# Supplementary material for: Arginine Residues Modulate the Membrane Interactions of pHLIP Peptides
Source: J Chem Inf Model. 2023 Jul 3;63(14):4433–46. doi: 10.1021/acs.jcim.3c00360 (PMC10369490; doi:10.1021/acs.jcim.3c00360)
Supplement: Supplementary file 2 — ci3c00360_si_002.zip [file ci3c00360_si_002.zip › Simulation_files/R15/start_rep4.gro]

Generated by trjconv : Protein t= 9400.00000
38730
    1ALA      N    1   1.911   4.058   1.235
    1ALA     H1    2   1.948   4.148   1.210
    1ALA     H2    3   1.964   4.030   1.315
    1ALA     H3    4   1.928   3.998   1.157
    1ALA     CA    5   1.767   4.073   1.259
    1ALA     CB    6   1.704   3.969   1.352
    1ALA      C    7   1.742   4.205   1.333
    1ALA      O    8   1.818   4.243   1.422
    2AS4      N    9   1.660   4.292   1.273
    2AS4      H   10   1.651   4.308   1.175
    2AS4     CA   11   1.620   4.411   1.349
    2AS4     CB   12   1.564   4.512   1.249
    2AS4     CG   13   1.652   4.545   1.128
    2AS4    OD1   14   1.750   4.623   1.130
    2AS4   HD11   15   1.783   4.640   1.037
    2AS4   HD12   16   1.774   4.651   1.223
    2AS4    OD2   17   1.617   4.478   1.028
    2AS4   HD21   18   1.681   4.488   0.953
    2AS4   HD22   19   1.534   4.427   1.052
    2AS4      C   20   1.539   4.389   1.477
    2AS4      O   21   1.460   4.296   1.496
    3ASN      N   22   1.538   4.496   1.556
    3ASN      H   23   1.588   4.580   1.533
    3ASN     CA   24   1.483   4.501   1.692
    3ASN     CB   25   1.523   4.630   1.765
    3ASN     CG   26   1.662   4.672   1.718
    3ASN    OD1   27   1.768   4.612   1.734
    3ASN    ND2   28   1.651   4.768   1.627
    3ASN   HD21   29   1.565   4.799   1.586
    3ASN   HD22   30   1.731   4.818   1.593
    3ASN      C   31   1.332   4.480   1.698
    3ASN      O   32   1.282   4.381   1.753
    4ASN      N   33   1.259   4.562   1.624
    4ASN      H   34   1.302   4.640   1.578
    4ASN     CA   35   1.112   4.554   1.616
    4ASN     CB   36   1.059   4.674   1.538
    4ASN     CG   37   0.906   4.671   1.546
    4ASN    OD1   38   0.846   4.605   1.462
    4ASN    ND2   39   0.850   4.757   1.631
    4ASN   HD21   40   0.897   4.833   1.676
    4ASN   HD22   41   0.751   4.766   1.621
    4ASN      C   42   1.065   4.417   1.567
    4ASN      O   43   0.990   4.359   1.646
    5PRO      N   44   1.127   4.362   1.463
    5PRO     CA   45   1.100   4.223   1.425
    5PRO     CB   46   1.189   4.194   1.304
    5PRO     CG   47   1.182   4.333   1.241
    5PRO     CD   48   1.199   4.432   1.356
    5PRO      C   49   1.130   4.111   1.526
    5PRO      O   50   1.037   4.036   1.554
    6PHE      N   51   1.252   4.107   1.578
    6PHE      H   52   1.331   4.150   1.534
    6PHE     CA   53   1.279   4.010   1.685
    6PHE     CB   54   1.429   4.024   1.714
    6PHE     CG   55   1.481   3.953   1.839
    6PHE    CD1   56   1.542   3.830   1.822
    6PHE    HD1   57   1.569   3.799   1.720
    6PHE    CD2   58   1.451   4.003   1.965
    6PHE    HD2   59   1.394   4.095   1.978
    6PHE    CE1   60   1.578   3.753   1.932
    6PHE    HE1   61   1.597   3.646   1.921
    6PHE    CE2   62   1.488   3.930   2.077
    6PHE    HE2   63   1.482   3.988   2.169
    6PHE     CZ   64   1.547   3.806   2.057
    6PHE     HZ   65   1.569   3.739   2.141
    6PHE      C   66   1.189   4.015   1.808
    6PHE      O   67   1.148   3.911   1.861
    7ILE      N   68   1.155   4.137   1.848
    7ILE      H   69   1.196   4.225   1.822
    7ILE     CA   70   1.053   4.153   1.952
    7ILE     CB   71   1.082   4.288   2.018
    7ILE    CG1   72   1.231   4.299   2.052
    7ILE    CG2   73   0.996   4.323   2.139
    7ILE     CD   74   1.273   4.434   2.111
    7ILE      C   75   0.908   4.128   1.911
    7ILE      O   76   0.825   4.082   1.989
    8TYR      N   77   0.870   4.169   1.790
    8TYR      H   78   0.930   4.217   1.726
    8TYR     CA   79   0.738   4.143   1.732
    8TYR     CB   80   0.692   4.242   1.625
    8TYR     CG   81   0.611   4.359   1.681
    8TYR    CD1   82   0.473   4.354   1.697
    8TYR    HD1   83   0.420   4.264   1.669
    8TYR    CD2   84   0.684   4.465   1.734
    8TYR    HD2   85   0.787   4.469   1.698
    8TYR    CE1   86   0.411   4.461   1.761
    8TYR    HE1   87   0.303   4.475   1.764
    8TYR    CE2   88   0.620   4.573   1.793
    8TYR    HE2   89   0.678   4.662   1.816
    8TYR     CZ   90   0.482   4.573   1.804
    8TYR     OH   91   0.419   4.670   1.876
    8TYR     HH   92   0.472   4.755   1.876
    8TYR      C   93   0.698   4.005   1.679
    8TYR      O   94   0.583   3.961   1.687
    9ALA      N   95   0.790   3.945   1.603
    9ALA      H   96   0.883   3.981   1.596
    9ALA     CA   97   0.775   3.819   1.528
    9ALA     CB   98   0.901   3.764   1.463
    9ALA      C   99   0.726   3.709   1.622
    9ALA      O  100   0.776   3.684   1.731
   10THR      N  101   0.639   3.626   1.566
   10THR      H  102   0.591   3.660   1.485
   10THR     CA  103   0.571   3.518   1.640
   10THR     CB  104   0.444   3.472   1.569
   10THR    OG1  105   0.429   3.513   1.433
   10THR    HG1  106   0.340   3.498   1.391
   10THR    CG2  107   0.323   3.516   1.651
   10THR      C  108   0.648   3.388   1.660
   10THR      O  109   0.602   3.275   1.643
   11TYR      N  110   0.778   3.400   1.686
   11TYR      H  111   0.815   3.493   1.693
   11TYR     CA  112   0.869   3.289   1.720
   11TYR     CB  113   1.005   3.345   1.761
   11TYR     CG  114   1.076   3.414   1.644
   11TYR    CD1  115   1.080   3.365   1.514
   11TYR    HD1  116   1.038   3.269   1.484
   11TYR    CD2  117   1.139   3.531   1.683
   11TYR    HD2  118   1.112   3.586   1.774
   11TYR    CE1  119   1.161   3.438   1.428
   11TYR    HE1  120   1.164   3.408   1.324
   11TYR    CE2  121   1.219   3.601   1.593
   11TYR    HE2  122   1.272   3.691   1.624
   11TYR     CZ  123   1.234   3.551   1.465
   11TYR     OH  124   1.296   3.622   1.366
   11TYR     HH  125   1.375   3.659   1.415
   11TYR      C  126   0.818   3.216   1.845
   11TYR      O  127   0.818   3.268   1.956
   12ALA      N  128   0.826   3.084   1.836
   12ALA      H  129   0.884   3.036   1.770
   12ALA     CA  130   0.769   2.998   1.941
   12ALA     CB  131   0.730   2.855   1.902
   12ALA      C  132   0.852   2.992   2.069
   12ALA      O  133   0.801   3.036   2.172
   13AS4      N  134   0.984   2.984   2.057
   13AS4      H  135   1.022   2.926   1.984
   13AS4     CA  136   1.084   2.991   2.165
   13AS4     CB  137   1.220   2.960   2.102
   13AS4     CG  138   1.253   3.007   1.960
   13AS4    OD1  139   1.340   2.947   1.894
   13AS4   HD11  140   1.339   2.979   1.799
   13AS4   HD12  141   1.383   2.877   1.951
   13AS4    OD2  142   1.197   3.105   1.908
   13AS4   HD21  143   1.243   3.129   1.823
   13AS4   HD22  144   1.111   3.140   1.946
   13AS4      C  145   1.077   3.123   2.241
   13AS4      O  146   1.041   3.117   2.359
   14LEU      N  147   1.063   3.232   2.167
   14LEU      H  148   1.081   3.230   2.069
   14LEU     CA  149   1.037   3.359   2.236
   14LEU     CB  150   1.068   3.480   2.147
   14LEU     CG  151   1.208   3.541   2.136
   14LEU    CD1  152   1.280   3.493   2.010
   14LEU    CD2  153   1.214   3.692   2.156
   14LEU      C  154   0.896   3.386   2.290
   14LEU      O  155   0.865   3.499   2.327
   15AR4      N  156   0.800   3.296   2.269
   15AR4      H  157   0.811   3.225   2.199
   15AR4     CA  158   0.675   3.295   2.346
   15AR4     CB  159   0.543   3.275   2.270
   15AR4     CG  160   0.526   3.388   2.168
   15AR4     CD  161   0.491   3.524   2.228
   15AR4     NE  162   0.502   3.620   2.117
   15AR4     HE  163   0.419   3.660   2.078
   15AR4     CZ  164   0.610   3.675   2.060
   15AR4    NH1  165   0.733   3.650   2.106
   15AR4   HH11  166   0.756   3.596   2.188
   15AR4   HH12  167   0.808   3.693   2.055
   15AR4    NH2  168   0.597   3.774   1.969
   15AR4   HH21  169   0.506   3.813   1.957
   15AR4   HH22  170   0.671   3.808   1.911
   15AR4      C  171   0.684   3.203   2.467
   15AR4      O  172   0.664   3.246   2.580
   16THR      N  173   0.716   3.077   2.438
   16THR      H  174   0.728   3.039   2.346
   16THR     CA  175   0.728   2.968   2.536
   16THR     CB  176   0.745   2.827   2.480
   16THR    OG1  177   0.692   2.823   2.347
   16THR    HG1  178   0.743   2.765   2.284
   16THR    CG2  179   0.667   2.722   2.559
   16THR      C  180   0.829   2.992   2.649
   16THR      O  181   0.786   3.003   2.764
   17PHE      N  182   0.955   3.015   2.614
   17PHE      H  183   0.978   3.026   2.517
   17PHE     CA  184   1.051   3.040   2.722
   17PHE     CB  185   1.192   3.016   2.669
   17PHE     CG  186   1.226   2.869   2.641
   17PHE    CD1  187   1.198   2.817   2.516
   17PHE    HD1  188   1.181   2.888   2.435
   17PHE    CD2  189   1.250   2.781   2.746
   17PHE    HD2  190   1.263   2.813   2.850
   17PHE    CE1  191   1.194   2.680   2.493
   17PHE    HE1  192   1.169   2.645   2.393
   17PHE    CE2  193   1.259   2.644   2.726
   17PHE    HE2  194   1.298   2.575   2.801
   17PHE     CZ  195   1.233   2.597   2.598
   17PHE     HZ  196   1.228   2.492   2.571
   17PHE      C  197   1.038   3.167   2.806
   17PHE      O  198   1.067   3.162   2.926
   18PRO      N  199   0.968   3.267   2.754
   18PRO     CA  200   0.910   3.371   2.840
   18PRO     CB  201   0.850   3.468   2.738
   18PRO     CG  202   0.953   3.469   2.625
   18PRO     CD  203   0.976   3.318   2.616
   18PRO      C  204   0.808   3.323   2.943
   18PRO      O  205   0.828   3.328   3.064
   19LEU      N  206   0.713   3.244   2.892
   19LEU      H  207   0.689   3.245   2.795
   19LEU     CA  208   0.603   3.189   2.972
   19LEU     CB  209   0.488   3.143   2.882
   19LEU     CG  210   0.390   3.243   2.818
   19LEU    CD1  211   0.272   3.171   2.754
   19LEU    CD2  212   0.337   3.349   2.914
   19LEU      C  213   0.638   3.084   3.078
   19LEU      O  214   0.575   3.068   3.182
   20LEU      N  215   0.734   3.001   3.038
   20LEU      H  216   0.746   2.994   2.939
   20LEU     CA  217   0.796   2.897   3.122
   20LEU     CB  218   0.891   2.815   3.035
   20LEU     CG  219   0.941   2.692   3.111
   20LEU    CD1  220   0.824   2.596   3.136
   20LEU    CD2  221   1.043   2.621   3.022
   20LEU      C  222   0.867   2.951   3.246
   20LEU      O  223   0.837   2.903   3.355
   21LEU      N  224   0.933   3.065   3.230
   21LEU      H  225   0.965   3.094   3.139
   21LEU     CA  226   0.994   3.149   3.335
   21LEU     CB  227   1.076   3.265   3.279
   21LEU     CG  228   1.219   3.216   3.253
   21LEU    CD1  229   1.287   3.325   3.170
   21LEU    CD2  230   1.301   3.184   3.378
   21LEU      C  231   0.882   3.206   3.422
   21LEU      O  232   0.889   3.197   3.544
   22LEU      N  233   0.781   3.263   3.356
   22LEU      H  234   0.788   3.273   3.257
   22LEU     CA  235   0.665   3.319   3.427
   22LEU     CB  236   0.570   3.397   3.336
   22LEU     CG  237   0.639   3.517   3.270
   22LEU    CD1  238   0.548   3.569   3.159
   22LEU    CD2  239   0.674   3.617   3.380
   22LEU      C  240   0.586   3.221   3.514
   22LEU      O  241   0.541   3.256   3.623
   23AS1      N  242   0.564   3.100   3.465
   23AS1      H  243   0.565   3.082   3.366
   23AS1     CA  244   0.519   2.981   3.538
   23AS1     CB  245   0.506   2.860   3.445
   23AS1     CG  246   0.462   2.722   3.493
   23AS1    OD1  247   0.345   2.684   3.488
   23AS1   HD11  248   0.352   2.586   3.510
   23AS1   HD12  249   0.284   2.763   3.494
   23AS1    OD2  250   0.566   2.637   3.514
   23AS1   HD21  251   0.516   2.554   3.537
   23AS1   HD22  252   0.644   2.699   3.525
   23AS1      C  253   0.607   2.960   3.662
   23AS1      O  254   0.560   2.959   3.776
   24LEU      N  255   0.737   2.943   3.641
   24LEU      H  256   0.768   2.959   3.547
   24LEU     CA  257   0.835   2.919   3.748
   24LEU     CB  258   0.981   2.897   3.709
   24LEU     CG  259   1.029   2.764   3.650
   24LEU    CD1  260   0.930   2.672   3.579
   24LEU    CD2  261   1.145   2.794   3.555
   24LEU      C  262   0.834   3.024   3.858
   24LEU      O  263   0.857   2.984   3.972
   25ALA      N  264   0.828   3.152   3.822
   25ALA      H  265   0.836   3.167   3.724
   25ALA     CA  266   0.808   3.269   3.910
   25ALA     CB  267   0.812   3.395   3.822
   25ALA      C  268   0.673   3.263   3.981
   25ALA      O  269   0.673   3.266   4.104
   26LEU      N  270   0.564   3.230   3.912
   26LEU      H  271   0.561   3.229   3.812
   26LEU     CA  272   0.435   3.206   3.978
   26LEU     CB  273   0.319   3.191   3.878
   26LEU     CG  274   0.191   3.269   3.904
   26LEU    CD1  275   0.215   3.419   3.883
   26LEU    CD2  276   0.076   3.198   3.832
   26LEU      C  277   0.418   3.082   4.066
   26LEU      O  278   0.363   3.096   4.175
   27LEU      N  279   0.502   2.981   4.043
   27LEU      H  280   0.542   2.972   3.952
   27LEU     CA  281   0.511   2.867   4.135
   27LEU     CB  282   0.588   2.748   4.079
   27LEU     CG  283   0.502   2.677   3.974
   27LEU    CD1  284   0.589   2.603   3.872
   27LEU    CD2  285   0.410   2.569   4.031
   27LEU      C  286   0.566   2.911   4.271
   27LEU      O  287   0.489   2.915   4.366
   28VAL      N  288   0.682   2.976   4.267
   28VAL      H  289   0.732   2.983   4.181
   28VAL     CA  290   0.754   3.024   4.386
   28VAL     CB  291   0.898   3.068   4.357
   28VAL    CG1  292   0.983   2.954   4.302
   28VAL    CG2  293   0.912   3.195   4.272
   28VAL      C  294   0.682   3.138   4.459
   28VAL      O  295   0.701   3.159   4.578
   29AS1      N  296   0.592   3.209   4.392
   29AS1      H  297   0.599   3.213   4.292
   29AS1     CA  298   0.505   3.319   4.436
   29AS1     CB  299   0.457   3.406   4.320
   29AS1     CG  300   0.361   3.514   4.369
   29AS1    OD1  301   0.373   3.563   4.482
   29AS1   HD11  302   0.322   3.648   4.486
   29AS1   HD12  303   0.450   3.519   4.529
   29AS1    OD2  304   0.270   3.557   4.277
   29AS1   HD21  305   0.262   3.655   4.297
   29AS1   HD22  306   0.215   3.484   4.238
   29AS1      C  307   0.381   3.269   4.510
   29AS1      O  308   0.365   3.286   4.631
   30TRP      N  309   0.321   3.168   4.448
   30TRP      H  310   0.346   3.142   4.355
   30TRP     CA  311   0.200   3.100   4.498
   30TRP     CB  312   0.123   3.060   4.372
   30TRP     CG  313   0.017   3.167   4.346
   30TRP    CD1  314   0.014   3.281   4.279
   30TRP    HD1  315   0.076   3.315   4.196
   30TRP    CD2  316  -0.098   3.153   4.422
   30TRP    NE1  317  -0.097   3.345   4.315
   30TRP    HE1  318  -0.141   3.417   4.261
   30TRP    CE2  319  -0.164   3.274   4.405
   30TRP    CE3  320  -0.156   3.054   4.501
   30TRP    HE3  321  -0.101   2.963   4.526
   30TRP    CZ2  322  -0.282   3.301   4.472
   30TRP    HZ2  323  -0.345   3.387   4.447
   30TRP    CZ3  324  -0.275   3.077   4.568
   30TRP    HZ3  325  -0.307   3.016   4.652
   30TRP    CH2  326  -0.340   3.198   4.546
   30TRP    HH2  327  -0.434   3.218   4.597
   30TRP      C  328   0.227   2.988   4.598
   30TRP      O  329   0.147   2.968   4.689
   31AS3      N  330   0.350   2.937   4.596
   31AS3      H  331   0.391   2.920   4.506
   31AS3     CA  332   0.406   2.851   4.701
   31AS3     CB  333   0.527   2.777   4.643
   31AS3     CG  334   0.487   2.665   4.547
   31AS3    OD1  335   0.390   2.593   4.571
   31AS3   HD11  336   0.397   2.513   4.511
   31AS3   HD12  337   0.339   2.647   4.638
   31AS3    OD2  338   0.565   2.645   4.438
   31AS3   HD21  339   0.538   2.557   4.397
   31AS3   HD22  340   0.644   2.705   4.438
   31AS3      C  341   0.443   2.924   4.830
   31AS3      O  342   0.545   2.992   4.839
   32AS0      N  343   0.411   2.855   4.940
   32AS0      H  344   0.343   2.783   4.934
   32AS0     CA  345   0.420   2.901   5.079
   32AS0     CB  346   0.309   2.997   5.124
   32AS0     CG  347   0.344   3.143   5.153
   32AS0    OD1  348   0.444   3.161   5.225
   32AS0   HD11  349   0.435   3.234   5.293
   32AS0   HD12  350   0.516   3.099   5.193
   32AS0    OD2  351   0.252   3.224   5.124
   32AS0   HD21  352   0.280   3.320   5.119
   32AS0   HD22  353   0.186   3.166   5.077
   32AS0      C  354   0.435   2.785   5.178
   32AS0      O  355   0.545   2.726   5.190
   32AS0   HO11  356   0.531   2.640   5.238
   32AS0   HO12  357   0.608   2.776   5.130
   32AS0     O2  358   0.338   2.752   5.249
   32AS0   HO21  359   0.269   2.824   5.236
   32AS0   HO22  360   0.356   2.667   5.298
   33CHL    CN1  361   8.497   3.212   1.653
   33CHL    CN2  362   8.668   3.319   1.514
   33CHL    CN3  363   8.495   3.188   1.415
   33CHL    NTM  364   8.582   3.202   1.533
   33CHL     CB  365   8.648   3.071   1.540
   34PJ2     CA  366   8.751   3.039   1.649
   34PJ2     OA  367   8.850   3.140   1.674
   34PJ2      P  368   8.990   3.066   1.702
   34PJ2     OB  369   8.999   2.957   1.602
   34PJ2     HB  370   9.069   2.890   1.625
   34PJ2     OG  371   9.099   3.166   1.697
   34PJ2     HG  372   9.191   3.129   1.711
   34PJ2     OD  373   8.984   3.003   1.850
   35POX     CD  374   8.962   3.095   1.958
   35POX     CE  375   8.889   3.039   2.081
   35POX     OE  376   8.868   3.143   2.177
   35POX    C1A  377   8.771   3.232   2.167
   35POX    O1A  378   8.686   3.229   2.078
   35POX    C1B  379   8.779   3.326   2.281
   35POX    C1C  380   8.647   3.390   2.325
   35POX    C1D  381   8.668   3.460   2.460
   35POX    C1E  382   8.534   3.524   2.495
   35POX    C1F  383   8.534   3.576   2.639
   35POX    C1G  384   8.406   3.659   2.656
   35POX    C1H  385   8.365   3.668   2.803
   35POX    C1I  386   8.277   3.791   2.823
   35POX    C1J  387   8.319   3.907   2.872
   35POX    C1K  388   8.460   3.946   2.915
   35POX    C1L  389   8.471   4.030   3.043
   35POX    C1M  390   8.608   4.097   3.040
   35POX    C1N  391   8.655   4.159   3.171
   35POX    C1O  392   8.808   4.159   3.169
   35POX    C1P  393   8.872   4.212   3.297
   35POX    C1Q  394   8.843   4.359   3.328
   35POX    C1R  395   8.925   4.440   3.226
   35POX     CZ  396   8.958   2.918   2.143
   35POX     OZ  397   9.086   2.951   2.198
   35POX    C2A  398   9.170   2.853   2.229
   35POX    O2A  399   9.161   2.740   2.181
   35POX    C2B  400   9.293   2.899   2.296
   35POX    C2C  401   9.285   2.843   2.438
   35POX    C2D  402   9.408   2.882   2.521
   35POX    C2E  403   9.413   2.809   2.655
   35POX    C2F  404   9.445   2.664   2.618
   35POX    C2G  405   9.493   2.580   2.736
   35POX    C2H  406   9.396   2.570   2.854
   35POX    C2I  407   9.467   2.473   2.949
   35POX    C2J  408   9.384   2.452   3.076
   35POX    C2K  409   9.448   2.351   3.171
   35POX    C2L  410   9.553   2.413   3.263
   35POX    C2M  411   9.633   2.301   3.330
   35POX    C2N  412   9.781   2.330   3.357
   35POX    C2O  413   9.871   2.214   3.399
   35POX    C2P  414   9.890   2.104   3.294
   36CHL    CN1  415   6.150   7.201   1.005
   36CHL    CN2  416   6.351   7.143   0.867
   36CHL    CN3  417   6.225   6.986   0.985
   36CHL    NTM  418   6.275   7.124   0.991
   36CHL     CB  419   6.358   7.159   1.107
   37PJ2     CA  420   6.342   7.092   1.244
   37PJ2     OA  421   6.221   7.028   1.284
   37PJ2      P  422   6.174   7.097   1.422
   37PJ2     OB  423   6.199   7.242   1.412
   37PJ2     HB  424   6.108   7.282   1.424
   37PJ2     OG  425   6.038   7.041   1.435
   37PJ2     HG  426   6.012   7.040   1.531
   37PJ2     OD  427   6.274   7.021   1.523
   38POX     CD  428   6.251   6.880   1.525
   38POX     CE  429   6.369   6.799   1.581
   38POX     OE  430   6.332   6.661   1.598
   38POX    C1A  431   6.423   6.568   1.573
   38POX    O1A  432   6.510   6.599   1.493
   38POX    C1B  433   6.376   6.432   1.611
   38POX    C1C  434   6.456   6.351   1.713
   38POX    C1D  435   6.395   6.211   1.722
   38POX    C1E  436   6.461   6.135   1.838
   38POX    C1F  437   6.407   6.201   1.965
   38POX    C1G  438   6.456   6.097   2.067
   38POX    C1H  439   6.449   6.135   2.215
   38POX    C1I  440   6.458   6.007   2.299
   38POX    C1J  441   6.483   6.001   2.429
   38POX    C1K  442   6.494   6.121   2.524
   38POX    C1L  443   6.524   6.060   2.661
   38POX    C1M  444   6.556   6.161   2.772
   38POX    C1N  445   6.582   6.099   2.909
   38POX    C1O  446   6.451   6.052   2.973
   38POX    C1P  447   6.464   5.963   3.098
   38POX    C1Q  448   6.328   5.917   3.151
   38POX    C1R  449   6.340   5.797   3.246
   38POX     CZ  450   6.428   6.862   1.707
   38POX     OZ  451   6.336   6.866   1.816
   38POX    C2A  452   6.380   6.890   1.939
   38POX    O2A  453   6.495   6.933   1.950
   38POX    C2B  454   6.282   6.875   2.049
   38POX    C2C  455   6.348   6.853   2.185
   38POX    C2D  456   6.250   6.842   2.301
   38POX    C2E  457   6.188   6.973   2.349
   38POX    C2F  458   6.061   6.939   2.428
   38POX    C2G  459   5.977   7.060   2.470
   38POX    C2H  460   6.047   7.137   2.582
   38POX    C2I  461   5.950   7.238   2.646
   38POX    C2J  462   6.011   7.335   2.748
   38POX    C2K  463   5.904   7.400   2.836
   38POX    C2L  464   5.965   7.501   2.933
   38POX    C2M  465   6.086   7.457   3.016
   38POX    C2N  466   6.104   7.562   3.126
   38POX    C2O  467   6.211   7.520   3.227
   38POX    C2P  468   6.352   7.524   3.167
   39CHL    CN1  469   8.868   6.575   1.176
   39CHL    CN2  470   8.989   6.477   0.996
   39CHL    CN3  471   8.768   6.396   1.049
   39CHL    NTM  472   8.855   6.514   1.043
   39CHL     CB  473   8.802   6.612   0.947
   40PJ2     CA  474   8.670   6.689   0.960
   40PJ2     OA  475   8.560   6.601   0.984
   40PJ2      P  476   8.420   6.657   1.041
   40PJ2     OB  477   8.378   6.756   0.939
   40PJ2     HB  478   8.441   6.768   0.862
   40PJ2     OG  479   8.335   6.538   1.061
   40PJ2     HG  480   8.263   6.518   0.994
   40PJ2     OD  481   8.460   6.739   1.174
   41POX     CD  482   8.442   6.650   1.285
   41POX     CE  483   8.525   6.686   1.409
   41POX     OE  484   8.504   6.601   1.522
   41POX    C1A  485   8.594   6.506   1.544
   41POX    O1A  486   8.675   6.479   1.455
   41POX    C1B  487   8.585   6.439   1.676
   41POX    C1C  488   8.660   6.500   1.795
   41POX    C1D  489   8.648   6.401   1.911
   41POX    C1E  490   8.762   6.300   1.909
   41POX    C1F  491   8.757   6.181   2.005
   41POX    C1G  492   8.792   6.232   2.145
   41POX    C1H  493   8.819   6.108   2.231
   41POX    C1I  494   8.798   6.154   2.375
   41POX    C1J  495   8.776   6.074   2.479
   41POX    C1K  496   8.750   5.926   2.449
   41POX    C1L  497   8.795   5.844   2.570
   41POX    C1M  498   8.687   5.848   2.678
   41POX    C1N  499   8.696   5.723   2.766
   41POX    C1O  500   8.574   5.724   2.859
   41POX    C1P  501   8.586   5.609   2.958
   41POX    C1Q  502   8.449   5.583   3.021
   41POX    C1R  503   8.397   5.696   3.110
   41POX     CZ  504   8.491   6.832   1.438
   41POX     OZ  505   8.584   6.903   1.520
   41POX    C2A  506   8.542   7.021   1.565
   41POX    O2A  507   8.451   7.084   1.511
   41POX    C2B  508   8.627   7.064   1.678
   41POX    C2C  509   8.565   7.086   1.816
   41POX    C2D  510   8.668   7.100   1.928
   41POX    C2E  511   8.714   6.967   1.988
   41POX    C2F  512   8.609   6.906   2.080
   41POX    C2G  513   8.583   6.993   2.203
   41POX    C2H  514   8.495   6.926   2.309
   41POX    C2I  515   8.451   7.010   2.429
   41POX    C2J  516   8.404   6.910   2.534
   41POX    C2K  517   8.308   6.977   2.632
   41POX    C2L  518   8.350   7.097   2.717
   41POX    C2M  519   8.245   7.135   2.822
   41POX    C2N  520   8.259   7.275   2.880
   41POX    C2O  521   8.136   7.325   2.957
   41POX    C2P  522   8.168   7.472   2.985
   42CHL    CN1  523   8.203   6.266   0.662
   42CHL    CN2  524   8.404   6.188   0.753
   42CHL    CN3  525   8.377   6.422   0.731
   42CHL    NTM  526   8.306   6.297   0.762
   42CHL     CB  527   8.245   6.306   0.896
   43PJ2     CA  528   8.113   6.380   0.915
   43PJ2     OA  529   8.086   6.511   0.864
   43PJ2      P  530   7.939   6.569   0.893
   43PJ2     OB  531   7.955   6.696   0.818
   43PJ2     HB  532   8.054   6.706   0.813
   43PJ2     OG  533   7.862   6.455   0.840
   43PJ2     HG  534   7.766   6.478   0.854
   43PJ2     OD  535   7.937   6.592   1.053
   44POX     CD  536   7.993   6.715   1.098
   44POX     CE  537   7.994   6.720   1.251
   44POX     OE  538   8.032   6.848   1.302
   44POX    C1A  539   7.944   6.926   1.365
   44POX    O1A  540   7.827   6.918   1.328
   44POX    C1B  541   8.005   7.040   1.437
   44POX    C1C  542   7.947   7.049   1.578
   44POX    C1D  543   7.972   7.186   1.642
   44POX    C1E  544   8.111   7.249   1.650
   44POX    C1F  545   8.132   7.332   1.777
   44POX    C1G  546   8.263   7.407   1.799
   44POX    C1H  547   8.252   7.499   1.921
   44POX    C1I  548   8.363   7.604   1.925
   44POX    C1J  549   8.374   7.695   2.021
   44POX    C1K  550   8.274   7.704   2.137
   44POX    C1L  551   8.326   7.778   2.260
   44POX    C1M  552   8.221   7.774   2.371
   44POX    C1N  553   8.268   7.840   2.501
   44POX    C1O  554   8.158   7.831   2.606
   44POX    C1P  555   8.192   7.889   2.743
   44POX    C1Q  556   8.064   7.913   2.823
   44POX    C1R  557   8.072   8.036   2.914
   44POX     CZ  558   8.062   6.593   1.300
   44POX     OZ  559   8.083   6.573   1.440
   44POX    C2A  560   8.167   6.475   1.473
   44POX    O2A  561   8.220   6.405   1.387
   44POX    C2B  562   8.197   6.447   1.616
   44POX    C2C  563   8.075   6.480   1.702
   44POX    C2D  564   8.116   6.423   1.838
   44POX    C2E  565   8.052   6.493   1.958
   44POX    C2F  566   8.098   6.452   2.098
   44POX    C2G  567   8.041   6.553   2.198
   44POX    C2H  568   8.098   6.533   2.338
   44POX    C2I  569   8.076   6.636   2.449
   44POX    C2J  570   8.124   6.580   2.583
   44POX    C2K  571   8.095   6.682   2.693
   44POX    C2L  572   8.125   6.626   2.833
   44POX    C2M  573   8.040   6.509   2.883
   44POX    C2N  574   7.898   6.553   2.920
   44POX    C2O  575   7.803   6.440   2.961
   44POX    C2P  576   7.789   6.438   3.113
   45CHL    CN1  577   6.171   2.534   1.540
   45CHL    CN2  578   6.283   2.326   1.527
   45CHL    CN3  579   6.396   2.507   1.626
   45CHL    NTM  580   6.302   2.471   1.519
   45CHL     CB  581   6.337   2.510   1.382
   46PJ2     CA  582   6.483   2.516   1.337
   46PJ2     OA  583   6.575   2.407   1.347
   46PJ2      P  584   6.728   2.427   1.303
   46PJ2     OB  585   6.815   2.308   1.310
   46PJ2     HB  586   6.893   2.322   1.248
   46PJ2     OG  587   6.736   2.513   1.183
   46PJ2     HG  588   6.642   2.537   1.160
   46PJ2     OD  589   6.757   2.528   1.426
   47POX     CD  590   6.854   2.479   1.519
   47POX     CE  591   6.877   2.572   1.639
   47POX     OE  592   7.001   2.532   1.698
   47POX    C1A  593   7.096   2.624   1.695
   47POX    O1A  594   7.078   2.739   1.654
   47POX    C1B  595   7.223   2.567   1.745
   47POX    C1C  596   7.313   2.648   1.839
   47POX    C1D  597   7.388   2.547   1.926
   47POX    C1E  598   7.475   2.597   2.041
   47POX    C1F  599   7.492   2.505   2.162
   47POX    C1G  600   7.559   2.586   2.274
   47POX    C1H  601   7.573   2.512   2.407
   47POX    C1I  602   7.440   2.489   2.478
   47POX    C1J  603   7.427   2.501   2.609
   47POX    C1K  604   7.543   2.542   2.700
   47POX    C1L  605   7.538   2.690   2.737
   47POX    C1M  606   7.423   2.733   2.828
   47POX    C1N  607   7.438   2.666   2.965
   47POX    C1O  608   7.310   2.677   3.049
   47POX    C1P  609   7.343   2.628   3.190
   47POX    C1Q  610   7.274   2.696   3.308
   47POX    C1R  611   7.322   2.630   3.437
   47POX     CZ  612   6.752   2.591   1.725
   47POX     OZ  613   6.771   2.672   1.841
   47POX    C2A  614   6.669   2.660   1.926
   47POX    O2A  615   6.567   2.595   1.902
   47POX    C2B  616   6.687   2.750   2.041
   47POX    C2C  617   6.724   2.667   2.165
   47POX    C2D  618   6.618   2.699   2.271
   47POX    C2E  619   6.479   2.656   2.225
   47POX    C2F  620   6.374   2.723   2.314
   47POX    C2G  621   6.317   2.612   2.403
   47POX    C2H  622   6.200   2.667   2.487
   47POX    C2I  623   6.157   2.589   2.611
   47POX    C2J  624   6.232   2.653   2.728
   47POX    C2K  625   6.229   2.574   2.860
   47POX    C2L  626   6.300   2.644   2.976
   47POX    C2M  627   6.453   2.653   2.976
   47POX    C2N  628   6.509   2.725   3.099
   47POX    C2O  629   6.502   2.644   3.228
   47POX    C2P  630   6.574   2.712   3.345
   48CHL    CN1  631   2.685   3.376   1.551
   48CHL    CN2  632   2.484   3.417   1.435
   48CHL    CN3  633   2.664   3.572   1.428
   48CHL    NTM  634   2.589   3.481   1.516
   48CHL     CB  635   2.521   3.541   1.632
   49PJ2     CA  636   2.449   3.674   1.611
   49PJ2     OA  637   2.529   3.792   1.607
   49PJ2      P  638   2.444   3.913   1.541
   49PJ2     OB  639   2.538   4.020   1.500
   49PJ2     HB  640   2.560   4.021   1.403
   49PJ2     OG  641   2.337   3.865   1.451
   49PJ2     HG  642   2.266   3.935   1.440
   49PJ2     OD  643   2.363   3.951   1.674
   50POX     CD  644   2.428   4.017   1.783
   50POX     CE  645   2.330   4.069   1.889
   50POX     OE  646   2.366   4.186   1.964
   50POX    C1A  647   2.326   4.298   1.904
   50POX    O1A  648   2.325   4.299   1.781
   50POX    C1B  649   2.321   4.419   1.989
   50POX    C1C  650   2.438   4.516   1.973
   50POX    C1D  651   2.431   4.638   2.065
   50POX    C1E  652   2.484   4.603   2.204
   50POX    C1F  653   2.539   4.730   2.269
   50POX    C1G  654   2.441   4.845   2.287
   50POX    C1H  655   2.514   4.933   2.389
   50POX    C1I  656   2.454   5.072   2.405
   50POX    C1J  657   2.470   5.151   2.511
   50POX    C1K  658   2.563   5.117   2.628
   50POX    C1L  659   2.524   5.189   2.757
   50POX    C1M  660   2.648   5.206   2.844
   50POX    C1N  661   2.715   5.073   2.877
   50POX    C1O  662   2.819   5.094   2.988
   50POX    C1P  663   2.868   4.953   3.020
   50POX    C1Q  664   2.969   4.970   3.134
   50POX    C1R  665   3.000   4.829   3.183
   50POX     CZ  666   2.291   3.945   1.969
   50POX     OZ  667   2.166   3.945   2.037
   50POX    C2A  668   2.104   3.832   2.069
   50POX    O2A  669   2.163   3.725   2.082
   50POX    C2B  670   1.959   3.855   2.091
   50POX    C2C  671   1.926   3.877   2.239
   50POX    C2D  672   1.928   3.750   2.323
   50POX    C2E  673   1.847   3.770   2.451
   50POX    C2F  674   1.699   3.737   2.433
   50POX    C2G  675   1.633   3.760   2.569
   50POX    C2H  676   1.496   3.692   2.568
   50POX    C2I  677   1.499   3.539   2.581
   50POX    C2J  678   1.358   3.482   2.565
   50POX    C2K  679   1.362   3.329   2.564
   50POX    C2L  680   1.423   3.301   2.426
   50POX    C2M  681   1.483   3.160   2.424
   50POX    C2N  682   1.563   3.117   2.301
   50POX    C2O  683   1.656   3.004   2.345
   50POX    C2P  684   1.764   2.965   2.244
   51CHL    CN1  685   4.442   5.172   1.522
   51CHL    CN2  686   4.683   5.191   1.541
   51CHL    CN3  687   4.537   5.340   1.668
   51CHL    NTM  688   4.555   5.263   1.544
   51CHL     CB  689   4.566   5.351   1.427
   52PJ2     CA  690   4.451   5.447   1.396
   52PJ2     OA  691   4.322   5.392   1.364
   52PJ2      P  692   4.205   5.502   1.378
   52PJ2     OB  693   4.264   5.628   1.326
   52PJ2     HB  694   4.225   5.641   1.235
   52PJ2     OG  695   4.089   5.447   1.305
   52PJ2     HG  696   4.111   5.422   1.211
   52PJ2     OD  697   4.184   5.508   1.538
   53POX     CD  698   4.096   5.408   1.590
   53POX     CE  699   4.098   5.409   1.743
   53POX     OE  700   4.040   5.295   1.808
   53POX    C1A  701   4.130   5.201   1.835
   53POX    O1A  702   4.237   5.204   1.773
   53POX    C1B  703   4.074   5.095   1.921
   53POX    C1C  704   4.073   5.140   2.067
   53POX    C1D  705   4.002   5.046   2.164
   53POX    C1E  706   3.856   5.087   2.185
   53POX    C1F  707   3.785   4.972   2.256
   53POX    C1G  708   3.830   4.929   2.396
   53POX    C1H  709   3.815   5.029   2.510
   53POX    C1I  710   3.668   5.045   2.550
   53POX    C1J  711   3.647   5.086   2.675
   53POX    C1K  712   3.732   5.120   2.797
   53POX    C1L  713   3.722   4.997   2.887
   53POX    C1M  714   3.808   5.023   3.011
   53POX    C1N  715   3.789   4.915   3.118
   53POX    C1O  716   3.814   4.959   3.262
   53POX    C1P  717   3.744   4.866   3.361
   53POX    C1Q  718   3.757   4.939   3.495
   53POX    C1R  719   3.718   4.859   3.619
   53POX     CZ  720   4.053   5.547   1.790
   53POX     OZ  721   4.048   5.594   1.925
   53POX    C2A  722   3.978   5.705   1.946
   53POX    O2A  723   3.893   5.743   1.866
   53POX    C2B  724   4.000   5.756   2.083
   53POX    C2C  725   3.922   5.707   2.205
   53POX    C2D  726   3.956   5.564   2.247
   53POX    C2E  727   3.882   5.520   2.373
   53POX    C2F  728   3.947   5.589   2.493
   53POX    C2G  729   3.950   5.502   2.618
   53POX    C2H  730   3.994   5.591   2.734
   53POX    C2I  731   3.967   5.545   2.878
   53POX    C2J  732   3.966   5.661   2.979
   53POX    C2K  733   4.108   5.681   3.031
   53POX    C2L  734   4.126   5.801   3.124
   53POX    C2M  735   4.038   5.794   3.249
   53POX    C2N  736   4.076   5.902   3.351
   53POX    C2O  737   3.983   5.921   3.471
   53POX    C2P  738   4.033   6.035   3.560
   54CHL    CN1  739   5.153   7.929   0.936
   54CHL    CN2  740   4.996   7.745   0.928
   54CHL    CN3  741   4.960   7.941   1.064
   54CHL    NTM  742   5.061   7.846   1.014
   54CHL     CB  743   5.120   7.770   1.125
   55PJ2     CA  744   5.220   7.823   1.229
   55PJ2     OA  745   5.167   7.932   1.305
   55PJ2      P  746   5.287   7.995   1.391
   55PJ2     OB  747   5.383   8.051   1.293
   55PJ2     HB  748   5.431   8.133   1.322
   55PJ2     OG  749   5.218   8.091   1.481
   55PJ2     HG  750   5.119   8.097   1.463
   55PJ2     OD  751   5.353   7.876   1.478
   56POX     CD  752   5.278   7.827   1.589
   56POX     CE  753   5.307   7.678   1.610
   56POX     OE  754   5.199   7.598   1.660
   56POX    C1A  755   5.101   7.564   1.577
   56POX    O1A  756   5.115   7.595   1.459
   56POX    C1B  757   4.992   7.489   1.644
   56POX    C1C  758   5.015   7.338   1.644
   56POX    C1D  759   4.921   7.257   1.733
   56POX    C1E  760   4.975   7.274   1.875
   56POX    C1F  761   4.882   7.204   1.974
   56POX    C1G  762   4.948   7.200   2.113
   56POX    C1H  763   4.838   7.177   2.217
   56POX    C1I  764   4.885   7.178   2.362
   56POX    C1J  765   4.817   7.234   2.462
   56POX    C1K  766   4.687   7.313   2.449
   56POX    C1L  767   4.609   7.314   2.581
   56POX    C1M  768   4.488   7.407   2.576
   56POX    C1N  769   4.517   7.557   2.567
   56POX    C1O  770   4.607   7.604   2.682
   56POX    C1P  771   4.649   7.750   2.690
   56POX    C1Q  772   4.746   7.792   2.801
   56POX    C1R  773   4.790   7.935   2.769
   56POX     CZ  774   5.451   7.650   1.651
   56POX     OZ  775   5.488   7.699   1.780
   56POX    C2A  776   5.602   7.658   1.836
   56POX    O2A  777   5.665   7.566   1.785
   56POX    C2B  778   5.632   7.719   1.967
   56POX    C2C  779   5.684   7.863   1.965
   56POX    C2D  780   5.781   7.902   2.076
   56POX    C2E  781   5.829   8.048   2.072
   56POX    C2F  782   5.943   8.060   2.173
   56POX    C2G  783   5.912   8.088   2.320
   56POX    C2H  784   6.044   8.067   2.395
   56POX    C2I  785   6.037   8.110   2.542
   56POX    C2J  786   6.159   8.051   2.614
   56POX    C2K  787   6.129   8.040   2.764
   56POX    C2L  788   6.011   7.961   2.821
   56POX    C2M  789   6.008   7.948   2.973
   56POX    C2N  790   5.890   7.875   3.038
   56POX    C2O  791   5.902   7.876   3.191
   56POX    C2P  792   5.799   7.784   3.257
   57CHL    CN1  793   5.595   1.440   0.796
   57CHL    CN2  794   5.603   1.529   1.011
   57CHL    CN3  795   5.797   1.539   0.874
   57CHL    NTM  796   5.683   1.455   0.913
   57CHL     CB  797   5.737   1.321   0.942
   58PJ2     CA  798   5.846   1.286   1.043
   58PJ2     OA  799   5.954   1.379   1.058
   58PJ2      P  800   6.070   1.307   1.143
   58PJ2     OB  801   6.087   1.172   1.087
   58PJ2     HB  802   5.991   1.147   1.073
   58PJ2     OG  803   6.186   1.400   1.146
   58PJ2     HG  804   6.273   1.357   1.122
   58PJ2     OD  805   6.009   1.278   1.289
   59POX     CD  806   6.014   1.376   1.393
   59POX     CE  807   5.897   1.383   1.492
   59POX     OE  808   5.937   1.466   1.602
   59POX    C1A  809   5.919   1.598   1.599
   59POX    O1A  810   5.830   1.640   1.526
   59POX    C1B  811   5.985   1.663   1.714
   59POX    C1C  812   5.892   1.746   1.804
   59POX    C1D  813   5.953   1.811   1.929
   59POX    C1E  814   5.959   1.719   2.051
   59POX    C1F  815   6.018   1.782   2.178
   59POX    C1G  816   6.041   1.681   2.291
   59POX    C1H  817   6.103   1.751   2.412
   59POX    C1I  818   6.083   1.686   2.549
   59POX    C1J  819   6.180   1.685   2.639
   59POX    C1K  820   6.315   1.756   2.624
   59POX    C1L  821   6.369   1.797   2.762
   59POX    C1M  822   6.403   1.672   2.843
   59POX    C1N  823   6.406   1.703   2.993
   59POX    C1O  824   6.279   1.717   3.077
   59POX    C1P  825   6.183   1.598   3.067
   59POX    C1Q  826   6.105   1.563   3.194
   59POX    C1R  827   5.988   1.469   3.163
   59POX     CZ  828   5.869   1.238   1.529
   59POX     OZ  829   5.757   1.195   1.607
   59POX    C2A  830   5.754   1.069   1.649
   59POX    O2A  831   5.840   0.991   1.607
   59POX    C2B  832   5.633   1.032   1.725
   59POX    C2C  833   5.650   1.049   1.876
   59POX    C2D  834   5.528   1.002   1.956
   59POX    C2E  835   5.577   1.019   2.100
   59POX    C2F  836   5.463   1.042   2.199
   59POX    C2G  837   5.532   1.057   2.334
   59POX    C2H  838   5.422   1.029   2.437
   59POX    C2I  839   5.459   1.045   2.584
   59POX    C2J  840   5.564   0.951   2.643
   59POX    C2K  841   5.523   0.804   2.633
   59POX    C2L  842   5.429   0.763   2.748
   59POX    C2M  843   5.511   0.729   2.872
   59POX    C2N  844   5.434   0.704   3.002
   59POX    C2O  845   5.380   0.833   3.064
   59POX    C2P  846   5.502   0.919   3.099
   60CHL    CN1  847   4.850   2.991   0.875
   60CHL    CN2  848   4.663   2.928   1.012
   60CHL    CN3  849   4.776   3.121   1.061
   60CHL    NTM  850   4.799   2.984   1.013
   60CHL     CB  851   4.907   2.918   1.087
   61PJ2     CA  852   4.872   2.870   1.228
   61PJ2     OA  853   4.814   2.954   1.328
   61PJ2      P  854   4.753   2.845   1.430
   61PJ2     OB  855   4.665   2.761   1.346
   61PJ2     HB  856   4.615   2.691   1.397
   61PJ2     OG  857   4.865   2.787   1.507
   61PJ2     HG  858   4.909   2.719   1.448
   61PJ2     OD  859   4.659   2.932   1.528
   62POX     CD  860   4.696   2.957   1.664
   62POX     CE  861   4.610   3.063   1.733
   62POX     OE  862   4.681   3.139   1.831
   62POX    C1A  863   4.720   3.261   1.794
   62POX    O1A  864   4.698   3.319   1.688
   62POX    C1B  865   4.768   3.338   1.911
   62POX    C1C  866   4.657   3.363   2.012
   62POX    C1D  867   4.682   3.273   2.133
   62POX    C1E  868   4.610   3.311   2.262
   62POX    C1F  869   4.660   3.241   2.389
   62POX    C1G  870   4.804   3.277   2.426
   62POX    C1H  871   4.874   3.194   2.533
   62POX    C1I  872   5.016   3.249   2.553
   62POX    C1J  873   5.046   3.339   2.645
   62POX    C1K  874   4.957   3.374   2.765
   62POX    C1L  875   5.056   3.408   2.877
   62POX    C1M  876   5.009   3.508   2.982
   62POX    C1N  877   4.918   3.455   3.094
   62POX    C1O  878   4.986   3.336   3.161
   62POX    C1P  879   4.943   3.301   3.304
   62POX    C1Q  880   4.830   3.198   3.291
   62POX    C1R  881   4.786   3.132   3.422
   62POX     CZ  882   4.475   3.001   1.772
   62POX     OZ  883   4.488   2.916   1.886
   62POX    C2A  884   4.392   2.918   1.978
   62POX    O2A  885   4.283   2.970   1.953
   62POX    C2B  886   4.415   2.821   2.087
   62POX    C2C  887   4.480   2.886   2.209
   62POX    C2D  888   4.494   2.786   2.324
   62POX    C2E  889   4.612   2.841   2.405
   62POX    C2F  890   4.614   2.792   2.550
   62POX    C2G  891   4.711   2.871   2.638
   62POX    C2H  892   4.738   2.789   2.764
   62POX    C2I  893   4.854   2.841   2.850
   62POX    C2J  894   4.860   2.775   2.988
   62POX    C2K  895   4.899   2.627   2.973
   62POX    C2L  896   4.896   2.552   3.106
   62POX    C2M  897   4.976   2.632   3.209
   62POX    C2N  898   4.965   2.583   3.353
   62POX    C2O  899   4.820   2.559   3.397
   62POX    C2P  900   4.812   2.492   3.534
   63CHL    CN1  901   4.981   6.791   0.751
   63CHL    CN2  902   5.168   6.948   0.702
   63CHL    CN3  903   5.015   6.995   0.871
   63CHL    NTM  904   5.083   6.884   0.803
   63CHL     CB  905   5.166   6.816   0.904
   64PJ2     CA  906   5.275   6.714   0.870
   64PJ2     OA  907   5.218   6.625   0.775
   64PJ2      P  908   5.296   6.488   0.742
   64PJ2     OB  909   5.227   6.432   0.624
   64PJ2     HB  910   5.251   6.483   0.541
   64PJ2     OG  911   5.440   6.516   0.727
   64PJ2     HG  912   5.490   6.430   0.744
   64PJ2     OD  913   5.259   6.414   0.881
   65POX     CD  914   5.138   6.339   0.894
   65POX     CE  915   5.128   6.244   1.014
   65POX     OE  916   5.011   6.162   1.014
   65POX    C1A  917   5.022   6.056   1.093
   65POX    O1A  918   5.134   6.011   1.117
   65POX    C1B  919   4.894   5.986   1.123
   65POX    C1C  920   4.828   6.037   1.251
   65POX    C1D  921   4.867   5.971   1.383
   65POX    C1E  922   4.793   6.038   1.499
   65POX    C1F  923   4.830   5.961   1.626
   65POX    C1G  924   4.735   6.015   1.734
   65POX    C1H  925   4.781   5.975   1.874
   65POX    C1I  926   4.673   6.006   1.978
   65POX    C1J  927   4.695   6.040   2.105
   65POX    C1K  928   4.834   6.037   2.168
   65POX    C1L  929   4.805   6.008   2.315
   65POX    C1M  930   4.899   5.907   2.381
   65POX    C1N  931   4.832   5.869   2.513
   65POX    C1O  932   4.924   5.778   2.596
   65POX    C1P  933   4.880   5.773   2.742
   65POX    C1Q  934   4.962   5.695   2.845
   65POX    C1R  935   4.927   5.739   2.987
   65POX     CZ  936   5.148   6.329   1.140
   65POX     OZ  937   5.143   6.258   1.264
   65POX    C2A  938   5.254   6.217   1.326
   65POX    O2A  939   5.362   6.256   1.281
   65POX    C2B  940   5.223   6.174   1.464
   65POX    C2C  941   5.254   6.026   1.486
   65POX    C2D  942   5.224   6.011   1.635
   65POX    C2E  943   5.306   5.901   1.702
   65POX    C2F  944   5.295   5.884   1.854
   65POX    C2G  945   5.280   6.006   1.946
   65POX    C2H  946   5.259   5.971   2.093
   65POX    C2I  947   5.382   5.910   2.161
   65POX    C2J  948   5.344   5.853   2.298
   65POX    C2K  949   5.297   5.968   2.388
   65POX    C2L  950   5.336   5.939   2.533
   65POX    C2M  951   5.271   6.031   2.636
   65POX    C2N  952   5.334   5.984   2.767
   65POX    C2O  953   5.282   6.063   2.888
   65POX    C2P  954   5.356   6.018   3.014
   66CHL    CN1  955   4.264   7.148   1.322
   66CHL    CN2  956   4.086   6.992   1.370
   66CHL    CN3  957   4.077   7.129   1.177
   66CHL    NTM  958   4.168   7.053   1.264
   66CHL     CB  959   4.225   6.937   1.195
   67PJ2     CA  960   4.339   6.957   1.094
   67PJ2     OA  961   4.459   7.011   1.150
   67PJ2      P  962   4.568   7.036   1.034
   67PJ2     OB  963   4.625   6.904   1.000
   67PJ2     HB  964   4.571   6.833   1.045
   67PJ2     OG  965   4.501   7.115   0.929
   67PJ2     HG  966   4.467   7.200   0.970
   67PJ2     OD  967   4.676   7.133   1.104
   68POX     CD  968   4.758   7.058   1.194
   68POX     CE  969   4.856   7.148   1.270
   68POX     OE  970   4.933   7.068   1.360
   68POX    C1A  971   5.057   7.041   1.319
   68POX    O1A  972   5.110   7.104   1.228
   68POX    C1B  973   5.138   6.942   1.394
   68POX    C1C  974   5.098   6.801   1.351
   68POX    C1D  975   5.213   6.708   1.389
   68POX    C1E  976   5.269   6.724   1.531
   68POX    C1F  977   5.373   6.614   1.550
   68POX    C1G  978   5.418   6.620   1.696
   68POX    C1H  979   5.515   6.507   1.732
   68POX    C1I  980   5.478   6.358   1.726
   68POX    C1J  981   5.509   6.273   1.823
   68POX    C1K  982   5.594   6.318   1.942
   68POX    C1L  983   5.562   6.237   2.068
   68POX    C1M  984   5.654   6.281   2.181
   68POX    C1N  985   5.630   6.197   2.307
   68POX    C1O  986   5.726   6.236   2.420
   68POX    C1P  987   5.710   6.134   2.533
   68POX    C1Q  988   5.782   6.185   2.658
   68POX    C1R  989   5.719   6.308   2.723
   68POX     CZ  990   4.766   7.247   1.344
   68POX     OZ  991   4.690   7.201   1.456
   68POX    C2A  992   4.626   7.292   1.529
   68POX    O2A  993   4.670   7.407   1.523
   68POX    C2B  994   4.534   7.226   1.624
   68POX    C2C  995   4.511   7.317   1.745
   68POX    C2D  996   4.398   7.269   1.836
   68POX    C2E  997   4.456   7.176   1.944
   68POX    C2F  998   4.355   7.088   2.017
   68POX    C2G  999   4.422   7.000   2.123
   68POX    C2H 1000   4.326   6.925   2.215
   68POX    C2I 1001   4.383   6.836   2.326
   68POX    C2J 1002   4.447   6.923   2.435
   68POX    C2K 1003   4.499   6.840   2.552
   68POX    C2L 1004   4.385   6.764   2.620
   68POX    C2M 1005   4.278   6.845   2.693
   68POX    C2N 1006   4.183   6.744   2.759
   68POX    C2O 1007   4.080   6.831   2.832
   68POX    C2P 1008   3.966   6.753   2.899
   69CHL    CN1 1009   3.645   2.883   1.241
   69CHL    CN2 1010   3.645   2.991   1.039
   69CHL    CN3 1011   3.541   2.769   1.065
   69CHL    NTM 1012   3.561   2.903   1.122
   69CHL     CB 1013   3.435   2.964   1.168
   70PJ2     CA 1014   3.352   2.897   1.278
   70PJ2     OA 1015   3.343   2.755   1.293
   70PJ2      P 1016   3.243   2.718   1.414
   70PJ2     OB 1017   3.117   2.787   1.378
   70PJ2     HB 1018   3.046   2.759   1.443
   70PJ2     OG 1019   3.259   2.573   1.435
   70PJ2     HG 1020   3.357   2.553   1.444
   70PJ2     OD 1021   3.314   2.781   1.545
   71POX     CD 1022   3.418   2.706   1.609
   71POX     CE 1023   3.481   2.755   1.740
   71POX     OE 1024   3.569   2.655   1.792
   71POX    C1A 1025   3.691   2.655   1.740
   71POX    O1A 1026   3.717   2.729   1.646
   71POX    C1B 1027   3.789   2.556   1.790
   71POX    C1C 1028   3.900   2.619   1.873
   71POX    C1D 1029   4.022   2.527   1.883
   71POX    C1E 1030   4.134   2.613   1.942
   71POX    C1F 1031   4.255   2.533   1.992
   71POX    C1G 1032   4.212   2.433   2.100
   71POX    C1H 1033   4.338   2.365   2.153
   71POX    C1I 1034   4.310   2.265   2.266
   71POX    C1J 1035   4.338   2.287   2.394
   71POX    C1K 1036   4.388   2.417   2.458
   71POX    C1L 1037   4.494   2.385   2.564
   71POX    C1M 1038   4.438   2.371   2.706
   71POX    C1N 1039   4.442   2.490   2.803
   71POX    C1O 1040   4.408   2.456   2.948
   71POX    C1P 1041   4.497   2.356   3.022
   71POX    C1Q 1042   4.467   2.355   3.172
   71POX    C1R 1043   4.572   2.262   3.233
   71POX     CZ 1044   3.360   2.789   1.827
   71POX     OZ 1045   3.393   2.887   1.927
   71POX    C2A 1046   3.303   2.943   2.007
   71POX    O2A 1047   3.186   2.947   1.969
   71POX    C2B 1048   3.359   3.044   2.100
   71POX    C2C 1049   3.284   3.069   2.232
   71POX    C2D 1050   3.297   2.946   2.322
   71POX    C2E 1051   3.440   2.943   2.375
   71POX    C2F 1052   3.461   2.840   2.486
   71POX    C2G 1053   3.611   2.815   2.503
   71POX    C2H 1054   3.641   2.677   2.561
   71POX    C2I 1055   3.662   2.666   2.713
   71POX    C2J 1056   3.624   2.527   2.762
   71POX    C2K 1057   3.639   2.526   2.914
   71POX    C2L 1058   3.590   2.401   2.987
   71POX    C2M 1059   3.439   2.380   2.976
   71POX    C2N 1060   3.405   2.248   3.045
   71POX    C2O 1061   3.487   2.130   2.991
   71POX    C2P 1062   3.452   1.998   3.061
   72CHL    CN1 1063   4.310   4.463   1.165
   72CHL    CN2 1064   4.419   4.673   1.137
   72CHL    CN3 1065   4.532   4.455   1.076
   72CHL    NTM 1066   4.441   4.530   1.164
   72CHL     CB 1067   4.486   4.521   1.304
   73PJ2     CA 1068   4.527   4.402   1.391
   73PJ2     OA 1069   4.428   4.304   1.425
   73PJ2      P 1070   4.490   4.156   1.428
   73PJ2     OB 1071   4.383   4.055   1.439
   73PJ2     HB 1072   4.303   4.098   1.480
   73PJ2     OG 1073   4.561   4.147   1.298
   73PJ2     HG 1074   4.574   4.052   1.271
   73PJ2     OD 1075   4.590   4.149   1.554
   74POX     CD 1076   4.523   4.156   1.680
   74POX     CE 1077   4.630   4.163   1.790
   74POX     OE 1078   4.589   4.102   1.912
   74POX    C1A 1079   4.591   3.970   1.933
   74POX    O1A 1080   4.655   3.901   1.854
   74POX    C1B 1081   4.515   3.927   2.052
   74POX    C1C 1082   4.577   3.811   2.129
   74POX    C1D 1083   4.700   3.852   2.210
   74POX    C1E 1084   4.754   3.725   2.275
   74POX    C1F 1085   4.868   3.764   2.369
   74POX    C1G 1086   4.818   3.840   2.492
   74POX    C1H 1087   4.936   3.870   2.585
   74POX    C1I 1088   4.914   3.985   2.684
   74POX    C1J 1089   5.008   4.028   2.768
   74POX    C1K 1090   5.147   3.964   2.768
   74POX    C1L 1091   5.203   3.956   2.910
   74POX    C1M 1092   5.221   4.087   2.988
   74POX    C1N 1093   5.279   4.051   3.124
   74POX    C1O 1094   5.179   3.999   3.228
   74POX    C1P 1095   5.233   3.884   3.314
   74POX    C1Q 1096   5.225   3.743   3.256
   74POX    C1R 1097   5.285   3.637   3.348
   74POX     CZ 1098   4.682   4.306   1.805
   74POX     OZ 1099   4.583   4.405   1.836
   74POX    C2A 1100   4.587   4.510   1.754
   74POX    O2A 1101   4.651   4.505   1.649
   74POX    C2B 1102   4.516   4.632   1.800
   74POX    C2C 1103   4.623   4.723   1.860
   74POX    C2D 1104   4.577   4.868   1.876
   74POX    C2E 1105   4.690   4.957   1.928
   74POX    C2F 1106   4.640   5.102   1.920
   74POX    C2G 1107   4.706   5.201   2.015
   74POX    C2H 1108   4.664   5.185   2.161
   74POX    C2I 1109   4.726   5.289   2.255
   74POX    C2J 1110   4.712   5.249   2.402
   74POX    C2K 1111   4.772   5.345   2.505
   74POX    C2L 1112   4.736   5.310   2.649
   74POX    C2M 1113   4.824   5.203   2.715
   74POX    C2N 1114   4.773   5.061   2.687
   74POX    C2O 1115   4.853   4.954   2.760
   74POX    C2P 1116   4.785   4.819   2.734
   75CHL    CN1 1117   5.772   4.943   0.942
   75CHL    CN2 1118   5.564   5.039   0.920
   75CHL    CN3 1119   5.651   4.994   1.145
   75CHL    NTM 1120   5.682   5.038   1.008
   75CHL     CB 1121   5.739   5.173   1.000
   76PJ2     CA 1122   5.677   5.283   1.088
   76PJ2     OA 1123   5.537   5.294   1.064
   76PJ2      P 1124   5.481   5.443   1.041
   76PJ2     OB 1125   5.547   5.484   0.915
   76PJ2     HB 1126   5.494   5.545   0.856
   76PJ2     OG 1127   5.337   5.412   1.053
   76PJ2     HG 1128   5.291   5.500   1.039
   76PJ2     OD 1129   5.521   5.542   1.161
   77POX     CD 1130   5.446   5.531   1.282
   77POX     CE 1131   5.506   5.605   1.402
   77POX     OE 1132   5.437   5.587   1.526
   77POX    C1A 1133   5.463   5.472   1.588
   77POX    O1A 1134   5.546   5.391   1.547
   77POX    C1B 1135   5.384   5.468   1.712
   77POX    C1C 1136   5.396   5.329   1.775
   77POX    C1D 1137   5.400   5.348   1.927
   77POX    C1E 1138   5.424   5.222   2.011
   77POX    C1F 1139   5.415   5.281   2.152
   77POX    C1G 1140   5.446   5.176   2.259
   77POX    C1H 1141   5.591   5.128   2.252
   77POX    C1I 1142   5.620   5.009   2.345
   77POX    C1J 1143   5.672   4.997   2.467
   77POX    C1K 1144   5.723   5.122   2.538
   77POX    C1L 1145   5.832   5.095   2.642
   77POX    C1M 1146   5.871   5.229   2.704
   77POX    C1N 1147   5.987   5.212   2.802
   77POX    C1O 1148   6.033   5.334   2.882
   77POX    C1P 1149   5.981   5.334   3.026
   77POX    C1Q 1150   6.064   5.445   3.091
   77POX    C1R 1151   6.012   5.479   3.231
   77POX     CZ 1152   5.503   5.749   1.351
   77POX     OZ 1153   5.553   5.858   1.428
   77POX    C2A 1154   5.572   5.976   1.370
   77POX    O2A 1155   5.537   5.998   1.254
   77POX    C2B 1156   5.618   6.073   1.471
   77POX    C2C 1157   5.769   6.078   1.452
   77POX    C2D 1158   5.847   6.180   1.536
   77POX    C2E 1159   5.822   6.122   1.676
   77POX    C2F 1160   5.925   6.166   1.780
   77POX    C2G 1161   5.904   6.077   1.902
   77POX    C2H 1162   5.998   6.120   2.015
   77POX    C2I 1163   6.041   6.006   2.108
   77POX    C2J 1164   6.078   5.880   2.030
   77POX    C2K 1165   6.132   5.770   2.122
   77POX    C2L 1166   6.135   5.623   2.079
   77POX    C2M 1167   6.223   5.551   2.182
   77POX    C2N 1168   6.192   5.401   2.184
   77POX    C2O 1169   6.064   5.390   2.266
   77POX    C2P 1170   6.040   5.245   2.309
   78CHL    CN1 1171   6.150   4.362   1.586
   78CHL    CN2 1172   6.168   4.235   1.390
   78CHL    CN3 1173   6.099   4.462   1.381
   78CHL    NTM 1174   6.086   4.336   1.456
   78CHL     CB 1175   5.951   4.277   1.460
   79PJ2     CA 1176   5.828   4.363   1.432
   79PJ2     OA 1177   5.809   4.477   1.517
   79PJ2      P 1178   5.697   4.570   1.448
   79PJ2     OB 1179   5.692   4.708   1.503
   79PJ2     HB 1180   5.652   4.773   1.438
   79PJ2     OG 1181   5.719   4.568   1.302
   79PJ2     HG 1182   5.706   4.660   1.265
   79PJ2     OD 1183   5.565   4.492   1.495
   80POX     CD 1184   5.518   4.516   1.628
   80POX     CE 1185   5.472   4.396   1.710
   80POX     OE 1186   5.398   4.435   1.827
   80POX    C1A 1187   5.276   4.483   1.810
   80POX    O1A 1188   5.222   4.457   1.703
   80POX    C1B 1189   5.216   4.528   1.938
   80POX    C1C 1190   5.068   4.492   1.945
   80POX    C1D 1191   5.016   4.517   2.086
   80POX    C1E 1192   4.881   4.456   2.123
   80POX    C1F 1193   4.852   4.482   2.271
   80POX    C1G 1194   4.801   4.617   2.322
   80POX    C1H 1195   4.660   4.656   2.277
   80POX    C1I 1196   4.635   4.797   2.330
   80POX    C1J 1197   4.522   4.830   2.391
   80POX    C1K 1198   4.408   4.735   2.428
   80POX    C1L 1199   4.432   4.679   2.569
   80POX    C1M 1200   4.346   4.556   2.601
   80POX    C1N 1201   4.198   4.581   2.633
   80POX    C1O 1202   4.163   4.625   2.775
   80POX    C1P 1203   4.019   4.581   2.802
   80POX    C1Q 1204   3.986   4.606   2.949
   80POX    C1R 1205   3.866   4.522   2.994
   80POX     CZ 1206   5.592   4.310   1.749
   80POX     OZ 1207   5.696   4.365   1.830
   80POX    C2A 1208   5.807   4.296   1.852
   80POX    O2A 1209   5.835   4.194   1.789
   80POX    C2B 1210   5.895   4.355   1.956
   80POX    C2C 1211   5.993   4.248   2.005
   80POX    C2D 1212   5.936   4.182   2.131
   80POX    C2E 1213   6.061   4.112   2.186
   80POX    C2F 1214   6.016   4.034   2.310
   80POX    C2G 1215   6.137   3.961   2.370
   80POX    C2H 1216   6.129   3.964   2.522
   80POX    C2I 1217   6.000   3.911   2.586
   80POX    C2J 1218   5.999   3.930   2.738
   80POX    C2K 1219   5.860   3.879   2.774
   80POX    C2L 1220   5.831   3.837   2.918
   80POX    C2M 1221   5.835   3.947   3.024
   80POX    C2N 1222   5.756   3.908   3.149
   80POX    C2O 1223   5.778   4.006   3.265
   80POX    C2P 1224   5.692   3.953   3.381
   81CHL    CN1 1225   5.148   4.519   1.165
   81CHL    CN2 1226   5.166   4.282   1.133
   81CHL    CN3 1227   5.141   4.369   1.343
   81CHL    NTM 1228   5.210   4.396   1.215
   81CHL     CB 1229   5.352   4.420   1.241
   82PJ2     CA 1230   5.446   4.302   1.269
   82PJ2     OA 1231   5.410   4.219   1.379
   82PJ2      P 1232   5.491   4.080   1.386
   82PJ2     OB 1233   5.445   4.007   1.265
   82PJ2     HB 1234   5.490   3.919   1.247
   82PJ2     OG 1235   5.629   4.132   1.394
   82PJ2     HG 1236   5.697   4.059   1.381
   82PJ2     OD 1237   5.444   4.020   1.527
   83POX     CD 1238   5.305   3.990   1.545
   83POX     CE 1239   5.246   3.900   1.653
   83POX     OE 1240   5.279   3.934   1.788
   83POX    C1A 1241   5.204   4.032   1.838
   83POX    O1A 1242   5.110   4.091   1.787
   83POX    C1B 1243   5.234   4.078   1.976
   83POX    C1C 1244   5.146   4.002   2.076
   83POX    C1D 1245   5.212   4.003   2.214
   83POX    C1E 1246   5.248   4.147   2.253
   83POX    C1F 1247   5.260   4.181   2.401
   83POX    C1G 1248   5.173   4.305   2.422
   83POX    C1H 1249   5.125   4.324   2.566
   83POX    C1I 1250   5.081   4.469   2.585
   83POX    C1J 1251   5.099   4.531   2.701
   83POX    C1K 1252   5.176   4.493   2.828
   83POX    C1L 1253   5.157   4.615   2.919
   83POX    C1M 1254   5.241   4.600   3.046
   83POX    C1N 1255   5.257   4.728   3.128
   83POX    C1O 1256   5.337   4.711   3.258
   83POX    C1P 1257   5.399   4.843   3.304
   83POX    C1Q 1258   5.449   4.824   3.447
   83POX    C1R 1259   5.552   4.933   3.480
   83POX     CZ 1260   5.265   3.752   1.620
   83POX     OZ 1261   5.250   3.651   1.721
   83POX    C2A 1262   5.128   3.630   1.771
   83POX    O2A 1263   5.033   3.663   1.701
   83POX    C2B 1264   5.137   3.536   1.885
   83POX    C2C 1265   5.177   3.609   2.013
   83POX    C2D 1266   5.181   3.526   2.141
   83POX    C2E 1267   5.231   3.616   2.255
   83POX    C2F 1268   5.286   3.534   2.371
   83POX    C2G 1269   5.308   3.622   2.495
   83POX    C2H 1270   5.397   3.560   2.603
   83POX    C2I 1271   5.392   3.662   2.716
   83POX    C2J 1272   5.474   3.619   2.837
   83POX    C2K 1273   5.405   3.500   2.904
   83POX    C2L 1274   5.490   3.456   3.024
   83POX    C2M 1275   5.614   3.371   2.999
   83POX    C2N 1276   5.684   3.348   3.133
   83POX    C2O 1277   5.805   3.258   3.103
   83POX    C2P 1278   5.885   3.236   3.231
   84CHL    CN1 1279   6.509   6.303   1.048
   84CHL    CN2 1280   6.661   6.353   1.197
   84CHL    CN3 1281   6.435   6.351   1.278
   84CHL    NTM 1282   6.533   6.282   1.192
   84CHL     CB 1283   6.540   6.142   1.238
   85PJ2     CA 1284   6.437   6.043   1.184
   85PJ2     OA 1285   6.301   6.079   1.207
   85PJ2      P 1286   6.198   5.964   1.160
   85PJ2     OB 1287   6.061   6.019   1.160
   85PJ2     HB 1288   6.012   5.993   1.076
   85PJ2     OG 1289   6.249   5.934   1.025
   85PJ2     HG 1290   6.171   5.919   0.965
   85PJ2     OD 1291   6.210   5.837   1.258
   86POX     CD 1292   6.114   5.844   1.363
   86POX     CE 1293   6.125   5.758   1.489
   86POX     OE 1294   6.018   5.783   1.582
   86POX    C1A 1295   5.934   5.689   1.622
   86POX    O1A 1296   5.945   5.573   1.581
   86POX    C1B 1297   5.819   5.735   1.702
   86POX    C1C 1298   5.824   5.677   1.844
   86POX    C1D 1299   5.679   5.686   1.892
   86POX    C1E 1300   5.675   5.693   2.045
   86POX    C1F 1301   5.720   5.569   2.124
   86POX    C1G 1302   5.671   5.573   2.269
   86POX    C1H 1303   5.781   5.638   2.352
   86POX    C1I 1304   5.731   5.693   2.486
   86POX    C1J 1305   5.807   5.738   2.585
   86POX    C1K 1306   5.960   5.725   2.581
   86POX    C1L 1307   6.015   5.710   2.723
   86POX    C1M 1308   6.168   5.708   2.732
   86POX    C1N 1309   6.209   5.572   2.676
   86POX    C1O 1310   6.356   5.566   2.635
   86POX    C1P 1311   6.377   5.434   2.561
   86POX    C1Q 1312   6.514   5.428   2.494
   86POX    C1R 1313   6.629   5.429   2.596
   86POX     CZ 1314   6.271   5.751   1.533
   86POX     OZ 1315   6.304   5.660   1.638
   86POX    C2A 1316   6.432   5.629   1.657
   86POX    O2A 1317   6.524   5.672   1.587
   86POX    C2B 1318   6.460   5.536   1.769
   86POX    C2C 1319   6.569   5.582   1.866
   86POX    C2D 1320   6.566   5.517   2.004
   86POX    C2E 1321   6.652   5.590   2.108
   86POX    C2F 1322   6.801   5.591   2.074
   86POX    C2G 1323   6.883   5.602   2.202
   86POX    C2H 1324   7.032   5.618   2.172
   86POX    C2I 1325   7.127   5.579   2.285
   86POX    C2J 1326   7.117   5.674   2.404
   86POX    C2K 1327   7.206   5.623   2.518
   86POX    C2L 1328   7.119   5.632   2.644
   86POX    C2M 1329   7.090   5.777   2.683
   86POX    C2N 1330   7.072   5.776   2.835
   86POX    C2O 1331   7.064   5.921   2.881
   86POX    C2P 1332   7.078   5.934   3.033
   87CHL    CN1 1333   6.789   6.123   0.480
   87CHL    CN2 1334   6.957   6.275   0.395
   87CHL    CN3 1335   7.016   6.060   0.468
   87CHL    NTM 1336   6.926   6.173   0.496
   87CHL     CB 1337   6.948   6.211   0.636
   88PJ2     CA 1338   7.076   6.288   0.668
   88PJ2     OA 1339   7.190   6.203   0.681
   88PJ2      P 1340   7.323   6.263   0.613
   88PJ2     OB 1341   7.411   6.147   0.590
   88PJ2     HB 1342   7.384   6.071   0.650
   88PJ2     OG 1343   7.274   6.352   0.505
   88PJ2     HG 1344   7.185   6.384   0.536
   88PJ2     OD 1345   7.369   6.362   0.731
   89POX     CD 1346   7.415   6.295   0.849
   89POX     CE 1347   7.409   6.385   0.974
   89POX     OE 1348   7.519   6.344   1.055
   89POX    C1A 1349   7.597   6.442   1.101
   89POX    O1A 1350   7.579   6.559   1.070
   89POX    C1B 1351   7.695   6.387   1.197
   89POX    C1C 1352   7.647   6.407   1.342
   89POX    C1D 1353   7.755   6.347   1.432
   89POX    C1E 1354   7.708   6.342   1.577
   89POX    C1F 1355   7.588   6.246   1.581
   89POX    C1G 1356   7.501   6.267   1.705
   89POX    C1H 1357   7.408   6.148   1.724
   89POX    C1I 1358   7.293   6.179   1.820
   89POX    C1J 1359   7.282   6.138   1.946
   89POX    C1K 1360   7.399   6.081   2.027
   89POX    C1L 1361   7.355   5.967   2.118
   89POX    C1M 1362   7.284   6.021   2.242
   89POX    C1N 1363   7.362   6.110   2.340
   89POX    C1O 1364   7.349   6.043   2.477
   89POX    C1P 1365   7.387   6.150   2.579
   89POX    C1Q 1366   7.440   6.091   2.710
   89POX    C1R 1367   7.466   6.204   2.810
   89POX     CZ 1368   7.273   6.372   1.044
   89POX     OZ 1369   7.253   6.452   1.161
   89POX    C2A 1370   7.216   6.387   1.271
   89POX    O2A 1371   7.237   6.267   1.291
   89POX    C2B 1372   7.159   6.487   1.363
   89POX    C2C 1373   7.243   6.494   1.491
   89POX    C2D 1374   7.168   6.573   1.598
   89POX    C2E 1375   7.248   6.569   1.728
   89POX    C2F 1376   7.160   6.591   1.852
   89POX    C2G 1377   7.220   6.608   1.991
   89POX    C2H 1378   7.111   6.602   2.099
   89POX    C2I 1379   7.160   6.643   2.238
   89POX    C2J 1380   7.045   6.649   2.338
   89POX    C2K 1381   7.083   6.724   2.466
   89POX    C2L 1382   6.959   6.757   2.550
   89POX    C2M 1383   6.984   6.850   2.669
   89POX    C2N 1384   7.060   6.978   2.635
   89POX    C2O 1385   7.111   7.054   2.757
   89POX    C2P 1386   7.007   7.146   2.824
   90CHL    CN1 1387   5.961   6.427   0.969
   90CHL    CN2 1388   5.964   6.653   0.917
   90CHL    CN3 1389   5.931   6.477   0.739
   90CHL    NTM 1390   5.905   6.525   0.876
   90CHL     CB 1391   5.758   6.525   0.889
   91PJ2     CA 1392   5.675   6.649   0.925
   91PJ2     OA 1393   5.692   6.704   1.056
   91PJ2      P 1394   5.572   6.797   1.110
   91PJ2     OB 1395   5.548   6.904   1.010
   91PJ2     HB 1396   5.622   6.915   0.944
   91PJ2     OG 1397   5.467   6.712   1.171
   91PJ2     HG 1398   5.454   6.741   1.266
   91PJ2     OD 1399   5.637   6.883   1.229
   92POX     CD 1400   5.656   6.808   1.349
   92POX     CE 1401   5.754   6.856   1.456
   92POX     OE 1402   5.796   6.745   1.536
   92POX    C1A 1403   5.909   6.680   1.507
   92POX    O1A 1404   5.953   6.687   1.393
   92POX    C1B 1405   5.952   6.584   1.611
   92POX    C1C 1406   6.049   6.628   1.721
   92POX    C1D 1407   6.012   6.541   1.841
   92POX    C1E 1408   6.102   6.559   1.964
   92POX    C1F 1409   6.035   6.479   2.076
   92POX    C1G 1410   6.135   6.460   2.190
   92POX    C1H 1411   6.080   6.361   2.292
   92POX    C1I 1412   6.181   6.330   2.403
   92POX    C1J 1413   6.180   6.368   2.531
   92POX    C1K 1414   6.077   6.459   2.598
   92POX    C1L 1415   6.146   6.575   2.670
   92POX    C1M 1416   6.032   6.659   2.728
   92POX    C1N 1417   6.069   6.761   2.836
   92POX    C1O 1418   5.937   6.822   2.883
   92POX    C1P 1419   5.953   6.959   2.949
   92POX    C1Q 1420   5.815   7.007   2.994
   92POX    C1R 1421   5.780   6.941   3.127
   92POX     CZ 1422   5.716   6.992   1.516
   92POX     OZ 1423   5.605   6.994   1.607
   92POX    C2A 1424   5.540   7.106   1.636
   92POX    O2A 1425   5.561   7.207   1.568
   92POX    C2B 1426   5.449   7.090   1.752
   92POX    C2C 1427   5.449   7.228   1.818
   92POX    C2D 1428   5.369   7.255   1.945
   92POX    C2E 1429   5.324   7.400   1.963
   92POX    C2F 1430   5.308   7.433   2.112
   92POX    C2G 1431   5.435   7.410   2.194
   92POX    C2H 1432   5.413   7.387   2.343
   92POX    C2I 1433   5.520   7.309   2.420
   92POX    C2J 1434   5.477   7.289   2.565
   92POX    C2K 1435   5.562   7.184   2.639
   92POX    C2L 1436   5.501   7.149   2.775
   92POX    C2M 1437   5.375   7.063   2.774
   92POX    C2N 1438   5.304   7.035   2.907
   92POX    C2O 1439   5.229   7.155   2.965
   92POX    C2P 1440   5.138   7.122   3.084
   93CHL    CN1 1441   0.527   6.744   1.503
   93CHL    CN2 1442   0.497   6.858   1.296
   93CHL    CN3 1443   0.587   6.965   1.480
   93CHL    NTM 1444   0.590   6.837   1.408
   93CHL     CB 1445   0.725   6.795   1.366
   94PJ2     CA 1446   0.741   6.676   1.271
   94PJ2     OA 1447   0.699   6.551   1.328
   94PJ2      P 1448   0.804   6.436   1.289
   94PJ2     OB 1449   0.758   6.297   1.314
   94PJ2     HB 1450   0.806   6.229   1.259
   94PJ2     OG 1451   0.846   6.455   1.148
   94PJ2     HG 1452   0.927   6.403   1.122
   94PJ2     OD 1453   0.935   6.458   1.380
   95POX     CD 1454   0.961   6.378   1.495
   95POX     CE 1455   1.108   6.382   1.536
   95POX     OE 1456   1.139   6.274   1.624
   95POX    C1A 1457   1.250   6.209   1.590
   95POX    O1A 1458   1.292   6.228   1.476
   95POX    C1B 1459   1.291   6.106   1.689
   95POX    C1C 1460   1.412   6.157   1.767
   95POX    C1D 1461   1.361   6.253   1.874
   95POX    C1E 1462   1.435   6.220   2.004
   95POX    C1F 1463   1.407   6.317   2.119
   95POX    C1G 1464   1.448   6.255   2.252
   95POX    C1H 1465   1.432   6.349   2.372
   95POX    C1I 1466   1.528   6.308   2.484
   95POX    C1J 1467   1.502   6.321   2.614
   95POX    C1K 1468   1.383   6.400   2.667
   95POX    C1L 1469   1.328   6.327   2.790
   95POX    C1M 1470   1.195   6.389   2.833
   95POX    C1N 1471   1.134   6.311   2.950
   95POX    C1O 1472   0.990   6.332   2.996
   95POX    C1P 1473   0.961   6.476   3.041
   95POX    C1Q 1474   0.811   6.503   3.045
   95POX    C1R 1475   0.799   6.648   3.093
   95POX     CZ 1476   1.145   6.523   1.583
   95POX     OZ 1477   1.261   6.538   1.666
   95POX    C2A 1478   1.270   6.645   1.746
   95POX    O2A 1479   1.194   6.741   1.737
   95POX    C2B 1480   1.391   6.641   1.830
   95POX    C2C 1481   1.460   6.773   1.861
   95POX    C2D 1482   1.571   6.774   1.967
   95POX    C2E 1483   1.517   6.732   2.104
   95POX    C2F 1484   1.620   6.711   2.215
   95POX    C2G 1485   1.550   6.736   2.348
   95POX    C2H 1486   1.646   6.749   2.467
   95POX    C2I 1487   1.563   6.731   2.594
   95POX    C2J 1488   1.659   6.712   2.712
   95POX    C2K 1489   1.596   6.745   2.847
   95POX    C2L 1490   1.695   6.725   2.962
   95POX    C2M 1491   1.633   6.781   3.090
   95POX    C2N 1492   1.738   6.743   3.194
   95POX    C2O 1493   1.697   6.779   3.337
   95POX    C2P 1494   1.817   6.854   3.394
   96CHL    CN1 1495   3.902   3.766   1.590
   96CHL    CN2 1496   3.946   3.814   1.365
   96CHL    CN3 1497   4.126   3.780   1.509
   96CHL    NTM 1498   3.992   3.840   1.502
   96CHL     CB 1499   4.001   3.981   1.543
   97PJ2     CA 1500   3.891   4.077   1.497
   97PJ2     OA 1501   3.760   4.028   1.528
   97PJ2      P 1502   3.665   4.151   1.570
   97PJ2     OB 1503   3.688   4.273   1.489
   97PJ2     HB 1504   3.786   4.273   1.468
   97PJ2     OG 1505   3.541   4.073   1.554
   97PJ2     HG 1506   3.544   4.006   1.628
   97PJ2     OD 1507   3.708   4.171   1.724
   98POX     CD 1508   3.615   4.102   1.810
   98POX     CE 1509   3.672   4.079   1.950
   98POX     OE 1510   3.576   3.999   2.018
   98POX    C1A 1511   3.577   3.867   2.001
   98POX    O1A 1512   3.643   3.821   1.908
   98POX    C1B 1513   3.507   3.787   2.104
   98POX    C1C 1514   3.601   3.750   2.220
   98POX    C1D 1515   3.623   3.850   2.334
   98POX    C1E 1516   3.508   3.855   2.435
   98POX    C1F 1517   3.505   3.741   2.537
   98POX    C1G 1518   3.389   3.753   2.635
   98POX    C1H 1519   3.416   3.870   2.731
   98POX    C1I 1520   3.319   3.874   2.849
   98POX    C1J 1521   3.351   3.840   2.973
   98POX    C1K 1522   3.500   3.822   3.008
   98POX    C1L 1523   3.517   3.843   3.159
   98POX    C1M 1524   3.654   3.885   3.212
   98POX    C1N 1525   3.667   4.036   3.192
   98POX    C1O 1526   3.804   4.082   3.242
   98POX    C1P 1527   3.770   4.230   3.260
   98POX    C1Q 1528   3.880   4.289   3.349
   98POX    C1R 1529   3.849   4.438   3.365
   98POX     CZ 1530   3.715   4.212   2.014
   98POX     OZ 1531   3.815   4.199   2.115
   98POX    C2A 1532   3.879   4.308   2.158
   98POX    O2A 1533   3.877   4.423   2.115
   98POX    C2B 1534   3.980   4.264   2.256
   98POX    C2C 1535   3.906   4.245   2.389
   98POX    C2D 1536   4.003   4.237   2.507
   98POX    C2E 1537   3.952   4.222   2.651
   98POX    C2F 1538   3.911   4.076   2.669
   98POX    C2G 1539   3.897   4.046   2.818
   98POX    C2H 1540   3.903   3.896   2.847
   98POX    C2I 1541   4.043   3.835   2.830
   98POX    C2J 1542   4.052   3.683   2.845
   98POX    C2K 1543   4.021   3.639   2.988
   98POX    C2L 1544   4.044   3.490   3.011
   98POX    C2M 1545   4.032   3.446   3.157
   98POX    C2N 1546   4.069   3.301   3.189
   98POX    C2O 1547   4.025   3.246   3.325
   98POX    C2P 1548   4.051   3.097   3.348
   99CHL    CN1 1549   2.924   1.397   1.449
   99CHL    CN2 1550   3.064   1.574   1.462
   99CHL    CN3 1551   2.889   1.555   1.295
   99CHL    NTM 1552   3.001   1.487   1.362
   99CHL     CB 1553   3.078   1.411   1.262
  100PJ2     CA 1554   3.215   1.347   1.284
  100PJ2     OA 1555   3.306   1.453   1.310
  100PJ2      P 1556   3.447   1.399   1.368
  100PJ2     OB 1557   3.469   1.273   1.293
  100PJ2     HB 1558   3.384   1.227   1.267
  100PJ2     OG 1559   3.539   1.511   1.338
  100PJ2     HG 1560   3.601   1.474   1.270
  100PJ2     OD 1561   3.422   1.376   1.525
  101POX     CD 1562   3.402   1.497   1.599
  101POX     CE 1563   3.463   1.503   1.739
  101POX     OE 1564   3.425   1.613   1.822
  101POX    C1A 1565   3.312   1.604   1.891
  101POX    O1A 1566   3.234   1.512   1.867
  101POX    C1B 1567   3.289   1.722   1.978
  101POX    C1C 1568   3.361   1.724   2.113
  101POX    C1D 1569   3.513   1.723   2.091
  101POX    C1E 1570   3.596   1.759   2.214
  101POX    C1F 1571   3.581   1.652   2.323
  101POX    C1G 1572   3.691   1.659   2.429
  101POX    C1H 1573   3.681   1.570   2.553
  101POX    C1I 1574   3.783   1.608   2.661
  101POX    C1J 1575   3.762   1.628   2.791
  101POX    C1K 1576   3.625   1.622   2.857
  101POX    C1L 1577   3.671   1.616   3.003
  101POX    C1M 1578   3.558   1.608   3.106
  101POX    C1N 1579   3.605   1.613   3.251
  101POX    C1O 1580   3.484   1.610   3.345
  101POX    C1P 1581   3.429   1.470   3.373
  101POX    C1Q 1582   3.475   1.433   3.514
  101POX    C1R 1583   3.411   1.298   3.549
  101POX     CZ 1584   3.614   1.484   1.730
  101POX     OZ 1585   3.640   1.344   1.719
  101POX    C2A 1586   3.756   1.308   1.665
  101POX    O2A 1587   3.833   1.389   1.613
  101POX    C2B 1588   3.775   1.162   1.661
  101POX    C2C 1589   3.904   1.107   1.724
  101POX    C2D 1590   3.950   1.162   1.859
  101POX    C2E 1591   3.869   1.084   1.963
  101POX    C2F 1592   3.869   1.164   2.094
  101POX    C2G 1593   3.771   1.106   2.197
  101POX    C2H 1594   3.806   1.174   2.329
  101POX    C2I 1595   3.739   1.104   2.448
  101POX    C2J 1596   3.773   1.178   2.578
  101POX    C2K 1597   3.696   1.117   2.695
  101POX    C2L 1598   3.703   1.211   2.815
  101POX    C2M 1599   3.729   1.118   2.934
  101POX    C2N 1600   3.738   1.205   3.061
  101POX    C2O 1601   3.703   1.114   3.179
  101POX    C2P 1602   3.682   1.200   3.304
  102CHL    CN1 1603   6.053   8.057   1.437
  102CHL    CN2 1604   6.063   7.827   1.382
  102CHL    CN3 1605   6.256   7.935   1.481
  102CHL    NTM 1606   6.142   7.951   1.389
  102CHL     CB 1607   6.194   7.976   1.254
  103PJ2     CA 1608   6.243   8.113   1.207
  103PJ2     OA 1609   6.325   8.186   1.299
  103PJ2      P 1610   6.341   8.343   1.265
  103PJ2     OB 1611   6.429   8.334   1.146
  103PJ2     HB 1612   6.416   8.407   1.079
  103PJ2     OG 1613   6.200   8.385   1.247
  103PJ2     HG 1614   6.205   8.468   1.192
  103PJ2     OD 1615   6.408   8.398   1.400
  104POX     CD 1616   6.544   8.369   1.436
  104POX     CE 1617   6.587   8.411   1.577
  104POX     OE 1618   6.725   8.388   1.605
  104POX    C1A 1619   6.796   8.496   1.640
  104POX    O1A 1620   6.793   8.588   1.558
  104POX    C1B 1621   6.905   8.467   1.735
  104POX    C1C 1622   6.976   8.597   1.771
  104POX    C1D 1623   7.070   8.593   1.892
  104POX    C1E 1624   7.087   8.732   1.954
  104POX    C1F 1625   7.193   8.744   2.063
  104POX    C1G 1626   7.209   8.892   2.098
  104POX    C1H 1627   7.294   8.933   2.218
  104POX    C1I 1628   7.313   9.082   2.246
  104POX    C1J 1629   7.319   9.144   2.364
  104POX    C1K 1630   7.314   9.071   2.499
  104POX    C1L 1631   7.340   9.173   2.610
  104POX    C1M 1632   7.309   9.117   2.749
  104POX    C1N 1633   7.157   9.103   2.763
  104POX    C1O 1634   7.115   9.034   2.893
  104POX    C1P 1635   7.183   9.115   3.003
  104POX    C1Q 1636   7.143   9.080   3.147
  104POX    C1R 1637   7.244   9.149   3.238
  104POX     CZ 1638   6.494   8.352   1.684
  104POX     OZ 1639   6.526   8.385   1.819
  104POX    C2A 1640   6.553   8.284   1.901
  104POX    O2A 1641   6.557   8.167   1.863
  104POX    C2B 1642   6.580   8.329   2.039
  104POX    C2C 1643   6.721   8.389   2.052
  104POX    C2D 1644   6.750   8.406   2.201
  104POX    C2E 1645   6.887   8.470   2.219
  104POX    C2F 1646   6.933   8.474   2.365
  104POX    C2G 1647   6.834   8.557   2.447
  104POX    C2H 1648   6.892   8.697   2.466
  104POX    C2I 1649   6.827   8.780   2.576
  104POX    C2J 1650   6.841   8.721   2.717
  104POX    C2K 1651   6.747   8.790   2.816
  104POX    C2L 1652   6.765   8.722   2.952
  104POX    C2M 1653   6.683   8.796   3.058
  104POX    C2N 1654   6.636   8.697   3.165
  104POX    C2O 1655   6.571   8.778   3.277
  104POX    C2P 1656   6.488   8.693   3.374
  105CHL    CN1 1657   5.176   5.543   0.793
  105CHL    CN2 1658   5.226   5.726   0.653
  105CHL    CN3 1659   5.182   5.778   0.866
  105CHL    NTM 1660   5.139   5.682   0.764
  105CHL     CB 1661   4.998   5.708   0.734
  106PJ2     CA 1662   4.894   5.653   0.831
  106PJ2     OA 1663   4.904   5.694   0.968
  106PJ2      P 1664   4.856   5.576   1.067
  106PJ2     OB 1665   4.785   5.642   1.179
  106PJ2     HB 1666   4.828   5.733   1.182
  106PJ2     OG 1667   4.788   5.469   0.992
  106PJ2     HG 1668   4.733   5.408   1.048
  106PJ2     OD 1669   4.996   5.514   1.118
  107POX     CD 1670   5.048   5.574   1.237
  107POX     CE 1671   5.030   5.497   1.368
  107POX     OE 1672   5.045   5.579   1.484
  107POX    C1A 1673   4.959   5.553   1.583
  107POX    O1A 1674   4.856   5.493   1.553
  107POX    C1B 1675   5.002   5.623   1.706
  107POX    C1C 1676   5.007   5.520   1.819
  107POX    C1D 1677   5.065   5.587   1.944
  107POX    C1E 1678   5.043   5.488   2.059
  107POX    C1F 1679   5.108   5.549   2.184
  107POX    C1G 1680   5.122   5.444   2.295
  107POX    C1H 1681   5.192   5.498   2.420
  107POX    C1I 1682   5.198   5.395   2.533
  107POX    C1J 1683   5.251   5.411   2.654
  107POX    C1K 1684   5.300   5.547   2.704
  107POX    C1L 1685   5.373   5.552   2.839
  107POX    C1M 1686   5.504   5.478   2.813
  107POX    C1N 1687   5.559   5.412   2.939
  107POX    C1O 1688   5.560   5.493   3.068
  107POX    C1P 1689   5.656   5.430   3.170
  107POX    C1Q 1690   5.630   5.288   3.221
  107POX    C1R 1691   5.501   5.277   3.301
  107POX     CZ 1692   5.111   5.368   1.356
  107POX     OZ 1693   5.137   5.299   1.478
  107POX    C2A 1694   5.078   5.183   1.507
  107POX    O2A 1695   4.971   5.144   1.461
  107POX    C2B 1696   5.132   5.132   1.635
  107POX    C2C 1697   5.113   4.984   1.667
  107POX    C2D 1698   5.189   4.954   1.797
  107POX    C2E 1699   5.125   5.018   1.921
  107POX    C2F 1700   5.189   4.960   2.047
  107POX    C2G 1701   5.117   4.998   2.176
  107POX    C2H 1702   5.171   4.913   2.291
  107POX    C2I 1703   5.076   4.922   2.411
  107POX    C2J 1704   5.138   4.875   2.543
  107POX    C2K 1705   5.226   4.985   2.602
  107POX    C2L 1706   5.302   4.948   2.730
  107POX    C2M 1707   5.391   5.069   2.758
  107POX    C2N 1708   5.474   5.072   2.886
  107POX    C2O 1709   5.566   4.950   2.902
  107POX    C2P 1710   5.660   4.973   3.020
  108CHL    CN1 1711   2.996   2.338   1.028
  108CHL    CN2 1712   3.031   2.567   1.083
  108CHL    CN3 1713   3.195   2.449   0.949
  108CHL    NTM 1714   3.098   2.439   1.059
  108CHL     CB 1715   3.163   2.397   1.184
  109PJ2     CA 1716   3.092   2.360   1.314
  109PJ2     OA 1717   2.983   2.444   1.352
  109PJ2      P 1718   2.905   2.374   1.473
  109PJ2     OB 1719   2.802   2.474   1.512
  109PJ2     HB 1720   2.851   2.554   1.546
  109PJ2     OG 1721   2.875   2.235   1.433
  109PJ2     HG 1722   2.933   2.205   1.357
  109PJ2     OD 1723   2.998   2.362   1.604
  110POX     CD 1724   3.014   2.482   1.679
  110POX     CE 1725   3.097   2.475   1.808
  110POX     OE 1726   3.090   2.594   1.887
  110POX    C1A 1727   3.002   2.590   1.987
  110POX    O1A 1728   2.916   2.502   1.986
  110POX    C1B 1729   2.995   2.706   2.078
  110POX    C1C 1730   2.940   2.694   2.221
  110POX    C1D 1731   2.790   2.664   2.221
  110POX    C1E 1732   2.742   2.629   2.362
  110POX    C1F 1733   2.589   2.617   2.367
  110POX    C1G 1734   2.558   2.565   2.508
  110POX    C1H 1735   2.411   2.581   2.544
  110POX    C1I 1736   2.378   2.527   2.683
  110POX    C1J 1737   2.259   2.472   2.706
  110POX    C1K 1738   2.141   2.446   2.611
  110POX    C1L 1739   2.074   2.316   2.656
  110POX    C1M 1740   1.971   2.269   2.553
  110POX    C1N 1741   1.880   2.171   2.625
  110POX    C1O 1742   1.777   2.118   2.525
  110POX    C1P 1743   1.645   2.075   2.589
  110POX    C1Q 1744   1.658   1.997   2.720
  110POX    C1R 1745   1.527   1.974   2.796
  110POX     CZ 1746   3.233   2.414   1.776
  110POX     OZ 1747   3.307   2.402   1.898
  110POX    C2A 1748   3.436   2.378   1.876
  110POX    O2A 1749   3.492   2.366   1.767
  110POX    C2B 1750   3.504   2.337   2.001
  110POX    C2C 1751   3.531   2.456   2.094
  110POX    C2D 1752   3.626   2.416   2.207
  110POX    C2E 1753   3.568   2.337   2.325
  110POX    C2F 1754   3.668   2.263   2.414
  110POX    C2G 1755   3.607   2.208   2.543
  110POX    C2H 1756   3.563   2.063   2.520
  110POX    C2I 1757   3.488   2.020   2.647
  110POX    C2J 1758   3.433   1.878   2.630
  110POX    C2K 1759   3.308   1.891   2.542
  110POX    C2L 1760   3.229   1.760   2.528
  110POX    C2M 1761   3.098   1.771   2.448
  110POX    C2N 1762   3.027   1.643   2.405
  110POX    C2O 1763   3.007   1.535   2.511
  110POX    C2P 1764   2.905   1.426   2.477
  111CHL    CN1 1765   6.750   8.865   1.175
  111CHL    CN2 1766   6.771   8.659   1.045
  111CHL    CN3 1767   6.840   8.677   1.267
  111CHL    NTM 1768   6.835   8.751   1.140
  111CHL     CB 1769   6.962   8.804   1.088
  112PJ2     CA 1770   7.081   8.709   1.075
  112PJ2     OA 1771   7.051   8.576   1.030
  112PJ2      P 1772   7.187   8.491   1.040
  112PJ2     OB 1773   7.155   8.351   1.006
  112PJ2     HB 1774   7.203   8.330   0.921
  112PJ2     OG 1775   7.283   8.556   0.947
  112PJ2     HG 1776   7.380   8.551   0.971
  112PJ2     OD 1777   7.226   8.491   1.196
  113POX     CD 1778   7.141   8.415   1.283
  113POX     CE 1779   7.204   8.384   1.419
  113POX     OE 1780   7.122   8.314   1.512
  113POX    C1A 1781   7.132   8.182   1.497
  113POX    O1A 1782   7.222   8.136   1.427
  113POX    C1B 1783   7.056   8.096   1.591
  113POX    C1C 1784   7.140   8.062   1.714
  113POX    C1D 1785   7.075   7.972   1.819
  113POX    C1E 1786   6.958   8.048   1.882
  113POX    C1F 1787   6.896   7.953   1.985
  113POX    C1G 1788   6.794   8.021   2.076
  113POX    C1H 1789   6.752   7.937   2.196
  113POX    C1I 1790   6.721   7.792   2.156
  113POX    C1J 1791   6.770   7.684   2.216
  113POX    C1K 1792   6.850   7.681   2.346
  113POX    C1L 1793   6.776   7.580   2.433
  113POX    C1M 1794   6.816   7.601   2.580
  113POX    C1N 1795   6.952   7.537   2.606
  113POX    C1O 1796   7.017   7.572   2.740
  113POX    C1P 1797   7.079   7.712   2.749
  113POX    C1Q 1798   7.132   7.735   2.891
  113POX    C1R 1799   7.130   7.880   2.940
  113POX     CZ 1800   7.270   8.506   1.484
  113POX     OZ 1801   7.374   8.475   1.577
  113POX    C2A 1802   7.416   8.564   1.666
  113POX    O2A 1803   7.391   8.684   1.670
  113POX    C2B 1804   7.499   8.490   1.764
  113POX    C2C 1805   7.429   8.404   1.870
  113POX    C2D 1806   7.520   8.413   1.993
  113POX    C2E 1807   7.471   8.332   2.113
  113POX    C2F 1808   7.334   8.375   2.165
  113POX    C2G 1809   7.268   8.283   2.267
  113POX    C2H 1810   7.223   8.148   2.210
  113POX    C2I 1811   7.193   8.054   2.327
  113POX    C2J 1812   7.051   8.073   2.382
  113POX    C2K 1813   7.038   7.977   2.500
  113POX    C2L 1814   6.909   8.006   2.577
  113POX    C2M 1815   6.910   8.131   2.665
  113POX    C2N 1816   6.783   8.129   2.750
  113POX    C2O 1817   6.663   8.194   2.681
  113POX    C2P 1818   6.546   8.216   2.777
  114CHL    CN1 1819   2.993   3.995   1.862
  114CHL    CN2 1820   2.773   3.906   1.850
  114CHL    CN3 1821   2.825   4.114   1.746
  114CHL    NTM 1822   2.876   3.979   1.774
  114CHL     CB 1823   2.898   3.914   1.644
  115PJ2     CA 1824   2.967   3.778   1.630
  115PJ2     OA 1825   2.901   3.679   1.709
  115PJ2      P 1826   2.990   3.553   1.757
  115PJ2     OB 1827   3.042   3.494   1.632
  115PJ2     HB 1828   3.140   3.485   1.649
  115PJ2     OG 1829   3.078   3.613   1.859
  115PJ2     HG 1830   3.165   3.565   1.866
  115PJ2     OD 1831   2.861   3.478   1.818
  116POX     CD 1832   2.828   3.513   1.953
  116POX     CE 1833   2.686   3.475   1.997
  116POX     OE 1834   2.656   3.563   2.106
  116POX    C1A 1835   2.599   3.683   2.099
  116POX    O1A 1836   2.552   3.713   1.989
  116POX    C1B 1837   2.579   3.760   2.224
  116POX    C1C 1838   2.436   3.742   2.277
  116POX    C1D 1839   2.409   3.854   2.377
  116POX    C1E 1840   2.301   3.819   2.479
  116POX    C1F 1841   2.268   3.937   2.571
  116POX    C1G 1842   2.154   3.900   2.667
  116POX    C1H 1843   2.090   4.013   2.746
  116POX    C1I 1844   2.023   4.122   2.662
  116POX    C1J 1845   1.895   4.158   2.657
  116POX    C1K 1846   1.807   4.093   2.764
  116POX    C1L 1847   1.681   4.178   2.785
  116POX    C1M 1848   1.595   4.136   2.904
  116POX    C1N 1849   1.665   4.133   3.041
  116POX    C1O 1850   1.565   4.115   3.155
  116POX    C1P 1851   1.636   4.115   3.291
  116POX    C1Q 1852   1.538   4.090   3.406
  116POX    C1R 1853   1.620   4.123   3.531
  116POX     CZ 1854   2.679   3.325   2.024
  116POX     OZ 1855   2.747   3.279   2.142
  116POX    C2A 1856   2.740   3.149   2.169
  116POX    O2A 1857   2.658   3.076   2.113
  116POX    C2B 1858   2.837   3.107   2.273
  116POX    C2C 1859   2.799   3.093   2.421
  116POX    C2D 1860   2.927   3.069   2.501
  116POX    C2E 1861   3.019   3.191   2.501
  116POX    C2F 1862   3.136   3.177   2.598
  116POX    C2G 1863   3.228   3.299   2.594
  116POX    C2H 1864   3.366   3.284   2.659
  116POX    C2I 1865   3.469   3.367   2.583
  116POX    C2J 1866   3.609   3.329   2.634
  116POX    C2K 1867   3.677   3.228   2.542
  116POX    C2L 1868   3.793   3.150   2.605
  116POX    C2M 1869   3.758   3.087   2.740
  116POX    C2N 1870   3.878   3.039   2.822
  116POX    C2O 1871   3.835   2.987   2.959
  116POX    C2P 1872   3.773   3.100   3.041
  117CHL    CN1 1873   2.482   5.648   1.169
  117CHL    CN2 1874   2.462   5.470   1.004
  117CHL    CN3 1875   2.276   5.566   1.081
  117CHL    NTM 1876   2.415   5.603   1.047
  117CHL     CB 1877   2.431   5.699   0.937
  118PJ2     CA 1878   2.381   5.843   0.955
  118PJ2     OA 1879   2.245   5.861   0.997
  118PJ2      P 1880   2.217   6.010   1.052
  118PJ2     OB 1881   2.290   6.108   0.969
  118PJ2     HB 1882   2.236   6.191   0.961
  118PJ2     OG 1883   2.069   6.017   1.062
  118PJ2     HG 1884   2.031   6.047   0.975
  118PJ2     OD 1885   2.285   6.006   1.198
  119POX     CD 1886   2.207   5.962   1.310
  119POX     CE 1887   2.304   5.934   1.426
  119POX     OE 1888   2.239   5.862   1.531
  119POX    C1A 1889   2.219   5.731   1.526
  119POX    O1A 1890   2.247   5.678   1.418
  119POX    C1B 1891   2.154   5.661   1.639
  119POX    C1C 1892   2.258   5.649   1.751
  119POX    C1D 1893   2.207   5.709   1.882
  119POX    C1E 1894   2.311   5.730   1.992
  119POX    C1F 1895   2.238   5.763   2.122
  119POX    C1G 1896   2.340   5.811   2.226
  119POX    C1H 1897   2.272   5.895   2.333
  119POX    C1I 1898   2.375   5.999   2.377
  119POX    C1J 1899   2.369   6.059   2.495
  119POX    C1K 1900   2.250   6.051   2.592
  119POX    C1L 1901   2.297   6.062   2.737
  119POX    C1M 1902   2.351   6.198   2.780
  119POX    C1N 1903   2.385   6.196   2.929
  119POX    C1O 1904   2.455   6.312   3.000
  119POX    C1P 1905   2.595   6.344   2.947
  119POX    C1Q 1906   2.641   6.477   3.007
  119POX    C1R 1907   2.791   6.503   2.986
  119POX     CZ 1908   2.365   6.068   1.467
  119POX     OZ 1909   2.481   6.052   1.549
  119POX    C2A 1910   2.532   6.165   1.598
  119POX    O2A 1911   2.487   6.275   1.566
  119POX    C2B 1912   2.658   6.151   1.674
  119POX    C2C 1913   2.656   6.252   1.789
  119POX    C2D 1914   2.736   6.376   1.749
  119POX    C2E 1915   2.748   6.473   1.866
  119POX    C2F 1916   2.631   6.560   1.911
  119POX    C2G 1917   2.567   6.636   1.795
  119POX    C2H 1918   2.441   6.712   1.836
  119POX    C2I 1919   2.327   6.614   1.868
  119POX    C2J 1920   2.192   6.671   1.912
  119POX    C2K 1921   2.125   6.548   1.975
  119POX    C2L 1922   1.989   6.581   2.037
  119POX    C2M 1923   2.015   6.669   2.159
  119POX    C2N 1924   2.099   6.595   2.264
  119POX    C2O 1925   2.141   6.700   2.367
  119POX    C2P 1926   2.036   6.719   2.477
  120CHL    CN1 1927   4.462   8.060   1.066
  120CHL    CN2 1928   4.384   7.878   1.207
  120CHL    CN3 1929   4.416   7.840   0.974
  120CHL    NTM 1930   4.377   7.941   1.074
  120CHL     CB 1931   4.238   7.978   1.043
  121PJ2     CA 1932   4.149   8.075   1.121
  121PJ2     OA 1933   4.102   8.022   1.245
  121PJ2      P 1934   3.977   7.921   1.249
  121PJ2     OB 1935   3.892   7.948   1.131
  121PJ2     HB 1936   3.818   7.882   1.121
  121PJ2     OG 1937   4.020   7.780   1.264
  121PJ2     HG 1938   4.110   7.772   1.307
  121PJ2     OD 1939   3.896   7.962   1.383
  122POX     CD 1940   3.972   7.967   1.504
  122POX     CE 1941   3.897   7.986   1.636
  122POX     OE 1942   3.983   8.041   1.736
  122POX    C1A 1943   3.941   8.148   1.803
  122POX    O1A 1944   3.847   8.208   1.752
  122POX    C1B 1945   4.027   8.206   1.909
  122POX    C1C 1946   4.006   8.144   2.047
  122POX    C1D 1947   4.128   8.071   2.104
  122POX    C1E 1948   4.241   8.166   2.144
  122POX    C1F 1949   4.367   8.099   2.199
  122POX    C1G 1950   4.424   7.987   2.112
  122POX    C1H 1951   4.539   7.913   2.180
  122POX    C1I 1952   4.576   7.782   2.109
  122POX    C1J 1953   4.674   7.703   2.151
  122POX    C1K 1954   4.769   7.733   2.267
  122POX    C1L 1955   4.899   7.654   2.251
  122POX    C1M 1956   4.997   7.673   2.367
  122POX    C1N 1957   4.990   7.557   2.466
  122POX    C1O 1958   5.125   7.558   2.540
  122POX    C1P 1959   5.104   7.640   2.667
  122POX    C1Q 1960   5.198   7.642   2.789
  122POX    C1R 1961   5.106   7.619   2.909
  122POX     CZ 1962   3.811   7.862   1.660
  122POX     OZ 1963   3.741   7.856   1.785
  122POX    C2A 1964   3.701   7.736   1.825
  122POX    O2A 1965   3.701   7.640   1.748
  122POX    C2B 1966   3.663   7.729   1.968
  122POX    C2C 1967   3.783   7.679   2.047
  122POX    C2D 1968   3.736   7.597   2.168
  122POX    C2E 1969   3.712   7.688   2.288
  122POX    C2F 1970   3.677   7.612   2.416
  122POX    C2G 1971   3.677   7.700   2.541
  122POX    C2H 1972   3.658   7.611   2.664
  122POX    C2I 1973   3.653   7.677   2.803
  122POX    C2J 1974   3.541   7.776   2.833
  122POX    C2K 1975   3.554   7.825   2.977
  122POX    C2L 1976   3.456   7.939   3.007
  122POX    C2M 1977   3.507   8.027   3.121
  122POX    C2N 1978   3.488   8.174   3.084
  122POX    C2O 1979   3.587   8.272   3.148
  122POX    C2P 1980   3.575   8.412   3.087
  123CHL    CN1 1981   3.462   7.911   1.162
  123CHL    CN2 1982   3.497   8.133   1.148
  123CHL    CN3 1983   3.546   8.027   1.356
  123CHL    NTM 1984   3.452   8.032   1.244
  123CHL     CB 1985   3.317   8.075   1.284
  124PJ2     CA 1986   3.235   8.001   1.390
  124PJ2     OA 1987   3.238   7.858   1.386
  124PJ2      P 1988   3.097   7.785   1.410
  124PJ2     OB 1989   2.994   7.887   1.378
  124PJ2     HB 1990   2.997   7.967   1.437
  124PJ2     OG 1991   3.098   7.663   1.327
  124PJ2     HG 1992   3.004   7.643   1.298
  124PJ2     OD 1993   3.096   7.763   1.569
  125POX     CD 1994   3.179   7.657   1.616
  125POX     CE 1995   3.328   7.632   1.591
  125POX     OE 1996   3.363   7.506   1.648
  125POX    C1A 1997   3.444   7.427   1.578
  125POX    O1A 1998   3.466   7.456   1.460
  125POX    C1B 1999   3.486   7.310   1.659
  125POX    C1C 2000   3.625   7.326   1.719
  125POX    C1D 2001   3.679   7.192   1.767
  125POX    C1E 2002   3.807   7.217   1.848
  125POX    C1F 2003   3.829   7.139   1.978
  125POX    C1G 2004   3.953   7.184   2.055
  125POX    C1H 2005   3.970   7.100   2.182
  125POX    C1I 2006   4.067   7.166   2.281
  125POX    C1J 2007   4.073   7.149   2.412
  125POX    C1K 2008   3.975   7.064   2.492
  125POX    C1L 2009   3.963   7.111   2.637
  125POX    C1M 2010   3.850   7.214   2.650
  125POX    C1N 2011   3.882   7.321   2.754
  125POX    C1O 2012   4.015   7.397   2.750
  125POX    C1P 2013   4.029   7.491   2.869
  125POX    C1Q 2014   4.160   7.570   2.869
  125POX    C1R 2015   4.176   7.683   2.972
  125POX     CZ 2016   3.417   7.752   1.625
  125POX     OZ 2017   3.380   7.834   1.736
  125POX    C2A 2018   3.387   7.967   1.737
  125POX    O2A 2019   3.457   8.020   1.651
  125POX    C2B 2020   3.361   8.019   1.873
  125POX    C2C 2021   3.486   8.072   1.944
  125POX    C2D 2022   3.452   8.106   2.089
  125POX    C2E 2023   3.586   8.108   2.164
  125POX    C2F 2024   3.573   8.164   2.305
  125POX    C2G 2025   3.708   8.180   2.375
  125POX    C2H 2026   3.689   8.222   2.520
  125POX    C2I 2027   3.825   8.263   2.577
  125POX    C2J 2028   3.826   8.275   2.729
  125POX    C2K 2029   3.817   8.136   2.792
  125POX    C2L 2030   3.890   8.140   2.927
  125POX    C2M 2031   3.880   8.004   2.996
  125POX    C2N 2032   3.976   7.986   3.114
  125POX    C2O 2033   3.964   8.093   3.223
  125POX    C2P 2034   4.072   8.059   3.325
  126CHL    CN1 2035   4.320   5.673   0.950
  126CHL    CN2 2036   4.466   5.487   1.006
  126CHL    CN3 2037   4.548   5.663   0.865
  126CHL    NTM 2038   4.459   5.631   0.978
  126CHL     CB 2039   4.486   5.708   1.100
  127PJ2     CA 2040   4.501   5.860   1.113
  127PJ2     OA 2041   4.401   5.937   1.047
  127PJ2      P 2042   4.441   6.090   1.015
  127PJ2     OB 2043   4.588   6.094   1.007
  127PJ2     HB 2044   4.602   6.190   0.982
  127PJ2     OG 2045   4.372   6.128   0.889
  127PJ2     HG 2046   4.284   6.081   0.881
  127PJ2     OD 2047   4.381   6.167   1.143
  128POX     CD 2048   4.450   6.173   1.268
  128POX     CE 2049   4.364   6.212   1.389
  128POX     OE 2050   4.448   6.267   1.491
  128POX    C1A 2051   4.402   6.387   1.526
  128POX    O1A 2052   4.283   6.413   1.507
  128POX    C1B 2053   4.494   6.463   1.614
  128POX    C1C 2054   4.446   6.444   1.758
  128POX    C1D 2055   4.553   6.484   1.859
  128POX    C1E 2056   4.510   6.450   2.002
  128POX    C1F 2057   4.623   6.478   2.102
  128POX    C1G 2058   4.648   6.625   2.135
  128POX    C1H 2059   4.776   6.631   2.219
  128POX    C1I 2060   4.780   6.760   2.302
  128POX    C1J 2061   4.881   6.781   2.385
  128POX    C1K 2062   5.003   6.694   2.416
  128POX    C1L 2063   5.102   6.746   2.520
  128POX    C1M 2064   5.229   6.660   2.513
  128POX    C1N 2065   5.345   6.716   2.595
  128POX    C1O 2066   5.476   6.636   2.595
  128POX    C1P 2067   5.537   6.633   2.454
  128POX    C1Q 2068   5.687   6.607   2.465
  128POX    C1R 2069   5.759   6.586   2.331
  128POX     CZ 2070   4.290   6.087   1.438
  128POX     OZ 2071   4.371   5.980   1.486
  128POX    C2A 2072   4.319   5.876   1.550
  128POX    O2A 2073   4.199   5.847   1.552
  128POX    C2B 2074   4.423   5.800   1.623
  128POX    C2C 2075   4.401   5.802   1.775
  128POX    C2D 2076   4.496   5.706   1.846
  128POX    C2E 2077   4.467   5.713   1.996
  128POX    C2F 2078   4.546   5.625   2.093
  128POX    C2G 2079   4.517   5.679   2.233
  128POX    C2H 2080   4.381   5.632   2.285
  128POX    C2I 2081   4.387   5.484   2.323
  128POX    C2J 2082   4.275   5.418   2.404
  128POX    C2K 2083   4.313   5.276   2.447
  128POX    C2L 2084   4.210   5.229   2.550
  128POX    C2M 2085   4.252   5.104   2.629
  128POX    C2N 2086   4.171   5.101   2.759
  128POX    C2O 2087   4.222   5.001   2.862
  128POX    C2P 2088   4.173   5.029   3.005
  129CHL    CN1 2089   2.724   4.832   1.383
  129CHL    CN2 2090   2.958   4.860   1.363
  129CHL    CN3 2091   2.835   4.877   1.170
  129CHL    NTM 2092   2.840   4.803   1.297
  129CHL     CB 2093   2.865   4.660   1.274
  130PJ2     CA 2094   2.839   4.559   1.386
  130PJ2     OA 2095   2.938   4.560   1.489
  130PJ2      P 2096   2.944   4.421   1.569
  130PJ2     OB 2097   3.077   4.406   1.634
  130PJ2     HB 2098   3.122   4.491   1.659
  130PJ2     OG 2099   2.893   4.318   1.476
  130PJ2     HG 2100   2.812   4.360   1.436
  130PJ2     OD 2101   2.837   4.449   1.687
  131POX     CD 2102   2.891   4.527   1.794
  131POX     CE 2103   2.797   4.524   1.914
  131POX     OE 2104   2.831   4.631   2.001
  131POX    C1A 2105   2.772   4.748   1.977
  131POX    O1A 2106   2.694   4.760   1.882
  131POX    C1B 2107   2.818   4.862   2.060
  131POX    C1C 2108   2.904   4.967   1.990
  131POX    C1D 2109   2.920   5.082   2.090
  131POX    C1E 2110   3.003   5.052   2.215
  131POX    C1F 2111   2.978   5.172   2.306
  131POX    C1G 2112   3.060   5.138   2.431
  131POX    C1H 2113   3.059   5.228   2.555
  131POX    C1I 2114   3.199   5.267   2.601
  131POX    C1J 2115   3.227   5.321   2.720
  131POX    C1K 2116   3.141   5.369   2.837
  131POX    C1L 2117   3.114   5.520   2.827
  131POX    C1M 2118   3.005   5.576   2.919
  131POX    C1N 2119   2.987   5.724   2.883
  131POX    C1O 2120   3.102   5.814   2.927
  131POX    C1P 2121   3.063   5.961   2.910
  131POX    C1Q 2122   2.973   5.994   3.029
  131POX    C1R 2123   2.920   6.137   3.019
  131POX     CZ 2124   2.815   4.387   1.981
  131POX     OZ 2125   2.721   4.354   2.083
  131POX    C2A 2126   2.708   4.232   2.134
  131POX    O2A 2127   2.769   4.137   2.086
  131POX    C2B 2128   2.604   4.225   2.240
  131POX    C2C 2129   2.657   4.253   2.381
  131POX    C2D 2130   2.722   4.120   2.421
  131POX    C2E 2131   2.758   4.124   2.570
  131POX    C2F 2132   2.643   4.069   2.654
  131POX    C2G 2133   2.586   4.173   2.751
  131POX    C2H 2134   2.504   4.113   2.866
  131POX    C2I 2135   2.458   4.224   2.960
  131POX    C2J 2136   2.391   4.148   3.074
  131POX    C2K 2137   2.309   4.238   3.167
  131POX    C2L 2138   2.221   4.156   3.262
  131POX    C2M 2139   2.103   4.091   3.189
  131POX    C2N 2140   2.011   4.035   3.298
  131POX    C2O 2141   2.078   3.933   3.390
  131POX    C2P 2142   1.985   3.889   3.504
  132CHL    CN1 2143   7.557   6.832   0.638
  132CHL    CN2 2144   7.648   6.689   0.476
  132CHL    CN3 2145   7.589   6.593   0.669
  132CHL    NTM 2146   7.543   6.698   0.578
  132CHL     CB 2147   7.413   6.672   0.515
  133PJ2     CA 2148   7.291   6.670   0.607
  133PJ2     OA 2149   7.258   6.785   0.685
  133PJ2      P 2150   7.114   6.753   0.751
  133PJ2     OB 2151   7.022   6.825   0.660
  133PJ2     HB 2152   7.050   6.917   0.634
  133PJ2     OG 2153   7.081   6.611   0.775
  133PJ2     HG 2154   7.153   6.543   0.765
  133PJ2     OD 2155   7.105   6.839   0.886
  134POX     CD 2156   7.203   6.796   0.981
  134POX     CE 2157   7.190   6.848   1.124
  134POX     OE 2158   7.277   6.787   1.220
  134POX    C1A 2159   7.404   6.825   1.218
  134POX    O1A 2160   7.449   6.922   1.157
  134POX    C1B 2161   7.484   6.761   1.325
  134POX    C1C 2162   7.516   6.860   1.437
  134POX    C1D 2163   7.600   6.790   1.544
  134POX    C1E 2164   7.606   6.872   1.673
  134POX    C1F 2165   7.679   6.792   1.782
  134POX    C1G 2166   7.607   6.658   1.799
  134POX    C1H 2167   7.641   6.604   1.938
  134POX    C1I 2168   7.572   6.469   1.957
  134POX    C1J 2169   7.600   6.389   2.060
  134POX    C1K 2170   7.691   6.432   2.175
  134POX    C1L 2171   7.616   6.445   2.307
  134POX    C1M 2172   7.712   6.479   2.421
  134POX    C1N 2173   7.636   6.514   2.550
  134POX    C1O 2174   7.603   6.663   2.548
  134POX    C1P 2175   7.715   6.757   2.593
  134POX    C1Q 2176   7.671   6.900   2.561
  134POX    C1R 2177   7.785   7.000   2.586
  134POX     CZ 2178   7.051   6.803   1.171
  134POX     OZ 2179   7.009   6.853   1.298
  134POX    C2A 2180   6.920   6.773   1.356
  134POX    O2A 2181   6.867   6.677   1.301
  134POX    C2B 2182   6.895   6.807   1.498
  134POX    C2C 2183   6.808   6.705   1.573
  134POX    C2D 2184   6.806   6.732   1.723
  134POX    C2E 2185   6.707   6.639   1.794
  134POX    C2F 2186   6.716   6.673   1.943
  134POX    C2G 2187   6.632   6.583   2.034
  134POX    C2H 2188   6.694   6.583   2.174
  134POX    C2I 2189   6.596   6.522   2.273
  134POX    C2J 2190   6.637   6.558   2.416
  134POX    C2K 2191   6.534   6.508   2.518
  134POX    C2L 2192   6.577   6.516   2.664
  134POX    C2M 2193   6.585   6.653   2.732
  134POX    C2N 2194   6.617   6.638   2.880
  134POX    C2O 2195   6.617   6.776   2.946
  134POX    C2P 2196   6.675   6.755   3.086
  135CHL    CN1 2197   3.799   4.546   1.848
  135CHL    CN2 2198   3.870   4.771   1.886
  135CHL    CN3 2199   3.661   4.736   1.802
  135CHL    NTM 2200   3.797   4.683   1.794
  135CHL     CB 2201   3.842   4.706   1.656
  136PJ2     CA 2202   3.978   4.654   1.609
  136PJ2     OA 2203   3.969   4.515   1.576
  136PJ2      P 2204   4.108   4.465   1.512
  136PJ2     OB 2205   4.092   4.350   1.419
  136PJ2     HB 2206   4.148   4.386   1.344
  136PJ2     OG 2207   4.200   4.573   1.471
  136PJ2     HG 2208   4.141   4.652   1.452
  136PJ2     OD 2209   4.180   4.412   1.646
  137POX     CD 2210   4.107   4.318   1.725
  137POX     CE 2211   4.182   4.257   1.844
  137POX     OE 2212   4.100   4.159   1.909
  137POX    C1A 2213   4.128   4.033   1.876
  137POX    O1A 2214   4.200   3.993   1.785
  137POX    C1B 2215   4.031   3.941   1.938
  137POX    C1C 2216   4.075   3.919   2.083
  137POX    C1D 2217   3.999   3.803   2.147
  137POX    C1E 2218   4.046   3.806   2.293
  137POX    C1F 2219   4.008   3.672   2.357
  137POX    C1G 2220   4.079   3.557   2.286
  137POX    C1H 2221   4.022   3.419   2.321
  137POX    C1I 2222   4.107   3.308   2.258
  137POX    C1J 2223   4.184   3.226   2.329
  137POX    C1K 2224   4.193   3.219   2.482
  137POX    C1L 2225   4.244   3.086   2.537
  137POX    C1M 2226   4.239   3.097   2.689
  137POX    C1N 2227   4.354   3.028   2.762
  137POX    C1O 2228   4.348   3.065   2.910
  137POX    C1P 2229   4.453   2.975   2.976
  137POX    C1Q 2230   4.447   2.980   3.129
  137POX    C1R 2231   4.575   2.943   3.204
  137POX     CZ 2232   4.236   4.377   1.921
  137POX     OZ 2233   4.319   4.326   2.026
  137POX    C2A 2234   4.376   4.421   2.099
  137POX    O2A 2235   4.318   4.528   2.115
  137POX    C2B 2236   4.489   4.359   2.173
  137POX    C2C 2237   4.438   4.279   2.292
  137POX    C2D 2238   4.547   4.191   2.355
  137POX    C2E 2239   4.492   4.137   2.487
  137POX    C2F 2240   4.361   4.063   2.461
  137POX    C2G 2241   4.324   3.963   2.571
  137POX    C2H 2242   4.412   3.839   2.559
  137POX    C2I 2243   4.370   3.705   2.619
  137POX    C2J 2244   4.496   3.619   2.628
  137POX    C2K 2245   4.469   3.469   2.641
  137POX    C2L 2246   4.387   3.438   2.767
  137POX    C2M 2247   4.484   3.458   2.883
  137POX    C2N 2248   4.417   3.424   3.016
  137POX    C2O 2249   4.528   3.437   3.121
  137POX    C2P 2250   4.468   3.399   3.256
  138CHL    CN1 2251   3.914   6.325   0.895
  138CHL    CN2 2252   4.083   6.231   1.046
  138CHL    CN3 2253   3.859   6.218   1.104
  138CHL    NTM 2254   3.956   6.304   1.035
  138CHL     CB 2255   3.970   6.429   1.111
  139PJ2     CA 2256   4.049   6.542   1.045
  139PJ2     OA 2257   4.175   6.503   0.988
  139PJ2      P 2258   4.284   6.617   0.959
  139PJ2     OB 2259   4.212   6.742   0.928
  139PJ2     HB 2260   4.277   6.814   0.952
  139PJ2     OG 2261   4.374   6.576   0.849
  139PJ2     HG 2262   4.419   6.493   0.883
  139PJ2     OD 2263   4.369   6.645   1.093
  140POX     CD 2264   4.458   6.540   1.134
  140POX     CE 2265   4.580   6.599   1.205
  140POX     OE 2266   4.641   6.498   1.286
  140POX    C1A 2267   4.774   6.506   1.298
  140POX    O1A 2268   4.832   6.548   1.198
  140POX    C1B 2269   4.822   6.423   1.410
  140POX    C1C 2270   4.902   6.493   1.520
  140POX    C1D 2271   4.975   6.391   1.608
  140POX    C1E 2272   5.045   6.455   1.728
  140POX    C1F 2273   5.021   6.366   1.850
  140POX    C1G 2274   5.132   6.398   1.950
  140POX    C1H 2275   5.111   6.325   2.083
  140POX    C1I 2276   5.226   6.364   2.177
  140POX    C1J 2277   5.215   6.349   2.308
  140POX    C1K 2278   5.075   6.321   2.364
  140POX    C1L 2279   5.075   6.312   2.517
  140POX    C1M 2280   4.938   6.279   2.577
  140POX    C1N 2281   4.834   6.389   2.554
  140POX    C1O 2282   4.699   6.329   2.593
  140POX    C1P 2283   4.594   6.439   2.612
  140POX    C1Q 2284   4.488   6.405   2.717
  140POX    C1R 2285   4.535   6.391   2.862
  140POX     CZ 2286   4.537   6.713   1.297
  140POX     OZ 2287   4.637   6.772   1.380
  140POX    C2A 2288   4.612   6.824   1.500
  140POX    O2A 2289   4.506   6.806   1.561
  140POX    C2B 2290   4.732   6.882   1.563
  140POX    C2C 2291   4.778   6.803   1.686
  140POX    C2D 2292   4.901   6.866   1.752
  140POX    C2E 2293   4.932   6.803   1.888
  140POX    C2F 2294   5.077   6.826   1.933
  140POX    C2G 2295   5.123   6.747   2.056
  140POX    C2H 2296   5.247   6.807   2.121
  140POX    C2I 2297   5.374   6.810   2.035
  140POX    C2J 2298   5.484   6.877   2.117
  140POX    C2K 2299   5.615   6.897   2.039
  140POX    C2L 2300   5.720   6.932   2.144
  140POX    C2M 2301   5.852   6.964   2.073
  140POX    C2N 2302   5.841   7.063   1.958
  140POX    C2O 2303   5.969   7.083   1.877
  140POX    C2P 2304   5.976   7.205   1.785
  141CHL    CN1 2305   3.775   5.070   1.092
  141CHL    CN2 2306   3.575   5.169   1.158
  141CHL    CN3 2307   3.562   4.987   1.025
  141CHL    NTM 2308   3.639   5.039   1.139
  141CHL     CB 2309   3.627   4.944   1.251
  142PJ2     CA 2310   3.710   4.974   1.376
  142PJ2     OA 2311   3.678   5.096   1.443
  142PJ2      P 2312   3.796   5.143   1.541
  142PJ2     OB 2313   3.922   5.103   1.474
  142PJ2     HB 2314   3.907   5.028   1.410
  142PJ2     OG 2315   3.760   5.286   1.529
  142PJ2     HG 2316   3.836   5.334   1.572
  142PJ2     OD 2317   3.755   5.067   1.677
  143POX     CD 2318   3.622   5.078   1.728
  143POX     CE 2319   3.610   5.173   1.848
  143POX     OE 2320   3.481   5.157   1.907
  143POX    C1A 2321   3.467   5.057   1.993
  143POX    O1A 2322   3.550   4.968   2.011
  143POX    C1B 2323   3.340   5.072   2.068
  143POX    C1C 2324   3.325   5.210   2.134
  143POX    C1D 2325   3.428   5.242   2.242
  143POX    C1E 2326   3.413   5.381   2.305
  143POX    C1F 2327   3.518   5.417   2.410
  143POX    C1G 2328   3.457   5.523   2.502
  143POX    C1H 2329   3.558   5.557   2.612
  143POX    C1I 2330   3.487   5.638   2.720
  143POX    C1J 2331   3.491   5.624   2.853
  143POX    C1K 2332   3.563   5.514   2.931
  143POX    C1L 2333   3.596   5.552   3.076
  143POX    C1M 2334   3.650   5.421   3.134
  143POX    C1N 2335   3.687   5.429   3.282
  143POX    C1O 2336   3.567   5.458   3.372
  143POX    C1P 2337   3.608   5.538   3.496
  143POX    C1Q 2338   3.712   5.483   3.594
  143POX    C1R 2339   3.657   5.425   3.724
  143POX     CZ 2340   3.653   5.316   1.817
  143POX     OZ 2341   3.658   5.404   1.929
  143POX    C2A 2342   3.608   5.526   1.915
  143POX    O2A 2343   3.563   5.561   1.806
  143POX    C2B 2344   3.612   5.605   2.040
  143POX    C2C 2345   3.512   5.721   2.041
  143POX    C2D 2346   3.555   5.801   2.164
  143POX    C2E 2347   3.549   5.953   2.148
  143POX    C2F 2348   3.579   6.030   2.276
  143POX    C2G 2349   3.726   6.008   2.311
  143POX    C2H 2350   3.763   6.055   2.451
  143POX    C2I 2351   3.691   5.971   2.556
  143POX    C2J 2352   3.721   6.023   2.697
  143POX    C2K 2353   3.621   5.970   2.799
  143POX    C2L 2354   3.659   6.010   2.941
  143POX    C2M 2355   3.569   5.954   3.052
  143POX    C2N 2356   3.636   5.981   3.187
  143POX    C2O 2357   3.559   5.933   3.311
  143POX    C2P 2358   3.450   6.036   3.339
  144CHL    CN1 2359   4.967   3.425   1.499
  144CHL    CN2 2360   5.051   3.202   1.508
  144CHL    CN3 2361   4.870   3.253   1.377
  144CHL    NTM 2362   5.000   3.307   1.419
  144CHL     CB 2363   5.088   3.320   1.302
  145PJ2     CA 2364   5.215   3.405   1.318
  145PJ2     OA 2365   5.320   3.367   1.408
  145PJ2      P 2366   5.455   3.450   1.380
  145PJ2     OB 2367   5.515   3.383   1.263
  145PJ2     HB 2368   5.601   3.429   1.241
  145PJ2     OG 2369   5.404   3.589   1.383
  145PJ2     HG 2370   5.459   3.645   1.321
  145PJ2     OD 2371   5.544   3.421   1.512
  146POX     CD 2372   5.500   3.463   1.641
  146POX     CE 2373   5.609   3.435   1.745
  146POX     OE 2374   5.567   3.403   1.878
  146POX    C1A 2375   5.606   3.295   1.946
  146POX    O1A 2376   5.695   3.226   1.897
  146POX    C1B 2377   5.529   3.276   2.071
  146POX    C1C 2378   5.525   3.127   2.102
  146POX    C1D 2379   5.429   3.085   2.213
  146POX    C1E 2380   5.473   3.162   2.338
  146POX    C1F 2381   5.396   3.130   2.466
  146POX    C1G 2382   5.466   3.197   2.584
  146POX    C1H 2383   5.437   3.117   2.711
  146POX    C1I 2384   5.294   3.116   2.764
  146POX    C1J 2385   5.252   3.096   2.889
  146POX    C1K 2386   5.336   3.071   3.014
  146POX    C1L 2387   5.267   2.968   3.103
  146POX    C1M 2388   5.361   2.938   3.220
  146POX    C1N 2389   5.385   3.065   3.302
  146POX    C1O 2390   5.454   3.052   3.438
  146POX    C1P 2391   5.601   3.009   3.440
  146POX    C1Q 2392   5.660   3.007   3.580
  146POX    C1R 2393   5.807   2.964   3.584
  146POX     CZ 2394   5.703   3.555   1.743
  146POX     OZ 2395   5.648   3.685   1.768
  146POX    C2A 2396   5.725   3.792   1.782
  146POX    O2A 2397   5.843   3.801   1.747
  146POX    C2B 2398   5.637   3.909   1.801
  146POX    C2C 2399   5.640   3.980   1.936
  146POX    C2D 2400   5.643   3.884   2.055
  146POX    C2E 2401   5.635   3.948   2.193
  146POX    C2F 2402   5.609   3.859   2.315
  146POX    C2G 2403   5.655   3.900   2.455
  146POX    C2H 2404   5.603   4.037   2.498
  146POX    C2I 2405   5.504   4.021   2.614
  146POX    C2J 2406   5.491   4.147   2.699
  146POX    C2K 2407   5.601   4.161   2.805
  146POX    C2L 2408   5.565   4.293   2.873
  146POX    C2M 2409   5.660   4.329   2.987
  146POX    C2N 2410   5.618   4.445   3.077
  146POX    C2O 2411   5.741   4.483   3.160
  146POX    C2P 2412   5.704   4.611   3.235
  147CHL    CN1 2413   7.365  -0.034   1.853
  147CHL    CN2 2414   7.552   0.066   1.748
  147CHL    CN3 2415   7.322   0.118   1.683
  147CHL    NTM 2416   7.417   0.014   1.724
  147CHL     CB 2417   7.431  -0.087   1.618
  148PJ2     CA 2418   7.312  -0.165   1.563
  148PJ2     OA 2419   7.219  -0.095   1.480
  148PJ2      P 2420   7.093  -0.185   1.436
  148PJ2     OB 2421   7.038  -0.119   1.315
  148PJ2     HB 2422   7.110  -0.057   1.283
  148PJ2     OG 2423   7.146  -0.323   1.426
  148PJ2     HG 2424   7.133  -0.356   1.332
  148PJ2     OD 2425   7.001  -0.132   1.557
  149POX     CD 2426   6.935  -0.005   1.556
  149POX     CE 2427   6.859   0.016   1.687
  149POX     OE 2428   6.730   0.075   1.668
  149POX    C1A 2429   6.625  -0.005   1.658
  149POX    O1A 2430   6.621  -0.119   1.704
  149POX    C1B 2431   6.499   0.065   1.625
  149POX    C1C 2432   6.430   0.117   1.751
  149POX    C1D 2433   6.301   0.198   1.735
  149POX    C1E 2434   6.322   0.324   1.650
  149POX    C1F 2435   6.200   0.416   1.660
  149POX    C1G 2436   6.239   0.548   1.593
  149POX    C1H 2437   6.335   0.628   1.681
  149POX    C1I 2438   6.354   0.775   1.643
  149POX    C1J 2439   6.410   0.864   1.725
  149POX    C1K 2440   6.449   0.843   1.871
  149POX    C1L 2441   6.552   0.946   1.915
  149POX    C1M 2442   6.550   0.974   2.066
  149POX    C1N 2443   6.625   0.863   2.139
  149POX    C1O 2444   6.575   0.830   2.280
  149POX    C1P 2445   6.677   0.755   2.367
  149POX    C1Q 2446   6.803   0.838   2.389
  149POX    C1R 2447   6.765   0.944   2.493
  149POX     CZ 2448   6.947   0.100   1.780
  149POX     OZ 2449   6.910   0.098   1.918
  149POX    C2A 2450   7.000   0.115   2.014
  149POX    O2A 2451   7.118   0.102   1.983
  149POX    C2B 2452   6.942   0.124   2.150
  149POX    C2C 2453   6.997   0.254   2.211
  149POX    C2D 2454   7.002   0.263   2.363
  149POX    C2E 2455   6.868   0.287   2.433
  149POX    C2F 2456   6.880   0.324   2.581
  149POX    C2G 2457   6.749   0.379   2.640
  149POX    C2H 2458   6.773   0.483   2.749
  149POX    C2I 2459   6.853   0.435   2.871
  149POX    C2J 2460   6.779   0.343   2.967
  149POX    C2K 2461   6.873   0.286   3.074
  149POX    C2L 2462   6.799   0.214   3.187
  149POX    C2M 2463   6.891   0.166   3.299
  149POX    C2N 2464   6.823   0.128   3.431
  149POX    C2O 2465   6.721   0.015   3.420
  149POX    C2P 2466   6.682  -0.039   3.558
  150CHL    CN1 2467   4.947   2.389   0.963
  150CHL    CN2 2468   5.059   2.259   1.123
  150CHL    CN3 2469   5.014   2.170   0.904
  150CHL    NTM 2470   4.961   2.252   1.014
  150CHL     CB 2471   4.826   2.211   1.055
  151PJ2     CA 2472   4.798   2.062   1.077
  151PJ2     OA 2473   4.867   2.001   1.186
  151PJ2      P 2474   4.872   1.844   1.151
  151PJ2     OB 2475   4.733   1.801   1.123
  151PJ2     HB 2476   4.733   1.701   1.122
  151PJ2     OG 2477   4.980   1.838   1.051
  151PJ2     HG 2478   4.998   1.745   1.019
  151PJ2     OD 2479   4.921   1.793   1.296
  152POX     CD 2480   4.834   1.807   1.409
  152POX     CE 2481   4.894   1.745   1.535
  152POX     OE 2482   4.800   1.746   1.642
  152POX    C1A 2483   4.742   1.631   1.676
  152POX    O1A 2484   4.782   1.527   1.624
  152POX    C1B 2485   4.645   1.646   1.787
  152POX    C1C 2486   4.706   1.575   1.908
  152POX    C1D 2487   4.598   1.573   2.017
  152POX    C1E 2488   4.638   1.484   2.135
  152POX    C1F 2489   4.696   1.559   2.255
  152POX    C1G 2490   4.695   1.461   2.372
  152POX    C1H 2491   4.750   1.510   2.507
  152POX    C1I 2492   4.704   1.409   2.612
  152POX    C1J 2493   4.746   1.424   2.737
  152POX    C1K 2494   4.827   1.543   2.789
  152POX    C1L 2495   4.958   1.504   2.857
  152POX    C1M 2496   4.920   1.471   3.002
  152POX    C1N 2497   5.039   1.416   3.081
  152POX    C1O 2498   5.026   1.425   3.233
  152POX    C1P 2499   5.148   1.376   3.311
  152POX    C1Q 2500   5.123   1.369   3.462
  152POX    C1R 2501   5.253   1.340   3.538
  152POX     CZ 2502   5.021   1.828   1.553
  152POX     OZ 2503   5.114   1.794   1.657
  152POX    C2A 2504   5.207   1.882   1.692
  152POX    O2A 2505   5.228   1.979   1.619
  152POX    C2B 2506   5.286   1.826   1.805
  152POX    C2C 2507   5.219   1.839   1.942
  152POX    C2D 2508   5.095   1.753   1.961
  152POX    C2E 2509   5.035   1.787   2.098
  152POX    C2F 2510   5.118   1.753   2.222
  152POX    C2G 2511   5.040   1.775   2.351
  152POX    C2H 2512   5.128   1.773   2.476
  152POX    C2I 2513   5.052   1.802   2.606
  152POX    C2J 2514   5.162   1.822   2.710
  152POX    C2K 2515   5.122   1.854   2.855
  152POX    C2L 2516   5.247   1.894   2.934
  152POX    C2M 2517   5.200   1.938   3.072
  152POX    C2N 2518   5.168   1.826   3.172
  152POX    C2O 2519   5.155   1.869   3.318
  152POX    C2P 2520   5.296   1.904   3.364
  153CHL    CN1 2521   3.439   1.549   0.994
  153CHL    CN2 2522   3.250   1.668   0.983
  153CHL    CN3 2523   3.455   1.789   0.944
  153CHL    NTM 2524   3.390   1.684   1.025
  153CHL     CB 2525   3.397   1.713   1.169
  154PJ2     CA 2526   3.317   1.831   1.225
  154PJ2     OA 2527   3.175   1.810   1.228
  154PJ2      P 2528   3.090   1.932   1.288
  154PJ2     OB 2529   3.143   2.056   1.227
  154PJ2     HB 2530   3.069   2.098   1.174
  154PJ2     OG 2531   2.951   1.880   1.277
  154PJ2     HG 2532   2.908   1.935   1.348
  154PJ2     OD 2533   3.154   1.915   1.434
  155POX     CD 2534   3.148   2.034   1.514
  155POX     CE 2535   3.228   2.021   1.643
  155POX     OE 2536   3.187   2.098   1.756
  155POX    C1A 2537   3.091   2.055   1.838
  155POX    O1A 2538   3.026   1.954   1.815
  155POX    C1B 2539   3.070   2.133   1.962
  155POX    C1C 2540   3.112   2.061   2.090
  155POX    C1D 2541   3.100   2.139   2.222
  155POX    C1E 2542   3.199   2.254   2.234
  155POX    C1F 2543   3.168   2.335   2.360
  155POX    C1G 2544   3.231   2.474   2.343
  155POX    C1H 2545   3.181   2.566   2.454
  155POX    C1I 2546   3.246   2.561   2.593
  155POX    C1J 2547   3.184   2.536   2.708
  155POX    C1K 2548   3.032   2.542   2.725
  155POX    C1L 2549   2.984   2.682   2.763
  155POX    C1M 2550   2.835   2.679   2.796
  155POX    C1N 2551   2.788   2.818   2.839
  155POX    C1O 2552   2.639   2.819   2.877
  155POX    C1P 2553   2.569   2.937   2.944
  155POX    C1Q 2554   2.545   3.063   2.862
  155POX    C1R 2555   2.473   3.157   2.960
  155POX     CZ 2556   3.376   2.034   1.604
  155POX     OZ 2557   3.475   2.022   1.706
  155POX    C2A 2558   3.590   2.074   1.664
  155POX    O2A 2559   3.602   2.144   1.563
  155POX    C2B 2560   3.702   2.022   1.746
  155POX    C2C 2561   3.731   2.115   1.864
  155POX    C2D 2562   3.835   2.038   1.947
  155POX    C2E 2563   3.848   2.091   2.090
  155POX    C2F 2564   3.931   1.992   2.172
  155POX    C2G 2565   3.943   2.032   2.319
  155POX    C2H 2566   4.043   1.942   2.392
  155POX    C2I 2567   4.030   1.958   2.543
  155POX    C2J 2568   4.147   2.036   2.603
  155POX    C2K 2569   4.114   2.072   2.748
  155POX    C2L 2570   4.011   2.184   2.757
  155POX    C2M 2571   3.944   2.186   2.894
  155POX    C2N 2572   4.032   2.230   3.011
  155POX    C2O 2573   3.951   2.255   3.138
  155POX    C2P 2574   4.046   2.281   3.255
  156CHL    CN1 2575   6.140   0.465   0.906
  156CHL    CN2 2576   5.973   0.374   0.768
  156CHL    CN3 2577   6.147   0.513   0.679
  156CHL    NTM 2578   6.053   0.495   0.791
  156CHL     CB 2579   5.980   0.621   0.808
  157PJ2     CA 2580   5.878   0.652   0.918
  157PJ2     OA 2581   5.776   0.552   0.920
  157PJ2      P 2582   5.657   0.592   1.020
  157PJ2     OB 2583   5.609   0.729   0.991
  157PJ2     HB 2584   5.677   0.795   0.958
  157PJ2     OG 2585   5.561   0.480   1.018
  157PJ2     HG 2586   5.473   0.529   1.022
  157PJ2     OD 2587   5.716   0.598   1.170
  158POX     CD 2588   5.769   0.476   1.221
  158POX     CE 2589   5.821   0.456   1.364
  158POX     OE 2590   5.775   0.331   1.414
  158POX    C1A 2591   5.859   0.229   1.397
  158POX    O1A 2592   5.948   0.238   1.313
  158POX    C1B 2593   5.807   0.111   1.469
  158POX    C1C 2594   5.868   0.097   1.609
  158POX    C1D 2595   5.782   0.170   1.713
  158POX    C1E 2596   5.865   0.196   1.839
  158POX    C1F 2597   5.865   0.077   1.935
  158POX    C1G 2598   5.992   0.070   2.021
  158POX    C1H 2599   6.004  -0.049   2.116
  158POX    C1I 2600   6.143  -0.045   2.181
  158POX    C1J 2601   6.164  -0.115   2.292
  158POX    C1K 2602   6.061  -0.212   2.351
  158POX    C1L 2603   6.039  -0.180   2.499
  158POX    C1M 2604   5.942  -0.279   2.562
  158POX    C1N 2605   5.908  -0.232   2.704
  158POX    C1O 2606   5.803  -0.328   2.760
  158POX    C1P 2607   5.788  -0.319   2.912
  158POX    C1Q 2608   5.771  -0.171   2.947
  158POX    C1R 2609   5.631  -0.122   2.912
  158POX     CZ 2610   5.766   0.564   1.457
  158POX     OZ 2611   5.804   0.578   1.594
  158POX    C2A 2612   5.733   0.670   1.658
  158POX    O2A 2613   5.631   0.718   1.607
  158POX    C2B 2614   5.773   0.693   1.798
  158POX    C2C 2615   5.919   0.721   1.833
  158POX    C2D 2616   5.953   0.744   1.981
  158POX    C2E 2617   6.100   0.778   2.010
  158POX    C2F 2618   6.157   0.763   2.151
  158POX    C2G 2619   6.054   0.807   2.255
  158POX    C2H 2620   6.105   0.787   2.398
  158POX    C2I 2621   6.230   0.870   2.425
  158POX    C2J 2622   6.299   0.848   2.560
  158POX    C2K 2623   6.349   0.705   2.575
  158POX    C2L 2624   6.464   0.680   2.672
  158POX    C2M 2625   6.435   0.702   2.820
  158POX    C2N 2626   6.352   0.585   2.873
  158POX    C2O 2627   6.348   0.575   3.026
  158POX    C2P 2628   6.481   0.577   3.101
  159CHL    CN1 2629   6.365   0.880   1.249
  159CHL    CN2 2630   6.350   1.091   1.372
  159CHL    CN3 2631   6.556   0.994   1.316
  159CHL    NTM 2632   6.419   1.016   1.266
  159CHL     CB 2633   6.420   1.096   1.143
  160PJ2     CA 2634   6.460   1.243   1.159
  160PJ2     OA 2635   6.562   1.291   1.246
  160PJ2      P 2636   6.590   1.449   1.235
  160PJ2     OB 2637   6.726   1.466   1.291
  160PJ2     HB 2638   6.730   1.563   1.315
  160PJ2     OG 2639   6.564   1.482   1.092
  160PJ2     HG 2640   6.577   1.581   1.086
  160PJ2     OD 2641   6.472   1.490   1.336
  161POX     CD 2642   6.522   1.539   1.460
  161POX     CE 2643   6.410   1.543   1.564
  161POX     OE 2644   6.438   1.608   1.689
  161POX    C1A 2645   6.442   1.741   1.688
  161POX    O1A 2646   6.391   1.802   1.594
  161POX    C1B 2647   6.496   1.784   1.819
  161POX    C1C 2648   6.382   1.852   1.896
  161POX    C1D 2649   6.426   1.859   2.042
  161POX    C1E 2650   6.534   1.963   2.076
  161POX    C1F 2651   6.541   1.980   2.228
  161POX    C1G 2652   6.653   2.075   2.270
  161POX    C1H 2653   6.663   2.055   2.421
  161POX    C1I 2654   6.787   2.120   2.482
  161POX    C1J 2655   6.770   2.204   2.584
  161POX    C1K 2656   6.640   2.262   2.640
  161POX    C1L 2657   6.647   2.297   2.788
  161POX    C1M 2658   6.674   2.160   2.853
  161POX    C1N 2659   6.699   2.180   3.003
  161POX    C1O 2660   6.831   2.247   3.040
  161POX    C1P 2661   6.833   2.298   3.184
  161POX    C1Q 2662   6.948   2.392   3.220
  161POX    C1R 2663   6.910   2.539   3.195
  161POX     CZ 2664   6.360   1.399   1.583
  161POX     OZ 2665   6.261   1.398   1.686
  161POX    C2A 2666   6.206   1.286   1.733
  161POX    O2A 2667   6.207   1.179   1.673
  161POX    C2B 2668   6.120   1.318   1.849
  161POX    C2C 2669   6.019   1.211   1.891
  161POX    C2D 2670   5.949   1.261   2.017
  161POX    C2E 2671   6.025   1.303   2.143
  161POX    C2F 2672   6.018   1.194   2.250
  161POX    C2G 2673   6.053   1.259   2.384
  161POX    C2H 2674   5.924   1.323   2.435
  161POX    C2I 2675   5.916   1.356   2.585
  161POX    C2J 2676   5.870   1.238   2.671
  161POX    C2K 2677   5.919   1.243   2.816
  161POX    C2L 2678   5.881   1.114   2.888
  161POX    C2M 2679   5.941   0.986   2.829
  161POX    C2N 2680   5.923   0.867   2.923
  161POX    C2O 2681   5.975   0.739   2.858
  161POX    C2P 2682   5.876   0.681   2.757
  162CHL    CN1 2683   4.168   1.942   0.780
  162CHL    CN2 2684   4.255   1.710   0.813
  162CHL    CN3 2685   4.307   1.839   0.624
  162CHL    NTM 2686   4.280   1.848   0.768
  162CHL     CB 2687   4.403   1.887   0.837
  163PJ2     CA 2688   4.409   1.920   0.987
  163PJ2     OA 2689   4.326   2.032   1.021
  163PJ2      P 2690   4.416   2.164   1.041
  163PJ2     OB 2691   4.523   2.160   0.939
  163PJ2     HB 2692   4.580   2.081   0.960
  163PJ2     OG 2693   4.339   2.289   1.058
  163PJ2     HG 2694   4.387   2.369   1.022
  163PJ2     OD 2695   4.500   2.144   1.177
  164POX     CD 2696   4.421   2.123   1.294
  164POX     CE 2697   4.505   2.094   1.419
  164POX     OE 2698   4.427   2.066   1.536
  164POX    C1A 2699   4.441   1.946   1.591
  164POX    O1A 2700   4.483   1.856   1.519
  164POX    C1B 2701   4.409   1.946   1.736
  164POX    C1C 2702   4.521   2.004   1.822
  164POX    C1D 2703   4.482   2.009   1.970
  164POX    C1E 2704   4.601   1.983   2.062
  164POX    C1F 2705   4.534   1.960   2.197
  164POX    C1G 2706   4.630   1.991   2.312
  164POX    C1H 2707   4.565   1.946   2.443
  164POX    C1I 2708   4.662   1.957   2.562
  164POX    C1J 2709   4.617   1.963   2.687
  164POX    C1K 2710   4.480   1.919   2.739
  164POX    C1L 2711   4.486   1.909   2.891
  164POX    C1M 2712   4.352   1.854   2.941
  164POX    C1N 2713   4.338   1.880   3.091
  164POX    C1O 2714   4.221   1.802   3.152
  164POX    C1P 2715   4.187   1.857   3.290
  164POX    C1Q 2716   4.085   1.772   3.366
  164POX    C1R 2717   4.005   1.842   3.475
  164POX     CZ 2718   4.586   2.221   1.444
  164POX     OZ 2719   4.703   2.205   1.526
  164POX    C2A 2720   4.820   2.249   1.482
  164POX    O2A 2721   4.840   2.319   1.383
  164POX    C2B 2722   4.929   2.200   1.569
  164POX    C2C 2723   4.962   2.294   1.685
  164POX    C2D 2724   5.053   2.220   1.783
  164POX    C2E 2725   5.100   2.305   1.901
  164POX    C2F 2726   5.160   2.225   2.017
  164POX    C2G 2727   5.174   2.323   2.134
  164POX    C2H 2728   5.220   2.251   2.262
  164POX    C2I 2729   5.238   2.339   2.386
  164POX    C2J 2730   5.381   2.391   2.398
  164POX    C2K 2731   5.490   2.284   2.400
  164POX    C2L 2732   5.585   2.348   2.501
  164POX    C2M 2733   5.712   2.266   2.524
  164POX    C2N 2734   5.816   2.331   2.616
  164POX    C2O 2735   5.765   2.332   2.761
  164POX    C2P 2736   5.834   2.446   2.836
  165CHL    CN1 2737   5.853   3.113   1.410
  165CHL    CN2 2738   5.703   3.109   1.225
  165CHL    CN3 2739   5.746   2.908   1.357
  165CHL    NTM 2740   5.728   3.054   1.359
  165CHL     CB 2741   5.614   3.084   1.446
  166PJ2     CA 2742   5.470   3.075   1.396
  166PJ2     OA 2743   5.446   2.949   1.334
  166PJ2      P 2744   5.291   2.929   1.294
  166PJ2     OB 2745   5.249   3.058   1.234
  166PJ2     HB 2746   5.208   3.035   1.145
  166PJ2     OG 2747   5.279   2.797   1.229
  166PJ2     HG 2748   5.209   2.820   1.161
  166PJ2     OD 2749   5.225   2.919   1.441
  167POX     CD 2750   5.246   2.800   1.517
  167POX     CE 2751   5.238   2.813   1.670
  167POX     OE 2752   5.299   2.699   1.729
  167POX    C1A 2753   5.371   2.732   1.836
  167POX    O1A 2754   5.447   2.827   1.814
  167POX    C1B 2755   5.398   2.632   1.941
  167POX    C1C 2756   5.453   2.701   2.066
  167POX    C1D 2757   5.533   2.597   2.145
  167POX    C1E 2758   5.648   2.654   2.229
  167POX    C1F 2759   5.613   2.688   2.374
  167POX    C1G 2760   5.710   2.780   2.449
  167POX    C1H 2761   5.675   2.790   2.597
  167POX    C1I 2762   5.736   2.919   2.651
  167POX    C1J 2763   5.746   2.935   2.783
  167POX    C1K 2764   5.677   2.845   2.885
  167POX    C1L 2765   5.736   2.872   3.024
  167POX    C1M 2766   5.826   2.752   3.056
  167POX    C1N 2767   5.902   2.769   3.188
  167POX    C1O 2768   5.977   2.642   3.228
  167POX    C1P 2769   6.064   2.676   3.349
  167POX    C1Q 2770   6.135   2.554   3.409
  167POX    C1R 2771   6.054   2.433   3.458
  167POX     CZ 2772   5.089   2.827   1.702
  167POX     OZ 2773   5.055   2.846   1.839
  167POX    C2A 2774   4.983   2.955   1.866
  167POX    O2A 2775   4.993   3.056   1.796
  167POX    C2B 2776   4.944   2.952   2.009
  167POX    C2C 2777   5.034   3.027   2.107
  167POX    C2D 2778   4.996   2.991   2.251
  167POX    C2E 2779   5.070   2.869   2.306
  167POX    C2F 2780   5.099   2.859   2.456
  167POX    C2G 2781   5.185   2.744   2.508
  167POX    C2H 2782   5.217   2.750   2.658
  167POX    C2I 2783   5.314   2.639   2.700
  167POX    C2J 2784   5.320   2.613   2.851
  167POX    C2K 2785   5.390   2.480   2.878
  167POX    C2L 2786   5.415   2.470   3.028
  167POX    C2M 2787   5.523   2.371   3.071
  167POX    C2N 2788   5.562   2.387   3.218
  167POX    C2O 2789   5.634   2.262   3.271
  167POX    C2P 2790   5.716   2.287   3.398
  168CHL    CN1 2791   5.580   7.632   1.062
  168CHL    CN2 2792   5.718   7.528   1.220
  168CHL    CN3 2793   5.644   7.733   1.279
  168CHL    NTM 2794   5.686   7.659   1.159
  168CHL     CB 2795   5.805   7.715   1.094
  169PJ2     CA 2796   5.806   7.863   1.053
  169PJ2     OA 2797   5.825   7.959   1.157
  169PJ2      P 2798   5.843   8.105   1.092
  169PJ2     OB 2799   5.979   8.115   1.034
  169PJ2     HB 2800   6.043   8.068   1.095
  169PJ2     OG 2801   5.729   8.129   1.001
  169PJ2     HG 2802   5.642   8.109   1.045
  169PJ2     OD 2803   5.826   8.207   1.215
  170POX     CD 2804   5.695   8.204   1.274
  170POX     CE 2805   5.689   8.295   1.397
  170POX     OE 2806   5.585   8.251   1.484
  170POX    C1A 2807   5.617   8.180   1.592
  170POX    O1A 2808   5.733   8.147   1.615
  170POX    C1B 2809   5.500   8.157   1.681
  170POX    C1C 2810   5.514   8.250   1.802
  170POX    C1D 2811   5.400   8.218   1.899
  170POX    C1E 2812   5.410   8.303   2.025
  170POX    C1F 2813   5.355   8.443   1.995
  170POX    C1G 2814   5.399   8.546   2.099
  170POX    C1H 2815   5.337   8.527   2.238
  170POX    C1I 2816   5.352   8.638   2.342
  170POX    C1J 2817   5.280   8.646   2.453
  170POX    C1K 2818   5.182   8.546   2.514
  170POX    C1L 2819   5.075   8.602   2.608
  170POX    C1M 2820   4.972   8.681   2.526
  170POX    C1N 2821   4.872   8.747   2.620
  170POX    C1O 2822   4.730   8.757   2.563
  170POX    C1P 2823   4.630   8.783   2.675
  170POX    C1Q 2824   4.480   8.799   2.650
  170POX    C1R 2825   4.398   8.807   2.779
  170POX     CZ 2826   5.677   8.443   1.359
  170POX     OZ 2827   5.695   8.544   1.459
  170POX    C2A 2828   5.593   8.579   1.536
  170POX    O2A 2829   5.483   8.524   1.529
  170POX    C2B 2830   5.610   8.700   1.620
  170POX    C2C 2831   5.690   8.663   1.744
  170POX    C2D 2832   5.684   8.777   1.846
  170POX    C2E 2833   5.792   8.758   1.953
  170POX    C2F 2834   5.749   8.650   2.052
  170POX    C2G 2835   5.831   8.653   2.181
  170POX    C2H 2836   5.755   8.587   2.297
  170POX    C2I 2837   5.846   8.500   2.384
  170POX    C2J 2838   5.780   8.457   2.515
  170POX    C2K 2839   5.640   8.397   2.496
  170POX    C2L 2840   5.580   8.390   2.637
  170POX    C2M 2841   5.539   8.528   2.688
  170POX    C2N 2842   5.466   8.536   2.822
  170POX    C2O 2843   5.409   8.676   2.843
  170POX    C2P 2844   5.304   8.686   2.954
  171CHL    CN1 2845   6.990   1.500   0.874
  171CHL    CN2 2846   6.826   1.597   0.725
  171CHL    CN3 2847   6.888   1.381   0.684
  171CHL    NTM 2848   6.868   1.475   0.795
  171CHL     CB 2849   6.767   1.431   0.892
  172PJ2     CA 2850   6.741   1.285   0.930
  172PJ2     OA 2851   6.858   1.205   0.954
  172PJ2      P 2852   6.828   1.053   0.998
  172PJ2     OB 2853   6.686   1.028   0.966
  172PJ2     HB 2854   6.680   0.930   0.945
  172PJ2     OG 2855   6.935   0.990   0.918
  172PJ2     HG 2856   7.001   1.058   0.884
  172PJ2     OD 2857   6.862   1.082   1.153
  173POX     CD 2858   6.992   1.119   1.199
  173POX     CE 2859   6.998   1.223   1.312
  173POX     OE 2860   7.131   1.236   1.363
  173POX    C1A 2861   7.186   1.348   1.318
  173POX    O1A 2862   7.139   1.417   1.228
  173POX    C1B 2863   7.322   1.368   1.375
  173POX    C1C 2864   7.326   1.483   1.476
  173POX    C1D 2865   7.228   1.473   1.593
  173POX    C1E 2866   7.265   1.579   1.697
  173POX    C1F 2867   7.229   1.530   1.837
  173POX    C1G 2868   7.304   1.602   1.950
  173POX    C1H 2869   7.262   1.582   2.096
  173POX    C1I 2870   7.360   1.659   2.184
  173POX    C1J 2871   7.384   1.625   2.310
  173POX    C1K 2872   7.332   1.507   2.392
  173POX    C1L 2873   7.338   1.536   2.542
  173POX    C1M 2874   7.262   1.438   2.631
  173POX    C1N 2875   7.301   1.464   2.777
  173POX    C1O 2876   7.270   1.339   2.860
  173POX    C1P 2877   7.124   1.315   2.896
  173POX    C1Q 2878   7.119   1.235   3.026
  173POX    C1R 2879   7.128   1.324   3.151
  173POX     CZ 2880   6.896   1.176   1.416
  173POX     OZ 2881   6.896   1.252   1.537
  173POX    C2A 2882   6.798   1.237   1.626
  173POX    O2A 2883   6.720   1.144   1.607
  173POX    C2B 2884   6.790   1.333   1.738
  173POX    C2C 2885   6.735   1.270   1.866
  173POX    C2D 2886   6.714   1.374   1.977
  173POX    C2E 2887   6.594   1.359   2.070
  173POX    C2F 2888   6.594   1.475   2.170
  173POX    C2G 2889   6.475   1.461   2.265
  173POX    C2H 2890   6.519   1.353   2.364
  173POX    C2I 2891   6.426   1.351   2.485
  173POX    C2J 2892   6.478   1.261   2.597
  173POX    C2K 2893   6.388   1.272   2.720
  173POX    C2L 2894   6.424   1.166   2.824
  173POX    C2M 2895   6.354   1.170   2.960
  173POX    C2N 2896   6.381   1.038   3.032
  173POX    C2O 2897   6.274   1.021   3.140
  173POX    C2P 2898   6.283   0.880   3.200
  174CHL    CN1 2899   5.990   1.923   1.412
  174CHL    CN2 2900   5.891   2.114   1.509
  174CHL    CN3 2901   5.785   2.014   1.320
  174CHL    NTM 2902   5.915   2.046   1.381
  174CHL     CB 2903   5.999   2.131   1.296
  175PJ2     CA 2904   5.947   2.268   1.253
  175PJ2     OA 2905   5.945   2.371   1.352
  175PJ2      P 2906   5.878   2.503   1.290
  175PJ2     OB 2907   5.992   2.579   1.234
  175PJ2     HB 2908   5.964   2.655   1.175
  175PJ2     OG 2909   5.769   2.467   1.197
  175PJ2     HG 2910   5.708   2.390   1.217
  175PJ2     OD 2911   5.822   2.568   1.427
  176POX     CD 2912   5.705   2.511   1.487
  176POX     CE 2913   5.704   2.534   1.639
  176POX     OE 2914   5.604   2.457   1.706
  176POX    C1A 2915   5.654   2.355   1.776
  176POX    O1A 2916   5.770   2.316   1.765
  176POX    C1B 2917   5.545   2.273   1.833
  176POX    C1C 2918   5.593   2.145   1.902
  176POX    C1D 2919   5.638   2.173   2.046
  176POX    C1E 2920   5.707   2.060   2.123
  176POX    C1F 2921   5.601   1.958   2.163
  176POX    C1G 2922   5.621   1.851   2.271
  176POX    C1H 2923   5.652   1.925   2.401
  176POX    C1I 2924   5.701   1.816   2.497
  176POX    C1J 2925   5.677   1.813   2.628
  176POX    C1K 2926   5.590   1.912   2.705
  176POX    C1L 2927   5.659   1.966   2.830
  176POX    C1M 2928   5.676   1.863   2.942
  176POX    C1N 2929   5.750   1.935   3.055
  176POX    C1O 2930   5.763   1.838   3.173
  176POX    C1P 2931   5.757   1.900   3.312
  176POX    C1Q 2932   5.755   1.792   3.421
  176POX    C1R 2933   5.730   1.847   3.562
  176POX     CZ 2934   5.689   2.685   1.657
  176POX     OZ 2935   5.743   2.729   1.782
  176POX    C2A 2936   5.745   2.862   1.793
  176POX    O2A 2937   5.763   2.933   1.694
  176POX    C2B 2938   5.774   2.906   1.931
  176POX    C2C 2939   5.908   2.980   1.926
  176POX    C2D 2940   5.938   2.990   2.076
  176POX    C2E 2941   6.071   3.054   2.117
  176POX    C2F 2942   6.107   3.023   2.263
  176POX    C2G 2943   6.218   3.109   2.323
  176POX    C2H 2944   6.234   3.066   2.470
  176POX    C2I 2945   6.126   3.118   2.565
  176POX    C2J 2946   6.164   3.057   2.700
  176POX    C2K 2947   6.113   3.128   2.825
  176POX    C2L 2948   6.162   3.067   2.957
  176POX    C2M 2949   6.257   3.168   3.021
  176POX    C2N 2950   6.359   3.097   3.110
  176POX    C2O 2951   6.440   3.201   3.189
  176POX    C2P 2952   6.527   3.144   3.301
  177CHL    CN1 2953   7.515   8.039   1.422
  177CHL    CN2 2954   7.479   7.880   1.243
  177CHL    CN3 2955   7.674   7.997   1.242
  177CHL    NTM 2956   7.533   8.012   1.279
  177CHL     CB 2957   7.457   8.114   1.205
  178PJ2     CA 2958   7.533   8.247   1.196
  178PJ2     OA 2959   7.547   8.314   1.322
  178PJ2      P 2960   7.640   8.445   1.320
  178PJ2     OB 2961   7.759   8.420   1.237
  178PJ2     HB 2962   7.822   8.498   1.234
  178PJ2     OG 2963   7.557   8.568   1.306
  178PJ2     HG 2964   7.616   8.647   1.321
  178PJ2     OD 2965   7.690   8.439   1.473
  179POX     CD 2966   7.795   8.348   1.504
  179POX     CE 2967   7.832   8.343   1.653
  179POX     OE 2968   7.727   8.275   1.722
  179POX    C1A 2969   7.711   8.143   1.720
  179POX    O1A 2970   7.780   8.076   1.644
  179POX    C1B 2971   7.610   8.095   1.818
  179POX    C1C 2972   7.685   8.030   1.935
  179POX    C1D 2973   7.591   7.967   2.037
  179POX    C1E 2974   7.512   7.845   1.989
  179POX    C1F 2975   7.419   7.798   2.100
  179POX    C1G 2976   7.327   7.682   2.061
  179POX    C1H 2977   7.259   7.620   2.184
  179POX    C1I 2978   7.182   7.495   2.141
  179POX    C1J 2979   7.219   7.381   2.198
  179POX    C1K 2980   7.330   7.363   2.301
  179POX    C1L 2981   7.279   7.368   2.445
  179POX    C1M 2982   7.387   7.301   2.530
  179POX    C1N 2983   7.354   7.321   2.678
  179POX    C1O 2984   7.474   7.291   2.767
  179POX    C1P 2985   7.440   7.313   2.915
  179POX    C1Q 2986   7.559   7.254   2.992
  179POX    C1R 2987   7.553   7.261   3.145
  179POX     CZ 2988   7.862   8.480   1.715
  179POX     OZ 2989   7.879   8.486   1.857
  179POX    C2A 2990   7.877   8.610   1.904
  179POX    O2A 2991   7.818   8.703   1.848
  179POX    C2B 2992   7.906   8.617   2.049
  179POX    C2C 2993   7.785   8.634   2.141
  179POX    C2D 2994   7.814   8.608   2.289
  179POX    C2E 2995   7.684   8.600   2.370
  179POX    C2F 2996   7.593   8.723   2.377
  179POX    C2G 2997   7.524   8.736   2.513
  179POX    C2H 2998   7.402   8.645   2.528
  179POX    C2I 2999   7.348   8.630   2.671
  179POX    C2J 3000   7.240   8.525   2.695
  179POX    C2K 3001   7.199   8.531   2.842
  179POX    C2L 3002   7.098   8.421   2.872
  179POX    C2M 3003   7.040   8.429   3.013
  179POX    C2N 3004   6.950   8.308   3.039
  179POX    C2O 3005   6.888   8.342   3.175
  179POX    C2P 3006   6.755   8.273   3.202
  180CHL    CN1 3007   6.747   4.294   1.047
  180CHL    CN2 3008   6.841   4.347   1.254
  180CHL    CN3 3009   6.977   4.376   1.050
  180CHL    NTM 3010   6.844   4.385   1.111
  180CHL     CB 3011   6.778   4.516   1.101
  181PJ2     CA 3012   6.873   4.636   1.112
  181PJ2     OA 3013   6.904   4.669   1.247
  181PJ2      P 3014   7.055   4.690   1.298
  181PJ2     OB 3015   7.132   4.740   1.182
  181PJ2     HB 3016   7.198   4.802   1.224
  181PJ2     OG 3017   7.059   4.767   1.425
  181PJ2     HG 3018   6.984   4.720   1.471
  181PJ2     OD 3019   7.112   4.545   1.338
  182POX     CD 3020   7.056   4.501   1.463
  182POX     CE 3021   7.099   4.372   1.533
  182POX     OE 3022   7.014   4.342   1.644
  182POX    C1A 3023   6.909   4.263   1.621
  182POX    O1A 3024   6.874   4.221   1.510
  182POX    C1B 3025   6.828   4.239   1.742
  182POX    C1C 3026   6.708   4.333   1.754
  182POX    C1D 3027   6.621   4.269   1.862
  182POX    C1E 3028   6.527   4.165   1.803
  182POX    C1F 3029   6.442   4.105   1.915
  182POX    C1G 3030   6.330   4.025   1.848
  182POX    C1H 3031   6.267   3.922   1.942
  182POX    C1I 3032   6.222   3.800   1.861
  182POX    C1J 3033   6.120   3.718   1.886
  182POX    C1K 3034   6.046   3.714   2.020
  182POX    C1L 3035   6.058   3.575   2.083
  182POX    C1M 3036   5.935   3.544   2.168
  182POX    C1N 3037   5.961   3.405   2.227
  182POX    C1O 3038   5.844   3.369   2.318
  182POX    C1P 3039   5.853   3.454   2.445
  182POX    C1Q 3040   5.782   3.404   2.571
  182POX    C1R 3041   5.842   3.488   2.684
  182POX     CZ 3042   7.248   4.380   1.565
  182POX     OZ 3043   7.291   4.506   1.618
  182POX    C2A 3044   7.413   4.516   1.672
  182POX    O2A 3045   7.486   4.418   1.684
  182POX    C2B 3046   7.437   4.655   1.718
  182POX    C2C 3047   7.378   4.663   1.859
  182POX    C2D 3048   7.422   4.785   1.941
  182POX    C2E 3049   7.369   4.788   2.085
  182POX    C2F 3050   7.434   4.668   2.155
  182POX    C2G 3051   7.352   4.650   2.283
  182POX    C2H 3052   7.436   4.614   2.406
  182POX    C2I 3053   7.342   4.547   2.506
  182POX    C2J 3054   7.398   4.489   2.636
  182POX    C2K 3055   7.425   4.605   2.732
  182POX    C2L 3056   7.540   4.574   2.828
  182POX    C2M 3057   7.675   4.571   2.757
  182POX    C2N 3058   7.801   4.559   2.843
  182POX    C2O 3059   7.925   4.582   2.756
  182POX    C2P 3060   7.951   4.725   2.709
  183CHL    CN1 3061   7.111   3.701   1.152
  183CHL    CN2 3062   7.211   3.492   1.172
  183CHL    CN3 3063   7.017   3.513   1.040
  183CHL    NTM 3064   7.079   3.558   1.166
  183CHL     CB 3065   6.994   3.511   1.276
  184PJ2     CA 3066   6.849   3.561   1.282
  184PJ2     OA 3067   6.847   3.700   1.316
  184PJ2      P 3068   6.693   3.744   1.322
  184PJ2     OB 3069   6.689   3.884   1.370
  184PJ2     HB 3070   6.639   3.937   1.301
  184PJ2     OG 3071   6.623   3.717   1.195
  184PJ2     HG 3072   6.653   3.627   1.161
  184PJ2     OD 3073   6.639   3.646   1.438
  185POX     CD 3074   6.642   3.704   1.569
  185POX     CE 3075   6.677   3.615   1.688
  185POX     OE 3076   6.631   3.662   1.815
  185POX    C1A 3077   6.628   3.571   1.912
  185POX    O1A 3078   6.608   3.453   1.884
  185POX    C1B 3079   6.643   3.621   2.051
  185POX    C1C 3080   6.565   3.550   2.161
  185POX    C1D 3081   6.578   3.616   2.299
  185POX    C1E 3082   6.500   3.549   2.412
  185POX    C1F 3083   6.351   3.575   2.392
  185POX    C1G 3084   6.271   3.499   2.498
  185POX    C1H 3085   6.301   3.547   2.640
  185POX    C1I 3086   6.201   3.506   2.748
  185POX    C1J 3087   6.185   3.576   2.860
  185POX    C1K 3088   6.244   3.710   2.903
  185POX    C1L 3089   6.269   3.726   3.053
  185POX    C1M 3090   6.363   3.619   3.109
  185POX    C1N 3091   6.409   3.639   3.253
  185POX    C1O 3092   6.510   3.753   3.264
  185POX    C1P 3093   6.592   3.772   3.392
  185POX    C1Q 3094   6.541   3.890   3.475
  185POX    C1R 3095   6.547   3.871   3.626
  185POX     CZ 3096   6.823   3.573   1.676
  185POX     OZ 3097   6.866   3.482   1.777
  185POX    C2A 3098   6.988   3.428   1.780
  185POX    O2A 3099   7.060   3.455   1.684
  185POX    C2B 3100   7.028   3.358   1.903
  185POX    C2C 3101   7.097   3.447   2.007
  185POX    C2D 3102   7.098   3.391   2.149
  185POX    C2E 3103   7.008   3.482   2.232
  185POX    C2F 3104   6.991   3.410   2.366
  185POX    C2G 3105   6.956   3.512   2.473
  185POX    C2H 3106   7.061   3.496   2.583
  185POX    C2I 3107   7.061   3.615   2.680
  185POX    C2J 3108   7.088   3.749   2.611
  185POX    C2K 3109   7.233   3.783   2.647
  185POX    C2L 3110   7.279   3.908   2.571
  185POX    C2M 3111   7.415   3.942   2.634
  185POX    C2N 3112   7.404   4.074   2.712
  185POX    C2O 3113   7.319   4.057   2.837
  185POX    C2P 3114   7.269   4.193   2.886
  186CHL    CN1 3115   7.741   3.279   0.702
  186CHL    CN2 3116   7.590   3.432   0.588
  186CHL    CN3 3117   7.599   3.424   0.824
  186CHL    NTM 3118   7.681   3.413   0.702
  186CHL     CB 3119   7.779   3.522   0.693
  187PJ2     CA 3120   7.892   3.554   0.791
  187PJ2     OA 3121   7.852   3.575   0.926
  187PJ2      P 3122   7.854   3.732   0.961
  187PJ2     OB 3123   7.988   3.793   0.944
  187PJ2     HB 3124   7.982   3.892   0.953
  187PJ2     OG 3125   7.729   3.786   0.902
  187PJ2     HG 3126   7.667   3.708   0.901
  187PJ2     OD 3127   7.818   3.738   1.118
  188POX     CD 3128   7.916   3.695   1.214
  188POX     CE 3129   7.874   3.748   1.351
  188POX     OE 3130   7.980   3.737   1.446
  188POX    C1A 3131   8.043   3.846   1.488
  188POX    O1A 3132   8.031   3.958   1.439
  188POX    C1B 3133   8.131   3.822   1.604
  188POX    C1C 3134   8.075   3.867   1.739
  188POX    C1D 3135   7.958   3.775   1.775
  188POX    C1E 3136   7.945   3.775   1.928
  188POX    C1F 3137   7.826   3.694   1.979
  188POX    C1G 3138   7.818   3.685   2.132
  188POX    C1H 3139   7.712   3.784   2.180
  188POX    C1I 3140   7.727   3.801   2.331
  188POX    C1J 3141   7.736   3.917   2.396
  188POX    C1K 3142   7.731   4.048   2.317
  188POX    C1L 3143   7.652   4.159   2.387
  188POX    C1M 3144   7.664   4.286   2.303
  188POX    C1N 3145   7.794   4.351   2.350
  188POX    C1O 3146   7.808   4.496   2.303
  188POX    C1P 3147   7.818   4.505   2.150
  188POX    C1Q 3148   7.848   4.650   2.112
  188POX    C1R 3149   7.841   4.643   1.960
  188POX     CZ 3150   7.745   3.678   1.395
  188POX     OZ 3151   7.702   3.714   1.526
  188POX    C2A 3152   7.584   3.668   1.567
  188POX    O2A 3153   7.514   3.599   1.494
  188POX    C2B 3154   7.550   3.701   1.708
  188POX    C2C 3155   7.472   3.832   1.718
  188POX    C2D 3156   7.376   3.822   1.836
  188POX    C2E 3157   7.237   3.881   1.811
  188POX    C2F 3158   7.160   3.867   1.943
  188POX    C2G 3159   7.028   3.944   1.947
  188POX    C2H 3160   6.956   3.924   2.080
  188POX    C2I 3161   6.844   4.024   2.108
  188POX    C2J 3162   6.776   3.978   2.238
  188POX    C2K 3163   6.645   4.049   2.272
  188POX    C2L 3164   6.591   3.964   2.387
  188POX    C2M 3165   6.652   3.988   2.525
  188POX    C2N 3166   6.611   3.886   2.631
  188POX    C2O 3167   6.503   3.930   2.730
  188POX    C2P 3168   6.559   4.029   2.833
  189CHL    CN1 3169   3.165   0.091   0.643
  189CHL    CN2 3170   2.977   0.074   0.784
  189CHL    CN3 3171   3.104  -0.115   0.763
  189CHL    NTM 3172   3.116   0.031   0.769
  189CHL     CB 3173   3.199   0.085   0.878
  190PJ2     CA 3174   3.202   0.012   1.012
  190PJ2     OA 3175   3.070  -0.002   1.064
  190PJ2      P 3176   3.086  -0.089   1.199
  190PJ2     OB 3177   2.959  -0.158   1.230
  190PJ2     HB 3178   2.888  -0.088   1.235
  190PJ2     OG 3179   3.203  -0.179   1.189
  190PJ2     HG 3180   3.274  -0.122   1.148
  190PJ2     OD 3181   3.126   0.021   1.310
  191POX     CD 3182   3.018   0.064   1.394
  191POX     CE 3183   2.991  -0.029   1.512
  191POX     OE 3184   2.881   0.007   1.597
  191POX    C1A 3185   2.817  -0.092   1.658
  191POX    O1A 3186   2.855  -0.206   1.632
  191POX    C1B 3187   2.706  -0.067   1.752
  191POX    C1C 3188   2.741   0.019   1.874
  191POX    C1D 3189   2.629   0.035   1.977
  191POX    C1E 3190   2.668   0.124   2.096
  191POX    C1F 3191   2.532   0.166   2.153
  191POX    C1G 3192   2.545   0.260   2.273
  191POX    C1H 3193   2.411   0.300   2.335
  191POX    C1I 3194   2.435   0.381   2.463
  191POX    C1J 3195   2.361   0.484   2.502
  191POX    C1K 3196   2.245   0.528   2.412
  191POX    C1L 3197   2.195   0.660   2.473
  191POX    C1M 3198   2.264   0.788   2.426
  191POX    C1N 3199   2.230   0.915   2.506
  191POX    C1O 3200   2.365   0.981   2.535
  191POX    C1P 3201   2.441   1.048   2.421
  191POX    C1Q 3202   2.578   1.098   2.469
  191POX    C1R 3203   2.671   1.170   2.371
  191POX     CZ 3204   3.120  -0.049   1.591
  191POX     OZ 3205   3.182   0.066   1.649
  191POX    C2A 3206   3.280   0.054   1.738
  191POX    O2A 3207   3.331  -0.055   1.761
  191POX    C2B 3208   3.330   0.184   1.789
  191POX    C2C 3209   3.362   0.177   1.938
  191POX    C2D 3210   3.441   0.301   1.983
  191POX    C2E 3211   3.478   0.284   2.131
  191POX    C2F 3212   3.582   0.173   2.141
  191POX    C2G 3213   3.604   0.153   2.291
  191POX    C2H 3214   3.614   0.002   2.315
  191POX    C2I 3215   3.504  -0.084   2.375
  191POX    C2J 3216   3.541  -0.233   2.374
  191POX    C2K 3217   3.519  -0.303   2.239
  191POX    C2L 3218   3.560  -0.449   2.254
  191POX    C2M 3219   3.538  -0.542   2.134
  191POX    C2N 3220   3.392  -0.551   2.091
  191POX    C2O 3221   3.382  -0.637   1.964
  191POX    C2P 3222   3.238  -0.672   1.927
  192CHL    CN1 3223   7.394   0.365   1.105
  192CHL    CN2 3224   7.174   0.452   1.126
  192CHL    CN3 3225   7.312   0.521   0.943
  192CHL    NTM 3226   7.312   0.485   1.086
  192CHL     CB 3227   7.377   0.589   1.167
  193PJ2     CA 3228   7.339   0.593   1.315
  193PJ2     OA 3229   7.371   0.475   1.388
  193PJ2      P 3230   7.443   0.510   1.527
  193PJ2     OB 3231   7.525   0.393   1.564
  193PJ2     HB 3232   7.603   0.391   1.501
  193PJ2     OG 3233   7.517   0.637   1.510
  193PJ2     HG 3234   7.497   0.676   1.420
  193PJ2     OD 3235   7.313   0.532   1.620
  194POX     CD 3236   7.320   0.543   1.762
  194POX     CE 3237   7.191   0.604   1.819
  194POX     OE 3238   7.200   0.589   1.961
  194POX    C1A 3239   7.131   0.668   2.043
  194POX    O1A 3240   7.099   0.781   2.007
  194POX    C1B 3241   7.124   0.606   2.177
  194POX    C1C 3242   7.240   0.653   2.264
  194POX    C1D 3243   7.233   0.585   2.401
  194POX    C1E 3244   7.361   0.567   2.483
  194POX    C1F 3245   7.334   0.493   2.614
  194POX    C1G 3246   7.448   0.463   2.710
  194POX    C1H 3247   7.388   0.418   2.844
  194POX    C1I 3248   7.475   0.452   2.965
  194POX    C1J 3249   7.420   0.462   3.086
  194POX    C1K 3250   7.278   0.441   3.137
  194POX    C1L 3251   7.262   0.504   3.275
  194POX    C1M 3252   7.116   0.501   3.323
  194POX    C1N 3253   7.122   0.502   3.476
  194POX    C1O 3254   6.982   0.488   3.537
  194POX    C1P 3255   6.981   0.427   3.678
  194POX    C1Q 3256   6.842   0.374   3.713
  194POX    C1R 3257   6.855   0.349   3.863
  194POX     CZ 3258   7.075   0.523   1.762
  194POX     OZ 3259   6.939   0.545   1.803
  194POX    C2A 3260   6.843   0.464   1.759
  194POX    O2A 3261   6.873   0.368   1.689
  194POX    C2B 3262   6.707   0.499   1.807
  194POX    C2C 3263   6.689   0.407   1.927
  194POX    C2D 3264   6.569   0.444   2.014
  194POX    C2E 3265   6.508   0.329   2.094
  194POX    C2F 3266   6.400   0.397   2.178
  194POX    C2G 3267   6.314   0.303   2.263
  194POX    C2H 3268   6.256   0.378   2.383
  194POX    C2I 3269   6.162   0.287   2.461
  194POX    C2J 3270   6.057   0.363   2.542
  194POX    C2K 3271   5.934   0.416   2.469
  194POX    C2L 3272   5.861   0.308   2.388
  194POX    C2M 3273   5.725   0.362   2.344
  194POX    C2N 3274   5.723   0.476   2.241
  194POX    C2O 3275   5.586   0.524   2.193
  194POX    C2P 3276   5.518   0.416   2.109
  195CHL    CN1 3277   4.667   8.595   1.496
  195CHL    CN2 3278   4.684   8.580   1.259
  195CHL    CN3 3279   4.701   8.799   1.383
  195CHL    NTM 3280   4.640   8.666   1.370
  195CHL     CB 3281   4.496   8.694   1.366
  196PJ2     CA 3282   4.395   8.588   1.324
  196PJ2     OA 3283   4.436   8.458   1.369
  196PJ2      P 3284   4.312   8.355   1.372
  196PJ2     OB 3285   4.224   8.401   1.482
  196PJ2     HB 3286   4.142   8.344   1.491
  196PJ2     OG 3287   4.255   8.371   1.236
  196PJ2     HG 3288   4.307   8.355   1.153
  196PJ2     OD 3289   4.383   8.213   1.396
  197POX     CD 3290   4.378   8.168   1.532
  197POX     CE 3291   4.462   8.045   1.569
  197POX     OE 3292   4.391   7.962   1.661
  197POX    C1A 3293   4.408   7.831   1.652
  197POX    O1A 3294   4.441   7.791   1.540
  197POX    C1B 3295   4.368   7.737   1.759
  197POX    C1C 3296   4.224   7.689   1.745
  197POX    C1D 3297   4.195   7.586   1.855
  197POX    C1E 3298   4.190   7.646   1.996
  197POX    C1F 3299   4.186   7.531   2.097
  197POX    C1G 3300   4.207   7.569   2.243
  197POX    C1H 3301   4.093   7.649   2.305
  197POX    C1I 3302   4.089   7.669   2.457
  197POX    C1J 3303   4.118   7.775   2.531
  197POX    C1K 3304   4.166   7.906   2.468
  197POX    C1L 3305   4.273   7.981   2.547
  197POX    C1M 3306   4.232   8.031   2.685
  197POX    C1N 3307   4.350   8.058   2.779
  197POX    C1O 3308   4.287   8.100   2.912
  197POX    C1P 3309   4.407   8.114   3.005
  197POX    C1Q 3310   4.509   8.227   2.991
  197POX    C1R 3311   4.609   8.219   3.107
  197POX     CZ 3312   4.605   8.081   1.609
  197POX     OZ 3313   4.697   7.974   1.630
  197POX    C2A 3314   4.819   8.006   1.672
  197POX    O2A 3315   4.863   8.121   1.661
  197POX    C2B 3316   4.901   7.888   1.706
  197POX    C2C 3317   4.941   7.908   1.853
  197POX    C2D 3318   5.071   7.844   1.903
  197POX    C2E 3319   5.110   7.887   2.045
  197POX    C2F 3320   5.251   7.839   2.083
  197POX    C2G 3321   5.280   7.865   2.231
  197POX    C2H 3322   5.328   8.007   2.262
  197POX    C2I 3323   5.369   8.024   2.408
  197POX    C2J 3324   5.241   8.041   2.491
  197POX    C2K 3325   5.253   8.100   2.632
  197POX    C2L 3326   5.119   8.162   2.672
  197POX    C2M 3327   5.124   8.235   2.806
  197POX    C2N 3328   4.990   8.281   2.865
  197POX    C2O 3329   5.006   8.365   2.992
  197POX    C2P 3330   5.065   8.288   3.110
  198CHL    CN1 3331   2.826   3.024   1.739
  198CHL    CN2 3332   2.892   2.979   1.518
  198CHL    CN3 3333   3.037   2.918   1.707
  198CHL    NTM 3334   2.943   3.016   1.651
  198CHL     CB 3335   3.009   3.147   1.659
  199PJ2     CA 3336   3.133   3.183   1.577
  199PJ2     OA 3337   3.251   3.106   1.604
  199PJ2      P 3338   3.378   3.166   1.526
  199PJ2     OB 3339   3.492   3.077   1.555
  199PJ2     HB 3340   3.512   3.028   1.470
  199PJ2     OG 3341   3.339   3.193   1.386
  199PJ2     HG 3342   3.400   3.144   1.324
  199PJ2     OD 3343   3.409   3.296   1.617
  200POX     CD 3344   3.481   3.262   1.736
  200POX     CE 3345   3.488   3.364   1.850
  200POX     OE 3346   3.557   3.311   1.963
  200POX    C1A 3347   3.690   3.310   1.965
  200POX    O1A 3348   3.759   3.368   1.881
  200POX    C1B 3349   3.742   3.229   2.077
  200POX    C1C 3350   3.725   3.078   2.059
  200POX    C1D 3351   3.811   2.995   2.154
  200POX    C1E 3352   3.957   2.975   2.111
  200POX    C1F 3353   4.037   2.908   2.223
  200POX    C1G 3354   3.999   2.764   2.255
  200POX    C1H 3355   4.086   2.712   2.370
  200POX    C1I 3356   4.028   2.590   2.441
  200POX    C1J 3357   4.041   2.582   2.573
  200POX    C1K 3358   4.126   2.669   2.665
  200POX    C1L 3359   4.044   2.679   2.794
  200POX    C1M 3360   4.132   2.689   2.919
  200POX    C1N 3361   4.071   2.698   3.059
  200POX    C1O 3362   4.169   2.666   3.173
  200POX    C1P 3363   4.122   2.702   3.314
  200POX    C1Q 3364   3.982   2.661   3.361
  200POX    C1R 3365   3.948   2.734   3.491
  200POX     CZ 3366   3.340   3.400   1.873
  200POX     OZ 3367   3.314   3.476   1.992
  200POX    C2A 3368   3.199   3.452   2.053
  200POX    O2A 3369   3.116   3.366   2.025
  200POX    C2B 3370   3.195   3.534   2.176
  200POX    C2C 3371   3.057   3.577   2.228
  200POX    C2D 3372   3.057   3.653   2.361
  200POX    C2E 3373   3.130   3.786   2.382
  200POX    C2F 3374   3.062   3.882   2.284
  200POX    C2G 3375   3.140   4.014   2.293
  200POX    C2H 3376   3.126   4.104   2.416
  200POX    C2I 3377   3.180   4.245   2.388
  200POX    C2J 3378   3.325   4.241   2.340
  200POX    C2K 3379   3.371   4.385   2.321
  200POX    C2L 3380   3.523   4.391   2.303
  200POX    C2M 3381   3.563   4.536   2.274
  200POX    C2N 3382   3.540   4.617   2.402
  200POX    C2O 3383   3.651   4.594   2.504
  200POX    C2P 3384   3.615   4.642   2.644
  201CHL    CN1 3385   7.410   1.324   1.000
  201CHL    CN2 3386   7.620   1.418   0.947
  201CHL    CN3 3387   7.561   1.193   0.867
  201CHL    NTM 3388   7.551   1.292   0.976
  201CHL     CB 3389   7.612   1.241   1.100
  202PJ2     CA 3390   7.565   1.112   1.166
  202PJ2     OA 3391   7.429   1.103   1.210
  202PJ2      P 3392   7.377   0.955   1.243
  202PJ2     OB 3393   7.231   0.935   1.261
  202PJ2     HB 3394   7.188   1.023   1.280
  202PJ2     OG 3395   7.442   0.879   1.133
  202PJ2     HG 3396   7.450   0.780   1.144
  202PJ2     OD 3397   7.443   0.923   1.386
  203POX     CD 3398   7.406   1.020   1.485
  203POX     CE 3399   7.385   0.958   1.623
  203POX     OE 3400   7.327   1.046   1.719
  203POX    C1A 3401   7.198   1.045   1.753
  203POX    O1A 3402   7.114   0.984   1.688
  203POX    C1B 3403   7.170   1.157   1.846
  203POX    C1C 3404   7.083   1.117   1.966
  203POX    C1D 3405   7.085   1.234   2.065
  203POX    C1E 3406   6.993   1.194   2.181
  203POX    C1F 3407   6.993   1.303   2.289
  203POX    C1G 3408   6.901   1.267   2.405
  203POX    C1H 3409   6.892   1.379   2.509
  203POX    C1I 3410   6.827   1.336   2.641
  203POX    C1J 3411   6.781   1.433   2.720
  203POX    C1K 3412   6.777   1.580   2.677
  203POX    C1L 3413   6.809   1.666   2.800
  203POX    C1M 3414   6.958   1.648   2.830
  203POX    C1N 3415   6.978   1.697   2.974
  203POX    C1O 3416   7.122   1.666   3.017
  203POX    C1P 3417   7.151   1.715   3.158
  203POX    C1Q 3418   7.288   1.659   3.198
  203POX    C1R 3419   7.324   1.712   3.337
  203POX     CZ 3420   7.514   0.893   1.672
  203POX     OZ 3421   7.507   0.833   1.802
  203POX    C2A 3422   7.615   0.780   1.859
  203POX    O2A 3423   7.719   0.765   1.795
  203POX    C2B 3424   7.595   0.746   2.001
  203POX    C2C 3425   7.582   0.594   2.010
  203POX    C2D 3426   7.578   0.545   2.154
  203POX    C2E 3427   7.602   0.394   2.149
  203POX    C2F 3428   7.623   0.322   2.282
  203POX    C2G 3429   7.751   0.374   2.346
  203POX    C2H 3430   7.754   0.344   2.496
  203POX    C2I 3431   7.884   0.384   2.564
  203POX    C2J 3432   7.898   0.358   2.714
  203POX    C2K 3433   8.023   0.424   2.774
  203POX    C2L 3434   8.032   0.399   2.925
  203POX    C2M 3435   7.903   0.431   3.000
  203POX    C2N 3436   7.894   0.338   3.121
  203POX    C2O 3437   7.758   0.359   3.189
  203POX    C2P 3438   7.773   0.278   3.319
  204CHL    CN1 3439   5.031   1.246   1.153
  204CHL    CN2 3440   5.210   1.344   1.022
  204CHL    CN3 3441   5.091   1.164   0.928
  204CHL    NTM 3442   5.137   1.221   1.055
  204CHL     CB 3443   5.238   1.122   1.093
  205PJ2     CA 3444   5.317   1.129   1.224
  205PJ2     OA 3445   5.406   1.241   1.234
  205PJ2      P 3446   5.539   1.203   1.317
  205PJ2     OB 3447   5.562   1.058   1.295
  205PJ2     HB 3448   5.661   1.048   1.285
  205PJ2     OG 3449   5.641   1.308   1.292
  205PJ2     HG 3450   5.667   1.354   1.377
  205PJ2     OD 3451   5.480   1.227   1.465
  206POX     CD 3452   5.482   1.357   1.524
  206POX     CE 3453   5.415   1.397   1.655
  206POX     OE 3454   5.488   1.356   1.770
  206POX    C1A 3455   5.539   1.451   1.848
  206POX    O1A 3456   5.544   1.566   1.806
  206POX    C1B 3457   5.595   1.411   1.980
  206POX    C1C 3458   5.495   1.449   2.089
  206POX    C1D 3459   5.556   1.427   2.228
  206POX    C1E 3460   5.456   1.470   2.336
  206POX    C1F 3461   5.508   1.433   2.475
  206POX    C1G 3462   5.404   1.459   2.584
  206POX    C1H 3463   5.465   1.415   2.717
  206POX    C1I 3464   5.361   1.428   2.827
  206POX    C1J 3465   5.403   1.437   2.953
  206POX    C1K 3466   5.548   1.435   3.000
  206POX    C1L 3467   5.589   1.375   3.135
  206POX    C1M 3468   5.555   1.462   3.257
  206POX    C1N 3469   5.628   1.408   3.380
  206POX    C1O 3470   5.568   1.458   3.511
  206POX    C1P 3471   5.618   1.382   3.634
  206POX    C1Q 3472   5.559   1.426   3.769
  206POX    C1R 3473   5.568   1.322   3.881
  206POX     CZ 3474   5.269   1.350   1.654
  206POX     OZ 3475   5.200   1.390   1.773
  206POX    C2A 3476   5.095   1.318   1.809
  206POX    O2A 3477   5.040   1.244   1.727
  206POX    C2B 3478   5.037   1.362   1.938
  206POX    C2C 3479   5.117   1.297   2.051
  206POX    C2D 3480   5.052   1.300   2.189
  206POX    C2E 3481   5.130   1.262   2.315
  206POX    C2F 3482   5.033   1.243   2.433
  206POX    C2G 3483   5.119   1.205   2.554
  206POX    C2H 3484   5.030   1.130   2.653
  206POX    C2I 3485   5.100   1.108   2.787
  206POX    C2J 3486   5.012   1.028   2.883
  206POX    C2K 3487   5.047   1.037   3.032
  206POX    C2L 3488   4.990   0.936   3.131
  206POX    C2M 3489   5.043   0.968   3.271
  206POX    C2N 3490   4.951   0.894   3.368
  206POX    C2O 3491   5.009   0.869   3.508
  206POX    C2P 3492   4.894   0.814   3.592
  207CHL    CN1 3493   6.541   2.289   0.684
  207CHL    CN2 3494   6.738   2.159   0.706
  207CHL    CN3 3495   6.544   2.067   0.769
  207CHL    NTM 3496   6.613   2.196   0.773
  207CHL     CB 3497   6.649   2.247   0.906
  208PJ2     CA 3498   6.543   2.277   1.013
  208PJ2     OA 3499   6.481   2.154   1.051
  208PJ2      P 3500   6.387   2.162   1.181
  208PJ2     OB 3501   6.306   2.286   1.180
  208PJ2     HB 3502   6.359   2.366   1.152
  208PJ2     OG 3503   6.316   2.035   1.152
  208PJ2     HG 3504   6.246   2.023   1.223
  208PJ2     OD 3505   6.502   2.150   1.293
  209POX     CD 3506   6.562   2.022   1.313
  209POX     CE 3507   6.687   2.011   1.400
  209POX     OE 3508   6.732   1.875   1.404
  209POX    C1A 3509   6.860   1.860   1.434
  209POX    O1A 3510   6.945   1.941   1.396
  209POX    C1B 3511   6.905   1.731   1.490
  209POX    C1C 3512   6.846   1.696   1.627
  209POX    C1D 3513   6.921   1.774   1.736
  209POX    C1E 3514   6.888   1.720   1.875
  209POX    C1F 3515   6.946   1.811   1.984
  209POX    C1G 3516   6.921   1.749   2.121
  209POX    C1H 3517   7.006   1.821   2.227
  209POX    C1I 3518   6.991   1.761   2.367
  209POX    C1J 3519   7.054   1.814   2.472
  209POX    C1K 3520   7.160   1.924   2.465
  209POX    C1L 3521   7.144   2.036   2.569
  209POX    C1M 3522   7.177   2.011   2.716
  209POX    C1N 3523   7.149   2.127   2.811
  209POX    C1O 3524   7.260   2.233   2.804
  209POX    C1P 3525   7.361   2.208   2.915
  209POX    C1Q 3526   7.305   2.247   3.052
  209POX    C1R 3527   7.411   2.199   3.152
  209POX     CZ 3528   6.653   2.088   1.527
  209POX     OZ 3529   6.726   2.058   1.647
  209POX    C2A 3530   6.729   2.155   1.739
  209POX    O2A 3531   6.646   2.245   1.739
  209POX    C2B 3532   6.805   2.118   1.860
  209POX    C2C 3533   6.877   2.242   1.914
  209POX    C2D 3534   6.941   2.242   2.053
  209POX    C2E 3535   7.035   2.362   2.051
  209POX    C2F 3536   7.114   2.379   2.181
  209POX    C2G 3537   7.033   2.439   2.296
  209POX    C2H 3538   7.091   2.402   2.433
  209POX    C2I 3539   7.011   2.473   2.541
  209POX    C2J 3540   7.010   2.626   2.529
  209POX    C2K 3541   6.938   2.709   2.635
  209POX    C2L 3542   7.020   2.701   2.764
  209POX    C2M 3543   6.958   2.773   2.884
  209POX    C2N 3544   6.939   2.923   2.860
  209POX    C2O 3545   6.908   3.011   2.981
  209POX    C2P 3546   6.927   3.160   2.949
  210CHL    CN1 3547   2.624   7.477   1.200
  210CHL    CN2 3548   2.765   7.525   1.022
  210CHL    CN3 3549   2.657   7.312   1.045
  210CHL    NTM 3550   2.639   7.458   1.055
  210CHL     CB 3551   2.533   7.506   0.965
  211PJ2     CA 3552   2.460   7.635   1.000
  211PJ2     OA 3553   2.396   7.634   1.128
  211PJ2      P 3554   2.367   7.773   1.204
  211PJ2     OB 3555   2.318   7.867   1.101
  211PJ2     HB 3556   2.361   7.839   1.015
  211PJ2     OG 3557   2.277   7.743   1.318
  211PJ2     HG 3558   2.301   7.785   1.406
  211PJ2     OD 3559   2.507   7.825   1.263
  212POX     CD 3560   2.534   7.789   1.399
  212POX     CE 3561   2.670   7.833   1.451
  212POX     OE 3562   2.703   7.776   1.578
  212POX    C1A 3563   2.748   7.652   1.588
  212POX    O1A 3564   2.740   7.575   1.492
  212POX    C1B 3565   2.786   7.611   1.725
  212POX    C1C 3566   2.657   7.586   1.803
  212POX    C1D 3567   2.698   7.529   1.939
  212POX    C1E 3568   2.760   7.392   1.912
  212POX    C1F 3569   2.759   7.312   2.043
  212POX    C1G 3570   2.832   7.389   2.153
  212POX    C1H 3571   2.844   7.288   2.267
  212POX    C1I 3572   2.869   7.362   2.399
  212POX    C1J 3573   2.822   7.331   2.520
  212POX    C1K 3574   2.723   7.216   2.539
  212POX    C1L 3575   2.716   7.181   2.687
  212POX    C1M 3576   2.625   7.066   2.732
  212POX    C1N 3577   2.642   7.051   2.883
  212POX    C1O 3578   2.552   6.933   2.920
  212POX    C1P 3579   2.522   6.936   3.070
  212POX    C1Q 3580   2.629   6.881   3.164
  212POX    C1R 3581   2.581   6.874   3.309
  212POX     CZ 3582   2.682   7.986   1.450
  212POX     OZ 3583   2.587   8.052   1.535
  212POX    C2A 3584   2.587   8.185   1.533
  212POX    O2A 3585   2.633   8.240   1.433
  212POX    C2B 3586   2.502   8.236   1.642
  212POX    C2C 3587   2.580   8.291   1.762
  212POX    C2D 3588   2.502   8.292   1.894
  212POX    C2E 3589   2.587   8.361   2.000
  212POX    C2F 3590   2.707   8.284   2.058
  212POX    C2G 3591   2.775   8.378   2.157
  212POX    C2H 3592   2.899   8.308   2.214
  212POX    C2I 3593   2.941   8.380   2.342
  212POX    C2J 3594   2.973   8.529   2.325
  212POX    C2K 3595   3.039   8.571   2.457
  212POX    C2L 3596   3.186   8.528   2.449
  212POX    C2M 3597   3.254   8.560   2.582
  212POX    C2N 3598   3.404   8.530   2.580
  212POX    C2O 3599   3.469   8.613   2.691
  212POX    C2P 3600   3.618   8.582   2.700
  213CHL    CN1 3601   3.522   8.626   1.654
  213CHL    CN2 3602   3.448   8.611   1.420
  213CHL    CN3 3603   3.296   8.639   1.596
  213CHL    NTM 3604   3.431   8.675   1.551
  213CHL     CB 3605   3.441   8.820   1.528
  214PJ2     CA 3606   3.573   8.896   1.511
  214PJ2     OA 3607   3.662   8.828   1.422
  214PJ2      P 3608   3.798   8.902   1.376
  214PJ2     OB 3609   3.867   8.819   1.274
  214PJ2     HB 3610   3.832   8.726   1.283
  214PJ2     OG 3611   3.783   9.046   1.348
  214PJ2     HG 3612   3.872   9.085   1.371
  214PJ2     OD 3613   3.874   8.892   1.517
  215POX     CD 3614   3.934   8.770   1.561
  215POX     CE 3615   4.015   8.790   1.689
  215POX     OE 3616   4.079   8.671   1.737
  215POX    C1A 3617   4.206   8.643   1.709
  215POX    O1A 3618   4.275   8.720   1.642
  215POX    C1B 3619   4.241   8.506   1.751
  215POX    C1C 3620   4.393   8.510   1.774
  215POX    C1D 3621   4.435   8.381   1.843
  215POX    C1E 3622   4.585   8.402   1.870
  215POX    C1F 3623   4.638   8.281   1.947
  215POX    C1G 3624   4.781   8.302   1.997
  215POX    C1H 3625   4.836   8.188   2.083
  215POX    C1I 3626   4.949   8.237   2.175
  215POX    C1J 3627   4.946   8.232   2.308
  215POX    C1K 3628   4.827   8.199   2.397
  215POX    C1L 3629   4.713   8.301   2.393
  215POX    C1M 3630   4.578   8.262   2.454
  215POX    C1N 3631   4.480   8.378   2.442
  215POX    C1O 3632   4.360   8.350   2.533
  215POX    C1P 3633   4.282   8.480   2.552
  215POX    C1Q 3634   4.146   8.454   2.617
  215POX    C1R 3635   4.061   8.582   2.612
  215POX     CZ 3636   3.929   8.860   1.794
  215POX     OZ 3637   3.978   8.886   1.926
  215POX    C2A 3638   3.889   8.941   2.007
  215POX    O2A 3639   3.776   8.968   1.968
  215POX    C2B 3640   3.940   8.945   2.146
  215POX    C2C 3641   4.005   9.077   2.189
  215POX    C2D 3642   4.005   9.095   2.340
  215POX    C2E 3643   4.082   8.986   2.415
  215POX    C2F 3644   4.096   9.016   2.565
  215POX    C2G 3645   3.956   8.989   2.621
  215POX    C2H 3646   3.927   9.034   2.764
  215POX    C2I 3647   4.046   9.027   2.860
  215POX    C2J 3648   4.012   9.099   2.991
  215POX    C2K 3649   4.119   9.144   3.091
  215POX    C2L 3650   4.064   9.219   3.212
  215POX    C2M 3651   4.186   9.238   3.302
  215POX    C2N 3652   4.165   9.340   3.414
  215POX    C2O 3653   4.289   9.365   3.500
  215POX    C2P 3654   4.390   9.423   3.400
  216CHL    CN1 3655   4.079   1.447   1.377
  216CHL    CN2 3656   3.986   1.228   1.320
  216CHL    CN3 3657   4.061   1.395   1.153
  216CHL    NTM 3658   3.997   1.370   1.283
  216CHL     CB 3659   3.861   1.426   1.273
  217PJ2     CA 3660   3.848   1.578   1.262
  217PJ2     OA 3661   3.887   1.637   1.138
  217PJ2      P 3662   3.880   1.798   1.139
  217PJ2     OB 3663   3.921   1.857   1.010
  217PJ2     HB 3664   4.004   1.910   1.024
  217PJ2     OG 3665   3.753   1.829   1.209
  217PJ2     HG 3666   3.739   1.765   1.285
  217PJ2     OD 3667   4.001   1.829   1.240
  218POX     CD 3668   3.994   1.958   1.301
  218POX     CE 3669   4.050   1.976   1.442
  218POX     OE 3670   3.987   1.904   1.548
  218POX    C1A 3671   4.023   1.777   1.561
  218POX    O1A 3672   4.112   1.715   1.502
  218POX    C1B 3673   3.956   1.726   1.683
  218POX    C1C 3674   4.025   1.738   1.819
  218POX    C1D 3675   4.153   1.656   1.832
  218POX    C1E 3676   4.128   1.539   1.928
  218POX    C1F 3677   4.110   1.589   2.071
  218POX    C1G 3678   4.083   1.477   2.173
  218POX    C1H 3679   4.187   1.366   2.186
  218POX    C1I 3680   4.298   1.440   2.261
  218POX    C1J 3681   4.325   1.410   2.388
  218POX    C1K 3682   4.268   1.304   2.482
  218POX    C1L 3683   4.253   1.339   2.630
  218POX    C1M 3684   4.161   1.458   2.660
  218POX    C1N 3685   4.164   1.513   2.803
  218POX    C1O 3686   4.112   1.404   2.897
  218POX    C1P 3687   4.088   1.457   3.038
  218POX    C1Q 3688   4.088   1.350   3.147
  218POX    C1R 3689   4.056   1.412   3.283
  218POX     CZ 3690   4.032   2.122   1.485
  218POX     OZ 3691   4.102   2.226   1.414
  218POX    C2A 3692   4.085   2.354   1.447
  218POX    O2A 3693   3.994   2.386   1.523
  218POX    C2B 3694   4.180   2.454   1.394
  218POX    C2C 3695   4.265   2.499   1.514
  218POX    C2D 3696   4.375   2.596   1.469
  218POX    C2E 3697   4.437   2.647   1.599
  218POX    C2F 3698   4.517   2.538   1.671
  218POX    C2G 3699   4.591   2.599   1.790
  218POX    C2H 3700   4.738   2.559   1.807
  218POX    C2I 3701   4.809   2.605   1.934
  218POX    C2J 3702   4.757   2.528   2.056
  218POX    C2K 3703   4.839   2.556   2.182
  218POX    C2L 3704   4.830   2.446   2.288
  218POX    C2M 3705   4.903   2.489   2.415
  218POX    C2N 3706   4.904   2.381   2.523
  218POX    C2O 3707   4.978   2.437   2.645
  218POX    C2P 3708   4.987   2.328   2.753
  219CHL    CN1 3709   2.550   1.932   1.657
  219CHL    CN2 3710   2.710   2.047   1.788
  219CHL    CN3 3711   2.477   2.086   1.821
  219CHL    NTM 3712   2.581   2.061   1.720
  219CHL     CB 3713   2.613   2.164   1.620
  220PJ2     CA 3714   2.511   2.198   1.512
  220PJ2     OA 3715   2.375   2.200   1.557
  220PJ2      P 3716   2.310   2.345   1.534
  220PJ2     OB 3717   2.369   2.396   1.408
  220PJ2     HB 3718   2.323   2.480   1.380
  220PJ2     OG 3719   2.163   2.350   1.551
  220PJ2     HG 3720   2.129   2.438   1.518
  220PJ2     OD 3721   2.381   2.411   1.663
  221POX     CD 3722   2.317   2.408   1.790
  221POX     CE 3723   2.395   2.474   1.904
  221POX     OE 3724   2.356   2.428   2.034
  221POX    C1A 3725   2.430   2.328   2.082
  221POX    O1A 3726   2.528   2.285   2.022
  221POX    C1B 3727   2.380   2.273   2.210
  221POX    C1C 3728   2.492   2.258   2.312
  221POX    C1D 3729   2.443   2.172   2.429
  221POX    C1E 3730   2.551   2.168   2.538
  221POX    C1F 3731   2.695   2.132   2.503
  221POX    C1G 3732   2.780   2.151   2.628
  221POX    C1H 3733   2.923   2.109   2.596
  221POX    C1I 3734   3.017   2.161   2.705
  221POX    C1J 3735   3.059   2.089   2.809
  221POX    C1K 3736   3.009   1.946   2.826
  221POX    C1L 3737   3.105   1.850   2.899
  221POX    C1M 3738   3.065   1.705   2.875
  221POX    C1N 3739   3.164   1.602   2.929
  221POX    C1O 3740   3.187   1.588   3.080
  221POX    C1P 3741   3.074   1.517   3.156
  221POX    C1Q 3742   3.088   1.540   3.306
  221POX    C1R 3743   2.988   1.458   3.388
  221POX     CZ 3744   2.402   2.625   1.878
  221POX     OZ 3745   2.277   2.695   1.869
  221POX    C2A 3746   2.292   2.820   1.828
  221POX    O2A 3747   2.398   2.873   1.794
  221POX    C2B 3748   2.165   2.896   1.843
  221POX    C2C 3749   2.154   2.964   1.980
  221POX    C2D 3750   2.258   3.071   2.011
  221POX    C2E 3751   2.224   3.145   2.141
  221POX    C2F 3752   2.299   3.278   2.143
  221POX    C2G 3753   2.313   3.347   2.279
  221POX    C2H 3754   2.428   3.272   2.346
  221POX    C2I 3755   2.430   3.288   2.498
  221POX    C2J 3756   2.420   3.434   2.542
  221POX    C2K 3757   2.550   3.475   2.612
  221POX    C2L 3758   2.545   3.615   2.674
  221POX    C2M 3759   2.668   3.670   2.745
  221POX    C2N 3760   2.802   3.669   2.671
  221POX    C2O 3761   2.902   3.779   2.708
  221POX    C2P 3762   2.951   3.776   2.853
  222CHL    CN1 3763   5.296   8.850   1.113
  222CHL    CN2 3764   5.366   8.803   1.328
  222CHL    CN3 3765   5.534   8.823   1.158
  222CHL    NTM 3766   5.406   8.875   1.207
  222CHL     CB 3767   5.432   9.017   1.235
  223PJ2     CA 3768   5.325   9.126   1.223
  223PJ2     OA 3769   5.204   9.123   1.298
  223PJ2      P 3770   5.098   9.241   1.267
  223PJ2     OB 3771   5.124   9.265   1.124
  223PJ2     HB 3772   5.048   9.304   1.072
  223PJ2     OG 3773   4.966   9.187   1.304
  223PJ2     HG 3774   4.892   9.224   1.249
  223PJ2     OD 3775   5.152   9.371   1.347
  224POX     CD 3776   5.126   9.344   1.485
  224POX     CE 3777   5.209   9.443   1.567
  224POX     OE 3778   5.247   9.388   1.694
  224POX    C1A 3779   5.357   9.313   1.703
  224POX    O1A 3780   5.431   9.293   1.607
  224POX    C1B 3781   5.392   9.268   1.839
  224POX    C1C 3782   5.318   9.142   1.886
  224POX    C1D 3783   5.367   9.101   2.024
  224POX    C1E 3784   5.283   8.990   2.086
  224POX    C1F 3785   5.141   9.030   2.127
  224POX    C1G 3786   5.062   8.905   2.167
  224POX    C1H 3787   4.914   8.933   2.197
  224POX    C1I 3788   4.841   8.969   2.067
  224POX    C1J 3789   4.712   8.952   2.043
  224POX    C1K 3790   4.604   8.895   2.135
  224POX    C1L 3791   4.594   8.746   2.102
  224POX    C1M 3792   4.472   8.689   2.176
  224POX    C1N 3793   4.344   8.768   2.145
  224POX    C1O 3794   4.229   8.703   2.222
  224POX    C1P 3795   4.182   8.580   2.145
  224POX    C1Q 3796   4.051   8.519   2.195
  224POX    C1R 3797   3.936   8.604   2.139
  224POX     CZ 3798   5.120   9.565   1.591
  224POX     OZ 3799   5.192   9.685   1.623
  224POX    C2A 3800   5.124   9.787   1.673
  224POX    O2A 3801   5.005   9.782   1.702
  224POX    C2B 3802   5.206   9.909   1.694
  224POX    C2C 3803   5.171   9.981   1.824
  224POX    C2D 3804   5.211   9.903   1.949
  224POX    C2E 3805   5.141   9.977   2.063
  224POX    C2F 3806   5.164   9.882   2.180
  224POX    C2G 3807   5.083   9.935   2.299
  224POX    C2H 3808   5.108   9.842   2.417
  224POX    C2I 3809   5.038   9.882   2.548
  224POX    C2J 3810   5.063   9.766   2.645
  224POX    C2K 3811   4.993   9.790   2.779
  224POX    C2L 3812   5.043   9.691   2.884
  224POX    C2M 3813   5.036   9.543   2.847
  224POX    C2N 3814   5.120   9.464   2.948
  224POX    C2O 3815   5.106   9.315   2.920
  224POX    C2P 3816   5.190   9.236   3.021
  225CHL    CN1 3817   3.649   5.958   1.265
  225CHL    CN2 3818   3.638   5.897   1.495
  225CHL    CN3 3819   3.788   5.779   1.340
  225CHL    NTM 3820   3.658   5.845   1.359
  225CHL     CB 3821   3.562   5.739   1.329
  226PJ2     CA 3822   3.414   5.769   1.304
  226PJ2     OA 3823   3.385   5.862   1.199
  226PJ2      P 3824   3.232   5.911   1.208
  226PJ2     OB 3825   3.161   5.785   1.241
  226PJ2     HB 3826   3.209   5.733   1.311
  226PJ2     OG 3827   3.209   5.993   1.086
  226PJ2     HG 3828   3.292   5.987   1.031
  226PJ2     OD 3829   3.249   5.998   1.342
  227POX     CD 3830   3.308   6.128   1.328
  227POX     CE 3831   3.309   6.227   1.444
  227POX     OE 3832   3.424   6.203   1.525
  227POX    C1A 3833   3.524   6.290   1.535
  227POX    O1A 3834   3.527   6.371   1.442
  227POX    C1B 3835   3.633   6.237   1.619
  227POX    C1C 3836   3.591   6.177   1.754
  227POX    C1D 3837   3.702   6.120   1.842
  227POX    C1E 3838   3.796   6.234   1.883
  227POX    C1F 3839   3.929   6.186   1.941
  227POX    C1G 3840   4.018   6.161   1.820
  227POX    C1H 3841   4.146   6.088   1.863
  227POX    C1I 3842   4.252   6.174   1.932
  227POX    C1J 3843   4.298   6.147   2.054
  227POX    C1K 3844   4.267   6.023   2.138
  227POX    C1L 3845   4.256   6.038   2.290
  227POX    C1M 3846   4.391   6.050   2.360
  227POX    C1N 3847   4.367   6.076   2.509
  227POX    C1O 3848   4.338   5.950   2.591
  227POX    C1P 3849   4.371   5.964   2.740
  227POX    C1Q 3850   4.519   5.957   2.779
  227POX    C1R 3851   4.544   5.957   2.930
  227POX     CZ 3852   3.168   6.214   1.502
  227POX     OZ 3853   3.139   6.310   1.603
  227POX    C2A 3854   3.130   6.434   1.555
  227POX    O2A 3855   3.090   6.459   1.441
  227POX    C2B 3856   3.107   6.524   1.670
  227POX    C2C 3857   3.237   6.594   1.709
  227POX    C2D 3858   3.201   6.710   1.801
  227POX    C2E 3859   3.166   6.680   1.947
  227POX    C2F 3860   3.196   6.797   2.041
  227POX    C2G 3861   3.340   6.849   2.046
  227POX    C2H 3862   3.350   6.990   2.104
  227POX    C2I 3863   3.496   7.015   2.144
  227POX    C2J 3864   3.505   7.143   2.227
  227POX    C2K 3865   3.479   7.118   2.376
  227POX    C2L 3866   3.442   7.249   2.445
  227POX    C2M 3867   3.394   7.214   2.586
  227POX    C2N 3868   3.334   7.341   2.646
  227POX    C2O 3869   3.281   7.324   2.788
  227POX    C2P 3870   3.141   7.383   2.799
  228CHL    CN1 3871   7.923   8.945   1.383
  228CHL    CN2 3872   7.793   8.836   1.527
  228CHL    CN3 3873   7.697   8.912   1.328
  228CHL    NTM 3874   7.815   8.844   1.382
  228CHL     CB 3875   7.843   8.726   1.300
  229PJ2     CA 3876   7.985   8.672   1.313
  229PJ2     OA 3877   8.022   8.658   1.450
  229PJ2      P 3878   8.168   8.593   1.473
  229PJ2     OB 3879   8.132   8.461   1.529
  229PJ2     HB 3880   8.216   8.408   1.530
  229PJ2     OG 3881   8.232   8.609   1.340
  229PJ2     HG 3882   8.302   8.537   1.336
  229PJ2     OD 3883   8.226   8.692   1.586
  230POX     CD 3884   8.198   8.655   1.721
  230POX     CE 3885   8.261   8.751   1.822
  230POX     OE 3886   8.234   8.698   1.953
  230POX    C1A 3887   8.324   8.724   2.048
  230POX    O1A 3888   8.419   8.799   2.028
  230POX    C1B 3889   8.289   8.673   2.183
  230POX    C1C 3890   8.404   8.658   2.282
  230POX    C1D 3891   8.362   8.635   2.428
  230POX    C1E 3892   8.246   8.724   2.471
  230POX    C1F 3893   8.181   8.673   2.601
  230POX    C1G 3894   8.085   8.782   2.649
  230POX    C1H 3895   7.985   8.736   2.755
  230POX    C1I 3896   7.863   8.652   2.715
  230POX    C1J 3897   7.761   8.609   2.789
  230POX    C1K 3898   7.740   8.630   2.939
  230POX    C1L 3899   7.677   8.507   3.005
  230POX    C1M 3900   7.607   8.540   3.137
  230POX    C1N 3901   7.547   8.422   3.214
  230POX    C1O 3902   7.441   8.342   3.138
  230POX    C1P 3903   7.381   8.239   3.234
  230POX    C1Q 3904   7.302   8.140   3.148
  230POX    C1R 3905   7.244   8.042   3.250
  230POX     CZ 3906   8.195   8.887   1.802
  230POX     OZ 3907   8.068   8.911   1.862
  230POX    C2A 3908   8.007   9.024   1.830
  230POX    O2A 3909   8.027   9.084   1.724
  230POX    C2B 3910   7.889   9.038   1.918
  230POX    C2C 3911   7.932   9.074   2.060
  230POX    C2D 3912   7.826   9.047   2.168
  230POX    C2E 3913   7.890   9.080   2.303
  230POX    C2F 3914   7.778   9.079   2.407
  230POX    C2G 3915   7.841   9.095   2.546
  230POX    C2H 3916   7.740   9.061   2.656
  230POX    C2I 3917   7.785   9.071   2.802
  230POX    C2J 3918   7.674   9.039   2.903
  230POX    C2K 3919   7.736   9.024   3.042
  230POX    C2L 3920   7.615   8.964   3.113
  230POX    C2M 3921   7.650   8.910   3.252
  230POX    C2N 3922   7.525   8.846   3.311
  230POX    C2O 3923   7.547   8.808   3.458
  230POX    C2P 3924   7.414   8.749   3.505
  231CHL    CN1 3925   8.332   8.038   1.201
  231CHL    CN2 3926   8.255   8.165   1.012
  231CHL    CN3 3927   8.283   7.932   1.004
  231CHL    NTM 3928   8.343   8.056   1.055
  231CHL     CB 3929   8.485   8.055   1.018
  232PJ2     CA 3930   8.558   8.189   1.022
  232PJ2     OA 3931   8.541   8.257   1.147
  232PJ2      P 3932   8.629   8.391   1.155
  232PJ2     OB 3933   8.776   8.372   1.151
  232PJ2     HB 3934   8.801   8.321   1.233
  232PJ2     OG 3935   8.567   8.487   1.061
  232PJ2     HG 3936   8.468   8.473   1.061
  232PJ2     OD 3937   8.589   8.449   1.300
  233POX     CD 3938   8.657   8.392   1.412
  233POX     CE 3939   8.586   8.395   1.547
  233POX     OE 3940   8.680   8.382   1.654
  233POX    C1A 3941   8.689   8.485   1.738
  233POX    O1A 3942   8.628   8.590   1.720
  233POX    C1B 3943   8.783   8.459   1.849
  233POX    C1C 3944   8.718   8.488   1.984
  233POX    C1D 3945   8.825   8.452   2.088
  233POX    C1E 3946   8.799   8.506   2.229
  233POX    C1F 3947   8.904   8.453   2.326
  233POX    C1G 3948   8.851   8.467   2.469
  233POX    C1H 3949   8.956   8.436   2.575
  233POX    C1I 3950   8.902   8.452   2.717
  233POX    C1J 3951   8.932   8.394   2.833
  233POX    C1K 3952   9.025   8.273   2.838
  233POX    C1L 3953   9.121   8.296   2.955
  233POX    C1M 3954   9.257   8.227   2.943
  233POX    C1N 3955   9.332   8.330   2.858
  233POX    C1O 3956   9.474   8.275   2.845
  233POX    C1P 3957   9.561   8.399   2.824
  233POX    C1Q 3958   9.708   8.356   2.820
  233POX    C1R 3959   9.756   8.275   2.699
  233POX     CZ 3960   8.475   8.290   1.540
  233POX     OZ 3961   8.374   8.302   1.641
  233POX    C2A 3962   8.283   8.204   1.643
  233POX    O2A 3963   8.284   8.121   1.552
  233POX    C2B 3964   8.195   8.207   1.762
  233POX    C2C 3965   8.224   8.083   1.846
  233POX    C2D 3966   8.113   8.068   1.950
  233POX    C2E 3967   8.091   8.177   2.055
  233POX    C2F 3968   7.985   8.126   2.152
  233POX    C2G 3969   7.977   8.221   2.272
  233POX    C2H 3970   7.895   8.171   2.391
  233POX    C2I 3971   7.892   8.261   2.514
  233POX    C2J 3972   7.836   8.190   2.638
  233POX    C2K 3973   7.686   8.164   2.623
  233POX    C2L 3974   7.626   8.090   2.742
  233POX    C2M 3975   7.477   8.059   2.725
  233POX    C2N 3976   7.444   7.960   2.613
  233POX    C2O 3977   7.508   7.821   2.626
  233POX    C2P 3978   7.430   7.715   2.549
  234CHL    CN1 3979   4.627   0.975   1.483
  234CHL    CN2 3980   4.636   0.822   1.286
  234CHL    CN3 3981   4.492   0.777   1.464
  234CHL    NTM 3982   4.622   0.838   1.432
  234CHL     CB 3983   4.724   0.757   1.500
  235PJ2     CA 3984   4.790   0.632   1.439
  235PJ2     OA 3985   4.689   0.540   1.399
  235PJ2      P 3986   4.759   0.396   1.380
  235PJ2     OB 3987   4.867   0.428   1.284
  235PJ2     HB 3988   4.849   0.521   1.254
  235PJ2     OG 3989   4.659   0.301   1.328
  235PJ2     HG 3990   4.705   0.245   1.259
  235PJ2     OD 3991   4.808   0.343   1.524
  236POX     CD 3992   4.700   0.339   1.617
  236POX     CE 3993   4.666   0.203   1.677
  236POX     OE 3994   4.544   0.212   1.751
  236POX    C1A 3995   4.477   0.099   1.771
  236POX    O1A 3996   4.506  -0.008   1.719
  236POX    C1B 3997   4.375   0.114   1.878
  236POX    C1C 3998   4.426   0.064   2.013
  236POX    C1D 3999   4.362   0.160   2.115
  236POX    C1E 4000   4.380   0.119   2.261
  236POX    C1F 4001   4.520   0.146   2.317
  236POX    C1G 4002   4.538   0.080   2.454
  236POX    C1H 4003   4.689   0.075   2.481
  236POX    C1I 4004   4.717   0.026   2.623
  236POX    C1J 4005   4.837   0.021   2.680
  236POX    C1K 4006   4.974   0.050   2.619
  236POX    C1L 4007   5.075  -0.062   2.641
  236POX    C1M 4008   5.215  -0.030   2.587
  236POX    C1N 4009   5.307  -0.149   2.614
  236POX    C1O 4010   5.449  -0.105   2.578
  236POX    C1P 4011   5.482  -0.085   2.430
  236POX    C1Q 4012   5.633  -0.069   2.413
  236POX    C1R 4013   5.669  -0.028   2.270
  236POX     CZ 4014   4.789   0.140   1.745
  236POX     OZ 4015   4.843   0.210   1.858
  236POX    C2A 4016   4.965   0.177   1.902
  236POX    O2A 4017   5.008   0.068   1.866
  236POX    C2B 4018   5.029   0.268   1.999
  236POX    C2C 4019   4.978   0.234   2.140
  236POX    C2D 4020   5.046   0.325   2.243
  236POX    C2E 4021   5.182   0.269   2.288
  236POX    C2F 4022   5.215   0.364   2.404
  236POX    C2G 4023   5.330   0.313   2.492
  236POX    C2H 4024   5.404   0.426   2.563
  236POX    C2I 4025   5.514   0.368   2.652
  236POX    C2J 4026   5.465   0.283   2.769
  236POX    C2K 4027   5.581   0.238   2.858
  236POX    C2L 4028   5.652   0.356   2.925
  236POX    C2M 4029   5.749   0.323   3.037
  236POX    C2N 4030   5.825   0.450   3.075
  236POX    C2O 4031   5.941   0.405   3.164
  236POX    C2P 4032   6.030   0.515   3.222
  237CHL    CN1 4033   6.310   8.259   0.791
  237CHL    CN2 4034   6.303   8.498   0.777
  237CHL    CN3 4035   6.119   8.363   0.699
  237CHL    NTM 4036   6.223   8.377   0.801
  237CHL     CB 4037   6.171   8.364   0.938
  238PJ2     CA 4038   6.041   8.432   0.982
  238PJ2     OA 4039   6.050   8.575   0.977
  238PJ2      P 4040   5.920   8.641   1.047
  238PJ2     OB 4041   5.918   8.786   1.021
  238PJ2     HB 4042   5.841   8.832   1.066
  238PJ2     OG 4043   5.802   8.565   1.001
  238PJ2     HG 4044   5.734   8.628   0.963
  238PJ2     OD 4045   5.942   8.601   1.201
  239POX     CD 4046   6.037   8.685   1.268
  239POX     CE 4047   6.047   8.671   1.420
  239POX     OE 4048   6.133   8.770   1.475
  239POX    C1A 4049   6.087   8.844   1.576
  239POX    O1A 4050   5.969   8.880   1.569
  239POX    C1B 4051   6.191   8.909   1.659
  239POX    C1C 4052   6.266   8.804   1.740
  239POX    C1D 4053   6.362   8.856   1.847
  239POX    C1E 4054   6.416   8.745   1.936
  239POX    C1F 4055   6.510   8.799   2.044
  239POX    C1G 4056   6.640   8.849   1.980
  239POX    C1H 4057   6.711   8.949   2.071
  239POX    C1I 4058   6.624   9.073   2.086
  239POX    C1J 4059   6.587   9.130   2.201
  239POX    C1K 4060   6.623   9.075   2.339
  239POX    C1L 4061   6.518   9.128   2.437
  239POX    C1M 4062   6.551   9.103   2.585
  239POX    C1N 4063   6.439   9.166   2.668
  239POX    C1O 4064   6.448   9.122   2.814
  239POX    C1P 4065   6.318   9.153   2.888
  239POX    C1Q 4066   6.300   9.305   2.895
  239POX    C1R 4067   6.184   9.351   2.984
  239POX     CZ 4068   6.075   8.529   1.472
  239POX     OZ 4069   6.083   8.530   1.615
  239POX    C2A 4070   6.059   8.417   1.680
  239POX    O2A 4071   6.022   8.313   1.626
  239POX    C2B 4072   6.066   8.435   1.827
  239POX    C2C 4073   6.175   8.355   1.900
  239POX    C2D 4074   6.156   8.347   2.052
  239POX    C2E 4075   6.219   8.474   2.110
  239POX    C2F 4076   6.245   8.468   2.261
  239POX    C2G 4077   6.284   8.612   2.296
  239POX    C2H 4078   6.293   8.648   2.444
  239POX    C2I 4079   6.393   8.562   2.520
  239POX    C2J 4080   6.384   8.579   2.672
  239POX    C2K 4081   6.253   8.538   2.739
  239POX    C2L 4082   6.248   8.565   2.890
  239POX    C2M 4083   6.241   8.711   2.936
  239POX    C2N 4084   6.233   8.729   3.088
  239POX    C2O 4085   6.220   8.876   3.129
  239POX    C2P 4086   6.183   8.883   3.277
  240CHL    CN1 4087   7.274   7.505   0.648
  240CHL    CN2 4088   7.419   7.332   0.656
  240CHL    CN3 4089   7.372   7.445   0.866
  240CHL    NTM 4090   7.316   7.397   0.738
  240CHL     CB 4091   7.205   7.305   0.769
  241PJ2     CA 4092   7.108   7.338   0.882
  241PJ2     OA 4093   7.004   7.430   0.848
  241PJ2      P 4094   6.925   7.494   0.972
  241PJ2     OB 4095   7.014   7.547   1.077
  241PJ2     HB 4096   7.105   7.511   1.056
  241PJ2     OG 4097   6.819   7.583   0.919
  241PJ2     HG 4098   6.749   7.526   0.874
  241PJ2     OD 4099   6.864   7.361   1.040
  242POX     CD 4100   6.792   7.374   1.163
  242POX     CE 4101   6.819   7.267   1.269
  242POX     OE 4102   6.728   7.285   1.378
  242POX    C1A 4103   6.667   7.176   1.424
  242POX    O1A 4104   6.688   7.072   1.362
  242POX    C1B 4105   6.607   7.189   1.559
  242POX    C1C 4106   6.724   7.213   1.654
  242POX    C1D 4107   6.672   7.190   1.796
  242POX    C1E 4108   6.593   7.309   1.850
  242POX    C1F 4109   6.555   7.282   1.996
  242POX    C1G 4110   6.458   7.391   2.042
  242POX    C1H 4111   6.383   7.347   2.167
  242POX    C1I 4112   6.265   7.256   2.131
  242POX    C1J 4113   6.135   7.278   2.144
  242POX    C1K 4114   6.077   7.408   2.201
  242POX    C1L 4115   5.935   7.412   2.146
  242POX    C1M 4116   5.847   7.434   2.270
  242POX    C1N 4117   5.846   7.581   2.311
  242POX    C1O 4118   5.760   7.604   2.435
  242POX    C1P 4119   5.794   7.748   2.474
  242POX    C1Q 4120   5.678   7.820   2.541
  242POX    C1R 4121   5.637   7.765   2.678
  242POX     CZ 4122   6.966   7.284   1.308
  242POX     OZ 4123   7.007   7.198   1.414
  242POX    C2A 4124   7.138   7.187   1.436
  242POX    O2A 4125   7.208   7.281   1.398
  242POX    C2B 4126   7.183   7.065   1.507
  242POX    C2C 4127   7.215   7.115   1.648
  242POX    C2D 4128   7.234   6.996   1.742
  242POX    C2E 4129   7.206   7.043   1.884
  242POX    C2F 4130   7.069   6.994   1.931
  242POX    C2G 4131   7.035   7.049   2.070
  242POX    C2H 4132   6.896   7.003   2.116
  242POX    C2I 4133   6.877   7.012   2.268
  242POX    C2J 4134   6.734   6.971   2.300
  242POX    C2K 4135   6.620   7.073   2.290
  242POX    C2L 4136   6.633   7.168   2.409
  242POX    C2M 4137   6.598   7.092   2.537
  242POX    C2N 4138   6.588   7.176   2.664
  242POX    C2O 4139   6.461   7.260   2.661
  242POX    C2P 4140   6.437   7.342   2.788
  243CHL    CN1 4141   7.981   5.485   1.234
  243CHL    CN2 4142   8.066   5.657   1.369
  243CHL    CN3 4143   7.865   5.705   1.253
  243CHL    NTM 4144   7.992   5.631   1.245
  243CHL     CB 4145   8.075   5.666   1.129
  244PJ2     CA 4146   8.136   5.805   1.118
  244PJ2     OA 4147   8.040   5.910   1.133
  244PJ2      P 4148   8.101   6.059   1.150
  244PJ2     OB 4149   8.203   6.058   1.043
  244PJ2     HB 4150   8.256   6.143   1.049
  244PJ2     OG 4151   7.984   6.148   1.130
  244PJ2     HG 4152   7.911   6.113   1.189
  244PJ2     OD 4153   8.153   6.060   1.302
  245POX     CD 4154   8.063   6.107   1.403
  245POX     CE 4155   8.078   6.041   1.540
  245POX     OE 4156   7.993   6.092   1.643
  245POX    C1A 4157   7.961   5.999   1.733
  245POX    O1A 4158   7.937   5.884   1.697
  245POX    C1B 4159   7.903   6.065   1.852
  245POX    C1C 4160   7.897   5.980   1.980
  245POX    C1D 4161   7.829   6.066   2.086
  245POX    C1E 4162   7.796   5.990   2.215
  245POX    C1F 4163   7.783   6.086   2.334
  245POX    C1G 4164   7.844   6.030   2.463
  245POX    C1H 4165   7.996   6.021   2.454
  245POX    C1I 4166   8.071   6.152   2.433
  245POX    C1J 4167   8.173   6.191   2.509
  245POX    C1K 4168   8.231   6.107   2.623
  245POX    C1L 4169   8.287   6.210   2.722
  245POX    C1M 4170   8.346   6.172   2.858
  245POX    C1N 4171   8.422   6.284   2.929
  245POX    C1O 4172   8.520   6.224   3.029
  245POX    C1P 4173   8.625   6.143   2.952
  245POX    C1Q 4174   8.751   6.111   3.033
  245POX    C1R 4175   8.849   6.025   2.955
  245POX     CZ 4176   8.226   6.066   1.570
  245POX     OZ 4177   8.260   6.026   1.703
  245POX    C2A 4178   8.368   6.077   1.762
  245POX    O2A 4179   8.413   6.179   1.708
  245POX    C2B 4180   8.395   6.024   1.897
  245POX    C2C 4181   8.312   6.102   1.999
  245POX    C2D 4182   8.339   6.061   2.144
  245POX    C2E 4183   8.363   5.911   2.158
  245POX    C2F 4184   8.358   5.870   2.305
  245POX    C2G 4185   8.405   5.726   2.331
  245POX    C2H 4186   8.373   5.684   2.475
  245POX    C2I 4187   8.223   5.689   2.506
  245POX    C2J 4188   8.189   5.641   2.647
  245POX    C2K 4189   8.043   5.648   2.694
  245POX    C2L 4190   8.019   5.610   2.840
  245POX    C2M 4191   8.052   5.463   2.867
  245POX    C2N 4192   8.033   5.416   3.011
  245POX    C2O 4193   8.082   5.272   3.021
  245POX    C2P 4194   8.037   5.206   3.151
  246CHL    CN1 4195   1.222   7.284   0.709
  246CHL    CN2 4196   1.262   7.334   0.476
  246CHL    CN3 4197   1.047   7.368   0.579
  246CHL    NTM 4198   1.165   7.282   0.574
  246CHL     CB 4199   1.128   7.145   0.535
  247PJ2     CA 4200   1.026   7.063   0.616
  247PJ2     OA 4201   0.894   7.115   0.633
  247PJ2      P 4202   0.785   7.021   0.705
  247PJ2     OB 4203   0.652   7.086   0.707
  247PJ2     HB 4204   0.643   7.122   0.615
  247PJ2     OG 4205   0.792   6.884   0.650
  247PJ2     HG 4206   0.878   6.890   0.599
  247PJ2     OD 4207   0.841   7.021   0.856
  248POX     CD 4208   0.799   7.133   0.934
  248POX     CE 4209   0.804   7.132   1.087
  248POX     OE 4210   0.746   7.250   1.141
  248POX    C1A 4211   0.614   7.253   1.159
  248POX    O1A 4212   0.553   7.151   1.130
  248POX    C1B 4213   0.556   7.376   1.217
  248POX    C1C 4214   0.573   7.370   1.369
  248POX    C1D 4215   0.506   7.486   1.443
  248POX    C1E 4216   0.532   7.487   1.593
  248POX    C1F 4217   0.473   7.368   1.669
  248POX    C1G 4218   0.487   7.383   1.821
  248POX    C1H 4219   0.430   7.261   1.894
  248POX    C1I 4220   0.542   7.157   1.907
  248POX    C1J 4221   0.540   7.069   2.007
  248POX    C1K 4222   0.423   7.052   2.105
  248POX    C1L 4223   0.470   7.080   2.248
  248POX    C1M 4224   0.355   7.073   2.348
  248POX    C1N 4225   0.396   7.044   2.492
  248POX    C1O 4226   0.435   6.898   2.515
  248POX    C1P 4227   0.486   6.878   2.658
  248POX    C1Q 4228   0.582   6.759   2.675
  248POX    C1R 4229   0.658   6.784   2.805
  248POX     CZ 4230   0.948   7.131   1.139
  248POX     OZ 4231   0.958   7.092   1.276
  248POX    C2A 4232   1.067   7.126   1.345
  248POX    O2A 4233   1.160   7.175   1.281
  248POX    C2B 4234   1.065   7.101   1.491
  248POX    C2C 4235   0.986   7.212   1.560
  248POX    C2D 4236   0.984   7.178   1.709
  248POX    C2E 4237   0.952   7.304   1.790
  248POX    C2F 4238   0.883   7.262   1.921
  248POX    C2G 4239   0.968   7.165   2.002
  248POX    C2H 4240   0.890   7.111   2.122
  248POX    C2I 4241   0.983   7.010   2.188
  248POX    C2J 4242   0.924   6.968   2.323
  248POX    C2K 4243   0.987   6.845   2.390
  248POX    C2L 4244   0.932   6.819   2.530
  248POX    C2M 4245   1.000   6.698   2.594
  248POX    C2N 4246   1.128   6.726   2.673
  248POX    C2O 4247   1.119   6.811   2.800
  248POX    C2P 4248   1.241   6.804   2.892
  249CHL    CN1 4249   1.616   5.182   1.155
  249CHL    CN2 4250   1.813   5.096   1.073
  249CHL    CN3 4251   1.602   4.995   1.000
  249CHL    NTM 4252   1.677   5.056   1.111
  249CHL     CB 4253   1.693   4.966   1.226
  250PJ2     CA 4254   1.573   4.894   1.289
  250PJ2     OA 4255   1.477   4.983   1.346
  250PJ2      P 4256   1.352   4.894   1.395
  250PJ2     OB 4257   1.261   4.868   1.281
  250PJ2     HB 4258   1.301   4.789   1.236
  250PJ2     OG 4259   1.404   4.789   1.486
  250PJ2     HG 4260   1.459   4.827   1.560
  250PJ2     OD 4261   1.266   4.996   1.484
  251POX     CD 4262   1.341   5.056   1.591
  251POX     CE 4263   1.277   5.168   1.673
  251POX     OE 4264   1.378   5.223   1.758
  251POX    C1A 4265   1.361   5.344   1.811
  251POX    O1A 4266   1.260   5.413   1.802
  251POX    C1B 4267   1.470   5.381   1.904
  251POX    C1C 4268   1.430   5.357   2.049
  251POX    C1D 4269   1.525   5.422   2.150
  251POX    C1E 4270   1.477   5.386   2.290
  251POX    C1F 4271   1.576   5.439   2.394
  251POX    C1G 4272   1.552   5.397   2.539
  251POX    C1H 4273   1.612   5.263   2.585
  251POX    C1I 4274   1.536   5.215   2.709
  251POX    C1J 4275   1.422   5.146   2.710
  251POX    C1K 4276   1.356   5.100   2.579
  251POX    C1L 4277   1.359   4.948   2.567
  251POX    C1M 4278   1.323   4.914   2.422
  251POX    C1N 4279   1.446   4.951   2.339
  251POX    C1O 4280   1.427   4.921   2.190
  251POX    C1P 4281   1.512   5.009   2.099
  251POX    C1Q 4282   1.518   4.951   1.957
  251POX    C1R 4283   1.614   5.039   1.877
  251POX     CZ 4284   1.158   5.103   1.745
  251POX     OZ 4285   1.175   5.021   1.860
  251POX    C2A 4286   1.082   4.931   1.890
  251POX    O2A 4287   0.991   4.909   1.810
  251POX    C2B 4288   1.116   4.848   2.008
  251POX    C2C 4289   0.993   4.806   2.087
  251POX    C2D 4290   0.921   4.688   2.021
  251POX    C2E 4291   0.790   4.647   2.089
  251POX    C2F 4292   0.689   4.757   2.121
  251POX    C2G 4293   0.572   4.694   2.199
  251POX    C2H 4294   0.598   4.689   2.349
  251POX    C2I 4295   0.481   4.629   2.428
  251POX    C2J 4296   0.372   4.725   2.477
  251POX    C2K 4297   0.303   4.645   2.588
  251POX    C2L 4298   0.196   4.713   2.673
  251POX    C2M 4299   0.068   4.733   2.592
  251POX    C2N 4300  -0.013   4.812   2.695
  251POX    C2O 4301  -0.086   4.936   2.642
  251POX    C2P 4302  -0.103   5.042   2.750
  252CHL    CN1 4303   8.836   6.111   1.347
  252CHL    CN2 4304   8.830   5.885   1.432
  252CHL    CN3 4305   8.709   6.076   1.533
  252CHL    NTM 4306   8.752   6.008   1.410
  252CHL     CB 4307   8.639   5.990   1.317
  253PJ2     CA 4308   8.541   5.880   1.358
  253PJ2     OA 4309   8.485   5.889   1.489
  253PJ2      P 4310   8.465   5.744   1.556
  253PJ2     OB 4311   8.386   5.756   1.681
  253PJ2     HB 4312   8.350   5.670   1.716
  253PJ2     OG 4313   8.426   5.645   1.454
  253PJ2     HG 4314   8.475   5.661   1.368
  253PJ2     OD 4315   8.612   5.722   1.618
  254POX     CD 4316   8.622   5.588   1.668
  254POX     CE 4317   8.757   5.563   1.735
  254POX     OE 4318   8.776   5.425   1.765
  254POX    C1A 4319   8.898   5.384   1.733
  254POX    O1A 4320   8.968   5.455   1.660
  254POX    C1B 4321   8.935   5.249   1.781
  254POX    C1C 4322   8.956   5.230   1.931
  254POX    C1D 4323   9.091   5.281   1.982
  254POX    C1E 4324   9.101   5.238   2.128
  254POX    C1F 4325   9.205   5.321   2.204
  254POX    C1G 4326   9.186   5.318   2.356
  254POX    C1H 4327   9.287   5.413   2.419
  254POX    C1I 4328   9.344   5.352   2.548
  254POX    C1J 4329   9.295   5.377   2.669
  254POX    C1K 4330   9.169   5.459   2.701
  254POX    C1L 4331   9.113   5.450   2.842
  254POX    C1M 4332   9.024   5.573   2.862
  254POX    C1N 4333   9.031   5.629   3.004
  254POX    C1O 4334   8.995   5.533   3.118
  254POX    C1P 4335   8.923   5.583   3.243
  254POX    C1Q 4336   9.018   5.669   3.326
  254POX    C1R 4337   8.947   5.710   3.455
  254POX     CZ 4338   8.748   5.646   1.864
  254POX     OZ 4339   8.855   5.659   1.957
  254POX    C2A 4340   8.973   5.712   1.926
  254POX    O2A 4341   8.978   5.784   1.826
  254POX    C2B 4342   9.064   5.709   2.043
  254POX    C2C 4343   9.068   5.838   2.124
  254POX    C2D 4344   9.135   5.810   2.259
  254POX    C2E 4345   9.284   5.779   2.238
  254POX    C2F 4346   9.365   5.765   2.367
  254POX    C2G 4347   9.515   5.772   2.338
  254POX    C2H 4348   9.573   5.900   2.275
  254POX    C2I 4349   9.726   5.891   2.271
  254POX    C2J 4350   9.785   5.999   2.180
  254POX    C2K 4351   9.720   6.137   2.194
  254POX    C2L 4352   9.771   6.244   2.098
  254POX    C2M 4353   9.692   6.374   2.111
  254POX    C2N 4354   9.748   6.451   2.232
  254POX    C2O 4355   9.697   6.593   2.258
  254POX    C2P 4356   9.554   6.588   2.312
  255CHL    CN1 4357   8.957   7.711   0.831
  255CHL    CN2 4358   8.858   7.822   1.017
  255CHL    CN3 4359   8.725   7.736   0.825
  255CHL    NTM 4360   8.838   7.716   0.917
  255CHL     CB 4361   8.815   7.593   0.994
  256PJ2     CA 4362   8.683   7.552   1.059
  256PJ2     OA 4363   8.625   7.662   1.130
  256PJ2      P 4364   8.500   7.588   1.199
  256PJ2     OB 4365   8.410   7.560   1.085
  256PJ2     HB 4366   8.357   7.644   1.071
  256PJ2     OG 4367   8.561   7.485   1.286
  256PJ2     HG 4368   8.652   7.510   1.320
  256PJ2     OD 4369   8.436   7.698   1.297
  257POX     CD 4370   8.503   7.736   1.418
  257POX     CE 4371   8.425   7.812   1.525
  257POX     OE 4372   8.493   7.831   1.649
  257POX    C1A 4373   8.604   7.905   1.650
  257POX    O1A 4374   8.657   7.954   1.550
  257POX    C1B 4375   8.664   7.899   1.785
  257POX    C1C 4376   8.592   8.002   1.872
  257POX    C1D 4377   8.650   7.999   2.014
  257POX    C1E 4378   8.600   8.120   2.093
  257POX    C1F 4379   8.513   8.089   2.215
  257POX    C1G 4380   8.553   8.186   2.326
  257POX    C1H 4381   8.491   8.137   2.457
  257POX    C1I 4382   8.483   8.261   2.547
  257POX    C1J 4383   8.526   8.265   2.673
  257POX    C1K 4384   8.580   8.136   2.734
  257POX    C1L 4385   8.549   8.115   2.883
  257POX    C1M 4386   8.583   7.977   2.939
  257POX    C1N 4387   8.508   7.949   3.070
  257POX    C1O 4388   8.540   8.056   3.174
  257POX    C1P 4389   8.458   8.038   3.303
  257POX    C1Q 4390   8.492   8.155   3.397
  257POX    C1R 4391   8.404   8.151   3.522
  257POX     CZ 4392   8.300   7.727   1.543
  257POX     OZ 4393   8.200   7.785   1.627
  257POX    C2A 4394   8.089   7.716   1.648
  257POX    O2A 4395   8.060   7.629   1.566
  257POX    C2B 4396   7.999   7.775   1.750
  257POX    C2C 4397   7.933   7.654   1.818
  257POX    C2D 4398   7.927   7.700   1.964
  257POX    C2E 4399   7.856   7.597   2.051
  257POX    C2F 4400   7.839   7.650   2.193
  257POX    C2G 4401   7.798   7.537   2.289
  257POX    C2H 4402   7.910   7.460   2.359
  257POX    C2I 4403   7.951   7.338   2.275
  257POX    C2J 4404   8.015   7.231   2.362
  257POX    C2K 4405   8.009   7.086   2.312
  257POX    C2L 4406   8.095   7.078   2.186
  257POX    C2M 4407   8.067   6.955   2.099
  257POX    C2N 4408   8.177   6.957   1.993
  257POX    C2O 4409   8.147   6.866   1.873
  257POX    C2P 4410   8.256   6.877   1.767
  258CHL    CN1 4411   0.178   7.133   0.833
  258CHL    CN2 4412   0.373   7.020   0.910
  258CHL    CN3 4413   0.370   7.251   0.890
  258CHL    NTM 4414   0.287   7.138   0.931
  258CHL     CB 4415   0.239   7.130   1.070
  259PJ2     CA 4416   0.136   7.231   1.120
  259PJ2     OA 4417   0.172   7.369   1.110
  259PJ2      P 4418   0.046   7.469   1.127
  259PJ2     OB 4419   0.107   7.593   1.077
  259PJ2     HB 4420   0.125   7.595   0.978
  259PJ2     OG 4421  -0.068   7.407   1.056
  259PJ2     HG 4422  -0.066   7.310   1.030
  259PJ2     OD 4423   0.039   7.458   1.288
  260POX     CD 4424   0.111   7.543   1.377
  260POX     CE 4425   0.064   7.532   1.522
  260POX     OE 4426   0.129   7.625   1.609
  260POX    C1A 4427   0.060   7.686   1.704
  260POX    O1A 4428  -0.062   7.679   1.693
  260POX    C1B 4429   0.127   7.772   1.805
  260POX    C1C 4430   0.247   7.701   1.868
  260POX    C1D 4431   0.227   7.616   1.993
  260POX    C1E 4432   0.149   7.674   2.111
  260POX    C1F 4433   0.168   7.593   2.239
  260POX    C1G 4434   0.077   7.613   2.361
  260POX    C1H 4435   0.145   7.577   2.494
  260POX    C1I 4436   0.176   7.428   2.507
  260POX    C1J 4437   0.211   7.373   2.623
  260POX    C1K 4438   0.225   7.438   2.761
  260POX    C1L 4439   0.210   7.360   2.891
  260POX    C1M 4440   0.075   7.290   2.900
  260POX    C1N 4441   0.071   7.243   3.045
  260POX    C1O 4442   0.013   7.350   3.138
  260POX    C1P 4443   0.033   7.319   3.286
  260POX    C1Q 4444  -0.017   7.438   3.369
  260POX    C1R 4445  -0.014   7.410   3.520
  260POX     CZ 4446   0.056   7.386   1.569
  260POX     OZ 4447  -0.005   7.364   1.696
  260POX    C2A 4448  -0.034   7.240   1.732
  260POX    O2A 4449   0.016   7.140   1.682
  260POX    C2B 4450  -0.089   7.234   1.870
  260POX    C2C 4451  -0.005   7.158   1.972
  260POX    C2D 4452  -0.015   7.232   2.106
  260POX    C2E 4453   0.038   7.160   2.229
  260POX    C2F 4454  -0.076   7.079   2.290
  260POX    C2G 4455  -0.155   7.141   2.406
  260POX    C2H 4456  -0.241   7.036   2.477
  260POX    C2I 4457  -0.327   7.120   2.570
  260POX    C2J 4458  -0.373   7.024   2.680
  260POX    C2K 4459  -0.293   7.048   2.808
  260POX    C2L 4460  -0.338   6.960   2.924
  260POX    C2M 4461  -0.272   7.001   3.056
  260POX    C2N 4462  -0.317   6.890   3.151
  260POX    C2O 4463  -0.246   6.906   3.285
  260POX    C2P 4464  -0.094   6.903   3.267
  261CHL    CN1 4465   8.238   7.277   1.074
  261CHL    CN2 4466   8.089   7.117   1.020
  261CHL    CN3 4467   8.274   7.060   1.178
  261CHL    NTM 4468   8.231   7.131   1.057
  261CHL     CB 4469   8.305   7.078   0.942
  262PJ2     CA 4470   8.454   7.099   0.914
  262PJ2     OA 4471   8.553   7.065   1.011
  262PJ2      P 4472   8.704   7.101   0.969
  262PJ2     OB 4473   8.764   6.967   0.950
  262PJ2     HB 4474   8.840   6.972   0.884
  262PJ2     OG 4475   8.705   7.201   0.859
  262PJ2     HG 4476   8.793   7.229   0.820
  262PJ2     OD 4477   8.769   7.163   1.103
  263POX     CD 4478   8.781   7.061   1.203
  263POX     CE 4479   8.888   7.096   1.307
  263POX     OE 4480   8.875   7.006   1.417
  263POX    C1A 4481   8.950   6.896   1.414
  263POX    O1A 4482   9.019   6.875   1.314
  263POX    C1B 4483   8.950   6.809   1.533
  263POX    C1C 4484   9.090   6.753   1.563
  263POX    C1D 4485   9.099   6.679   1.697
  263POX    C1E 4486   9.051   6.749   1.824
  263POX    C1F 4487   9.078   6.660   1.946
  263POX    C1G 4488   9.024   6.716   2.077
  263POX    C1H 4489   9.044   6.613   2.189
  263POX    C1I 4490   8.963   6.646   2.314
  263POX    C1J 4491   9.025   6.676   2.428
  263POX    C1K 4492   9.175   6.690   2.456
  263POX    C1L 4493   9.216   6.791   2.563
  263POX    C1M 4494   9.204   6.732   2.703
  263POX    C1N 4495   9.228   6.850   2.798
  263POX    C1O 4496   9.213   6.795   2.940
  263POX    C1P 4497   9.332   6.705   2.976
  263POX    C1Q 4498   9.329   6.640   3.114
  263POX    C1R 4499   9.450   6.550   3.139
  263POX     CZ 4500   8.886   7.247   1.336
  263POX     OZ 4501   8.778   7.297   1.415
  263POX    C2A 4502   8.788   7.422   1.460
  263POX    O2A 4503   8.883   7.490   1.422
  263POX    C2B 4504   8.696   7.462   1.569
  263POX    C2C 4505   8.786   7.481   1.691
  263POX    C2D 4506   8.714   7.494   1.826
  263POX    C2E 4507   8.821   7.506   1.935
  263POX    C2F 4508   8.742   7.538   2.061
  263POX    C2G 4509   8.836   7.544   2.182
  263POX    C2H 4510   8.762   7.585   2.310
  263POX    C2I 4511   8.669   7.480   2.369
  263POX    C2J 4512   8.591   7.519   2.495
  263POX    C2K 4513   8.676   7.491   2.619
  263POX    C2L 4514   8.594   7.508   2.748
  263POX    C2M 4515   8.678   7.465   2.868
  263POX    C2N 4516   8.660   7.557   2.989
  263POX    C2O 4517   8.753   7.513   3.102
  263POX    C2P 4518   8.683   7.417   3.197
  264CHL    CN1 4519   3.269   4.213   1.395
  264CHL    CN2 4520   3.243   4.357   1.179
  264CHL    CN3 4521   3.371   4.170   1.189
  264CHL    NTM 4522   3.323   4.279   1.275
  264CHL     CB 4523   3.442   4.361   1.303
  265PJ2     CA 4524   3.460   4.461   1.418
  265PJ2     OA 4525   3.398   4.583   1.377
  265PJ2      P 4526   3.458   4.714   1.449
  265PJ2     OB 4527   3.606   4.714   1.453
  265PJ2     HB 4528   3.640   4.778   1.522
  265PJ2     OG 4529   3.382   4.821   1.381
  265PJ2     HG 4530   3.437   4.904   1.385
  265PJ2     OD 4531   3.384   4.700   1.591
  266POX     CD 4532   3.245   4.731   1.588
  266POX     CE 4533   3.182   4.792   1.714
  266POX     OE 4534   3.203   4.928   1.753
  266POX    C1A 4535   3.138   5.023   1.688
  266POX    O1A 4536   3.032   4.992   1.634
  266POX    C1B 4537   3.181   5.162   1.714
  266POX    C1C 4538   3.081   5.234   1.805
  266POX    C1D 4539   3.094   5.386   1.815
  266POX    C1E 4540   3.034   5.424   1.950
  266POX    C1F 4541   3.096   5.547   2.016
  266POX    C1G 4542   3.063   5.553   2.165
  266POX    C1H 4543   3.146   5.659   2.238
  266POX    C1I 4544   3.101   5.641   2.383
  266POX    C1J 4545   3.109   5.734   2.478
  266POX    C1K 4546   3.180   5.868   2.454
  266POX    C1L 4547   3.218   5.932   2.588
  266POX    C1M 4548   3.274   6.067   2.543
  266POX    C1N 4549   3.266   6.170   2.656
  266POX    C1O 4550   3.341   6.289   2.595
  266POX    C1P 4551   3.338   6.419   2.674
  266POX    C1Q 4552   3.391   6.410   2.817
  266POX    C1R 4553   3.534   6.357   2.817
  266POX     CZ 4554   3.219   4.701   1.831
  266POX     OZ 4555   3.167   4.740   1.959
  266POX    C2A 4556   3.171   4.654   2.061
  266POX    O2A 4557   3.203   4.537   2.042
  266POX    C2B 4558   3.148   4.710   2.196
  266POX    C2C 4559   3.054   4.614   2.268
  266POX    C2D 4560   2.962   4.695   2.361
  266POX    C2E 4561   2.884   4.602   2.454
  266POX    C2F 4562   2.806   4.689   2.553
  266POX    C2G 4563   2.739   4.598   2.656
  266POX    C2H 4564   2.695   4.675   2.780
  266POX    C2I 4565   2.565   4.614   2.834
  266POX    C2J 4566   2.444   4.671   2.759
  266POX    C2K 4567   2.297   4.626   2.756
  266POX    C2L 4568   2.296   4.487   2.693
  266POX    C2M 4569   2.231   4.488   2.555
  266POX    C2N 4570   2.227   4.361   2.469
  266POX    C2O 4571   2.123   4.387   2.361
  266POX    C2P 4572   2.098   4.264   2.274
  267CHL    CN1 4573   1.299   6.243   1.013
  267CHL    CN2 4574   1.354   6.377   1.205
  267CHL    CN3 4575   1.391   6.459   0.982
  267CHL    NTM 4576   1.302   6.380   1.068
  267CHL     CB 4577   1.166   6.435   1.054
  268PJ2     CA 4578   1.131   6.581   1.085
  268PJ2     OA 4579   1.164   6.614   1.220
  268PJ2      P 4580   1.135   6.765   1.266
  268PJ2     OB 4581   1.075   6.833   1.149
  268PJ2     HB 4582   1.119   6.791   1.070
  268PJ2     OG 4583   1.057   6.773   1.391
  268PJ2     HG 4584   1.007   6.689   1.412
  268PJ2     OD 4585   1.285   6.814   1.298
  269POX     CD 4586   1.343   6.755   1.414
  269POX     CE 4587   1.494   6.772   1.437
  269POX     OE 4588   1.546   6.674   1.527
  269POX    C1A 4589   1.594   6.559   1.482
  269POX    O1A 4590   1.614   6.550   1.361
  269POX    C1B 4591   1.634   6.455   1.579
  269POX    C1C 4592   1.780   6.412   1.564
  269POX    C1D 4593   1.813   6.310   1.674
  269POX    C1E 4594   1.948   6.238   1.675
  269POX    C1F 4595   1.957   6.139   1.791
  269POX    C1G 4596   2.087   6.069   1.829
  269POX    C1H 4597   2.201   6.167   1.860
  269POX    C1I 4598   2.325   6.083   1.889
  269POX    C1J 4599   2.392   6.114   2.000
  269POX    C1K 4600   2.359   6.221   2.104
  269POX    C1L 4601   2.490   6.292   2.142
  269POX    C1M 4602   2.457   6.399   2.246
  269POX    C1N 4603   2.577   6.452   2.325
  269POX    C1O 4604   2.541   6.571   2.414
  269POX    C1P 4605   2.431   6.547   2.518
  269POX    C1Q 4606   2.424   6.677   2.599
  269POX    C1R 4607   2.341   6.660   2.726
  269POX     CZ 4608   1.516   6.917   1.480
  269POX     OZ 4609   1.454   6.957   1.602
  269POX    C2A 4610   1.449   7.087   1.628
  269POX    O2A 4611   1.482   7.170   1.544
  269POX    C2B 4612   1.377   7.111   1.755
  269POX    C2C 4613   1.471   7.123   1.875
  269POX    C2D 4614   1.387   7.128   2.003
  269POX    C2E 4615   1.456   7.155   2.137
  269POX    C2F 4616   1.348   7.161   2.245
  269POX    C2G 4617   1.379   7.119   2.388
  269POX    C2H 4618   1.269   7.152   2.489
  269POX    C2I 4619   1.304   7.090   2.624
  269POX    C2J 4620   1.422   7.164   2.685
  269POX    C2K 4621   1.463   7.103   2.819
  269POX    C2L 4622   1.359   7.135   2.927
  269POX    C2M 4623   1.418   7.082   3.058
  269POX    C2N 4624   1.343   7.135   3.180
  269POX    C2O 4625   1.356   7.044   3.303
  269POX    C2P 4626   1.281   7.094   3.426
  270CHL    CN1 4627   0.576   6.307   0.967
  270CHL    CN2 4628   0.367   6.200   0.960
  270CHL    CN3 4629   0.387   6.422   1.041
  270CHL    NTM 4630   0.451   6.289   1.041
  270CHL     CB 4631   0.484   6.234   1.173
  271PJ2     CA 4632   0.396   6.204   1.294
  271PJ2     OA 4633   0.323   6.314   1.349
  271PJ2      P 4634   0.270   6.287   1.498
  271PJ2     OB 4635   0.202   6.409   1.546
  271PJ2     HB 4636   0.249   6.486   1.503
  271PJ2     OG 4637   0.191   6.163   1.482
  271PJ2     HG 4638   0.154   6.150   1.574
  271PJ2     OD 4639   0.406   6.272   1.584
  272POX     CD 4640   0.505   6.372   1.606
  272POX     CE 4641   0.619   6.341   1.704
  272POX     OE 4642   0.707   6.451   1.731
  272POX    C1A 4643   0.680   6.544   1.823
  272POX    O1A 4644   0.562   6.554   1.856
  272POX    C1B 4645   0.791   6.640   1.837
  272POX    C1C 4646   0.858   6.639   1.975
  272POX    C1D 4647   0.935   6.509   1.997
  272POX    C1E 4648   0.968   6.507   2.146
  272POX    C1F 4649   1.016   6.369   2.192
  272POX    C1G 4650   1.020   6.346   2.343
  272POX    C1H 4651   1.011   6.204   2.400
  272POX    C1I 4652   1.030   6.208   2.551
  272POX    C1J 4653   0.929   6.223   2.636
  272POX    C1K 4654   0.780   6.225   2.601
  272POX    C1L 4655   0.701   6.183   2.726
  272POX    C1M 4656   0.554   6.167   2.690
  272POX    C1N 4657   0.470   6.080   2.784
  272POX    C1O 4658   0.322   6.059   2.751
  272POX    C1P 4659   0.262   5.957   2.848
  272POX    C1Q 4660   0.113   5.942   2.816
  272POX    C1R 4661   0.093   5.852   2.694
  272POX     CZ 4662   0.693   6.213   1.668
  272POX     OZ 4663   0.788   6.161   1.761
  272POX    C2A 4664   0.871   6.060   1.735
  272POX    O2A 4665   0.867   6.006   1.625
  272POX    C2B 4666   0.964   6.036   1.848
  272POX    C2C 4667   0.965   5.888   1.885
  272POX    C2D 4668   1.031   5.860   2.020
  272POX    C2E 4669   1.031   5.718   2.078
  272POX    C2F 4670   1.125   5.725   2.199
  272POX    C2G 4671   1.059   5.800   2.315
  272POX    C2H 4672   1.135   5.783   2.447
  272POX    C2I 4673   1.279   5.836   2.446
  272POX    C2J 4674   1.343   5.806   2.582
  272POX    C2K 4675   1.282   5.895   2.690
  272POX    C2L 4676   1.348   5.874   2.827
  272POX    C2M 4677   1.267   5.938   2.940
  272POX    C2N 4678   1.181   5.825   2.999
  272POX    C2O 4679   1.047   5.886   3.041
  272POX    C2P 4680   0.934   5.877   2.939
  273CHL    CN1 4681   2.028   6.859   0.865
  273CHL    CN2 4682   2.251   6.941   0.893
  273CHL    CN3 4683   2.135   6.999   0.703
  273CHL    NTM 4684   2.116   6.976   0.847
  273CHL     CB 4685   2.066   7.103   0.901
  274PJ2     CA 4686   1.928   7.166   0.879
  274PJ2     OA 4687   1.822   7.084   0.929
  274PJ2      P 4688   1.696   7.159   0.996
  274PJ2     OB 4689   1.676   7.287   0.924
  274PJ2     HB 4690   1.593   7.330   0.959
  274PJ2     OG 4691   1.580   7.068   1.004
  274PJ2     HG 4692   1.501   7.114   1.046
  274PJ2     OD 4693   1.752   7.192   1.143
  275POX     CD 4694   1.765   7.082   1.235
  275POX     CE 4695   1.843   7.110   1.363
  275POX     OE 4696   1.837   7.021   1.475
  275POX    C1A 4697   1.948   6.998   1.545
  275POX    O1A 4698   2.049   6.978   1.477
  275POX    C1B 4699   1.929   6.934   1.677
  275POX    C1C 4700   1.857   7.025   1.777
  275POX    C1D 4701   1.893   6.974   1.917
  275POX    C1E 4702   1.901   7.091   2.015
  275POX    C1F 4703   1.908   7.025   2.153
  275POX    C1G 4704   1.911   7.130   2.265
  275POX    C1H 4705   1.907   7.065   2.403
  275POX    C1I 4706   1.889   7.170   2.513
  275POX    C1J 4707   1.908   7.145   2.642
  275POX    C1K 4708   1.966   7.009   2.682
  275POX    C1L 4709   1.987   7.018   2.833
  275POX    C1M 4710   2.050   6.887   2.880
  275POX    C1N 4711   2.098   6.877   3.025
  275POX    C1O 4712   2.144   6.743   3.082
  275POX    C1P 4713   2.165   6.740   3.234
  275POX    C1Q 4714   2.245   6.615   3.272
  275POX    C1R 4715   2.286   6.627   3.419
  275POX     CZ 4716   1.783   7.243   1.409
  275POX     OZ 4717   1.839   7.292   1.530
  275POX    C2A 4718   1.820   7.420   1.562
  275POX    O2A 4719   1.774   7.499   1.480
  275POX    C2B 4720   1.877   7.461   1.692
  275POX    C2C 4721   1.783   7.437   1.811
  275POX    C2D 4722   1.827   7.511   1.937
  275POX    C2E 4723   1.743   7.459   2.054
  275POX    C2F 4724   1.786   7.522   2.186
  275POX    C2G 4725   1.685   7.488   2.296
  275POX    C2H 4726   1.692   7.566   2.427
  275POX    C2I 4727   1.644   7.492   2.552
  275POX    C2J 4728   1.666   7.570   2.682
  275POX    C2K 4729   1.808   7.530   2.725
  275POX    C2L 4730   1.816   7.536   2.877
  275POX    C2M 4731   1.944   7.489   2.946
  275POX    C2N 4732   2.067   7.575   2.915
  275POX    C2O 4733   2.204   7.556   2.980
  275POX    C2P 4734   2.196   7.580   3.131
  276CHL    CN1 4735   7.060   5.293   1.015
  276CHL    CN2 4736   6.815   5.290   1.034
  276CHL    CN3 4737   6.925   5.149   0.882
  276CHL    NTM 4738   6.938   5.212   1.014
  276CHL     CB 4739   6.961   5.115   1.122
  277PJ2     CA 4740   6.856   5.011   1.162
  277PJ2     OA 4741   6.729   5.066   1.198
  277PJ2      P 4742   6.611   4.969   1.148
  277PJ2     OB 4743   6.491   5.047   1.189
  277PJ2     HB 4744   6.403   5.019   1.150
  277PJ2     OG 4745   6.648   4.925   1.012
  277PJ2     HG 4746   6.580   4.867   0.965
  277PJ2     OD 4747   6.626   4.843   1.247
  278POX     CD 4748   6.544   4.857   1.363
  278POX     CE 4749   6.596   4.776   1.483
  278POX     OE 4750   6.499   4.777   1.588
  278POX    C1A 4751   6.439   4.663   1.621
  278POX    O1A 4752   6.438   4.571   1.539
  278POX    C1B 4753   6.348   4.667   1.737
  278POX    C1C 4754   6.422   4.620   1.862
  278POX    C1D 4755   6.314   4.575   1.961
  278POX    C1E 4756   6.388   4.511   2.079
  278POX    C1F 4757   6.488   4.609   2.141
  278POX    C1G 4758   6.575   4.525   2.235
  278POX    C1H 4759   6.517   4.516   2.376
  278POX    C1I 4760   6.561   4.385   2.443
  278POX    C1J 4761   6.509   4.349   2.559
  278POX    C1K 4762   6.388   4.411   2.630
  278POX    C1L 4763   6.438   4.491   2.750
  278POX    C1M 4764   6.333   4.535   2.853
  278POX    C1N 4765   6.256   4.656   2.800
  278POX    C1O 4766   6.170   4.715   2.912
  278POX    C1P 4767   6.082   4.826   2.853
  278POX    C1Q 4768   5.970   4.768   2.766
  278POX    C1R 4769   5.869   4.699   2.858
  278POX     CZ 4770   6.733   4.831   1.523
  278POX     OZ 4771   6.807   4.754   1.619
  278POX    C2A 4772   6.902   4.811   1.692
  278POX    O2A 4773   6.904   4.933   1.707
  278POX    C2B 4774   6.991   4.715   1.760
  278POX    C2C 4775   6.933   4.680   1.897
  278POX    C2D 4776   7.015   4.572   1.967
  278POX    C2E 4777   6.960   4.551   2.108
  278POX    C2F 4778   6.999   4.663   2.205
  278POX    C2G 4779   6.901   4.660   2.322
  278POX    C2H 4780   6.916   4.779   2.416
  278POX    C2I 4781   6.814   4.786   2.530
  278POX    C2J 4782   6.829   4.926   2.590
  278POX    C2K 4783   6.743   4.911   2.716
  278POX    C2L 4784   6.715   5.048   2.778
  278POX    C2M 4785   6.595   5.022   2.869
  278POX    C2N 4786   6.497   5.138   2.885
  278POX    C2O 4787   6.395   5.098   2.991
  278POX    C2P 4788   6.342   5.228   3.053
  279CHL    CN1 4789   6.355   3.452   1.296
  279CHL    CN2 4790   6.211   3.317   1.437
  279CHL    CN3 4791   6.443   3.359   1.498
  279CHL    NTM 4792   6.348   3.337   1.387
  279CHL     CB 4793   6.402   3.226   1.308
  280PJ2     CA 4794   6.396   3.082   1.361
  280PJ2     OA 4795   6.480   3.053   1.473
  280PJ2      P 4796   6.506   2.895   1.485
  280PJ2     OB 4797   6.451   2.826   1.365
  280PJ2     HB 4798   6.380   2.879   1.320
  280PJ2     OG 4799   6.647   2.874   1.526
  280PJ2     HG 4800   6.673   2.781   1.500
  280PJ2     OD 4801   6.412   2.846   1.606
  281POX     CD 4802   6.475   2.884   1.728
  281POX     CE 4803   6.370   2.893   1.840
  281POX     OE 4804   6.429   2.945   1.959
  281POX    C1A 4805   6.423   3.076   1.980
  281POX    O1A 4806   6.363   3.155   1.906
  281POX    C1B 4807   6.500   3.113   2.101
  281POX    C1C 4808   6.647   3.151   2.079
  281POX    C1D 4809   6.713   3.197   2.209
  281POX    C1E 4810   6.723   3.081   2.309
  281POX    C1F 4811   6.742   3.117   2.456
  281POX    C1G 4812   6.634   3.197   2.530
  281POX    C1H 4813   6.680   3.194   2.676
  281POX    C1I 4814   6.561   3.233   2.764
  281POX    C1J 4815   6.547   3.354   2.819
  281POX    C1K 4816   6.630   3.480   2.795
  281POX    C1L 4817   6.665   3.563   2.919
  281POX    C1M 4818   6.765   3.484   3.005
  281POX    C1N 4819   6.796   3.548   3.140
  281POX    C1O 4820   6.849   3.454   3.248
  281POX    C1P 4821   6.997   3.482   3.273
  281POX    C1Q 4822   7.018   3.611   3.353
  281POX    C1R 4823   7.168   3.639   3.343
  281POX     CZ 4824   6.299   2.761   1.867
  281POX     OZ 4825   6.193   2.746   1.962
  281POX    C2A 4826   6.114   2.642   1.940
  281POX    O2A 4827   6.130   2.565   1.846
  281POX    C2B 4828   6.024   2.629   2.056
  281POX    C2C 4829   5.969   2.488   2.078
  281POX    C2D 4830   6.070   2.397   2.148
  281POX    C2E 4831   6.022   2.252   2.147
  281POX    C2F 4832   6.134   2.170   2.211
  281POX    C2G 4833   6.143   2.201   2.361
  281POX    C2H 4834   6.271   2.134   2.410
  281POX    C2I 4835   6.295   2.175   2.556
  281POX    C2J 4836   6.188   2.134   2.657
  281POX    C2K 4837   6.227   2.186   2.795
  281POX    C2L 4838   6.128   2.144   2.903
  281POX    C2M 4839   6.184   2.193   3.037
  281POX    C2N 4840   6.306   2.116   3.086
  281POX    C2O 4841   6.324   2.148   3.235
  281POX    C2P 4842   6.420   2.052   3.306
  282CHL    CN1 4843   0.352   8.028   1.201
  282CHL    CN2 4844   0.124   8.043   1.266
  282CHL    CN3 4845   0.270   7.865   1.318
  282CHL    NTM 4846   0.226   7.954   1.209
  282CHL     CB 4847   0.194   7.883   1.085
  283PJ2     CA 4848   0.171   7.959   0.954
  283PJ2     OA 4849   0.071   8.061   0.965
  283PJ2      P 4850   0.083   8.170   0.847
  283PJ2     OB 4851   0.213   8.176   0.776
  283PJ2     HB 4852   0.284   8.198   0.843
  283PJ2     OG 4853  -0.038   8.158   0.764
  283PJ2     HG 4854  -0.100   8.097   0.814
  283PJ2     OD 4855   0.083   8.305   0.935
  284POX     CD 4856   0.186   8.340   1.028
  284POX     CE 4857   0.161   8.476   1.092
  284POX     OE 4858   0.271   8.509   1.177
  284POX    C1A 4859   0.384   8.542   1.116
  284POX    O1A 4860   0.393   8.602   1.009
  284POX    C1B 4861   0.506   8.533   1.200
  284POX    C1C 4862   0.538   8.672   1.255
  284POX    C1D 4863   0.623   8.682   1.382
  284POX    C1E 4864   0.561   8.610   1.502
  284POX    C1F 4865   0.650   8.625   1.625
  284POX    C1G 4866   0.591   8.532   1.731
  284POX    C1H 4867   0.667   8.562   1.860
  284POX    C1I 4868   0.636   8.447   1.956
  284POX    C1J 4869   0.630   8.475   2.086
  284POX    C1K 4870   0.652   8.605   2.163
  284POX    C1L 4871   0.657   8.563   2.310
  284POX    C1M 4872   0.673   8.676   2.411
  284POX    C1N 4873   0.669   8.638   2.559
  284POX    C1O 4874   0.718   8.749   2.652
  284POX    C1P 4875   0.630   8.874   2.651
  284POX    C1Q 4876   0.702   9.007   2.674
  284POX    C1R 4877   0.763   9.029   2.813
  284POX     CZ 4878   0.019   8.485   1.147
  284POX     OZ 4879   0.005   8.391   1.254
  284POX    C2A 4880  -0.079   8.428   1.351
  284POX    O2A 4881  -0.113   8.545   1.365
  284POX    C2B 4882  -0.113   8.320   1.446
  284POX    C2C 4883  -0.034   8.332   1.577
  284POX    C2D 4884  -0.053   8.206   1.662
  284POX    C2E 4885   0.008   8.222   1.801
  284POX    C2F 4886  -0.036   8.116   1.902
  284POX    C2G 4887   0.036   8.142   2.035
  284POX    C2H 4888   0.022   8.037   2.145
  284POX    C2I 4889  -0.124   8.021   2.188
  284POX    C2J 4890  -0.120   7.959   2.328
  284POX    C2K 4891  -0.253   7.969   2.404
  284POX    C2L 4892  -0.262   7.907   2.543
  284POX    C2M 4893  -0.183   7.973   2.656
  284POX    C2N 4894  -0.176   7.875   2.773
  284POX    C2O 4895  -0.084   7.754   2.754
  284POX    C2P 4896  -0.059   7.662   2.873
  285CHL    CN1 4897   0.238   5.201   1.310
  285CHL    CN2 4898   0.172   5.414   1.382
  285CHL    CN3 4899   0.301   5.398   1.187
  285CHL    NTM 4900   0.284   5.340   1.322
  285CHL     CB 4901   0.400   5.353   1.411
  286PJ2     CA 4902   0.476   5.485   1.424
  286PJ2     OA 4903   0.402   5.606   1.408
  286PJ2      P 4904   0.481   5.731   1.345
  286PJ2     OB 4905   0.543   5.665   1.228
  286PJ2     HB 4906   0.540   5.565   1.230
  286PJ2     OG 4907   0.378   5.835   1.323
  286PJ2     HG 4908   0.302   5.789   1.276
  286PJ2     OD 4909   0.586   5.751   1.465
  287POX     CD 4910   0.554   5.859   1.554
  287POX     CE 4911   0.530   5.822   1.700
  287POX     OE 4912   0.488   5.937   1.774
  287POX    C1A 4913   0.364   5.929   1.821
  287POX    O1A 4914   0.282   5.857   1.764
  287POX    C1B 4915   0.331   6.055   1.891
  287POX    C1C 4916   0.190   6.109   1.865
  287POX    C1D 4917   0.162   6.218   1.968
  287POX    C1E 4918   0.095   6.166   2.095
  287POX    C1F 4919   0.122   6.270   2.205
  287POX    C1G 4920   0.074   6.229   2.344
  287POX    C1H 4921   0.112   6.336   2.447
  287POX    C1I 4922   0.103   6.285   2.591
  287POX    C1J 4923  -0.005   6.280   2.668
  287POX    C1K 4924  -0.144   6.340   2.642
  287POX    C1L 4925  -0.206   6.412   2.761
  287POX    C1M 4926  -0.321   6.508   2.729
  287POX    C1N 4927  -0.447   6.441   2.674
  287POX    C1O 4928  -0.539   6.557   2.638
  287POX    C1P 4929  -0.642   6.511   2.535
  287POX    C1Q 4930  -0.590   6.465   2.399
  287POX    C1R 4931  -0.691   6.370   2.335
  287POX     CZ 4932   0.653   5.743   1.745
  287POX     OZ 4933   0.661   5.687   1.876
  287POX    C2A 4934   0.617   5.564   1.900
  287POX    O2A 4935   0.564   5.505   1.805
  287POX    C2B 4936   0.626   5.514   2.039
  287POX    C2C 4937   0.498   5.443   2.085
  287POX    C2D 4938   0.526   5.385   2.223
  287POX    C2E 4939   0.611   5.257   2.217
  287POX    C2F 4940   0.632   5.208   2.361
  287POX    C2G 4941   0.708   5.075   2.361
  287POX    C2H 4942   0.735   5.016   2.499
  287POX    C2I 4943   0.846   4.910   2.492
  287POX    C2J 4944   0.886   4.884   2.638
  287POX    C2K 4945   0.973   5.000   2.687
  287POX    C2L 4946   1.066   4.964   2.803
  287POX    C2M 4947   0.983   4.902   2.916
  287POX    C2N 4948   1.062   4.856   3.038
  287POX    C2O 4949   0.983   4.781   3.145
  287POX    C2P 4950   1.087   4.758   3.254
  288CHL    CN1 4951   1.227   8.009   0.716
  288CHL    CN2 4952   1.149   7.795   0.791
  288CHL    CN3 4953   0.999   7.935   0.687
  288CHL    NTM 4954   1.114   7.937   0.778
  288CHL     CB 4955   1.077   7.995   0.908
  289PJ2     CA 4956   0.956   7.940   0.985
  289PJ2     OA 4957   0.962   7.799   1.002
  289PJ2      P 4958   0.840   7.741   1.090
  289PJ2     OB 4959   0.725   7.833   1.076
  289PJ2     HB 4960   0.634   7.793   1.080
  289PJ2     OG 4961   0.831   7.605   1.034
  289PJ2     HG 4962   0.920   7.568   1.007
  289PJ2     OD 4963   0.902   7.752   1.238
  290POX     CD 4964   0.972   7.637   1.287
  290POX     CE 4965   1.012   7.649   1.434
  290POX     OE 4966   1.107   7.556   1.486
  290POX    C1A 4967   1.235   7.588   1.468
  290POX    O1A 4968   1.273   7.700   1.436
  290POX    C1B 4969   1.334   7.483   1.501
  290POX    C1C 4970   1.422   7.537   1.614
  290POX    C1D 4971   1.368   7.561   1.755
  290POX    C1E 4972   1.469   7.658   1.816
  290POX    C1F 4973   1.422   7.704   1.954
  290POX    C1G 4974   1.538   7.785   2.013
  290POX    C1H 4975   1.471   7.872   2.119
  290POX    C1I 4976   1.569   7.873   2.237
  290POX    C1J 4977   1.547   7.921   2.359
  290POX    C1K 4978   1.426   8.003   2.404
  290POX    C1L 4979   1.390   7.971   2.549
  290POX    C1M 4980   1.480   8.028   2.659
  290POX    C1N 4981   1.407   8.019   2.794
  290POX    C1O 4982   1.488   8.072   2.913
  290POX    C1P 4983   1.627   8.009   2.925
  290POX    C1Q 4984   1.724   8.080   3.020
  290POX    C1R 4985   1.770   8.208   2.951
  290POX     CZ 4986   0.876   7.645   1.505
  290POX     OZ 4987   0.901   7.676   1.642
  290POX    C2A 4988   0.804   7.704   1.728
  290POX    O2A 4989   0.700   7.752   1.683
  290POX    C2B 4990   0.840   7.708   1.872
  290POX    C2C 4991   0.725   7.642   1.949
  290POX    C2D 4992   0.748   7.636   2.100
  290POX    C2E 4993   0.622   7.598   2.178
  290POX    C2F 4994   0.665   7.572   2.323
  290POX    C2G 4995   0.720   7.430   2.341
  290POX    C2H 4996   0.754   7.406   2.489
  290POX    C2I 4997   0.741   7.258   2.525
  290POX    C2J 4998   0.752   7.234   2.676
  290POX    C2K 4999   0.898   7.230   2.723
  290POX    C2L 5000   0.904   7.210   2.875
  290POX    C2M 5001   0.839   7.077   2.913
  290POX    C2N 5002   0.814   7.053   3.062
  290POX    C2O 5003   0.943   7.041   3.143
  290POX    C2P 5004   0.933   7.039   3.295
  291CHL    CN1 5005   7.795   4.340   0.902
  291CHL    CN2 5006   7.618   4.189   0.953
  291CHL    CN3 5007   7.853   4.125   0.959
  291CHL    NTM 5008   7.755   4.230   0.990
  291CHL     CB 5009   7.766   4.262   1.133
  292PJ2     CA 5010   7.881   4.349   1.184
  292PJ2     OA 5011   8.010   4.288   1.193
  292PJ2      P 5012   8.127   4.388   1.243
  292PJ2     OB 5013   8.257   4.319   1.233
  292PJ2     HB 5014   8.335   4.382   1.236
  292PJ2     OG 5015   8.094   4.518   1.181
  292PJ2     HG 5016   8.168   4.583   1.164
  292PJ2     OD 5017   8.077   4.402   1.395
  293POX     CD 5018   8.123   4.310   1.495
  293POX     CE 5019   8.058   4.322   1.633
  293POX     OE 5020   8.153   4.273   1.727
  293POX    C1A 5021   8.179   4.358   1.826
  293POX    O1A 5022   8.160   4.479   1.817
  293POX    C1B 5023   8.257   4.289   1.932
  293POX    C1C 5024   8.200   4.330   2.068
  293POX    C1D 5025   8.278   4.448   2.124
  293POX    C1E 5026   8.251   4.497   2.267
  293POX    C1F 5027   8.307   4.635   2.299
  293POX    C1G 5028   8.241   4.760   2.239
  293POX    C1H 5029   8.331   4.880   2.210
  293POX    C1I 5030   8.270   4.975   2.107
  293POX    C1J 5031   8.328   5.079   2.047
  293POX    C1K 5032   8.478   5.102   2.068
  293POX    C1L 5033   8.498   5.238   2.134
  293POX    C1M 5034   8.650   5.255   2.142
  293POX    C1N 5035   8.703   5.353   2.247
  293POX    C1O 5036   8.660   5.295   2.382
  293POX    C1P 5037   8.720   5.362   2.506
  293POX    C1Q 5038   8.684   5.294   2.638
  293POX    C1R 5039   8.556   5.349   2.702
  293POX     CZ 5040   7.924   4.250   1.619
  293POX     OZ 5041   7.846   4.241   1.739
  293POX    C2A 5042   7.751   4.150   1.753
  293POX    O2A 5043   7.704   4.090   1.656
  293POX    C2B 5044   7.685   4.152   1.886
  293POX    C2C 5045   7.537   4.181   1.859
  293POX    C2D 5046   7.459   4.229   1.982
  293POX    C2E 5047   7.316   4.276   1.957
  293POX    C2F 5048   7.260   4.316   2.094
  293POX    C2G 5049   7.252   4.189   2.179
  293POX    C2H 5050   7.207   4.211   2.324
  293POX    C2I 5051   7.062   4.243   2.359
  293POX    C2J 5052   7.045   4.284   2.506
  293POX    C2K 5053   6.900   4.259   2.548
  293POX    C2L 5054   6.893   4.296   2.696
  293POX    C2M 5055   6.877   4.448   2.704
  293POX    C2N 5056   6.859   4.481   2.852
  293POX    C2O 5057   6.988   4.474   2.934
  293POX    C2P 5058   6.956   4.531   3.072
  294CHL    CN1 5059   9.162   4.097   1.261
  294CHL    CN2 5060   9.106   4.218   1.069
  294CHL    CN3 5061   8.929   4.149   1.199
  294CHL    NTM 5062   9.068   4.197   1.209
  294CHL     CB 5063   9.076   4.324   1.283
  295PJ2     CA 5064   9.048   4.334   1.433
  295PJ2     OA 5065   9.122   4.252   1.524
  295PJ2      P 5066   9.255   4.327   1.576
  295PJ2     OB 5067   9.366   4.314   1.478
  295PJ2     HB 5068   9.445   4.362   1.514
  295PJ2     OG 5069   9.233   4.464   1.628
  295PJ2     HG 5070   9.316   4.489   1.677
  295PJ2     OD 5071   9.318   4.243   1.698
  296POX     CD 5072   9.239   4.233   1.817
  296POX     CE 5073   9.257   4.092   1.875
  296POX     OE 5074   9.150   4.064   1.965
  296POX    C1A 5075   9.117   3.935   1.968
  296POX    O1A 5076   9.183   3.848   1.911
  296POX    C1B 5077   8.979   3.923   2.020
  296POX    C1C 5078   8.985   3.865   2.162
  296POX    C1D 5079   8.854   3.890   2.237
  296POX    C1E 5080   8.875   3.859   2.385
  296POX    C1F 5081   8.752   3.889   2.471
  296POX    C1G 5082   8.777   3.865   2.620
  296POX    C1H 5083   8.872   3.960   2.693
  296POX    C1I 5084   8.886   3.909   2.836
  296POX    C1J 5085   8.994   3.895   2.913
  296POX    C1K 5086   9.133   3.934   2.864
  296POX    C1L 5087   9.245   3.840   2.910
  296POX    C1M 5088   9.381   3.858   2.843
  296POX    C1N 5089   9.366   3.822   2.695
  296POX    C1O 5090   9.476   3.865   2.598
  296POX    C1P 5091   9.450   3.823   2.454
  296POX    C1Q 5092   9.388   3.939   2.377
  296POX    C1R 5093   9.359   3.896   2.233
  296POX     CZ 5094   9.406   4.077   1.907
  296POX     OZ 5095   9.462   4.171   1.999
  296POX    C2A 5096   9.583   4.141   2.047
  296POX    O2A 5097   9.609   4.021   2.052
  296POX    C2B 5098   9.656   4.246   2.123
  296POX    C2C 5099   9.689   4.195   2.263
  296POX    C2D 5100   9.815   4.263   2.317
  296POX    C2E 5101   9.824   4.273   2.469
  296POX    C2F 5102   9.967   4.283   2.522
  296POX    C2G 5103  10.039   4.412   2.481
  296POX    C2H 5104  10.178   4.430   2.542
  296POX    C2I 5105  10.244   4.559   2.493
  296POX    C2J 5106  10.374   4.585   2.570
  296POX    C2K 5107  10.361   4.613   2.720
  296POX    C2L 5108  10.495   4.600   2.793
  296POX    C2M 5109  10.483   4.627   2.943
  296POX    C2N 5110  10.612   4.590   3.016
  296POX    C2O 5111  10.585   4.642   3.157
  296POX    C2P 5112  10.694   4.626   3.264
  297CHL    CN1 5113   7.312   5.683   0.850
  297CHL    CN2 5114   7.264   5.751   1.077
  297CHL    CN3 5115   7.096   5.687   0.905
  297CHL    NTM 5116   7.220   5.758   0.937
  297CHL     CB 5117   7.227   5.892   0.877
  298PJ2     CA 5118   7.145   6.005   0.940
  298PJ2     OA 5119   7.008   5.985   0.978
  298PJ2      P 5120   6.937   6.117   1.038
  298PJ2     OB 5121   6.981   6.229   0.952
  298PJ2     HB 5122   7.078   6.219   0.928
  298PJ2     OG 5123   6.793   6.085   1.034
  298PJ2     HG 5124   6.775   5.994   1.071
  298PJ2     OD 5125   6.988   6.128   1.190
  299POX     CD 5126   6.964   6.020   1.281
  299POX     CE 5127   6.997   6.046   1.428
  299POX     OE 5128   6.958   5.943   1.520
  299POX    C1A 5129   7.053   5.852   1.533
  299POX    O1A 5130   7.170   5.865   1.497
  299POX    C1B 5131   6.995   5.733   1.600
  299POX    C1C 5132   7.053   5.596   1.567
  299POX    C1D 5133   7.192   5.577   1.629
  299POX    C1E 5134   7.183   5.602   1.779
  299POX    C1F 5135   7.317   5.581   1.849
  299POX    C1G 5136   7.423   5.681   1.801
  299POX    C1H 5137   7.544   5.676   1.894
  299POX    C1I 5138   7.616   5.542   1.914
  299POX    C1J 5139   7.649   5.515   2.040
  299POX    C1K 5140   7.602   5.594   2.163
  299POX    C1L 5141   7.675   5.576   2.296
  299POX    C1M 5142   7.607   5.666   2.400
  299POX    C1N 5143   7.660   5.626   2.538
  299POX    C1O 5144   7.589   5.706   2.647
  299POX    C1P 5145   7.634   5.632   2.773
  299POX    C1Q 5146   7.555   5.698   2.886
  299POX    C1R 5147   7.641   5.668   3.009
  299POX     CZ 5148   6.951   6.187   1.465
  299POX     OZ 5149   6.957   6.225   1.603
  299POX    C2A 5150   6.844   6.203   1.669
  299POX    O2A 5151   6.742   6.169   1.608
  299POX    C2B 5152   6.870   6.223   1.813
  299POX    C2C 5153   6.900   6.096   1.893
  299POX    C2D 5154   6.873   6.127   2.040
  299POX    C2E 5155   6.895   6.002   2.125
  299POX    C2F 5156   6.859   6.017   2.273
  299POX    C2G 5157   6.940   6.130   2.337
  299POX    C2H 5158   6.874   6.189   2.462
  299POX    C2I 5159   6.958   6.287   2.544
  299POX    C2J 5160   6.895   6.322   2.679
  299POX    C2K 5161   6.996   6.391   2.770
  299POX    C2L 5162   6.959   6.401   2.918
  299POX    C2M 5163   7.093   6.403   2.993
  299POX    C2N 5164   7.083   6.427   3.144
  299POX    C2O 5165   7.199   6.356   3.214
  299POX    C2P 5166   7.207   6.386   3.363
  300CHL    CN1 5167   6.576   7.989   1.147
  300CHL    CN2 5168   6.797   7.987   1.062
  300CHL    CN3 5169   6.610   7.954   0.916
  300CHL    NTM 5170   6.664   7.924   1.049
  300CHL     CB 5171   6.678   7.780   1.076
  301PJ2     CA 5172   6.549   7.697   1.075
  301PJ2     OA 5173   6.445   7.721   1.170
  301PJ2      P 5174   6.334   7.604   1.167
  301PJ2     OB 5175   6.234   7.673   1.082
  301PJ2     HB 5176   6.194   7.754   1.125
  301PJ2     OG 5177   6.372   7.473   1.109
  301PJ2     HG 5178   6.450   7.440   1.162
  301PJ2     OD 5179   6.281   7.605   1.319
  302POX     CD 5180   6.374   7.525   1.392
  302POX     CE 5181   6.370   7.557   1.541
  302POX     OE 5182   6.500   7.542   1.599
  302POX    C1A 5183   6.578   7.650   1.599
  302POX    O1A 5184   6.561   7.738   1.514
  302POX    C1B 5185   6.687   7.649   1.699
  302POX    C1C 5186   6.812   7.594   1.629
  302POX    C1D 5187   6.916   7.556   1.734
  302POX    C1E 5188   7.057   7.527   1.683
  302POX    C1F 5189   7.148   7.639   1.631
  302POX    C1G 5190   7.251   7.592   1.528
  302POX    C1H 5191   7.372   7.528   1.597
  302POX    C1I 5192   7.465   7.476   1.487
  302POX    C1J 5193   7.582   7.415   1.497
  302POX    C1K 5194   7.639   7.405   1.639
  302POX    C1L 5195   7.596   7.280   1.717
  302POX    C1M 5196   7.640   7.300   1.862
  302POX    C1N 5197   7.628   7.166   1.934
  302POX    C1O 5198   7.607   7.206   2.080
  302POX    C1P 5199   7.595   7.084   2.172
  302POX    C1Q 5200   7.492   6.977   2.137
  302POX    C1R 5201   7.488   6.850   2.223
  302POX     CZ 5202   6.251   7.486   1.607
  302POX     OZ 5203   6.223   7.540   1.736
  302POX    C2A 5204   6.137   7.640   1.755
  302POX    O2A 5205   6.064   7.681   1.665
  302POX    C2B 5206   6.164   7.698   1.889
  302POX    C2C 5207   6.272   7.804   1.906
  302POX    C2D 5208   6.250   7.860   2.047
  302POX    C2E 5209   6.259   7.748   2.151
  302POX    C2F 5210   6.345   7.802   2.265
  302POX    C2G 5211   6.344   7.712   2.389
  302POX    C2H 5212   6.404   7.760   2.521
  302POX    C2I 5213   6.382   7.667   2.640
  302POX    C2J 5214   6.386   7.738   2.775
  302POX    C2K 5215   6.531   7.773   2.810
  302POX    C2L 5216   6.543   7.793   2.961
  302POX    C2M 5217   6.688   7.839   2.977
  302POX    C2N 5218   6.748   7.854   3.117
  302POX    C2O 5219   6.762   7.718   3.185
  302POX    C2P 5220   6.772   7.738   3.337
  303CHL    CN1 5221   7.439   2.959   1.617
  303CHL    CN2 5222   7.360   3.057   1.403
  303CHL    CN3 5223   7.333   2.844   1.435
  303CHL    NTM 5224   7.432   2.947   1.470
  303CHL     CB 5225   7.552   2.905   1.397
  304PJ2     CA 5226   7.675   2.995   1.413
  304PJ2     OA 5227   7.645   3.133   1.399
  304PJ2      P 5228   7.772   3.231   1.406
  304PJ2     OB 5229   7.735   3.370   1.372
  304PJ2     HB 5230   7.637   3.382   1.388
  304PJ2     OG 5231   7.873   3.158   1.326
  304PJ2     HG 5232   7.952   3.218   1.314
  304PJ2     OD 5233   7.824   3.224   1.559
  305POX     CD 5234   7.746   3.304   1.648
  305POX     CE 5235   7.776   3.282   1.797
  305POX     OE 5236   7.689   3.353   1.886
  305POX    C1A 5237   7.565   3.314   1.916
  305POX    O1A 5238   7.494   3.256   1.834
  305POX    C1B 5239   7.511   3.392   2.030
  305POX    C1C 5240   7.563   3.349   2.167
  305POX    C1D 5241   7.508   3.450   2.269
  305POX    C1E 5242   7.592   3.441   2.397
  305POX    C1F 5243   7.521   3.510   2.514
  305POX    C1G 5244   7.600   3.480   2.642
  305POX    C1H 5245   7.543   3.362   2.721
  305POX    C1I 5246   7.404   3.376   2.783
  305POX    C1J 5247   7.303   3.290   2.788
  305POX    C1K 5248   7.330   3.152   2.726
  305POX    C1L 5249   7.300   3.164   2.577
  305POX    C1M 5250   7.322   3.038   2.492
  305POX    C1N 5251   7.279   3.064   2.348
  305POX    C1O 5252   7.268   2.933   2.269
  305POX    C1P 5253   7.289   2.949   2.118
  305POX    C1Q 5254   7.168   3.009   2.047
  305POX    C1R 5255   7.061   2.903   2.019
  305POX     CZ 5256   7.921   3.329   1.806
  305POX     OZ 5257   7.994   3.254   1.903
  305POX    C2A 5258   8.125   3.263   1.924
  305POX    O2A 5259   8.193   3.342   1.858
  305POX    C2B 5260   8.164   3.167   2.030
  305POX    C2C 5261   8.198   3.244   2.158
  305POX    C2D 5262   8.074   3.291   2.233
  305POX    C2E 5263   8.103   3.358   2.368
  305POX    C2F 5264   7.972   3.415   2.422
  305POX    C2G 5265   7.985   3.517   2.535
  305POX    C2H 5266   7.981   3.441   2.668
  305POX    C2I 5267   7.981   3.531   2.792
  305POX    C2J 5268   8.034   3.447   2.908
  305POX    C2K 5269   7.925   3.359   2.969
  305POX    C2L 5270   7.840   3.442   3.066
  305POX    C2M 5271   7.788   3.350   3.176
  305POX    C2N 5272   7.677   3.412   3.262
  305POX    C2O 5273   7.724   3.525   3.353
  305POX    C2P 5274   7.796   3.460   3.471
  306CHL    CN1 5275   0.416   4.747   1.260
  306CHL    CN2 5276   0.305   4.540   1.216
  306CHL    CN3 5277   0.475   4.541   1.378
  306CHL    NTM 5278   0.368   4.623   1.320
  306CHL     CB 5279   0.274   4.653   1.430
  307PJ2     CA 5280   0.133   4.710   1.417
  307PJ2     OA 5281   0.043   4.631   1.340
  307PJ2      P 5282  -0.103   4.698   1.331
  307PJ2     OB 5283  -0.074   4.843   1.330
  307PJ2     HB 5284  -0.029   4.874   1.247
  307PJ2     OG 5285  -0.123   4.624   1.205
  307PJ2     HG 5286  -0.067   4.541   1.207
  307PJ2     OD 5287  -0.178   4.638   1.461
  308POX     CD 5288  -0.183   4.724   1.574
  308POX     CE 5289  -0.259   4.672   1.697
  308POX     OE 5290  -0.229   4.749   1.813
  308POX    C1A 5291  -0.330   4.761   1.898
  308POX    O1A 5292  -0.447   4.756   1.861
  308POX    C1B 5293  -0.282   4.807   2.031
  308POX    C1C 5294  -0.389   4.787   2.139
  308POX    C1D 5295  -0.349   4.823   2.282
  308POX    C1E 5296  -0.459   4.798   2.385
  308POX    C1F 5297  -0.410   4.826   2.527
  308POX    C1G 5298  -0.518   4.813   2.635
  308POX    C1H 5299  -0.623   4.923   2.619
  308POX    C1I 5300  -0.726   4.927   2.733
  308POX    C1J 5301  -0.825   5.016   2.730
  308POX    C1K 5302  -0.836   5.120   2.618
  308POX    C1L 5303  -0.979   5.149   2.572
  308POX    C1M 5304  -0.990   5.258   2.464
  308POX    C1N 5305  -1.128   5.271   2.401
  308POX    C1O 5306  -1.139   5.375   2.289
  308POX    C1P 5307  -1.061   5.322   2.168
  308POX    C1Q 5308  -1.053   5.429   2.058
  308POX    C1R 5309  -0.992   5.566   2.087
  308POX     CZ 5310  -0.223   4.523   1.711
  308POX     OZ 5311  -0.300   4.469   1.819
  308POX    C2A 5312  -0.277   4.341   1.849
  308POX    O2A 5313  -0.222   4.261   1.774
  308POX    C2B 5314  -0.326   4.303   1.983
  308POX    C2C 5315  -0.471   4.346   2.008
  308POX    C2D 5316  -0.515   4.301   2.147
  308POX    C2E 5317  -0.433   4.363   2.260
  308POX    C2F 5318  -0.488   4.326   2.398
  308POX    C2G 5319  -0.387   4.375   2.502
  308POX    C2H 5320  -0.428   4.312   2.636
  308POX    C2I 5321  -0.326   4.366   2.736
  308POX    C2J 5322  -0.377   4.496   2.799
  308POX    C2K 5323  -0.277   4.559   2.896
  308POX    C2L 5324  -0.340   4.689   2.948
  308POX    C2M 5325  -0.241   4.759   3.041
  308POX    C2N 5326  -0.283   4.903   3.069
  308POX    C2O 5327  -0.181   4.975   3.156
  308POX    C2P 5328  -0.216   5.124   3.161
  309CHL    CN1 5329   2.915   6.610   1.013
  309CHL    CN2 5330   2.945   6.617   1.242
  309CHL    CN3 5331   3.064   6.450   1.102
  309CHL    NTM 5332   2.939   6.524   1.129
  309CHL     CB 5333   2.819   6.442   1.149
  310PJ2     CA 5334   2.829   6.342   1.264
  310PJ2     OA 5335   2.920   6.234   1.242
  310PJ2      P 5336   2.849   6.106   1.175
  310PJ2     OB 5337   2.703   6.116   1.201
  310PJ2     HB 5338   2.685   6.148   1.294
  310PJ2     OG 5339   2.871   6.102   1.029
  310PJ2     HG 5340   2.789   6.060   0.990
  310PJ2     OD 5341   2.907   5.977   1.252
  311POX     CD 5342   2.863   5.970   1.388
  311POX     CE 5343   2.853   5.833   1.456
  311POX     OE 5344   2.746   5.831   1.550
  311POX    C1A 5345   2.700   5.717   1.601
  311POX    O1A 5346   2.696   5.623   1.522
  311POX    C1B 5347   2.622   5.729   1.726
  311POX    C1C 5348   2.703   5.677   1.845
  311POX    C1D 5349   2.781   5.775   1.933
  311POX    C1E 5350   2.692   5.853   2.030
  311POX    C1F 5351   2.751   5.979   2.093
  311POX    C1G 5352   2.819   5.975   2.230
  311POX    C1H 5353   2.709   5.960   2.336
  311POX    C1I 5354   2.783   5.916   2.462
  311POX    C1J 5355   2.825   6.010   2.546
  311POX    C1K 5356   2.789   6.158   2.531
  311POX    C1L 5357   2.876   6.243   2.623
  311POX    C1M 5358   2.817   6.385   2.622
  311POX    C1N 5359   2.929   6.487   2.601
  311POX    C1O 5360   2.865   6.619   2.560
  311POX    C1P 5361   2.971   6.730   2.556
  311POX    C1Q 5362   3.096   6.695   2.475
  311POX    C1R 5363   3.212   6.795   2.478
  311POX     CZ 5364   2.992   5.784   1.496
  311POX     OZ 5365   3.054   5.876   1.587
  311POX    C2A 5366   3.176   5.848   1.634
  311POX    O2A 5367   3.252   5.771   1.574
  311POX    C2B 5368   3.211   5.948   1.737
  311POX    C2C 5369   3.159   5.910   1.876
  311POX    C2D 5370   3.185   6.021   1.978
  311POX    C2E 5371   3.133   6.158   1.934
  311POX    C2F 5372   3.163   6.263   2.041
  311POX    C2G 5373   3.315   6.284   2.045
  311POX    C2H 5374   3.335   6.368   2.171
  311POX    C2I 5375   3.485   6.394   2.185
  311POX    C2J 5376   3.498   6.530   2.255
  311POX    C2K 5377   3.644   6.576   2.259
  311POX    C2L 5378   3.653   6.699   2.349
  311POX    C2M 5379   3.673   6.676   2.499
  311POX    C2N 5380   3.633   6.804   2.572
  311POX    C2O 5381   3.629   6.785   2.724
  311POX    C2P 5382   3.557   6.902   2.791
  312CHL    CN1 5383   5.898   5.791   0.687
  312CHL    CN2 5384   6.098   5.843   0.584
  312CHL    CN3 5385   6.045   5.617   0.608
  312CHL    NTM 5386   6.038   5.747   0.676
  312CHL     CB 5387   6.091   5.755   0.813
  313PJ2     CA 5388   6.064   5.663   0.932
  313PJ2     OA 5389   6.092   5.526   0.901
  313PJ2      P 5390   6.076   5.424   1.024
  313PJ2     OB 5391   6.129   5.300   0.962
  313PJ2     HB 5392   6.195   5.320   0.891
  313PJ2     OG 5393   5.934   5.437   1.063
  313PJ2     HG 5394   5.913   5.387   1.147
  313PJ2     OD 5395   6.183   5.485   1.127
  314POX     CD 5396   6.155   5.461   1.265
  314POX     CE 5397   6.263   5.382   1.339
  314POX     OE 5398   6.235   5.363   1.478
  314POX    C1A 5399   6.188   5.242   1.506
  314POX    O1A 5400   6.137   5.176   1.416
  314POX    C1B 5401   6.207   5.203   1.647
  314POX    C1C 5402   6.259   5.061   1.673
  314POX    C1D 5403   6.227   5.030   1.819
  314POX    C1E 5404   6.080   5.014   1.857
  314POX    C1F 5405   6.045   4.931   1.980
  314POX    C1G 5406   5.897   4.932   2.021
  314POX    C1H 5407   5.797   4.892   1.912
  314POX    C1I 5408   5.656   4.887   1.970
  314POX    C1J 5409   5.596   4.776   2.012
  314POX    C1K 5410   5.650   4.634   2.027
  314POX    C1L 5411   5.670   4.583   2.170
  314POX    C1M 5412   5.540   4.564   2.249
  314POX    C1N 5413   5.552   4.482   2.378
  314POX    C1O 5414   5.610   4.566   2.491
  314POX    C1P 5415   5.687   4.469   2.581
  314POX    C1Q 5416   5.828   4.433   2.532
  314POX    C1R 5417   5.916   4.368   2.638
  314POX     CZ 5418   6.402   5.441   1.312
  314POX     OZ 5419   6.510   5.378   1.381
  314POX    C2A 5420   6.633   5.419   1.348
  314POX    O2A 5421   6.661   5.525   1.293
  314POX    C2B 5422   6.736   5.330   1.406
  314POX    C2C 5423   6.753   5.333   1.558
  314POX    C2D 5424   6.674   5.227   1.634
  314POX    C2E 5425   6.723   5.200   1.776
  314POX    C2F 5426   6.624   5.124   1.865
  314POX    C2G 5427   6.678   5.074   2.000
  314POX    C2H 5428   6.560   5.072   2.097
  314POX    C2I 5429   6.595   5.003   2.228
  314POX    C2J 5430   6.480   5.030   2.325
  314POX    C2K 5431   6.467   4.914   2.424
  314POX    C2L 5432   6.345   4.913   2.517
  314POX    C2M 5433   6.204   4.908   2.459
  314POX    C2N 5434   6.187   4.773   2.389
  314POX    C2O 5435   6.035   4.759   2.374
  314POX    C2P 5436   6.000   4.631   2.299
  315CHL    CN1 5437   1.095   5.099   1.013
  315CHL    CN2 5438   1.181   5.170   1.220
  315CHL    CN3 5439   0.978   5.274   1.104
  315CHL    NTM 5440   1.057   5.156   1.143
  315CHL     CB 5441   0.962   5.062   1.204
  316PJ2     CA 5442   0.945   5.053   1.356
  316PJ2     OA 5443   0.931   5.180   1.420
  316PJ2      P 5444   0.787   5.206   1.487
  316PJ2     OB 5445   0.762   5.352   1.482
  316PJ2     HB 5446   0.669   5.382   1.503
  316PJ2     OG 5447   0.696   5.111   1.420
  316PJ2     HG 5448   0.619   5.163   1.383
  316PJ2     OD 5449   0.801   5.150   1.637
  317POX     CD 5450   0.690   5.146   1.727
  317POX     CE 5451   0.723   5.090   1.865
  317POX     OE 5452   0.608   5.085   1.950
  317POX    C1A 5453   0.508   4.999   1.935
  317POX    O1A 5454   0.509   4.917   1.843
  317POX    C1B 5455   0.404   5.009   2.040
  317POX    C1C 5456   0.264   4.947   2.033
  317POX    C1D 5457   0.214   4.931   2.177
  317POX    C1E 5458   0.096   4.837   2.206
  317POX    C1F 5459   0.121   4.701   2.142
  317POX    C1G 5460   0.011   4.601   2.176
  317POX    C1H 5461   0.024   4.460   2.118
  317POX    C1I 5462   0.136   4.376   2.181
  317POX    C1J 5463   0.134   4.304   2.293
  317POX    C1K 5464   0.014   4.286   2.387
  317POX    C1L 5465   0.055   4.339   2.524
  317POX    C1M 5466   0.167   4.251   2.580
  317POX    C1N 5467   0.199   4.273   2.728
  317POX    C1O 5468   0.079   4.271   2.823
  317POX    C1P 5469   0.134   4.268   2.965
  317POX    C1Q 5470   0.199   4.402   3.000
  317POX    C1R 5471   0.229   4.404   3.150
  317POX     CZ 5472   0.840   5.173   1.917
  317POX     OZ 5473   0.918   5.144   2.034
  317POX    C2A 5474   0.997   5.237   2.087
  317POX    O2A 5475   0.975   5.356   2.068
  317POX    C2B 5476   1.053   5.177   2.210
  317POX    C2C 5477   1.091   5.270   2.325
  317POX    C2D 5478   0.976   5.328   2.408
  317POX    C2E 5479   1.029   5.444   2.492
  317POX    C2F 5480   0.931   5.489   2.600
  317POX    C2G 5481   0.937   5.401   2.725
  317POX    C2H 5482   1.060   5.449   2.802
  317POX    C2I 5483   1.111   5.363   2.918
  317POX    C2J 5484   1.221   5.430   2.999
  317POX    C2K 5485   1.260   5.345   3.120
  317POX    C2L 5486   1.373   5.247   3.088
  317POX    C2M 5487   1.396   5.139   3.194
  317POX    C2N 5488   1.514   5.042   3.191
  317POX    C2O 5489   1.648   5.114   3.210
  317POX    C2P 5490   1.757   5.007   3.203
  318CHL    CN1 5491   2.143   6.226   0.516
  318CHL    CN2 5492   1.943   6.206   0.629
  318CHL    CN3 5493   1.994   6.039   0.458
  318CHL    NTM 5494   2.047   6.125   0.565
  318CHL     CB 5495   2.108   6.040   0.668
  319PJ2     CA 5496   2.036   5.920   0.729
  319PJ2     OA 5497   1.905   5.948   0.778
  319PJ2      P 5498   1.803   5.825   0.797
  319PJ2     OB 5499   1.666   5.877   0.820
  319PJ2     HB 5500   1.623   5.878   0.730
  319PJ2     OG 5501   1.818   5.729   0.685
  319PJ2     HG 5502   1.916   5.716   0.667
  319PJ2     OD 5503   1.858   5.744   0.925
  320POX     CD 5504   1.815   5.825   1.035
  320POX     CE 5505   1.819   5.772   1.178
  320POX     OE 5506   1.804   5.863   1.288
  320POX    C1A 5507   1.751   5.807   1.396
  320POX    O1A 5508   1.680   5.708   1.389
  320POX    C1B 5509   1.794   5.874   1.521
  320POX    C1C 5510   1.686   5.876   1.629
  320POX    C1D 5511   1.689   5.765   1.735
  320POX    C1E 5512   1.629   5.812   1.868
  320POX    C1F 5513   1.703   5.727   1.972
  320POX    C1G 5514   1.682   5.775   2.116
  320POX    C1H 5515   1.729   5.916   2.152
  320POX    C1I 5516   1.881   5.929   2.167
  320POX    C1J 5517   1.938   6.048   2.183
  320POX    C1K 5518   1.866   6.183   2.183
  320POX    C1L 5519   1.912   6.278   2.293
  320POX    C1M 5520   1.885   6.218   2.431
  320POX    C1N 5521   1.947   6.309   2.537
  320POX    C1O 5522   1.905   6.271   2.679
  320POX    C1P 5523   1.988   6.333   2.792
  320POX    C1Q 5524   1.928   6.326   2.932
  320POX    C1R 5525   2.016   6.393   3.038
  320POX     CZ 5526   1.944   5.686   1.197
  320POX     OZ 5527   1.950   5.583   1.296
  320POX    C2A 5528   1.977   5.461   1.250
  320POX    O2A 5529   1.977   5.424   1.133
  320POX    C2B 5530   1.984   5.366   1.363
  320POX    C2C 5531   1.841   5.326   1.401
  320POX    C2D 5532   1.845   5.263   1.540
  320POX    C2E 5533   1.888   5.368   1.644
  320POX    C2F 5534   1.884   5.316   1.788
  320POX    C2G 5535   1.979   5.393   1.881
  320POX    C2H 5536   2.013   5.327   2.015
  320POX    C2I 5537   1.935   5.402   2.122
  320POX    C2J 5538   2.029   5.427   2.241
  320POX    C2K 5539   1.961   5.513   2.348
  320POX    C2L 5540   2.057   5.576   2.449
  320POX    C2M 5541   1.993   5.619   2.581
  320POX    C2N 5542   1.948   5.766   2.578
  320POX    C2O 5543   1.829   5.773   2.674
  320POX    C2P 5544   1.750   5.904   2.665
  321CHL    CN1 5545   8.780   0.836   1.427
  321CHL    CN2 5546   8.636   1.017   1.454
  321CHL    CN3 5547   8.577   0.842   1.308
  321CHL    NTM 5548   8.689   0.925   1.352
  321CHL     CB 5549   8.751   0.989   1.235
  322PJ2     CA 5550   8.867   1.088   1.245
  322PJ2     OA 5551   8.861   1.184   1.351
  322PJ2      P 5552   9.006   1.225   1.409
  322PJ2     OB 5553   9.104   1.212   1.299
  322PJ2     HB 5554   9.196   1.235   1.331
  322PJ2     OG 5555   8.993   1.352   1.484
  322PJ2     HG 5556   9.076   1.363   1.538
  322PJ2     OD 5557   9.033   1.100   1.506
  323POX     CD 5558   8.968   1.108   1.634
  323POX     CE 5559   9.003   0.996   1.731
  323POX     OE 5560   8.951   1.023   1.861
  323POX    C1A 5561   8.822   1.048   1.881
  323POX    O1A 5562   8.743   0.987   1.808
  323POX    C1B 5563   8.787   1.078   2.022
  323POX    C1C 5564   8.645   1.133   2.030
  323POX    C1D 5565   8.597   1.186   2.165
  323POX    C1E 5566   8.450   1.230   2.172
  323POX    C1F 5567   8.349   1.116   2.169
  323POX    C1G 5568   8.200   1.144   2.186
  323POX    C1H 5569   8.136   1.021   2.250
  323POX    C1I 5570   7.983   1.032   2.241
  323POX    C1J 5571   7.900   0.935   2.277
  323POX    C1K 5572   7.943   0.809   2.353
  323POX    C1L 5573   7.844   0.746   2.451
  323POX    C1M 5574   7.821   0.836   2.573
  323POX    C1N 5575   7.728   0.764   2.670
  323POX    C1O 5576   7.678   0.881   2.754
  323POX    C1P 5577   7.582   0.830   2.862
  323POX    C1Q 5578   7.476   0.934   2.898
  323POX    C1R 5579   7.403   0.884   3.023
  323POX     CZ 5580   9.152   0.964   1.719
  323POX     OZ 5581   9.175   0.845   1.795
  323POX    C2A 5582   9.303   0.810   1.797
  323POX    O2A 5583   9.390   0.851   1.720
  323POX    C2B 5584   9.310   0.689   1.881
  323POX    C2C 5585   9.405   0.701   2.001
  323POX    C2D 5586   9.441   0.559   2.046
  323POX    C2E 5587   9.441   0.561   2.199
  323POX    C2F 5588   9.442   0.421   2.261
  323POX    C2G 5589   9.494   0.434   2.405
  323POX    C2H 5590   9.491   0.292   2.462
  323POX    C2I 5591   9.577   0.273   2.587
  323POX    C2J 5592   9.547   0.348   2.716
  323POX    C2K 5593   9.642   0.296   2.824
  323POX    C2L 5594   9.718   0.409   2.894
  323POX    C2M 5595   9.830   0.385   2.994
  323POX    C2N 5596   9.794   0.282   3.101
  323POX    C2O 5597   9.700   0.352   3.200
  323POX    C2P 5598   9.655   0.258   3.312
  324CHL    CN1 5599   8.391   2.093   0.950
  324CHL    CN2 5600   8.230   2.023   1.112
  324CHL    CN3 5601   8.162   2.119   0.892
  324CHL    NTM 5602   8.257   2.119   1.005
  324CHL     CB 5603   8.267   2.248   1.074
  325PJ2     CA 5604   8.165   2.317   1.165
  325PJ2     OA 5605   8.112   2.248   1.278
  325PJ2      P 5606   7.977   2.318   1.332
  325PJ2     OB 5607   7.901   2.345   1.208
  325PJ2     HB 5608   7.806   2.358   1.238
  325PJ2     OG 5609   7.915   2.224   1.428
  325PJ2     HG 5610   7.957   2.134   1.422
  325PJ2     OD 5611   8.030   2.452   1.403
  326POX     CD 5612   8.045   2.450   1.546
  326POX     CE 5613   8.103   2.579   1.603
  326POX     OE 5614   8.155   2.548   1.732
  326POX    C1A 5615   8.271   2.601   1.769
  326POX    O1A 5616   8.336   2.669   1.690
  326POX    C1B 5617   8.311   2.577   1.909
  326POX    C1C 5618   8.293   2.695   2.005
  326POX    C1D 5619   8.288   2.654   2.152
  326POX    C1E 5620   8.235   2.771   2.236
  326POX    C1F 5621   8.336   2.883   2.263
  326POX    C1G 5622   8.455   2.815   2.330
  326POX    C1H 5623   8.574   2.907   2.357
  326POX    C1I 5624   8.544   3.018   2.458
  326POX    C1J 5625   8.639   3.065   2.539
  326POX    C1K 5626   8.782   3.015   2.562
  326POX    C1L 5627   8.841   3.082   2.686
  326POX    C1M 5628   8.969   3.010   2.728
  326POX    C1N 5629   9.004   3.041   2.874
  326POX    C1O 5630   9.139   2.983   2.916
  326POX    C1P 5631   9.152   2.993   3.068
  326POX    C1Q 5632   9.228   2.879   3.137
  326POX    C1R 5633   9.372   2.867   3.089
  326POX     CZ 5634   8.009   2.700   1.605
  326POX     OZ 5635   7.908   2.682   1.704
  326POX    C2A 5636   7.848   2.795   1.742
  326POX    O2A 5637   7.867   2.899   1.679
  326POX    C2B 5638   7.775   2.783   1.870
  326POX    C2C 5639   7.739   2.921   1.924
  326POX    C2D 5640   7.721   2.913   2.076
  326POX    C2E 5641   7.857   2.913   2.147
  326POX    C2F 5642   7.858   2.941   2.297
  326POX    C2G 5643   7.764   3.047   2.355
  326POX    C2H 5644   7.744   3.023   2.505
  326POX    C2I 5645   7.868   3.052   2.589
  326POX    C2J 5646   7.843   3.060   2.739
  326POX    C2K 5647   7.811   2.923   2.800
  326POX    C2L 5648   7.845   2.931   2.949
  326POX    C2M 5649   7.843   2.784   2.991
  326POX    C2N 5650   7.872   2.778   3.141
  326POX    C2O 5651   7.874   2.633   3.190
  326POX    C2P 5652   7.894   2.626   3.342
  327CHL    CN1 5653   2.134   1.917   1.402
  327CHL    CN2 5654   2.147   1.975   1.631
  327CHL    CN3 5655   1.955   1.866   1.540
  327CHL    NTM 5656   2.057   1.969   1.515
  327CHL     CB 5657   1.995   2.096   1.475
  328PJ2     CA 5658   1.925   2.185   1.578
  328PJ2     OA 5659   1.825   2.118   1.656
  328PJ2      P 5660   1.768   2.213   1.773
  328PJ2     OB 5661   1.737   2.347   1.719
  328PJ2     HB 5662   1.679   2.398   1.783
  328PJ2     OG 5663   1.666   2.117   1.820
  328PJ2     HG 5664   1.677   2.023   1.789
  328PJ2     OD 5665   1.896   2.226   1.871
  329POX     CD 5666   1.894   2.153   1.993
  329POX     CE 5667   1.984   2.201   2.107
  329POX     OE 5668   1.982   2.108   2.215
  329POX    C1A 5669   2.067   2.006   2.218
  329POX    O1A 5670   2.164   2.008   2.143
  329POX    C1B 5671   2.037   1.899   2.316
  329POX    C1C 5672   2.152   1.912   2.416
  329POX    C1D 5673   2.164   1.804   2.523
  329POX    C1E 5674   2.108   1.848   2.658
  329POX    C1F 5675   2.120   1.742   2.768
  329POX    C1G 5676   2.081   1.774   2.913
  329POX    C1H 5677   2.092   1.644   2.993
  329POX    C1I 5678   2.047   1.665   3.137
  329POX    C1J 5679   2.132   1.668   3.240
  329POX    C1K 5680   2.283   1.649   3.222
  329POX    C1L 5681   2.360   1.715   3.336
  329POX    C1M 5682   2.506   1.716   3.292
  329POX    C1N 5683   2.570   1.850   3.330
  329POX    C1O 5684   2.582   1.881   3.479
  329POX    C1P 5685   2.654   2.016   3.488
  329POX    C1Q 5686   2.667   2.074   3.629
  329POX    C1R 5687   2.782   2.008   3.705
  329POX     CZ 5688   1.931   2.340   2.143
  329POX     OZ 5689   2.030   2.433   2.190
  329POX    C2A 5690   2.008   2.564   2.183
  329POX    O2A 5691   1.911   2.604   2.118
  329POX    C2B 5692   2.124   2.641   2.233
  329POX    C2C 5693   2.078   2.751   2.329
  329POX    C2D 5694   2.199   2.807   2.403
  329POX    C2E 5695   2.158   2.890   2.525
  329POX    C2F 5696   2.075   2.811   2.626
  329POX    C2G 5697   1.995   2.889   2.731
  329POX    C2H 5698   2.076   2.934   2.852
  329POX    C2I 5699   1.983   3.001   2.954
  329POX    C2J 5700   2.071   3.058   3.065
  329POX    C2K 5701   1.997   3.147   3.165
  329POX    C2L 5702   1.912   3.052   3.250
  329POX    C2M 5703   1.818   3.135   3.338
  329POX    C2N 5704   1.714   3.050   3.411
  329POX    C2O 5705   1.639   3.154   3.494
  329POX    C2P 5706   1.611   3.095   3.633
  330CHL    CN1 5707   0.444   1.892   2.002
  330CHL    CN2 5708   0.344   1.689   1.975
  330CHL    CN3 5709   0.575   1.727   1.893
  330CHL    NTM 5710   0.439   1.779   1.908
  330CHL     CB 5711   0.406   1.817   1.770
  331PJ2     CA 5712   0.282   1.902   1.739
  331PJ2     OA 5713   0.162   1.825   1.754
  331PJ2      P 5714   0.031   1.917   1.742
  331PJ2     OB 5715   0.063   2.040   1.667
  331PJ2     HB 5716  -0.022   2.081   1.632
  331PJ2     OG 5717  -0.083   1.829   1.705
  331PJ2     HG 5718  -0.168   1.870   1.671
  331PJ2     OD 5719   0.004   1.971   1.891
  332POX     CD 5720  -0.030   1.866   1.983
  332POX     CE 5721  -0.077   1.902   2.124
  332POX     OE 5722  -0.025   1.804   2.215
  332POX    C1A 5723   0.071   1.838   2.300
  332POX    O1A 5724   0.144   1.932   2.267
  332POX    C1B 5725   0.094   1.743   2.411
  332POX    C1C 5726   0.005   1.775   2.531
  332POX    C1D 5727   0.001   1.665   2.638
  332POX    C1E 5728  -0.083   1.713   2.756
  332POX    C1F 5729  -0.065   1.616   2.873
  332POX    C1G 5730  -0.159   1.665   2.984
  332POX    C1H 5731  -0.108   1.790   3.055
  332POX    C1I 5732  -0.219   1.857   3.136
  332POX    C1J 5733  -0.222   1.987   3.168
  332POX    C1K 5734  -0.123   2.090   3.114
  332POX    C1L 5735  -0.215   2.196   3.052
  332POX    C1M 5736  -0.151   2.272   2.936
  332POX    C1N 5737  -0.266   2.337   2.859
  332POX    C1O 5738  -0.201   2.407   2.739
  332POX    C1P 5739  -0.313   2.451   2.644
  332POX    C1Q 5740  -0.271   2.519   2.514
  332POX    C1R 5741  -0.169   2.631   2.534
  332POX     CZ 5742  -0.228   1.919   2.122
  332POX     OZ 5743  -0.273   1.940   2.256
  332POX    C2A 5744  -0.402   1.970   2.275
  332POX    O2A 5745  -0.480   1.968   2.180
  332POX    C2B 5746  -0.432   2.013   2.413
  332POX    C2C 5747  -0.404   1.915   2.527
  332POX    C2D 5748  -0.428   1.992   2.657
  332POX    C2E 5749  -0.443   1.910   2.786
  332POX    C2F 5750  -0.543   1.795   2.781
  332POX    C2G 5751  -0.553   1.755   2.928
  332POX    C2H 5752  -0.638   1.639   2.981
  332POX    C2I 5753  -0.596   1.510   2.910
  332POX    C2J 5754  -0.709   1.407   2.922
  332POX    C2K 5755  -0.698   1.323   3.050
  332POX    C2L 5756  -0.797   1.207   3.065
  332POX    C2M 5757  -0.767   1.093   3.163
  332POX    C2N 5758  -0.675   0.997   3.087
  332POX    C2O 5759  -0.552   0.972   3.175
  332POX    C2P 5760  -0.585   0.866   3.281
  333CHL    CN1 5761   1.756   0.780   1.617
  333CHL    CN2 5762   1.870   0.828   1.826
  333CHL    CN3 5763   1.984   0.844   1.616
  333CHL    NTM 5764   1.855   0.865   1.684
  333CHL     CB 5765   1.830   1.010   1.677
  334PJ2     CA 5766   1.702   1.079   1.629
  334PJ2     OA 5767   1.597   1.039   1.717
  334PJ2      P 5768   1.458   1.115   1.690
  334PJ2     OB 5769   1.462   1.194   1.565
  334PJ2     HB 5770   1.369   1.231   1.559
  334PJ2     OG 5771   1.329   1.051   1.723
  334PJ2     HG 5772   1.255   1.086   1.665
  334PJ2     OD 5773   1.461   1.226   1.807
  335POX     CD 5774   1.451   1.182   1.943
  335POX     CE 5775   1.438   1.290   2.050
  335POX     OE 5776   1.482   1.231   2.172
  335POX    C1A 5777   1.494   1.297   2.287
  335POX    O1A 5778   1.482   1.419   2.293
  335POX    C1B 5779   1.544   1.216   2.401
  335POX    C1C 5780   1.450   1.244   2.518
  335POX    C1D 5781   1.492   1.155   2.635
  335POX    C1E 5782   1.378   1.102   2.721
  335POX    C1F 5783   1.294   1.221   2.770
  335POX    C1G 5784   1.163   1.179   2.839
  335POX    C1H 5785   1.115   1.301   2.918
  335POX    C1I 5786   1.007   1.269   3.023
  335POX    C1J 5787   0.984   1.352   3.124
  335POX    C1K 5788   1.050   1.485   3.160
  335POX    C1L 5789   0.952   1.603   3.160
  335POX    C1M 5790   1.016   1.741   3.149
  335POX    C1N 5791   1.131   1.766   3.247
  335POX    C1O 5792   1.189   1.907   3.248
  335POX    C1P 5793   1.292   1.921   3.361
  335POX    C1Q 5794   1.368   2.053   3.348
  335POX    C1R 5795   1.418   2.071   3.491
  335POX     CZ 5796   1.297   1.349   2.044
  335POX     OZ 5797   1.190   1.265   2.089
  335POX    C2A 5798   1.068   1.316   2.074
  335POX    O2A 5799   1.041   1.428   2.031
  335POX    C2B 5800   0.967   1.220   2.122
  335POX    C2C 5801   0.963   1.196   2.273
  335POX    C2D 5802   0.916   1.323   2.345
  335POX    C2E 5803   0.900   1.305   2.496
  335POX    C2F 5804   0.844   1.438   2.547
  335POX    C2G 5805   0.831   1.453   2.698
  335POX    C2H 5806   0.773   1.592   2.727
  335POX    C2I 5807   0.879   1.699   2.703
  335POX    C2J 5808   0.827   1.840   2.731
  335POX    C2K 5809   0.768   1.855   2.872
  335POX    C2L 5810   0.691   1.983   2.905
  335POX    C2M 5811   0.774   2.107   2.872
  335POX    C2N 5812   0.707   2.244   2.863
  335POX    C2O 5813   0.781   2.376   2.843
  335POX    C2P 5814   0.863   2.381   2.714
  336CHL    CN1 5815   0.663   2.441   1.760
  336CHL    CN2 5816   0.792   2.322   1.609
  336CHL    CN3 5817   0.848   2.564   1.669
  336CHL    NTM 5818   0.801   2.430   1.708
  336CHL     CB 5819   0.893   2.376   1.809
  337PJ2     CA 5820   0.956   2.469   1.913
  337PJ2     OA 5821   0.865   2.507   2.017
  337PJ2      P 5822   0.929   2.629   2.101
  337PJ2     OB 5823   1.020   2.694   2.005
  337PJ2     HB 5824   1.017   2.794   2.015
  337PJ2     OG 5825   0.815   2.706   2.155
  337PJ2     HG 5826   0.835   2.804   2.165
  337PJ2     OD 5827   1.007   2.541   2.212
  338POX     CD 5828   0.923   2.479   2.309
  338POX     CE 5829   0.895   2.330   2.287
  338POX     OE 5830   0.797   2.286   2.382
  338POX    C1A 5831   0.737   2.167   2.377
  338POX    O1A 5832   0.743   2.117   2.265
  338POX    C1B 5833   0.630   2.177   2.480
  338POX    C1C 5834   0.581   2.043   2.536
  338POX    C1D 5835   0.521   1.943   2.437
  338POX    C1E 5836   0.504   1.815   2.518
  338POX    C1F 5837   0.488   1.699   2.419
  338POX    C1G 5838   0.422   1.574   2.476
  338POX    C1H 5839   0.382   1.477   2.364
  338POX    C1I 5840   0.482   1.471   2.248
  338POX    C1J 5841   0.543   1.358   2.212
  338POX    C1K 5842   0.530   1.227   2.289
  338POX    C1L 5843   0.570   1.104   2.207
  338POX    C1M 5844   0.605   0.982   2.294
  338POX    C1N 5845   0.624   0.843   2.232
  338POX    C1O 5846   0.709   0.747   2.314
  338POX    C1P 5847   0.761   0.625   2.238
  338POX    C1Q 5848   0.851   0.538   2.326
  338POX    C1R 5849   0.777   0.478   2.445
  338POX     CZ 5850   1.027   2.253   2.295
  338POX     OZ 5851   1.109   2.271   2.410
  338POX    C2A 5852   1.179   2.165   2.450
  338POX    O2A 5853   1.172   2.058   2.389
  338POX    C2B 5854   1.266   2.189   2.567
  338POX    C2C 5855   1.183   2.206   2.695
  338POX    C2D 5856   1.266   2.254   2.815
  338POX    C2E 5857   1.186   2.256   2.946
  338POX    C2F 5858   1.277   2.312   3.055
  338POX    C2G 5859   1.207   2.358   3.183
  338POX    C2H 5860   1.294   2.431   3.286
  338POX    C2I 5861   1.367   2.547   3.218
  338POX    C2J 5862   1.430   2.629   3.331
  338POX    C2K 5863   1.515   2.752   3.294
  338POX    C2L 5864   1.443   2.848   3.200
  338POX    C2M 5865   1.540   2.893   3.091
  338POX    C2N 5866   1.476   2.990   2.991
  338POX    C2O 5867   1.570   3.077   2.907
  338POX    C2P 5868   1.634   3.002   2.790
  339CHL    CN1 5869   1.353   1.659   1.533
  339CHL    CN2 5870   1.573   1.701   1.618
  339CHL    CN3 5871   1.454   1.510   1.682
  339CHL    NTM 5872   1.482   1.598   1.567
  339CHL     CB 5873   1.520   1.513   1.453
  340PJ2     CA 5874   1.654   1.439   1.461
  340PJ2     OA 5875   1.770   1.518   1.488
  340PJ2      P 5876   1.904   1.430   1.497
  340PJ2     OB 5877   1.889   1.315   1.405
  340PJ2     HB 5878   1.792   1.302   1.385
  340PJ2     OG 5879   2.027   1.512   1.495
  340PJ2     HG 5880   2.008   1.606   1.524
  340PJ2     OD 5881   1.892   1.379   1.649
  341POX     CD 5882   1.905   1.471   1.757
  341POX     CE 5883   1.856   1.427   1.895
  341POX     OE 5884   1.878   1.522   2.000
  341POX    C1A 5885   1.777   1.554   2.081
  341POX    O1A 5886   1.670   1.551   2.018
  341POX    C1B 5887   1.809   1.618   2.210
  341POX    C1C 5888   1.790   1.523   2.328
  341POX    C1D 5889   1.843   1.579   2.460
  341POX    C1E 5890   1.824   1.477   2.572
  341POX    C1F 5891   1.922   1.360   2.558
  341POX    C1G 5892   1.880   1.244   2.648
  341POX    C1H 5893   1.990   1.147   2.694
  341POX    C1I 5894   1.922   1.033   2.770
  341POX    C1J 5895   1.981   0.947   2.854
  341POX    C1K 5896   2.127   0.959   2.898
  341POX    C1L 5897   2.124   0.972   3.050
  341POX    C1M 5898   2.263   0.992   3.113
  341POX    C1N 5899   2.338   1.100   3.035
  341POX    C1O 5900   2.286   1.239   3.072
  341POX    C1P 5901   2.339   1.333   2.963
  341POX    C1Q 5902   2.288   1.309   2.821
  341POX    C1R 5903   2.326   1.410   2.713
  341POX     CZ 5904   1.923   1.293   1.925
  341POX     OZ 5905   1.921   1.251   2.062
  341POX    C2A 5906   1.986   1.143   2.105
  341POX    O2A 5907   2.006   1.051   2.025
  341POX    C2B 5908   2.004   1.131   2.251
  341POX    C2C 5909   1.893   1.058   2.327
  341POX    C2D 5910   1.886   0.914   2.279
  341POX    C2E 5911   1.767   0.834   2.334
  341POX    C2F 5912   1.776   0.807   2.484
  341POX    C2G 5913   1.678   0.711   2.553
  341POX    C2H 5914   1.730   0.692   2.696
  341POX    C2I 5915   1.856   0.605   2.707
  341POX    C2J 5916   1.889   0.571   2.853
  341POX    C2K 5917   2.018   0.489   2.859
  341POX    C2L 5918   2.035   0.362   2.776
  341POX    C2M 5919   2.150   0.268   2.815
  341POX    C2N 5920   2.148   0.164   2.702
  341POX    C2O 5921   2.257   0.060   2.730
  341POX    C2P 5922   2.307  -0.023   2.612
  342CHL    CN1 5923   0.173   2.638   1.708
  342CHL    CN2 5924   0.090   2.789   1.880
  342CHL    CN3 5925   0.247   2.631   1.930
  342CHL    NTM 5926   0.127   2.651   1.847
  342CHL     CB 5927   0.015   2.558   1.868
  343PJ2     CA 5928  -0.121   2.606   1.820
  343PJ2     OA 5929  -0.195   2.681   1.917
  343PJ2      P 5930  -0.350   2.705   1.879
  343PJ2     OB 5931  -0.418   2.826   1.928
  343PJ2     HB 5932  -0.517   2.816   1.919
  343PJ2     OG 5933  -0.373   2.672   1.737
  343PJ2     HG 5934  -0.362   2.762   1.695
  343PJ2     OD 5935  -0.411   2.570   1.944
  344POX     CD 5936  -0.439   2.576   2.084
  344POX     CE 5937  -0.465   2.433   2.132
  344POX     OE 5938  -0.519   2.434   2.264
  344POX    C1A 5939  -0.643   2.390   2.286
  344POX    O1A 5940  -0.701   2.313   2.210
  344POX    C1B 5941  -0.682   2.424   2.425
  344POX    C1C 5942  -0.681   2.296   2.509
  344POX    C1D 5943  -0.717   2.331   2.654
  344POX    C1E 5944  -0.802   2.219   2.716
  344POX    C1F 5945  -0.801   2.233   2.868
  344POX    C1G 5946  -0.661   2.204   2.922
  344POX    C1H 5947  -0.646   2.254   3.065
  344POX    C1I 5948  -0.707   2.148   3.156
  344POX    C1J 5949  -0.645   2.126   3.272
  344POX    C1K 5950  -0.530   2.213   3.323
  344POX    C1L 5951  -0.533   2.236   3.474
  344POX    C1M 5952  -0.484   2.116   3.556
  344POX    C1N 5953  -0.337   2.085   3.525
  344POX    C1O 5954  -0.280   2.019   3.651
  344POX    C1P 5955  -0.144   1.953   3.623
  344POX    C1Q 5956  -0.017   2.039   3.623
  344POX    C1R 5957   0.091   1.957   3.553
  344POX     CZ 5958  -0.341   2.343   2.126
  344POX     OZ 5959  -0.223   2.378   2.198
  344POX    C2A 5960  -0.114   2.306   2.174
  344POX    O2A 5961  -0.096   2.251   2.066
  344POX    C2B 5962  -0.017   2.319   2.285
  344POX    C2C 5963  -0.050   2.216   2.393
  344POX    C2D 5964   0.053   2.220   2.506
  344POX    C2E 5965   0.052   2.112   2.615
  344POX    C2F 5966   0.172   2.114   2.709
  344POX    C2G 5967   0.157   2.026   2.834
  344POX    C2H 5968   0.288   2.016   2.912
  344POX    C2I 5969   0.253   1.978   3.056
  344POX    C2J 5970   0.369   1.924   3.141
  344POX    C2K 5971   0.319   1.860   3.270
  344POX    C2L 5972   0.240   1.734   3.233
  344POX    C2M 5973   0.187   1.667   3.360
  344POX    C2N 5974   0.097   1.547   3.331
  344POX    C2O 5975   0.037   1.477   3.453
  344POX    C2P 5976  -0.077   1.383   3.414
  345CHL    CN1 5977   2.658   8.678   1.392
  345CHL    CN2 5978   2.540   8.488   1.292
  345CHL    CN3 5979   2.476   8.713   1.252
  345CHL    NTM 5980   2.592   8.624   1.272
  345CHL     CB 5981   2.679   8.642   1.156
  346PJ2     CA 5982   2.826   8.598   1.165
  346PJ2     OA 5983   2.824   8.456   1.154
  346PJ2      P 5984   2.974   8.398   1.155
  346PJ2     OB 5985   2.945   8.255   1.127
  346PJ2     HB 5986   2.851   8.249   1.093
  346PJ2     OG 5987   3.062   8.476   1.065
  346PJ2     HG 5988   3.127   8.519   1.128
  346PJ2     OD 5989   3.010   8.410   1.311
  347POX     CD 5990   2.950   8.323   1.408
  347POX     CE 5991   2.960   8.348   1.559
  347POX     OE 5992   2.919   8.228   1.625
  347POX    C1A 5993   3.009   8.159   1.694
  347POX    O1A 5994   3.115   8.209   1.730
  347POX    C1B 5995   2.965   8.031   1.755
  347POX    C1C 5996   2.944   8.038   1.906
  347POX    C1D 5997   2.887   7.904   1.955
  347POX    C1E 5998   2.855   7.915   2.104
  347POX    C1F 5999   2.800   7.787   2.168
  347POX    C1G 6000   2.774   7.816   2.317
  347POX    C1H 6001   2.681   7.724   2.395
  347POX    C1I 6002   2.643   7.765   2.537
  347POX    C1J 6003   2.727   7.781   2.640
  347POX    C1K 6004   2.871   7.731   2.656
  347POX    C1L 6005   2.900   7.700   2.803
  347POX    C1M 6006   2.967   7.813   2.882
  347POX    C1N 6007   2.994   7.770   3.027
  347POX    C1O 6008   3.065   7.874   3.114
  347POX    C1P 6009   2.987   7.993   3.170
  347POX    C1Q 6010   2.865   7.945   3.250
  347POX    C1R 6011   2.798   8.074   3.297
  347POX     CZ 6012   2.874   8.461   1.617
  347POX     OZ 6013   2.874   8.484   1.758
  347POX    C2A 6014   2.799   8.587   1.798
  347POX    O2A 6015   2.714   8.644   1.730
  347POX    C2B 6016   2.848   8.646   1.925
  347POX    C2C 6017   2.945   8.762   1.903
  347POX    C2D 6018   3.004   8.827   2.028
  347POX    C2E 6019   3.115   8.922   1.983
  347POX    C2F 6020   3.171   9.002   2.101
  347POX    C2G 6021   3.071   9.099   2.163
  347POX    C2H 6022   3.119   9.188   2.278
  347POX    C2I 6023   3.046   9.322   2.281
  347POX    C2J 6024   3.071   9.411   2.403
  347POX    C2K 6025   3.023   9.353   2.537
  347POX    C2L 6026   2.878   9.387   2.572
  347POX    C2M 6027   2.822   9.302   2.687
  347POX    C2N 6028   2.871   9.346   2.825
  347POX    C2O 6029   2.820   9.486   2.861
  347POX    C2P 6030   2.884   9.526   2.994
  348CHL    CN1 6031   2.846   1.129   0.792
  348CHL    CN2 6032   2.841   0.893   0.829
  348CHL    CN3 6033   2.643   1.008   0.864
  348CHL    NTM 6034   2.789   1.022   0.876
  348CHL     CB 6035   2.825   1.037   1.018
  349PJ2     CA 6036   2.955   1.098   1.071
  349PJ2     OA 6037   3.068   1.024   1.023
  349PJ2      P 6038   3.204   1.107   0.999
  349PJ2     OB 6039   3.301   1.039   0.910
  349PJ2     HB 6040   3.364   1.099   0.861
  349PJ2     OG 6041   3.164   1.247   0.971
  349PJ2     HG 6042   3.073   1.261   1.009
  349PJ2     OD 6043   3.252   1.082   1.150
  350POX     CD 6044   3.300   0.951   1.181
  350POX     CE 6045   3.386   0.953   1.308
  350POX     OE 6046   3.434   0.823   1.342
  350POX    C1A 6047   3.537   0.799   1.423
  350POX    O1A 6048   3.623   0.882   1.449
  350POX    C1B 6049   3.548   0.658   1.467
  350POX    C1C 6050   3.612   0.622   1.602
  350POX    C1D 6051   3.566   0.698   1.727
  350POX    C1E 6052   3.661   0.664   1.842
  350POX    C1F 6053   3.633   0.747   1.968
  350POX    C1G 6054   3.493   0.730   2.026
  350POX    C1H 6055   3.494   0.793   2.165
  350POX    C1I 6056   3.371   0.760   2.250
  350POX    C1J 6057   3.369   0.661   2.339
  350POX    C1K 6058   3.485   0.568   2.374
  350POX    C1L 6059   3.575   0.627   2.483
  350POX    C1M 6060   3.683   0.531   2.533
  350POX    C1N 6061   3.764   0.607   2.639
  350POX    C1O 6062   3.697   0.645   2.771
  350POX    C1P 6063   3.786   0.730   2.862
  350POX    C1Q 6064   3.738   0.743   3.007
  350POX    C1R 6065   3.588   0.742   3.032
  350POX     CZ 6066   3.295   1.003   1.420
  350POX     OZ 6067   3.340   0.986   1.555
  350POX    C2A 6068   3.291   1.068   1.648
  350POX    O2A 6069   3.208   1.156   1.626
  350POX    C2B 6070   3.332   1.026   1.783
  350POX    C2C 6071   3.369   1.149   1.865
  350POX    C2D 6072   3.384   1.123   2.015
  350POX    C2E 6073   3.403   1.251   2.097
  350POX    C2F 6074   3.435   1.241   2.246
  350POX    C2G 6075   3.327   1.161   2.319
  350POX    C2H 6076   3.326   1.185   2.470
  350POX    C2I 6077   3.219   1.090   2.524
  350POX    C2J 6078   3.235   1.066   2.674
  350POX    C2K 6079   3.351   0.974   2.712
  350POX    C2L 6080   3.331   0.823   2.695
  350POX    C2M 6081   3.201   0.778   2.762
  350POX    C2N 6082   3.171   0.630   2.743
  350POX    C2O 6083   3.270   0.530   2.804
  350POX    C2P 6084   3.269   0.539   2.956
  351CHL    CN1 6085   0.898   8.637   0.757
  351CHL    CN2 6086   0.770   8.717   0.935
  351CHL    CN3 6087   1.003   8.798   0.902
  351CHL    NTM 6088   0.908   8.686   0.895
  351CHL     CB 6089   0.974   8.592   0.987
  352PJ2     CA 6090   0.930   8.445   0.988
  352PJ2     OA 6091   0.791   8.415   1.008
  352PJ2      P 6092   0.770   8.257   1.029
  352PJ2     OB 6093   0.622   8.251   1.041
  352PJ2     HB 6094   0.601   8.280   1.134
  352PJ2     OG 6095   0.825   8.191   0.909
  352PJ2     HG 6096   0.912   8.231   0.882
  352PJ2     OD 6097   0.845   8.215   1.165
  353POX     CD 6098   0.779   8.261   1.284
  353POX     CE 6099   0.779   8.157   1.396
  353POX     OE 6100   0.698   8.215   1.498
  353POX    C1A 6101   0.605   8.140   1.557
  353POX    O1A 6102   0.531   8.072   1.486
  353POX    C1B 6103   0.573   8.171   1.698
  353POX    C1C 6104   0.574   8.051   1.793
  353POX    C1D 6105   0.568   8.107   1.936
  353POX    C1E 6106   0.486   8.020   2.030
  353POX    C1F 6107   0.491   8.078   2.172
  353POX    C1G 6108   0.374   8.032   2.259
  353POX    C1H 6109   0.377   8.097   2.397
  353POX    C1I 6110   0.257   8.061   2.486
  353POX    C1J 6111   0.249   7.963   2.576
  353POX    C1K 6112   0.381   7.896   2.616
  353POX    C1L 6113   0.378   7.848   2.762
  353POX    C1M 6114   0.509   7.785   2.808
  353POX    C1N 6115   0.527   7.784   2.960
  353POX    C1O 6116   0.476   7.658   3.029
  353POX    C1P 6117   0.536   7.654   3.169
  353POX    C1Q 6118   0.508   7.522   3.241
  353POX    C1R 6119   0.368   7.532   3.303
  353POX     CZ 6120   0.920   8.133   1.452
  353POX     OZ 6121   0.943   8.033   1.551
  353POX    C2A 6122   1.068   8.041   1.596
  353POX    O2A 6123   1.165   8.067   1.525
  353POX    C2B 6124   1.083   7.974   1.727
  353POX    C2C 6125   1.043   8.073   1.837
  353POX    C2D 6126   1.078   8.018   1.976
  353POX    C2E 6127   1.045   8.121   2.084
  353POX    C2F 6128   0.896   8.115   2.119
  353POX    C2G 6129   0.869   7.989   2.201
  353POX    C2H 6130   0.869   8.025   2.349
  353POX    C2I 6131   0.976   7.933   2.408
  353POX    C2J 6132   1.002   7.958   2.556
  353POX    C2K 6133   1.074   7.839   2.620
  353POX    C2L 6134   1.001   7.705   2.615
  353POX    C2M 6135   1.090   7.601   2.684
  353POX    C2N 6136   1.207   7.565   2.592
  353POX    C2O 6137   1.156   7.532   2.452
  353POX    C2P 6138   1.273   7.528   2.354
  354CHL    CN1 6139   3.927   0.688   1.062
  354CHL    CN2 6140   3.851   0.565   0.865
  354CHL    CN3 6141   3.925   0.451   1.063
  354CHL    NTM 6142   3.855   0.570   1.012
  354CHL     CB 6143   3.722   0.591   1.070
  355PJ2     CA 6144   3.598   0.508   1.038
  355PJ2     OA 6145   3.615   0.366   1.051
  355PJ2      P 6146   3.481   0.287   1.012
  355PJ2     OB 6147   3.410   0.369   0.911
  355PJ2     HB 6148   3.401   0.328   0.820
  355PJ2     OG 6149   3.508   0.141   1.001
  355PJ2     HG 6150   3.471   0.106   0.915
  355PJ2     OD 6151   3.398   0.312   1.148
  356POX     CD 6152   3.436   0.229   1.258
  356POX     CE 6153   3.424   0.294   1.396
  356POX     OE 6154   3.490   0.209   1.490
  356POX    C1A 6155   3.613   0.237   1.531
  356POX    O1A 6156   3.669   0.316   1.455
  356POX    C1B 6157   3.684   0.149   1.627
  356POX    C1C 6158   3.758   0.241   1.724
  356POX    C1D 6159   3.871   0.166   1.795
  356POX    C1E 6160   3.974   0.254   1.866
  356POX    C1F 6161   3.911   0.287   2.002
  356POX    C1G 6162   3.997   0.367   2.101
  356POX    C1H 6163   4.017   0.510   2.051
  356POX    C1I 6164   4.148   0.567   2.106
  356POX    C1J 6165   4.149   0.674   2.185
  356POX    C1K 6166   4.022   0.754   2.217
  356POX    C1L 6167   4.072   0.863   2.313
  356POX    C1M 6168   4.091   0.801   2.451
  356POX    C1N 6169   4.167   0.897   2.542
  356POX    C1O 6170   4.178   0.814   2.671
  356POX    C1P 6171   4.253   0.889   2.781
  356POX    C1Q 6172   4.169   0.996   2.851
  356POX    C1R 6173   4.227   1.044   2.984
  356POX     CZ 6174   3.283   0.331   1.441
  356POX     OZ 6175   3.286   0.447   1.525
  356POX    C2A 6176   3.169   0.504   1.555
  356POX    O2A 6177   3.060   0.456   1.525
  356POX    C2B 6178   3.188   0.622   1.642
  356POX    C2C 6179   3.170   0.576   1.787
  356POX    C2D 6180   3.027   0.543   1.828
  356POX    C2E 6181   3.026   0.482   1.968
  356POX    C2F 6182   2.891   0.449   2.031
  356POX    C2G 6183   2.807   0.575   2.052
  356POX    C2H 6184   2.655   0.560   2.070
  356POX    C2I 6185   2.593   0.695   2.105
  356POX    C2J 6186   2.441   0.682   2.121
  356POX    C2K 6187   2.368   0.681   1.987
  356POX    C2L 6188   2.225   0.627   1.997
  356POX    C2M 6189   2.214   0.476   1.976
  356POX    C2N 6190   2.211   0.446   1.826
  356POX    C2O 6191   2.239   0.301   1.788
  356POX    C2P 6192   2.380   0.249   1.817
  357CHL    CN1 6193   2.565   0.565   1.307
  357CHL    CN2 6194   2.694   0.522   1.501
  357CHL    CN3 6195   2.462   0.549   1.523
  357CHL    NTM 6196   2.579   0.598   1.450
  357CHL     CB 6197   2.593   0.743   1.470
  358PJ2     CA 6198   2.708   0.819   1.403
  358PJ2     OA 6199   2.836   0.778   1.451
  358PJ2      P 6200   2.952   0.888   1.431
  358PJ2     OB 6201   3.058   0.816   1.357
  358PJ2     HB 6202   3.144   0.864   1.371
  358PJ2     OG 6203   2.890   1.003   1.362
  358PJ2     HG 6204   2.957   1.075   1.347
  358PJ2     OD 6205   2.991   0.911   1.585
  359POX     CD 6206   2.908   1.009   1.647
  359POX     CE 6207   2.836   0.968   1.776
  359POX     OE 6208   2.736   1.064   1.809
  359POX    C1A 6209   2.611   1.033   1.780
  359POX    O1A 6210   2.588   0.914   1.755
  359POX    C1B 6211   2.505   1.133   1.804
  359POX    C1C 6212   2.463   1.137   1.952
  359POX    C1D 6213   2.370   1.255   1.982
  359POX    C1E 6214   2.356   1.273   2.133
  359POX    C1F 6215   2.287   1.405   2.168
  359POX    C1G 6216   2.363   1.536   2.148
  359POX    C1H 6217   2.478   1.543   2.248
  359POX    C1I 6218   2.532   1.686   2.254
  359POX    C1J 6219   2.558   1.743   2.372
  359POX    C1K 6220   2.537   1.683   2.511
  359POX    C1L 6221   2.569   1.783   2.622
  359POX    C1M 6222   2.559   1.714   2.759
  359POX    C1N 6223   2.617   1.813   2.860
  359POX    C1O 6224   2.528   1.932   2.896
  359POX    C1P 6225   2.589   2.038   2.987
  359POX    C1Q 6226   2.486   2.146   3.020
  359POX    C1R 6227   2.553   2.277   3.061
  359POX     CZ 6228   2.950   0.951   1.877
  359POX     OZ 6229   2.901   0.952   2.012
  359POX    C2A 6230   2.994   0.968   2.107
  359POX    O2A 6231   3.114   0.968   2.083
  359POX    C2B 6232   2.940   0.974   2.244
  359POX    C2C 6233   2.928   0.835   2.308
  359POX    C2D 6234   2.863   0.843   2.446
  359POX    C2E 6235   2.860   0.700   2.501
  359POX    C2F 6236   2.807   0.706   2.645
  359POX    C2G 6237   2.657   0.731   2.661
  359POX    C2H 6238   2.617   0.756   2.807
  359POX    C2I 6239   2.482   0.694   2.844
  359POX    C2J 6240   2.466   0.672   2.994
  359POX    C2K 6241   2.347   0.579   3.020
  359POX    C2L 6242   2.321   0.547   3.168
  359POX    C2M 6243   2.206   0.455   3.209
  359POX    C2N 6244   2.148   0.492   3.346
  359POX    C2O 6245   2.032   0.395   3.367
  359POX    C2P 6246   1.904   0.442   3.297
  360CHL    CN1 6247   1.556   2.703   1.862
  360CHL    CN2 6248   1.401   2.643   2.024
  360CHL    CN3 6249   1.333   2.654   1.806
  360CHL    NTM 6250   1.446   2.609   1.888
  360CHL     CB 6251   1.493   2.471   1.868
  361PJ2     CA 6252   1.398   2.355   1.842
  361PJ2     OA 6253   1.280   2.352   1.923
  361PJ2      P 6254   1.210   2.209   1.894
  361PJ2     OB 6255   1.089   2.216   1.980
  361PJ2     HB 6256   1.009   2.220   1.921
  361PJ2     OG 6257   1.194   2.214   1.747
  361PJ2     HG 6258   1.112   2.161   1.725
  361PJ2     OD 6259   1.327   2.114   1.952
  362POX     CD 6260   1.307   2.063   2.084
  362POX     CE 6261   1.441   2.015   2.141
  362POX     OE 6262   1.434   1.927   2.254
  362POX    C1A 6263   1.366   1.813   2.255
  362POX    O1A 6264   1.323   1.766   2.149
  362POX    C1B 6265   1.367   1.753   2.390
  362POX    C1C 6266   1.239   1.677   2.428
  362POX    C1D 6267   1.263   1.608   2.563
  362POX    C1E 6268   1.280   1.704   2.680
  362POX    C1F 6269   1.322   1.632   2.809
  362POX    C1G 6270   1.460   1.566   2.801
  362POX    C1H 6271   1.499   1.486   2.925
  362POX    C1I 6272   1.646   1.443   2.919
  362POX    C1J 6273   1.689   1.329   2.974
  362POX    C1K 6274   1.596   1.238   3.055
  362POX    C1L 6275   1.638   1.092   3.064
  362POX    C1M 6276   1.550   1.031   3.174
  362POX    C1N 6277   1.568   0.879   3.175
  362POX    C1O 6278   1.706   0.816   3.195
  362POX    C1P 6279   1.768   0.844   3.332
  362POX    C1Q 6280   1.914   0.799   3.333
  362POX    C1R 6281   1.977   0.810   3.472
  362POX     CZ 6282   1.522   2.142   2.167
  362POX     OZ 6283   1.463   2.243   2.249
  362POX    C2A 6284   1.533   2.356   2.247
  362POX    O2A 6285   1.630   2.366   2.173
  362POX    C2B 6286   1.470   2.455   2.338
  362POX    C2C 6287   1.565   2.573   2.359
  362POX    C2D 6288   1.660   2.537   2.473
  362POX    C2E 6289   1.586   2.523   2.606
  362POX    C2F 6290   1.692   2.492   2.713
  362POX    C2G 6291   1.636   2.475   2.855
  362POX    C2H 6292   1.756   2.467   2.950
  362POX    C2I 6293   1.832   2.600   2.948
  362POX    C2J 6294   1.944   2.596   3.053
  362POX    C2K 6295   2.089   2.598   3.005
  362POX    C2L 6296   2.194   2.576   3.114
  362POX    C2M 6297   2.184   2.425   3.138
  362POX    C2N 6298   2.272   2.387   3.257
  362POX    C2O 6299   2.239   2.247   3.308
  362POX    C2P 6300   2.303   2.208   3.441
  363CHL    CN1 6301   8.392   1.983   1.548
  363CHL    CN2 6302   8.294   2.022   1.771
  363CHL    CN3 6303   8.348   2.194   1.632
  363CHL    NTM 6304   8.294   2.057   1.628
  363CHL     CB 6305   8.168   2.067   1.555
  364PJ2     CA 6306   8.076   1.951   1.516
  364PJ2     OA 6307   8.148   1.859   1.434
  364PJ2      P 6308   8.075   1.719   1.403
  364PJ2     OB 6309   7.935   1.730   1.354
  364PJ2     HB 6310   7.895   1.650   1.310
  364PJ2     OG 6311   8.173   1.649   1.318
  364PJ2     HG 6312   8.258   1.621   1.363
  364PJ2     OD 6313   8.072   1.655   1.551
  365POX     CD 6314   8.194   1.596   1.597
  365POX     CE 6315   8.199   1.586   1.749
  365POX     OE 6316   8.325   1.536   1.794
  365POX    C1A 6317   8.422   1.623   1.819
  365POX    O1A 6318   8.406   1.739   1.784
  365POX    C1B 6319   8.546   1.573   1.885
  365POX    C1C 6320   8.521   1.576   2.036
  365POX    C1D 6321   8.659   1.568   2.100
  365POX    C1E 6322   8.660   1.565   2.253
  365POX    C1F 6323   8.803   1.531   2.293
  365POX    C1G 6324   8.808   1.520   2.445
  365POX    C1H 6325   8.757   1.384   2.494
  365POX    C1I 6326   8.789   1.358   2.641
  365POX    C1J 6327   8.896   1.291   2.682
  365POX    C1K 6328   8.975   1.204   2.585
  365POX    C1L 6329   9.115   1.260   2.558
  365POX    C1M 6330   9.232   1.195   2.631
  365POX    C1N 6331   9.370   1.205   2.565
  365POX    C1O 6332   9.487   1.129   2.626
  365POX    C1P 6333   9.484   0.982   2.584
  365POX    C1Q 6334   9.591   0.887   2.639
  365POX    C1R 6335   9.562   0.743   2.594
  365POX     CZ 6336   8.089   1.487   1.788
  365POX     OZ 6337   8.035   1.514   1.918
  365POX    C2A 6338   7.957   1.428   1.983
  365POX    O2A 6339   7.958   1.309   1.953
  365POX    C2B 6340   7.886   1.491   2.096
  365POX    C2C 6341   7.978   1.493   2.219
  365POX    C2D 6342   7.892   1.550   2.332
  365POX    C2E 6343   7.799   1.449   2.399
  365POX    C2F 6344   7.763   1.487   2.542
  365POX    C2G 6345   7.686   1.372   2.607
  365POX    C2H 6346   7.715   1.399   2.755
  365POX    C2I 6347   7.669   1.271   2.824
  365POX    C2J 6348   7.710   1.274   2.971
  365POX    C2K 6349   7.863   1.274   2.976
  365POX    C2L 6350   7.905   1.188   3.095
  365POX    C2M 6351   7.914   1.274   3.222
  365POX    C2N 6352   7.905   1.203   3.357
  365POX    C2O 6353   7.997   1.081   3.368
  365POX    C2P 6354   7.982   0.995   3.493
  366CHL    CN1 6355   1.053   0.236   0.992
  366CHL    CN2 6356   1.231   0.115   0.879
  366CHL    CN3 6357   1.139   0.025   1.077
  366CHL    NTM 6358   1.172   0.151   1.009
  366CHL     CB 6359   1.255   0.245   1.086
  367PJ2     CA 6360   1.406   0.236   1.105
  367PJ2     OA 6361   1.452   0.102   1.128
  367PJ2      P 6362   1.605   0.097   1.177
  367PJ2     OB 6363   1.651  -0.040   1.211
  367PJ2     HB 6364   1.593  -0.082   1.281
  367PJ2     OG 6365   1.688   0.177   1.084
  367PJ2     HG 6366   1.634   0.241   1.029
  367PJ2     OD 6367   1.596   0.189   1.308
  368POX     CD 6368   1.620   0.117   1.429
  368POX     CE 6369   1.592   0.191   1.560
  368POX     OE 6370   1.629   0.115   1.675
  368POX    C1A 6371   1.758   0.126   1.703
  368POX    O1A 6372   1.829   0.199   1.633
  368POX    C1B 6373   1.788   0.047   1.825
  368POX    C1C 6374   1.927  -0.014   1.831
  368POX    C1D 6375   1.946  -0.137   1.742
  368POX    C1E 6376   2.097  -0.157   1.723
  368POX    C1F 6377   2.160  -0.227   1.844
  368POX    C1G 6378   2.265  -0.143   1.917
  368POX    C1H 6379   2.303  -0.223   2.042
  368POX    C1I 6380   2.411  -0.329   2.015
  368POX    C1J 6381   2.508  -0.362   2.099
  368POX    C1K 6382   2.536  -0.296   2.234
  368POX    C1L 6383   2.687  -0.277   2.247
  368POX    C1M 6384   2.730  -0.220   2.382
  368POX    C1N 6385   2.701  -0.305   2.506
  368POX    C1O 6386   2.686  -0.232   2.640
  368POX    C1P 6387   2.678  -0.314   2.769
  368POX    C1Q 6388   2.806  -0.390   2.806
  368POX    C1R 6389   2.913  -0.286   2.836
  368POX     CZ 6390   1.443   0.220   1.575
  368POX     OZ 6391   1.383   0.280   1.691
  368POX    C2A 6392   1.251   0.292   1.693
  368POX    O2A 6393   1.185   0.247   1.600
  368POX    C2B 6394   1.197   0.371   1.806
  368POX    C2C 6395   1.134   0.284   1.915
  368POX    C2D 6396   1.216   0.185   1.999
  368POX    C2E 6397   1.291   0.254   2.113
  368POX    C2F 6398   1.203   0.320   2.219
  368POX    C2G 6399   1.283   0.374   2.338
  368POX    C2H 6400   1.351   0.260   2.415
  368POX    C2I 6401   1.436   0.320   2.527
  368POX    C2J 6402   1.486   0.223   2.633
  368POX    C2K 6403   1.565   0.281   2.750
  368POX    C2L 6404   1.607   0.169   2.846
  368POX    C2M 6405   1.672   0.051   2.773
  368POX    C2N 6406   1.693  -0.061   2.876
  368POX    C2O 6407   1.796  -0.028   2.983
  368POX    C2P 6408   1.808  -0.142   3.085
  369CHL    CN1 6409   0.292   0.996   1.418
  369CHL    CN2 6410   0.411   0.938   1.222
  369CHL    CN3 6411   0.377   1.168   1.283
  369CHL    NTM 6412   0.315   1.034   1.278
  369CHL     CB 6413   0.192   1.048   1.199
  370PJ2     CA 6414   0.117   0.922   1.155
  370PJ2     OA 6415   0.110   0.815   1.249
  370PJ2      P 6416  -0.014   0.715   1.223
  370PJ2     OB 6417  -0.120   0.805   1.175
  370PJ2     HB 6418  -0.207   0.756   1.162
  370PJ2     OG 6419   0.030   0.604   1.135
  370PJ2     HG 6420   0.130   0.599   1.137
  370PJ2     OD 6421  -0.050   0.669   1.373
  371POX     CD 6422   0.004   0.542   1.409
  371POX     CE 6423  -0.005   0.510   1.558
  371POX     OE 6424   0.062   0.386   1.584
  371POX    C1A 6425   0.195   0.384   1.590
  371POX    O1A 6426   0.260   0.487   1.577
  371POX    C1B 6427   0.244   0.245   1.604
  371POX    C1C 6428   0.273   0.200   1.748
  371POX    C1D 6429   0.279   0.048   1.761
  371POX    C1E 6430   0.338   0.008   1.897
  371POX    C1F 6431   0.372  -0.140   1.908
  371POX    C1G 6432   0.438  -0.178   2.040
  371POX    C1H 6433   0.335  -0.165   2.152
  371POX    C1I 6434   0.388  -0.191   2.293
  371POX    C1J 6435   0.327  -0.159   2.407
  371POX    C1K 6436   0.196  -0.082   2.422
  371POX    C1L 6437   0.193  -0.023   2.564
  371POX    C1M 6438   0.067   0.055   2.599
  371POX    C1N 6439   0.083   0.115   2.739
  371POX    C1O 6440  -0.014   0.231   2.761
  371POX    C1P 6441  -0.160   0.190   2.743
  371POX    C1Q 6442  -0.272   0.284   2.787
  371POX    C1R 6443  -0.249   0.412   2.707
  371POX     CZ 6444  -0.153   0.521   1.595
  371POX     OZ 6445  -0.183   0.593   1.715
  371POX    C2A 6446  -0.309   0.593   1.757
  371POX    O2A 6447  -0.400   0.558   1.683
  371POX    C2B 6448  -0.342   0.674   1.877
  371POX    C2C 6449  -0.420   0.595   1.982
  371POX    C2D 6450  -0.427   0.676   2.112
  371POX    C2E 6451  -0.520   0.605   2.211
  371POX    C2F 6452  -0.490   0.634   2.359
  371POX    C2G 6453  -0.592   0.567   2.451
  371POX    C2H 6454  -0.551   0.601   2.595
  371POX    C2I 6455  -0.588   0.742   2.640
  371POX    C2J 6456  -0.740   0.759   2.640
  371POX    C2K 6457  -0.791   0.895   2.690
  371POX    C2L 6458  -0.933   0.878   2.745
  371POX    C2M 6459  -0.933   0.825   2.889
  371POX    C2N 6460  -1.071   0.798   2.948
  371POX    C2O 6461  -1.065   0.831   3.097
  371POX    C2P 6462  -0.971   0.739   3.175
  372CHL    CN1 6463   1.400   3.284   1.702
  372CHL    CN2 6464   1.433   3.204   1.477
  372CHL    CN3 6465   1.494   3.066   1.669
  372CHL    NTM 6466   1.486   3.203   1.614
  372CHL     CB 6467   1.623   3.254   1.609
  373PJ2     CA 6468   1.665   3.379   1.531
  373PJ2     OA 6469   1.585   3.496   1.549
  373PJ2      P 6470   1.625   3.618   1.452
  373PJ2     OB 6471   1.641   3.555   1.319
  373PJ2     HB 6472   1.618   3.612   1.240
  373PJ2     OG 6473   1.516   3.714   1.480
  373PJ2     HG 6474   1.425   3.673   1.469
  373PJ2     OD 6475   1.776   3.661   1.490
  374POX     CD 6476   1.798   3.676   1.631
  374POX     CE 6477   1.947   3.693   1.664
  374POX     OE 6478   1.981   3.646   1.794
  374POX    C1A 6479   1.969   3.514   1.808
  374POX    O1A 6480   1.982   3.444   1.708
  374POX    C1B 6481   1.962   3.465   1.947
  374POX    C1C 6482   1.819   3.416   1.972
  374POX    C1D 6483   1.791   3.385   2.119
  374POX    C1E 6484   1.914   3.332   2.193
  374POX    C1F 6485   1.874   3.321   2.340
  374POX    C1G 6486   1.972   3.244   2.429
  374POX    C1H 6487   1.997   3.294   2.571
  374POX    C1I 6488   2.051   3.436   2.591
  374POX    C1J 6489   2.022   3.509   2.699
  374POX    C1K 6490   1.953   3.470   2.830
  374POX    C1L 6491   1.811   3.414   2.818
  374POX    C1M 6492   1.748   3.430   2.957
  374POX    C1N 6493   1.657   3.551   2.975
  374POX    C1O 6494   1.585   3.581   3.107
  374POX    C1P 6495   1.658   3.560   3.241
  374POX    C1Q 6496   1.563   3.596   3.356
  374POX    C1R 6497   1.637   3.569   3.487
  374POX     CZ 6498   1.977   3.843   1.652
  374POX     OZ 6499   1.908   3.934   1.738
  374POX    C2A 6500   1.914   4.067   1.733
  374POX    O2A 6501   1.999   4.118   1.661
  374POX    C2B 6502   1.799   4.125   1.806
  374POX    C2C 6503   1.848   4.236   1.899
  374POX    C2D 6504   1.729   4.258   1.993
  374POX    C2E 6505   1.749   4.194   2.130
  374POX    C2F 6506   1.632   4.229   2.223
  374POX    C2G 6507   1.644   4.175   2.366
  374POX    C2H 6508   1.516   4.210   2.443
  374POX    C2I 6509   1.427   4.087   2.423
  374POX    C2J 6510   1.279   4.123   2.424
  374POX    C2K 6511   1.199   3.994   2.410
  374POX    C2L 6512   1.077   4.004   2.502
  374POX    C2M 6513   0.990   3.883   2.469
  374POX    C2N 6514   0.872   3.855   2.562
  374POX    C2O 6515   0.771   3.762   2.495
  374POX    C2P 6516   0.679   3.831   2.394
  375CHL    CN1 6517   1.839   9.243   0.708
  375CHL    CN2 6518   1.916   9.040   0.801
  375CHL    CN3 6519   1.772   9.019   0.624
  375CHL    NTM 6520   1.799   9.105   0.741
  375CHL     CB 6521   1.685   9.106   0.833
  376PJ2     CA 6522   1.586   8.999   0.880
  376PJ2     OA 6523   1.647   8.873   0.908
  376PJ2      P 6524   1.544   8.753   0.939
  376PJ2     OB 6525   1.457   8.748   0.819
  376PJ2     HB 6526   1.382   8.809   0.842
  376PJ2     OG 6527   1.627   8.642   0.990
  376PJ2     HG 6528   1.668   8.676   1.075
  376PJ2     OD 6529   1.464   8.826   1.058
  377POX     CD 6530   1.501   8.799   1.193
  377POX     CE 6531   1.414   8.863   1.300
  377POX     OE 6532   1.466   8.847   1.433
  377POX    C1A 6533   1.406   8.917   1.528
  377POX    O1A 6534   1.331   9.012   1.506
  377POX    C1B 6535   1.445   8.882   1.667
  377POX    C1C 6536   1.383   8.959   1.783
  377POX    C1D 6537   1.440   8.912   1.917
  377POX    C1E 6538   1.398   8.976   2.050
  377POX    C1F 6539   1.466   8.912   2.172
  377POX    C1G 6540   1.452   9.004   2.294
  377POX    C1H 6541   1.313   8.997   2.358
  377POX    C1I 6542   1.282   8.863   2.424
  377POX    C1J 6543   1.279   8.851   2.557
  377POX    C1K 6544   1.298   8.961   2.662
  377POX    C1L 6545   1.349   8.931   2.803
  377POX    C1M 6546   1.267   8.832   2.884
  377POX    C1N 6547   1.132   8.878   2.940
  377POX    C1O 6548   1.037   8.769   2.989
  377POX    C1P 6549   1.099   8.638   3.039
  377POX    C1Q 6550   0.995   8.554   3.112
  377POX    C1R 6551   0.888   8.514   3.009
  377POX     CZ 6552   1.272   8.813   1.271
  377POX     OZ 6553   1.221   8.710   1.356
  377POX    C2A 6554   1.088   8.697   1.360
  377POX    O2A 6555   1.014   8.751   1.279
  377POX    C2B 6556   1.045   8.580   1.439
  377POX    C2C 6557   1.051   8.610   1.589
  377POX    C2D 6558   1.072   8.476   1.660
  377POX    C2E 6559   1.221   8.464   1.694
  377POX    C2F 6560   1.244   8.340   1.780
  377POX    C2G 6561   1.391   8.307   1.808
  377POX    C2H 6562   1.451   8.424   1.887
  377POX    C2I 6563   1.542   8.378   2.001
  377POX    C2J 6564   1.590   8.504   2.074
  377POX    C2K 6565   1.664   8.477   2.204
  377POX    C2L 6566   1.580   8.418   2.318
  377POX    C2M 6567   1.648   8.408   2.454
  377POX    C2N 6568   1.721   8.278   2.488
  377POX    C2O 6569   1.822   8.273   2.603
  377POX    C2P 6570   1.946   8.362   2.608
  378CHL    CN1 6571   3.704   7.045   0.973
  378CHL    CN2 6572   3.647   7.031   0.741
  378CHL    CN3 6573   3.626   7.239   0.861
  378CHL    NTM 6574   3.611   7.093   0.869
  378CHL     CB 6575   3.477   7.040   0.898
  379PJ2     CA 6576   3.443   6.892   0.910
  379PJ2     OA 6577   3.519   6.824   1.011
  379PJ2      P 6578   3.468   6.672   1.029
  379PJ2     OB 6579   3.415   6.627   0.899
  379PJ2     HB 6580   3.368   6.703   0.854
  379PJ2     OG 6581   3.597   6.610   1.068
  379PJ2     HG 6582   3.673   6.674   1.076
  379PJ2     OD 6583   3.351   6.660   1.139
  380POX     CD 6584   3.391   6.647   1.275
  380POX     CE 6585   3.396   6.779   1.354
  380POX     OE 6586   3.439   6.759   1.488
  380POX    C1A 6587   3.533   6.842   1.532
  380POX    O1A 6588   3.586   6.919   1.453
  380POX    C1B 6589   3.578   6.816   1.671
  380POX    C1C 6590   3.705   6.735   1.695
  380POX    C1D 6591   3.742   6.737   1.843
  380POX    C1E 6592   3.883   6.685   1.875
  380POX    C1F 6593   3.923   6.689   2.022
  380POX    C1G 6594   4.048   6.608   2.057
  380POX    C1H 6595   4.068   6.600   2.209
  380POX    C1I 6596   4.164   6.485   2.239
  380POX    C1J 6597   4.152   6.421   2.355
  380POX    C1K 6598   4.049   6.437   2.467
  380POX    C1L 6599   4.104   6.392   2.602
  380POX    C1M 6600   3.997   6.408   2.710
  380POX    C1N 6601   4.054   6.360   2.844
  380POX    C1O 6602   4.001   6.222   2.880
  380POX    C1P 6603   4.031   6.184   3.026
  380POX    C1Q 6604   3.987   6.290   3.126
  380POX    C1R 6605   4.077   6.286   3.250
  380POX     CZ 6606   3.255   6.838   1.343
  380POX     OZ 6607   3.161   6.805   1.445
  380POX    C2A 6608   3.055   6.885   1.451
  380POX    O2A 6609   3.014   6.938   1.347
  380POX    C2B 6610   2.983   6.854   1.576
  380POX    C2C 6611   2.965   6.982   1.659
  380POX    C2D 6612   3.092   7.032   1.728
  380POX    C2E 6613   3.072   7.170   1.790
  380POX    C2F 6614   3.192   7.230   1.864
  380POX    C2G 6615   3.167   7.375   1.908
  380POX    C2H 6616   3.292   7.427   1.979
  380POX    C2I 6617   3.259   7.574   2.007
  380POX    C2J 6618   3.332   7.639   2.124
  380POX    C2K 6619   3.262   7.604   2.255
  380POX    C2L 6620   3.286   7.714   2.359
  380POX    C2M 6621   3.196   7.834   2.333
  380POX    C2N 6622   3.215   7.952   2.429
  380POX    C2O 6623   3.210   7.906   2.575
  380POX    C2P 6624   3.265   7.999   2.684
  381CHL    CN1 6625   2.198   4.535   1.637
  381CHL    CN2 6626   1.975   4.441   1.580
  381CHL    CN3 6627   2.162   4.355   1.480
  381CHL    NTM 6628   2.108   4.481   1.534
  381CHL     CB 6629   2.097   4.573   1.419
  382PJ2     CA 6630   2.019   4.704   1.431
  382PJ2     OA 6631   2.087   4.802   1.510
  382PJ2      P 6632   2.006   4.939   1.488
  382PJ2     OB 6633   2.067   5.000   1.368
  382PJ2     HB 6634   2.109   5.090   1.385
  382PJ2     OG 6635   1.862   4.905   1.496
  382PJ2     HG 6636   1.840   4.891   1.592
  382PJ2     OD 6637   2.053   5.015   1.622
  383POX     CD 6638   2.005   4.969   1.749
  383POX     CE 6639   2.067   4.848   1.820
  383POX     OE 6640   1.997   4.793   1.932
  383POX    C1A 6641   1.996   4.662   1.954
  383POX    O1A 6642   2.080   4.594   1.896
  383POX    C1B 6643   1.930   4.610   2.076
  383POX    C1C 6644   1.779   4.636   2.073
  383POX    C1D 6645   1.729   4.577   2.205
  383POX    C1E 6646   1.769   4.663   2.325
  383POX    C1F 6647   1.740   4.617   2.468
  383POX    C1G 6648   1.815   4.698   2.575
  383POX    C1H 6649   1.772   4.675   2.720
  383POX    C1I 6650   1.783   4.530   2.766
  383POX    C1J 6651   1.835   4.502   2.885
  383POX    C1K 6652   1.877   4.599   2.996
  383POX    C1L 6653   1.986   4.530   3.077
  383POX    C1M 6654   2.004   4.612   3.205
  383POX    C1N 6655   2.125   4.571   3.288
  383POX    C1O 6656   2.143   4.659   3.412
  383POX    C1P 6657   2.247   4.596   3.505
  383POX    C1Q 6658   2.260   4.693   3.623
  383POX    C1R 6659   2.386   4.653   3.701
  383POX     CZ 6660   2.217   4.871   1.832
  383POX     OZ 6661   2.252   4.987   1.908
  383POX    C2A 6662   2.377   5.032   1.895
  383POX    O2A 6663   2.464   4.976   1.828
  383POX    C2B 6664   2.403   5.149   1.981
  383POX    C2C 6665   2.504   5.238   1.908
  383POX    C2D 6666   2.535   5.366   1.987
  383POX    C2E 6667   2.604   5.348   2.122
  383POX    C2F 6668   2.628   5.478   2.198
  383POX    C2G 6669   2.704   5.442   2.326
  383POX    C2H 6670   2.677   5.536   2.443
  383POX    C2I 6671   2.538   5.508   2.500
  383POX    C2J 6672   2.489   5.607   2.605
  383POX    C2K 6673   2.577   5.612   2.730
  383POX    C2L 6674   2.504   5.702   2.831
  383POX    C2M 6675   2.603   5.757   2.934
  383POX    C2N 6676   2.535   5.817   3.058
  383POX    C2O 6677   2.639   5.864   3.160
  383POX    C2P 6678   2.695   5.742   3.234
  384CHL    CN1 6679   8.064   0.674   1.475
  384CHL    CN2 6680   8.056   0.696   1.712
  384CHL    CN3 6681   8.158   0.861   1.583
  384CHL    NTM 6682   8.044   0.769   1.585
  384CHL     CB 6683   7.920   0.846   1.568
  385PJ2     CA 6684   7.888   0.922   1.439
  385PJ2     OA 6685   7.976   1.031   1.408
  385PJ2      P 6686   7.918   1.141   1.306
  385PJ2     OB 6687   8.033   1.234   1.291
  385PJ2     HB 6688   8.022   1.294   1.212
  385PJ2     OG 6689   7.879   1.043   1.203
  385PJ2     HG 6690   7.902   0.949   1.227
  385PJ2     OD 6691   7.800   1.203   1.396
  386POX     CD 6692   7.833   1.331   1.451
  386POX     CE 6693   7.735   1.374   1.561
  386POX     OE 6694   7.777   1.495   1.626
  386POX    C1A 6695   7.719   1.609   1.591
  386POX    O1A 6696   7.634   1.620   1.502
  386POX    C1B 6697   7.746   1.720   1.686
  386POX    C1C 6698   7.661   1.686   1.808
  386POX    C1D 6699   7.695   1.783   1.921
  386POX    C1E 6700   7.844   1.815   1.936
  386POX    C1F 6701   7.877   1.872   2.074
  386POX    C1G 6702   8.027   1.889   2.098
  386POX    C1H 6703   8.064   1.957   2.229
  386POX    C1I 6704   8.209   2.004   2.221
  386POX    C1J 6705   8.306   1.924   2.266
  386POX    C1K 6706   8.292   1.785   2.330
  386POX    C1L 6707   8.323   1.787   2.480
  386POX    C1M 6708   8.378   1.658   2.540
  386POX    C1N 6709   8.292   1.537   2.503
  386POX    C1O 6710   8.348   1.409   2.565
  386POX    C1P 6711   8.252   1.291   2.554
  386POX    C1Q 6712   8.115   1.298   2.623
  386POX    C1R 6713   8.025   1.186   2.572
  386POX     CZ 6714   7.741   1.264   1.667
  386POX     OZ 6715   7.661   1.280   1.784
  386POX    C2A 6716   7.659   1.177   1.869
  386POX    O2A 6717   7.730   1.078   1.853
  386POX    C2B 6718   7.570   1.205   1.984
  386POX    C2C 6719   7.551   1.083   2.074
  386POX    C2D 6720   7.443   1.117   2.176
  386POX    C2E 6721   7.434   1.013   2.287
  386POX    C2F 6722   7.314   1.038   2.379
  386POX    C2G 6723   7.305   0.957   2.509
  386POX    C2H 6724   7.188   1.007   2.593
  386POX    C2I 6725   7.153   0.909   2.705
  386POX    C2J 6726   7.018   0.951   2.763
  386POX    C2K 6727   6.987   0.844   2.869
  386POX    C2L 6728   6.853   0.869   2.937
  386POX    C2M 6729   6.886   0.943   3.067
  386POX    C2N 6730   6.930   0.842   3.173
  386POX    C2O 6731   6.951   0.923   3.301
  386POX    C2P 6732   7.054   0.873   3.402
  387CHL    CN1 6733   8.557   8.794   1.468
  387CHL    CN2 6734   8.709   8.960   1.397
  387CHL    CN3 6735   8.796   8.757   1.488
  387CHL    NTM 6736   8.688   8.815   1.407
  387CHL     CB 6737   8.691   8.755   1.272
  388PJ2     CA 6738   8.816   8.743   1.185
  388PJ2     OA 6739   8.872   8.869   1.146
  388PJ2      P 6740   9.024   8.855   1.092
  388PJ2     OB 6741   9.033   8.729   1.016
  388PJ2     HB 6742   9.031   8.757   0.920
  388PJ2     OG 6743   9.046   8.980   1.018
  388PJ2     HG 6744   9.046   8.954   0.921
  388PJ2     OD 6745   9.115   8.866   1.225
  389POX     CD 6746   9.246   8.922   1.220
  389POX     CE 6747   9.315   8.924   1.357
  389POX     OE 6748   9.455   8.950   1.348
  389POX    C1A 6749   9.503   9.073   1.342
  389POX    O1A 6750   9.427   9.170   1.345
  389POX    C1B 6751   9.650   9.070   1.360
  389POX    C1C 6752   9.700   9.118   1.496
  389POX    C1D 6753   9.836   9.059   1.535
  389POX    C1E 6754   9.904   9.113   1.661
  389POX    C1F 6755  10.032   9.031   1.683
  389POX    C1G 6756  10.096   9.062   1.819
  389POX    C1H 6757  10.008   9.003   1.929
  389POX    C1I 6758  10.073   9.003   2.068
  389POX    C1J 6759  10.148   8.908   2.123
  389POX    C1K 6760  10.198   8.784   2.049
  389POX    C1L 6761  10.178   8.636   2.081
  389POX    C1M 6762  10.207   8.600   2.226
  389POX    C1N 6763  10.231   8.452   2.258
  389POX    C1O 6764  10.299   8.445   2.395
  389POX    C1P 6765  10.219   8.509   2.509
  389POX    C1Q 6766  10.283   8.504   2.648
  389POX    C1R 6767  10.287   8.367   2.716
  389POX     CZ 6768   9.274   8.792   1.424
  389POX     OZ 6769   9.284   8.782   1.566
  389POX    C2A 6770   9.297   8.667   1.631
  389POX    O2A 6771   9.316   8.565   1.564
  389POX    C2B 6772   9.273   8.683   1.776
  389POX    C2C 6773   9.329   8.575   1.869
  389POX    C2D 6774   9.308   8.625   2.012
  389POX    C2E 6775   9.327   8.506   2.107
  389POX    C2F 6776   9.359   8.563   2.245
  389POX    C2G 6777   9.358   8.450   2.348
  389POX    C2H 6778   9.377   8.507   2.489
  389POX    C2I 6779   9.283   8.619   2.533
  389POX    C2J 6780   9.314   8.677   2.671
  389POX    C2K 6781   9.190   8.741   2.735
  389POX    C2L 6782   9.207   8.768   2.885
  389POX    C2M 6783   9.073   8.796   2.951
  389POX    C2N 6784   9.105   8.758   3.096
  389POX    C2O 6785   8.986   8.784   3.188
  389POX    C2P 6786   8.869   8.688   3.162
  390CHL    CN1 6787   0.135   3.100   1.177
  390CHL    CN2 6788   0.371   3.109   1.251
  390CHL    CN3 6789   0.226   2.919   1.288
  390CHL    NTM 6790   0.234   3.066   1.281
  390CHL     CB 6791   0.184   3.111   1.411
  391PJ2     CA 6792   0.159   3.259   1.441
  391PJ2     OA 6793   0.052   3.311   1.361
  391PJ2      P 6794   0.021   3.468   1.368
  391PJ2     OB 6795   0.141   3.545   1.330
  391PJ2     HB 6796   0.120   3.642   1.316
  391PJ2     OG 6797  -0.084   3.488   1.266
  391PJ2     HG 6798  -0.043   3.565   1.216
  391PJ2     OD 6799  -0.022   3.485   1.523
  392POX     CD 6800  -0.157   3.491   1.568
  392POX     CE 6801  -0.181   3.510   1.718
  392POX     OE 6802  -0.242   3.637   1.740
  392POX    C1A 6803  -0.375   3.641   1.731
  392POX    O1A 6804  -0.436   3.534   1.727
  392POX    C1B 6805  -0.430   3.779   1.728
  392POX    C1C 6806  -0.509   3.786   1.859
  392POX    C1D 6807  -0.567   3.925   1.884
  392POX    C1E 6808  -0.644   3.946   2.015
  392POX    C1F 6809  -0.769   3.859   2.016
  392POX    C1G 6810  -0.842   3.847   2.150
  392POX    C1H 6811  -0.879   3.980   2.215
  392POX    C1I 6812  -0.957   3.952   2.344
  392POX    C1J 6813  -0.941   4.031   2.450
  392POX    C1K 6814  -0.842   4.146   2.471
  392POX    C1L 6815  -0.887   4.206   2.604
  392POX    C1M 6816  -0.811   4.328   2.657
  392POX    C1N 6817  -0.853   4.345   2.803
  392POX    C1O 6818  -0.765   4.454   2.864
  392POX    C1P 6819  -0.800   4.484   3.010
  392POX    C1Q 6820  -0.708   4.594   3.063
  392POX    C1R 6821  -0.586   4.530   3.130
  392POX     CZ 6822  -0.054   3.469   1.794
  392POX     OZ 6823  -0.062   3.452   1.935
  392POX    C2A 6824   0.046   3.443   2.012
  392POX    O2A 6825   0.160   3.440   1.965
  392POX    C2B 6826   0.011   3.424   2.154
  392POX    C2C 6827   0.096   3.328   2.237
  392POX    C2D 6828   0.071   3.368   2.382
  392POX    C2E 6829   0.123   3.497   2.446
  392POX    C2F 6830   0.103   3.502   2.598
  392POX    C2G 6831  -0.046   3.486   2.626
  392POX    C2H 6832  -0.065   3.482   2.778
  392POX    C2I 6833  -0.215   3.460   2.793
  392POX    C2J 6834  -0.247   3.480   2.941
  392POX    C2K 6835  -0.399   3.468   2.959
  392POX    C2L 6836  -0.448   3.324   2.949
  392POX    C2M 6837  -0.598   3.307   2.973
  392POX    C2N 6838  -0.651   3.166   2.947
  392POX    C2O 6839  -0.802   3.174   2.974
  392POX    C2P 6840  -0.893   3.055   2.944
  393CHL    CN1 6841   8.076   4.760   1.655
  393CHL    CN2 6842   8.279   4.708   1.559
  393CHL    CN3 6843   8.191   4.913   1.500
  393CHL    NTM 6844   8.151   4.775   1.530
  393CHL     CB 6845   8.092   4.722   1.406
  394PJ2     CA 6846   7.962   4.784   1.355
  394PJ2     OA 6847   7.852   4.753   1.441
  394PJ2      P 6848   7.715   4.823   1.397
  394PJ2     OB 6849   7.739   4.889   1.266
  394PJ2     HB 6850   7.833   4.922   1.261
  394PJ2     OG 6851   7.598   4.734   1.416
  394PJ2     HG 6852   7.620   4.662   1.482
  394PJ2     OD 6853   7.714   4.948   1.499
  395POX     CD 6854   7.699   4.917   1.637
  395POX     CE 6855   7.693   5.042   1.725
  395POX     OE 6856   7.703   5.015   1.866
  395POX    C1A 6857   7.775   5.101   1.936
  395POX    O1A 6858   7.832   5.200   1.890
  395POX    C1B 6859   7.786   5.055   2.076
  395POX    C1C 6860   7.710   5.129   2.186
  395POX    C1D 6861   7.732   5.051   2.316
  395POX    C1E 6862   7.649   5.103   2.434
  395POX    C1F 6863   7.687   5.046   2.571
  395POX    C1G 6864   7.651   5.155   2.673
  395POX    C1H 6865   7.757   5.153   2.784
  395POX    C1I 6866   7.716   5.254   2.891
  395POX    C1J 6867   7.657   5.220   3.005
  395POX    C1K 6868   7.620   5.081   3.058
  395POX    C1L 6869   7.702   5.034   3.178
  395POX    C1M 6870   7.688   5.132   3.295
  395POX    C1N 6871   7.759   5.085   3.422
  395POX    C1O 6872   7.744   5.177   3.544
  395POX    C1P 6873   7.836   5.139   3.660
  395POX    C1Q 6874   7.852   5.239   3.774
  395POX    C1R 6875   7.722   5.237   3.856
  395POX     CZ 6876   7.573   5.124   1.676
  395POX     OZ 6877   7.445   5.086   1.726
  395POX    C2A 6878   7.342   5.167   1.706
  395POX    O2A 6879   7.351   5.270   1.639
  395POX    C2B 6880   7.224   5.113   1.777
  395POX    C2C 6881   7.199   5.166   1.918
  395POX    C2D 6882   7.074   5.094   1.971
  395POX    C2E 6883   7.046   5.126   2.118
  395POX    C2F 6884   7.156   5.083   2.214
  395POX    C2G 6885   7.119   5.139   2.351
  395POX    C2H 6886   7.231   5.107   2.451
  395POX    C2I 6887   7.229   5.182   2.584
  395POX    C2J 6888   7.094   5.174   2.656
  395POX    C2K 6889   7.101   5.250   2.789
  395POX    C2L 6890   7.222   5.210   2.873
  395POX    C2M 6891   7.222   5.273   3.013
  395POX    C2N 6892   7.255   5.422   2.998
  395POX    C2O 6893   7.230   5.498   3.129
  395POX    C2P 6894   7.276   5.437   3.261
  396CHL    CN1 6895   0.949   0.841   1.378
  396CHL    CN2 6896   1.008   1.012   1.228
  396CHL    CN3 6897   0.881   1.063   1.430
  396CHL    NTM 6898   0.989   0.983   1.371
  396CHL     CB 6899   1.113   1.007   1.446
  397PJ2     CA 6900   1.243   0.926   1.451
  397PJ2     OA 6901   1.237   0.787   1.484
  397PJ2      P 6902   1.384   0.725   1.464
  397PJ2     OB 6903   1.382   0.577   1.454
  397PJ2     HB 6904   1.296   0.536   1.484
  397PJ2     OG 6905   1.446   0.803   1.355
  397PJ2     HG 6906   1.502   0.741   1.300
  397PJ2     OD 6907   1.438   0.771   1.609
  398POX     CD 6908   1.418   0.675   1.713
  398POX     CE 6909   1.433   0.730   1.855
  398POX     OE 6910   1.474   0.623   1.941
  398POX    C1A 6911   1.594   0.568   1.935
  398POX    O1A 6912   1.659   0.570   1.830
  398POX    C1B 6913   1.611   0.487   2.058
  398POX    C1C 6914   1.758   0.473   2.097
  398POX    C1D 6915   1.762   0.404   2.233
  398POX    C1E 6916   1.907   0.357   2.252
  398POX    C1F 6917   1.906   0.237   2.347
  398POX    C1G 6918   1.860   0.106   2.281
  398POX    C1H 6919   1.906  -0.010   2.369
  398POX    C1I 6920   1.907  -0.146   2.299
  398POX    C1J 6921   1.893  -0.266   2.355
  398POX    C1K 6922   1.868  -0.275   2.506
  398POX    C1L 6923   1.760  -0.380   2.529
  398POX    C1M 6924   1.738  -0.415   2.677
  398POX    C1N 6925   1.610  -0.494   2.707
  398POX    C1O 6926   1.617  -0.524   2.857
  398POX    C1P 6927   1.500  -0.616   2.893
  398POX    C1Q 6928   1.520  -0.662   3.038
  398POX    C1R 6929   1.394  -0.729   3.092
  398POX     CZ 6930   1.306   0.802   1.901
  398POX     OZ 6931   1.322   0.858   2.031
  398POX    C2A 6932   1.213   0.912   2.086
  398POX    O2A 6933   1.110   0.939   2.026
  398POX    C2B 6934   1.229   0.947   2.229
  398POX    C2C 6935   1.167   0.834   2.312
  398POX    C2D 6936   1.187   0.857   2.462
  398POX    C2E 6937   1.281   0.746   2.508
  398POX    C2F 6938   1.291   0.743   2.661
  398POX    C2G 6939   1.160   0.693   2.722
  398POX    C2H 6940   1.125   0.547   2.694
  398POX    C2I 6941   1.019   0.497   2.792
  398POX    C2J 6942   1.002   0.346   2.769
  398POX    C2K 6943   1.118   0.258   2.816
  398POX    C2L 6944   1.153   0.265   2.965
  398POX    C2M 6945   1.272   0.175   2.998
  398POX    C2N 6946   1.322   0.205   3.139
  398POX    C2O 6947   1.240   0.185   3.267
  398POX    C2P 6948   1.292   0.268   3.385
  399CHL    CN1 6949   8.565   0.140   0.984
  399CHL    CN2 6950   8.644  -0.025   0.824
  399CHL    CN3 6951   8.552  -0.099   1.033
  399CHL    NTM 6952   8.627   0.008   0.966
  399CHL     CB 6953   8.759  -0.001   1.030
  400PJ2     CA 6954   8.821   0.095   1.132
  400PJ2     OA 6955   8.750   0.105   1.255
  400PJ2      P 6956   8.829   0.190   1.367
  400PJ2     OB 6957   8.721   0.278   1.418
  400PJ2     HB 6958   8.753   0.370   1.438
  400PJ2     OG 6959   8.948   0.262   1.319
  400PJ2     HG 6960   9.003   0.288   1.399
  400PJ2     OD 6961   8.880   0.079   1.472
  401POX     CD 6962   9.001   0.103   1.544
  401POX     CE 6963   8.964   0.079   1.691
  401POX     OE 6964   9.026   0.165   1.787
  401POX    C1A 6965   8.947   0.237   1.865
  401POX    O1A 6966   8.826   0.247   1.841
  401POX    C1B 6967   9.026   0.306   1.969
  401POX    C1C 6968   9.022   0.226   2.099
  401POX    C1D 6969   8.882   0.246   2.158
  401POX    C1E 6970   8.876   0.169   2.290
  401POX    C1F 6971   8.738   0.194   2.352
  401POX    C1G 6972   8.709   0.082   2.453
  401POX    C1H 6973   8.595   0.115   2.548
  401POX    C1I 6974   8.566  -0.005   2.639
  401POX    C1J 6975   8.450  -0.050   2.686
  401POX    C1K 6976   8.315   0.013   2.652
  401POX    C1L 6977   8.223  -0.019   2.770
  401POX    C1M 6978   8.245   0.065   2.896
  401POX    C1N 6979   8.165   0.014   3.015
  401POX    C1O 6980   8.204  -0.126   3.066
  401POX    C1P 6981   8.100  -0.179   3.165
  401POX    C1Q 6982   8.124  -0.313   3.235
  401POX    C1R 6983   8.007  -0.330   3.332
  401POX     CZ 6984   8.992  -0.069   1.712
  401POX     OZ 6985   8.962  -0.120   1.842
  401POX    C2A 6986   8.971  -0.252   1.858
  401POX    O2A 6987   8.980  -0.324   1.759
  401POX    C2B 6988   8.968  -0.292   2.000
  401POX    C2C 6989   9.086  -0.233   2.077
  401POX    C2D 6990   9.080  -0.286   2.221
  401POX    C2E 6991   8.952  -0.246   2.294
  401POX    C2F 6992   8.949  -0.293   2.440
  401POX    C2G 6993   8.808  -0.269   2.495
  401POX    C2H 6994   8.787  -0.318   2.639
  401POX    C2I 6995   8.650  -0.375   2.675
  401POX    C2J 6996   8.653  -0.433   2.817
  401POX    C2K 6997   8.512  -0.491   2.825
  401POX    C2L 6998   8.472  -0.543   2.963
  401POX    C2M 6999   8.322  -0.577   2.963
  401POX    C2N 7000   8.286  -0.658   3.087
  401POX    C2O 7001   8.152  -0.732   3.086
  401POX    C2P 7002   8.154  -0.843   3.191
  402CHL    CN1 7003   1.770   8.186   0.855
  402CHL    CN2 7004   1.587   8.082   0.970
  402CHL    CN3 7005   1.729   8.243   1.075
  402CHL    NTM 7006   1.660   8.207   0.950
  402CHL     CB 7007   1.583   8.317   0.889
  403PJ2     CA 7008   1.470   8.380   0.972
  403PJ2     OA 7009   1.370   8.298   1.035
  403PJ2      P 7010   1.288   8.377   1.149
  403PJ2     OB 7011   1.248   8.501   1.080
  403PJ2     HB 7012   1.302   8.509   0.996
  403PJ2     OG 7013   1.187   8.284   1.204
  403PJ2     HG 7014   1.238   8.200   1.225
  403PJ2     OD 7015   1.396   8.415   1.262
  404POX     CD 7016   1.446   8.310   1.345
  404POX     CE 7017   1.559   8.363   1.433
  404POX     OE 7018   1.594   8.265   1.531
  404POX    C1A 7019   1.691   8.177   1.509
  404POX    O1A 7020   1.769   8.207   1.419
  404POX    C1B 7021   1.698   8.086   1.625
  404POX    C1C 7022   1.764   7.948   1.614
  404POX    C1D 7023   1.796   7.894   1.754
  404POX    C1E 7024   1.903   7.964   1.836
  404POX    C1F 7025   1.889   7.906   1.977
  404POX    C1G 7026   1.994   7.961   2.074
  404POX    C1H 7027   1.970   7.915   2.218
  404POX    C1I 7028   1.971   8.036   2.312
  404POX    C1J 7029   2.006   8.011   2.438
  404POX    C1K 7030   2.038   7.881   2.513
  404POX    C1L 7031   2.181   7.876   2.566
  404POX    C1M 7032   2.187   7.926   2.710
  404POX    C1N 7033   2.332   7.924   2.758
  404POX    C1O 7034   2.327   7.951   2.909
  404POX    C1P 7035   2.304   8.099   2.935
  404POX    C1Q 7036   2.282   8.114   3.086
  404POX    C1R 7037   2.153   8.057   3.145
  404POX     CZ 7038   1.531   8.504   1.486
  404POX     OZ 7039   1.623   8.557   1.582
  404POX    C2A 7040   1.722   8.639   1.548
  404POX    O2A 7041   1.756   8.676   1.436
  404POX    C2B 7042   1.804   8.653   1.671
  404POX    C2C 7043   1.912   8.545   1.687
  404POX    C2D 7044   1.927   8.506   1.834
  404POX    C2E 7045   2.009   8.377   1.840
  404POX    C2F 7046   2.027   8.328   1.984
  404POX    C2G 7047   2.097   8.431   2.074
  404POX    C2H 7048   2.184   8.365   2.181
  404POX    C2I 7049   2.283   8.462   2.246
  404POX    C2J 7050   2.207   8.513   2.368
  404POX    C2K 7051   2.291   8.617   2.441
  404POX    C2L 7052   2.219   8.678   2.563
  404POX    C2M 7053   2.221   8.581   2.681
  404POX    C2N 7054   2.185   8.655   2.810
  404POX    C2O 7055   2.273   8.779   2.831
  404POX    C2P 7056   2.201   8.873   2.928
  405CHL    CN1 7057   4.222   8.984   1.345
  405CHL    CN2 7058   4.114   9.158   1.475
  405CHL    CN3 7059   4.142   9.173   1.244
  405CHL    NTM 7060   4.209   9.129   1.367
  405CHL     CB 7061   4.337   9.200   1.376
  406PJ2     CA 7062   4.330   9.353   1.379
  406PJ2     OA 7063   4.240   9.406   1.476
  406PJ2      P 7064   4.199   9.559   1.444
  406PJ2     OB 7065   4.226   9.571   1.299
  406PJ2     HB 7066   4.173   9.640   1.249
  406PJ2     OG 7067   4.063   9.581   1.500
  406PJ2     HG 7068   4.045   9.679   1.501
  406PJ2     OD 7069   4.311   9.632   1.532
  407POX     CD 7070   4.299   9.599   1.671
  407POX     CE 7071   4.369   9.706   1.755
  407POX     OE 7072   4.459   9.666   1.859
  407POX    C1A 7073   4.585   9.708   1.850
  407POX    O1A 7074   4.628   9.784   1.763
  407POX    C1B 7075   4.671   9.666   1.962
  407POX    C1C 7076   4.606   9.702   2.096
  407POX    C1D 7077   4.699   9.672   2.214
  407POX    C1E 7078   4.617   9.718   2.334
  407POX    C1F 7079   4.677   9.688   2.472
  407POX    C1G 7080   4.568   9.648   2.572
  407POX    C1H 7081   4.634   9.550   2.669
  407POX    C1I 7082   4.528   9.510   2.772
  407POX    C1J 7083   4.541   9.508   2.904
  407POX    C1K 7084   4.670   9.555   2.972
  407POX    C1L 7085   4.681   9.508   3.117
  407POX    C1M 7086   4.802   9.569   3.188
  407POX    C1N 7087   4.815   9.531   3.335
  407POX    C1O 7088   4.937   9.592   3.406
  407POX    C1P 7089   5.067   9.542   3.342
  407POX    C1Q 7090   5.177   9.647   3.360
  407POX    C1R 7091   5.296   9.592   3.282
  407POX     CZ 7092   4.264   9.809   1.794
  407POX     OZ 7093   4.287   9.925   1.875
  407POX    C2A 7094   4.338  10.032   1.815
  407POX    O2A 7095   4.355  10.027   1.693
  407POX    C2B 7096   4.349  10.150   1.903
  407POX    C2C 7097   4.496  10.159   1.946
  407POX    C2D 7098   4.521  10.189   2.093
  407POX    C2E 7099   4.671  10.222   2.095
  407POX    C2F 7100   4.722  10.235   2.239
  407POX    C2G 7101   4.697  10.103   2.312
  407POX    C2H 7102   4.714  10.114   2.464
  407POX    C2I 7103   4.593  10.176   2.534
  407POX    C2J 7104   4.618  10.200   2.683
  407POX    C2K 7105   4.625  10.072   2.766
  407POX    C2L 7106   4.633  10.116   2.912
  407POX    C2M 7107   4.623  10.002   3.014
  407POX    C2N 7108   4.586  10.039   3.158
  407POX    C2O 7109   4.566   9.907   3.232
  407POX    C2P 7110   4.554   9.916   3.384
  408CHL    CN1 7111   7.371   2.246   1.259
  408CHL    CN2 7112   7.244   2.431   1.309
  408CHL    CN3 7113   7.290   2.368   1.076
  408CHL    NTM 7114   7.344   2.383   1.212
  408CHL     CB 7115   7.463   2.466   1.190
  409PJ2     CA 7116   7.579   2.481   1.289
  409PJ2     OA 7117   7.526   2.517   1.417
  409PJ2      P 7118   7.636   2.580   1.517
  409PJ2     OB 7119   7.558   2.652   1.620
  409PJ2     HB 7120   7.607   2.728   1.663
  409PJ2     OG 7121   7.735   2.648   1.431
  409PJ2     HG 7122   7.742   2.615   1.337
  409PJ2     OD 7123   7.695   2.440   1.573
  410POX     CD 7124   7.609   2.362   1.657
  410POX     CE 7125   7.660   2.218   1.668
  410POX     OE 7126   7.559   2.128   1.714
  410POX    C1A 7127   7.471   2.077   1.630
  410POX    O1A 7128   7.495   2.050   1.512
  410POX    C1B 7129   7.353   2.021   1.701
  410POX    C1C 7130   7.224   2.097   1.733
  410POX    C1D 7131   7.261   2.176   1.859
  410POX    C1E 7132   7.306   2.094   1.980
  410POX    C1F 7133   7.425   2.163   2.046
  410POX    C1G 7134   7.527   2.063   2.101
  410POX    C1H 7135   7.621   2.132   2.201
  410POX    C1I 7136   7.545   2.151   2.332
  410POX    C1J 7137   7.585   2.113   2.453
  410POX    C1K 7138   7.723   2.056   2.484
  410POX    C1L 7139   7.730   1.921   2.555
  410POX    C1M 7140   7.875   1.888   2.591
  410POX    C1N 7141   7.948   1.971   2.696
  410POX    C1O 7142   8.056   1.882   2.759
  410POX    C1P 7143   7.999   1.770   2.846
  410POX    C1Q 7144   8.116   1.675   2.872
  410POX    C1R 7145   8.069   1.551   2.949
  410POX     CZ 7146   7.791   2.210   1.747
  410POX     OZ 7147   7.817   2.299   1.855
  410POX    C2A 7148   7.939   2.302   1.909
  410POX    O2A 7149   8.035   2.239   1.866
  410POX    C2B 7150   7.947   2.401   2.018
  410POX    C2C 7151   7.970   2.334   2.154
  410POX    C2D 7152   7.975   2.433   2.270
  410POX    C2E 7153   8.000   2.370   2.407
  410POX    C2F 7154   7.966   2.467   2.521
  410POX    C2G 7155   7.973   2.381   2.647
  410POX    C2H 7156   7.913   2.464   2.761
  410POX    C2I 7157   7.856   2.376   2.873
  410POX    C2J 7158   7.966   2.333   2.971
  410POX    C2K 7159   7.921   2.225   3.070
  410POX    C2L 7160   7.809   2.267   3.165
  410POX    C2M 7161   7.802   2.169   3.283
  410POX    C2N 7162   7.705   2.225   3.387
  410POX    C2O 7163   7.760   2.331   3.482
  410POX    C2P 7164   7.643   2.398   3.554
  411CHL    CN1 7165   8.773   1.645   1.359
  411CHL    CN2 7166   8.925   1.577   1.180
  411CHL    CN3 7167   8.887   1.801   1.231
  411CHL    NTM 7168   8.902   1.669   1.292
  411CHL     CB 7169   9.001   1.655   1.400
  412PJ2     CA 7170   9.150   1.675   1.372
  412PJ2     OA 7171   9.211   1.582   1.283
  412PJ2      P 7172   9.371   1.579   1.302
  412PJ2     OB 7173   9.422   1.466   1.222
  412PJ2     HB 7174   9.507   1.485   1.172
  412PJ2     OG 7175   9.407   1.720   1.277
  412PJ2     HG 7176   9.321   1.769   1.267
  412PJ2     OD 7177   9.380   1.544   1.459
  413POX     CD 7178   9.370   1.414   1.517
  413POX     CE 7179   9.364   1.416   1.670
  413POX     OE 7180   9.408   1.290   1.720
  413POX    C1A 7181   9.478   1.290   1.834
  413POX    O1A 7182   9.513   1.400   1.878
  413POX    C1B 7183   9.521   1.162   1.894
  413POX    C1C 7184   9.643   1.124   1.810
  413POX    C1D 7185   9.701   0.990   1.854
  413POX    C1E 7186   9.821   0.936   1.776
  413POX    C1F 7187   9.868   0.793   1.803
  413POX    C1G 7188  10.004   0.773   1.736
  413POX    C1H 7189  10.046   0.627   1.758
  413POX    C1I 7190  10.000   0.511   1.670
  413POX    C1J 7191   9.944   0.397   1.709
  413POX    C1K 7192   9.915   0.370   1.856
  413POX    C1L 7193   9.796   0.280   1.890
  413POX    C1M 7194   9.754   0.261   2.036
  413POX    C1N 7195   9.859   0.180   2.113
  413POX    C1O 7196   9.812   0.147   2.255
  413POX    C1P 7197   9.899   0.045   2.328
  413POX    C1Q 7198  10.033   0.097   2.381
  413POX    C1R 7199  10.124  -0.003   2.452
  413POX     CZ 7200   9.220   1.452   1.707
  413POX     OZ 7201   9.196   1.428   1.846
  413POX    C2A 7202   9.077   1.437   1.905
  413POX    O2A 7203   8.972   1.421   1.842
  413POX    C2B 7204   9.082   1.421   2.052
  413POX    C2C 7205   9.092   1.279   2.109
  413POX    C2D 7206   9.232   1.219   2.102
  413POX    C2E 7207   9.246   1.099   2.197
  413POX    C2F 7208   9.158   0.980   2.158
  413POX    C2G 7209   9.190   0.864   2.252
  413POX    C2H 7210   9.093   0.749   2.226
  413POX    C2I 7211   9.095   0.651   2.344
  413POX    C2J 7212   9.086   0.715   2.483
  413POX    C2K 7213   9.162   0.645   2.596
  413POX    C2L 7214   9.140   0.687   2.742
  413POX    C2M 7215   9.246   0.612   2.823
  413POX    C2N 7216   9.228   0.646   2.971
  413POX    C2O 7217   9.328   0.560   3.049
  413POX    C2P 7218   9.298   0.587   3.197
  414CHL    CN1 7219   1.760   7.765   1.058
  414CHL    CN2 7220   1.825   7.693   1.283
  414CHL    CN3 7221   1.753   7.545   1.119
  414CHL    NTM 7222   1.834   7.666   1.139
  414CHL     CB 7223   1.973   7.666   1.092
  415PJ2     CA 7224   2.078   7.569   1.147
  415PJ2     OA 7225   2.039   7.432   1.127
  415PJ2      P 7226   2.173   7.344   1.144
  415PJ2     OB 7227   2.107   7.216   1.176
  415PJ2     HB 7228   2.032   7.226   1.241
  415PJ2     OG 7229   2.252   7.355   1.020
  415PJ2     HG 7230   2.269   7.453   1.005
  415PJ2     OD 7231   2.246   7.402   1.275
  416POX     CD 7232   2.205   7.342   1.399
  416POX     CE 7233   2.280   7.396   1.521
  416POX     OE 7234   2.250   7.321   1.639
  416POX    C1A 7235   2.348   7.254   1.699
  416POX    O1A 7236   2.458   7.243   1.645
  416POX    C1B 7237   2.309   7.201   1.831
  416POX    C1C 7238   2.355   7.299   1.940
  416POX    C1D 7239   2.249   7.318   2.049
  416POX    C1E 7240   2.283   7.434   2.143
  416POX    C1F 7241   2.165   7.458   2.237
  416POX    C1G 7242   2.185   7.581   2.326
  416POX    C1H 7243   2.267   7.539   2.449
  416POX    C1I 7244   2.189   7.464   2.557
  416POX    C1J 7245   2.232   7.351   2.612
  416POX    C1K 7246   2.348   7.259   2.571
  416POX    C1L 7247   2.272   7.131   2.538
  416POX    C1M 7248   2.372   7.043   2.462
  416POX    C1N 7249   2.373   7.087   2.316
  416POX    C1O 7250   2.430   6.982   2.220
  416POX    C1P 7251   2.573   6.946   2.261
  416POX    C1Q 7252   2.659   6.871   2.160
  416POX    C1R 7253   2.675   6.954   2.032
  416POX     CZ 7254   2.256   7.547   1.529
  416POX     OZ 7255   2.344   7.631   1.604
  416POX    C2A 7256   2.276   7.695   1.699
  416POX    O2A 7257   2.154   7.711   1.694
  416POX    C2B 7258   2.360   7.774   1.791
  416POX    C2C 7259   2.311   7.801   1.933
  416POX    C2D 7260   2.391   7.912   2.001
  416POX    C2E 7261   2.376   7.903   2.153
  416POX    C2F 7262   2.430   8.036   2.206
  416POX    C2G 7263   2.437   8.027   2.359
  416POX    C2H 7264   2.483   8.165   2.407
  416POX    C2I 7265   2.518   8.157   2.555
  416POX    C2J 7266   2.506   8.301   2.606
  416POX    C2K 7267   2.548   8.342   2.747
  416POX    C2L 7268   2.689   8.292   2.780
  416POX    C2M 7269   2.731   8.354   2.914
  416POX    C2N 7270   2.875   8.307   2.932
  416POX    C2O 7271   2.973   8.391   2.850
  416POX    C2P 7272   3.099   8.315   2.809
  417CHL    CN1 7273   2.828   1.267   4.845
  417CHL    CN2 7274   2.956   1.112   4.969
  417CHL    CN3 7275   2.996   1.141   4.731
  417CHL    NTM 7276   2.962   1.208   4.858
  417CHL     CB 7277   3.064   1.310   4.885
  418PJ2     CA 7278   3.214   1.287   4.905
  418PJ2     OA 7279   3.244   1.176   4.990
  418PJ2      P 7280   3.396   1.169   5.042
  418PJ2     OB 7281   3.422   1.304   5.096
  418PJ2     HB 7282   3.508   1.286   5.143
  418PJ2     OG 7283   3.410   1.054   5.134
  418PJ2     HG 7284   3.499   1.059   5.179
  418PJ2     OD 7285   3.475   1.139   4.905
  419POX     CD 7286   3.474   1.007   4.850
  419POX     CE 7287   3.504   1.011   4.700
  419POX     OE 7288   3.430   0.910   4.631
  419POX    C1A 7289   3.324   0.943   4.557
  419POX    O1A 7290   3.278   1.056   4.568
  419POX    C1B 7291   3.263   0.844   4.466
  419POX    C1C 7292   3.110   0.855   4.469
  419POX    C1D 7293   3.034   0.764   4.372
  419POX    C1E 7294   3.034   0.826   4.232
  419POX    C1F 7295   2.924   0.754   4.153
  419POX    C1G 7296   2.791   0.776   4.226
  419POX    C1H 7297   2.683   0.690   4.160
  419POX    C1I 7298   2.562   0.647   4.244
  419POX    C1J 7299   2.503   0.531   4.218
  419POX    C1K 7300   2.560   0.434   4.114
  419POX    C1L 7301   2.467   0.410   3.995
  419POX    C1M 7302   2.540   0.332   3.885
  419POX    C1N 7303   2.439   0.303   3.774
  419POX    C1O 7304   2.516   0.234   3.661
  419POX    C1P 7305   2.450   0.232   3.523
  419POX    C1Q 7306   2.518   0.134   3.426
  419POX    C1R 7307   2.428   0.111   3.305
  419POX     CZ 7308   3.655   1.015   4.677
  419POX     OZ 7309   3.704   1.028   4.543
  419POX    C2A 7310   3.824   0.979   4.515
  419POX    O2A 7311   3.908   0.965   4.604
  419POX    C2B 7312   3.853   0.973   4.371
  419POX    C2C 7313   3.991   1.028   4.333
  419POX    C2D 7314   4.035   1.008   4.188
  419POX    C2E 7315   3.975   1.117   4.099
  419POX    C2F 7316   3.946   1.051   3.964
  419POX    C2G 7317   3.861   0.924   3.972
  419POX    C2H 7318   3.857   0.868   3.829
  419POX    C2I 7319   3.733   0.912   3.751
  419POX    C2J 7320   3.659   0.805   3.670
  419POX    C2K 7321   3.518   0.847   3.629
  419POX    C2L 7322   3.442   0.752   3.536
  419POX    C2M 7323   3.430   0.792   3.389
  419POX    C2N 7324   3.325   0.903   3.379
  419POX    C2O 7325   3.357   0.989   3.257
  419POX    C2P 7326   3.263   1.108   3.241
  420CHL    CN1 7327   5.086   3.277   5.190
  420CHL    CN2 7328   5.252   3.212   5.345
  420CHL    CN3 7329   5.209   3.082   5.147
  420CHL    NTM 7330   5.220   3.218   5.201
  420CHL     CB 7331   5.315   3.307   5.133
  421PJ2     CA 7332   5.440   3.250   5.066
  421PJ2     OA 7333   5.514   3.170   5.159
  421PJ2      P 7334   5.617   3.077   5.076
  421PJ2     OB 7335   5.673   3.152   4.962
  421PJ2     HB 7336   5.620   3.156   4.877
  421PJ2     OG 7337   5.694   3.026   5.191
  421PJ2     HG 7338   5.633   3.029   5.270
  421PJ2     OD 7339   5.508   2.970   5.027
  422POX     CD 7340   5.565   2.868   4.944
  422POX     CE 7341   5.463   2.788   4.862
  422POX     OE 7342   5.527   2.671   4.809
  422POX    C1A 7343   5.506   2.559   4.878
  422POX    O1A 7344   5.482   2.568   4.998
  422POX    C1B 7345   5.529   2.437   4.798
  422POX    C1C 7346   5.399   2.387   4.734
  422POX    C1D 7347   5.288   2.364   4.837
  422POX    C1E 7348   5.155   2.309   4.787
  422POX    C1F 7349   5.072   2.408   4.705
  422POX    C1G 7350   5.022   2.521   4.796
  422POX    C1H 7351   4.936   2.616   4.712
  422POX    C1I 7352   5.008   2.711   4.617
  422POX    C1J 7353   4.953   2.766   4.509
  422POX    C1K 7354   4.817   2.737   4.446
  422POX    C1L 7355   4.769   2.845   4.350
  422POX    C1M 7356   4.653   2.778   4.275
  422POX    C1N 7357   4.600   2.853   4.152
  422POX    C1O 7358   4.701   2.822   4.040
  422POX    C1P 7359   4.672   2.897   3.910
  422POX    C1Q 7360   4.790   2.894   3.812
  422POX    C1R 7361   4.916   2.962   3.864
  422POX     CZ 7362   5.383   2.880   4.771
  422POX     OZ 7363   5.441   2.975   4.681
  422POX    C2A 7364   5.363   3.068   4.628
  422POX    O2A 7365   5.244   3.071   4.657
  422POX    C2B 7366   5.441   3.169   4.552
  422POX    C2C 7367   5.484   3.126   4.412
  422POX    C2D 7368   5.624   3.180   4.386
  422POX    C2E 7369   5.624   3.327   4.341
  422POX    C2F 7370   5.763   3.371   4.296
  422POX    C2G 7371   5.748   3.491   4.203
  422POX    C2H 7372   5.887   3.550   4.174
  422POX    C2I 7373   5.963   3.464   4.073
  422POX    C2J 7374   5.951   3.530   3.935
  422POX    C2K 7375   6.025   3.461   3.821
  422POX    C2L 7376   5.958   3.330   3.780
  422POX    C2M 7377   6.035   3.254   3.671
  422POX    C2N 7378   6.177   3.212   3.711
  422POX    C2O 7379   6.212   3.071   3.663
  422POX    C2P 7380   6.251   3.063   3.516
  423CHL    CN1 7381   4.752   5.293   5.475
  423CHL    CN2 7382   4.986   5.261   5.464
  423CHL    CN3 7383   4.907   5.470   5.419
  423CHL    NTM 7384   4.873   5.329   5.399
  423CHL     CB 7385   4.858   5.286   5.259
  424PJ2     CA 7386   4.967   5.311   5.154
  424PJ2     OA 7387   5.093   5.249   5.179
  424PJ2      P 7388   5.210   5.324   5.097
  424PJ2     OB 7389   5.150   5.424   5.006
  424PJ2     HB 7390   5.222   5.490   4.983
  424PJ2     OG 7391   5.322   5.362   5.186
  424PJ2     HG 7392   5.355   5.283   5.238
  424PJ2     OD 7393   5.256   5.202   5.004
  425POX     CD 7394   5.183   5.165   4.886
  425POX     CE 7395   5.195   5.246   4.756
  425POX     OE 7396   5.128   5.172   4.653
  425POX    C1A 7397   5.000   5.181   4.621
  425POX    O1A 7398   4.922   5.236   4.698
  425POX    C1B 7399   4.945   5.105   4.506
  425POX    C1C 7400   5.032   5.125   4.382
  425POX    C1D 7401   4.971   5.065   4.255
  425POX    C1E 7402   4.858   5.150   4.196
  425POX    C1F 7403   4.821   5.116   4.051
  425POX    C1G 7404   4.728   5.216   3.983
  425POX    C1H 7405   4.658   5.159   3.860
  425POX    C1I 7406   4.748   5.179   3.738
  425POX    C1J 7407   4.709   5.193   3.612
  425POX    C1K 7408   4.567   5.172   3.560
  425POX    C1L 7409   4.544   5.273   3.448
  425POX    C1M 7410   4.616   5.231   3.319
  425POX    C1N 7411   4.533   5.298   3.209
  425POX    C1O 7412   4.593   5.258   3.074
  425POX    C1P 7413   4.514   5.328   2.963
  425POX    C1Q 7414   4.557   5.475   2.965
  425POX    C1R 7415   4.494   5.562   2.855
  425POX     CZ 7416   5.344   5.259   4.725
  425POX     OZ 7417   5.398   5.348   4.626
  425POX    C2A 7418   5.530   5.356   4.619
  425POX    O2A 7419   5.595   5.360   4.724
  425POX    C2B 7420   5.587   5.410   4.494
  425POX    C2C 7421   5.644   5.301   4.403
  425POX    C2D 7422   5.686   5.335   4.259
  425POX    C2E 7423   5.798   5.439   4.272
  425POX    C2F 7424   5.834   5.502   4.138
  425POX    C2G 7425   5.907   5.413   4.037
  425POX    C2H 7426   5.935   5.488   3.907
  425POX    C2I 7427   6.053   5.585   3.914
  425POX    C2J 7428   6.008   5.714   3.846
  425POX    C2K 7429   6.023   5.712   3.694
  425POX    C2L 7430   6.041   5.856   3.644
  425POX    C2M 7431   6.007   5.853   3.495
  425POX    C2N 7432   6.054   5.985   3.432
  425POX    C2O 7433   5.970   6.103   3.480
  425POX    C2P 7434   5.956   6.207   3.370
  426CHL    CN1 7435   7.414   5.333   5.895
  426CHL    CN2 7436   7.186   5.415   5.877
  426CHL    CN3 7437   7.233   5.228   6.017
  426CHL    NTM 7438   7.272   5.297   5.893
  426CHL     CB 7439   7.240   5.198   5.788
  427PJ2     CA 7440   7.270   5.209   5.639
  427PJ2     OA 7441   7.210   5.317   5.566
  427PJ2      P 7442   7.083   5.269   5.479
  427PJ2     OB 7443   7.058   5.124   5.490
  427PJ2     HB 7444   6.967   5.106   5.451
  427PJ2     OG 7445   6.967   5.361   5.487
  427PJ2     HG 7446   7.004   5.452   5.507
  427PJ2     OD 7447   7.129   5.289   5.326
  428POX     CD 7448   7.166   5.424   5.298
  428POX     CE 7449   7.245   5.443   5.168
  428POX     OE 7450   7.255   5.582   5.136
  428POX    C1A 7451   7.353   5.613   5.052
  428POX    O1A 7452   7.459   5.565   5.094
  428POX    C1B 7453   7.348   5.749   4.994
  428POX    C1C 7454   7.284   5.738   4.855
  428POX    C1D 7455   7.274   5.877   4.792
  428POX    C1E 7456   7.246   5.884   4.641
  428POX    C1F 7457   7.359   5.826   4.556
  428POX    C1G 7458   7.330   5.847   4.408
  428POX    C1H 7459   7.387   5.731   4.327
  428POX    C1I 7460   7.343   5.736   4.180
  428POX    C1J 7461   7.417   5.681   4.085
  428POX    C1K 7462   7.556   5.618   4.099
  428POX    C1L 7463   7.634   5.637   3.969
  428POX    C1M 7464   7.743   5.744   3.977
  428POX    C1N 7465   7.811   5.758   3.840
  428POX    C1O 7466   7.930   5.854   3.834
  428POX    C1P 7467   7.955   5.882   3.685
  428POX    C1Q 7468   8.083   5.961   3.660
  428POX    C1R 7469   8.096   6.091   3.740
  428POX     CZ 7470   7.195   5.345   5.062
  428POX     OZ 7471   7.233   5.384   4.930
  428POX    C2A 7472   7.207   5.292   4.838
  428POX    O2A 7473   7.186   5.175   4.869
  428POX    C2B 7474   7.238   5.348   4.704
  428POX    C2C 7475   7.367   5.300   4.638
  428POX    C2D 7476   7.392   5.380   4.510
  428POX    C2E 7477   7.471   5.277   4.428
  428POX    C2F 7478   7.465   5.309   4.279
  428POX    C2G 7479   7.330   5.284   4.212
  428POX    C2H 7480   7.364   5.285   4.062
  428POX    C2I 7481   7.230   5.306   3.990
  428POX    C2J 7482   7.255   5.352   3.847
  428POX    C2K 7483   7.127   5.368   3.764
  428POX    C2L 7484   7.131   5.444   3.631
  428POX    C2M 7485   7.161   5.593   3.652
  428POX    C2N 7486   7.150   5.676   3.524
  428POX    C2O 7487   7.074   5.806   3.552
  428POX    C2P 7488   7.080   5.899   3.430
  429CHL    CN1 7489   2.518   2.931   5.440
  429CHL    CN2 7490   2.590   3.036   5.241
  429CHL    CN3 7491   2.554   2.808   5.228
  429CHL    NTM 7492   2.504   2.929   5.294
  429CHL     CB 7493   2.361   2.926   5.259
  430PJ2     CA 7494   2.263   3.044   5.269
  430PJ2     OA 7495   2.311   3.178   5.255
  430PJ2      P 7496   2.192   3.285   5.248
  430PJ2     OB 7497   2.078   3.248   5.336
  430PJ2     HB 7498   2.017   3.326   5.343
  430PJ2     OG 7499   2.253   3.419   5.252
  430PJ2     HG 7500   2.187   3.491   5.273
  430PJ2     OD 7501   2.137   3.263   5.098
  431POX     CD 7502   2.191   3.356   5.004
  431POX     CE 7503   2.160   3.309   4.862
  431POX     OE 7504   2.244   3.368   4.762
  431POX    C1A 7505   2.366   3.315   4.760
  431POX    O1A 7506   2.413   3.230   4.836
  431POX    C1B 7507   2.440   3.363   4.641
  431POX    C1C 7508   2.590   3.334   4.643
  431POX    C1D 7509   2.662   3.383   4.518
  431POX    C1E 7510   2.693   3.531   4.540
  431POX    C1F 7511   2.809   3.582   4.454
  431POX    C1G 7512   2.821   3.725   4.508
  431POX    C1H 7513   2.903   3.820   4.420
  431POX    C1I 7514   2.909   3.967   4.463
  431POX    C1J 7515   2.869   4.069   4.387
  431POX    C1K 7516   2.842   4.048   4.237
  431POX    C1L 7517   2.938   4.107   4.134
  431POX    C1M 7518   2.876   4.093   3.995
  431POX    C1N 7519   2.955   4.163   3.884
  431POX    C1O 7520   2.892   4.170   3.744
  431POX    C1P 7521   2.769   4.260   3.758
  431POX    C1Q 7522   2.739   4.353   3.640
  431POX    C1R 7523   2.855   4.413   3.559
  431POX     CZ 7524   2.008   3.314   4.842
  431POX     OZ 7525   1.956   3.230   4.738
  431POX    C2A 7526   1.831   3.197   4.708
  431POX    O2A 7527   1.745   3.206   4.795
  431POX    C2B 7528   1.817   3.101   4.596
  431POX    C2C 7529   1.808   3.165   4.457
  431POX    C2D 7530   1.835   3.072   4.338
  431POX    C2E 7531   1.840   3.136   4.199
  431POX    C2F 7532   1.898   3.052   4.085
  431POX    C2G 7533   1.928   3.143   3.966
  431POX    C2H 7534   2.001   3.056   3.863
  431POX    C2I 7535   2.015   3.123   3.726
  431POX    C2J 7536   2.089   3.257   3.731
  431POX    C2K 7537   2.061   3.308   3.589
  431POX    C2L 7538   2.151   3.430   3.567
  431POX    C2M 7539   2.145   3.464   3.418
  431POX    C2N 7540   2.255   3.556   3.365
  431POX    C2O 7541   2.224   3.602   3.222
  431POX    C2P 7542   2.270   3.505   3.113
  432CHL    CN1 7543   7.235   1.276   5.495
  432CHL    CN2 7544   7.360   1.475   5.421
  432CHL    CN3 7545   7.437   1.372   5.613
  432CHL    NTM 7546   7.315   1.393   5.534
  432CHL     CB 7547   7.224   1.469   5.622
  433PJ2     CA 7548   7.132   1.581   5.571
  433PJ2     OA 7549   7.044   1.554   5.462
  433PJ2      P 7550   6.967   1.687   5.413
  433PJ2     OB 7551   6.835   1.671   5.349
  433PJ2     HB 7552   6.826   1.582   5.306
  433PJ2     OG 7553   6.971   1.774   5.532
  433PJ2     HG 7554   6.896   1.841   5.537
  433PJ2     OD 7555   7.084   1.750   5.322
  434POX     CD 7556   7.057   1.737   5.182
  434POX     CE 7557   7.169   1.794   5.094
  434POX     OE 7558   7.139   1.804   4.955
  434POX    C1A 7559   7.060   1.897   4.900
  434POX    O1A 7560   7.037   2.001   4.962
  434POX    C1B 7561   7.012   1.860   4.765
  434POX    C1C 7562   7.022   1.986   4.680
  434POX    C1D 7563   7.032   1.965   4.528
  434POX    C1E 7564   7.081   2.085   4.447
  434POX    C1F 7565   7.125   2.037   4.309
  434POX    C1G 7566   7.198   2.155   4.245
  434POX    C1H 7567   7.228   2.144   4.095
  434POX    C1I 7568   7.334   2.245   4.049
  434POX    C1J 7569   7.416   2.243   3.944
  434POX    C1K 7570   7.417   2.140   3.831
  434POX    C1L 7571   7.321   2.160   3.714
  434POX    C1M 7572   7.369   2.070   3.600
  434POX    C1N 7573   7.271   2.077   3.483
  434POX    C1O 7574   7.131   2.042   3.533
  434POX    C1P 7575   7.051   1.989   3.415
  434POX    C1Q 7576   6.921   1.921   3.460
  434POX    C1R 7577   6.838   1.878   3.339
  434POX     CZ 7578   7.295   1.713   5.128
  434POX     OZ 7579   7.416   1.760   5.069
  434POX    C2A 7580   7.516   1.672   5.066
  434POX    O2A 7581   7.494   1.551   5.076
  434POX    C2B 7582   7.644   1.738   5.031
  434POX    C2C 7583   7.669   1.727   4.880
  434POX    C2D 7584   7.783   1.821   4.842
  434POX    C2E 7585   7.799   1.814   4.690
  434POX    C2F 7586   7.924   1.889   4.644
  434POX    C2G 7587   7.920   1.905   4.492
  434POX    C2H 7588   8.045   1.975   4.437
  434POX    C2I 7589   8.018   1.995   4.288
  434POX    C2J 7590   8.138   2.056   4.215
  434POX    C2K 7591   8.103   2.069   4.067
  434POX    C2L 7592   8.231   2.119   4.001
  434POX    C2M 7593   8.232   2.109   3.848
  434POX    C2N 7594   8.117   2.197   3.799
  434POX    C2O 7595   8.090   2.153   3.655
  434POX    C2P 7596   8.190   2.200   3.548
  435CHL    CN1 7597   5.970   5.985   5.687
  435CHL    CN2 7598   5.794   5.828   5.757
  435CHL    CN3 7599   5.989   5.748   5.654
  435CHL    NTM 7600   5.896   5.862   5.656
  435CHL     CB 7601   5.847   5.883   5.518
  436PJ2     CA 7602   5.747   5.787   5.454
  436PJ2     OA 7603   5.621   5.767   5.519
  436PJ2      P 7604   5.557   5.640   5.443
  436PJ2     OB 7605   5.647   5.522   5.443
  436PJ2     HB 7606   5.738   5.563   5.431
  436PJ2     OG 7607   5.417   5.624   5.489
  436PJ2     HG 7608   5.390   5.703   5.543
  436PJ2     OD 7609   5.568   5.692   5.291
  437POX     CD 7610   5.485   5.634   5.190
  437POX     CE 7611   5.507   5.690   5.050
  437POX     OE 7612   5.417   5.644   4.949
  437POX    C1A 7613   5.305   5.706   4.913
  437POX    O1A 7614   5.264   5.799   4.981
  437POX    C1B 7615   5.227   5.646   4.802
  437POX    C1C 7616   5.181   5.749   4.699
  437POX    C1D 7617   5.130   5.669   4.580
  437POX    C1E 7618   5.229   5.597   4.488
  437POX    C1F 7619   5.166   5.512   4.378
  437POX    C1G 7620   5.259   5.487   4.258
  437POX    C1H 7621   5.185   5.397   4.158
  437POX    C1I 7622   5.064   5.461   4.091
  437POX    C1J 7623   5.049   5.469   3.959
  437POX    C1K 7624   5.141   5.431   3.843
  437POX    C1L 7625   5.063   5.413   3.713
  437POX    C1M 7626   5.146   5.366   3.592
  437POX    C1N 7627   5.076   5.430   3.472
  437POX    C1O 7628   5.136   5.357   3.352
  437POX    C1P 7629   5.060   5.394   3.225
  437POX    C1Q 7630   5.132   5.343   3.099
  437POX    C1R 7631   5.119   5.195   3.066
  437POX     CZ 7632   5.648   5.636   5.024
  437POX     OZ 7633   5.723   5.703   4.922
  437POX    C2A 7634   5.838   5.657   4.874
  437POX    O2A 7635   5.876   5.546   4.911
  437POX    C2B 7636   5.919   5.759   4.803
  437POX    C2C 7637   6.022   5.698   4.708
  437POX    C2D 7638   5.967   5.633   4.580
  437POX    C2E 7639   6.073   5.618   4.470
  437POX    C2F 7640   6.189   5.532   4.522
  437POX    C2G 7641   6.298   5.512   4.416
  437POX    C2H 7642   6.251   5.434   4.293
  437POX    C2I 7643   6.367   5.385   4.206
  437POX    C2J 7644   6.312   5.282   4.107
  437POX    C2K 7645   6.416   5.234   4.007
  437POX    C2L 7646   6.375   5.108   3.931
  437POX    C2M 7647   6.246   5.127   3.851
  437POX    C2N 7648   6.292   5.167   3.710
  437POX    C2O 7649   6.175   5.187   3.614
  437POX    C2P 7650   6.209   5.276   3.495
  438CHL    CN1 7651   4.440   1.341   5.620
  438CHL    CN2 7652   4.357   1.474   5.429
  438CHL    CN3 7653   4.325   1.231   5.458
  438CHL    NTM 7654   4.414   1.347   5.475
  438CHL     CB 7655   4.535   1.320   5.397
  439PJ2     CA 7656   4.673   1.381   5.427
  439PJ2     OA 7657   4.681   1.522   5.410
  439PJ2      P 7658   4.828   1.586   5.424
  439PJ2     OB 7659   4.802   1.731   5.408
  439PJ2     HB 7660   4.882   1.787   5.429
  439PJ2     OG 7661   4.906   1.522   5.531
  439PJ2     HG 7662   4.984   1.578   5.558
  439PJ2     OD 7663   4.879   1.537   5.279
  440POX     CD 7664   4.858   1.615   5.161
  440POX     CE 7665   4.878   1.547   5.025
  440POX     OE 7666   4.904   1.649   4.928
  440POX    C1A 7667   5.033   1.676   4.911
  440POX    O1A 7668   5.120   1.608   4.966
  440POX    C1B 7669   5.044   1.793   4.821
  440POX    C1C 7670   5.118   1.765   4.690
  440POX    C1D 7671   5.139   1.897   4.615
  440POX    C1E 7672   5.187   1.866   4.473
  440POX    C1F 7673   5.074   1.818   4.382
  440POX    C1G 7674   5.124   1.818   4.237
  440POX    C1H 7675   5.045   1.738   4.133
  440POX    C1I 7676   5.104   1.759   3.993
  440POX    C1J 7677   5.067   1.691   3.885
  440POX    C1K 7678   4.943   1.602   3.895
  440POX    C1L 7679   4.852   1.610   3.772
  440POX    C1M 7680   4.748   1.497   3.772
  440POX    C1N 7681   4.647   1.503   3.886
  440POX    C1O 7682   4.549   1.390   3.852
  440POX    C1P 7683   4.441   1.375   3.959
  440POX    C1Q 7684   4.297   1.388   3.909
  440POX    C1R 7685   4.273   1.279   3.804
  440POX     CZ 7686   4.750   1.471   4.990
  440POX     OZ 7687   4.772   1.395   4.871
  440POX    C2A 7688   4.668   1.332   4.817
  440POX    O2A 7689   4.572   1.306   4.889
  440POX    C2B 7690   4.695   1.271   4.684
  440POX    C2C 7691   4.793   1.352   4.601
  440POX    C2D 7692   4.814   1.316   4.454
  440POX    C2E 7693   4.892   1.425   4.378
  440POX    C2F 7694   4.920   1.381   4.235
  440POX    C2G 7695   5.043   1.289   4.227
  440POX    C2H 7696   5.076   1.232   4.089
  440POX    C2I 7697   5.170   1.325   4.011
  440POX    C2J 7698   5.204   1.262   3.876
  440POX    C2K 7699   5.267   1.124   3.896
  440POX    C2L 7700   5.290   1.055   3.761
  440POX    C2M 7701   5.389   0.940   3.782
  440POX    C2N 7702   5.424   0.910   3.636
  440POX    C2O 7703   5.523   0.793   3.630
  440POX    C2P 7704   5.565   0.752   3.489
  441CHL    CN1 7705   7.216   2.849   5.991
  441CHL    CN2 7706   6.970   2.858   5.979
  441CHL    CN3 7707   7.099   2.684   5.888
  441CHL    NTM 7708   7.096   2.829   5.909
  441CHL     CB 7709   7.121   2.899   5.781
  442PJ2     CA 7710   7.005   2.923   5.684
  442PJ2     OA 7711   6.910   2.824   5.645
  442PJ2      P 7712   6.765   2.893   5.632
  442PJ2     OB 7713   6.662   2.788   5.638
  442PJ2     HB 7714   6.679   2.733   5.556
  442PJ2     OG 7715   6.753   3.009   5.724
  442PJ2     HG 7716   6.846   3.039   5.745
  442PJ2     OD 7717   6.769   2.929   5.475
  443POX     CD 7718   6.774   2.818   5.384
  443POX     CE 7719   6.787   2.853   5.236
  443POX     OE 7720   6.745   2.752   5.144
  443POX    C1A 7721   6.689   2.802   5.034
  443POX    O1A 7722   6.642   2.916   5.025
  443POX    C1B 7723   6.666   2.698   4.931
  443POX    C1C 7724   6.518   2.668   4.904
  443POX    C1D 7725   6.496   2.532   4.838
  443POX    C1E 7726   6.558   2.419   4.920
  443POX    C1F 7727   6.507   2.284   4.868
  443POX    C1G 7728   6.571   2.161   4.934
  443POX    C1H 7729   6.526   2.027   4.877
  443POX    C1I 7730   6.576   1.917   4.972
  443POX    C1J 7731   6.611   1.790   4.955
  443POX    C1K 7732   6.589   1.727   4.817
  443POX    C1L 7733   6.630   1.580   4.805
  443POX    C1M 7734   6.579   1.532   4.670
  443POX    C1N 7735   6.660   1.599   4.559
  443POX    C1O 7736   6.796   1.534   4.531
  443POX    C1P 7737   6.861   1.616   4.420
  443POX    C1Q 7738   7.008   1.572   4.416
  443POX    C1R 7739   7.066   1.652   4.299
  443POX     CZ 7740   6.928   2.911   5.219
  443POX     OZ 7741   6.973   2.942   5.087
  443POX    C2A 7742   7.080   2.890   5.027
  443POX    O2A 7743   7.119   2.777   5.054
  443POX    C2B 7744   7.125   2.979   4.918
  443POX    C2C 7745   7.205   2.901   4.815
  443POX    C2D 7746   7.204   2.978   4.683
  443POX    C2E 7747   7.062   2.999   4.630
  443POX    C2F 7748   7.072   3.061   4.491
  443POX    C2G 7749   6.928   3.094   4.452
  443POX    C2H 7750   6.919   3.135   4.305
  443POX    C2I 7751   6.959   3.033   4.199
  443POX    C2J 7752   6.907   3.075   4.061
  443POX    C2K 7753   6.963   2.991   3.945
  443POX    C2L 7754   6.921   3.054   3.813
  443POX    C2M 7755   6.946   2.946   3.708
  443POX    C2N 7756   6.929   2.991   3.563
  443POX    C2O 7757   6.905   2.864   3.482
  443POX    C2P 7758   6.886   2.901   3.335
  444CHL    CN1 7759   6.640   3.251   5.256
  444CHL    CN2 7760   6.484   3.182   5.410
  444CHL    CN3 7761   6.548   3.413   5.404
  444CHL    NTM 7762   6.596   3.275   5.394
  444CHL     CB 7763   6.705   3.246   5.488
  445PJ2     CA 7764   6.852   3.281   5.461
  445PJ2     OA 7765   6.921   3.206   5.362
  445PJ2      P 7766   7.065   3.260   5.316
  445PJ2     OB 7767   7.117   3.351   5.421
  445PJ2     HB 7768   7.211   3.325   5.443
  445PJ2     OG 7769   7.160   3.154   5.274
  445PJ2     HG 7770   7.131   3.064   5.305
  445PJ2     OD 7771   7.030   3.352   5.188
  446POX     CD 7772   6.994   3.269   5.078
  446POX     CE 7773   6.955   3.330   4.944
  446POX     OE 7774   6.883   3.232   4.868
  446POX    C1A 7775   6.750   3.231   4.866
  446POX    O1A 7776   6.690   3.317   4.929
  446POX    C1B 7777   6.690   3.119   4.790
  446POX    C1C 7778   6.539   3.127   4.764
  446POX    C1D 7779   6.464   3.005   4.711
  446POX    C1E 7780   6.524   2.949   4.582
  446POX    C1F 7781   6.444   2.826   4.538
  446POX    C1G 7782   6.504   2.766   4.411
  446POX    C1H 7783   6.634   2.693   4.445
  446POX    C1I 7784   6.666   2.558   4.379
  446POX    C1J 7785   6.731   2.535   4.266
  446POX    C1K 7786   6.811   2.645   4.194
  446POX    C1L 7787   6.960   2.611   4.207
  446POX    C1M 7788   7.009   2.617   4.351
  446POX    C1N 7789   7.152   2.569   4.377
  446POX    C1O 7790   7.198   2.570   4.522
  446POX    C1P 7791   7.145   2.449   4.600
  446POX    C1Q 7792   7.097   2.479   4.743
  446POX    C1R 7793   6.977   2.572   4.723
  446POX     CZ 7794   7.082   3.385   4.880
  446POX     OZ 7795   7.061   3.437   4.749
  446POX    C2A 7796   7.162   3.485   4.677
  446POX    O2A 7797   7.279   3.463   4.707
  446POX    C2B 7798   7.121   3.558   4.555
  446POX    C2C 7799   7.131   3.458   4.440
  446POX    C2D 7800   7.135   3.539   4.310
  446POX    C2E 7801   7.097   3.460   4.185
  446POX    C2F 7802   7.220   3.375   4.149
  446POX    C2G 7803   7.193   3.304   4.016
  446POX    C2H 7804   7.309   3.220   3.965
  446POX    C2I 7805   7.296   3.160   3.825
  446POX    C2J 7806   7.296   3.258   3.707
  446POX    C2K 7807   7.290   3.171   3.581
  446POX    C2L 7808   7.379   3.246   3.482
  446POX    C2M 7809   7.333   3.239   3.336
  446POX    C2N 7810   7.341   3.098   3.276
  446POX    C2O 7811   7.353   3.086   3.124
  446POX    C2P 7812   7.502   3.065   3.097
  447CHL    CN1 7813   5.294   4.947   5.218
  447CHL    CN2 7814   5.319   4.848   4.998
  447CHL    CN3 7815   5.387   4.729   5.181
  447CHL    NTM 7816   5.284   4.824   5.138
  447CHL     CB 7817   5.154   4.755   5.143
  448PJ2     CA 7818   5.011   4.804   5.161
  448PJ2     OA 7819   4.974   4.921   5.086
  448PJ2      P 7820   4.815   4.940   5.070
  448PJ2     OB 7821   4.778   4.928   5.212
  448PJ2     HB 7822   4.680   4.910   5.204
  448PJ2     OG 7823   4.789   5.070   5.004
  448PJ2     HG 7824   4.847   5.143   5.039
  448PJ2     OD 7825   4.782   4.811   4.979
  449POX     CD 7826   4.807   4.833   4.840
  449POX     CE 7827   4.791   4.721   4.738
  449POX     OE 7828   4.865   4.739   4.616
  449POX    C1A 7829   4.983   4.678   4.606
  449POX    O1A 7830   5.039   4.633   4.705
  449POX    C1B 7831   5.046   4.682   4.472
  449POX    C1C 7832   5.003   4.575   4.372
  449POX    C1D 7833   5.084   4.580   4.242
  449POX    C1E 7834   5.064   4.464   4.145
  449POX    C1F 7835   4.948   4.469   4.046
  449POX    C1G 7836   4.995   4.358   3.952
  449POX    C1H 7837   4.895   4.356   3.836
  449POX    C1I 7838   4.926   4.247   3.733
  449POX    C1J 7839   4.967   4.275   3.610
  449POX    C1K 7840   5.001   4.414   3.556
  449POX    C1L 7841   4.922   4.468   3.437
  449POX    C1M 7842   4.925   4.369   3.320
  449POX    C1N 7843   4.831   4.427   3.213
  449POX    C1O 7844   4.807   4.308   3.120
  449POX    C1P 7845   4.731   4.329   2.989
  449POX    C1Q 7846   4.788   4.432   2.890
  449POX    C1R 7847   4.743   4.409   2.746
  449POX     CZ 7848   4.647   4.671   4.743
  449POX     OZ 7849   4.613   4.571   4.647
  449POX    C2A 7850   4.495   4.512   4.661
  449POX    O2A 7851   4.408   4.548   4.740
  449POX    C2B 7852   4.469   4.400   4.569
  449POX    C2C 7853   4.405   4.423   4.431
  449POX    C2D 7854   4.445   4.319   4.326
  449POX    C2E 7855   4.394   4.357   4.187
  449POX    C2F 7856   4.470   4.276   4.081
  449POX    C2G 7857   4.416   4.320   3.945
  449POX    C2H 7858   4.516   4.272   3.839
  449POX    C2I 7859   4.453   4.280   3.699
  449POX    C2J 7860   4.560   4.271   3.591
  449POX    C2K 7861   4.509   4.261   3.447
  449POX    C2L 7862   4.367   4.206   3.427
  449POX    C2M 7863   4.357   4.168   3.280
  449POX    C2N 7864   4.213   4.129   3.246
  449POX    C2O 7865   4.213   4.113   3.094
  449POX    C2P 7866   4.217   4.242   3.011
  450CHL    CN1 7867   4.137   0.351   4.542
  450CHL    CN2 7868   3.923   0.409   4.634
  450CHL    CN3 7869   4.078   0.574   4.553
  450CHL    NTM 7870   4.065   0.447   4.627
  450CHL     CB 7871   4.126   0.458   4.760
  451PJ2     CA 7872   4.261   0.526   4.785
  451PJ2     OA 7873   4.369   0.443   4.741
  451PJ2      P 7874   4.516   0.503   4.766
  451PJ2     OB 7875   4.516   0.587   4.888
  451PJ2     HB 7876   4.531   0.536   4.973
  451PJ2     OG 7877   4.614   0.394   4.745
  451PJ2     HG 7878   4.675   0.377   4.822
  451PJ2     OD 7879   4.539   0.599   4.639
  452POX     CD 7880   4.524   0.534   4.513
  452POX     CE 7881   4.553   0.615   4.386
  452POX     OE 7882   4.478   0.570   4.273
  452POX    C1A 7883   4.354   0.614   4.255
  452POX    O1A 7884   4.311   0.707   4.324
  452POX    C1B 7885   4.276   0.562   4.141
  452POX    C1C 7886   4.306   0.635   4.010
  452POX    C1D 7887   4.245   0.563   3.890
  452POX    C1E 7888   4.270   0.622   3.751
  452POX    C1F 7889   4.141   0.640   3.671
  452POX    C1G 7890   4.160   0.729   3.548
  452POX    C1H 7891   4.038   0.732   3.456
  452POX    C1I 7892   4.044   0.844   3.353
  452POX    C1J 7893   4.055   0.814   3.223
  452POX    C1K 7894   4.072   0.672   3.169
  452POX    C1L 7895   4.196   0.661   3.081
  452POX    C1M 7896   4.186   0.517   3.029
  452POX    C1N 7897   4.127   0.501   2.889
  452POX    C1O 7898   4.160   0.362   2.835
  452POX    C1P 7899   4.075   0.314   2.717
  452POX    C1Q 7900   4.075   0.389   2.584
  452POX    C1R 7901   4.020   0.311   2.464
  452POX     CZ 7902   4.706   0.613   4.378
  452POX     OZ 7903   4.763   0.650   4.252
  452POX    C2A 7904   4.895   0.662   4.248
  452POX    O2A 7905   4.964   0.617   4.339
  452POX    C2B 7906   4.957   0.705   4.120
  452POX    C2C 7907   5.073   0.631   4.054
  452POX    C2D 7908   5.118   0.684   3.918
  452POX    C2E 7909   5.242   0.605   3.877
  452POX    C2F 7910   5.194   0.461   3.853
  452POX    C2G 7911   5.309   0.377   3.797
  452POX    C2H 7912   5.385   0.435   3.678
  452POX    C2I 7913   5.471   0.329   3.609
  452POX    C2J 7914   5.577   0.289   3.712
  452POX    C2K 7915   5.683   0.218   3.627
  452POX    C2L 7916   5.805   0.184   3.713
  452POX    C2M 7917   5.770   0.063   3.800
  452POX    C2N 7918   5.840   0.085   3.934
  452POX    C2O 7919   5.788   0.002   4.052
  452POX    C2P 7920   5.674   0.074   4.124
  453CHL    CN1 7921   2.812   0.290   4.977
  453CHL    CN2 7922   2.839   0.480   4.853
  453CHL    CN3 7923   2.693   0.476   5.051
  453CHL    NTM 7924   2.822   0.436   4.992
  453CHL     CB 7925   2.925   0.478   5.089
  454PJ2     CA 7926   3.068   0.436   5.055
  454PJ2     OA 7927   3.102   0.297   5.066
  454PJ2      P 7928   3.238   0.250   4.995
  454PJ2     OB 7929   3.321   0.369   4.965
  454PJ2     HB 7930   3.279   0.451   5.004
  454PJ2     OG 7931   3.278   0.151   5.098
  454PJ2     HG 7932   3.196   0.120   5.146
  454PJ2     OD 7933   3.185   0.174   4.864
  455POX     CD 7934   3.277   0.071   4.827
  455POX     CE 7935   3.252   0.008   4.690
  455POX     OE 7936   3.305   0.088   4.584
  455POX    C1A 7937   3.418   0.050   4.525
  455POX    O1A 7938   3.495  -0.023   4.586
  455POX    C1B 7939   3.458   0.135   4.411
  455POX    C1C 7940   3.402   0.095   4.274
  455POX    C1D 7941   3.446   0.185   4.158
  455POX    C1E 7942   3.401   0.126   4.025
  455POX    C1F 7943   3.445   0.209   3.904
  455POX    C1G 7944   3.439   0.128   3.775
  455POX    C1H 7945   3.435   0.205   3.643
  455POX    C1I 7946   3.305   0.285   3.628
  455POX    C1J 7947   3.254   0.307   3.507
  455POX    C1K 7948   3.307   0.258   3.372
  455POX    C1L 7949   3.203   0.250   3.260
  455POX    C1M 7950   3.244   0.122   3.187
  455POX    C1N 7951   3.167   0.096   3.057
  455POX    C1O 7952   3.208  -0.033   2.985
  455POX    C1P 7953   3.201  -0.020   2.832
  455POX    C1Q 7954   3.216  -0.157   2.765
  455POX    C1R 7955   3.168  -0.161   2.619
  455POX     CZ 7956   3.100  -0.010   4.680
  455POX     OZ 7957   3.064  -0.119   4.594
  455POX    C2A 7958   2.960  -0.093   4.516
  455POX    O2A 7959   2.897   0.013   4.518
  455POX    C2B 7960   2.955  -0.206   4.420
  455POX    C2C 7961   2.987  -0.154   4.280
  455POX    C2D 7962   2.956  -0.266   4.180
  455POX    C2E 7963   2.988  -0.241   4.032
  455POX    C2F 7964   2.948  -0.364   3.951
  455POX    C2G 7965   2.968  -0.341   3.801
  455POX    C2H 7966   2.953  -0.474   3.728
  455POX    C2I 7967   2.991  -0.474   3.580
  455POX    C2J 7968   2.946  -0.605   3.515
  455POX    C2K 7969   2.959  -0.612   3.362
  455POX    C2L 7970   2.839  -0.560   3.283
  455POX    C2M 7971   2.716  -0.651   3.293
  455POX    C2N 7972   2.593  -0.601   3.216
  455POX    C2O 7973   2.490  -0.713   3.203
  455POX    C2P 7974   2.362  -0.668   3.134
  456CHL    CN1 7975   6.001   3.128   5.551
  456CHL    CN2 7976   6.013   2.933   5.403
  456CHL    CN3 7977   5.876   2.947   5.600
  456CHL    NTM 7978   6.007   2.982   5.542
  456CHL     CB 7979   6.117   2.928   5.623
  457PJ2     CA 7980   6.121   2.779   5.658
  457PJ2     OA 7981   6.114   2.694   5.544
  457PJ2      P 7982   6.104   2.541   5.595
  457PJ2     OB 7983   6.236   2.518   5.658
  457PJ2     HB 7984   6.247   2.419   5.660
  457PJ2     OG 7985   5.985   2.541   5.683
  457PJ2     HG 7986   6.006   2.492   5.768
  457PJ2     OD 7987   6.087   2.456   5.459
  458POX     CD 7988   6.194   2.456   5.364
  458POX     CE 7989   6.142   2.447   5.221
  458POX     OE 7990   6.102   2.573   5.164
  458POX    C1A 7991   6.197   2.663   5.139
  458POX    O1A 7992   6.316   2.642   5.161
  458POX    C1B 7993   6.136   2.787   5.086
  458POX    C1C 7994   6.127   2.781   4.934
  458POX    C1D 7995   6.004   2.855   4.881
  458POX    C1E 7996   5.983   2.813   4.735
  458POX    C1F 7997   5.846   2.845   4.674
  458POX    C1G 7998   5.845   2.796   4.529
  458POX    C1H 7999   5.706   2.755   4.480
  458POX    C1I 8000   5.707   2.723   4.331
  458POX    C1J 8001   5.622   2.639   4.272
  458POX    C1K 8002   5.517   2.553   4.341
  458POX    C1L 8003   5.538   2.402   4.353
  458POX    C1M 8004   5.405   2.326   4.354
  458POX    C1N 8005   5.328   2.334   4.222
  458POX    C1O 8006   5.180   2.293   4.229
  458POX    C1P 8007   5.111   2.285   4.094
  458POX    C1Q 8008   5.137   2.403   4.000
  458POX    C1R 8009   5.066   2.530   4.046
  458POX     CZ 8010   6.036   2.337   5.223
  458POX     OZ 8011   5.994   2.301   5.091
  458POX    C2A 8012   5.877   2.339   5.041
  458POX    O2A 8013   5.798   2.399   5.115
  458POX    C2B 8014   5.872   2.314   4.895
  458POX    C2C 8015   5.949   2.415   4.810
  458POX    C2D 8016   5.947   2.387   4.660
  458POX    C2E 8017   6.049   2.477   4.590
  458POX    C2F 8018   6.044   2.451   4.439
  458POX    C2G 8019   6.102   2.551   4.339
  458POX    C2H 8020   6.199   2.461   4.262
  458POX    C2I 8021   6.247   2.546   4.144
  458POX    C2J 8022   6.366   2.472   4.082
  458POX    C2K 8023   6.329   2.342   4.009
  458POX    C2L 8024   6.443   2.287   3.923
  458POX    C2M 8025   6.445   2.359   3.788
  458POX    C2N 8026   6.583   2.334   3.727
  458POX    C2O 8027   6.616   2.408   3.596
  458POX    C2P 8028   6.746   2.343   3.547
  459CHL    CN1 8029   6.183   8.804   5.222
  459CHL    CN2 8030   6.148   8.954   5.042
  459CHL    CN3 8031   6.014   8.756   5.055
  459CHL    NTM 8032   6.080   8.861   5.134
  459CHL     CB 8033   5.978   8.935   5.209
  460PJ2     CA 8034   5.845   8.988   5.156
  460PJ2     OA 8035   5.852   9.082   5.048
  460PJ2      P 8036   5.706   9.115   4.989
  460PJ2     OB 8037   5.595   9.067   5.074
  460PJ2     HB 8038   5.605   8.967   5.070
  460PJ2     OG 8039   5.697   9.259   4.955
  460PJ2     HG 8040   5.774   9.310   4.994
  460PJ2     OD 8041   5.725   9.017   4.863
  461POX     CD 8042   5.811   9.081   4.768
  461POX     CE 8043   5.812   9.022   4.627
  461POX     OE 8044   5.913   9.088   4.551
  461POX    C1A 8045   6.017   9.014   4.516
  461POX    O1A 8046   6.035   8.904   4.569
  461POX    C1B 8047   6.109   9.089   4.428
  461POX    C1C 8048   6.096   9.069   4.277
  461POX    C1D 8049   6.201   9.135   4.189
  461POX    C1E 8050   6.181   9.286   4.170
  461POX    C1F 8051   6.322   9.341   4.150
  461POX    C1G 8052   6.299   9.492   4.142
  461POX    C1H 8053   6.422   9.562   4.084
  461POX    C1I 8054   6.453   9.561   3.935
  461POX    C1J 8055   6.504   9.674   3.887
  461POX    C1K 8056   6.539   9.804   3.959
  461POX    C1L 8057   6.687   9.799   3.998
  461POX    C1M 8058   6.779   9.881   3.907
  461POX    C1N 8059   6.928   9.858   3.934
  461POX    C1O 8060   7.013   9.915   3.820
  461POX    C1P 8061   7.161   9.918   3.857
  461POX    C1Q 8062   7.231  10.022   3.769
  461POX    C1R 8063   7.368  10.052   3.828
  461POX     CZ 8064   5.669   9.015   4.572
  461POX     OZ 8065   5.648   8.954   4.444
  461POX    C2A 8066   5.530   8.956   4.383
  461POX    O2A 8067   5.429   9.011   4.426
  461POX    C2B 8068   5.538   8.886   4.252
  461POX    C2C 8069   5.531   8.734   4.267
  461POX    C2D 8070   5.541   8.646   4.142
  461POX    C2E 8071   5.667   8.677   4.061
  461POX    C2F 8072   5.676   8.566   3.956
  461POX    C2G 8073   5.794   8.593   3.862
  461POX    C2H 8074   5.791   8.727   3.788
  461POX    C2I 8075   5.925   8.748   3.718
  461POX    C2J 8076   6.039   8.750   3.820
  461POX    C2K 8077   6.161   8.828   3.770
  461POX    C2L 8078   6.128   8.975   3.745
  461POX    C2M 8079   6.231   9.043   3.655
  461POX    C2N 8080   6.180   9.167   3.581
  461POX    C2O 8081   6.297   9.243   3.517
  461POX    C2P 8082   6.306   9.212   3.367
  462CHL    CN1 8083   5.759   7.612   5.390
  462CHL    CN2 8084   5.802   7.663   5.162
  462CHL    CN3 8085   5.935   7.494   5.281
  462CHL    NTM 8086   5.865   7.623   5.289
  462CHL     CB 8087   5.961   7.726   5.330
  463PJ2     CA 8088   6.045   7.785   5.217
  463PJ2     OA 8089   6.141   7.695   5.160
  463PJ2      P 8090   6.212   7.745   5.025
  463PJ2     OB 8091   6.283   7.872   5.053
  463PJ2     HB 8092   6.234   7.915   5.129
  463PJ2     OG 8093   6.273   7.614   4.993
  463PJ2     HG 8094   6.269   7.558   5.075
  463PJ2     OD 8095   6.078   7.754   4.936
  464POX     CD 8096   6.056   7.659   4.831
  464POX     CE 8097   5.924   7.670   4.755
  464POX     OE 8098   5.886   7.560   4.671
  464POX    C1A 8099   5.810   7.458   4.708
  464POX    O1A 8100   5.756   7.449   4.818
  464POX    C1B 8101   5.815   7.369   4.590
  464POX    C1C 8102   5.687   7.363   4.506
  464POX    C1D 8103   5.693   7.253   4.401
  464POX    C1E 8104   5.576   7.235   4.304
  464POX    C1F 8105   5.556   7.362   4.221
  464POX    C1G 8106   5.454   7.328   4.112
  464POX    C1H 8107   5.500   7.209   4.028
  464POX    C1I 8108   5.410   7.170   3.911
  464POX    C1J 8109   5.433   7.181   3.780
  464POX    C1K 8110   5.572   7.241   3.755
  464POX    C1L 8111   5.572   7.312   3.619
  464POX    C1M 8112   5.705   7.317   3.545
  464POX    C1N 8113   5.700   7.385   3.408
  464POX    C1O 8114   5.615   7.309   3.307
  464POX    C1P 8115   5.622   7.371   3.167
  464POX    C1Q 8116   5.534   7.496   3.178
  464POX    C1R 8117   5.480   7.534   3.040
  464POX     CZ 8118   5.923   7.806   4.685
  464POX     OZ 8119   6.032   7.821   4.594
  464POX    C2A 8120   6.014   7.908   4.494
  464POX    O2A 8121   5.924   7.991   4.500
  464POX    C2B 8122   6.129   7.911   4.400
  464POX    C2C 8123   6.081   7.855   4.266
  464POX    C2D 8124   6.187   7.822   4.161
  464POX    C2E 8125   6.255   7.950   4.111
  464POX    C2F 8126   6.155   8.045   4.044
  464POX    C2G 8127   6.214   8.184   4.022
  464POX    C2H 8128   6.121   8.282   3.950
  464POX    C2I 8129   6.061   8.229   3.819
  464POX    C2J 8130   6.157   8.230   3.700
  464POX    C2K 8131   6.210   8.371   3.669
  464POX    C2L 8132   6.304   8.389   3.550
  464POX    C2M 8133   6.229   8.346   3.424
  464POX    C2N 8134   6.332   8.312   3.317
  464POX    C2O 8135   6.261   8.239   3.203
  464POX    C2P 8136   6.350   8.196   3.086
  465CHL    CN1 8137   5.932   6.667   4.996
  465CHL    CN2 8138   5.985   6.437   4.936
  465CHL    CN3 8139   6.140   6.608   4.880
  465CHL    NTM 8140   6.038   6.567   4.978
  465CHL     CB 8141   6.104   6.544   5.108
  466PJ2     CA 8142   6.216   6.443   5.134
  466PJ2     OA 8143   6.182   6.306   5.110
  466PJ2      P 8144   6.309   6.209   5.087
  466PJ2     OB 8145   6.441   6.262   5.127
  466PJ2     HB 8146   6.504   6.190   5.156
  466PJ2     OG 8147   6.254   6.084   5.144
  466PJ2     HG 8148   6.162   6.109   5.176
  466PJ2     OD 8149   6.307   6.215   4.926
  467POX     CD 8150   6.197   6.147   4.863
  467POX     CE 8151   6.212   6.133   4.711
  467POX     OE 8152   6.104   6.073   4.639
  467POX    C1A 8153   5.996   6.144   4.608
  467POX    O1A 8154   5.983   6.261   4.644
  467POX    C1B 8155   5.902   6.074   4.518
  467POX    C1C 8156   5.927   6.066   4.367
  467POX    C1D 8157   5.941   6.198   4.291
  467POX    C1E 8158   5.954   6.177   4.140
  467POX    C1F 8159   5.962   6.320   4.085
  467POX    C1G 8160   5.961   6.301   3.933
  467POX    C1H 8161   5.940   6.434   3.860
  467POX    C1I 8162   5.910   6.411   3.712
  467POX    C1J 8163   5.936   6.504   3.621
  467POX    C1K 8164   6.009   6.635   3.650
  467POX    C1L 8165   6.054   6.687   3.513
  467POX    C1M 8166   6.129   6.820   3.530
  467POX    C1N 8167   6.203   6.871   3.406
  467POX    C1O 8168   6.248   7.017   3.404
  467POX    C1P 8169   6.159   7.117   3.329
  467POX    C1Q 8170   6.165   7.093   3.178
  467POX    C1R 8171   6.301   7.146   3.131
  467POX     CZ 8172   6.337   6.047   4.702
  467POX     OZ 8173   6.420   6.037   4.585
  467POX    C2A 8174   6.487   5.925   4.559
  467POX    O2A 8175   6.491   5.828   4.635
  467POX    C2B 8176   6.553   5.922   4.427
  467POX    C2C 8177   6.499   6.015   4.318
  467POX    C2D 8178   6.377   5.960   4.244
  467POX    C2E 8179   6.314   6.062   4.149
  467POX    C2F 8180   6.409   6.106   4.038
  467POX    C2G 8181   6.363   6.213   3.939
  467POX    C2H 8182   6.293   6.141   3.823
  467POX    C2I 8183   6.263   6.218   3.694
  467POX    C2J 8184   6.377   6.282   3.614
  467POX    C2K 8185   6.321   6.349   3.489
  467POX    C2L 8186   6.410   6.461   3.434
  467POX    C2M 8187   6.355   6.521   3.305
  467POX    C2N 8188   6.350   6.415   3.194
  467POX    C2O 8189   6.270   6.460   3.072
  467POX    C2P 8190   6.233   6.335   2.992
  468CHL    CN1 8191   7.616   3.174   5.405
  468CHL    CN2 8192   7.633   3.331   5.238
  468CHL    CN3 8193   7.692   3.393   5.466
  468CHL    NTM 8194   7.600   3.318   5.380
  468CHL     CB 8195   7.462   3.355   5.415
  469PJ2     CA 8196   7.411   3.500   5.417
  469PJ2     OA 8197   7.440   3.578   5.301
  469PJ2      P 8198   7.434   3.735   5.336
  469PJ2     OB 8199   7.324   3.748   5.435
  469PJ2     HB 8200   7.278   3.659   5.437
  469PJ2     OG 8201   7.572   3.770   5.373
  469PJ2     HG 8202   7.578   3.867   5.398
  469PJ2     OD 8203   7.398   3.799   5.193
  470POX     CD 8204   7.262   3.778   5.154
  470POX     CE 8205   7.200   3.825   5.023
  470POX     OE 8206   7.081   3.760   4.979
  470POX    C1A 8207   6.983   3.848   4.959
  470POX    O1A 8208   6.981   3.956   5.018
  470POX    C1B 8209   6.863   3.789   4.896
  470POX    C1C 8210   6.874   3.803   4.744
  470POX    C1D 8211   6.747   3.772   4.665
  470POX    C1E 8212   6.683   3.640   4.707
  470POX    C1F 8213   6.577   3.610   4.601
  470POX    C1G 8214   6.633   3.535   4.480
  470POX    C1H 8215   6.547   3.563   4.356
  470POX    C1I 8216   6.627   3.520   4.233
  470POX    C1J 8217   6.573   3.459   4.128
  470POX    C1K 8218   6.426   3.417   4.113
  470POX    C1L 8219   6.411   3.265   4.120
  470POX    C1M 8220   6.485   3.191   4.009
  470POX    C1N 8221   6.478   3.042   4.043
  470POX    C1O 8222   6.522   2.959   3.921
  470POX    C1P 8223   6.540   2.809   3.944
  470POX    C1Q 8224   6.561   2.728   3.816
  470POX    C1R 8225   6.444   2.715   3.719
  470POX     CZ 8226   7.310   3.801   4.919
  470POX     OZ 8227   7.283   3.856   4.790
  470POX    C2A 8228   7.387   3.875   4.710
  470POX    O2A 8229   7.477   3.791   4.707
  470POX    C2B 8230   7.354   3.981   4.612
  470POX    C2C 8231   7.271   3.910   4.506
  470POX    C2D 8232   7.167   4.005   4.446
  470POX    C2E 8233   7.084   3.932   4.340
  470POX    C2F 8234   7.009   4.039   4.261
  470POX    C2G 8235   6.907   3.970   4.171
  470POX    C2H 8236   6.979   3.875   4.075
  470POX    C2I 8237   6.888   3.822   3.963
  470POX    C2J 8238   6.956   3.708   3.888
  470POX    C2K 8239   6.849   3.647   3.798
  470POX    C2L 8240   6.896   3.512   3.742
  470POX    C2M 8241   6.788   3.445   3.657
  470POX    C2N 8242   6.666   3.389   3.730
  470POX    C2O 8243   6.558   3.338   3.635
  470POX    C2P 8244   6.483   3.460   3.583
  471CHL    CN1 8245   8.214   2.740   5.753
  471CHL    CN2 8246   8.396   2.854   5.820
  471CHL    CN3 8247   8.199   2.974   5.804
  471CHL    NTM 8248   8.277   2.871   5.734
  471CHL     CB 8249   8.305   2.901   5.593
  472PJ2     CA 8250   8.194   2.934   5.493
  472PJ2     OA 8251   8.086   2.844   5.470
  472PJ2      P 8252   7.962   2.927   5.412
  472PJ2     OB 8253   7.842   2.847   5.448
  472PJ2     HB 8254   7.760   2.900   5.425
  472PJ2     OG 8255   7.980   3.062   5.469
  472PJ2     HG 8256   7.956   3.137   5.407
  472PJ2     OD 8257   7.993   2.930   5.254
  473POX     CD 8258   7.955   2.812   5.182
  473POX     CE 8259   7.827   2.838   5.103
  473POX     OE 8260   7.787   2.714   5.044
  473POX    C1A 8261   7.667   2.661   5.068
  473POX    O1A 8262   7.587   2.713   5.146
  473POX    C1B 8263   7.641   2.534   4.998
  473POX    C1C 8264   7.556   2.555   4.872
  473POX    C1D 8265   7.629   2.639   4.767
  473POX    C1E 8266   7.537   2.684   4.653
  473POX    C1F 8267   7.619   2.747   4.541
  473POX    C1G 8268   7.542   2.733   4.410
  473POX    C1H 8269   7.616   2.810   4.300
  473POX    C1I 8270   7.523   2.920   4.248
  473POX    C1J 8271   7.451   2.907   4.137
  473POX    C1K 8272   7.415   2.770   4.079
  473POX    C1L 8273   7.416   2.780   3.927
  473POX    C1M 8274   7.363   2.657   3.855
  473POX    C1N 8275   7.212   2.656   3.827
  473POX    C1O 8276   7.178   2.527   3.753
  473POX    C1P 8277   7.032   2.515   3.710
  473POX    C1Q 8278   6.916   2.511   3.809
  473POX    C1R 8279   6.910   2.377   3.882
  473POX     CZ 8280   7.841   2.955   5.006
  473POX     OZ 8281   7.730   2.983   4.920
  473POX    C2A 8282   7.679   3.106   4.919
  473POX    O2A 8283   7.733   3.196   4.982
  473POX    C2B 8284   7.572   3.107   4.817
  473POX    C2C 8285   7.626   3.165   4.686
  473POX    C2D 8286   7.518   3.168   4.578
  473POX    C2E 8287   7.560   3.234   4.447
  473POX    C2F 8288   7.574   3.385   4.471
  473POX    C2G 8289   7.612   3.451   4.338
  473POX    C2H 8290   7.567   3.595   4.360
  473POX    C2I 8291   7.587   3.687   4.240
  473POX    C2J 8292   7.522   3.826   4.245
  473POX    C2K 8293   7.516   3.880   4.102
  473POX    C2L 8294   7.469   4.025   4.092
  473POX    C2M 8295   7.472   4.090   3.953
  473POX    C2N 8296   7.424   4.234   3.967
  473POX    C2O 8297   7.400   4.317   3.841
  473POX    C2P 8298   7.394   4.467   3.868
  474CHL    CN1 8299   3.784   2.995   5.733
  474CHL    CN2 8300   3.739   3.226   5.636
  474CHL    CN3 8301   3.931   3.189   5.757
  474CHL    NTM 8302   3.834   3.119   5.671
  474CHL     CB 8303   3.892   3.072   5.545
  475PJ2     CA 8304   4.010   3.131   5.468
  475PJ2     OA 8305   3.999   3.273   5.474
  475PJ2      P 8306   4.139   3.344   5.437
  475PJ2     OB 8307   4.105   3.487   5.453
  475PJ2     HB 8308   4.007   3.488   5.475
  475PJ2     OG 8309   4.235   3.277   5.528
  475PJ2     HG 8310   4.324   3.278   5.483
  475PJ2     OD 8311   4.176   3.291   5.289
  476POX     CD 8312   4.120   3.364   5.180
  476POX     CE 8313   4.186   3.324   5.048
  476POX     OE 8314   4.174   3.429   4.951
  476POX    C1A 8315   4.287   3.495   4.928
  476POX    O1A 8316   4.387   3.474   4.997
  476POX    C1B 8317   4.279   3.593   4.818
  476POX    C1C 8318   4.329   3.542   4.683
  476POX    C1D 8319   4.230   3.489   4.579
  476POX    C1E 8320   4.141   3.604   4.528
  476POX    C1F 8321   4.020   3.558   4.447
  476POX    C1G 8322   3.929   3.671   4.401
  476POX    C1H 8323   3.810   3.615   4.322
  476POX    C1I 8324   3.710   3.719   4.272
  476POX    C1J 8325   3.694   3.733   4.140
  476POX    C1K 8326   3.767   3.655   4.031
  476POX    C1L 8327   3.686   3.655   3.901
  476POX    C1M 8328   3.767   3.592   3.788
  476POX    C1N 8329   3.685   3.615   3.660
  476POX    C1O 8330   3.742   3.555   3.532
  476POX    C1P 8331   3.630   3.549   3.427
  476POX    C1Q 8332   3.667   3.469   3.301
  476POX    C1R 8333   3.555   3.474   3.197
  476POX     CZ 8334   4.151   3.179   5.016
  476POX     OZ 8335   4.195   3.117   4.895
  476POX    C2A 8336   4.106   3.039   4.835
  476POX    O2A 8337   3.985   3.060   4.843
  476POX    C2B 8338   4.170   2.947   4.738
  476POX    C2C 8339   4.195   3.017   4.604
  476POX    C2D 8340   4.062   3.056   4.538
  476POX    C2E 8341   4.054   3.116   4.397
  476POX    C2F 8342   4.112   3.024   4.290
  476POX    C2G 8343   4.117   3.073   4.145
  476POX    C2H 8344   3.978   3.066   4.081
  476POX    C2I 8345   3.994   3.096   3.932
  476POX    C2J 8346   3.853   3.107   3.874
  476POX    C2K 8347   3.855   3.096   3.722
  476POX    C2L 8348   3.728   3.166   3.673
  476POX    C2M 8349   3.684   3.119   3.534
  476POX    C2N 8350   3.628   2.978   3.545
  476POX    C2O 8351   3.606   2.918   3.406
  476POX    C2P 8352   3.525   2.788   3.411
  477CHL    CN1 8353   8.196   4.390   5.103
  477CHL    CN2 8354   8.097   4.282   4.929
  477CHL    CN3 8355   7.970   4.444   5.042
  477CHL    NTM 8356   8.065   4.335   5.063
  477CHL     CB 8357   8.006   4.238   5.157
  478PJ2     CA 8358   8.062   4.097   5.172
  478PJ2     OA 8359   8.061   4.010   5.058
  478PJ2      P 8360   8.156   3.885   5.095
  478PJ2     OB 8361   8.283   3.952   5.130
  478PJ2     HB 8362   8.281   4.043   5.089
  478PJ2     OG 8363   8.087   3.801   5.195
  478PJ2     HG 8364   8.005   3.757   5.158
  478PJ2     OD 8365   8.178   3.813   4.953
  479POX     CD 8366   8.245   3.883   4.848
  479POX     CE 8367   8.215   3.858   4.700
  479POX     OE 8368   8.088   3.918   4.674
  479POX    C1A 8369   8.093   4.022   4.592
  479POX    O1A 8370   8.198   4.081   4.566
  479POX    C1B 8371   7.959   4.073   4.555
  479POX    C1C 8372   7.918   4.016   4.419
  479POX    C1D 8373   7.795   4.095   4.374
  479POX    C1E 8374   7.830   4.236   4.327
  479POX    C1F 8375   7.712   4.290   4.245
  479POX    C1G 8376   7.734   4.435   4.202
  479POX    C1H 8377   7.828   4.452   4.083
  479POX    C1I 8378   7.813   4.596   4.032
  479POX    C1J 8379   7.790   4.633   3.907
  479POX    C1K 8380   7.782   4.521   3.802
  479POX    C1L 8381   7.788   4.585   3.663
  479POX    C1M 8382   7.790   4.472   3.559
  479POX    C1N 8383   7.799   4.532   3.419
  479POX    C1O 8384   7.933   4.600   3.388
  479POX    C1P 8385   7.913   4.651   3.245
  479POX    C1Q 8386   8.028   4.746   3.209
  479POX    C1R 8387   8.020   4.818   3.075
  479POX     CZ 8388   8.217   3.706   4.681
  479POX     OZ 8389   8.191   3.663   4.548
  479POX    C2A 8390   8.070   3.610   4.528
  479POX    O2A 8391   7.996   3.577   4.620
  479POX    C2B 8392   8.048   3.571   4.387
  479POX    C2C 8393   7.977   3.684   4.312
  479POX    C2D 8394   8.006   3.644   4.167
  479POX    C2E 8395   7.900   3.692   4.067
  479POX    C2F 8396   7.927   3.621   3.934
  479POX    C2G 8397   7.807   3.643   3.841
  479POX    C2H 8398   7.697   3.538   3.853
  479POX    C2I 8399   7.582   3.551   3.753
  479POX    C2J 8400   7.483   3.656   3.805
  479POX    C2K 8401   7.381   3.711   3.705
  479POX    C2L 8402   7.286   3.813   3.769
  479POX    C2M 8403   7.208   3.880   3.655
  479POX    C2N 8404   7.133   4.005   3.702
  479POX    C2O 8405   7.005   4.041   3.627
  479POX    C2P 8406   6.922   4.154   3.687
  480CHL    CN1 8407   2.610   2.274   5.169
  480CHL    CN2 8408   2.402   2.163   5.137
  480CHL    CN3 8409   2.495   2.192   5.356
  480CHL    NTM 8410   2.527   2.163   5.216
  480CHL     CB 8411   2.596   2.033   5.215
  481PJ2     CA 8412   2.645   1.957   5.092
  481PJ2     OA 8413   2.536   1.914   5.010
  481PJ2      P 8414   2.539   1.754   4.998
  481PJ2     OB 8415   2.593   1.685   5.118
  481PJ2     HB 8416   2.540   1.606   5.147
  481PJ2     OG 8417   2.400   1.736   4.951
  481PJ2     HG 8418   2.382   1.806   4.882
  481PJ2     OD 8419   2.640   1.718   4.877
  482POX     CD 8420   2.593   1.744   4.745
  482POX     CE 8421   2.702   1.764   4.639
  482POX     OE 8422   2.665   1.824   4.515
  482POX    C1A 8423   2.694   1.954   4.503
  482POX    O1A 8424   2.762   1.999   4.595
  482POX    C1B 8425   2.649   2.020   4.379
  482POX    C1C 8426   2.675   2.171   4.383
  482POX    C1D 8427   2.579   2.262   4.460
  482POX    C1E 8428   2.620   2.409   4.454
  482POX    C1F 8429   2.516   2.489   4.532
  482POX    C1G 8430   2.551   2.636   4.556
  482POX    C1H 8431   2.638   2.691   4.444
  482POX    C1I 8432   2.648   2.841   4.471
  482POX    C1J 8433   2.663   2.940   4.383
  482POX    C1K 8434   2.671   2.902   4.235
  482POX    C1L 8435   2.629   3.021   4.148
  482POX    C1M 8436   2.730   3.135   4.163
  482POX    C1N 8437   2.693   3.247   4.065
  482POX    C1O 8438   2.798   3.358   4.061
  482POX    C1P 8439   2.742   3.480   3.987
  482POX    C1Q 8440   2.850   3.577   4.035
  482POX    C1R 8441   2.831   3.704   3.950
  482POX     CZ 8442   2.756   1.621   4.629
  482POX     OZ 8443   2.851   1.597   4.526
  482POX    C2A 8444   2.888   1.471   4.503
  482POX    O2A 8445   2.818   1.381   4.550
  482POX    C2B 8446   2.980   1.464   4.387
  482POX    C2C 8447   3.060   1.334   4.386
  482POX    C2D 8448   3.158   1.340   4.269
  482POX    C2E 8449   3.249   1.464   4.270
  482POX    C2F 8450   3.318   1.490   4.136
  482POX    C2G 8451   3.394   1.623   4.131
  482POX    C2H 8452   3.482   1.633   4.007
  482POX    C2I 8453   3.398   1.632   3.879
  482POX    C2J 8454   3.299   1.745   3.852
  482POX    C2K 8455   3.296   1.738   3.699
  482POX    C2L 8456   3.187   1.831   3.644
  482POX    C2M 8457   3.187   1.841   3.491
  482POX    C2N 8458   3.090   1.952   3.450
  482POX    C2O 8459   3.083   1.945   3.297
  482POX    C2P 8460   2.985   2.052   3.247
  483CHL    CN1 8461   6.900   2.237   5.490
  483CHL    CN2 8462   7.091   2.269   5.362
  483CHL    CN3 8463   7.096   2.279   5.604
  483CHL    NTM 8464   7.044   2.208   5.487
  483CHL     CB 8465   7.081   2.066   5.499
  484PJ2     CA 8466   7.223   2.013   5.519
  484PJ2     OA 8467   7.334   2.079   5.458
  484PJ2      P 8468   7.476   2.016   5.499
  484PJ2     OB 8469   7.513   2.098   5.616
  484PJ2     HB 8470   7.496   2.194   5.594
  484PJ2     OG 8471   7.458   1.869   5.494
  484PJ2     HG 8472   7.363   1.841   5.479
  484PJ2     OD 8473   7.584   2.080   5.398
  485POX     CD 8474   7.567   2.034   5.263
  485POX     CE 8475   7.608   2.122   5.146
  485POX     OE 8476   7.569   2.048   5.030
  485POX    C1A 8477   7.475   2.105   4.955
  485POX    O1A 8478   7.408   2.195   5.006
  485POX    C1B 8479   7.449   2.032   4.829
  485POX    C1C 8480   7.419   2.123   4.710
  485POX    C1D 8481   7.552   2.185   4.667
  485POX    C1E 8482   7.534   2.244   4.527
  485POX    C1F 8483   7.673   2.269   4.468
  485POX    C1G 8484   7.648   2.311   4.323
  485POX    C1H 8485   7.774   2.305   4.235
  485POX    C1I 8486   7.881   2.410   4.266
  485POX    C1J 8487   7.914   2.509   4.184
  485POX    C1K 8488   7.851   2.545   4.049
  485POX    C1L 8489   7.955   2.591   3.947
  485POX    C1M 8490   7.898   2.654   3.819
  485POX    C1N 8491   7.821   2.784   3.840
  485POX    C1O 8492   7.778   2.839   3.704
  485POX    C1P 8493   7.696   2.969   3.710
  485POX    C1Q 8494   7.695   3.012   3.563
  485POX    C1R 8495   7.833   3.071   3.535
  485POX     CZ 8496   7.759   2.144   5.163
  485POX     OZ 8497   7.823   2.226   5.064
  485POX    C2A 8498   7.942   2.183   5.022
  485POX    O2A 8499   7.988   2.070   5.034
  485POX    C2B 8500   7.989   2.284   4.925
  485POX    C2C 8501   7.939   2.261   4.782
  485POX    C2D 8502   8.000   2.353   4.676
  485POX    C2E 8503   7.964   2.501   4.690
  485POX    C2F 8504   8.045   2.585   4.592
  485POX    C2G 8505   8.012   2.735   4.588
  485POX    C2H 8506   8.109   2.793   4.485
  485POX    C2I 8507   8.122   2.946   4.480
  485POX    C2J 8508   7.994   2.999   4.414
  485POX    C2K 8509   8.026   3.140   4.362
  485POX    C2L 8510   7.913   3.220   4.297
  485POX    C2M 8511   7.878   3.166   4.158
  485POX    C2N 8512   7.973   3.230   4.057
  485POX    C2O 8513   7.937   3.192   3.913
  485POX    C2P 8514   8.032   3.238   3.801
  486CHL    CN1 8515   3.655   1.386   4.819
  486CHL    CN2 8516   3.739   1.603   4.773
  486CHL    CN3 8517   3.816   1.497   4.964
  486CHL    NTM 8518   3.696   1.512   4.881
  486CHL     CB 8519   3.586   1.559   4.966
  487PJ2     CA 8520   3.471   1.631   4.895
  487PJ2     OA 8521   3.396   1.538   4.816
  487PJ2      P 8522   3.277   1.615   4.740
  487PJ2     OB 8523   3.192   1.518   4.667
  487PJ2     HB 8524   3.198   1.429   4.712
  487PJ2     OG 8525   3.225   1.717   4.834
  487PJ2     HG 8526   3.239   1.696   4.931
  487PJ2     OD 8527   3.371   1.706   4.645
  488POX     CD 8528   3.307   1.732   4.520
  488POX     CE 8529   3.332   1.877   4.476
  488POX     OE 8530   3.254   1.915   4.362
  488POX    C1A 8531   3.169   2.015   4.379
  488POX    O1A 8532   3.165   2.090   4.476
  488POX    C1B 8533   3.097   2.039   4.251
  488POX    C1C 8534   2.979   1.945   4.227
  488POX    C1D 8535   2.907   1.982   4.098
  488POX    C1E 8536   2.833   1.862   4.039
  488POX    C1F 8537   2.934   1.754   4.000
  488POX    C1G 8538   2.862   1.640   3.928
  488POX    C1H 8539   2.965   1.537   3.879
  488POX    C1I 8540   2.897   1.439   3.784
  488POX    C1J 8541   2.953   1.325   3.746
  488POX    C1K 8542   3.097   1.288   3.782
  488POX    C1L 8543   3.117   1.136   3.773
  488POX    C1M 8544   3.256   1.087   3.815
  488POX    C1N 8545   3.280   1.106   3.965
  488POX    C1O 8546   3.422   1.058   3.996
  488POX    C1P 8547   3.458   1.066   4.144
  488POX    C1Q 8548   3.600   1.123   4.159
  488POX    C1R 8549   3.608   1.276   4.156
  488POX     CZ 8550   3.481   1.909   4.465
  488POX     OZ 8551   3.560   1.824   4.382
  488POX    C2A 8552   3.692   1.815   4.398
  488POX    O2A 8553   3.738   1.844   4.509
  488POX    C2B 8554   3.759   1.739   4.290
  488POX    C2C 8555   3.908   1.775   4.290
  488POX    C2D 8556   3.987   1.722   4.170
  488POX    C2E 8557   4.052   1.584   4.185
  488POX    C2F 8558   4.161   1.583   4.292
  488POX    C2G 8559   4.241   1.453   4.306
  488POX    C2H 8560   4.323   1.420   4.431
  488POX    C2I 8561   4.437   1.322   4.400
  488POX    C2J 8562   4.400   1.175   4.420
  488POX    C2K 8563   4.509   1.081   4.369
  488POX    C2L 8564   4.536   1.084   4.218
  488POX    C2M 8565   4.444   0.972   4.167
  488POX    C2N 8566   4.451   0.980   4.015
  488POX    C2O 8567   4.592   0.961   3.959
  488POX    C2P 8568   4.604   0.914   3.814
  489CHL    CN1 8569   8.472   4.817   4.943
  489CHL    CN2 8570   8.677   4.808   5.070
  489CHL    CN3 8571   8.491   4.662   5.131
  489CHL    NTM 8572   8.531   4.793   5.076
  489CHL     CB 8573   8.476   4.894   5.167
  490PJ2     CA 8574   8.476   5.045   5.141
  490PJ2     OA 8575   8.591   5.101   5.076
  490PJ2      P 8576   8.563   5.256   5.044
  490PJ2     OB 8577   8.456   5.326   5.119
  490PJ2     HB 8578   8.473   5.424   5.116
  490PJ2     OG 8579   8.698   5.316   5.057
  490PJ2     HG 8580   8.761   5.276   4.991
  490PJ2     OD 8581   8.533   5.234   4.887
  491POX     CD 8582   8.647   5.210   4.804
  491POX     CE 8583   8.620   5.188   4.655
  491POX     OE 8584   8.745   5.164   4.590
  491POX    C1A 8585   8.749   5.056   4.512
  491POX    O1A 8586   8.661   4.972   4.529
  491POX    C1B 8587   8.867   5.042   4.423
  491POX    C1C 8588   8.833   4.976   4.289
  491POX    C1D 8589   8.742   5.060   4.200
  491POX    C1E 8590   8.741   4.993   4.062
  491POX    C1F 8591   8.679   5.081   3.954
  491POX    C1G 8592   8.687   5.031   3.810
  491POX    C1H 8593   8.806   5.091   3.734
  491POX    C1I 8594   8.785   5.082   3.582
  491POX    C1J 8595   8.811   4.972   3.513
  491POX    C1K 8596   8.866   4.840   3.567
  491POX    C1L 8597   8.797   4.717   3.507
  491POX    C1M 8598   8.648   4.721   3.539
  491POX    C1N 8599   8.576   4.589   3.509
  491POX    C1O 8600   8.424   4.604   3.520
  491POX    C1P 8601   8.377   4.581   3.663
  491POX    C1Q 8602   8.226   4.602   3.648
  491POX    C1R 8603   8.137   4.524   3.745
  491POX     CZ 8604   8.548   5.308   4.593
  491POX     OZ 8605   8.525   5.307   4.452
  491POX    C2A 8606   8.468   5.406   4.383
  491POX    O2A 8607   8.437   5.512   4.436
  491POX    C2B 8608   8.449   5.373   4.240
  491POX    C2C 8609   8.516   5.476   4.150
  491POX    C2D 8610   8.481   5.430   4.008
  491POX    C2E 8611   8.521   5.509   3.884
  491POX    C2F 8612   8.513   5.419   3.761
  491POX    C2G 8613   8.534   5.473   3.619
  491POX    C2H 8614   8.414   5.561   3.584
  491POX    C2I 8615   8.311   5.472   3.514
  491POX    C2J 8616   8.190   5.554   3.468
  491POX    C2K 8617   8.077   5.478   3.399
  491POX    C2L 8618   7.958   5.567   3.361
  491POX    C2M 8619   7.849   5.555   3.468
  491POX    C2N 8620   7.732   5.646   3.428
  491POX    C2O 8621   7.603   5.622   3.506
  491POX    C2P 8622   7.561   5.477   3.485
  492CHL    CN1 8623   4.444   2.565   5.566
  492CHL    CN2 8624   4.549   2.525   5.349
  492CHL    CN3 8625   4.664   2.512   5.551
  492CHL    NTM 8626   4.535   2.480   5.488
  492CHL     CB 8627   4.503   2.337   5.503
  493PJ2     CA 8628   4.414   2.271   5.398
  493PJ2     OA 8629   4.274   2.297   5.385
  493PJ2      P 8630   4.202   2.178   5.303
  493PJ2     OB 8631   4.236   2.050   5.371
  493PJ2     HB 8632   4.328   2.067   5.405
  493PJ2     OG 8633   4.059   2.213   5.296
  493PJ2     HG 8634   4.032   2.306   5.273
  493PJ2     OD 8635   4.261   2.176   5.154
  494POX     CD 8636   4.233   2.293   5.077
  494POX     CE 8637   4.296   2.302   4.938
  494POX     OE 8638   4.295   2.434   4.883
  494POX    C1A 8639   4.406   2.507   4.885
  494POX    O1A 8640   4.501   2.486   4.960
  494POX    C1B 8641   4.405   2.615   4.784
  494POX    C1C 8642   4.499   2.581   4.668
  494POX    C1D 8643   4.441   2.513   4.544
  494POX    C1E 8644   4.347   2.611   4.474
  494POX    C1F 8645   4.290   2.537   4.353
  494POX    C1G 8646   4.203   2.636   4.276
  494POX    C1H 8647   4.147   2.569   4.151
  494POX    C1I 8648   4.056   2.674   4.089
  494POX    C1J 8649   3.977   2.656   3.983
  494POX    C1K 8650   3.972   2.518   3.916
  494POX    C1L 8651   3.856   2.544   3.820
  494POX    C1M 8652   3.856   2.421   3.729
  494POX    C1N 8653   3.734   2.426   3.636
  494POX    C1O 8654   3.692   2.283   3.601
  494POX    C1P 8655   3.593   2.286   3.484
  494POX    C1Q 8656   3.548   2.149   3.433
  494POX    C1R 8657   3.667   2.069   3.379
  494POX     CZ 8658   4.242   2.192   4.846
  494POX     OZ 8659   4.295   2.179   4.714
  494POX    C2A 8660   4.240   2.089   4.633
  494POX    O2A 8661   4.152   2.012   4.670
  494POX    C2B 8662   4.315   2.111   4.507
  494POX    C2C 8663   4.209   2.139   4.400
  494POX    C2D 8664   4.283   2.115   4.268
  494POX    C2E 8665   4.188   2.110   4.148
  494POX    C2F 8666   4.265   2.084   4.018
  494POX    C2G 8667   4.294   1.935   3.994
  494POX    C2H 8668   4.335   1.915   3.848
  494POX    C2I 8669   4.370   1.774   3.800
  494POX    C2J 8670   4.437   1.780   3.663
  494POX    C2K 8671   4.378   1.663   3.584
  494POX    C2L 8672   4.472   1.618   3.472
  494POX    C2M 8673   4.453   1.494   3.384
  494POX    C2N 8674   4.544   1.498   3.261
  494POX    C2O 8675   4.556   1.380   3.165
  494POX    C2P 8676   4.648   1.277   3.230
  495CHL    CN1 8677   3.328   2.175   5.251
  495CHL    CN2 8678   3.550   2.257   5.222
  495CHL    CN3 8679   3.411   2.278   5.035
  495CHL    NTM 8680   3.436   2.195   5.153
  495CHL     CB 8681   3.471   2.063   5.097
  496PJ2     CA 8682   3.511   1.941   5.179
  496PJ2     OA 8683   3.619   1.937   5.273
  496PJ2      P 8684   3.674   1.786   5.284
  496PJ2     OB 8685   3.769   1.767   5.396
  496PJ2     HB 8686   3.867   1.763   5.381
  496PJ2     OG 8687   3.575   1.678   5.263
  496PJ2     HG 8688   3.587   1.614   5.340
  496PJ2     OD 8689   3.765   1.792   5.152
  497POX     CD 8690   3.903   1.829   5.164
  497POX     CE 8691   3.961   1.886   5.035
  497POX     OE 8692   4.104   1.884   5.035
  497POX    C1A 8693   4.185   1.779   5.040
  497POX    O1A 8694   4.134   1.667   5.037
  497POX    C1B 8695   4.328   1.811   5.020
  497POX    C1C 8696   4.376   1.750   4.888
  497POX    C1D 8697   4.518   1.802   4.865
  497POX    C1E 8698   4.591   1.736   4.748
  497POX    C1F 8699   4.514   1.749   4.616
  497POX    C1G 8700   4.611   1.723   4.501
  497POX    C1H 8701   4.543   1.742   4.365
  497POX    C1I 8702   4.608   1.672   4.245
  497POX    C1J 8703   4.651   1.744   4.142
  497POX    C1K 8704   4.666   1.896   4.143
  497POX    C1L 8705   4.765   1.951   4.040
  497POX    C1M 8706   4.741   1.933   3.890
  497POX    C1N 8707   4.833   2.024   3.808
  497POX    C1O 8708   4.794   2.053   3.663
  497POX    C1P 8709   4.791   1.931   3.570
  497POX    C1Q 8710   4.736   1.958   3.429
  497POX    C1R 8711   4.754   1.848   3.324
  497POX     CZ 8712   3.892   2.023   5.030
  497POX     OZ 8713   3.887   2.074   4.896
  497POX    C2A 8714   3.803   2.173   4.867
  497POX    O2A 8715   3.708   2.204   4.938
  497POX    C2B 8716   3.839   2.237   4.739
  497POX    C2C 8717   3.767   2.182   4.616
  497POX    C2D 8718   3.792   2.253   4.482
  497POX    C2E 8719   3.771   2.155   4.366
  497POX    C2F 8720   3.779   2.210   4.223
  497POX    C2G 8721   3.737   2.104   4.121
  497POX    C2H 8722   3.738   2.145   3.974
  497POX    C2I 8723   3.692   2.026   3.890
  497POX    C2J 8724   3.807   1.926   3.874
  497POX    C2K 8725   3.764   1.811   3.784
  497POX    C2L 8726   3.831   1.676   3.812
  497POX    C2M 8727   3.801   1.577   3.700
  497POX    C2N 8728   3.904   1.464   3.709
  497POX    C2O 8729   3.841   1.349   3.631
  497POX    C2P 8730   3.941   1.235   3.609
  498CHL    CN1 8731   3.462   2.936   5.445
  498CHL    CN2 8732   3.258   3.059   5.404
  498CHL    CN3 8733   3.393   2.969   5.231
  498CHL    NTM 8734   3.397   3.038   5.361
  498CHL     CB 8735   3.460   3.170   5.369
  499PJ2     CA 8736   3.587   3.189   5.285
  499PJ2     OA 8737   3.695   3.096   5.293
  499PJ2      P 8738   3.801   3.118   5.173
  499PJ2     OB 8739   3.831   3.263   5.170
  499PJ2     HB 8740   3.925   3.291   5.153
  499PJ2     OG 8741   3.916   3.031   5.206
  499PJ2     HG 8742   3.997   3.080   5.174
  499PJ2     OD 8743   3.715   3.077   5.043
  500POX     CD 8744   3.732   2.948   4.984
  500POX     CE 8745   3.644   2.937   4.859
  500POX     OE 8746   3.639   2.801   4.816
  500POX    C1A 8747   3.551   2.716   4.868
  500POX    O1A 8748   3.449   2.759   4.922
  500POX    C1B 8749   3.556   2.589   4.792
  500POX    C1C 8750   3.499   2.604   4.651
  500POX    C1D 8751   3.497   2.473   4.573
  500POX    C1E 8752   3.441   2.495   4.432
  500POX    C1F 8753   3.421   2.365   4.353
  500POX    C1G 8754   3.386   2.394   4.207
  500POX    C1H 8755   3.397   2.276   4.110
  500POX    C1I 8756   3.442   2.317   3.970
  500POX    C1J 8757   3.372   2.280   3.863
  500POX    C1K 8758   3.240   2.203   3.863
  500POX    C1L 8759   3.124   2.281   3.802
  500POX    C1M 8760   3.141   2.306   3.652
  500POX    C1N 8761   3.027   2.393   3.598
  500POX    C1O 8762   3.040   2.423   3.449
  500POX    C1P 8763   2.930   2.515   3.396
  500POX    C1Q 8764   2.952   2.560   3.251
  500POX    C1R 8765   2.966   2.447   3.148
  500POX     CZ 8766   3.686   3.041   4.754
  500POX     OZ 8767   3.602   3.035   4.639
  500POX    C2A 8768   3.577   3.155   4.588
  500POX    O2A 8769   3.645   3.252   4.623
  500POX    C2B 8770   3.469   3.148   4.487
  500POX    C2C 8771   3.520   3.196   4.351
  500POX    C2D 8772   3.392   3.223   4.272
  500POX    C2E 8773   3.414   3.278   4.131
  500POX    C2F 8774   3.286   3.303   4.050
  500POX    C2G 8775   3.317   3.389   3.928
  500POX    C2H 8776   3.387   3.314   3.814
  500POX    C2I 8777   3.275   3.255   3.728
  500POX    C2J 8778   3.315   3.231   3.582
  500POX    C2K 8779   3.194   3.213   3.490
  500POX    C2L 8780   3.229   3.169   3.348
  500POX    C2M 8781   3.096   3.136   3.279
  500POX    C2N 8782   3.113   3.012   3.191
  500POX    C2O 8783   3.177   3.047   3.057
  500POX    C2P 8784   3.210   2.919   2.980
  501CHL    CN1 8785   5.253   6.040   5.286
  501CHL    CN2 8786   5.250   6.162   5.490
  501CHL    CN3 8787   5.427   6.005   5.461
  501CHL    NTM 8788   5.338   6.099   5.391
  501CHL     CB 8789   5.426   6.205   5.340
  502PJ2     CA 8790   5.493   6.194   5.203
  502PJ2     OA 8791   5.570   6.076   5.179
  502PJ2      P 8792   5.730   6.088   5.183
  502PJ2     OB 8793   5.748   6.194   5.284
  502PJ2     HB 8794   5.833   6.177   5.335
  502PJ2     OG 8795   5.790   5.955   5.209
  502PJ2     HG 8796   5.719   5.885   5.213
  502PJ2     OD 8797   5.751   6.147   5.035
  503POX     CD 8798   5.745   6.059   4.922
  503POX     CE 8799   5.613   6.072   4.846
  503POX     OE 8800   5.627   5.983   4.735
  503POX    C1A 8801   5.517   5.940   4.674
  503POX    O1A 8802   5.407   5.984   4.708
  503POX    C1B 8803   5.530   5.842   4.564
  503POX    C1C 8804   5.539   5.930   4.439
  503POX    C1D 8805   5.590   5.846   4.321
  503POX    C1E 8806   5.595   5.924   4.190
  503POX    C1F 8807   5.629   5.837   4.070
  503POX    C1G 8808   5.601   5.903   3.934
  503POX    C1H 8809   5.633   5.814   3.814
  503POX    C1I 8810   5.548   5.686   3.801
  503POX    C1J 8811   5.473   5.660   3.694
  503POX    C1K 8812   5.471   5.756   3.575
  503POX    C1L 8813   5.486   5.679   3.444
  503POX    C1M 8814   5.501   5.777   3.328
  503POX    C1N 8815   5.645   5.826   3.314
  503POX    C1O 8816   5.671   5.897   3.181
  503POX    C1P 8817   5.816   5.938   3.154
  503POX    C1Q 8818   5.830   5.994   3.012
  503POX    C1R 8819   5.967   6.032   2.955
  503POX     CZ 8820   5.580   6.217   4.806
  503POX     OZ 8821   5.638   6.263   4.684
  503POX    C2A 8822   5.623   6.392   4.655
  503POX    O2A 8823   5.602   6.480   4.737
  503POX    C2B 8824   5.655   6.416   4.512
  503POX    C2C 8825   5.542   6.401   4.410
  503POX    C2D 8826   5.591   6.392   4.266
  503POX    C2E 8827   5.469   6.359   4.179
  503POX    C2F 8828   5.532   6.309   4.049
  503POX    C2G 8829   5.438   6.323   3.929
  503POX    C2H 8830   5.521   6.291   3.804
  503POX    C2I 8831   5.451   6.316   3.670
  503POX    C2J 8832   5.546   6.280   3.556
  503POX    C2K 8833   5.465   6.286   3.426
  503POX    C2L 8834   5.545   6.253   3.300
  503POX    C2M 8835   5.624   6.374   3.250
  503POX    C2N 8836   5.727   6.349   3.139
  503POX    C2O 8837   5.794   6.473   3.079
  503POX    C2P 8838   5.857   6.566   3.182
  504CHL    CN1 8839   3.539   5.576   4.651
  504CHL    CN2 8840   3.550   5.753   4.801
  504CHL    CN3 8841   3.440   5.558   4.871
  504CHL    NTM 8842   3.556   5.606   4.794
  504CHL     CB 8843   3.681   5.555   4.852
  505PJ2     CA 8844   3.706   5.407   4.882
  505PJ2     OA 8845   3.667   5.310   4.784
  505PJ2      P 8846   3.761   5.179   4.786
  505PJ2     OB 8847   3.790   5.137   4.925
  505PJ2     HB 8848   3.827   5.216   4.975
  505PJ2     OG 8849   3.697   5.075   4.703
  505PJ2     HG 8850   3.656   5.124   4.626
  505PJ2     OD 8851   3.885   5.240   4.703
  506POX     CD 8852   3.872   5.253   4.562
  506POX     CE 8853   3.945   5.369   4.494
  506POX     OE 8854   3.889   5.404   4.367
  506POX    C1A 8855   3.820   5.517   4.363
  506POX    O1A 8856   3.777   5.577   4.461
  506POX    C1B 8857   3.771   5.542   4.225
  506POX    C1C 8858   3.838   5.666   4.167
  506POX    C1D 8859   3.974   5.651   4.098
  506POX    C1E 8860   3.940   5.637   3.950
  506POX    C1F 8861   4.069   5.620   3.869
  506POX    C1G 8862   4.042   5.604   3.719
  506POX    C1H 8863   4.165   5.571   3.634
  506POX    C1I 8864   4.234   5.442   3.679
  506POX    C1J 8865   4.363   5.446   3.714
  506POX    C1K 8866   4.459   5.565   3.716
  506POX    C1L 8867   4.558   5.562   3.833
  506POX    C1M 8868   4.648   5.684   3.817
  506POX    C1N 8869   4.754   5.695   3.927
  506POX    C1O 8870   4.711   5.749   4.064
  506POX    C1P 8871   4.718   5.902   4.066
  506POX    C1Q 8872   4.640   5.941   4.192
  506POX    C1R 8873   4.610   6.090   4.181
  506POX     CZ 8874   4.091   5.323   4.508
  506POX     OZ 8875   4.164   5.206   4.469
  506POX    C2A 8876   4.270   5.178   4.543
  506POX    O2A 8877   4.307   5.248   4.638
  506POX    C2B 8878   4.332   5.054   4.492
  506POX    C2C 8879   4.483   5.062   4.517
  506POX    C2D 8880   4.575   4.942   4.491
  506POX    C2E 8881   4.550   4.877   4.355
  506POX    C2F 8882   4.657   4.770   4.332
  506POX    C2G 8883   4.635   4.693   4.202
  506POX    C2H 8884   4.658   4.777   4.076
  506POX    C2I 8885   4.641   4.705   3.942
  506POX    C2J 8886   4.627   4.787   3.814
  506POX    C2K 8887   4.615   4.700   3.689
[truncated: 1,342,967 more chars]
