# Supplementary material for: Arginine Residues Modulate the Membrane Interactions of pHLIP Peptides
Source: J Chem Inf Model. 2023 Jul 3;63(14):4433–46. doi: 10.1021/acs.jcim.3c00360 (PMC10369490; doi:10.1021/acs.jcim.3c00360)
Supplement: Supplementary file 2 — ci3c00360_si_002.zip [file ci3c00360_si_002.zip › Simulation_files/R15/start_rep5.gro]

Generated by trjconv : Protein t= 9200.00000
38730
    1ALA      N    1   2.067   4.275   1.233
    1ALA     H1    2   2.130   4.261   1.310
    1ALA     H2    3   2.083   4.196   1.174
    1ALA     H3    4   2.098   4.355   1.181
    1ALA     CA    5   1.933   4.291   1.293
    1ALA     CB    6   1.904   4.178   1.392
    1ALA      C    7   1.913   4.418   1.377
    1ALA      O    8   1.993   4.452   1.463
    2AS4      N    9   1.810   4.496   1.345
    2AS4      H   10   1.744   4.480   1.271
    2AS4     CA   11   1.780   4.618   1.421
    2AS4     CB   12   1.722   4.715   1.319
    2AS4     CG   13   1.838   4.786   1.248
    2AS4    OD1   14   1.906   4.867   1.316
    2AS4   HD11   15   1.968   4.908   1.249
    2AS4   HD12   16   1.868   4.863   1.408
    2AS4    OD2   17   1.864   4.762   1.129
    2AS4   HD21   18   1.954   4.804   1.113
    2AS4   HD22   19   1.791   4.702   1.096
    2AS4      C   20   1.684   4.599   1.539
    2AS4      O   21   1.590   4.519   1.538
    3ASN      N   22   1.683   4.694   1.631
    3ASN      H   23   1.717   4.785   1.605
    3ASN     CA   24   1.620   4.701   1.764
    3ASN     CB   25   1.661   4.825   1.844
    3ASN     CG   26   1.807   4.871   1.830
    3ASN    OD1   27   1.894   4.808   1.889
    3ASN    ND2   28   1.830   4.966   1.739
    3ASN   HD21   29   1.751   4.996   1.686
    3ASN   HD22   30   1.923   4.999   1.726
    3ASN      C   31   1.468   4.695   1.753
    3ASN      O   32   1.416   4.603   1.815
    4ASN      N   33   1.413   4.780   1.667
    4ASN      H   34   1.469   4.854   1.630
    4ASN     CA   35   1.266   4.784   1.653
    4ASN     CB   36   1.230   4.915   1.583
    4ASN     CG   37   1.095   4.933   1.513
    4ASN    OD1   38   1.076   4.901   1.396
    4ASN    ND2   39   0.990   4.974   1.584
    4ASN   HD21   40   1.005   4.999   1.679
    4ASN   HD22   41   0.903   4.959   1.536
    4ASN      C   42   1.219   4.656   1.584
    4ASN      O   43   1.147   4.589   1.657
    5PRO      N   44   1.260   4.620   1.463
    5PRO     CA   45   1.224   4.491   1.402
    5PRO     CB   46   1.318   4.481   1.281
    5PRO     CG   47   1.336   4.623   1.229
    5PRO     CD   48   1.347   4.689   1.367
    5PRO      C   49   1.243   4.368   1.491
    5PRO      O   50   1.139   4.311   1.526
    6PHE      N   51   1.355   4.352   1.560
    6PHE      H   52   1.432   4.415   1.552
    6PHE     CA   53   1.386   4.243   1.655
    6PHE     CB   54   1.526   4.282   1.703
    6PHE     CG   55   1.579   4.192   1.815
    6PHE    CD1   56   1.634   4.072   1.771
    6PHE    HD1   57   1.629   4.039   1.667
    6PHE    CD2   58   1.557   4.216   1.950
    6PHE    HD2   59   1.477   4.288   1.966
    6PHE    CE1   60   1.670   3.980   1.869
    6PHE    HE1   61   1.685   3.879   1.831
    6PHE    CE2   62   1.591   4.122   2.046
    6PHE    HE2   63   1.574   4.152   2.150
    6PHE     CZ   64   1.649   4.003   2.004
    6PHE     HZ   65   1.663   3.922   2.075
    6PHE      C   66   1.291   4.222   1.773
    6PHE      O   67   1.260   4.112   1.818
    7ILE      N   68   1.239   4.333   1.825
    7ILE      H   69   1.269   4.426   1.802
    7ILE     CA   70   1.149   4.325   1.941
    7ILE     CB   71   1.164   4.448   2.029
    7ILE    CG1   72   1.308   4.469   2.076
    7ILE    CG2   73   1.077   4.426   2.153
    7ILE     CD   74   1.326   4.599   2.155
    7ILE      C   75   1.007   4.295   1.892
    7ILE      O   76   0.953   4.194   1.935
    8TYR      N   77   0.961   4.365   1.788
    8TYR      H   78   1.019   4.426   1.735
    8TYR     CA   79   0.829   4.346   1.726
    8TYR     CB   80   0.805   4.469   1.638
    8TYR     CG   81   0.718   4.573   1.708
    8TYR    CD1   82   0.584   4.540   1.728
    8TYR    HD1   83   0.552   4.438   1.707
    8TYR    CD2   84   0.773   4.696   1.743
    8TYR    HD2   85   0.875   4.723   1.716
    8TYR    CE1   86   0.501   4.630   1.794
    8TYR    HE1   87   0.394   4.611   1.799
    8TYR    CE2   88   0.688   4.787   1.803
    8TYR    HE2   89   0.714   4.892   1.813
    8TYR     CZ   90   0.556   4.752   1.830
    8TYR     OH   91   0.498   4.833   1.923
    8TYR     HH   92   0.518   4.929   1.903
    8TYR      C   93   0.811   4.220   1.641
    8TYR      O   94   0.698   4.207   1.595
    9ALA      N   95   0.917   4.160   1.587
    9ALA      H   96   1.010   4.194   1.577
    9ALA     CA   97   0.901   4.033   1.516
    9ALA     CB   98   1.019   4.023   1.419
    9ALA      C   99   0.888   3.916   1.614
    9ALA      O  100   0.951   3.913   1.720
   10THR      N  101   0.802   3.826   1.570
   10THR      H  102   0.752   3.837   1.484
   10THR     CA  103   0.743   3.715   1.646
   10THR     CB  104   0.599   3.702   1.597
   10THR    OG1  105   0.597   3.728   1.456
   10THR    HG1  106   0.500   3.745   1.440
   10THR    CG2  107   0.506   3.790   1.681
   10THR      C  108   0.815   3.582   1.621
   10THR      O  109   0.762   3.491   1.558
   11TYR      N  110   0.944   3.583   1.650
   11TYR      H  111   1.001   3.660   1.682
   11TYR     CA  112   1.025   3.462   1.671
   11TYR     CB  113   1.170   3.487   1.714
   11TYR     CG  114   1.262   3.572   1.626
   11TYR    CD1  115   1.265   3.551   1.489
   11TYR    HD1  116   1.209   3.468   1.446
   11TYR    CD2  117   1.323   3.684   1.682
   11TYR    HD2  118   1.328   3.694   1.791
   11TYR    CE1  119   1.334   3.643   1.411
   11TYR    HE1  120   1.374   3.612   1.314
   11TYR    CE2  121   1.388   3.777   1.601
   11TYR    HE2  122   1.448   3.855   1.648
   11TYR     CZ  123   1.386   3.760   1.464
   11TYR     OH  124   1.421   3.863   1.381
   11TYR     HH  125   1.514   3.889   1.406
   11TYR      C  126   0.967   3.363   1.772
   11TYR      O  127   0.933   3.410   1.881
   12ALA      N  128   0.968   3.235   1.738
   12ALA      H  129   0.998   3.207   1.647
   12ALA     CA  130   0.904   3.125   1.811
   12ALA     CB  131   0.883   2.996   1.731
   12ALA      C  132   0.956   3.090   1.951
   12ALA      O  133   0.886   3.113   2.050
   13AS4      N  134   1.085   3.060   1.956
   13AS4      H  135   1.121   3.002   1.884
   13AS4     CA  136   1.151   3.018   2.081
   13AS4     CB  137   1.271   2.926   2.059
   13AS4     CG  138   1.391   2.970   1.974
   13AS4    OD1  139   1.438   2.890   1.891
   13AS4   HD11  140   1.532   2.912   1.868
   13AS4   HD12  141   1.366   2.822   1.872
   13AS4    OD2  142   1.416   3.092   1.984
   13AS4   HD21  143   1.491   3.115   1.922
   13AS4   HD22  144   1.354   3.137   2.049
   13AS4      C  145   1.172   3.130   2.183
   13AS4      O  146   1.132   3.121   2.299
   14LEU      N  147   1.204   3.247   2.128
   14LEU      H  148   1.247   3.235   2.039
   14LEU     CA  149   1.188   3.381   2.186
   14LEU     CB  150   1.251   3.497   2.109
   14LEU     CG  151   1.400   3.486   2.077
   14LEU    CD1  152   1.454   3.625   2.042
   14LEU    CD2  153   1.492   3.425   2.183
   14LEU      C  154   1.046   3.422   2.224
   14LEU      O  155   1.029   3.533   2.275
   15AR4      N  156   0.942   3.341   2.202
   15AR4      H  157   0.958   3.268   2.136
   15AR4     CA  158   0.812   3.359   2.267
   15AR4     CB  159   0.699   3.382   2.167
   15AR4     CG  160   0.714   3.518   2.098
   15AR4     CD  161   0.708   3.637   2.194
   15AR4     NE  162   0.729   3.754   2.108
   15AR4     HE  163   0.654   3.817   2.089
   15AR4     CZ  164   0.844   3.801   2.059
   15AR4    NH1  165   0.962   3.737   2.066
   15AR4   HH11  166   0.974   3.657   2.125
   15AR4   HH12  167   1.040   3.755   2.005
   15AR4    NH2  168   0.855   3.926   2.012
   15AR4   HH21  169   0.776   3.986   2.024
   15AR4   HH22  170   0.945   3.963   1.991
   15AR4      C  171   0.770   3.239   2.352
   15AR4      O  172   0.728   3.262   2.465
   16THR      N  173   0.800   3.117   2.307
   16THR      H  174   0.822   3.105   2.210
   16THR     CA  175   0.766   2.995   2.380
   16THR     CB  176   0.797   2.863   2.308
   16THR    OG1  177   0.748   2.882   2.175
   16THR    HG1  178   0.790   2.824   2.105
   16THR    CG2  179   0.736   2.733   2.360
   16THR      C  180   0.823   2.982   2.521
   16THR      O  181   0.745   2.949   2.611
   17PHE      N  182   0.952   3.002   2.545
   17PHE      H  183   1.016   3.035   2.476
   17PHE     CA  184   1.009   3.015   2.680
   17PHE     CB  185   1.157   2.974   2.684
   17PHE     CG  186   1.179   2.833   2.631
   17PHE    CD1  187   1.221   2.821   2.499
   17PHE    HD1  188   1.292   2.898   2.466
   17PHE    CD2  189   1.118   2.723   2.691
   17PHE    HD2  190   1.088   2.717   2.795
   17PHE    CE1  191   1.201   2.712   2.416
   17PHE    HE1  192   1.238   2.703   2.313
   17PHE    CE2  193   1.109   2.609   2.612
   17PHE    HE2  194   1.065   2.518   2.653
   17PHE     CZ  195   1.145   2.601   2.477
   17PHE     HZ  196   1.144   2.510   2.417
   17PHE      C  197   0.991   3.137   2.771
   17PHE      O  198   1.006   3.115   2.891
   18PRO      N  199   0.965   3.256   2.718
   18PRO     CA  200   0.905   3.355   2.810
   18PRO     CB  201   0.881   3.477   2.721
   18PRO     CG  202   0.989   3.469   2.613
   18PRO     CD  203   1.022   3.320   2.599
   18PRO      C  204   0.774   3.316   2.879
   18PRO      O  205   0.753   3.357   2.993
   19LEU      N  206   0.691   3.239   2.810
   19LEU      H  207   0.713   3.227   2.713
   19LEU     CA  208   0.568   3.176   2.861
   19LEU     CB  209   0.483   3.108   2.753
   19LEU     CG  210   0.359   3.193   2.725
   19LEU    CD1  211   0.378   3.329   2.659
   19LEU    CD2  212   0.246   3.107   2.668
   19LEU      C  213   0.583   3.094   2.988
   19LEU      O  214   0.523   3.132   3.089
   20LEU      N  215   0.676   2.999   2.977
   20LEU      H  216   0.684   2.958   2.886
   20LEU     CA  217   0.732   2.914   3.083
   20LEU     CB  218   0.834   2.813   3.029
   20LEU     CG  219   0.765   2.681   2.995
   20LEU    CD1  220   0.711   2.687   2.852
   20LEU    CD2  221   0.874   2.573   2.999
   20LEU      C  222   0.786   2.996   3.201
   20LEU      O  223   0.758   2.957   3.314
   21LEU      N  224   0.874   3.090   3.170
   21LEU      H  225   0.930   3.092   3.087
   21LEU     CA  226   0.923   3.187   3.269
   21LEU     CB  227   1.039   3.269   3.214
   21LEU     CG  228   1.168   3.186   3.209
   21LEU    CD1  229   1.283   3.268   3.151
   21LEU    CD2  230   1.198   3.130   3.348
   21LEU      C  231   0.819   3.277   3.336
   21LEU      O  232   0.840   3.312   3.452
   22LEU      N  233   0.703   3.305   3.276
   22LEU      H  234   0.697   3.297   3.176
   22LEU     CA  235   0.592   3.370   3.346
   22LEU     CB  236   0.493   3.446   3.256
   22LEU     CG  237   0.558   3.569   3.193
   22LEU    CD1  238   0.508   3.577   3.048
   22LEU    CD2  239   0.535   3.706   3.258
   22LEU      C  240   0.518   3.277   3.442
   22LEU      O  241   0.488   3.315   3.555
   23AS1      N  242   0.498   3.152   3.403
   23AS1      H  243   0.492   3.126   3.306
   23AS1     CA  244   0.448   3.054   3.500
   23AS1     CB  245   0.439   2.918   3.431
   23AS1     CG  246   0.371   2.798   3.500
   23AS1    OD1  247   0.262   2.750   3.474
   23AS1   HD11  248   0.264   2.659   3.516
   23AS1   HD12  249   0.209   2.818   3.423
   23AS1    OD2  250   0.444   2.734   3.595
   23AS1   HD21  251   0.375   2.691   3.653
   23AS1   HD22  252   0.541   2.761   3.589
   23AS1      C  253   0.534   3.040   3.626
   23AS1      O  254   0.481   3.041   3.737
   24LEU      N  255   0.666   3.037   3.610
   24LEU      H  256   0.707   3.033   3.519
   24LEU     CA  257   0.752   3.051   3.728
   24LEU     CB  258   0.901   3.031   3.699
   24LEU     CG  259   0.943   2.884   3.699
   24LEU    CD1  260   1.085   2.867   3.645
   24LEU    CD2  261   0.952   2.823   3.839
   24LEU      C  262   0.750   3.176   3.816
   24LEU      O  263   0.700   3.164   3.927
   25ALA      N  264   0.734   3.291   3.751
   25ALA      H  265   0.791   3.294   3.669
   25ALA     CA  266   0.710   3.423   3.811
   25ALA     CB  267   0.724   3.515   3.689
   25ALA      C  268   0.574   3.437   3.880
   25ALA      O  269   0.564   3.505   3.982
   26LEU      N  270   0.472   3.370   3.829
   26LEU      H  271   0.482   3.332   3.736
   26LEU     CA  272   0.339   3.348   3.889
   26LEU     CB  273   0.239   3.293   3.787
   26LEU     CG  274   0.155   3.407   3.731
   26LEU    CD1  275   0.068   3.473   3.838
   26LEU    CD2  276   0.223   3.508   3.638
   26LEU      C  277   0.343   3.256   4.011
   26LEU      O  278   0.284   3.293   4.112
   27LEU      N  279   0.405   3.139   3.995
   27LEU      H  280   0.446   3.100   3.913
   27LEU     CA  281   0.434   3.047   4.106
   27LEU     CB  282   0.517   2.925   4.065
   27LEU     CG  283   0.439   2.822   3.983
   27LEU    CD1  284   0.541   2.718   3.936
   27LEU    CD2  285   0.327   2.752   4.061
   27LEU      C  286   0.503   3.105   4.229
   27LEU      O  287   0.455   3.084   4.340
   28VAL      N  288   0.610   3.178   4.200
   28VAL      H  289   0.640   3.208   4.109
   28VAL     CA  290   0.694   3.230   4.309
   28VAL     CB  291   0.828   3.273   4.247
   28VAL    CG1  292   0.928   3.165   4.204
   28VAL    CG2  293   0.813   3.388   4.148
   28VAL      C  294   0.633   3.353   4.375
   28VAL      O  295   0.671   3.379   4.489
   29AS1      N  296   0.532   3.408   4.309
   29AS1      H  297   0.534   3.390   4.211
   29AS1     CA  298   0.444   3.510   4.368
   29AS1     CB  299   0.397   3.612   4.264
   29AS1     CG  300   0.309   3.722   4.324
   29AS1    OD1  301   0.362   3.809   4.414
   29AS1   HD11  302   0.282   3.848   4.459
   29AS1   HD12  303   0.456   3.826   4.386
   29AS1    OD2  304   0.189   3.725   4.296
   29AS1   HD21  305   0.166   3.820   4.277
   29AS1   HD22  306   0.147   3.634   4.297
   29AS1      C  307   0.326   3.448   4.443
   29AS1      O  308   0.312   3.484   4.559
   30TRP      N  309   0.249   3.364   4.374
   30TRP      H  310   0.248   3.345   4.276
   30TRP     CA  311   0.127   3.307   4.435
   30TRP     CB  312   0.027   3.229   4.348
   30TRP     CG  313  -0.086   3.310   4.284
   30TRP    CD1  314  -0.071   3.384   4.175
   30TRP    HD1  315   0.019   3.390   4.115
   30TRP    CD2  316  -0.204   3.351   4.345
   30TRP    NE1  317  -0.175   3.467   4.164
   30TRP    HE1  318  -0.171   3.554   4.114
   30TRP    CE2  319  -0.257   3.453   4.267
   30TRP    CE3  320  -0.273   3.303   4.456
   30TRP    HE3  321  -0.229   3.235   4.529
   30TRP    CZ2  322  -0.387   3.497   4.291
   30TRP    HZ2  323  -0.436   3.542   4.204
   30TRP    CZ3  324  -0.402   3.348   4.477
   30TRP    HZ3  325  -0.437   3.324   4.577
   30TRP    CH2  326  -0.460   3.445   4.396
   30TRP    HH2  327  -0.556   3.491   4.420
   30TRP      C  328   0.156   3.217   4.555
   30TRP      O  329   0.086   3.237   4.655
   31AS3      N  330   0.264   3.140   4.559
   31AS3      H  331   0.307   3.112   4.474
   31AS3     CA  332   0.316   3.084   4.685
   31AS3     CB  333   0.413   2.968   4.662
   31AS3     CG  334   0.345   2.848   4.596
   31AS3    OD1  335   0.352   2.735   4.644
   31AS3   HD11  336   0.303   2.672   4.583
   31AS3   HD12  337   0.416   2.730   4.721
   31AS3    OD2  338   0.278   2.860   4.479
   31AS3   HD21  339   0.268   2.770   4.437
   31AS3   HD22  340   0.238   2.952   4.470
   31AS3      C  341   0.358   3.193   4.784
   31AS3      O  342   0.454   3.264   4.752
   32AS0      N  343   0.306   3.199   4.906
   32AS0      H  344   0.223   3.152   4.935
   32AS0     CA  345   0.342   3.310   4.995
   32AS0     CB  346   0.231   3.315   5.100
   32AS0     CG  347   0.193   3.454   5.151
   32AS0    OD1  348   0.203   3.551   5.077
   32AS0   HD11  349   0.159   3.632   5.116
   32AS0   HD12  350   0.248   3.515   4.996
   32AS0    OD2  351   0.134   3.454   5.274
   32AS0   HD21  352   0.123   3.549   5.304
   32AS0   HD22  353   0.103   3.360   5.287
   32AS0      C  354   0.483   3.292   5.053
   32AS0      O  355   0.549   3.393   5.083
   32AS0   HO11  356   0.626   3.359   5.137
   32AS0   HO12  357   0.501   3.473   5.046
   32AS0     O2  358   0.507   3.182   5.109
   32AS0   HO21  359   0.428   3.121   5.107
   32AS0   HO22  360   0.598   3.180   5.150
   33CHL    CN1  361   8.977   3.326   1.221
   33CHL    CN2  362   8.769   3.395   1.339
   33CHL    CN3  363   8.979   3.475   1.409
   33CHL    NTM  364   8.911   3.359   1.348
   33CHL     CB  365   8.916   3.249   1.446
   34PJ2     CA  366   9.037   3.184   1.513
   34PJ2     OA  367   9.139   3.267   1.568
   34PJ2      P  368   9.254   3.184   1.645
   34PJ2     OB  369   9.304   3.089   1.544
   34PJ2     HB  370   9.237   3.071   1.472
   34PJ2     OG  371   9.357   3.277   1.696
   34PJ2     HG  372   9.310   3.360   1.727
   34PJ2     OD  373   9.177   3.129   1.776
   35POX     CD  374   9.152   3.222   1.882
   35POX     CE  375   9.025   3.188   1.959
   35POX     OE  376   8.956   3.285   2.038
   35POX    C1A  377   8.883   3.378   1.977
   35POX    O1A  378   8.865   3.368   1.855
   35POX    C1B  379   8.828   3.482   2.067
   35POX    C1C  380   8.676   3.486   2.050
   35POX    C1D  381   8.600   3.595   2.125
   35POX    C1E  382   8.602   3.567   2.275
   35POX    C1F  383   8.509   3.658   2.357
   35POX    C1G  384   8.464   3.581   2.482
   35POX    C1H  385   8.373   3.666   2.571
   35POX    C1I  386   8.348   3.608   2.710
   35POX    C1J  387   8.350   3.684   2.820
   35POX    C1K  388   8.381   3.833   2.803
   35POX    C1L  389   8.427   3.879   2.942
   35POX    C1M  390   8.558   3.822   2.994
   35POX    C1N  391   8.552   3.827   3.147
   35POX    C1O  392   8.697   3.827   3.196
   35POX    C1P  393   8.706   3.835   3.349
   35POX    C1Q  394   8.835   3.892   3.407
   35POX    C1R  395   8.847   4.042   3.380
   35POX     CZ  396   9.049   3.056   2.033
   35POX     OZ  397   9.150   3.052   2.134
   35POX    C2A  398   9.188   2.934   2.183
   35POX    O2A  399   9.148   2.831   2.130
   35POX    C2B  400   9.314   2.936   2.262
   35POX    C2C  401   9.335   2.811   2.348
   35POX    C2D  402   9.484   2.780   2.363
   35POX    C2E  403   9.510   2.636   2.408
   35POX    C2F  404   9.479   2.615   2.557
   35POX    C2G  405   9.537   2.489   2.621
   35POX    C2H  406   9.485   2.496   2.765
   35POX    C2I  407   9.499   2.365   2.844
   35POX    C2J  408   9.477   2.374   2.995
   35POX    C2K  409   9.601   2.411   3.075
   35POX    C2L  410   9.589   2.382   3.225
   35POX    C2M  411   9.722   2.393   3.299
   35POX    C2N  412   9.703   2.403   3.451
   35POX    C2O  413   9.846   2.408   3.506
   35POX    C2P  414   9.926   2.538   3.506
   36CHL    CN1  415   6.284   7.003   1.041
   36CHL    CN2  416   6.522   7.003   0.977
   36CHL    CN3  417   6.453   6.894   1.174
   36CHL    NTM  418   6.424   7.007   1.086
   36CHL     CB  419   6.451   7.133   1.156
   37PJ2     CA  420   6.351   7.194   1.254
   37PJ2     OA  421   6.327   7.094   1.353
   37PJ2      P  422   6.213   7.146   1.454
   37PJ2     OB  423   6.195   7.291   1.434
   37PJ2     HB  424   6.100   7.320   1.425
   37PJ2     OG  425   6.103   7.055   1.414
   37PJ2     HG  426   6.116   7.038   1.316
   37PJ2     OD  427   6.272   7.090   1.593
   38POX     CD  428   6.280   6.948   1.596
   38POX     CE  429   6.416   6.889   1.633
   38POX     OE  430   6.412   6.746   1.627
   38POX    C1A  431   6.446   6.688   1.512
   38POX    O1A  432   6.535   6.730   1.438
   38POX    C1B  433   6.398   6.548   1.509
   38POX    C1C  434   6.440   6.467   1.632
   38POX    C1D  435   6.404   6.320   1.606
   38POX    C1E  436   6.462   6.222   1.708
   38POX    C1F  437   6.349   6.123   1.735
   38POX    C1G  438   6.408   6.002   1.808
   38POX    C1H  439   6.474   6.053   1.936
   38POX    C1I  440   6.560   5.941   1.994
   38POX    C1J  441   6.629   5.946   2.108
   38POX    C1K  442   6.631   6.067   2.202
   38POX    C1L  443   6.662   6.027   2.346
   38POX    C1M  444   6.687   6.126   2.460
   38POX    C1N  445   6.725   6.060   2.593
   38POX    C1O  446   6.612   5.969   2.641
   38POX    C1P  447   6.672   5.867   2.738
   38POX    C1Q  448   6.582   5.744   2.757
   38POX    C1R  449   6.582   5.645   2.641
   38POX     CZ  450   6.454   6.936   1.774
   38POX     OZ  451   6.371   6.914   1.888
   38POX    C2A  452   6.419   6.949   2.007
   38POX    O2A  453   6.532   6.995   2.019
   38POX    C2B  454   6.328   6.923   2.120
   38POX    C2C  455   6.387   6.824   2.221
   38POX    C2D  456   6.306   6.815   2.350
   38POX    C2E  457   6.155   6.791   2.346
   38POX    C2F  458   6.088   6.744   2.475
   38POX    C2G  459   5.935   6.739   2.465
   38POX    C2H  460   5.884   6.883   2.465
   38POX    C2I  461   5.897   6.965   2.594
   38POX    C2J  462   5.816   7.095   2.580
   38POX    C2K  463   5.823   7.202   2.690
   38POX    C2L  464   5.961   7.265   2.710
   38POX    C2M  465   5.952   7.362   2.829
   38POX    C2N  466   6.095   7.416   2.844
   38POX    C2O  467   6.084   7.536   2.937
   38POX    C2P  468   6.079   7.491   3.083
   39CHL    CN1  469   8.932   6.552   1.153
   39CHL    CN2  470   9.036   6.428   0.969
   39CHL    CN3  471   8.837   6.361   1.044
   39CHL    NTM  472   8.912   6.485   1.024
   39CHL     CB  473   8.849   6.581   0.931
   40PJ2     CA  474   8.736   6.681   0.954
   40PJ2     OA  475   8.612   6.616   0.986
   40PJ2      P  476   8.496   6.719   1.029
   40PJ2     OB  477   8.513   6.838   0.943
   40PJ2     HB  478   8.449   6.909   0.973
   40PJ2     OG  479   8.369   6.650   1.060
   40PJ2     HG  480   8.383   6.570   1.119
   40PJ2     OD  481   8.536   6.769   1.177
   41POX     CD  482   8.550   6.676   1.284
   41POX     CE  483   8.592   6.746   1.413
   41POX     OE  484   8.586   6.659   1.526
   41POX    C1A  485   8.704   6.616   1.571
   41POX    O1A  486   8.807   6.638   1.506
   41POX    C1B  487   8.685   6.531   1.690
   41POX    C1C  488   8.692   6.602   1.825
   41POX    C1D  489   8.691   6.495   1.935
   41POX    C1E  490   8.722   6.553   2.073
   41POX    C1F  491   8.758   6.440   2.170
   41POX    C1G  492   8.639   6.373   2.239
   41POX    C1H  493   8.677   6.240   2.303
   41POX    C1I  494   8.552   6.204   2.383
   41POX    C1J  495   8.553   6.134   2.496
   41POX    C1K  496   8.676   6.074   2.565
   41POX    C1L  497   8.635   6.050   2.710
   41POX    C1M  498   8.756   6.006   2.794
   41POX    C1N  499   8.769   5.855   2.775
   41POX    C1O  500   8.850   5.802   2.894
   41POX    C1P  501   8.837   5.650   2.897
   41POX    C1Q  502   8.916   5.607   3.021
   41POX    C1R  503   8.961   5.461   3.026
   41POX     CZ  504   8.489   6.857   1.433
   41POX     OZ  505   8.507   6.949   1.542
   41POX    C2A  506   8.596   7.046   1.526
   41POX    O2A  507   8.666   7.052   1.425
   41POX    C2B  508   8.616   7.118   1.654
   41POX    C2C  509   8.693   7.040   1.760
   41POX    C2D  510   8.663   7.109   1.893
   41POX    C2E  511   8.707   7.033   2.018
   41POX    C2F  512   8.685   7.096   2.156
   41POX    C2G  513   8.700   6.982   2.257
   41POX    C2H  514   8.651   7.033   2.392
   41POX    C2I  515   8.501   7.016   2.412
   41POX    C2J  516   8.459   7.084   2.543
   41POX    C2K  517   8.307   7.093   2.555
   41POX    C2L  518   8.259   7.143   2.691
   41POX    C2M  519   8.248   7.045   2.808
   41POX    C2N  520   8.220   7.128   2.934
   41POX    C2O  521   8.226   7.047   3.063
   41POX    C2P  522   8.128   6.929   3.067
   42CHL    CN1  523   8.447   6.411   0.599
   42CHL    CN2  524   8.430   6.637   0.633
   42CHL    CN3  525   8.243   6.524   0.527
   42CHL    NTM  526   8.348   6.515   0.630
   42CHL     CB  527   8.306   6.484   0.767
   43PJ2     CA  528   8.175   6.533   0.831
   43PJ2     OA  529   8.151   6.672   0.809
   43PJ2      P  530   8.008   6.718   0.866
   43PJ2     OB  531   7.982   6.857   0.821
   43PJ2     HB  532   7.884   6.870   0.830
   43PJ2     OG  533   7.920   6.609   0.818
   43PJ2     HG  534   7.973   6.537   0.772
   43PJ2     OD  535   8.027   6.709   1.026
   44POX     CD  536   8.109   6.800   1.098
   44POX     CE  537   8.101   6.783   1.250
   44POX     OE  538   8.162   6.889   1.323
   44POX    C1A  539   8.077   6.981   1.370
   44POX    O1A  540   7.973   7.001   1.308
   44POX    C1B  541   8.142   7.071   1.468
   44POX    C1C  542   8.038   7.144   1.553
   44POX    C1D  543   8.092   7.275   1.610
   44POX    C1E  544   8.202   7.264   1.716
   44POX    C1F  545   8.254   7.392   1.782
   44POX    C1G  546   8.383   7.377   1.864
   44POX    C1H  547   8.431   7.496   1.947
   44POX    C1I  548   8.542   7.443   2.038
   44POX    C1J  549   8.556   7.481   2.165
   44POX    C1K  550   8.466   7.583   2.235
   44POX    C1L  551   8.460   7.541   2.382
   44POX    C1M  552   8.336   7.608   2.444
   44POX    C1N  553   8.330   7.564   2.590
   44POX    C1O  554   8.218   7.634   2.667
   44POX    C1P  555   8.207   7.606   2.817
   44POX    C1Q  556   8.060   7.628   2.855
   44POX    C1R  557   7.999   7.768   2.841
   44POX     CZ  558   8.149   6.642   1.286
   44POX     OZ  559   8.108   6.609   1.419
   44POX    C2A  560   8.169   6.508   1.481
   44POX    O2A  561   8.258   6.445   1.425
   44POX    C2B  562   8.130   6.501   1.624
   44POX    C2C  563   8.087   6.361   1.668
   44POX    C2D  564   8.064   6.351   1.819
   44POX    C2E  565   8.174   6.401   1.913
   44POX    C2F  566   8.128   6.493   2.026
   44POX    C2G  567   8.250   6.541   2.105
   44POX    C2H  568   8.212   6.589   2.245
   44POX    C2I  569   8.127   6.716   2.256
   44POX    C2J  570   8.085   6.743   2.400
   44POX    C2K  571   8.001   6.870   2.412
   44POX    C2L  572   7.952   6.900   2.554
   44POX    C2M  573   7.860   7.022   2.545
   44POX    C2N  574   7.763   7.008   2.662
   44POX    C2O  575   7.708   7.149   2.680
   44POX    C2P  576   7.811   7.253   2.725
   45CHL    CN1  577   6.519   2.613   1.525
   45CHL    CN2  578   6.314   2.528   1.458
   45CHL    CN3  579   6.496   2.379   1.500
   45CHL    NTM  580   6.459   2.509   1.441
   45CHL     CB  581   6.498   2.510   1.300
   46PJ2     CA  582   6.647   2.518   1.264
   46PJ2     OA  583   6.740   2.422   1.315
   46PJ2      P  584   6.894   2.469   1.313
   46PJ2     OB  585   6.987   2.356   1.331
   46PJ2     HB  586   6.938   2.280   1.375
   46PJ2     OG  587   6.893   2.530   1.178
   46PJ2     HG  588   6.977   2.517   1.125
   46PJ2     OD  589   6.884   2.590   1.419
   47POX     CD  590   6.980   2.695   1.416
   47POX     CE  591   6.998   2.742   1.560
   47POX     OE  592   7.106   2.664   1.613
   47POX    C1A  593   7.234   2.692   1.591
   47POX    O1A  594   7.259   2.807   1.553
   47POX    C1B  595   7.334   2.588   1.627
   47POX    C1C  596   7.472   2.647   1.655
   47POX    C1D  597   7.481   2.701   1.797
   47POX    C1E  598   7.613   2.779   1.810
   47POX    C1F  599   7.666   2.790   1.953
   47POX    C1G  600   7.558   2.828   2.054
   47POX    C1H  601   7.613   2.874   2.189
   47POX    C1I  602   7.496   2.937   2.266
   47POX    C1J  603   7.491   2.910   2.396
   47POX    C1K  604   7.577   2.822   2.487
   47POX    C1L  605   7.565   2.894   2.621
   47POX    C1M  606   7.630   2.813   2.734
   47POX    C1N  607   7.644   2.908   2.853
   47POX    C1O  608   7.683   2.848   2.988
   47POX    C1P  609   7.625   2.709   3.018
   47POX    C1Q  610   7.707   2.639   3.127
   47POX    C1R  611   7.664   2.685   3.267
   47POX     CZ  612   6.867   2.739   1.639
   47POX     OZ  613   6.886   2.788   1.772
   47POX    C2A  614   6.776   2.784   1.847
   47POX    O2A  615   6.679   2.714   1.818
   47POX    C2B  616   6.787   2.859   1.974
   47POX    C2C  617   6.703   2.986   1.984
   47POX    C2D  618   6.693   3.050   2.123
   47POX    C2E  619   6.597   2.968   2.208
   47POX    C2F  620   6.546   3.061   2.319
   47POX    C2G  621   6.463   2.995   2.429
   47POX    C2H  622   6.414   3.103   2.525
   47POX    C2I  623   6.348   3.046   2.651
   47POX    C2J  624   6.325   3.168   2.740
   47POX    C2K  625   6.253   3.150   2.874
   47POX    C2L  626   6.322   3.047   2.963
   47POX    C2M  627   6.261   3.035   3.102
   47POX    C2N  628   6.312   3.124   3.216
   47POX    C2O  629   6.447   3.088   3.278
   47POX    C2P  630   6.464   3.183   3.396
   48CHL    CN1  631   2.651   3.406   1.560
   48CHL    CN2  632   2.637   3.609   1.424
   48CHL    CN3  633   2.784   3.590   1.605
   48CHL    NTM  634   2.649   3.553   1.559
   48CHL     CB  635   2.558   3.594   1.667
   49PJ2     CA  636   2.485   3.728   1.670
   49PJ2     OA  637   2.563   3.848   1.667
   49PJ2      P  638   2.478   3.974   1.614
   49PJ2     OB  639   2.579   4.079   1.591
   49PJ2     HB  640   2.541   4.161   1.633
   49PJ2     OG  641   2.380   3.939   1.509
   49PJ2     HG  642   2.412   3.880   1.435
   49PJ2     OD  643   2.400   4.016   1.749
   50POX     CD  644   2.466   4.089   1.852
   50POX     CE  645   2.372   4.153   1.954
   50POX     OE  646   2.441   4.244   2.041
   50POX    C1A  647   2.450   4.373   2.013
   50POX    O1A  648   2.440   4.415   1.897
   50POX    C1B  649   2.488   4.454   2.131
   50POX    C1C  650   2.515   4.601   2.097
   50POX    C1D  651   2.521   4.689   2.222
   50POX    C1E  652   2.620   4.805   2.233
   50POX    C1F  653   2.588   4.881   2.362
   50POX    C1G  654   2.668   5.011   2.364
   50POX    C1H  655   2.614   5.091   2.482
   50POX    C1I  656   2.692   5.222   2.492
   50POX    C1J  657   2.718   5.283   2.607
   50POX    C1K  658   2.666   5.228   2.740
   50POX    C1L  659   2.785   5.197   2.831
   50POX    C1M  660   2.741   5.107   2.946
   50POX    C1N  661   2.844   5.082   3.057
   50POX    C1O  662   2.975   5.019   3.009
   50POX    C1P  663   2.965   4.894   2.921
   50POX    C1Q  664   3.110   4.845   2.927
   50POX    C1R  665   3.140   4.711   2.858
   50POX     CZ  666   2.317   4.038   2.039
   50POX     OZ  667   2.176   4.054   2.060
   50POX    C2A  668   2.107   3.957   2.119
   50POX    O2A  669   2.153   3.844   2.107
   50POX    C2B  670   1.970   3.984   2.168
   50POX    C2C  671   1.937   3.925   2.305
   50POX    C2D  672   1.792   3.893   2.341
   50POX    C2E  673   1.783   3.829   2.480
   50POX    C2F  674   1.643   3.838   2.541
   50POX    C2G  675   1.533   3.759   2.470
   50POX    C2H  676   1.419   3.712   2.560
   50POX    C2I  677   1.452   3.579   2.629
   50POX    C2J  678   1.339   3.487   2.676
   50POX    C2K  679   1.391   3.361   2.745
   50POX    C2L  680   1.412   3.249   2.642
   50POX    C2M  681   1.545   3.174   2.655
   50POX    C2N  682   1.577   3.071   2.547
   50POX    C2O  683   1.586   3.141   2.412
   50POX    C2P  684   1.611   3.041   2.299
   51CHL    CN1  685   4.695   5.150   1.411
   51CHL    CN2  686   4.892   5.292   1.432
   51CHL    CN3  687   4.674   5.380   1.476
   51CHL    NTM  688   4.751   5.285   1.394
   51CHL     CB  689   4.745   5.323   1.252
   52PJ2     CA  690   4.619   5.347   1.169
   52PJ2     OA  691   4.509   5.256   1.182
   52PJ2      P  692   4.374   5.274   1.097
   52PJ2     OB  693   4.408   5.370   0.989
   52PJ2     HB  694   4.340   5.360   0.917
   52PJ2     OG  695   4.315   5.144   1.059
   52PJ2     HG  696   4.222   5.163   1.027
   52PJ2     OD  697   4.278   5.348   1.202
   53POX     CD  698   4.237   5.274   1.317
   53POX     CE  699   4.206   5.345   1.449
   53POX     OE  700   4.191   5.265   1.566
   53POX    C1A  701   4.295   5.205   1.624
   53POX    O1A  702   4.408   5.219   1.577
   53POX    C1B  703   4.257   5.109   1.730
   53POX    C1C  704   4.250   5.170   1.870
   53POX    C1D  705   4.217   5.070   1.980
   53POX    C1E  706   4.226   5.137   2.117
   53POX    C1F  707   4.132   5.065   2.214
   53POX    C1G  708   4.185   5.078   2.357
   53POX    C1H  709   4.099   5.005   2.460
   53POX    C1I  710   4.165   5.022   2.597
   53POX    C1J  711   4.102   5.021   2.714
   53POX    C1K  712   3.957   4.974   2.731
   53POX    C1L  713   3.948   4.901   2.864
   53POX    C1M  714   3.971   4.986   2.990
   53POX    C1N  715   3.939   4.911   3.119
   53POX    C1O  716   3.925   4.994   3.248
   53POX    C1P  717   3.932   4.913   3.377
   53POX    C1Q  718   3.885   4.985   3.504
   53POX    C1R  719   3.889   4.878   3.613
   53POX     CZ  720   4.094   5.445   1.416
   53POX     OZ  721   4.032   5.509   1.528
   53POX    C2A  722   3.938   5.601   1.508
   53POX    O2A  723   3.947   5.662   1.401
   53POX    C2B  724   3.882   5.644   1.638
   53POX    C2C  725   3.876   5.797   1.638
   53POX    C2D  726   3.811   5.864   1.759
   53POX    C2E  727   3.902   5.845   1.881
   53POX    C2F  728   3.835   5.903   2.006
   53POX    C2G  729   3.874   5.843   2.141
   53POX    C2H  730   3.798   5.883   2.268
   53POX    C2I  731   3.873   5.830   2.391
   53POX    C2J  732   3.816   5.912   2.507
   53POX    C2K  733   3.910   5.889   2.626
   53POX    C2L  734   3.910   5.968   2.757
   53POX    C2M  735   4.015   5.901   2.847
   53POX    C2N  736   4.049   6.005   2.954
   53POX    C2O  737   4.144   5.941   3.056
   53POX    C2P  738   4.186   6.053   3.152
   54CHL    CN1  739   4.753   8.224   0.995
   54CHL    CN2  740   4.836   8.118   0.803
   54CHL    CN3  741   4.626   8.046   0.899
   54CHL    NTM  742   4.762   8.093   0.928
   54CHL     CB  743   4.823   7.981   1.001
   55PJ2     CA  744   4.963   7.986   1.063
   55PJ2     OA  745   4.981   8.086   1.164
   55PJ2      P  746   5.139   8.086   1.194
   55PJ2     OB  747   5.211   8.140   1.076
   55PJ2     HB  748   5.191   8.235   1.051
   55PJ2     OG  749   5.116   8.172   1.312
   55PJ2     HG  750   5.072   8.118   1.384
   55PJ2     OD  751   5.165   7.935   1.242
   56POX     CD  752   5.128   7.903   1.377
   56POX     CE  753   5.092   7.756   1.393
   56POX     OE  754   5.035   7.737   1.523
   56POX    C1A  755   4.906   7.751   1.549
   56POX    O1A  756   4.824   7.732   1.460
   56POX    C1B  757   4.885   7.736   1.695
   56POX    C1C  758   4.913   7.593   1.744
   56POX    C1D  759   4.868   7.573   1.889
   56POX    C1E  760   4.899   7.427   1.924
   56POX    C1F  761   4.909   7.413   2.076
   56POX    C1G  762   4.890   7.276   2.143
   56POX    C1H  763   4.898   7.297   2.294
   56POX    C1I  764   4.881   7.165   2.371
   56POX    C1J  765   4.841   7.165   2.497
   56POX    C1K  766   4.784   7.280   2.580
   56POX    C1L  767   4.824   7.287   2.728
   56POX    C1M  768   4.726   7.336   2.834
   56POX    C1N  769   4.772   7.341   2.979
   56POX    C1O  770   4.645   7.371   3.060
   56POX    C1P  771   4.693   7.406   3.201
   56POX    C1Q  772   4.577   7.454   3.288
   56POX    C1R  773   4.619   7.563   3.387
   56POX     CZ  774   5.213   7.668   1.363
   56POX     OZ  775   5.319   7.680   1.458
   56POX    C2A  776   5.391   7.576   1.499
   56POX    O2A  777   5.376   7.463   1.453
   56POX    C2B  778   5.500   7.610   1.592
   56POX    C2C  779   5.463   7.712   1.699
   56POX    C2D  780   5.584   7.768   1.775
   56POX    C2E  781   5.555   7.887   1.866
   56POX    C2F  782   5.673   7.930   1.953
   56POX    C2G  783   5.620   8.000   2.078
   56POX    C2H  784   5.737   8.034   2.171
   56POX    C2I  785   5.680   8.105   2.294
   56POX    C2J  786   5.790   8.147   2.391
   56POX    C2K  787   5.737   8.220   2.515
   56POX    C2L  788   5.828   8.333   2.561
   56POX    C2M  789   5.954   8.278   2.630
   56POX    C2N  790   6.042   8.381   2.699
   56POX    C2O  791   5.972   8.476   2.797
   56POX    C2P  792   6.077   8.554   2.877
   57CHL    CN1  793   5.946   1.643   0.845
   57CHL    CN2  794   5.907   1.480   0.680
   57CHL    CN3  795   5.725   1.630   0.745
   57CHL    NTM  796   5.843   1.554   0.789
   57CHL     CB  797   5.791   1.460   0.889
   58PJ2     CA  798   5.872   1.344   0.947
   58PJ2     OA  799   5.997   1.381   1.006
   58PJ2      P  800   6.028   1.290   1.135
   58PJ2     OB  801   5.996   1.151   1.095
   58PJ2     HB  802   6.018   1.090   1.171
   58PJ2     OG  803   6.171   1.324   1.152
   58PJ2     HG  804   6.193   1.402   1.094
   58PJ2     OD  805   5.937   1.359   1.248
   59POX     CD  806   5.978   1.477   1.319
   59POX     CE  807   5.896   1.517   1.441
   59POX     OE  808   5.951   1.620   1.524
   59POX    C1A  809   5.959   1.746   1.483
   59POX    O1A  810   5.911   1.777   1.374
   59POX    C1B  811   6.039   1.836   1.569
   59POX    C1C  812   5.966   1.923   1.671
   59POX    C1D  813   6.061   1.968   1.783
   59POX    C1E  814   6.004   2.050   1.899
   59POX    C1F  815   6.098   2.149   1.967
   59POX    C1G  816   6.204   2.064   2.038
   59POX    C1H  817   6.192   2.052   2.190
   59POX    C1I  818   6.098   1.941   2.238
   59POX    C1J  819   6.116   1.870   2.349
   59POX    C1K  820   6.241   1.872   2.436
   59POX    C1L  821   6.209   1.891   2.584
   59POX    C1M  822   6.144   1.772   2.655
   59POX    C1N  823   6.057   1.820   2.771
   59POX    C1O  824   5.986   1.698   2.830
   59POX    C1P  825   5.967   1.715   2.981
   59POX    C1Q  826   6.106   1.729   3.045
   59POX    C1R  827   6.113   1.728   3.198
   59POX     CZ  828   5.883   1.394   1.531
   59POX     OZ  829   5.787   1.398   1.637
   59POX    C2A  830   5.779   1.287   1.710
   59POX    O2A  831   5.857   1.194   1.695
   59POX    C2B  832   5.654   1.291   1.789
   59POX    C2C  833   5.670   1.264   1.939
   59POX    C2D  834   5.554   1.322   2.019
   59POX    C2E  835   5.570   1.325   2.171
   59POX    C2F  836   5.541   1.181   2.212
   59POX    C2G  837   5.568   1.151   2.360
   59POX    C2H  838   5.496   1.022   2.400
   59POX    C2I  839   5.579   0.896   2.424
   59POX    C2J  840   5.674   0.905   2.544
   59POX    C2K  841   5.778   0.794   2.533
   59POX    C2L  842   5.913   0.819   2.602
   59POX    C2M  843   5.979   0.688   2.647
   59POX    C2N  844   6.125   0.686   2.693
   59POX    C2O  845   6.154   0.724   2.838
   59POX    C2P  846   6.084   0.626   2.932
   60CHL    CN1  847   4.751   3.362   0.817
   60CHL    CN2  848   4.608   3.188   0.877
   60CHL    CN3  849   4.556   3.421   0.920
   60CHL    NTM  850   4.661   3.317   0.923
   60CHL     CB  851   4.740   3.303   1.047
   61PJ2     CA  852   4.684   3.259   1.182
   61PJ2     OA  853   4.634   3.126   1.190
   61PJ2      P  854   4.739   3.044   1.280
   61PJ2     OB  855   4.658   2.920   1.282
   61PJ2     HB  856   4.601   2.923   1.364
   61PJ2     OG  857   4.867   3.048   1.205
   61PJ2     HG  858   4.949   3.031   1.259
   61PJ2     OD  859   4.734   3.117   1.423
   62POX     CD  860   4.650   3.067   1.527
   62POX     CE  861   4.628   3.172   1.636
   62POX     OE  862   4.731   3.173   1.735
   62POX    C1A  863   4.774   3.290   1.782
   62POX    O1A  864   4.735   3.397   1.735
   62POX    C1B  865   4.868   3.261   1.893
   62POX    C1C  866   4.840   3.324   2.029
   62POX    C1D  867   4.909   3.254   2.147
   62POX    C1E  868   4.850   3.288   2.283
   62POX    C1F  869   4.933   3.243   2.404
   62POX    C1G  870   4.883   3.274   2.545
   62POX    C1H  871   4.911   3.412   2.604
   62POX    C1I  872   4.846   3.431   2.741
   62POX    C1J  873   4.928   3.470   2.839
   62POX    C1K  874   5.075   3.514   2.839
   62POX    C1L  875   5.084   3.620   2.949
   62POX    C1M  876   5.093   3.556   3.088
   62POX    C1N  877   5.120   3.664   3.192
   62POX    C1O  878   5.117   3.609   3.335
   62POX    C1P  879   5.156   3.718   3.436
   62POX    C1Q  880   5.148   3.656   3.575
   62POX    C1R  881   5.014   3.592   3.613
   62POX     CZ  882   4.487   3.154   1.692
   62POX     OZ  883   4.477   3.061   1.800
   62POX    C2A  884   4.407   3.097   1.907
   62POX    O2A  885   4.339   3.200   1.902
   62POX    C2B  886   4.411   3.005   2.023
   62POX    C2C  887   4.548   3.022   2.089
   62POX    C2D  888   4.555   2.955   2.226
   62POX    C2E  889   4.481   3.036   2.333
   62POX    C2F  890   4.460   2.964   2.466
   62POX    C2G  891   4.421   3.056   2.583
   62POX    C2H  892   4.514   3.176   2.599
   62POX    C2I  893   4.493   3.267   2.720
   62POX    C2J  894   4.517   3.203   2.857
   62POX    C2K  895   4.659   3.168   2.902
   62POX    C2L  896   4.668   3.170   3.055
   62POX    C2M  897   4.815   3.169   3.096
   62POX    C2N  898   4.830   3.158   3.248
   62POX    C2O  899   4.966   3.194   3.309
   62POX    C2P  900   4.962   3.170   3.460
   63CHL    CN1  901   5.060   6.968   0.856
   63CHL    CN2  902   5.280   7.006   0.764
   63CHL    CN3  903   5.210   7.120   0.961
   63CHL    NTM  904   5.201   6.993   0.887
   63CHL     CB  905   5.251   6.891   0.980
   64PJ2     CA  906   5.293   6.754   0.926
   64PJ2     OA  907   5.203   6.681   0.842
   64PJ2      P  908   5.285   6.555   0.783
   64PJ2     OB  909   5.198   6.468   0.701
   64PJ2     HB  910   5.104   6.501   0.707
   64PJ2     OG  911   5.413   6.615   0.740
   64PJ2     HG  912   5.404   6.711   0.764
   64PJ2     OD  913   5.324   6.471   0.915
   65POX     CD  914   5.220   6.391   0.970
   65POX     CE  915   5.246   6.310   1.097
   65POX     OE  916   5.126   6.232   1.106
   65POX    C1A  917   5.151   6.105   1.136
   65POX    O1A  918   5.264   6.059   1.151
   65POX    C1B  919   5.026   6.028   1.115
   65POX    C1C  920   4.917   6.077   1.210
   65POX    C1D  921   4.930   6.007   1.345
   65POX    C1E  922   4.824   6.056   1.444
   65POX    C1F  923   4.827   5.979   1.576
   65POX    C1G  924   4.712   6.038   1.660
   65POX    C1H  925   4.696   5.972   1.797
   65POX    C1I  926   4.676   5.821   1.813
   65POX    C1J  927   4.706   5.773   1.933
   65POX    C1K  928   4.763   5.829   2.064
   65POX    C1L  929   4.690   5.780   2.189
   65POX    C1M  930   4.755   5.829   2.318
   65POX    C1N  931   4.898   5.797   2.360
   65POX    C1O  932   4.928   5.858   2.497
   65POX    C1P  933   5.065   5.807   2.545
   65POX    C1Q  934   5.097   5.862   2.684
   65POX    C1R  935   5.212   5.769   2.724
   65POX     CZ  936   5.280   6.397   1.218
   65POX     OZ  937   5.302   6.335   1.345
   65POX    C2A  938   5.415   6.268   1.367
   65POX    O2A  939   5.515   6.285   1.297
   65POX    C2B  940   5.422   6.209   1.503
   65POX    C2C  941   5.431   6.057   1.498
   65POX    C2D  942   5.468   5.980   1.625
   65POX    C2E  943   5.346   5.958   1.715
   65POX    C2F  944   5.401   5.929   1.855
   65POX    C2G  945   5.292   5.916   1.962
   65POX    C2H  946   5.219   6.049   1.981
   65POX    C2I  947   5.135   6.058   2.108
   65POX    C2J  948   5.201   6.075   2.245
   65POX    C2K  949   5.274   6.210   2.251
   65POX    C2L  950   5.370   6.202   2.370
   65POX    C2M  951   5.288   6.200   2.499
   65POX    C2N  952   5.363   6.233   2.628
   65POX    C2O  953   5.428   6.370   2.652
   65POX    C2P  954   5.496   6.380   2.789
   66CHL    CN1  955   4.138   7.193   1.207
   66CHL    CN2  956   4.226   7.114   1.410
   66CHL    CN3  957   4.054   6.988   1.325
   66CHL    NTM  958   4.168   7.071   1.283
   66CHL     CB  959   4.258   6.984   1.206
   67PJ2     CA  960   4.379   7.028   1.123
   67PJ2     OA  961   4.481   7.097   1.195
   67PJ2      P  962   4.616   7.114   1.109
   67PJ2     OB  963   4.682   6.982   1.115
   67PJ2     HB  964   4.781   6.989   1.127
   67PJ2     OG  965   4.555   7.151   0.979
   67PJ2     HG  966   4.548   7.081   0.908
   67PJ2     OD  967   4.697   7.233   1.181
   68POX     CD  968   4.776   7.187   1.291
   68POX     CE  969   4.856   7.295   1.363
   68POX     OE  970   4.965   7.243   1.440
   68POX    C1A  971   5.077   7.218   1.374
   68POX    O1A  972   5.107   7.271   1.268
   68POX    C1B  973   5.174   7.142   1.457
   68POX    C1C  974   5.153   6.993   1.432
   68POX    C1D  975   5.245   6.899   1.511
   68POX    C1E  976   5.221   6.748   1.516
   68POX    C1F  977   5.305   6.682   1.626
   68POX    C1G  978   5.455   6.703   1.602
   68POX    C1H  979   5.548   6.652   1.713
   68POX    C1I  980   5.549   6.499   1.709
   68POX    C1J  981   5.515   6.429   1.817
   68POX    C1K  982   5.476   6.472   1.959
   68POX    C1L  983   5.589   6.465   2.062
   68POX    C1M  984   5.543   6.495   2.205
   68POX    C1N  985   5.657   6.483   2.306
   68POX    C1O  986   5.707   6.338   2.308
   68POX    C1P  987   5.811   6.321   2.419
   68POX    C1Q  988   5.846   6.173   2.437
   68POX    C1R  989   5.960   6.166   2.538
   68POX     CZ  990   4.764   7.387   1.444
   68POX     OZ  991   4.666   7.310   1.515
   68POX    C2A  992   4.570   7.375   1.578
   68POX    O2A  993   4.564   7.498   1.580
   68POX    C2B  994   4.479   7.288   1.657
   68POX    C2C  995   4.553   7.277   1.790
   68POX    C2D  996   4.517   7.158   1.881
   68POX    C2E  997   4.379   7.166   1.945
   68POX    C2F  998   4.366   7.071   2.064
   68POX    C2G  999   4.459   7.117   2.176
   68POX    C2H 1000   4.445   7.008   2.283
   68POX    C2I 1001   4.479   7.073   2.417
   68POX    C2J 1002   4.417   6.987   2.528
   68POX    C2K 1003   4.476   7.040   2.658
   68POX    C2L 1004   4.430   6.954   2.776
   68POX    C2M 1005   4.423   7.015   2.916
   68POX    C2N 1006   4.406   6.914   3.029
   68POX    C2O 1007   4.411   6.974   3.170
   68POX    C2P 1008   4.380   6.862   3.270
   69CHL    CN1 1009   3.914   3.042   1.283
   69CHL    CN2 1010   3.782   3.088   1.088
   69CHL    CN3 1011   3.821   2.869   1.176
   69CHL    NTM 1012   3.790   3.008   1.212
   69CHL     CB 1013   3.679   3.045   1.302
   70PJ2     CA 1014   3.543   2.976   1.295
   70PJ2     OA 1015   3.530   2.836   1.272
   70PJ2      P 1016   3.391   2.774   1.324
   70PJ2     OB 1017   3.302   2.866   1.249
   70PJ2     HB 1018   3.230   2.894   1.311
   70PJ2     OG 1019   3.390   2.633   1.279
   70PJ2     HG 1020   3.477   2.598   1.245
   70PJ2     OD 1021   3.383   2.793   1.484
   71POX     CD 1022   3.473   2.716   1.564
   71POX     CE 1023   3.546   2.795   1.672
   71POX     OE 1024   3.647   2.708   1.724
   71POX    C1A 1025   3.762   2.749   1.776
   71POX    O1A 1026   3.796   2.866   1.756
   71POX    C1B 1027   3.827   2.658   1.872
   71POX    C1C 1028   3.958   2.606   1.814
   71POX    C1D 1029   4.049   2.550   1.925
   71POX    C1E 1030   4.188   2.508   1.879
   71POX    C1F 1031   4.276   2.441   1.984
   71POX    C1G 1032   4.309   2.517   2.113
   71POX    C1H 1033   4.412   2.445   2.201
   71POX    C1I 1034   4.505   2.541   2.276
   71POX    C1J 1035   4.509   2.556   2.408
   71POX    C1K 1036   4.418   2.475   2.500
   71POX    C1L 1037   4.349   2.557   2.609
   71POX    C1M 1038   4.262   2.466   2.695
   71POX    C1N 1039   4.343   2.361   2.773
   71POX    C1O 1040   4.263   2.259   2.854
   71POX    C1P 1041   4.198   2.333   2.971
   71POX    C1Q 1042   4.299   2.383   3.075
   71POX    C1R 1043   4.361   2.272   3.160
   71POX     CZ 1044   3.439   2.833   1.775
   71POX     OZ 1045   3.490   2.869   1.903
   71POX    C2A 1046   3.404   2.948   1.967
   71POX    O2A 1047   3.296   2.984   1.920
   71POX    C2B 1048   3.463   2.994   2.095
   71POX    C2C 1049   3.376   2.929   2.203
   71POX    C2D 1050   3.438   2.939   2.342
   71POX    C2E 1051   3.349   2.875   2.449
   71POX    C2F 1052   3.420   2.854   2.583
   71POX    C2G 1053   3.320   2.792   2.681
   71POX    C2H 1054   3.398   2.730   2.797
   71POX    C2I 1055   3.309   2.649   2.892
   71POX    C2J 1056   3.391   2.583   3.003
   71POX    C2K 1057   3.297   2.535   3.114
   71POX    C2L 1058   3.228   2.404   3.076
   71POX    C2M 1059   3.144   2.337   3.184
   71POX    C2N 1060   3.073   2.205   3.151
   71POX    C2O 1061   3.156   2.085   3.103
   71POX    C2P 1062   3.214   1.981   3.199
   72CHL    CN1 1063   4.245   4.746   1.239
   72CHL    CN2 1064   4.414   4.631   1.120
   72CHL    CN3 1065   4.227   4.513   1.203
   72CHL    NTM 1066   4.322   4.621   1.234
   72CHL     CB 1067   4.395   4.587   1.357
   73PJ2     CA 1068   4.495   4.473   1.377
   73PJ2     OA 1069   4.440   4.342   1.363
   73PJ2      P 1070   4.547   4.222   1.360
   73PJ2     OB 1071   4.460   4.103   1.374
   73PJ2     HB 1072   4.399   4.115   1.452
   73PJ2     OG 1073   4.619   4.242   1.232
   73PJ2     HG 1074   4.643   4.148   1.206
   73PJ2     OD 1075   4.641   4.244   1.489
   74POX     CD 1076   4.607   4.189   1.616
   74POX     CE 1077   4.725   4.167   1.711
   74POX     OE 1078   4.682   4.096   1.828
   74POX    C1A 1079   4.682   3.963   1.829
   74POX    O1A 1080   4.708   3.910   1.721
   74POX    C1B 1081   4.647   3.890   1.953
   74POX    C1C 1082   4.750   3.903   2.065
   74POX    C1D 1083   4.713   3.834   2.197
   74POX    C1E 1084   4.841   3.838   2.281
   74POX    C1F 1085   4.810   3.764   2.412
   74POX    C1G 1086   4.937   3.760   2.498
   74POX    C1H 1087   4.978   3.901   2.539
   74POX    C1I 1088   5.089   3.876   2.643
   74POX    C1J 1089   5.084   3.929   2.765
   74POX    C1K 1090   4.980   4.030   2.813
   74POX    C1L 1091   4.978   4.037   2.966
   74POX    C1M 1092   4.894   4.149   3.026
   74POX    C1N 1093   4.913   4.144   3.178
   74POX    C1O 1094   4.857   4.034   3.268
   74POX    C1P 1095   4.896   4.064   3.413
   74POX    C1Q 1096   4.833   3.961   3.507
   74POX    C1R 1097   4.847   4.003   3.654
   74POX     CZ 1098   4.795   4.295   1.756
   74POX     OZ 1099   4.720   4.411   1.795
   74POX    C2A 1100   4.712   4.513   1.710
   74POX    O2A 1101   4.780   4.517   1.608
   74POX    C2B 1102   4.662   4.638   1.772
   74POX    C2C 1103   4.740   4.763   1.731
   74POX    C2D 1104   4.663   4.890   1.767
   74POX    C2E 1105   4.771   4.998   1.768
   74POX    C2F 1106   4.727   5.128   1.836
   74POX    C2G 1107   4.691   5.111   1.984
   74POX    C2H 1108   4.690   5.246   2.057
   74POX    C2I 1109   4.638   5.222   2.199
   74POX    C2J 1110   4.616   5.342   2.290
   74POX    C2K 1111   4.544   5.315   2.422
   74POX    C2L 1112   4.625   5.215   2.504
   74POX    C2M 1113   4.545   5.171   2.627
   74POX    C2N 1114   4.629   5.057   2.686
   74POX    C2O 1115   4.561   4.998   2.809
   74POX    C2P 1116   4.658   4.925   2.902
   75CHL    CN1 1117   6.213   5.052   0.690
   75CHL    CN2 1118   6.058   5.162   0.559
   75CHL    CN3 1119   6.036   5.155   0.804
   75CHL    NTM 1120   6.127   5.170   0.689
   75CHL     CB 1121   6.210   5.286   0.725
   76PJ2     CA 1122   6.159   5.429   0.707
   76PJ2     OA 1123   6.027   5.477   0.733
   76PJ2      P 1124   5.992   5.630   0.698
   76PJ2     OB 1125   6.105   5.664   0.609
   76PJ2     HB 1126   6.169   5.586   0.612
   76PJ2     OG 1127   5.850   5.639   0.658
   76PJ2     HG 1128   5.805   5.715   0.705
   76PJ2     OD 1129   6.000   5.718   0.833
   77POX     CD 1130   5.899   5.701   0.932
   77POX     CE 1131   5.927   5.773   1.064
   77POX     OE 1132   5.821   5.758   1.159
   77POX    C1A 1133   5.819   5.662   1.252
   77POX    O1A 1134   5.888   5.562   1.234
   77POX    C1B 1135   5.715   5.678   1.355
   77POX    C1C 1136   5.698   5.555   1.444
   77POX    C1D 1137   5.596   5.600   1.549
   77POX    C1E 1138   5.565   5.485   1.645
   77POX    C1F 1139   5.474   5.537   1.756
   77POX    C1G 1140   5.437   5.434   1.864
   77POX    C1H 1141   5.555   5.394   1.951
   77POX    C1I 1142   5.527   5.316   2.080
   77POX    C1J 1143   5.620   5.277   2.167
   77POX    C1K 1144   5.772   5.280   2.149
   77POX    C1L 1145   5.846   5.289   2.282
   77POX    C1M 1146   5.819   5.172   2.377
   77POX    C1N 1147   5.893   5.208   2.506
   77POX    C1O 1148   5.873   5.100   2.612
   77POX    C1P 1149   5.962   5.131   2.733
   77POX    C1Q 1150   5.962   5.013   2.830
   77POX    C1R 1151   6.050   5.037   2.953
   77POX     CZ 1152   5.954   5.923   1.051
   77POX     OZ 1153   6.008   5.987   1.167
   77POX    C2A 1154   5.954   6.105   1.199
   77POX    O2A 1155   5.856   6.144   1.137
   77POX    C2B 1156   6.034   6.161   1.311
   77POX    C2C 1157   5.946   6.160   1.436
   77POX    C2D 1158   6.009   6.246   1.545
   77POX    C2E 1159   5.920   6.292   1.661
   77POX    C2F 1160   5.911   6.191   1.775
   77POX    C2G 1161   5.882   6.251   1.913
   77POX    C2H 1162   5.890   6.135   2.013
   77POX    C2I 1163   6.033   6.106   2.060
   77POX    C2J 1164   6.033   5.987   2.156
   77POX    C2K 1165   6.166   5.956   2.224
   77POX    C2L 1166   6.166   5.834   2.316
   77POX    C2M 1167   6.306   5.779   2.345
   77POX    C2N 1168   6.350   5.668   2.249
   77POX    C2O 1169   6.265   5.542   2.265
   77POX    C2P 1170   6.304   5.416   2.186
   78CHL    CN1 1171   5.795   5.172   1.434
   78CHL    CN2 1172   6.028   5.115   1.425
   78CHL    CN3 1173   5.901   5.097   1.229
   78CHL    NTM 1174   5.894   5.080   1.375
   78CHL     CB 1175   5.861   4.943   1.415
   79PJ2     CA 1176   5.750   4.852   1.361
   79PJ2     OA 1177   5.620   4.904   1.386
   79PJ2      P 1178   5.500   4.818   1.321
   79PJ2     OB 1179   5.369   4.887   1.321
   79PJ2     HB 1180   5.349   4.930   1.409
   79PJ2     OG 1181   5.543   4.776   1.185
   79PJ2     HG 1182   5.474   4.790   1.115
   79PJ2     OD 1183   5.491   4.686   1.412
   80POX     CD 1184   5.410   4.661   1.527
   80POX     CE 1185   5.422   4.525   1.597
   80POX     OE 1186   5.378   4.531   1.733
   80POX    C1A 1187   5.250   4.512   1.764
   80POX    O1A 1188   5.172   4.515   1.670
   80POX    C1B 1189   5.225   4.521   1.909
   80POX    C1C 1190   5.094   4.595   1.937
   80POX    C1D 1191   5.045   4.577   2.081
   80POX    C1E 1192   4.916   4.657   2.099
   80POX    C1F 1193   4.859   4.656   2.242
   80POX    C1G 1194   4.712   4.697   2.245
   80POX    C1H 1195   4.658   4.683   2.387
   80POX    C1I 1196   4.537   4.777   2.394
   80POX    C1J 1197   4.424   4.775   2.465
   80POX    C1K 1198   4.376   4.663   2.557
   80POX    C1L 1199   4.338   4.709   2.698
   80POX    C1M 1200   4.270   4.609   2.793
   80POX    C1N 1201   4.258   4.665   2.935
   80POX    C1O 1202   4.208   4.560   3.034
   80POX    C1P 1203   4.232   4.593   3.182
   80POX    C1Q 1204   4.149   4.504   3.275
   80POX    C1R 1205   4.183   4.543   3.420
   80POX     CZ 1206   5.565   4.473   1.590
   80POX     OZ 1207   5.661   4.555   1.657
   80POX    C2A 1208   5.787   4.565   1.614
   80POX    O2A 1209   5.814   4.543   1.496
   80POX    C2B 1210   5.883   4.628   1.707
   80POX    C2C 1211   5.964   4.516   1.773
   80POX    C2D 1212   6.056   4.573   1.881
   80POX    C2E 1213   6.152   4.470   1.941
   80POX    C2F 1214   6.081   4.353   2.008
   80POX    C2G 1215   6.184   4.241   2.025
   80POX    C2H 1216   6.134   4.131   2.118
   80POX    C2I 1217   6.107   4.161   2.266
   80POX    C2J 1218   6.032   4.045   2.330
   80POX    C2K 1219   6.037   4.038   2.483
   80POX    C2L 1220   5.980   4.153   2.565
   80POX    C2M 1221   5.959   4.117   2.713
   80POX    C2N 1222   6.085   4.077   2.789
   80POX    C2O 1223   6.049   4.052   2.936
   80POX    C2P 1224   6.169   4.014   3.023
   81CHL    CN1 1225   5.101   4.479   1.052
   81CHL    CN2 1226   5.125   4.535   1.279
   81CHL    CN3 1227   5.120   4.703   1.111
   81CHL    NTM 1228   5.172   4.569   1.144
   81CHL     CB 1229   5.317   4.565   1.123
   82PJ2     CA 1230   5.397   4.434   1.119
   82PJ2     OA 1231   5.410   4.362   1.242
   82PJ2      P 1232   5.466   4.216   1.204
   82PJ2     OB 1233   5.370   4.162   1.105
   82PJ2     HB 1234   5.383   4.064   1.094
   82PJ2     OG 1235   5.611   4.220   1.176
   82PJ2     HG 1236   5.659   4.134   1.195
   82PJ2     OD 1237   5.438   4.133   1.339
   83POX     CD 1238   5.309   4.073   1.354
   83POX     CE 1239   5.276   4.006   1.488
   83POX     OE 1240   5.238   4.095   1.593
   83POX    C1A 1241   5.153   4.050   1.685
   83POX    O1A 1242   5.078   3.958   1.653
   83POX    C1B 1243   5.149   4.124   1.813
   83POX    C1C 1244   5.089   4.037   1.923
   83POX    C1D 1245   5.121   4.090   2.063
   83POX    C1E 1246   5.043   4.215   2.106
   83POX    C1F 1247   5.040   4.233   2.258
   83POX    C1G 1248   5.180   4.271   2.307
   83POX    C1H 1249   5.170   4.291   2.458
   83POX    C1I 1250   5.100   4.421   2.500
   83POX    C1J 1251   5.119   4.483   2.616
   83POX    C1K 1252   5.211   4.429   2.727
   83POX    C1L 1253   5.157   4.480   2.860
   83POX    C1M 1254   5.232   4.415   2.976
   83POX    C1N 1255   5.185   4.484   3.104
   83POX    C1O 1256   5.222   4.407   3.231
   83POX    C1P 1257   5.135   4.440   3.353
   83POX    C1Q 1258   5.184   4.385   3.487
   83POX    C1R 1259   5.100   4.440   3.602
   83POX     CZ 1260   5.398   3.922   1.528
   83POX     OZ 1261   5.412   3.865   1.658
   83POX    C2A 1262   5.370   3.739   1.668
   83POX    O2A 1263   5.293   3.682   1.591
   83POX    C2B 1264   5.400   3.685   1.803
   83POX    C2C 1265   5.275   3.683   1.892
   83POX    C2D 1266   5.299   3.591   2.011
   83POX    C2E 1267   5.182   3.594   2.109
   83POX    C2F 1268   5.213   3.499   2.225
   83POX    C2G 1269   5.329   3.538   2.317
   83POX    C2H 1270   5.338   3.456   2.446
   83POX    C2I 1271   5.439   3.512   2.547
   83POX    C2J 1272   5.452   3.402   2.652
   83POX    C2K 1273   5.568   3.418   2.750
   83POX    C2L 1274   5.586   3.554   2.818
   83POX    C2M 1275   5.714   3.584   2.896
   83POX    C2N 1276   5.673   3.684   3.005
   83POX    C2O 1277   5.799   3.737   3.074
   83POX    C2P 1278   5.761   3.817   3.199
   84CHL    CN1 1279   6.761   6.502   1.395
   84CHL    CN2 1280   6.790   6.675   1.240
   84CHL    CN3 1281   6.861   6.466   1.176
   84CHL    NTM 1282   6.754   6.533   1.251
   84CHL     CB 1283   6.621   6.536   1.191
   85PJ2     CA 1284   6.564   6.402   1.144
   85PJ2     OA 1285   6.559   6.303   1.247
   85PJ2      P 1286   6.503   6.160   1.198
   85PJ2     OB 1287   6.357   6.181   1.209
   85PJ2     HB 1288   6.322   6.111   1.147
   85PJ2     OG 1289   6.572   6.153   1.066
   85PJ2     HG 1290   6.671   6.168   1.064
   85PJ2     OD 1291   6.583   6.050   1.285
   86POX     CD 1292   6.512   6.006   1.401
   86POX     CE 1293   6.452   5.866   1.395
   86POX     OE 1294   6.338   5.868   1.481
   86POX    C1A 1295   6.235   5.784   1.471
   86POX    O1A 1296   6.239   5.678   1.408
   86POX    C1B 1297   6.125   5.825   1.561
   86POX    C1C 1298   6.081   5.705   1.645
   86POX    C1D 1299   5.982   5.746   1.754
   86POX    C1E 1300   5.944   5.639   1.855
   86POX    C1F 1301   5.899   5.685   1.994
   86POX    C1G 1302   5.758   5.745   2.003
   86POX    C1H 1303   5.705   5.722   2.144
   86POX    C1I 1304   5.573   5.795   2.172
   86POX    C1J 1305   5.502   5.813   2.283
   86POX    C1K 1306   5.558   5.763   2.417
   86POX    C1L 1307   5.666   5.852   2.477
   86POX    C1M 1308   5.741   5.779   2.589
   86POX    C1N 1309   5.863   5.698   2.545
   86POX    C1O 1310   5.931   5.620   2.658
   86POX    C1P 1311   6.054   5.548   2.602
   86POX    C1Q 1312   6.132   5.481   2.716
   86POX    C1R 1313   6.259   5.412   2.665
   86POX     CZ 1314   6.567   5.765   1.400
   86POX     OZ 1315   6.642   5.755   1.521
   86POX    C2A 1316   6.760   5.693   1.521
   86POX    O2A 1317   6.834   5.692   1.423
   86POX    C2B 1318   6.815   5.683   1.658
   86POX    C2C 1319   6.721   5.655   1.776
   86POX    C2D 1320   6.805   5.634   1.903
   86POX    C2E 1321   6.723   5.574   2.017
   86POX    C2F 1322   6.800   5.541   2.145
   86POX    C2G 1323   6.698   5.486   2.246
   86POX    C2H 1324   6.786   5.427   2.356
   86POX    C2I 1325   6.884   5.318   2.313
   86POX    C2J 1326   6.965   5.266   2.432
   86POX    C2K 1327   7.086   5.186   2.384
   86POX    C2L 1328   7.160   5.136   2.508
   86POX    C2M 1329   7.080   5.018   2.563
   86POX    C2N 1330   7.166   4.942   2.665
   86POX    C2O 1331   7.110   4.812   2.723
   86POX    C2P 1332   7.089   4.704   2.616
   87CHL    CN1 1333   7.170   6.475   0.642
   87CHL    CN2 1334   7.005   6.620   0.548
   87CHL    CN3 1335   7.214   6.592   0.431
   87CHL    NTM 1336   7.149   6.596   0.562
   87CHL     CB 1337   7.195   6.707   0.648
   88PJ2     CA 1338   7.337   6.761   0.628
   88PJ2     OA 1339   7.425   6.650   0.610
   88PJ2      P 1340   7.577   6.694   0.638
   88PJ2     OB 1341   7.646   6.574   0.587
   88PJ2     HB 1342   7.640   6.504   0.658
   88PJ2     OG 1343   7.609   6.827   0.582
   88PJ2     HG 1344   7.526   6.877   0.558
   88PJ2     OD 1345   7.576   6.709   0.799
   89POX     CD 1346   7.582   6.581   0.862
   89POX     CE 1347   7.546   6.601   1.009
   89POX     OE 1348   7.627   6.518   1.092
   89POX    C1A 1349   7.710   6.582   1.175
   89POX    O1A 1350   7.715   6.704   1.184
   89POX    C1B 1351   7.789   6.491   1.260
   89POX    C1C 1352   7.743   6.491   1.406
   89POX    C1D 1353   7.685   6.355   1.448
   89POX    C1E 1354   7.630   6.338   1.589
   89POX    C1F 1355   7.596   6.191   1.617
   89POX    C1G 1356   7.492   6.183   1.728
   89POX    C1H 1357   7.535   6.203   1.873
   89POX    C1I 1358   7.403   6.208   1.950
   89POX    C1J 1359   7.394   6.181   2.080
   89POX    C1K 1360   7.519   6.143   2.160
   89POX    C1L 1361   7.476   6.161   2.305
   89POX    C1M 1362   7.580   6.089   2.392
   89POX    C1N 1363   7.551   6.089   2.542
   89POX    C1O 1364   7.667   6.015   2.610
   89POX    C1P 1365   7.634   6.012   2.759
   89POX    C1Q 1366   7.758   5.980   2.843
   89POX    C1R 1367   7.712   5.933   2.981
   89POX     CZ 1368   7.395   6.590   1.032
   89POX     OZ 1369   7.344   6.625   1.160
   89POX    C2A 1370   7.264   6.539   1.223
   89POX    O2A 1371   7.230   6.431   1.174
   89POX    C2B 1372   7.232   6.587   1.359
   89POX    C2C 1373   7.218   6.471   1.458
   89POX    C2D 1374   7.167   6.504   1.599
   89POX    C2E 1375   7.280   6.572   1.676
   89POX    C2F 1376   7.218   6.607   1.811
   89POX    C2G 1377   7.308   6.663   1.921
   89POX    C2H 1378   7.223   6.739   2.023
   89POX    C2I 1379   7.299   6.804   2.138
   89POX    C2J 1380   7.204   6.848   2.249
   89POX    C2K 1381   7.281   6.894   2.374
   89POX    C2L 1382   7.347   6.770   2.434
   89POX    C2M 1383   7.430   6.810   2.557
   89POX    C2N 1384   7.335   6.860   2.667
   89POX    C2O 1385   7.398   6.797   2.791
   89POX    C2P 1386   7.293   6.772   2.900
   90CHL    CN1 1387   5.780   6.337   0.822
   90CHL    CN2 1388   5.641   6.399   1.008
   90CHL    CN3 1389   5.876   6.452   1.011
   90CHL    NTM 1390   5.757   6.439   0.926
   90CHL     CB 1391   5.741   6.566   0.854
   91PJ2     CA 1392   5.696   6.694   0.926
   91PJ2     OA 1393   5.763   6.744   1.042
   91PJ2      P 1394   5.650   6.794   1.145
   91PJ2     OB 1395   5.547   6.864   1.065
   91PJ2     HB 1396   5.582   6.895   0.977
   91PJ2     OG 1397   5.630   6.661   1.209
   91PJ2     HG 1398   5.574   6.604   1.149
   91PJ2     OD 1399   5.730   6.888   1.248
   92POX     CD 1400   5.760   6.824   1.372
   92POX     CE 1401   5.857   6.882   1.475
   92POX     OE 1402   5.853   6.799   1.592
   92POX    C1A 1403   5.947   6.706   1.607
   92POX    O1A 1404   6.026   6.687   1.515
   92POX    C1B 1405   5.949   6.657   1.747
   92POX    C1C 1406   6.091   6.643   1.801
   92POX    C1D 1407   6.078   6.588   1.943
   92POX    C1E 1408   6.221   6.545   1.979
   92POX    C1F 1409   6.219   6.478   2.117
   92POX    C1G 1410   6.347   6.400   2.144
   92POX    C1H 1411   6.385   6.406   2.292
   92POX    C1I 1412   6.276   6.339   2.376
   92POX    C1J 1413   6.282   6.314   2.506
   92POX    C1K 1414   6.402   6.356   2.591
   92POX    C1L 1415   6.367   6.493   2.650
   92POX    C1M 1416   6.477   6.524   2.752
   92POX    C1N 1417   6.415   6.568   2.885
   92POX    C1O 1418   6.364   6.712   2.872
   92POX    C1P 1419   6.289   6.735   3.004
   92POX    C1Q 1420   6.228   6.875   3.010
   92POX    C1R 1421   6.209   6.944   3.145
   92POX     CZ 1422   5.814   7.027   1.499
   92POX     OZ 1423   5.685   7.059   1.552
   92POX    C2A 1424   5.648   7.185   1.570
   92POX    O2A 1425   5.728   7.277   1.551
   92POX    C2B 1426   5.510   7.207   1.619
   92POX    C2C 1427   5.504   7.267   1.760
   92POX    C2D 1428   5.358   7.276   1.804
   92POX    C2E 1429   5.342   7.398   1.896
   92POX    C2F 1430   5.425   7.365   2.020
   92POX    C2G 1431   5.387   7.448   2.143
   92POX    C2H 1432   5.414   7.372   2.274
   92POX    C2I 1433   5.380   7.454   2.399
   92POX    C2J 1434   5.384   7.355   2.516
   92POX    C2K 1435   5.345   7.416   2.650
   92POX    C2L 1436   5.315   7.321   2.766
   92POX    C2M 1437   5.207   7.378   2.859
   92POX    C2N 1438   5.152   7.290   2.971
   92POX    C2O 1439   5.252   7.245   3.078
   92POX    C2P 1440   5.182   7.145   3.171
   93CHL    CN1 1441   0.582   6.788   1.620
   93CHL    CN2 1442   0.699   6.970   1.733
   93CHL    CN3 1443   0.692   6.751   1.819
   93CHL    NTM 1444   0.702   6.829   1.694
   93CHL     CB 1445   0.830   6.804   1.627
   94PJ2     CA 1446   0.866   6.678   1.548
   94PJ2     OA 1447   0.828   6.559   1.618
   94PJ2      P 1448   0.894   6.423   1.563
   94PJ2     OB 1449   0.813   6.309   1.612
   94PJ2     HB 1450   0.745   6.329   1.682
   94PJ2     OG 1451   0.888   6.431   1.415
   94PJ2     HG 1452   0.898   6.526   1.385
   94PJ2     OD 1453   1.035   6.435   1.639
   95POX     CD 1454   1.033   6.411   1.780
   95POX     CE 1455   1.174   6.408   1.839
   95POX     OE 1456   1.191   6.314   1.946
   95POX    C1A 1457   1.246   6.197   1.917
   95POX    O1A 1458   1.274   6.170   1.800
   95POX    C1B 1459   1.281   6.109   2.032
   95POX    C1C 1460   1.378   6.174   2.129
   95POX    C1D 1461   1.422   6.083   2.245
   95POX    C1E 1462   1.511   6.158   2.344
   95POX    C1F 1463   1.507   6.086   2.480
   95POX    C1G 1464   1.582   6.187   2.567
   95POX    C1H 1465   1.597   6.129   2.708
   95POX    C1I 1466   1.666   6.237   2.792
   95POX    C1J 1467   1.611   6.297   2.897
   95POX    C1K 1468   1.471   6.255   2.942
   95POX    C1L 1469   1.395   6.320   3.058
   95POX    C1M 1470   1.273   6.235   3.096
   95POX    C1N 1471   1.307   6.110   3.177
   95POX    C1O 1472   1.182   6.022   3.179
   95POX    C1P 1473   1.093   6.080   3.289
   95POX    C1Q 1474   0.952   6.019   3.290
   95POX    C1R 1475   0.955   5.888   3.369
   95POX     CZ 1476   1.213   6.555   1.857
   95POX     OZ 1477   1.336   6.585   1.923
   95POX    C2A 1478   1.352   6.703   1.981
   95POX    O2A 1479   1.257   6.781   1.982
   95POX    C2B 1480   1.477   6.718   2.059
   95POX    C2C 1481   1.450   6.683   2.206
   95POX    C2D 1482   1.592   6.660   2.259
   95POX    C2E 1483   1.584   6.701   2.406
   95POX    C2F 1484   1.516   6.602   2.501
   95POX    C2G 1485   1.535   6.667   2.638
   95POX    C2H 1486   1.434   6.641   2.750
   95POX    C2I 1487   1.412   6.769   2.830
   95POX    C2J 1488   1.357   6.733   2.969
   95POX    C2K 1489   1.381   6.845   3.070
   95POX    C2L 1490   1.362   6.804   3.215
   95POX    C2M 1491   1.484   6.723   3.260
   95POX    C2N 1492   1.469   6.679   3.406
   95POX    C2O 1493   1.596   6.600   3.437
   95POX    C2P 1494   1.610   6.475   3.349
   96CHL    CN1 1495   3.751   3.772   1.541
   96CHL    CN2 1496   3.932   3.700   1.414
   96CHL    CN3 1497   3.975   3.764   1.636
   96CHL    NTM 1498   3.894   3.797   1.518
   96CHL     CB 1499   3.921   3.933   1.467
   97PJ2     CA 1500   3.903   4.052   1.561
   97PJ2     OA 1501   3.776   4.068   1.625
   97PJ2      P 1502   3.760   4.200   1.715
   97PJ2     OB 1503   3.821   4.315   1.644
   97PJ2     HB 1504   3.757   4.386   1.615
   97PJ2     OG 1505   3.618   4.212   1.752
   97PJ2     HG 1506   3.594   4.125   1.796
   97PJ2     OD 1507   3.852   4.162   1.842
   98POX     CD 1508   3.792   4.088   1.949
   98POX     CE 1509   3.882   4.065   2.070
   98POX     OE 1510   3.803   3.997   2.168
   98POX    C1A 1511   3.865   3.892   2.222
   98POX    O1A 1512   3.952   3.834   2.157
   98POX    C1B 1513   3.787   3.828   2.330
   98POX    C1C 1514   3.760   3.681   2.298
   98POX    C1D 1515   3.682   3.607   2.406
   98POX    C1E 1516   3.720   3.652   2.548
   98POX    C1F 1517   3.665   3.562   2.659
   98POX    C1G 1518   3.733   3.595   2.792
   98POX    C1H 1519   3.746   3.743   2.831
   98POX    C1I 1520   3.799   3.770   2.972
   98POX    C1J 1521   3.830   3.894   3.010
   98POX    C1K 1522   3.800   4.023   2.934
   98POX    C1L 1523   3.726   4.119   3.028
   98POX    C1M 1524   3.813   4.198   3.127
   98POX    C1N 1525   3.739   4.321   3.180
   98POX    C1O 1526   3.697   4.429   3.080
   98POX    C1P 1527   3.593   4.526   3.135
   98POX    C1Q 1528   3.483   4.475   3.229
   98POX    C1R 1529   3.388   4.593   3.250
   98POX     CZ 1530   3.931   4.203   2.115
   98POX     OZ 1531   4.019   4.199   2.228
   98POX    C2A 1532   4.097   4.302   2.256
   98POX    O2A 1533   4.091   4.408   2.194
   98POX    C2B 1534   4.184   4.269   2.371
   98POX    C2C 1535   4.104   4.312   2.494
   98POX    C2D 1536   4.158   4.267   2.630
   98POX    C2E 1537   4.175   4.115   2.622
   98POX    C2F 1538   4.047   4.032   2.611
   98POX    C2G 1539   4.070   3.881   2.624
   98POX    C2H 1540   4.116   3.849   2.766
   98POX    C2I 1541   4.176   3.709   2.773
   98POX    C2J 1542   4.211   3.673   2.918
   98POX    C2K 1543   4.221   3.521   2.938
   98POX    C2L 1544   4.247   3.478   3.082
   98POX    C2M 1545   4.247   3.325   3.074
   98POX    C2N 1546   4.248   3.262   3.214
   98POX    C2O 1547   4.384   3.295   3.275
   98POX    C2P 1548   4.378   3.244   3.419
   99CHL    CN1 1549   2.998   1.391   1.517
   99CHL    CN2 1550   3.203   1.490   1.598
   99CHL    CN3 1551   3.102   1.569   1.404
   99CHL    NTM 1552   3.129   1.446   1.479
   99CHL     CB 1553   3.214   1.354   1.402
  100PJ2     CA 1554   3.363   1.368   1.372
  100PJ2     OA 1555   3.408   1.501   1.343
  100PJ2      P 1556   3.567   1.514   1.326
  100PJ2     OB 1557   3.617   1.412   1.230
  100PJ2     HB 1558   3.559   1.420   1.149
  100PJ2     OG 1559   3.580   1.658   1.295
  100PJ2     HG 1560   3.646   1.672   1.221
  100PJ2     OD 1561   3.618   1.470   1.472
  101POX     CD 1562   3.606   1.562   1.581
  101POX     CE 1563   3.609   1.517   1.727
  101POX     OE 1564   3.597   1.630   1.815
  101POX    C1A 1565   3.486   1.629   1.889
  101POX    O1A 1566   3.387   1.564   1.855
  101POX    C1B 1567   3.477   1.735   1.992
  101POX    C1C 1568   3.599   1.749   2.083
  101POX    C1D 1569   3.626   1.889   2.141
  101POX    C1E 1570   3.760   1.874   2.212
  101POX    C1F 1571   3.772   1.768   2.322
  101POX    C1G 1572   3.669   1.794   2.432
  101POX    C1H 1573   3.650   1.678   2.530
  101POX    C1I 1574   3.513   1.675   2.598
  101POX    C1J 1575   3.488   1.715   2.723
  101POX    C1K 1576   3.591   1.771   2.822
  101POX    C1L 1577   3.598   1.691   2.952
  101POX    C1M 1578   3.491   1.731   3.054
  101POX    C1N 1579   3.493   1.644   3.180
  101POX    C1O 1580   3.385   1.681   3.281
  101POX    C1P 1581   3.339   1.570   3.377
  101POX    C1Q 1582   3.225   1.619   3.467
  101POX    C1R 1583   3.140   1.502   3.515
  101POX     CZ 1584   3.738   1.434   1.739
  101POX     OZ 1585   3.785   1.388   1.866
  101POX    C2A 1586   3.869   1.285   1.865
  101POX    O2A 1587   3.904   1.226   1.763
  101POX    C2B 1588   3.916   1.242   1.999
  101POX    C2C 1589   3.804   1.174   2.078
  101POX    C2D 1590   3.847   1.144   2.222
  101POX    C2E 1591   3.834   1.273   2.304
  101POX    C2F 1592   3.899   1.256   2.441
  101POX    C2G 1593   3.837   1.346   2.549
  101POX    C2H 1594   3.885   1.287   2.682
  101POX    C2I 1595   3.821   1.366   2.796
  101POX    C2J 1596   3.874   1.326   2.934
  101POX    C2K 1597   3.796   1.411   3.034
  101POX    C2L 1598   3.838   1.416   3.182
  101POX    C2M 1599   3.954   1.513   3.201
  101POX    C2N 1600   4.048   1.456   3.308
  101POX    C2O 1601   4.025   1.469   3.459
  101POX    C2P 1602   4.015   1.612   3.514
  102CHL    CN1 1603   5.863   7.983   1.339
  102CHL    CN2 1604   5.967   7.789   1.282
  102CHL    CN3 1605   6.102   7.953   1.383
  102CHL    NTM 1606   5.992   7.934   1.288
  102CHL     CB 1607   6.014   7.987   1.153
  103PJ2     CA 1608   6.054   8.133   1.128
  103PJ2     OA 1609   6.163   8.185   1.203
  103PJ2      P 1610   6.212   8.330   1.152
  103PJ2     OB 1611   6.336   8.291   1.082
  103PJ2     HB 1612   6.363   8.197   1.100
  103PJ2     OG 1613   6.101   8.398   1.082
  103PJ2     HG 1614   6.022   8.339   1.100
  103PJ2     OD 1615   6.244   8.418   1.284
  104POX     CD 1616   6.380   8.419   1.328
  104POX     CE 1617   6.396   8.470   1.471
  104POX     OE 1618   6.531   8.496   1.510
  104POX    C1A 1619   6.589   8.604   1.458
  104POX    O1A 1620   6.539   8.668   1.366
  104POX    C1B 1621   6.729   8.615   1.505
  104POX    C1C 1622   6.729   8.674   1.647
  104POX    C1D 1623   6.856   8.705   1.726
  104POX    C1E 1624   6.808   8.740   1.867
  104POX    C1F 1625   6.916   8.762   1.974
  104POX    C1G 1626   6.990   8.894   1.953
  104POX    C1H 1627   7.106   8.897   2.053
  104POX    C1I 1628   7.211   9.005   2.025
  104POX    C1J 1629   7.280   9.054   2.127
  104POX    C1K 1630   7.282   9.008   2.273
  104POX    C1L 1631   7.186   9.074   2.372
  104POX    C1M 1632   7.209   9.006   2.507
  104POX    C1N 1633   7.130   9.084   2.612
  104POX    C1O 1634   7.171   9.056   2.757
  104POX    C1P 1635   7.057   9.084   2.856
  104POX    C1Q 1636   7.128   9.071   2.991
  104POX    C1R 1637   7.028   9.108   3.100
  104POX     CZ 1638   6.303   8.393   1.565
  104POX     OZ 1639   6.328   8.382   1.705
  104POX    C2A 1640   6.434   8.309   1.738
  104POX    O2A 1641   6.491   8.238   1.656
  104POX    C2B 1642   6.458   8.295   1.884
  104POX    C2C 1643   6.505   8.430   1.938
  104POX    C2D 1644   6.562   8.409   2.078
  104POX    C2E 1645   6.642   8.532   2.122
  104POX    C2F 1646   6.679   8.505   2.269
  104POX    C2G 1647   6.803   8.574   2.326
  104POX    C2H 1648   6.829   8.529   2.470
  104POX    C2I 1649   6.745   8.591   2.582
  104POX    C2J 1650   6.809   8.550   2.715
  104POX    C2K 1651   6.799   8.400   2.744
  104POX    C2L 1652   6.825   8.393   2.895
  104POX    C2M 1653   6.772   8.261   2.951
  104POX    C2N 1654   6.755   8.271   3.103
  104POX    C2O 1655   6.874   8.317   3.188
  104POX    C2P 1656   6.829   8.363   3.326
  105CHL    CN1 1657   5.533   5.592   0.845
  105CHL    CN2 1658   5.418   5.540   0.656
  105CHL    CN3 1659   5.342   5.713   0.794
  105CHL    NTM 1660   5.395   5.576   0.797
  105CHL     CB 1661   5.330   5.475   0.882
  106PJ2     CA 1662   5.178   5.459   0.883
  106PJ2     OA 1663   5.094   5.568   0.923
  106PJ2      P 1664   5.048   5.582   1.076
  106PJ2     OB 1665   4.959   5.696   1.109
  106PJ2     HB 1666   4.981   5.766   1.042
  106PJ2     OG 1667   5.010   5.444   1.112
  106PJ2     HG 1668   4.973   5.434   1.205
  106PJ2     OD 1669   5.188   5.601   1.153
  107POX     CD 1670   5.180   5.646   1.288
  107POX     CE 1671   5.175   5.535   1.393
  107POX     OE 1672   5.164   5.580   1.529
  107POX    C1A 1673   5.045   5.620   1.573
  107POX    O1A 1674   4.946   5.581   1.511
  107POX    C1B 1675   5.052   5.671   1.711
  107POX    C1C 1676   4.994   5.579   1.819
  107POX    C1D 1677   5.071   5.608   1.948
  107POX    C1E 1678   5.036   5.504   2.054
  107POX    C1F 1679   5.131   5.526   2.172
  107POX    C1G 1680   5.113   5.427   2.287
  107POX    C1H 1681   5.205   5.473   2.401
  107POX    C1I 1682   5.169   5.396   2.528
  107POX    C1J 1683   5.240   5.344   2.627
  107POX    C1K 1684   5.390   5.374   2.627
  107POX    C1L 1685   5.449   5.341   2.764
  107POX    C1M 1686   5.549   5.451   2.800
  107POX    C1N 1687   5.616   5.421   2.934
  107POX    C1O 1688   5.698   5.543   2.977
  107POX    C1P 1689   5.769   5.517   3.110
  107POX    C1Q 1690   5.870   5.406   3.081
  107POX    C1R 1691   5.945   5.374   3.211
  107POX     CZ 1692   5.292   5.437   1.378
  107POX     OZ 1693   5.268   5.302   1.421
  107POX    C2A 1694   5.376   5.232   1.455
  107POX    O2A 1695   5.492   5.267   1.438
  107POX    C2B 1696   5.341   5.101   1.515
  107POX    C2C 1697   5.358   5.118   1.666
  107POX    C2D 1698   5.336   4.995   1.755
  107POX    C2E 1699   5.351   5.030   1.904
  107POX    C2F 1700   5.315   4.906   1.986
  107POX    C2G 1701   5.264   4.931   2.128
  107POX    C2H 1702   5.358   5.004   2.225
  107POX    C2I 1703   5.277   5.054   2.345
  107POX    C2J 1704   5.210   4.954   2.440
  107POX    C2K 1705   5.306   4.881   2.535
  107POX    C2L 1706   5.372   4.979   2.631
  107POX    C2M 1707   5.495   4.913   2.695
  107POX    C2N 1708   5.454   4.803   2.794
  107POX    C2O 1709   5.558   4.801   2.906
  107POX    C2P 1710   5.499   4.714   3.017
  108CHL    CN1 1711   3.238   2.685   0.820
  108CHL    CN2 1712   3.090   2.493   0.831
  108CHL    CN3 1713   3.016   2.706   0.900
  108CHL    NTM 1714   3.133   2.617   0.897
  108CHL     CB 1715   3.201   2.589   1.025
  109PJ2     CA 1716   3.144   2.514   1.145
  109PJ2     OA 1717   3.035   2.574   1.215
  109PJ2      P 1718   2.948   2.463   1.292
  109PJ2     OB 1719   2.831   2.551   1.310
  109PJ2     HB 1720   2.748   2.496   1.304
  109PJ2     OG 1721   2.947   2.344   1.203
  109PJ2     HG 1722   2.916   2.265   1.255
  109PJ2     OD 1723   3.017   2.421   1.432
  110POX     CD 1724   3.043   2.522   1.529
  110POX     CE 1725   3.071   2.487   1.675
  110POX     OE 1726   3.088   2.602   1.759
  110POX    C1A 1727   2.994   2.625   1.849
  110POX    O1A 1728   2.875   2.599   1.831
  110POX    C1B 1729   3.028   2.738   1.939
  110POX    C1C 1730   2.959   2.699   2.070
  110POX    C1D 1731   2.974   2.805   2.180
  110POX    C1E 1732   2.917   2.760   2.315
  110POX    C1F 1733   2.768   2.723   2.316
  110POX    C1G 1734   2.718   2.677   2.453
  110POX    C1H 1735   2.567   2.652   2.456
  110POX    C1I 1736   2.523   2.697   2.595
  110POX    C1J 1737   2.421   2.632   2.650
  110POX    C1K 1738   2.356   2.504   2.596
  110POX    C1L 1739   2.204   2.513   2.588
  110POX    C1M 1740   2.149   2.371   2.573
  110POX    C1N 1741   2.008   2.373   2.514
  110POX    C1O 1742   1.929   2.242   2.515
  110POX    C1P 1743   1.800   2.245   2.433
  110POX    C1Q 1744   1.751   2.100   2.425
  110POX    C1R 1745   1.695   2.043   2.556
  110POX     CZ 1746   3.197   2.402   1.668
  110POX     OZ 1747   3.273   2.370   1.785
  110POX    C2A 1748   3.405   2.357   1.773
  110POX    O2A 1749   3.462   2.377   1.666
  110POX    C2B 1750   3.477   2.324   1.898
  110POX    C2C 1751   3.537   2.446   1.968
  110POX    C2D 1752   3.445   2.544   2.042
  110POX    C2E 1753   3.519   2.615   2.155
  110POX    C2F 1754   3.545   2.535   2.283
  110POX    C2G 1755   3.424   2.454   2.330
  110POX    C2H 1756   3.467   2.349   2.433
  110POX    C2I 1757   3.356   2.315   2.532
  110POX    C2J 1758   3.402   2.196   2.617
  110POX    C2K 1759   3.283   2.106   2.653
  110POX    C2L 1760   3.247   2.013   2.537
  110POX    C2M 1761   3.140   1.906   2.562
  110POX    C2N 1762   3.129   1.819   2.436
  110POX    C2O 1763   3.026   1.707   2.445
  110POX    C2P 1764   3.050   1.595   2.547
  111CHL    CN1 1765   6.758   9.029   1.039
  111CHL    CN2 1766   6.710   8.790   1.049
  111CHL    CN3 1767   6.618   8.939   1.210
  111CHL    NTM 1768   6.735   8.913   1.126
  111CHL     CB 1769   6.852   8.901   1.214
  112PJ2     CA 1770   6.998   8.878   1.174
  112PJ2     OA 1771   7.015   8.747   1.119
  112PJ2      P 1772   7.169   8.703   1.104
  112PJ2     OB 1773   7.175   8.568   1.043
  112PJ2     HB 1774   7.258   8.515   1.060
  112PJ2     OG 1775   7.213   8.819   1.023
  112PJ2     HG 1776   7.299   8.794   0.977
  112PJ2     OD 1777   7.225   8.678   1.252
  113POX     CD 1778   7.173   8.561   1.316
  113POX     CE 1779   7.242   8.504   1.440
  113POX     OE 1780   7.152   8.406   1.492
  113POX    C1A 1781   7.203   8.289   1.530
  113POX    O1A 1782   7.299   8.258   1.460
  113POX    C1B 1783   7.099   8.205   1.595
  113POX    C1C 1784   7.081   8.252   1.739
  113POX    C1D 1785   7.019   8.144   1.828
  113POX    C1E 1786   6.987   8.219   1.957
  113POX    C1F 1787   6.918   8.136   2.065
  113POX    C1G 1788   6.782   8.077   2.025
  113POX    C1H 1789   6.750   7.958   2.115
  113POX    C1I 1790   6.626   7.897   2.049
  113POX    C1J 1791   6.588   7.770   2.050
  113POX    C1K 1792   6.667   7.669   2.133
  113POX    C1L 1793   6.569   7.576   2.205
  113POX    C1M 1794   6.616   7.498   2.328
  113POX    C1N 1795   6.500   7.402   2.354
  113POX    C1O 1796   6.522   7.300   2.466
  113POX    C1P 1797   6.395   7.217   2.478
  113POX    C1Q 1798   6.408   7.108   2.586
  113POX    C1R 1799   6.431   7.158   2.729
  113POX     CZ 1800   7.268   8.620   1.535
  113POX     OZ 1801   7.314   8.567   1.660
  113POX    C2A 1802   7.354   8.651   1.755
  113POX    O2A 1803   7.376   8.770   1.729
  113POX    C2B 1804   7.392   8.573   1.874
  113POX    C2C 1805   7.278   8.558   1.974
  113POX    C2D 1806   7.332   8.452   2.071
  113POX    C2E 1807   7.230   8.451   2.185
  113POX    C2F 1808   7.272   8.365   2.304
  113POX    C2G 1809   7.150   8.308   2.376
  113POX    C2H 1810   7.191   8.188   2.461
  113POX    C2I 1811   7.090   8.113   2.548
  113POX    C2J 1812   6.963   8.075   2.470
  113POX    C2K 1813   6.870   7.983   2.549
  113POX    C2L 1814   6.727   7.989   2.494
  113POX    C2M 1815   6.650   8.117   2.526
  113POX    C2N 1816   6.509   8.088   2.578
  113POX    C2O 1817   6.426   8.214   2.605
  113POX    C2P 1818   6.383   8.232   2.751
  114CHL    CN1 1819   3.042   4.149   1.828
  114CHL    CN2 1820   2.830   4.043   1.803
  114CHL    CN3 1821   2.909   4.198   1.639
  114CHL    NTM 1822   2.949   4.090   1.731
  114CHL     CB 1823   3.017   3.982   1.657
  115PJ2     CA 1824   3.082   3.865   1.731
  115PJ2     OA 1825   2.980   3.778   1.783
  115PJ2      P 1826   3.061   3.657   1.851
  115PJ2     OB 1827   3.120   3.587   1.735
  115PJ2     HB 1828   3.044   3.565   1.674
  115PJ2     OG 1829   3.164   3.712   1.942
  115PJ2     HG 1830   3.242   3.650   1.938
  115PJ2     OD 1831   2.938   3.574   1.916
  116POX     CD 1832   2.881   3.637   2.031
  116POX     CE 1833   2.746   3.577   2.069
  116POX     OE 1834   2.693   3.645   2.183
  116POX    C1A 1835   2.582   3.716   2.165
  116POX    O1A 1836   2.514   3.705   2.064
  116POX    C1B 1837   2.545   3.792   2.286
  116POX    C1C 1838   2.410   3.745   2.342
  116POX    C1D 1839   2.391   3.800   2.484
  116POX    C1E 1840   2.259   3.755   2.546
  116POX    C1F 1841   2.256   3.817   2.686
  116POX    C1G 1842   2.140   3.737   2.748
  116POX    C1H 1843   2.080   3.791   2.877
  116POX    C1I 1844   2.005   3.925   2.867
  116POX    C1J 1845   1.880   3.956   2.898
  116POX    C1K 1846   1.769   3.860   2.942
  116POX    C1L 1847   1.632   3.928   2.934
  116POX    C1M 1848   1.508   3.841   2.953
  116POX    C1N 1849   1.502   3.789   3.097
  116POX    C1O 1850   1.392   3.688   3.127
  116POX    C1P 1851   1.253   3.751   3.133
  116POX    C1Q 1852   1.141   3.659   3.083
  116POX    C1R 1853   1.138   3.623   2.934
  116POX     CZ 1854   2.761   3.427   2.097
  116POX     OZ 1855   2.858   3.374   2.188
  116POX    C2A 1856   2.849   3.248   2.230
  116POX    O2A 1857   2.767   3.173   2.178
  116POX    C2B 1858   2.954   3.211   2.327
  116POX    C2C 1859   2.895   3.123   2.437
  116POX    C2D 1860   3.005   3.089   2.538
  116POX    C2E 1861   3.064   3.217   2.598
  116POX    C2F 1862   3.184   3.175   2.683
  116POX    C2G 1863   3.263   3.294   2.739
  116POX    C2H 1864   3.385   3.275   2.829
  116POX    C2I 1865   3.498   3.211   2.748
  116POX    C2J 1866   3.617   3.193   2.842
  116POX    C2K 1867   3.602   3.060   2.915
  116POX    C2L 1868   3.705   3.037   3.026
  116POX    C2M 1869   3.697   3.127   3.149
  116POX    C2N 1870   3.828   3.125   3.228
  116POX    C2O 1871   3.832   3.216   3.351
  116POX    C2P 1872   3.976   3.203   3.399
  117CHL    CN1 1873   2.282   5.620   1.071
  117CHL    CN2 1874   2.483   5.574   0.965
  117CHL    CN3 1875   2.392   5.790   0.934
  117CHL    NTM 1876   2.409   5.682   1.033
  117CHL     CB 1877   2.487   5.716   1.152
  118PJ2     CA 1878   2.472   5.842   1.238
  118PJ2     OA 1879   2.333   5.854   1.272
  118PJ2      P 1880   2.301   5.991   1.350
  118PJ2     OB 1881   2.363   6.104   1.278
  118PJ2     HB 1882   2.460   6.085   1.265
  118PJ2     OG 1883   2.153   5.992   1.351
  118PJ2     HG 1884   2.116   5.900   1.361
  118PJ2     OD 1885   2.375   5.970   1.492
  119POX     CD 1886   2.321   5.877   1.587
  119POX     CE 1887   2.387   5.863   1.725
  119POX     OE 1888   2.313   5.777   1.813
  119POX    C1A 1889   2.340   5.648   1.824
  119POX    O1A 1890   2.409   5.588   1.741
  119POX    C1B 1891   2.266   5.587   1.937
  119POX    C1C 1892   2.354   5.550   2.056
  119POX    C1D 1893   2.441   5.664   2.109
  119POX    C1E 1894   2.392   5.711   2.247
  119POX    C1F 1895   2.491   5.811   2.307
  119POX    C1G 1896   2.469   5.829   2.457
  119POX    C1H 1897   2.597   5.879   2.525
  119POX    C1I 1898   2.557   5.878   2.673
  119POX    C1J 1899   2.627   5.953   2.757
  119POX    C1K 1900   2.734   6.057   2.726
  119POX    C1L 1901   2.824   6.075   2.848
  119POX    C1M 1902   2.950   6.155   2.814
  119POX    C1N 1903   3.046   6.136   2.932
  119POX    C1O 1904   3.177   6.215   2.928
  119POX    C1P 1905   3.140   6.362   2.943
  119POX    C1Q 1906   3.135   6.410   3.089
  119POX    C1R 1907   3.152   6.562   3.097
  119POX     CZ 1908   2.407   6.003   1.782
  119POX     OZ 1909   2.522   6.072   1.734
  119POX    C2A 1910   2.529   6.205   1.737
  119POX    O2A 1911   2.431   6.266   1.780
  119POX    C2B 1912   2.646   6.272   1.677
  119POX    C2C 1913   2.708   6.364   1.782
  119POX    C2D 1914   2.666   6.502   1.733
  119POX    C2E 1915   2.711   6.623   1.816
  119POX    C2F 1916   2.622   6.631   1.941
  119POX    C2G 1917   2.479   6.675   1.910
  119POX    C2H 1918   2.406   6.711   2.040
  119POX    C2I 1919   2.270   6.640   2.035
  119POX    C2J 1920   2.197   6.675   2.165
  119POX    C2K 1921   2.065   6.607   2.204
  119POX    C2L 1922   2.088   6.550   2.344
  119POX    C2M 1923   1.948   6.519   2.398
  119POX    C2N 1924   1.941   6.414   2.510
  119POX    C2O 1925   1.983   6.268   2.494
  119POX    C2P 1926   1.926   6.225   2.359
  120CHL    CN1 1927   4.104   8.095   1.030
  120CHL    CN2 1928   4.115   8.073   1.260
  120CHL    CN3 1929   4.160   7.880   1.122
  120CHL    NTM 1930   4.076   8.000   1.139
  120CHL     CB 1931   3.932   7.977   1.129
  121PJ2     CA 1932   3.847   7.894   1.227
  121PJ2     OA 1933   3.876   7.919   1.364
  121PJ2      P 1934   3.796   7.817   1.459
  121PJ2     OB 1935   3.661   7.789   1.405
  121PJ2     HB 1936   3.655   7.784   1.306
  121PJ2     OG 1937   3.896   7.709   1.472
  121PJ2     HG 1938   3.975   7.728   1.414
  121PJ2     OD 1939   3.805   7.889   1.603
  122POX     CD 1940   3.936   7.934   1.637
  122POX     CE 1941   3.944   7.944   1.790
  122POX     OE 1942   4.063   8.007   1.838
  122POX    C1A 1943   4.075   8.139   1.847
  122POX    O1A 1944   3.978   8.208   1.817
  122POX    C1B 1945   4.193   8.180   1.927
  122POX    C1C 1946   4.146   8.258   2.050
  122POX    C1D 1947   4.263   8.308   2.135
  122POX    C1E 1948   4.270   8.221   2.261
  122POX    C1F 1949   4.330   8.081   2.249
  122POX    C1G 1950   4.477   8.097   2.208
  122POX    C1H 1951   4.547   7.962   2.226
  122POX    C1I 1952   4.692   7.981   2.180
  122POX    C1J 1953   4.792   7.911   2.232
  122POX    C1K 1954   4.785   7.803   2.340
  122POX    C1L 1955   4.913   7.719   2.354
  122POX    C1M 1956   4.896   7.601   2.449
  122POX    C1N 1957   4.874   7.644   2.594
  122POX    C1O 1958   5.010   7.699   2.637
  122POX    C1P 1959   4.987   7.756   2.777
  122POX    C1Q 1960   4.926   7.666   2.884
  122POX    C1R 1961   4.933   7.724   3.026
  122POX     CZ 1962   3.920   7.805   1.849
  122POX     OZ 1963   3.881   7.792   1.986
  122POX    C2A 1964   3.924   7.679   2.042
  122POX    O2A 1965   3.973   7.588   1.974
  122POX    C2B 1966   3.894   7.659   2.185
  122POX    C2C 1967   3.990   7.746   2.268
  122POX    C2D 1968   3.950   7.740   2.416
  122POX    C2E 1969   4.044   7.843   2.479
  122POX    C2F 1970   4.024   7.875   2.628
  122POX    C2G 1971   4.063   7.753   2.711
  122POX    C2H 1972   4.046   7.761   2.863
  122POX    C2I 1973   3.903   7.789   2.908
  122POX    C2J 1974   3.821   7.661   2.888
  122POX    C2K 1975   3.678   7.694   2.931
  122POX    C2L 1976   3.579   7.592   2.873
  122POX    C2M 1977   3.431   7.609   2.909
  122POX    C2N 1978   3.366   7.745   2.886
  122POX    C2O 1979   3.219   7.726   2.923
  122POX    C2P 1980   3.149   7.861   2.916
  123CHL    CN1 1981   3.559   8.401   1.439
  123CHL    CN2 1982   3.585   8.162   1.461
  123CHL    CN3 1983   3.411   8.260   1.320
  123CHL    NTM 1984   3.489   8.272   1.444
  123CHL     CB 1985   3.405   8.278   1.564
  124PJ2     CA 1986   3.284   8.187   1.588
  124PJ2     OA 1987   3.302   8.050   1.552
  124PJ2      P 1988   3.190   7.952   1.615
  124PJ2     OB 1989   3.068   8.035   1.608
  124PJ2     HB 1990   3.091   8.131   1.596
  124PJ2     OG 1991   3.199   7.831   1.529
  124PJ2     HG 1992   3.106   7.808   1.502
  124PJ2     OD 1993   3.243   7.917   1.763
  125POX     CD 1994   3.323   7.804   1.795
  125POX     CE 1995   3.466   7.788   1.742
  125POX     OE 1996   3.530   7.667   1.785
  125POX    C1A 1997   3.537   7.558   1.710
  125POX    O1A 1998   3.452   7.536   1.624
  125POX    C1B 1999   3.633   7.465   1.773
  125POX    C1C 2000   3.556   7.359   1.852
  125POX    C1D 2001   3.644   7.248   1.910
  125POX    C1E 2002   3.720   7.309   2.028
  125POX    C1F 2003   3.805   7.200   2.095
  125POX    C1G 2004   3.922   7.269   2.165
  125POX    C1H 2005   3.977   7.171   2.269
  125POX    C1I 2006   4.076   7.208   2.380
  125POX    C1J 2007   4.069   7.145   2.496
  125POX    C1K 2008   3.967   7.038   2.538
  125POX    C1L 2009   4.006   6.967   2.668
  125POX    C1M 2010   3.906   6.856   2.700
  125POX    C1N 2011   3.878   6.829   2.848
  125POX    C1O 2012   3.985   6.766   2.938
  125POX    C1P 2013   3.923   6.742   3.076
  125POX    C1Q 2014   4.035   6.679   3.160
  125POX    C1R 2015   3.979   6.644   3.298
  125POX     CZ 2016   3.542   7.915   1.782
  125POX     OZ 2017   3.551   7.975   1.912
  125POX    C2A 2018   3.585   8.102   1.928
  125POX    O2A 2019   3.592   8.179   1.832
  125POX    C2B 2020   3.600   8.140   2.070
  125POX    C2C 2021   3.747   8.138   2.114
  125POX    C2D 2022   3.769   8.141   2.265
  125POX    C2E 2023   3.842   8.266   2.316
  125POX    C2F 2024   3.895   8.232   2.455
  125POX    C2G 2025   3.979   8.347   2.510
  125POX    C2H 2026   4.041   8.304   2.644
  125POX    C2I 2027   3.939   8.281   2.756
  125POX    C2J 2028   4.009   8.237   2.884
  125POX    C2K 2029   3.908   8.211   2.996
  125POX    C2L 2030   3.974   8.204   3.134
  125POX    C2M 2031   3.863   8.175   3.235
  125POX    C2N 2032   3.930   8.166   3.373
  125POX    C2O 2033   3.848   8.077   3.466
  125POX    C2P 2034   3.901   8.073   3.609
  126CHL    CN1 2035   4.811   5.712   0.690
  126CHL    CN2 2036   4.585   5.811   0.693
  126CHL    CN3 2037   4.663   5.682   0.867
  126CHL    NTM 2038   4.707   5.781   0.768
  126CHL     CB 2039   4.781   5.893   0.828
  127PJ2     CA 2040   4.710   6.019   0.876
  127PJ2     OA 2041   4.606   6.003   0.973
  127PJ2      P 2042   4.528   6.144   0.979
  127PJ2     OB 2043   4.633   6.249   0.988
  127PJ2     HB 2044   4.723   6.207   0.984
  127PJ2     OG 2045   4.433   6.151   0.866
  127PJ2     HG 2046   4.424   6.246   0.835
  127PJ2     OD 2047   4.446   6.137   1.117
  128POX     CD 2048   4.510   6.173   1.240
  128POX     CE 2049   4.425   6.221   1.358
  128POX     OE 2050   4.493   6.291   1.461
  128POX    C1A 2051   4.432   6.394   1.519
  128POX    O1A 2052   4.339   6.449   1.460
  128POX    C1B 2053   4.512   6.439   1.635
  128POX    C1C 2054   4.465   6.567   1.704
  128POX    C1D 2055   4.542   6.608   1.829
  128POX    C1E 2056   4.472   6.697   1.932
  128POX    C1F 2057   4.548   6.675   2.063
  128POX    C1G 2058   4.667   6.770   2.075
  128POX    C1H 2059   4.731   6.763   2.214
  128POX    C1I 2060   4.853   6.855   2.215
  128POX    C1J 2061   4.959   6.822   2.289
  128POX    C1K 2062   4.956   6.689   2.364
  128POX    C1L 2063   5.084   6.616   2.406
  128POX    C1M 2064   5.185   6.714   2.466
  128POX    C1N 2065   5.323   6.649   2.481
  128POX    C1O 2066   5.435   6.742   2.528
  128POX    C1P 2067   5.397   6.801   2.663
  128POX    C1Q 2068   5.524   6.877   2.702
  128POX    C1R 2069   5.500   6.951   2.834
  128POX     CZ 2070   4.334   6.102   1.391
  128POX     OZ 2071   4.408   5.983   1.421
  128POX    C2A 2072   4.338   5.870   1.420
  128POX    O2A 2073   4.231   5.855   1.360
  128POX    C2B 2074   4.400   5.756   1.491
  128POX    C2C 2075   4.316   5.749   1.618
  128POX    C2D 2076   4.341   5.628   1.709
  128POX    C2E 2077   4.256   5.638   1.835
  128POX    C2F 2078   4.248   5.516   1.927
  128POX    C2G 2079   4.207   5.564   2.066
  128POX    C2H 2080   4.315   5.626   2.155
  128POX    C2I 2081   4.260   5.652   2.296
  128POX    C2J 2082   4.211   5.530   2.372
  128POX    C2K 2083   4.183   5.560   2.520
  128POX    C2L 2084   4.158   5.424   2.585
  128POX    C2M 2085   4.197   5.428   2.733
  128POX    C2N 2086   4.111   5.506   2.832
  128POX    C2O 2087   4.178   5.519   2.969
  128POX    C2P 2088   4.187   5.385   3.043
  129CHL    CN1 2089   2.912   4.834   1.553
  129CHL    CN2 2090   2.869   4.811   1.322
  129CHL    CN3 2091   2.865   4.612   1.450
  129CHL    NTM 2092   2.929   4.744   1.438
  129CHL     CB 2093   3.075   4.736   1.422
  130PJ2     CA 2094   3.155   4.636   1.506
  130PJ2     OA 2095   3.134   4.630   1.647
  130PJ2      P 2096   3.194   4.494   1.709
  130PJ2     OB 2097   3.321   4.524   1.777
  130PJ2     HB 2098   3.373   4.438   1.772
  130PJ2     OG 2099   3.181   4.385   1.609
  130PJ2     HG 2100   3.216   4.297   1.642
  130PJ2     OD 2101   3.086   4.469   1.825
  131POX     CD 2102   3.086   4.550   1.943
  131POX     CE 2103   2.953   4.609   1.988
  131POX     OE 2104   2.978   4.696   2.099
  131POX    C1A 2105   3.005   4.823   2.073
  131POX    O1A 2106   2.973   4.868   1.963
  131POX    C1B 2107   3.035   4.910   2.189
  131POX    C1C 2108   3.127   5.027   2.154
  131POX    C1D 2109   3.075   5.153   2.223
  131POX    C1E 2110   3.103   5.146   2.374
  131POX    C1F 2111   3.145   5.281   2.431
  131POX    C1G 2112   3.141   5.280   2.584
  131POX    C1H 2113   3.213   5.397   2.651
  131POX    C1I 2114   3.152   5.412   2.790
  131POX    C1J 2115   3.205   5.496   2.878
  131POX    C1K 2116   3.340   5.565   2.855
  131POX    C1L 2117   3.307   5.714   2.835
  131POX    C1M 2118   3.423   5.799   2.782
  131POX    C1N 2119   3.526   5.838   2.888
  131POX    C1O 2120   3.468   5.933   2.992
  131POX    C1P 2121   3.574   5.972   3.094
  131POX    C1Q 2122   3.520   5.979   3.237
  131POX    C1R 2123   3.388   6.055   3.240
  131POX     CZ 2124   2.860   4.490   2.017
  131POX     OZ 2125   2.896   4.420   2.136
  131POX    C2A 2126   2.863   4.292   2.146
  131POX    O2A 2127   2.786   4.242   2.064
  131POX    C2B 2128   2.892   4.242   2.283
  131POX    C2C 2129   2.787   4.142   2.332
  131POX    C2D 2130   2.841   4.089   2.465
  131POX    C2E 2131   2.740   3.989   2.522
  131POX    C2F 2132   2.782   3.930   2.657
  131POX    C2G 2133   2.738   4.027   2.767
  131POX    C2H 2134   2.596   3.994   2.814
  131POX    C2I 2135   2.542   4.065   2.938
  131POX    C2J 2136   2.402   4.015   2.973
  131POX    C2K 2137   2.341   4.072   3.101
  131POX    C2L 2138   2.211   3.997   3.132
  131POX    C2M 2139   2.150   4.027   3.269
  131POX    C2N 2140   2.023   3.946   3.299
  131POX    C2O 2141   1.926   4.036   3.376
  131POX    C2P 2142   1.798   3.959   3.411
  132CHL    CN1 2143   7.720   6.969   0.980
  132CHL    CN2 2144   7.631   7.178   1.077
  132CHL    CN3 2145   7.792   7.185   0.915
  132CHL    NTM 2146   7.674   7.107   0.955
  132CHL     CB 2147   7.578   7.113   0.845
  133PJ2     CA 2148   7.445   7.039   0.855
  133PJ2     OA 2149   7.364   7.078   0.967
  133PJ2      P 2150   7.226   6.995   0.963
  133PJ2     OB 2151   7.144   7.083   0.877
  133PJ2     HB 2152   7.078   7.015   0.845
  133PJ2     OG 2153   7.253   6.857   0.918
  133PJ2     HG 2154   7.331   6.856   0.855
  133PJ2     OD 2155   7.176   6.997   1.116
  134POX     CD 2156   7.272   6.938   1.205
  134POX     CE 2157   7.233   6.959   1.351
  134POX     OE 2158   7.330   6.908   1.443
  134POX    C1A 2159   7.453   6.958   1.450
  134POX    O1A 2160   7.473   7.072   1.409
  134POX    C1B 2161   7.538   6.884   1.546
  134POX    C1C 2162   7.612   6.975   1.645
  134POX    C1D 2163   7.674   6.887   1.754
  134POX    C1E 2164   7.785   6.789   1.719
  134POX    C1F 2165   7.837   6.730   1.850
  134POX    C1G 2166   7.741   6.621   1.898
  134POX    C1H 2167   7.762   6.598   2.048
  134POX    C1I 2168   7.628   6.556   2.108
  134POX    C1J 2169   7.590   6.546   2.235
  134POX    C1K 2170   7.686   6.571   2.351
  134POX    C1L 2171   7.668   6.496   2.484
  134POX    C1M 2172   7.724   6.567   2.607
  134POX    C1N 2173   7.719   6.486   2.736
  134POX    C1O 2174   7.801   6.573   2.831
  134POX    C1P 2175   7.824   6.517   2.972
  134POX    C1Q 2176   7.795   6.367   2.982
  134POX    C1R 2177   7.821   6.325   3.127
  134POX     CZ 2178   7.093   6.910   1.386
  134POX     OZ 2179   7.041   6.936   1.517
  134POX    C2A 2180   6.982   6.836   1.582
  134POX    O2A 2181   6.973   6.727   1.526
  134POX    C2B 2182   6.928   6.869   1.715
  134POX    C2C 2183   6.836   6.758   1.767
  134POX    C2D 2184   6.810   6.786   1.915
  134POX    C2E 2185   6.710   6.686   1.972
  134POX    C2F 2186   6.751   6.539   1.989
  134POX    C2G 2187   6.869   6.537   2.086
  134POX    C2H 2188   6.912   6.390   2.077
  134POX    C2I 2189   7.047   6.361   2.144
  134POX    C2J 2190   7.031   6.373   2.296
  134POX    C2K 2191   7.162   6.365   2.374
  134POX    C2L 2192   7.150   6.411   2.520
  134POX    C2M 2193   7.063   6.537   2.534
  134POX    C2N 2194   7.017   6.527   2.679
  134POX    C2O 2195   6.906   6.422   2.686
  134POX    C2P 2196   6.903   6.384   2.834
  135CHL    CN1 2197   3.909   4.764   1.748
  135CHL    CN2 2198   3.807   4.671   1.952
  135CHL    CN3 2199   4.041   4.729   1.945
  135CHL    NTM 2200   3.926   4.680   1.867
  135CHL     CB 2201   3.941   4.538   1.830
  136PJ2     CA 2202   4.059   4.490   1.746
  136PJ2     OA 2203   4.190   4.515   1.798
  136PJ2      P 2204   4.302   4.412   1.745
  136PJ2     OB 2205   4.235   4.292   1.690
  136PJ2     HB 2206   4.297   4.222   1.655
  136PJ2     OG 2207   4.363   4.506   1.648
  136PJ2     HG 2208   4.395   4.581   1.705
  136PJ2     OD 2209   4.399   4.387   1.871
  137POX     CD 2210   4.337   4.316   1.977
  137POX     CE 2211   4.434   4.218   2.042
  137POX     OE 2212   4.362   4.127   2.126
  137POX    C1A 2213   4.324   4.010   2.075
  137POX    O1A 2214   4.350   3.985   1.957
  137POX    C1B 2215   4.261   3.922   2.175
  137POX    C1C 2216   4.364   3.828   2.240
  137POX    C1D 2217   4.297   3.759   2.358
  137POX    C1E 2218   4.312   3.607   2.349
  137POX    C1F 2219   4.175   3.542   2.329
  137POX    C1G 2220   4.186   3.396   2.375
  137POX    C1H 2221   4.179   3.398   2.528
  137POX    C1I 2222   4.039   3.406   2.590
  137POX    C1J 2223   3.961   3.312   2.641
  137POX    C1K 2224   3.999   3.164   2.646
  137POX    C1L 2225   4.031   3.119   2.789
  137POX    C1M 2226   4.120   2.995   2.795
  137POX    C1N 2227   4.215   2.994   2.915
  137POX    C1O 2228   4.315   2.879   2.922
  137POX    C1P 2229   4.374   2.873   3.063
  137POX    C1Q 2230   4.470   2.754   3.073
  137POX    C1R 2231   4.596   2.781   2.991
  137POX     CZ 2232   4.545   4.306   2.100
  137POX     OZ 2233   4.617   4.265   2.217
  137POX    C2A 2234   4.569   4.318   2.329
  137POX    O2A 2235   4.482   4.404   2.329
  137POX    C2B 2236   4.640   4.247   2.438
  137POX    C2C 2237   4.564   4.119   2.476
  137POX    C2D 2238   4.628   4.059   2.601
  137POX    C2E 2239   4.566   3.928   2.649
  137POX    C2F 2240   4.643   3.874   2.770
  137POX    C2G 2241   4.570   3.746   2.810
  137POX    C2H 2242   4.651   3.676   2.919
  137POX    C2I 2243   4.629   3.746   3.053
  137POX    C2J 2244   4.709   3.665   3.156
  137POX    C2K 2245   4.629   3.624   3.280
  137POX    C2L 2246   4.712   3.555   3.388
  137POX    C2M 2247   4.636   3.518   3.516
  137POX    C2N 2248   4.538   3.630   3.552
  137POX    C2O 2249   4.449   3.593   3.671
  137POX    C2P 2250   4.359   3.711   3.707
  138CHL    CN1 2251   4.073   6.403   1.222
  138CHL    CN2 2252   3.892   6.289   1.127
  138CHL    CN3 2253   4.114   6.267   1.034
  138CHL    NTM 2254   4.016   6.359   1.094
  138CHL     CB 2255   3.993   6.480   1.013
  139PJ2     CA 2256   4.109   6.561   0.953
  139PJ2     OA 2257   4.217   6.591   1.040
  139PJ2      P 2258   4.334   6.670   0.963
  139PJ2     OB 2259   4.264   6.789   0.909
  139PJ2     HB 2260   4.335   6.824   0.848
  139PJ2     OG 2261   4.422   6.583   0.883
  139PJ2     HG 2262   4.373   6.539   0.807
  139PJ2     OD 2263   4.430   6.712   1.086
  140POX     CD 2264   4.508   6.609   1.147
  140POX     CE 2265   4.611   6.664   1.247
  140POX     OE 2266   4.682   6.561   1.317
  140POX    C1A 2267   4.814   6.566   1.328
  140POX    O1A 2268   4.874   6.650   1.261
  140POX    C1B 2269   4.865   6.445   1.396
  140POX    C1C 2270   4.957   6.475   1.514
  140POX    C1D 2271   5.043   6.362   1.572
  140POX    C1E 2272   5.071   6.402   1.717
  140POX    C1F 2273   4.946   6.390   1.804
  140POX    C1G 2274   4.992   6.394   1.950
  140POX    C1H 2275   4.892   6.418   2.063
  140POX    C1I 2276   4.773   6.323   2.061
  140POX    C1J 2277   4.751   6.239   2.162
  140POX    C1K 2278   4.834   6.245   2.290
  140POX    C1L 2279   4.746   6.223   2.413
  140POX    C1M 2280   4.808   6.258   2.548
  140POX    C1N 2281   4.705   6.229   2.657
  140POX    C1O 2282   4.757   6.219   2.801
  140POX    C1P 2283   4.654   6.207   2.913
  140POX    C1Q 2284   4.746   6.153   3.022
  140POX    C1R 2285   4.677   6.122   3.155
  140POX     CZ 2286   4.551   6.767   1.343
  140POX     OZ 2287   4.653   6.837   1.414
  140POX    C2A 2288   4.616   6.913   1.518
  140POX    O2A 2289   4.497   6.924   1.547
  140POX    C2B 2290   4.739   6.962   1.583
  140POX    C2C 2291   4.809   6.860   1.673
  140POX    C2D 2292   4.929   6.933   1.734
  140POX    C2E 2293   4.989   6.828   1.829
  140POX    C2F 2294   5.120   6.888   1.880
  140POX    C2G 2295   5.183   6.793   1.982
  140POX    C2H 2296   5.326   6.833   2.018
  140POX    C2I 2297   5.355   6.969   2.081
  140POX    C2J 2298   5.495   6.954   2.141
  140POX    C2K 2299   5.609   6.939   2.040
  140POX    C2L 2300   5.740   6.954   2.117
  140POX    C2M 2301   5.858   6.932   2.022
  140POX    C2N 2302   5.868   7.054   1.931
  140POX    C2O 2303   6.007   7.055   1.867
  140POX    C2P 2304   6.007   7.180   1.778
  141CHL    CN1 2305   3.556   4.994   0.940
  141CHL    CN2 2306   3.766   5.102   0.987
  141CHL    CN3 2307   3.562   5.209   1.051
  141CHL    NTM 2308   3.629   5.079   1.035
  141CHL     CB 2309   3.615   5.005   1.161
  142PJ2     CA 2310   3.700   5.047   1.281
  142PJ2     OA 2311   3.661   5.174   1.335
  142PJ2      P 2312   3.784   5.249   1.408
  142PJ2     OB 2313   3.889   5.242   1.304
  142PJ2     HB 2314   3.948   5.323   1.293
  142PJ2     OG 2315   3.727   5.383   1.435
  142PJ2     HG 2316   3.806   5.442   1.453
  142PJ2     OD 2317   3.830   5.171   1.541
  143POX     CD 2318   3.736   5.165   1.649
  143POX     CE 2319   3.806   5.183   1.784
  143POX     OE 2320   3.727   5.145   1.898
  143POX    C1A 2321   3.775   5.046   1.972
  143POX    O1A 2322   3.880   4.987   1.948
  143POX    C1B 2323   3.661   5.008   2.059
  143POX    C1C 2324   3.716   4.954   2.192
  143POX    C1D 2325   3.597   4.920   2.281
  143POX    C1E 2326   3.546   5.044   2.355
  143POX    C1F 2327   3.489   5.006   2.492
  143POX    C1G 2328   3.574   4.921   2.587
  143POX    C1H 2329   3.491   4.909   2.715
  143POX    C1I 2330   3.573   4.856   2.833
  143POX    C1J 2331   3.574   4.910   2.955
  143POX    C1K 2332   3.472   5.019   2.986
  143POX    C1L 2333   3.544   5.107   3.089
  143POX    C1M 2334   3.457   5.229   3.120
  143POX    C1N 2335   3.507   5.329   3.225
  143POX    C1O 2336   3.541   5.255   3.354
  143POX    C1P 2337   3.601   5.360   3.448
  143POX    C1Q 2338   3.632   5.316   3.591
  143POX    C1R 2339   3.669   5.432   3.684
  143POX     CZ 2340   3.871   5.320   1.793
  143POX     OZ 2341   3.902   5.371   1.924
  143POX    C2A 2342   3.812   5.450   1.982
  143POX    O2A 2343   3.728   5.517   1.923
  143POX    C2B 2344   3.847   5.465   2.126
  143POX    C2C 2345   3.732   5.425   2.218
  143POX    C2D 2346   3.771   5.450   2.364
  143POX    C2E 2347   3.659   5.420   2.464
  143POX    C2F 2348   3.725   5.424   2.602
  143POX    C2G 2349   3.642   5.351   2.707
  143POX    C2H 2350   3.717   5.362   2.840
  143POX    C2I 2351   3.734   5.503   2.898
  143POX    C2J 2352   3.750   5.497   3.050
  143POX    C2K 2353   3.795   5.630   3.110
  143POX    C2L 2354   3.811   5.627   3.262
  143POX    C2M 2355   3.959   5.636   3.300
  143POX    C2N 2356   3.956   5.646   3.453
  143POX    C2O 2357   4.003   5.783   3.502
  143POX    C2P 2358   4.153   5.804   3.481
  144CHL    CN1 2359   5.024   3.325   1.444
  144CHL    CN2 2360   5.082   3.540   1.481
  144CHL    CN3 2361   5.260   3.375   1.474
  144CHL    NTM 2362   5.133   3.419   1.415
  144CHL     CB 2363   5.146   3.437   1.269
  145PJ2     CA 2364   5.235   3.552   1.221
  145PJ2     OA 2365   5.375   3.535   1.242
  145PJ2      P 2366   5.448   3.672   1.198
  145PJ2     OB 2367   5.436   3.649   1.052
  145PJ2     HB 2368   5.339   3.639   1.033
  145PJ2     OG 2369   5.371   3.778   1.267
  145PJ2     HG 2370   5.394   3.868   1.230
  145PJ2     OD 2371   5.592   3.634   1.260
  146POX     CD 2372   5.587   3.630   1.402
  146POX     CE 2373   5.715   3.601   1.481
  146POX     OE 2374   5.684   3.571   1.617
  146POX    C1A 2375   5.700   3.446   1.659
  146POX    O1A 2376   5.732   3.357   1.581
  146POX    C1B 2377   5.668   3.427   1.803
  146POX    C1C 2378   5.612   3.290   1.838
  146POX    C1D 2379   5.571   3.297   1.986
  146POX    C1E 2380   5.484   3.177   2.021
  146POX    C1F 2381   5.438   3.190   2.166
  146POX    C1G 2382   5.400   3.050   2.216
  146POX    C1H 2383   5.340   3.059   2.357
  146POX    C1I 2384   5.299   2.926   2.420
  146POX    C1J 2385   5.246   2.919   2.541
  146POX    C1K 2386   5.235   3.040   2.634
  146POX    C1L 2387   5.282   3.006   2.775
  146POX    C1M 2388   5.301   3.127   2.866
  146POX    C1N 2389   5.340   3.084   3.008
  146POX    C1O 2390   5.367   3.213   3.086
  146POX    C1P 2391   5.354   3.197   3.237
  146POX    C1Q 2392   5.459   3.099   3.290
  146POX    C1R 2393   5.469   3.083   3.442
  146POX     CZ 2394   5.815   3.712   1.447
  146POX     OZ 2395   5.762   3.842   1.475
  146POX    C2A 2396   5.837   3.947   1.441
  146POX    O2A 2397   5.958   3.939   1.421
  146POX    C2B 2398   5.770   4.075   1.473
  146POX    C2C 2399   5.813   4.132   1.608
  146POX    C2D 2400   5.762   4.041   1.720
  146POX    C2E 2401   5.791   4.096   1.859
  146POX    C2F 2402   5.758   3.997   1.972
  146POX    C2G 2403   5.610   3.995   2.009
  146POX    C2H 2404   5.591   3.925   2.144
  146POX    C2I 2405   5.447   3.931   2.195
  146POX    C2J 2406   5.433   3.894   2.343
  146POX    C2K 2407   5.552   3.926   2.434
  146POX    C2L 2408   5.526   3.869   2.573
  146POX    C2M 2409   5.627   3.907   2.682
  146POX    C2N 2410   5.574   4.031   2.755
  146POX    C2O 2411   5.466   4.007   2.860
  146POX    C2P 2412   5.428   4.128   2.946
  147CHL    CN1 2413   7.324   0.233   1.701
  147CHL    CN2 2414   7.538   0.126   1.640
  147CHL    CN3 2415   7.374   0.180   1.479
  147CHL    NTM 2416   7.392   0.133   1.618
  147CHL     CB 2417   7.344  -0.004   1.639
  148PJ2     CA 2418   7.237  -0.067   1.550
  148PJ2     OA 2419   7.118   0.010   1.571
  148PJ2      P 2420   6.992  -0.068   1.508
  148PJ2     OB 2421   6.945   0.015   1.395
  148PJ2     HB 2422   7.026   0.044   1.343
  148PJ2     OG 2423   7.016  -0.211   1.480
  148PJ2     HG 2424   6.947  -0.240   1.414
  148PJ2     OD 2425   6.891  -0.058   1.633
  149POX     CD 2426   6.806   0.056   1.653
  149POX     CE 2427   6.791   0.089   1.801
  149POX     OE 2428   6.684   0.178   1.833
  149POX    C1A 2429   6.563   0.122   1.840
  149POX    O1A 2430   6.526   0.029   1.769
  149POX    C1B 2431   6.469   0.205   1.920
  149POX    C1C 2432   6.360   0.277   1.840
  149POX    C1D 2433   6.266   0.356   1.931
  149POX    C1E 2434   6.150   0.406   1.845
  149POX    C1F 2435   6.189   0.523   1.753
  149POX    C1G 2436   6.225   0.650   1.830
  149POX    C1H 2437   6.230   0.766   1.731
  149POX    C1I 2438   6.201   0.887   1.820
  149POX    C1J 2439   6.280   0.978   1.876
  149POX    C1K 2440   6.433   0.978   1.875
  149POX    C1L 2441   6.488   0.961   2.017
  149POX    C1M 2442   6.627   1.023   2.035
  149POX    C1N 2443   6.675   1.034   2.180
  149POX    C1O 2444   6.816   1.092   2.167
  149POX    C1P 2445   6.897   1.114   2.294
  149POX    C1Q 2446   6.816   1.211   2.380
  149POX    C1R 2447   6.895   1.230   2.510
  149POX     CZ 2448   6.923   0.137   1.862
  149POX     OZ 2449   6.924   0.155   2.004
  149POX    C2A 2450   7.038   0.198   2.057
  149POX    O2A 2451   7.132   0.223   1.982
  149POX    C2B 2452   7.024   0.213   2.203
  149POX    C2C 2453   7.043   0.361   2.238
  149POX    C2D 2454   6.975   0.398   2.370
  149POX    C2E 2455   6.829   0.356   2.391
  149POX    C2F 2456   6.784   0.383   2.534
  149POX    C2G 2457   6.762   0.532   2.559
  149POX    C2H 2458   6.701   0.560   2.696
  149POX    C2I 2459   6.804   0.557   2.809
  149POX    C2J 2460   6.727   0.565   2.942
  149POX    C2K 2461   6.677   0.424   2.969
  149POX    C2L 2462   6.662   0.399   3.120
  149POX    C2M 2463   6.559   0.286   3.130
  149POX    C2N 2464   6.610   0.142   3.123
  149POX    C2O 2465   6.491   0.048   3.105
  149POX    C2P 2466   6.552  -0.091   3.080
  150CHL    CN1 2467   5.379   2.358   1.170
  150CHL    CN2 2468   5.377   2.150   1.263
  150CHL    CN3 2469   5.365   2.187   1.017
  150CHL    NTM 2470   5.319   2.225   1.152
  150CHL     CB 2471   5.172   2.222   1.154
  151PJ2     CA 2472   5.098   2.089   1.162
  151PJ2     OA 2473   5.101   2.014   1.284
  151PJ2      P 2474   5.069   1.863   1.241
  151PJ2     OB 2475   4.934   1.860   1.179
  151PJ2     HB 2476   4.884   1.776   1.195
  151PJ2     OG 2477   5.192   1.823   1.169
  151PJ2     HG 2478   5.209   1.886   1.093
  151PJ2     OD 2479   5.076   1.790   1.384
  152POX     CD 2480   4.948   1.800   1.446
  152POX     CE 2481   4.932   1.744   1.587
  152POX     OE 2482   4.804   1.744   1.651
  152POX    C1A 2483   4.722   1.654   1.598
  152POX    O1A 2484   4.759   1.551   1.542
  152POX    C1B 2485   4.582   1.674   1.642
  152POX    C1C 2486   4.523   1.550   1.709
  152POX    C1D 2487   4.602   1.507   1.833
  152POX    C1E 2488   4.605   1.624   1.930
  152POX    C1F 2489   4.678   1.590   2.060
  152POX    C1G 2490   4.678   1.713   2.151
  152POX    C1H 2491   4.713   1.662   2.291
  152POX    C1I 2492   4.784   1.764   2.380
  152POX    C1J 2493   4.772   1.767   2.513
  152POX    C1K 2494   4.686   1.663   2.585
  152POX    C1L 2495   4.728   1.639   2.730
  152POX    C1M 2496   4.663   1.745   2.818
  152POX    C1N 2497   4.646   1.702   2.964
  152POX    C1O 2498   4.642   1.831   3.045
  152POX    C1P 2499   4.631   1.815   3.197
  152POX    C1Q 2500   4.656   1.937   3.287
  152POX    C1R 2501   4.793   2.003   3.284
  152POX     CZ 2502   5.032   1.820   1.674
  152POX     OZ 2503   5.061   1.768   1.805
  152POX    C2A 2504   5.169   1.808   1.871
  152POX    O2A 2505   5.228   1.909   1.834
  152POX    C2B 2506   5.165   1.754   2.009
  152POX    C2C 2507   5.264   1.818   2.106
  152POX    C2D 2508   5.209   1.818   2.249
  152POX    C2E 2509   5.275   1.928   2.332
  152POX    C2F 2510   5.195   1.953   2.460
  152POX    C2G 2511   5.228   2.083   2.533
  152POX    C2H 2512   5.129   2.086   2.650
  152POX    C2I 2513   5.168   2.204   2.739
  152POX    C2J 2514   5.109   2.195   2.880
  152POX    C2K 2515   5.175   2.291   2.979
  152POX    C2L 2516   5.180   2.227   3.119
  152POX    C2M 2517   5.254   2.325   3.210
  152POX    C2N 2518   5.222   2.304   3.359
  152POX    C2O 2519   5.287   2.405   3.454
  152POX    C2P 2520   5.213   2.402   3.588
  153CHL    CN1 2521   3.539   1.756   0.817
  153CHL    CN2 2522   3.306   1.720   0.856
  153CHL    CN3 2523   3.393   1.937   0.861
  153CHL    NTM 2524   3.424   1.798   0.897
  153CHL     CB 2525   3.456   1.766   1.037
  154PJ2     CA 2526   3.375   1.848   1.137
  154PJ2     OA 2527   3.237   1.814   1.148
  154PJ2      P 2528   3.170   1.939   1.223
  154PJ2     OB 2529   3.215   2.057   1.145
  154PJ2     HB 2530   3.267   2.017   1.070
  154PJ2     OG 2531   3.023   1.917   1.224
  154PJ2     HG 2532   2.999   1.873   1.138
  154PJ2     OD 2533   3.237   1.926   1.369
  155POX     CD 2534   3.192   1.974   1.495
  155POX     CE 2535   3.286   1.939   1.611
  155POX     OE 2536   3.239   1.981   1.740
  155POX    C1A 2537   3.137   1.919   1.797
  155POX    O1A 2538   3.081   1.832   1.730
  155POX    C1B 2539   3.114   1.963   1.937
  155POX    C1C 2540   3.004   2.070   1.946
  155POX    C1D 2541   3.031   2.158   2.068
  155POX    C1E 2542   2.915   2.250   2.108
  155POX    C1F 2543   2.971   2.331   2.225
  155POX    C1G 2544   2.934   2.262   2.356
  155POX    C1H 2545   2.959   2.358   2.473
  155POX    C1I 2546   2.960   2.284   2.607
  155POX    C1J 2547   2.953   2.336   2.729
  155POX    C1K 2548   2.948   2.485   2.765
  155POX    C1L 2549   2.809   2.529   2.811
  155POX    C1M 2550   2.797   2.680   2.835
  155POX    C1N 2551   2.739   2.719   2.971
  155POX    C1O 2552   2.751   2.869   2.999
  155POX    C1P 2553   2.622   2.937   2.953
  155POX    C1Q 2554   2.610   3.082   3.000
  155POX    C1R 2555   2.490   3.152   2.935
  155POX     CZ 2556   3.419   2.003   1.572
  155POX     OZ 2557   3.522   1.997   1.672
  155POX    C2A 2558   3.644   2.008   1.621
  155POX    O2A 2559   3.671   2.003   1.501
  155POX    C2B 2560   3.749   2.005   1.726
  155POX    C2C 2561   3.862   2.100   1.687
  155POX    C2D 2562   3.955   2.130   1.805
  155POX    C2E 2563   3.898   2.188   1.934
  155POX    C2F 2564   3.996   2.169   2.050
  155POX    C2G 2565   3.940   2.208   2.186
  155POX    C2H 2566   4.059   2.225   2.280
  155POX    C2I 2567   4.033   2.254   2.428
  155POX    C2J 2568   3.935   2.156   2.493
  155POX    C2K 2569   3.900   2.196   2.636
  155POX    C2L 2570   3.791   2.101   2.688
  155POX    C2M 2571   3.781   2.130   2.838
  155POX    C2N 2572   3.735   2.272   2.872
  155POX    C2O 2573   3.669   2.285   3.009
  155POX    C2P 2574   3.552   2.189   3.033
  156CHL    CN1 2575   6.100   0.686   0.767
  156CHL    CN2 2576   6.086   0.894   0.655
  156CHL    CN3 2577   6.279   0.841   0.784
  156CHL    NTM 2578   6.132   0.830   0.778
  156CHL     CB 2579   6.068   0.884   0.899
  157PJ2     CA 2580   5.919   0.876   0.933
  157PJ2     OA 2581   5.850   0.752   0.915
  157PJ2      P 2582   5.693   0.763   0.946
  157PJ2     OB 2583   5.640   0.885   0.881
  157PJ2     HB 2584   5.564   0.851   0.826
  157PJ2     OG 2585   5.638   0.639   0.886
  157PJ2     HG 2586   5.553   0.616   0.931
  157PJ2     OD 2587   5.673   0.778   1.105
  158POX     CD 2588   5.687   0.652   1.171
  158POX     CE 2589   5.723   0.658   1.320
  158POX     OE 2590   5.726   0.531   1.386
  158POX    C1A 2591   5.823   0.442   1.369
  158POX    O1A 2592   5.912   0.476   1.291
  158POX    C1B 2593   5.811   0.323   1.455
  158POX    C1C 2594   5.869   0.346   1.595
  158POX    C1D 2595   5.851   0.220   1.680
  158POX    C1E 2596   5.928   0.100   1.625
  158POX    C1F 2597   5.947  -0.012   1.728
  158POX    C1G 2598   6.029   0.032   1.849
  158POX    C1H 2599   5.990  -0.051   1.972
  158POX    C1I 2600   6.090  -0.023   2.084
  158POX    C1J 2601   6.071  -0.014   2.216
  158POX    C1K 2602   5.928  -0.018   2.269
  158POX    C1L 2603   5.925   0.048   2.406
  158POX    C1M 2604   5.789   0.050   2.475
  158POX    C1N 2605   5.806   0.135   2.601
  158POX    C1O 2606   5.680   0.141   2.687
  158POX    C1P 2607   5.715   0.131   2.835
  158POX    C1Q 2608   5.784   0.262   2.875
  158POX    C1R 2609   5.809   0.270   3.026
  158POX     CZ 2610   5.619   0.749   1.385
  158POX     OZ 2611   5.634   0.787   1.522
  158POX    C2A 2612   5.538   0.868   1.568
  158POX    O2A 2613   5.428   0.868   1.513
  158POX    C2B 2614   5.574   0.932   1.697
  158POX    C2C 2615   5.522   0.827   1.795
  158POX    C2D 2616   5.576   0.862   1.934
  158POX    C2E 2617   5.728   0.865   1.930
  158POX    C2F 2618   5.780   0.887   2.073
  158POX    C2G 2619   5.932   0.872   2.066
  158POX    C2H 2620   6.001   0.958   2.172
  158POX    C2I 2621   6.126   0.889   2.227
  158POX    C2J 2622   6.210   0.990   2.305
  158POX    C2K 2623   6.298   0.912   2.402
  158POX    C2L 2624   6.381   1.003   2.492
  158POX    C2M 2625   6.455   0.938   2.609
  158POX    C2N 2626   6.544   1.044   2.674
  158POX    C2O 2627   6.598   0.971   2.798
  158POX    C2P 2628   6.709   1.057   2.860
  159CHL    CN1 2629   6.680   1.088   1.532
  159CHL    CN2 2630   6.516   0.947   1.452
  159CHL    CN3 2631   6.447   1.150   1.548
  159CHL    NTM 2632   6.550   1.090   1.462
  159CHL     CB 2633   6.590   1.156   1.337
  160PJ2     CA 2634   6.569   1.305   1.312
  160PJ2     OA 2635   6.645   1.389   1.400
  160PJ2      P 2636   6.670   1.537   1.342
  160PJ2     OB 2637   6.810   1.572   1.373
  160PJ2     HB 2638   6.842   1.660   1.337
  160PJ2     OG 2639   6.627   1.551   1.201
  160PJ2     HG 2640   6.563   1.483   1.167
  160PJ2     OD 2641   6.567   1.623   1.431
  161POX     CD 2642   6.609   1.658   1.563
  161POX     CE 2643   6.487   1.686   1.651
  161POX     OE 2644   6.523   1.757   1.770
  161POX    C1A 2645   6.557   1.885   1.772
  161POX    O1A 2646   6.526   1.960   1.679
  161POX    C1B 2647   6.618   1.928   1.899
  161POX    C1C 2648   6.690   2.063   1.886
  161POX    C1D 2649   6.744   2.123   2.016
  161POX    C1E 2650   6.639   2.151   2.123
  161POX    C1F 2651   6.586   2.294   2.111
  161POX    C1G 2652   6.673   2.383   2.199
  161POX    C1H 2653   6.631   2.530   2.187
  161POX    C1I 2654   6.728   2.630   2.251
  161POX    C1J 2655   6.740   2.670   2.377
  161POX    C1K 2656   6.658   2.612   2.493
  161POX    C1L 2657   6.673   2.700   2.618
  161POX    C1M 2658   6.572   2.636   2.713
  161POX    C1N 2659   6.571   2.699   2.853
  161POX    C1O 2660   6.467   2.622   2.935
  161POX    C1P 2661   6.426   2.689   3.067
  161POX    C1Q 2662   6.373   2.578   3.158
  161POX    C1R 2663   6.313   2.640   3.284
  161POX     CZ 2664   6.411   1.554   1.667
  161POX     OZ 2665   6.298   1.558   1.754
  161POX    C2A 2666   6.211   1.458   1.759
  161POX    O2A 2667   6.228   1.363   1.683
  161POX    C2B 2668   6.103   1.484   1.857
  161POX    C2C 2669   6.119   1.399   1.983
  161POX    C2D 2670   6.026   1.460   2.089
  161POX    C2E 2671   6.040   1.367   2.209
  161POX    C2F 2672   5.913   1.357   2.294
  161POX    C2G 2673   5.926   1.273   2.422
  161POX    C2H 2674   6.007   1.347   2.529
  161POX    C2I 2675   6.071   1.258   2.636
  161POX    C2J 2676   6.136   1.345   2.744
  161POX    C2K 2677   6.192   1.256   2.856
  161POX    C2L 2678   6.102   1.249   2.979
  161POX    C2M 2679   6.176   1.176   3.091
  161POX    C2N 2680   6.079   1.144   3.205
  161POX    C2O 2681   6.125   1.067   3.328
  161POX    C2P 2682   6.020   1.074   3.438
  162CHL    CN1 2683   4.418   2.149   0.641
  162CHL    CN2 2684   4.431   2.059   0.859
  162CHL    CN3 2685   4.442   1.911   0.671
  162CHL    NTM 2686   4.481   2.044   0.721
  162CHL     CB 2687   4.628   2.041   0.733
  163PJ2     CA 2688   4.722   2.153   0.780
  163PJ2     OA 2689   4.701   2.175   0.920
  163PJ2      P 2690   4.758   2.316   0.973
  163PJ2     OB 2691   4.872   2.370   0.896
  163PJ2     HB 2692   4.866   2.469   0.887
  163PJ2     OG 2693   4.641   2.405   0.985
  163PJ2     HG 2694   4.670   2.500   0.997
  163PJ2     OD 2695   4.813   2.289   1.122
  164POX     CD 2696   4.715   2.243   1.215
  164POX     CE 2697   4.751   2.209   1.360
  164POX     OE 2698   4.626   2.208   1.431
  164POX    C1A 2699   4.586   2.084   1.457
  164POX    O1A 2700   4.634   1.983   1.406
  164POX    C1B 2701   4.466   2.074   1.544
  164POX    C1C 2702   4.500   2.011   1.679
  164POX    C1D 2703   4.389   2.042   1.780
  164POX    C1E 2704   4.449   2.027   1.919
  164POX    C1F 2705   4.359   2.044   2.041
  164POX    C1G 2706   4.440   2.006   2.165
  164POX    C1H 2707   4.376   2.034   2.301
  164POX    C1I 2708   4.421   1.933   2.408
  164POX    C1J 2709   4.335   1.856   2.474
  164POX    C1K 2710   4.191   1.842   2.424
  164POX    C1L 2711   4.108   1.748   2.511
  164POX    C1M 2712   4.086   1.811   2.649
  164POX    C1N 2713   4.033   1.705   2.746
  164POX    C1O 2714   4.015   1.771   2.882
  164POX    C1P 2715   4.151   1.803   2.944
  164POX    C1Q 2716   4.152   1.854   3.088
  164POX    C1R 2717   4.055   1.972   3.101
  164POX     CZ 2718   4.855   2.310   1.407
  164POX     OZ 2719   4.925   2.261   1.522
  164POX    C2A 2720   5.042   2.319   1.551
  164POX    O2A 2721   5.093   2.401   1.475
  164POX    C2B 2722   5.089   2.273   1.684
  164POX    C2C 2723   5.175   2.371   1.763
  164POX    C2D 2724   5.196   2.311   1.902
  164POX    C2E 2725   5.274   2.409   1.990
  164POX    C2F 2726   5.292   2.360   2.134
  164POX    C2G 2727   5.338   2.484   2.211
  164POX    C2H 2728   5.313   2.437   2.355
  164POX    C2I 2729   5.353   2.538   2.462
  164POX    C2J 2730   5.316   2.473   2.596
  164POX    C2K 2731   5.326   2.569   2.715
  164POX    C2L 2732   5.471   2.604   2.750
  164POX    C2M 2733   5.477   2.667   2.889
  164POX    C2N 2734   5.615   2.697   2.948
  164POX    C2O 2735   5.607   2.768   3.083
  164POX    C2P 2736   5.531   2.692   3.192
  165CHL    CN1 2737   5.788   3.193   0.957
  165CHL    CN2 2738   5.913   3.368   1.063
  165CHL    CN3 2739   5.700   3.416   0.964
  165CHL    NTM 2740   5.778   3.316   1.037
  165CHL     CB 2741   5.713   3.300   1.168
  166PJ2     CA 2742   5.566   3.262   1.185
  166PJ2     OA 2743   5.518   3.147   1.115
  166PJ2      P 2744   5.359   3.141   1.097
  166PJ2     OB 2745   5.328   3.275   1.043
  166PJ2     HB 2746   5.233   3.299   1.063
  166PJ2     OG 2747   5.326   3.023   1.013
  166PJ2     HG 2748   5.356   2.935   1.049
  166PJ2     OD 2749   5.294   3.126   1.243
  167POX     CD 2750   5.322   2.998   1.302
  167POX     CE 2751   5.262   2.967   1.439
  167POX     OE 2752   5.335   2.862   1.504
  167POX    C1A 2753   5.374   2.887   1.629
  167POX    O1A 2754   5.379   3.002   1.672
  167POX    C1B 2755   5.431   2.773   1.705
  167POX    C1C 2756   5.561   2.807   1.778
  167POX    C1D 2757   5.596   2.687   1.867
  167POX    C1E 2758   5.726   2.714   1.943
  167POX    C1F 2759   5.752   2.612   2.054
  167POX    C1G 2760   5.846   2.684   2.151
  167POX    C1H 2761   5.768   2.788   2.231
  167POX    C1I 2762   5.691   2.719   2.345
  167POX    C1J 2763   5.665   2.778   2.461
  167POX    C1K 2764   5.704   2.918   2.510
  167POX    C1L 2765   5.723   2.908   2.661
  167POX    C1M 2766   5.793   3.033   2.716
  167POX    C1N 2767   5.774   3.038   2.868
  167POX    C1O 2768   5.843   3.159   2.930
  167POX    C1P 2769   5.818   3.144   3.081
  167POX    C1Q 2770   5.904   3.230   3.174
  167POX    C1R 2771   5.885   3.378   3.143
  167POX     CZ 2772   5.113   2.940   1.416
  167POX     OZ 2773   5.045   2.881   1.527
  167POX    C2A 2774   5.000   2.956   1.628
  167POX    O2A 2775   5.018   3.077   1.631
  167POX    C2B 2776   4.947   2.880   1.743
  167POX    C2C 2777   5.056   2.802   1.817
  167POX    C2D 2778   4.997   2.723   1.934
  167POX    C2E 2779   4.937   2.822   2.034
  167POX    C2F 2780   4.878   2.742   2.150
  167POX    C2G 2781   4.984   2.673   2.236
  167POX    C2H 2782   4.910   2.576   2.329
  167POX    C2I 2783   4.982   2.521   2.451
  167POX    C2J 2784   5.003   2.636   2.551
  167POX    C2K 2785   4.883   2.697   2.624
  167POX    C2L 2786   4.950   2.786   2.729
  167POX    C2M 2787   4.971   2.694   2.849
  167POX    C2N 2788   5.061   2.764   2.952
  167POX    C2O 2789   5.094   2.674   3.071
  167POX    C2P 2790   5.193   2.727   3.175
  168CHL    CN1 2791   5.484   7.706   0.848
  168CHL    CN2 2792   5.599   7.699   1.059
  168CHL    CN3 2793   5.389   7.592   1.020
  168CHL    NTM 2794   5.468   7.713   0.994
  168CHL     CB 2795   5.387   7.827   1.039
  169PJ2     CA 2796   5.419   7.962   0.973
  169PJ2     OA 2797   5.560   7.982   0.984
  169PJ2      P 2798   5.624   8.127   0.961
  169PJ2     OB 2799   5.758   8.104   0.902
  169PJ2     HB 2800   5.789   8.010   0.918
  169PJ2     OG 2801   5.527   8.199   0.876
  169PJ2     HG 2802   5.466   8.145   0.820
  169PJ2     OD 2803   5.636   8.179   1.113
  170POX     CD 2804   5.512   8.226   1.167
  170POX     CE 2805   5.534   8.309   1.294
  170POX     OE 2806   5.433   8.315   1.395
  170POX    C1A 2807   5.425   8.209   1.475
  170POX    O1A 2808   5.488   8.111   1.436
  170POX    C1B 2809   5.338   8.217   1.594
  170POX    C1C 2810   5.411   8.279   1.714
  170POX    C1D 2811   5.327   8.270   1.841
  170POX    C1E 2812   5.415   8.318   1.957
  170POX    C1F 2813   5.342   8.296   2.090
  170POX    C1G 2814   5.408   8.374   2.203
  170POX    C1H 2815   5.324   8.366   2.330
  170POX    C1I 2816   5.401   8.435   2.443
  170POX    C1J 2817   5.330   8.512   2.525
  170POX    C1K 2818   5.185   8.561   2.528
  170POX    C1L 2819   5.122   8.542   2.666
  170POX    C1M 2820   4.989   8.616   2.669
  170POX    C1N 2821   4.925   8.581   2.804
  170POX    C1O 2822   4.784   8.641   2.805
  170POX    C1P 2823   4.778   8.791   2.834
  170POX    C1Q 2824   4.705   8.843   2.958
  170POX    C1R 2825   4.755   8.774   3.085
  170POX     CZ 2826   5.561   8.449   1.238
  170POX     OZ 2827   5.584   8.544   1.342
  170POX    C2A 2828   5.490   8.632   1.374
  170POX    O2A 2829   5.385   8.647   1.312
  170POX    C2B 2830   5.523   8.697   1.503
  170POX    C2C 2831   5.591   8.618   1.615
  170POX    C2D 2832   5.633   8.708   1.732
  170POX    C2E 2833   5.784   8.700   1.756
  170POX    C2F 2834   5.832   8.767   1.884
  170POX    C2G 2835   5.793   8.694   2.012
  170POX    C2H 2836   5.836   8.774   2.135
  170POX    C2I 2837   5.777   8.726   2.268
  170POX    C2J 2838   5.840   8.802   2.385
  170POX    C2K 2839   5.787   8.747   2.518
  170POX    C2L 2840   5.653   8.818   2.542
  170POX    C2M 2841   5.615   8.822   2.690
  170POX    C2N 2842   5.467   8.859   2.698
  170POX    C2O 2843   5.418   8.900   2.837
  170POX    C2P 2844   5.276   8.843   2.849
  171CHL    CN1 2845   7.071   1.347   0.778
  171CHL    CN2 2846   6.892   1.436   0.668
  171CHL    CN3 2847   6.870   1.215   0.749
  171CHL    NTM 2848   6.924   1.348   0.781
  171CHL     CB 2849   6.879   1.406   0.908
  172PJ2     CA 2850   6.859   1.321   1.034
  172PJ2     OA 2851   6.984   1.272   1.083
  172PJ2      P 2852   6.982   1.161   1.199
  172PJ2     OB 2853   6.861   1.083   1.166
  172PJ2     HB 2854   6.801   1.088   1.245
  172PJ2     OG 2855   7.110   1.085   1.196
  172PJ2     HG 2856   7.178   1.153   1.170
  172PJ2     OD 2857   6.951   1.262   1.320
  173POX     CD 2858   7.067   1.290   1.400
  173POX     CE 2859   7.056   1.381   1.522
  173POX     OE 2860   7.182   1.395   1.587
  173POX    C1A 2861   7.291   1.453   1.537
  173POX    O1A 2862   7.277   1.527   1.439
  173POX    C1B 2863   7.407   1.461   1.629
  173POX    C1C 2864   7.398   1.572   1.734
  173POX    C1D 2865   7.542   1.614   1.763
  173POX    C1E 2866   7.554   1.736   1.855
  173POX    C1F 2867   7.511   1.708   1.999
  173POX    C1G 2868   7.528   1.836   2.081
  173POX    C1H 2869   7.504   1.785   2.223
  173POX    C1I 2870   7.509   1.900   2.323
  173POX    C1J 2871   7.462   1.915   2.447
  173POX    C1K 2872   7.404   1.794   2.520
  173POX    C1L 2873   7.364   1.818   2.666
  173POX    C1M 2874   7.248   1.914   2.689
  173POX    C1N 2875   7.193   1.900   2.831
  173POX    C1O 2876   7.079   1.998   2.861
  173POX    C1P 2877   7.071   2.022   3.011
  173POX    C1Q 2878   7.202   2.062   3.079
  173POX    C1R 2879   7.274   2.185   3.024
  173POX     CZ 2880   6.943   1.322   1.607
  173POX     OZ 2881   6.917   1.368   1.740
  173POX    C2A 2882   6.790   1.393   1.772
  173POX    O2A 2883   6.700   1.357   1.697
  173POX    C2B 2884   6.766   1.479   1.891
  173POX    C2C 2885   6.632   1.452   1.960
  173POX    C2D 2886   6.613   1.558   2.069
  173POX    C2E 2887   6.465   1.582   2.097
  173POX    C2F 2888   6.427   1.482   2.207
  173POX    C2G 2889   6.481   1.516   2.346
  173POX    C2H 2890   6.492   1.397   2.442
  173POX    C2I 2891   6.467   1.453   2.583
  173POX    C2J 2892   6.606   1.475   2.642
  173POX    C2K 2893   6.609   1.514   2.790
  173POX    C2L 2894   6.533   1.424   2.889
  173POX    C2M 2895   6.544   1.488   3.027
  173POX    C2N 2896   6.497   1.392   3.137
  173POX    C2O 2897   6.573   1.262   3.162
  173POX    C2P 2898   6.522   1.223   3.301
  174CHL    CN1 2899   6.105   1.944   1.089
  174CHL    CN2 2900   5.974   2.060   1.256
  174CHL    CN3 2901   5.955   2.119   1.026
  174CHL    NTM 2902   6.049   2.073   1.130
  174CHL     CB 2903   6.168   2.158   1.142
  175PJ2     CA 2904   6.158   2.291   1.217
  175PJ2     OA 2905   6.051   2.369   1.162
  175PJ2      P 2906   6.079   2.526   1.140
  175PJ2     OB 2907   6.225   2.519   1.115
  175PJ2     HB 2908   6.232   2.463   1.033
  175PJ2     OG 2909   5.974   2.579   1.051
  175PJ2     HG 2910   5.883   2.562   1.088
  175PJ2     OD 2911   6.065   2.588   1.288
  176POX     CD 2912   5.929   2.591   1.330
  176POX     CE 2913   5.896   2.637   1.472
  176POX     OE 2914   5.761   2.602   1.505
  176POX    C1A 2915   5.738   2.498   1.585
  176POX    O1A 2916   5.824   2.468   1.668
  176POX    C1B 2917   5.599   2.448   1.577
  176POX    C1C 2918   5.585   2.314   1.649
  176POX    C1D 2919   5.589   2.323   1.801
  176POX    C1E 2920   5.611   2.183   1.858
  176POX    C1F 2921   5.585   2.171   2.008
  176POX    C1G 2922   5.704   2.222   2.090
  176POX    C1H 2923   5.695   2.199   2.241
  176POX    C1I 2924   5.828   2.216   2.314
  176POX    C1J 2925   5.830   2.236   2.445
  176POX    C1K 2926   5.714   2.268   2.540
  176POX    C1L 2927   5.731   2.192   2.672
  176POX    C1M 2928   5.606   2.187   2.760
  176POX    C1N 2929   5.651   2.127   2.893
  176POX    C1O 2930   5.528   2.076   2.968
  176POX    C1P 2931   5.557   2.021   3.107
  176POX    C1Q 2932   5.641   2.106   3.202
  176POX    C1R 2933   5.630   2.044   3.341
  176POX     CZ 2934   5.923   2.786   1.490
  176POX     OZ 2935   5.919   2.838   1.623
  176POX    C2A 2936   5.975   2.956   1.647
  176POX    O2A 2937   6.043   3.014   1.562
  176POX    C2B 2938   5.962   3.001   1.787
  176POX    C2C 2939   5.964   3.153   1.806
  176POX    C2D 2940   5.972   3.196   1.953
  176POX    C2E 2941   6.102   3.156   2.022
  176POX    C2F 2942   6.112   3.211   2.164
  176POX    C2G 2943   6.036   3.124   2.265
  176POX    C2H 2944   5.971   3.213   2.371
  176POX    C2I 2945   6.081   3.298   2.435
  176POX    C2J 2946   6.020   3.364   2.559
  176POX    C2K 2947   6.104   3.478   2.618
  176POX    C2L 2948   6.051   3.533   2.750
  176POX    C2M 2949   6.131   3.657   2.791
  176POX    C2N 2950   6.272   3.625   2.841
  176POX    C2O 2951   6.265   3.543   2.969
  176POX    C2P 2952   6.231   3.632   3.089
  177CHL    CN1 2953   7.506   8.262   1.193
  177CHL    CN2 2954   7.500   8.236   0.961
  177CHL    CN3 2955   7.704   8.290   1.072
  177CHL    NTM 2956   7.560   8.317   1.068
  177CHL     CB 2957   7.528   8.460   1.054
  178PJ2     CA 2958   7.603   8.559   1.143
  178PJ2     OA 2959   7.598   8.526   1.282
  178PJ2      P 2960   7.674   8.634   1.374
  178PJ2     OB 2961   7.812   8.635   1.320
  178PJ2     HB 2962   7.832   8.542   1.288
  178PJ2     OG 2963   7.604   8.764   1.372
  178PJ2     HG 2964   7.507   8.754   1.396
  178PJ2     OD 2965   7.673   8.570   1.522
  179POX     CD 2966   7.750   8.455   1.556
  179POX     CE 2967   7.756   8.415   1.704
  179POX     OE 2968   7.632   8.361   1.752
  179POX    C1A 2969   7.603   8.232   1.737
  179POX    O1A 2970   7.661   8.164   1.653
  179POX    C1B 2971   7.486   8.195   1.819
  179POX    C1C 2972   7.531   8.113   1.940
  179POX    C1D 2973   7.406   8.069   2.018
  179POX    C1E 2974   7.441   7.976   2.134
  179POX    C1F 2975   7.319   7.948   2.223
  179POX    C1G 2976   7.195   7.875   2.170
  179POX    C1H 2977   7.221   7.724   2.171
  179POX    C1I 2978   7.087   7.662   2.128
  179POX    C1J 2979   7.028   7.567   2.199
  179POX    C1K 2980   7.071   7.542   2.344
  179POX    C1L 2981   6.940   7.526   2.421
  179POX    C1M 2982   6.944   7.489   2.570
  179POX    C1N 2983   6.984   7.348   2.613
  179POX    C1O 2984   7.007   7.344   2.764
  179POX    C1P 2985   7.139   7.406   2.811
  179POX    C1Q 2986   7.157   7.417   2.962
  179POX    C1R 2987   7.096   7.539   3.031
  179POX     CZ 2988   7.810   8.536   1.781
  179POX     OZ 2989   7.810   8.531   1.924
  179POX    C2A 2990   7.800   8.651   1.980
  179POX    O2A 2991   7.762   8.747   1.913
  179POX    C2B 2992   7.813   8.647   2.127
  179POX    C2C 2993   7.674   8.668   2.187
  179POX    C2D 2994   7.685   8.635   2.336
  179POX    C2E 2995   7.544   8.665   2.389
  179POX    C2F 2996   7.535   8.662   2.542
  179POX    C2G 2997   7.389   8.675   2.588
  179POX    C2H 2998   7.376   8.667   2.740
  179POX    C2I 2999   7.395   8.521   2.782
  179POX    C2J 3000   7.272   8.442   2.828
  179POX    C2K 3001   7.323   8.303   2.868
  179POX    C2L 3002   7.210   8.228   2.939
  179POX    C2M 3003   7.282   8.099   2.980
  179POX    C2N 3004   7.191   7.982   3.017
  179POX    C2O 3005   7.092   7.925   2.915
  179POX    C2P 3006   7.160   7.855   2.798
  180CHL    CN1 3007   6.722   4.264   0.846
  180CHL    CN2 3008   6.701   4.437   0.697
  180CHL    CN3 3009   6.504   4.381   0.805
  180CHL    NTM 3010   6.649   4.391   0.827
  180CHL     CB 3011   6.659   4.496   0.930
  181PJ2     CA 3012   6.796   4.560   0.951
  181PJ2     OA 3013   6.908   4.479   0.989
  181PJ2      P 3014   7.049   4.555   0.980
  181PJ2     OB 3015   7.085   4.561   0.836
  181PJ2     HB 3016   7.007   4.556   0.775
  181PJ2     OG 3017   7.023   4.673   1.066
  181PJ2     HG 3018   7.000   4.644   1.158
  181PJ2     OD 3019   7.129   4.444   1.063
  182POX     CD 3020   7.093   4.445   1.202
  182POX     CE 3021   7.200   4.374   1.284
  182POX     OE 3022   7.157   4.351   1.419
  182POX    C1A 3023   7.121   4.227   1.450
  182POX    O1A 3024   7.158   4.134   1.377
  182POX    C1B 3025   7.063   4.202   1.584
  182POX    C1C 3026   6.919   4.154   1.603
  182POX    C1D 3027   6.821   4.247   1.531
  182POX    C1E 3028   6.675   4.263   1.574
  182POX    C1F 3029   6.577   4.147   1.558
  182POX    C1G 3030   6.443   4.172   1.626
  182POX    C1H 3031   6.357   4.050   1.591
  182POX    C1I 3032   6.219   4.081   1.649
  182POX    C1J 3033   6.161   4.023   1.753
  182POX    C1K 3034   6.216   3.897   1.820
  182POX    C1L 3035   6.096   3.803   1.838
  182POX    C1M 3036   6.127   3.680   1.923
  182POX    C1N 3037   6.011   3.584   1.948
  182POX    C1O 3038   5.904   3.646   2.038
  182POX    C1P 3039   5.942   3.623   2.185
  182POX    C1Q 3040   5.851   3.657   2.303
  182POX    C1R 3041   5.762   3.537   2.335
  182POX     CZ 3042   7.334   4.447   1.286
  182POX     OZ 3043   7.341   4.582   1.334
  182POX    C2A 3044   7.462   4.637   1.341
  182POX    O2A 3045   7.558   4.571   1.303
  182POX    C2B 3046   7.471   4.779   1.382
  182POX    C2C 3047   7.579   4.795   1.489
  182POX    C2D 3048   7.526   4.732   1.618
  182POX    C2E 3049   7.528   4.829   1.736
  182POX    C2F 3050   7.466   4.765   1.860
  182POX    C2G 3051   7.475   4.859   1.980
  182POX    C2H 3052   7.432   4.787   2.108
  182POX    C2I 3053   7.436   4.887   2.223
  182POX    C2J 3054   7.417   4.817   2.358
  182POX    C2K 3055   7.544   4.743   2.401
  182POX    C2L 3056   7.639   4.814   2.497
  182POX    C2M 3057   7.744   4.708   2.530
  182POX    C2N 3058   7.878   4.770   2.569
  182POX    C2O 3059   7.931   4.861   2.458
  182POX    C2P 3060   8.022   4.972   2.511
  183CHL    CN1 3061   7.129   3.651   0.879
  183CHL    CN2 3062   7.047   3.606   0.663
  183CHL    CN3 3063   7.096   3.833   0.745
  183CHL    NTM 3064   7.038   3.701   0.775
  183CHL     CB 3065   6.894   3.712   0.802
  184PJ2     CA 3066   6.850   3.783   0.930
  184PJ2     OA 3067   6.714   3.757   0.964
  184PJ2      P 3068   6.664   3.841   1.092
  184PJ2     OB 3069   6.744   3.966   1.096
  184PJ2     HB 3070   6.678   4.041   1.102
  184PJ2     OG 3071   6.521   3.847   1.055
  184PJ2     HG 3072   6.483   3.760   1.024
  184PJ2     OD 3073   6.706   3.744   1.214
  185POX     CD 3074   6.692   3.801   1.344
  185POX     CE 3075   6.691   3.701   1.460
  185POX     OE 3076   6.690   3.783   1.577
  185POX    C1A 3077   6.640   3.736   1.691
  185POX    O1A 3078   6.578   3.629   1.692
  185POX    C1B 3079   6.705   3.788   1.813
  185POX    C1C 3080   6.602   3.834   1.916
  185POX    C1D 3081   6.672   3.865   2.048
  185POX    C1E 3082   6.567   3.925   2.142
  185POX    C1F 3083   6.628   3.993   2.265
  185POX    C1G 3084   6.509   4.024   2.356
  185POX    C1H 3085   6.564   4.041   2.498
  185POX    C1I 3086   6.448   4.049   2.596
  185POX    C1J 3087   6.476   4.054   2.726
  185POX    C1K 3088   6.611   4.075   2.795
  185POX    C1L 3089   6.572   4.136   2.930
  185POX    C1M 3090   6.512   4.276   2.944
  185POX    C1N 3091   6.473   4.298   3.090
  185POX    C1O 3092   6.426   4.441   3.120
  185POX    C1P 3093   6.325   4.439   3.235
  185POX    C1Q 3094   6.250   4.573   3.238
  185POX    C1R 3095   6.174   4.591   3.370
  185POX     CZ 3096   6.822   3.624   1.456
  185POX     OZ 3097   6.827   3.501   1.529
  185POX    C2A 3098   6.939   3.478   1.596
  185POX    O2A 3099   7.044   3.542   1.584
  185POX    C2B 3100   6.927   3.356   1.679
  185POX    C2C 3101   6.872   3.384   1.819
  185POX    C2D 3102   6.950   3.473   1.917
  185POX    C2E 3103   6.912   3.483   2.064
  185POX    C2F 3104   6.949   3.623   2.113
  185POX    C2G 3105   6.944   3.658   2.262
  185POX    C2H 3106   6.981   3.804   2.291
  185POX    C2I 3107   6.964   3.840   2.439
  185POX    C2J 3108   7.022   3.980   2.460
  185POX    C2K 3109   7.032   4.009   2.610
  185POX    C2L 3110   7.149   3.930   2.671
  185POX    C2M 3111   7.150   3.954   2.822
  185POX    C2N 3112   7.271   3.894   2.894
  185POX    C2O 3113   7.401   3.969   2.864
  185POX    C2P 3114   7.519   3.892   2.923
  186CHL    CN1 3115   7.829   3.245   0.596
  186CHL    CN2 3116   7.833   3.068   0.738
  186CHL    CN3 3117   8.042   3.196   0.710
  186CHL    NTM 3118   7.895   3.200   0.719
  186CHL     CB 3119   7.856   3.282   0.835
  187PJ2     CA 3120   7.855   3.435   0.833
  187PJ2     OA 3121   7.967   3.485   0.760
  187PJ2      P 3122   7.972   3.644   0.734
  187PJ2     OB 3123   8.115   3.669   0.704
  187PJ2     HB 3124   8.121   3.746   0.640
  187PJ2     OG 3125   7.864   3.681   0.639
  187PJ2     HG 3126   7.802   3.605   0.618
  187PJ2     OD 3127   7.931   3.723   0.868
  188POX     CD 3128   8.030   3.723   0.972
  188POX     CE 3129   8.010   3.810   1.096
  188POX     OE 3130   8.120   3.802   1.188
  188POX    C1A 3131   8.160   3.915   1.244
  188POX    O1A 3132   8.121   4.024   1.202
  188POX    C1B 3133   8.241   3.900   1.367
  188POX    C1C 3134   8.129   3.921   1.469
  188POX    C1D 3135   8.200   3.942   1.603
  188POX    C1E 3136   8.097   3.936   1.715
  188POX    C1F 3137   7.996   4.050   1.724
  188POX    C1G 3138   7.949   4.074   1.868
  188POX    C1H 3139   8.060   4.122   1.962
  188POX    C1I 3140   8.012   4.131   2.106
  188POX    C1J 3141   8.033   4.232   2.191
  188POX    C1K 3142   8.094   4.366   2.152
  188POX    C1L 3143   7.983   4.471   2.141
  188POX    C1M 3144   8.016   4.565   2.025
  188POX    C1N 3145   7.898   4.651   1.977
  188POX    C1O 3146   7.933   4.732   1.852
  188POX    C1P 3147   7.945   4.643   1.728
  188POX    C1Q 3148   7.973   4.726   1.602
  188POX    C1R 3149   8.112   4.790   1.607
  188POX     CZ 3150   7.883   3.752   1.158
  188POX     OZ 3151   7.825   3.825   1.267
  188POX    C2A 3152   7.700   3.870   1.263
  188POX    O2A 3153   7.628   3.870   1.163
  188POX    C2B 3154   7.663   3.931   1.392
  188POX    C2C 3155   7.513   3.910   1.415
  188POX    C2D 3156   7.489   3.940   1.563
  188POX    C2E 3157   7.350   3.911   1.619
  188POX    C2F 3158   7.342   3.951   1.766
  188POX    C2G 3159   7.199   3.929   1.818
  188POX    C2H 3160   7.196   3.922   1.971
  188POX    C2I 3161   7.231   4.052   2.044
  188POX    C2J 3162   7.135   4.170   2.022
  188POX    C2K 3163   6.998   4.136   2.080
  188POX    C2L 3164   6.895   4.246   2.057
  188POX    C2M 3165   6.897   4.351   2.169
  188POX    C2N 3166   6.874   4.284   2.305
  188POX    C2O 3167   6.864   4.393   2.412
  188POX    C2P 3168   6.831   4.333   2.549
  189CHL    CN1 3169   3.718   9.071   1.118
  189CHL    CN2 3170   3.497   9.063   1.042
  189CHL    CN3 3171   3.557   8.960   1.247
  189CHL    NTM 3172   3.579   9.079   1.163
  189CHL     CB 3173   3.548   9.206   1.231
  190PJ2     CA 3174   3.432   9.221   1.330
  190PJ2     OA 3175   3.295   9.204   1.294
  190PJ2      P 3176   3.194   9.189   1.420
  190PJ2     OB 3177   3.068   9.147   1.354
  190PJ2     HB 3178   3.001   9.108   1.416
  190PJ2     OG 3179   3.243   9.091   1.519
  190PJ2     HG 3180   3.192   9.007   1.500
  190PJ2     OD 3181   3.197   9.329   1.499
  191POX     CD 3182   3.084   9.351   1.584
  191POX     CE 3183   3.078   9.271   1.715
  191POX     OE 3184   2.960   9.290   1.793
  191POX    C1A 3185   2.866   9.196   1.780
  191POX    O1A 3186   2.902   9.084   1.745
  191POX    C1B 3187   2.732   9.225   1.835
  191POX    C1C 3188   2.703   9.137   1.957
  191POX    C1D 3189   2.667   9.235   2.069
  191POX    C1E 3190   2.592   9.172   2.186
  191POX    C1F 3191   2.595   9.264   2.309
  191POX    C1G 3192   2.521   9.204   2.428
  191POX    C1H 3193   2.507   9.304   2.543
  191POX    C1I 3194   2.392   9.248   2.627
  191POX    C1J 3195   2.297   9.330   2.672
  191POX    C1K 3196   2.281   9.476   2.629
  191POX    C1L 3197   2.140   9.531   2.646
  191POX    C1M 3198   2.132   9.683   2.628
  191POX    C1N 3199   2.217   9.756   2.733
  191POX    C1O 3200   2.250   9.901   2.694
  191POX    C1P 3201   2.369   9.957   2.773
  191POX    C1Q 3202   2.402  10.097   2.720
  191POX    C1R 3203   2.450  10.092   2.575
  191POX     CZ 3204   3.206   9.280   1.797
  191POX     OZ 3205   3.236   9.405   1.858
  191POX    C2A 3206   3.346   9.420   1.931
  191POX    O2A 3207   3.424   9.325   1.941
  191POX    C2B 3208   3.371   9.561   1.967
  191POX    C2C 3209   3.296   9.598   2.095
  191POX    C2D 3210   3.380   9.582   2.222
  191POX    C2E 3211   3.455   9.451   2.248
  191POX    C2F 3212   3.534   9.459   2.379
  191POX    C2G 3213   3.617   9.335   2.413
  191POX    C2H 3214   3.517   9.234   2.471
  191POX    C2I 3215   3.583   9.099   2.501
  191POX    C2J 3216   3.480   8.988   2.520
  191POX    C2K 3217   3.524   8.848   2.564
  191POX    C2L 3218   3.442   8.748   2.482
  191POX    C2M 3219   3.514   8.613   2.476
  191POX    C2N 3220   3.440   8.519   2.381
  191POX    C2O 3221   3.302   8.476   2.430
  191POX    C2P 3222   3.204   8.446   2.316
  192CHL    CN1 3223   7.349   0.798   1.126
  192CHL    CN2 3224   7.577   0.870   1.167
  192CHL    CN3 3225   7.520   0.652   1.202
  192CHL    NTM 3226   7.465   0.788   1.215
  192CHL     CB 3227   7.413   0.834   1.345
  193PJ2     CA 3228   7.481   0.809   1.480
  193PJ2     OA 3229   7.481   0.671   1.516
  193PJ2      P 3230   7.539   0.665   1.666
  193PJ2     OB 3231   7.565   0.520   1.683
  193PJ2     HB 3232   7.505   0.478   1.615
  193PJ2     OG 3233   7.649   0.762   1.678
  193PJ2     HG 3234   7.697   0.749   1.591
  193PJ2     OD 3235   7.405   0.711   1.743
  194POX     CD 3236   7.373   0.640   1.863
  194POX     CE 3237   7.247   0.693   1.931
  194POX     OE 3238   7.276   0.747   2.060
  194POX    C1A 3239   7.186   0.819   2.126
  194POX    O1A 3240   7.089   0.864   2.065
  194POX    C1B 3241   7.231   0.866   2.259
  194POX    C1C 3242   7.170   0.797   2.380
  194POX    C1D 3243   7.214   0.867   2.509
  194POX    C1E 3244   7.112   0.839   2.619
  194POX    C1F 3245   7.140   0.942   2.729
  194POX    C1G 3246   7.059   0.907   2.855
  194POX    C1H 3247   7.094   1.003   2.968
  194POX    C1I 3248   7.021   0.977   3.100
  194POX    C1J 3249   7.023   1.070   3.195
  194POX    C1K 3250   7.116   1.192   3.193
  194POX    C1L 3251   7.221   1.179   3.303
  194POX    C1M 3252   7.303   1.301   3.345
  194POX    C1N 3253   7.406   1.269   3.455
  194POX    C1O 3254   7.493   1.394   3.473
  194POX    C1P 3255   7.628   1.371   3.541
  194POX    C1Q 3256   7.713   1.498   3.543
  194POX    C1R 3257   7.734   1.540   3.398
  194POX     CZ 3258   7.149   0.577   1.944
  194POX     OZ 3259   7.017   0.596   1.997
  194POX    C2A 3260   6.926   0.639   1.910
  194POX    O2A 3261   6.935   0.603   1.792
  194POX    C2B 3262   6.804   0.690   1.975
  194POX    C2C 3263   6.708   0.573   2.000
  194POX    C2D 3264   6.614   0.620   2.110
  194POX    C2E 3265   6.513   0.511   2.148
  194POX    C2F 3266   6.442   0.545   2.279
  194POX    C2G 3267   6.344   0.433   2.312
  194POX    C2H 3268   6.205   0.490   2.344
  194POX    C2I 3269   6.093   0.459   2.245
  194POX    C2J 3270   5.959   0.486   2.315
  194POX    C2K 3271   5.848   0.501   2.210
  194POX    C2L 3272   5.827   0.382   2.116
  194POX    C2M 3273   5.712   0.410   2.020
  194POX    C2N 3274   5.580   0.425   2.097
  194POX    C2O 3275   5.458   0.459   2.012
  194POX    C2P 3276   5.428   0.358   1.901
  195CHL    CN1 3277   4.823   8.453   1.474
  195CHL    CN2 3278   4.871   8.667   1.371
  195CHL    CN3 3279   4.688   8.638   1.528
  195CHL    NTM 3280   4.765   8.577   1.419
  195CHL     CB 3281   4.684   8.564   1.298
  196PJ2     CA 3282   4.554   8.485   1.283
  196PJ2     OA 3283   4.445   8.524   1.366
  196PJ2      P 3284   4.351   8.404   1.420
  196PJ2     OB 3285   4.228   8.463   1.477
  196PJ2     HB 3286   4.253   8.555   1.508
  196PJ2     OG 3287   4.357   8.295   1.320
  196PJ2     HG 3288   4.415   8.312   1.240
  196PJ2     OD 3289   4.445   8.356   1.541
  197POX     CD 3290   4.388   8.239   1.599
  197POX     CE 3291   4.487   8.143   1.666
  197POX     OE 3292   4.424   8.038   1.740
  197POX    C1A 3293   4.381   7.932   1.671
  197POX    O1A 3294   4.424   7.915   1.557
  197POX    C1B 3295   4.315   7.830   1.754
  197POX    C1C 3296   4.399   7.765   1.865
  197POX    C1D 3297   4.309   7.670   1.944
  197POX    C1E 3298   4.393   7.598   2.050
  197POX    C1F 3299   4.300   7.528   2.150
  197POX    C1G 3300   4.378   7.481   2.273
  197POX    C1H 3301   4.312   7.503   2.409
  197POX    C1I 3302   4.401   7.451   2.522
  197POX    C1J 3303   4.450   7.529   2.618
  197POX    C1K 3304   4.423   7.680   2.610
  197POX    C1L 3305   4.528   7.755   2.692
  197POX    C1M 3306   4.557   7.731   2.840
  197POX    C1N 3307   4.466   7.822   2.922
  197POX    C1O 3308   4.471   7.821   3.075
  197POX    C1P 3309   4.350   7.902   3.122
  197POX    C1Q 3310   4.384   7.947   3.265
  197POX    C1R 3311   4.262   8.015   3.328
  197POX     CZ 3312   4.602   8.215   1.738
  197POX     OZ 3313   4.720   8.138   1.763
  197POX    C2A 3314   4.835   8.204   1.778
  197POX    O2A 3315   4.854   8.318   1.735
  197POX    C2B 3316   4.940   8.104   1.806
  197POX    C2C 3317   4.982   8.098   1.953
  197POX    C2D 3318   5.082   7.983   1.952
  197POX    C2E 3319   5.121   7.954   2.097
  197POX    C2F 3320   5.234   7.852   2.113
  197POX    C2G 3321   5.277   7.823   2.257
  197POX    C2H 3322   5.321   7.938   2.347
  197POX    C2I 3323   5.277   7.925   2.493
  197POX    C2J 3324   5.304   8.044   2.585
  197POX    C2K 3325   5.354   7.984   2.717
  197POX    C2L 3326   5.353   8.075   2.840
  197POX    C2M 3327   5.459   8.184   2.825
  197POX    C2N 3328   5.410   8.313   2.892
  197POX    C2O 3329   5.513   8.426   2.898
  197POX    C2P 3330   5.457   8.543   2.980
  198CHL    CN1 3331   2.827   2.923   1.647
  198CHL    CN2 3332   2.878   3.065   1.471
  198CHL    CN3 3333   3.039   2.904   1.524
  198CHL    NTM 3334   2.940   2.994   1.584
  198CHL     CB 3335   3.005   3.074   1.689
  199PJ2     CA 3336   3.127   3.161   1.659
  199PJ2     OA 3337   3.254   3.098   1.639
  199PJ2      P 3338   3.364   3.198   1.578
  199PJ2     OB 3339   3.498   3.144   1.544
  199PJ2     HB 3340   3.550   3.207   1.486
  199PJ2     OG 3341   3.295   3.272   1.470
  199PJ2     HG 3342   3.314   3.229   1.382
  199PJ2     OD 3343   3.373   3.304   1.698
  200POX     CD 3344   3.451   3.275   1.815
  200POX     CE 3345   3.478   3.379   1.923
  200POX     OE 3346   3.572   3.329   2.019
  200POX    C1A 3347   3.699   3.367   2.011
  200POX    O1A 3348   3.728   3.450   1.924
  200POX    C1B 3349   3.788   3.293   2.104
  200POX    C1C 3350   3.854   3.171   2.040
  200POX    C1D 3351   3.950   3.098   2.134
  200POX    C1E 3352   4.024   2.975   2.082
  200POX    C1F 3353   4.092   2.899   2.196
  200POX    C1G 3354   3.985   2.806   2.254
  200POX    C1H 3355   4.022   2.737   2.386
  200POX    C1I 3356   3.927   2.621   2.419
  200POX    C1J 3357   3.888   2.591   2.542
  200POX    C1K 3358   3.927   2.676   2.663
  200POX    C1L 3359   3.847   2.635   2.787
  200POX    C1M 3360   3.926   2.657   2.915
  200POX    C1N 3361   3.851   2.642   3.048
  200POX    C1O 3362   3.932   2.660   3.176
  200POX    C1P 3363   3.850   2.620   3.299
  200POX    C1Q 3364   3.811   2.473   3.311
  200POX    C1R 3365   3.921   2.368   3.294
  200POX     CZ 3366   3.343   3.431   1.973
  200POX     OZ 3367   3.343   3.475   2.109
  200POX    C2A 3368   3.296   3.389   2.198
  200POX    O2A 3369   3.237   3.285   2.167
  200POX    C2B 3370   3.321   3.432   2.337
  200POX    C2C 3371   3.210   3.515   2.402
  200POX    C2D 3372   3.222   3.666   2.379
  200POX    C2E 3373   3.106   3.753   2.427
  200POX    C2F 3374   3.137   3.902   2.412
  200POX    C2G 3375   3.248   3.928   2.514
  200POX    C2H 3376   3.311   4.065   2.486
  200POX    C2I 3377   3.437   4.081   2.572
  200POX    C2J 3378   3.537   4.186   2.523
  200POX    C2K 3379   3.632   4.201   2.641
  200POX    C2L 3380   3.747   4.300   2.620
  200POX    C2M 3381   3.689   4.441   2.624
  200POX    C2N 3382   3.779   4.549   2.563
  200POX    C2O 3383   3.836   4.522   2.424
  200POX    C2P 3384   3.913   4.628   2.344
  201CHL    CN1 3385   7.482   1.524   1.223
  201CHL    CN2 3386   7.642   1.619   1.367
  201CHL    CN3 3387   7.673   1.645   1.129
  201CHL    NTM 3388   7.625   1.556   1.235
  201CHL     CB 3389   7.714   1.439   1.237
  202PJ2     CA 3390   7.700   1.303   1.306
  202PJ2     OA 3391   7.674   1.305   1.447
  202PJ2      P 3392   7.635   1.156   1.495
  202PJ2     OB 3393   7.488   1.150   1.475
  202PJ2     HB 3394   7.461   1.222   1.410
  202PJ2     OG 3395   7.718   1.065   1.413
  202PJ2     HG 3396   7.658   0.988   1.392
  202PJ2     OD 3397   7.676   1.141   1.649
  203POX     CD 3398   7.581   1.181   1.748
  203POX     CE 3399   7.516   1.073   1.835
  203POX     OE 3400   7.426   1.127   1.933
  203POX    C1A 3401   7.298   1.130   1.898
  203POX    O1A 3402   7.254   1.120   1.784
  203POX    C1B 3403   7.212   1.172   2.010
  203POX    C1C 3404   7.227   1.324   2.023
  203POX    C1D 3405   7.179   1.386   2.155
  203POX    C1E 3406   7.198   1.538   2.161
  203POX    C1F 3407   7.132   1.595   2.287
  203POX    C1G 3408   6.981   1.615   2.271
  203POX    C1H 3409   6.915   1.664   2.400
  203POX    C1I 3410   6.796   1.756   2.374
  203POX    C1J 3411   6.742   1.848   2.452
  203POX    C1K 3412   6.789   1.867   2.596
  203POX    C1L 3413   6.678   1.887   2.700
  203POX    C1M 3414   6.739   1.896   2.840
  203POX    C1N 3415   6.633   1.893   2.950
  203POX    C1O 3416   6.683   1.938   3.088
  203POX    C1P 3417   6.558   1.973   3.170
  203POX    C1Q 3418   6.549   1.939   3.318
  203POX    C1R 3419   6.538   1.796   3.373
  203POX     CZ 3420   7.633   0.986   1.883
  203POX     OZ 3421   7.597   0.867   1.955
  203POX    C2A 3422   7.701   0.804   2.008
  203POX    O2A 3423   7.817   0.845   2.006
  203POX    C2B 3424   7.661   0.685   2.086
  203POX    C2C 3425   7.576   0.711   2.211
  203POX    C2D 3426   7.558   0.570   2.268
  203POX    C2E 3427   7.464   0.575   2.388
  203POX    C2F 3428   7.424   0.438   2.444
  203POX    C2G 3429   7.318   0.451   2.554
  203POX    C2H 3430   7.255   0.313   2.577
  203POX    C2I 3431   7.154   0.330   2.690
  203POX    C2J 3432   7.222   0.369   2.822
  203POX    C2K 3433   7.117   0.344   2.931
  203POX    C2L 3434   7.167   0.366   3.073
  203POX    C2M 3435   7.267   0.254   3.105
  203POX    C2N 3436   7.335   0.249   3.242
  203POX    C2O 3437   7.479   0.196   3.239
  203POX    C2P 3438   7.531   0.217   3.381
  204CHL    CN1 3439   5.246   1.152   1.055
  204CHL    CN2 3440   5.342   0.933   1.114
  204CHL    CN3 3441   5.111   0.985   1.159
  204CHL    NTM 3442   5.247   1.040   1.150
  204CHL     CB 3443   5.274   1.088   1.287
  205PJ2     CA 3444   5.406   1.153   1.327
  205PJ2     OA 3445   5.435   1.276   1.260
  205PJ2      P 3446   5.572   1.341   1.316
  205PJ2     OB 3447   5.667   1.232   1.347
  205PJ2     HB 3448   5.760   1.264   1.368
  205PJ2     OG 3449   5.605   1.438   1.210
  205PJ2     HG 3450   5.531   1.506   1.205
  205PJ2     OD 3451   5.512   1.409   1.449
  206POX     CD 3452   5.431   1.527   1.439
  206POX     CE 3453   5.358   1.566   1.568
  206POX     OE 3454   5.437   1.600   1.682
  206POX    C1A 3455   5.529   1.695   1.664
  206POX    O1A 3456   5.514   1.788   1.585
  206POX    C1B 3457   5.639   1.695   1.763
  206POX    C1C 3458   5.603   1.747   1.902
  206POX    C1D 3459   5.737   1.762   1.975
  206POX    C1E 3460   5.731   1.812   2.119
  206POX    C1F 3461   5.696   1.699   2.216
  206POX    C1G 3462   5.651   1.751   2.353
  206POX    C1H 3463   5.587   1.637   2.431
  206POX    C1I 3464   5.597   1.680   2.577
  206POX    C1J 3465   5.618   1.587   2.670
  206POX    C1K 3466   5.624   1.437   2.643
  206POX    C1L 3467   5.672   1.355   2.764
  206POX    C1M 3468   5.628   1.209   2.768
  206POX    C1N 3469   5.701   1.127   2.875
  206POX    C1O 3470   5.622   0.997   2.888
  206POX    C1P 3471   5.640   0.936   3.027
  206POX    C1Q 3472   5.788   0.895   3.028
  206POX    C1R 3473   5.811   0.816   3.157
  206POX     CZ 3474   5.256   1.455   1.594
  206POX     OZ 3475   5.176   1.462   1.712
  206POX    C2A 3476   5.093   1.362   1.740
  206POX    O2A 3477   5.061   1.285   1.650
  206POX    C2B 3478   5.022   1.372   1.869
  206POX    C2C 3479   5.074   1.281   1.980
  206POX    C2D 3480   5.037   1.339   2.117
  206POX    C2E 3481   5.138   1.327   2.231
  206POX    C2F 3482   5.077   1.389   2.357
  206POX    C2G 3483   5.171   1.373   2.476
  206POX    C2H 3484   5.111   1.430   2.605
  206POX    C2I 3485   5.220   1.433   2.712
  206POX    C2J 3486   5.196   1.517   2.836
  206POX    C2K 3487   5.173   1.667   2.816
  206POX    C2L 3488   5.103   1.734   2.934
  206POX    C2M 3489   5.196   1.732   3.056
  206POX    C2N 3490   5.124   1.758   3.188
  206POX    C2O 3491   5.219   1.825   3.287
  206POX    C2P 3492   5.149   1.890   3.407
  207CHL    CN1 3493   6.667   2.330   0.807
  207CHL    CN2 3494   6.846   2.264   0.678
  207CHL    CN3 3495   6.683   2.107   0.749
  207CHL    NTM 3496   6.764   2.221   0.793
  207CHL     CB 3497   6.847   2.202   0.912
  208PJ2     CA 3498   6.768   2.197   1.043
  208PJ2     OA 3499   6.661   2.103   1.041
  208PJ2      P 3500   6.547   2.120   1.154
  208PJ2     OB 3501   6.488   2.253   1.129
  208PJ2     HB 3502   6.455   2.293   1.214
  208PJ2     OG 3503   6.483   1.987   1.161
  208PJ2     HG 3504   6.400   2.004   1.215
  208PJ2     OD 3505   6.642   2.137   1.283
  209POX     CD 3506   6.704   2.020   1.337
  209POX     CE 3507   6.820   2.046   1.434
  209POX     OE 3508   6.853   1.927   1.506
  209POX    C1A 3509   6.972   1.890   1.555
  209POX    O1A 3510   7.067   1.965   1.536
  209POX    C1B 3511   6.965   1.774   1.646
  209POX    C1C 3512   7.073   1.782   1.755
  209POX    C1D 3513   7.065   1.906   1.844
  209POX    C1E 3514   7.178   1.913   1.947
  209POX    C1F 3515   7.168   2.049   2.016
  209POX    C1G 3516   7.182   2.036   2.167
  209POX    C1H 3517   7.183   2.175   2.231
  209POX    C1I 3518   7.044   2.238   2.242
  209POX    C1J 3519   6.996   2.296   2.352
  209POX    C1K 3520   7.081   2.298   2.479
  209POX    C1L 3521   7.034   2.417   2.563
  209POX    C1M 3522   7.099   2.408   2.701
  209POX    C1N 3523   7.065   2.541   2.769
  209POX    C1O 3524   7.100   2.545   2.918
  209POX    C1P 3525   7.110   2.682   2.985
  209POX    C1Q 3526   7.168   2.664   3.125
  209POX    C1R 3527   7.297   2.585   3.150
  209POX     CZ 3528   6.787   2.169   1.518
  209POX     OZ 3529   6.898   2.212   1.597
  209POX    C2A 3530   6.875   2.316   1.678
  209POX    O2A 3531   6.764   2.351   1.716
  209POX    C2B 3532   6.998   2.376   1.734
  209POX    C2C 3533   6.985   2.432   1.876
  209POX    C2D 3534   7.109   2.512   1.915
  209POX    C2E 3535   7.104   2.559   2.060
  209POX    C2F 3536   7.228   2.634   2.110
  209POX    C2G 3537   7.204   2.697   2.248
  209POX    C2H 3538   7.085   2.788   2.277
  209POX    C2I 3539   7.111   2.869   2.404
  209POX    C2J 3540   6.985   2.949   2.438
  209POX    C2K 3541   7.000   2.982   2.586
  209POX    C2L 3542   6.868   3.045   2.632
  209POX    C2M 3543   6.873   3.113   2.769
  209POX    C2N 3544   6.735   3.169   2.806
  209POX    C2O 3545   6.735   3.195   2.957
  209POX    C2P 3546   6.630   3.293   3.009
  210CHL    CN1 3547   2.693   7.612   1.468
  210CHL    CN2 3548   2.829   7.723   1.317
  210CHL    CN3 3549   2.770   7.499   1.277
  210CHL    NTM 3550   2.717   7.628   1.324
  210CHL     CB 3551   2.599   7.674   1.249
  211PJ2     CA 3552   2.520   7.801   1.278
  211PJ2     OA 3553   2.480   7.840   1.410
  211PJ2      P 3554   2.533   7.989   1.443
  211PJ2     OB 3555   2.584   8.049   1.318
  211PJ2     HB 3556   2.593   7.977   1.249
  211PJ2     OG 3557   2.419   8.050   1.514
  211PJ2     HG 3558   2.419   8.004   1.603
  211PJ2     OD 3559   2.664   7.958   1.532
  212POX     CD 3560   2.631   7.929   1.668
  212POX     CE 3561   2.764   7.922   1.744
  212POX     OE 3562   2.729   7.860   1.868
  212POX    C1A 3563   2.758   7.731   1.884
  212POX    O1A 3564   2.832   7.674   1.804
  212POX    C1B 3565   2.711   7.676   2.013
  212POX    C1C 3566   2.799   7.563   2.067
  212POX    C1D 3567   2.721   7.508   2.187
  212POX    C1E 3568   2.784   7.383   2.249
  212POX    C1F 3569   2.709   7.333   2.373
  212POX    C1G 3570   2.805   7.299   2.487
  212POX    C1H 3571   2.733   7.217   2.594
  212POX    C1I 3572   2.826   7.191   2.713
  212POX    C1J 3573   2.828   7.074   2.775
  212POX    C1K 3574   2.742   6.951   2.744
  212POX    C1L 3575   2.826   6.827   2.774
  212POX    C1M 3576   2.724   6.720   2.814
  212POX    C1N 3577   2.790   6.582   2.820
  212POX    C1O 3578   2.682   6.474   2.820
  212POX    C1P 3579   2.596   6.464   2.946
  212POX    C1Q 3580   2.680   6.426   3.068
  212POX    C1R 3581   2.593   6.424   3.193
  212POX     CZ 3582   2.804   8.069   1.752
  212POX     OZ 3583   2.717   8.143   1.838
  212POX    C2A 3584   2.730   8.275   1.851
  212POX    O2A 3585   2.773   8.349   1.763
  212POX    C2B 3586   2.656   8.329   1.968
  212POX    C2C 3587   2.749   8.338   2.089
  212POX    C2D 3588   2.693   8.273   2.215
  212POX    C2E 3589   2.791   8.280   2.332
  212POX    C2F 3590   2.700   8.237   2.447
  212POX    C2G 3591   2.771   8.173   2.567
  212POX    C2H 3592   2.870   8.270   2.632
  212POX    C2I 3593   2.851   8.264   2.784
  212POX    C2J 3594   2.923   8.361   2.878
  212POX    C2K 3595   3.073   8.334   2.890
  212POX    C2L 3596   3.123   8.418   3.008
  212POX    C2M 3597   3.274   8.438   3.026
  212POX    C2N 3598   3.347   8.464   2.894
  212POX    C2O 3599   3.492   8.499   2.928
  212POX    C2P 3600   3.570   8.486   2.797
  213CHL    CN1 3601   3.601   8.839   1.839
  213CHL    CN2 3602   3.447   8.770   1.650
  213CHL    CN3 3603   3.368   8.801   1.868
  213CHL    NTM 3604   3.470   8.848   1.773
  213CHL     CB 3605   3.443   8.988   1.738
  214PJ2     CA 3606   3.555   9.065   1.668
  214PJ2     OA 3607   3.641   9.003   1.572
  214PJ2      P 3608   3.775   9.088   1.548
  214PJ2     OB 3609   3.841   8.993   1.456
  214PJ2     HB 3610   3.788   8.909   1.450
  214PJ2     OG 3611   3.739   9.224   1.502
  214PJ2     HG 3612   3.754   9.241   1.405
  214PJ2     OD 3613   3.852   9.088   1.690
  215POX     CD 3614   3.926   8.969   1.716
  215POX     CE 3615   4.021   8.977   1.836
  215POX     OE 3616   4.070   8.847   1.870
  215POX    C1A 3617   4.166   8.791   1.797
  215POX    O1A 3618   4.201   8.846   1.693
  215POX    C1B 3619   4.193   8.655   1.849
  215POX    C1C 3620   4.341   8.618   1.861
  215POX    C1D 3621   4.414   8.699   1.968
  215POX    C1E 3622   4.566   8.686   1.978
  215POX    C1F 3623   4.586   8.543   2.030
  215POX    C1G 3624   4.733   8.501   2.032
  215POX    C1H 3625   4.760   8.394   2.138
  215POX    C1I 3626   4.911   8.383   2.162
  215POX    C1J 3627   4.969   8.340   2.274
  215POX    C1K 3628   4.879   8.303   2.391
  215POX    C1L 3629   4.938   8.177   2.455
  215POX    C1M 3630   4.856   8.115   2.569
  215POX    C1N 3631   4.893   8.179   2.703
  215POX    C1O 3632   4.812   8.109   2.813
  215POX    C1P 3633   4.850   8.166   2.950
  215POX    C1Q 3634   4.769   8.102   3.063
  215POX    C1R 3635   4.828   8.143   3.198
  215POX     CZ 3636   3.937   9.027   1.954
  215POX     OZ 3637   4.010   9.073   2.068
  215POX    C2A 3638   3.941   9.152   2.151
  215POX    O2A 3639   3.821   9.174   2.138
  215POX    C2B 3640   4.039   9.208   2.246
  215POX    C2C 3641   4.032   9.146   2.386
  215POX    C2D 3642   4.112   9.232   2.483
  215POX    C2E 3643   4.125   9.151   2.612
  215POX    C2F 3644   4.252   9.174   2.695
  215POX    C2G 3645   4.242   9.102   2.830
  215POX    C2H 3646   4.379   9.121   2.895
  215POX    C2I 3647   4.381   9.054   3.032
  215POX    C2J 3648   4.290   9.118   3.137
  215POX    C2K 3649   4.342   9.074   3.274
  215POX    C2L 3650   4.258   9.113   3.395
  215POX    C2M 3651   4.361   9.153   3.500
  215POX    C2N 3652   4.296   9.120   3.635
  215POX    C2O 3653   4.406   9.136   3.739
  215POX    C2P 3654   4.341   9.112   3.875
  216CHL    CN1 3655   4.156   1.602   1.104
  216CHL    CN2 3656   3.915   1.598   1.129
  216CHL    CN3 3657   4.040   1.401   1.082
  216CHL    NTM 3658   4.030   1.545   1.054
  216CHL     CB 3659   4.011   1.563   0.910
  217PJ2     CA 3660   4.029   1.695   0.833
  217PJ2     OA 3661   3.950   1.809   0.870
  217PJ2      P 3662   4.010   1.947   0.813
  217PJ2     OB 3663   4.100   1.934   0.697
  217PJ2     HB 3664   4.122   2.024   0.661
  217PJ2     OG 3665   3.908   2.055   0.806
  217PJ2     HG 3666   3.845   2.058   0.884
  217PJ2     OD 3667   4.094   1.990   0.943
  218POX     CD 3668   4.033   2.025   1.068
  218POX     CE 3669   4.133   2.083   1.169
  218POX     OE 3670   4.100   2.040   1.301
  218POX    C1A 3671   4.166   1.939   1.356
  218POX    O1A 3672   4.249   1.877   1.290
  218POX    C1B 3673   4.108   1.895   1.486
  218POX    C1C 3674   4.076   1.746   1.499
  218POX    C1D 3675   4.010   1.704   1.631
  218POX    C1E 3676   4.096   1.733   1.754
  218POX    C1F 3677   4.024   1.682   1.878
  218POX    C1G 3678   4.087   1.726   2.011
  218POX    C1H 3679   4.214   1.650   2.048
  218POX    C1I 3680   4.178   1.504   2.074
  218POX    C1J 3681   4.226   1.420   2.166
  218POX    C1K 3682   4.319   1.462   2.280
  218POX    C1L 3683   4.262   1.398   2.407
  218POX    C1M 3684   4.355   1.414   2.527
  218POX    C1N 3685   4.296   1.366   2.659
  218POX    C1O 3686   4.373   1.412   2.783
  218POX    C1P 3687   4.320   1.345   2.910
  218POX    C1Q 3688   4.411   1.367   3.031
  218POX    C1R 3689   4.357   1.463   3.137
  218POX     CZ 3690   4.155   2.231   1.137
  218POX     OZ 3691   4.250   2.301   1.218
  218POX    C2A 3692   4.248   2.433   1.221
  218POX    O2A 3693   4.151   2.497   1.181
  218POX    C2B 3694   4.373   2.487   1.281
  218POX    C2C 3695   4.391   2.463   1.431
  218POX    C2D 3696   4.488   2.571   1.479
  218POX    C2E 3697   4.508   2.588   1.630
  218POX    C2F 3698   4.604   2.479   1.680
  218POX    C2G 3699   4.621   2.490   1.832
  218POX    C2H 3700   4.705   2.367   1.869
  218POX    C2I 3701   4.719   2.334   2.017
  218POX    C2J 3702   4.827   2.226   2.033
  218POX    C2K 3703   4.910   2.205   2.159
  218POX    C2L 3704   4.815   2.144   2.264
  218POX    C2M 3705   4.847   2.199   2.403
  218POX    C2N 3706   4.726   2.188   2.497
  218POX    C2O 3707   4.775   2.178   2.641
  218POX    C2P 3708   4.669   2.092   2.711
  219CHL    CN1 3709   2.633   2.143   1.327
  219CHL    CN2 3710   2.788   2.139   1.504
  219CHL    CN3 3711   2.553   2.141   1.553
  219CHL    NTM 3712   2.657   2.193   1.463
  219CHL     CB 3713   2.659   2.340   1.468
  220PJ2     CA 3714   2.549   2.442   1.439
  220PJ2     OA 3715   2.427   2.427   1.512
  220PJ2      P 3716   2.354   2.571   1.520
  220PJ2     OB 3717   2.370   2.644   1.392
  220PJ2     HB 3718   2.357   2.741   1.409
  220PJ2     OG 3719   2.219   2.538   1.570
  220PJ2     HG 3720   2.205   2.450   1.617
  220PJ2     OD 3721   2.440   2.624   1.645
  221POX     CD 3722   2.404   2.576   1.775
  221POX     CE 3723   2.506   2.599   1.886
  221POX     OE 3724   2.470   2.540   2.012
  221POX    C1A 3725   2.490   2.409   2.023
  221POX    O1A 3726   2.555   2.344   1.941
  221POX    C1B 3727   2.426   2.360   2.147
  221POX    C1C 3728   2.508   2.239   2.195
  221POX    C1D 3729   2.465   2.194   2.334
  221POX    C1E 3730   2.560   2.079   2.366
  221POX    C1F 3731   2.555   2.012   2.503
  221POX    C1G 3732   2.586   2.111   2.616
  221POX    C1H 3733   2.569   2.039   2.750
  221POX    C1I 3734   2.614   2.120   2.872
  221POX    C1J 3735   2.727   2.089   2.934
  221POX    C1K 3736   2.816   1.981   2.872
  221POX    C1L 3737   2.862   1.887   2.983
  221POX    C1M 3738   2.971   1.789   2.938
  221POX    C1N 3739   2.971   1.675   3.039
  221POX    C1O 3740   3.077   1.574   2.997
  221POX    C1P 3741   3.073   1.451   3.087
  221POX    C1Q 3742   3.184   1.351   3.055
  221POX    C1R 3743   3.162   1.233   3.150
  221POX     CZ 3744   2.535   2.749   1.896
  221POX     OZ 3745   2.424   2.835   1.925
  221POX    C2A 3746   2.439   2.961   1.885
  221POX    O2A 3747   2.513   2.978   1.788
  221POX    C2B 3748   2.349   3.066   1.937
  221POX    C2C 3749   2.389   3.102   2.081
  221POX    C2D 3750   2.307   3.223   2.124
  221POX    C2E 3751   2.312   3.246   2.276
  221POX    C2F 3752   2.450   3.300   2.314
  221POX    C2G 3753   2.480   3.361   2.451
  221POX    C2H 3754   2.627   3.395   2.471
  221POX    C2I 3755   2.661   3.407   2.620
  221POX    C2J 3756   2.795   3.480   2.621
  221POX    C2K 3757   2.840   3.515   2.763
  221POX    C2L 3758   2.961   3.609   2.773
  221POX    C2M 3759   2.973   3.660   2.916
  221POX    C2N 3760   3.076   3.774   2.917
  221POX    C2O 3761   3.221   3.728   2.930
  221POX    C2P 3762   3.316   3.834   2.874
  222CHL    CN1 3763   5.548   9.018   0.958
  222CHL    CN2 3764   5.357   8.965   1.086
  222CHL    CN3 3765   5.573   8.913   1.165
  222CHL    NTM 3766   5.495   9.016   1.095
  222CHL     CB 3767   5.519   9.142   1.166
  223PJ2     CA 3768   5.445   9.269   1.120
  223PJ2     OA 3769   5.309   9.257   1.079
  223PJ2      P 3770   5.232   9.399   1.085
  223PJ2     OB 3771   5.331   9.487   1.020
  223PJ2     HB 3772   5.415   9.433   1.017
  223PJ2     OG 3773   5.098   9.362   1.035
  223PJ2     HG 3774   5.058   9.447   1.000
  223PJ2     OD 3775   5.235   9.417   1.245
  224POX     CD 3776   5.147   9.336   1.323
  224POX     CE 3777   5.157   9.361   1.473
  224POX     OE 3778   5.080   9.263   1.543
  224POX    C1A 3779   5.149   9.181   1.622
  224POX    O1A 3780   5.272   9.189   1.625
  224POX    C1B 3781   5.062   9.098   1.708
  224POX    C1C 3782   5.138   8.981   1.771
  224POX    C1D 3783   5.058   8.935   1.893
  224POX    C1E 3784   5.127   8.817   1.961
  224POX    C1F 3785   5.049   8.760   2.080
  224POX    C1G 3786   5.002   8.859   2.186
  224POX    C1H 3787   4.903   8.795   2.284
  224POX    C1I 3788   4.878   8.883   2.406
  224POX    C1J 3789   4.769   8.905   2.478
  224POX    C1K 3790   4.642   8.822   2.457
  224POX    C1L 3791   4.512   8.881   2.512
  224POX    C1M 3792   4.388   8.807   2.463
  224POX    C1N 3793   4.349   8.830   2.317
  224POX    C1O 3794   4.244   8.733   2.263
  224POX    C1P 3795   4.110   8.787   2.316
  224POX    C1Q 3796   3.994   8.689   2.301
  224POX    C1R 3797   3.868   8.765   2.343
  224POX     CZ 3798   5.137   9.509   1.509
  224POX     OZ 3799   5.132   9.543   1.648
  224POX    C2A 3800   5.119   9.671   1.683
  224POX    O2A 3801   5.116   9.758   1.596
  224POX    C2B 3802   5.124   9.694   1.829
  224POX    C2C 3803   5.173   9.833   1.870
  224POX    C2D 3804   5.139   9.878   2.013
  224POX    C2E 3805   4.988   9.886   2.036
  224POX    C2F 3806   4.962   9.892   2.186
  224POX    C2G 3807   5.005  10.023   2.253
  224POX    C2H 3808   5.016  10.005   2.404
  224POX    C2I 3809   5.048  10.128   2.489
  224POX    C2J 3810   5.057  10.079   2.634
  224POX    C2K 3811   5.183  10.135   2.701
  224POX    C2L 3812   5.198  10.081   2.843
  224POX    C2M 3813   5.095  10.147   2.935
  224POX    C2N 3814   5.118  10.103   3.079
  224POX    C2O 3815   4.994  10.127   3.166
  224POX    C2P 3816   5.035  10.148   3.312
  225CHL    CN1 3817   3.541   5.804   1.355
  225CHL    CN2 3818   3.655   5.638   1.217
  225CHL    CN3 3819   3.599   5.846   1.131
  225CHL    NTM 3820   3.551   5.742   1.222
  225CHL     CB 3821   3.424   5.674   1.191
  226PJ2     CA 3822   3.297   5.757   1.175
  226PJ2     OA 3823   3.312   5.853   1.071
  226PJ2      P 3824   3.179   5.933   1.025
  226PJ2     OB 3825   3.074   5.832   1.049
  226PJ2     HB 3826   3.000   5.839   0.982
  226PJ2     OG 3827   3.213   5.982   0.889
  226PJ2     HG 3828   3.309   6.002   0.870
  226PJ2     OD 3829   3.169   6.051   1.134
  227POX     CD 3830   3.269   6.153   1.126
  227POX     CE 3831   3.312   6.217   1.259
  227POX     OE 3832   3.418   6.151   1.328
  227POX    C1A 3833   3.525   6.226   1.352
  227POX    O1A 3834   3.533   6.338   1.301
  227POX    C1B 3835   3.629   6.164   1.437
  227POX    C1C 3836   3.708   6.268   1.517
  227POX    C1D 3837   3.847   6.218   1.556
  227POX    C1E 3838   3.919   6.313   1.653
  227POX    C1F 3839   4.040   6.250   1.720
  227POX    C1G 3840   4.125   6.345   1.804
  227POX    C1H 3841   4.234   6.260   1.870
  227POX    C1I 3842   4.326   6.336   1.965
  227POX    C1J 3843   4.387   6.269   2.063
  227POX    C1K 3844   4.368   6.121   2.098
  227POX    C1L 3845   4.394   6.097   2.247
  227POX    C1M 3846   4.265   6.115   2.327
  227POX    C1N 3847   4.303   6.114   2.476
  227POX    C1O 3848   4.325   5.970   2.522
  227POX    C1P 3849   4.401   5.975   2.655
  227POX    C1Q 3850   4.385   5.847   2.738
  227POX    C1R 3851   4.474   5.733   2.689
  227POX     CZ 3852   3.182   6.250   1.332
  227POX     OZ 3853   3.171   6.251   1.475
  227POX    C2A 3854   3.063   6.309   1.527
  227POX    O2A 3855   2.988   6.381   1.460
  227POX    C2B 3856   3.044   6.276   1.670
  227POX    C2C 3857   3.112   6.384   1.755
  227POX    C2D 3858   3.121   6.332   1.899
  227POX    C2E 3859   3.198   6.431   1.986
  227POX    C2F 3860   3.133   6.565   2.024
  227POX    C2G 3861   3.213   6.605   2.149
  227POX    C2H 3862   3.238   6.756   2.161
  227POX    C2I 3863   3.326   6.794   2.280
  227POX    C2J 3864   3.329   6.941   2.322
  227POX    C2K 3865   3.444   6.963   2.420
  227POX    C2L 3866   3.439   7.104   2.478
  227POX    C2M 3867   3.570   7.183   2.466
  227POX    C2N 3868   3.570   7.313   2.546
  227POX    C2O 3869   3.663   7.427   2.505
  227POX    C2P 3870   3.810   7.413   2.543
  228CHL    CN1 3871   8.100   9.040   1.398
  228CHL    CN2 3872   7.995   9.074   1.611
  228CHL    CN3 3873   7.875   9.118   1.408
  228CHL    NTM 3874   7.974   9.030   1.472
  228CHL     CB 3875   7.917   8.895   1.476
  229PJ2     CA 3876   8.003   8.771   1.503
  229PJ2     OA 3877   8.068   8.777   1.630
  229PJ2      P 3878   8.179   8.660   1.636
  229PJ2     OB 3879   8.093   8.540   1.627
  229PJ2     HB 3880   8.147   8.457   1.640
  229PJ2     OG 3881   8.266   8.703   1.524
  229PJ2     HG 3882   8.307   8.790   1.552
  229PJ2     OD 3883   8.231   8.697   1.784
  230POX     CD 3884   8.167   8.644   1.900
  230POX     CE 3885   8.230   8.686   2.032
  230POX     OE 3886   8.195   8.595   2.137
  230POX    C1A 3887   8.278   8.578   2.239
  230POX    O1A 3888   8.386   8.636   2.235
  230POX    C1B 3889   8.248   8.469   2.334
  230POX    C1C 3890   8.102   8.431   2.359
  230POX    C1D 3891   8.027   8.528   2.451
  230POX    C1E 3892   8.055   8.491   2.597
  230POX    C1F 3893   8.018   8.599   2.698
  230POX    C1G 3894   7.883   8.583   2.769
  230POX    C1H 3895   7.891   8.451   2.847
  230POX    C1I 3896   7.753   8.413   2.901
  230POX    C1J 3897   7.735   8.294   2.958
  230POX    C1K 3898   7.839   8.182   2.961
  230POX    C1L 3899   7.819   8.112   3.096
  230POX    C1M 3900   7.685   8.045   3.130
  230POX    C1N 3901   7.676   7.910   3.059
  230POX    C1O 3902   7.550   7.831   3.095
  230POX    C1P 3903   7.555   7.758   3.229
  230POX    C1Q 3904   7.419   7.692   3.250
  230POX    C1R 3905   7.443   7.582   3.353
  230POX     CZ 3906   8.199   8.835   2.053
  230POX     OZ 3907   8.066   8.886   2.064
  230POX    C2A 3908   8.058   9.018   2.084
  230POX    O2A 3909   8.160   9.080   2.116
  230POX    C2B 3910   7.917   9.060   2.075
  230POX    C2C 3911   7.861   9.047   2.217
  230POX    C2D 3912   7.726   9.110   2.251
  230POX    C2E 3913   7.720   9.134   2.402
  230POX    C2F 3914   7.585   9.194   2.443
  230POX    C2G 3915   7.575   9.210   2.595
  230POX    C2H 3916   7.594   9.077   2.669
  230POX    C2I 3917   7.575   9.103   2.818
  230POX    C2J 3918   7.557   8.984   2.912
  230POX    C2K 3919   7.572   9.016   3.060
  230POX    C2L 3920   7.632   8.895   3.132
  230POX    C2M 3921   7.773   8.858   3.086
  230POX    C2N 3922   7.844   8.761   3.181
  230POX    C2O 3923   7.985   8.731   3.131
  230POX    C2P 3924   8.069   8.841   3.197
  231CHL    CN1 3925   8.117   8.035   1.278
  231CHL    CN2 3926   8.105   8.053   1.053
  231CHL    CN3 3927   8.148   7.845   1.130
  231CHL    NTM 3928   8.183   7.985   1.157
  231CHL     CB 3929   8.328   8.001   1.135
  232PJ2     CA 3930   8.404   8.132   1.155
  232PJ2     OA 3931   8.387   8.192   1.284
  232PJ2      P 3932   8.472   8.328   1.286
  232PJ2     OB 3933   8.612   8.283   1.309
  232PJ2     HB 3934   8.624   8.211   1.241
  232PJ2     OG 3935   8.451   8.423   1.175
  232PJ2     HG 3936   8.353   8.415   1.153
  232PJ2     OD 3937   8.422   8.393   1.425
  233POX     CD 3938   8.497   8.357   1.541
  233POX     CE 3939   8.435   8.372   1.680
  233POX     OE 3940   8.542   8.343   1.771
  233POX    C1A 3941   8.631   8.437   1.801
  233POX    O1A 3942   8.628   8.542   1.737
  233POX    C1B 3943   8.731   8.397   1.902
  233POX    C1C 3944   8.662   8.375   2.037
  233POX    C1D 3945   8.768   8.361   2.145
  233POX    C1E 3946   8.717   8.382   2.288
  233POX    C1F 3947   8.813   8.319   2.390
  233POX    C1G 3948   8.752   8.280   2.525
  233POX    C1H 3949   8.873   8.228   2.603
  233POX    C1I 3950   8.849   8.177   2.746
  233POX    C1J 3951   8.946   8.195   2.835
  233POX    C1K 3952   9.088   8.251   2.822
  233POX    C1L 3953   9.183   8.130   2.820
  233POX    C1M 3954   9.327   8.180   2.809
  233POX    C1N 3955   9.379   8.239   2.940
  233POX    C1O 3956   9.520   8.295   2.924
  233POX    C1P 3957   9.642   8.202   2.934
  233POX    C1Q 3958   9.772   8.282   2.933
  233POX    C1R 3959   9.899   8.196   2.933
  233POX     CZ 3960   8.312   8.281   1.694
  233POX     OZ 3961   8.264   8.275   1.829
  233POX    C2A 3962   8.139   8.237   1.851
  233POX    O2A 3963   8.074   8.207   1.751
  233POX    C2B 3964   8.091   8.245   1.991
  233POX    C2C 3965   7.956   8.180   2.021
  233POX    C2D 3966   7.945   8.162   2.173
  233POX    C2E 3967   7.814   8.104   2.225
  233POX    C2F 3968   7.808   8.119   2.377
  233POX    C2G 3969   7.666   8.096   2.430
  233POX    C2H 3970   7.672   8.048   2.575
  233POX    C2I 3971   7.542   7.998   2.640
  233POX    C2J 3972   7.498   7.865   2.580
  233POX    C2K 3973   7.574   7.745   2.636
  233POX    C2L 3974   7.498   7.618   2.595
  233POX    C2M 3975   7.550   7.578   2.457
  233POX    C2N 3976   7.451   7.473   2.405
  233POX    C2O 3977   7.501   7.404   2.278
  233POX    C2P 3978   7.536   7.484   2.152
  234CHL    CN1 3979   4.446   0.854   1.302
  234CHL    CN2 3980   4.639   0.823   1.450
  234CHL    CN3 3981   4.664   0.824   1.212
  234CHL    NTM 3982   4.575   0.786   1.323
  234CHL     CB 3983   4.530   0.646   1.321
  235PJ2     CA 3984   4.623   0.525   1.323
  235PJ2     OA 3985   4.678   0.510   1.454
  235PJ2      P 3986   4.776   0.383   1.464
  235PJ2     OB 3987   4.880   0.426   1.368
  235PJ2     HB 3988   4.919   0.344   1.324
  235PJ2     OG 3989   4.715   0.252   1.431
  235PJ2     HG 3990   4.794   0.191   1.421
  235PJ2     OD 3991   4.818   0.368   1.619
  236POX     CD 3992   4.718   0.355   1.719
  236POX     CE 3993   4.689   0.222   1.788
  236POX     OE 3994   4.557   0.223   1.843
  236POX    C1A 3995   4.490   0.109   1.855
  236POX    O1A 3996   4.531   0.002   1.812
  236POX    C1B 3997   4.361   0.125   1.927
  236POX    C1C 3998   4.370   0.091   2.076
  236POX    C1D 3999   4.428   0.206   2.158
  236POX    C1E 4000   4.447   0.166   2.305
  236POX    C1F 4001   4.451   0.286   2.399
  236POX    C1G 4002   4.515   0.256   2.535
  236POX    C1H 4003   4.642   0.171   2.542
  236POX    C1I 4004   4.687   0.156   2.687
  236POX    C1J 4005   4.809   0.112   2.714
  236POX    C1K 4006   4.901   0.059   2.604
  236POX    C1L 4007   5.047   0.099   2.624
  236POX    C1M 4008   5.147   0.036   2.527
  236POX    C1N 4009   5.286   0.097   2.543
  236POX    C1O 4010   5.379   0.025   2.444
  236POX    C1P 4011   5.360   0.043   2.293
  236POX    C1Q 4012   5.457  -0.042   2.212
  236POX    C1R 4013   5.415  -0.027   2.066
  236POX     CZ 4014   4.804   0.177   1.880
  236POX     OZ 4015   4.838   0.255   1.995
  236POX    C2A 4016   4.858   0.184   2.106
  236POX    O2A 4017   4.815   0.069   2.117
  236POX    C2B 4018   4.908   0.266   2.218
  236POX    C2C 4019   5.059   0.286   2.207
  236POX    C2D 4020   5.087   0.394   2.312
  236POX    C2E 4021   5.237   0.425   2.317
  236POX    C2F 4022   5.275   0.544   2.405
  236POX    C2G 4023   5.245   0.529   2.554
  236POX    C2H 4024   5.367   0.576   2.635
  236POX    C2I 4025   5.347   0.557   2.785
  236POX    C2J 4026   5.486   0.578   2.847
  236POX    C2K 4027   5.482   0.526   2.991
  236POX    C2L 4028   5.420   0.636   3.075
  236POX    C2M 4029   5.425   0.607   3.225
  236POX    C2N 4030   5.324   0.693   3.301
  236POX    C2O 4031   5.339   0.672   3.452
  236POX    C2P 4032   5.243   0.755   3.537
  237CHL    CN1 4033   6.049   8.178   0.669
  237CHL    CN2 4034   6.107   8.408   0.685
  237CHL    CN3 4035   5.902   8.358   0.571
  237CHL    NTM 4036   5.994   8.314   0.677
  237CHL     CB 4037   5.931   8.337   0.808
  238PJ2     CA 4038   5.837   8.455   0.832
  238PJ2     OA 4039   5.907   8.580   0.829
  238PJ2      P 4040   5.820   8.695   0.900
  238PJ2     OB 4041   5.868   8.834   0.880
  238PJ2     HB 4042   5.967   8.842   0.872
  238PJ2     OG 4043   5.676   8.664   0.883
  238PJ2     HG 4044   5.662   8.608   0.801
  238PJ2     OD 4045   5.844   8.668   1.057
  239POX     CD 4046   5.957   8.708   1.133
  239POX     CE 4047   5.951   8.679   1.283
  239POX     OE 4048   6.067   8.733   1.347
  239POX    C1A 4049   6.043   8.829   1.436
  239POX    O1A 4050   5.937   8.891   1.439
  239POX    C1B 4051   6.164   8.865   1.513
  239POX    C1C 4052   6.169   8.794   1.649
  239POX    C1D 4053   6.280   8.847   1.740
  239POX    C1E 4054   6.263   8.777   1.875
  239POX    C1F 4055   6.314   8.848   2.000
  239POX    C1G 4056   6.458   8.900   1.990
  239POX    C1H 4057   6.500   8.951   2.128
  239POX    C1I 4058   6.643   9.003   2.145
  239POX    C1J 4059   6.711   8.999   2.259
  239POX    C1K 4060   6.645   8.967   2.394
  239POX    C1L 4061   6.659   9.081   2.495
  239POX    C1M 4062   6.570   9.050   2.616
  239POX    C1N 4063   6.534   9.175   2.697
  239POX    C1O 4064   6.431   9.272   2.639
  239POX    C1P 4065   6.398   9.394   2.726
  239POX    C1Q 4066   6.246   9.386   2.745
  239POX    C1R 4067   6.160   9.457   2.641
  239POX     CZ 4068   5.926   8.531   1.313
  239POX     OZ 4069   5.903   8.501   1.451
  239POX    C2A 4070   5.889   8.378   1.498
  239POX    O2A 4071   5.895   8.290   1.412
  239POX    C2B 4072   5.852   8.363   1.640
  239POX    C2C 4073   5.970   8.305   1.718
  239POX    C2D 4074   5.937   8.299   1.867
  239POX    C2E 4075   6.065   8.331   1.944
  239POX    C2F 4076   6.018   8.399   2.073
  239POX    C2G 4077   6.111   8.489   2.154
  239POX    C2H 4078   6.207   8.405   2.239
  239POX    C2I 4079   6.256   8.491   2.355
  239POX    C2J 4080   6.308   8.633   2.339
  239POX    C2K 4081   6.353   8.705   2.466
  239POX    C2L 4082   6.254   8.724   2.581
  239POX    C2M 4083   6.328   8.798   2.693
  239POX    C2N 4084   6.224   8.867   2.783
  239POX    C2O 4085   6.157   8.991   2.724
  239POX    C2P 4086   6.052   9.017   2.832
  240CHL    CN1 4087   7.228   7.605   0.951
  240CHL    CN2 4088   7.077   7.476   0.822
  240CHL    CN3 4089   7.313   7.418   0.827
  240CHL    NTM 4090   7.199   7.469   0.905
  240CHL     CB 4091   7.175   7.384   1.022
  241PJ2     CA 4092   7.058   7.386   1.121
  241PJ2     OA 4093   6.935   7.335   1.072
  241PJ2      P 4094   6.801   7.369   1.155
  241PJ2     OB 4095   6.794   7.515   1.178
  241PJ2     HB 4096   6.888   7.549   1.186
  241PJ2     OG 4097   6.696   7.282   1.098
  241PJ2     HG 4098   6.744   7.211   1.046
  241PJ2     OD 4099   6.850   7.296   1.290
  242POX     CD 4100   6.790   7.332   1.415
  242POX     CE 4101   6.847   7.271   1.543
  242POX     OE 4102   6.766   7.310   1.653
  242POX    C1A 4103   6.697   7.212   1.710
  242POX    O1A 4104   6.689   7.100   1.658
  242POX    C1B 4105   6.640   7.247   1.841
  242POX    C1C 4106   6.497   7.299   1.822
  242POX    C1D 4107   6.417   7.326   1.950
  242POX    C1E 4108   6.275   7.374   1.923
  242POX    C1F 4109   6.192   7.379   2.051
  242POX    C1G 4110   6.047   7.428   2.034
  242POX    C1H 4111   5.970   7.418   2.166
  242POX    C1I 4112   5.823   7.454   2.143
  242POX    C1J 4113   5.756   7.532   2.227
  242POX    C1K 4114   5.820   7.585   2.356
  242POX    C1L 4115   5.757   7.718   2.398
  242POX    C1M 4116   5.806   7.758   2.537
  242POX    C1N 4117   5.737   7.677   2.647
  242POX    C1O 4118   5.764   7.756   2.776
  242POX    C1P 4119   5.658   7.727   2.882
  242POX    C1Q 4120   5.652   7.583   2.934
  242POX    C1R 4121   5.522   7.583   3.015
  242POX     CZ 4122   6.991   7.321   1.560
  242POX     OZ 4123   7.068   7.237   1.646
  242POX    C2A 4124   7.199   7.262   1.654
  242POX    O2A 4125   7.262   7.344   1.587
  242POX    C2B 4126   7.269   7.173   1.748
  242POX    C2C 4127   7.274   7.233   1.889
  242POX    C2D 4128   7.137   7.265   1.950
  242POX    C2E 4129   7.073   7.127   1.965
  242POX    C2F 4130   6.943   7.132   2.046
  242POX    C2G 4131   6.966   7.171   2.192
  242POX    C2H 4132   6.833   7.183   2.268
  242POX    C2I 4133   6.754   7.053   2.258
  242POX    C2J 4134   6.810   6.945   2.351
  242POX    C2K 4135   6.801   6.978   2.500
  242POX    C2L 4136   6.848   6.872   2.600
  242POX    C2M 4137   6.825   6.931   2.740
  242POX    C2N 4138   6.881   6.848   2.856
  242POX    C2O 4139   6.882   6.933   2.984
  242POX    C2P 4140   6.956   6.859   3.096
  243CHL    CN1 4141   8.277   5.649   0.903
  243CHL    CN2 4142   8.036   5.626   0.923
  243CHL    CN3 4143   8.139   5.546   0.728
  243CHL    NTM 4144   8.149   5.651   0.831
  243CHL     CB 4145   8.127   5.774   0.753
  244PJ2     CA 4146   8.177   5.917   0.773
  244PJ2     OA 4147   8.117   5.989   0.881
  244PJ2      P 4148   8.193   6.125   0.922
  244PJ2     OB 4149   8.324   6.129   0.854
  244PJ2     HB 4150   8.371   6.041   0.859
  244PJ2     OG 4151   8.101   6.238   0.892
  244PJ2     HG 4152   8.144   6.324   0.921
  244PJ2     OD 4153   8.213   6.101   1.080
  245POX     CD 4154   8.105   6.136   1.166
  245POX     CE 4155   8.125   6.062   1.299
  245POX     OE 4156   8.014   6.083   1.387
  245POX    C1A 4157   7.989   5.981   1.468
  245POX    O1A 4158   8.035   5.869   1.444
  245POX    C1B 4159   7.883   6.002   1.569
  245POX    C1C 4160   7.852   5.876   1.651
  245POX    C1D 4161   7.918   5.868   1.789
  245POX    C1E 4162   7.880   5.980   1.886
  245POX    C1F 4163   7.921   5.954   2.032
  245POX    C1G 4164   7.913   6.088   2.105
  245POX    C1H 4165   7.975   6.070   2.244
  245POX    C1I 4166   7.945   6.203   2.313
  245POX    C1J 4167   7.970   6.227   2.441
  245POX    C1K 4168   8.020   6.116   2.534
  245POX    C1L 4169   8.080   6.177   2.660
  245POX    C1M 4170   8.113   6.073   2.767
  245POX    C1N 4171   8.151   6.134   2.902
  245POX    C1O 4172   8.304   6.137   2.907
  245POX    C1P 4173   8.369   6.212   3.024
  245POX    C1Q 4174   8.385   6.119   3.144
  245POX    C1R 4175   8.483   6.185   3.242
  245POX     CZ 4176   8.262   6.107   1.349
  245POX     OZ 4177   8.296   6.055   1.478
  245POX    C2A 4178   8.413   6.095   1.527
  245POX    O2A 4179   8.500   6.158   1.467
  245POX    C2B 4180   8.432   6.044   1.665
  245POX    C2C 4181   8.448   6.167   1.755
  245POX    C2D 4182   8.478   6.129   1.900
  245POX    C2E 4183   8.368   6.043   1.963
  245POX    C2F 4184   8.400   5.990   2.103
  245POX    C2G 4185   8.311   5.872   2.143
  245POX    C2H 4186   8.374   5.782   2.249
  245POX    C2I 4187   8.349   5.836   2.390
  245POX    C2J 4188   8.377   5.726   2.492
  245POX    C2K 4189   8.313   5.776   2.622
  245POX    C2L 4190   8.350   5.698   2.748
  245POX    C2M 4191   8.329   5.547   2.739
  245POX    C2N 4192   8.347   5.483   2.877
  245POX    C2O 4193   8.325   5.331   2.869
  245POX    C2P 4194   8.344   5.279   3.012
  246CHL    CN1 4195   1.645   7.166   0.831
  246CHL    CN2 4196   1.483   6.983   0.843
  246CHL    CN3 4197   1.443   7.179   0.711
  246CHL    NTM 4198   1.502   7.128   0.835
  246CHL     CB 4199   1.448   7.184   0.960
  247PJ2     CA 4200   1.298   7.211   0.968
  247PJ2     OA 4201   1.222   7.095   0.932
  247PJ2      P 4202   1.065   7.107   0.968
  247PJ2     OB 4203   0.997   7.233   0.932
  247PJ2     HB 4204   1.058   7.311   0.937
  247PJ2     OG 4205   0.987   6.986   0.932
  247PJ2     HG 4206   1.053   6.918   0.899
  247PJ2     OD 4207   1.072   7.099   1.129
  248POX     CD 4208   0.982   7.181   1.203
  248POX     CE 4209   0.964   7.154   1.353
  248POX     OE 4210   0.883   7.252   1.417
  248POX    C1A 4211   0.760   7.209   1.442
  248POX    O1A 4212   0.720   7.092   1.438
  248POX    C1B 4213   0.659   7.310   1.481
  248POX    C1C 4214   0.688   7.398   1.603
  248POX    C1D 4215   0.670   7.319   1.732
  248POX    C1E 4216   0.687   7.395   1.864
  248POX    C1F 4217   0.666   7.302   1.984
  248POX    C1G 4218   0.518   7.267   2.001
  248POX    C1H 4219   0.495   7.174   2.120
  248POX    C1I 4220   0.350   7.128   2.133
  248POX    C1J 4221   0.305   7.089   2.251
  248POX    C1K 4222   0.384   7.060   2.379
  248POX    C1L 4223   0.298   7.100   2.499
  248POX    C1M 4224   0.373   7.069   2.628
  248POX    C1N 4225   0.295   6.974   2.719
  248POX    C1O 4226   0.368   6.954   2.852
  248POX    C1P 4227   0.385   7.086   2.927
  248POX    C1Q 4228   0.474   7.062   3.049
  248POX    C1R 4229   0.486   7.188   3.135
  248POX     CZ 4230   1.101   7.146   1.421
  248POX     OZ 4231   1.099   7.128   1.562
  248POX    C2A 4232   1.220   7.138   1.618
  248POX    O2A 4233   1.318   7.177   1.555
  248POX    C2B 4234   1.207   7.122   1.764
  248POX    C2C 4235   1.181   7.256   1.834
  248POX    C2D 4236   1.161   7.226   1.982
  248POX    C2E 4237   1.031   7.159   2.029
  248POX    C2F 4238   1.037   7.117   2.176
  248POX    C2G 4239   0.913   7.047   2.231
  248POX    C2H 4240   0.910   7.025   2.383
  248POX    C2I 4241   0.769   6.985   2.428
  248POX    C2J 4242   0.772   6.933   2.572
  248POX    C2K 4243   0.860   6.809   2.593
  248POX    C2L 4244   0.839   6.764   2.738
  248POX    C2M 4245   0.940   6.653   2.769
  248POX    C2N 4246   0.969   6.656   2.919
  248POX    C2O 4247   1.038   6.524   2.956
  248POX    C2P 4248   1.025   6.505   3.107
  249CHL    CN1 4249   1.817   5.148   1.099
  249CHL    CN2 4250   1.793   5.359   1.214
  249CHL    CN3 4251   2.006   5.257   1.168
  249CHL    NTM 4252   1.867   5.232   1.208
  249CHL     CB 4253   1.875   5.166   1.339
  250PJ2     CA 4254   1.748   5.106   1.400
  250PJ2     OA 4255   1.649   5.189   1.461
  250PJ2      P 4256   1.523   5.105   1.515
  250PJ2     OB 4257   1.439   5.084   1.395
  250PJ2     HB 4258   1.445   5.170   1.343
  250PJ2     OG 4259   1.587   4.991   1.585
  250PJ2     HG 4260   1.628   4.938   1.511
  250PJ2     OD 4261   1.435   5.202   1.608
  251POX     CD 4262   1.487   5.235   1.737
  251POX     CE 4263   1.387   5.323   1.811
  251POX     OE 4264   1.456   5.406   1.905
  251POX    C1A 4265   1.417   5.529   1.936
  251POX    O1A 4266   1.315   5.577   1.887
  251POX    C1B 4267   1.518   5.608   2.010
  251POX    C1C 4268   1.511   5.615   2.162
  251POX    C1D 4269   1.539   5.480   2.229
  251POX    C1E 4270   1.546   5.486   2.382
  251POX    C1F 4271   1.613   5.614   2.432
  251POX    C1G 4272   1.665   5.596   2.575
  251POX    C1H 4273   1.795   5.520   2.600
  251POX    C1I 4274   1.829   5.517   2.749
  251POX    C1J 4275   1.796   5.417   2.830
  251POX    C1K 4276   1.730   5.290   2.775
  251POX    C1L 4277   1.824   5.170   2.769
  251POX    C1M 4278   1.772   5.062   2.674
  251POX    C1N 4279   1.741   5.116   2.534
  251POX    C1O 4280   1.710   4.995   2.446
  251POX    C1P 4281   1.684   5.055   2.308
  251POX    C1Q 4282   1.634   4.951   2.207
  251POX    C1R 4283   1.483   4.974   2.208
  251POX     CZ 4284   1.267   5.248   1.869
  251POX     OZ 4285   1.272   5.119   1.929
  251POX    C2A 4286   1.168   5.036   1.916
  251POX    O2A 4287   1.085   5.057   1.828
  251POX    C2B 4288   1.171   4.920   2.007
  251POX    C2C 4289   1.077   4.916   2.129
  251POX    C2D 4290   0.927   4.933   2.105
  251POX    C2E 4291   0.842   4.878   2.221
  251POX    C2F 4292   0.695   4.867   2.181
  251POX    C2G 4293   0.619   4.825   2.308
  251POX    C2H 4294   0.582   4.947   2.392
  251POX    C2I 4295   0.474   4.906   2.493
  251POX    C2J 4296   0.402   5.019   2.566
  251POX    C2K 4297   0.277   5.075   2.498
  251POX    C2L 4298   0.142   5.033   2.557
  251POX    C2M 4299   0.016   5.107   2.510
  251POX    C2N 4300  -0.104   5.088   2.604
  251POX    C2O 4301  -0.087   5.137   2.748
  251POX    C2P 4302  -0.211   5.099   2.828
  252CHL    CN1 4303   8.954   5.916   1.504
  252CHL    CN2 4304   8.798   6.080   1.585
  252CHL    CN3 4305   8.971   6.139   1.429
  252CHL    NTM 4306   8.875   6.035   1.468
  252CHL     CB 4307   8.785   6.006   1.356
  253PJ2     CA 4308   8.667   5.908   1.356
  253PJ2     OA 4309   8.706   5.774   1.385
  253PJ2      P 4310   8.589   5.688   1.455
  253PJ2     OB 4311   8.455   5.737   1.416
  253PJ2     HB 4312   8.395   5.720   1.494
  253PJ2     OG 4313   8.633   5.550   1.421
  253PJ2     HG 4314   8.576   5.489   1.476
  253PJ2     OD 4315   8.633   5.751   1.596
  254POX     CD 4316   8.722   5.667   1.669
  254POX     CE 4317   8.793   5.728   1.790
  254POX     OE 4318   8.878   5.635   1.857
  254POX    C1A 4319   9.006   5.628   1.819
  254POX    O1A 4320   9.035   5.685   1.714
  254POX    C1B 4321   9.078   5.526   1.898
  254POX    C1C 4322   9.151   5.597   2.012
  254POX    C1D 4323   9.198   5.488   2.109
  254POX    C1E 4324   9.320   5.539   2.186
  254POX    C1F 4325   9.371   5.449   2.299
  254POX    C1G 4326   9.284   5.457   2.425
  254POX    C1H 4327   9.371   5.468   2.551
  254POX    C1I 4328   9.273   5.434   2.664
  254POX    C1J 4329   9.236   5.524   2.755
  254POX    C1K 4330   9.283   5.669   2.761
  254POX    C1L 4331   9.284   5.720   2.905
  254POX    C1M 4332   9.345   5.860   2.920
  254POX    C1N 4333   9.238   5.965   2.887
  254POX    C1O 4334   9.204   6.031   3.020
  254POX    C1P 4335   9.071   6.108   3.019
  254POX    C1Q 4336   9.016   6.114   3.162
  254POX    C1R 4337   9.013   5.984   3.242
  254POX     CZ 4338   8.690   5.800   1.877
  254POX     OZ 4339   8.711   5.847   2.010
  254POX    C2A 4340   8.815   5.927   2.031
  254POX    O2A 4341   8.836   6.021   1.955
  254POX    C2B 4342   8.861   5.930   2.172
  254POX    C2C 4343   9.008   5.890   2.183
  254POX    C2D 4344   9.069   5.911   2.322
  254POX    C2E 4345   9.220   5.888   2.307
  254POX    C2F 4346   9.298   5.901   2.438
  254POX    C2G 4347   9.447   5.890   2.405
  254POX    C2H 4348   9.523   5.930   2.532
  254POX    C2I 4349   9.659   5.998   2.510
  254POX    C2J 4350   9.644   6.111   2.409
  254POX    C2K 4351   9.765   6.199   2.376
  254POX    C2L 4352   9.761   6.311   2.481
  254POX    C2M 4353   9.654   6.415   2.451
  254POX    C2N 4354   9.666   6.511   2.570
  254POX    C2O 4355   9.609   6.469   2.706
  254POX    C2P 4356   9.612   6.594   2.795
  255CHL    CN1 4357   9.133   7.530   0.939
  255CHL    CN2 4358   9.002   7.444   1.106
  255CHL    CN3 4359   9.139   7.645   1.145
  255CHL    NTM 4360   9.050   7.573   1.053
  255CHL     CB 4361   8.937   7.655   1.010
  256PJ2     CA 4362   8.848   7.724   1.113
  256PJ2     OA 4363   8.788   7.632   1.204
  256PJ2      P 4364   8.644   7.688   1.249
  256PJ2     OB 4365   8.578   7.722   1.121
  256PJ2     HB 4366   8.481   7.743   1.132
  256PJ2     OG 4367   8.578   7.583   1.331
  256PJ2     HG 4368   8.496   7.550   1.284
  256PJ2     OD 4369   8.662   7.823   1.335
  257POX     CD 4370   8.702   7.812   1.471
  257POX     CE 4371   8.610   7.897   1.559
  257POX     OE 4372   8.644   7.890   1.698
  257POX    C1A 4373   8.664   8.007   1.757
  257POX    O1A 4374   8.729   8.084   1.686
  257POX    C1B 4375   8.670   8.002   1.905
  257POX    C1C 4376   8.530   8.001   1.966
  257POX    C1D 4377   8.533   7.983   2.118
  257POX    C1E 4378   8.390   8.007   2.168
  257POX    C1F 4379   8.391   7.995   2.320
  257POX    C1G 4380   8.250   8.022   2.374
  257POX    C1H 4381   8.268   8.025   2.526
  257POX    C1I 4382   8.144   8.078   2.598
  257POX    C1J 4383   8.144   8.139   2.716
  257POX    C1K 4384   8.257   8.149   2.819
  257POX    C1L 4385   8.219   8.244   2.932
  257POX    C1M 4386   8.339   8.291   3.014
  257POX    C1N 4387   8.445   8.367   2.934
  257POX    C1O 4388   8.403   8.477   2.837
  257POX    C1P 4389   8.509   8.495   2.727
  257POX    C1Q 4390   8.478   8.619   2.642
  257POX    C1R 4391   8.547   8.625   2.506
  257POX     CZ 4392   8.469   7.860   1.513
  257POX     OZ 4393   8.357   7.891   1.595
  257POX    C2A 4394   8.237   7.842   1.565
  257POX    O2A 4395   8.214   7.788   1.457
  257POX    C2B 4396   8.142   7.873   1.674
  257POX    C2C 4397   8.149   7.768   1.784
  257POX    C2D 4398   8.052   7.783   1.902
  257POX    C2E 4399   8.056   7.693   2.026
  257POX    C2F 4400   7.940   7.720   2.121
  257POX    C2G 4401   7.958   7.667   2.263
  257POX    C2H 4402   7.967   7.515   2.248
  257POX    C2I 4403   8.018   7.439   2.371
  257POX    C2J 4404   8.026   7.291   2.335
  257POX    C2K 4405   8.145   7.260   2.244
  257POX    C2L 4406   8.120   7.129   2.168
  257POX    C2M 4407   8.243   7.091   2.085
  257POX    C2N 4408   8.206   6.991   1.976
  257POX    C2O 4409   8.329   6.944   1.898
  257POX    C2P 4410   8.286   6.851   1.784
  258CHL    CN1 4411   0.315   6.933   0.861
  258CHL    CN2 4412   0.418   6.863   1.058
  258CHL    CN3 4413   0.471   7.081   0.966
  258CHL    NTM 4414   0.365   6.982   0.990
  258CHL     CB 4415   0.251   7.030   1.071
  259PJ2     CA 4416   0.266   7.080   1.214
  259PJ2     OA 4417   0.358   7.188   1.235
  259PJ2      P 4418   0.293   7.331   1.267
  259PJ2     OB 4419   0.406   7.426   1.265
  259PJ2     HB 4420   0.440   7.428   1.170
  259PJ2     OG 4421   0.213   7.362   1.146
  259PJ2     HG 4422   0.183   7.458   1.142
  259PJ2     OD 4423   0.218   7.335   1.409
  260POX     CD 4424   0.298   7.379   1.519
  260POX     CE 4425   0.223   7.429   1.642
  260POX     OE 4426   0.317   7.484   1.735
  260POX    C1A 4427   0.277   7.602   1.781
  260POX    O1A 4428   0.193   7.665   1.718
  260POX    C1B 4429   0.377   7.647   1.881
  260POX    C1C 4430   0.332   7.751   1.984
  260POX    C1D 4431   0.280   7.691   2.114
  260POX    C1E 4432   0.396   7.653   2.206
  260POX    C1F 4433   0.367   7.611   2.351
  260POX    C1G 4434   0.479   7.531   2.418
  260POX    C1H 4435   0.426   7.503   2.559
  260POX    C1I 4436   0.536   7.453   2.653
  260POX    C1J 4437   0.527   7.471   2.785
  260POX    C1K 4438   0.420   7.553   2.857
  260POX    C1L 4439   0.465   7.645   2.971
  260POX    C1M 4440   0.352   7.706   3.054
  260POX    C1N 4441   0.398   7.810   3.157
  260POX    C1O 4442   0.306   7.932   3.167
  260POX    C1P 4443   0.364   8.024   3.274
  260POX    C1Q 4444   0.368   7.953   3.410
  260POX    C1R 4445   0.250   7.978   3.505
  260POX     CZ 4446   0.152   7.305   1.696
  260POX     OZ 4447   0.074   7.325   1.814
  260POX    C2A 4448   0.041   7.216   1.882
  260POX    O2A 4449   0.105   7.112   1.867
  260POX    C2B 4450  -0.062   7.241   1.986
  260POX    C2C 4451   0.006   7.244   2.123
  260POX    C2D 4452  -0.098   7.290   2.225
  260POX    C2E 4453  -0.056   7.267   2.371
  260POX    C2F 4454  -0.172   7.256   2.471
  260POX    C2G 4455  -0.254   7.385   2.460
  260POX    C2H 4456  -0.381   7.377   2.545
  260POX    C2I 4457  -0.361   7.356   2.695
  260POX    C2J 4458  -0.485   7.400   2.774
  260POX    C2K 4459  -0.456   7.372   2.921
  260POX    C2L 4460  -0.569   7.424   3.011
  260POX    C2M 4461  -0.571   7.382   3.158
  260POX    C2N 4462  -0.679   7.462   3.231
  260POX    C2O 4463  -0.812   7.388   3.243
  260POX    C2P 4464  -0.911   7.479   3.316
  261CHL    CN1 4465   8.426   7.217   0.978
  261CHL    CN2 4466   8.419   7.081   1.181
  261CHL    CN3 4467   8.332   7.290   1.193
  261CHL    NTM 4468   8.439   7.216   1.125
  261CHL     CB 4469   8.562   7.281   1.174
  262PJ2     CA 4470   8.697   7.229   1.125
  262PJ2     OA 4471   8.725   7.089   1.131
  262PJ2      P 4472   8.879   7.060   1.095
  262PJ2     OB 4473   8.921   6.921   1.066
  262PJ2     HB 4474   9.011   6.929   1.024
  262PJ2     OG 4475   8.913   7.157   0.989
  262PJ2     HG 4476   8.874   7.248   1.006
  262PJ2     OD 4477   8.961   7.110   1.225
  263POX     CD 4478   8.945   7.021   1.336
  263POX     CE 4479   9.033   7.052   1.457
  263POX     OE 4480   9.005   6.982   1.578
  263POX    C1A 4481   9.071   6.866   1.587
  263POX    O1A 4482   9.171   6.843   1.519
  263POX    C1B 4483   9.018   6.791   1.703
  263POX    C1C 4484   9.121   6.802   1.816
  263POX    C1D 4485   9.052   6.788   1.952
  263POX    C1E 4486   9.134   6.805   2.079
  263POX    C1F 4487   9.047   6.782   2.203
  263POX    C1G 4488   9.133   6.815   2.326
  263POX    C1H 4489   9.067   6.771   2.457
  263POX    C1I 4490   9.126   6.845   2.577
  263POX    C1J 4491   9.054   6.877   2.684
  263POX    C1K 4492   8.903   6.851   2.689
  263POX    C1L 4493   8.832   6.948   2.783
  263POX    C1M 4494   8.869   6.924   2.930
  263POX    C1N 4495   8.802   7.030   3.017
  263POX    C1O 4496   8.854   7.024   3.161
  263POX    C1P 4497   9.003   7.033   3.192
  263POX    C1Q 4498   9.036   6.984   3.333
  263POX    C1R 4499   9.177   7.036   3.366
  263POX     CZ 4500   9.027   7.204   1.479
  263POX     OZ 4501   8.905   7.273   1.510
  263POX    C2A 4502   8.901   7.405   1.495
  263POX    O2A 4503   8.997   7.469   1.453
  263POX    C2B 4504   8.771   7.453   1.549
  263POX    C2C 4505   8.773   7.481   1.699
  263POX    C2D 4506   8.889   7.564   1.755
  263POX    C2E 4507   8.883   7.622   1.896
  263POX    C2F 4508   9.023   7.645   1.954
  263POX    C2G 4509   9.009   7.761   2.052
  263POX    C2H 4510   8.965   7.708   2.189
  263POX    C2I 4511   8.851   7.795   2.243
  263POX    C2J 4512   8.830   7.763   2.392
  263POX    C2K 4513   8.723   7.852   2.455
  263POX    C2L 4514   8.704   7.804   2.599
  263POX    C2M 4515   8.593   7.871   2.680
  263POX    C2N 4516   8.595   7.818   2.824
  263POX    C2O 4517   8.478   7.859   2.914
  263POX    C2P 4518   8.469   7.766   3.035
  264CHL    CN1 4519   3.401   4.416   1.264
  264CHL    CN2 4520   3.617   4.306   1.299
  264CHL    CN3 4521   3.422   4.197   1.345
  264CHL    NTM 4522   3.483   4.331   1.352
  264CHL     CB 4523   3.482   4.368   1.494
  265PJ2     CA 4524   3.540   4.501   1.546
  265PJ2     OA 4525   3.475   4.609   1.479
  265PJ2      P 4526   3.559   4.747   1.479
  265PJ2     OB 4527   3.702   4.718   1.454
  265PJ2     HB 4528   3.739   4.673   1.535
  265PJ2     OG 4529   3.494   4.845   1.390
  265PJ2     HG 4530   3.398   4.817   1.387
  265PJ2     OD 4531   3.541   4.801   1.630
  266POX     CD 4532   3.404   4.835   1.651
  266POX     CE 4533   3.378   4.879   1.795
  266POX     OE 4534   3.409   5.014   1.831
  266POX    C1A 4535   3.341   5.118   1.786
  266POX    O1A 4536   3.246   5.103   1.710
  266POX    C1B 4537   3.388   5.254   1.820
  266POX    C1C 4538   3.314   5.312   1.941
  266POX    C1D 4539   3.385   5.436   1.996
  266POX    C1E 4540   3.285   5.532   2.060
  266POX    C1F 4541   3.371   5.640   2.127
  266POX    C1G 4542   3.287   5.701   2.239
  266POX    C1H 4543   3.333   5.842   2.278
  266POX    C1I 4544   3.248   5.875   2.402
  266POX    C1J 4545   3.239   5.989   2.469
  266POX    C1K 4546   3.311   6.120   2.434
  266POX    C1L 4547   3.315   6.221   2.549
  266POX    C1M 4548   3.357   6.358   2.496
  266POX    C1N 4549   3.363   6.450   2.618
  266POX    C1O 4550   3.423   6.589   2.598
  266POX    C1P 4551   3.433   6.676   2.723
  266POX    C1Q 4552   3.293   6.735   2.743
  266POX    C1R 4553   3.288   6.852   2.841
  266POX     CZ 4554   3.427   4.774   1.895
  266POX     OZ 4555   3.367   4.754   2.023
  266POX    C2A 4556   3.433   4.670   2.102
  266POX    O2A 4557   3.545   4.624   2.084
  266POX    C2B 4558   3.345   4.635   2.215
  266POX    C2C 4559   3.408   4.572   2.339
  266POX    C2D 4560   3.308   4.553   2.453
  266POX    C2E 4561   3.202   4.449   2.413
  266POX    C2F 4562   3.091   4.450   2.518
  266POX    C2G 4563   3.018   4.583   2.500
  266POX    C2H 4564   2.917   4.598   2.614
  266POX    C2I 4565   2.816   4.707   2.577
  266POX    C2J 4566   2.705   4.724   2.680
  266POX    C2K 4567   2.628   4.593   2.702
  266POX    C2L 4568   2.554   4.539   2.580
  266POX    C2M 4569   2.467   4.419   2.619
  266POX    C2N 4570   2.392   4.371   2.494
  266POX    C2O 4571   2.291   4.260   2.525
  266POX    C2P 4572   2.273   4.176   2.399
  267CHL    CN1 4573   1.334   6.347   1.457
  267CHL    CN2 4574   1.383   6.345   1.222
  267CHL    CN3 4575   1.207   6.209   1.318
  267CHL    NTM 4576   1.275   6.339   1.322
  267CHL     CB 4577   1.177   6.445   1.293
  268PJ2     CA 4578   1.225   6.589   1.311
  268PJ2     OA 4579   1.230   6.632   1.447
  268PJ2      P 4580   1.237   6.789   1.478
  268PJ2     OB 4581   1.192   6.858   1.355
  268PJ2     HB 4582   1.222   6.809   1.273
  268PJ2     OG 4583   1.157   6.808   1.602
  268PJ2     HG 4584   1.099   6.889   1.595
  268PJ2     OD 4585   1.393   6.819   1.504
  269POX     CD 4586   1.441   6.773   1.631
  269POX     CE 4587   1.585   6.817   1.656
  269POX     OE 4588   1.654   6.725   1.741
  269POX    C1A 4589   1.720   6.618   1.697
  269POX    O1A 4590   1.755   6.616   1.579
  269POX    C1B 4591   1.754   6.513   1.795
  269POX    C1C 4592   1.791   6.383   1.724
  269POX    C1D 4593   1.844   6.282   1.826
  269POX    C1E 4594   1.979   6.320   1.886
  269POX    C1F 4595   2.020   6.214   1.989
  269POX    C1G 4596   2.171   6.221   2.010
  269POX    C1H 4597   2.216   6.133   2.127
  269POX    C1I 4598   2.365   6.107   2.103
  269POX    C1J 4599   2.461   6.164   2.177
  269POX    C1K 4600   2.448   6.270   2.286
  269POX    C1L 4601   2.401   6.213   2.420
  269POX    C1M 4602   2.387   6.326   2.521
  269POX    C1N 4603   2.346   6.271   2.658
  269POX    C1O 4604   2.267   6.363   2.752
  269POX    C1P 4605   2.190   6.273   2.849
  269POX    C1Q 4606   2.103   6.362   2.937
  269POX    C1R 4607   2.186   6.452   3.028
  269POX     CZ 4608   1.594   6.963   1.701
  269POX     OZ 4609   1.524   6.992   1.822
  269POX    C2A 4610   1.568   7.103   1.879
  269POX    O2A 4611   1.620   7.198   1.821
  269POX    C2B 4612   1.498   7.110   2.010
  269POX    C2C 4613   1.557   7.132   2.149
  269POX    C2D 4614   1.450   7.191   2.240
  269POX    C2E 4615   1.499   7.188   2.385
  269POX    C2F 4616   1.387   7.216   2.485
  269POX    C2G 4617   1.428   7.178   2.627
  269POX    C2H 4618   1.325   7.230   2.728
  269POX    C2I 4619   1.366   7.241   2.875
  269POX    C2J 4620   1.272   7.316   2.970
  269POX    C2K 4621   1.322   7.310   3.114
  269POX    C2L 4622   1.421   7.424   3.142
  269POX    C2M 4623   1.475   7.438   3.284
  269POX    C2N 4624   1.604   7.519   3.296
  269POX    C2O 4625   1.623   7.602   3.423
  269POX    C2P 4626   1.756   7.675   3.409
  270CHL    CN1 4627   0.600   6.429   1.192
  270CHL    CN2 4628   0.395   6.363   1.223
  270CHL    CN3 4629   0.480   6.534   1.370
  270CHL    NTM 4630   0.510   6.405   1.305
  270CHL     CB 4631   0.574   6.316   1.402
  271PJ2     CA 4632   0.513   6.260   1.531
  271PJ2     OA 4633   0.443   6.361   1.604
  271PJ2      P 4634   0.357   6.307   1.729
  271PJ2     OB 4635   0.263   6.415   1.766
  271PJ2     HB 4636   0.298   6.505   1.741
  271PJ2     OG 4637   0.294   6.183   1.677
  271PJ2     HG 4638   0.301   6.105   1.739
  271PJ2     OD 4639   0.471   6.291   1.841
  272POX     CD 4640   0.556   6.403   1.868
  272POX     CE 4641   0.635   6.360   1.992
  272POX     OE 4642   0.734   6.459   2.021
  272POX    C1A 4643   0.726   6.540   2.126
  272POX    O1A 4644   0.618   6.558   2.181
  272POX    C1B 4645   0.854   6.609   2.153
  272POX    C1C 4646   0.924   6.550   2.275
  272POX    C1D 4647   1.012   6.432   2.234
  272POX    C1E 4648   1.115   6.393   2.341
  272POX    C1F 4649   1.032   6.357   2.464
  272POX    C1G 4650   1.108   6.267   2.562
  272POX    C1H 4651   1.020   6.192   2.662
  272POX    C1I 4652   0.991   6.042   2.646
  272POX    C1J 4653   0.896   5.982   2.717
  272POX    C1K 4654   0.793   6.069   2.789
  272POX    C1L 4655   0.703   6.007   2.895
  272POX    C1M 4656   0.620   6.122   2.953
  272POX    C1N 4657   0.713   6.221   3.023
  272POX    C1O 4658   0.619   6.329   3.075
  272POX    C1P 4659   0.682   6.441   3.159
  272POX    C1Q 4660   0.594   6.565   3.179
  272POX    C1R 4661   0.670   6.666   3.265
  272POX     CZ 4662   0.703   6.229   1.953
  272POX     OZ 4663   0.777   6.160   2.054
  272POX    C2A 4664   0.851   6.053   2.023
  272POX    O2A 4665   0.908   6.043   1.915
  272POX    C2B 4666   0.884   5.992   2.154
  272POX    C2C 4667   0.992   5.884   2.142
  272POX    C2D 4668   1.072   5.879   2.272
  272POX    C2E 4669   1.114   5.734   2.297
  272POX    C2F 4670   1.142   5.695   2.443
  272POX    C2G 4671   1.227   5.794   2.522
  272POX    C2H 4672   1.265   5.727   2.655
  272POX    C2I 4673   1.308   5.843   2.745
  272POX    C2J 4674   1.344   5.828   2.893
  272POX    C2K 4675   1.462   5.731   2.895
  272POX    C2L 4676   1.531   5.719   3.031
  272POX    C2M 4677   1.468   5.615   3.124
  272POX    C2N 4678   1.562   5.589   3.241
  272POX    C2O 4679   1.547   5.691   3.354
  272POX    C2P 4680   1.403   5.697   3.403
  273CHL    CN1 4681   2.339   6.961   1.196
  273CHL    CN2 4682   2.213   7.021   0.999
  273CHL    CN3 4683   2.119   6.883   1.161
  273CHL    NTM 4684   2.206   7.000   1.145
  273CHL     CB 4685   2.157   7.124   1.207
  274PJ2     CA 4686   2.053   7.226   1.160
  274PJ2     OA 4687   1.922   7.169   1.171
  274PJ2      P 4688   1.810   7.270   1.227
  274PJ2     OB 4689   1.816   7.388   1.138
  274PJ2     HB 4690   1.778   7.461   1.195
  274PJ2     OG 4691   1.686   7.189   1.234
  274PJ2     HG 4692   1.718   7.095   1.238
  274PJ2     OD 4693   1.869   7.308   1.371
  275POX     CD 4694   1.849   7.196   1.458
  275POX     CE 4695   1.941   7.188   1.580
  275POX     OE 4696   1.887   7.094   1.673
  275POX    C1A 4697   1.977   7.013   1.727
  275POX    O1A 4698   2.083   6.987   1.670
  275POX    C1B 4699   1.934   6.960   1.859
  275POX    C1C 4700   1.994   7.029   1.981
  275POX    C1D 4701   1.914   6.974   2.100
  275POX    C1E 4702   1.953   7.034   2.236
  275POX    C1F 4703   1.871   6.963   2.344
  275POX    C1G 4704   1.889   7.047   2.471
  275POX    C1H 4705   1.813   6.996   2.594
  275POX    C1I 4706   1.836   7.104   2.699
  275POX    C1J 4707   1.831   7.073   2.828
  275POX    C1K 4708   1.779   6.936   2.870
  275POX    C1L 4709   1.835   6.877   3.000
  275POX    C1M 4710   1.833   6.724   2.999
  275POX    C1N 4711   1.850   6.665   3.139
  275POX    C1O 4712   1.959   6.736   3.219
  275POX    C1P 4713   1.992   6.669   3.352
  275POX    C1Q 4714   2.072   6.764   3.443
  275POX    C1R 4715   2.199   6.822   3.381
  275POX     CZ 4716   1.941   7.330   1.638
  275POX     OZ 4717   2.004   7.346   1.765
  275POX    C2A 4718   1.996   7.470   1.811
  275POX    O2A 4719   1.980   7.573   1.745
  275POX    C2B 4720   2.026   7.471   1.956
  275POX    C2C 4721   1.899   7.463   2.042
  275POX    C2D 4722   1.927   7.508   2.186
  275POX    C2E 4723   1.816   7.463   2.281
  275POX    C2F 4724   1.841   7.496   2.429
  275POX    C2G 4725   1.713   7.488   2.512
  275POX    C2H 4726   1.747   7.552   2.647
  275POX    C2I 4727   1.631   7.526   2.744
  275POX    C2J 4728   1.672   7.579   2.881
  275POX    C2K 4729   1.780   7.491   2.946
  275POX    C2L 4730   1.856   7.584   3.041
  275POX    C2M 4731   1.957   7.503   3.123
  275POX    C2N 4732   2.056   7.582   3.208
  275POX    C2O 4733   2.171   7.660   3.144
  275POX    C2P 4734   2.252   7.736   3.250
  276CHL    CN1 4735   7.010   5.290   0.880
  276CHL    CN2 4736   7.102   5.138   0.722
  276CHL    CN3 4737   7.246   5.214   0.872
  276CHL    NTM 4738   7.104   5.178   0.863
  276CHL     CB 4739   7.077   5.064   0.952
  277PJ2     CA 4740   6.947   4.985   0.960
  277PJ2     OA 4741   6.826   5.057   0.988
  277PJ2      P 4742   6.699   4.958   0.989
  277PJ2     OB 4743   6.575   5.027   1.032
  277PJ2     HB 4744   6.592   5.088   1.109
  277PJ2     OG 4745   6.707   4.867   0.872
  277PJ2     HG 4746   6.712   4.916   0.785
  277PJ2     OD 4747   6.722   4.861   1.115
  278POX     CD 4748   6.685   4.900   1.248
  278POX     CE 4749   6.716   4.790   1.349
  278POX     OE 4750   6.685   4.824   1.485
  278POX    C1A 4751   6.653   4.726   1.569
  278POX    O1A 4752   6.612   4.613   1.540
  278POX    C1B 4753   6.657   4.776   1.708
  278POX    C1C 4754   6.578   4.677   1.794
  278POX    C1D 4755   6.657   4.556   1.843
  278POX    C1E 4756   6.590   4.466   1.948
  278POX    C1F 4757   6.573   4.546   2.077
  278POX    C1G 4758   6.479   4.473   2.173
  278POX    C1H 4759   6.516   4.509   2.317
  278POX    C1I 4760   6.425   4.410   2.390
  278POX    C1J 4761   6.410   4.408   2.522
  278POX    C1K 4762   6.453   4.520   2.617
  278POX    C1L 4763   6.342   4.555   2.717
  278POX    C1M 4764   6.236   4.653   2.668
  278POX    C1N 4765   6.148   4.678   2.791
  278POX    C1O 4766   6.071   4.563   2.856
  278POX    C1P 4767   5.920   4.590   2.846
  278POX    C1Q 4768   5.837   4.477   2.908
  278POX    C1R 4769   5.870   4.457   3.056
  278POX     CZ 4770   6.868   4.776   1.338
  278POX     OZ 4771   6.924   4.706   1.449
  278POX    C2A 4772   7.043   4.740   1.498
  278POX    O2A 4773   7.102   4.840   1.458
  278POX    C2B 4774   7.083   4.670   1.622
  278POX    C2C 4775   7.036   4.753   1.743
  278POX    C2D 4776   7.071   4.680   1.872
  278POX    C2E 4777   7.001   4.758   1.984
  278POX    C2F 4778   7.014   4.683   2.116
  278POX    C2G 4779   6.978   4.775   2.233
  278POX    C2H 4780   6.828   4.803   2.249
  278POX    C2I 4781   6.788   4.901   2.360
  278POX    C2J 4782   6.636   4.896   2.370
  278POX    C2K 4783   6.593   4.983   2.489
  278POX    C2L 4784   6.598   4.905   2.621
  278POX    C2M 4785   6.562   4.989   2.744
  278POX    C2N 4786   6.568   4.910   2.874
  278POX    C2O 4787   6.719   4.884   2.885
  278POX    C2P 4788   6.811   5.000   2.921
  279CHL    CN1 4789   6.679   3.417   0.965
  279CHL    CN2 4790   6.586   3.380   1.172
  279CHL    CN3 4791   6.828   3.371   1.114
  279CHL    NTM 4792   6.691   3.330   1.082
  279CHL     CB 4793   6.665   3.193   1.034
  280PJ2     CA 4794   6.674   3.068   1.122
  280PJ2     OA 4795   6.601   3.064   1.245
  280PJ2      P 4796   6.620   2.921   1.315
  280PJ2     OB 4797   6.558   2.820   1.225
  280PJ2     HB 4798   6.511   2.862   1.148
  280PJ2     OG 4799   6.766   2.919   1.339
  280PJ2     HG 4800   6.792   2.838   1.391
  280PJ2     OD 4801   6.543   2.903   1.455
  281POX     CD 4802   6.566   2.986   1.569
  281POX     CE 4803   6.443   3.051   1.634
  281POX     OE 4804   6.493   3.155   1.719
  281POX    C1A 4805   6.422   3.266   1.731
  281POX    O1A 4806   6.309   3.279   1.684
  281POX    C1B 4807   6.474   3.359   1.834
  281POX    C1C 4808   6.408   3.356   1.971
  281POX    C1D 4809   6.485   3.455   2.059
  281POX    C1E 4810   6.425   3.469   2.199
  281POX    C1F 4811   6.507   3.578   2.269
  281POX    C1G 4812   6.471   3.589   2.417
  281POX    C1H 4813   6.557   3.487   2.492
  281POX    C1I 4814   6.519   3.477   2.640
  281POX    C1J 4815   6.587   3.538   2.736
  281POX    C1K 4816   6.697   3.638   2.697
  281POX    C1L 4817   6.777   3.696   2.813
  281POX    C1M 4818   6.889   3.603   2.862
  281POX    C1N 4819   6.994   3.547   2.767
  281POX    C1O 4820   7.108   3.468   2.831
  281POX    C1P 4821   7.222   3.428   2.738
  281POX    C1Q 4822   7.313   3.327   2.809
  281POX    C1R 4823   7.416   3.284   2.704
  281POX     CZ 4824   6.343   2.948   1.686
  281POX     OZ 4825   6.367   2.861   1.797
  281POX    C2A 4826   6.276   2.766   1.814
  281POX    O2A 4827   6.207   2.723   1.722
  281POX    C2B 4828   6.301   2.696   1.942
  281POX    C2C 4829   6.241   2.779   2.056
  281POX    C2D 4830   6.266   2.706   2.188
  281POX    C2E 4831   6.202   2.770   2.312
  281POX    C2F 4832   6.230   2.686   2.437
  281POX    C2G 4833   6.137   2.564   2.432
  281POX    C2H 4834   6.008   2.581   2.512
  281POX    C2I 4835   6.051   2.601   2.658
  281POX    C2J 4836   5.926   2.608   2.746
  281POX    C2K 4837   5.969   2.667   2.880
  281POX    C2L 4838   6.023   2.556   2.970
  281POX    C2M 4839   5.919   2.463   3.031
  281POX    C2N 4840   5.974   2.336   3.098
  281POX    C2O 4841   6.053   2.250   3.000
  281POX    C2P 4842   6.116   2.134   3.077
  282CHL    CN1 4843   0.459   8.029   1.441
  282CHL    CN2 4844   0.224   7.970   1.450
  282CHL    CN3 4845   0.396   7.801   1.472
  282CHL    NTM 4846   0.358   7.927   1.407
  282CHL     CB 4847   0.363   7.892   1.265
  283PJ2     CA 4848   0.350   7.987   1.146
  283PJ2     OA 4849   0.230   8.064   1.162
  283PJ2      P 4850   0.207   8.191   1.066
  283PJ2     OB 4851   0.306   8.172   0.958
  283PJ2     HB 4852   0.268   8.112   0.888
  283PJ2     OG 4853   0.068   8.169   1.020
  283PJ2     HG 4854   0.045   8.215   0.934
  283PJ2     OD 4855   0.211   8.316   1.169
  284POX     CD 4856   0.321   8.317   1.261
  284POX     CE 4857   0.314   8.454   1.329
  284POX     OE 4858   0.409   8.475   1.433
  284POX    C1A 4859   0.495   8.574   1.411
  284POX    O1A 4860   0.474   8.660   1.324
  284POX    C1B 4861   0.587   8.589   1.525
  284POX    C1C 4862   0.686   8.706   1.521
  284POX    C1D 4863   0.761   8.709   1.654
  284POX    C1E 4864   0.670   8.739   1.774
  284POX    C1F 4865   0.767   8.728   1.892
  284POX    C1G 4866   0.699   8.795   2.012
  284POX    C1H 4867   0.769   8.782   2.148
  284POX    C1I 4868   0.784   8.632   2.178
  284POX    C1J 4869   0.755   8.585   2.298
  284POX    C1K 4870   0.691   8.676   2.404
  284POX    C1L 4871   0.707   8.610   2.541
  284POX    C1M 4872   0.663   8.708   2.650
  284POX    C1N 4873   0.684   8.644   2.788
  284POX    C1O 4874   0.626   8.738   2.895
  284POX    C1P 4875   0.616   8.682   3.037
  284POX    C1Q 4876   0.745   8.647   3.111
  284POX    C1R 4877   0.854   8.754   3.115
  284POX     CZ 4878   0.173   8.461   1.389
  284POX     OZ 4879   0.150   8.388   1.509
  284POX    C2A 4880   0.052   8.430   1.588
  284POX    O2A 4881  -0.012   8.535   1.574
  284POX    C2B 4882   0.004   8.335   1.690
  284POX    C2C 4883   0.039   8.386   1.830
  284POX    C2D 4884   0.005   8.278   1.933
  284POX    C2E 4885   0.072   8.312   2.066
  284POX    C2F 4886   0.047   8.198   2.165
  284POX    C2G 4887   0.131   8.229   2.289
  284POX    C2H 4888   0.094   8.125   2.395
  284POX    C2I 4889   0.098   7.973   2.374
  284POX    C2J 4890   0.048   7.914   2.506
  284POX    C2K 4891   0.078   7.765   2.517
  284POX    C2L 4892   0.031   7.706   2.650
  284POX    C2M 4893   0.071   7.559   2.651
  284POX    C2N 4894   0.015   7.487   2.774
  284POX    C2O 4895   0.074   7.346   2.787
  284POX    C2P 4896   0.007   7.260   2.894
  285CHL    CN1 4897   0.485   5.230   1.354
  285CHL    CN2 4898   0.433   5.426   1.507
  285CHL    CN3 4899   0.332   5.396   1.301
  285CHL    NTM 4900   0.458   5.373   1.372
  285CHL     CB 4901   0.566   5.444   1.302
  286PJ2     CA 4902   0.587   5.595   1.305
  286PJ2     OA 4903   0.481   5.678   1.256
  286PJ2      P 4904   0.500   5.828   1.311
  286PJ2     OB 4905   0.629   5.870   1.252
  286PJ2     HB 4906   0.696   5.797   1.243
  286PJ2     OG 4907   0.376   5.905   1.283
  286PJ2     HG 4908   0.315   5.837   1.242
  286PJ2     OD 4909   0.523   5.802   1.468
  287POX     CD 4910   0.474   5.898   1.563
  287POX     CE 4911   0.504   5.853   1.707
  287POX     OE 4912   0.458   5.941   1.810
  287POX    C1A 4913   0.370   5.897   1.900
  287POX    O1A 4914   0.281   5.816   1.875
  287POX    C1B 4915   0.368   5.982   2.022
  287POX    C1C 4916   0.266   6.094   2.005
  287POX    C1D 4917   0.268   6.198   2.118
  287POX    C1E 4918   0.158   6.301   2.091
  287POX    C1F 4919   0.136   6.415   2.190
  287POX    C1G 4920   0.112   6.370   2.334
  287POX    C1H 4921  -0.034   6.335   2.364
  287POX    C1I 4922  -0.058   6.286   2.507
  287POX    C1J 4923  -0.152   6.319   2.594
  287POX    C1K 4924  -0.247   6.437   2.574
  287POX    C1L 4925  -0.366   6.424   2.670
  287POX    C1M 4926  -0.470   6.532   2.639
  287POX    C1N 4927  -0.608   6.509   2.700
  287POX    C1O 4928  -0.704   6.600   2.624
  287POX    C1P 4929  -0.840   6.530   2.615
  287POX    C1Q 4930  -0.908   6.524   2.752
  287POX    C1R 4931  -0.927   6.668   2.802
  287POX     CZ 4932   0.640   5.791   1.738
  287POX     OZ 4933   0.670   5.747   1.870
  287POX    C2A 4934   0.632   5.626   1.912
  287POX    O2A 4935   0.543   5.563   1.854
  287POX    C2B 4936   0.684   5.610   2.049
  287POX    C2C 4937   0.571   5.615   2.152
  287POX    C2D 4938   0.614   5.646   2.296
  287POX    C2E 4939   0.701   5.541   2.366
  287POX    C2F 4940   0.739   5.572   2.510
  287POX    C2G 4941   0.834   5.479   2.586
  287POX    C2H 4942   0.759   5.357   2.639
  287POX    C2I 4943   0.862   5.261   2.699
  287POX    C2J 4944   0.800   5.124   2.722
  287POX    C2K 4945   0.898   5.013   2.762
  287POX    C2L 4946   0.951   5.021   2.906
  287POX    C2M 4947   1.040   4.904   2.950
  287POX    C2N 4948   1.094   4.905   3.093
  287POX    C2O 4949   1.212   4.816   3.132
  287POX    C2P 4950   1.174   4.668   3.135
  288CHL    CN1 4951   1.296   7.754   0.863
  288CHL    CN2 4952   1.107   7.889   0.937
  288CHL    CN3 4953   1.254   7.806   1.089
  288CHL    NTM 4954   1.189   7.770   0.963
  288CHL     CB 4955   1.117   7.642   0.970
  289PJ2     CA 4956   0.976   7.637   1.030
  289PJ2     OA 4957   0.963   7.681   1.165
  289PJ2      P 4958   0.968   7.549   1.257
  289PJ2     OB 4959   0.832   7.500   1.229
  289PJ2     HB 4960   0.839   7.418   1.172
  289PJ2     OG 4961   1.087   7.470   1.217
  289PJ2     HG 4962   1.151   7.530   1.168
  289PJ2     OD 4963   0.995   7.636   1.390
  290POX     CD 4964   1.064   7.559   1.489
  290POX     CE 4965   1.077   7.640   1.618
  290POX     OE 4966   1.169   7.591   1.715
  290POX    C1A 4967   1.298   7.621   1.701
  290POX    O1A 4968   1.325   7.714   1.625
  290POX    C1B 4969   1.386   7.555   1.800
  290POX    C1C 4970   1.408   7.629   1.932
  290POX    C1D 4971   1.459   7.532   2.039
  290POX    C1E 4972   1.468   7.602   2.175
  290POX    C1F 4973   1.334   7.648   2.233
  290POX    C1G 4974   1.348   7.694   2.378
  290POX    C1H 4975   1.430   7.821   2.402
  290POX    C1I 4976   1.447   7.861   2.548
  290POX    C1J 4977   1.469   7.982   2.600
  290POX    C1K 4978   1.486   8.111   2.520
  290POX    C1L 4979   1.549   8.212   2.616
  290POX    C1M 4980   1.595   8.334   2.536
  290POX    C1N 4981   1.649   8.449   2.622
  290POX    C1O 4982   1.788   8.424   2.683
  290POX    C1P 4983   1.854   8.553   2.732
  290POX    C1Q 4984   1.984   8.538   2.812
  290POX    C1R 4985   1.937   8.524   2.957
  290POX     CZ 4986   0.937   7.676   1.668
  290POX     OZ 4987   0.937   7.786   1.760
  290POX    C2A 4988   0.816   7.819   1.804
  290POX    O2A 4989   0.715   7.780   1.746
  290POX    C2B 4990   0.824   7.913   1.918
  290POX    C2C 4991   0.734   7.899   2.042
  290POX    C2D 4992   0.734   7.759   2.103
  290POX    C2E 4993   0.872   7.712   2.150
  290POX    C2F 4994   0.856   7.594   2.246
  290POX    C2G 4995   0.982   7.597   2.332
  290POX    C2H 4996   1.018   7.468   2.405
  290POX    C2I 4997   0.904   7.438   2.503
  290POX    C2J 4998   0.958   7.366   2.627
  290POX    C2K 4999   0.850   7.303   2.714
  290POX    C2L 5000   0.907   7.202   2.814
  290POX    C2M 5001   0.846   7.217   2.953
  290POX    C2N 5002   0.941   7.155   3.055
  290POX    C2O 5003   0.928   7.002   3.050
  290POX    C2P 5004   0.951   6.921   3.178
  291CHL    CN1 5005   7.901   4.643   0.734
  291CHL    CN2 5006   7.768   4.499   0.885
  291CHL    CN3 5007   7.808   4.441   0.654
  291CHL    NTM 5008   7.863   4.506   0.773
  291CHL     CB 5009   7.984   4.427   0.802
  292PJ2     CA 5010   8.068   4.469   0.922
  292PJ2     OA 5011   8.178   4.378   0.939
  292PJ2      P 5012   8.303   4.446   1.014
  292PJ2     OB 5013   8.417   4.357   0.981
  292PJ2     HB 5014   8.389   4.261   0.975
  292PJ2     OG 5015   8.321   4.583   0.960
  292PJ2     HG 5016   8.384   4.594   0.883
  292PJ2     OD 5017   8.250   4.454   1.166
  293POX     CD 5018   8.282   4.348   1.256
  293POX     CE 5019   8.202   4.358   1.386
  293POX     OE 5020   8.281   4.307   1.494
  293POX    C1A 5021   8.372   4.386   1.551
  293POX    O1A 5022   8.413   4.491   1.504
  293POX    C1B 5023   8.441   4.310   1.658
  293POX    C1C 5024   8.408   4.353   1.801
  293POX    C1D 5025   8.447   4.501   1.814
  293POX    C1E 5026   8.385   4.536   1.950
  293POX    C1F 5027   8.421   4.675   2.002
  293POX    C1G 5028   8.353   4.776   1.909
  293POX    C1H 5029   8.400   4.913   1.959
  293POX    C1I 5030   8.343   5.015   1.861
  293POX    C1J 5031   8.388   5.138   1.837
  293POX    C1K 5032   8.496   5.206   1.921
  293POX    C1L 5033   8.564   5.325   1.852
  293POX    C1M 5034   8.663   5.381   1.954
  293POX    C1N 5035   8.612   5.443   2.084
  293POX    C1O 5036   8.729   5.456   2.182
  293POX    C1P 5037   8.675   5.489   2.321
  293POX    C1Q 5038   8.787   5.519   2.421
  293POX    C1R 5039   8.893   5.408   2.427
  293POX     CZ 5040   8.060   4.303   1.370
  293POX     OZ 5041   7.954   4.371   1.438
  293POX    C2A 5042   7.826   4.337   1.421
  293POX    O2A 5043   7.797   4.253   1.336
  293POX    C2B 5044   7.719   4.406   1.497
  293POX    C2C 5045   7.678   4.314   1.612
  293POX    C2D 5046   7.591   4.380   1.720
  293POX    C2E 5047   7.536   4.264   1.803
  293POX    C2F 5048   7.500   4.324   1.939
  293POX    C2G 5049   7.620   4.331   2.035
  293POX    C2H 5050   7.576   4.393   2.168
  293POX    C2I 5051   7.489   4.289   2.239
  293POX    C2J 5052   7.436   4.357   2.365
  293POX    C2K 5053   7.297   4.313   2.411
  293POX    C2L 5054   7.245   4.386   2.536
  293POX    C2M 5055   7.325   4.354   2.662
  293POX    C2N 5056   7.324   4.472   2.758
  293POX    C2O 5057   7.364   4.419   2.896
  293POX    C2P 5058   7.517   4.419   2.904
  294CHL    CN1 5059   9.144   4.051   1.168
  294CHL    CN2 5060   8.916   4.153   1.200
  294CHL    CN3 5061   9.029   4.062   1.376
  294CHL    NTM 5062   9.053   4.133   1.249
  294CHL     CB 5063   9.107   4.265   1.282
  295PJ2     CA 5064   9.251   4.283   1.332
  295PJ2     OA 5065   9.277   4.238   1.465
  295PJ2      P 5066   9.411   4.302   1.528
  295PJ2     OB 5067   9.505   4.278   1.416
  295PJ2     HB 5068   9.488   4.186   1.381
  295PJ2     OG 5069   9.366   4.436   1.572
  295PJ2     HG 5070   9.448   4.488   1.597
  295PJ2     OD 5071   9.452   4.200   1.646
  296POX     CD 5072   9.389   4.229   1.771
  296POX     CE 5073   9.395   4.118   1.877
  296POX     OE 5074   9.295   4.130   1.979
  296POX    C1A 5075   9.264   4.028   2.060
  296POX    O1A 5076   9.330   3.926   2.041
  296POX    C1B 5077   9.170   4.055   2.171
  296POX    C1C 5078   9.025   4.029   2.130
  296POX    C1D 5079   8.924   4.052   2.242
  296POX    C1E 5080   8.910   3.959   2.362
  296POX    C1F 5081   8.811   4.016   2.464
  296POX    C1G 5082   8.784   3.931   2.588
  296POX    C1H 5083   8.908   3.912   2.675
  296POX    C1I 5084   8.874   3.831   2.801
  296POX    C1J 5085   8.981   3.775   2.856
  296POX    C1K 5086   9.130   3.799   2.832
  296POX    C1L 5087   9.200   3.663   2.828
  296POX    C1M 5088   9.353   3.663   2.827
  296POX    C1N 5089   9.408   3.720   2.696
  296POX    C1O 5090   9.557   3.694   2.673
  296POX    C1P 5091   9.591   3.725   2.527
  296POX    C1Q 5092   9.628   3.872   2.511
  296POX    C1R 5093   9.568   3.945   2.390
  296POX     CZ 5094   9.540   4.094   1.917
  296POX     OZ 5095   9.599   4.185   2.010
  296POX    C2A 5096   9.710   4.156   2.077
  296POX    O2A 5097   9.753   4.041   2.082
  296POX    C2B 5098   9.774   4.266   2.153
  296POX    C2C 5099   9.750   4.244   2.303
  296POX    C2D 5100   9.787   4.364   2.390
  296POX    C2E 5101   9.939   4.379   2.390
  296POX    C2F 5102   9.999   4.446   2.514
  296POX    C2G 5103  10.149   4.471   2.495
  296POX    C2H 5104  10.212   4.566   2.598
  296POX    C2I 5105  10.355   4.602   2.557
  296POX    C2J 5106  10.411   4.708   2.652
  296POX    C2K 5107  10.529   4.782   2.590
  296POX    C2L 5108  10.656   4.697   2.603
  296POX    C2M 5109  10.709   4.695   2.746
  296POX    C2N 5110  10.817   4.593   2.781
  296POX    C2O 5111  10.771   4.448   2.801
  296POX    C2P 5112  10.882   4.356   2.851
  297CHL    CN1 5113   7.657   6.030   1.218
  297CHL    CN2 5114   7.604   5.865   1.047
  297CHL    CN3 5115   7.832   5.919   1.085
  297CHL    NTM 5116   7.695   5.973   1.088
  297CHL     CB 5117   7.695   6.083   0.990
  298PJ2     CA 5118   7.572   6.162   0.944
  298PJ2     OA 5119   7.466   6.086   0.886
  298PJ2      P 5120   7.327   6.167   0.893
  298PJ2     OB 5121   7.354   6.313   0.885
  298PJ2     HB 5122   7.285   6.356   0.828
  298PJ2     OG 5123   7.242   6.093   0.798
  298PJ2     HG 5124   7.255   6.126   0.704
  298PJ2     OD 5125   7.275   6.141   1.043
  299POX     CD 5126   7.224   6.010   1.069
  299POX     CE 5127   7.220   5.979   1.219
  299POX     OE 5128   7.183   5.843   1.246
  299POX    C1A 5129   7.281   5.776   1.307
  299POX    O1A 5130   7.390   5.829   1.324
  299POX    C1B 5131   7.237   5.641   1.346
  299POX    C1C 5132   7.275   5.572   1.477
  299POX    C1D 5133   7.220   5.648   1.598
  299POX    C1E 5134   7.298   5.760   1.667
  299POX    C1F 5135   7.430   5.706   1.724
  299POX    C1G 5136   7.484   5.797   1.835
  299POX    C1H 5137   7.560   5.705   1.932
  299POX    C1I 5138   7.566   5.775   2.067
  299POX    C1J 5139   7.650   5.750   2.167
  299POX    C1K 5140   7.751   5.638   2.143
  299POX    C1L 5141   7.854   5.640   2.256
  299POX    C1M 5142   7.808   5.587   2.392
  299POX    C1N 5143   7.930   5.621   2.479
  299POX    C1O 5144   7.927   5.592   2.629
  299POX    C1P 5145   7.896   5.444   2.652
  299POX    C1Q 5146   7.894   5.415   2.802
  299POX    C1R 5147   7.918   5.270   2.842
  299POX     CZ 5148   7.136   6.091   1.280
  299POX     OZ 5149   7.039   6.053   1.378
  299POX    C2A 5150   6.945   6.134   1.426
  299POX    O2A 5151   6.937   6.250   1.386
  299POX    C2B 5152   6.860   6.080   1.534
  299POX    C2C 5153   6.908   6.110   1.676
  299POX    C2D 5154   7.020   6.021   1.730
  299POX    C2E 5155   7.005   5.988   1.879
  299POX    C2F 5156   7.133   5.937   1.944
  299POX    C2G 5157   7.140   5.929   2.097
  299POX    C2H 5158   7.022   5.848   2.152
  299POX    C2I 5159   7.047   5.812   2.299
  299POX    C2J 5160   7.115   5.924   2.379
  299POX    C2K 5161   7.082   5.913   2.528
  299POX    C2L 5162   7.135   6.033   2.605
  299POX    C2M 5163   7.114   6.032   2.757
  299POX    C2N 5164   7.182   6.155   2.817
  299POX    C2O 5165   7.185   6.141   2.969
  299POX    C2P 5166   7.056   6.086   3.031
  300CHL    CN1 5167   6.489   7.759   0.720
  300CHL    CN2 5168   6.689   7.644   0.671
  300CHL    CN3 5169   6.489   7.522   0.678
  300CHL    NTM 5170   6.561   7.632   0.742
  300CHL     CB 5171   6.602   7.621   0.883
  301PJ2     CA 5172   6.505   7.584   0.995
  301PJ2     OA 5173   6.381   7.656   0.995
  301PJ2      P 5174   6.276   7.576   1.087
  301PJ2     OB 5175   6.160   7.660   1.047
  301PJ2     HB 5176   6.103   7.594   0.997
  301PJ2     OG 5177   6.282   7.431   1.059
  301PJ2     HG 5178   6.378   7.411   1.079
  301PJ2     OD 5179   6.311   7.648   1.227
  302POX     CD 5180   6.393   7.573   1.317
  302POX     CE 5181   6.393   7.639   1.455
  302POX     OE 5182   6.510   7.601   1.528
  302POX    C1A 5183   6.554   7.694   1.612
  302POX    O1A 5184   6.521   7.809   1.587
  302POX    C1B 5185   6.664   7.644   1.698
  302POX    C1C 5186   6.775   7.748   1.709
  302POX    C1D 5187   6.913   7.685   1.729
  302POX    C1E 5188   7.022   7.789   1.705
  302POX    C1F 5189   7.154   7.715   1.728
  302POX    C1G 5190   7.283   7.795   1.712
  302POX    C1H 5191   7.392   7.700   1.760
  302POX    C1I 5192   7.523   7.757   1.704
  302POX    C1J 5193   7.631   7.681   1.702
  302POX    C1K 5194   7.621   7.532   1.733
  302POX    C1L 5195   7.742   7.485   1.814
  302POX    C1M 5196   7.729   7.340   1.861
  302POX    C1N 5197   7.862   7.284   1.911
  302POX    C1O 5198   7.819   7.148   1.966
  302POX    C1P 5199   7.729   7.143   2.090
  302POX    C1Q 5200   7.728   6.997   2.136
  302POX    C1R 5201   7.637   6.958   2.252
  302POX     CZ 5202   6.260   7.600   1.520
  302POX     OZ 5203   6.244   7.630   1.659
  302POX    C2A 5204   6.214   7.750   1.707
  302POX    O2A 5205   6.132   7.805   1.634
  302POX    C2B 5206   6.241   7.778   1.850
  302POX    C2C 5207   6.229   7.928   1.875
  302POX    C2D 5208   6.237   7.957   2.025
  302POX    C2E 5209   6.152   7.887   2.131
  302POX    C2F 5210   6.134   7.951   2.269
  302POX    C2G 5211   6.217   7.880   2.375
  302POX    C2H 5212   6.182   7.735   2.407
  302POX    C2I 5213   6.230   7.688   2.544
  302POX    C2J 5214   6.383   7.686   2.557
  302POX    C2K 5215   6.426   7.654   2.701
  302POX    C2L 5216   6.579   7.647   2.713
  302POX    C2M 5217   6.636   7.630   2.854
  302POX    C2N 5218   6.599   7.495   2.915
  302POX    C2O 5219   6.643   7.479   3.061
  302POX    C2P 5220   6.593   7.345   3.115
  303CHL    CN1 5221   7.382   3.515   1.479
  303CHL    CN2 5222   7.228   3.336   1.457
  303CHL    CN3 5223   7.333   3.362   1.656
  303CHL    NTM 5224   7.359   3.374   1.512
  303CHL     CB 5225   7.470   3.282   1.487
  304PJ2     CA 5226   7.532   3.249   1.351
  304PJ2     OA 5227   7.571   3.363   1.274
  304PJ2      P 5228   7.722   3.353   1.218
  304PJ2     OB 5229   7.728   3.485   1.151
  304PJ2     HB 5230   7.672   3.555   1.196
  304PJ2     OG 5231   7.711   3.234   1.131
  304PJ2     HG 5232   7.668   3.161   1.183
  304PJ2     OD 5233   7.806   3.364   1.354
  305POX     CD 5234   7.808   3.494   1.413
  305POX     CE 5235   7.871   3.500   1.553
  305POX     OE 5236   7.828   3.621   1.615
  305POX    C1A 5237   7.733   3.609   1.707
  305POX    O1A 5238   7.647   3.520   1.701
  305POX    C1B 5239   7.714   3.731   1.788
  305POX    C1C 5240   7.647   3.706   1.924
  305POX    C1D 5241   7.663   3.830   2.012
  305POX    C1E 5242   7.571   3.807   2.132
  305POX    C1F 5243   7.602   3.906   2.244
  305POX    C1G 5244   7.523   3.871   2.371
  305POX    C1H 5245   7.545   3.728   2.419
  305POX    C1I 5246   7.432   3.675   2.508
  305POX    C1J 5247   7.325   3.619   2.452
  305POX    C1K 5248   7.328   3.581   2.303
  305POX    C1L 5249   7.305   3.432   2.282
  305POX    C1M 5250   7.281   3.398   2.134
  305POX    C1N 5251   7.240   3.251   2.136
  305POX    C1O 5252   7.206   3.204   1.995
  305POX    C1P 5253   7.162   3.058   2.004
  305POX    C1Q 5254   7.120   3.019   1.862
  305POX    C1R 5255   7.241   3.006   1.769
  305POX     CZ 5256   8.023   3.499   1.535
  305POX     OZ 5257   8.098   3.506   1.656
  305POX    C2A 5258   8.231   3.507   1.646
  305POX    O2A 5259   8.290   3.530   1.540
  305POX    C2B 5260   8.289   3.479   1.779
  305POX    C2C 5261   8.371   3.597   1.830
  305POX    C2D 5262   8.292   3.705   1.904
  305POX    C2E 5263   8.228   3.653   2.033
  305POX    C2F 5264   8.133   3.756   2.094
  305POX    C2G 5265   8.056   3.695   2.211
  305POX    C2H 5266   8.019   3.810   2.306
  305POX    C2I 5267   8.009   3.753   2.448
  305POX    C2J 5268   7.974   3.860   2.551
  305POX    C2K 5269   7.952   3.793   2.686
  305POX    C2L 5270   7.814   3.731   2.702
  305POX    C2M 5271   7.812   3.637   2.823
  305POX    C2N 5272   7.821   3.716   2.954
  305POX    C2O 5273   7.853   3.621   3.069
  305POX    C2P 5274   7.728   3.537   3.097
  306CHL    CN1 5275   0.475   4.845   1.269
  306CHL    CN2 5276   0.519   4.647   1.132
  306CHL    CN3 5277   0.648   4.690   1.324
  306CHL    NTM 5278   0.513   4.703   1.267
  306CHL     CB 5279   0.423   4.621   1.350
  307PJ2     CA 5280   0.271   4.625   1.328
  307PJ2     OA 5281   0.214   4.563   1.212
  307PJ2      P 5282   0.084   4.646   1.166
  307PJ2     OB 5283   0.111   4.791   1.172
  307PJ2     HB 5284   0.112   4.827   1.078
  307PJ2     OG 5285   0.022   4.590   1.044
  307PJ2     HG 5286  -0.056   4.642   1.008
  307PJ2     OD 5287  -0.016   4.608   1.285
  308POX     CD 5288  -0.090   4.718   1.340
  308POX     CE 5289  -0.164   4.673   1.466
  308POX     OE 5290  -0.189   4.791   1.543
  308POX    C1A 5291  -0.293   4.784   1.626
  308POX    O1A 5292  -0.388   4.712   1.597
  308POX    C1B 5293  -0.294   4.891   1.728
  308POX    C1C 5294  -0.327   4.841   1.869
  308POX    C1D 5295  -0.314   4.945   1.981
  308POX    C1E 5296  -0.379   4.892   2.109
  308POX    C1F 5297  -0.384   5.010   2.207
  308POX    C1G 5298  -0.444   4.980   2.344
  308POX    C1H 5299  -0.594   4.975   2.315
  308POX    C1I 5300  -0.682   4.949   2.437
  308POX    C1J 5301  -0.758   5.041   2.496
  308POX    C1K 5302  -0.778   5.182   2.438
  308POX    C1L 5303  -0.913   5.249   2.465
  308POX    C1M 5304  -0.928   5.363   2.365
  308POX    C1N 5305  -0.938   5.320   2.219
  308POX    C1O 5306  -0.961   5.453   2.146
  308POX    C1P 5307  -0.957   5.427   1.995
  308POX    C1Q 5308  -0.999   5.541   1.902
  308POX    C1R 5309  -0.884   5.639   1.879
  308POX     CZ 5310  -0.082   4.579   1.555
  308POX     OZ 5311  -0.139   4.511   1.667
  308POX    C2A 5312  -0.121   4.381   1.689
  308POX    O2A 5313  -0.130   4.312   1.587
  308POX    C2B 5314  -0.166   4.342   1.825
  308POX    C2C 5315  -0.303   4.399   1.862
  308POX    C2D 5316  -0.342   4.386   2.009
  308POX    C2E 5317  -0.267   4.488   2.095
  308POX    C2F 5318  -0.316   4.484   2.240
  308POX    C2G 5319  -0.239   4.580   2.331
  308POX    C2H 5320  -0.310   4.591   2.466
  308POX    C2I 5321  -0.224   4.674   2.561
  308POX    C2J 5322  -0.296   4.707   2.693
  308POX    C2K 5323  -0.427   4.782   2.675
  308POX    C2L 5324  -0.493   4.797   2.813
  308POX    C2M 5325  -0.644   4.822   2.811
  308POX    C2N 5326  -0.730   4.707   2.758
  308POX    C2O 5327  -0.873   4.744   2.718
  308POX    C2P 5328  -0.933   4.631   2.634
  309CHL    CN1 5329   2.756   6.602   1.384
  309CHL    CN2 5330   2.595   6.703   1.242
  309CHL    CN3 5331   2.562   6.482   1.323
  309CHL    NTM 5332   2.662   6.576   1.273
  309CHL     CB 5333   2.738   6.532   1.155
  310PJ2     CA 5334   2.810   6.397   1.159
  310PJ2     OA 5335   2.735   6.280   1.190
  310PJ2      P 5336   2.815   6.148   1.142
  310PJ2     OB 5337   2.706   6.056   1.104
  310PJ2     HB 5338   2.747   5.992   1.039
  310PJ2     OG 5339   2.886   6.194   1.021
  310PJ2     HG 5340   2.920   6.130   0.952
  310PJ2     OD 5341   2.906   6.100   1.266
  311POX     CD 5342   2.836   6.016   1.358
  311POX     CE 5343   2.881   5.870   1.361
  311POX     OE 5344   2.782   5.797   1.434
  311POX    C1A 5345   2.761   5.669   1.405
  311POX    O1A 5346   2.792   5.615   1.299
  311POX    C1B 5347   2.663   5.613   1.500
  311POX    C1C 5348   2.725   5.539   1.618
  311POX    C1D 5349   2.821   5.626   1.699
  311POX    C1E 5350   2.734   5.729   1.772
  311POX    C1F 5351   2.811   5.830   1.857
  311POX    C1G 5352   2.724   5.911   1.953
  311POX    C1H 5353   2.799   6.025   2.023
  311POX    C1I 5354   2.881   5.960   2.135
  311POX    C1J 5355   2.904   6.011   2.256
  311POX    C1K 5356   2.839   6.138   2.309
  311POX    C1L 5357   2.929   6.228   2.393
  311POX    C1M 5358   2.843   6.341   2.452
  311POX    C1N 5359   2.793   6.448   2.356
  311POX    C1O 5360   2.704   6.546   2.433
  311POX    C1P 5361   2.688   6.674   2.350
  311POX    C1Q 5362   2.821   6.745   2.377
  311POX    C1R 5363   2.832   6.878   2.303
  311POX     CZ 5364   3.024   5.860   1.415
  311POX     OZ 5365   3.070   5.912   1.540
  311POX    C2A 5366   3.186   5.869   1.591
  311POX    O2A 5367   3.264   5.807   1.520
  311POX    C2B 5368   3.211   5.918   1.728
  311POX    C2C 5369   3.353   5.971   1.752
  311POX    C2D 5370   3.375   6.005   1.899
  311POX    C2E 5371   3.517   6.050   1.936
  311POX    C2F 5372   3.540   6.196   1.893
  311POX    C2G 5373   3.670   6.268   1.928
  311POX    C2H 5374   3.693   6.266   2.079
  311POX    C2I 5375   3.812   6.358   2.108
  311POX    C2J 5376   3.861   6.340   2.251
  311POX    C2K 5377   3.765   6.362   2.369
  311POX    C2L 5378   3.847   6.362   2.498
  311POX    C2M 5379   3.751   6.383   2.615
  311POX    C2N 5380   3.821   6.354   2.748
  311POX    C2O 5381   3.726   6.368   2.867
  311POX    C2P 5382   3.779   6.301   2.994
  312CHL    CN1 5383   6.820   5.759   0.741
  312CHL    CN2 5384   6.667   5.757   0.560
  312CHL    CN3 5385   6.758   5.966   0.651
  312CHL    NTM 5386   6.707   5.831   0.681
  312CHL     CB 5387   6.589   5.847   0.766
  313PJ2     CA 5388   6.514   5.717   0.792
  313PJ2     OA 5389   6.594   5.625   0.867
  313PJ2      P 5390   6.520   5.483   0.857
  313PJ2     OB 5391   6.544   5.429   0.721
  313PJ2     HB 5392   6.632   5.382   0.721
  313PJ2     OG 5393   6.380   5.509   0.894
  313PJ2     HG 5394   6.369   5.596   0.943
  313PJ2     OD 5395   6.592   5.397   0.972
  314POX     CD 5396   6.558   5.443   1.103
  314POX     CE 5397   6.590   5.345   1.216
  314POX     OE 5398   6.546   5.399   1.341
  314POX    C1A 5399   6.458   5.330   1.411
  314POX    O1A 5400   6.436   5.211   1.385
  314POX    C1B 5401   6.409   5.402   1.531
  314POX    C1C 5402   6.421   5.329   1.665
  314POX    C1D 5403   6.352   5.399   1.782
  314POX    C1E 5404   6.204   5.362   1.785
  314POX    C1F 5405   6.171   5.213   1.802
  314POX    C1G 5406   6.021   5.192   1.819
  314POX    C1H 5407   5.978   5.051   1.860
  314POX    C1I 5408   5.837   5.035   1.802
  314POX    C1J 5409   5.732   4.969   1.850
  314POX    C1K 5410   5.762   4.880   1.971
  314POX    C1L 5411   5.676   4.755   1.951
  314POX    C1M 5412   5.697   4.641   2.050
  314POX    C1N 5413   5.591   4.533   2.028
  314POX    C1O 5414   5.630   4.410   2.111
  314POX    C1P 5415   5.610   4.441   2.259
  314POX    C1Q 5416   5.638   4.323   2.353
  314POX    C1R 5417   5.589   4.350   2.495
  314POX     CZ 5418   6.739   5.310   1.210
  314POX     OZ 5419   6.800   5.231   1.312
  314POX    C2A 5420   6.933   5.228   1.309
  314POX    O2A 5421   7.005   5.288   1.230
  314POX    C2B 5422   6.984   5.165   1.433
  314POX    C2C 5423   7.052   5.255   1.536
  314POX    C2D 5424   6.946   5.298   1.638
  314POX    C2E 5425   6.891   5.182   1.720
  314POX    C2F 5426   6.792   5.233   1.826
  314POX    C2G 5427   6.745   5.121   1.919
  314POX    C2H 5428   6.597   5.140   1.951
  314POX    C2I 5429   6.531   5.009   1.995
  314POX    C2J 5430   6.411   5.044   2.083
  314POX    C2K 5431   6.346   4.912   2.126
  314POX    C2L 5432   6.235   4.920   2.231
  314POX    C2M 5433   6.162   4.786   2.231
  314POX    C2N 5434   6.042   4.788   2.326
  314POX    C2O 5435   6.007   4.643   2.358
  314POX    C2P 5436   5.866   4.643   2.418
  315CHL    CN1 5437   1.353   5.380   1.200
  315CHL    CN2 5438   1.225   5.551   1.290
  315CHL    CN3 5439   1.119   5.382   1.156
  315CHL    NTM 5440   1.221   5.407   1.259
  315CHL     CB 5441   1.211   5.325   1.381
  316PJ2     CA 5442   1.077   5.296   1.450
  316PJ2     OA 5443   1.013   5.411   1.503
  316PJ2      P 5444   0.857   5.386   1.536
  316PJ2     OB 5445   0.769   5.505   1.550
  316PJ2     HB 5446   0.827   5.586   1.540
  316PJ2     OG 5447   0.810   5.281   1.443
  316PJ2     HG 5448   0.717   5.305   1.417
  316PJ2     OD 5449   0.884   5.310   1.675
  317POX     CD 5450   0.771   5.307   1.764
  317POX     CE 5451   0.780   5.241   1.901
  317POX     OE 5452   0.655   5.265   1.967
  317POX    C1A 5453   0.556   5.178   1.952
  317POX    O1A 5454   0.557   5.077   1.883
  317POX    C1B 5455   0.447   5.216   2.045
  317POX    C1C 5456   0.330   5.262   1.958
  317POX    C1D 5457   0.231   5.148   1.934
  317POX    C1E 5458   0.146   5.101   2.053
  317POX    C1F 5459   0.064   4.977   2.015
  317POX    C1G 5460   0.144   4.853   1.976
  317POX    C1H 5461   0.063   4.723   1.968
  317POX    C1I 5462   0.148   4.605   1.922
  317POX    C1J 5463   0.176   4.518   2.019
  317POX    C1K 5464   0.124   4.511   2.163
  317POX    C1L 5465   0.244   4.514   2.258
  317POX    C1M 5466   0.192   4.509   2.402
  317POX    C1N 5467   0.096   4.392   2.426
  317POX    C1O 5468   0.072   4.378   2.577
  317POX    C1P 5469  -0.001   4.257   2.636
  317POX    C1Q 5470  -0.053   4.264   2.780
  317POX    C1R 5471  -0.168   4.363   2.798
  317POX     CZ 5472   0.906   5.300   1.965
  317POX     OZ 5473   0.917   5.280   2.106
  317POX    C2A 5474   0.997   5.367   2.166
  317POX    O2A 5475   1.033   5.476   2.121
  317POX    C2B 5476   1.040   5.310   2.296
  317POX    C2C 5477   1.187   5.267   2.290
  317POX    C2D 5478   1.234   5.185   2.410
  317POX    C2E 5479   1.238   5.272   2.535
  317POX    C2F 5480   1.286   5.187   2.652
  317POX    C2G 5481   1.334   5.282   2.761
  317POX    C2H 5482   1.374   5.201   2.884
  317POX    C2I 5483   1.376   5.276   3.017
  317POX    C2J 5484   1.377   5.173   3.131
  317POX    C2K 5485   1.346   5.250   3.260
  317POX    C2L 5486   1.323   5.147   3.371
  317POX    C2M 5487   1.307   5.217   3.506
  317POX    C2N 5488   1.239   5.142   3.620
  317POX    C2O 5489   1.169   5.208   3.739
  317POX    C2P 5490   1.036   5.277   3.709
  318CHL    CN1 5491   2.079   6.379   1.071
  318CHL    CN2 5492   1.869   6.259   1.077
  318CHL    CN3 5493   2.003   6.275   0.883
  318CHL    NTM 5494   2.008   6.257   1.028
  318CHL     CB 5495   2.087   6.143   1.077
  319PJ2     CA 5496   2.071   6.010   1.003
  319PJ2     OA 5497   1.934   5.975   1.022
  319PJ2      P 5498   1.906   5.816   1.019
  319PJ2     OB 5499   1.758   5.817   1.015
  319PJ2     HB 5500   1.729   5.726   0.986
  319PJ2     OG 5501   1.997   5.760   0.917
  319PJ2     HG 5502   2.094   5.776   0.935
  319PJ2     OD 5503   1.945   5.762   1.166
  320POX     CD 5504   1.869   5.827   1.268
  320POX     CE 5505   1.874   5.743   1.396
  320POX     OE 5506   1.808   5.823   1.495
  320POX    C1A 5507   1.754   5.757   1.598
  320POX    O1A 5508   1.703   5.646   1.582
  320POX    C1B 5509   1.736   5.835   1.722
  320POX    C1C 5510   1.869   5.821   1.796
  320POX    C1D 5511   1.835   5.882   1.933
  320POX    C1E 5512   1.912   5.812   2.044
  320POX    C1F 5513   1.885   5.849   2.190
  320POX    C1G 5514   1.981   5.782   2.289
  320POX    C1H 5515   1.962   5.833   2.432
  320POX    C1I 5516   2.087   5.785   2.506
  320POX    C1J 5517   2.123   5.830   2.626
  320POX    C1K 5518   2.037   5.939   2.690
  320POX    C1L 5519   2.019   5.912   2.839
  320POX    C1M 5520   1.915   6.004   2.904
  320POX    C1N 5521   1.922   6.004   3.057
  320POX    C1O 5522   1.794   6.054   3.124
  320POX    C1P 5523   1.768   6.011   3.269
  320POX    C1Q 5524   1.874   6.032   3.377
  320POX    C1R 5525   1.891   6.181   3.409
  320POX     CZ 5526   2.021   5.712   1.423
  320POX     OZ 5527   2.025   5.620   1.533
  320POX    C2A 5528   2.022   5.489   1.513
  320POX    O2A 5529   2.048   5.450   1.399
  320POX    C2B 5530   2.019   5.406   1.636
  320POX    C2C 5531   1.889   5.414   1.715
  320POX    C2D 5532   1.879   5.323   1.837
  320POX    C2E 5533   1.913   5.404   1.962
  320POX    C2F 5534   1.869   5.326   2.086
  320POX    C2G 5535   1.900   5.392   2.220
  320POX    C2H 5536   2.050   5.404   2.249
  320POX    C2I 5537   2.102   5.271   2.303
  320POX    C2J 5538   2.254   5.255   2.313
  320POX    C2K 5539   2.322   5.366   2.393
  320POX    C2L 5540   2.269   5.362   2.536
  320POX    C2M 5541   2.353   5.445   2.634
  320POX    C2N 5542   2.284   5.448   2.770
  320POX    C2O 5543   2.380   5.515   2.869
  320POX    C2P 5544   2.307   5.527   3.003
  321CHL    CN1 5545   8.716   1.174   1.214
  321CHL    CN2 5546   8.772   1.216   0.979
  321CHL    CN3 5547   8.663   1.021   1.045
  321CHL    NTM 5548   8.765   1.117   1.088
  321CHL     CB 5549   8.889   1.043   1.115
  322PJ2     CA 5550   9.020   1.115   1.148
  322PJ2     OA 5551   9.015   1.211   1.254
  322PJ2      P 5552   9.152   1.214   1.339
  322PJ2     OB 5553   9.276   1.186   1.264
  322PJ2     HB 5554   9.258   1.126   1.185
  322PJ2     OG 5555   9.141   1.337   1.421
  322PJ2     HG 5556   9.067   1.327   1.488
  322PJ2     OD 5557   9.133   1.094   1.445
  323POX     CD 5558   9.050   1.112   1.561
  323POX     CE 5559   9.050   0.991   1.655
  323POX     OE 5560   8.964   1.009   1.768
  323POX    C1A 5561   8.836   0.975   1.759
  323POX    O1A 5562   8.797   0.909   1.663
  323POX    C1B 5563   8.778   0.980   1.895
  323POX    C1C 5564   8.669   1.087   1.903
  323POX    C1D 5565   8.625   1.114   2.047
  323POX    C1E 5566   8.562   1.001   2.129
  323POX    C1F 5567   8.521   1.049   2.268
  323POX    C1G 5568   8.480   0.939   2.367
  323POX    C1H 5569   8.348   0.871   2.331
  323POX    C1I 5570   8.294   0.779   2.441
  323POX    C1J 5571   8.165   0.761   2.466
  323POX    C1K 5572   8.058   0.819   2.373
  323POX    C1L 5573   7.928   0.769   2.438
  323POX    C1M 5574   7.857   0.864   2.535
  323POX    C1N 5575   7.717   0.816   2.572
  323POX    C1O 5576   7.682   0.851   2.717
  323POX    C1P 5577   7.548   0.780   2.744
  323POX    C1Q 5578   7.483   0.826   2.875
  323POX    C1R 5579   7.390   0.717   2.926
  323POX     CZ 5580   9.192   0.938   1.679
  323POX     OZ 5581   9.200   0.818   1.756
  323POX    C2A 5582   9.319   0.790   1.807
  323POX    O2A 5583   9.419   0.859   1.782
  323POX    C2B 5584   9.310   0.689   1.915
  323POX    C2C 5585   9.434   0.608   1.953
  323POX    C2D 5586   9.421   0.520   2.078
  323POX    C2E 5587   9.551   0.450   2.114
  323POX    C2F 5588   9.541   0.356   2.235
  323POX    C2G 5589   9.461   0.403   2.356
  323POX    C2H 5590   9.504   0.321   2.478
  323POX    C2I 5591   9.583   0.403   2.580
  323POX    C2J 5592   9.639   0.328   2.701
  323POX    C2K 5593   9.525   0.265   2.781
  323POX    C2L 5594   9.575   0.167   2.887
  323POX    C2M 5595   9.467   0.070   2.935
  323POX    C2N 5596   9.523  -0.053   3.008
  323POX    C2O 5597   9.593  -0.022   3.140
  323POX    C2P 5598   9.650  -0.152   3.196
  324CHL    CN1 5599   8.704   2.216   0.957
  324CHL    CN2 5600   8.483   2.245   0.870
  324CHL    CN3 5601   8.586   2.430   0.954
  324CHL    NTM 5602   8.576   2.285   0.976
  324CHL     CB 5603   8.507   2.243   1.099
  325PJ2     CA 5604   8.404   2.330   1.171
  325PJ2     OA 5605   8.282   2.354   1.099
  325PJ2      P 5606   8.159   2.419   1.181
  325PJ2     OB 5607   8.076   2.451   1.063
  325PJ2     HB 5608   8.052   2.374   1.003
  325PJ2     OG 5609   8.127   2.325   1.290
  325PJ2     HG 5610   8.109   2.378   1.373
  325PJ2     OD 5611   8.218   2.559   1.233
  326POX     CD 5612   8.207   2.585   1.373
  326POX     CE 5613   8.250   2.725   1.417
  326POX     OE 5614   8.272   2.742   1.558
  326POX    C1A 5615   8.369   2.818   1.606
  326POX    O1A 5616   8.423   2.890   1.522
  326POX    C1B 5617   8.425   2.761   1.730
  326POX    C1C 5618   8.431   2.870   1.837
  326POX    C1D 5619   8.520   2.832   1.956
  326POX    C1E 5620   8.543   2.957   2.041
  326POX    C1F 5621   8.637   2.935   2.159
  326POX    C1G 5622   8.562   2.870   2.276
  326POX    C1H 5623   8.666   2.837   2.384
  326POX    C1I 5624   8.775   2.738   2.341
  326POX    C1J 5625   8.901   2.746   2.383
  326POX    C1K 5626   8.947   2.836   2.497
  326POX    C1L 5627   8.991   2.756   2.620
  326POX    C1M 5628   9.070   2.831   2.728
  326POX    C1N 5629   9.122   2.735   2.835
  326POX    C1O 5630   9.194   2.806   2.949
  326POX    C1P 5631   9.259   2.726   3.062
  326POX    C1Q 5632   9.363   2.809   3.138
  326POX    C1R 5633   9.458   2.891   3.052
  326POX     CZ 5634   8.175   2.836   1.343
  326POX     OZ 5635   8.052   2.865   1.410
  326POX    C2A 5636   7.974   2.967   1.377
  326POX    O2A 5637   8.013   3.051   1.297
  326POX    C2B 5638   7.856   2.978   1.467
  326POX    C2C 5639   7.907   3.055   1.589
  326POX    C2D 5640   7.793   3.110   1.675
  326POX    C2E 5641   7.843   3.181   1.800
  326POX    C2F 5642   7.723   3.188   1.895
  326POX    C2G 5643   7.749   3.234   2.038
  326POX    C2H 5644   7.761   3.383   2.073
  326POX    C2I 5645   7.716   3.406   2.217
  326POX    C2J 5646   7.796   3.328   2.323
  326POX    C2K 5647   7.748   3.358   2.465
  326POX    C2L 5648   7.849   3.355   2.579
  326POX    C2M 5649   7.898   3.212   2.607
  326POX    C2N 5650   8.017   3.200   2.702
  326POX    C2O 5651   7.990   3.260   2.840
  326POX    C2P 5652   7.913   3.155   2.919
  327CHL    CN1 5653   2.237   1.805   1.502
  327CHL    CN2 5654   2.160   1.957   1.676
  327CHL    CN3 5655   2.061   1.735   1.639
  327CHL    NTM 5656   2.121   1.855   1.578
  327CHL     CB 5657   2.024   1.912   1.484
  328PJ2     CA 5658   1.914   2.007   1.531
  328PJ2     OA 5659   1.830   1.957   1.635
  328PJ2      P 5660   1.740   2.068   1.709
  328PJ2     OB 5661   1.674   2.145   1.601
  328PJ2     HB 5662   1.602   2.206   1.635
  328PJ2     OG 5663   1.668   2.005   1.821
  328PJ2     HG 5664   1.577   2.045   1.814
  328PJ2     OD 5665   1.853   2.161   1.777
  329POX     CD 5666   1.897   2.138   1.911
  329POX     CE 5667   2.015   2.221   1.964
  329POX     OE 5668   2.052   2.163   2.089
  329POX    C1A 5669   2.140   2.064   2.100
  329POX    O1A 5670   2.237   2.060   2.026
  329POX    C1B 5671   2.112   1.988   2.224
  329POX    C1C 5672   2.127   1.835   2.226
  329POX    C1D 5673   2.098   1.788   2.368
  329POX    C1E 5674   2.199   1.847   2.467
  329POX    C1F 5675   2.174   1.816   2.614
  329POX    C1G 5676   2.041   1.881   2.653
  329POX    C1H 5677   2.008   1.876   2.802
  329POX    C1I 5678   1.906   1.985   2.837
  329POX    C1J 5679   1.930   2.067   2.939
  329POX    C1K 5680   2.057   2.059   3.024
  329POX    C1L 5681   2.124   2.196   3.015
  329POX    C1M 5682   2.262   2.197   3.080
  329POX    C1N 5683   2.241   2.273   3.211
  329POX    C1O 5684   2.375   2.269   3.283
  329POX    C1P 5685   2.383   2.161   3.391
  329POX    C1Q 5686   2.274   2.155   3.498
  329POX    C1R 5687   2.313   2.060   3.612
  329POX     CZ 5688   1.963   2.364   1.977
  329POX     OZ 5689   2.063   2.465   1.998
  329POX    C2A 5690   2.031   2.591   1.970
  329POX    O2A 5691   1.946   2.614   1.885
  329POX    C2B 5692   2.120   2.694   2.029
  329POX    C2C 5693   2.113   2.685   2.181
  329POX    C2D 5694   1.986   2.751   2.235
  329POX    C2E 5695   1.997   2.794   2.381
  329POX    C2F 5696   2.112   2.889   2.413
  329POX    C2G 5697   2.135   2.902   2.564
  329POX    C2H 5698   2.016   2.965   2.636
  329POX    C2I 5699   1.996   2.928   2.783
  329POX    C2J 5700   1.873   2.996   2.843
  329POX    C2K 5701   1.835   2.955   2.985
  329POX    C2L 5702   1.689   3.001   2.995
  329POX    C2M 5703   1.610   2.922   3.099
  329POX    C2N 5704   1.621   2.982   3.239
  329POX    C2O 5705   1.533   2.906   3.338
  329POX    C2P 5706   1.516   2.975   3.474
  330CHL    CN1 5707   0.539   1.792   1.702
  330CHL    CN2 5708   0.665   1.984   1.655
  330CHL    CN3 5709   0.517   1.978   1.840
  330CHL    NTM 5710   0.532   1.939   1.699
  330CHL     CB 5711   0.428   2.003   1.616
  331PJ2     CA 5712   0.286   1.947   1.626
  331PJ2     OA 5713   0.217   1.954   1.752
  331PJ2      P 5714   0.061   1.945   1.712
  331PJ2     OB 5715   0.034   2.074   1.647
  331PJ2     HB 5716   0.086   2.149   1.687
  331PJ2     OG 5717   0.051   1.818   1.636
  331PJ2     HG 5718   0.128   1.761   1.664
  331PJ2     OD 5719  -0.012   1.938   1.856
  332POX     CD 5720  -0.007   1.814   1.926
  332POX     CE 5721  -0.025   1.820   2.078
  332POX     OE 5722   0.018   1.702   2.147
  332POX    C1A 5723   0.147   1.689   2.172
  332POX    O1A 5724   0.232   1.762   2.120
  332POX    C1B 5725   0.184   1.570   2.253
  332POX    C1C 5726   0.113   1.573   2.388
  332POX    C1D 5727   0.132   1.444   2.468
  332POX    C1E 5728   0.092   1.470   2.613
  332POX    C1F 5729   0.208   1.516   2.703
  332POX    C1G 5730   0.155   1.529   2.846
  332POX    C1H 5731   0.106   1.671   2.871
  332POX    C1I 5732   0.083   1.686   3.022
  332POX    C1J 5733   0.086   1.801   3.089
  332POX    C1K 5734   0.098   1.941   3.028
  332POX    C1L 5735  -0.036   2.014   3.046
  332POX    C1M 5736  -0.039   2.159   2.998
  332POX    C1N 5737  -0.100   2.190   2.861
  332POX    C1O 5738  -0.025   2.292   2.776
  332POX    C1P 5739  -0.073   2.317   2.633
  332POX    C1Q 5740  -0.219   2.364   2.628
  332POX    C1R 5741  -0.259   2.398   2.484
  332POX     CZ 5742  -0.163   1.885   2.099
  332POX     OZ 5743  -0.181   1.926   2.235
  332POX    C2A 5744  -0.297   1.985   2.261
  332POX    O2A 5745  -0.388   1.985   2.178
  332POX    C2B 5746  -0.312   2.036   2.399
  332POX    C2C 5747  -0.359   1.928   2.496
  332POX    C2D 5748  -0.249   1.864   2.580
  332POX    C2E 5749  -0.293   1.756   2.679
  332POX    C2F 5750  -0.370   1.810   2.800
  332POX    C2G 5751  -0.415   1.694   2.889
  332POX    C2H 5752  -0.306   1.616   2.962
  332POX    C2I 5753  -0.368   1.507   3.050
  332POX    C2J 5754  -0.461   1.402   2.989
  332POX    C2K 5755  -0.540   1.306   3.078
  332POX    C2L 5756  -0.623   1.205   3.000
  332POX    C2M 5757  -0.688   1.088   3.075
  332POX    C2N 5758  -0.758   0.992   2.979
  332POX    C2O 5759  -0.856   1.062   2.884
  332POX    C2P 5760  -0.992   1.095   2.944
  333CHL    CN1 5761   2.130   0.737   1.732
  333CHL    CN2 5762   1.922   0.666   1.637
  333CHL    CN3 5763   1.953   0.753   1.861
  333CHL    NTM 5764   1.987   0.770   1.719
  333CHL     CB 5765   1.966   0.902   1.658
  334PJ2     CA 5766   1.828   0.966   1.645
  334PJ2     OA 5767   1.792   0.994   1.781
  334PJ2      P 5768   1.636   1.031   1.781
  334PJ2     OB 5769   1.583   1.076   1.650
  334PJ2     HB 5770   1.487   1.055   1.634
  334PJ2     OG 5771   1.552   0.940   1.863
  334PJ2     HG 5772   1.468   0.920   1.813
  334PJ2     OD 5773   1.642   1.168   1.866
  335POX     CD 5774   1.694   1.161   1.999
  335POX     CE 5775   1.600   1.216   2.106
  335POX     OE 5776   1.668   1.215   2.232
  335POX    C1A 5777   1.644   1.309   2.323
  335POX    O1A 5778   1.585   1.404   2.274
  335POX    C1B 5779   1.712   1.308   2.455
  335POX    C1C 5780   1.622   1.239   2.557
  335POX    C1D 5781   1.707   1.183   2.671
  335POX    C1E 5782   1.633   1.118   2.787
  335POX    C1F 5783   1.564   1.215   2.883
  335POX    C1G 5784   1.483   1.161   3.001
  335POX    C1H 5785   1.418   1.273   3.084
  335POX    C1I 5786   1.323   1.215   3.189
  335POX    C1J 5787   1.228   1.291   3.242
  335POX    C1K 5788   1.215   1.443   3.226
  335POX    C1L 5789   1.071   1.493   3.237
  335POX    C1M 5790   1.042   1.636   3.193
  335POX    C1N 5791   1.104   1.734   3.293
  335POX    C1O 5792   1.104   1.878   3.242
  335POX    C1P 5793   0.970   1.947   3.219
  335POX    C1Q 5794   0.980   2.094   3.178
  335POX    C1R 5795   0.847   2.170   3.181
  335POX     CZ 5796   1.471   1.134   2.106
  335POX     OZ 5797   1.371   1.189   2.192
  335POX    C2A 5798   1.242   1.173   2.163
  335POX    O2A 5799   1.212   1.100   2.069
  335POX    C2B 5800   1.144   1.225   2.261
  335POX    C2C 5801   1.182   1.187   2.405
  335POX    C2D 5802   1.078   1.225   2.510
  335POX    C2E 5803   1.127   1.268   2.648
  335POX    C2F 5804   1.011   1.308   2.739
  335POX    C2G 5805   1.059   1.406   2.847
  335POX    C2H 5806   1.088   1.552   2.809
  335POX    C2I 5807   0.975   1.619   2.730
  335POX    C2J 5808   1.001   1.767   2.702
  335POX    C2K 5809   1.007   1.854   2.827
  335POX    C2L 5810   1.020   2.000   2.783
  335POX    C2M 5811   0.898   2.052   2.708
  335POX    C2N 5812   0.891   2.204   2.691
  335POX    C2O 5813   0.756   2.250   2.636
  335POX    C2P 5814   0.755   2.403   2.635
  336CHL    CN1 5815   0.952   2.321   1.447
  336CHL    CN2 5816   0.888   2.537   1.510
  336CHL    CN3 5817   0.809   2.353   1.646
  336CHL    NTM 5818   0.920   2.404   1.564
  336CHL     CB 5819   1.034   2.415   1.655
  337PJ2     CA 5820   1.067   2.513   1.768
  337PJ2     OA 5821   0.952   2.551   1.844
  337PJ2      P 5822   0.990   2.671   1.945
  337PJ2     OB 5823   1.087   2.753   1.869
  337PJ2     HB 5824   1.096   2.725   1.773
  337PJ2     OG 5825   0.858   2.712   1.996
  337PJ2     HG 5826   0.869   2.762   2.082
  337PJ2     OD 5827   1.072   2.592   2.059
  338POX     CD 5828   0.993   2.531   2.160
  338POX     CE 5829   0.944   2.386   2.150
  338POX     OE 5830   0.827   2.346   2.222
  338POX    C1A 5831   0.716   2.329   2.151
  338POX    O1A 5832   0.718   2.344   2.029
  338POX    C1B 5833   0.604   2.271   2.228
  338POX    C1C 5834   0.606   2.119   2.205
  338POX    C1D 5835   0.673   2.049   2.323
  338POX    C1E 5836   0.648   1.898   2.318
  338POX    C1F 5837   0.706   1.812   2.431
  338POX    C1G 5838   0.685   1.661   2.418
  338POX    C1H 5839   0.542   1.607   2.427
  338POX    C1I 5840   0.540   1.458   2.395
  338POX    C1J 5841   0.553   1.350   2.471
  338POX    C1K 5842   0.589   1.372   2.619
  338POX    C1L 5843   0.536   1.256   2.703
  338POX    C1M 5844   0.592   1.117   2.675
  338POX    C1N 5845   0.504   0.997   2.713
  338POX    C1O 5846   0.395   0.989   2.605
  338POX    C1P 5847   0.295   0.874   2.622
  338POX    C1Q 5848   0.185   0.905   2.520
  338POX    C1R 5849   0.102   1.020   2.577
  338POX     CZ 5850   1.067   2.295   2.152
  338POX     OZ 5851   1.155   2.295   2.265
  338POX    C2A 5852   1.177   2.191   2.345
  338POX    O2A 5853   1.133   2.078   2.325
  338POX    C2B 5854   1.270   2.215   2.458
  338POX    C2C 5855   1.227   2.212   2.605
  338POX    C2D 5856   1.357   2.209   2.686
  338POX    C2E 5857   1.309   2.230   2.830
  338POX    C2F 5858   1.414   2.217   2.940
  338POX    C2G 5859   1.348   2.247   3.075
  338POX    C2H 5860   1.439   2.269   3.196
  338POX    C2I 5861   1.361   2.212   3.314
  338POX    C2J 5862   1.384   2.278   3.450
  338POX    C2K 5863   1.343   2.425   3.454
  338POX    C2L 5864   1.196   2.449   3.419
  338POX    C2M 5865   1.159   2.587   3.363
  338POX    C2N 5866   1.217   2.600   3.222
  338POX    C2O 5867   1.179   2.730   3.151
  338POX    C2P 5868   1.260   2.736   3.021
  339CHL    CN1 5869   1.473   1.578   1.724
  339CHL    CN2 5870   1.675   1.682   1.695
  339CHL    CN3 5871   1.671   1.511   1.851
  339CHL    NTM 5872   1.617   1.549   1.720
  339CHL     CB 5873   1.633   1.452   1.612
  340PJ2     CA 5874   1.751   1.354   1.612
  340PJ2     OA 5875   1.877   1.420   1.604
  340PJ2      P 5876   2.005   1.326   1.577
  340PJ2     OB 5877   1.950   1.214   1.497
  340PJ2     HB 5878   1.851   1.213   1.499
  340PJ2     OG 5879   2.121   1.408   1.536
  340PJ2     HG 5880   2.098   1.505   1.545
  340PJ2     OD 5881   2.036   1.270   1.725
  341POX     CD 5882   2.098   1.356   1.821
  341POX     CE 5883   2.091   1.296   1.961
  341POX     OE 5884   2.169   1.378   2.049
  341POX    C1A 5885   2.099   1.416   2.156
  341POX    O1A 5886   1.977   1.431   2.150
  341POX    C1B 5887   2.182   1.452   2.274
  341POX    C1C 5888   2.162   1.348   2.385
  341POX    C1D 5889   2.174   1.413   2.523
  341POX    C1E 5890   2.158   1.301   2.626
  341POX    C1F 5891   2.191   1.358   2.764
  341POX    C1G 5892   2.063   1.391   2.840
  341POX    C1H 5893   2.097   1.454   2.975
  341POX    C1I 5894   1.971   1.494   3.051
  341POX    C1J 5895   1.977   1.515   3.183
  341POX    C1K 5896   2.096   1.502   3.278
  341POX    C1L 5897   2.085   1.600   3.395
  341POX    C1M 5898   2.213   1.593   3.479
  341POX    C1N 5899   2.214   1.643   3.623
  341POX    C1O 5900   2.320   1.564   3.700
  341POX    C1P 5901   2.298   1.600   3.847
  341POX    C1Q 5902   2.414   1.578   3.943
  341POX    C1R 5903   2.391   1.603   4.092
  341POX     CZ 5904   2.136   1.150   1.952
  341POX     OZ 5905   2.133   1.094   2.084
  341POX    C2A 5906   2.153   0.965   2.108
  341POX    O2A 5907   2.194   0.888   2.021
  341POX    C2B 5908   2.135   0.941   2.253
  341POX    C2C 5909   1.988   0.924   2.293
  341POX    C2D 5910   1.986   0.850   2.427
  341POX    C2E 5911   1.850   0.791   2.466
  341POX    C2F 5912   1.843   0.758   2.615
  341POX    C2G 5913   1.707   0.708   2.665
  341POX    C2H 5914   1.697   0.695   2.817
  341POX    C2I 5915   1.747   0.556   2.857
  341POX    C2J 5916   1.845   0.573   2.973
  341POX    C2K 5917   1.911   0.439   3.005
  341POX    C2L 5918   2.041   0.454   3.085
  341POX    C2M 5919   2.082   0.321   3.150
  341POX    C2N 5920   2.145   0.230   3.045
  341POX    C2O 5921   2.285   0.282   3.011
  341POX    C2P 5922   2.399   0.272   3.111
  342CHL    CN1 5923   0.281   2.930   1.894
  342CHL    CN2 5924   0.254   2.682   1.929
  342CHL    CN3 5925   0.431   2.767   1.812
  342CHL    NTM 5926   0.289   2.793   1.840
  342CHL     CB 5927   0.212   2.786   1.715
  343PJ2     CA 5928   0.061   2.761   1.703
  343PJ2     OA 5929  -0.032   2.848   1.766
  343PJ2      P 5930  -0.181   2.843   1.706
  343PJ2     OB 5931  -0.283   2.941   1.750
  343PJ2     HB 5932  -0.266   2.964   1.846
  343PJ2     OG 5933  -0.153   2.815   1.564
  343PJ2     HG 5934  -0.231   2.825   1.502
  343PJ2     OD 5935  -0.241   2.706   1.768
  344POX     CD 5936  -0.286   2.727   1.902
  344POX     CE 5937  -0.309   2.595   1.976
  344POX     OE 5938  -0.422   2.589   2.064
  344POX    C1A 5939  -0.480   2.469   2.070
  344POX    O1A 5940  -0.472   2.381   1.984
  344POX    C1B 5941  -0.580   2.467   2.179
  344POX    C1C 5942  -0.559   2.350   2.276
  344POX    C1D 5943  -0.698   2.309   2.324
  344POX    C1E 5944  -0.673   2.195   2.423
  344POX    C1F 5945  -0.664   2.257   2.562
  344POX    C1G 5946  -0.650   2.152   2.673
  344POX    C1H 5947  -0.649   2.219   2.810
  344POX    C1I 5948  -0.514   2.171   2.864
  344POX    C1J 5949  -0.488   2.170   2.994
  344POX    C1K 5950  -0.593   2.208   3.099
  344POX    C1L 5951  -0.567   2.129   3.228
  344POX    C1M 5952  -0.437   2.161   3.301
  344POX    C1N 5953  -0.429   2.108   3.444
  344POX    C1O 5954  -0.314   2.170   3.523
  344POX    C1P 5955  -0.256   2.078   3.631
  344POX    C1Q 5956  -0.123   2.138   3.677
  344POX    C1R 5957  -0.047   2.066   3.788
  344POX     CZ 5958  -0.170   2.549   2.018
  344POX     OZ 5959  -0.165   2.423   2.085
  344POX    C2A 5960  -0.046   2.365   2.090
  344POX    O2A 5961   0.037   2.401   2.007
  344POX    C2B 5962  -0.023   2.268   2.200
  344POX    C2C 5963   0.114   2.281   2.267
  344POX    C2D 5964   0.164   2.151   2.331
  344POX    C2E 5965   0.267   2.174   2.441
  344POX    C2F 5966   0.298   2.037   2.503
  344POX    C2G 5967   0.403   2.040   2.613
  344POX    C2H 5968   0.441   1.901   2.663
  344POX    C2I 5969   0.492   1.898   2.807
  344POX    C2J 5970   0.501   1.761   2.874
  344POX    C2K 5971   0.561   1.767   3.014
  344POX    C2L 5972   0.462   1.843   3.103
  344POX    C2M 5973   0.460   1.780   3.242
  344POX    C2N 5974   0.351   1.833   3.335
  344POX    C2O 5975   0.357   1.978   3.386
  344POX    C2P 5976   0.268   2.016   3.504
  345CHL    CN1 5977   2.709   8.696   1.381
  345CHL    CN2 5978   2.781   8.797   1.182
  345CHL    CN3 5979   2.658   8.933   1.333
  345CHL    NTM 5980   2.755   8.823   1.324
  345CHL     CB 5981   2.876   8.875   1.390
  346PJ2     CA 5982   3.012   8.805   1.401
  346PJ2     OA 5983   3.001   8.672   1.453
  346PJ2      P 5984   3.138   8.588   1.455
  346PJ2     OB 5985   3.098   8.452   1.411
  346PJ2     HB 5986   3.182   8.399   1.396
  346PJ2     OG 5987   3.255   8.643   1.383
  346PJ2     HG 5988   3.242   8.740   1.362
  346PJ2     OD 5989   3.158   8.585   1.614
  347POX     CD 5990   3.093   8.472   1.674
  347POX     CE 5991   3.077   8.502   1.823
  347POX     OE 5992   3.049   8.377   1.888
  347POX    C1A 5993   3.147   8.293   1.918
  347POX    O1A 5994   3.267   8.320   1.908
  347POX    C1B 5995   3.095   8.166   1.973
  347POX    C1C 5996   3.179   8.118   2.092
  347POX    C1D 5997   3.130   7.987   2.154
  347POX    C1E 5998   2.981   8.000   2.188
  347POX    C1F 5999   2.919   7.884   2.267
  347POX    C1G 6000   2.987   7.854   2.401
  347POX    C1H 6001   2.917   7.740   2.475
  347POX    C1I 6002   3.015   7.657   2.558
  347POX    C1J 6003   2.975   7.597   2.670
  347POX    C1K 6004   2.832   7.598   2.724
  347POX    C1L 6005   2.825   7.581   2.875
  347POX    C1M 6006   2.688   7.553   2.938
  347POX    C1N 6007   2.701   7.467   3.064
  347POX    C1O 6008   2.567   7.449   3.134
  347POX    C1P 6009   2.578   7.379   3.269
  347POX    C1Q 6010   2.682   7.444   3.361
  347POX    C1R 6011   2.674   7.384   3.501
  347POX     CZ 6012   2.975   8.613   1.848
  347POX     OZ 6013   2.994   8.689   1.968
  347POX    C2A 6014   2.916   8.796   1.988
  347POX    O2A 6015   2.816   8.815   1.920
  347POX    C2B 6016   2.959   8.881   2.101
  347POX    C2C 6017   3.075   8.974   2.067
  347POX    C2D 6018   3.118   9.060   2.185
  347POX    C2E 6019   3.021   9.177   2.202
  347POX    C2F 6020   3.050   9.260   2.327
  347POX    C2G 6021   2.955   9.378   2.352
  347POX    C2H 6022   2.968   9.414   2.500
  347POX    C2I 6023   2.849   9.507   2.522
  347POX    C2J 6024   2.847   9.545   2.670
  347POX    C2K 6025   2.716   9.610   2.716
  347POX    C2L 6026   2.708   9.637   2.866
  347POX    C2M 6027   2.814   9.735   2.916
  347POX    C2N 6028   2.779   9.787   3.056
  347POX    C2O 6029   2.799   9.938   3.068
  347POX    C2P 6030   2.723  10.003   3.184
  348CHL    CN1 6031   3.070   0.913   0.869
  348CHL    CN2 6032   2.869   0.812   0.890
  348CHL    CN3 6033   2.875   1.052   0.889
  348CHL    NTM 6034   2.942   0.931   0.938
  348CHL     CB 6035   2.954   0.934   1.085
  349PJ2     CA 6036   3.060   1.010   1.164
  349PJ2     OA 6037   3.186   0.944   1.147
  349PJ2      P 6038   3.315   1.036   1.174
  349PJ2     OB 6039   3.432   0.968   1.115
  349PJ2     HB 6040   3.441   0.988   1.017
  349PJ2     OG 6041   3.285   1.173   1.127
  349PJ2     HG 6042   3.189   1.199   1.138
  349PJ2     OD 6043   3.329   1.032   1.334
  350POX     CD 6044   3.377   0.916   1.402
  350POX     CE 6045   3.427   0.936   1.545
  350POX     OE 6046   3.472   0.816   1.608
  350POX    C1A 6047   3.572   0.838   1.692
  350POX    O1A 6048   3.659   0.920   1.662
  350POX    C1B 6049   3.572   0.747   1.809
  350POX    C1C 6050   3.597   0.824   1.939
  350POX    C1D 6051   3.598   0.731   2.060
  350POX    C1E 6052   3.625   0.811   2.188
  350POX    C1F 6053   3.680   0.716   2.293
  350POX    C1G 6054   3.757   0.776   2.411
  350POX    C1H 6055   3.657   0.844   2.505
  350POX    C1I 6056   3.712   0.949   2.601
  350POX    C1J 6057   3.740   0.928   2.729
  350POX    C1K 6058   3.730   0.784   2.777
  350POX    C1L 6059   3.699   0.763   2.925
  350POX    C1M 6060   3.818   0.804   3.013
  350POX    C1N 6061   3.940   0.712   3.005
  350POX    C1O 6062   4.052   0.753   3.101
  350POX    C1P 6063   4.089   0.901   3.107
  350POX    C1Q 6064   4.200   0.902   3.212
  350POX    C1R 6065   4.265   1.039   3.234
  350POX     CZ 6066   3.331   1.024   1.625
  350POX     OZ 6067   3.365   1.049   1.762
  350POX    C2A 6068   3.276   1.127   1.823
  350POX    O2A 6069   3.195   1.195   1.759
  350POX    C2B 6070   3.301   1.118   1.968
  350POX    C2C 6071   3.385   1.231   2.028
  350POX    C2D 6072   3.379   1.214   2.180
  350POX    C2E 6073   3.417   1.344   2.252
  350POX    C2F 6074   3.442   1.325   2.402
  350POX    C2G 6075   3.318   1.336   2.491
  350POX    C2H 6076   3.345   1.325   2.642
  350POX    C2I 6077   3.390   1.186   2.687
  350POX    C2J 6078   3.364   1.142   2.831
  350POX    C2K 6079   3.407   0.996   2.853
  350POX    C2L 6080   3.303   0.904   2.789
  350POX    C2M 6081   3.349   0.758   2.791
  350POX    C2N 6082   3.249   0.656   2.737
  350POX    C2O 6083   3.171   0.690   2.610
  350POX    C2P 6084   3.260   0.694   2.486
  351CHL    CN1 6085   0.850   8.789   1.218
  351CHL    CN2 6086   1.017   8.861   1.059
  351CHL    CN3 6087   0.824   8.733   0.988
  351CHL    NTM 6088   0.922   8.755   1.095
  351CHL     CB 6089   0.998   8.633   1.129
  352PJ2     CA 6090   0.944   8.491   1.109
  352PJ2     OA 6091   0.817   8.451   1.159
  352PJ2      P 6092   0.795   8.291   1.153
  352PJ2     OB 6093   0.648   8.282   1.162
  352PJ2     HB 6094   0.625   8.189   1.131
  352PJ2     OG 6095   0.871   8.239   1.037
  352PJ2     HG 6096   0.950   8.299   1.023
  352PJ2     OD 6097   0.869   8.239   1.286
  353POX     CD 6098   0.802   8.292   1.400
  353POX     CE 6099   0.861   8.230   1.527
  353POX     OE 6100   0.816   8.312   1.635
  353POX    C1A 6101   0.704   8.277   1.696
  353POX    O1A 6102   0.635   8.184   1.654
  353POX    C1B 6103   0.676   8.343   1.826
  353POX    C1C 6104   0.641   8.245   1.938
  353POX    C1D 6105   0.646   8.308   2.078
  353POX    C1E 6106   0.556   8.226   2.171
  353POX    C1F 6107   0.599   8.226   2.318
  353POX    C1G 6108   0.523   8.115   2.389
  353POX    C1H 6109   0.596   8.095   2.522
  353POX    C1I 6110   0.532   7.986   2.609
  353POX    C1J 6111   0.599   7.905   2.690
  353POX    C1K 6112   0.751   7.915   2.698
  353POX    C1L 6113   0.797   7.782   2.758
  353POX    C1M 6114   0.950   7.776   2.753
  353POX    C1N 6115   0.994   7.813   2.895
  353POX    C1O 6116   1.144   7.841   2.881
  353POX    C1P 6117   1.199   7.868   3.022
  353POX    C1Q 6118   1.350   7.847   3.031
  353POX    C1R 6119   1.388   7.850   3.180
  353POX     CZ 6120   1.010   8.198   1.521
  353POX     OZ 6121   1.071   8.169   1.647
  353POX    C2A 6122   1.201   8.140   1.649
  353POX    O2A 6123   1.266   8.130   1.545
  353POX    C2B 6124   1.255   8.151   1.786
  353POX    C2C 6125   1.280   8.026   1.870
  353POX    C2D 6126   1.295   8.043   2.022
  353POX    C2E 6127   1.159   8.082   2.078
  353POX    C2F 6128   1.159   8.082   2.231
  353POX    C2G 6129   1.019   8.059   2.287
  353POX    C2H 6130   0.999   8.089   2.436
  353POX    C2I 6131   1.011   8.241   2.451
  353POX    C2J 6132   0.992   8.282   2.597
  353POX    C2K 6133   1.108   8.238   2.688
  353POX    C2L 6134   1.109   8.318   2.818
  353POX    C2M 6135   1.211   8.254   2.913
  353POX    C2N 6136   1.246   8.356   3.022
  353POX    C2O 6137   1.350   8.463   2.987
  353POX    C2P 6138   1.481   8.393   2.952
  354CHL    CN1 6139   3.895   0.849   1.158
  354CHL    CN2 6140   3.845   0.624   1.251
  354CHL    CN3 6141   3.769   0.818   1.353
  354CHL    NTM 6142   3.796   0.760   1.221
  354CHL     CB 6143   3.682   0.766   1.129
  355PJ2     CA 6144   3.554   0.687   1.155
  355PJ2     OA 6145   3.569   0.545   1.156
  355PJ2      P 6146   3.417   0.494   1.176
  355PJ2     OB 6147   3.319   0.570   1.095
  355PJ2     HB 6148   3.227   0.531   1.096
  355PJ2     OG 6149   3.435   0.348   1.158
  355PJ2     HG 6150   3.473   0.303   1.239
  355PJ2     OD 6151   3.402   0.518   1.334
  356POX     CD 6152   3.430   0.418   1.433
  356POX     CE 6153   3.431   0.486   1.569
  356POX     OE 6154   3.490   0.396   1.664
  356POX    C1A 6155   3.621   0.412   1.678
  356POX    O1A 6156   3.677   0.510   1.629
  356POX    C1B 6157   3.684   0.297   1.748
  356POX    C1C 6158   3.835   0.318   1.762
  356POX    C1D 6159   3.863   0.383   1.897
  356POX    C1E 6160   4.014   0.406   1.904
  356POX    C1F 6161   4.054   0.455   2.043
  356POX    C1G 6162   4.029   0.606   2.059
  356POX    C1H 6163   4.095   0.670   2.181
  356POX    C1I 6164   4.147   0.812   2.158
  356POX    C1J 6165   4.168   0.904   2.252
  356POX    C1K 6166   4.133   0.880   2.399
  356POX    C1L 6167   4.216   0.950   2.507
  356POX    C1M 6168   4.150   0.959   2.645
  356POX    C1N 6169   4.248   1.002   2.754
  356POX    C1O 6170   4.359   0.899   2.781
  356POX    C1P 6171   4.452   0.941   2.895
  356POX    C1Q 6172   4.575   0.851   2.905
  356POX    C1R 6173   4.638   0.869   3.043
  356POX     CZ 6174   3.290   0.538   1.596
  356POX     OZ 6175   3.275   0.604   1.722
  356POX    C2A 6176   3.158   0.653   1.762
  356POX    O2A 6177   3.055   0.608   1.711
  356POX    C2B 6178   3.171   0.749   1.873
  356POX    C2C 6179   3.071   0.724   1.986
  356POX    C2D 6180   3.057   0.840   2.084
  356POX    C2E 6181   2.973   0.805   2.207
  356POX    C2F 6182   2.840   0.729   2.204
  356POX    C2G 6183   2.766   0.737   2.337
  356POX    C2H 6184   2.640   0.650   2.333
  356POX    C2I 6185   2.530   0.693   2.234
  356POX    C2J 6186   2.406   0.609   2.265
  356POX    C2K 6187   2.332   0.601   2.131
  356POX    C2L 6188   2.222   0.494   2.126
  356POX    C2M 6189   2.279   0.355   2.152
  356POX    C2N 6190   2.165   0.267   2.098
  356POX    C2O 6191   2.190   0.118   2.122
  356POX    C2P 6192   2.160   0.080   2.267
  357CHL    CN1 6193   2.527   0.854   1.520
  357CHL    CN2 6194   2.571   0.649   1.393
  357CHL    CN3 6195   2.467   0.637   1.604
  357CHL    NTM 6196   2.565   0.712   1.526
  357CHL     CB 6197   2.691   0.685   1.597
  358PJ2     CA 6198   2.833   0.729   1.562
  358PJ2     OA 6199   2.844   0.869   1.536
  358PJ2      P 6200   2.994   0.926   1.549
  358PJ2     OB 6201   3.094   0.818   1.531
  358PJ2     HB 6202   3.185   0.854   1.555
  358PJ2     OG 6203   3.008   1.047   1.466
  358PJ2     HG 6204   2.920   1.095   1.473
  358PJ2     OD 6205   2.976   0.980   1.699
  359POX     CD 6206   2.898   1.100   1.713
  359POX     CE 6207   2.825   1.124   1.845
  359POX     OE 6208   2.706   1.202   1.825
  359POX    C1A 6209   2.601   1.179   1.903
  359POX    O1A 6210   2.580   1.062   1.934
  359POX    C1B 6211   2.504   1.292   1.903
  359POX    C1C 6212   2.547   1.437   1.926
  359POX    C1D 6213   2.563   1.473   2.074
  359POX    C1E 6214   2.564   1.624   2.097
  359POX    C1F 6215   2.514   1.661   2.237
  359POX    C1G 6216   2.605   1.619   2.352
  359POX    C1H 6217   2.554   1.572   2.488
  359POX    C1I 6218   2.648   1.609   2.603
  359POX    C1J 6219   2.616   1.610   2.732
  359POX    C1K 6220   2.485   1.567   2.800
  359POX    C1L 6221   2.419   1.649   2.911
  359POX    C1M 6222   2.513   1.690   3.025
  359POX    C1N 6223   2.473   1.759   3.156
  359POX    C1O 6224   2.584   1.751   3.261
  359POX    C1P 6225   2.550   1.785   3.406
  359POX    C1Q 6226   2.673   1.806   3.494
  359POX    C1R 6227   2.773   1.905   3.434
  359POX     CZ 6228   2.918   1.206   1.935
  359POX     OZ 6229   2.872   1.203   2.070
  359POX    C2A 6230   2.951   1.246   2.168
  359POX    O2A 6231   3.072   1.252   2.145
  359POX    C2B 6232   2.885   1.270   2.299
  359POX    C2C 6233   2.948   1.183   2.407
  359POX    C2D 6234   2.871   1.194   2.539
  359POX    C2E 6235   2.926   1.107   2.653
  359POX    C2F 6236   2.836   1.084   2.775
  359POX    C2G 6237   2.820   1.213   2.855
  359POX    C2H 6238   2.675   1.230   2.901
  359POX    C2I 6239   2.687   1.248   3.053
  359POX    C2J 6240   2.552   1.301   3.103
  359POX    C2K 6241   2.467   1.179   3.137
  359POX    C2L 6242   2.325   1.215   3.183
  359POX    C2M 6243   2.229   1.107   3.131
  359POX    C2N 6244   2.096   1.135   3.202
  359POX    C2O 6245   1.993   1.029   3.164
  359POX    C2P 6246   1.951   1.029   3.017
  360CHL    CN1 6247   1.638   2.608   1.819
  360CHL    CN2 6248   1.413   2.590   1.889
  360CHL    CN3 6249   1.464   2.571   1.654
  360CHL    NTM 6250   1.510   2.541   1.791
  360CHL     CB 6251   1.538   2.397   1.801
  361PJ2     CA 6252   1.433   2.290   1.771
  361PJ2     OA 6253   1.308   2.295   1.839
  361PJ2      P 6254   1.219   2.164   1.812
  361PJ2     OB 6255   1.092   2.183   1.886
  361PJ2     HB 6256   1.020   2.123   1.852
  361PJ2     OG 6257   1.214   2.151   1.665
  361PJ2     HG 6258   1.237   2.241   1.626
  361PJ2     OD 6259   1.330   2.059   1.864
  362POX     CD 6260   1.320   2.031   2.004
  362POX     CE 6261   1.451   2.007   2.079
  362POX     OE 6262   1.422   1.961   2.211
  362POX    C1A 6263   1.389   1.834   2.230
  362POX    O1A 6264   1.402   1.762   2.131
  362POX    C1B 6265   1.380   1.803   2.375
  362POX    C1C 6266   1.439   1.668   2.414
  362POX    C1D 6267   1.388   1.625   2.552
  362POX    C1E 6268   1.444   1.701   2.673
  362POX    C1F 6269   1.541   1.623   2.761
  362POX    C1G 6270   1.610   1.709   2.867
  362POX    C1H 6271   1.513   1.780   2.962
  362POX    C1I 6272   1.598   1.881   3.039
  362POX    C1J 6273   1.591   1.898   3.171
  362POX    C1K 6274   1.509   1.814   3.270
  362POX    C1L 6275   1.577   1.798   3.405
  362POX    C1M 6276   1.668   1.676   3.422
  362POX    C1N 6277   1.599   1.545   3.462
  362POX    C1O 6278   1.686   1.421   3.440
  362POX    C1P 6279   1.626   1.287   3.481
  362POX    C1Q 6280   1.738   1.184   3.461
  362POX    C1R 6281   1.733   1.054   3.542
  362POX     CZ 6282   1.520   2.143   2.089
  362POX     OZ 6283   1.458   2.255   2.152
  362POX    C2A 6284   1.533   2.364   2.163
  362POX    O2A 6285   1.628   2.379   2.085
  362POX    C2B 6286   1.481   2.456   2.267
  362POX    C2C 6287   1.576   2.576   2.281
  362POX    C2D 6288   1.540   2.655   2.407
  362POX    C2E 6289   1.552   2.577   2.538
  362POX    C2F 6290   1.512   2.656   2.663
  362POX    C2G 6291   1.560   2.575   2.784
  362POX    C2H 6292   1.708   2.539   2.790
  362POX    C2I 6293   1.740   2.482   2.928
  362POX    C2J 6294   1.891   2.466   2.946
  362POX    C2K 6295   1.957   2.599   2.982
  362POX    C2L 6296   2.107   2.578   2.999
  362POX    C2M 6297   2.177   2.693   3.073
  362POX    C2N 6298   2.318   2.652   3.115
  362POX    C2O 6299   2.345   2.693   3.259
  362POX    C2P 6300   2.432   2.818   3.274
  363CHL    CN1 6301   8.623   2.204   1.683
  363CHL    CN2 6302   8.423   2.144   1.802
  363CHL    CN3 6303   8.488   2.373   1.758
  363CHL    NTM 6304   8.481   2.236   1.704
  363CHL     CB 6305   8.398   2.235   1.582
  364PJ2     CA 6306   8.368   2.106   1.506
  364PJ2     OA 6307   8.484   2.048   1.445
  364PJ2      P 6308   8.445   1.908   1.375
  364PJ2     OB 6309   8.334   1.935   1.281
  364PJ2     HB 6310   8.321   2.033   1.267
  364PJ2     OG 6311   8.562   1.851   1.306
  364PJ2     HG 6312   8.539   1.851   1.208
  364PJ2     OD 6313   8.404   1.817   1.503
  365POX     CD 6314   8.516   1.760   1.571
  365POX     CE 6315   8.472   1.702   1.706
  365POX     OE 6316   8.579   1.642   1.781
  365POX    C1A 6317   8.634   1.720   1.873
  365POX    O1A 6318   8.649   1.841   1.855
  365POX    C1B 6319   8.707   1.638   1.972
  365POX    C1C 6320   8.637   1.615   2.107
  365POX    C1D 6321   8.714   1.543   2.217
  365POX    C1E 6322   8.633   1.551   2.347
  365POX    C1F 6323   8.708   1.485   2.462
  365POX    C1G 6324   8.707   1.332   2.459
  365POX    C1H 6325   8.739   1.273   2.597
  365POX    C1I 6326   8.770   1.124   2.594
  365POX    C1J 6327   8.867   1.073   2.669
  365POX    C1K 6328   8.935   1.153   2.780
  365POX    C1L 6329   9.015   1.061   2.872
  365POX    C1M 6330   9.097   1.134   2.979
  365POX    C1N 6331   9.125   1.037   3.093
  365POX    C1O 6332   9.013   1.008   3.193
  365POX    C1P 6333   9.063   0.906   3.295
  365POX    C1Q 6334   9.106   0.775   3.229
  365POX    C1R 6335   9.136   0.674   3.341
  365POX     CZ 6336   8.361   1.601   1.676
  365POX     OZ 6337   8.296   1.538   1.787
  365POX    C2A 6338   8.322   1.409   1.804
  365POX    O2A 6339   8.411   1.353   1.740
  365POX    C2B 6340   8.227   1.345   1.898
  365POX    C2C 6341   8.268   1.345   2.046
  365POX    C2D 6342   8.236   1.468   2.131
  365POX    C2E 6343   8.097   1.529   2.115
  365POX    C2F 6344   8.110   1.660   2.194
  365POX    C2G 6345   7.968   1.714   2.215
  365POX    C2H 6346   7.876   1.620   2.293
  365POX    C2I 6347   7.925   1.601   2.436
  365POX    C2J 6348   7.808   1.555   2.524
  365POX    C2K 6349   7.847   1.541   2.672
  365POX    C2L 6350   7.756   1.463   2.766
  365POX    C2M 6351   7.840   1.343   2.809
  365POX    C2N 6352   7.782   1.271   2.931
  365POX    C2O 6353   7.646   1.203   2.929
  365POX    C2P 6354   7.648   1.099   3.042
  366CHL    CN1 6355   1.273   0.001   0.892
  366CHL    CN2 6356   1.320   0.225   0.962
  366CHL    CN3 6357   1.496   0.088   0.885
  366CHL    NTM 6358   1.371   0.087   0.962
  366CHL     CB 6359   1.393   0.037   1.098
  367PJ2     CA 6360   1.493   0.112   1.186
  367PJ2     OA 6361   1.628   0.068   1.173
  367PJ2      P 6362   1.726   0.156   1.265
  367PJ2     OB 6363   1.865   0.127   1.223
  367PJ2     HB 6364   1.927   0.161   1.294
  367PJ2     OG 6365   1.686   0.298   1.252
  367PJ2     HG 6366   1.588   0.310   1.263
  367PJ2     OD 6367   1.704   0.115   1.419
  368POX     CD 6368   1.732   0.220   1.512
  368POX     CE 6369   1.711   0.182   1.659
  368POX     OE 6370   1.802   0.080   1.700
  368POX    C1A 6371   1.870   0.087   1.814
  368POX    O1A 6372   1.857   0.181   1.892
  368POX    C1B 6373   1.966  -0.026   1.825
  368POX    C1C 6374   1.946  -0.115   1.948
  368POX    C1D 6375   2.031  -0.240   1.927
  368POX    C1E 6376   2.172  -0.213   1.980
  368POX    C1F 6377   2.257  -0.332   1.936
  368POX    C1G 6378   2.408  -0.310   1.948
  368POX    C1H 6379   2.447  -0.339   2.093
  368POX    C1I 6380   2.460  -0.487   2.130
  368POX    C1J 6381   2.523  -0.513   2.245
  368POX    C1K 6382   2.584  -0.420   2.349
  368POX    C1L 6383   2.718  -0.478   2.395
  368POX    C1M 6384   2.788  -0.384   2.492
  368POX    C1N 6385   2.921  -0.435   2.549
  368POX    C1O 6386   2.978  -0.344   2.657
  368POX    C1P 6387   3.112  -0.396   2.709
  368POX    C1Q 6388   3.154  -0.325   2.838
  368POX    C1R 6389   3.055  -0.349   2.952
  368POX     CZ 6390   1.565   0.152   1.696
  368POX     OZ 6391   1.540   0.124   1.834
  368POX    C2A 6392   1.444   0.190   1.899
  368POX    O2A 6393   1.372   0.269   1.839
  368POX    C2B 6394   1.441   0.171   2.046
  368POX    C2C 6395   1.300   0.187   2.104
  368POX    C2D 6396   1.291   0.184   2.257
  368POX    C2E 6397   1.336   0.305   2.339
  368POX    C2F 6398   1.282   0.281   2.480
  368POX    C2G 6399   1.319   0.156   2.560
  368POX    C2H 6400   1.306   0.148   2.713
  368POX    C2I 6401   1.403   0.246   2.779
  368POX    C2J 6402   1.418   0.213   2.928
  368POX    C2K 6403   1.485   0.325   3.009
  368POX    C2L 6404   1.571   0.259   3.117
  368POX    C2M 6405   1.499   0.214   3.244
  368POX    C2N 6406   1.578   0.120   3.335
  368POX    C2O 6407   1.687   0.199   3.407
  368POX    C2P 6408   1.759   0.107   3.505
  369CHL    CN1 6409   0.444   0.804   1.469
  369CHL    CN2 6410   0.425   0.711   1.251
  369CHL    CN3 6411   0.526   0.931   1.289
  369CHL    NTM 6412   0.420   0.836   1.327
  369CHL     CB 6413   0.288   0.902   1.332
  370PJ2     CA 6414   0.153   0.846   1.287
  370PJ2     OA 6415   0.116   0.719   1.340
  370PJ2      P 6416  -0.035   0.676   1.306
  370PJ2     OB 6417  -0.115   0.798   1.280
  370PJ2     HB 6418  -0.208   0.765   1.264
  370PJ2     OG 6419  -0.011   0.580   1.196
  370PJ2     HG 6420   0.085   0.583   1.167
  370PJ2     OD 6421  -0.064   0.620   1.455
  371POX     CD 6422   0.010   0.502   1.490
  371POX     CE 6423  -0.009   0.472   1.638
  371POX     OE 6424   0.045   0.344   1.672
  371POX    C1A 6425   0.173   0.327   1.705
  371POX    O1A 6426   0.254   0.419   1.704
  371POX    C1B 6427   0.208   0.189   1.744
  371POX    C1C 6428   0.214   0.157   1.894
  371POX    C1D 6429   0.220   0.007   1.925
  371POX    C1E 6430   0.284  -0.010   2.064
  371POX    C1F 6431   0.167  -0.001   2.162
  371POX    C1G 6432   0.205  -0.040   2.305
  371POX    C1H 6433   0.089  -0.069   2.401
  371POX    C1I 6434   0.123  -0.067   2.550
  371POX    C1J 6435   0.053  -0.011   2.649
  371POX    C1K 6436  -0.087   0.050   2.660
  371POX    C1L 6437  -0.154   0.011   2.792
  371POX    C1M 6438  -0.286   0.087   2.805
  371POX    C1N 6439  -0.378   0.055   2.923
  371POX    C1O 6440  -0.431  -0.088   2.910
  371POX    C1P 6441  -0.568  -0.100   2.843
  371POX    C1Q 6442  -0.616  -0.243   2.866
  371POX    C1R 6443  -0.760  -0.265   2.913
  371POX     CZ 6444  -0.159   0.473   1.674
  371POX     OZ 6445  -0.195   0.465   1.812
  371POX    C2A 6446  -0.317   0.501   1.851
  371POX    O2A 6447  -0.395   0.549   1.770
  371POX    C2B 6448  -0.327   0.488   1.998
  371POX    C2C 6449  -0.465   0.456   2.054
  371POX    C2D 6450  -0.463   0.473   2.207
  371POX    C2E 6451  -0.594   0.406   2.249
  371POX    C2F 6452  -0.725   0.462   2.193
  371POX    C2G 6453  -0.846   0.375   2.227
  371POX    C2H 6454  -0.972   0.453   2.187
  371POX    C2I 6455  -1.093   0.360   2.168
  371POX    C2J 6456  -1.131   0.306   2.306
  371POX    C2K 6457  -1.192   0.406   2.403
  371POX    C2L 6458  -1.247   0.329   2.523
  371POX    C2M 6459  -1.313   0.422   2.626
  371POX    C2N 6460  -1.388   0.333   2.725
  371POX    C2O 6461  -1.449   0.424   2.832
  371POX    C2P 6462  -1.501   0.334   2.944
  372CHL    CN1 6463   1.910   3.391   1.493
  372CHL    CN2 6464   1.682   3.430   1.523
  372CHL    CN3 6465   1.759   3.233   1.391
  372CHL    NTM 6466   1.779   3.374   1.428
  372CHL     CB 6467   1.774   3.449   1.302
  373PJ2     CA 6468   1.815   3.596   1.288
  373PJ2     OA 6469   1.722   3.684   1.349
  373PJ2      P 6470   1.779   3.835   1.356
  373PJ2     OB 6471   1.849   3.861   1.228
  373PJ2     HB 6472   1.866   3.959   1.214
  373PJ2     OG 6473   1.663   3.915   1.399
  373PJ2     HG 6474   1.588   3.852   1.421
  373PJ2     OD 6475   1.896   3.836   1.467
  374POX     CD 6476   1.868   3.822   1.606
  374POX     CE 6477   1.989   3.813   1.700
  374POX     OE 6478   1.951   3.774   1.832
  374POX    C1A 6479   1.932   3.649   1.873
  374POX    O1A 6480   1.956   3.557   1.795
  374POX    C1B 6481   1.871   3.644   2.008
  374POX    C1C 6482   1.934   3.543   2.104
  374POX    C1D 6483   1.847   3.421   2.139
  374POX    C1E 6484   1.901   3.328   2.248
  374POX    C1F 6485   1.919   3.393   2.385
  374POX    C1G 6486   2.010   3.305   2.471
  374POX    C1H 6487   2.034   3.383   2.600
  374POX    C1I 6488   2.152   3.331   2.683
  374POX    C1J 6489   2.140   3.309   2.813
  374POX    C1K 6490   2.008   3.339   2.883
  374POX    C1L 6491   2.008   3.403   3.022
  374POX    C1M 6492   1.873   3.437   3.085
  374POX    C1N 6493   1.879   3.506   3.222
  374POX    C1O 6494   1.737   3.497   3.276
  374POX    C1P 6495   1.732   3.575   3.408
  374POX    C1Q 6496   1.596   3.613   3.467
  374POX    C1R 6497   1.522   3.488   3.516
  374POX     CZ 6498   2.071   3.942   1.687
  374POX     OZ 6499   1.995   4.046   1.748
  374POX    C2A 6500   2.040   4.172   1.747
  374POX    O2A 6501   2.148   4.196   1.695
  374POX    C2B 6502   1.942   4.276   1.785
  374POX    C2C 6503   1.971   4.314   1.931
  374POX    C2D 6504   1.873   4.424   1.971
  374POX    C2E 6505   1.916   4.489   2.103
  374POX    C2F 6506   1.923   4.400   2.228
  374POX    C2G 6507   1.789   4.333   2.259
  374POX    C2H 6508   1.684   4.424   2.322
  374POX    C2I 6509   1.549   4.356   2.346
  374POX    C2J 6510   1.551   4.257   2.462
  374POX    C2K 6511   1.408   4.214   2.496
  374POX    C2L 6512   1.343   4.127   2.387
  374POX    C2M 6513   1.201   4.095   2.435
  374POX    C2N 6514   1.131   4.015   2.325
  374POX    C2O 6515   0.987   3.970   2.350
  374POX    C2P 6516   0.999   3.833   2.415
  375CHL    CN1 6517   2.073   8.830   1.411
  375CHL    CN2 6518   2.184   9.036   1.441
  375CHL    CN3 6519   1.939   9.007   1.461
  375CHL    NTM 6520   2.062   8.974   1.387
  375CHL     CB 6521   2.044   8.999   1.243
  376PJ2     CA 6522   1.917   8.962   1.167
  376PJ2     OA 6523   1.868   8.829   1.186
  376PJ2      P 6524   1.725   8.799   1.117
  376PJ2     OB 6525   1.730   8.860   0.982
  376PJ2     HB 6526   1.664   8.811   0.925
  376PJ2     OG 6527   1.701   8.653   1.114
  376PJ2     HG 6528   1.734   8.609   1.031
  376PJ2     OD 6529   1.615   8.873   1.209
  377POX     CD 6530   1.600   8.815   1.339
  377POX     CE 6531   1.501   8.883   1.434
  377POX     OE 6532   1.557   8.863   1.564
  377POX    C1A 6533   1.505   8.922   1.671
  377POX    O1A 6534   1.417   9.007   1.655
  377POX    C1B 6535   1.579   8.900   1.797
  377POX    C1C 6536   1.496   8.839   1.910
  377POX    C1D 6537   1.565   8.848   2.047
  377POX    C1E 6538   1.580   8.988   2.105
  377POX    C1F 6539   1.656   8.995   2.238
  377POX    C1G 6540   1.585   8.904   2.339
  377POX    C1H 6541   1.659   8.894   2.472
  377POX    C1I 6542   1.603   8.798   2.577
  377POX    C1J 6543   1.579   8.824   2.705
  377POX    C1K 6544   1.591   8.949   2.794
  377POX    C1L 6545   1.622   8.930   2.942
  377POX    C1M 6546   1.488   8.929   3.015
  377POX    C1N 6547   1.504   8.894   3.163
  377POX    C1O 6548   1.363   8.852   3.206
  377POX    C1P 6549   1.282   8.971   3.259
  377POX    C1Q 6550   1.135   8.938   3.285
  377POX    C1R 6551   1.057   9.052   3.350
  377POX     CZ 6552   1.358   8.841   1.398
  377POX     OZ 6553   1.304   8.720   1.452
  377POX    C2A 6554   1.175   8.727   1.483
  377POX    O2A 6555   1.097   8.807   1.431
  377POX    C2B 6556   1.139   8.613   1.571
  377POX    C2C 6557   1.154   8.644   1.720
  377POX    C2D 6558   1.118   8.524   1.808
  377POX    C2E 6559   1.149   8.532   1.958
  377POX    C2F 6560   1.296   8.519   1.999
  377POX    C2G 6561   1.322   8.475   2.143
  377POX    C2H 6562   1.468   8.487   2.187
  377POX    C2I 6563   1.563   8.405   2.099
  377POX    C2J 6564   1.708   8.416   2.145
  377POX    C2K 6565   1.761   8.559   2.154
  377POX    C2L 6566   1.895   8.568   2.226
  377POX    C2M 6567   1.934   8.708   2.275
  377POX    C2N 6568   2.081   8.700   2.317
  377POX    C2O 6569   2.106   8.839   2.376
  377POX    C2P 6570   2.247   8.828   2.433
  378CHL    CN1 6571   3.491   6.984   1.212
  378CHL    CN2 6572   3.535   6.836   1.038
  378CHL    CN3 6573   3.540   7.070   0.991
  378CHL    NTM 6574   3.471   6.966   1.067
  378CHL     CB 6575   3.331   6.960   1.025
  379PJ2     CA 6576   3.215   6.900   1.105
  379PJ2     OA 6577   3.239   6.759   1.114
  379PJ2      P 6578   3.125   6.678   1.194
  379PJ2     OB 6579   2.998   6.727   1.135
  379PJ2     HB 6580   2.964   6.643   1.092
  379PJ2     OG 6581   3.160   6.536   1.176
  379PJ2     HG 6582   3.259   6.529   1.161
  379PJ2     OD 6583   3.129   6.742   1.342
  380POX     CD 6584   3.227   6.681   1.426
  380POX     CE 6585   3.255   6.739   1.565
  380POX     OE 6586   3.338   6.649   1.639
  380POX    C1A 6587   3.469   6.642   1.614
  380POX    O1A 6588   3.516   6.703   1.518
  380POX    C1B 6589   3.548   6.550   1.700
  380POX    C1C 6590   3.593   6.625   1.825
  380POX    C1D 6591   3.657   6.762   1.801
  380POX    C1E 6592   3.717   6.825   1.927
  380POX    C1F 6593   3.841   6.749   1.974
  380POX    C1G 6594   3.917   6.824   2.083
  380POX    C1H 6595   3.992   6.720   2.166
  380POX    C1I 6596   4.059   6.784   2.287
  380POX    C1J 6597   4.167   6.737   2.350
  380POX    C1K 6598   4.251   6.611   2.331
  380POX    C1L 6599   4.266   6.506   2.441
  380POX    C1M 6600   4.390   6.536   2.526
  380POX    C1N 6601   4.391   6.452   2.653
  380POX    C1O 6602   4.272   6.468   2.748
  380POX    C1P 6603   4.281   6.574   2.857
  380POX    C1Q 6604   4.392   6.550   2.960
  380POX    C1R 6605   4.379   6.415   3.030
  380POX     CZ 6606   3.112   6.763   1.612
  380POX     OZ 6607   3.077   6.823   1.737
  380POX    C2A 6608   2.955   6.874   1.752
  380POX    O2A 6609   2.875   6.867   1.658
  380POX    C2B 6610   2.927   6.924   1.888
  380POX    C2C 6611   3.002   7.055   1.912
  380POX    C2D 6612   2.960   7.120   2.044
  380POX    C2E 6613   3.081   7.178   2.119
  380POX    C2F 6614   3.151   7.301   2.061
  380POX    C2G 6615   3.216   7.384   2.172
  380POX    C2H 6616   3.280   7.513   2.120
  380POX    C2I 6617   3.312   7.609   2.235
  380POX    C2J 6618   3.462   7.619   2.265
  380POX    C2K 6619   3.485   7.693   2.396
  380POX    C2L 6620   3.450   7.842   2.390
  380POX    C2M 6621   3.458   7.901   2.531
  380POX    C2N 6622   3.489   8.050   2.521
  380POX    C2O 6623   3.472   8.122   2.655
  380POX    C2P 6624   3.574   8.069   2.756
  381CHL    CN1 6625   2.260   4.489   1.673
  381CHL    CN2 6626   2.352   4.683   1.760
  381CHL    CN3 6627   2.123   4.629   1.792
  381CHL    NTM 6628   2.232   4.632   1.693
  381CHL     CB 6629   2.203   4.693   1.562
  382PJ2     CA 6630   2.148   4.835   1.554
  382PJ2     OA 6631   2.229   4.939   1.611
  382PJ2      P 6632   2.188   5.092   1.582
  382PJ2     OB 6633   2.209   5.117   1.437
  382PJ2     HB 6634   2.303   5.090   1.416
  382PJ2     OG 6635   2.049   5.107   1.628
  382PJ2     HG 6636   2.010   5.190   1.588
  382PJ2     OD 6637   2.281   5.186   1.675
  383POX     CD 6638   2.239   5.193   1.811
  383POX     CE 6639   2.271   5.074   1.901
  383POX     OE 6640   2.180   5.048   2.008
  383POX    C1A 6641   2.163   4.921   2.046
  383POX    O1A 6642   2.214   4.827   1.986
  383POX    C1B 6643   2.078   4.903   2.166
  383POX    C1C 6644   2.171   4.893   2.287
  383POX    C1D 6645   2.090   4.869   2.415
  383POX    C1E 6646   2.165   4.817   2.538
  383POX    C1F 6647   2.088   4.705   2.610
  383POX    C1G 6648   2.168   4.643   2.724
  383POX    C1H 6649   2.089   4.525   2.782
  383POX    C1I 6650   2.167   4.454   2.892
  383POX    C1J 6651   2.169   4.487   3.021
  383POX    C1K 6652   2.098   4.606   3.086
  383POX    C1L 6653   2.116   4.605   3.238
  383POX    C1M 6654   2.075   4.747   3.278
  383POX    C1N 6655   2.118   4.784   3.420
  383POX    C1O 6656   2.029   4.728   3.532
  383POX    C1P 6657   2.098   4.735   3.668
  383POX    C1Q 6658   2.211   4.635   3.695
  383POX    C1R 6659   2.256   4.645   3.841
  383POX     CZ 6660   2.420   5.085   1.933
  383POX     OZ 6661   2.464   5.197   2.010
  383POX    C2A 6662   2.595   5.224   2.014
  383POX    O2A 6663   2.666   5.180   1.924
  383POX    C2B 6664   2.640   5.317   2.120
  383POX    C2C 6665   2.771   5.389   2.089
  383POX    C2D 6666   2.785   5.492   2.201
  383POX    C2E 6667   2.916   5.571   2.207
  383POX    C2F 6668   2.910   5.658   2.333
  383POX    C2G 6669   2.913   5.576   2.463
  383POX    C2H 6670   2.941   5.676   2.575
  383POX    C2I 6671   2.842   5.637   2.685
  383POX    C2J 6672   2.879   5.701   2.819
  383POX    C2K 6673   2.794   5.651   2.936
  383POX    C2L 6674   2.820   5.721   3.069
  383POX    C2M 6675   2.740   5.655   3.182
  383POX    C2N 6676   2.779   5.731   3.309
  383POX    C2O 6677   2.682   5.707   3.425
  383POX    C2P 6678   2.750   5.739   3.558
  384CHL    CN1 6679   8.143   0.855   1.610
  384CHL    CN2 6680   8.267   1.054   1.609
  384CHL    CN3 6681   8.174   0.976   1.409
  384CHL    NTM 6682   8.147   0.990   1.553
  384CHL     CB 6683   8.023   1.061   1.586
  385PJ2     CA 6684   7.994   1.193   1.515
  385PJ2     OA 6685   8.093   1.296   1.532
  385PJ2      P 6686   8.089   1.411   1.419
  385PJ2     OB 6687   8.215   1.487   1.423
  385PJ2     HB 6688   8.222   1.562   1.358
  385PJ2     OG 6689   8.041   1.359   1.288
  385PJ2     HG 6690   8.059   1.432   1.222
  385PJ2     OD 6691   7.961   1.480   1.488
  386POX     CD 6692   7.996   1.594   1.567
  386POX     CE 6693   7.915   1.614   1.695
  386POX     OE 6694   7.971   1.727   1.763
  386POX    C1A 6695   7.938   1.850   1.723
  386POX    O1A 6696   7.857   1.865   1.632
  386POX    C1B 6697   8.009   1.951   1.804
  386POX    C1C 6698   7.936   1.994   1.932
  386POX    C1D 6699   8.027   2.092   2.006
  386POX    C1E 6700   7.993   2.117   2.153
  386POX    C1F 6701   8.092   2.208   2.225
  386POX    C1G 6702   8.058   2.207   2.374
  386POX    C1H 6703   8.055   2.064   2.428
  386POX    C1I 6704   8.032   2.046   2.578
  386POX    C1J 6705   8.091   1.949   2.647
  386POX    C1K 6706   8.165   1.823   2.603
  386POX    C1L 6707   8.282   1.798   2.699
  386POX    C1M 6708   8.337   1.665   2.646
  386POX    C1N 6709   8.265   1.548   2.713
  386POX    C1O 6710   8.338   1.417   2.683
  386POX    C1P 6711   8.325   1.359   2.542
  386POX    C1Q 6712   8.196   1.277   2.537
  386POX    C1R 6713   8.176   1.209   2.401
  386POX     CZ 6714   7.923   1.482   1.771
  386POX     OZ 6715   7.847   1.469   1.892
  386POX    C2A 6716   7.825   1.345   1.935
  386POX    O2A 6717   7.892   1.251   1.891
  386POX    C2B 6718   7.712   1.346   2.029
  386POX    C2C 6719   7.718   1.246   2.145
  386POX    C2D 6720   7.593   1.271   2.229
  386POX    C2E 6721   7.583   1.159   2.333
  386POX    C2F 6722   7.453   1.164   2.413
  386POX    C2G 6723   7.460   1.275   2.518
  386POX    C2H 6724   7.334   1.286   2.604
  386POX    C2I 6725   7.310   1.413   2.687
  386POX    C2J 6726   7.176   1.403   2.759
  386POX    C2K 6727   7.105   1.517   2.834
  386POX    C2L 6728   6.981   1.477   2.914
  386POX    C2M 6729   6.933   1.603   2.988
  386POX    C2N 6730   6.989   1.593   3.129
  386POX    C2O 6731   6.897   1.493   3.200
  386POX    C2P 6732   6.920   1.488   3.351
  387CHL    CN1 6733   8.820   8.827   1.457
  387CHL    CN2 6734   8.842   8.609   1.542
  387CHL    CN3 6735   8.653   8.668   1.403
  387CHL    NTM 6736   8.797   8.685   1.424
  387CHL     CB 6737   8.872   8.638   1.307
  388PJ2     CA 6738   9.020   8.668   1.285
  388PJ2     OA 6739   9.040   8.804   1.244
  388PJ2      P 6740   9.195   8.846   1.239
  388PJ2     OB 6741   9.271   8.730   1.187
  388PJ2     HB 6742   9.363   8.755   1.158
  388PJ2     OG 6743   9.207   8.974   1.165
  388PJ2     HG 6744   9.122   9.023   1.183
  388PJ2     OD 6745   9.237   8.851   1.394
  389POX     CD 6746   9.371   8.891   1.425
  389POX     CE 6747   9.424   8.916   1.567
  389POX     OE 6748   9.552   8.980   1.570
  389POX    C1A 6749   9.569   9.104   1.525
  389POX    O1A 6750   9.473   9.170   1.485
  389POX    C1B 6751   9.712   9.141   1.517
  389POX    C1C 6752   9.777   9.193   1.646
  389POX    C1D 6753   9.741   9.337   1.682
  389POX    C1E 6754   9.839   9.364   1.797
  389POX    C1F 6755   9.983   9.368   1.746
  389POX    C1G 6756  10.078   9.359   1.866
  389POX    C1H 6757  10.075   9.214   1.916
  389POX    C1I 6758  10.190   9.128   1.864
  389POX    C1J 6759  10.261   9.047   1.941
  389POX    C1K 6760  10.227   9.043   2.090
  389POX    C1L 6761  10.285   8.927   2.172
  389POX    C1M 6762  10.270   8.965   2.319
  389POX    C1N 6763  10.356   8.868   2.401
  389POX    C1O 6764  10.344   8.908   2.548
  389POX    C1P 6765  10.354   8.770   2.615
  389POX    C1Q 6766  10.342   8.771   2.767
  389POX    C1R 6767  10.191   8.759   2.792
  389POX     CZ 6768   9.414   8.790   1.653
  389POX     OZ 6769   9.438   8.800   1.794
  389POX    C2A 6770   9.461   8.687   1.859
  389POX    O2A 6771   9.473   8.578   1.804
  389POX    C2B 6772   9.475   8.701   2.006
  389POX    C2C 6773   9.490   8.573   2.088
  389POX    C2D 6774   9.546   8.600   2.228
  389POX    C2E 6775   9.437   8.649   2.324
  389POX    C2F 6776   9.462   8.626   2.473
  389POX    C2G 6777   9.354   8.682   2.566
  389POX    C2H 6778   9.397   8.673   2.713
  389POX    C2I 6779   9.291   8.739   2.802
  389POX    C2J 6780   9.339   8.739   2.947
  389POX    C2K 6781   9.235   8.806   3.036
  389POX    C2L 6782   9.294   8.844   3.172
  389POX    C2M 6783   9.195   8.906   3.271
  389POX    C2N 6784   9.108   9.016   3.209
  389POX    C2O 6785   8.984   9.056   3.290
  389POX    C2P 6786   8.892   8.944   3.338
  390CHL    CN1 6787   0.408   3.142   1.169
  390CHL    CN2 6788   0.309   3.348   1.092
  390CHL    CN3 6789   0.512   3.360   1.196
  390CHL    NTM 6790   0.386   3.284   1.200
  390CHL     CB 6791   0.323   3.286   1.332
  391PJ2     CA 6792   0.281   3.416   1.400
  391PJ2     OA 6793   0.190   3.496   1.324
  391PJ2      P 6794   0.193   3.640   1.396
  391PJ2     OB 6795   0.327   3.702   1.394
  391PJ2     HB 6796   0.392   3.626   1.396
  391PJ2     OG 6797   0.088   3.716   1.324
  391PJ2     HG 6798   0.098   3.812   1.347
  391PJ2     OD 6799   0.123   3.621   1.540
  392POX     CD 6800   0.050   3.731   1.596
  392POX     CE 6801  -0.030   3.697   1.722
  392POX     OE 6802  -0.109   3.813   1.752
  392POX    C1A 6803  -0.230   3.825   1.699
  392POX    O1A 6804  -0.277   3.737   1.626
  392POX    C1B 6805  -0.298   3.940   1.762
  392POX    C1C 6806  -0.436   3.901   1.816
  392POX    C1D 6807  -0.485   4.013   1.909
  392POX    C1E 6808  -0.615   3.992   1.987
  392POX    C1F 6809  -0.606   4.081   2.111
  392POX    C1G 6810  -0.735   4.066   2.192
  392POX    C1H 6811  -0.707   4.138   2.324
  392POX    C1I 6812  -0.835   4.144   2.407
  392POX    C1J 6813  -0.833   4.209   2.523
  392POX    C1K 6814  -0.721   4.300   2.574
  392POX    C1L 6815  -0.720   4.287   2.727
  392POX    C1M 6816  -0.593   4.335   2.797
  392POX    C1N 6817  -0.606   4.325   2.949
  392POX    C1O 6818  -0.465   4.353   3.001
  392POX    C1P 6819  -0.463   4.413   3.142
  392POX    C1Q 6820  -0.494   4.311   3.251
  392POX    C1R 6821  -0.496   4.383   3.386
  392POX     CZ 6822   0.057   3.636   1.833
  392POX     OZ 6823   0.003   3.631   1.966
  392POX    C2A 6824   0.087   3.624   2.069
  392POX    O2A 6825   0.202   3.586   2.051
  392POX    C2B 6826   0.016   3.622   2.199
  392POX    C2C 6827  -0.005   3.479   2.248
  392POX    C2D 6828  -0.080   3.484   2.382
  392POX    C2E 6829  -0.114   3.343   2.430
  392POX    C2F 6830  -0.225   3.341   2.536
  392POX    C2G 6831  -0.259   3.200   2.584
  392POX    C2H 6832  -0.397   3.203   2.650
  392POX    C2I 6833  -0.520   3.237   2.566
  392POX    C2J 6834  -0.649   3.238   2.649
  392POX    C2K 6835  -0.779   3.233   2.569
  392POX    C2L 6836  -0.773   3.123   2.462
  392POX    C2M 6837  -0.899   3.125   2.376
  392POX    C2N 6838  -0.899   3.225   2.259
  392POX    C2O 6839  -1.000   3.202   2.147
  392POX    C2P 6840  -1.018   3.061   2.090
  393CHL    CN1 6841   8.360   5.012   1.361
  393CHL    CN2 6842   8.348   4.782   1.293
  393CHL    CN3 6843   8.554   4.911   1.272
  393CHL    NTM 6844   8.407   4.913   1.263
  393CHL     CB 6845   8.376   4.945   1.123
  394PJ2     CA 6846   8.238   4.984   1.069
  394PJ2     OA 6847   8.139   4.891   1.113
  394PJ2      P 6848   7.990   4.921   1.060
  394PJ2     OB 6849   7.992   4.976   0.923
  394PJ2     HB 6850   8.069   5.039   0.927
  394PJ2     OG 6851   7.896   4.812   1.095
  394PJ2     HG 6852   7.918   4.764   1.180
  394PJ2     OD 6853   7.960   5.034   1.171
  395POX     CD 6854   7.941   5.003   1.309
  395POX     CE 6855   7.946   5.123   1.404
  395POX     OE 6856   7.972   5.080   1.538
  395POX    C1A 6857   7.999   5.168   1.634
  395POX    O1A 6858   8.023   5.283   1.597
  395POX    C1B 6859   7.980   5.116   1.771
  395POX    C1C 6860   7.871   5.186   1.853
  395POX    C1D 6861   7.876   5.136   1.997
  395POX    C1E 6862   7.750   5.192   2.063
  395POX    C1F 6863   7.768   5.162   2.212
  395POX    C1G 6864   7.639   5.209   2.280
  395POX    C1H 6865   7.647   5.198   2.432
  395POX    C1I 6866   7.516   5.241   2.498
  395POX    C1J 6867   7.494   5.228   2.628
  395POX    C1K 6868   7.586   5.191   2.745
  395POX    C1L 6869   7.487   5.139   2.850
  395POX    C1M 6870   7.565   5.109   2.978
  395POX    C1N 6871   7.674   5.006   2.946
  395POX    C1O 6872   7.656   4.876   3.025
  395POX    C1P 6873   7.762   4.767   3.011
  395POX    C1Q 6874   7.911   4.790   3.035
  395POX    C1R 6875   7.993   4.661   3.023
  395POX     CZ 6876   7.839   5.226   1.366
  395POX     OZ 6877   7.709   5.188   1.411
  395POX    C2A 6878   7.606   5.271   1.393
  395POX    O2A 6879   7.615   5.383   1.344
  395POX    C2B 6880   7.493   5.232   1.480
  395POX    C2C 6881   7.490   5.287   1.622
  395POX    C2D 6882   7.388   5.215   1.710
  395POX    C2E 6883   7.392   5.281   1.847
  395POX    C2F 6884   7.279   5.232   1.938
  395POX    C2G 6885   7.300   5.279   2.082
  395POX    C2H 6886   7.309   5.430   2.108
  395POX    C2I 6887   7.316   5.437   2.261
  395POX    C2J 6888   7.343   5.580   2.307
  395POX    C2K 6889   7.328   5.589   2.459
  395POX    C2L 6890   7.403   5.707   2.521
  395POX    C2M 6891   7.370   5.715   2.670
  395POX    C2N 6892   7.458   5.619   2.751
  395POX    C2O 6893   7.412   5.608   2.896
  395POX    C2P 6894   7.493   5.512   2.984
  396CHL    CN1 6895   1.016   0.936   1.624
  396CHL    CN2 6896   1.087   0.708   1.652
  396CHL    CN3 6897   1.156   0.836   1.469
  396CHL    NTM 6898   1.130   0.843   1.613
  396CHL     CB 6899   1.249   0.883   1.688
  397PJ2     CA 6900   1.374   0.810   1.639
  397PJ2     OA 6901   1.374   0.667   1.648
  397PJ2      P 6902   1.519   0.613   1.604
  397PJ2     OB 6903   1.495   0.470   1.578
  397PJ2     HB 6904   1.570   0.431   1.525
  397PJ2     OG 6905   1.573   0.688   1.488
  397PJ2     HG 6906   1.565   0.787   1.501
  397PJ2     OD 6907   1.610   0.633   1.736
  398POX     CD 6908   1.604   0.523   1.826
  398POX     CE 6909   1.628   0.560   1.972
  398POX     OE 6910   1.649   0.446   2.057
  398POX    C1A 6911   1.774   0.431   2.100
  398POX    O1A 6912   1.869   0.488   2.048
  398POX    C1B 6913   1.797   0.322   2.198
  398POX    C1C 6914   1.773   0.350   2.347
  398POX    C1D 6915   1.787   0.224   2.433
  398POX    C1E 6916   1.756   0.255   2.579
  398POX    C1F 6917   1.761   0.129   2.665
  398POX    C1G 6918   1.906   0.080   2.671
  398POX    C1H 6919   1.916  -0.029   2.778
  398POX    C1I 6920   2.058  -0.078   2.804
  398POX    C1J 6921   2.094  -0.128   2.922
  398POX    C1K 6922   1.987  -0.143   3.029
  398POX    C1L 6923   2.009  -0.254   3.132
  398POX    C1M 6924   1.896  -0.266   3.235
  398POX    C1N 6925   1.924  -0.384   3.328
  398POX    C1O 6926   1.794  -0.438   3.389
  398POX    C1P 6927   1.767  -0.369   3.523
  398POX    C1Q 6928   1.619  -0.362   3.559
  398POX    C1R 6929   1.569  -0.221   3.527
  398POX     CZ 6930   1.516   0.650   2.026
  398POX     OZ 6931   1.525   0.688   2.163
  398POX    C2A 6932   1.419   0.735   2.227
  398POX    O2A 6933   1.310   0.744   2.171
  398POX    C2B 6934   1.454   0.807   2.352
  398POX    C2C 6935   1.351   0.788   2.464
  398POX    C2D 6936   1.380   0.901   2.563
  398POX    C2E 6937   1.308   0.886   2.698
  398POX    C2F 6938   1.158   0.858   2.696
  398POX    C2G 6939   1.098   0.839   2.836
  398POX    C2H 6940   1.131   0.712   2.915
  398POX    C2I 6941   1.036   0.678   3.030
  398POX    C2J 6942   1.105   0.593   3.137
  398POX    C2K 6943   1.144   0.448   3.107
  398POX    C2L 6944   1.021   0.360   3.086
  398POX    C2M 6945   1.063   0.227   3.024
  398POX    C2N 6946   0.948   0.127   3.032
  398POX    C2O 6947   0.819   0.177   2.967
  398POX    C2P 6948   0.811   0.179   2.814
  399CHL    CN1 6949   8.767   9.100   0.916
  399CHL    CN2 6950   8.822   8.863   0.953
  399CHL    CN3 6951   8.702   8.977   1.111
  399CHL    NTM 6952   8.810   8.997   1.012
  399CHL     CB 6953   8.945   9.036   1.055
  400PJ2     CA 6954   8.964   9.152   1.153
  400PJ2     OA 6955   8.879   9.134   1.266
  400PJ2      P 6956   8.931   9.237   1.377
  400PJ2     OB 6957   8.848   9.357   1.353
  400PJ2     HB 6958   8.887   9.432   1.406
  400PJ2     OG 6959   9.078   9.257   1.372
  400PJ2     HG 6960   9.097   9.350   1.343
  400PJ2     OD 6961   8.912   9.160   1.517
  401POX     CD 6962   8.951   9.226   1.638
  401POX     CE 6963   8.967   9.122   1.749
  401POX     OE 6964   8.959   9.178   1.881
  401POX    C1A 6965   8.843   9.201   1.941
  401POX    O1A 6966   8.743   9.226   1.874
  401POX    C1B 6967   8.862   9.226   2.086
  401POX    C1C 6968   8.832   9.116   2.187
  401POX    C1D 6969   8.825   9.172   2.329
  401POX    C1E 6970   8.761   9.065   2.418
  401POX    C1F 6971   8.612   9.098   2.403
  401POX    C1G 6972   8.528   8.985   2.466
  401POX    C1H 6973   8.379   9.018   2.455
  401POX    C1I 6974   8.283   8.901   2.477
  401POX    C1J 6975   8.161   8.899   2.530
  401POX    C1K 6976   8.083   9.023   2.573
  401POX    C1L 6977   8.093   9.039   2.725
  401POX    C1M 6978   8.029   9.171   2.768
  401POX    C1N 6979   8.034   9.168   2.921
  401POX    C1O 6980   8.002   9.303   2.985
  401POX    C1P 6981   8.030   9.292   3.135
  401POX    C1Q 6982   7.953   9.401   3.209
  401POX    C1R 6983   8.009   9.414   3.351
  401POX     CZ 6984   9.080   9.024   1.718
  401POX     OZ 6985   9.100   8.916   1.811
  401POX    C2A 6986   9.018   8.812   1.808
  401POX    O2A 6987   8.912   8.815   1.746
  401POX    C2B 6988   9.056   8.717   1.915
  401POX    C2C 6989   8.983   8.765   2.041
  401POX    C2D 6990   9.044   8.699   2.165
  401POX    C2E 6991   8.994   8.766   2.294
  401POX    C2F 6992   8.994   8.663   2.407
  401POX    C2G 6993   8.929   8.717   2.534
  401POX    C2H 6994   8.940   8.627   2.657
  401POX    C2I 6995   8.859   8.666   2.781
  401POX    C2J 6996   8.905   8.606   2.914
  401POX    C2K 6997   8.847   8.653   3.047
  401POX    C2L 6998   8.935   8.610   3.165
  401POX    C2M 6999   8.926   8.460   3.192
  401POX    C2N 7000   9.043   8.399   3.269
  401POX    C2O 7001   9.016   8.255   3.312
  401POX    C2P 7002   9.099   8.202   3.429
  402CHL    CN1 7003   1.637   8.230   0.842
  402CHL    CN2 7004   1.613   8.136   1.055
  402CHL    CN3 7005   1.835   8.226   0.973
  402CHL    NTM 7006   1.688   8.237   0.979
  402CHL     CB 7007   1.657   8.372   1.030
  403PJ2     CA 7008   1.518   8.428   1.057
  403PJ2     OA 7009   1.412   8.364   1.127
  403PJ2      P 7010   1.337   8.468   1.225
  403PJ2     OB 7011   1.329   8.594   1.149
  403PJ2     HB 7012   1.357   8.672   1.206
  403PJ2     OG 7013   1.213   8.397   1.263
  403PJ2     HG 7014   1.135   8.456   1.245
  403PJ2     OD 7015   1.435   8.474   1.353
  404POX     CD 7016   1.441   8.379   1.459
  404POX     CE 7017   1.562   8.387   1.552
  404POX     OE 7018   1.554   8.278   1.644
  404POX    C1A 7019   1.669   8.229   1.688
  404POX    O1A 7020   1.773   8.264   1.632
  404POX    C1B 7021   1.650   8.119   1.786
  404POX    C1C 7022   1.784   8.059   1.829
  404POX    C1D 7023   1.770   7.930   1.909
  404POX    C1E 7024   1.900   7.886   1.977
  404POX    C1F 7025   1.933   7.965   2.104
  404POX    C1G 7026   1.827   7.946   2.213
  404POX    C1H 7027   1.873   8.013   2.342
  404POX    C1I 7028   1.960   7.926   2.433
  404POX    C1J 7029   1.978   7.953   2.562
  404POX    C1K 7030   1.926   8.084   2.621
  404POX    C1L 7031   1.908   8.070   2.773
  404POX    C1M 7032   2.040   8.044   2.846
  404POX    C1N 7033   2.009   8.016   2.993
  404POX    C1O 7034   1.955   8.140   3.064
  404POX    C1P 7035   1.903   8.082   3.196
  404POX    C1Q 7036   1.825   8.175   3.288
  404POX    C1R 7037   1.695   8.216   3.218
  404POX     CZ 7038   1.573   8.531   1.603
  404POX     OZ 7039   1.672   8.563   1.702
  404POX    C2A 7040   1.793   8.591   1.655
  404POX    O2A 7041   1.819   8.623   1.539
  404POX    C2B 7042   1.899   8.604   1.758
  404POX    C2C 7043   1.990   8.486   1.722
  404POX    C2D 7044   2.114   8.483   1.811
  404POX    C2E 7045   2.183   8.346   1.810
  404POX    C2F 7046   2.263   8.331   1.939
  404POX    C2G 7047   2.181   8.308   2.067
  404POX    C2H 7048   2.262   8.303   2.197
  404POX    C2I 7049   2.172   8.272   2.316
  404POX    C2J 7050   2.257   8.241   2.440
  404POX    C2K 7051   2.297   8.368   2.515
  404POX    C2L 7052   2.380   8.329   2.638
  404POX    C2M 7053   2.387   8.440   2.743
  404POX    C2N 7054   2.470   8.561   2.700
  404POX    C2O 7055   2.446   8.674   2.800
  404POX    C2P 7056   2.479   8.814   2.749
  405CHL    CN1 7057   4.400   8.953   1.352
  405CHL    CN2 7058   4.228   9.101   1.421
  405CHL    CN3 7059   4.310   9.110   1.195
  405CHL    NTM 7060   4.347   9.089   1.335
  405CHL     CB 7061   4.455   9.183   1.373
  406PJ2     CA 7062   4.427   9.333   1.384
  406PJ2     OA 7063   4.326   9.364   1.480
  406PJ2      P 7064   4.270   9.514   1.459
  406PJ2     OB 7065   4.315   9.561   1.326
  406PJ2     HB 7066   4.305   9.488   1.260
  406PJ2     OG 7067   4.127   9.530   1.493
  406PJ2     HG 7068   4.106   9.628   1.498
  406PJ2     OD 7069   4.348   9.617   1.555
  407POX     CD 7070   4.360   9.614   1.698
  407POX     CE 7071   4.384   9.744   1.774
  407POX     OE 7072   4.408   9.721   1.913
  407POX    C1A 7073   4.522   9.750   1.975
  407POX    O1A 7074   4.615   9.791   1.905
  407POX    C1B 7075   4.521   9.707   2.116
  407POX    C1C 7076   4.532   9.834   2.201
  407POX    C1D 7077   4.532   9.815   2.353
  407POX    C1E 7078   4.671   9.764   2.388
  407POX    C1F 7079   4.687   9.757   2.540
  407POX    C1G 7080   4.815   9.690   2.591
  407POX    C1H 7081   4.820   9.665   2.742
  407POX    C1I 7082   4.879   9.782   2.822
  407POX    C1J 7083   4.932   9.763   2.942
  407POX    C1K 7084   4.921   9.633   3.022
  407POX    C1L 7085   4.839   9.651   3.150
  407POX    C1M 7086   4.912   9.735   3.255
  407POX    C1N 7087   4.800   9.787   3.346
  407POX    C1O 7088   4.852   9.871   3.463
  407POX    C1P 7089   4.735   9.921   3.547
  407POX    C1Q 7090   4.763   9.964   3.691
  407POX    C1R 7091   4.641  10.040   3.742
  407POX     CZ 7092   4.262   9.832   1.747
  407POX     OZ 7093   4.263   9.960   1.812
  407POX    C2A 7094   4.275  10.068   1.735
  407POX    O2A 7095   4.283  10.055   1.613
  407POX    C2B 7096   4.273  10.188   1.823
  407POX    C2C 7097   4.373  10.300   1.792
  407POX    C2D 7098   4.517  10.254   1.813
  407POX    C2E 7099   4.541  10.215   1.959
  407POX    C2F 7100   4.556  10.339   2.047
  407POX    C2G 7101   4.550  10.310   2.197
  407POX    C2H 7102   4.656  10.211   2.247
  407POX    C2I 7103   4.639  10.201   2.399
  407POX    C2J 7104   4.717  10.318   2.461
  407POX    C2K 7105   4.702  10.310   2.613
  407POX    C2L 7106   4.775  10.415   2.697
  407POX    C2M 7107   4.757  10.393   2.848
  407POX    C2N 7108   4.851  10.495   2.911
  407POX    C2O 7109   4.828  10.502   3.062
  407POX    C2P 7110   4.917  10.609   3.126
  408CHL    CN1 7111   7.674   2.203   0.949
  408CHL    CN2 7112   7.778   2.255   1.149
  408CHL    CN3 7113   7.545   2.323   1.111
  408CHL    NTM 7114   7.679   2.306   1.053
  408CHL     CB 7115   7.731   2.417   0.972
  409PJ2     CA 7116   7.780   2.542   1.047
  409PJ2     OA 7117   7.700   2.564   1.163
  409PJ2      P 7118   7.753   2.665   1.277
  409PJ2     OB 7119   7.623   2.710   1.332
  409PJ2     HB 7120   7.637   2.783   1.399
  409PJ2     OG 7121   7.852   2.753   1.210
  409PJ2     HG 7122   7.946   2.726   1.230
  409PJ2     OD 7123   7.833   2.556   1.363
  410POX     CD 7124   7.752   2.483   1.455
  410POX     CE 7125   7.816   2.353   1.506
  410POX     OE 7126   7.733   2.271   1.588
  410POX    C1A 7127   7.635   2.195   1.540
  410POX    O1A 7128   7.590   2.225   1.429
  410POX    C1B 7129   7.579   2.093   1.633
  410POX    C1C 7130   7.447   2.143   1.693
  410POX    C1D 7131   7.470   2.270   1.775
  410POX    C1E 7132   7.558   2.228   1.892
  410POX    C1F 7133   7.555   2.333   2.003
  410POX    C1G 7134   7.613   2.270   2.130
  410POX    C1H 7135   7.638   2.358   2.252
  410POX    C1I 7136   7.502   2.393   2.314
  410POX    C1J 7137   7.474   2.405   2.444
  410POX    C1K 7138   7.566   2.409   2.566
  410POX    C1L 7139   7.556   2.277   2.643
  410POX    C1M 7140   7.654   2.230   2.750
  410POX    C1N 7141   7.641   2.082   2.785
  410POX    C1O 7142   7.761   2.026   2.862
  410POX    C1P 7143   7.731   1.890   2.924
  410POX    C1Q 7144   7.846   1.833   3.007
  410POX    C1R 7145   7.834   1.882   3.152
  410POX     CZ 7146   7.956   2.393   1.552
  410POX     OZ 7147   7.951   2.478   1.667
  410POX    C2A 7148   8.064   2.493   1.735
  410POX    O2A 7149   8.156   2.414   1.714
  410POX    C2B 7150   8.048   2.591   1.845
  410POX    C2C 7151   7.999   2.537   1.979
  410POX    C2D 7152   7.987   2.650   2.082
  410POX    C2E 7153   7.946   2.587   2.215
  410POX    C2F 7154   7.934   2.688   2.329
  410POX    C2G 7155   8.061   2.697   2.413
  410POX    C2H 7156   8.096   2.572   2.494
  410POX    C2I 7157   8.001   2.550   2.612
  410POX    C2J 7158   8.073   2.485   2.731
  410POX    C2K 7159   7.987   2.454   2.853
  410POX    C2L 7160   8.062   2.361   2.949
  410POX    C2M 7161   7.966   2.353   3.068
  410POX    C2N 7162   7.980   2.216   3.135
  410POX    C2O 7163   8.123   2.184   3.179
  410POX    C2P 7164   8.155   2.041   3.224
  411CHL    CN1 7165   9.075   1.523   1.130
  411CHL    CN2 7166   9.060   1.758   1.094
  411CHL    CN3 7167   8.875   1.636   1.182
  411CHL    NTM 7168   9.021   1.649   1.184
  411CHL     CB 7169   9.081   1.665   1.318
  412PJ2     CA 7170   9.230   1.694   1.337
  412PJ2     OA 7171   9.330   1.598   1.300
  412PJ2      P 7172   9.460   1.612   1.395
  412PJ2     OB 7173   9.556   1.511   1.346
  412PJ2     HB 7174   9.647   1.538   1.377
  412PJ2     OG 7175   9.508   1.752   1.387
  412PJ2     HG 7176   9.443   1.811   1.436
  412PJ2     OD 7177   9.415   1.586   1.547
  413POX     CD 7178   9.422   1.447   1.580
  413POX     CE 7179   9.413   1.421   1.730
  413POX     OE 7180   9.461   1.297   1.781
  413POX    C1A 7181   9.512   1.316   1.902
  413POX    O1A 7182   9.570   1.421   1.931
  413POX    C1B 7183   9.545   1.185   1.962
  413POX    C1C 7184   9.515   1.196   2.112
  413POX    C1D 7185   9.598   1.110   2.208
  413POX    C1E 7186   9.598   0.965   2.160
  413POX    C1F 7187   9.665   0.882   2.270
  413POX    C1G 7188   9.811   0.921   2.294
  413POX    C1H 7189   9.877   0.836   2.402
  413POX    C1I 7190  10.022   0.882   2.416
  413POX    C1J 7191  10.122   0.831   2.344
  413POX    C1K 7192  10.103   0.705   2.259
  413POX    C1L 7193  10.173   0.584   2.320
  413POX    C1M 7194  10.127   0.464   2.238
  413POX    C1N 7195  10.013   0.393   2.311
  413POX    C1O 7196   9.981   0.266   2.232
  413POX    C1P 7197   9.884   0.175   2.308
  413POX    C1Q 7198   9.839   0.061   2.217
  413POX    C1R 7199   9.778  -0.062   2.284
  413POX     CZ 7200   9.265   1.445   1.761
  413POX     OZ 7201   9.228   1.429   1.898
  413POX    C2A 7202   9.099   1.409   1.923
  413POX    O2A 7203   9.011   1.418   1.837
  413POX    C2B 7204   9.057   1.343   2.050
  413POX    C2C 7205   9.106   1.198   2.054
  413POX    C2D 7206   9.145   1.165   2.198
  413POX    C2E 7207   9.019   1.168   2.286
  413POX    C2F 7208   8.930   1.045   2.268
  413POX    C2G 7209   9.015   0.921   2.296
  413POX    C2H 7210   8.924   0.800   2.270
  413POX    C2I 7211   8.989   0.675   2.330
  413POX    C2J 7212   9.009   0.681   2.481
  413POX    C2K 7213   9.055   0.545   2.534
  413POX    C2L 7214   9.074   0.547   2.686
  413POX    C2M 7215   9.122   0.414   2.745
  413POX    C2N 7216   9.140   0.437   2.895
  413POX    C2O 7217   9.173   0.310   2.974
  413POX    C2P 7218   9.216   0.366   3.109
  414CHL    CN1 7219   1.902   7.615   1.384
  414CHL    CN2 7220   1.890   7.840   1.327
  414CHL    CN3 7221   1.889   7.788   1.558
  414CHL    NTM 7222   1.945   7.749   1.428
  414CHL     CB 7223   2.091   7.766   1.436
  415PJ2     CA 7224   2.196   7.675   1.373
  415PJ2     OA 7225   2.185   7.544   1.429
  415PJ2      P 7226   2.301   7.439   1.391
  415PJ2     OB 7227   2.256   7.303   1.429
  415PJ2     HB 7228   2.290   7.278   1.519
  415PJ2     OG 7229   2.341   7.455   1.250
  415PJ2     HG 7230   2.336   7.550   1.220
  415PJ2     OD 7231   2.422   7.485   1.487
  416POX     CD 7232   2.402   7.441   1.622
  416POX     CE 7233   2.433   7.525   1.746
  416POX     OE 7234   2.406   7.448   1.863
  416POX    C1A 7235   2.490   7.353   1.903
  416POX    O1A 7236   2.596   7.332   1.844
  416POX    C1B 7237   2.435   7.271   2.013
  416POX    C1C 7238   2.387   7.343   2.139
  416POX    C1D 7239   2.361   7.247   2.255
  416POX    C1E 7240   2.313   7.311   2.385
  416POX    C1F 7241   2.241   7.221   2.486
  416POX    C1G 7242   2.214   7.289   2.620
  416POX    C1H 7243   2.324   7.351   2.708
  416POX    C1I 7244   2.269   7.390   2.845
  416POX    C1J 7245   2.266   7.320   2.958
  416POX    C1K 7246   2.316   7.176   2.952
  416POX    C1L 7247   2.226   7.071   3.016
  416POX    C1M 7248   2.257   6.925   2.985
  416POX    C1N 7249   2.220   6.896   2.840
  416POX    C1O 7250   2.271   6.758   2.795
  416POX    C1P 7251   2.253   6.748   2.644
  416POX    C1Q 7252   2.367   6.822   2.572
  416POX    C1R 7253   2.329   6.867   2.431
  416POX     CZ 7254   2.364   7.661   1.737
  416POX     OZ 7255   2.395   7.748   1.846
  416POX    C2A 7256   2.323   7.858   1.862
  416POX    O2A 7257   2.220   7.887   1.800
  416POX    C2B 7258   2.386   7.950   1.959
  416POX    C2C 7259   2.350   7.929   2.106
  416POX    C2D 7260   2.467   7.969   2.196
  416POX    C2E 7261   2.436   7.917   2.337
  416POX    C2F 7262   2.427   7.767   2.363
  416POX    C2G 7263   2.365   7.731   2.498
  416POX    C2H 7264   2.419   7.829   2.602
  416POX    C2I 7265   2.374   7.779   2.739
  416POX    C2J 7266   2.393   7.877   2.855
  416POX    C2K 7267   2.533   7.936   2.873
  416POX    C2L 7268   2.551   8.027   2.994
  416POX    C2M 7269   2.445   8.138   2.992
  416POX    C2N 7270   2.472   8.209   3.125
  416POX    C2O 7271   2.374   8.327   3.132
  416POX    C2P 7272   2.378   8.383   3.274
  417CHL    CN1 7273   3.082   1.301   5.358
  417CHL    CN2 7274   3.114   1.135   5.206
  417CHL    CN3 7275   2.990   1.309   5.124
  417CHL    NTM 7276   3.103   1.282   5.214
  417CHL     CB 7277   3.217   1.367   5.175
  418PJ2     CA 7278   3.363   1.333   5.203
  418PJ2     OA 7279   3.407   1.198   5.188
  418PJ2      P 7280   3.567   1.179   5.196
  418PJ2     OB 7281   3.626   1.293   5.270
  418PJ2     HB 7282   3.723   1.297   5.249
  418PJ2     OG 7283   3.587   1.042   5.248
  418PJ2     HG 7284   3.581   1.041   5.348
  418PJ2     OD 7285   3.607   1.192   5.040
  419POX     CD 7286   3.539   1.093   4.964
  419POX     CE 7287   3.586   1.099   4.819
  419POX     OE 7288   3.494   1.028   4.736
  419POX    C1A 7289   3.420   1.082   4.639
  419POX    O1A 7290   3.425   1.204   4.629
  419POX    C1B 7291   3.347   0.988   4.551
  419POX    C1C 7292   3.223   1.056   4.491
  419POX    C1D 7293   3.132   0.945   4.439
  419POX    C1E 7294   3.004   1.018   4.397
  419POX    C1F 7295   2.894   0.933   4.334
  419POX    C1G 7296   2.949   0.871   4.206
  419POX    C1H 7297   2.847   0.781   4.136
  419POX    C1I 7298   2.917   0.692   4.033
  419POX    C1J 7299   2.864   0.658   3.916
  419POX    C1K 7300   2.728   0.701   3.860
  419POX    C1L 7301   2.690   0.605   3.747
  419POX    C1M 7302   2.570   0.668   3.676
  419POX    C1N 7303   2.507   0.556   3.593
  419POX    C1O 7304   2.579   0.562   3.458
  419POX    C1P 7305   2.484   0.560   3.338
  419POX    C1Q 7306   2.399   0.687   3.335
  419POX    C1R 7307   2.311   0.697   3.210
  419POX     CZ 7308   3.731   1.052   4.806
  419POX     OZ 7309   3.781   1.033   4.673
  419POX    C2A 7310   3.808   1.142   4.603
  419POX    O2A 7311   3.861   1.233   4.665
  419POX    C2B 7312   3.825   1.117   4.458
  419POX    C2C 7313   3.688   1.088   4.395
  419POX    C2D 7314   3.712   1.038   4.253
  419POX    C2E 7315   3.772   1.136   4.152
  419POX    C2F 7316   3.773   1.064   4.016
  419POX    C2G 7317   3.878   1.114   3.916
  419POX    C2H 7318   4.020   1.088   3.966
  419POX    C2I 7319   4.134   1.137   3.877
  419POX    C2J 7320   4.128   1.060   3.745
  419POX    C2K 7321   4.197   1.135   3.631
  419POX    C2L 7322   4.346   1.164   3.656
  419POX    C2M 7323   4.410   1.231   3.535
  419POX    C2N 7324   4.563   1.229   3.546
  419POX    C2O 7325   4.622   1.268   3.411
  419POX    C2P 7326   4.635   1.153   3.311
  420CHL    CN1 7327   4.729   3.400   5.224
  420CHL    CN2 7328   4.863   3.246   5.320
  420CHL    CN3 7329   4.911   3.309   5.089
  420CHL    NTM 7330   4.869   3.356   5.222
  420CHL     CB 7331   4.944   3.476   5.260
  421PJ2     CA 7332   5.096   3.475   5.250
  421PJ2     OA 7333   5.154   3.371   5.330
  421PJ2      P 7334   5.292   3.306   5.280
  421PJ2     OB 7335   5.358   3.415   5.204
  421PJ2     HB 7336   5.445   3.386   5.166
  421PJ2     OG 7337   5.364   3.244   5.393
  421PJ2     HG 7338   5.461   3.243   5.369
  421PJ2     OD 7339   5.222   3.212   5.170
  422POX     CD 7340   5.315   3.130   5.099
  422POX     CE 7341   5.246   3.028   5.008
  422POX     OE 7342   5.338   2.932   4.955
  422POX    C1A 7343   5.346   2.812   5.012
  422POX    O1A 7344   5.251   2.773   5.081
  422POX    C1B 7345   5.460   2.731   4.964
  422POX    C1C 7346   5.458   2.672   4.823
  422POX    C1D 7347   5.376   2.543   4.811
  422POX    C1E 7348   5.368   2.499   4.665
  422POX    C1F 7349   5.274   2.576   4.572
  422POX    C1G 7350   5.129   2.589   4.620
  422POX    C1H 7351   5.036   2.674   4.532
  422POX    C1I 7352   5.073   2.814   4.582
  422POX    C1J 7353   5.004   2.926   4.569
  422POX    C1K 7354   4.868   2.935   4.499
  422POX    C1L 7355   4.885   3.007   4.365
  422POX    C1M 7356   4.755   3.009   4.284
  422POX    C1N 7357   4.728   2.889   4.193
  422POX    C1O 7358   4.607   2.899   4.099
  422POX    C1P 7359   4.475   2.903   4.176
  422POX    C1Q 7360   4.366   2.930   4.073
  422POX    C1R 7361   4.227   2.877   4.110
  422POX     CZ 7362   5.154   3.094   4.905
  422POX     OZ 7363   5.217   3.164   4.797
  422POX    C2A 7364   5.128   3.228   4.722
  422POX    O2A 7365   5.006   3.229   4.732
  422POX    C2B 7366   5.190   3.321   4.625
  422POX    C2C 7367   5.242   3.454   4.681
  422POX    C2D 7368   5.308   3.525   4.563
  422POX    C2E 7369   5.452   3.478   4.539
  422POX    C2F 7370   5.539   3.574   4.458
  422POX    C2G 7371   5.475   3.624   4.329
  422POX    C2H 7372   5.566   3.725   4.259
  422POX    C2I 7373   5.670   3.655   4.172
  422POX    C2J 7374   5.622   3.610   4.033
  422POX    C2K 7375   5.531   3.709   3.960
  422POX    C2L 7376   5.492   3.658   3.821
  422POX    C2M 7377   5.598   3.625   3.717
  422POX    C2N 7378   5.531   3.570   3.590
  422POX    C2O 7379   5.636   3.540   3.482
  422POX    C2P 7380   5.569   3.508   3.349
  423CHL    CN1 7381   4.792   5.548   5.504
  423CHL    CN2 7382   4.680   5.356   5.535
  423CHL    CN3 7383   4.922   5.348   5.522
  423CHL    NTM 7384   4.800   5.407   5.466
  423CHL     CB 7385   4.791   5.376   5.322
  424PJ2     CA 7386   4.894   5.437   5.227
  424PJ2     OA 7387   5.029   5.394   5.249
  424PJ2      P 7388   5.136   5.454   5.145
  424PJ2     OB 7389   5.086   5.578   5.083
  424PJ2     HB 7390   5.159   5.630   5.039
  424PJ2     OG 7391   5.267   5.461   5.214
  424PJ2     HG 7392   5.344   5.453   5.152
  424PJ2     OD 7393   5.158   5.340   5.034
  425POX     CD 7394   5.085   5.336   4.911
  425POX     CE 7395   5.150   5.416   4.797
  425POX     OE 7396   5.104   5.370   4.670
  425POX    C1A 7397   4.980   5.398   4.630
  425POX    O1A 7398   4.894   5.430   4.712
  425POX    C1B 7399   4.972   5.380   4.484
  425POX    C1C 7400   4.850   5.447   4.420
  425POX    C1D 7401   4.871   5.444   4.268
  425POX    C1E 7402   4.878   5.297   4.228
  425POX    C1F 7403   4.906   5.279   4.078
  425POX    C1G 7404   4.802   5.327   3.977
  425POX    C1H 7405   4.844   5.297   3.833
  425POX    C1I 7406   4.776   5.380   3.724
  425POX    C1J 7407   4.834   5.388   3.605
  425POX    C1K 7408   4.964   5.321   3.561
  425POX    C1L 7409   4.929   5.236   3.438
  425POX    C1M 7410   4.914   5.322   3.312
  425POX    C1N 7411   4.885   5.233   3.191
  425POX    C1O 7412   4.951   5.303   3.072
  425POX    C1P 7413   4.867   5.297   2.944
  425POX    C1Q 7414   4.934   5.389   2.841
  425POX    C1R 7415   4.840   5.447   2.737
  425POX     CZ 7416   5.301   5.406   4.814
  425POX     OZ 7417   5.383   5.505   4.750
  425POX    C2A 7418   5.507   5.504   4.797
  425POX    O2A 7419   5.545   5.431   4.888
  425POX    C2B 7420   5.596   5.602   4.732
  425POX    C2C 7421   5.667   5.544   4.609
  425POX    C2D 7422   5.688   5.641   4.493
  425POX    C2E 7423   5.780   5.563   4.399
  425POX    C2F 7424   5.791   5.636   4.265
  425POX    C2G 7425   5.923   5.594   4.200
  425POX    C2H 7426   5.925   5.658   4.061
  425POX    C2I 7427   6.036   5.588   3.982
  425POX    C2J 7428   6.038   5.647   3.841
  425POX    C2K 7429   6.097   5.541   3.747
  425POX    C2L 7430   6.116   5.617   3.616
  425POX    C2M 7431   6.183   5.551   3.495
  425POX    C2N 7432   6.234   5.649   3.389
  425POX    C2O 7433   6.309   5.566   3.285
  425POX    C2P 7434   6.336   5.647   3.159
  426CHL    CN1 7435   7.274   5.305   5.777
  426CHL    CN2 7436   7.481   5.397   5.854
  426CHL    CN3 7437   7.302   5.544   5.803
  426CHL    NTM 7438   7.367   5.418   5.764
  426CHL     CB 7439   7.423   5.428   5.628
  427PJ2     CA 7440   7.338   5.433   5.501
  427PJ2     OA 7441   7.228   5.523   5.513
  427PJ2      P 7442   7.085   5.476   5.456
  427PJ2     OB 7443   7.073   5.338   5.507
  427PJ2     HB 7444   6.986   5.294   5.487
  427PJ2     OG 7445   6.987   5.585   5.481
  427PJ2     HG 7446   6.895   5.547   5.472
  427PJ2     OD 7447   7.113   5.476   5.297
  428POX     CD 7448   7.112   5.607   5.241
  428POX     CE 7449   7.204   5.630   5.120
  428POX     OE 7450   7.189   5.766   5.076
  428POX    C1A 7451   7.296   5.815   5.014
  428POX    O1A 7452   7.409   5.769   5.028
  428POX    C1B 7453   7.269   5.948   4.953
  428POX    C1C 7454   7.180   5.944   4.829
  428POX    C1D 7455   7.242   5.876   4.707
  428POX    C1E 7456   7.149   5.894   4.587
  428POX    C1F 7457   7.225   5.862   4.459
  428POX    C1G 7458   7.162   5.895   4.323
  428POX    C1H 7459   7.263   5.898   4.209
  428POX    C1I 7460   7.190   5.898   4.075
  428POX    C1J 7461   7.234   5.893   3.950
  428POX    C1K 7462   7.370   5.836   3.910
  428POX    C1L 7463   7.403   5.882   3.769
  428POX    C1M 7464   7.522   5.803   3.714
  428POX    C1N 7465   7.562   5.812   3.566
  428POX    C1O 7466   7.521   5.940   3.494
  428POX    C1P 7467   7.599   5.944   3.363
  428POX    C1Q 7468   7.559   6.063   3.275
  428POX    C1R 7469   7.411   6.059   3.237
  428POX     CZ 7470   7.170   5.519   5.021
  428POX     OZ 7471   7.230   5.536   4.893
  428POX    C2A 7472   7.263   5.428   4.822
  428POX    O2A 7473   7.249   5.315   4.871
  428POX    C2B 7474   7.324   5.465   4.693
  428POX    C2C 7475   7.252   5.396   4.576
  428POX    C2D 7476   7.331   5.423   4.448
  428POX    C2E 7477   7.260   5.380   4.319
  428POX    C2F 7478   7.343   5.399   4.192
  428POX    C2G 7479   7.265   5.380   4.062
  428POX    C2H 7480   7.346   5.444   3.948
  428POX    C2I 7481   7.291   5.389   3.816
  428POX    C2J 7482   7.355   5.447   3.690
  428POX    C2K 7483   7.299   5.374   3.568
  428POX    C2L 7484   7.348   5.429   3.434
  428POX    C2M 7485   7.300   5.573   3.414
  428POX    C2N 7486   7.280   5.596   3.264
  428POX    C2O 7487   7.197   5.724   3.255
  428POX    C2P 7488   7.153   5.750   3.111
  429CHL    CN1 7489   2.529   3.374   5.433
  429CHL    CN2 7490   2.429   3.320   5.220
  429CHL    CN3 7491   2.526   3.153   5.343
  429CHL    NTM 7492   2.448   3.277   5.359
  429CHL     CB 7493   2.315   3.238   5.410
  430PJ2     CA 7494   2.210   3.347   5.430
  430PJ2     OA 7495   2.165   3.412   5.310
  430PJ2      P 7496   2.071   3.542   5.325
  430PJ2     OB 7497   1.940   3.502   5.381
  430PJ2     HB 7498   1.946   3.504   5.481
  430PJ2     OG 7499   2.153   3.655   5.374
  430PJ2     HG 7500   2.249   3.627   5.372
  430PJ2     OD 7501   2.037   3.563   5.169
  431POX     CD 7502   2.140   3.592   5.075
  431POX     CE 7503   2.145   3.510   4.945
  431POX     OE 7504   2.230   3.566   4.845
  431POX    C1A 7505   2.362   3.561   4.859
  431POX    O1A 7506   2.403   3.509   4.962
  431POX    C1B 7507   2.433   3.625   4.746
  431POX    C1C 7508   2.559   3.554   4.695
  431POX    C1D 7509   2.598   3.598   4.553
  431POX    C1E 7510   2.641   3.745   4.550
  431POX    C1F 7511   2.712   3.778   4.419
  431POX    C1G 7512   2.628   3.792   4.292
  431POX    C1H 7513   2.728   3.769   4.179
  431POX    C1I 7514   2.797   3.901   4.141
  431POX    C1J 7515   2.761   3.970   4.033
  431POX    C1K 7516   2.663   3.912   3.931
  431POX    C1L 7517   2.664   3.991   3.799
  431POX    C1M 7518   2.560   3.927   3.707
  431POX    C1N 7519   2.533   4.006   3.579
  431POX    C1O 7520   2.641   4.020   3.471
  431POX    C1P 7521   2.675   3.877   3.428
  431POX    C1Q 7522   2.799   3.890   3.339
  431POX    C1R 7523   2.780   3.843   3.195
  431POX     CZ 7524   1.998   3.502   4.902
  431POX     OZ 7525   1.960   3.398   4.812
  431POX    C2A 7526   1.832   3.392   4.780
  431POX    O2A 7527   1.750   3.462   4.838
  431POX    C2B 7528   1.799   3.291   4.676
  431POX    C2C 7529   1.769   3.364   4.544
  431POX    C2D 7530   1.707   3.267   4.443
  431POX    C2E 7531   1.665   3.344   4.318
  431POX    C2F 7532   1.606   3.256   4.207
  431POX    C2G 7533   1.597   3.336   4.077
  431POX    C2H 7534   1.617   3.246   3.955
  431POX    C2I 7535   1.657   3.326   3.831
  431POX    C2J 7536   1.707   3.245   3.712
  431POX    C2K 7537   1.812   3.140   3.751
  431POX    C2L 7538   1.865   3.078   3.621
  431POX    C2M 7539   1.973   3.158   3.549
  431POX    C2N 7540   2.023   3.092   3.420
  431POX    C2O 7541   2.128   3.173   3.342
  431POX    C2P 7542   2.158   3.095   3.214
  432CHL    CN1 7543   7.538   1.541   4.968
  432CHL    CN2 7544   7.572   1.399   5.147
  432CHL    CN3 7545   7.349   1.419   5.074
  432CHL    NTM 7546   7.474   1.494   5.091
  432CHL     CB 7547   7.464   1.596   5.196
  433PJ2     CA 7548   7.367   1.714   5.194
  433PJ2     OA 7549   7.228   1.684   5.183
  433PJ2      P 7550   7.131   1.806   5.221
  433PJ2     OB 7551   6.994   1.758   5.247
  433PJ2     HB 7552   6.974   1.681   5.187
  433PJ2     OG 7553   7.197   1.895   5.320
  433PJ2     HG 7554   7.295   1.894   5.300
  433PJ2     OD 7555   7.133   1.890   5.083
  434POX     CD 7556   7.078   1.836   4.963
  434POX     CE 7557   7.140   1.904   4.840
  434POX     OE 7558   7.065   1.917   4.720
  434POX    C1A 7559   7.007   2.031   4.682
  434POX    O1A 7560   6.960   2.098   4.774
  434POX    C1B 7561   6.957   2.032   4.543
  434POX    C1C 7562   7.059   2.089   4.443
  434POX    C1D 7563   6.999   2.124   4.307
  434POX    C1E 7564   7.101   2.163   4.200
  434POX    C1F 7565   7.015   2.164   4.073
  434POX    C1G 7566   7.094   2.157   3.943
  434POX    C1H 7567   6.992   2.170   3.830
  434POX    C1I 7568   6.935   2.312   3.828
  434POX    C1J 7569   6.919   2.373   3.711
  434POX    C1K 7570   6.944   2.304   3.576
  434POX    C1L 7571   6.884   2.387   3.462
  434POX    C1M 7572   6.886   2.310   3.330
  434POX    C1N 7573   6.834   2.389   3.210
  434POX    C1O 7574   6.835   2.306   3.081
  434POX    C1P 7575   6.725   2.363   2.992
  434POX    C1Q 7576   6.713   2.275   2.867
  434POX    C1R 7577   6.568   2.252   2.823
  434POX     CZ 7578   7.278   1.841   4.820
  434POX     OZ 7579   7.364   1.895   4.720
  434POX    C2A 7580   7.481   1.831   4.720
  434POX    O2A 7581   7.481   1.708   4.733
  434POX    C2B 7582   7.587   1.910   4.654
  434POX    C2C 7583   7.588   1.933   4.503
  434POX    C2D 7584   7.721   2.004   4.474
  434POX    C2E 7585   7.748   2.046   4.329
  434POX    C2F 7586   7.885   2.114   4.323
  434POX    C2G 7587   7.924   2.148   4.179
  434POX    C2H 7588   8.055   2.224   4.201
  434POX    C2I 7589   8.112   2.268   4.066
  434POX    C2J 7590   8.147   2.150   3.975
  434POX    C2K 7591   8.213   2.185   3.842
  434POX    C2L 7592   8.118   2.273   3.761
  434POX    C2M 7593   8.175   2.292   3.621
  434POX    C2N 7594   8.072   2.328   3.513
  434POX    C2O 7595   8.006   2.460   3.552
  434POX    C2P 7596   7.886   2.494   3.462
  435CHL    CN1 7597   5.996   6.130   5.696
  435CHL    CN2 7598   5.795   6.047   5.784
  435CHL    CN3 7599   5.987   5.903   5.721
  435CHL    NTM 7600   5.902   6.018   5.687
  435CHL     CB 7601   5.857   6.022   5.547
  436PJ2     CA 7602   5.750   5.918   5.509
  436PJ2     OA 7603   5.620   5.933   5.566
  436PJ2      P 7604   5.516   5.827   5.504
  436PJ2     OB 7605   5.575   5.693   5.482
  436PJ2     HB 7606   5.498   5.641   5.445
  436PJ2     OG 7607   5.395   5.828   5.591
  436PJ2     HG 7608   5.352   5.918   5.585
  436PJ2     OD 7609   5.481   5.885   5.358
  437POX     CD 7610   5.416   5.801   5.262
  437POX     CE 7611   5.444   5.836   5.115
  437POX     OE 7612   5.344   5.796   5.022
  437POX    C1A 7613   5.231   5.862   4.999
  437POX    O1A 7614   5.193   5.949   5.078
  437POX    C1B 7615   5.152   5.816   4.883
  437POX    C1C 7616   5.192   5.878   4.749
  437POX    C1D 7617   5.136   5.796   4.632
  437POX    C1E 7618   5.175   5.867   4.502
  437POX    C1F 7619   5.104   5.805   4.382
  437POX    C1G 7620   5.156   5.863   4.251
  437POX    C1H 7621   5.102   5.803   4.121
  437POX    C1I 7622   5.126   5.888   3.996
  437POX    C1J 7623   5.143   5.836   3.875
  437POX    C1K 7624   5.141   5.684   3.852
  437POX    C1L 7625   5.097   5.643   3.712
  437POX    C1M 7626   5.198   5.668   3.600
  437POX    C1N 7627   5.122   5.651   3.468
  437POX    C1O 7628   5.205   5.709   3.353
  437POX    C1P 7629   5.327   5.624   3.318
  437POX    C1Q 7630   5.304   5.540   3.192
  437POX    C1R 7631   5.275   5.621   3.065
  437POX     CZ 7632   5.588   5.788   5.095
  437POX     OZ 7633   5.658   5.864   4.996
  437POX    C2A 7634   5.779   5.823   4.960
  437POX    O2A 7635   5.823   5.713   4.993
  437POX    C2B 7636   5.828   5.915   4.855
  437POX    C2C 7637   5.963   5.856   4.812
  437POX    C2D 7638   5.962   5.774   4.683
  437POX    C2E 7639   6.098   5.711   4.652
  437POX    C2F 7640   6.145   5.713   4.506
  437POX    C2G 7641   6.251   5.604   4.491
  437POX    C2H 7642   6.300   5.576   4.348
  437POX    C2I 7643   6.441   5.517   4.357
  437POX    C2J 7644   6.496   5.489   4.218
  437POX    C2K 7645   6.432   5.376   4.138
  437POX    C2L 7646   6.445   5.402   3.988
  437POX    C2M 7647   6.571   5.329   3.940
  437POX    C2N 7648   6.591   5.336   3.788
  437POX    C2O 7649   6.467   5.288   3.712
  437POX    C2P 7650   6.485   5.303   3.560
  438CHL    CN1 7651   4.623   1.842   5.485
  438CHL    CN2 7652   4.408   1.832   5.394
  438CHL    CN3 7653   4.497   1.638   5.492
  438CHL    NTM 7654   4.532   1.754   5.409
  438CHL     CB 7655   4.573   1.701   5.278
  439PJ2     CA 7656   4.690   1.776   5.215
  439PJ2     OA 7657   4.670   1.917   5.196
  439PJ2      P 7658   4.804   1.991   5.146
  439PJ2     OB 7659   4.750   2.129   5.143
  439PJ2     HB 7660   4.657   2.140   5.110
  439PJ2     OG 7661   4.887   1.959   5.263
  439PJ2     HG 7662   4.952   2.035   5.274
  439PJ2     OD 7663   4.833   1.930   5.000
  440POX     CD 7664   4.964   1.880   4.975
  440POX     CE 7665   5.000   1.832   4.834
  440POX     OE 7666   5.018   1.933   4.735
  440POX    C1A 7667   5.133   1.998   4.721
  440POX    O1A 7668   5.222   1.966   4.799
  440POX    C1B 7669   5.144   2.101   4.615
  440POX    C1C 7670   5.284   2.104   4.552
  440POX    C1D 7671   5.286   2.187   4.424
  440POX    C1E 7672   5.419   2.183   4.348
  440POX    C1F 7673   5.432   2.304   4.255
  440POX    C1G 7674   5.518   2.252   4.139
  440POX    C1H 7675   5.522   2.347   4.019
  440POX    C1I 7676   5.624   2.296   3.917
  440POX    C1J 7677   5.595   2.218   3.814
  440POX    C1K 7678   5.451   2.169   3.794
  440POX    C1L 7679   5.441   2.021   3.833
  440POX    C1M 7680   5.305   1.960   3.796
  440POX    C1N 7681   5.293   1.820   3.856
  440POX    C1O 7682   5.299   1.853   4.005
  440POX    C1P 7683   5.293   1.727   4.092
  440POX    C1Q 7684   5.229   1.734   4.231
  440POX    C1R 7685   5.233   1.594   4.292
  440POX     CZ 7686   4.894   1.731   4.790
  440POX     OZ 7687   4.902   1.631   4.688
  440POX    C2A 7688   4.792   1.576   4.637
  440POX    O2A 7689   4.680   1.598   4.682
  440POX    C2B 7690   4.826   1.477   4.532
  440POX    C2C 7691   4.732   1.477   4.412
  440POX    C2D 7692   4.765   1.380   4.299
  440POX    C2E 7693   4.871   1.412   4.194
  440POX    C2F 7694   4.940   1.284   4.146
  440POX    C2G 7695   4.834   1.197   4.079
  440POX    C2H 7696   4.835   1.214   3.927
  440POX    C2I 7697   4.958   1.142   3.872
  440POX    C2J 7698   4.964   1.148   3.719
  440POX    C2K 7699   5.016   1.283   3.669
  440POX    C2L 7700   5.165   1.306   3.696
  440POX    C2M 7701   5.188   1.455   3.719
  440POX    C2N 7702   5.338   1.484   3.714
  440POX    C2O 7703   5.413   1.430   3.836
  440POX    C2P 7704   5.557   1.395   3.799
  441CHL    CN1 7705   6.938   3.114   5.785
  441CHL    CN2 7706   6.902   2.887   5.839
  441CHL    CN3 7707   7.115   2.955   5.772
  441CHL    NTM 7708   6.972   2.976   5.746
  441CHL     CB 7709   6.952   2.954   5.602
  442PJ2     CA 7710   6.819   2.981   5.532
  442PJ2     OA 7711   6.720   2.881   5.557
  442PJ2      P 7712   6.570   2.936   5.538
  442PJ2     OB 7713   6.490   2.819   5.580
  442PJ2     HB 7714   6.532   2.729   5.568
  442PJ2     OG 7715   6.568   3.067   5.607
  442PJ2     HG 7716   6.646   3.126   5.588
  442PJ2     OD 7717   6.576   2.945   5.377
  443POX     CD 7718   6.555   2.824   5.304
  443POX     CE 7719   6.588   2.827   5.155
  443POX     OE 7720   6.531   2.716   5.085
  443POX    C1A 7721   6.424   2.736   5.009
  443POX    O1A 7722   6.371   2.847   5.007
  443POX    C1B 7723   6.379   2.617   4.934
  443POX    C1C 7724   6.445   2.610   4.796
  443POX    C1D 7725   6.401   2.479   4.731
  443POX    C1E 7726   6.484   2.454   4.604
  443POX    C1F 7727   6.443   2.319   4.544
  443POX    C1G 7728   6.498   2.310   4.401
  443POX    C1H 7729   6.487   2.159   4.376
  443POX    C1I 7730   6.526   2.132   4.231
  443POX    C1J 7731   6.584   2.026   4.176
  443POX    C1K 7732   6.635   1.902   4.250
  443POX    C1L 7733   6.723   1.836   4.144
  443POX    C1M 7734   6.804   1.722   4.206
  443POX    C1N 7735   6.850   1.627   4.095
  443POX    C1O 7736   6.920   1.506   4.158
  443POX    C1P 7737   6.953   1.384   4.072
  443POX    C1Q 7738   7.013   1.271   4.157
  443POX    C1R 7739   6.912   1.212   4.255
  443POX     CZ 7740   6.740   2.835   5.140
  443POX     OZ 7741   6.790   2.870   5.010
  443POX    C2A 7742   6.870   2.781   4.952
  443POX    O2A 7743   6.928   2.694   5.019
  443POX    C2B 7744   6.921   2.807   4.816
  443POX    C2C 7745   7.034   2.908   4.792
  443POX    C2D 7746   7.088   2.922   4.649
  443POX    C2E 7747   6.976   2.989   4.571
  443POX    C2F 7748   7.009   2.985   4.421
  443POX    C2G 7749   6.915   3.076   4.341
  443POX    C2H 7750   6.928   3.053   4.191
  443POX    C2I 7751   6.858   2.941   4.114
  443POX    C2J 7752   6.865   2.969   3.964
  443POX    C2K 7753   6.824   2.858   3.867
  443POX    C2L 7754   6.817   2.901   3.721
  443POX    C2M 7755   6.770   2.799   3.617
  443POX    C2N 7756   6.759   2.876   3.485
  443POX    C2O 7757   6.725   2.772   3.378
  443POX    C2P 7758   6.755   2.829   3.239
  444CHL    CN1 7759   6.462   3.237   5.272
  444CHL    CN2 7760   6.359   3.462   5.313
  444CHL    CN3 7761   6.508   3.422   5.139
  444CHL    NTM 7762   6.478   3.383   5.278
  444CHL     CB 7763   6.589   3.424   5.365
  445PJ2     CA 7764   6.738   3.394   5.349
  445PJ2     OA 7765   6.772   3.256   5.336
  445PJ2      P 7766   6.916   3.233   5.268
  445PJ2     OB 7767   7.026   3.309   5.331
  445PJ2     HB 7768   6.994   3.374   5.400
  445PJ2     OG 7769   6.933   3.086   5.256
  445PJ2     HG 7770   7.020   3.075   5.209
  445PJ2     OD 7771   6.903   3.288   5.117
  446POX     CD 7772   6.835   3.198   5.028
  446POX     CE 7773   6.816   3.244   4.884
  446POX     OE 7774   6.756   3.152   4.792
  446POX    C1A 7775   6.625   3.138   4.808
  446POX    O1A 7776   6.561   3.194   4.897
  446POX    C1B 7777   6.569   3.041   4.712
  446POX    C1C 7778   6.561   3.112   4.577
  446POX    C1D 7779   6.548   3.010   4.464
  446POX    C1E 7780   6.415   2.936   4.449
  446POX    C1F 7781   6.430   2.818   4.353
  446POX    C1G 7782   6.298   2.744   4.329
  446POX    C1H 7783   6.307   2.665   4.198
  446POX    C1I 7784   6.357   2.747   4.079
  446POX    C1J 7785   6.422   2.685   3.982
  446POX    C1K 7786   6.463   2.537   3.977
  446POX    C1L 7787   6.614   2.516   3.983
  446POX    C1M 7788   6.668   2.547   4.123
  446POX    C1N 7789   6.818   2.539   4.154
  446POX    C1O 7790   6.852   2.559   4.302
  446POX    C1P 7791   7.002   2.560   4.330
  446POX    C1Q 7792   7.039   2.589   4.476
  446POX    C1R 7793   6.985   2.485   4.574
  446POX     CZ 7794   6.953   3.294   4.836
  446POX     OZ 7795   6.961   3.385   4.726
  446POX    C2A 7796   7.076   3.393   4.659
  446POX    O2A 7797   7.173   3.321   4.679
  446POX    C2B 7798   7.076   3.500   4.557
  446POX    C2C 7799   7.030   3.446   4.421
  446POX    C2D 7800   7.042   3.551   4.310
  446POX    C2E 7801   7.027   3.489   4.171
  446POX    C2F 7802   6.937   3.585   4.093
  446POX    C2G 7803   6.927   3.540   3.947
  446POX    C2H 7804   6.860   3.404   3.927
  446POX    C2I 7805   6.829   3.374   3.780
  446POX    C2J 7806   6.955   3.345   3.696
  446POX    C2K 7807   6.902   3.323   3.555
  446POX    C2L 7808   7.012   3.279   3.458
  446POX    C2M 7809   6.954   3.217   3.331
  446POX    C2N 7810   7.057   3.176   3.225
  446POX    C2O 7811   7.133   3.043   3.229
  446POX    C2P 7812   7.224   3.045   3.107
  447CHL    CN1 7813   5.197   5.074   5.184
  447CHL    CN2 7814   5.186   4.914   5.016
  447CHL    CN3 7815   5.295   4.864   5.222
  447CHL    NTM 7816   5.178   4.930   5.162
  447CHL     CB 7817   5.056   4.876   5.226
  448PJ2     CA 7818   4.914   4.913   5.183
  448PJ2     OA 7819   4.904   5.047   5.136
  448PJ2      P 7820   4.762   5.087   5.072
  448PJ2     OB 7821   4.657   5.028   5.159
  448PJ2     HB 7822   4.699   4.946   5.197
  448PJ2     OG 7823   4.754   5.229   5.032
  448PJ2     HG 7824   4.665   5.238   4.986
  448PJ2     OD 7825   4.741   5.001   4.938
  449POX     CD 7826   4.810   5.061   4.828
  449POX     CE 7827   4.813   4.967   4.707
  449POX     OE 7828   4.907   5.004   4.606
  449POX    C1A 7829   5.035   4.970   4.611
  449POX    O1A 7830   5.064   4.899   4.707
  449POX    C1B 7831   5.123   5.014   4.500
  449POX    C1C 7832   5.137   4.907   4.392
  449POX    C1D 7833   5.006   4.843   4.344
  449POX    C1E 7834   5.038   4.742   4.234
  449POX    C1F 7835   4.916   4.684   4.161
  449POX    C1G 7836   4.835   4.780   4.075
  449POX    C1H 7837   4.916   4.889   4.005
  449POX    C1I 7838   4.997   4.826   3.893
  449POX    C1J 7839   4.974   4.840   3.762
  449POX    C1K 7840   4.867   4.932   3.704
  449POX    C1L 7841   4.821   4.876   3.569
  449POX    C1M 7842   4.929   4.870   3.461
  449POX    C1N 7843   4.865   4.828   3.328
  449POX    C1O 7844   4.944   4.788   3.203
  449POX    C1P 7845   4.995   4.908   3.124
  449POX    C1Q 7846   5.046   4.873   2.984
  449POX    C1R 7847   5.100   4.993   2.906
  449POX     CZ 7848   4.670   4.966   4.655
  449POX     OZ 7849   4.632   4.842   4.593
  449POX    C2A 7850   4.559   4.846   4.483
  449POX    O2A 7851   4.495   4.947   4.452
  449POX    C2B 7852   4.544   4.712   4.422
  449POX    C2C 7853   4.413   4.692   4.346
  449POX    C2D 7854   4.386   4.557   4.279
  449POX    C2E 7855   4.422   4.564   4.130
  449POX    C2F 7856   4.403   4.420   4.081
  449POX    C2G 7857   4.404   4.405   3.929
  449POX    C2H 7858   4.365   4.266   3.878
  449POX    C2I 7859   4.386   4.245   3.728
  449POX    C2J 7860   4.352   4.102   3.684
  449POX    C2K 7861   4.415   4.075   3.547
  449POX    C2L 7862   4.346   4.159   3.439
  449POX    C2M 7863   4.421   4.126   3.309
  449POX    C2N 7864   4.326   4.150   3.191
  449POX    C2O 7865   4.410   4.112   3.068
  449POX    C2P 7866   4.338   4.131   2.934
  450CHL    CN1 7867   3.913   0.196   4.697
  450CHL    CN2 7868   3.704   0.305   4.728
  450CHL    CN3 7869   3.890   0.424   4.641
  450CHL    NTM 7870   3.849   0.322   4.739
  450CHL     CB 7871   3.892   0.356   4.875
  451PJ2     CA 7872   4.023   0.427   4.910
  451PJ2     OA 7873   4.141   0.360   4.863
  451PJ2      P 7874   4.262   0.467   4.861
  451PJ2     OB 7875   4.256   0.524   4.997
  451PJ2     HB 7876   4.330   0.588   5.016
  451PJ2     OG 7877   4.390   0.399   4.834
  451PJ2     HG 7878   4.464   0.455   4.871
  451PJ2     OD 7879   4.229   0.577   4.748
  452POX     CD 7880   4.245   0.536   4.612
  452POX     CE 7881   4.262   0.664   4.530
  452POX     OE 7882   4.203   0.640   4.402
  452POX    C1A 7883   4.117   0.733   4.362
  452POX    O1A 7884   4.075   0.818   4.441
  452POX    C1B 7885   4.077   0.718   4.220
  452POX    C1C 7886   4.187   0.750   4.120
  452POX    C1D 7887   4.143   0.721   3.976
  452POX    C1E 7888   4.262   0.739   3.882
  452POX    C1F 7889   4.239   0.681   3.743
  452POX    C1G 7890   4.358   0.716   3.654
  452POX    C1H 7891   4.371   0.658   3.513
  452POX    C1I 7892   4.374   0.506   3.533
  452POX    C1J 7893   4.345   0.415   3.440
  452POX    C1K 7894   4.332   0.442   3.290
  452POX    C1L 7895   4.380   0.321   3.210
  452POX    C1M 7896   4.414   0.356   3.064
  452POX    C1N 7897   4.295   0.398   2.977
  452POX    C1O 7898   4.314   0.431   2.829
  452POX    C1P 7899   4.175   0.451   2.769
  452POX    C1Q 7900   4.163   0.494   2.622
  452POX    C1R 7901   4.014   0.475   2.594
  452POX     CZ 7902   4.409   0.706   4.544
  452POX     OZ 7903   4.449   0.807   4.451
  452POX    C2A 7904   4.578   0.841   4.456
  452POX    O2A 7905   4.655   0.807   4.546
  452POX    C2B 7906   4.616   0.938   4.351
  452POX    C2C 7907   4.650   0.863   4.222
  452POX    C2D 7908   4.787   0.795   4.216
  452POX    C2E 7909   4.809   0.725   4.081
  452POX    C2F 7910   4.952   0.681   4.051
  452POX    C2G 7911   5.010   0.682   3.910
  452POX    C2H 7912   5.072   0.547   3.871
  452POX    C2I 7913   5.218   0.534   3.915
  452POX    C2J 7914   5.266   0.391   3.890
  452POX    C2K 7915   5.410   0.360   3.928
  452POX    C2L 7916   5.450   0.217   3.890
  452POX    C2M 7917   5.373   0.107   3.964
  452POX    C2N 7918   5.331  -0.026   3.900
  452POX    C2O 7919   5.243  -0.009   3.776
  452POX    C2P 7920   5.107   0.054   3.806
  453CHL    CN1 7921   2.475   0.599   4.983
  453CHL    CN2 7922   2.704   0.668   5.044
  453CHL    CN3 7923   2.602   0.504   5.163
  453CHL    NTM 7924   2.609   0.557   5.026
  453CHL     CB 7925   2.652   0.457   4.927
  454PJ2     CA 7926   2.760   0.352   4.951
  454PJ2     OA 7927   2.884   0.418   4.982
  454PJ2      P 7928   2.994   0.336   5.067
  454PJ2     OB 7929   3.089   0.450   5.069
  454PJ2     HB 7930   3.166   0.422   5.127
  454PJ2     OG 7931   2.926   0.297   5.192
  454PJ2     HG 7932   2.829   0.279   5.177
  454PJ2     OD 7933   3.031   0.235   4.947
  455POX     CD 7934   3.144   0.274   4.869
  455POX     CE 7935   3.171   0.177   4.754
  455POX     OE 7936   3.268   0.232   4.665
  455POX    C1A 7937   3.341   0.142   4.600
  455POX    O1A 7938   3.352   0.027   4.645
  455POX    C1B 7939   3.427   0.196   4.492
  455POX    C1C 7940   3.392   0.136   4.355
  455POX    C1D 7941   3.454   0.206   4.234
  455POX    C1E 7942   3.409   0.159   4.095
  455POX    C1F 7943   3.475   0.229   3.976
  455POX    C1G 7944   3.451   0.150   3.847
  455POX    C1H 7945   3.478   0.221   3.714
  455POX    C1I 7946   3.443   0.150   3.584
  455POX    C1J 7947   3.408   0.225   3.480
  455POX    C1K 7948   3.398   0.377   3.466
  455POX    C1L 7949   3.437   0.430   3.328
  455POX    C1M 7950   3.329   0.427   3.219
  455POX    C1N 7951   3.382   0.476   3.083
  455POX    C1O 7952   3.419   0.353   3.000
  455POX    C1P 7953   3.293   0.298   2.932
  455POX    C1Q 7954   3.333   0.168   2.863
  455POX    C1R 7955   3.207   0.094   2.818
  455POX     CZ 7956   3.037   0.167   4.680
  455POX     OZ 7957   3.036   0.051   4.597
  455POX    C2A 7958   2.931   0.036   4.517
  455POX    O2A 7959   2.832   0.107   4.507
  455POX    C2B 7960   2.949  -0.090   4.441
  455POX    C2C 7961   3.064  -0.079   4.341
  455POX    C2D 7962   3.061  -0.196   4.242
  455POX    C2E 7963   3.139  -0.155   4.118
  455POX    C2F 7964   3.135  -0.273   4.020
  455POX    C2G 7965   3.183  -0.228   3.882
  455POX    C2H 7966   3.113  -0.302   3.767
  455POX    C2I 7967   2.970  -0.250   3.752
  455POX    C2J 7968   2.907  -0.302   3.623
  455POX    C2K 7969   2.761  -0.259   3.620
  455POX    C2L 7970   2.690  -0.323   3.501
  455POX    C2M 7971   2.749  -0.276   3.368
  455POX    C2N 7972   2.712  -0.395   3.279
  455POX    C2O 7973   2.720  -0.341   3.136
  455POX    C2P 7974   2.700  -0.464   3.047
  456CHL    CN1 7975   6.341   2.916   5.890
  456CHL    CN2 7976   6.214   3.097   5.789
  456CHL    CN3 7977   6.105   2.931   5.922
  456CHL    NTM 7978   6.214   2.955   5.827
  456CHL     CB 7979   6.201   2.876   5.704
  457PJ2     CA 7980   6.068   2.819   5.654
  457PJ2     OA 7981   5.964   2.913   5.626
  457PJ2      P 7982   5.828   2.853   5.565
  457PJ2     OB 7983   5.807   2.736   5.653
  457PJ2     HB 7984   5.794   2.651   5.602
  457PJ2     OG 7985   5.715   2.948   5.555
  457PJ2     HG 7986   5.655   2.917   5.481
  457PJ2     OD 7987   5.883   2.816   5.418
  458POX     CD 7988   5.785   2.818   5.314
  458POX     CE 7989   5.855   2.817   5.177
  458POX     OE 7990   5.793   2.855   5.054
  458POX    C1A 7991   5.817   2.977   5.008
  458POX    O1A 7992   5.881   3.057   5.076
  458POX    C1B 7993   5.764   2.998   4.871
  458POX    C1C 7994   5.672   3.120   4.876
  458POX    C1D 7995   5.644   3.171   4.734
  458POX    C1E 7996   5.556   3.074   4.655
  458POX    C1F 7997   5.543   3.113   4.507
  458POX    C1G 7998   5.427   3.046   4.434
  458POX    C1H 7999   5.423   3.048   4.281
  458POX    C1I 8000   5.292   2.984   4.235
  458POX    C1J 8001   5.289   2.874   4.161
  458POX    C1K 8002   5.407   2.794   4.106
  458POX    C1L 8003   5.375   2.789   3.956
  458POX    C1M 8004   5.490   2.739   3.869
  458POX    C1N 8005   5.460   2.756   3.720
  458POX    C1O 8006   5.591   2.737   3.642
  458POX    C1P 8007   5.609   2.591   3.598
  458POX    C1Q 8008   5.715   2.561   3.492
  458POX    C1R 8009   5.726   2.411   3.464
  458POX     CZ 8010   5.934   2.686   5.176
  458POX     OZ 8011   6.013   2.670   5.058
  458POX    C2A 8012   5.968   2.603   4.952
  458POX    O2A 8013   5.883   2.515   4.969
  458POX    C2B 8014   6.049   2.613   4.828
  458POX    C2C 8015   5.996   2.714   4.727
  458POX    C2D 8016   5.865   2.658   4.672
  458POX    C2E 8017   5.793   2.758   4.581
  458POX    C2F 8018   5.674   2.686   4.516
  458POX    C2G 8019   5.729   2.627   4.386
  458POX    C2H 8020   5.781   2.727   4.282
  458POX    C2I 8021   5.841   2.650   4.164
  458POX    C2J 8022   5.893   2.755   4.065
  458POX    C2K 8023   5.918   2.689   3.929
  458POX    C2L 8024   6.001   2.771   3.830
  458POX    C2M 8025   6.068   2.682   3.725
  458POX    C2N 8026   6.150   2.752   3.616
  458POX    C2O 8027   6.080   2.862   3.537
  458POX    C2P 8028   5.987   2.798   3.435
  459CHL    CN1 8029   6.023   8.968   5.277
  459CHL    CN2 8030   6.104   9.148   5.138
  459CHL    CN3 8031   5.918   9.000   5.078
  459CHL    NTM 8032   5.985   9.075   5.185
  459CHL     CB 8033   5.896   9.168   5.257
  460PJ2     CA 8034   5.820   9.279   5.183
  460PJ2     OA 8035   5.724   9.240   5.085
  460PJ2      P 8036   5.615   9.354   5.050
  460PJ2     OB 8037   5.513   9.343   5.156
  460PJ2     HB 8038   5.446   9.417   5.145
  460PJ2     OG 8039   5.681   9.485   5.033
  460PJ2     HG 8040   5.761   9.494   4.973
  460PJ2     OD 8041   5.575   9.282   4.912
  461POX     CD 8042   5.679   9.303   4.815
  461POX     CE 8043   5.668   9.211   4.693
  461POX     OE 8044   5.769   9.236   4.594
  461POX    C1A 8045   5.865   9.145   4.580
  461POX    O1A 8046   5.890   9.071   4.675
  461POX    C1B 8047   5.963   9.161   4.470
  461POX    C1C 8048   6.108   9.136   4.509
  461POX    C1D 8049   6.212   9.206   4.421
  461POX    C1E 8050   6.187   9.183   4.272
  461POX    C1F 8051   6.292   9.241   4.176
  461POX    C1G 8052   6.266   9.390   4.156
  461POX    C1H 8053   6.358   9.449   4.048
  461POX    C1I 8054   6.330   9.597   4.020
  461POX    C1J 8055   6.415   9.663   3.943
  461POX    C1K 8056   6.531   9.606   3.861
  461POX    C1L 8057   6.668   9.670   3.884
  461POX    C1M 8058   6.684   9.810   3.825
  461POX    C1N 8059   6.718   9.797   3.677
  461POX    C1O 8060   6.704   9.927   3.598
  461POX    C1P 8061   6.704   9.896   3.448
  461POX    C1Q 8062   6.670  10.023   3.370
  461POX    C1R 8063   6.669   9.982   3.222
  461POX     CZ 8064   5.532   9.218   4.624
  461POX     OZ 8065   5.535   9.137   4.506
  461POX    C2A 8066   5.423   9.112   4.439
  461POX    O2A 8067   5.312   9.131   4.487
  461POX    C2B 8068   5.448   9.060   4.302
  461POX    C2C 8069   5.511   8.921   4.307
  461POX    C2D 8070   5.543   8.865   4.168
  461POX    C2E 8071   5.641   8.945   4.083
  461POX    C2F 8072   5.686   8.855   3.968
  461POX    C2G 8073   5.785   8.905   3.862
  461POX    C2H 8074   5.747   8.840   3.729
  461POX    C2I 8075   5.847   8.855   3.614
  461POX    C2J 8076   5.984   8.803   3.657
  461POX    C2K 8077   6.059   8.744   3.538
  461POX    C2L 8078   6.127   8.852   3.453
  461POX    C2M 8079   6.037   8.938   3.364
  461POX    C2N 8080   6.136   9.036   3.299
  461POX    C2O 8081   6.057   9.139   3.219
  461POX    C2P 8082   6.141   9.263   3.183
  462CHL    CN1 8083   5.704   7.923   5.445
  462CHL    CN2 8084   5.645   7.743   5.304
  462CHL    CN3 8085   5.872   7.745   5.385
  462CHL    NTM 8086   5.757   7.828   5.345
  462CHL     CB 8087   5.790   7.909   5.227
  463PJ2     CA 8088   5.932   7.929   5.175
  463PJ2     OA 8089   5.990   7.810   5.120
  463PJ2      P 8090   6.127   7.837   5.041
  463PJ2     OB 8091   6.197   7.948   5.111
  463PJ2     HB 8092   6.144   7.991   5.184
  463PJ2     OG 8093   6.191   7.705   5.021
  463PJ2     HG 8094   6.290   7.706   5.004
  463PJ2     OD 8095   6.065   7.900   4.907
  464POX     CD 8096   6.004   7.813   4.811
  464POX     CE 8097   5.877   7.863   4.742
  464POX     OE 8098   5.830   7.773   4.641
  464POX    C1A 8099   5.756   7.669   4.677
  464POX    O1A 8100   5.703   7.664   4.788
  464POX    C1B 8101   5.727   7.568   4.573
  464POX    C1C 8102   5.596   7.604   4.502
  464POX    C1D 8103   5.552   7.506   4.393
  464POX    C1E 8104   5.485   7.583   4.278
  464POX    C1F 8105   5.434   7.486   4.171
  464POX    C1G 8106   5.382   7.552   4.043
  464POX    C1H 8107   5.348   7.453   3.931
  464POX    C1I 8108   5.296   7.535   3.813
  464POX    C1J 8109   5.290   7.489   3.688
  464POX    C1K 8110   5.335   7.354   3.634
  464POX    C1L 8111   5.428   7.368   3.513
  464POX    C1M 8112   5.503   7.238   3.480
  464POX    C1N 8113   5.595   7.267   3.362
  464POX    C1O 8114   5.692   7.155   3.320
  464POX    C1P 8115   5.608   7.038   3.269
  464POX    C1Q 8116   5.691   6.918   3.222
  464POX    C1R 8117   5.797   6.952   3.116
  464POX     CZ 8118   5.896   8.011   4.707
  464POX     OZ 8119   6.014   8.043   4.633
  464POX    C2A 8120   6.028   8.165   4.582
  464POX    O2A 8121   5.948   8.252   4.618
  464POX    C2B 8122   6.135   8.188   4.483
  464POX    C2C 8123   6.088   8.122   4.353
  464POX    C2D 8124   6.180   8.141   4.232
  464POX    C2E 8125   6.206   8.290   4.209
  464POX    C2F 8126   6.265   8.321   4.071
  464POX    C2G 8127   6.162   8.298   3.960
  464POX    C2H 8128   6.210   8.355   3.826
  464POX    C2I 8129   6.131   8.289   3.712
  464POX    C2J 8130   6.117   8.365   3.580
  464POX    C2K 8131   6.247   8.329   3.507
  464POX    C2L 8132   6.257   8.391   3.368
  464POX    C2M 8133   6.394   8.360   3.307
  464POX    C2N 8134   6.449   8.485   3.238
  464POX    C2O 8135   6.403   8.498   3.092
  464POX    C2P 8136   6.430   8.632   3.024
  465CHL    CN1 8137   6.211   7.051   5.021
  465CHL    CN2 8138   6.210   6.924   4.821
  465CHL    CN3 8139   6.411   6.961   4.930
  465CHL    NTM 8140   6.269   6.934   4.955
  465CHL     CB 8141   6.224   6.826   5.045
  466PJ2     CA 8142   6.275   6.684   5.022
  466PJ2     OA 8143   6.200   6.577   5.081
  466PJ2      P 8144   6.290   6.448   5.114
  466PJ2     OB 8145   6.433   6.479   5.129
  466PJ2     HB 8146   6.468   6.404   5.185
  466PJ2     OG 8147   6.220   6.388   5.230
  466PJ2     HG 8148   6.127   6.424   5.236
  466PJ2     OD 8149   6.282   6.369   4.973
  467POX     CD 8150   6.154   6.318   4.936
  467POX     CE 8151   6.165   6.268   4.792
  467POX     OE 8152   6.038   6.254   4.727
  467POX    C1A 8153   6.032   6.303   4.603
  467POX    O1A 8154   6.105   6.396   4.569
  467POX    C1B 8155   5.908   6.263   4.533
  467POX    C1C 8156   5.912   6.196   4.395
  467POX    C1D 8157   5.996   6.068   4.388
  467POX    C1E 8158   5.976   6.014   4.246
  467POX    C1F 8159   6.044   6.079   4.125
  467POX    C1G 8160   6.014   6.004   3.996
  467POX    C1H 8161   5.869   6.020   3.949
  467POX    C1I 8162   5.831   6.161   3.901
  467POX    C1J 8163   5.856   6.217   3.784
  467POX    C1K 8164   5.912   6.137   3.666
  467POX    C1L 8165   6.045   6.193   3.615
  467POX    C1M 8166   6.108   6.099   3.512
  467POX    C1N 8167   6.056   6.122   3.370
  467POX    C1O 8168   6.147   6.043   3.275
  467POX    C1P 8169   6.156   6.102   3.134
  467POX    C1Q 8170   6.187   5.983   3.042
  467POX    C1R 8171   6.157   5.999   2.893
  467POX     CZ 8172   6.264   6.152   4.791
  467POX     OZ 8173   6.334   6.137   4.667
  467POX    C2A 8174   6.393   6.020   4.647
  467POX    O2A 8175   6.369   5.924   4.720
  467POX    C2B 8176   6.468   6.009   4.520
  467POX    C2C 8177   6.387   5.974   4.395
  467POX    C2D 8178   6.485   5.945   4.281
  467POX    C2E 8179   6.407   5.885   4.163
  467POX    C2F 8180   6.497   5.846   4.046
  467POX    C2G 8181   6.410   5.789   3.934
  467POX    C2H 8182   6.489   5.766   3.806
  467POX    C2I 8183   6.536   5.896   3.739
  467POX    C2J 8184   6.598   5.866   3.602
  467POX    C2K 8185   6.580   5.993   3.518
  467POX    C2L 8186   6.639   5.971   3.379
  467POX    C2M 8187   6.615   6.093   3.290
  467POX    C2N 8188   6.654   6.064   3.145
  467POX    C2O 8189   6.626   6.182   3.051
  467POX    C2P 8190   6.485   6.186   2.992
  468CHL    CN1 8191   7.719   3.530   5.305
  468CHL    CN2 8192   7.695   3.437   5.522
  468CHL    CN3 8193   7.726   3.287   5.338
  468CHL    NTM 8194   7.666   3.415   5.380
  468CHL     CB 8195   7.521   3.394   5.362
  469PJ2     CA 8196   7.410   3.499   5.376
  469PJ2     OA 8197   7.407   3.617   5.296
  469PJ2      P 8198   7.272   3.701   5.319
  469PJ2     OB 8199   7.228   3.673   5.458
  469PJ2     HB 8200   7.137   3.713   5.469
  469PJ2     OG 8201   7.285   3.838   5.266
  469PJ2     HG 8202   7.381   3.845   5.237
  469PJ2     OD 8203   7.177   3.624   5.213
  470POX     CD 8204   7.042   3.667   5.196
  470POX     CE 8205   7.008   3.719   5.057
  470POX     OE 8206   6.910   3.641   4.988
  470POX    C1A 8207   6.816   3.708   4.920
  470POX    O1A 8208   6.793   3.825   4.948
  470POX    C1B 8209   6.739   3.621   4.828
  470POX    C1C 8210   6.602   3.673   4.786
  470POX    C1D 8211   6.603   3.800   4.700
  470POX    C1E 8212   6.671   3.780   4.564
  470POX    C1F 8213   6.578   3.696   4.477
  470POX    C1G 8214   6.659   3.626   4.368
  470POX    C1H 8215   6.566   3.545   4.278
  470POX    C1I 8216   6.476   3.442   4.348
  470POX    C1J 8217   6.413   3.348   4.277
  470POX    C1K 8218   6.426   3.341   4.125
  470POX    C1L 8219   6.340   3.230   4.065
  470POX    C1M 8220   6.351   3.237   3.912
  470POX    C1N 8221   6.263   3.345   3.849
  470POX    C1O 8222   6.257   3.326   3.697
  470POX    C1P 8223   6.189   3.444   3.627
  470POX    C1Q 8224   6.148   3.409   3.484
  470POX    C1R 8225   6.059   3.524   3.438
  470POX     CZ 8226   7.131   3.738   4.969
  470POX     OZ 8227   7.098   3.820   4.856
  470POX    C2A 8228   7.174   3.837   4.749
  470POX    O2A 8229   7.265   3.757   4.729
  470POX    C2B 8230   7.129   3.947   4.661
  470POX    C2C 8231   7.048   3.883   4.548
  470POX    C2D 8232   7.063   3.975   4.427
  470POX    C2E 8233   6.972   3.936   4.310
  470POX    C2F 8234   6.974   4.050   4.208
  470POX    C2G 8235   6.872   4.026   4.097
  470POX    C2H 8236   6.727   3.994   4.137
  470POX    C2I 8237   6.653   3.893   4.049
  470POX    C2J 8238   6.657   3.924   3.900
  470POX    C2K 8239   6.550   3.839   3.831
  470POX    C2L 8240   6.582   3.838   3.681
  470POX    C2M 8241   6.460   3.790   3.603
  470POX    C2N 8242   6.479   3.777   3.452
  470POX    C2O 8243   6.521   3.911   3.390
  470POX    C2P 8244   6.615   3.874   3.275
  471CHL    CN1 8245   8.188   2.832   5.449
  471CHL    CN2 8246   8.099   2.985   5.283
  471CHL    CN3 8247   8.094   3.054   5.515
  471CHL    NTM 8248   8.091   2.940   5.423
  471CHL     CB 8249   7.954   2.891   5.439
  472PJ2     CA 8250   7.878   2.815   5.329
  472PJ2     OA 8251   7.950   2.700   5.284
  472PJ2      P 8252   7.870   2.618   5.172
  472PJ2     OB 8253   7.967   2.524   5.111
  472PJ2     HB 8254   8.025   2.579   5.051
  472PJ2     OG 8255   7.741   2.585   5.238
  472PJ2     HG 8256   7.723   2.630   5.325
  472PJ2     OD 8257   7.856   2.734   5.061
  473POX     CD 8258   7.795   2.690   4.939
  473POX     CE 8259   7.752   2.810   4.855
  473POX     OE 8260   7.668   2.767   4.747
  473POX    C1A 8261   7.559   2.834   4.712
  473POX    O1A 8262   7.538   2.940   4.771
  473POX    C1B 8263   7.483   2.770   4.602
  473POX    C1C 8264   7.533   2.841   4.476
  473POX    C1D 8265   7.472   2.753   4.367
  473POX    C1E 8266   7.518   2.822   4.238
  473POX    C1F 8267   7.456   2.767   4.109
  473POX    C1G 8268   7.304   2.765   4.091
  473POX    C1H 8269   7.255   2.723   3.952
  473POX    C1I 8270   7.261   2.847   3.862
  473POX    C1J 8271   7.265   2.847   3.729
  473POX    C1K 8272   7.236   2.718   3.652
  473POX    C1L 8273   7.367   2.651   3.612
  473POX    C1M 8274   7.348   2.501   3.585
  473POX    C1N 8275   7.481   2.430   3.561
  473POX    C1O 8276   7.466   2.328   3.447
  473POX    C1P 8277   7.599   2.259   3.421
  473POX    C1Q 8278   7.579   2.158   3.308
  473POX    C1R 8279   7.594   2.243   3.182
  473POX     CZ 8280   7.870   2.905   4.830
  473POX     OZ 8281   7.859   2.995   4.720
  473POX    C2A 8282   7.911   3.117   4.738
  473POX    O2A 8283   7.985   3.138   4.834
  473POX    C2B 8284   7.875   3.202   4.623
  473POX    C2C 8285   7.722   3.209   4.609
  473POX    C2D 8286   7.674   3.277   4.481
  473POX    C2E 8287   7.543   3.348   4.516
  473POX    C2F 8288   7.460   3.374   4.390
  473POX    C2G 8289   7.505   3.505   4.324
  473POX    C2H 8290   7.465   3.519   4.177
  473POX    C2I 8291   7.525   3.645   4.114
  473POX    C2J 8292   7.461   3.690   3.983
  473POX    C2K 8293   7.336   3.779   3.992
  473POX    C2L 8294   7.272   3.797   3.854
  473POX    C2M 8295   7.175   3.915   3.862
  473POX    C2N 8296   7.123   3.944   3.721
  473POX    C2O 8297   7.032   4.067   3.709
  473POX    C2P 8298   7.117   4.190   3.739
  474CHL    CN1 8299   4.061   3.196   5.765
  474CHL    CN2 8300   3.877   3.086   5.667
  474CHL    CN3 8301   3.909   3.309   5.602
  474CHL    NTM 8302   3.981   3.187   5.642
  474CHL     CB 8303   4.056   3.134   5.528
  475PJ2     CA 8304   4.199   3.176   5.494
  475PJ2     OA 8305   4.227   3.316   5.504
  475PJ2      P 8306   4.379   3.355   5.466
  475PJ2     OB 8307   4.420   3.494   5.492
  475PJ2     HB 8308   4.379   3.554   5.423
  475PJ2     OG 8309   4.464   3.243   5.513
  475PJ2     HG 8310   4.561   3.250   5.491
  475PJ2     OD 8311   4.363   3.337   5.307
  476POX     CD 8312   4.298   3.450   5.248
  476POX     CE 8313   4.278   3.427   5.098
  476POX     OE 8314   4.262   3.545   5.018
  476POX    C1A 8315   4.367   3.609   4.968
  476POX    O1A 8316   4.482   3.574   4.993
  476POX    C1B 8317   4.325   3.710   4.868
  476POX    C1C 8318   4.312   3.656   4.725
  476POX    C1D 8319   4.235   3.765   4.650
  476POX    C1E 8320   4.222   3.739   4.499
  476POX    C1F 8321   4.099   3.655   4.468
  476POX    C1G 8322   3.969   3.734   4.449
  476POX    C1H 8323   3.849   3.642   4.425
  476POX    C1I 8324   3.732   3.740   4.442
  476POX    C1J 8325   3.632   3.745   4.355
  476POX    C1K 8326   3.618   3.649   4.236
  476POX    C1L 8327   3.523   3.710   4.134
  476POX    C1M 8328   3.512   3.640   3.998
  476POX    C1N 8329   3.649   3.640   3.930
  476POX    C1O 8330   3.677   3.566   3.799
  476POX    C1P 8331   3.687   3.418   3.836
  476POX    C1Q 8332   3.692   3.331   3.711
  476POX    C1R 8333   3.565   3.326   3.626
  476POX     CZ 8334   4.170   3.321   5.078
  476POX     OZ 8335   4.170   3.257   4.950
  476POX    C2A 8336   4.071   3.286   4.867
  476POX    O2A 8337   3.989   3.375   4.890
  476POX    C2B 8338   4.066   3.206   4.742
  476POX    C2C 8339   4.018   3.291   4.624
  476POX    C2D 8340   4.019   3.212   4.493
  476POX    C2E 8341   3.903   3.264   4.408
  476POX    C2F 8342   3.897   3.180   4.280
  476POX    C2G 8343   3.770   3.203   4.199
  476POX    C2H 8344   3.773   3.101   4.085
  476POX    C2I 8345   3.627   3.106   4.038
  476POX    C2J 8346   3.601   2.978   3.960
  476POX    C2K 8347   3.461   2.973   3.897
  476POX    C2L 8348   3.456   2.856   3.798
  476POX    C2M 8349   3.564   2.861   3.690
  476POX    C2N 8350   3.591   2.735   3.608
  476POX    C2O 8351   3.466   2.685   3.535
  476POX    C2P 8352   3.479   2.558   3.451
  477CHL    CN1 8353   7.923   4.415   5.006
  477CHL    CN2 8354   7.769   4.332   4.832
  477CHL    CN3 8355   7.692   4.479   4.991
  477CHL    NTM 8356   7.788   4.369   4.973
  477CHL     CB 8357   7.745   4.266   5.069
  478PJ2     CA 8358   7.820   4.133   5.085
  478PJ2     OA 8359   7.830   4.053   4.966
  478PJ2      P 8360   7.949   3.950   4.995
  478PJ2     OB 8361   8.059   4.040   5.036
  478PJ2     HB 8362   8.139   4.034   4.975
  478PJ2     OG 8363   7.907   3.836   5.080
  478PJ2     HG 8364   7.808   3.849   5.090
  478PJ2     OD 8365   7.974   3.899   4.844
  479POX     CD 8366   8.024   3.986   4.742
  479POX     CE 8367   7.988   3.964   4.595
  479POX     OE 8368   7.851   3.991   4.566
  479POX    C1A 8369   7.812   4.100   4.501
  479POX    O1A 8370   7.896   4.185   4.471
  479POX    C1B 8371   7.666   4.118   4.493
  479POX    C1C 8372   7.605   4.024   4.389
  479POX    C1D 8373   7.453   4.026   4.398
  479POX    C1E 8374   7.403   4.140   4.310
  479POX    C1F 8375   7.439   4.120   4.163
  479POX    C1G 8376   7.343   4.203   4.078
  479POX    C1H 8377   7.385   4.350   4.089
  479POX    C1I 8378   7.301   4.435   3.994
  479POX    C1J 8379   7.340   4.504   3.886
  479POX    C1K 8380   7.490   4.505   3.859
  479POX    C1L 8381   7.532   4.416   3.741
  479POX    C1M 8382   7.676   4.447   3.701
  479POX    C1N 8383   7.704   4.577   3.626
  479POX    C1O 8384   7.855   4.593   3.650
  479POX    C1P 8385   7.930   4.665   3.538
  479POX    C1Q 8386   7.952   4.580   3.412
  479POX    C1R 8387   8.079   4.494   3.414
  479POX     CZ 8388   8.025   3.818   4.569
  479POX     OZ 8389   7.998   3.778   4.435
  479POX    C2A 8390   7.906   3.686   4.409
  479POX    O2A 8391   7.836   3.649   4.503
  479POX    C2B 8392   7.871   3.663   4.267
  479POX    C2C 8393   7.970   3.564   4.205
  479POX    C2D 8394   7.941   3.528   4.060
  479POX    C2E 8395   7.946   3.657   3.977
  479POX    C2F 8396   7.935   3.642   3.825
  479POX    C2G 8397   7.792   3.600   3.791
  479POX    C2H 8398   7.770   3.602   3.639
  479POX    C2I 8399   7.621   3.588   3.604
  479POX    C2J 8400   7.601   3.630   3.458
  479POX    C2K 8401   7.454   3.598   3.432
  479POX    C2L 8402   7.435   3.589   3.281
  479POX    C2M 8403   7.286   3.585   3.247
  479POX    C2N 8404   7.203   3.686   3.327
  479POX    C2O 8405   7.055   3.658   3.300
  479POX    C2P 8406   6.973   3.752   3.389
  480CHL    CN1 8407   2.501   2.071   5.338
  480CHL    CN2 8408   2.507   1.962   5.565
  480CHL    CN3 8409   2.627   2.162   5.509
  480CHL    NTM 8410   2.578   2.033   5.457
  480CHL     CB 8411   2.698   1.958   5.416
  481PJ2     CA 8412   2.681   1.819   5.356
  481PJ2     OA 8413   2.561   1.800   5.280
  481PJ2      P 8414   2.564   1.657   5.207
  481PJ2     OB 8415   2.618   1.547   5.290
  481PJ2     HB 8416   2.715   1.567   5.302
  481PJ2     OG 8417   2.425   1.633   5.160
  481PJ2     HG 8418   2.388   1.547   5.194
  481PJ2     OD 8419   2.661   1.686   5.082
  482POX     CD 8420   2.607   1.770   4.980
  482POX     CE 8421   2.692   1.802   4.857
  482POX     OE 8422   2.625   1.889   4.766
  482POX    C1A 8423   2.671   2.013   4.754
  482POX    O1A 8424   2.775   2.041   4.815
  482POX    C1B 8425   2.612   2.107   4.656
  482POX    C1C 8426   2.609   2.247   4.715
  482POX    C1D 8427   2.557   2.356   4.622
  482POX    C1E 8428   2.562   2.492   4.692
  482POX    C1F 8429   2.564   2.610   4.595
  482POX    C1G 8430   2.586   2.748   4.656
  482POX    C1H 8431   2.604   2.864   4.556
  482POX    C1I 8432   2.495   2.867   4.449
  482POX    C1J 8433   2.468   2.967   4.366
  482POX    C1K 8434   2.553   3.095   4.367
  482POX    C1L 8435   2.526   3.175   4.239
  482POX    C1M 8436   2.588   3.315   4.246
  482POX    C1N 8437   2.552   3.397   4.122
  482POX    C1O 8438   2.650   3.388   4.005
  482POX    C1P 8439   2.602   3.481   3.893
  482POX    C1Q 8440   2.693   3.488   3.771
  482POX    C1R 8441   2.799   3.595   3.796
  482POX     CZ 8442   2.714   1.666   4.791
  482POX     OZ 8443   2.811   1.651   4.686
  482POX    C2A 8444   2.838   1.530   4.639
  482POX    O2A 8445   2.786   1.433   4.693
  482POX    C2B 8446   2.928   1.541   4.521
  482POX    C2C 8447   3.077   1.517   4.548
  482POX    C2D 8448   3.162   1.525   4.421
  482POX    C2E 8449   3.311   1.503   4.445
  482POX    C2F 8450   3.393   1.544   4.323
  482POX    C2G 8451   3.360   1.686   4.276
  482POX    C2H 8452   3.460   1.711   4.163
  482POX    C2I 8453   3.438   1.849   4.101
  482POX    C2J 8454   3.324   1.841   3.999
  482POX    C2K 8455   3.308   1.973   3.924
  482POX    C2L 8456   3.204   1.948   3.815
  482POX    C2M 8457   3.180   2.078   3.738
  482POX    C2N 8458   3.251   2.073   3.603
  482POX    C2O 8459   3.276   2.204   3.528
  482POX    C2P 8460   3.392   2.181   3.432
  483CHL    CN1 8461   7.106   2.316   5.210
  483CHL    CN2 8462   7.228   2.214   5.051
  483CHL    CN3 8463   7.313   2.414   5.158
  483CHL    NTM 8464   7.246   2.285   5.179
  483CHL     CB 8465   7.312   2.197   5.276
  484PJ2     CA 8466   7.452   2.138   5.254
  484PJ2     OA 8467   7.461   2.047   5.145
  484PJ2      P 8468   7.612   1.994   5.127
  484PJ2     OB 8469   7.687   1.953   5.248
  484PJ2     HB 8470   7.649   2.004   5.325
  484PJ2     OG 8471   7.598   1.889   5.022
  484PJ2     HG 8472   7.633   1.804   5.062
  484PJ2     OD 8473   7.678   2.126   5.063
  485POX     CD 8474   7.647   2.143   4.925
  485POX     CE 8475   7.694   2.274   4.861
  485POX     OE 8476   7.629   2.293   4.735
  485POX    C1A 8477   7.513   2.354   4.719
  485POX    O1A 8478   7.436   2.367   4.814
  485POX    C1B 8479   7.498   2.410   4.582
  485POX    C1C 8480   7.378   2.337   4.521
  485POX    C1D 8481   7.369   2.386   4.377
  485POX    C1E 8482   7.469   2.323   4.280
  485POX    C1F 8483   7.464   2.378   4.137
  485POX    C1G 8484   7.594   2.378   4.056
  485POX    C1H 8485   7.688   2.495   4.089
  485POX    C1I 8486   7.821   2.488   4.015
  485POX    C1J 8487   7.863   2.583   3.933
  485POX    C1K 8488   7.783   2.713   3.919
  485POX    C1L 8489   7.761   2.727   3.768
  485POX    C1M 8490   7.704   2.867   3.745
  485POX    C1N 8491   7.681   2.892   3.596
  485POX    C1O 8492   7.582   3.002   3.558
  485POX    C1P 8493   7.608   3.043   3.413
  485POX    C1Q 8494   7.527   3.160   3.357
  485POX    C1R 8495   7.595   3.199   3.226
  485POX     CZ 8496   7.847   2.278   4.858
  485POX     OZ 8497   7.908   2.379   4.777
  485POX    C2A 8498   7.962   2.341   4.662
  485POX    O2A 8499   7.961   2.223   4.628
  485POX    C2B 8500   8.030   2.452   4.591
  485POX    C2C 8501   7.998   2.470   4.442
  485POX    C2D 8502   7.863   2.538   4.416
  485POX    C2E 8503   7.873   2.689   4.439
  485POX    C2F 8504   7.950   2.762   4.329
  485POX    C2G 8505   7.957   2.906   4.379
  485POX    C2H 8506   8.027   3.001   4.281
  485POX    C2I 8507   7.961   3.010   4.143
  485POX    C2J 8508   7.834   3.094   4.152
  485POX    C2K 8509   7.781   3.129   4.013
  485POX    C2L 8510   7.641   3.187   4.032
  485POX    C2M 8511   7.554   3.181   3.906
  485POX    C2N 8512   7.418   3.243   3.935
  485POX    C2O 8513   7.334   3.265   3.809
  485POX    C2P 8514   7.368   3.402   3.749
  486CHL    CN1 8515   3.915   1.405   5.078
  486CHL    CN2 8516   3.808   1.462   4.886
  486CHL    CN3 8517   3.974   1.618   4.979
  486CHL    NTM 8518   3.865   1.523   5.007
  486CHL     CB 8519   3.763   1.583   5.094
  487PJ2     CA 8520   3.634   1.651   5.047
  487PJ2     OA 8521   3.540   1.553   5.003
  487PJ2      P 8522   3.400   1.629   4.982
  487PJ2     OB 8523   3.324   1.532   4.900
  487PJ2     HB 8524   3.378   1.467   4.847
  487PJ2     OG 8525   3.343   1.670   5.112
  487PJ2     HG 8526   3.246   1.690   5.105
  487PJ2     OD 8527   3.448   1.749   4.887
  488POX     CD 8528   3.374   1.775   4.768
  488POX     CE 8529   3.409   1.900   4.686
  488POX     OE 8530   3.324   1.916   4.573
  488POX    C1A 8531   3.228   2.007   4.587
  488POX    O1A 8532   3.193   2.042   4.699
  488POX    C1B 8533   3.138   2.028   4.471
  488POX    C1C 8534   3.025   1.925   4.465
  488POX    C1D 8535   2.919   1.997   4.381
  488POX    C1E 8536   2.815   1.899   4.325
  488POX    C1F 8537   2.891   1.822   4.217
  488POX    C1G 8538   2.806   1.720   4.140
  488POX    C1H 8539   2.894   1.648   4.038
  488POX    C1I 8540   2.812   1.564   3.940
  488POX    C1J 8541   2.860   1.474   3.855
  488POX    C1K 8542   3.004   1.425   3.869
  488POX    C1L 8543   3.000   1.273   3.863
  488POX    C1M 8544   3.138   1.207   3.870
  488POX    C1N 8545   3.122   1.055   3.863
  488POX    C1O 8546   3.261   0.999   3.833
  488POX    C1P 8547   3.263   0.846   3.843
  488POX    C1Q 8548   3.264   0.799   3.989
  488POX    C1R 8549   3.289   0.648   4.003
  488POX     CZ 8550   3.553   1.895   4.634
  488POX     OZ 8551   3.595   1.772   4.576
  488POX    C2A 8552   3.725   1.741   4.582
  488POX    O2A 8553   3.802   1.809   4.649
  488POX    C2B 8554   3.764   1.618   4.509
  488POX    C2C 8555   3.849   1.639   4.384
  488POX    C2D 8556   3.925   1.512   4.341
  488POX    C2E 8557   4.022   1.442   4.435
  488POX    C2F 8558   4.126   1.349   4.371
  488POX    C2G 8559   4.210   1.420   4.265
  488POX    C2H 8560   4.262   1.311   4.171
  488POX    C2I 8561   4.382   1.366   4.093
  488POX    C2J 8562   4.346   1.481   3.998
  488POX    C2K 8563   4.460   1.541   3.915
  488POX    C2L 8564   4.570   1.614   3.992
  488POX    C2M 8565   4.674   1.688   3.906
  488POX    C2N 8566   4.768   1.592   3.833
  488POX    C2O 8567   4.881   1.664   3.760
  488POX    C2P 8568   4.830   1.747   3.642
  489CHL    CN1 8569   8.667   4.737   4.877
  489CHL    CN2 8570   8.514   4.559   4.910
  489CHL    CN3 8571   8.438   4.769   4.833
  489CHL    NTM 8572   8.532   4.704   4.926
  489CHL     CB 8573   8.502   4.731   5.067
  490PJ2     CA 8574   8.494   4.876   5.115
  490PJ2     OA 8575   8.611   4.949   5.079
  490PJ2      P 8576   8.605   5.109   5.092
  490PJ2     OB 8577   8.521   5.142   5.210
  490PJ2     HB 8578   8.555   5.222   5.259
  490PJ2     OG 8579   8.743   5.160   5.076
  490PJ2     HG 8580   8.804   5.081   5.086
  490PJ2     OD 8581   8.523   5.144   4.957
  491POX     CD 8582   8.608   5.137   4.842
  491POX     CE 8583   8.539   5.139   4.706
  491POX     OE 8584   8.639   5.130   4.604
  491POX    C1A 8585   8.688   5.008   4.585
  491POX    O1A 8586   8.640   4.909   4.640
  491POX    C1B 8587   8.808   4.998   4.499
  491POX    C1C 8588   8.777   5.040   4.355
  491POX    C1D 8589   8.895   5.038   4.259
  491POX    C1E 8590   8.850   5.033   4.112
  491POX    C1F 8591   8.766   5.154   4.071
  491POX    C1G 8592   8.747   5.174   3.920
  491POX    C1H 8593   8.636   5.084   3.865
  491POX    C1I 8594   8.578   5.115   3.727
  491POX    C1J 8595   8.579   5.017   3.637
  491POX    C1K 8596   8.628   4.874   3.661
  491POX    C1L 8597   8.546   4.765   3.592
  491POX    C1M 8598   8.399   4.749   3.632
  491POX    C1N 8599   8.394   4.665   3.760
  491POX    C1O 8600   8.253   4.630   3.809
  491POX    C1P 8601   8.255   4.544   3.936
  491POX    C1Q 8602   8.117   4.519   3.999
  491POX    C1R 8603   8.033   4.432   3.905
  491POX     CZ 8604   8.452   5.265   4.697
  491POX     OZ 8605   8.365   5.256   4.583
  491POX    C2A 8606   8.309   5.373   4.552
  491POX    O2A 8607   8.304   5.468   4.630
  491POX    C2B 8608   8.214   5.369   4.439
  491POX    C2C 8609   8.282   5.414   4.309
  491POX    C2D 8610   8.193   5.365   4.195
  491POX    C2E 8611   8.270   5.354   4.063
  491POX    C2F 8612   8.331   5.490   4.029
  491POX    C2G 8613   8.404   5.495   3.894
  491POX    C2H 8614   8.317   5.414   3.797
  491POX    C2I 8615   8.359   5.438   3.652
  491POX    C2J 8616   8.240   5.391   3.569
  491POX    C2K 8617   8.244   5.434   3.422
  491POX    C2L 8618   8.131   5.390   3.329
  491POX    C2M 8619   7.994   5.445   3.368
  491POX    C2N 8620   7.897   5.382   3.267
  491POX    C2O 8621   7.747   5.412   3.282
  491POX    C2P 8622   7.714   5.561   3.267
  492CHL    CN1 8623   4.599   2.442   5.023
  492CHL    CN2 8624   4.682   2.565   5.207
  492CHL    CN3 8625   4.451   2.597   5.146
  492CHL    NTM 8626   4.562   2.500   5.153
  492CHL     CB 8627   4.525   2.400   5.254
  493PJ2     CA 8628   4.400   2.313   5.235
  493PJ2     OA 8629   4.271   2.374   5.230
  493PJ2      P 8630   4.138   2.286   5.211
  493PJ2     OB 8631   4.152   2.166   5.296
  493PJ2     HB 8632   4.068   2.149   5.348
  493PJ2     OG 8633   4.023   2.374   5.241
  493PJ2     HG 8634   3.944   2.327   5.200
  493PJ2     OD 8635   4.166   2.263   5.054
  494POX     CD 8636   4.136   2.372   4.965
  494POX     CE 8637   4.217   2.369   4.835
  494POX     OE 8638   4.184   2.481   4.754
  494POX    C1A 8639   4.278   2.568   4.718
  494POX    O1A 8640   4.384   2.570   4.782
  494POX    C1B 8641   4.228   2.669   4.622
  494POX    C1C 8642   4.231   2.654   4.470
  494POX    C1D 8643   4.116   2.561   4.431
  494POX    C1E 8644   4.117   2.551   4.279
  494POX    C1F 8645   3.995   2.473   4.229
  494POX    C1G 8646   4.017   2.458   4.078
  494POX    C1H 8647   3.902   2.380   4.013
  494POX    C1I 8648   3.800   2.490   3.982
  494POX    C1J 8649   3.706   2.486   3.889
  494POX    C1K 8650   3.687   2.379   3.781
  494POX    C1L 8651   3.600   2.263   3.829
  494POX    C1M 8652   3.620   2.142   3.739
  494POX    C1N 8653   3.764   2.092   3.724
  494POX    C1O 8654   3.767   1.981   3.619
  494POX    C1P 8655   3.735   2.019   3.475
  494POX    C1Q 8656   3.779   1.910   3.377
  494POX    C1R 8657   3.730   1.944   3.236
  494POX     CZ 8658   4.190   2.239   4.758
  494POX     OZ 8659   4.263   2.222   4.637
  494POX    C2A 8660   4.236   2.124   4.550
  494POX    O2A 8661   4.152   2.042   4.585
  494POX    C2B 8662   4.319   2.130   4.428
  494POX    C2C 8663   4.261   2.056   4.307
  494POX    C2D 8664   4.366   2.072   4.197
  494POX    C2E 8665   4.309   2.009   4.070
  494POX    C2F 8666   4.412   1.971   3.964
  494POX    C2G 8667   4.518   2.081   3.954
  494POX    C2H 8668   4.603   2.074   3.827
  494POX    C2I 8669   4.681   2.200   3.789
  494POX    C2J 8670   4.755   2.190   3.656
  494POX    C2K 8671   4.834   2.318   3.627
  494POX    C2L 8672   4.741   2.438   3.612
  494POX    C2M 8673   4.697   2.452   3.466
  494POX    C2N 8674   4.814   2.508   3.384
  494POX    C2O 8675   4.751   2.549   3.251
  494POX    C2P 8676   4.692   2.444   3.157
  495CHL    CN1 8677   3.169   2.230   5.110
  495CHL    CN2 8678   3.323   2.265   5.288
  495CHL    CN3 8679   3.395   2.220   5.057
  495CHL    NTM 8680   3.299   2.189   5.164
  495CHL     CB 8681   3.284   2.047   5.197
  496PJ2     CA 8682   3.414   1.968   5.218
  496PJ2     OA 8683   3.481   2.023   5.331
  496PJ2      P 8684   3.641   2.001   5.330
  496PJ2     OB 8685   3.704   2.047   5.456
  496PJ2     HB 8686   3.656   2.129   5.487
  496PJ2     OG 8687   3.678   1.864   5.288
  496PJ2     HG 8688   3.671   1.804   5.368
  496PJ2     OD 8689   3.681   2.105   5.214
  497POX     CD 8690   3.815   2.114   5.167
  497POX     CE 8691   3.866   2.009   5.068
  497POX     OE 8692   4.007   2.003   5.044
  497POX    C1A 8693   4.083   1.917   5.112
  497POX    O1A 8694   4.030   1.832   5.183
  497POX    C1B 8695   4.228   1.942   5.094
  497POX    C1C 8696   4.277   1.904   4.954
  497POX    C1D 8697   4.410   1.962   4.903
  497POX    C1E 8698   4.454   1.904   4.769
  497POX    C1F 8699   4.572   1.976   4.703
  497POX    C1G 8700   4.594   1.895   4.575
  497POX    C1H 8701   4.720   1.941   4.502
  497POX    C1I 8702   4.751   1.838   4.393
  497POX    C1J 8703   4.798   1.858   4.270
  497POX    C1K 8704   4.839   1.997   4.220
  497POX    C1L 8705   4.988   2.022   4.201
  497POX    C1M 8706   5.016   2.146   4.117
  497POX    C1N 8707   5.015   2.272   4.204
  497POX    C1O 8708   5.061   2.402   4.139
  497POX    C1P 8709   4.957   2.467   4.046
  497POX    C1Q 8710   5.017   2.592   3.983
  497POX    C1R 8711   4.902   2.657   3.906
  497POX     CZ 8712   3.791   2.038   4.938
  497POX     OZ 8713   3.815   2.167   4.882
  497POX    C2A 8714   3.720   2.226   4.810
  497POX    O2A 8715   3.604   2.186   4.811
  497POX    C2B 8716   3.773   2.346   4.741
  497POX    C2C 8717   3.789   2.324   4.590
  497POX    C2D 8718   3.814   2.181   4.540
  497POX    C2E 8719   3.826   2.175   4.388
  497POX    C2F 8720   3.825   2.038   4.321
  497POX    C2G 8721   3.827   2.048   4.168
  497POX    C2H 8722   3.833   1.905   4.115
  497POX    C2I 8723   3.961   1.879   4.036
  497POX    C2J 8724   3.955   1.740   3.972
  497POX    C2K 8725   3.825   1.716   3.894
  497POX    C2L 8726   3.766   1.575   3.883
  497POX    C2M 8727   3.668   1.552   3.768
  497POX    C2N 8728   3.585   1.424   3.770
  497POX    C2O 8729   3.601   1.331   3.649
  497POX    C2P 8730   3.515   1.207   3.669
  498CHL    CN1 8731   3.341   2.997   5.519
  498CHL    CN2 8732   3.459   2.958   5.310
  498CHL    CN3 8733   3.558   2.911   5.508
  498CHL    NTM 8734   3.468   3.010   5.447
  498CHL     CB 8735   3.515   3.148   5.461
  499PJ2     CA 8736   3.608   3.217   5.360
  499PJ2     OA 8737   3.728   3.144   5.334
  499PJ2      P 8738   3.836   3.208   5.233
  499PJ2     OB 8739   3.864   3.343   5.287
  499PJ2     HB 8740   3.786   3.403   5.264
  499PJ2     OG 8741   3.945   3.110   5.214
  499PJ2     HG 8742   3.971   3.119   5.117
  499PJ2     OD 8743   3.760   3.214   5.091
  500POX     CD 8744   3.754   3.086   5.026
  500POX     CE 8745   3.629   3.067   4.939
  500POX     OE 8746   3.579   2.936   4.913
  500POX    C1A 8747   3.457   2.892   4.941
  500POX    O1A 8748   3.374   2.970   4.986
  500POX    C1B 8749   3.449   2.744   4.933
  500POX    C1C 8750   3.438   2.692   4.789
  500POX    C1D 8751   3.408   2.542   4.785
  500POX    C1E 8752   3.411   2.493   4.640
  500POX    C1F 8753   3.365   2.348   4.621
  500POX    C1G 8754   3.417   2.284   4.492
  500POX    C1H 8755   3.398   2.372   4.368
  500POX    C1I 8756   3.468   2.308   4.248
  500POX    C1J 8757   3.421   2.326   4.125
  500POX    C1K 8758   3.305   2.416   4.083
  500POX    C1L 8759   3.231   2.369   3.958
  500POX    C1M 8760   3.144   2.485   3.910
  500POX    C1N 8761   3.169   2.481   3.759
  500POX    C1O 8762   3.073   2.589   3.707
  500POX    C1P 8763   3.086   2.624   3.559
  500POX    C1Q 8764   2.952   2.663   3.497
  500POX    C1R 8765   2.954   2.666   3.344
  500POX     CZ 8766   3.643   3.163   4.821
  500POX     OZ 8767   3.521   3.217   4.769
  500POX    C2A 8768   3.540   3.321   4.689
  500POX    O2A 8769   3.646   3.383   4.686
  500POX    C2B 8770   3.413   3.351   4.620
  500POX    C2C 8771   3.419   3.484   4.543
  500POX    C2D 8772   3.297   3.504   4.454
  500POX    C2E 8773   3.274   3.396   4.348
  500POX    C2F 8774   3.132   3.405   4.293
  500POX    C2G 8775   3.107   3.344   4.154
  500POX    C2H 8776   3.187   3.426   4.053
  500POX    C2I 8777   3.257   3.335   3.952
  500POX    C2J 8778   3.161   3.274   3.850
  500POX    C2K 8779   3.238   3.223   3.728
  500POX    C2L 8780   3.161   3.153   3.616
  500POX    C2M 8781   3.252   3.120   3.497
  500POX    C2N 8782   3.186   3.026   3.396
  500POX    C2O 8783   3.289   2.986   3.291
  500POX    C2P 8784   3.218   2.909   3.180
  501CHL    CN1 8785   5.174   6.281   5.485
  501CHL    CN2 8786   5.327   6.178   5.336
  501CHL    CN3 8787   5.184   6.341   5.260
  501CHL    NTM 8788   5.268   6.307   5.375
  501CHL     CB 8789   5.369   6.408   5.413
  502PJ2     CA 8790   5.488   6.431   5.320
  502PJ2     OA 8791   5.568   6.315   5.298
  502PJ2      P 8792   5.705   6.355   5.224
  502PJ2     OB 8793   5.757   6.483   5.277
  502PJ2     HB 8794   5.695   6.513   5.350
  502PJ2     OG 8795   5.791   6.236   5.243
  502PJ2     HG 8796   5.875   6.256   5.192
  502PJ2     OD 8797   5.656   6.376   5.072
  503POX     CD 8798   5.677   6.265   4.985
  503POX     CE 8799   5.613   6.283   4.848
  503POX     OE 8800   5.629   6.166   4.768
  503POX    C1A 8801   5.516   6.103   4.738
  503POX    O1A 8802   5.414   6.111   4.806
  503POX    C1B 8803   5.532   6.008   4.626
  503POX    C1C 8804   5.535   6.069   4.486
  503POX    C1D 8805   5.534   5.953   4.386
  503POX    C1E 8806   5.530   6.024   4.250
  503POX    C1F 8807   5.508   5.935   4.128
  503POX    C1G 8808   5.503   6.031   4.009
  503POX    C1H 8809   5.480   5.968   3.871
  503POX    C1I 8810   5.496   6.075   3.763
  503POX    C1J 8811   5.504   6.043   3.634
  503POX    C1K 8812   5.502   5.900   3.578
  503POX    C1L 8813   5.619   5.882   3.482
  503POX    C1M 8814   5.611   5.966   3.355
  503POX    C1N 8815   5.735   5.950   3.268
  503POX    C1O 8816   5.720   6.030   3.138
  503POX    C1P 8817   5.679   5.936   3.024
  503POX    C1Q 8818   5.660   6.014   2.893
  503POX    C1R 8819   5.788   6.072   2.832
  503POX     CZ 8820   5.671   6.404   4.775
  503POX     OZ 8821   5.599   6.421   4.652
  503POX    C2A 8822   5.634   6.525   4.576
  503POX    O2A 8823   5.724   6.605   4.602
  503POX    C2B 8824   5.561   6.518   4.448
  503POX    C2C 8825   5.669   6.510   4.340
  503POX    C2D 8826   5.596   6.494   4.206
  503POX    C2E 8827   5.693   6.512   4.089
  503POX    C2F 8828   5.610   6.563   3.972
  503POX    C2G 8829   5.681   6.553   3.837
  503POX    C2H 8830   5.570   6.583   3.737
  503POX    C2I 8831   5.616   6.592   3.591
  503POX    C2J 8832   5.671   6.459   3.539
  503POX    C2K 8833   5.763   6.469   3.417
  503POX    C2L 8834   5.706   6.487   3.276
  503POX    C2M 8835   5.815   6.473   3.169
  503POX    C2N 8836   5.755   6.535   3.042
  503POX    C2O 8837   5.866   6.590   2.954
  503POX    C2P 8838   5.951   6.479   2.892
  504CHL    CN1 8839   3.256   5.556   4.701
  504CHL    CN2 8840   3.339   5.771   4.789
  504CHL    CN3 8841   3.146   5.663   4.881
  504CHL    NTM 8842   3.277   5.642   4.818
  504CHL     CB 8843   3.372   5.579   4.911
  505PJ2     CA 8844   3.495   5.496   4.872
  505PJ2     OA 8845   3.591   5.578   4.804
  505PJ2      P 8846   3.718   5.484   4.777
  505PJ2     OB 8847   3.773   5.450   4.910
  505PJ2     HB 8848   3.775   5.536   4.960
  505PJ2     OG 8849   3.668   5.371   4.697
  505PJ2     HG 8850   3.568   5.373   4.690
  505PJ2     OD 8851   3.805   5.596   4.699
  506POX     CD 8852   3.790   5.613   4.558
  506POX     CE 8853   3.915   5.666   4.487
  506POX     OE 8854   3.883   5.733   4.365
  506POX    C1A 8855   3.954   5.841   4.330
  506POX    O1A 8856   4.034   5.882   4.414
  506POX    C1B 8857   3.910   5.908   4.206
  506POX    C1C 8858   4.021   5.958   4.114
  506POX    C1D 8859   3.982   6.032   3.986
  506POX    C1E 8860   4.105   6.092   3.918
  506POX    C1F 8861   4.200   6.006   3.835
  506POX    C1G 8862   4.309   6.095   3.776
  506POX    C1H 8863   4.428   6.125   3.867
  506POX    C1I 8864   4.540   6.205   3.800
  506POX    C1J 8865   4.663   6.225   3.844
  506POX    C1K 8866   4.700   6.182   3.986
  506POX    C1L 8867   4.749   6.296   4.076
  506POX    C1M 8868   4.748   6.235   4.216
  506POX    C1N 8869   4.785   6.339   4.322
  506POX    C1O 8870   4.742   6.296   4.463
  506POX    C1P 8871   4.853   6.232   4.546
  506POX    C1Q 8872   4.806   6.220   4.691
  506POX    C1R 8873   4.930   6.185   4.775
  506POX     CZ 8874   4.013   5.548   4.487
  506POX     OZ 8875   4.138   5.576   4.425
  506POX    C2A 8876   4.238   5.492   4.450
  506POX    O2A 8877   4.251   5.448   4.564
  506POX    C2B 8878   4.342   5.491   4.345
  506POX    C2C 8879   4.367   5.350   4.292
  506POX    C2D 8880   4.508   5.335   4.234
  506POX    C2E 8881   4.532   5.184   4.224
  506POX    C2F 8882   4.437   5.130   4.117
  506POX    C2G 8883   4.488   4.987   4.094
  506POX    C2H 8884   4.411   4.922   3.978
  506POX    C2I 8885   4.451   4.968   3.838
  506POX    C2J 8886   4.398   4.867   3.736
  506POX    C2K 8887   4.442   4.924   3.601
[truncated: 1,342,967 more chars]
