# Supplementary material for: Arginine Residues Modulate the Membrane Interactions of pHLIP Peptides
Source: J Chem Inf Model. 2023 Jul 3;63(14):4433–46. doi: 10.1021/acs.jcim.3c00360 (PMC10369490; doi:10.1021/acs.jcim.3c00360)
Supplement: Supplementary file 2 — ci3c00360_si_002.zip [file ci3c00360_si_002.zip › Simulation_files/R17/R17_pH06.50_rep1.gro]

Protein
38730
    1ALA      N    1   0.537   7.115   1.019  0.1763  0.4273 -0.4599
    1ALA     H1    2   0.515   7.052   0.945  1.3569 -3.2502  2.0656
    1ALA     H2    3   0.637   7.124   1.017  0.3723 -0.7259  1.6933
    1ALA     H3    4   0.499   7.083   1.105  0.6019 -1.9855 -1.0853
    1ALA     CA    5   0.474   7.245   0.991 -0.1284  0.3115 -0.3151
    1ALA     CB    6   0.324   7.220   0.978 -0.1657  0.1355  0.3972
    1ALA      C    7   0.497   7.348   1.102 -0.0946 -0.2427  0.1959
    1ALA      O    8   0.581   7.317   1.186  0.3890  1.0131  0.2029
    2AS4      N    9   0.430   7.462   1.092  0.1719 -0.0837  0.2075
    2AS4      H   10   0.372   7.490   1.016 -1.7420 -0.8526  1.3128
    2AS4     CA   11   0.433   7.566   1.196  0.1437 -0.1221  0.2470
    2AS4     CB   12   0.347   7.677   1.135  0.5050 -0.4328 -0.8547
    2AS4     CG   13   0.430   7.756   1.034  0.2154  0.3595 -0.4806
    2AS4    OD1   14   0.546   7.784   1.071  0.0506  0.5402 -0.0954
    2AS4   HD11   15   0.590   7.844   1.004 -0.8143  0.0776 -1.0979
    2AS4   HD12   16   0.564   7.723   1.149 -1.9712  0.4209  0.3380
    2AS4    OD2   17   0.376   7.774   0.923 -0.4120  0.9508 -0.0882
    2AS4   HD21   18   0.450   7.792   0.858 -0.7574  2.2706 -0.1423
    2AS4   HD22   19   0.278   7.786   0.937 -0.7552 -2.7739  1.9415
    2AS4      C   20   0.385   7.514   1.332  0.0195 -0.1414  0.1963
    2AS4      O   21   0.303   7.424   1.347  0.2124 -0.3875 -0.2030
    3ASN      N   22   0.424   7.589   1.435  0.4987 -0.0951 -0.0147
    3ASN      H   23   0.470   7.677   1.425 -1.5230  0.9348 -0.7795
    3ASN     CA   24   0.383   7.565   1.574  0.3510  0.0469 -0.0341
    3ASN     CB   25   0.431   7.679   1.664 -0.0212 -0.1174  0.3795
    3ASN     CG   26   0.584   7.685   1.665 -0.0165  0.1038 -0.6160
    3ASN    OD1   27   0.664   7.591   1.662 -0.2412 -0.0867 -0.6715
    3ASN    ND2   28   0.623   7.809   1.694 -0.0188  0.0096 -0.2025
    3ASN   HD21   29   0.559   7.873   1.735 -0.6634 -1.4188  1.1303
    3ASN   HD22   30   0.715   7.826   1.660  0.0780  2.3891  1.0634
    3ASN      C   31   0.232   7.552   1.597  0.3754  0.2749  0.2635
    3ASN      O   32   0.199   7.456   1.667 -0.2777  0.2594 -0.0631
    4ASN      N   33   0.146   7.635   1.540  0.3129 -0.1270 -0.2392
    4ASN      H   34   0.179   7.720   1.499 -1.8322  1.6211  1.3827
    4ASN     CA   35   8.982   7.626   1.553  0.3405 -0.1870  0.1285
    4ASN     CB   36   8.910   7.758   1.529 -0.0995 -0.3368  0.6301
    4ASN     CG   37   8.961   7.857   1.424 -0.0648 -0.2879  0.6926
    4ASN    OD1   38   9.081   7.862   1.398 -0.1707 -0.9400  0.0650
    4ASN    ND2   39   8.878   7.957   1.393  0.1795 -0.3520 -0.1841
    4ASN   HD21   40   8.789   7.963   1.438  0.9583  0.2282  1.3761
    4ASN   HD22   41   8.905   8.033   1.333 -2.5363  0.4686 -0.4964
    4ASN      C   42   8.900   7.518   1.483  0.2654 -0.0322 -0.0230
    4ASN      O   43   8.791   7.483   1.527 -0.3329  0.2808 -1.2163
    5PRO      N   44   8.953   7.458   1.376  0.4125 -0.2521  0.1725
    5PRO     CA   45   8.919   7.323   1.327 -0.1398 -0.0606  0.0232
    5PRO     CB   46   8.977   7.311   1.186 -0.4935  0.0291 -0.1313
    5PRO     CG   47   8.938   7.451   1.136  0.7480  0.3587 -0.2070
    5PRO     CD   48   8.992   7.531   1.255  0.2210  0.0147  0.2704
    5PRO      C   49   8.969   7.213   1.421 -0.4088  0.0830  0.3369
    5PRO      O   50   8.894   7.138   1.483 -0.3904 -0.0394  0.2134
    6PHE      N   51   0.118   7.212   1.437 -0.3621 -0.3617  0.0000
    6PHE      H   52   0.181   7.275   1.392 -0.2406  1.5601  2.6388
    6PHE     CA   53   0.189   7.117   1.523  0.0085 -0.2200 -0.1487
    6PHE     CB   54   0.337   7.152   1.541 -0.0397  0.0824 -0.3459
    6PHE     CG   55   0.432   7.033   1.553  0.1932  0.2628 -0.3891
    6PHE    CD1   56   0.509   7.003   1.441 -0.4838 -0.6143 -0.6251
    6PHE    HD1   57   0.469   7.041   1.347 -0.3474  0.3351 -0.3032
    6PHE    CD2   58   0.466   6.980   1.677 -0.9282 -0.2659 -0.2943
    6PHE    HD2   59   0.420   7.018   1.769  0.0380 -0.8544  0.4449
    6PHE    CE1   60   0.625   6.929   1.458 -0.0331  0.2071 -0.0686
    6PHE    HE1   61   0.687   6.897   1.374  1.0561  0.1824  0.7236
    6PHE    CE2   62   0.571   6.890   1.692 -0.7578 -0.1154 -0.5792
    6PHE    HE2   63   0.600   6.835   1.781  1.9280  2.8606  0.5970
    6PHE     CZ   64   0.652   6.871   1.581  0.1092  0.3452 -0.0348
    6PHE     HZ   65   0.717   6.785   1.599  0.0589  0.7700  2.6515
    6PHE      C   66   0.133   7.080   1.660  0.2669  0.1744  0.0636
    6PHE      O   67   0.132   6.960   1.689 -0.8223  0.2144  0.2201
    7ILE      N   68   0.102   7.181   1.741 -0.0535  0.1535 -0.0339
    7ILE      H   69   0.139   7.273   1.728 -0.1816  0.4228  1.3747
    7ILE     CA   70   0.045   7.160   1.875 -0.1059 -0.2011 -0.1114
    7ILE     CB   71   0.048   7.290   1.955 -0.0444  0.1489 -0.6745
    7ILE    CG1   72  -0.030   7.405   1.892 -0.2616 -0.0031 -0.6836
    7ILE    CG2   73   0.192   7.326   1.995 -0.1908 -0.4365  0.4391
    7ILE     CD   74  -0.032   7.529   1.981 -0.0835 -0.0231 -0.6510
    7ILE      C   75   8.896   7.088   1.900 -0.3737  0.2587 -0.1618
    7ILE      O   76   8.857   7.046   2.009 -0.6280  0.5698 -0.1317
    8TYR      N   77   8.829   7.051   1.791 -0.3476 -0.1413 -0.0443
    8TYR      H   78   8.869   7.068   1.700 -0.3273  1.2043  0.1973
    8TYR     CA   79   8.702   6.978   1.797 -0.2780 -0.2805 -0.2544
    8TYR     CB   80   8.611   7.026   1.683 -0.1866 -0.3794 -0.3680
    8TYR     CG   81   8.550   7.165   1.700 -0.1693 -0.4186  0.0300
    8TYR    CD1   82   8.625   7.280   1.679 -0.3136 -0.3059  0.1305
    8TYR    HD1   83   8.734   7.280   1.679 -0.2623  2.1687  1.0865
    8TYR    CD2   84   8.415   7.177   1.731  0.0609 -0.1274  0.9203
    8TYR    HD2   85   8.350   7.091   1.743  1.1841 -1.2524 -0.6645
    8TYR    CE1   86   8.564   7.404   1.691 -0.4135 -0.3065 -0.3333
    8TYR    HE1   87   8.621   7.495   1.671 -2.1247  1.1224  0.9469
    8TYR    CE2   88   8.358   7.304   1.741  0.0495 -0.0294 -0.2398
    8TYR    HE2   89   8.249   7.309   1.747 -0.1034 -0.2403 -2.1645
    8TYR     CZ   90   8.429   7.421   1.720 -0.3152  0.2075 -0.1630
    8TYR     OH   91   8.378   7.547   1.719 -0.7055  0.0512 -0.5348
    8TYR     HH   92   8.284   7.546   1.754 -1.1781 -2.4065 -1.6987
    8TYR      C   93   8.718   6.828   1.820  0.1663 -0.1524  0.2857
    8TYR      O   94   8.688   6.751   1.729 -0.0299  0.0292  0.1976
    9ALA      N   95   8.747   6.781   1.941  0.7302  0.0913  0.2491
    9ALA      H   96   8.789   6.844   2.006  1.9381  0.5142 -0.8857
    9ALA     CA   97   8.754   6.637   1.967  0.6046 -0.0942 -0.7080
    9ALA     CB   98   8.844   6.612   2.088  0.2647 -0.4109 -0.5173
    9ALA      C   99   8.622   6.561   1.979  0.3957  0.2955 -0.5377
    9ALA      O  100   8.616   6.462   2.052  0.0208  0.2106 -0.6783
   10THR      N  101   8.538   6.585   1.878 -0.1119 -0.1141 -0.2172
   10THR      H  102   8.568   6.646   1.805  0.5837 -0.3818 -0.1584
   10THR     CA  103   8.400   6.537   1.859 -0.1349 -0.1895  0.1403
   10THR     CB  104   8.334   6.640   1.768  0.2112 -0.2006 -0.1253
   10THR    OG1  105   8.410   6.643   1.647  0.2895 -0.1438 -0.0743
   10THR    HG1  106   8.407   6.739   1.617 -1.2168  0.5250  2.0044
   10THR    CG2  107   8.306   6.779   1.827  0.5011 -0.3256  0.3066
   10THR      C  108   8.393   6.395   1.803 -0.4969 -0.2057  0.2279
   10THR      O  109   8.312   6.369   1.714 -0.3663  0.3577 -0.0597
   11TYR      N  110   8.468   6.308   1.869 -0.0437  0.2761  0.3535
   11TYR      H  111   8.535   6.343   1.935  1.0113  1.4709 -1.3019
   11TYR     CA  112   8.476   6.167   1.828  0.0366  0.2848  0.3410
   11TYR     CB  113   8.623   6.123   1.834 -0.0935 -0.1195  0.5807
   11TYR     CG  114   8.701   6.203   1.729 -0.0991 -0.3264  0.4178
   11TYR    CD1  115   8.732   6.149   1.605  0.0293  0.2564  0.1906
   11TYR    HD1  116   8.674   6.064   1.567  0.3853  0.5291 -1.0072
   11TYR    CD2  117   8.768   6.316   1.775 -0.0452 -0.4089  0.5426
   11TYR    HD2  118   8.766   6.343   1.881  1.2233  0.6753  0.3126
   11TYR    CE1  119   8.832   6.203   1.526 -0.1989 -0.0247 -0.3041
   11TYR    HE1  120   8.860   6.152   1.434 -0.4723 -0.2315 -0.2712
   11TYR    CE2  121   8.868   6.373   1.697 -0.5064 -0.3003  0.0220
   11TYR    HE2  122   8.897   6.476   1.719 -0.4277 -0.0631 -1.1369
   11TYR     CZ  123   8.901   6.313   1.576 -0.2701 -0.1161 -0.0057
   11TYR     OH  124   8.970   6.383   1.482 -0.3968  0.5290  0.3723
   11TYR     HH  125   9.034   6.447   1.525 -1.7195  1.5748  0.8328
   11TYR      C  126   8.398   6.079   1.925 -0.3749  0.1166 -0.1395
   11TYR      O  127   8.378   6.106   2.043 -0.1463  0.2463 -0.1296
   12ALA      N  128   8.344   5.975   1.860  0.4101 -0.3713 -0.0232
   12ALA      H  129   8.362   5.962   1.763  1.7466  2.1853 -0.2134
   12ALA     CA  130   8.258   5.876   1.926 -0.4780  0.3806 -0.0375
   12ALA     CB  131   8.140   5.837   1.836  0.1993 -0.9508 -0.3735
   12ALA      C  132   8.338   5.752   1.965 -0.8264  0.3156  0.4778
   12ALA      O  133   8.397   5.748   2.073  0.0147 -0.0083  0.0167
   13AS4      N  134   8.359   5.659   1.872  0.2042  0.0919  0.9271
   13AS4      H  135   8.327   5.667   1.778 -0.3208  3.1080  1.2623
   13AS4     CA  136   8.426   5.530   1.895  0.0340 -0.0457  0.6587
   13AS4     CB  137   8.386   5.438   1.779 -0.4128  0.5104  0.3681
   13AS4     CG  138   8.425   5.508   1.649 -0.3935 -0.3207 -0.0793
   13AS4    OD1  139   8.352   5.591   1.590 -0.2413 -0.3964 -0.3747
   13AS4   HD11  140   8.371   5.582   1.492  2.0191  0.5285 -0.0733
   13AS4   HD12  141   8.285   5.629   1.654  0.8323 -1.1494  1.2597
   13AS4    OD2  142   8.544   5.501   1.614 -0.1833 -0.6662  0.6962
   13AS4   HD21  143   8.553   5.567   1.539 -1.4269  1.0793  2.0126
   13AS4   HD22  144   8.581   5.414   1.648 -0.2595 -1.2848 -0.7242
   13AS4      C  145   8.576   5.535   1.924  0.0371  0.3059  0.5819
   13AS4      O  146   8.618   5.483   2.027  0.0549 -0.3853  0.2367
   14LEU      N  147   8.651   5.622   1.857  0.1044 -0.2928 -0.1311
   14LEU      H  148   8.619   5.637   1.763 -1.0546  1.8492  0.5616
   14LEU     CA  149   8.793   5.646   1.886  0.0227  0.0778 -0.0266
   14LEU     CB  150   8.833   5.749   1.780 -0.1680  0.2628  0.0816
   14LEU     CG  151  -0.001   5.775   1.757 -0.1327 -0.2759 -0.3492
   14LEU    CD1  152   0.068   5.644   1.719  0.4047  0.0691 -0.5734
   14LEU    CD2  153   0.021   5.888   1.657 -0.0862 -0.5888 -0.6964
   14LEU      C  154   8.830   5.693   2.027 -0.6084  0.2254  0.0923
   14LEU      O  155   8.937   5.648   2.067 -0.4748  0.1471 -0.3394
   15THR      N  156   8.767   5.797   2.079 -0.2929  0.5642 -0.1948
   15THR      H  157   8.703   5.849   2.023  0.1753 -1.1823 -2.4769
   15THR     CA  158   8.783   5.847   2.217 -0.1105  0.0502 -0.0257
   15THR     CB  159   8.714   5.984   2.224  0.0884  0.1257  0.4817
   15THR    OG1  160   8.584   5.964   2.169  0.2776 -0.0492  0.0864
   15THR    HG1  161   8.534   6.035   2.219 -1.1257 -0.7795 -0.2250
   15THR    CG2  162   8.790   6.093   2.147  0.5646 -0.3619  0.2481
   15THR      C  163   8.723   5.755   2.323  0.2167 -0.2637 -0.1124
   15THR      O  164   8.803   5.719   2.410  0.2113  0.9342  0.4066
   16PHE      N  165   8.601   5.703   2.311  0.4481 -0.8695  0.1145
   16PHE      H  166   8.542   5.725   2.233 -2.7482 -0.1651  2.5118
   16PHE     CA  167   8.526   5.626   2.411  0.1632  0.2190  0.7569
   16PHE     CB  168   8.375   5.637   2.386  0.3074  0.6574  0.0387
   16PHE     CG  169   8.304   5.759   2.445 -0.4632  0.0406  0.4056
   16PHE    CD1  170   8.287   5.774   2.582  0.1710  0.6899  0.4176
   16PHE    HD1  171   8.303   5.686   2.644 -3.1167 -0.6301 -0.3964
   16PHE    CD2  172   8.276   5.864   2.359  0.7708 -0.4290 -0.5996
   16PHE    HD2  173   8.287   5.866   2.250  1.6125  0.2875 -0.5164
   16PHE    CE1  174   8.253   5.896   2.640 -0.0340  0.5536  0.5864
   16PHE    HE1  175   8.237   5.906   2.747 -1.3378 -1.0003  0.5751
   16PHE    CE2  176   8.236   5.983   2.418  0.5716 -0.7508 -0.0785
   16PHE    HE2  177   8.223   6.072   2.356 -2.1231 -0.5029  0.7277
   16PHE     CZ  178   8.222   6.001   2.555 -0.7560 -0.3211 -0.2515
   16PHE     HZ  179   8.161   6.085   2.589 -1.4898 -0.4027 -1.3246
   16PHE      C  180   8.564   5.480   2.433 -0.1516 -0.0958 -0.6621
   16PHE      O  181   8.576   5.439   2.549 -0.2084  0.3665 -0.4901
   17AR4      N  182   8.607   5.419   2.323  0.5459 -0.1508 -0.3698
   17AR4      H  183   8.616   5.472   2.239 -0.4947  2.4071  1.0105
   17AR4     CA  184   8.651   5.279   2.329  0.3296 -0.2225 -0.4313
   17AR4     CB  185   8.671   5.215   2.191 -0.1183 -0.4616 -0.3890
   17AR4     CG  186   8.554   5.179   2.101 -0.1887 -1.0958 -0.0466
   17AR4     CD  187   8.592   5.094   1.979 -0.3526 -0.3970 -0.5918
   17AR4     NE  188   8.711   5.134   1.903 -0.0094  0.2442  0.2605
   17AR4     HE  189   8.774   5.198   1.947 -0.5047 -0.0177  1.3710
   17AR4     CZ  190   8.726   5.091   1.777 -0.1968  0.1274  0.2784
   17AR4    NH1  191   8.630   5.013   1.724  0.0073  0.1624 -0.1418
   17AR4   HH11  192   8.548   4.988   1.774  0.5628 -0.5213  0.4544
   17AR4   HH12  193   8.637   4.970   1.634  0.0428  3.1206 -1.7009
   17AR4    NH2  194   8.843   5.115   1.716 -0.1980  0.3076  0.3443
   17AR4   HH21  195   8.908   5.175   1.762 -0.0501 -0.5010  1.2305
   17AR4   HH22  196   8.859   5.088   1.621  0.7017 -0.5395  0.7235
   17AR4      C  197   8.773   5.258   2.420 -0.5274 -0.3576  0.7123
   17AR4      O  198   8.773   5.170   2.506 -0.5144 -0.6380  0.4302
   18PRO      N  199   8.877   5.340   2.414 -0.6833 -0.1546  0.7776
   18PRO     CA  200   0.006   5.312   2.505 -0.1590 -0.2161  0.1297
   18PRO     CB  201   0.130   5.383   2.452 -0.3654 -0.0410 -0.1212
   18PRO     CG  202   9.047   5.504   2.386  0.1741  0.1829 -0.2650
   18PRO     CD  203   8.917   5.451   2.326 -0.1039 -0.3462  0.7924
   18PRO      C  204   8.961   5.341   2.653  0.2149  0.5264  0.0600
   18PRO      O  205   8.985   5.255   2.738 -0.0967 -0.4467 -0.8193
   19LEU      N  206   8.894   5.454   2.676 -0.9508 -0.0195 -0.5485
   19LEU      H  207   8.913   5.533   2.618 -0.5913  1.2041  1.1354
   19LEU     CA  208   8.818   5.497   2.795 -0.1749  0.0461 -0.0677
   19LEU     CB  209   8.715   5.605   2.762  0.2026  0.4096 -0.0715
   19LEU     CG  210   8.764   5.746   2.796 -0.0154  0.4588  0.0424
   19LEU    CD1  211   8.889   5.790   2.720 -0.0395 -0.4292 -0.5206
   19LEU    CD2  212   8.661   5.847   2.746  0.1583  0.3936 -0.4482
   19LEU      C  213   8.753   5.375   2.859  0.2839 -0.2616 -0.1825
   19LEU      O  214   8.799   5.345   2.969  0.6182  0.7232 -0.0459
   20LEU      N  215   8.647   5.320   2.801 -0.0852  0.4103 -0.1528
   20LEU      H  216   8.590   5.363   2.731  1.0753  0.9650 -0.7761
   20LEU     CA  217   8.572   5.207   2.859  0.1595  0.4743  0.2906
   20LEU     CB  218   8.477   5.144   2.757  0.1302  0.1175  0.5362
   20LEU     CG  219   8.359   5.229   2.710  0.0245 -0.2141  0.1923
   20LEU    CD1  220   8.295   5.168   2.586  0.1875 -0.3775  0.1889
   20LEU    CD2  221   8.249   5.259   2.812  0.1205  0.5051  0.0927
   20LEU      C  222   8.663   5.100   2.920 -0.1285  0.1250  0.1094
   20LEU      O  223   8.655   5.086   3.042  0.0533  0.2622  0.1372
   21LEU      N  224   8.756   5.039   2.847 -0.0897 -0.1211  0.3656
   21LEU      H  225   8.757   5.058   2.749 -0.8302  0.4781  0.4673
   21LEU     CA  226   8.857   4.942   2.893  0.2887  0.2460  0.3237
   21LEU     CB  227   8.936   4.901   2.769  0.0832  0.9335 -0.0428
   21LEU     CG  228   8.847   4.848   2.656  0.4412 -0.1538  0.1706
   21LEU    CD1  229   8.935   4.825   2.532 -0.3396  0.2115 -0.4572
   21LEU    CD2  230   8.749   4.740   2.700  0.5086 -0.3236 -0.0913
   21LEU      C  231   8.945   4.968   3.015  0.4747  0.0659  0.2284
   21LEU      O  232   8.929   4.896   3.114  0.3998 -0.0710  0.1161
   22LEU      N  233   8.966   5.099   3.026  0.4309  0.1272 -0.3694
   22LEU      H  234   8.945   5.165   2.954 -2.7259  0.0963  0.3914
   22LEU     CA  235   0.037   5.160   3.149 -0.0530 -0.2516  0.0365
   22LEU     CB  236   0.104   5.293   3.117 -0.7458  0.1735  0.3492
   22LEU     CG  237   0.158   5.377   3.233  0.0317 -0.1751  0.2432
   22LEU    CD1  238   0.288   5.314   3.282  0.2511  0.3191  0.3096
   22LEU    CD2  239   0.164   5.521   3.180 -0.3787 -0.2847 -0.1032
   22LEU      C  240   8.930   5.158   3.272 -0.0306  0.1487  0.0658
   22LEU      O  241   8.954   5.085   3.368  0.3804  0.0380 -0.1184
   23AS4      N  242   8.814   5.221   3.253 -0.2843 -0.3798 -0.1660
   23AS4      H  243   8.789   5.291   3.187  0.6420  0.3201  0.2065
   23AS4     CA  244   8.708   5.219   3.355 -0.1238 -0.1003  0.0074
   23AS4     CB  245   8.583   5.304   3.330 -0.0087  0.1454  0.2539
   23AS4     CG  246   8.605   5.454   3.350  0.4696  0.1186 -0.0388
   23AS4    OD1  247   8.622   5.518   3.244 -0.6718  0.3281 -0.1176
   23AS4   HD11  248   8.604   5.615   3.263  1.1936  0.4559  1.2982
   23AS4   HD12  249   8.635   5.455   3.167  0.3362  0.0038  0.3048
   23AS4    OD2  250   8.567   5.506   3.457  0.2361  0.0995 -0.1115
   23AS4   HD21  251   8.585   5.604   3.446  3.2944  0.0395  2.9644
   23AS4   HD22  252   8.508   5.451   3.516 -3.9905  2.9232 -1.1940
   23AS4      C  253   8.662   5.078   3.393 -0.2751 -0.0010  0.1962
   23AS4      O  254   8.622   5.059   3.508 -0.3807 -0.7330  0.0434
   24LEU      N  255   8.649   4.988   3.296 -0.1123  0.0404  0.1346
   24LEU      H  256   8.634   5.018   3.202  0.3821 -0.9007 -0.2558
   24LEU     CA  257   8.626   4.844   3.320  0.5239 -0.1865 -0.5752
   24LEU     CB  258   8.612   4.770   3.187  1.0011 -0.5851 -0.4069
   24LEU     CG  259   8.549   4.633   3.213  0.0375 -0.0632  0.0870
   24LEU    CD1  260   8.409   4.609   3.271  0.0169 -0.2962 -0.0578
   24LEU    CD2  261   8.546   4.564   3.077  0.0151 -0.6165  0.3676
   24LEU      C  262   8.731   4.781   3.411 -0.1180  0.0620  0.3522
   24LEU      O  263   8.700   4.726   3.517  0.2758 -0.3944  0.2306
   25ALA      N  264   8.860   4.799   3.383 -0.0591 -1.2667 -0.2728
   25ALA      H  265   8.887   4.863   3.312 -1.3873  0.5551  0.8002
   25ALA     CA  266  -0.016   4.750   3.472 -0.3166 -0.7574  0.3308
   25ALA     CB  267   0.114   4.770   3.395 -0.6649  0.0037 -0.0753
   25ALA      C  268   8.978   4.817   3.609  0.6201  0.0930 -0.1518
   25ALA      O  269   8.979   4.758   3.717 -0.4725 -0.2277 -0.3042
   26LEU      N  270   8.966   4.950   3.604 -0.4940  0.0103  0.0188
   26LEU      H  271   8.966   5.007   3.522 -3.9430 -0.4277 -0.4338
   26LEU     CA  272   8.953   5.037   3.721  0.8018 -0.0596  0.2335
   26LEU     CB  273   8.931   5.186   3.689  0.3112 -0.0732  0.5011
   26LEU     CG  274   0.079   5.257   3.656  0.2869 -0.0218  0.4912
   26LEU    CD1  275   0.046   5.400   3.612 -0.5195 -0.7210 -1.2690
   26LEU    CD2  276   0.166   5.273   3.781 -0.0057  0.6195  0.6194
   26LEU      C  277   8.840   5.002   3.817  0.3461 -0.1795 -0.3394
   26LEU      O  278   8.839   5.043   3.933  0.2068  0.0031 -0.4049
   27LEU      N  279   8.734   4.940   3.765  0.1749  0.1001 -0.3261
   27LEU      H  280   8.718   4.913   3.670  0.7505 -0.6180 -0.2307
   27LEU     CA  281   8.615   4.904   3.843  0.1516  0.1746 -0.3278
   27LEU     CB  282   8.487   4.937   3.767 -0.3143 -0.3633  0.2075
   27LEU     CG  283   8.347   4.931   3.827 -0.4046  0.5890  0.1174
   27LEU    CD1  284   8.357   5.009   3.958 -0.0187  0.5632  0.1045
   27LEU    CD2  285   8.243   4.994   3.734 -0.4093  0.3483 -0.0410
   27LEU      C  286   8.617   4.755   3.878  0.0689  0.2664  0.0727
   27LEU      O  287   8.568   4.731   3.988  0.2188 -0.3192  0.0143
   28VAL      N  288   8.665   4.655   3.804 -0.1094 -0.0835  0.4286
   28VAL      H  289   8.698   4.678   3.713 -1.1984  0.2314  0.1051
   28VAL     CA  290   8.661   4.515   3.849 -0.4997 -0.1250  0.2655
   28VAL     CB  291   8.681   4.421   3.731 -0.0604  0.3590 -0.0446
   28VAL    CG1  292   8.561   4.430   3.636 -0.0419  0.3248 -0.0708
   28VAL    CG2  293   8.814   4.453   3.661  0.0695  0.0738  0.0701
   28VAL      C  294   8.754   4.480   3.966 -0.0714 -0.3863 -0.1518
   28VAL      O  295   8.706   4.415   4.058  0.0970  0.1861  0.3470
   29AS0      N  296   8.867   4.548   3.979 -0.0279 -0.4886 -0.0042
   29AS0      H  297   8.898   4.607   3.904 -1.5907 -0.2792 -0.5104
   29AS0     CA  298  -0.016   4.527   4.085  0.1975 -0.3135 -0.1722
   29AS0     CB  299   0.121   4.523   4.018  0.3741  0.4186  0.1417
   29AS0     CG  300   0.239   4.476   4.103  0.0059  0.0507  0.4538
   29AS0    OD1  301   0.330   4.566   4.149  0.6541 -0.3850  0.0528
   29AS0   HD11  302   0.403   4.516   4.195 -1.4468 -2.3230  1.4613
   29AS0   HD12  303   0.292   4.659   4.149  2.4947  0.4582  2.1319
   29AS0    OD2  304   0.244   4.358   4.141  0.1746 -0.1563 -0.2020
   29AS0   HD21  305   0.335   4.351   4.180 -0.5953 -2.6246  1.3429
   29AS0   HD22  306   0.165   4.313   4.100 -0.8815 -0.1977  1.7691
   29AS0      C  307  -0.024   4.621   4.205  0.6328 -0.0293 -0.3634
   29AS0      O  308   0.064   4.621   4.291 -0.2174 -0.3625  0.5414
   30TRP      N  309   8.858   4.707   4.210  0.6603 -0.0320  0.5854
   30TRP      H  310   8.770   4.683   4.169  1.3776 -1.2315 -0.3300
   30TRP     CA  311   8.840   4.825   4.296 -0.2539  0.6016 -0.4470
   30TRP     CB  312   8.716   4.894   4.239 -0.3504  0.1706 -0.7639
   30TRP     CG  313   8.647   5.011   4.309  0.1479 -0.3206  0.5740
   30TRP    CD1  314   8.699   5.120   4.366  0.5566 -0.3209  0.2071
   30TRP    HD1  315   8.795   5.164   4.339  0.2064  1.1679  1.2937
   30TRP    CD2  316   8.513   5.007   4.346  0.0543 -0.0005  0.2683
   30TRP    NE1  317   8.609   5.180   4.443  0.4617 -0.4364  0.1880
   30TRP    HE1  318   8.615   5.266   4.494 -0.1025  1.5158 -2.7805
   30TRP    CE2  319   8.495   5.113   4.434  0.2812 -0.1798  0.5298
   30TRP    CE3  320   8.409   4.921   4.314  0.4434 -0.6775  0.7960
   30TRP    HE3  321   8.419   4.836   4.246 -1.2743  0.5456 -1.1223
   30TRP    CZ2  322   8.369   5.142   4.487  0.1517  0.3678 -0.0745
   30TRP    HZ2  323   8.351   5.226   4.553 -2.7700  0.7452 -1.2181
   30TRP    CZ3  324   8.285   4.953   4.367  0.2461 -0.0340 -0.0167
   30TRP    HZ3  325   8.194   4.893   4.361  0.5839 -0.7707  1.4825
   30TRP    CH2  326   8.262   5.061   4.451  0.5131 -0.3870  0.5175
   30TRP    HH2  327   8.163   5.099   4.478  1.3717  2.6968 -0.2897
   30TRP      C  328   8.826   4.785   4.443  0.3982 -0.1930 -0.5903
   30TRP      O  329   8.851   4.859   4.538  0.3139 -0.3633 -0.4341
   31AS4      N  330   8.749   4.678   4.462 -0.0170  0.1192 -0.4781
   31AS4      H  331   8.691   4.627   4.399  0.1567 -1.2134  0.4014
   31AS4     CA  332   8.727   4.623   4.596  0.0541  0.7258 -0.2154
   31AS4     CB  333   8.583   4.571   4.600  0.3591 -0.0943  0.2476
   31AS4     CG  334   8.537   4.511   4.733 -0.0078 -0.2798  0.0382
   31AS4    OD1  335   8.466   4.577   4.812  0.1217 -0.0748 -0.0166
   31AS4   HD11  336   8.478   4.543   4.905  2.3624  0.6994  0.0627
   31AS4   HD12  337   8.412   4.647   4.765  2.8201  0.8184 -2.0805
   31AS4    OD2  338   8.545   4.386   4.744 -0.2904 -0.2456  0.6540
   31AS4   HD21  339   8.550   4.360   4.841 -0.5516 -0.1797  0.6877
   31AS4   HD22  340   8.560   4.352   4.652 -1.4383  1.4647 -0.2279
   31AS4      C  341   8.825   4.510   4.627 -0.2140  0.5610  0.0400
   31AS4      O  342   8.869   4.443   4.533  0.6841  0.2472  0.6698
   32AS1      N  343   8.864   4.485   4.752  0.1438  0.0161 -0.1732
   32AS1      H  344   8.815   4.530   4.827  1.7177  0.0929  0.8391
   32AS1     CA  345  -0.031   4.384   4.810  0.0404  0.0890  0.1208
   32AS1     CB  346   0.114   4.407   4.766  0.0905 -0.8586 -0.2366
   32AS1     CG  347   0.215   4.299   4.804  0.3811 -0.4333  0.2109
   32AS1    OD1  348   0.200   4.181   4.773  0.1781 -0.3696  0.0702
   32AS1   HD11  349   0.279   4.127   4.802  0.1716 -0.4814 -0.1164
   32AS1   HD12  350   0.124   4.170   4.709 -0.3550  0.1500  0.6041
   32AS1    OD2  351   0.337   4.347   4.842  0.2730  0.0538 -0.0629
   32AS1   HD21  352   0.380   4.274   4.894  2.7313 -0.3817 -2.5077
   32AS1   HD22  353   0.354   4.442   4.815  2.3028  0.0917  1.1683
   32AS1      C  354   8.950   4.376   4.963  0.1892 -0.1815  0.1104
   32AS1     O1  355   8.846   4.394   5.029 -0.2955 -0.3945 -0.5851
   32AS1   HO11  356   8.761   4.389   4.976 -1.5135  0.7888  1.1534
   32AS1   HO12  357   8.865   4.383   5.127 -0.1097 -0.2325 -0.6047
   32AS1     O2  358   9.050   4.334   5.025  0.1103 -0.0901  0.3028
   32AS1   HO21  359   9.134   4.369   4.984 -0.0064  0.9342  0.9066
   32AS1   HO22  360   9.015   4.285   5.105  2.4177 -0.0807  1.4084
   33CHL    CN1  361   8.310   5.172   0.614 -0.2359 -0.3928 -0.4072
   33CHL    CN2  362   8.430   5.158   0.811  0.7354  0.1926 -0.3983
   33CHL    CN3  363   8.545   5.128   0.601  0.1029  0.8075 -0.1797
   33CHL    NTM  364   8.422   5.100   0.676  0.1248  0.1972 -0.3667
   33CHL     CB  365   8.391   4.957   0.667 -0.0245  0.2089 -0.0661
   34PJ2     CA  366   8.470   4.850   0.743  0.0867  0.6750  0.4749
   34PJ2     OA  367   8.471   4.859   0.886  0.1421  0.1340  0.5095
   34PJ2      P  368   8.607   4.801   0.950  0.1666 -0.1262  0.2278
   34PJ2     OB  369   8.650   4.681   0.876 -0.2591  0.0270 -0.2710
   34PJ2     HB  370   8.589   4.605   0.898  1.4293 -1.2669  0.1439
   34PJ2     OG  371   8.698   4.910   0.994 -0.0077  0.1382 -0.0641
   34PJ2     HG  372   8.777   4.930   0.937  0.4759  0.5863  0.7444
   34PJ2     OD  373   8.543   4.731   1.081 -0.1059 -0.1255  0.0955
   35POX     CD  374   8.510   4.822   1.186  0.3920 -0.2020  0.3205
   35POX     CE  375   8.431   4.787   1.313  0.2597 -0.6882  0.1067
   35POX     OE  376   8.470   4.672   1.387  0.7957 -0.8159 -0.3603
   35POX    C1A  377   8.561   4.694   1.482  0.0469  0.0196  0.1891
   35POX    O1A  378   8.601   4.806   1.512  0.2419  0.0812 -0.2764
   35POX    C1B  379   8.614   4.569   1.542 -0.6349 -0.2497  0.2333
   35POX    C1C  380   8.530   4.535   1.665 -0.8708  0.3242  0.2347
   35POX    C1D  381   8.619   4.522   1.789 -0.3010  0.1189 -0.1936
   35POX    C1E  382   8.534   4.487   1.911 -0.4852 -0.0379 -0.3640
   35POX    C1F  383   8.463   4.351   1.915  0.2573 -0.4258  0.0425
   35POX    C1G  384   8.432   4.323   2.062  0.6091 -0.1652  0.1670
   35POX    C1H  385   8.430   4.177   2.109 -0.4557 -0.1059  0.3238
   35POX    C1I  386   8.477   4.172   2.254 -0.2520  0.0317  0.2634
   35POX    C1J  387   8.469   4.062   2.329 -0.1768  0.1504  0.4448
   35POX    C1K  388   8.387   3.940   2.287 -0.3001  0.4934 -0.3226
   35POX    C1L  389   8.313   3.870   2.401  0.0066  0.0715 -0.3776
   35POX    C1M  390   8.414   3.787   2.479 -0.1462  0.1363 -0.1109
   35POX    C1N  391   8.348   3.734   2.607  0.4313  0.4967  0.3386
   35POX    C1O  392   8.436   3.652   2.702  0.3637 -0.0386 -0.0550
   35POX    C1P  393   8.364   3.573   2.812  0.8513 -0.1465  0.1906
   35POX    C1Q  394   8.256   3.488   2.744 -0.0330  1.2634 -0.2173
   35POX    C1R  395   8.171   3.422   2.852  0.8820 -0.6466 -0.6217
   35POX     CZ  396   8.288   4.787   1.260  0.1370 -0.1408  0.4295
   35POX     OZ  397   8.186   4.768   1.358  0.0633  0.3389  0.4502
   35POX    C2A  398   8.057   4.757   1.327  0.0993  0.2143  0.3459
   35POX    O2A  399   8.023   4.785   1.212  0.5263  0.1490  0.2035
   35POX    C2B  400   7.966   4.740   1.443 -0.3790  0.0234 -0.0578
   35POX    C2C  401   7.914   4.872   1.500 -0.4905 -0.0352 -0.0233
   35POX    C2D  402   7.830   4.835   1.623  0.0741  0.3330  0.4809
   35POX    C2E  403   7.773   4.958   1.694 -0.0913  0.5196  0.0327
   35POX    C2F  404   7.732   4.927   1.838  0.3325  0.0117  0.0463
   35POX    C2G  405   7.719   5.053   1.924 -0.2488  0.0835 -0.1433
   35POX    C2H  406   7.703   5.022   2.073  0.0907 -0.0358 -0.1307
   35POX    C2I  407   7.815   4.937   2.133 -0.1215 -0.4105 -0.2628
   35POX    C2J  408   7.821   4.955   2.285  0.0021  0.8085 -0.4017
   35POX    C2K  409   7.935   4.878   2.351 -0.7451  0.2031  0.1927
   35POX    C2L  410   7.935   4.728   2.320  0.7110  0.3570 -0.6629
   35POX    C2M  411   8.053   4.663   2.392 -0.2104  0.2682  0.8130
   35POX    C2N  412   8.032   4.514   2.416  0.0798  0.0353 -0.3199
   35POX    C2O  413   8.143   4.429   2.354  0.2538 -0.0514  0.1096
   35POX    C2P  414   8.110   4.279   2.353 -0.2115  0.0516 -0.0625
   36CHL    CN1  415   5.497   6.975   1.012  0.0026 -0.0697 -0.3592
   36CHL    CN2  416   5.261   6.957   0.943  0.0098 -0.2197  0.3203
   36CHL    CN3  417   5.421   7.059   0.810  0.4522 -0.5339  0.3699
   36CHL    NTM  418   5.381   7.042   0.950 -0.2245  0.1178  0.2667
   36CHL     CB  419   5.330   7.161   1.019 -0.1006  0.4045 -0.1374
   37PJ2     CA  420   5.413   7.289   1.033  0.3765  0.1341 -0.4464
   37PJ2     OA  421   5.536   7.282   1.104  0.1401 -0.4932 -0.0935
   37PJ2      P  422   5.600   7.430   1.100  0.0722 -0.4645 -0.1102
   37PJ2     OB  423   5.735   7.409   1.157  0.0841 -0.0866  0.0052
   37PJ2     HB  424   5.801   7.482   1.142  0.9766 -0.7661  0.5000
   37PJ2     OG  425   5.575   7.470   0.960 -0.3974  0.0563  0.1163
   37PJ2     HG  426   5.650   7.434   0.904 -0.4058 -2.2791  1.4572
   37PJ2     OD  427   5.492   7.511   1.188  0.3777 -0.1678 -0.0079
   38POX     CD  428   5.524   7.515   1.327  0.3327  0.7984 -0.0167
   38POX     CE  429   5.418   7.480   1.432  0.3891  0.1780 -0.1643
   38POX     OE  430   5.467   7.481   1.566  0.5386 -0.1368 -0.2133
   38POX    C1A  431   5.505   7.595   1.624 -0.3012  0.1545 -0.2282
   38POX    O1A  432   5.463   7.703   1.580 -0.5394  0.1891  0.0751
   38POX    C1B  433   5.574   7.569   1.752  0.0706  0.0811 -0.4413
   38POX    C1C  434   5.693   7.663   1.772  0.2865 -0.3372  0.2814
   38POX    C1D  435   5.781   7.615   1.887  0.2859 -0.8268  0.0822
   38POX    C1E  436   5.720   7.607   2.028 -0.6285  0.5193 -0.2192
   38POX    C1F  437   5.834   7.589   2.129 -0.3222 -0.9032 -0.7974
   38POX    C1G  438   5.777   7.557   2.267  0.3985  0.0854 -0.2602
   38POX    C1H  439   5.717   7.680   2.336 -0.1634  0.0270 -0.6376
   38POX    C1I  440   5.656   7.651   2.473  0.1594  0.0493 -0.4883
   38POX    C1J  441   5.706   7.685   2.592  0.5234  0.2793 -0.7066
   38POX    C1K  442   5.816   7.791   2.598 -0.0434  0.8534 -0.3392
   38POX    C1L  443   5.951   7.723   2.624 -0.1010  0.6943 -0.4471
   38POX    C1M  444   6.057   7.828   2.657  0.0868  0.4499 -0.2747
   38POX    C1N  445   6.022   7.909   2.782 -0.2448  0.0166 -0.0830
   38POX    C1O  446   6.138   8.000   2.825 -0.3040  0.1392 -0.1794
   38POX    C1P  447   6.107   8.089   2.945  0.0269 -0.5756  0.4498
   38POX    C1Q  448   6.213   8.198   2.967 -0.1224 -0.2723 -0.2710
   38POX    C1R  449   6.308   8.147   3.075  0.4590  0.0048 -0.6487
   38POX     CZ  450   5.377   7.335   1.402  0.1577  0.2563 -0.2291
   38POX     OZ  451   5.467   7.231   1.443 -0.1949  0.2323  0.4964
   38POX    C2A  452   5.430   7.106   1.416  0.7084  0.0759 -0.0662
   38POX    O2A  453   5.364   7.083   1.315  0.5129  0.1250  0.0495
   38POX    C2B  454   5.504   7.015   1.506  0.1454 -0.4703 -0.1500
   38POX    C2C  455   5.449   7.006   1.649  0.4476  0.0015  0.0007
   38POX    C2D  456   5.561   6.952   1.737  0.2478 -0.0940  0.1987
   38POX    C2E  457   5.627   6.815   1.720  0.1618 -0.1661  0.4445
   38POX    C2F  458   5.738   6.758   1.808  0.7945  0.3442 -0.0176
   38POX    C2G  459   5.705   6.761   1.957  0.0671  0.0111 -0.1650
   38POX    C2H  460   5.796   6.682   2.051 -0.2198  0.2362  0.3086
   38POX    C2I  461   5.764   6.710   2.198 -0.2754  0.6604  0.2171
   38POX    C2J  462   5.832   6.833   2.256  0.3585  0.2193  0.4191
   38POX    C2K  463   5.791   6.860   2.401 -0.5976  0.0406  0.1865
   38POX    C2L  464   5.846   6.760   2.503 -0.2712 -0.0493 -0.0799
   38POX    C2M  465   5.796   6.786   2.645 -0.3278 -0.5474 -0.0060
   38POX    C2N  466   5.660   6.719   2.668 -0.2963 -0.5683  0.1157
   38POX    C2O  467   5.624   6.706   2.816  0.0750 -0.0581  0.2562
   38POX    C2P  468   5.703   6.597   2.889 -0.2340 -0.1616  0.4403
   39CHL    CN1  469   6.912   0.907   0.787 -0.5322 -0.3569  0.3653
   39CHL    CN2  470   6.996   1.120   0.809  0.9049 -0.0493  0.1240
   39CHL    CN3  471   6.876   1.022   0.998 -0.6151 -0.8803 -0.5151
   39CHL    NTM  472   6.970   0.998   0.887 -0.0173 -0.0632 -0.1908
   39CHL     CB  473   7.103   0.953   0.932  0.0720  0.6045  0.2237
   40PJ2     CA  474   7.112   0.822   1.010  0.2182  0.2611 -0.3665
   40PJ2     OA  475   7.244   0.802   1.061  0.0381 -0.0791 -0.0202
   40PJ2      P  476   7.274   0.652   1.111  0.0973 -0.1048 -0.1315
   40PJ2     OB  477   7.182   0.562   1.038  0.2494 -0.5080  0.1696
   40PJ2     HB  478   7.086   0.566   1.065  0.6007  0.8547  1.3470
   40PJ2     OG  479   7.419   0.628   1.101  0.1197  0.2279 -0.6707
   40PJ2     HG  480   7.463   0.689   1.166 -0.5387 -0.7273  0.7374
   40PJ2     OD  481   7.224   0.656   1.265 -0.0910 -0.2343 -0.1882
   41POX     CD  482   7.294   0.728   1.367 -0.4617 -0.0446 -0.0699
   41POX     CE  483   7.280   0.660   1.503 -0.4265  0.0295 -0.0290
   41POX     OE  484   7.336   0.739   1.608 -0.2935 -0.2367  0.0990
   41POX    C1A  485   7.257   0.778   1.707 -0.0689  0.2333  0.0969
   41POX    O1A  486   7.144   0.811   1.673 -0.0004 -0.0563 -0.4240
   41POX    C1B  487   7.331   0.823   1.827 -0.6354  0.0316  0.5298
   41POX    C1C  488   7.381   0.713   1.922  0.0806 -0.3107 -0.2270
   41POX    C1D  489   7.478   0.757   2.032 -0.4292 -0.1430  0.1616
   41POX    C1E  490   7.505   0.641   2.128  0.6883 -0.0018  0.0315
   41POX    C1F  491   7.564   0.665   2.267 -0.0266  0.1320  0.3133
   41POX    C1G  492   7.603   0.534   2.336 -0.2214 -0.2226 -0.2472
   41POX    C1H  493   7.645   0.558   2.481  0.2741 -0.4814 -0.3460
   41POX    C1I  494   7.649   0.429   2.563  0.1024 -0.2916 -0.0346
   41POX    C1J  495   7.575   0.394   2.668 -0.3567 -0.1474 -0.3072
   41POX    C1K  496   7.467   0.490   2.720  0.1918  0.0580  0.4645
   41POX    C1L  497   7.468   0.474   2.872 -0.1251 -0.8723  0.3762
   41POX    C1M  498   7.362   0.565   2.934  0.2526 -0.0275 -0.2020
   41POX    C1N  499   7.346   0.530   3.082 -0.5486  0.0415 -0.2702
   41POX    C1O  500   7.208   0.586   3.119 -0.3833  0.4680 -0.3003
   41POX    C1P  501   7.178   0.564   3.268 -0.0655  0.4082 -0.2435
   41POX    C1Q  502   7.039   0.613   3.309  0.0474  0.8687 -0.4040
   41POX    C1R  503   7.005   0.582   3.455  0.5143  0.4872 -0.3743
   41POX     CZ  504   7.359   0.530   1.488 -0.0555  0.2582 -0.0454
   41POX     OZ  505   7.311   0.421   1.567  0.0343  0.0656 -0.2557
   41POX    C2A  506   7.389   0.314   1.576 -0.0693 -0.0171 -0.3405
   41POX    O2A  507   7.497   0.307   1.518  0.0305 -0.4578 -0.1093
   41POX    C2B  508   7.342   0.231   1.690  0.2018  0.3593  0.0483
   41POX    C2C  509   7.392   0.284   1.824  0.3154 -0.1684  0.2145
   41POX    C2D  510   7.324   0.211   1.940  0.0519  0.4125  0.4277
   41POX    C2E  511   7.357   0.278   2.074  0.7176  0.2347  0.3527
   41POX    C2F  512   7.273   0.221   2.188  0.1383  0.5214  0.0739
   41POX    C2G  513   7.282   0.310   2.312  0.1990  0.2041  0.2984
   41POX    C2H  514   7.174   0.268   2.413 -0.1151  0.3191  0.0118
   41POX    C2I  515   7.168   0.352   2.541  0.3657 -0.1616  0.3527
   41POX    C2J  516   7.071   0.277   2.631  0.0444  0.0088  0.1502
   41POX    C2K  517   7.034   0.359   2.755  0.2860  0.7553 -0.2696
   41POX    C2L  518   6.930   0.276   2.830  0.4193  0.8233 -0.0119
   41POX    C2M  519   6.901   0.356   2.957 -0.0879  0.1573  0.2980
   41POX    C2N  520   6.833   0.266   3.061  0.3816 -0.0930  0.3901
   41POX    C2O  521   6.861   0.320   3.202 -0.0820  0.2533  0.3545
   41POX    C2P  522   6.776   0.251   3.309 -0.2187 -0.6145 -0.2993
   42CHL    CN1  523   8.825   0.402   0.602  1.0100  0.4017  0.3503
   42CHL    CN2  524   8.906   0.580   0.714  0.4244 -0.1037  0.0709
   42CHL    CN3  525   8.665   0.540   0.715 -0.3219 -0.2301  0.2145
   42CHL    NTM  526   8.799   0.479   0.724 -0.0325  0.3859  0.1471
   42CHL     CB  527   8.812   0.391   0.841 -0.3539 -0.2001 -0.2576
   43PJ2     CA  528   8.790   0.445   0.982 -0.4206 -0.0146 -0.3383
   43PJ2     OA  529   8.845   0.571   1.021 -0.5555 -0.1200  0.2075
   43PJ2      P  530   8.960   0.540   1.129 -0.1494  0.1588 -0.1407
   43PJ2     OB  531   9.035   0.424   1.074 -0.7857 -0.1872 -0.2906
   43PJ2     HB  532   9.112   0.413   1.137 -0.0131 -3.9856 -1.6426
   43PJ2     OG  533   9.034   0.664   1.161  0.3397 -0.1414 -0.0955
   43PJ2     HG  534   9.123   0.624   1.184 -0.2440 -3.2133 -2.5293
   43PJ2     OD  535   8.879   0.489   1.258 -0.1746  0.3587 -0.0782
   44POX     CD  536   8.833   0.588   1.351  0.1373  0.1340  0.3177
   44POX     CE  537   8.690   0.569   1.403  0.1118 -0.2839  0.0990
   44POX     OE  538   8.656   0.683   1.483 -0.4995 -0.2507 -0.2036
   44POX    C1A  539   8.530   0.708   1.518 -0.4864  0.4944 -0.6773
   44POX    O1A  540   8.447   0.618   1.505  0.0545 -0.1395  0.1636
   44POX    C1B  541   8.507   0.821   1.610 -0.4545 -0.0318 -0.0121
   44POX    C1C  542   8.387   0.809   1.704 -0.2659  0.2204  0.2635
   44POX    C1D  543   8.407   0.731   1.834 -0.3641 -0.3020 -0.0311
   44POX    C1E  544   8.286   0.729   1.927 -0.4136 -0.5713 -0.0990
   44POX    C1F  545   8.319   0.678   2.067 -0.1910 -0.1684 -0.0034
   44POX    C1G  546   8.195   0.656   2.153 -0.4925  0.3238 -0.3047
   44POX    C1H  547   8.244   0.584   2.280 -0.6680  0.4061 -0.1894
   44POX    C1I  548   8.129   0.526   2.361 -0.2135 -0.3355 -0.0700
   44POX    C1J  549   8.124   0.517   2.494 -0.5583  0.4857 -0.0226
   44POX    C1K  550   8.248   0.545   2.579 -0.1250 -0.0491 -0.4677
   44POX    C1L  551   8.208   0.609   2.712  0.3906  0.1985 -0.4299
   44POX    C1M  552   8.287   0.538   2.822 -0.5878  0.3093  0.3631
   44POX    C1N  553   8.278   0.597   2.963 -0.0204  0.0360  0.5206
   44POX    C1O  554   8.370   0.512   3.051  0.3806 -0.2223 -0.1440
   44POX    C1P  555   8.387   0.585   3.184  0.3224 -0.0610 -0.2251
   44POX    C1Q  556   8.492   0.524   3.277  0.3776  0.1698 -0.1330
   44POX    C1R  557   8.490   0.586   3.416  0.1319  0.3017 -0.1941
   44POX     CZ  558   8.685   0.427   1.458  0.2235 -0.1880  0.3564
   44POX     OZ  559   8.772   0.390   1.566 -0.3905  0.3353  1.0415
   44POX    C2A  560   8.749   0.270   1.616 -0.4410 -0.2199 -0.2711
   44POX    O2A  561   8.651   0.201   1.590 -0.4003 -0.5446  0.3919
   44POX    C2B  562   8.839   0.236   1.729 -0.6267 -0.6124 -0.2393
   44POX    C2C  563   8.841   0.313   1.861  0.3400 -0.3916 -0.3770
   44POX    C2D  564   8.942   0.253   1.959  0.0880 -0.2234 -0.0099
   44POX    C2E  565   8.958   0.347   2.079 -0.6083 -0.0208 -0.0753
   44POX    C2F  566   0.018   0.268   2.203  0.7257  0.3727 -0.2816
   44POX    C2G  567   0.043   0.349   2.331  0.6980  0.1674 -0.1462
   44POX    C2H  568   0.064   0.249   2.445 -0.8202  0.0991  0.0992
   44POX    C2I  569   0.039   0.317   2.579 -0.6242 -0.1106  0.2432
   44POX    C2J  570   0.082   0.219   2.688  0.0034  0.2352  0.3126
   44POX    C2K  571   0.077   0.287   2.825  0.3196  0.3934  0.2446
   44POX    C2L  572   0.107   0.175   2.925 -0.1576  0.0500  0.0024
   44POX    C2M  573   0.077   0.205   3.072  0.4723 -0.5078  0.2514
   44POX    C2N  574   8.910   0.232   3.087  0.6350  0.2978  0.5531
   44POX    C2O  575   8.830   0.103   3.102  0.0532  0.5586 -0.2333
   44POX    C2P  576   8.677   0.116   3.110  0.0586  0.4908  0.0010
   45CHL    CN1  577   6.575   4.314   1.095  0.3681 -0.1868  0.7706
   45CHL    CN2  578   6.762   4.468   1.121 -0.1329  0.1280  0.1032
   45CHL    CN3  579   6.680   4.363   1.310 -0.0034 -0.8976  0.2252
   45CHL    NTM  580   6.638   4.416   1.180  0.0979  0.1262  0.5965
   45CHL     CB  581   6.550   4.534   1.190 -0.3372 -0.1308 -0.0985
   46PJ2     CA  582   6.408   4.530   1.247 -0.1725  0.3771  0.3558
   46PJ2     OA  583   6.317   4.468   1.156 -0.0474  0.4099  0.2070
   46PJ2      P  584   6.161   4.493   1.187 -0.0899  0.2438  0.1261
   46PJ2     OB  585   6.139   4.637   1.212 -0.0070  0.3351 -0.3101
   46PJ2     HB  586   6.225   4.688   1.225  0.6253 -1.2252  2.4772
   46PJ2     OG  587   6.089   4.427   1.075 -0.5059  0.4189  0.2901
   46PJ2     HG  588   6.061   4.340   1.116  0.6240  0.5404  1.3796
   46PJ2     OD  589   6.137   4.411   1.323  0.0939  0.0431  0.0393
   47POX     CD  590   6.152   4.269   1.322 -0.2662  0.0028  0.1403
   47POX     CE  591   6.219   4.204   1.443  0.0097 -0.2886 -0.1663
   47POX     OE  592   6.273   4.073   1.428  0.5324 -0.1042  0.0936
   47POX    C1A  593   6.405   4.074   1.444  0.5323 -0.1817  0.1053
   47POX    O1A  594   6.480   4.170   1.466 -0.1525  0.4124 -0.1157
   47POX    C1B  595   6.459   3.938   1.422 -0.0603 -0.4201  0.1230
   47POX    C1C  596   6.454   3.843   1.542 -0.2066 -0.3164  0.1993
   47POX    C1D  597   6.533   3.898   1.661 -0.2029 -0.1972  0.1420
   47POX    C1E  598   6.507   3.802   1.777  0.0773 -0.2670  0.1465
   47POX    C1F  599   6.373   3.825   1.847  0.2639 -0.2161  0.4872
   47POX    C1G  600   6.317   3.687   1.880  0.0838 -0.1905  0.2926
   47POX    C1H  601   6.192   3.708   1.966 -0.0349 -0.3155  0.1515
   47POX    C1I  602   6.161   3.589   2.057  0.0562 -0.2713  0.2402
   47POX    C1J  603   6.204   3.584   2.183  0.4860 -0.2813  0.0949
   47POX    C1K  604   6.281   3.693   2.258 -0.3955  0.1741  0.3543
   47POX    C1L  605   6.257   3.693   2.409 -0.3526 -0.1603  0.3615
   47POX    C1M  606   6.342   3.799   2.479  0.2803 -0.4435  0.0285
   47POX    C1N  607   6.338   3.785   2.632  0.6579 -0.3316  0.0499
   47POX    C1O  608   6.408   3.889   2.719 -0.2315  0.6161 -0.3368
   47POX    C1P  609   6.557   3.893   2.684  0.0024  0.2552  0.5793
   47POX    C1Q  610   6.635   4.002   2.757  0.5067  0.2044  0.1262
   47POX    C1R  611   6.780   4.007   2.708  0.4957 -0.4325  0.0169
   47POX     CZ  612   6.109   4.225   1.548  0.0463  0.0524 -0.1959
   47POX     OZ  613   6.118   4.180   1.683  0.3468  0.0509 -0.2167
   47POX    C2A  614   6.005   4.175   1.752  0.2755 -0.0714 -0.3409
   47POX    O2A  615   5.917   4.261   1.737 -0.0803 -0.4462 -0.4097
   47POX    C2B  616   6.018   4.086   1.869 -0.2365  0.4501  0.1216
   47POX    C2C  617   5.973   4.163   1.994 -0.2254 -0.2736  0.5766
   47POX    C2D  618   6.010   4.093   2.125 -0.2466  0.1108  0.7869
   47POX    C2E  619   5.921   3.969   2.126 -0.6796  0.4012 -0.2650
   47POX    C2F  620   5.949   3.896   2.258 -0.2007  0.6721 -0.2163
   47POX    C2G  621   5.841   3.795   2.295  0.8071 -0.2907  0.1509
   47POX    C2H  622   5.828   3.771   2.445 -0.3018 -0.0532  0.0998
   47POX    C2I  623   5.781   3.886   2.535  0.8757  0.4567  0.0801
   47POX    C2J  624   5.771   3.848   2.683 -0.1372  0.1931 -0.0463
   47POX    C2K  625   5.912   3.818   2.734 -0.2240 -0.7674 -0.3632
   47POX    C2L  626   5.901   3.735   2.862  0.1478 -0.4969 -0.1544
   47POX    C2M  627   6.044   3.713   2.910  0.2078  0.0964 -0.0582
   47POX    C2N  628   6.077   3.567   2.877  0.5130  0.1216  0.1328
   47POX    C2O  629   6.197   3.514   2.956  0.3063  0.0047  0.3710
   47POX    C2P  630   6.162   3.511   3.104 -1.0634 -0.1571  0.0530
   48CHL    CN1  631   8.886   6.769   1.493  0.1574 -0.1513 -0.2463
   48CHL    CN2  632   8.645   6.763   1.430  0.0141  0.2984 -0.2026
   48CHL    CN3  633   8.813   6.611   1.347  0.4675 -0.4428  0.4505
   48CHL    NTM  634   8.785   6.749   1.388 -0.0002 -0.3876 -0.0510
   48CHL     CB  635   8.789   6.856   1.287 -0.3979 -0.0376  0.2962
   49PJ2     CA  636  -0.069   6.878   1.201 -0.5922 -0.2296 -0.0456
   49PJ2     OA  637   0.051   6.918   1.268 -0.3637 -0.4068 -0.3453
   49PJ2      P  638   0.176   6.902   1.168  0.1218 -0.1940  0.2177
   49PJ2     OB  639   0.128   6.877   1.030  0.2713  0.0799  0.1152
   49PJ2     HB  640   0.044   6.926   1.007  0.9017  0.0873 -2.4848
   49PJ2     OG  641   0.278   7.006   1.195 -0.3587  0.5039 -0.5936
   49PJ2     HG  642   0.233   7.062   1.265 -0.6440  0.7349 -0.9550
   49PJ2     OD  643   0.220   6.754   1.212  0.2406 -0.1318  0.3069
   50POX     CD  644   0.262   6.754   1.349  0.1801  0.7034  0.3249
   50POX     CE  645   0.334   6.636   1.414 -0.3912  0.3025  0.2384
   50POX     OE  646   0.350   6.654   1.555 -0.1964  0.0154  0.2531
   50POX    C1A  647   0.250   6.613   1.633 -0.2128 -0.4436 -0.0071
   50POX    O1A  648   0.150   6.562   1.584 -0.0250 -0.3103 -0.5388
   50POX    C1B  649   0.294   6.632   1.773  0.4617  0.0971 -0.2856
   50POX    C1C  650   0.197   6.708   1.864  0.2721 -0.4880  0.0104
   50POX    C1D  651   0.254   6.675   2.002  0.5425 -0.0158  0.0141
   50POX    C1E  652   0.196   6.769   2.108 -0.1717  0.2773 -0.6298
   50POX    C1F  653   0.233   6.917   2.104  0.2375  0.2077  0.4150
   50POX    C1G  654   0.243   6.993   2.237  0.5275  0.0709  0.4710
   50POX    C1H  655   0.107   6.986   2.305  0.2970 -0.0827  0.0004
   50POX    C1I  656   0.095   7.078   2.427 -0.5773  0.2770 -0.3424
   50POX    C1J  657   9.005   7.042   2.532 -0.4996  0.1301 -0.3334
   50POX    C1K  658   8.918   6.917   2.538 -0.2749 -0.0251 -0.3254
   50POX    C1L  659   8.802   6.906   2.638  0.1317 -0.4838  0.1019
   50POX    C1M  660   8.866   6.871   2.772  0.3300  0.3265  0.2270
   50POX    C1N  661   8.754   6.864   2.877  0.0483 -0.2406 -0.1058
   50POX    C1O  662   8.779   6.786   3.005 -0.4048  0.2182  0.2655
   50POX    C1P  663   8.899   6.835   3.086 -0.1961  0.2778 -0.0823
   50POX    C1Q  664   8.951   6.720   3.172 -0.4924  0.2450  0.0522
   50POX    C1R  665   0.087   6.652   3.104 -0.4725  0.2193  0.1034
   50POX     CZ  666   0.470   6.619   1.347 -0.4984  0.2712  0.0304
   50POX     OZ  667   0.557   6.514   1.389 -0.0026  0.6098 -0.1481
   50POX    C2A  668   0.689   6.510   1.371  0.1046  0.5819  0.5909
   50POX    O2A  669   0.746   6.600   1.309  0.0913  0.0297 -0.2411
   50POX    C2B  670   0.757   6.413   1.459 -0.1637 -0.1649 -0.0033
   50POX    C2C  671   0.798   6.481   1.590  0.1251 -0.5359  0.0995
   50POX    C2D  672   0.677   6.493   1.683  0.0541  0.6058 -0.1336
   50POX    C2E  673   0.741   6.549   1.810  0.2492 -0.1145  0.0885
   50POX    C2F  674   0.634   6.574   1.916  0.1093  0.2807 -0.1450
   50POX    C2G  675   0.692   6.610   2.053  1.0671 -0.2267 -0.4117
   50POX    C2H  676   0.752   6.750   2.065 -0.0997  0.2991 -0.5949
   50POX    C2I  677   0.643   6.857   2.072 -0.3576 -0.0364  0.7998
   50POX    C2J  678   0.691   7.001   2.050 -0.0196 -0.2416  0.1657
   50POX    C2K  679   0.569   7.091   2.069  0.2586  0.3438 -0.7551
   50POX    C2L  680   0.609   7.235   2.099  0.0254  0.2079  0.2600
   50POX    C2M  681   0.658   7.303   1.971  0.0285 -0.0604  0.1178
   50POX    C2N  682   0.709   7.447   1.988 -0.4548  0.0507  0.6383
   50POX    C2O  683   0.834   7.468   1.903 -0.5712 -0.5217  0.3176
   50POX    C2P  684   0.905   7.602   1.922 -0.2142 -0.6653  0.0086
   51CHL    CN1  685   3.857   7.406   0.652 -0.0862  0.1160 -0.2289
   51CHL    CN2  686   4.009   7.245   0.556  0.0588  0.2535 -0.0488
   51CHL    CN3  687   3.821   7.165   0.661 -0.1388  0.3228  0.2732
   51CHL    NTM  688   3.919   7.274   0.669  0.0320  0.1941 -0.0548
   51CHL     CB  689   3.997   7.264   0.793  0.2642 -0.5931 -0.2575
   52PJ2     CA  690   3.922   7.301   0.921  0.0887 -0.3957 -0.4175
   52PJ2     OA  691   3.796   7.235   0.935 -0.1785  0.0886 -0.5148
   52PJ2      P  692   3.701   7.307   1.044  0.2452 -0.1817  0.0392
   52PJ2     OB  693   3.666   7.443   1.000  0.7294 -0.0779 -0.0268
   52PJ2     HB  694   3.739   7.478   0.941  0.7113  2.4950  1.3150
   52PJ2     OG  695   3.592   7.207   1.042 -0.0725  0.1570  0.3386
   52PJ2     HG  696   3.602   7.137   0.971  0.1325 -0.9778  1.4617
   52PJ2     OD  697   3.765   7.313   1.192 -0.2573  0.5870  0.2292
   53POX     CD  698   3.714   7.226   1.293  0.3283 -0.1771 -0.1156
   53POX     CE  699   3.796   7.173   1.411  0.2738 -0.1622 -0.0706
   53POX     OE  700   3.732   7.064   1.477 -0.2296 -0.2512 -0.6909
   53POX    C1A  701   3.793   6.945   1.474 -0.0965 -0.2155  0.2343
   53POX    O1A  702   3.882   6.918   1.395  0.1896  0.0798  0.4501
   53POX    C1B  703   3.738   6.836   1.557 -0.1031 -0.3665  0.0298
   53POX    C1C  704   3.836   6.764   1.651 -0.2502  0.1147  0.5543
   53POX    C1D  705   3.880   6.846   1.773  0.1343  0.5345  0.1415
   53POX    C1E  706   3.756   6.902   1.843 -0.2389  0.3664 -0.3779
   53POX    C1F  707   3.783   6.952   1.985  0.2624 -0.1526 -0.2875
   53POX    C1G  708   3.811   6.843   2.089  0.2211  0.4951  0.4055
   53POX    C1H  709   3.834   6.912   2.224  0.1090  0.8389  0.2507
   53POX    C1I  710   3.983   6.902   2.261  0.0147 -0.6305  0.2843
   53POX    C1J  711   4.031   6.928   2.382 -0.1868  0.4128  0.1489
   53POX    C1K  712   3.953   6.982   2.502  0.4531 -0.1377  0.8208
   53POX    C1L  713   3.954   7.135   2.503 -0.1198 -0.1238  0.0515
   53POX    C1M  714   4.050   7.207   2.597 -0.3194 -0.0289  0.1824
   53POX    C1N  715   4.037   7.360   2.599  0.0272  0.0034  0.0659
   53POX    C1O  716   4.117   7.429   2.710  0.0670 -0.5462  0.3868
   53POX    C1P  717   4.077   7.576   2.731  0.0661 -0.4460 -0.2928
   53POX    C1Q  718   4.162   7.622   2.850 -0.2968 -0.3483 -0.0688
   53POX    C1R  719   4.107   7.557   2.977 -0.7607  0.1474 -0.0123
   53POX     CZ  720   3.838   7.290   1.501  0.2092 -0.1274 -0.0860
   53POX     OZ  721   3.840   7.275   1.643 -0.2472  0.2596 -0.0332
   53POX    C2A  722   3.884   7.377   1.716  0.8956 -0.5582  0.4565
   53POX    O2A  723   3.925   7.479   1.659  0.4446 -0.3909  0.4278
   53POX    C2B  724   3.859   7.372   1.862  0.0607 -0.0690  0.3361
   53POX    C2C  725   3.732   7.450   1.896 -0.0833 -0.1582  0.0067
   53POX    C2D  726   3.683   7.446   2.041 -0.1959 -0.4714 -0.0383
   53POX    C2E  727   3.639   7.310   2.095  0.1487 -0.3114  0.6548
   53POX    C2F  728   3.563   7.308   2.227 -0.0799  0.2563  0.5330
   53POX    C2G  729   3.652   7.354   2.343  0.4448  0.3081  0.1113
   53POX    C2H  730   3.567   7.375   2.469  0.4753  0.2585  0.1398
   53POX    C2I  731   3.659   7.390   2.590  0.3622  0.0974  0.2456
   53POX    C2J  732   3.570   7.381   2.714 -0.1471  0.5050 -0.0842
   53POX    C2K  733   3.654   7.391   2.841  0.2895 -0.1503 -0.3165
   53POX    C2L  734   3.578   7.325   2.956  0.6650 -0.0691 -0.0191
   53POX    C2M  735   3.667   7.319   3.080  0.4360  0.3720  0.1686
   53POX    C2N  736   3.671   7.459   3.142  0.1282  0.3541  0.2302
   53POX    C2O  737   3.528   7.505   3.171  0.1022  0.1271  0.4633
   53POX    C2P  738   3.499   7.642   3.232  0.8993  0.0144  1.1016
   54CHL    CN1  739   5.860   2.996   1.410 -0.0885 -0.3256  0.2758
   54CHL    CN2  740   5.674   2.932   1.270 -0.6123 -0.3839 -0.3330
   54CHL    CN3  741   5.765   2.771   1.418  0.5021  0.3294  0.3671
   54CHL    NTM  742   5.798   2.886   1.334 -0.4615  0.2058 -0.2009
   54CHL     CB  743   5.886   2.848   1.223 -0.2848  0.2241 -0.0677
   55PJ2     CA  744   6.014   2.765   1.237 -0.2685  0.3249  0.4048
   55PJ2     OA  745   6.121   2.829   1.308  0.1776 -0.0584  0.0849
   55PJ2      P  746   6.245   2.726   1.301 -0.0739 -0.3512 -0.1356
   55PJ2     OB  747   6.251   2.653   1.173  0.1034 -0.1817 -0.2247
   55PJ2     HB  748   6.345   2.624   1.154  0.7158  0.6692  1.3405
   55PJ2     OG  749   6.365   2.808   1.328 -0.1149 -0.3707  0.1075
   55PJ2     HG  750   6.380   2.830   1.425 -1.5591  3.0025 -0.2900
   55PJ2     OD  751   6.207   2.626   1.421 -0.2972 -0.0575  0.0421
   56POX     CD  752   6.216   2.679   1.554 -0.3755  0.6208 -0.2209
   56POX     CE  753   6.189   2.576   1.664  1.1367  0.5164  0.0832
   56POX     OE  754   6.188   2.634   1.794  0.1033  0.1991  0.2246
   56POX    C1A  755   6.091   2.588   1.874  0.4654 -0.8252  0.0854
   56POX    O1A  756   5.993   2.530   1.828 -0.3518  0.2419  0.4503
   56POX    C1B  757   6.109   2.619   2.017 -0.2920 -0.1094  0.0286
   56POX    C1C  758   5.988   2.650   2.106 -0.1674  0.5748 -0.0358
   56POX    C1D  759   6.018   2.739   2.227 -0.3826  0.4698  0.0949
   56POX    C1E  760   6.094   2.660   2.334 -0.1123 -0.1568 -0.5517
   56POX    C1F  761   6.098   2.739   2.465 -0.1309 -0.2013 -0.5239
   56POX    C1G  762   6.144   2.641   2.574 -0.1130  0.2357 -0.1371
   56POX    C1H  763   6.144   2.684   2.721 -0.1133  0.0550 -0.0842
   56POX    C1I  764   6.191   2.573   2.815 -0.0821  0.1897  0.0596
   56POX    C1J  765   6.159   2.561   2.943 -0.2902 -0.2047 -0.0277
   56POX    C1K  766   6.060   2.652   3.017  0.1653  0.0976  0.2169
   56POX    C1L  767   5.913   2.612   2.995  0.1408 -0.0627  0.6556
   56POX    C1M  768   5.822   2.728   3.036  0.4981  0.4331  0.0574
   56POX    C1N  769   5.838   2.740   3.187 -0.1911 -0.2792  0.1926
   56POX    C1O  770   5.760   2.628   3.256  0.1559 -0.5889  0.0837
   56POX    C1P  771   5.761   2.653   3.407  0.3707 -0.0789 -0.0004
   56POX    C1Q  772   5.700   2.533   3.479 -0.1010  0.4319  0.4578
   56POX    C1R  773   5.685   2.557   3.630 -0.0418  0.1708  0.5060
   56POX     CZ  774   6.295   2.467   1.648  0.4638 -0.0888 -0.3066
   56POX     OZ  775   6.298   2.379   1.760 -0.5367  0.2280 -0.0196
   56POX    C2A  776   6.415   2.322   1.786 -0.4804  0.3587  0.0154
   56POX    O2A  777   6.508   2.309   1.706 -0.6469 -0.0641 -0.1136
   56POX    C2B  778   6.422   2.284   1.929  0.1258  0.1164 -0.0739
   56POX    C2C  779   6.503   2.382   2.014 -0.8359  0.7364  0.1425
   56POX    C2D  780   6.503   2.316   2.152  0.2697  0.1567 -0.1215
   56POX    C2E  781   6.369   2.319   2.226  0.3715  0.2209  0.0610
   56POX    C2F  782   6.365   2.237   2.356 -0.2962 -0.0506 -0.1244
   56POX    C2G  783   6.234   2.274   2.425 -0.3268  0.2061 -0.3174
   56POX    C2H  784   6.233   2.223   2.569 -0.2958  0.1686 -0.3306
   56POX    C2I  785   6.099   2.257   2.635 -0.3131 -0.1459 -0.2004
   56POX    C2J  786   6.065   2.180   2.763  0.0711 -0.3590 -0.2257
   56POX    C2K  787   5.939   2.210   2.843  0.1291 -1.0773  0.1398
   56POX    C2L  788   5.925   2.141   2.979 -0.3431 -0.2613  0.5179
   56POX    C2M  789   6.022   2.199   3.082  0.4451 -0.0587 -0.3164
   56POX    C2N  790   6.015   2.116   3.210 -0.0996  0.3650 -0.0631
   56POX    C2O  791   6.085   2.185   3.327  0.1673  0.2526 -0.1561
   56POX    C2P  792   5.990   2.246   3.430  0.1411  0.1019 -0.0907
   57CHL    CN1  793   3.012   3.092   1.280 -0.1512 -0.0718 -0.0103
   57CHL    CN2  794   3.039   2.990   1.485 -0.0517  0.1646  0.3221
   57CHL    CN3  795   2.903   3.196   1.468 -0.0362 -0.2638  0.3207
   57CHL    NTM  796   3.022   3.122   1.423  0.0005  0.0066 -0.0373
   57CHL     CB  797   3.137   3.212   1.438  0.1440 -0.1590 -0.1424
   58PJ2     CA  798   3.179   3.252   1.580 -0.4701 -0.4432  0.1217
   58PJ2     OA  799   3.215   3.142   1.665  0.0486 -0.1829  0.2446
   58PJ2      P  800   3.364   3.154   1.724  0.1503 -0.0999 -0.0298
   58PJ2     OB  801   3.451   3.193   1.610  0.1597 -0.1714 -0.0475
   58PJ2     HB  802   3.402   3.157   1.531  2.0781 -1.9332 -0.5258
   58PJ2     OG  803   3.357   3.237   1.846 -0.1750 -0.5334  0.2498
   58PJ2     HG  804   3.447   3.268   1.877 -0.4426 -0.4856  1.0014
   58PJ2     OD  805   3.391   3.000   1.761 -0.1590 -0.2921 -0.5794
   59POX     CD  806   3.320   2.962   1.879 -0.3238  0.1178 -0.5484
   59POX     CE  807   3.343   2.817   1.919 -0.3805  0.1691 -0.3251
   59POX     OE  808   3.251   2.781   2.022 -0.0121 -0.1315 -0.0948
   59POX    C1A  809   3.155   2.696   1.986 -0.1418  0.0084 -0.0841
   59POX    O1A  810   3.146   2.658   1.869 -0.2288  0.1602 -0.1261
   59POX    C1B  811   3.061   2.665   2.096 -0.0106 -0.1678 -0.0208
   59POX    C1C  812   3.026   2.517   2.113  0.2336 -0.2026  0.1908
   59POX    C1D  813   2.925   2.486   2.224 -0.0472  0.0483  0.0088
   59POX    C1E  814   2.911   2.333   2.226 -0.1633  0.0610  0.1224
   59POX    C1F  815   2.796   2.288   2.315 -0.3281  0.5586  0.1660
   59POX    C1G  816   2.841   2.320   2.458 -0.5048 -0.4678  0.4659
   59POX    C1H  817   2.738   2.294   2.567 -0.5319 -0.0301  0.5487
   59POX    C1I  818   2.786   2.344   2.704  0.5037 -0.2279  0.2650
   59POX    C1J  819   2.701   2.391   2.795  0.1714 -0.7143  0.2113
   59POX    C1K  820   2.550   2.365   2.789  0.1157 -0.3043 -0.2827
   59POX    C1L  821   2.468   2.484   2.838 -0.1080 -0.6672  0.2311
   59POX    C1M  822   2.365   2.425   2.934 -0.1874 -0.0176  0.5495
   59POX    C1N  823   2.429   2.375   3.064  0.4718 -0.8297 -0.0820
   59POX    C1O  824   2.319   2.307   3.146 -0.2379  0.0537 -0.2861
   59POX    C1P  825   2.249   2.180   3.099 -0.3910  0.1311 -0.2697
   59POX    C1Q  826   2.152   2.130   3.207  0.0677  0.5501  0.3403
   59POX    C1R  827   2.065   2.010   3.173  0.4645  0.2457  0.3906
   59POX     CZ  828   3.490   2.792   1.956 -0.2227  0.5813 -0.6691
   59POX     OZ  829   3.550   2.863   2.064 -0.1651  0.1771 -0.4339
   59POX    C2A  830   3.682   2.871   2.065 -0.1841  0.5246 -0.4976
   59POX    O2A  831   3.748   2.845   1.965 -0.0488 -0.7622 -0.0941
   59POX    C2B  832   3.736   2.927   2.192 -0.1237 -0.2249 -0.1836
   59POX    C2C  833   3.760   3.077   2.175  0.0483 -0.2682 -0.3243
   59POX    C2D  834   3.735   3.142   2.311  0.1103 -0.6537 -0.1297
   59POX    C2E  835   3.594   3.200   2.325  0.3050 -0.1603 -0.1981
   59POX    C2F  836   3.580   3.254   2.467 -0.3569 -0.2503 -0.2267
   59POX    C2G  837   3.559   3.157   2.584  0.6556 -0.1243  0.0726
   59POX    C2H  838   3.562   3.239   2.714  0.0260 -0.0364  0.0364
   59POX    C2I  839   3.535   3.144   2.831  0.5287  0.0493  0.2252
   59POX    C2J  840   3.535   3.228   2.958  0.4145  0.3645  0.0178
   59POX    C2K  841   3.507   3.139   3.079  0.7664 -0.0740 -0.2262
   59POX    C2L  842   3.463   3.224   3.198 -0.1271 -0.1281 -0.5166
   59POX    C2M  843   3.467   3.152   3.332  0.3007  0.0352 -0.4422
   59POX    C2N  844   3.434   3.247   3.447  0.4600 -0.3275 -0.0900
   59POX    C2O  845   3.436   3.188   3.588  0.2372 -0.2174 -0.0394
   59POX    C2P  846   3.410   3.297   3.692  0.7705 -0.2310  0.1158
   60CHL    CN1  847   1.772   2.941   1.297  0.4187  0.0531  0.6117
   60CHL    CN2  848   1.981   2.970   1.194 -0.2786  0.3624 -0.5700
   60CHL    CN3  849   1.801   2.833   1.094  0.6007  0.6211 -0.7101
   60CHL    NTM  850   1.873   2.872   1.216 -0.0785  0.2302 -0.1748
   60CHL     CB  851   1.939   2.755   1.276 -0.2556 -0.0513 -0.5236
   61PJ2     CA  852   1.863   2.633   1.328 -0.2339  0.2567  0.2617
   61PJ2     OA  853   1.748   2.661   1.408 -0.0528  0.1591  0.5555
   61PJ2      P  854   1.645   2.538   1.390  0.0083  0.2091 -0.1554
   61PJ2     OB  855   1.591   2.538   1.252  0.0440  0.4628 -0.1706
   61PJ2     HB  856   1.548   2.448   1.240 -1.1816  1.2736 -2.6685
   61PJ2     OG  857   1.702   2.413   1.445 -0.2435  0.0587 -0.2339
   61PJ2     HG  858   1.706   2.332   1.388  0.4896  0.2667 -0.4950
   61PJ2     OD  859   1.512   2.583   1.470 -0.0325 -0.1596 -0.0178
   62POX     CD  860   1.537   2.595   1.610  0.4546  0.2089 -0.1348
   62POX     CE  861   1.415   2.579   1.701  0.3212  0.2330 -0.3101
   62POX     OE  862   1.439   2.598   1.840  0.4759  0.0293 -0.3091
   62POX    C1A  863   1.442   2.716   1.902  0.8881 -0.0955 -0.0903
   62POX    O1A  864   1.421   2.817   1.837  0.5519 -0.3348 -0.3560
   62POX    C1B  865   1.433   2.697   2.049 -0.4352 -0.1784 -0.1725
   62POX    C1C  866   1.325   2.784   2.115  0.0076  0.0102  0.3069
   62POX    C1D  867   1.341   2.784   2.267 -0.2184  0.4862  0.3337
   62POX    C1E  868   1.227   2.854   2.341 -0.7962  0.0235 -0.1098
   62POX    C1F  869   1.234   2.839   2.493 -0.2679 -0.7993 -0.2049
   62POX    C1G  870   1.095   2.873   2.549 -0.1833  0.0247 -0.4810
   62POX    C1H  871   0.987   2.774   2.504 -0.5691  0.2363 -0.0196
   62POX    C1I  872   0.863   2.818   2.583 -0.5402  0.2045  0.0439
   62POX    C1J  873   0.818   2.766   2.696  0.1432  0.3821  0.4016
   62POX    C1K  874   0.874   2.639   2.761 -0.3348  0.0517  0.1762
   62POX    C1L  875   0.781   2.576   2.865  0.0316 -0.0671  0.4352
   62POX    C1M  876   0.846   2.440   2.893 -0.0622 -0.1732  0.1490
   62POX    C1N  877   0.852   2.355   2.766  0.0612  0.3042 -0.1691
   62POX    C1O  878   0.918   2.225   2.813 -0.3403  0.1222 -0.0996
   62POX    C1P  879   0.943   2.133   2.694  0.0899 -0.3557  0.3551
   62POX    C1Q  880   1.033   2.018   2.740 -0.1530 -0.4073  0.7014
   62POX    C1R  881   1.070   1.910   2.639  0.6599  0.0232  0.5245
   62POX     CZ  882   1.348   2.446   1.666  0.1573  0.3270 -0.3553
   62POX     OZ  883   1.424   2.332   1.706 -0.4457  0.0738  0.0785
   62POX    C2A  884   1.349   2.223   1.690 -0.4323  0.0802 -0.0259
   62POX    O2A  885   1.232   2.227   1.652 -0.4212  0.0542 -0.0635
   62POX    C2B  886   1.438   2.107   1.715 -0.0928  0.4219  0.3566
   62POX    C2C  887   1.423   2.066   1.861 -0.2113 -0.0649  0.2107
   62POX    C2D  888   1.486   1.931   1.894 -0.4418 -0.4113 -0.7533
   62POX    C2E  889   1.442   1.869   2.027  0.1045  0.4182 -0.1777
   62POX    C2F  890   1.438   1.971   2.142 -0.6298  0.5145 -0.2806
   62POX    C2G  891   1.357   1.918   2.261  0.0635 -0.0214 -0.0360
   62POX    C2H  892   1.398   1.785   2.322 -0.0600  0.0400  0.1806
   62POX    C2I  893   1.422   1.779   2.473 -0.1662 -0.1931  0.1892
   62POX    C2J  894   1.497   1.656   2.524  0.2422 -0.0972 -0.1765
   62POX    C2K  895   1.524   1.670   2.674  0.4165  0.1064 -0.2273
   62POX    C2L  896   1.389   1.654   2.743  0.4724  0.1292 -0.1117
   62POX    C2M  897   1.417   1.672   2.892 -0.0592 -0.3968  0.0560
   62POX    C2N  898   1.283   1.662   2.965  0.1502 -0.0429  0.4941
   62POX    C2O  899   1.237   1.519   2.997 -0.8358  0.1822  0.1317
   62POX    C2P  900   1.135   1.526   3.110 -0.4690  0.9206  0.4243
   63CHL    CN1  901   5.509   8.563   0.588  0.4160  0.1033 -0.0714
   63CHL    CN2  902   5.706   8.455   0.670  0.4089 -0.2208 -0.3949
   63CHL    CN3  903   5.717   8.560   0.458 -0.0178  0.0399 -0.4043
   63CHL    NTM  904   5.656   8.568   0.591  0.4238 -0.0718 -0.1926
   63CHL     CB  905   5.699   8.685   0.667 -0.4800  0.2347 -0.1398
   64PJ2     CA  906   5.696   8.825   0.604  0.4894  0.1640 -0.3634
   64PJ2     OA  907   5.566   8.867   0.562  0.4167  0.1949 -0.1088
   64PJ2      P  908   5.551   9.027   0.546 -0.3168  0.1388 -0.0120
   64PJ2     OB  909   5.669   9.091   0.485 -0.1265 -0.2348 -0.0352
   64PJ2     HB  910   5.753   9.048   0.519 -1.5470 -1.0896  2.6825
   64PJ2     OG  911   5.415   9.062   0.499 -0.5540 -0.3313  0.3206
   64PJ2     HG  912   5.344   9.014   0.553 -0.1220 -1.3183  0.0320
   64PJ2     OD  913   5.551   9.075   0.700  0.2041 -0.2627  0.1160
   65POX     CD  914   5.431   0.029   0.770 -0.2270  0.4153 -0.2884
   65POX     CE  915   5.427   0.081   0.914  0.5148 -0.3848  0.0328
   65POX     OE  916   5.307   0.026   0.969  0.5185 -0.2683  0.1562
   65POX    C1A  917   5.327  -0.007   1.097 -0.4183  0.0214  0.3858
   65POX    O1A  918   5.426  -0.076   1.119 -0.3429  0.1118  0.3275
   65POX    C1B  919   5.205   9.010   1.181 -0.7320  0.1731 -0.0674
   65POX    C1C  920   5.214   8.921   1.306  0.3720  0.5079  0.1081
   65POX    C1D  921   5.144   8.986   1.425  0.1510  0.2097  0.1422
   65POX    C1E  922   5.173   8.911   1.555 -0.1608 -0.1321  0.0148
   65POX    C1F  923   5.104   8.972   1.676  0.2020 -0.0627  0.1868
   65POX    C1G  924   5.143   8.901   1.806 -0.0277 -0.1439  0.2122
   65POX    C1H  925   5.106  -0.058   1.945 -0.2571  0.2797 -0.0068
   65POX    C1I  926   5.168   0.080   1.966 -0.0926  0.2277 -0.1432
   65POX    C1J  927   5.222   0.097   2.086 -0.4596 -0.4759  0.1277
   65POX    C1K  928   5.218  -0.006   2.198  0.0491 -0.5288  0.1000
   65POX    C1L  929   5.354  -0.032   2.264  0.1460 -0.4187 -0.0573
   65POX    C1M  930   5.374   0.075   2.372 -0.1944 -1.1503  0.7435
   65POX    C1N  931   5.499   0.056   2.458  0.7814 -0.1046 -0.4011
   65POX    C1O  932   5.502   0.144   2.583  0.1074 -0.0306 -0.4319
   65POX    C1P  933   5.595   0.099   2.696  0.1647  0.3162 -0.3391
   65POX    C1Q  934   5.581   0.204   2.807 -0.1487 -0.1172  0.0337
   65POX    C1R  935   5.676   0.171   2.922 -0.4030  0.0488  0.2943
   65POX     CZ  936   5.437   0.234   0.908  0.0198 -0.3421  0.2417
   65POX     OZ  937   5.454   0.299   1.034 -0.4835  0.3275 -0.0310
   65POX    C2A  938   5.461   0.432   1.029 -0.0478  0.3043 -0.1090
   65POX    O2A  939   5.500   0.492   0.929  0.8785  0.0877  0.1093
   65POX    C2B  940   5.448   0.498   1.161 -0.1596 -0.2052  0.1393
   65POX    C2C  941   5.586   0.521   1.224 -0.2666  0.6169  0.0913
   65POX    C2D  942   5.566   0.606   1.349 -0.0245  0.1080  0.4798
   65POX    C2E  943   5.657   0.581   1.469  0.4234 -0.0229  0.1170
   65POX    C2F  944   5.606   0.673   1.580 -0.1606 -0.1838 -0.0144
   65POX    C2G  945   5.674   0.627   1.710 -0.0146 -0.0594 -0.0462
   65POX    C2H  946   5.613   0.689   1.836 -0.2617  0.0466 -0.2148
   65POX    C2I  947   5.688   0.652   1.965 -0.4573  0.1947 -0.0580
   65POX    C2J  948   5.646   0.744   2.079  0.1120  0.1536  0.1847
   65POX    C2K  949   5.726   0.740   2.210  0.2920  0.2464  0.0781
   65POX    C2L  950   5.712   0.604   2.278 -0.1874  0.3283  0.1507
   65POX    C2M  951   5.837   0.580   2.364  0.1145  0.0961 -0.3458
   65POX    C2N  952   5.851   0.441   2.426 -0.4371  0.3380  0.3288
   65POX    C2O  953   5.986   0.408   2.490 -0.2320  0.2161 -0.1695
   65POX    C2P  954   6.075   0.352   2.378 -0.1123 -0.2253  0.1449
   66CHL    CN1  955   2.065   0.438   1.401  0.5329 -0.2140 -0.3390
   66CHL    CN2  956   2.058   0.331   1.197 -0.1525  0.1054 -0.4267
   66CHL    CN3  957   2.089   0.578   1.228  0.4316  0.2514 -0.3596
   66CHL    NTM  958   2.125   0.441   1.267  0.0265  0.0846 -0.5629
   66CHL     CB  959   2.271   0.427   1.268  0.0030 -0.1618 -0.0612
   67PJ2     CA  960   2.345   0.310   1.334  0.3155  0.2030  0.2406
   67PJ2     OA  961   2.315   0.184   1.275  0.1932  0.5542 -0.4651
   67PJ2      P  962   2.445   0.089   1.290 -0.2049  0.0899  0.0976
   67PJ2     OB  963   2.392  -0.033   1.226 -0.4665 -0.0718  0.6184
   67PJ2     HB  964   2.462  -0.097   1.194  1.0061  1.2253  1.0876
   67PJ2     OG  965   2.567   0.164   1.253  0.1167 -0.3160  0.3276
   67PJ2     HG  966   2.622   0.094   1.206 -1.4067 -2.0721  1.0326
   67PJ2     OD  967   2.454   0.057   1.447 -0.4514  0.4036  0.1773
   68POX     CD  968   2.345  -0.026   1.491 -0.1724  0.2718  0.6218
   68POX     CE  969   2.299  -0.036   1.637 -0.7401 -0.5319  0.3940
   68POX     OE  970   2.239   0.088   1.673  0.2309  0.1331 -0.2137
   68POX    C1A  971   2.106   0.090   1.672  0.2230 -0.1101  0.1828
   68POX    O1A  972   2.037   0.001   1.622  0.0228 -0.0134  0.2847
   68POX    C1B  973   2.061   0.214   1.739  0.8040 -0.0059  0.3818
   68POX    C1C  974   2.004   0.202   1.881 -0.3354  0.1420 -0.0563
   68POX    C1D  975   1.961   0.342   1.926  0.5802  0.2741  0.4285
   68POX    C1E  976   1.921   0.330   2.074 -0.3782 -0.0235  0.1537
   68POX    C1F  977   2.050   0.317   2.154 -0.2975  0.1922  0.0582
   68POX    C1G  978   2.109   0.451   2.201  0.1039 -0.0142  0.1550
   68POX    C1H  979   2.214   0.446   2.312 -0.0916 -0.0412  0.3395
   68POX    C1I  980   2.337   0.362   2.278  0.0271  0.3973 -0.3393
   68POX    C1J  981   2.386   0.261   2.350 -0.4285  0.1549 -0.3673
   68POX    C1K  982   2.331   0.211   2.483  0.4945 -0.6248 -0.2673
   68POX    C1L  983   2.432   0.171   2.591  0.1811 -0.4016  0.1106
   68POX    C1M  984   2.377   0.105   2.718 -0.4075  0.2523  0.2059
   68POX    C1N  985   2.488   0.105   2.823  0.2469 -0.1978 -0.4709
   68POX    C1O  986   2.602   0.005   2.807  0.3576 -0.0982 -0.3058
   68POX    C1P  987   2.709   0.009   2.917  0.3754  0.1588 -0.3324
   68POX    C1Q  988   2.747   0.148   2.968  0.3701  0.0054  0.0866
   68POX    C1R  989   2.838   0.220   2.869 -0.0456  0.2893 -0.0882
   68POX     CZ  990   2.417   8.921   1.717  0.0905 -0.1483 -0.5297
   68POX     OZ  991   2.393   8.891   1.855  0.4306  0.1938 -0.3962
   68POX    C2A  992   2.384   8.987   1.946 -0.9506 -0.4306  0.1620
   68POX    O2A  993   2.423   9.102   1.925 -0.2005 -0.5384  0.8692
   68POX    C2B  994   2.379   8.939   2.086  0.0127 -0.1450  0.3030
   68POX    C2C  995   2.515   8.891   2.140 -0.1101 -0.8163  0.0301
   68POX    C2D  996   2.515   8.916   2.291 -0.1125 -0.1646 -0.0734
   68POX    C2E  997   2.637   8.847   2.351  0.1801 -0.2063 -0.7163
   68POX    C2F  998   2.622   8.695   2.359 -0.1107 -0.1497 -0.1571
   68POX    C2G  999   2.529   8.667   2.477  0.0654  0.1140  0.0440
   68POX    C2H 1000   2.581   8.671   2.621 -0.1961  0.7194  0.1247
   68POX    C2I 1001   2.475   8.611   2.713  0.4406 -0.1710  0.2898
   68POX    C2J 1002   2.537   8.613   2.853  0.6258 -0.1608  0.2084
   68POX    C2K 1003   2.671   8.543   2.875  0.6863 -0.1818 -0.2222
   68POX    C2L 1004   2.667   8.392   2.851 -0.2446 -0.2768  0.4660
   68POX    C2M 1005   2.805   8.329   2.832  0.1442  0.7150 -0.0609
   68POX    C2N 1006   2.891   8.370   2.952 -0.4572 -0.5419  0.8237
   68POX    C2O 1007   3.034   8.317   2.941 -0.4095 -0.3187  0.3431
   68POX    C2P 1008   3.128   8.379   3.045  0.1669  0.1484 -0.4486
   69CHL    CN1 1009   1.894   1.767   1.290  0.2460  0.1589 -0.3914
   69CHL    CN2 1010   2.097   1.821   1.186 -0.2204 -0.7369 -0.0269
   69CHL    CN3 1011   1.947   1.998   1.238 -0.1691 -0.1232 -0.1412
   69CHL    NTM 1012   2.000   1.869   1.285  0.2912  0.1381  0.0586
   69CHL     CB 1013   2.043   1.883   1.424 -0.4085  0.3173  0.2628
   70PJ2     CA 1014   2.159   1.969   1.475  0.3202 -0.3925 -0.1778
   70PJ2     OA 1015   2.287   1.932   1.421  0.2028 -0.3670 -0.4719
   70PJ2      P 1016   2.392   2.054   1.416 -0.1257 -0.0663 -0.2088
   70PJ2     OB 1017   2.492   2.003   1.319  0.2044 -0.0390  0.1166
   70PJ2     HB 1018   2.523   1.911   1.344  2.1509  0.5422  0.0385
   70PJ2     OG 1019   2.328   2.184   1.386 -0.8005 -0.4167 -0.2965
   70PJ2     HG 1020   2.398   2.251   1.409 -0.5174 -0.7325 -0.2178
   70PJ2     OD 1021   2.460   2.050   1.562  0.1639  0.1509 -0.3369
   71POX     CD 1022   2.395   2.127   1.664 -0.4028 -0.2636 -0.3795
   71POX     CE 1023   2.441   2.070   1.798  0.0886  0.6317 -0.1589
   71POX     OE 1024   2.340   2.047   1.897  0.4556  0.0019  0.0780
   71POX    C1A 1025   2.248   1.954   1.870  0.0989  0.5387 -0.6052
   71POX    O1A 1026   2.281   1.852   1.810 -0.8863 -0.0783 -0.1103
   71POX    C1B 1027   2.126   1.975   1.951  0.7420  0.3690  0.4354
   71POX    C1C 1028   2.067   1.841   1.995  0.2193  0.5086  0.1699
   71POX    C1D 1029   1.935   1.855   2.070  0.1337 -0.8782  0.3014
   71POX    C1E 1030   1.977   1.901   2.210  0.1035  0.4448 -0.1182
   71POX    C1F 1031   1.854   1.935   2.295  0.1598  0.4062 -0.0218
   71POX    C1G 1032   1.913   1.956   2.435 -0.3435 -0.2639  0.2995
   71POX    C1H 1033   1.872   2.093   2.489  0.0753  0.0558 -0.1802
   71POX    C1I 1034   1.956   2.095   2.617  0.1177 -0.0389 -0.2063
   71POX    C1J 1035   2.043   2.189   2.651 -0.2356  0.0731  0.4120
   71POX    C1K 1036   2.063   2.316   2.567  0.4653 -0.0443  0.3959
   71POX    C1L 1037   2.073   2.437   2.659 -0.3407  0.4961 -0.2175
   71POX    C1M 1038   2.106   2.570   2.591  0.3746  0.5907  0.2933
   71POX    C1N 1039   2.127   2.683   2.692  0.5045  0.3026  0.5917
   71POX    C1O 1040   2.193   2.807   2.630  0.1044  0.0570 -0.3441
   71POX    C1P 1041   2.084   2.873   2.545 -0.0506 -0.3318 -0.4519
   71POX    C1Q 1042   2.113   3.019   2.510  0.1998 -0.3887 -0.4855
   71POX    C1R 1043   2.222   3.039   2.404  0.3975  0.1306 -0.1909
   71POX     CZ 1044   2.549   2.163   1.854  0.4971 -0.1378  0.3478
   71POX     OZ 1045   2.513   2.299   1.878 -0.2003 -0.2966  0.2100
   71POX    C2A 1046   2.602   2.395   1.901 -0.1458 -0.1554 -0.5677
   71POX    O2A 1047   2.717   2.362   1.927 -0.3350 -0.3627  0.0273
   71POX    C2B 1048   2.539   2.529   1.912  0.2259 -0.0081 -0.2328
   71POX    C2C 1049   2.639   2.629   1.970  0.2647  0.2092 -0.6666
   71POX    C2D 1050   2.591   2.774   1.962 -0.2083  0.0749 -0.2863
   71POX    C2E 1051   2.507   2.797   2.088  0.2679  0.8364 -0.1012
   71POX    C2F 1052   2.596   2.795   2.212 -0.0010  0.0092  0.0891
   71POX    C2G 1053   2.501   2.797   2.332 -0.2527  0.2553 -0.1110
   71POX    C2H 1054   2.564   2.830   2.468  0.0726 -0.1115 -0.1718
   71POX    C2I 1055   2.675   2.734   2.512  0.2051  0.1432  0.0504
   71POX    C2J 1056   2.759   2.774   2.633  0.0349 -0.1359  0.2614
   71POX    C2K 1057   2.892   2.700   2.642  0.4920  0.5820 -0.5206
   71POX    C2L 1058   2.970   2.739   2.768  0.1129  0.0567 -0.1199
   71POX    C2M 1059   3.118   2.702   2.762  0.0035 -0.2700 -1.0652
   71POX    C2N 1060   3.140   2.552   2.781 -0.0418 -0.2084 -0.5189
   71POX    C2O 1061   3.288   2.515   2.785  0.0737  0.2647 -0.2914
   71POX    C2P 1062   3.356   2.577   2.907  0.2754 -0.2486 -0.1387
   72CHL    CN1 1063   3.805   7.654   1.396  0.1177  0.2422  0.6300
   72CHL    CN2 1064   3.960   7.771   1.537 -0.2003 -0.4251  0.7024
   72CHL    CN3 1065   3.763   7.878   1.438  0.4323  0.0018  0.4686
   72CHL    NTM 1066   3.874   7.782   1.418  0.4888  0.1120  0.2471
   72CHL     CB 1067   3.947   7.827   1.299  0.0333  0.3211  0.0423
   73PJ2     CA 1068   4.074   7.750   1.262 -0.2776 -0.1318 -0.0846
   73PJ2     OA 1069   4.055   7.611   1.232 -0.1130 -0.1548 -0.0838
   73PJ2      P 1070   4.185   7.530   1.185 -0.1651 -0.1407 -0.2509
   73PJ2     OB 1071   4.140   7.411   1.109 -0.0699 -0.5653  0.3564
   73PJ2     HB 1072   4.058   7.368   1.148 -0.0495  0.5492  1.6875
   73PJ2     OG 1073   4.288   7.614   1.119 -0.2161  0.2038  0.1074
   73PJ2     HG 1074   4.359   7.562   1.072  0.5489 -0.2234  1.6451
   73PJ2     OD 1075   4.250   7.491   1.327  0.2241  0.2270 -0.3248
   74POX     CD 1076   4.194   7.373   1.386 -0.0398  0.6487  0.2700
   74POX     CE 1077   4.267   7.321   1.510  0.0453  0.0158 -0.0433
   74POX     OE 1078   4.190   7.212   1.562  0.3715 -0.0104  0.3878
   74POX    C1A 1079   4.250   7.140   1.657 -0.1801 -0.1734  0.6202
   74POX    O1A 1080   4.373   7.134   1.658 -0.1595  0.0528  0.0595
   74POX    C1B 1081   4.152   7.071   1.744 -0.7125 -0.3336 -0.0990
   74POX    C1C 1082   4.199   7.067   1.889 -0.4203  0.1986 -0.1746
   74POX    C1D 1083   4.176   7.205   1.952 -0.7611 -0.0613  0.2753
   74POX    C1E 1084   4.173   7.182   2.104 -0.3830 -0.0577  0.2829
   74POX    C1F 1085   4.124   7.303   2.183 -0.2889  0.3604 -0.2885
   74POX    C1G 1086   4.239   7.403   2.178 -0.1875  0.2654  0.1043
   74POX    C1H 1087   4.207   7.545   2.225 -0.1169  0.1427  0.5252
   74POX    C1I 1088   4.093   7.599   2.139  0.1576 -0.1733 -0.0380
   74POX    C1J 1089   4.008   7.687   2.191 -0.1604 -0.3682 -0.2165
   74POX    C1K 1090   4.014   7.724   2.339  0.1378 -0.0339 -0.3084
   74POX    C1L 1091   3.934   7.851   2.370 -0.3366 -0.5137  0.4754
   74POX    C1M 1092   3.913   7.869   2.521  0.4908  0.3412  0.5051
   74POX    C1N 1093   3.821   7.983   2.565 -0.3968 -0.0838 -0.2122
   74POX    C1O 1094   3.826   7.982   2.718  0.6287 -0.5298 -0.2444
   74POX    C1P 1095   3.714   7.892   2.769  0.1338  0.2370  0.0396
   74POX    C1Q 1096   3.724   7.865   2.920 -0.3789  0.4677  0.1145
   74POX    C1R 1097   3.583   7.862   2.981  0.0150 -0.0133  1.0150
   74POX     CZ 1098   4.305   7.440   1.598  0.2926  0.3140 -0.5505
   74POX     OZ 1099   4.401   7.398   1.696  0.1016  0.3663 -0.3392
   74POX    C2A 1100   4.388   7.447   1.819  0.9774  0.7837 -0.4024
   74POX    O2A 1101   4.294   7.516   1.857  0.4507 -0.0437 -0.1796
   74POX    C2B 1102   4.505   7.417   1.905  0.1540 -0.2483  0.3787
   74POX    C2C 1103   4.525   7.531   2.005 -0.2539  0.0298  0.1466
   74POX    C2D 1104   4.613   7.496   2.125 -0.1214  0.0365  0.0519
   74POX    C2E 1105   4.750   7.436   2.092 -0.0531  0.2556 -0.0629
   74POX    C2F 1106   4.826   7.404   2.221 -0.1124  0.0836 -0.0699
   74POX    C2G 1107   4.969   7.363   2.186  0.2711  0.8638  0.5502
   74POX    C2H 1108   5.056   7.354   2.311  0.1607 -0.4479  0.5475
   74POX    C2I 1109   5.033   7.235   2.404 -0.3907 -0.6604  0.1433
   74POX    C2J 1110   5.107   7.238   2.538 -0.5175  0.0277  0.1987
   74POX    C2K 1111   5.006   7.174   2.634 -0.5081  0.1141  0.2666
   74POX    C2L 1112   5.076   7.123   2.759  0.3030  0.3027 -0.1078
   74POX    C2M 1113   4.967   7.111   2.866  0.3469 -0.5653 -0.1608
   74POX    C2N 1114   5.030   7.035   2.984 -0.1049 -0.0868  0.3913
   74POX    C2O 1115   4.940   6.986   3.097 -0.0318 -0.0444  0.4671
   74POX    C2P 1116   4.837   6.893   3.034  0.3365 -0.1454  0.0085
   75CHL    CN1 1117   4.900   6.350   1.100  0.4341 -0.1067 -0.2845
   75CHL    CN2 1118   4.695   6.259   1.039  0.3345 -0.1101  0.3298
   75CHL    CN3 1119   4.819   6.384   0.876  0.5707 -0.1110 -0.4840
   75CHL    NTM 1120   4.829   6.289   0.987  0.0696  0.1618 -0.2026
   75CHL     CB 1121   4.912   6.178   0.939  0.0512  0.0219  0.0852
   76PJ2     CA 1122   4.901   6.047   1.017  0.5810  0.0152  0.1545
   76PJ2     OA 1123   4.919   6.052   1.159  0.6219 -0.0176  0.1505
   76PJ2      P 1124   4.901   5.922   1.250 -0.0347 -0.2002 -0.2343
   76PJ2     OB 1125   4.885   5.797   1.172 -0.1446 -0.2093 -0.1968
   76PJ2     HB 1126   4.945   5.728   1.212  1.3120  1.1280  0.0003
   76PJ2     OG 1127   5.018   5.940   1.339 -0.1214 -0.0617 -0.1473
   76PJ2     HG 1128   5.052   6.034   1.339  0.1814 -0.1196 -2.6053
   76PJ2     OD 1129   4.757   5.952   1.315  0.1090  0.0345 -0.0239
   77POX     CD 1130   4.753   6.042   1.426 -0.2564 -0.1060  0.0797
   77POX     CE 1131   4.627   6.128   1.429 -0.0143  0.2561 -0.1738
   77POX     OE 1132   4.656   6.257   1.485 -0.5535  0.1607  0.3265
   77POX    C1A 1133   4.598   6.368   1.441 -0.1996  0.1593 -0.1522
   77POX    O1A 1134   4.526   6.362   1.342 -0.4758  0.0808  0.0523
   77POX    C1B 1135   4.630   6.496   1.509 -0.1794 -0.0455  0.2261
   77POX    C1C 1136   4.777   6.537   1.512 -0.0570 -0.4428 -0.2799
   77POX    C1D 1137   4.863   6.494   1.630 -0.0033 -0.4516 -0.3221
   77POX    C1E 1138   4.802   6.538   1.764 -0.1328 -0.3411 -0.4180
   77POX    C1F 1139   4.843   6.444   1.877 -0.1717 -0.1249 -0.2222
   77POX    C1G 1140   4.755   6.497   1.990  0.5126 -0.0966  0.2967
   77POX    C1H 1141   4.813   6.462   2.127  0.4317 -0.3555  0.2659
   77POX    C1I 1142   4.757   6.544   2.244  0.0968 -0.0103 -0.1363
   77POX    C1J 1143   4.764   6.499   2.369 -0.0568  0.0858 -0.0927
   77POX    C1K 1144   4.812   6.359   2.406 -0.6532 -0.1572 -0.2251
   77POX    C1L 1145   4.696   6.284   2.473 -0.6721 -0.1424 -0.2418
   77POX    C1M 1146   4.717   6.135   2.499 -0.0679  0.0991  0.7061
   77POX    C1N 1147   4.592   6.049   2.519 -0.2039  0.0283 -0.4190
   77POX    C1O 1148   4.611   5.898   2.521 -0.3608  0.0109 -0.2150
   77POX    C1P 1149   4.676   5.848   2.392  0.1243  0.0744 -0.0008
   77POX    C1Q 1150   4.698   5.697   2.391  0.1646  0.0804  0.1137
   77POX    C1R 1151   4.797   5.638   2.291 -0.0164 -0.2934  0.1538
   77POX     CZ 1152   4.514   6.053   1.497  0.2676 -0.2966 -0.3103
   77POX     OZ 1153   4.520   6.056   1.640 -0.2707  0.3865 -0.2969
   77POX    C2A 1154   4.433   6.138   1.699 -0.3259  0.6212 -0.7011
   77POX    O2A 1155   4.323   6.159   1.649 -0.2860  0.5645 -0.8125
   77POX    C2B 1156   4.475   6.175   1.836 -0.4093 -0.5154 -0.3541
   77POX    C2C 1157   4.395   6.093   1.937  0.2379 -0.7948 -0.0644
   77POX    C2D 1158   4.439   6.129   2.079 -0.3792 -0.0977 -0.0462
   77POX    C2E 1159   4.402   6.017   2.177 -0.1719  0.2945  0.4869
   77POX    C2F 1160   4.254   6.005   2.214 -0.3110  0.1605 -0.0959
   77POX    C2G 1161   4.221   5.869   2.275  0.2104  0.1485  0.1656
   77POX    C2H 1162   4.081   5.850   2.334 -0.0430  0.1285 -0.4332
   77POX    C2I 1163   4.062   5.698   2.348 -0.0710  0.1990  0.3249
   77POX    C2J 1164   3.938   5.664   2.431 -0.3287 -0.0399 -0.1527
   77POX    C2K 1165   3.920   5.512   2.432  0.7048 -0.1726  0.1694
   77POX    C2L 1166   3.786   5.488   2.503  0.2353 -0.3616 -0.7634
   77POX    C2M 1167   3.750   5.340   2.515 -0.0985 -0.2355 -0.1890
   77POX    C2N 1168   3.717   5.279   2.379  0.6098 -0.2043 -0.3754
   77POX    C2O 1169   3.631   5.155   2.403 -0.2403  0.4045 -0.2233
   77POX    C2P 1170   3.487   5.184   2.444 -0.2505 -0.3271  0.2772
   78CHL    CN1 1171   7.011   3.437   0.822  0.6132 -0.0917 -0.7773
   78CHL    CN2 1172   7.163   3.260   0.842  0.4396 -0.4077  0.5691
   78CHL    CN3 1173   6.934   3.229   0.764  0.4276 -0.5100  0.2578
   78CHL    NTM 1174   7.022   3.296   0.862  0.4514  0.0682 -0.1507
   78CHL     CB 1175   6.969   3.267   0.996  0.5110 -0.0691 -0.1571
   79PJ2     CA 1176   7.026   3.339   1.118 -0.0223  0.2599 -0.1009
   79PJ2     OA 1177   7.165   3.319   1.146 -0.0690 -0.1640 -0.1742
   79PJ2      P 1178   7.218   3.423   1.256  0.2434 -0.1892 -0.2993
   79PJ2     OB 1179   7.364   3.401   1.267  0.3391  0.2562 -0.6657
   79PJ2     HB 1180   7.410   3.446   1.343  0.0045 -0.7346  0.1530
   79PJ2     OG 1181   7.172   3.545   1.186 -0.1253 -0.1255  0.0439
   79PJ2     HG 1182   7.220   3.628   1.215 -2.4002  0.3278  2.9260
   79PJ2     OD 1183   7.139   3.390   1.393  0.4102 -0.2262 -0.2112
   80POX     CD 1184   7.153   3.478   1.505  0.1278 -0.4659  0.0154
   80POX     CE 1185   7.067   3.415   1.615  0.2280 -0.1273  0.2884
   80POX     OE 1186   7.037   3.496   1.729 -0.4666 -0.2548  0.1978
   80POX    C1A 1187   6.959   3.602   1.712 -0.6595 -0.4030  0.1500
   80POX    O1A 1188   6.893   3.616   1.610 -0.5467 -0.0619  0.1208
   80POX    C1B 1189   6.958   3.695   1.828 -0.4820  0.2710 -0.3820
   80POX    C1C 1190   6.861   3.662   1.942  0.4074 -0.0541  0.2852
   80POX    C1D 1191   6.883   3.759   2.058 -0.4643  0.1810  0.2606
   80POX    C1E 1192   6.763   3.778   2.151 -0.5024  0.2363  0.2000
   80POX    C1F 1193   6.778   3.899   2.243 -0.6538  0.2823  0.1651
   80POX    C1G 1194   6.780   4.026   2.159  0.1999  0.2550  0.1308
   80POX    C1H 1195   6.746   4.148   2.245  0.0925  0.2822  0.0504
   80POX    C1I 1196   6.765   4.280   2.172  0.6332  0.1456 -0.0620
   80POX    C1J 1197   6.706   4.396   2.201  0.3824 -0.0352  0.1581
   80POX    C1K 1198   6.598   4.423   2.306 -0.1071  0.1153 -0.3768
   80POX    C1L 1199   6.651   4.459   2.445 -0.4834 -0.3041 -0.1221
   80POX    C1M 1200   6.551   4.421   2.555 -0.3544  0.1884  0.1688
   80POX    C1N 1201   6.592   4.465   2.696 -0.1243 -0.1929  0.2246
   80POX    C1O 1202   6.725   4.417   2.753 -0.4547 -0.8230  0.4703
   80POX    C1P 1203   6.750   4.483   2.889  0.2047  0.3234 -0.1958
   80POX    C1Q 1204   6.875   4.432   2.961  0.2972  0.3886 -0.3099
   80POX    C1R 1205   6.932   4.531   3.063  0.6532 -0.2405  0.1051
   80POX     CZ 1206   7.136   3.286   1.658  0.6066 -0.0679 -0.1214
   80POX     OZ 1207   7.270   3.305   1.703  0.1358  0.3403  1.1438
   80POX    C2A 1208   7.327   3.187   1.727 -0.0558 -0.0237 -0.1463
   80POX    O2A 1209   7.295   3.079   1.679  0.6165 -0.3199  0.0658
   80POX    C2B 1210   7.445   3.202   1.815 -0.3790  0.2445  0.2428
   80POX    C2C 1211   7.406   3.175   1.960 -0.0169  0.1723  0.3273
   80POX    C2D 1212   7.524   3.214   2.049  0.1809  0.1014  0.0983
   80POX    C2E 1213   7.493   3.209   2.199 -0.1767  0.0756  0.0239
   80POX    C2F 1214   7.505   3.065   2.250  0.3569  0.0700 -0.1190
   80POX    C2G 1215   7.467   3.072   2.399  0.0066 -0.0967 -0.2004
   80POX    C2H 1216   7.462   2.941   2.478 -0.1143 -0.0823 -0.1848
   80POX    C2I 1217   7.463   2.956   2.630 -0.7944 -0.4147 -0.1441
   80POX    C2J 1218   7.500   2.824   2.697  0.4532  0.1261  0.2485
   80POX    C2K 1219   7.648   2.787   2.681  0.4142  0.2338 -0.3948
   80POX    C2L 1220   7.681   2.642   2.716 -0.3583  0.0463 -0.4373
   80POX    C2M 1221   7.663   2.615   2.865  0.7394 -0.2018 -0.3429
   80POX    C2N 1222   7.764   2.683   2.957  0.2087 -0.0054  0.1015
   80POX    C2O 1223   7.765   2.612   3.093  0.0539 -0.2888 -0.0463
   80POX    C2P 1224   7.634   2.634   3.169 -0.0805 -0.6661 -0.1681
   81CHL    CN1 1225   1.561   6.868   0.873  0.0116 -0.2675  0.2789
   81CHL    CN2 1226   1.426   6.789   1.037  0.5777 -0.2801  0.0481
   81CHL    CN3 1227   1.368   6.742   0.800  0.6315 -0.2030 -0.0902
   81CHL    NTM 1228   1.420   6.838   0.898 -0.0553 -0.0674  0.1471
   81CHL     CB 1229   1.354   6.968   0.875  0.1957  0.1088  0.4167
   82PJ2     CA 1230   1.213   6.993   0.927  0.1187 -0.6286  0.5733
   82PJ2     OA 1231   1.203   7.009   1.069 -0.1665 -0.0845  0.4916
   82PJ2      P 1232   1.164   7.161   1.107 -0.0146  0.0496  0.1227
   82PJ2     OB 1233   1.254   7.242   1.023  0.2000 -0.5080 -0.1849
   82PJ2     HB 1234   1.344   7.199   1.012 -0.4013 -1.5029 -1.4857
   82PJ2     OG 1235   1.018   7.166   1.084  0.0555  0.5781 -0.2110
   82PJ2     HG 1236   0.973   7.100   1.144 -0.4361 -0.3559 -1.5573
   82PJ2     OD 1237   1.210   7.162   1.262  0.4941 -0.0359 -0.0282
   83POX     CD 1238   1.352   7.157   1.279  0.4752 -0.1165  0.1015
   83POX     CE 1239   1.397   7.139   1.425  0.3257  0.0632  0.1708
   83POX     OE 1240   1.404   7.000   1.458  0.3140 -0.0664 -0.3628
   83POX    C1A 1241   1.487   6.917   1.394  0.5852 -0.3083  0.2982
   83POX    O1A 1242   1.550   6.953   1.295 -0.3379 -0.0460 -0.1996
   83POX    C1B 1243   1.481   6.782   1.453 -0.7309 -0.1147  0.6424
   83POX    C1C 1244   1.598   6.760   1.549  0.3049  0.2366 -0.5149
   83POX    C1D 1245   1.599   6.853   1.671 -0.0944  0.1286 -0.4301
   83POX    C1E 1246   1.685   6.811   1.789 -0.6024  0.1167 -0.0612
   83POX    C1F 1247   1.657   6.666   1.828  0.6651 -0.1915 -0.2579
   83POX    C1G 1248   1.528   6.650   1.909  0.4074  0.7125 -0.4806
   83POX    C1H 1249   1.567   6.678   2.055 -0.0494 -0.0650 -0.2041
   83POX    C1I 1250   1.443   6.687   2.144  0.0699 -0.0377 -0.0403
   83POX    C1J 1251   1.437   6.763   2.252  1.1427 -0.0974  0.0657
   83POX    C1K 1252   1.540   6.868   2.297  0.6844  0.5492 -0.3735
   83POX    C1L 1253   1.479   6.973   2.390 -0.0522 -0.2678  0.0899
   83POX    C1M 1254   1.556   6.947   2.520  0.1226 -0.3367 -0.0274
   83POX    C1N 1255   1.535   7.049   2.631  0.0405 -0.1801 -0.1849
   83POX    C1O 1256   1.617   6.999   2.751  0.2144 -0.1554 -0.2942
   83POX    C1P 1257   1.616   7.089   2.874 -0.1497 -0.4065 -0.1146
   83POX    C1Q 1258   1.681   7.034   3.001  0.0324  0.1303  0.0299
   83POX    C1R 1259   1.669   7.129   3.120 -0.1337 -0.2990  0.3620
   83POX     CZ 1260   1.314   7.239   1.505 -0.1773 -0.0278 -0.2285
   83POX     OZ 1261   1.345   7.253   1.644  0.0144  0.3656 -0.3107
   83POX    C2A 1262   1.287   7.355   1.707 -0.0819  0.0840  0.0605
   83POX    O2A 1263   1.179   7.393   1.663 -0.2074 -0.1302  0.1840
   83POX    C2B 1264   1.338   7.379   1.844 -0.2000 -0.4467  0.1988
   83POX    C2C 1265   1.286   7.284   1.952  0.1036 -0.4051  0.3811
   83POX    C2D 1266   1.332   7.324   2.092  0.3794 -0.3922  0.2882
   83POX    C2E 1267   1.266   7.451   2.145  0.0169 -0.3190 -0.3319
   83POX    C2F 1268   1.280   7.482   2.294  0.1186 -0.8265 -0.2368
   83POX    C2G 1269   1.210   7.382   2.387 -0.0716 -0.0676  0.4513
   83POX    C2H 1270   1.236   7.413   2.534 -0.0295  0.0047  0.4283
   83POX    C2I 1271   1.133   7.333   2.613 -0.9616  0.0786 -0.6848
   83POX    C2J 1272   1.154   7.338   2.765  0.0601 -0.2235 -0.8093
   83POX    C2K 1273   1.050   7.252   2.836  0.5398 -0.3920 -0.3099
   83POX    C2L 1274   0.913   7.320   2.841  0.6739 -0.1179 -0.3439
   83POX    C2M 1275   0.822   7.244   2.938  0.5677  0.1250 -0.2552
   83POX    C2N 1276   0.766   7.107   2.900 -0.1792  0.4528 -0.3499
   83POX    C2O 1277   0.658   7.067   3.001  0.2201  0.0838 -0.0686
   83POX    C2P 1278   0.600   6.931   2.963  0.2626 -0.0254  0.2518
   84CHL    CN1 1279   7.678   6.399   0.534  0.6870 -0.3559  0.3285
   84CHL    CN2 1280   7.696   6.339   0.772 -0.0329  0.3760  0.7054
   84CHL    CN3 1281   7.600   6.545   0.715  0.5873 -0.1213  0.1328
   84CHL    NTM 1282   7.618   6.407   0.668  0.2631 -0.1615  0.1286
   84CHL     CB 1283   7.477   6.364   0.671  0.3755 -0.5733 -0.3118
   85PJ2     CA 1284   7.429   6.225   0.629 -0.2896 -0.4062 -0.1164
   85PJ2     OA 1285   7.492   6.121   0.705 -0.5221 -0.2016  0.3584
   85PJ2      P 1286   7.434   5.971   0.706  0.1649 -0.4750 -0.0914
   85PJ2     OB 1287   7.346   5.954   0.588 -0.0705  0.2313 -0.0229
   85PJ2     HB 1288   7.277   5.885   0.611  0.2446  0.0542  0.4185
   85PJ2     OG 1289   7.532   5.862   0.730  0.0499 -0.5607 -0.0112
   85PJ2     HG 1290   7.492   5.771   0.743 -0.7680 -0.7869 -3.2389
   85PJ2     OD 1291   7.343   5.986   0.838  0.0667  0.0784 -0.2196
   86POX     CD 1292   7.408   5.975   0.965 -0.1240 -0.2265 -0.1458
   86POX     CE 1293   7.378   6.094   1.056 -0.1326 -0.0716 -0.3497
   86POX     OE 1294   7.462   6.109   1.171 -0.4386 -0.3521 -0.0886
   86POX    C1A 1295   7.573   6.179   1.152 -0.2320 -0.7039 -0.1877
   86POX    O1A 1296   7.575   6.276   1.075  0.3527 -0.1559  0.4954
   86POX    C1B 1297   7.670   6.160   1.262 -0.0806 -0.1510 -0.2211
   86POX    C1C 1298   7.737   6.023   1.265  0.3439  0.0549 -0.2339
   86POX    C1D 1299   7.837   6.014   1.380  0.5160 -0.2130 -0.4008
   86POX    C1E 1300   7.768   6.050   1.512 -0.0184 -0.0908 -0.7098
   86POX    C1F 1301   7.861   6.009   1.627 -0.1446  0.8790 -0.2563
   86POX    C1G 1302   7.839   6.076   1.763  0.2567  0.3208  0.0870
   86POX    C1H 1303   7.747   5.987   1.847 -0.0088  0.5154  0.0024
   86POX    C1I 1304   7.727   6.044   1.988 -0.7368  0.2993 -0.0091
   86POX    C1J 1305   7.776   6.002   2.104  0.3966  0.7678 -0.3060
   86POX    C1K 1306   7.872   5.884   2.121 -0.3242  0.2019 -0.0813
   86POX    C1L 1307   7.839   5.817   2.254  0.2252  0.0421 -0.0202
   86POX    C1M 1308   7.942   5.705   2.270  0.4115  0.1903 -0.1770
   86POX    C1N 1309   7.907   5.579   2.190  0.5060  0.5399 -0.7760
   86POX    C1O 1310   8.013   5.479   2.236  0.2054  0.6278  0.1378
   86POX    C1P 1311   7.987   5.342   2.174 -0.6251  0.5310  0.6781
   86POX    C1Q 1312   8.068   5.232   2.244 -0.5491 -0.0298 -0.2674
   86POX    C1R 1313   8.210   5.209   2.194 -0.2957 -0.1717  0.5035
   86POX     CZ 1314   7.231   6.081   1.097  0.0996 -0.8097  0.2771
   86POX     OZ 1315   7.181   6.194   1.168  0.5861 -0.2893 -0.1896
   86POX    C2A 1316   7.055   6.184   1.210  0.6886 -0.4601  0.0774
   86POX    O2A 1317   6.980   6.093   1.173 -0.1639  0.2802 -0.0387
   86POX    C2B 1318   7.007   6.302   1.285  0.2122 -0.6328  0.0486
   86POX    C2C 1319   7.020   6.279   1.436 -0.0699 -0.1823  0.1437
   86POX    C2D 1320   6.962   6.407   1.497 -0.5954 -0.2839 -0.1391
   86POX    C2E 1321   6.968   6.408   1.650  0.3905  0.1208 -0.1747
   86POX    C2F 1322   6.865   6.310   1.707  0.0160  0.5072 -0.1729
   86POX    C2G 1323   6.888   6.320   1.858 -0.1764 -0.5162 -0.0641
   86POX    C2H 1324   6.779   6.249   1.937 -0.0114 -0.6365  0.0560
   86POX    C2I 1325   6.779   6.260   2.090  0.2298 -0.0030  0.0125
   86POX    C2J 1326   6.665   6.177   2.149 -0.1540  0.6029  0.1290
   86POX    C2K 1327   6.697   6.160   2.297 -0.3060 -0.0977  0.0851
   86POX    C2L 1328   6.572   6.122   2.376 -0.1782  0.3383  0.5052
   86POX    C2M 1329   6.618   6.085   2.517  0.2363 -0.0123  0.2779
   86POX    C2N 1330   6.712   5.964   2.527  0.0085 -0.2315 -0.1848
   86POX    C2O 1331   6.768   5.935   2.666 -0.7032 -0.5668  0.0396
   86POX    C2P 1332   6.664   5.907   2.775 -0.2454  0.2331  0.6977
   87CHL    CN1 1333   6.834   0.642   1.443 -0.4472  0.0793  0.1816
   87CHL    CN2 1334   6.913   0.837   1.335 -0.0541  0.5028 -0.0729
   87CHL    CN3 1335   6.837   0.851   1.556 -0.3005  0.1987 -0.0663
   87CHL    NTM 1336   6.810   0.786   1.426  0.0832  0.1371 -0.1163
   87CHL     CB 1337   6.676   0.810   1.370 -0.3017  0.0238  0.7341
   88PJ2     CA 1338   6.612   0.948   1.384 -0.4631  0.0088  0.1882
   88PJ2     OA 1339   6.695   1.052   1.333 -0.5429 -0.1505 -0.2702
   88PJ2      P 1340   6.617   1.192   1.312 -0.0409  0.1475 -0.1694
   88PJ2     OB 1341   6.724   1.276   1.253 -0.2228  0.5151  0.0230
   88PJ2     HB 1342   6.681   1.363   1.227  0.4762  1.7797  2.7324
   88PJ2     OG 1343   6.503   1.153   1.227  0.0272 -0.6143  0.0749
   88PJ2     HG 1344   6.437   1.226   1.209 -0.6940 -1.7471 -2.2722
   88PJ2     OD 1345   6.593   1.231   1.467 -0.1887  0.3685 -0.2483
   89POX     CD 1346   6.693   1.308   1.533  0.8013 -0.7462 -0.4060
   89POX     CE 1347   6.692   1.332   1.685 -0.1548  0.2496 -0.5565
   89POX     OE 1348   6.759   1.220   1.744  0.0824  0.5214 -0.3099
   89POX    C1A 1349   6.888   1.226   1.775  0.1597 -0.2762 -0.4642
   89POX    O1A 1350   6.961   1.314   1.729  0.3064 -0.2816 -0.2419
   89POX    C1B 1351   6.953   1.124   1.861  0.0812  0.1760  0.1355
   89POX    C1C 1352   7.009   1.181   1.991 -0.0026  0.3186  0.1093
   89POX    C1D 1353   7.073   1.066   2.068 -0.0826  0.1474 -0.0810
   89POX    C1E 1354   7.107   1.136   2.200  0.4456 -0.4121  0.0835
   89POX    C1F 1355   6.999   1.144   2.307  0.2128 -0.0026 -0.1789
   89POX    C1G 1356   7.062   1.191   2.438  0.0047  0.1973 -0.1491
   89POX    C1H 1357   7.121   1.332   2.430 -0.4312  0.3960  0.1047
   89POX    C1I 1358   7.178   1.366   2.567 -0.4407 -0.0368  0.2186
   89POX    C1J 1359   7.255   1.470   2.599 -0.3158 -0.1570  0.3096
   89POX    C1K 1360   7.300   1.579   2.502 -0.1692 -0.0457  0.5018
   89POX    C1L 1361   7.244   1.718   2.536  0.3165  0.2796 -0.0006
   89POX    C1M 1362   7.094   1.732   2.510  0.2916  0.3425  0.1770
   89POX    C1N 1363   7.075   1.755   2.360  0.3135 -0.0419  0.1138
   89POX    C1O 1364   6.938   1.748   2.292  0.3202  0.6590  0.0156
   89POX    C1P 1365   6.916   1.607   2.235 -0.3381  0.5934  0.4203
   89POX    C1Q 1366   6.800   1.609   2.135  0.2776 -0.5510 -0.3454
   89POX    C1R 1367   6.851   1.667   2.003  0.6674  0.1961  0.1221
   89POX     CZ 1368   6.546   1.354   1.725  0.0665  0.3167  0.2291
   89POX     OZ 1369   6.523   1.397   1.859  0.0196  0.2321  0.2482
   89POX    C2A 1370   6.399   1.374   1.903 -0.2884  0.7539 -0.3463
   89POX    O2A 1371   6.310   1.327   1.833 -0.1407 -0.0799  0.0251
   89POX    C2B 1372   6.361   1.419   2.039  0.0122 -0.1589  0.0427
   89POX    C2C 1373   6.410   1.348   2.165  0.6979  0.2403  0.0015
   89POX    C2D 1374   6.469   1.445   2.268  0.1246  0.2495  0.3271
   89POX    C2E 1375   6.530   1.380   2.392  0.0786 -0.4521 -0.0109
   89POX    C2F 1376   6.609   1.484   2.473  0.1728 -0.3968 -0.1737
   89POX    C2G 1377   6.673   1.447   2.606  0.3575  0.1015 -0.1211
   89POX    C2H 1378   6.750   1.553   2.686 -0.2751  0.3202  0.2034
   89POX    C2I 1379   6.786   1.495   2.823  0.3745 -0.1050 -0.1453
   89POX    C2J 1380   6.890   1.576   2.900  0.1775 -0.0706  0.0842
   89POX    C2K 1381   6.957   1.504   3.017 -0.2200 -0.1551  0.2626
   89POX    C2L 1382   7.027   1.599   3.115 -0.4637 -0.1681  0.4507
   89POX    C2M 1383   7.081   1.538   3.244 -0.1830  0.2624  0.5404
   89POX    C2N 1384   6.974   1.476   3.334 -0.1886 -0.4133  0.0786
   89POX    C2O 1385   7.035   1.433   3.467  0.1432  0.0118  0.0648
   89POX    C2P 1386   6.943   1.340   3.545  0.5242 -0.0013  0.5064
   90CHL    CN1 1387   5.214   0.927   0.731  0.1818 -0.2521  0.6106
   90CHL    CN2 1388   5.212   0.807   0.923  0.1483  0.9252 -0.4452
   90CHL    CN3 1389   5.008   0.845   0.796 -0.4182  0.3933 -0.2815
   90CHL    NTM 1390   5.150   0.808   0.789 -0.5724 -0.2250 -0.1370
   90CHL     CB 1391   5.184   0.685   0.716  0.0712 -0.1266 -0.0133
   91PJ2     CA 1392   5.103   0.558   0.744  0.0973 -0.1366  0.0161
   91PJ2     OA 1393   5.116   0.511   0.878 -0.1660  0.2088  0.1656
   91PJ2      P 1394   5.068   0.357   0.874  0.3864  0.0465 -0.2157
   91PJ2     OB 1395   4.932   0.348   0.817  0.1199  0.3715  0.3612
   91PJ2     HB 1396   4.873   0.423   0.847  0.6860  0.1600  2.0730
   91PJ2     OG 1397   5.170   0.294   0.787  0.1044 -0.2940 -0.3028
   91PJ2     HG 1398   5.224   0.369   0.748  0.4311 -0.6949 -0.6442
   91PJ2     OD 1399   5.085   0.307   1.026 -0.0725  0.4719 -0.0223
   92POX     CD 1400   4.975   0.363   1.098 -0.2200  0.1286  0.0211
   92POX     CE 1401   4.988   0.328   1.247  0.1864  0.0052 -0.0410
   92POX     OE 1402   4.862   0.315   1.313 -0.1920  0.2733 -0.7009
   92POX    C1A 1403   4.812   0.192   1.314  0.0460  0.1705  0.6568
   92POX    O1A 1404   4.871   0.099   1.259 -0.0401  0.2281  0.4626
   92POX    C1B 1405   4.685   0.176   1.388 -0.5038  0.2509 -0.2460
   92POX    C1C 1406   4.670   0.046   1.467  0.1568  0.3349  0.0254
   92POX    C1D 1407   4.733   0.040   1.607  0.1864  0.0463  0.0014
   92POX    C1E 1408   4.673   0.144   1.701 -0.0581 -0.2723  0.1973
   92POX    C1F 1409   4.529   0.105   1.736 -0.2101 -0.2762 -0.4189
   92POX    C1G 1410   4.471   0.208   1.833  0.0522 -0.5313  0.0124
   92POX    C1H 1411   4.510   0.181   1.979 -0.1751  0.2496  0.2219
   92POX    C1I 1412   4.411   0.262   2.063 -0.0259  0.4532  0.2035
   92POX    C1J 1413   4.398   0.256   2.195  0.2097  0.0545  0.2131
   92POX    C1K 1414   4.479   0.168   2.289  0.5811 -0.1306 -0.2794
   92POX    C1L 1415   4.515   0.230   2.424  0.0247 -0.3945 -0.0106
   92POX    C1M 1416   4.408   0.237   2.534  0.2971  0.2959  0.2194
   92POX    C1N 1417   4.467   0.296   2.662  0.3048 -0.0915  0.3964
   92POX    C1O 1418   4.384   0.262   2.785  0.4123  0.3362  0.5853
   92POX    C1P 1419   4.414   0.343   2.911  0.1651  0.1654  0.7560
   92POX    C1Q 1420   4.311   0.323   3.023 -0.7145 -0.1814 -0.1109
   92POX    C1R 1421   4.325   0.196   3.107 -0.1057  0.0450  0.1351
   92POX     CZ 1422   5.072   0.442   1.305  0.0596  0.3006 -0.4292
   92POX     OZ 1423   5.158   0.415   1.416 -0.0302  0.2118 -0.3805
   92POX    C2A 1424   5.204   0.518   1.486 -0.1746  0.0321 -0.0236
   92POX    O2A 1425   5.181   0.632   1.448 -0.0659  0.0582 -0.0117
   92POX    C2B 1426   5.283   0.484   1.607 -0.2131  0.4923  0.1316
   92POX    C2C 1427   5.194   0.451   1.727  0.0694  0.4586  0.3323
   92POX    C2D 1428   5.276   0.402   1.846 -0.0452 -0.3920  0.0709
   92POX    C2E 1429   5.231   0.488   1.964 -0.0303 -0.4361  0.1090
   92POX    C2F 1430   5.323   0.467   2.085  0.6255 -0.1023 -0.3301
   92POX    C2G 1431   5.284   0.560   2.200 -0.5677 -0.8168 -0.1396
   92POX    C2H 1432   5.359   0.518   2.327 -0.1604 -0.0545 -0.1200
   92POX    C2I 1433   5.302   0.593   2.448 -0.3461 -0.6818  0.1860
   92POX    C2J 1434   5.362   0.531   2.574  0.1140 -0.1005  0.2549
   92POX    C2K 1435   5.330   0.616   2.697 -0.4213  0.1537 -0.0557
   92POX    C2L 1436   5.374   0.516   2.804 -0.3773  0.0428 -0.1760
   92POX    C2M 1437   5.323   0.545   2.946 -0.6805 -1.0376 -0.0537
   92POX    C2N 1438   5.175   0.582   2.955 -0.5138 -0.2795 -0.3455
   92POX    C2O 1439   5.144   0.649   3.089  0.8732 -0.0997 -0.1046
   92POX    C2P 1440   5.217   0.782   3.104  0.6624 -0.0131  0.1490
   93CHL    CN1 1441  -0.003   7.718   0.866 -0.5766  0.2243 -0.3456
   93CHL    CN2 1442   0.073   7.883   1.036  0.2244 -0.5885 -0.0512
   93CHL    CN3 1443   0.108   7.922   0.802 -0.4503 -0.4578 -0.5203
   93CHL    NTM 1444   0.019   7.859   0.901 -0.2486  0.0873  0.0125
   93CHL     CB 1445  -0.103   7.938   0.883 -0.0164  0.3905 -0.2323
   94PJ2     CA 1446   8.750   7.886   0.944 -0.0028 -0.0741 -0.5823
   94PJ2     OA 1447   8.754   7.841   1.079 -0.4371 -0.3090 -0.6454
   94PJ2      P 1448   8.620   7.766   1.127 -0.2379 -0.3644 -0.1658
   94PJ2     OB 1449   8.496   7.808   1.058  0.0453 -0.0008 -0.4596
   94PJ2     HB 1450   8.427   7.770   1.120  0.0438  2.9089  1.5069
   94PJ2     OG 1451   8.661   7.624   1.111  0.8113 -0.1287  0.3570
   94PJ2     HG 1452   8.753   7.603   1.143  1.5980  1.8057 -0.5055
   94PJ2     OD 1453   8.601   7.824   1.276 -0.4718 -0.1924 -0.2615
   95POX     CD 1454   8.516   7.937   1.297 -0.0000  0.1066  0.0518
   95POX     CE 1455   8.503   7.984   1.442  0.1063  0.4464 -0.0478
   95POX     OE 1456   8.621   8.052   1.485  0.1189  0.2993  0.1525
   95POX    C1A 1457   8.610   8.185   1.493  0.5152  0.3770 -0.5557
   95POX    O1A 1458   8.516   8.246   1.443 -0.1229 -0.3296 -0.2408
   95POX    C1B 1459   8.733   8.249   1.544  0.4754 -0.0103  0.0340
   95POX    C1C 1460   8.749   8.247   1.697 -0.1168  0.0662  0.0986
   95POX    C1D 1461   8.652   8.330   1.782 -0.1429  0.0080  0.1265
   95POX    C1E 1462   8.685   8.304   1.929  0.1823  0.2639  0.1003
   95POX    C1F 1463   8.595   8.394   2.014  0.0134  0.2911 -0.1062
   95POX    C1G 1464   8.641   8.369   2.158  0.1283 -0.3247 -0.2465
   95POX    C1H 1465   8.616   8.226   2.207 -0.1185 -0.1611  0.1049
   95POX    C1I 1466   8.624   8.229   2.360 -0.2717 -0.1973  0.1144
   95POX    C1J 1467   8.573   8.135   2.440 -0.0778 -0.3435  0.0669
   95POX    C1K 1468   8.495   8.018   2.379 -0.3109 -0.2871  0.2546
   95POX    C1L 1469   8.460   7.922   2.493  0.1524 -0.5288  0.1977
   95POX    C1M 1470   8.417   7.778   2.463 -0.3070 -0.3133 -0.1904
   95POX    C1N 1471   8.412   7.696   2.592 -0.1471 -0.4398 -0.2643
   95POX    C1O 1472   8.303   7.589   2.601  0.0196 -0.5776  0.1054
   95POX    C1P 1473   8.159   7.640   2.602  0.2559  0.0972 -0.3052
   95POX    C1Q 1474   8.061   7.523   2.609 -0.0698  0.3662 -0.3161
   95POX    C1R 1475   8.079   7.434   2.733  0.3062  0.4958 -0.2764
   95POX     CZ 1476   8.476   7.866   1.536  0.2420  0.5058  0.0649
   95POX     OZ 1477   8.420   7.891   1.665 -0.0568 -0.2408  0.0816
   95POX    C2A 1478   8.297   7.843   1.681  0.0229 -0.4395  0.1082
   95POX    O2A 1479   8.239   7.772   1.599 -0.1096 -0.1795 -0.0263
   95POX    C2B 1480   8.233   7.879   1.810 -0.1637 -0.1320 -0.0668
   95POX    C2C 1481   8.176   8.021   1.811  0.1919  0.0089  0.4736
   95POX    C2D 1482   8.236   8.098   1.928  0.6068 -0.4623  0.5730
   95POX    C2E 1483   8.161   8.064   2.057 -0.2698  0.2515  0.2585
   95POX    C2F 1484   8.178   8.172   2.164 -0.0849  0.0745  0.4093
   95POX    C2G 1485   8.114   8.114   2.290  0.1967  0.0692  0.5486
   95POX    C2H 1486   8.105   8.228   2.391  0.4294  0.1758  0.4483
   95POX    C2I 1487   8.056   8.162   2.519 -0.5683  0.0187 -0.0101
   95POX    C2J 1488   7.920   8.093   2.502 -0.4988 -0.0124 -0.4374
   95POX    C2K 1489   7.851   8.033   2.625  0.4849 -0.2839 -0.0064
   95POX    C2L 1490   7.757   7.919   2.583  0.2402 -0.1177  0.0930
   95POX    C2M 1491   7.679   7.856   2.698 -0.3041  0.1922 -0.0982
   95POX    C2N 1492   7.769   7.763   2.780  0.0649  0.5175 -0.1302
   95POX    C2O 1493   7.690   7.695   2.892  0.0411 -0.1915 -0.5693
   95POX    C2P 1494   7.760   7.567   2.937 -0.6758 -0.2812  0.3214
   96CHL    CN1 1495   2.922   5.097   1.365 -0.2382  0.2260 -0.0589
   96CHL    CN2 1496   2.994   5.180   1.146 -0.4115  0.3051 -0.0436
   96CHL    CN3 1497   3.136   5.066   1.273  0.0992  0.0711  0.2201
   96CHL    NTM 1498   3.028   5.164   1.288 -0.1086 -0.0941 -0.1609
   96CHL     CB 1499   3.077   5.283   1.359  0.2356  0.0500 -0.6348
   97PJ2     CA 1500   3.148   5.271   1.494  0.1059  0.2404 -0.5476
   97PJ2     OA 1501   3.073   5.197   1.590  0.3728  0.0692 -0.4708
   97PJ2      P 1502   3.173   5.123   1.694 -0.3479  0.2222  0.3424
   97PJ2     OB 1503   3.104   4.997   1.728  0.1780 -0.0308  0.4719
   97PJ2     HB 1504   3.156   4.945   1.796  1.0816  0.0640 -0.1307
   97PJ2     OG 1505   3.308   5.115   1.636 -0.4258 -0.4114  0.2402
   97PJ2     HG 1506   3.332   5.199   1.586  3.2687 -2.3613 -1.7123
   97PJ2     OD 1507   3.167   5.228   1.816  0.3551  0.0559  0.5185
   98POX     CD 1508   3.040   5.238   1.880  0.1594 -0.3930  0.2099
   98POX     CE 1509   3.059   5.345   1.988 -0.1605 -0.2241  0.0975
   98POX     OE 1510   2.938   5.358   2.064 -0.5777 -0.4882 -0.5099
   98POX    C1A 1511   2.921   5.282   2.172 -0.2362 -0.4950 -0.4579
   98POX    O1A 1512   3.012   5.213   2.217 -0.4267 -0.4288  0.0430
   98POX    C1B 1513   2.788   5.314   2.230  0.1411  0.3428 -0.0335
   98POX    C1C 1514   2.791   5.439   2.319  0.2872  0.6125 -0.4106
   98POX    C1D 1515   2.667   5.448   2.408  0.5629  0.2518  0.0170
   98POX    C1E 1516   2.637   5.578   2.483 -0.3744 -0.0495  0.1818
   98POX    C1F 1517   2.757   5.602   2.576 -0.1142 -0.3909 -0.0613
   98POX    C1G 1518   2.728   5.737   2.642  0.3261 -0.4450  0.2471
   98POX    C1H 1519   2.630   5.735   2.760  0.2783 -0.0722  0.2174
   98POX    C1I 1520   2.589   5.874   2.808 -0.3905 -0.1965  0.0193
   98POX    C1J 1521   2.656   5.929   2.909 -0.0975  0.4273 -0.5019
   98POX    C1K 1522   2.757   5.852   2.995 -0.4183  0.9679  0.3698
   98POX    C1L 1523   2.720   5.852   3.143 -0.1597  0.9788  0.4358
   98POX    C1M 1524   2.826   5.786   3.232 -0.5059 -0.5826 -0.2708
   98POX    C1N 1525   2.795   5.791   3.382  0.1119  0.1467 -0.1569
   98POX    C1O 1526   2.765   5.922   3.455  0.0579  0.1893 -0.2531
   98POX    C1P 1527   2.732   5.907   3.604 -0.1571  0.4843 -0.2702
   98POX    C1Q 1528   2.848   5.849   3.686  0.0124  1.8383  0.4711
   98POX    C1R 1529   2.795   5.800   3.821  0.3372 -0.0670 -0.0629
   98POX     CZ 1530   3.111   5.471   1.917  0.2128 -0.2329  0.3522
   98POX     OZ 1531   3.107   5.598   1.983  0.5116 -0.0156 -0.0432
   98POX    C2A 1532   3.176   5.626   2.093  0.3654 -0.0609  0.0612
   98POX    O2A 1533   3.260   5.549   2.139  0.9440  0.7684  0.4264
   98POX    C2B 1534   3.158   5.762   2.149  0.2601 -0.0202 -0.0708
   98POX    C2C 1535   3.099   5.762   2.290  0.1801  0.5545 -0.1010
   98POX    C2D 1536   3.106   5.903   2.349 -0.5096  0.5254  0.0601
   98POX    C2E 1537   3.064   5.900   2.496  0.2824 -0.4927  0.2766
   98POX    C2F 1538   3.169   5.827   2.579  0.2128 -0.5295  0.3332
   98POX    C2G 1539   3.130   5.843   2.726 -0.2768 -0.6929  0.2223
   98POX    C2H 1540   3.220   5.749   2.806  0.0903 -0.0560  0.5640
   98POX    C2I 1541   3.180   5.746   2.954  0.3083 -0.1728  0.6207
   98POX    C2J 1542   3.293   5.712   3.051  0.6229 -0.2911  0.2149
   98POX    C2K 1543   3.243   5.662   3.187  0.6572 -0.2389  0.2464
   98POX    C2L 1544   3.148   5.543   3.177  0.7277 -0.2620 -0.1866
   98POX    C2M 1545   3.160   5.464   3.308 -0.7096 -0.1204  0.0535
   98POX    C2N 1546   3.084   5.332   3.297 -0.1883 -0.3671 -0.7309
   98POX    C2O 1547   2.932   5.350   3.303 -0.0902  0.4065 -0.3248
   98POX    C2P 1548   2.875   5.214   3.260  0.4223  0.0620  0.0843
   99CHL    CN1 1549   2.643   3.692   1.272  0.1850 -0.1145 -0.8745
   99CHL    CN2 1550   2.670   3.847   1.086 -0.0171 -0.1166 -0.6973
   99CHL    CN3 1551   2.802   3.640   1.106  0.5469 -0.3589 -0.2066
   99CHL    NTM 1552   2.737   3.752   1.176  0.1964 -0.1363 -0.8767
   99CHL     CB 1553   2.837   3.835   1.244 -0.1244 -0.4487 -0.0159
  100PJ2     CA 1554   2.906   3.795   1.375 -0.2800 -0.7359 -0.0191
  100PJ2     OA 1555   2.976   3.670   1.371  0.6500 -0.2291 -0.0117
  100PJ2      P 1556   3.033   3.641   1.519  0.1849  0.0490  0.2258
  100PJ2     OB 1557   3.147   3.548   1.505  0.2835  0.1171  0.5699
  100PJ2     HB 1558   3.157   3.533   1.406 -1.8903 -1.5963  0.5439
  100PJ2     OG 1559   3.055   3.757   1.608  0.1950 -0.2465  0.6070
  100PJ2     HG 1560   3.029   3.849   1.578 -0.6069  0.6997  3.7784
  100PJ2     OD 1561   2.902   3.559   1.565  0.1831  0.2665  0.6129
  101POX     CD 1562   2.840   3.595   1.688 -0.3579 -0.3439  0.5245
  101POX     CE 1563   2.719   3.518   1.740 -0.6232  0.1163  0.5943
  101POX     OE 1564   2.666   3.587   1.854 -0.1611 -0.2227  1.0178
  101POX    C1A 1565   2.557   3.664   1.849 -0.1245 -0.2377 -0.4631
  101POX    O1A 1566   2.488   3.675   1.748 -0.2545  0.1744 -0.3301
  101POX    C1B 1567   2.523   3.722   1.981 -0.1503 -0.2564 -0.4620
  101POX    C1C 1568   2.381   3.777   2.004 -0.1091 -0.3329 -0.0256
  101POX    C1D 1569   2.349   3.819   2.148 -0.5879 -0.2796 -0.1468
  101POX    C1E 1570   2.379   3.704   2.244  0.1987 -0.0834 -0.1467
  101POX    C1F 1571   2.349   3.750   2.387 -0.3009 -0.2470 -0.1969
  101POX    C1G 1572   2.321   3.627   2.474  1.0021 -0.5867 -0.2340
  101POX    C1H 1573   2.335   3.673   2.619 -0.7944 -0.3721 -0.1048
  101POX    C1I 1574   2.229   3.770   2.673 -0.0183  0.4345  0.0056
  101POX    C1J 1575   2.144   3.758   2.775 -0.5310  0.4010 -0.4204
  101POX    C1K 1576   2.121   3.642   2.871  0.3269  0.5282 -0.0547
  101POX    C1L 1577   2.024   3.687   2.981  0.0219  0.4335 -0.2825
  101POX    C1M 1578   1.974   3.563   3.055  0.5194  0.6897  0.5041
  101POX    C1N 1579   1.872   3.607   3.160 -0.4752  0.1398 -0.2123
  101POX    C1O 1580   1.820   3.482   3.231 -0.4442  0.0293 -0.3838
  101POX    C1P 1581   1.767   3.535   3.364 -0.0786  0.1790 -0.2947
  101POX    C1Q 1582   1.686   3.423   3.430  0.0008  0.5020  0.3547
  101POX    C1R 1583   1.764   3.300   3.480 -0.7825 -0.1071  0.0959
  101POX     CZ 1584   2.751   3.370   1.762 -0.4780  0.1304  0.4748
  101POX     OZ 1585   2.843   3.331   1.864 -0.0262  0.0967  0.0575
  101POX    C2A 1586   2.887   3.206   1.866 -0.1434  0.0614  0.5092
  101POX    O2A 1587   2.884   3.137   1.764 -0.5797  0.2120  0.4204
  101POX    C2B 1588   2.951   3.172   1.996  0.4652 -0.3874  0.0994
  101POX    C2C 1589   2.891   3.048   2.063  0.2223 -0.1877  0.2515
  101POX    C2D 1590   2.910   3.043   2.215 -0.1046  0.5997  0.3226
  101POX    C2E 1591   3.057   3.029   2.254 -0.1987 -0.5134  0.3083
  101POX    C2F 1592   3.087   3.029   2.404 -0.1804 -0.1611  0.3058
  101POX    C2G 1593   3.230   2.979   2.430 -0.3545 -0.2056  1.2062
  101POX    C2H 1594   3.245   2.828   2.415 -0.1610 -0.0984  0.2468
  101POX    C2I 1595   3.390   2.783   2.396 -0.0018  0.4589  0.1366
  101POX    C2J 1596   3.488   2.816   2.509  0.5375  0.5913 -0.3605
  101POX    C2K 1597   3.628   2.760   2.486  0.3212 -0.1387  0.0485
  101POX    C2L 1598   3.704   2.790   2.616  0.1502  0.2395  0.0621
  101POX    C2M 1599   3.849   2.752   2.585 -0.1398 -0.0179 -1.0378
  101POX    C2N 1600   3.866   2.600   2.595  0.0152  0.0507 -0.2024
  101POX    C2O 1601   3.959   2.539   2.490 -0.1077  0.0791 -0.3262
  101POX    C2P 1602   4.009   2.401   2.531 -0.4075 -0.1044 -0.5619
  102CHL    CN1 1603   7.724   2.008   1.487  0.3877  0.0289 -0.0176
  102CHL    CN2 1604   7.729   1.828   1.342 -0.7079  0.3726 -0.0328
  102CHL    CN3 1605   7.914   1.873   1.468  0.0293  0.1377 -0.2874
  102CHL    NTM 1606   7.810   1.941   1.389 -0.0057  0.0091 -0.3530
  102CHL     CB 1607   7.863   2.021   1.279  0.8327 -0.4528 -0.2993
  103PJ2     CA 1608   7.964   2.134   1.300  0.0750  0.1525  0.1351
  103PJ2     OA 1609   7.939   2.234   1.400 -0.0936  0.2349  0.0131
  103PJ2      P 1610   8.061   2.334   1.433  0.0090  0.1737 -0.1713
  103PJ2     OB 1611   8.123   2.337   1.299 -0.0935  0.2411 -0.2179
  103PJ2     HB 1612   8.098   2.256   1.246  1.4039 -1.1692  1.1182
  103PJ2     OG 1613   7.981   2.451   1.479  0.1396  0.1996 -0.0093
  103PJ2     HG 1614   7.885   2.425   1.480  0.2127 -0.0831 -0.2463
  103PJ2     OD 1615   8.142   2.252   1.546 -0.4773 -0.3144 -0.1724
  104POX     CD 1616   8.095   2.267   1.680  0.1450 -0.3905  0.0592
  104POX     CE 1617   8.035   2.142   1.744 -0.3898 -0.3151 -0.2801
  104POX     OE 1618   7.981   2.166   1.874 -0.1873  0.2971 -0.3078
  104POX    C1A 1619   7.852   2.137   1.890 -0.0637  0.1694  0.5017
  104POX    O1A 1620   7.797   2.063   1.809  0.4467  0.0894  0.2207
  104POX    C1B 1621   7.800   2.188   2.019 -0.6470 -0.5574  0.5562
  104POX    C1C 1622   7.748   2.076   2.110 -0.8434 -0.6285  0.3577
  104POX    C1D 1623   7.703   2.120   2.250  0.3481 -0.0526  0.5741
  104POX    C1E 1624   7.662   1.988   2.315  0.1699 -0.4519 -0.3293
  104POX    C1F 1625   7.617   2.028   2.455  0.3365 -0.2614 -0.3300
  104POX    C1G 1626   7.574   1.902   2.530 -0.2464 -0.0345 -0.2779
  104POX    C1H 1627   7.682   1.794   2.545 -0.1456  0.1294  0.1946
  104POX    C1I 1628   7.636   1.670   2.622 -0.5118  0.1124 -0.0501
  104POX    C1J 1629   7.614   1.646   2.751 -0.7143  0.0053 -0.1032
  104POX    C1K 1630   7.629   1.748   2.864  0.2294 -0.1466 -0.0795
  104POX    C1L 1631   7.662   1.696   3.004  0.4361  0.0360 -0.0597
  104POX    C1M 1632   7.585   1.767   3.116  0.2013 -0.2292 -0.0549
  104POX    C1N 1633   7.628   1.702   3.247 -0.1048 -0.0299  0.1451
  104POX    C1O 1634   7.542   1.769   3.354  0.2337  0.1586  0.3009
  104POX    C1P 1635   7.390   1.779   3.339  0.2111  0.0395  0.4550
  104POX    C1Q 1636   7.329   1.863   3.452  0.3415  0.6487  0.0743
  104POX    C1R 1637   7.178   1.848   3.432  0.3804 -0.4705  0.5259
  104POX     CZ 1638   8.147   2.039   1.735 -0.0596 -0.0048  0.2162
  104POX     OZ 1639   8.105   1.903   1.752 -0.1077 -0.0906 -0.5697
  104POX    C2A 1640   8.198   1.810   1.735  0.1251  0.1560 -0.6469
  104POX    O2A 1641   8.295   1.835   1.664  0.2457  0.2366 -0.4546
  104POX    C2B 1642   8.163   1.678   1.792  0.4709  0.3266 -0.0222
  104POX    C2C 1643   8.285   1.591   1.822  0.0671 -0.1601  0.2164
  104POX    C2D 1644   8.263   1.440   1.833 -0.1141 -0.1428  0.1019
  104POX    C2E 1645   8.165   1.400   1.943 -0.0174 -0.1630  0.1815
  104POX    C2F 1646   8.240   1.407   2.076 -0.1143 -0.3678  0.2479
  104POX    C2G 1647   8.142   1.436   2.190  0.2163  0.5444  0.3136
  104POX    C2H 1648   8.067   1.569   2.181 -0.3444  0.1767 -0.5485
  104POX    C2I 1649   7.947   1.571   2.276 -0.3361 -0.0064 -0.5332
  104POX    C2J 1650   7.832   1.475   2.243 -0.3709 -0.2568  0.2936
  104POX    C2K 1651   7.749   1.503   2.118 -0.0955 -0.4512  0.0655
  104POX    C2L 1652   7.626   1.585   2.157  0.2259 -0.0396  0.2209
  104POX    C2M 1653   7.528   1.612   2.043  0.3965  0.2903  0.1505
  104POX    C2N 1654   7.402   1.678   2.100 -0.3457 -0.9965  0.0301
  104POX    C2O 1655   7.278   1.688   2.010 -0.2717  0.8813  0.1094
  104POX    C2P 1656   7.205   1.558   1.978  0.1010  0.7444 -0.1859
  105CHL    CN1 1657   7.734   4.853   1.097  0.3699  0.4101 -0.5816
  105CHL    CN2 1658   7.591   4.987   1.220 -0.0279  0.0485  0.1636
  105CHL    CN3 1659   7.621   5.029   0.986  0.3809  0.0972 -0.6749
  105CHL    NTM 1660   7.690   4.992   1.111 -0.4405  0.1191 -0.2100
  105CHL     CB 1661   7.790   5.091   1.151 -0.3554 -0.0499 -0.0034
  106PJ2     CA 1662   7.764   5.241   1.169 -0.1209  0.0247 -0.2713
  106PJ2     OA 1663   7.716   5.317   1.058 -0.4197 -0.2802 -0.3558
  106PJ2      P 1664   7.732   5.476   1.081 -0.0812 -0.3236 -0.2755
  106PJ2     OB 1665   7.834   5.503   1.185  0.0566 -0.2288 -0.4356
  106PJ2     HB 1666   7.839   5.416   1.233 -0.1562 -0.0975 -0.1757
  106PJ2     OG 1667   7.765   5.534   0.949 -0.5290  0.3423 -0.1021
  106PJ2     HG 1668   7.781   5.631   0.962 -0.0478  0.4297 -1.2321
  106PJ2     OD 1669   7.585   5.506   1.140  0.2018  0.2756  0.1310
  107POX     CD 1670   7.581   5.601   1.247 -0.4990 -0.0013  0.3592
  107POX     CE 1671   7.441   5.640   1.293 -0.6714 -0.0762 -0.0989
  107POX     OE 1672   7.437   5.736   1.399 -0.0617 -0.2346  0.0670
  107POX    C1A 1673   7.322   5.800   1.411 -0.1802 -0.4967  0.3616
  107POX    O1A 1674   7.215   5.772   1.356  0.2470 -0.8158 -0.3118
  107POX    C1B 1675   7.332   5.912   1.508 -0.1757  0.1175 -0.3354
  107POX    C1C 1676   7.279   5.860   1.642  0.5694 -0.1898 -0.1498
  107POX    C1D 1677   7.288   5.976   1.742 -0.2797 -0.2330 -0.0115
  107POX    C1E 1678   7.245   5.932   1.882  0.3766 -0.4082  0.1402
  107POX    C1F 1679   7.214   6.059   1.961 -0.3448 -0.5095  0.0313
  107POX    C1G 1680   7.198   6.011   2.105 -0.7812 -0.2009  0.0862
  107POX    C1H 1681   7.156   6.126   2.196  0.7174  0.1476  0.3463
  107POX    C1I 1682   7.077   6.061   2.310  0.0951  0.1204 -0.0970
  107POX    C1J 1683   7.085   6.091   2.439 -0.7880  0.0436 -0.0196
  107POX    C1K 1684   7.180   6.204   2.481 -0.9867  0.4105 -0.5518
  107POX    C1L 1685   7.175   6.222   2.633  0.6030 -0.1995 -0.4108
  107POX    C1M 1686   7.280   6.326   2.674  0.5593 -0.3691  0.1272
  107POX    C1N 1687   7.277   6.354   2.825 -0.2878  0.0050  0.0484
  107POX    C1O 1688   7.394   6.451   2.846 -0.2978 -0.1324  0.7744
  107POX    C1P 1689   7.534   6.391   2.857  0.0271  0.3189 -0.6889
  107POX    C1Q 1690   7.627   6.512   2.847 -0.4675  0.7699  0.0783
  107POX    C1R 1691   7.775   6.478   2.869 -0.7966 -0.4745  0.4555
  107POX     CZ 1692   7.368   5.510   1.327 -0.7392  0.0123  0.0989
  107POX     OZ 1693   7.397   5.420   1.434 -0.0928 -0.0960 -0.1634
  107POX    C2A 1694   7.393   5.289   1.413  0.0902 -0.0876 -0.2510
  107POX    O2A 1695   7.334   5.241   1.316 -0.1195  0.2259 -0.2793
  107POX    C2B 1696   7.439   5.219   1.534 -0.1034  0.5944  0.2213
  107POX    C2C 1697   7.317   5.193   1.623 -0.1267 -0.0339  0.0078
  107POX    C2D 1698   7.367   5.122   1.749  0.3785  0.0243 -0.1546
  107POX    C2E 1699   7.251   5.109   1.848  0.2942 -0.1842 -0.2794
  107POX    C2F 1700   7.303   5.059   1.984 -0.0595  0.2956  0.0367
  107POX    C2G 1701   7.203   5.087   2.096  0.2397  0.4280  0.2712
  107POX    C2H 1702   7.254   5.039   2.232  0.1041 -0.1171  0.1314
  107POX    C2I 1703   7.186   5.104   2.352 -0.1159 -0.4416  0.1854
  107POX    C2J 1704   7.253   5.072   2.486  0.4864 -0.6211 -0.1542
  107POX    C2K 1705   7.183   5.138   2.605  0.3050 -0.5735 -0.2871
  107POX    C2L 1706   7.255   5.079   2.727 -0.0616  0.1398  0.2811
  107POX    C2M 1707   7.223   5.173   2.844  0.0290  0.0018  0.4173
  107POX    C2N 1708   7.326   5.171   2.957  0.0085  0.0038  0.4363
  107POX    C2O 1709   7.451   5.253   2.921 -0.2546  0.0306 -0.4532
  107POX    C2P 1710   7.424   5.403   2.932  0.2006  0.1040 -0.3324
  108CHL    CN1 1711   1.430   3.604   0.829 -0.0952  0.0070  0.6940
  108CHL    CN2 1712   1.497   3.676   1.045  0.1618  0.3766 -0.1846
  108CHL    CN3 1713   1.667   3.649   0.897  0.3887 -0.0672  0.2985
  108CHL    NTM 1714   1.535   3.592   0.931  0.3698 -0.0760  0.2108
  108CHL     CB 1715   1.538   3.449   0.963 -0.0723 -0.0261  0.4833
  109PJ2     CA 1716   1.615   3.409   1.089  0.7968  0.4432  0.1122
  109PJ2     OA 1717   1.756   3.432   1.100  0.7883  0.5531 -0.0030
  109PJ2      P 1718   1.842   3.301   1.136 -0.2768 -0.2652 -0.3568
  109PJ2     OB 1719   1.779   3.184   1.071  0.4925 -0.8997  0.0239
  109PJ2     HB 1720   1.692   3.178   1.120  1.6871  0.4403  2.5330
  109PJ2     OG 1721   1.980   3.346   1.105 -0.3762  0.2891 -0.0090
  109PJ2     HG 1722   2.042   3.274   1.074  0.6149 -0.1632  2.6925
  109PJ2     OD 1723   1.827   3.305   1.296  0.2757  0.3261 -0.3145
  110POX     CD 1724   1.856   3.427   1.365  0.2112  0.0482  0.2149
  110POX     CE 1725   1.834   3.409   1.515 -0.3132 -0.0776  0.1239
  110POX     OE 1726   1.933   3.333   1.585  0.2432  0.0053 -0.5653
  110POX    C1A 1727   2.015   3.400   1.666 -0.0394 -0.0392 -0.2387
  110POX    O1A 1728   2.071   3.507   1.641  0.4893 -0.1963  0.2588
  110POX    C1B 1729   2.048   3.324   1.788 -0.3275  0.3538  0.0843
  110POX    C1C 1730   1.948   3.352   1.901 -0.0990  0.0800  0.3591
  110POX    C1D 1731   2.021   3.418   2.018 -0.0115  0.1742  0.2515
  110POX    C1E 1732   1.924   3.435   2.134 -0.5239  0.2294 -0.1810
  110POX    C1F 1733   1.899   3.298   2.198  0.2901  0.0699 -0.1958
  110POX    C1G 1734   1.773   3.305   2.284  0.2603 -0.1786 -0.2198
  110POX    C1H 1735   1.739   3.170   2.348  0.3354  0.0187  0.2368
  110POX    C1I 1736   1.588   3.159   2.371  0.2338 -0.2892 -0.5383
  110POX    C1J 1737   1.535   3.175   2.492 -0.0642 -0.2168 -0.6781
  110POX    C1K 1738   1.605   3.197   2.626  0.2669  0.1658 -0.9149
  110POX    C1L 1739   1.607   3.349   2.644  0.1772  0.0733 -0.1017
  110POX    C1M 1740   1.675   3.394   2.773 -0.3220 -0.0797  0.2186
  110POX    C1N 1741   1.657   3.546   2.778  0.6412  0.0389  0.4415
  110POX    C1O 1742   1.512   3.583   2.810  0.3313 -0.1561 -0.6822
  110POX    C1P 1743   1.485   3.734   2.809  0.0560 -0.1962  0.2232
  110POX    C1Q 1744   1.569   3.794   2.922 -0.1389  0.1351  0.1941
  110POX    C1R 1745   1.532   3.941   2.944  0.1918  0.3067 -0.3666
  110POX     CZ 1746   1.690   3.362   1.539 -0.2494 -0.3305  0.0156
  110POX     OZ 1747   1.619   3.385   1.661 -0.1566  0.1302 -0.0144
  110POX    C2A 1748   1.502   3.323   1.672  0.2751 -0.6783  0.1211
  110POX    O2A 1749   1.450   3.255   1.584 -0.3114 -0.1467  0.0405
  110POX    C2B 1750   1.442   3.334   1.807 -0.2293  0.5169 -0.1763
  110POX    C2C 1751   1.441   3.190   1.861  0.4284  0.7056  0.3507
  110POX    C2D 1752   1.376   3.164   1.997 -0.4007 -0.3574 -0.2397
  110POX    C2E 1753   1.228   3.205   1.994 -0.3843 -0.2863 -0.0904
  110POX    C2F 1754   1.159   3.167   2.125 -0.0545  1.1117  0.5051
  110POX    C2G 1755   1.008   3.189   2.135 -0.2994 -0.2384 -0.0131
  110POX    C2H 1756   0.956   3.162   2.276 -0.0366  0.2013  0.1705
  110POX    C2I 1757   0.812   3.213   2.289 -0.2369 -0.2997 -0.0679
  110POX    C2J 1758   0.741   3.170   2.417  0.3335  0.5172  0.5275
  110POX    C2K 1759   0.598   3.220   2.436  0.1529  0.0933  0.2709
  110POX    C2L 1760   0.504   3.136   2.523 -0.0911 -0.5848 -0.6277
  110POX    C2M 1761   0.371   3.093   2.460 -0.3011 -0.1654 -0.4755
  110POX    C2N 1762   0.298   3.220   2.418 -0.3165 -0.0306 -0.0413
  110POX    C2O 1763   0.188   3.179   2.320 -0.5271 -0.1064  0.2250
  110POX    C2P 1764   0.087   3.293   2.336 -0.8152 -0.2957 -0.2027
  111CHL    CN1 1765   8.518   1.708   1.432 -0.5203  0.4341  0.3431
  111CHL    CN2 1766   8.705   1.618   1.312 -0.0606 -0.4008  0.5501
  111CHL    CN3 1767   8.654   1.850   1.324 -0.0972 -0.7059  0.4333
  111CHL    NTM 1768   8.595   1.716   1.308 -0.2646 -0.6319  0.4245
  111CHL     CB 1769   8.511   1.717   1.187  0.0217 -0.2546  0.2239
  112PJ2     CA 1770   8.411   1.606   1.155 -0.2491 -0.0303  0.2803
  112PJ2     OA 1771   8.487   1.485   1.149  0.3439  0.3470  0.0563
  112PJ2      P 1772   8.396   1.354   1.125  0.2803  0.4595 -0.3286
  112PJ2     OB 1773   8.289   1.401   1.035 -0.9623 -0.3683  0.6727
  112PJ2     HB 1774   8.201   1.357   1.051 -0.6386 -1.0137  0.7238
  112PJ2     OG 1775   8.493   1.250   1.083 -0.0291 -0.1713  0.4847
  112PJ2     HG 1776   8.453   1.191   1.013  1.7826 -0.5002 -0.3403
  112PJ2     OD 1777   8.339   1.304   1.267  0.5501  0.8289 -0.0898
  113POX     CD 1778   8.444   1.252   1.350  0.0680  0.2023  0.1340
  113POX     CE 1779   8.389   1.252   1.493  0.0254  0.5331  0.1188
  113POX     OE 1780   8.498   1.212   1.577 -0.1063 -0.1660 -0.0344
  113POX    C1A 1781   8.589   1.301   1.615 -0.0182 -0.0752 -0.4527
  113POX    O1A 1782   8.579   1.418   1.577 -0.2157 -0.0716 -0.3883
  113POX    C1B 1783   8.699   1.257   1.705 -0.5161  0.3943  0.4033
  113POX    C1C 1784   8.683   1.165   1.826  0.2357 -0.3128 -0.0182
  113POX    C1D 1785   8.619   1.225   1.952 -0.1045  0.0913 -0.3767
  113POX    C1E 1786   8.604   1.111   2.054 -0.4448 -0.1967 -0.7460
  113POX    C1F 1787   8.511   1.155   2.167  0.4688  0.1912 -0.1303
  113POX    C1G 1788   8.493   1.045   2.272 -0.7205  0.3170 -0.1804
  113POX    C1H 1789   8.409   1.098   2.388  0.0179  0.5377  0.2609
  113POX    C1I 1790   8.321   0.983   2.437 -0.0946  0.7379  0.5318
  113POX    C1J 1791   8.286   0.960   2.563 -0.1776 -0.5481  0.2962
  113POX    C1K 1792   8.339   1.047   2.678  0.3214 -0.1793 -0.2062
  113POX    C1L 1793   8.340   0.962   2.805  0.4028 -0.0790 -0.1399
  113POX    C1M 1794   8.414   1.038   2.915 -0.0594 -0.1477  0.2248
  113POX    C1N 1795   8.430   0.956   3.043 -0.0517 -0.2980  0.1283
  113POX    C1O 1796   8.491   1.022   3.167  0.1586 -0.5301  0.1512
  113POX    C1P 1797   8.389   1.112   3.238  0.4993 -0.1069  0.1061
  113POX    C1Q 1798   8.259   1.045   3.281  0.4544  0.0908  0.2772
  113POX    C1R 1799   8.167   1.146   3.350 -0.2781  0.0129 -0.5791
  113POX     CZ 1800   8.269   1.158   1.500  0.2154  0.2981  0.2784
  113POX     OZ 1801   8.180   1.179   1.609  0.3658  0.1144  0.4368
  113POX    C2A 1802   8.068   1.106   1.609  0.4938 -0.0812  0.4397
  113POX    O2A 1803   8.064   0.994   1.559 -0.4545  0.0275  0.2557
  113POX    C2B 1804   7.964   1.155   1.702 -0.6678 -0.0660 -0.8335
  113POX    C2C 1805   7.977   1.074   1.831 -0.7220  0.5788 -0.4229
  113POX    C2D 1806   7.848   1.017   1.891 -0.2947 -0.2225 -0.2598
  113POX    C2E 1807   7.875   0.914   2.001 -0.0617  0.1040 -0.0094
  113POX    C2F 1808   7.896   0.988   2.134 -0.5547  0.0823  0.0824
  113POX    C2G 1809   7.905   0.882   2.244 -0.6948  0.1994  0.2059
  113POX    C2H 1810   7.919   0.960   2.375 -0.4057  0.2306  0.1552
  113POX    C2I 1811   7.891   0.860   2.487 -0.6272  0.0236 -0.0834
  113POX    C2J 1812   7.872   0.928   2.623  0.2538 -0.2732  0.1977
  113POX    C2K 1813   7.848   0.820   2.728  0.9419  0.0155  0.6615
  113POX    C2L 1814   7.800   0.860   2.868  0.2796  0.2734  0.3629
  113POX    C2M 1815   7.859   0.748   2.953 -0.2466 -0.0701  0.2802
  113POX    C2N 1816   7.829   0.770   3.101 -0.8339 -0.0142  0.1542
  113POX    C2O 1817   7.900   0.884   3.173 -0.7710  0.2594 -0.3377
  113POX    C2P 1818   7.823   0.908   3.304  0.2635 -0.3773  0.4047
  114CHL    CN1 1819   2.896   2.361   1.287  0.2588  0.0820 -0.1348
  114CHL    CN2 1820   2.946   2.133   1.251  0.0153  0.1567 -0.5724
  114CHL    CN3 1821   2.997   2.231   1.463  0.1922  0.4936 -0.5133
  114CHL    NTM 1822   2.900   2.229   1.352  0.0361 -0.0427 -0.3714
  114CHL     CB 1823   2.771   2.180   1.404 -0.0502  0.3137 -0.2471
  115PJ2     CA 1824   2.685   2.269   1.494 -0.9159 -0.5018 -0.2599
  115PJ2     OA 1825   2.627   2.385   1.433  0.5878  0.2775 -0.2552
  115PJ2      P 1826   2.610   2.513   1.528 -0.0146 -0.0285  0.0544
  115PJ2     OB 1827   2.716   2.505   1.632  0.2477  0.4930 -0.1686
  115PJ2     HB 1828   2.704   2.581   1.696  0.9147 -0.4520  1.1382
  115PJ2     OG 1829   2.623   2.618   1.425  0.2507 -0.7954 -0.7104
  115PJ2     HG 1830   2.588   2.711   1.442  1.0057 -0.5547 -0.4249
  115PJ2     OD 1831   2.465   2.494   1.595 -0.1949  0.0155 -0.3232
  116POX     CD 1832   2.351   2.509   1.509 -0.5840 -0.3111  0.1294
  116POX     CE 1833   2.212   2.531   1.569 -0.6752 -0.1982 -0.1222
  116POX     OE 1834   2.211   2.642   1.659  0.4684  0.0043 -0.3405
  116POX    C1A 1835   2.217   2.767   1.614  0.1394  0.0295 -0.3186
  116POX    O1A 1836   2.201   2.780   1.493 -0.3802 -0.1921 -0.2748
  116POX    C1B 1837   2.213   2.868   1.722 -0.2423 -0.5775  0.2422
  116POX    C1C 1838   2.313   2.983   1.704 -0.2146 -0.6397 -0.0056
  116POX    C1D 1839   2.308   3.051   1.841 -0.2375  0.2972 -0.4629
  116POX    C1E 1840   2.415   3.160   1.851 -0.1780  0.2333 -0.3932
  116POX    C1F 1841   2.402   3.237   1.983 -0.1590  0.5032 -0.5493
  116POX    C1G 1842   2.533   3.258   2.059 -0.4530  0.2059  0.0400
  116POX    C1H 1843   2.517   3.316   2.200  0.2726  0.0638  0.1849
  116POX    C1I 1844   2.649   3.316   2.276  0.3302 -0.6606  0.0936
  116POX    C1J 1845   2.651   3.306   2.409  0.3825 -0.0942  0.1384
  116POX    C1K 1846   2.520   3.307   2.486  0.2446 -0.1099 -0.0953
  116POX    C1L 1847   2.550   3.242   2.621  0.3397  0.0659 -0.0314
  116POX    C1M 1848   2.421   3.199   2.693  0.2221  0.7683  0.1859
  116POX    C1N 1849   2.435   3.124   2.825 -0.3219  0.3707  0.0179
  116POX    C1O 1850   2.297   3.091   2.883  0.1031 -0.4993  0.5610
  116POX    C1P 1851   2.203   3.208   2.914  0.0645 -0.2378 -0.5163
  116POX    C1Q 1852   2.072   3.172   2.984  0.0952  0.1376 -0.2611
  116POX    C1R 1853   2.083   3.134   3.132  0.0841  0.1348 -0.2609
  116POX     CZ 1854   2.164   2.399   1.630 -0.0170 -0.1610  0.4890
  116POX     OZ 1855   2.022   2.382   1.631 -0.0675  0.2339  0.1164
  116POX    C2A 1856   1.982   2.260   1.664  0.0421  0.2931  0.4705
  116POX    O2A 1857   2.064   2.172   1.687 -0.2657  0.0433  0.6295
  116POX    C2B 1858   1.834   2.249   1.666  0.0656 -0.0329  0.5226
  116POX    C2C 1859   1.748   2.288   1.786 -0.7552 -0.0455 -0.0523
  116POX    C2D 1860   1.780   2.221   1.920 -0.2128  0.0126 -0.1489
  116POX    C2E 1861   1.705   2.268   2.045  0.2802  0.3983  0.0038
  116POX    C2F 1862   1.759   2.399   2.102 -0.1295  0.3093  0.6066
  116POX    C2G 1863   1.735   2.404   2.253 -0.0975 -0.3823  0.6369
  116POX    C2H 1864   1.737   2.545   2.314 -0.6386 -0.0361 -0.1253
  116POX    C2I 1865   1.693   2.533   2.460 -0.2440 -0.0145 -0.0027
  116POX    C2J 1866   1.653   2.671   2.512 -0.0234 -0.0335  0.2191
  116POX    C2K 1867   1.585   2.650   2.648  0.3442 -0.1757  0.3818
  116POX    C2L 1868   1.604   2.779   2.728  0.1430  0.1493 -0.0914
  116POX    C2M 1869   1.553   2.760   2.871  0.4731  0.4439  0.0668
  116POX    C2N 1870   1.400   2.767   2.876  0.4602  0.3435 -0.1794
  116POX    C2O 1871   1.356   2.725   3.016  0.3639  0.3517 -0.2069
  116POX    C2P 1872   1.354   2.577   3.053  0.0012  0.5194  0.4645
  117CHL    CN1 1873   2.860   7.594   1.669 -0.2430 -0.3844  0.5954
  117CHL    CN2 1874   2.796   7.360   1.686 -0.6577  0.0336 -0.0977
  117CHL    CN3 1875   2.652   7.520   1.781 -0.2029  0.3158 -0.1685
  117CHL    NTM 1876   2.748   7.498   1.672 -0.6181  0.0111 -0.4725
  117CHL     CB 1877   2.680   7.498   1.541 -0.6502 -0.3880 -0.4543
  118PJ2     CA 1878   2.638   7.623   1.465 -0.0612  0.1720  0.1351
  118PJ2     OA 1879   2.568   7.721   1.543 -0.3175 -0.1234  0.2766
  118PJ2      P 1880   2.422   7.761   1.490 -0.3394 -0.1719  0.3009
  118PJ2     OB 1881   2.374   7.887   1.550  0.0060  0.4413 -0.6955
  118PJ2     HB 1882   2.363   7.877   1.649 -0.7660  0.4198 -0.7808
  118PJ2     OG 1883   2.443   7.750   1.344 -0.0975 -0.1908  0.3379
  118PJ2     HG 1884   2.541   7.752   1.323 -0.3078  1.8444 -0.6871
  118PJ2     OD 1885   2.317   7.647   1.536 -0.1435 -0.3109  0.4034
  119POX     CD 1886   2.290   7.672   1.674  0.0028 -0.2193  0.4166
  119POX     CE 1887   2.193   7.577   1.745 -0.0107  0.0802  0.8032
  119POX     OE 1888   2.178   7.613   1.883  0.3657 -0.0141  0.8698
  119POX    C1A 1889   2.054   7.623   1.930  0.0692  0.0226  0.1052
  119POX    O1A 1890   1.954   7.624   1.859  0.1300 -0.6952 -0.0027
  119POX    C1B 1891   2.060   7.640   2.077  0.1100  0.1277  0.0911
  119POX    C1C 1892   2.118   7.518   2.147  0.6276  0.5008  0.3158
  119POX    C1D 1893   2.119   7.512   2.300 -0.2962 -0.3781  0.2958
  119POX    C1E 1894   2.238   7.595   2.348 -0.3462 -0.0296 -0.1746
  119POX    C1F 1895   2.265   7.590   2.499 -0.4333 -0.2824 -0.1667
  119POX    C1G 1896   2.138   7.620   2.579 -0.2636  0.6158 -0.2239
  119POX    C1H 1897   2.174   7.684   2.714 -0.5759  0.2035  0.0561
  119POX    C1I 1898   2.056   7.693   2.811 -0.5010  0.6904  0.1028
  119POX    C1J 1899   2.061   7.656   2.939  0.9359  0.9219  0.1254
  119POX    C1K 1900   2.191   7.612   3.007  0.7393  0.4325  0.1841
  119POX    C1L 1901   2.187   7.536   3.140  0.0839  0.5650  0.2429
  119POX    C1M 1902   2.115   7.616   3.249 -0.6728  0.0579  0.1232
  119POX    C1N 1903   1.988   7.554   3.308 -0.5365 -0.2316  0.1169
  119POX    C1O 1904   1.940   7.625   3.435  0.3080  0.1159  0.2473
  119POX    C1P 1905   1.816   7.557   3.494  0.3768 -0.0080  0.2490
  119POX    C1Q 1906   1.792   7.624   3.630  0.6860  0.0693  0.2676
  119POX    C1R 1907   1.649   7.606   3.682  0.4871  0.3364 -0.1843
  119POX     CZ 1908   2.234   7.432   1.717  0.2119  0.1816  0.5947
  119POX     OZ 1909   2.198   7.332   1.814 -0.3013  0.1499  0.3773
  119POX    C2A 1910   2.297   7.252   1.852 -0.4775 -0.2970 -0.0919
  119POX    O2A 1911   2.411   7.271   1.808 -0.6611  0.1406 -0.3836
  119POX    C2B 1912   2.265   7.157   1.961  0.2380 -0.0564  0.3407
  119POX    C2C 1913   2.342   7.186   2.090 -0.0381  0.0643  0.4785
  119POX    C2D 1914   2.293   7.109   2.213 -0.5528  0.0940  0.2979
  119POX    C2E 1915   2.368   7.160   2.337 -0.1708 -0.2112  0.1919
  119POX    C2F 1916   2.322   7.099   2.469 -0.4508  0.1778  0.2751
  119POX    C2G 1917   2.390   7.179   2.580  0.5637  0.0205 -0.2192
  119POX    C2H 1918   2.397   7.107   2.715 -0.6361  0.2378 -0.0263
  119POX    C2I 1919   2.505   6.999   2.707 -0.2811  0.5957 -0.1230
  119POX    C2J 1920   2.533   6.948   2.849  0.2394  0.7063 -0.1839
  119POX    C2K 1921   2.643   6.841   2.848 -0.1744  0.2739  0.0319
  119POX    C2L 1922   2.705   6.806   2.983  0.2740 -0.2605 -0.3097
  119POX    C2M 1923   2.793   6.922   3.028  0.2139 -0.3273 -0.0183
  119POX    C2N 1924   2.841   6.910   3.173 -0.2532  0.3963  0.2013
  119POX    C2O 1925   2.908   7.046   3.198  0.0143  0.3032 -0.0089
  119POX    C2P 1926   2.954   7.068   3.343  0.0423 -0.6024  0.1283
  120CHL    CN1 1927   1.672   0.853   0.744 -0.1472 -0.3075 -0.4596
  120CHL    CN2 1928   1.433   0.884   0.719  0.4728 -0.5046 -0.0750
  120CHL    CN3 1929   1.582   1.065   0.677  0.0982  0.1581 -0.2717
  120CHL    NTM 1930   1.560   0.946   0.761  0.2343  0.1253 -0.2810
  120CHL     CB 1931   1.551   0.993   0.900  0.3468 -0.0188 -0.2247
  121PJ2     CA 1932   1.416   1.021   0.969 -0.2379 -0.3675 -1.2134
  121PJ2     OA 1933   1.346   1.135   0.919 -0.4512 -0.1331 -0.3843
  121PJ2      P 1934   1.207   1.163   0.995 -0.1034 -0.3167  0.3271
  121PJ2     OB 1935   1.157   1.291   0.941  0.0965 -0.0588  0.7401
  121PJ2     HB 1936   1.238   1.348   0.929  1.7007 -2.2870  0.4162
  121PJ2     OG 1937   1.135   1.034   0.986  0.0526 -0.3660 -0.2242
  121PJ2     HG 1938   1.197   0.966   0.946  1.0368  0.0121  0.6118
  121PJ2     OD 1939   1.257   1.193   1.146  0.0237 -0.1596  0.2542
  122POX     CD 1940   1.334   1.308   1.179  0.1938 -0.1586 -0.1338
  122POX     CE 1941   1.337   1.345   1.328 -0.4775  0.3471 -0.2401
  122POX     OE 1942   1.423   1.263   1.408 -0.1033 -0.3660 -1.3480
  122POX    C1A 1943   1.550   1.298   1.425 -0.2588 -0.1934 -0.5212
  122POX    O1A 1944   1.585   1.405   1.375  0.0418 -0.3355 -0.6170
  122POX    C1B 1945   1.624   1.222   1.528 -0.6005  0.2671  0.0767
  122POX    C1C 1946   1.544   1.193   1.655  0.0039  0.0651  0.4176
  122POX    C1D 1947   1.612   1.098   1.753  0.0982 -0.1369  0.1577
  122POX    C1E 1948   1.756   1.128   1.794  0.1240  0.0580 -0.0718
  122POX    C1F 1949   1.777   1.265   1.859 -0.4089  0.2974 -0.4040
  122POX    C1G 1950   1.926   1.286   1.883 -0.3027 -0.1664 -0.6415
  122POX    C1H 1951   1.966   1.421   1.943 -0.3027 -0.7666  0.7481
  122POX    C1I 1952   2.109   1.424   1.998  0.0951 -0.1354 -0.2879
  122POX    C1J 1953   2.155   1.403   2.121 -0.1471 -0.2287 -0.2113
  122POX    C1K 1954   2.055   1.378   2.234 -0.0469  0.1062 -0.0457
  122POX    C1L 1955   2.127   1.416   2.363  0.0530  0.2496 -0.1443
  122POX    C1M 1956   2.047   1.435   2.492  0.5385  0.1268  0.1794
  122POX    C1N 1957   2.118   1.511   2.604  0.3109  0.0924  0.3482
  122POX    C1O 1958   2.003   1.533   2.702  0.3015 -1.0322  0.6030
  122POX    C1P 1959   2.036   1.611   2.830 -0.1052 -0.3693  0.3114
  122POX    C1Q 1960   1.906   1.617   2.910 -0.3855  0.0652 -0.1722
  122POX    C1R 1961   1.846   1.758   2.899  0.8604  0.6571  0.3435
  122POX     CZ 1962   1.197   1.335   1.388 -0.2807 -0.0727  0.1641
  122POX     OZ 1963   1.176   1.382   1.521  0.0232  0.6007 -0.0222
  122POX    C2A 1964   1.078   1.335   1.598  0.3377  0.1121  0.0858
  122POX    O2A 1965   1.028   1.226   1.572 -0.2234  0.3489  0.1479
  122POX    C2B 1966   1.056   1.412   1.722 -0.1553  0.0240  0.0551
  122POX    C2C 1967   1.072   1.323   1.846  0.5109  0.1691  0.0748
  122POX    C2D 1968   1.039   1.409   1.969 -0.1949 -0.0890  0.0687
  122POX    C2E 1969   1.084   1.336   2.096 -0.2332 -0.1398  0.0529
  122POX    C2F 1970   1.043   1.425   2.213  0.3812 -0.0904  0.2354
  122POX    C2G 1971   1.094   1.367   2.345  0.6454 -0.2428  0.0674
  122POX    C2H 1972   1.020   1.421   2.468 -0.1495 -0.1817 -0.4304
  122POX    C2I 1973   1.083   1.382   2.602  0.0418  0.1744 -0.4157
  122POX    C2J 1974   1.059   1.233   2.626 -0.5371  0.3750  0.2914
  122POX    C2K 1975   1.108   1.207   2.769 -0.1980  0.4184  0.1862
  122POX    C2L 1976   1.095   1.062   2.816  0.3556  0.3131  0.0097
  122POX    C2M 1977   1.134   1.041   2.962 -0.0652  0.0624  0.0862
  122POX    C2N 1978   1.281   1.038   3.004  0.0743  0.4372 -0.3801
  122POX    C2O 1979   1.275   0.981   3.146 -0.5573 -0.0837 -0.6090
  122POX    C2P 1980   1.239   0.833   3.137  0.1337 -0.2942  0.0368
  123CHL    CN1 1981   3.880   8.782   1.366  0.3623 -0.4359 -0.6272
  123CHL    CN2 1982   3.755   8.579   1.418  0.1269  0.0140  0.3224
  123CHL    CN3 1983   3.873   8.697   1.589  0.4650  0.5176  0.4521
  123CHL    NTM 1984   3.875   8.660   1.447 -0.1131  0.3126  0.4933
  123CHL     CB 1985   3.993   8.574   1.427 -0.4965  0.0475 -0.7283
  124PJ2     CA 1986   4.057   8.522   1.299  0.0263 -0.8488 -0.1113
  124PJ2     OA 1987   4.091   8.621   1.201 -0.0357 -0.2497  0.4720
  124PJ2      P 1988   4.212   8.587   1.101 -0.1055 -0.2994  0.4050
  124PJ2     OB 1989   4.187   8.456   1.037 -0.3479  0.1354 -0.4100
  124PJ2     HB 1990   4.114   8.403   1.080  0.3744 -0.6937 -0.1521
  124PJ2     OG 1991   4.210   8.718   1.032 -0.0291 -0.0410  0.8911
  124PJ2     HG 1992   4.157   8.785   1.084 -0.2349  0.2717  0.2864
  124PJ2     OD 1993   4.321   8.574   1.218  0.4794 -0.1487 -0.1193
  125POX     CD 1994   4.367   8.702   1.265  0.4039 -0.0895 -0.2059
  125POX     CE 1995   4.397   8.713   1.415 -0.2380  0.0214 -0.0833
  125POX     OE 1996   4.366   8.843   1.466  0.3806  0.1280  0.0229
  125POX    C1A 1997   4.279   8.841   1.566  0.1955 -0.5345 -0.1452
  125POX    O1A 1998   4.223   8.736   1.595  0.1660 -0.5755 -0.3490
  125POX    C1B 1999   4.234   8.975   1.609  0.6460 -0.4502  0.0778
  125POX    C1C 2000   4.095   8.984   1.671  0.4852 -0.3655 -0.2887
  125POX    C1D 2001   4.048   0.117   1.672  0.6456 -0.3075  0.2786
  125POX    C1E 2002   3.949   0.154   1.783  0.1668 -0.1979 -0.1771
  125POX    C1F 2003   4.008   0.124   1.921 -0.1054 -0.1437 -0.0499
  125POX    C1G 2004   3.929   0.188   2.036  0.0068 -0.4224  0.1831
  125POX    C1H 2005   3.992   0.160   2.172  0.2690 -0.0977  0.1291
  125POX    C1I 2006   3.906   0.233   2.276  0.3135 -0.2656  0.2846
  125POX    C1J 2007   3.900   0.212   2.407  0.0350 -0.4295  0.2459
  125POX    C1K 2008   3.982   0.108   2.484  0.6374 -0.4685 -0.4484
  125POX    C1L 2009   3.952   0.129   2.632  0.4634  0.1429 -0.5699
  125POX    C1M 2010   4.023   0.020   2.712  0.0680  0.4468  0.2044
  125POX    C1N 2011   3.994   9.032   2.862 -0.3266  0.7713  0.1328
  125POX    C1O 2012   3.876   8.941   2.896  0.1366 -0.0878 -0.5128
  125POX    C1P 2013   3.851   8.961   3.046 -0.7619  0.3562 -0.7142
  125POX    C1Q 2014   3.727   8.884   3.091 -0.0098 -0.0621  0.7057
  125POX    C1R 2015   3.684   8.936   3.228  0.0183  0.5494  0.4891
  125POX     CZ 2016   4.545   8.676   1.430 -0.1730  0.3104 -0.0021
  125POX     OZ 2017   4.585   8.702   1.565 -0.3180 -0.1796  0.1352
  125POX    C2A 2018   4.713   8.696   1.599 -0.2486  0.0108 -0.0904
  125POX    O2A 2019   4.809   8.711   1.523  0.1346 -0.2170  0.3463
  125POX    C2B 2020   4.725   8.680   1.746 -0.7926 -0.0637 -0.0524
  125POX    C2C 2021   4.632   8.771   1.826 -0.5653 -0.0030  0.1452
  125POX    C2D 2022   4.630   8.755   1.978 -0.7514  0.3566  0.1824
  125POX    C2E 2023   4.748   8.822   2.049 -0.1685 -0.5120  0.0589
  125POX    C2F 2024   4.741   8.788   2.199 -0.8228  0.1077  0.1788
  125POX    C2G 2025   4.830   8.885   2.278  0.2989 -0.7009 -0.0609
  125POX    C2H 2026   4.827   8.854   2.427 -0.2979 -0.1368  0.0498
  125POX    C2I 2027   4.892   8.717   2.451  0.2021  0.0629 -0.1570
  125POX    C2J 2028   4.888   8.691   2.602 -0.6033 -0.5362 -0.2747
  125POX    C2K 2029   4.945   8.552   2.632 -0.0112 -0.2064  0.1642
  125POX    C2L 2030   4.988   8.570   2.777 -0.4432 -0.5432  0.3361
  125POX    C2M 2031   5.091   8.472   2.831 -0.1742 -0.1812  0.4850
  125POX    C2N 2032   5.079   8.453   2.983  0.1918  0.6758  0.6270
  125POX    C2O 2033   5.210   8.402   3.044 -0.0283 -0.0586  0.5040
  125POX    C2P 2034   5.205   8.372   3.194  0.0056  0.3596  0.5911
  126CHL    CN1 2035   4.681   5.001   1.447 -0.0982 -0.0562 -0.0984
  126CHL    CN2 2036   4.717   5.084   1.222 -0.0023 -0.1327  0.0728
  126CHL    CN3 2037   4.514   4.983   1.272 -0.6919  0.5335  0.5816
  126CHL    NTM 2038   4.619   5.068   1.331 -0.0959  0.1826  0.0376
  126CHL     CB 2039   4.579   5.200   1.380 -0.1117  0.2195 -0.0733
  127PJ2     CA 2040   4.434   5.224   1.425 -0.1683 -0.1595 -0.0519
  127PJ2     OA 2041   4.398   5.130   1.527  0.3219  0.2365  0.4918
  127PJ2      P 2042   4.252   5.150   1.592  0.0584 -0.0516 -0.0019
  127PJ2     OB 2043   4.252   5.295   1.621 -0.1065 -0.0260 -0.1279
  127PJ2     HB 2044   4.174   5.323   1.677  0.3633  1.0653  0.0112
  127PJ2     OG 2045   4.176   5.098   1.477 -0.6734  0.5622  0.1970
  127PJ2     HG 2046   4.083   5.135   1.468 -0.8823 -0.3553 -2.3703
  127PJ2     OD 2047   4.262   5.052   1.719  0.7371 -0.2621 -0.2144
  128POX     CD 2048   4.354   5.094   1.821  0.3159 -0.1040  0.1015
  128POX     CE 2049   4.379   4.999   1.938  0.3143 -0.2992 -0.0560
  128POX     OE 2050   4.454   5.063   2.042 -0.3476  0.4558 -0.0322
  128POX    C1A 2051   4.382   5.136   2.127 -0.4742  0.5330 -0.2039
  128POX    O1A 2052   4.260   5.131   2.134 -0.4453 -0.3972 -0.2505
  128POX    C1B 2053   4.469   5.215   2.217 -0.4380  0.3709 -0.0950
  128POX    C1C 2054   4.396   5.263   2.342 -0.4252  0.7681 -0.2351
  128POX    C1D 2055   4.467   5.373   2.421 -0.2604  0.4804  0.0232
  128POX    C1E 2056   4.379   5.459   2.513  0.3126  0.4568  0.5996
  128POX    C1F 2057   4.312   5.384   2.629  0.3759 -0.5516  0.0013
  128POX    C1G 2058   4.236   5.485   2.714  0.6401 -0.1542 -0.2287
  128POX    C1H 2059   4.180   5.417   2.839  0.1221  0.0317 -0.3574
  128POX    C1I 2060   4.079   5.513   2.902  0.0399  0.0348 -0.4930
  128POX    C1J 2061   3.955   5.467   2.920  0.2525 -0.4755 -0.3181
  128POX    C1K 2062   3.892   5.333   2.885  0.4455 -0.5205 -0.4935
  128POX    C1L 2063   3.750   5.318   2.939  0.4940  0.3265 -0.1270
  128POX    C1M 2064   3.691   5.178   2.920  0.1100  0.4817 -0.1077
  128POX    C1N 2065   3.551   5.151   2.974  0.1306 -0.2371 -0.3939
  128POX    C1O 2066   3.455   5.230   2.883 -0.5566 -0.2090  0.3433
  128POX    C1P 2067   3.311   5.219   2.932 -0.6661 -0.2738  0.0055
  128POX    C1Q 2068   3.227   5.323   2.858 -0.0204  0.1356 -0.1526
  128POX    C1R 2069   3.083   5.294   2.900  0.0303  0.2694  0.1110
  128POX     CZ 2070   4.429   4.872   1.869  1.0192 -0.1730  0.2107
  128POX     OZ 2071   4.429   4.755   1.950 -0.0170  0.0153  0.4990
  128POX    C2A 2072   4.321   4.677   1.953  0.0716 -0.1333 -0.0906
  128POX    O2A 2073   4.212   4.710   1.907  0.3060  0.4647 -0.2207
  128POX    C2B 2074   4.353   4.543   2.006 -0.4742 -0.4427 -0.5370
  128POX    C2C 2075   4.482   4.471   1.967 -0.3792 -0.4501 -0.2086
  128POX    C2D 2076   4.520   4.384   2.088 -0.4979 -0.6321 -0.3011
  128POX    C2E 2077   4.669   4.346   2.084 -0.4582 -0.4865 -0.1962
  128POX    C2F 2078   4.690   4.227   2.178 -0.3288 -0.3022  0.0087
  128POX    C2G 2079   4.751   4.281   2.308 -0.1550 -0.1747 -0.1243
  128POX    C2H 2080   4.796   4.161   2.391 -0.4417  0.0851  0.4138
  128POX    C2I 2081   4.866   4.213   2.517  0.2451 -0.3239  0.2078
  128POX    C2J 2082   4.939   4.110   2.602  0.0475 -0.6824 -0.0508
  128POX    C2K 2083   4.942   4.181   2.738 -0.2912  0.2305 -0.5159
  128POX    C2L 2084   5.068   4.127   2.807 -0.0686  0.5891 -0.6358
  128POX    C2M 2085   5.086   4.177   2.950 -0.3070 -0.0199 -0.3896
  128POX    C2N 2086   4.988   4.135   3.060  0.0908  0.2139  0.0619
  128POX    C2O 2087   5.039   4.197   3.189 -0.2310 -0.0046  0.2957
  128POX    C2P 2088   5.000   4.343   3.217  0.8536  0.3597 -0.0446
  129CHL    CN1 2089   2.343   4.988   0.815  0.0058  0.0484  0.1850
  129CHL    CN2 2090   2.185   4.973   0.981  0.3629 -0.0226  0.3562
  129CHL    CN3 2091   2.355   4.801   0.958  0.5515  0.2654 -0.1179
  129CHL    NTM 2092   2.261   4.889   0.887  0.0707 -0.0406  0.1361
  129CHL     CB 2093   2.174   4.817   0.793 -0.1271  0.2855  0.0649
  130PJ2     CA 2094   2.064   4.719   0.834  0.0740 -0.1415 -0.3965
  130PJ2     OA 2095   2.112   4.602   0.901  0.1583  0.0144 -0.1828
  130PJ2      P 2096   2.007   4.488   0.945  0.0847  0.0209 -0.3409
  130PJ2     OB 2097   2.098   4.392   1.012 -0.3764  0.1396  0.4544
  130PJ2     HB 2098   2.049   4.311   1.042 -1.7946  1.3026  1.4286
  130PJ2     OG 2099   1.934   4.446   0.823  0.2470  0.2567 -0.5218
  130PJ2     HG 2100   1.903   4.522   0.766 -2.4613 -0.8593 -0.7064
  130PJ2     OD 2101   1.937   4.580   1.056  0.2354 -0.3291  0.0476
  131POX     CD 2102   1.999   4.582   1.185  0.2772  0.2130  0.0239
  131POX     CE 2103   1.973   4.711   1.262 -0.0131  0.2071 -0.0660
  131POX     OE 2104   2.047   4.706   1.384 -0.0524 -0.1786 -0.0579
  131POX    C1A 2105   2.109   4.821   1.408 -0.3776 -0.0674  0.2616
  131POX    O1A 2106   2.169   4.867   1.311 -0.2006 -0.0307  0.3876
  131POX    C1B 2107   2.151   4.835   1.550  0.4799 -0.6409  0.0716
  131POX    C1C 2108   2.061   4.926   1.633  0.6417  0.0475 -0.4966
  131POX    C1D 2109   2.121   4.950   1.772 -0.1146  0.3866 -0.2231
  131POX    C1E 2110   2.100   4.814   1.837 -0.1579  0.2240 -0.5734
  131POX    C1F 2111   2.141   4.800   1.984  0.1662 -0.4184 -0.7203
  131POX    C1G 2112   2.142   4.650   2.016 -0.3915 -0.1833  0.4232
  131POX    C1H 2113   2.151   4.633   2.168 -0.2969 -0.0702  0.4308
  131POX    C1I 2114   2.010   4.622   2.228 -0.2556 -0.4419  0.4590
  131POX    C1J 2115   1.981   4.649   2.355 -0.9334  0.1341  0.1865
  131POX    C1K 2116   2.085   4.700   2.455 -0.7605 -0.0517  0.1025
  131POX    C1L 2117   2.068   4.638   2.594  0.2068  0.0599  0.2768
  131POX    C1M 2118   2.127   4.726   2.704 -0.0980  0.0584  0.4418
  131POX    C1N 2119   2.276   4.724   2.736 -0.0808 -0.5327  0.3277
  131POX    C1O 2120   2.305   4.801   2.865  0.1226 -0.2434  0.1124
  131POX    C1P 2121   2.450   4.820   2.911  0.0929  0.3079 -0.0215
  131POX    C1Q 2122   2.462   4.908   3.036  0.2360  0.6412 -0.2689
  131POX    C1R 2123   2.606   4.941   3.075  0.5225 -0.3754 -0.4359
  131POX     CZ 2124   1.821   4.721   1.281 -0.0700 -0.0938 -0.3505
  131POX     OZ 2125   1.786   4.832   1.365 -0.6966 -0.5620  0.0157
  131POX    C2A 2126   1.662   4.880   1.358 -0.3114  0.3834 -0.4443
  131POX    O2A 2127   1.587   4.822   1.280 -0.2970 -0.1966 -0.0299
  131POX    C2B 2128   1.635   4.995   1.446 -0.5114 -0.2324  0.3047
  131POX    C2C 2129   1.486   5.005   1.480 -0.6078  0.3652 -0.2756
  131POX    C2D 2130   1.462   5.143   1.542  0.1188  0.2655  0.2345
  131POX    C2E 2131   1.324   5.148   1.608 -0.0162 -0.1388 -0.0090
  131POX    C2F 2132   1.290   5.276   1.685  0.3834  0.0558 -0.1513
  131POX    C2G 2133   1.373   5.274   1.814 -0.4803  0.5315  0.4200
  131POX    C2H 2134   1.388   5.417   1.867  0.7674  0.6264 -0.1559
  131POX    C2I 2135   1.496   5.440   1.973  0.4303 -0.7641  0.5050
  131POX    C2J 2136   1.448   5.384   2.107  0.7867 -1.0682  0.5060
  131POX    C2K 2137   1.539   5.420   2.225  0.8089  0.1858  0.1222
  131POX    C2L 2138   1.503   5.370   2.365 -0.4132  0.1075 -0.2075
  131POX    C2M 2139   1.565   5.237   2.412 -0.7962 -0.0165 -0.0522
  131POX    C2N 2140   1.530   5.215   2.559 -0.3016 -0.9145 -0.0659
  131POX    C2O 2141   1.536   5.071   2.611 -0.0709 -0.8579  0.0661
  131POX    C2P 2142   1.487   5.079   2.756 -0.3528 -1.0340 -0.0192
  132CHL    CN1 2143   5.861   0.869   1.023  0.0788  0.4899  0.1045
  132CHL    CN2 2144   5.654   0.813   0.926  0.2110 -0.5881 -0.2524
  132CHL    CN3 2145   5.714   1.038   0.956 -0.5790  0.4404 -0.4346
  132CHL    NTM 2146   5.767   0.907   0.916 -0.4002  0.2412  0.4351
  132CHL     CB 2147   5.828   0.925   0.784 -0.9292 -0.2424  0.1172
  133PJ2     CA 2148   5.911   0.814   0.720 -0.0621  0.5734 -0.2115
  133PJ2     OA 2149   6.043   0.794   0.769 -0.1121  0.0868 -0.2657
  133PJ2      P 2150   6.090   0.643   0.738 -0.2421 -0.0633  0.2542
  133PJ2     OB 2151   6.051   0.605   0.600  0.9039  0.1200 -0.1384
  133PJ2     HB 2152   5.991   0.671   0.554  1.6078  0.8070 -0.0911
  133PJ2     OG 2153   6.232   0.616   0.772 -0.2261 -0.3240 -0.0152
  133PJ2     HG 2154   6.270   0.701   0.809  0.4033 -0.3057 -0.6799
  133PJ2     OD 2155   5.999   0.578   0.853  0.0185 -0.0846  0.4487
  134POX     CD 2156   6.048   0.542   0.983 -0.0137  0.0273  0.4914
  134POX     CE 2157   5.952   0.464   1.073 -0.4350  0.0611  0.0744
  134POX     OE 2158   6.013   0.426   1.196  0.1964  0.0834 -0.2275
  134POX    C1A 2159   6.019   0.513   1.297 -0.2394 -0.1642  0.0186
  134POX    O1A 2160   5.969   0.625   1.293 -0.0770 -0.0970 -0.1968
  134POX    C1B 2161   6.065   0.451   1.423 -0.1759 -0.0629  0.0453
  134POX    C1C 2162   6.026   0.520   1.554 -0.2800 -0.2606  0.1186
  134POX    C1D 2163   6.063   0.433   1.675  0.0836 -0.4791 -0.1469
  134POX    C1E 2164   6.043   0.517   1.801  0.9798  0.3154 -0.5178
  134POX    C1F 2165   6.061   0.423   1.920 -0.4770  0.8382  0.1408
  134POX    C1G 2166   6.067   0.504   2.050  0.1534 -0.1318  0.7311
  134POX    C1H 2167   6.177   0.610   2.035 -0.5670  0.4982 -0.2409
  134POX    C1I 2168   6.266   0.607   2.159  0.0043 -0.9459 -0.6552
  134POX    C1J 2169   6.387   0.553   2.161  0.4573  0.0638  0.2638
  134POX    C1K 2170   6.447   0.474   2.044  0.4470 -0.0279  0.3201
  134POX    C1L 2171   6.489   0.332   2.079 -0.6878 -0.4275  0.1064
  134POX    C1M 2172   6.608   0.338   2.175 -0.4465  0.2206 -0.2325
  134POX    C1N 2173   6.608   0.242   2.294 -0.1551  0.2460 -0.2101
  134POX    C1O 2174   6.698   0.292   2.407  0.1923 -0.1372 -0.3186
  134POX    C1P 2175   6.669   0.435   2.453  0.5421 -0.0356 -0.4093
  134POX    C1Q 2176   6.541   0.459   2.533  0.3358  0.6039 -0.9240
  134POX    C1R 2177   6.524   0.607   2.566 -0.3833  0.3944 -0.3195
  134POX     CZ 2178   5.907   0.340   0.995 -0.3009 -0.1265  0.2961
  134POX     OZ 2179   5.808   0.255   1.054 -0.4349 -0.1436  0.0456
  134POX    C2A 2180   5.850   0.165   1.143 -0.1374  0.4065  0.4664
  134POX    O2A 2181   5.965   0.122   1.150 -0.1586  0.2410 -0.1402
  134POX    C2B 2182   5.724   0.095   1.177 -0.0053  0.2056  0.5419
  134POX    C2C 2183   5.717   0.052   1.324  0.3372  0.3354  0.5963
  134POX    C2D 2184   5.697   0.172   1.416 -0.1381  0.3284  0.5025
  134POX    C2E 2185   5.658   0.132   1.558  0.2708 -0.0829  0.4975
  134POX    C2F 2186   5.695   0.234   1.665 -0.1340  0.2685  0.3052
  134POX    C2G 2187   5.643   0.181   1.799 -0.3230  0.0068  0.1274
  134POX    C2H 2188   5.668   0.285   1.908  0.0832 -0.0844  0.1226
  134POX    C2I 2189   5.649   0.235   2.051 -0.0544 -0.3405  0.0155
  134POX    C2J 2190   5.778   0.159   2.082  0.0487 -0.4591 -0.6969
  134POX    C2K 2191   5.764   0.099   2.222 -0.3407  0.0970 -0.4937
  134POX    C2L 2192   5.888   9.023   2.233 -0.3455  0.1537  0.0657
  134POX    C2M 2193   5.881   8.955   2.370  0.0621 -0.3388 -0.1548
  134POX    C2N 2194   6.019   8.934   2.432  0.1752  0.2608 -0.2006
  134POX    C2O 2195   5.995   8.875   2.571 -0.0641 -0.1391 -0.4102
  134POX    C2P 2196   5.969   8.983   2.677 -0.4274 -0.5402 -0.0878
  135CHL    CN1 2197   6.159   6.115   0.709  0.1755  0.2139  0.5219
  135CHL    CN2 2198   6.263   6.328   0.648  0.3154  0.2823 -0.2991
  135CHL    CN3 2199   6.384   6.123   0.700 -0.1689 -0.1802  0.0674
  135CHL    NTM 2200   6.270   6.209   0.734  0.1831  0.3854 -0.1462
  135CHL     CB 2201   6.268   6.243   0.877  0.1234  0.2873 -0.1236
  136PJ2     CA 2202   6.300   6.129   0.975 -0.0658  0.0147 -0.3761
  136PJ2     OA 2203   6.193   6.040   1.009  0.3738 -0.0660  0.8357
  136PJ2      P 2204   6.234   5.888   1.042 -0.1210 -0.3674  0.0874
  136PJ2     OB 2205   6.110   5.810   1.064  0.0822 -0.7226 -0.0115
  136PJ2     HB 2206   6.130   5.716   1.091  1.2270 -1.1159 -2.0471
  136PJ2     OG 2207   6.320   5.842   0.931 -0.0165 -0.1006  0.0581
  136PJ2     HG 2208   6.375   5.763   0.957 -1.2914 -1.3863 -1.0055
  136PJ2     OD 2209   6.307   5.900   1.185  0.3950 -0.1591 -0.1902
  137POX     CD 2210   6.289   5.787   1.272  0.1781 -0.1920 -0.2766
  137POX     CE 2211   6.354   5.815   1.407 -0.1741  0.4732 -0.2402
  137POX     OE 2212   6.354   5.708   1.502  0.4241  0.2174 -0.5241
  137POX    C1A 2213   6.441   5.608   1.488 -0.4223 -0.5929 -0.0964
  137POX    O1A 2214   6.516   5.599   1.391 -0.2862  0.2462 -0.0747
  137POX    C1B 2215   6.419   5.508   1.595 -0.3418 -0.4653  0.0414
  137POX    C1C 2216   6.536   5.492   1.692  0.1037 -0.4160 -0.4816
  137POX    C1D 2217   6.530   5.383   1.799  0.1201 -0.0015 -0.0526
  137POX    C1E 2218   6.655   5.377   1.886 -0.0530  0.0068  0.1980
  137POX    C1F 2219   6.658   5.254   1.977 -0.4197 -0.1015  0.0626
  137POX    C1G 2220   6.750   5.285   2.095 -0.1005 -0.0035 -0.2113
  137POX    C1H 2221   6.713   5.208   2.222  1.0165  0.1214  0.1999
  137POX    C1I 2222   6.812   5.254   2.329  0.1918  1.3640  0.4457
  137POX    C1J 2223   6.840   5.175   2.432 -0.1322  0.0735 -0.4384
  137POX    C1K 2224   6.784   5.037   2.465 -0.0334  0.1218 -0.0609
  137POX    C1L 2225   6.823   5.003   2.609  0.1672 -0.5655 -0.2707
  137POX    C1M 2226   6.762   4.871   2.657 -0.7521 -0.0898 -0.1095
  137POX    C1N 2227   6.805   4.828   2.797 -0.4098 -0.0830 -0.2120
  137POX    C1O 2228   6.738   4.921   2.899 -0.0842  0.3854 -0.4218
  137POX    C1P 2229   6.762   4.895   3.048 -0.1753  0.0340 -0.4668
  137POX    C1Q 2230   6.660   4.973   3.132  0.3429 -0.0097  0.1998
  137POX    C1R 2231   6.664   4.947   3.283  0.3712 -0.5230  0.1140
  137POX     CZ 2232   6.284   5.934   1.473 -0.2470  0.2041  0.1695
  137POX     OZ 2233   6.358   6.038   1.538 -0.0175  0.3099 -0.2572
  137POX    C2A 2234   6.283   6.129   1.600 -0.5415 -0.2282 -0.0907
  137POX    O2A 2235   6.160   6.118   1.609 -0.5187 -0.2063  0.2346
  137POX    C2B 2236   6.365   6.239   1.655 -0.2624 -0.2994 -0.3647
  137POX    C2C 2237   6.341   6.254   1.805  0.2100  0.2506 -0.3423
  137POX    C2D 2238   6.368   6.399   1.847  0.1029  0.2277 -0.1943
  137POX    C2E 2239   6.372   6.414   1.999  0.0322  0.1389 -0.1837
  137POX    C2F 2240   6.234   6.408   2.065  0.0776 -0.0740 -0.1056
  137POX    C2G 2241   6.217   6.408   2.217  0.2655  0.0901 -0.0839
  137POX    C2H 2242   6.271   6.540   2.273  0.1813  0.1977 -0.2567
  137POX    C2I 2243   6.285   6.542   2.425 -0.3513 -0.4182 -0.1920
  137POX    C2J 2244   6.403   6.458   2.474 -0.0847  0.3187  0.4622
  137POX    C2K 2245   6.412   6.466   2.627  0.5084 -0.3844  0.4751
  137POX    C2L 2246   6.537   6.399   2.682  0.7940 -0.1848  0.0765
  137POX    C2M 2247   6.576   6.446   2.823  0.5996  0.5886 -0.1251
  137POX    C2N 2248   6.633   6.330   2.903  0.1870  0.1422 -0.4694
  137POX    C2O 2249   6.527   6.226   2.941  0.2519  0.3210  0.2153
  137POX    C2P 2250   6.429   6.267   3.051 -0.1387  0.2949 -0.1225
  138CHL    CN1 2251   4.558   8.161   0.907  0.3712  0.0947 -0.1766
  138CHL    CN2 2252   4.561   8.315   1.094  0.0279  0.1424  0.8970
  138CHL    CN3 2253   4.587   8.082   1.122 -0.1724  0.1738 -0.2677
  138CHL    NTM 2254   4.514   8.185   1.045  0.2680  0.4849 -0.2741
  138CHL     CB 2255   4.368   8.176   1.039  0.2706  0.2827 -0.0337
  139PJ2     CA 2256   4.286   8.214   1.163 -0.4087 -0.1613 -0.3415
  139PJ2     OA 2257   4.307   8.134   1.279  0.1191  0.4073 -0.0419
  139PJ2      P 2258   4.190   8.139   1.389  0.3723  0.0627  0.2463
  139PJ2     OB 2259   4.170   8.014   1.465 -0.5737  0.2019  0.2329
  139PJ2     HB 2260   4.259   7.973   1.486 -1.5583 -1.6026  1.1399
  139PJ2     OG 2261   4.067   8.195   1.329 -0.0157 -0.6985  0.3205
  139PJ2     HG 2262   3.991   8.183   1.393 -0.2218 -0.6774  0.0811
  139PJ2     OD 2263   4.240   8.261   1.483  0.2061  0.4935 -0.2212
  140POX     CD 2264   4.350   8.236   1.570 -0.1937 -0.1560  0.1068
  140POX     CE 2265   4.379   8.350   1.668 -0.1906 -0.0504 -0.0184
  140POX     OE 2266   4.468   8.313   1.774  0.0762  0.7849  0.0625
  140POX    C1A 2267   4.593   8.273   1.750 -0.1727  0.2478 -0.3725
  140POX    O1A 2268   4.635   8.282   1.635 -0.2563 -0.3153 -0.4494
  140POX    C1B 2269   4.676   8.244   1.868 -0.4816 -0.1762 -0.2570
  140POX    C1C 2270   4.655   8.328   1.994  0.4452 -0.2652 -0.0351
  140POX    C1D 2271   4.766   8.291   2.093  0.4311 -0.4345 -0.0830
  140POX    C1E 2272   4.731   8.375   2.216  0.0343 -0.2616 -0.3132
  140POX    C1F 2273   4.611   8.312   2.287 -0.1331  0.1926 -0.1883
  140POX    C1G 2274   4.586   8.353   2.432  0.1245 -0.0156 -0.0847
  140POX    C1H 2275   4.467   8.266   2.473 -0.0311  0.1111 -0.2649
  140POX    C1I 2276   4.405   8.313   2.605  0.2503 -0.0457 -0.0760
  140POX    C1J 2277   4.432   8.262   2.725  0.1181 -0.0543 -0.0498
  140POX    C1K 2278   4.521   8.141   2.753 -0.0025 -0.1574 -0.1143
  140POX    C1L 2279   4.643   8.151   2.845  0.1265 -0.6175 -0.2335
  140POX    C1M 2280   4.740   8.035   2.824  0.1027 -0.5570 -0.6765
  140POX    C1N 2281   4.850   8.060   2.927 -0.5823 -0.8511  0.1427
  140POX    C1O 2282   4.955   7.951   2.947  0.1871 -0.1563 -0.0191
  140POX    C1P 2283   5.045   7.998   3.060  0.1666 -0.3405  0.0748
  140POX    C1Q 2284   5.175   7.921   3.035  0.3149 -0.2248  0.4727
  140POX    C1R 2285   5.288   7.977   3.122  0.4524 -0.0264  0.1701
  140POX     CZ 2286   4.243   8.389   1.725 -0.3254 -0.0587 -0.3308
  140POX     OZ 2287   4.245   8.507   1.806 -0.6086 -0.0359 -0.3537
  140POX    C2A 2288   4.133   8.548   1.864 -0.3546 -0.4439  0.4339
  140POX    O2A 2289   4.022   8.508   1.828 -0.1233 -0.9529  0.2791
  140POX    C2B 2290   4.155   8.665   1.952  0.6798  0.1973 -0.6515
  140POX    C2C 2291   4.217   8.606   2.078 -0.3460  0.0649 -0.1989
  140POX    C2D 2292   4.217   8.707   2.192  0.3863 -0.2575  0.0955
  140POX    C2E 2293   4.285   8.657   2.320 -0.3367 -0.7552  0.2924
  140POX    C2F 2294   4.315   8.778   2.409  0.1317 -0.5098 -0.1887
  140POX    C2G 2295   4.429   8.759   2.509  0.2503 -0.1028 -0.2456
  140POX    C2H 2296   4.376   8.694   2.638  0.2253  0.0903 -0.1590
  140POX    C2I 2297   4.484   8.672   2.744  0.4699  0.5165 -0.3132
  140POX    C2J 2298   4.521   8.808   2.804 -0.6225  0.5708  0.2733
  140POX    C2K 2299   4.581   8.802   2.944 -0.0515 -0.0099  0.0108
  140POX    C2L 2300   4.599   8.940   3.008 -0.0992 -0.2784  0.6151
  140POX    C2M 2301   4.718   8.934   3.103  0.8177 -0.2922 -0.5100
  140POX    C2N 2302   4.785   0.057   3.124 -0.1795  0.0169  0.8956
  140POX    C2O 2303   4.869   0.047   3.252 -0.0598 -0.7502  0.7588
  140POX    C2P 2304   4.928   0.181   3.294 -0.1067 -0.6041  0.3587
  141CHL    CN1 2305   2.721   7.220   1.114  0.7506 -0.1094  0.6933
  141CHL    CN2 2306   2.579   7.025   1.134 -0.0228  0.2047 -0.2488
  141CHL    CN3 2307   2.809   6.982   1.082 -0.2617  0.0242 -0.1486
  141CHL    NTM 2308   2.716   7.077   1.146  0.0393 -0.1286  0.5226
  141CHL     CB 2309   2.736   7.055   1.290  0.1000 -0.1341  0.5135
  142PJ2     CA 2310   2.819   7.158   1.366 -0.1250  0.3294  0.1420
  142PJ2     OA 2311   2.953   7.185   1.322 -0.0372  0.3455  0.4171
  142PJ2      P 2312   3.010   7.334   1.341  0.0654  0.3974 -0.2947
  142PJ2     OB 2313   3.141   7.343   1.271  0.1360  0.1728 -0.1916
  142PJ2     HB 2314   3.169   7.439   1.263  0.2886  0.2140  0.7024
  142PJ2     OG 2315   2.903   7.432   1.314 -0.2656  0.2653  0.5214
  142PJ2     HG 2316   2.854   7.458   1.397  0.4952  0.3489  0.9463
  142PJ2     OD 2317   3.031   7.339   1.500  0.0314 -0.5807 -0.2553
  143POX     CD 2318   3.152   7.286   1.556  0.3947  0.4673 -0.0126
  143POX     CE 2319   3.156   7.268   1.708 -0.0366  0.1975 -0.0294
  143POX     OE 2320   3.045   7.188   1.748 -0.2538  0.2288 -0.5539
  143POX    C1A 2321   3.061   7.056   1.738 -0.0711  0.1732  0.3461
  143POX    O1A 2322   3.177   7.015   1.743 -0.1690 -0.0812  0.5156
  143POX    C1B 2323   2.941   6.969   1.747  0.0474 -0.0044  0.2032
  143POX    C1C 2324   2.854   6.998   1.869  0.2002 -0.0632  0.3273
  143POX    C1D 2325   2.717   6.942   1.828  0.1838 -0.0173  0.3202
  143POX    C1E 2326   2.634   6.932   1.956 -0.2785  0.4720  0.0607
  143POX    C1F 2327   2.496   6.871   1.932  0.1202 -0.3926 -0.0835
  143POX    C1G 2328   2.491   6.740   1.853  0.1861 -0.3194 -0.2106
  143POX    C1H 2329   2.349   6.683   1.863  0.0535 -0.0011 -0.2457
  143POX    C1I 2330   2.249   6.770   1.787  0.2341  0.4499  0.0347
  143POX    C1J 2331   2.117   6.775   1.802  0.1665 -0.2359 -0.3045
  143POX    C1K 2332   2.046   6.679   1.898 -0.0574 -0.3182 -0.5516
  143POX    C1L 2333   2.020   6.734   2.038  0.1762 -0.2717 -0.5261
  143POX    C1M 2334   1.962   6.617   2.118  0.3255  0.0819  0.1140
  143POX    C1N 2335   1.953   6.655   2.265  0.2181  0.1544  0.0882
  143POX    C1O 2336   1.878   6.557   2.356  0.2095  0.2137  0.1452
  143POX    C1P 2337   1.860   6.623   2.493 -0.3456  0.5561 -0.0900
  143POX    C1Q 2338   1.994   6.636   2.566 -0.2533  0.1629 -0.1887
  143POX    C1R 2339   1.960   6.716   2.692  0.4139 -0.1798  0.2137
  143POX     CZ 2340   3.169   7.400   1.783  0.1724  0.1291  0.0555
  143POX     OZ 2341   3.178   7.390   1.926 -0.2271 -0.0432  0.0694
  143POX    C2A 2342   3.066   7.405   1.996 -0.3506 -0.0430 -0.1282
  143POX    O2A 2343   2.967   7.453   1.941 -0.4257  0.3960  0.3812
  143POX    C2B 2344   3.074   7.394   2.143 -0.2654 -0.1993 -0.1439
  143POX    C2C 2345   3.154   7.514   2.194  0.0260 -0.5078  0.1320
  143POX    C2D 2346   3.116   7.553   2.338 -0.0977 -0.0421 -0.0233
  143POX    C2E 2347   3.137   7.444   2.443 -0.0207 -0.0666 -0.0641
  143POX    C2F 2348   3.122   7.499   2.585 -0.3393 -0.0396 -0.1086
  143POX    C2G 2349   3.151   7.385   2.682  0.0009  0.4123  0.3271
  143POX    C2H 2350   3.164   7.425   2.829  0.3152  0.2720  0.3398
  143POX    C2I 2351   3.158   7.302   2.920 -0.1655  0.0615  0.0271
  143POX    C2J 2352   3.202   7.333   3.063 -0.7505 -0.1571  0.2566
  143POX    C2K 2353   3.118   7.444   3.126 -0.1453  0.2914  0.2759
  143POX    C2L 2354   3.138   7.463   3.276 -0.0676  0.1780  0.2797
  143POX    C2M 2355   3.049   7.579   3.322 -0.2076  0.0111  0.4344
  143POX    C2N 2356   3.073   7.604   3.471 -0.0726  0.3115  0.3623
  143POX    C2O 2357   2.957   7.567   3.564  0.0806 -0.2016  0.3488
  143POX    C2P 2358   3.006   7.590   3.707 -0.1749  0.0717  0.3940
  144CHL    CN1 2359   4.114   5.192   1.099 -0.6839  0.4027 -0.3905
  144CHL    CN2 2360   4.007   5.402   1.057  0.0039 -0.0308 -0.4022
  144CHL    CN3 2361   3.882   5.243   1.155 -0.0283  0.2392 -0.3495
  144CHL    NTM 2362   4.020   5.292   1.153 -0.1275  0.5611  0.3006
  144CHL     CB 2363   4.056   5.328   1.291  0.3868  0.3468  0.2270
  145PJ2     CA 2364   4.149   5.449   1.307  0.0779  0.6447 -0.1906
  145PJ2     OA 2365   4.269   5.452   1.230  0.3957 -0.2449  0.2482
  145PJ2      P 2366   4.363   5.581   1.250  0.1833 -0.0386 -0.0788
  145PJ2     OB 2367   4.455   5.587   1.134 -0.2604  0.0398 -0.4320
  145PJ2     HB 2368   4.453   5.677   1.089 -1.8315  0.0045 -0.4631
  145PJ2     OG 2369   4.262   5.687   1.273  0.4577  0.1743  0.1534
  145PJ2     HG 2370   4.194   5.658   1.341  1.5763  0.3546  1.3957
  145PJ2     OD 2371   4.418   5.560   1.399  0.1481 -0.3301 -0.1079
  146POX     CD 2372   4.503   5.655   1.464 -0.2722 -0.0112 -0.0174
  146POX     CE 2373   4.546   5.628   1.608 -0.3258 -0.4688 -0.0844
  146POX     OE 2374   4.644   5.728   1.637 -0.4137 -0.4051 -0.0070
  146POX    C1A 2375   4.661   5.777   1.759 -0.3059  0.0881 -0.2147
  146POX    O1A 2376   4.573   5.757   1.843 -0.1385  0.1682 -0.0203
  146POX    C1B 2377   4.774   5.871   1.778 -0.0712 -0.1511 -0.4282
  146POX    C1C 2378   4.914   5.810   1.774 -0.1578 -0.3873  0.1405
  146POX    C1D 2379   4.933   5.731   1.904 -0.0379 -0.2352  0.2164
  146POX    C1E 2380   5.064   5.653   1.898  0.0123 -0.1301 -0.0324
  146POX    C1F 2381   5.091   5.554   2.011  0.1839  0.2382  0.2483
  146POX    C1G 2382   5.204   5.471   1.950  0.3196  0.5688  0.0422
  146POX    C1H 2383   5.341   5.536   1.964  0.4062  0.4858 -0.4310
  146POX    C1I 2384   5.449   5.450   1.898 -0.2230 -0.4535 -0.2593
  146POX    C1J 2385   5.540   5.381   1.965  0.3555  0.2242 -0.3247
  146POX    C1K 2386   5.566   5.378   2.116  0.4183 -0.1930 -0.3408
  146POX    C1L 2387   5.493   5.264   2.187 -0.1294  0.2747 -0.1409
  146POX    C1M 2388   5.529   5.237   2.333  0.1052 -0.0562 -0.2565
  146POX    C1N 2389   5.680   5.255   2.349 -0.0315  0.5414  0.4356
  146POX    C1O 2390   5.717   5.281   2.495  0.7290  0.0131  0.3403
  146POX    C1P 2391   5.691   5.429   2.522  0.0792 -0.0856  0.2709
  146POX    C1Q 2392   5.763   5.499   2.638  0.0559 -0.0984  0.2931
  146POX    C1R 2393   5.720   5.646   2.641 -0.0618 -0.1280  0.1091
  146POX     CZ 2394   4.602   5.487   1.631 -0.9721 -0.7288 -0.0930
  146POX     OZ 2395   4.613   5.441   1.766  0.0831 -0.1156  0.0413
  146POX    C2A 2396   4.689   5.332   1.779  0.3246  0.0550  0.0638
  146POX    O2A 2397   4.756   5.292   1.683  0.4523 -0.0773  0.2074
  146POX    C2B 2398   4.710   5.291   1.919  0.1166  0.4409  0.2089
  146POX    C2C 2399   4.833   5.203   1.944 -0.4351 -0.3520  0.1441
  146POX    C2D 2400   4.846   5.153   2.088  0.0668  0.1669  0.2806
  146POX    C2E 2401   4.893   5.262   2.185  0.1499  0.2000  0.2043
  146POX    C2F 2402   4.883   5.208   2.328 -0.4576 -0.5794 -0.1221
  146POX    C2G 2403   5.000   5.117   2.367  0.4685  0.6788  0.1070
  146POX    C2H 2404   5.141   5.176   2.370  0.5693  0.4596 -0.2891
  146POX    C2I 2405   5.171   5.292   2.465 -0.0317 -0.0968  0.5899
  146POX    C2J 2406   5.133   5.263   2.610 -0.1774  0.5014  0.6733
  146POX    C2K 2407   5.246   5.310   2.702  0.0089  0.3143  0.5394
  146POX    C2L 2408   5.182   5.310   2.841 -0.8411  0.1753  0.1493
  146POX    C2M 2409   5.263   5.386   2.946 -0.4686  0.0374 -0.0386
  146POX    C2N 2410   5.168   5.416   3.061 -0.1233 -0.5029  0.3941
  146POX    C2O 2411   5.131   5.304   3.158 -0.0616 -0.5856  0.3219
  146POX    C2P 2412   5.055   5.355   3.280  0.7067 -0.6339  0.8301
  147CHL    CN1 2413   4.324   2.169   1.446 -0.4114  0.1381  0.1530
  147CHL    CN2 2414   4.471   1.981   1.450  0.5240  0.5490 -0.0698
  147CHL    CN3 2415   4.473   2.131   1.633 -0.2339 -0.2528  0.3432
  147CHL    NTM 2416   4.456   2.122   1.487 -0.3834  0.3579  0.3185
  147CHL     CB 2417   4.559   2.205   1.423 -0.1737 -0.2236 -0.1120
  148PJ2     CA 2418   4.709   2.182   1.439 -0.1606 -0.3379 -0.3971
  148PJ2     OA 2419   4.760   2.177   1.573  0.1459  0.0016 -0.4970
  148PJ2      P 2420   4.921   2.186   1.576  0.0922  0.6986  0.3235
  148PJ2     OB 2421   4.968   2.046   1.586 -0.4313  0.5127  0.2488
  148PJ2     HB 2422   4.894   1.980   1.574 -0.4707  0.4899  0.6236
  148PJ2     OG 2423   4.961   2.263   1.457  0.0642  0.3211  0.0693
  148PJ2     HG 2424   5.048   2.313   1.454  0.6336 -0.6463 -2.5943
  148PJ2     OD 2425   4.934   2.261   1.718 -0.3392  0.1146  0.6796
  149POX     CD 2426   4.962   2.175   1.828 -0.0378 -0.4949  0.1286
  149POX     CE 2427   4.959   2.260   1.955 -0.2127 -0.0650 -0.1640
  149POX     OE 2428   4.987   2.185   2.074 -0.1377  0.9073  0.4412
  149POX    C1A 2429   5.114   2.195   2.110  0.0994 -0.3746  0.0030
  149POX    O1A 2430   5.202   2.232   2.033 -0.5723  0.0541 -0.5680
  149POX    C1B 2431   5.142   2.161   2.252  0.0553 -0.1792  0.0585
  149POX    C1C 2432   5.184   2.280   2.339  0.2569 -0.3657  0.2166
  149POX    C1D 2433   5.187   2.272   2.492  0.0167 -0.5057  0.2137
  149POX    C1E 2434   5.291   2.169   2.537  0.4276 -0.3321 -0.3202
  149POX    C1F 2435   5.264   2.143   2.686  0.5468  0.5506 -0.1349
  149POX    C1G 2436   5.356   2.029   2.731 -0.3548 -0.2719 -0.3220
  149POX    C1H 2437   5.298   1.930   2.832  0.1305  0.2779  0.5046
  149POX    C1I 2438   5.386   1.813   2.875 -0.0104  0.0398  0.1446
  149POX    C1J 2439   5.346   1.700   2.933  0.2494  0.1243  0.4929
  149POX    C1K 2440   5.201   1.679   2.975  0.0629  0.1255 -0.1380
  149POX    C1L 2441   5.144   1.541   2.943  0.0073  0.1288 -0.0546
  149POX    C1M 2442   5.226   1.424   2.999 -0.0961  0.3354  0.5280
  149POX    C1N 2443   5.143   1.296   2.985  0.0609  0.3197 -0.2691
  149POX    C1O 2444   5.218   1.174   3.039 -0.5449  0.0088 -0.1233
  149POX    C1P 2445   5.315   1.124   2.933 -0.1808  0.5473 -0.0507
  149POX    C1Q 2446   5.224   1.053   2.833 -0.0223  0.0991  0.1166
  149POX    C1R 2447   5.306   0.983   2.724 -0.2099 -0.0609  0.0779
  149POX     CZ 2448   4.825   2.333   1.970 -0.3562 -0.2948 -0.3239
  149POX     OZ 2449   4.804   2.396   2.097  0.1012 -0.4719 -0.1594
  149POX    C2A 2450   4.697   2.362   2.168  0.2392 -0.4918  0.0377
  149POX    O2A 2451   4.601   2.312   2.109  0.0249  0.4525 -0.4247
  149POX    C2B 2452   4.712   2.419   2.304  0.2526  0.2836 -0.2845
  149POX    C2C 2453   4.573   2.454   2.358  0.4437 -0.1949  0.5443
  149POX    C2D 2454   4.580   2.523   2.494  0.2136  0.0037  0.4561
  149POX    C2E 2455   4.445   2.557   2.558 -0.2072 -0.8402  0.0333
  149POX    C2F 2456   4.464   2.612   2.700 -0.0456 -0.0188 -0.3019
  149POX    C2G 2457   4.535   2.516   2.796 -0.3649 -0.1948 -0.2415
  149POX    C2H 2458   4.523   2.562   2.941  0.3267  0.6361 -0.4416
  149POX    C2I 2459   4.622   2.475   3.018  0.1985  0.5080 -0.4216
  149POX    C2J 2460   4.663   2.540   3.151 -0.6997  0.0023  0.1105
  149POX    C2K 2461   4.739   2.671   3.130 -0.0408 -0.4123 -0.1203
  149POX    C2L 2462   4.797   2.718   3.264 -0.2855  0.0056 -0.1592
  149POX    C2M 2463   4.882   2.839   3.227  0.2348 -0.2753  0.1068
  149POX    C2N 2464   4.921   2.903   3.361  0.1180 -0.0159  0.0175
  149POX    C2O 2465   5.022   3.014   3.327 -0.1501  0.3305  0.3527
  149POX    C2P 2466   5.062   3.060   3.468  0.1358 -0.0077  0.3813
  150CHL    CN1 2467   2.606   5.822   1.642 -0.1417  0.6780  0.1795
  150CHL    CN2 2468   2.576   6.000   1.493 -0.0951 -0.2989  0.4006
  150CHL    CN3 2469   2.413   5.832   1.505 -0.2356  0.3412 -0.4543
  150CHL    NTM 2470   2.558   5.854   1.507 -0.1307 -0.3391 -0.0760
  150CHL     CB 2471   2.619   5.780   1.395 -0.2355  0.1321 -0.4493
  151PJ2     CA 2472   2.635   5.628   1.404  0.0829  0.1685 -0.4082
  151PJ2     OA 2473   2.516   5.550   1.406  0.3749 -0.2628  0.8319
  151PJ2      P 2474   2.528   5.401   1.346  0.1283 -0.0729  0.3025
  151PJ2     OB 2475   2.389   5.357   1.321 -0.0045 -0.0413  0.9514
  151PJ2     HB 2476   2.394   5.263   1.288  0.1389  0.2376  0.1436
  151PJ2     OG 2477   2.620   5.428   1.233 -0.3321 -0.2281 -0.1106
  151PJ2     HG 2478   2.681   5.506   1.247  0.9245 -0.7934 -2.0319
  151PJ2     OD 2479   2.608   5.320   1.459 -0.0354 -0.2549  0.2880
  152POX     CD 2480   2.524   5.267   1.562 -0.5125  0.0988  0.0823
  152POX     CE 2481   2.604   5.195   1.671 -0.6313  0.5131  0.4441
  152POX     OE 2482   2.515   5.147   1.772 -0.4131  0.4870  0.6260
  152POX    C1A 2483   2.547   5.041   1.846  0.4361  0.8477  0.7838
  152POX    O1A 2484   2.650   4.983   1.813 -0.3484 -0.1301 -0.0039
  152POX    C1B 2485   2.453   5.009   1.956 -0.2270  0.0325 -0.0097
  152POX    C1C 2486   2.493   5.074   2.088 -0.0420  0.2038 -0.1485
  152POX    C1D 2487   2.426   5.023   2.216  0.1847 -0.0093 -0.1159
  152POX    C1E 2488   2.466   5.093   2.347 -0.1560  0.2578 -0.1558
  152POX    C1F 2489   2.395   5.034   2.469  0.2346  0.1274  0.0076
  152POX    C1G 2490   2.444   5.080   2.607  1.0307  0.0125 -0.2310
  152POX    C1H 2491   2.413   5.229   2.628  0.6002 -0.1504  0.3054
  152POX    C1I 2492   2.501   5.271   2.746  0.3245 -0.0064  0.4599
  152POX    C1J 2493   2.460   5.347   2.847  0.1416  0.7839 -0.1943
  152POX    C1K 2494   2.323   5.410   2.875 -0.1204  0.3028 -0.3787
  152POX    C1L 2495   2.297   5.437   3.023  0.1348  0.3139 -0.3365
  152POX    C1M 2496   2.192   5.547   3.039  0.5585  0.7595 -0.5726
  152POX    C1N 2497   2.168   5.567   3.189 -0.3286  0.0588 -0.6117
  152POX    C1O 2498   2.030   5.631   3.202 -0.3429 -0.0354 -0.2814
  152POX    C1P 2499   2.047   5.782   3.220  0.4971 -0.2051  0.3767
  152POX    C1Q 2500   1.914   5.850   3.187  0.8562  0.2743 -0.0933
  152POX    C1R 2501   1.924   6.001   3.212  0.0809  0.2646  0.3157
  152POX     CZ 2502   2.715   5.286   1.725  0.0706 -0.1860  0.1806
  152POX     OZ 2503   2.690   5.367   1.839 -0.6131 -0.1356 -0.0006
  152POX    C2A 2504   2.710   5.498   1.820  0.3833 -0.3367 -0.4000
  152POX    O2A 2505   2.745   5.546   1.712  0.4959  0.1736 -0.1382
  152POX    C2B 2506   2.659   5.578   1.933 -0.0368  0.0392 -0.8499
  152POX    C2C 2507   2.719   5.715   1.964 -0.2369 -0.0972  0.1831
  152POX    C2D 2508   2.703   5.777   2.103 -0.0186  0.0181  0.1571
  152POX    C2E 2509   2.564   5.837   2.127  0.0885  0.4609 -0.3162
  152POX    C2F 2510   2.527   5.910   2.256  0.5070 -0.2652  0.2232
  152POX    C2G 2511   2.621   6.029   2.279  0.1892  0.0534 -0.1002
  152POX    C2H 2512   2.583   6.095   2.412 -0.3227  0.2553 -0.3424
  152POX    C2I 2513   2.695   6.184   2.467  0.0644 -0.2244 -0.3437
  152POX    C2J 2514   2.662   6.279   2.581  0.4326  0.3150 -0.6814
  152POX    C2K 2515   2.791   6.348   2.627  0.2324 -0.1225  0.5687
  152POX    C2L 2516   2.775   6.434   2.753 -0.2358  0.6216  0.0057
  152POX    C2M 2517   2.831   6.360   2.874  0.3002  0.6597 -0.2184
  152POX    C2N 2518   2.819   6.448   2.998  0.5436 -0.2941  0.4944
  152POX    C2O 2519   2.925   6.426   3.106  0.0800 -0.7520  0.8607
  152POX    C2P 2520   2.924   6.282   3.158 -0.7867 -1.3214 -0.6731
  153CHL    CN1 2521   3.049   8.104   0.784  0.1248  0.0989  0.2920
  153CHL    CN2 2522   2.896   8.270   0.711 -0.1558 -0.1236  0.5653
  153CHL    CN3 2523   3.103   8.320   0.836 -0.1779  0.5257 -0.1513
  153CHL    NTM 2524   2.987   8.232   0.821  0.0983  0.0493  0.4176
  153CHL     CB 2525   2.910   8.213   0.944 -0.3043 -0.2623  0.1220
  154PJ2     CA 2526   2.811   8.318   0.996 -0.1858  0.1667 -0.5099
  154PJ2     OA 2527   2.860   8.452   1.011  0.0407  0.0653 -0.3411
  154PJ2      P 2528   2.747   8.546   1.075  0.0037  0.0361 -0.3623
  154PJ2     OB 2529   2.800   8.684   1.073 -0.5476  0.2734  0.6913
  154PJ2     HB 2530   2.900   8.689   1.071 -0.5160 -0.4864 -0.2646
  154PJ2     OG 2531   2.611   8.510   1.031  0.1059 -0.4210 -0.3039
  154PJ2     HG 2532   2.544   8.584   1.039  1.2660  0.6039  0.1812
  154PJ2     OD 2533   2.736   8.501   1.229  0.2722 -0.2810 -0.4337
  155POX     CD 2534   2.839   8.528   1.325 -0.2236  0.1755 -0.0195
  155POX     CE 2535   2.796   8.515   1.471 -0.4935  0.0472 -0.1098
  155POX     OE 2536   2.912   8.519   1.555 -0.1683 -0.5228 -0.5235
  155POX    C1A 2537   2.885   8.582   1.669 -0.0679 -0.0387 -0.7662
  155POX    O1A 2538   2.771   8.617   1.697  0.1095 -0.3545  0.4054
  155POX    C1B 2539   3.001   8.609   1.756 -0.4416 -0.1623 -0.2269
  155POX    C1C 2540   3.033   8.488   1.844 -0.0162  0.2039  0.1266
  155POX    C1D 2541   2.931   8.480   1.958 -0.0779 -0.0822  0.0518
  155POX    C1E 2542   2.924   8.342   2.024 -0.5065  0.0479  0.2774
  155POX    C1F 2543   2.803   8.336   2.118 -0.8239  0.2746 -0.1113
  155POX    C1G 2544   2.811   8.204   2.195 -0.4347  0.2425 -0.2035
  155POX    C1H 2545   2.710   8.187   2.309  0.0082 -0.2779  0.1111
  155POX    C1I 2546   2.561   8.191   2.276  0.1427  0.0371 -0.4715
  155POX    C1J 2547   2.464   8.183   2.368  0.6416 -0.3012  0.0322
  155POX    C1K 2548   2.489   8.140   2.512 -0.0202 -0.0843  0.2121
  155POX    C1L 2549   2.371   8.189   2.597 -0.1999 -0.4214  0.1584
  155POX    C1M 2550   2.370   8.126   2.736  0.3464  0.0220  0.3689
  155POX    C1N 2551   2.245   8.147   2.822 -0.2704 -0.0918 -0.4857
  155POX    C1O 2552   2.263   8.076   2.956  0.2440  0.7076 -0.1265
  155POX    C1P 2553   2.149   8.104   3.054 -0.2945 -0.4114 -0.4226
  155POX    C1Q 2554   2.169   8.016   3.177  0.2695  0.1832 -0.0860
  155POX    C1R 2555   2.058   7.990   3.279 -0.0221 -0.0025 -0.4528
  155POX     CZ 2556   2.732   8.376   1.486  0.2514 -0.2892 -0.0198
  155POX     OZ 2557   2.665   8.334   1.605 -0.0146  0.4304  0.0907
  155POX    C2A 2558   2.559   8.394   1.659  0.1707  1.0090 -0.1885
  155POX    O2A 2559   2.480   8.445   1.580  0.1406 -0.1078 -0.8970
  155POX    C2B 2560   2.526   8.343   1.794  0.0190 -0.0345 -0.6123
  155POX    C2C 2561   2.431   8.439   1.866 -0.4624 -0.6163 -0.4628
  155POX    C2D 2562   2.409   8.404   2.014  0.1641  0.4872 -0.0926
  155POX    C2E 2563   2.296   8.493   2.066  0.3387  0.6061  0.0839
  155POX    C2F 2564   2.292   8.493   2.219  0.8491 -0.1265  0.1020
  155POX    C2G 2565   2.171   8.580   2.255  0.5344 -0.6272  0.2627
  155POX    C2H 2566   2.132   8.561   2.402 -0.2514  0.8714  0.2614
  155POX    C2I 2567   1.989   8.510   2.417  0.0549 -0.0049  0.2476
  155POX    C2J 2568   1.951   8.503   2.565 -0.2776 -0.3223  0.1506
  155POX    C2K 2569   1.801   8.480   2.583 -0.5320  0.7222 -0.5272
  155POX    C2L 2570   1.764   8.462   2.731  0.4811 -0.4971 -0.4080
  155POX    C2M 2571   1.612   8.451   2.733  0.3934  0.6546 -0.2067
  155POX    C2N 2572   1.532   8.417   2.860  0.7862 -0.2053 -0.1823
  155POX    C2O 2573   1.571   8.519   2.967  0.8130 -0.2279 -0.1699
  155POX    C2P 2574   1.511   8.493   3.105  0.7657  0.1032 -0.1275
  156CHL    CN1 2575   4.997   1.061   1.686  0.3713 -0.0018 -0.2135
  156CHL    CN2 2576   4.809   0.956   1.623  0.2601 -0.4140  0.4016
  156CHL    CN3 2577   5.027   0.848   1.568  0.5842 -0.1398  0.2000
  156CHL    NTM 2578   4.949   0.972   1.580  0.1904 -0.3859  0.1867
  156CHL     CB 2579   4.943   1.035   1.447 -0.0119 -0.5150  0.1337
  157PJ2     CA 2580   5.058   1.106   1.375 -0.3710  0.2331  0.2823
  157PJ2     OA 2581   5.130   1.202   1.452 -0.0504  0.2703 -0.0652
  157PJ2      P 2582   5.284   1.230   1.415  0.0420  0.0040  0.1136
  157PJ2     OB 2583   5.295   1.194   1.272  0.0931  0.5959 -0.0367
  157PJ2     HB 2584   5.204   1.174   1.235 -0.1419  0.1138  0.7795
  157PJ2     OG 2585   5.336   1.366   1.444  0.4936 -0.1346 -0.0279
  157PJ2     HG 2586   5.334   1.406   1.352 -1.3700 -1.1488 -0.5026
  157PJ2     OD 2587   5.362   1.117   1.499  0.6937  0.1162 -0.3259
  158POX     CD 2588   5.371   1.146   1.639 -0.1247 -0.3693 -0.1647
  158POX     CE 2589   5.454   1.049   1.722  0.5565  0.7890  0.5264
  158POX     OE 2590   5.436   1.053   1.864  0.3746 -0.9902  0.5710
  158POX    C1A 2591   5.346   0.967   1.911 -0.1868 -0.7696 -0.0795
  158POX    O1A 2592   5.264   0.919   1.833 -0.7119 -0.1919  0.1196
  158POX    C1B 2593   5.327   0.963   2.057 -0.5322  0.0458 -0.1009
  158POX    C1C 2594   5.207   1.042   2.109 -0.4579  0.0186  0.1157
  158POX    C1D 2595   5.174   1.001   2.253  0.0022 -0.2740  0.1410
  158POX    C1E 2596   5.026   1.036   2.275  0.1586  0.2900  0.3027
  158POX    C1F 2597   4.968   1.007   2.413  0.5504  0.0484  0.4187
  158POX    C1G 2598   4.970   0.858   2.448  0.6360 -0.0131  0.1559
  158POX    C1H 2599   4.936   0.836   2.596  0.6631 -0.1480  0.1419
  158POX    C1I 2600   4.965   0.691   2.635  0.3442 -0.0335  0.8220
  158POX    C1J 2601   4.900   0.604   2.712  0.4476 -0.2561  0.6586
  158POX    C1K 2602   4.762   0.629   2.772  0.2212  0.6172 -0.1928
  158POX    C1L 2603   4.775   0.636   2.924 -0.3816  0.0859 -0.1098
  158POX    C1M 2604   4.640   0.661   2.993 -0.2901 -0.1479  0.1542
  158POX    C1N 2605   4.666   0.635   3.142 -0.4191  0.2386  0.2443
  158POX    C1O 2606   4.534   0.616   3.216 -0.3654  0.0145  0.2835
  158POX    C1P 2607   4.565   0.592   3.364  0.0539  0.1812  0.2239
  158POX    C1Q 2608   4.593   0.442   3.366  0.6986  0.2959  0.1815
  158POX    C1R 2609   4.664   0.399   3.494  0.2640 -0.1481  0.2777
  158POX     CZ 2610   5.598   1.071   1.675  0.1572  0.0521 -1.0982
  158POX     OZ 2611   5.701   0.984   1.725 -0.1179  0.2218 -0.2167
  158POX    C2A 2612   5.824   1.035   1.734 -0.0608  0.0996 -0.3008
  158POX    O2A 2613   5.851   1.151   1.702  0.1866  0.1652  0.1381
  158POX    C2B 2614   5.936   0.940   1.747  0.1544  0.4433  0.4255
  158POX    C2C 2615   6.059   0.980   1.829  0.5270  0.1344  0.0264
  158POX    C2D 2616   6.016   1.006   1.973 -0.0636  0.2003 -0.1577
  158POX    C2E 2617   6.110   0.992   2.093 -0.4632  0.0968  0.1465
  158POX    C2F 2618   6.033   1.039   2.217 -0.5741  0.4026 -0.0373
  158POX    C2G 2619   6.109   1.038   2.350  0.2880 -0.2339 -0.5223
  158POX    C2H 2620   6.112   0.895   2.404 -0.4147 -0.0488  0.0254
  158POX    C2I 2621   6.130   0.907   2.555  0.2689 -0.0721 -0.0548
  158POX    C2J 2622   6.156   0.770   2.619 -0.6240 -0.2079  0.0296
  158POX    C2K 2623   6.173   0.761   2.771  0.6153  0.0156 -0.0872
  158POX    C2L 2624   6.181   0.612   2.803  0.0996  0.0610  0.2517
  158POX    C2M 2625   6.188   0.609   2.956  0.2772 -0.0349  0.2417
  158POX    C2N 2626   6.229   0.471   3.005  0.1488 -0.1026  0.1584
  158POX    C2O 2627   6.101   0.388   2.989 -0.2423  0.3415  0.8867
  158POX    C2P 2628   6.140   0.241   3.006 -0.0367  0.3076  0.1950
  159CHL    CN1 2629   4.358   1.911   0.859  0.1939  0.2058 -0.1316
  159CHL    CN2 2630   4.257   1.713   0.776 -0.7379 -0.1725  0.4857
  159CHL    CN3 2631   4.472   1.776   0.712 -0.7161 -0.4115 -0.8093
  159CHL    NTM 2632   4.382   1.769   0.828 -0.4567  0.1874 -0.5684
  159CHL     CB 2633   4.449   1.688   0.931 -0.3657  0.5154 -0.3678
  160PJ2     CA 2634   4.384   1.704   1.068  0.2334  0.2133 -0.0452
  160PJ2     OA 2635   4.247   1.672   1.092  0.2171  0.1324 -0.2483
  160PJ2      P 2636   4.184   1.760   1.211 -0.0123 -0.1252 -0.1779
  160PJ2     OB 2637   4.224   1.898   1.175  0.1194 -0.0114  0.3961
  160PJ2     HB 2638   4.173   1.924   1.093 -0.9546 -2.5192  0.1689
  160PJ2     OG 2639   4.038   1.740   1.227  0.0515 -0.2699  0.2138
  160PJ2     HG 2640   3.995   1.794   1.300  0.1049  0.6834 -0.4468
  160PJ2     OD 2641   4.256   1.689   1.336  0.7268  0.0680 -0.4864
  161POX     CD 2642   4.203   1.567   1.390 -0.1852  0.6027 -0.1441
  161POX     CE 2643   4.271   1.508   1.513 -0.2635 -0.0573 -0.4154
  161POX     OE 2644   4.212   1.387   1.561 -0.0384 -0.1740 -0.4315
  161POX    C1A 2645   4.240   1.275   1.495 -0.1410 -0.0748 -0.6431
  161POX    O1A 2646   4.318   1.255   1.402  0.1437  0.1473 -0.4525
  161POX    C1B 2647   4.170   1.161   1.559  0.2174  0.0494 -0.0295
  161POX    C1C 2648   4.259   1.046   1.608  0.8127  0.2282 -0.6633
  161POX    C1D 2649   4.292   1.055   1.757  0.0362 -0.3642 -0.4487
  161POX    C1E 2650   4.372   0.933   1.802  0.5441 -0.1269 -0.7067
  161POX    C1F 2651   4.452   0.974   1.926 -0.3089 -0.3180 -0.0797
  161POX    C1G 2652   4.513   0.847   1.986 -0.7936 -0.5369 -0.0475
  161POX    C1H 2653   4.574   0.881   2.122  0.0071 -0.2262 -0.4798
  161POX    C1I 2654   4.642   0.758   2.184  0.3763  0.3951  0.3713
  161POX    C1J 2655   4.578   0.685   2.275  0.0234 -0.0026 -0.1905
  161POX    C1K 2656   4.436   0.708   2.326  0.2023  0.3872  0.1381
  161POX    C1L 2657   4.455   0.704   2.478  0.2902 -0.6165  0.1084
  161POX    C1M 2658   4.313   0.713   2.533  0.3354  0.5287  0.0586
  161POX    C1N 2659   4.296   0.688   2.683 -0.1365 -0.8928 -0.2125
  161POX    C1O 2660   4.149   0.693   2.723  0.0766 -0.1832  0.5035
  161POX    C1P 2661   4.090   0.832   2.697  0.4482 -0.0867  0.1716
  161POX    C1Q 2662   3.954   0.857   2.762  0.3114  0.4364 -0.3027
  161POX    C1R 2663   3.918   1.004   2.777  0.1793  0.3569  0.1751
  161POX     CZ 2664   4.252   1.622   1.613  0.3769 -0.1194 -0.2204
  161POX     OZ 2665   4.343   1.627   1.723 -0.0340  0.6421  0.0871
  161POX    C2A 2666   4.369   1.743   1.784  0.3436  0.4145  0.3697
  161POX    O2A 2667   4.352   1.849   1.723 -0.1381  0.1512  0.0321
  161POX    C2B 2668   4.437   1.724   1.913 -0.3585  0.3587  0.7381
  161POX    C2C 2669   4.511   1.850   1.958  0.1318  0.1875  0.4195
  161POX    C2D 2670   4.443   1.981   1.996  0.8322  0.5866  0.3135
  161POX    C2E 2671   4.347   1.955   2.112 -0.0707  0.0724 -0.5457
  161POX    C2F 2672   4.259   2.078   2.138 -0.1003 -0.1418  0.4091
  161POX    C2G 2673   4.171   2.081   2.263 -0.7671  0.3926 -0.0649
  161POX    C2H 2674   4.253   2.086   2.393 -0.3468 -0.1731 -0.3052
  161POX    C2I 2675   4.179   2.030   2.515 -0.0280  0.3234  0.1167
  161POX    C2J 2676   4.262   2.037   2.643  0.0268 -0.0349  0.1013
  161POX    C2K 2677   4.198   2.030   2.782 -0.0626  0.0999  0.0675
  161POX    C2L 2678   4.297   2.083   2.886 -0.3360 -0.1785  0.4719
  161POX    C2M 2679   4.247   2.083   3.030 -0.0441  0.4982  0.5766
  161POX    C2N 2680   4.360   2.121   3.126  0.3435  0.8808 -0.0243
  161POX    C2O 2681   4.309   2.168   3.263  0.4342  0.5091  0.1370
  161POX    C2P 2682   4.261   2.313   3.268 -0.4838  0.2162  0.0194
  162CHL    CN1 2683   3.984   3.822   1.736 -0.2113  0.1662 -0.4401
  162CHL    CN2 2684   3.762   3.777   1.660 -0.4181  0.4548 -0.1118
  162CHL    CN3 2685   3.885   3.615   1.768 -0.6931  0.3748 -1.0125
  162CHL    NTM 2686   3.856   3.759   1.772 -0.2895  0.4428 -0.2218
  162CHL     CB 2687   3.821   3.821   1.900 -0.1362 -0.0159  0.0445
  163PJ2     CA 2688   3.700   3.769   1.979 -0.1165  0.5700  0.4667
  163PJ2     OA 2689   3.573   3.761   1.914  0.0623  0.1763  0.1664
  163PJ2      P 2690   3.479   3.689   2.023 -0.0963  0.2047  0.0488
  163PJ2     OB 2691   3.337   3.687   1.980 -0.0100  0.2720 -0.2429
  163PJ2     HB 2692   3.264   3.654   2.040 -1.1415  0.9903 -1.1712
  163PJ2     OG 2693   3.543   3.564   2.070  0.2522  0.2919 -0.1883
  163PJ2     HG 2694   3.641   3.570   2.085  0.1949 -2.9906  3.1111
  163PJ2     OD 2695   3.473   3.798   2.141 -0.5116  0.4633 -0.2056
  164POX     CD 2696   3.431   3.747   2.268 -0.0750  0.1027 -0.2035
  164POX     CE 2697   3.370   3.855   2.358 -0.1870  0.0552 -0.2225
  164POX     OE 2698   3.464   3.937   2.429  0.3030 -0.3007 -0.4497
  164POX    C1A 2699   3.441   4.065   2.403  0.0172 -0.2523  0.0204
  164POX    O1A 2700   3.327   4.100   2.373  0.1193  0.5266  0.5023
  164POX    C1B 2701   3.538   4.147   2.479  0.0135  0.4714 -0.7371
  164POX    C1C 2702   3.666   4.187   2.406  0.4344  0.3804 -0.0587
  164POX    C1D 2703   3.650   4.279   2.285  0.4045  0.1332 -0.2440
  164POX    C1E 2704   3.598   4.413   2.339  0.1605 -0.1229  0.1589
  164POX    C1F 2705   3.697   4.482   2.433  0.1418  0.0447  0.0554
  164POX    C1G 2706   3.655   4.616   2.495 -0.0307  0.2327 -0.4629
  164POX    C1H 2707   3.771   4.708   2.533 -0.2108  0.1550  0.2975
  164POX    C1I 2708   3.736   4.837   2.608 -0.2021 -0.1455  0.8202
  164POX    C1J 2709   3.803   4.902   2.702  0.4373  0.2010  0.1360
  164POX    C1K 2710   3.939   4.860   2.759  0.4707 -0.5152 -0.4578
  164POX    C1L 2711   4.044   4.970   2.777  0.1671 -0.2458 -0.3136
  164POX    C1M 2712   4.158   4.900   2.852 -0.0645 -0.3076 -0.0172
  164POX    C1N 2713   4.255   5.008   2.899 -0.5757  0.0956  0.1236
  164POX    C1O 2714   4.384   4.934   2.934 -0.3961  0.7376  0.8487
  164POX    C1P 2715   4.409   4.885   3.077  0.0156 -0.1137  0.4897
  164POX    C1Q 2716   4.407   5.003   3.174  0.7767  0.5929 -0.3450
  164POX    C1R 2717   4.447   4.959   3.315 -0.6387  0.2130 -0.0492
  164POX     CZ 2718   3.269   3.784   2.449  0.1752 -0.0675  0.0889
  164POX     OZ 2719   3.300   3.662   2.517  0.1019  0.2212  0.6467
  164POX    C2A 2720   3.202   3.595   2.577 -0.1302  0.0711  0.1132
  164POX    O2A 2721   3.088   3.614   2.535 -0.1797  0.0695  0.2469
  164POX    C2B 2722   3.263   3.477   2.643 -0.3071 -0.0066  0.1370
  164POX    C2C 2723   3.186   3.428   2.766 -0.0562 -0.5058  0.1004
  164POX    C2D 2724   3.062   3.356   2.713  0.0502 -0.6876  0.0972
  164POX    C2E 2725   2.982   3.277   2.817  0.0028 -0.3770  0.2995
  164POX    C2F 2726   3.045   3.147   2.867  0.2509 -0.3812 -0.0256
  164POX    C2G 2727   2.960   3.112   2.989 -0.6938  0.2205 -0.5025
  164POX    C2H 2728   3.011   2.991   3.067  0.0150  0.8825  0.0811
  164POX    C2I 2729   2.947   3.003   3.206 -0.5214 -0.3960 -0.0479
  164POX    C2J 2730   2.980   2.877   3.287 -0.3138 -0.5390 -0.3519
  164POX    C2K 2731   3.132   2.861   3.295 -0.3243 -0.7346 -0.5257
  164POX    C2L 2732   3.191   2.754   3.386  0.4541 -0.1181 -0.2956
  164POX    C2M 2733   3.342   2.743   3.409  0.4071 -0.3412 -0.0838
  164POX    C2N 2734   3.403   2.717   3.271  0.2315  0.1718 -0.2606
  164POX    C2O 2735   3.552   2.693   3.298  0.1326 -0.1904 -0.0329
  164POX    C2P 2736   3.627   2.687   3.165 -0.0515 -0.1271 -0.1398
  165CHL    CN1 2737   5.653   5.006   1.203  0.0652 -0.2227  0.3512
  165CHL    CN2 2738   5.689   5.002   0.974 -0.2930  0.5549 -0.3263
  165CHL    CN3 2739   5.524   5.143   1.060 -0.0677 -0.7793  0.2458
  165CHL    NTM 2740   5.661   5.094   1.085  0.1227 -0.1743  0.3913
  165CHL     CB 2741   5.771   5.192   1.083 -0.1626  0.1351 -0.4315
  166PJ2     CA 2742   5.789   5.290   1.199 -0.2820 -0.1243 -0.1926
  166PJ2     OA 2743   5.671   5.365   1.227 -0.1795 -0.1240  0.2488
  166PJ2      P 2744   5.690   5.479   1.340  0.0928 -0.1625  0.2408
  166PJ2     OB 2745   5.817   5.554   1.329  0.1410 -0.2490  0.2049
  166PJ2     HB 2746   5.793   5.640   1.372 -0.6564 -0.8458  0.9832
  166PJ2     OG 2747   5.565   5.558   1.343  0.2442  0.0951 -0.1999
  166PJ2     HG 2748   5.596   5.641   1.389  0.7386 -0.9183  1.3638
  166PJ2     OD 2749   5.694   5.380   1.467  0.5627 -0.5479 -0.0679
  167POX     CD 2750   5.579   5.365   1.551  0.2200  0.1748 -0.4004
  167POX     CE 2751   5.528   5.221   1.539  0.2569  0.1791 -0.6105
  167POX     OE 2752   5.395   5.202   1.587  0.6647 -0.9991  0.0979
  167POX    C1A 2753   5.325   5.092   1.559 -0.0414 -0.5181 -0.0690
  167POX    O1A 2754   5.375   5.012   1.479  0.2867 -0.2055 -0.1791
  167POX    C1B 2755   5.206   5.065   1.642 -0.0051  0.8296  0.4466
  167POX    C1C 2756   5.233   4.972   1.761  0.2146 -0.0562 -0.2792
  167POX    C1D 2757   5.310   5.045   1.872  0.1253  0.1177 -0.3307
  167POX    C1E 2758   5.312   4.961   2.000  0.1586 -0.0798 -0.4614
  167POX    C1F 2759   5.389   4.830   1.980  0.0287 -0.2269  0.0017
  167POX    C1G 2760   5.404   4.750   2.110  0.2301 -0.8162 -0.3779
  167POX    C1H 2761   5.519   4.795   2.201 -0.2185 -0.2544 -0.0789
  167POX    C1I 2762   5.523   4.688   2.310 -0.5025 -0.2453 -0.0588
  167POX    C1J 2763   5.560   4.701   2.438  0.0659  0.0149 -0.2441
  167POX    C1K 2764   5.610   4.827   2.507 -0.3660  0.1490 -0.1700
  167POX    C1L 2765   5.726   4.774   2.592 -0.5229  0.0891  0.0087
  167POX    C1M 2766   5.827   4.874   2.649 -0.5709 -0.2047  0.6176
  167POX    C1N 2767   5.955   4.804   2.696 -0.0557  0.4410  0.1986
  167POX    C1O 2768   6.047   4.878   2.793  0.2386  0.2467  0.0670
  167POX    C1P 2769   6.177   4.798   2.806 -0.0588 -0.1898  0.3626
  167POX    C1Q 2770   6.183   4.650   2.846 -0.6429 -0.2836  0.1195
  167POX    C1R 2771   6.092   4.617   2.965 -0.3628 -0.4082  0.3014
  167POX     CZ 2772   5.626   5.136   1.620 -0.3278  0.1814  0.1124
  167POX     OZ 2773   5.652   5.145   1.761  0.2282  0.2541  0.0100
  167POX    C2A 2774   5.702   5.039   1.823 -0.0332  0.1962  0.1247
  167POX    O2A 2775   5.701   4.927   1.772 -0.4566  0.2372  0.0387
  167POX    C2B 2776   5.746   5.060   1.963 -0.6093  0.1802  0.3071
  167POX    C2C 2777   5.846   4.960   2.022 -0.6507  0.1235  0.2819
  167POX    C2D 2778   5.854   4.973   2.174 -0.1039  0.3336  0.2391
  167POX    C2E 2779   5.966   4.886   2.231 -0.1992  0.1405  0.1304
  167POX    C2F 2780   5.926   4.741   2.204  0.1127  0.0632  0.0882
  167POX    C2G 2781   6.022   4.653   2.284  0.0314  0.2024  0.3380
  167POX    C2H 2782   5.989   4.507   2.252 -0.0896  0.1418  0.7330
  167POX    C2I 2783   6.079   4.414   2.333  0.4409 -0.2969 -0.3340
  167POX    C2J 2784   6.044   4.403   2.482 -0.0245 -0.6158 -0.4635
  167POX    C2K 2785   6.114   4.278   2.535  0.3453 -0.2082  0.0146
  167POX    C2L 2786   6.073   4.255   2.681  0.0923  0.4731  0.0589
  167POX    C2M 2787   6.166   4.150   2.744 -0.4101 -0.1599 -0.2374
  167POX    C2N 2788   6.144   4.177   2.893 -0.0617  0.6946 -0.3316
  167POX    C2O 2789   6.158   4.048   2.975  1.0876  1.0989  0.1249
  167POX    C2P 2790   6.102   4.047   3.118 -0.3311 -0.2011 -0.4166
  168CHL    CN1 2791   3.378   8.638   1.053  0.4547  0.3312 -0.0844
  168CHL    CN2 2792   3.263   8.580   1.253  0.2099  0.2002 -0.1873
  168CHL    CN3 2793   3.162   8.629   1.045  0.5688  0.1467 -0.7639
  168CHL    NTM 2794   3.265   8.673   1.140  0.1937  0.0513 -0.3094
  168CHL     CB 2795   3.269   8.819   1.159  0.3926 -0.1041  0.8890
  169PJ2     CA 2796   3.142   8.879   1.219  0.0209  0.3894 -0.3733
  169PJ2     OA 2797   3.084   8.816   1.334 -0.4700  0.3140 -0.6609
  169PJ2      P 2798   3.030   8.916   1.448  0.3303 -0.1424  0.1267
  169PJ2     OB 2799   2.983   9.037   1.377 -0.4302 -0.4355  0.1158
  169PJ2     HB 2800   2.945   9.103   1.442  0.8397  0.2614  0.1826
  169PJ2     OG 2801   2.938   8.855   1.547 -0.0373 -0.5091 -0.4358
  169PJ2     HG 2802   2.849   8.837   1.505 -0.2553 -0.1365 -0.1255
  169PJ2     OD 2803   3.170   8.956   1.517  0.4257  0.0234 -0.1621
  170POX     CD 2804   3.238   8.861   1.599 -0.1676  0.0097  0.3166
  170POX     CE 2805   3.360   8.920   1.670  0.2636  0.0223 -0.4317
  170POX     OE 2806   3.421   8.818   1.750 -0.0844  0.2356  0.1048
  170POX    C1A 2807   3.536   8.764   1.712 -0.4414 -0.4167 -0.0610
  170POX    O1A 2808   3.575   8.773   1.595 -0.1198  0.2812  0.0897
  170POX    C1B 2809   3.595   8.691   1.826 -0.0645  0.1233  0.0958
  170POX    C1C 2810   3.668   8.783   1.924  0.0436  0.0945  0.0418
  170POX    C1D 2811   3.706   8.698   2.046  0.0452  0.4300  0.2769
  170POX    C1E 2812   3.777   8.770   2.160  0.1461 -0.1939  0.6128
  170POX    C1F 2813   3.770   8.694   2.293 -0.0589 -0.2028  0.5972
  170POX    C1G 2814   3.872   8.750   2.392  0.2912  0.2648 -0.0207
  170POX    C1H 2815   3.852   8.665   2.518  0.2548  0.1113 -0.1298
  170POX    C1I 2816   3.949   8.547   2.519 -0.0272 -0.1152  0.4049
  170POX    C1J 2817   3.992   8.482   2.627  0.2818 -0.3567  0.1401
  170POX    C1K 2818   3.963   8.519   2.773  0.5565 -0.0772  0.1259
  170POX    C1L 2819   4.083   8.486   2.861  0.7688 -0.5082 -0.3209
  170POX    C1M 2820   4.097   8.341   2.910  0.5467 -0.2121  0.6400
  170POX    C1N 2821   3.987   8.280   2.998 -0.2719 -0.5272 -0.5666
  170POX    C1O 2822   4.023   8.134   3.025  0.3370 -0.3779 -0.5457
  170POX    C1P 2823   4.124   8.121   3.139 -0.3095  0.0558  0.0818
  170POX    C1Q 2824   4.207   7.994   3.152  0.2078  0.3806 -0.0176
  170POX    C1R 2825   4.310   8.002   3.039 -0.0276 -0.0116 -0.2643
  170POX     CZ 2826   3.330   0.039   1.741  0.0068 -0.6330  0.7089
  170POX     OZ 2827   3.451   0.111   1.767 -0.0984 -0.0687 -0.2998
  170POX    C2A 2828   3.436   0.237   1.806  0.1713 -0.1464  0.0697
  170POX    O2A 2829   3.334   0.300   1.776  0.4029  0.0123 -0.4044
  170POX    C2B 2830   3.558   0.288   1.873 -0.2784  0.5173  0.3976
  170POX    C2C 2831   3.530   0.310   2.022 -0.5774 -0.0806  0.4364
  170POX    C2D 2832   3.583   0.184   2.088 -0.1470 -0.3192 -0.3469
  170POX    C2E 2833   3.557   0.189   2.239  0.3360 -0.0802 -0.2674
  170POX    C2F 2834   3.573   0.052   2.305  0.3573  0.0767  0.0551
  170POX    C2G 2835   3.529   0.055   2.451 -0.2643 -0.0591 -0.1270
  170POX    C2H 2836   3.557   8.946   2.540 -0.3083 -0.0569 -0.1023
  170POX    C2I 2837   3.471   8.951   2.667  0.1810  0.2416  0.2180
  170POX    C2J 2838   3.483   8.837   2.768  0.1783  0.0296 -0.0200
  170POX    C2K 2839   3.381   8.842   2.882 -0.1356  0.4140 -0.3125
  170POX    C2L 2840   3.402   8.716   2.967 -0.5548  0.5787  0.0434
  170POX    C2M 2841   3.354   8.740   3.110  0.4294  0.2804  0.4317
  170POX    C2N 2842   3.423   8.648   3.212 -0.0202 -0.2723  0.2400
  170POX    C2O 2843   3.382   8.661   3.359 -0.0494  0.4834  0.1695
  170POX    C2P 2844   3.231   8.648   3.382 -0.1645 -0.1248 -0.8388
  171CHL    CN1 2845   3.985   3.061   1.606 -0.3930  0.2898 -0.1959
  171CHL    CN2 2846   4.002   2.903   1.784  0.2520  0.3535 -0.2625
  171CHL    CN3 2847   3.805   2.921   1.687 -0.0911  0.3700  0.5173
  171CHL    NTM 2848   3.947   2.925   1.649 -0.2421  0.2865 -0.0755
  171CHL     CB 2849   3.998   2.826   1.554 -0.1091  0.3374 -0.0591
  172PJ2     CA 2850   3.981   2.675   1.575  0.0098  0.3669  0.2531
  172PJ2     OA 2851   3.846   2.628   1.569  0.1007  0.1305  0.0641
  172PJ2      P 2852   3.846   2.470   1.602  0.0044  0.1823  0.3121
  172PJ2     OB 2853   3.705   2.423   1.608  0.1193 -0.1051  0.7935
  172PJ2     HB 2854   3.706   2.323   1.618  2.2082  0.0105  2.7222
  172PJ2     OG 2855   3.949   2.424   1.507  0.2841  0.1167  0.6470
  172PJ2     HG 2856   3.979   2.329   1.510  1.5139  0.4564  0.0004
  172PJ2     OD 2857   3.903   2.463   1.752 -0.3072  0.3405  0.4400
  173POX     CD 2858   3.816   2.514   1.853 -0.3256  0.6740  0.2562
  173POX     CE 2859   3.827   2.448   1.991 -0.5981  0.3748  0.1366
  173POX     OE 2860   3.723   2.480   2.084 -0.3322 -0.0836  0.5976
  173POX    C1A 2861   3.612   2.407   2.081 -0.6331  0.3934 -0.4688
  173POX    O1A 2862   3.602   2.303   2.016  0.3670  0.0570 -0.1100
  173POX    C1B 2863   3.518   2.449   2.187 -0.1230  0.0489  0.1265
  173POX    C1C 2864   3.483   2.339   2.287 -0.0367  0.1410  0.2584
  173POX    C1D 2865   3.392   2.392   2.398 -0.0658  0.4898  0.0682
  173POX    C1E 2866   3.367   2.283   2.502 -0.1152  0.0260 -0.4239
  173POX    C1F 2867   3.485   2.249   2.594 -0.1070  0.6792 -0.1875
  173POX    C1G 2868   3.448   2.157   2.710  0.7270  0.3101 -0.2020
  173POX    C1H 2869   3.557   2.124   2.812  0.7773  0.2874 -0.2630
  173POX    C1I 2870   3.692   2.076   2.760  0.5006 -0.0645 -0.6673
  173POX    C1J 2871   3.809   2.139   2.755  0.1989  0.5552 -0.0605
  173POX    C1K 2872   3.819   2.286   2.798 -0.2578  0.5782 -0.0313
  173POX    C1L 2873   3.944   2.316   2.880 -0.0996  0.4124 -0.2094
  173POX    C1M 2874   3.957   2.467   2.906 -0.1516  0.4028 -0.1246
  173POX    C1N 2875   4.087   2.502   2.979 -0.0633 -0.3140  0.0711
  173POX    C1O 2876   4.078   2.643   3.038 -0.3448 -0.1266 -0.4151
  173POX    C1P 2877   4.143   2.749   2.949  0.5047 -0.0853  0.2438
  173POX    C1Q 2878   4.114   2.890   3.001 -0.2004 -0.0027 -0.3643
  173POX    C1R 2879   4.213   2.981   2.928  0.3111 -0.5141 -0.3174
  173POX     CZ 2880   3.973   2.475   2.030 -0.4260  0.0197 -0.2544
  173POX     OZ 2881   4.015   2.609   2.056  0.1349 -0.2633  0.3141
  173POX    C2A 2882   4.143   2.644   2.059  0.0262  0.1827 -0.1371
  173POX    O2A 2883   4.221   2.549   2.053 -0.3053 -0.0887 -0.1548
  173POX    C2B 2884   4.169   2.780   2.110  0.2200  0.1359 -0.1109
  173POX    C2C 2885   4.188   2.800   2.261 -0.3838 -0.1638  0.0045
  173POX    C2D 2886   4.187   2.947   2.300  0.2811 -0.0822 -0.2714
  173POX    C2E 2887   4.145   2.992   2.440 -0.0361 -0.0733 -0.3671
  173POX    C2F 2888   4.131   3.143   2.454  0.0594 -0.0587 -0.4250
  173POX    C2G 2889   4.051   3.181   2.579 -0.0157 -0.5527 -0.3226
  173POX    C2H 2890   4.021   3.331   2.581 -0.1929 -0.5944  0.4768
  173POX    C2I 2891   3.929   3.371   2.696 -0.3758  0.2982  0.0286
  173POX    C2J 2892   4.000   3.355   2.831  0.0164  0.3251 -0.1721
  173POX    C2K 2893   3.901   3.360   2.948  0.1592  0.3809 -0.0534
  173POX    C2L 2894   3.942   3.266   3.061 -0.8183 -0.0422 -0.0358
  173POX    C2M 2895   3.837   3.283   3.171 -0.6065 -0.3876  0.2228
  173POX    C2N 2896   3.859   3.208   3.302  0.2633 -0.2676  0.1510
  173POX    C2O 2897   3.820   3.062   3.278  0.3706 -0.2192 -0.3119
  173POX    C2P 2898   3.882   2.969   3.382 -0.3795 -0.4258 -0.0472
  174CHL    CN1 2899   5.829   3.582   1.210  0.1664 -0.0607 -0.8328
  174CHL    CN2 2900   5.750   3.703   1.399  0.6523  0.0014 -0.3335
  174CHL    CN3 2901   5.771   3.475   1.414  0.2786 -0.3420 -0.6063
  174CHL    NTM 2902   5.731   3.581   1.320  0.6859  0.0200 -0.3701
  174CHL     CB 2903   5.588   3.562   1.294  0.6463  0.1156 -0.2208
  175PJ2     CA 2904   5.496   3.653   1.214  0.0605 -0.2235  0.0597
  175PJ2     OA 2905   5.487   3.783   1.273  0.3175  0.0903 -0.5716
  175PJ2      P 2906   5.341   3.833   1.225  0.0674 -0.1500 -0.0749
  175PJ2     OB 2907   5.353   3.980   1.242 -0.3609 -0.0964 -0.2509
  175PJ2     HB 2908   5.422   4.002   1.310 -1.0239 -0.3086  0.5074
  175PJ2     OG 2909   5.326   3.782   1.088  0.2733 -0.0768 -0.1261
  175PJ2     HG 2910   5.244   3.817   1.043  0.2505 -0.1281 -0.1246
  175PJ2     OD 2911   5.246   3.757   1.330  0.2170 -0.3128 -0.0568
  176POX     CD 2912   5.218   3.830   1.449  0.5411 -0.1379 -0.0885
  176POX     CE 2913   5.207   3.747   1.577  0.0551  0.0076 -0.0344
  176POX     OE 2914   5.171   3.825   1.692  0.9131  0.2892  0.0516
  176POX    C1A 2915   5.045   3.833   1.733  0.6675  0.0578 -0.6457
  176POX    O1A 2916   4.949   3.816   1.658  0.2066  0.1335 -0.0789
  176POX    C1B 2917   5.052   3.897   1.866 -0.3264 -0.6072 -0.2651
  176POX    C1C 2918   5.020   3.801   1.982  0.2301 -0.3749  0.0834
  176POX    C1D 2919   4.962   3.888   2.094  0.1363  0.0321 -0.2804
  176POX    C1E 2920   4.939   3.808   2.222 -0.1699  0.2930 -0.1726
  176POX    C1F 2921   4.819   3.714   2.209 -0.2921  0.3940  0.2092
  176POX    C1G 2922   4.809   3.593   2.302 -0.1962  0.0722 -0.1959
  176POX    C1H 2923   4.786   3.652   2.441  0.3511  0.5189 -0.2926
  176POX    C1I 2924   4.821   3.539   2.538 -0.4250  0.1216 -0.4681
  176POX    C1J 2925   4.868   3.566   2.660 -0.7030 -0.2667 -0.2744
  176POX    C1K 2926   4.901   3.709   2.701 -0.2849 -0.3583 -0.2871
  176POX    C1L 2927   4.800   3.772   2.797  0.2246  0.3100 -0.1803
  176POX    C1M 2928   4.824   3.743   2.945 -0.0965  0.0736 -0.1754
  176POX    C1N 2929   4.730   3.839   3.018 -0.1719 -0.2689  0.1825
  176POX    C1O 2930   4.722   3.805   3.167  0.4228  0.1917  0.3258
  176POX    C1P 2931   4.599   3.863   3.236  0.4616  0.2013  0.3860
  176POX    C1Q 2932   4.617   4.010   3.273 -0.2244  0.3078  0.3040
  176POX    C1R 2933   4.716   4.044   3.384  0.0024 -0.1467  0.2398
  176POX     CZ 2934   5.339   3.670   1.591  0.2461  0.3510  0.0573
  176POX     OZ 2935   5.359   3.593   1.710  0.1038  0.0686 -0.1008
  176POX    C2A 2936   5.482   3.543   1.713  0.0887  0.0461  0.1253
  176POX    O2A 2937   5.565   3.569   1.625  0.2634 -0.1954  0.2174
  176POX    C2B 2938   5.518   3.487   1.845  0.9625  0.1943 -0.0423
  176POX    C2C 2939   5.662   3.512   1.889  0.8945  0.5738 -0.0326
  176POX    C2D 2940   5.694   3.453   2.027 -0.0268  0.2970  0.0666
  176POX    C2E 2941   5.603   3.495   2.143 -0.4527 -0.3569 -0.0241
  176POX    C2F 2942   5.611   3.407   2.268 -0.6244 -0.3711 -0.0230
  176POX    C2G 2943   5.533   3.466   2.385 -0.4635 -0.5165  0.1580
  176POX    C2H 2944   5.546   3.379   2.510  0.2643 -0.4487  0.1346
  176POX    C2I 2945   5.690   3.367   2.563  0.3111  0.7817  0.3343
  176POX    C2J 2946   5.694   3.295   2.698 -0.2689  0.4265  0.1682
  176POX    C2K 2947   5.627   3.357   2.821 -0.2931 -0.0401  0.3912
  176POX    C2L 2948   5.605   3.255   2.933 -0.6912  0.0355  0.3839
  176POX    C2M 2949   5.561   3.324   3.062 -0.6219  0.1702  0.3355
  176POX    C2N 2950   5.656   3.430   3.117  0.2457 -0.5049  0.1503
  176POX    C2O 2951   5.573   3.532   3.195 -0.2470 -0.4505 -0.4373
  176POX    C2P 2952   5.572   3.489   3.342 -0.2786  0.5360 -0.1413
  177CHL    CN1 2953   6.595   1.971   1.477  0.0897  0.5904  0.2496
  177CHL    CN2 2954   6.618   2.071   1.264  0.4343  0.1811  0.2686
  177CHL    CN3 2955   6.614   2.206   1.454  0.3754  0.2958  0.1726
  177CHL    NTM 2956   6.553   2.086   1.395  0.1108  0.4761  0.0773
  177CHL     CB 2957   6.408   2.100   1.374  0.0306 -0.1979  0.1396
  178PJ2     CA 2958   6.303   2.043   1.469 -0.9331  0.5821 -0.4472
  178PJ2     OA 2959   6.272   2.129   1.579  0.5183  0.1996  0.2786
  178PJ2      P 2960   6.122   2.107   1.633  0.4558  0.0213  0.0341
  178PJ2     OB 2961   6.031   2.215   1.589  0.0578 -0.2612  0.1575
  178PJ2     HB 2962   5.939   2.182   1.566  0.3540 -0.0495 -1.4803
  178PJ2     OG 2963   6.075   1.971   1.596  0.3251  0.2001 -0.4762
  178PJ2     HG 2964   5.988   1.973   1.547 -0.6465 -1.1903  1.0783
  178PJ2     OD 2965   6.119   2.112   1.794  0.2470  0.3357  0.0220
  179POX     CD 2966   6.040   2.199   1.874  0.4410  0.1070  0.4628
  179POX     CE 2967   5.887   2.188   1.866  0.4281 -0.2907  1.1499
  179POX     OE 2968   5.837   2.294   1.947  0.1527  0.3807  0.1211
  179POX    C1A 2969   5.714   2.343   1.932 -0.1824 -0.4512  0.1035
  179POX    O1A 2970   5.628   2.278   1.873 -0.0214 -0.2534 -0.3508
  179POX    C1B 2971   5.695   2.454   2.028 -0.5849 -0.4166 -0.0156
  179POX    C1C 2972   5.572   2.454   2.118 -0.1934 -0.0743  0.5245
  179POX    C1D 2973   5.583   2.338   2.218 -0.6726 -0.2362  0.3936
  179POX    C1E 2974   5.703   2.349   2.312 -0.2499 -0.4640 -0.1133
  179POX    C1F 2975   5.686   2.248   2.425 -0.4639 -0.2690  0.0309
  179POX    C1G 2976   5.809   2.162   2.453 -0.1312  0.3648  0.5198
  179POX    C1H 2977   5.774   2.042   2.542 -0.0367 -0.5431 -0.6423
  179POX    C1I 2978   5.680   1.937   2.483 -0.0999 -0.1097 -1.3249
  179POX    C1J 2979   5.660   1.811   2.519 -0.0875  0.2283 -0.0867
  179POX    C1K 2980   5.720   1.740   2.640  0.0133 -0.1516 -0.3578
  179POX    C1L 2981   5.643   1.611   2.671 -0.3479  0.1339 -0.0668
  179POX    C1M 2982   5.718   1.532   2.779 -0.2673  0.2223 -0.0578
  179POX    C1N 2983   5.678   1.385   2.764  0.1987  0.0982 -0.0943
  179POX    C1O 2984   5.714   1.310   2.893 -0.4694 -0.0601  0.0021
  179POX    C1P 2985   5.598   1.307   2.992 -0.0395  0.6104  0.5293
  179POX    C1Q 2986   5.639   1.262   3.132  0.2307 -0.2572  0.1742
  179POX    C1R 2987   5.518   1.267   3.226  0.2181  0.2314  0.1335
  179POX     CZ 2988   5.847   2.041   1.881  0.0029 -0.2614  0.3344
  179POX     OZ 2989   5.852   1.996   2.016 -0.3389  0.3435  0.5518
  179POX    C2A 2990   5.864   1.865   2.038 -0.2796  0.1914 -0.3712
  179POX    O2A 2991   5.856   1.785   1.945 -0.3255 -0.1815 -0.0472
  179POX    C2B 2992   5.881   1.818   2.177 -0.3905  0.0343 -0.4096
  179POX    C2C 2993   6.031   1.804   2.204 -0.4223  0.4819  0.0136
  179POX    C2D 2994   6.078   1.764   2.345 -0.2444 -0.2183 -0.2408
  179POX    C2E 2995   6.106   1.614   2.351  0.4407 -0.0772  0.2018
  179POX    C2F 2996   6.146   1.578   2.494 -0.1718  0.1311  0.4330
  179POX    C2G 2997   6.108   1.431   2.516 -0.2107  0.1310  0.3641
  179POX    C2H 2998   6.141   1.394   2.661  0.0714 -0.3131  0.1882
  179POX    C2I 2999   6.072   1.271   2.719 -0.1803 -0.2900 -0.0571
  179POX    C2J 3000   6.124   1.250   2.862  0.3570 -0.3087 -0.2510
  179POX    C2K 3001   6.061   1.137   2.944 -0.6263  0.5515  0.1962
  179POX    C2L 3002   6.052   1.188   3.088 -0.3326  0.3789  0.2765
  179POX    C2M 3003   5.986   1.077   3.170 -0.0345  0.0730  0.1065
  179POX    C2N 3004   6.085   0.967   3.207  0.0190  0.1559  0.2104
  179POX    C2O 3005   6.022   0.841   3.266 -0.4647  0.3247  0.0570
  179POX    C2P 3006   6.128   0.734   3.293 -0.4322  0.2112 -0.4941
  180CHL    CN1 3007   3.150   5.874   0.733 -0.5038  0.2450  0.0618
  180CHL    CN2 3008   3.223   5.666   0.830 -0.5520  0.2946 -0.1172
  180CHL    CN3 3009   3.280   5.871   0.924  0.1490 -0.0969 -0.4886
  180CHL    NTM 3010   3.169   5.800   0.858 -0.4431  0.2966  0.0827
  180CHL     CB 3011   3.052   5.793   0.947 -0.7290 -0.1587 -0.3270
  181PJ2     CA 3012   2.951   5.908   0.949 -0.0233  0.4677 -0.2075
  181PJ2     OA 3013   3.020   6.033   0.961  0.3209  0.2131  0.5031
  181PJ2      P 3014   2.915   6.153   0.943  0.0812 -0.0682  0.0009
  181PJ2     OB 3015   2.995   6.266   0.891 -0.3717  0.2690  0.0309
  181PJ2     HB 3016   3.093   6.248   0.894 -0.5876 -0.9229  0.6179
  181PJ2     OG 3017   2.805   6.105   0.857 -0.0654 -0.2932  0.3133
  181PJ2     HG 3018   2.789   6.006   0.863  1.6095 -0.7143 -1.3278
  181PJ2     OD 3019   2.851   6.176   1.089  0.0140  0.3420 -0.0900
  182POX     CD 3020   2.913   6.263   1.184 -0.0012  0.6706 -0.3832
  182POX     CE 3021   2.865   6.286   1.327  0.3775 -0.0620 -0.1333
  182POX     OE 3022   2.878   6.177   1.418 -0.0058  0.1835  0.2180
  182POX    C1A 3023   2.997   6.172   1.476 -0.2258  0.0034  0.6551
  182POX    O1A 3024   3.096   6.225   1.427 -0.3490 -0.2724  0.1012
  182POX    C1B 3025   3.008   6.064   1.577  0.4602  0.0044  0.5869
  182POX    C1C 3026   3.126   6.090   1.671  1.0356 -0.1251 -0.0902
  182POX    C1D 3027   3.096   6.004   1.794 -0.1544  0.4488  0.0426
  182POX    C1E 3028   3.147   6.067   1.924  0.3459  0.6294 -0.2382
  182POX    C1F 3029   3.051   6.179   1.965  0.3327  0.5838 -0.1441
  182POX    C1G 3030   3.059   6.224   2.111 -0.0316 -0.2141  0.1330
  182POX    C1H 3031   3.198   6.239   2.175 -0.2465  0.3347  0.4810
  182POX    C1I 3032   3.247   6.381   2.203 -0.3793  0.4609  0.0864
  182POX    C1J 3033   3.295   6.402   2.325 -0.4341  0.0313  0.1838
  182POX    C1K 3034   3.319   6.302   2.438 -0.3723 -0.3844 -0.1930
  182POX    C1L 3035   3.194   6.293   2.525 -0.0181  0.0004  0.3667
  182POX    C1M 3036   3.222   6.274   2.675  0.4313 -0.8739  0.1799
  182POX    C1N 3037   3.276   6.402   2.739 -0.5085 -0.5285  0.2946
  182POX    C1O 3038   3.174   6.516   2.746  0.5535  0.4656  0.0256
  182POX    C1P 3039   3.208   6.624   2.849  0.5109  0.3791  0.1309
  182POX    C1Q 3040   3.106   6.739   2.850  0.3778  0.2637 -0.1064
  182POX    C1R 3041   3.148   6.855   2.760 -0.1937  0.2260 -0.4208
  182POX     CZ 3042   2.728   6.349   1.299  0.1526 -0.4255  0.1432
  182POX     OZ 3043   2.650   6.405   1.404  0.1234  0.3015 -0.2635
  182POX    C2A 3044   2.517   6.396   1.409  0.1425  0.2961  0.3127
  182POX    O2A 3045   2.455   6.323   1.332  0.5020 -0.4131  0.6836
  182POX    C2B 3046   2.462   6.455   1.533 -0.2893  0.4249  0.0615
  182POX    C2C 3047   2.348   6.384   1.606 -0.0237 -0.0233  0.0404
  182POX    C2D 3048   2.407   6.257   1.668 -0.5505 -0.1209  0.3527
  182POX    C2E 3049   2.312   6.182   1.762 -0.1972 -0.3283  0.5475
  182POX    C2F 3050   2.361   6.061   1.841  0.3709 -0.2915  0.2565
  182POX    C2G 3051   2.263   6.027   1.953 -0.1700  0.2609 -0.0476
  182POX    C2H 3052   2.254   6.122   2.073  0.4428 -0.3648  0.5002
  182POX    C2I 3053   2.117   6.103   2.140  0.1139  0.2012 -0.0007
  182POX    C2J 3054   2.130   6.030   2.274  0.2640 -0.3171 -0.2944
  182POX    C2K 3055   2.200   6.121   2.376 -0.1394 -0.0281 -0.2724
  182POX    C2L 3056   2.159   6.062   2.511  0.2874  0.2231 -0.0320
  182POX    C2M 3057   2.238   6.113   2.631 -0.4861  0.5953  0.3202
  182POX    C2N 3058   2.211   6.044   2.765  0.0598 -0.6613 -0.2030
  182POX    C2O 3059   2.290   6.113   2.876 -0.6668  0.2209 -0.2209
  182POX    C2P 3060   2.277   6.020   2.997 -0.0221  0.2050 -0.1568
  183CHL    CN1 3061   6.046   8.266   1.065 -0.6409  0.6419 -0.0121
  183CHL    CN2 3062   5.930   8.135   1.222 -0.3806  0.2081 -0.2664
  183CHL    CN3 3063   6.169   8.105   1.181 -0.3762 -0.0486 -0.0232
  183CHL    NTM 3064   6.037   8.130   1.121 -0.2198  0.5698 -0.1148
  183CHL     CB 3065   6.008   8.032   1.015 -0.3489  0.1665  0.2901
  184PJ2     CA 3066   5.982   7.882   1.021  0.6630 -0.0388 -0.3180
  184PJ2     OA 3067   6.086   7.795   1.067  0.2222 -0.3623  0.0727
  184PJ2      P 3068   6.069   7.640   1.027  0.2531 -0.3305 -0.0641
  184PJ2     OB 3069   5.969   7.619   0.919 -0.0119  0.0300  0.1075
  184PJ2     HB 3070   5.896   7.681   0.945 -0.1921 -0.1941  0.1383
  184PJ2     OG 3071   6.199   7.572   1.011  0.5018  0.0154  0.4921
  184PJ2     HG 3072   6.263   7.640   1.047  0.7797 -0.5728  1.1380
  184PJ2     OD 3073   6.000   7.588   1.163  0.2192  0.3626  0.1836
  185POX     CD 3074   6.090   7.561   1.271 -0.1024  0.4188  0.4663
  185POX     CE 3075   6.017   7.532   1.403 -0.3364 -0.3866  0.1676
  185POX     OE 3076   6.104   7.529   1.517 -0.3355  0.2416  0.1865
  185POX    C1A 3077   6.112   7.628   1.605  0.3233  0.4624 -0.1095
  185POX    O1A 3078   6.047   7.732   1.591 -0.1834  0.1152 -0.3919
  185POX    C1B 3079   6.224   7.598   1.697  0.0240  0.1578  0.1638
  185POX    C1C 3080   6.171   7.495   1.796  0.0910 -0.1093 -0.0754
  185POX    C1D 3081   6.274   7.487   1.909 -0.0580 -0.5011  0.0329
  185POX    C1E 3082   6.255   7.603   2.007 -0.2716  0.1926 -0.8205
  185POX    C1F 3083   6.277   7.559   2.152 -0.0627  0.0591 -0.8923
  185POX    C1G 3084   6.233   7.664   2.254 -0.2651 -0.6851 -0.2054
  185POX    C1H 3085   6.345   7.764   2.285 -1.1560  0.2643 -0.0175
  185POX    C1I 3086   6.308   7.880   2.379 -0.4006  0.1373  0.4397
  185POX    C1J 3087   6.349   8.006   2.374  0.7495 -0.2241  0.3662
  185POX    C1K 3088   6.436   8.061   2.261  0.0354  0.5149  0.1701
  185POX    C1L 3089   6.579   8.087   2.306  0.1810  0.1341 -0.0683
  185POX    C1M 3090   6.585   8.219   2.382 -0.4782 -0.0525  0.3130
  185POX    C1N 3091   6.714   8.222   2.464 -0.3018  0.0736  0.0319
  185POX    C1O 3092   6.710   8.346   2.553 -0.0833  0.2825 -0.2500
  185POX    C1P 3093   6.836   8.344   2.639 -0.3983  0.6986  0.2264
  185POX    C1Q 3094   6.856   8.475   2.716  0.2629  1.0137 -0.4634
  185POX    C1R 3095   6.990   8.479   2.790  0.2856  0.0324 -0.4321
  185POX     CZ 3096   5.932   7.405   1.396  0.0109 -0.6101 -0.0788
  185POX     OZ 3097   5.880   7.375   1.526  0.0943  0.2263  0.1578
  185POX    C2A 3098   5.814   7.262   1.550 -0.8262  0.6488 -0.3181
  185POX    O2A 3099   5.808   7.168   1.470 -0.0469  0.0488  0.3149
  185POX    C2B 3100   5.762   7.259   1.688 -0.1248  0.1322 -0.0596
  185POX    C2C 3101   5.860   7.197   1.788 -0.0569  0.2485 -0.0546
  185POX    C2D 3102   5.818   7.190   1.935  0.2074  0.6203  0.0389
  185POX    C2E 3103   5.941   7.177   2.026  0.2112  0.4006  0.0021
  185POX    C2F 3104   5.900   7.208   2.170  0.1001  0.5793 -0.0675
  185POX    C2G 3105   6.026   7.199   2.257 -0.0256  0.3716  0.0936
  185POX    C2H 3106   5.985   7.233   2.400 -0.1173 -0.0082  0.1582
  185POX    C2I 3107   6.101   7.229   2.500  0.0849 -0.3907 -0.0883
  185POX    C2J 3108   6.079   7.331   2.612 -0.0678 -0.5544  0.0311
  185POX    C2K 3109   6.185   7.335   2.723  0.1647  0.1348 -0.2073
  185POX    C2L 3110   6.202   7.212   2.813  0.0418  0.1613 -0.1483
  185POX    C2M 3111   6.285   7.244   2.937 -0.2227 -0.4109  0.1804
  185POX    C2N 3112   6.429   7.286   2.907 -0.4291 -0.0584 -0.3294
  185POX    C2O 3113   6.531   7.266   3.019 -0.2159 -0.1337 -0.5348
  185POX    C2P 3114   6.659   7.348   2.999  0.0658 -0.2103  0.8411
  186CHL    CN1 3115   5.098   4.420   0.738 -0.2391  0.3873  0.1222
  186CHL    CN2 3116   5.087   4.434   0.977 -0.4697  0.5019  0.7821
  186CHL    CN3 3117   4.896   4.383   0.852  0.2269 -0.5854 -0.3099
  186CHL    NTM 3118   5.041   4.359   0.859  0.3745  0.4788  0.4614
  186CHL     CB 3119   5.077   4.217   0.861 -0.1180  0.3538  0.5610
  187PJ2     CA 3120   5.018   4.121   0.965 -0.1821  0.3086  0.4828
  187PJ2     OA 3121   4.875   4.121   0.960 -0.1755  0.5808  0.2682
  187PJ2      P 3122   4.806   3.990   1.022  0.3627  0.0065 -0.3361
  187PJ2     OB 3123   4.659   3.995   1.008  0.3058  0.2404  0.3033
  187PJ2     HB 3124   4.639   4.092   0.999 -0.2253  0.0087 -1.2640
  187PJ2     OG 3125   4.879   3.888   0.943  0.1462 -0.0044 -0.5213
  187PJ2     HG 3126   4.897   3.829   1.021 -1.5624  3.1702  2.5571
  187PJ2     OD 3127   4.858   4.001   1.174 -0.0506 -0.1594 -0.1825
  188POX     CD 3128   4.769   4.067   1.265  0.2544  0.0019  0.0007
  188POX     CE 3129   4.814   4.080   1.411 -0.0140  0.1546  0.0704
  188POX     OE 3130   4.722   4.178   1.460  0.5574  0.7029  0.0553
  188POX    C1A 3131   4.676   4.163   1.584 -0.3208  0.4343 -0.2977
  188POX    O1A 3132   4.676   4.056   1.644 -0.3526  0.8346  0.4325
  188POX    C1B 3133   4.621   4.287   1.643 -0.2756  0.3946 -0.1718
  188POX    C1C 3134   4.733   4.375   1.700 -0.2136  0.1611  0.0669
  188POX    C1D 3135   4.784   4.478   1.599  0.9570 -0.4339  0.0281
  188POX    C1E 3136   4.868   4.598   1.645  0.3587  0.0873 -0.2289
  188POX    C1F 3137   4.766   4.697   1.703 -0.0336 -0.3971 -0.0738
  188POX    C1G 3138   4.817   4.787   1.816 -0.4825 -0.4780  0.1919
  188POX    C1H 3139   4.828   4.706   1.946 -0.0691 -0.7123  0.0114
  188POX    C1I 3140   4.910   4.777   2.054 -0.4548  0.2797 -0.3337
  188POX    C1J 3141   4.889   4.766   2.185  0.1982  0.4233 -0.2128
  188POX    C1K 3142   4.769   4.689   2.239  0.1097  0.5492 -0.2281
  188POX    C1L 3143   4.742   4.741   2.381  0.0342  0.4186 -0.1945
  188POX    C1M 3144   4.662   4.871   2.371 -0.3718  0.1748 -0.1373
  188POX    C1N 3145   4.621   4.935   2.504 -0.0292  0.2696 -0.0777
  188POX    C1O 3146   4.728   4.965   2.609 -0.2925 -0.5337  0.4304
  188POX    C1P 3147   4.663   5.042   2.723  0.0021  0.2406  0.0819
  188POX    C1Q 3148   4.779   5.112   2.795  0.5258 -0.6573  0.1225
  188POX    C1R 3149   4.753   5.194   2.921  0.0914 -0.3245 -0.1792
  188POX     CZ 3150   4.959   4.130   1.414 -0.1378  0.5101  0.2289
  188POX     OZ 3151   5.014   4.154   1.543  0.4930 -0.1759  0.0922
  188POX    C2A 3152   5.134   4.209   1.563  0.1559  0.4120  0.5335
  188POX    O2A 3153   5.204   4.241   1.467 -0.7119 -0.2371 -0.3415
  188POX    C2B 3154   5.186   4.205   1.701  0.1041 -0.2305  0.5391
  188POX    C2C 3155   5.120   4.279   1.818 -0.3414 -0.9287  0.7351
  188POX    C2D 3156   5.205   4.306   1.942  0.3199  0.1154  0.0706
  188POX    C2E 3157   5.105   4.349   2.050  0.1423  0.1736 -0.1176
  188POX    C2F 3158   5.186   4.383   2.175  0.0249  0.3150 -0.0797
  188POX    C2G 3159   5.104   4.459   2.280 -0.1576 -0.8758  0.6686
  188POX    C2H 3160   5.183   4.510   2.401 -0.0642 -0.0539  0.2673
  188POX    C2I 3161   5.081   4.548   2.509 -0.2532  0.0505  0.0543
  188POX    C2J 3162   5.151   4.633   2.615 -0.1857 -0.1743  0.1890
  188POX    C2K 3163   5.150   4.781   2.578 -0.2707 -0.2456 -0.0975
  188POX    C2L 3164   5.179   4.874   2.696  0.1060 -0.2237 -0.2070
  188POX    C2M 3165   5.330   4.882   2.724 -0.0409  0.1887  0.5062
  188POX    C2N 3166   5.359   4.943   2.861 -0.1545  0.0870  0.5763
  188POX    C2O 3167   5.502   4.997   2.869  0.1043 -0.4469 -0.2879
  188POX    C2P 3168   5.546   5.036   3.010  0.2687  0.0591 -0.4751
  189CHL    CN1 3169   7.236   8.258   1.661 -0.6822 -0.5795  0.1346
  189CHL    CN2 3170   7.024   8.332   1.755 -0.0565 -0.0500 -0.5112
  189CHL    CN3 3171   7.210   8.477   1.755 -0.0447 -0.2490  0.4415
  189CHL    NTM 3172   7.143   8.370   1.679  0.0871  0.1252 -0.2031
  189CHL     CB 3173   7.100   8.421   1.548  0.1659 -0.1683 -0.3453
  190PJ2     CA 3174   7.190   8.486   1.441 -0.3694  0.4565 -0.4222
  190PJ2     OA 3175   7.298   8.403   1.399  0.0338  0.5460  0.4097
  190PJ2      P 3176   7.420   8.481   1.328  0.1683  0.0542  0.0946
  190PJ2     OB 3177   7.510   8.388   1.257  0.3503  0.2203  0.1070
  190PJ2     HB 3178   7.587   8.438   1.218 -0.3291  0.6448 -0.7278
  190PJ2     OG 3179   7.366   8.599   1.256  0.1989  0.3490  0.5467
  190PJ2     HG 3180   7.301   8.658   1.302 -1.2966  1.1094 -2.3011
  190PJ2     OD 3181   7.502   8.532   1.457  0.4522  0.4997 -0.2590
  191POX     CD 3182   7.607   8.450   1.508 -0.0724 -0.0938 -0.1159
  191POX     CE 3183   7.682   8.517   1.624 -0.1058 -0.1638 -0.0548
  191POX     OE 3184   7.787   8.438   1.682 -0.6129 -0.6023  0.2695
  191POX    C1A 3185   7.907   8.459   1.630 -0.7601 -0.1307  0.1098
  191POX    O1A 3186   7.926   8.529   1.531  0.3433 -0.6344 -0.0590
  191POX    C1B 3187   8.021   8.405   1.708 -0.4809  0.3741  0.0550
  191POX    C1C 3188   8.113   8.517   1.758  0.2103 -0.1939  0.0670
  191POX    C1D 3189   8.127   8.538   1.909 -0.0226 -0.1419  0.0817
  191POX    C1E 3190   8.235   8.644   1.933 -0.1667 -0.0092  0.1467
  191POX    C1F 3191   8.235   8.699   2.076  0.8496  0.2052  0.0709
  191POX    C1G 3192   8.342   8.806   2.096  1.0514 -0.0064  0.1220
  191POX    C1H 3193   8.366   8.819   2.247 -0.3357  0.0792  0.3468
  191POX    C1I 3194   8.438   8.697   2.305 -0.0396  0.2341  0.3040
  191POX    C1J 3195   8.422   8.642   2.425  0.5111  0.1838  0.3608
  191POX    C1K 3196   8.329   8.703   2.531 -0.1893 -0.1188 -0.0756
  191POX    C1L 3197   8.398   8.797   2.629 -0.2209  0.2645 -0.4202
  191POX    C1M 3198   8.313   8.882   2.725 -0.5558 -0.4619 -0.0686
  191POX    C1N 3199   8.270   8.816   2.857 -0.5546 -0.1814  0.0721
  191POX    C1O 3200   8.233   8.931   2.950 -0.5297 -0.0192 -0.1170
  191POX    C1P 3201   8.206   8.874   3.090  0.2119 -0.2813 -0.0765
  191POX    C1Q 3202   8.140   8.987   3.168  0.1807 -0.1689 -0.2645
  191POX    C1R 3203   8.113   8.931   3.308  1.0289 -0.2564 -0.1287
  191POX     CZ 3204   7.580   8.579   1.719  0.2434  0.6290 -0.1953
  191POX     OZ 3205   7.634   8.641   1.836 -0.2355  0.0699  0.3227
  191POX    C2A 3206   7.540   8.696   1.913 -0.3766  0.3758 -0.0671
  191POX    O2A 3207   7.420   8.701   1.888 -0.3067  0.2063 -0.4532
  191POX    C2B 3208   7.597   8.766   2.030  0.2767  0.2363 -0.2918
  191POX    C2C 3209   7.505   8.870   2.095  0.1240  0.1294 -0.3374
  191POX    C2D 3210   7.574   8.937   2.214 -0.0205 -0.5223  0.1227
  191POX    C2E 3211   7.564   8.855   2.342 -0.0389 -0.3620  0.2239
  191POX    C2F 3212   7.580   8.948   2.463  0.4711 -0.0435 -0.0873
  191POX    C2G 3213   7.558   8.886   2.601  0.3299  0.0293 -0.0767
  191POX    C2H 3214   7.555   8.995   2.708 -0.3241 -0.1208  0.0641
  191POX    C2I 3215   7.484   8.965   2.840  0.3497 -0.3232  0.3822
  191POX    C2J 3216   7.433   0.072   2.919  0.3985  0.1091 -0.2302
  191POX    C2K 3217   7.362   0.025   3.046 -0.0060  0.5512 -0.2872
  191POX    C2L 3218   7.253   0.131   3.059  0.0034  0.4810  0.4044
  191POX    C2M 3219   7.172   0.121   3.189  0.0862 -0.2892  0.4017
  191POX    C2N 3220   7.274   0.118   3.303  0.2105  0.2199  0.3092
  191POX    C2O 3221   7.206   0.104   3.440 -0.3514 -0.3192 -0.0167
  191POX    C2P 3222   7.148   0.235   3.494  0.8391  0.4363 -0.5199
  192CHL    CN1 3223   2.444   1.667   1.595 -0.7373 -0.0911 -0.1087
  192CHL    CN2 3224   2.397   1.621   1.373  0.2318 -0.3892 -0.0555
  192CHL    CN3 3225   2.572   1.498   1.476 -0.3699  0.1480 -0.0693
  192CHL    NTM 3226   2.509   1.630   1.468  0.0097  0.3430  0.1399
  192CHL     CB 3227   2.607   1.728   1.419 -0.2758  0.3850 -0.3480
  193PJ2     CA 3228   2.666   1.825   1.521 -0.4807  0.0058  0.1341
  193PJ2     OA 3229   2.757   1.773   1.618 -0.1533  0.3368  0.0081
  193PJ2      P 3230   2.862   1.889   1.656  0.0771  0.0775  0.1685
  193PJ2     OB 3231   2.958   1.895   1.544  0.1940 -0.3416  0.2456
  193PJ2     HB 3232   3.018   1.814   1.544  0.7609  0.0683  0.1851
  193PJ2     OG 3233   2.790   2.012   1.694 -0.3334 -0.1675  0.1948
  193PJ2     HG 3234   2.838   2.084   1.644  0.1114 -0.6686 -0.1066
  193PJ2     OD 3235   2.939   1.841   1.789  0.1517 -0.6212 -0.1237
  194POX     CD 3236   2.872   1.822   1.915 -0.0670  0.0108 -0.1430
  194POX     CE 3237   2.960   1.805   2.038  0.3635 -0.0890 -0.4615
  194POX     OE 3238   2.884   1.729   2.133  0.7219 -0.4122 -0.4261
  194POX    C1A 3239   2.947   1.633   2.199  0.3139 -0.5219 -0.1913
  194POX    O1A 3240   3.070   1.630   2.190  0.3995  0.7757  0.3374
  194POX    C1B 3241   2.864   1.543   2.282 -0.4519  0.6078  0.3018
  194POX    C1C 3242   2.872   1.577   2.431  0.5234  0.3911  0.3071
  194POX    C1D 3243   2.808   1.714   2.454 -0.1491  0.2095 -0.4530
  194POX    C1E 3244   2.863   1.763   2.588 -0.0869 -0.2764 -0.2986
  194POX    C1F 3245   2.842   1.914   2.599  0.9026 -0.1530  0.0456
  194POX    C1G 3246   2.874   1.949   2.744  0.0265 -0.1172  0.2371
  194POX    C1H 3247   3.018   1.915   2.783  0.0824 -0.0828  0.0603
  194POX    C1I 3248   3.031   1.924   2.936  0.3572  0.1792  0.0230
  194POX    C1J 3249   3.137   1.901   3.013  0.5639  0.5718 -0.1402
  194POX    C1K 3250   3.269   1.848   2.959  0.3340  0.1741 -0.3141
  194POX    C1L 3251   3.371   1.795   3.060  0.0246 -0.1688 -0.1776
  194POX    C1M 3252   3.425   1.886   3.171  0.1859 -0.2222 -0.2109
  194POX    C1N 3253   3.536   1.806   3.239  0.2160 -0.1428 -0.1665
  194POX    C1O 3254   3.477   1.673   3.283  0.0468 -0.0811 -0.2068
  194POX    C1P 3255   3.585   1.578   3.335  0.2744  0.1212 -0.3115
  194POX    C1Q 3256   3.656   1.616   3.466  0.5693 -0.3205 -0.3425
  194POX    C1R 3257   3.657   1.498   3.563 -0.4588  0.0062  0.0807
  194POX     CZ 3258   3.013   1.943   2.076  0.2016 -0.0872 -0.2374
  194POX     OZ 3259   3.086   1.947   2.199  0.1590  0.0791 -0.2170
  194POX    C2A 3260   3.202   2.012   2.205  0.4370 -0.3949 -0.3927
  194POX    O2A 3261   3.239   2.089   2.117  0.8849  0.0161  0.1485
  194POX    C2B 3262   3.274   1.992   2.333  0.0932  0.3162 -0.0843
  194POX    C2C 3263   3.297   1.845   2.367 -0.2991  0.3001  0.1065
  194POX    C2D 3264   3.387   1.839   2.491 -0.3314 -0.1879  0.1100
  194POX    C2E 3265   3.422   1.697   2.536  0.2067 -0.0618  0.0920
  194POX    C2F 3266   3.500   1.700   2.668 -0.1711 -0.2289  0.3194
  194POX    C2G 3267   3.554   1.557   2.680  0.4032 -0.0461 -0.0258
  194POX    C2H 3268   3.606   1.529   2.821  0.0475 -0.5103  0.0172
  194POX    C2I 3269   3.629   1.379   2.841  1.0871 -0.3170  0.3399
  194POX    C2J 3270   3.669   1.336   2.982  0.3379  0.3103  0.7523
  194POX    C2K 3271   3.728   1.197   3.007  0.3250  0.1221 -0.2258
  194POX    C2L 3272   3.739   1.176   3.158  0.4796  0.0245 -0.2505
  194POX    C2M 3273   3.597   1.159   3.211  0.6705 -0.2476  0.1806
  194POX    C2N 3274   3.595   1.158   3.364  0.0821 -1.1909  0.1752
  194POX    C2O 3275   3.459   1.177   3.433  0.0556 -0.5213 -0.0508
  194POX    C2P 3276   3.489   1.165   3.583  0.0761 -0.1784 -0.0285
  195CHL    CN1 3277   4.704   3.378   1.479 -0.0722  0.0668 -0.6155
  195CHL    CN2 3278   4.504   3.441   1.612  0.0805  0.0493  0.6250
  195CHL    CN3 3279   4.684   3.327   1.708 -0.3040  0.7910  0.2375
  195CHL    NTM 3280   4.608   3.340   1.583  0.2666  0.4584 -0.1539
  195CHL     CB 3281   4.539   3.224   1.524  0.7631  0.2692 -0.3647
  196PJ2     CA 3282   4.587   3.081   1.546 -0.2285 -0.0258 -0.0836
  196PJ2     OA 3283   4.563   3.044   1.682 -0.0650 -0.2746 -0.1222
  196PJ2      P 3284   4.413   2.995   1.715 -0.0495  0.0117  0.3677
  196PJ2     OB 3285   4.338   2.983   1.589  0.1953 -0.4696  0.2683
  196PJ2     HB 3286   4.319   3.070   1.543 -4.6054 -1.0417  0.6500
  196PJ2     OG 3287   4.419   2.876   1.803 -0.2765 -0.1837  0.1180
  196PJ2     HG 3288   4.512   2.870   1.837 -0.2582  0.4761  0.1884
  196PJ2     OD 3289   4.358   3.111   1.813 -0.3223  0.2577 -0.0745
  197POX     CD 3290   4.404   3.110   1.948  0.4139 -0.8200 -0.3183
  197POX     CE 3291   4.365   3.233   2.030  0.0946 -1.2379  0.1640
  197POX     OE 3292   4.425   3.245   2.159  0.0645  0.2091  0.0609
  197POX    C1A 3293   4.427   3.362   2.222  0.0914  0.2608 -0.0356
  197POX    O1A 3294   4.404   3.469   2.165 -0.1071 -0.0989 -0.6350
  197POX    C1B 3295   4.494   3.343   2.353 -0.1003 -0.0674  0.0145
  197POX    C1C 3296   4.416   3.419   2.460  0.2989 -0.1679  0.3790
  197POX    C1D 3297   4.475   3.379   2.596 -0.1684  0.0996  0.6628
  197POX    C1E 3298   4.386   3.457   2.693 -0.0662 -0.2886  1.0709
  197POX    C1F 3299   4.434   3.600   2.715  0.1157 -0.1688 -0.0450
  197POX    C1G 3300   4.343   3.677   2.812 -0.1695 -0.4056 -0.1229
  197POX    C1H 3301   4.362   3.647   2.961  0.0490 -0.1854 -0.1062
  197POX    C1I 3302   4.270   3.532   3.004 -0.3097 -0.1022 -0.6398
  197POX    C1J 3303   4.231   3.518   3.130  0.1481  0.4589 -0.4289
  197POX    C1K 3304   4.279   3.581   3.260 -0.0532 -0.4677  0.1058
  197POX    C1L 3305   4.222   3.507   3.382  0.1562 -0.1188  0.4187
  197POX    C1M 3306   4.074   3.537   3.401  0.0657 -0.2457 -0.0622
  197POX    C1N 3307   4.014   3.494   3.536 -0.4562 -0.6069 -0.4033
  197POX    C1O 3308   3.901   3.580   3.593  0.0166 -0.1274 -0.1797
  197POX    C1P 3309   3.881   3.544   3.740  0.1113  0.5958  0.0149
  197POX    C1Q 3310   3.805   3.417   3.781 -0.6093  1.0548  0.1250
  197POX    C1R 3311   3.750   3.450   3.920  0.3448  0.1894  0.7206
  197POX     CZ 3312   4.214   3.213   2.045 -0.1266  0.2062  0.0851
  197POX     OZ 3313   4.148   3.290   2.145 -0.6231 -0.2857  0.1453
  197POX    C2A 3314   4.060   3.382   2.107  0.1915  0.3855 -0.1489
  197POX    O2A 3315   4.018   3.388   1.992  0.3173 -0.1391 -0.2215
  197POX    C2B 3316   4.009   3.459   2.223  0.0944  0.0794  0.0125
  197POX    C2C 3317   3.871   3.518   2.191 -0.2415 -0.5127  0.3556
  197POX    C2D 3318   3.843   3.634   2.287  0.1764 -0.1374  0.0280
  197POX    C2E 3319   3.927   3.755   2.245  0.1022 -0.1009 -0.0150
  197POX    C2F 3320   3.924   3.871   2.345  0.2961  0.1882 -0.3441
  197POX    C2G 3321   3.974   3.822   2.481 -0.4987  0.1861 -0.0464
  197POX    C2H 3322   3.992   3.937   2.579 -0.7937  0.2479 -0.0640
  197POX    C2I 3323   4.031   3.896   2.722  0.2839 -0.1727 -0.4666
  197POX    C2J 3324   4.038   4.012   2.821  0.7935 -0.3584 -0.2856
  197POX    C2K 3325   4.052   3.975   2.969  0.0167 -0.1675 -0.1598
  197POX    C2L 3326   3.935   3.885   3.008 -0.1648  0.3293  0.4677
  197POX    C2M 3327   3.949   3.833   3.151  0.1987  0.6426  0.5496
  197POX    C2N 3328   3.817   3.757   3.165 -0.1249  1.0326 -0.3401
  197POX    C2O 3329   3.764   3.713   3.302  0.1680  0.6152 -0.3578
  197POX    C2P 3330   3.613   3.690   3.298  0.2511  0.0375 -0.2034
  198CHL    CN1 3331   3.696   5.434   1.949 -0.1849  0.0668  0.2313
  198CHL    CN2 3332   3.470   5.364   2.017  0.0764  0.0557  0.2119
  198CHL    CN3 3333   3.649   5.215   2.006 -0.1139 -0.1675  0.5530
  198CHL    NTM 3334   3.590   5.332   1.939  0.0730 -0.2114  0.3136
  198CHL     CB 3335   3.551   5.293   1.802 -0.2508 -0.1702  0.3946
  199PJ2     CA 3336   3.519   5.401   1.698 -0.5827 -0.5365  0.1137
  199PJ2     OA 3337   3.403   5.476   1.733 -0.0068  0.2635  0.3319
  199PJ2      P 3338   3.381   5.594   1.626 -0.2591 -0.2759 -0.2138
  199PJ2     OB 3339   3.449   5.559   1.498  0.4128 -0.3088  0.1466
  199PJ2     HB 3340   3.413   5.608   1.419  0.6738  0.3805  0.4444
  199PJ2     OG 3341   3.238   5.632   1.619 -0.1108  0.2471 -0.4859
  199PJ2     HG 3342   3.220   5.676   1.707 -4.4640 -1.8224 -0.1014
  199PJ2     OD 3343   3.471   5.703   1.704 -0.2338 -0.2876 -0.2259
  200POX     CD 3344   3.424   5.774   1.819  0.8134 -0.2208  0.1715
  200POX     CE 3345   3.534   5.815   1.917  0.8322 -0.4390  0.2419
  200POX     OE 3346   3.491   5.810   2.053  0.2107  0.2945  0.0774
  200POX    C1A 3347   3.579   5.754   2.135 -0.0168 -0.0821  0.0635
  200POX    O1A 3348   3.675   5.694   2.086  0.1470  0.0954  0.1660
  200POX    C1B 3349   3.531   5.755   2.275  0.3175 -0.0021  0.1776
  200POX    C1C 3350   3.540   5.895   2.337 -0.1429 -0.0068  0.2596
  200POX    C1D 3351   3.675   5.934   2.398  0.1152 -0.9929  0.3364
  200POX    C1E 3352   3.654   6.049   2.497  0.4897 -0.5574 -0.0817
  200POX    C1F 3353   3.692   6.019   2.642 -0.4760 -0.1728  0.2604
  200POX    C1G 3354   3.616   5.896   2.692 -0.4603 -0.2584  0.0731
  200POX    C1H 3355   3.667   5.841   2.825 -0.4680 -0.0062  0.1795
  200POX    C1I 3356   3.622   5.922   2.947  0.0797  0.4379  0.0902
  200POX    C1J 3357   3.693   5.936   3.059  0.3469 -0.1341 -0.0069
  200POX    C1K 3358   3.838   5.898   3.088  0.2199 -0.3311  0.3818
  200POX    C1L 3359   3.924   5.977   3.187 -0.4617  0.7508  0.1263
  200POX    C1M 3360   3.958   6.121   3.146 -0.1243  0.5692 -0.2464
  200POX    C1N 3361   4.055   6.178   3.249  0.1669 -0.3568 -0.0022
  200POX    C1O 3362   4.075   6.327   3.223 -0.1051 -0.3150  0.0204
  200POX    C1P 3363   4.187   6.390   3.307 -0.4246  0.3937 -0.0748
  200POX    C1Q 3364   4.168   6.541   3.295 -0.1782  0.4248 -0.0887
  200POX    C1R 3365   4.294   6.618   3.337  0.0175  0.2338 -0.3233
  200POX     CZ 3366   3.585   5.948   1.861 -0.1738 -0.1863 -0.0951
  200POX     OZ 3367   3.521   6.076   1.866  0.0347 -0.0787 -0.1954
  200POX    C2A 3368   3.605   6.172   1.828 -0.2265 -0.0985 -0.8486
  200POX    O2A 3369   3.719   6.147   1.790  0.3919  0.2779  0.6665
  200POX    C2B 3370   3.541   6.305   1.846 -0.4494 -0.3716  0.5422
  200POX    C2C 3371   3.621   6.404   1.930 -0.4597 -0.0235  0.1451
  200POX    C2D 3372   3.594   6.371   2.077 -0.0471 -0.0208  0.2236
  200POX    C2E 3373   3.683   6.461   2.163  0.1883 -0.0872  0.0480
  200POX    C2F 3374   3.726   6.406   2.299 -0.4728  0.1175  0.3471
  200POX    C2G 3375   3.785   6.512   2.392 -0.0920  0.5658 -0.3930
  200POX    C2H 3376   3.846   6.441   2.513 -0.2667  0.3966 -0.4048
  200POX    C2I 3377   3.957   6.530   2.569  0.1102 -0.0455 -0.4447
  200POX    C2J 3378   4.027   6.457   2.684  0.1202  0.3838 -0.1734
  200POX    C2K 3379   4.094   6.320   2.665 -0.0303  0.3050 -0.1393
  200POX    C2L 3380   4.174   6.268   2.784 -0.3493 -0.2249 -0.1540
  200POX    C2M 3381   4.249   6.135   2.769 -0.1102 -0.1328  0.2199
  200POX    C2N 3382   4.314   6.093   2.901  0.1865 -0.5856 -0.0688
  200POX    C2O 3383   4.412   6.194   2.961 -0.1086 -0.3483  0.0181
  200POX    C2P 3384   4.540   6.211   2.879  0.0564 -0.0823  0.3265
  201CHL    CN1 3385   6.351   3.502   1.016  0.0071 -0.5218 -0.0048
  201CHL    CN2 3386   6.319   3.456   0.784  0.5790  0.1363  0.4018
  201CHL    CN3 3387   6.312   3.671   0.857  0.0883  0.0221  0.3402
  201CHL    NTM 3388   6.271   3.536   0.898 -0.0744  0.0309  0.2065
  201CHL     CB 3389   6.127   3.532   0.929  0.0048  0.5173  0.6490
  202PJ2     CA 3390   6.071   3.396   0.970 -0.1001  0.3454 -0.0516
  202PJ2     OA 3391   6.114   3.354   1.100  0.1203 -0.1540 -0.2831
  202PJ2      P 3392   6.020   3.235   1.153 -0.0168  0.0460 -0.0771
  202PJ2     OB 3393   5.883   3.281   1.122  0.0410  0.1580 -0.1638
  202PJ2     HB 3394   5.830   3.197   1.120 -1.2745  0.9510 -2.6734
  202PJ2     OG 3395   6.059   3.106   1.092 -0.0073 -0.0123  0.0515
  202PJ2     HG 3396   6.149   3.072   1.119  0.9315  1.6173 -0.8107
  202PJ2     OD 3397   6.049   3.233   1.312 -0.0026  0.2610 -0.0766
  203POX     CD 3398   6.187   3.225   1.348  0.0256  0.1896 -0.1971
  203POX     CE 3399   6.226   3.227   1.496  0.1638  0.0201 -0.2316
  203POX     OE 3400   6.352   3.290   1.518  0.0265  0.0708  0.4166
  203POX    C1A 3401   6.365   3.405   1.584 -0.1538  0.3200  0.0203
  203POX    O1A 3402   6.271   3.484   1.591 -0.8119 -0.3635 -0.9395
  203POX    C1B 3403   6.505   3.443   1.615  0.0404 -0.4002  0.0374
  203POX    C1C 3404   6.577   3.321   1.672  0.1532 -0.4131 -0.1331
  203POX    C1D 3405   6.534   3.287   1.815  0.4348  0.0507  0.0638
  203POX    C1E 3406   6.572   3.387   1.925 -0.1881  0.2938  0.0664
  203POX    C1F 3407   6.503   3.339   2.052 -0.2596  0.2086 -0.0043
  203POX    C1G 3408   6.614   3.284   2.142 -0.2370 -0.2828 -0.3290
  203POX    C1H 3409   6.560   3.253   2.282 -0.0054  0.3480 -0.0983
  203POX    C1I 3410   6.666   3.177   2.362 -0.2634  0.2929  0.1950
  203POX    C1J 3411   6.720   3.205   2.480  0.8972 -0.0690 -0.2344
  203POX    C1K 3412   6.673   3.327   2.560  1.0357 -0.2321  0.0985
  203POX    C1L 3413   6.612   3.280   2.692 -0.3545  0.3158 -0.3252
  203POX    C1M 3414   6.608   3.394   2.794 -0.1762 -0.0421  0.0890
  203POX    C1N 3415   6.558   3.355   2.933 -0.2543  0.0751  0.0933
  203POX    C1O 3416   6.571   3.474   3.029 -0.3623  0.3361 -0.2120
  203POX    C1P 3417   6.551   3.447   3.178  0.3065  0.2519 -0.1309
  203POX    C1Q 3418   6.566   3.577   3.257 -0.1358  0.1538  0.1216
  203POX    C1R 3419   6.714   3.596   3.292 -0.4698  0.7697  1.2439
  203POX     CZ 3420   6.206   3.091   1.564  0.2757  0.2079  0.1769
  203POX     OZ 3421   6.178   3.096   1.705  0.2829 -0.2288  0.1936
  203POX    C2A 3422   6.091   3.010   1.758 -0.2716  0.2019 -0.0082
  203POX    O2A 3423   6.013   2.941   1.693 -0.2701  0.6237 -0.4645
  203POX    C2B 3424   6.101   3.001   1.905  0.2278 -0.0236 -0.0518
  203POX    C2C 3425   6.070   3.138   1.968  0.4423  0.0477 -0.0986
  203POX    C2D 3426   6.075   3.122   2.120  0.4402 -0.0986 -0.1130
  203POX    C2E 3427   6.125   3.244   2.198 -0.1892 -0.3415  0.6890
  203POX    C2F 3428   6.107   3.233   2.349 -0.5283  0.4549  0.7134
  203POX    C2G 3429   6.192   3.117   2.401  0.1550  0.6091 -0.0511
  203POX    C2H 3430   6.184   3.142   2.551  0.0051 -0.7763  0.1891
  203POX    C2I 3431   6.248   3.043   2.648  0.6092 -0.2309  0.3554
  203POX    C2J 3432   6.242   3.094   2.791 -0.1174  0.3969  0.1073
  203POX    C2K 3433   6.096   3.111   2.834 -0.1602 -0.2575  0.2258
  203POX    C2L 3434   6.075   3.155   2.979 -0.2136  0.0658  0.1203
  203POX    C2M 3435   6.104   3.038   3.073 -0.0026  0.3905  0.4609
  203POX    C2N 3436   6.058   3.082   3.212 -0.1203  0.1935  0.4856
  203POX    C2O 3437   6.099   2.968   3.305  0.5672 -0.0511 -0.1082
  203POX    C2P 3438   6.032   2.995   3.440 -0.2284 -0.2293 -0.4604
  204CHL    CN1 3439   5.511   2.152   1.575 -0.0398  0.1868 -0.3325
  204CHL    CN2 3440   5.404   2.356   1.648  0.1658 -0.1302  0.1442
  204CHL    CN3 3441   5.304   2.211   1.486  0.3691 -0.5998 -0.0639
  204CHL    NTM 3442   5.431   2.268   1.534  0.0332  0.2829 -0.2076
  204CHL     CB 3443   5.504   2.340   1.429  0.3633  0.0279 -0.1523
  205PJ2     CA 3444   5.461   2.478   1.380 -0.3719  0.0438  0.5344
  205PJ2     OA 3445   5.329   2.478   1.323 -0.1800  0.2914  0.0862
  205PJ2      P 3446   5.269   2.624   1.294 -0.0629  0.3041 -0.0928
  205PJ2     OB 3447   5.388   2.709   1.271 -0.3166  0.5920 -0.3488
  205PJ2     HB 3448   5.465   2.647   1.253 -1.2169 -1.1389  1.4105
  205PJ2     OG 3449   5.160   2.604   1.196  0.0386 -0.0508 -0.1328
  205PJ2     HG 3450   5.120   2.517   1.226 -1.4719  0.2511 -1.1437
  205PJ2     OD 3451   5.233   2.642   1.450  0.1901  0.5512 -0.0612
  206POX     CD 3452   5.099   2.612   1.490  0.1866  0.1186 -0.3813
  206POX     CE 3453   5.060   2.668   1.628  0.1084 -0.6412 -0.0930
  206POX     OE 3454   5.142   2.619   1.734  0.1342  0.0389  0.2007
  206POX    C1A 3455   5.242   2.693   1.783  0.0130  0.1412  0.2939
  206POX    O1A 3456   5.293   2.779   1.712 -0.3386  0.4592  0.4247
  206POX    C1B 3457   5.291   2.640   1.912  0.0631 -0.3147  0.0886
  206POX    C1C 3458   5.260   2.735   2.027 -0.2228  0.0848 -0.3170
  206POX    C1D 3459   5.151   2.680   2.119 -0.2309  0.7083  0.0582
  206POX    C1E 3460   5.160   2.744   2.257  0.2865  0.3784  0.1808
  206POX    C1F 3461   5.074   2.666   2.356 -0.0109  0.2294 -0.1937
  206POX    C1G 3462   5.068   2.749   2.484 -0.1007 -0.0970  0.0170
  206POX    C1H 3463   5.018   2.658   2.596 -0.6605 -0.2216 -0.3318
  206POX    C1I 3464   5.001   2.741   2.724  0.3510 -0.5869  0.0507
  206POX    C1J 3465   5.016   2.683   2.842  0.1712 -0.2390  0.2463
  206POX    C1K 3466   5.068   2.540   2.860  0.6449 -0.1026 -0.0315
  206POX    C1L 3467   5.032   2.483   2.998  0.1544  0.1756 -0.0448
  206POX    C1M 3468   5.093   2.345   3.020 -0.7391 -0.2482 -0.1780
  206POX    C1N 3469   5.079   2.310   3.168 -0.5124 -0.2663 -0.1597
  206POX    C1O 3470   5.120   2.166   3.199 -0.2119 -0.1202  0.1197
  206POX    C1P 3471   5.082   2.112   3.336  0.3417  0.0098  0.3291
  206POX    C1Q 3472   5.116   1.962   3.339 -0.2614 -0.1378 -0.1942
  206POX    C1R 3473   5.266   1.935   3.333 -0.3002 -0.4061  0.0788
  206POX     CZ 3474   4.912   2.638   1.657 -0.0367  0.2776  0.1378
  206POX     OZ 3475   4.856   2.729   1.752 -0.5114  0.6443 -0.4898
  206POX    C2A 3476   4.725   2.721   1.776 -0.3914 -0.0071 -0.0416
  206POX    O2A 3477   4.656   2.656   1.698  0.0660 -0.0196 -0.4436
  206POX    C2B 3478   4.684   2.801   1.893 -1.0602 -0.2519 -0.1044
  206POX    C2C 3479   4.650   2.729   2.024 -0.0329 -0.2165  0.1974
  206POX    C2D 3480   4.631   2.831   2.136  0.1035  0.1707 -0.1278
  206POX    C2E 3481   4.751   2.919   2.170  0.3070 -0.0907 -0.1683
  206POX    C2F 3482   4.724   3.002   2.295  0.3049 -0.1667 -0.1181
  206POX    C2G 3483   4.694   2.923   2.422 -0.2247  0.5594  0.2190
  206POX    C2H 3484   4.666   3.024   2.533 -0.1661  0.3604  0.4165
  206POX    C2I 3485   4.785   3.033   2.629  0.1021  0.6109  0.0655
  206POX    C2J 3486   4.747   3.120   2.749 -0.0563  0.3165  0.2309
  206POX    C2K 3487   4.624   3.075   2.829  0.0960  0.1412  0.3662
  206POX    C2L 3488   4.588   3.183   2.930  0.1039 -0.0773  0.6035
  206POX    C2M 3489   4.692   3.205   3.040  0.0703  0.2507  0.5704
  206POX    C2N 3490   4.644   3.328   3.118  0.1516  0.8588 -0.3168
  206POX    C2O 3491   4.716   3.378   3.244  0.0728  0.2151 -0.0114
  206POX    C2P 3492   4.730   3.262   3.342 -0.1549 -0.1773 -0.4406
  207CHL    CN1 3493   5.824   3.948   1.051  0.5441 -0.0627 -0.0240
  207CHL    CN2 3494   5.649   3.965   0.890  0.2235 -0.4261  0.1364
  207CHL    CN3 3495   5.761   4.158   0.966 -0.3532 -0.1849 -0.3631
  207CHL    NTM 3496   5.708   4.028   1.009  0.3317 -0.3382  0.0367
  207CHL     CB 3497   5.605   4.048   1.111 -0.0720  0.1068 -0.4520
  208PJ2     CA 3498   5.641   4.119   1.242  0.5989  0.1850 -0.6784
  208PJ2     OA 3499   5.712   4.034   1.333 -0.0674  0.1431 -0.1924
  208PJ2      P 3500   5.772   4.121   1.454 -0.0256 -0.1442 -0.0056
  208PJ2     OB 3501   5.856   4.021   1.525  0.0520 -0.4764 -0.5610
  208PJ2     HB 3502   5.801   3.939   1.537  0.4398 -0.4063  2.2892
  208PJ2     OG 3503   5.824   4.247   1.397  0.2376 -0.2534 -0.0099
  208PJ2     HG 3504   5.753   4.318   1.407 -1.3238 -1.6271 -0.8551
  208PJ2     OD 3505   5.636   4.155   1.533  0.2521 -0.1096  0.4590
  209POX     CD 3506   5.554   4.063   1.605 -0.6044  0.3903  0.1389
  209POX     CE 3507   5.597   4.058   1.752  0.1539 -0.1065 -0.0929
  209POX     OE 3508   5.525   3.953   1.817  0.3830 -0.2725 -0.1087
  209POX    C1A 3509   5.588   3.888   1.915  0.2601  0.5967  0.5523
  209POX    O1A 3510   5.707   3.863   1.902  0.0299 -0.3600  0.2312
  209POX    C1B 3511   5.495   3.823   2.009  0.1341  0.2641  0.1980
  209POX    C1C 3512   5.466   3.897   2.140 -0.3161  0.2337  0.1193
  209POX    C1D 3513   5.416   3.807   2.253 -0.2063 -0.1756 -0.1552
  209POX    C1E 3514   5.322   3.898   2.333 -0.2760  0.0024 -0.4379
  209POX    C1F 3515   5.247   3.828   2.446 -0.3515  0.2579 -0.3304
  209POX    C1G 3516   5.353   3.779   2.545 -0.2150  0.1293 -0.5419
  209POX    C1H 3517   5.294   3.696   2.659 -0.4668  0.2491 -0.5853
  209POX    C1I 3518   5.396   3.665   2.768 -0.5211  0.1343 -0.5669
  209POX    C1J 3519   5.408   3.730   2.884  0.1548 -0.2140 -0.4385
  209POX    C1K 3520   5.324   3.846   2.936  0.2294 -0.2696 -0.1947
  209POX    C1L 3521   5.253   3.784   3.057 -0.2243  0.3548 -0.1293
  209POX    C1M 3522   5.308   3.864   3.176  0.0781  0.0150 -0.0367
  209POX    C1N 3523   5.211   3.868   3.294 -0.3540  0.2062 -0.3913
  209POX    C1O 3524   5.239   3.976   3.399 -0.0540  0.0887 -0.3493
  209POX    C1P 3525   5.379   3.975   3.461 -0.2102 -0.0380  0.0033
  209POX    C1Q 3526   5.385   4.078   3.574 -0.0087 -0.2480  0.1852
  209POX    C1R 3527   5.525   4.073   3.637 -0.1383 -0.9795  0.4182
  209POX     CZ 3528   5.579   4.199   1.809 -0.6732 -0.0777 -0.4064
  209POX     OZ 3529   5.600   4.207   1.950  0.5550  0.5165 -0.6075
  209POX    C2A 3530   5.600   4.320   2.020 -0.4567  0.2329 -0.1444
  209POX    O2A 3531   5.579   4.430   1.968  0.0406  0.4226  0.0512
  209POX    C2B 3532   5.651   4.292   2.156  0.3173  0.2080 -0.4364
  209POX    C2C 3533   5.534   4.277   2.254  0.4393  0.2914 -0.2772
  209POX    C2D 3534   5.607   4.253   2.386  0.1013  0.0555 -0.1314
  209POX    C2E 3535   5.499   4.243   2.494 -0.0831  0.2367 -0.2983
  209POX    C2F 3536   5.576   4.213   2.623  0.1645 -0.3028 -0.5678
  209POX    C2G 3537   5.495   4.184   2.749  0.3755  0.1033 -0.3388
  209POX    C2H 3538   5.601   4.195   2.858  0.0773  0.3488 -0.0708
  209POX    C2I 3539   5.532   4.211   2.994  0.0596  0.3826 -0.0841
  209POX    C2J 3540   5.613   4.193   3.122  0.5919 -0.1741 -0.4956
  209POX    C2K 3541   5.658   4.047   3.132 -0.3958 -0.4453  0.0442
  209POX    C2L 3542   5.736   4.017   3.260 -0.1965 -0.4678 -0.0825
  209POX    C2M 3543   5.779   3.870   3.251  0.2848 -0.3187 -0.2477
  209POX    C2N 3544   5.853   3.825   3.377  0.2409  0.2432 -0.0198
  209POX    C2O 3545   5.907   3.684   3.353 -0.6281 -0.2103  0.6583
  209POX    C2P 3546   5.980   3.633   3.478  0.4224  0.3905  0.2980
  210CHL    CN1 3547   2.878   0.266   1.741  0.0123 -0.2399  0.1250
  210CHL    CN2 3548   2.734   0.074   1.741 -0.4834  0.1460 -0.4964
  210CHL    CN3 3549   2.643   0.289   1.731  0.6350  0.6189  0.5919
  210CHL    NTM 3550   2.755   0.207   1.684 -0.0196  0.1815 -0.2448
  210CHL     CB 3551   2.745   0.190   1.538 -1.0845 -0.4268 -0.1044
  211PJ2     CA 3552   2.765   0.311   1.447  0.2410 -0.9102 -0.4738
  211PJ2     OA 3553   2.894   0.374   1.440 -0.2680  0.2779  0.5101
  211PJ2      P 3554   2.898   0.519   1.371 -0.0264  0.0280 -0.0013
  211PJ2     OB 3555   3.038   0.544   1.330  0.1474 -0.1310  0.4861
  211PJ2     HB 3556   3.028   0.609   1.255  0.3548  0.3906  0.9033
  211PJ2     OG 3557   2.797   0.514   1.263  0.5629 -0.1564 -0.5542
  211PJ2     HG 3558   2.803   0.604   1.221  2.2104 -1.4668 -3.4063
  211PJ2     OD 3559   2.840   0.610   1.490  0.2394 -0.3608  0.4297
  212POX     CD 3560   2.935   0.620   1.597  0.5277  0.3326  0.1190
  212POX     CE 3561   2.881   0.699   1.717  0.3626  0.5079 -0.0698
  212POX     OE 3562   2.985   0.708   1.815 -0.2771  0.1323  0.6519
  212POX    C1A 3563   3.006   0.822   1.879 -0.4977  0.2787  0.4644
  212POX    O1A 3564   2.949   0.916   1.823 -0.4208  0.0763  0.0457
  212POX    C1B 3565   3.098   0.813   1.995  0.0567 -0.3671 -0.0183
  212POX    C1C 3566   3.077   0.931   2.089  0.0209 -0.3108 -0.0967
  212POX    C1D 3567   2.949   0.939   2.173 -0.1362 -0.3880 -0.3290
  212POX    C1E 3568   2.945   1.063   2.262  0.4000 -0.0130 -0.8225
  212POX    C1F 3569   3.058   1.065   2.366 -0.1499 -0.2416 -0.2168
  212POX    C1G 3570   3.056   1.207   2.424 -0.6493 -0.3164 -0.0454
  212POX    C1H 3571   3.178   1.254   2.502 -0.5784 -0.2525 -0.1939
  212POX    C1I 3572   3.166   1.401   2.543  0.9140  0.0478 -0.7385
  212POX    C1J 3573   3.178   1.439   2.670  0.4286 -0.1829 -0.6177
  212POX    C1K 3574   3.213   1.341   2.783 -0.2623  0.3070  0.0272
  212POX    C1L 3575   3.222   1.424   2.912 -0.1724  0.1684  0.1108
  212POX    C1M 3576   3.250   1.325   3.025 -0.2556  0.1593  0.1236
  212POX    C1N 3577   3.243   1.385   3.166  0.0069  0.7510 -0.1098
  212POX    C1O 3578   3.098   1.422   3.197 -0.3693 -0.9248  0.2280
  212POX    C1P 3579   3.092   1.475   3.341  0.1035 -0.5041  0.0943
  212POX    C1Q 3580   2.952   1.527   3.370 -0.0681 -0.8813 -0.0474
  212POX    C1R 3581   2.936   1.611   3.497  0.2445 -0.3976 -0.3258
  212POX     CZ 3582   2.762   0.626   1.778  0.4087  0.4090 -0.0976
  212POX     OZ 3583   2.705   0.676   1.900 -0.5092  0.2526 -0.4557
  212POX    C2A 3584   2.633   0.595   1.977 -0.4943  0.4644 -0.2187
  212POX    O2A 3585   2.619   0.474   1.962  0.5181  0.2806  0.2394
  212POX    C2B 3586   2.579   0.673   2.091  0.0015  0.3862  0.0748
  212POX    C2C 3587   2.682   0.676   2.203  0.2891  0.5293 -0.1932
  212POX    C2D 3588   2.612   0.750   2.318 -0.5136 -0.3607 -0.1055
  212POX    C2E 3589   2.514   0.677   2.411 -0.3131 -0.2801  0.1681
  212POX    C2F 3590   2.582   0.582   2.509 -0.3613 -0.0851  0.3902
  212POX    C2G 3591   2.672   0.668   2.599  0.5605 -0.1836 -0.4262
  212POX    C2H 3592   2.736   0.583   2.709 -0.3154 -0.0548  0.1939
  212POX    C2I 3593   2.632   0.543   2.813 -1.1303  0.3574 -0.4560
  212POX    C2J 3594   2.603   0.652   2.916 -0.5632  0.0241  0.0612
  212POX    C2K 3595   2.480   0.616   3.000 -0.3128 -0.0928  0.3771
  212POX    C2L 3596   2.515   0.498   3.092  0.6154 -0.3582 -0.3006
  212POX    C2M 3597   2.384   0.450   3.154  0.7279  0.0697  0.2835
  212POX    C2N 3598   2.398   0.323   3.238  0.1554 -0.0424  0.2159
  212POX    C2O 3599   2.263   0.262   3.277 -0.1010  0.3280 -0.0892
  212POX    C2P 3600   2.167   0.341   3.365  0.5190  0.8563  0.1212
  213CHL    CN1 3601   1.032   3.746   1.081  0.1640 -0.2278 -0.1255
  213CHL    CN2 3602   0.941   3.912   1.217  0.2474 -0.0854 -0.0713
  213CHL    CN3 3603   0.920   3.668   1.268 -0.2705  0.3607  0.4653
  213CHL    NTM 3604   1.004   3.780   1.221  0.0910 -0.1623 -0.1560
  213CHL     CB 3605   1.123   3.810   1.301 -0.1854  0.1788  0.1297
  214PJ2     CA 3606   1.221   3.698   1.337 -0.1843  0.2010  0.1956
  214PJ2     OA 3607   1.233   3.591   1.244  0.3206  0.5208 -0.1153
  214PJ2      P 3608   1.323   3.474   1.309 -0.0830  0.3721  0.1865
  214PJ2     OB 3609   1.333   3.362   1.212  0.2321  0.4813  0.0899
  214PJ2     HB 3610   1.297   3.380   1.121  1.3412 -1.7410 -0.8605
  214PJ2     OG 3611   1.444   3.535   1.370 -0.0123  0.3388  0.0816
  214PJ2     HG 3612   1.499   3.453   1.385 -0.7648 -0.5563 -1.6799
  214PJ2     OD 3613   1.236   3.419   1.432 -0.5550  0.3858 -0.1373
  215POX     CD 3614   1.118   3.343   1.404 -0.7131  0.6957 -0.3161
  215POX     CE 3615   1.041   3.282   1.521 -0.2210 -0.2558 -0.4786
  215POX     OE 3616   1.053   3.363   1.638  0.4454  0.1038 -0.7940
  215POX    C1A 3617   0.979   3.471   1.660 -0.5363 -0.7816  0.4214
  215POX    O1A 3618   0.891   3.499   1.579  0.0621  0.2308  0.0915
  215POX    C1B 3619   1.006   3.531   1.792 -0.6357 -0.2090  0.1854
  215POX    C1C 3620   0.932   3.665   1.802  0.4049  0.3779  0.2882
  215POX    C1D 3621   0.945   3.737   1.936  0.2144  0.3999  0.2955
  215POX    C1E 3622   0.877   3.659   2.048  0.1895  0.3883  0.2722
  215POX    C1F 3623   0.897   3.726   2.185  0.4653  0.8254  0.0199
  215POX    C1G 3624   0.855   3.635   2.300  0.2708  0.2004 -0.5350
  215POX    C1H 3625   0.842   3.708   2.434 -0.6379  0.0841 -0.5570
  215POX    C1I 3626   0.794   3.592   2.522  0.1679 -0.0602 -0.2990
  215POX    C1J 3627   0.824   3.589   2.651 -0.0320  0.4376 -0.2378
  215POX    C1K 3628   0.921   3.681   2.726 -0.1112  0.3974 -0.0859
  215POX    C1L 3629   0.950   3.627   2.867 -0.3570 -0.2449 -0.2769
  215POX    C1M 3630   1.032   3.729   2.945 -0.5189  0.1417 -0.6039
  215POX    C1N 3631   1.008   3.709   3.095  0.2178  0.7270 -0.3969
  215POX    C1O 3632   1.104   3.797   3.174  0.7357 -0.5988  0.4940
  215POX    C1P 3633   1.077   3.785   3.324 -0.3227  0.2655  0.3838
  215POX    C1Q 3634   1.199   3.818   3.411  0.1833 -0.8083  0.0985
  215POX    C1R 3635   1.309   3.712   3.397  0.8419 -0.1030 -0.1136
  215POX     CZ 3636   1.104   3.142   1.529  0.3728  0.0651  0.6711
  215POX     OZ 3637   1.055   3.058   1.633  0.1706 -0.0509  0.4828
  215POX    C2A 3638   1.118   2.945   1.662  0.3126 -0.1761 -0.3134
  215POX    O2A 3639   1.200   2.892   1.587  0.4490 -0.0036 -0.2856
  215POX    C2B 3640   1.071   2.895   1.793  0.2385  0.7223  0.0036
  215POX    C2C 3641   1.036   2.747   1.788  0.2789  0.6992  0.3632
  215POX    C2D 3642   1.005   2.706   1.932  0.4401  0.1000  0.2327
  215POX    C2E 3643   1.013   2.554   1.941 -0.6427  0.0513  0.4534
  215POX    C2F 3644   1.050   2.515   2.084  0.3343  0.0670  0.2106
  215POX    C2G 3645   1.096   2.369   2.083 -0.5849 -0.2294 -0.0197
  215POX    C2H 3646   1.186   2.356   2.207 -0.8105  0.1392  0.1851
  215POX    C2I 3647   1.118   2.331   2.341 -0.1112  0.0303  0.5239
  215POX    C2J 3648   1.216   2.344   2.458  0.3909 -0.1433  0.1275
  215POX    C2K 3649   1.292   2.220   2.504  0.1952 -0.5044 -0.5056
  215POX    C2L 3650   1.386   2.266   2.616  0.3674 -0.3560 -0.7134
  215POX    C2M 3651   1.443   2.145   2.689  0.2511  0.1637  0.2577
  215POX    C2N 3652   1.512   2.184   2.819  0.0040  0.5079  0.2867
  215POX    C2O 3653   1.576   2.068   2.896  0.1548  0.1633 -0.3530
  215POX    C2P 3654   1.642   2.144   3.011  0.0702 -0.2765 -0.0084
  216CHL    CN1 3655   3.797   4.336   1.417 -0.4967 -0.4309 -0.1226
  216CHL    CN2 3656   3.685   4.210   1.253  0.2291  0.4376 -0.2493
  216CHL    CN3 3657   3.790   4.101   1.435  0.1329 -0.2294  0.1231
  216CHL    NTM 3658   3.804   4.211   1.340  0.1333 -0.4146 -0.0926
  216CHL     CB 3659   3.925   4.199   1.257  0.1787  0.4423 -0.1660
  217PJ2     CA 3660   4.065   4.205   1.318  0.0571  0.1008  0.1530
  217PJ2     OA 3661   4.106   4.107   1.413  0.2019  0.0428  0.0298
  217PJ2      P 3662   4.257   4.128   1.463  0.1628 -0.1881  0.2470
  217PJ2     OB 3663   4.341   4.017   1.414  0.2571 -0.0110  0.0067
  217PJ2     HB 3664   4.434   4.033   1.447  0.3645 -2.0310  0.8371
  217PJ2     OG 3665   4.297   4.270   1.446  0.1181 -0.1909  0.1190
  217PJ2     HG 3666   4.368   4.285   1.514 -1.7408 -0.4201  2.2469
  217PJ2     OD 3667   4.246   4.083   1.618  0.1255 -0.3181  0.2066
  218POX     CD 3668   4.192   4.175   1.713 -0.0798 -0.1110 -0.1073
  218POX     CE 3669   4.173   4.108   1.849  0.5888 -0.2897 -0.0963
  218POX     OE 3670   4.124   4.210   1.937 -0.1105 -0.4533 -0.2888
  218POX    C1A 3671   4.029   4.174   2.022 -0.5916  0.0541 -0.6046
  218POX    O1A 3672   3.966   4.069   2.007 -0.6285 -0.0455  0.1928
  218POX    C1B 3673   4.009   4.272   2.131  0.1258  0.0899 -0.5011
  218POX    C1C 3674   4.091   4.238   2.255 -0.0664  0.2390 -0.3315
  218POX    C1D 3675   4.069   4.349   2.358 -0.0679  0.2200 -0.3112
  218POX    C1E 3676   4.143   4.320   2.489 -0.2913  0.4168 -0.1402
  218POX    C1F 3677   4.079   4.403   2.600 -0.3764  0.2129 -0.0362
  218POX    C1G 3678   4.118   4.373   2.745  0.9361  0.1793 -0.3848
  218POX    C1H 3679   4.072   4.490   2.831  0.0298 -0.6163  0.2359
  218POX    C1I 3680   4.185   4.534   2.925 -0.1241 -0.4264  0.3337
  218POX    C1J 3681   4.173   4.566   3.054 -0.3015  0.2100  0.1614
  218POX    C1K 3682   4.046   4.561   3.138 -0.5002  0.1953 -0.1382
  218POX    C1L 3683   4.064   4.621   3.278  0.7252 -0.9255  0.2066
  218POX    C1M 3684   4.092   4.771   3.274 -0.0839 -0.7757 -0.0410
  218POX    C1N 3685   3.970   4.859   3.244  0.0117 -0.4577  0.5010
  218POX    C1O 3686   3.993   4.993   3.313 -0.4520 -0.0011 -0.2246
  218POX    C1P 3687   3.876   5.087   3.281  0.1495  1.0185  0.4865
  218POX    C1Q 3688   3.913   5.227   3.329  0.0528  0.8047  1.1912
  218POX    C1R 3689   4.043   5.271   3.261 -0.2664 -0.3854 -0.2320
  218POX     CZ 3690   4.305   4.052   1.901  0.6732 -0.2156 -0.2309
  218POX     OZ 3691   4.277   3.972   2.016 -0.1412  0.3821 -0.0075
  218POX    C2A 3692   4.375   3.914   2.086 -0.1113 -0.1980 -0.5247
  218POX    O2A 3693   4.488   3.956   2.065 -0.2098  0.2938 -0.1032
  218POX    C2B 3694   4.339   3.807   2.181  0.2766  0.2259  0.1046
  218POX    C2C 3695   4.422   3.826   2.308  0.7492  0.1766 -0.1956
  218POX    C2D 3696   4.368   3.926   2.411  0.0159 -0.5630  0.1409
  218POX    C2E 3697   4.471   3.963   2.518  0.2506  0.1262 -0.3171
  218POX    C2F 3698   4.404   4.045   2.628 -0.2405 -0.4446 -0.1837
  218POX    C2G 3699   4.503   4.087   2.737 -0.3843 -0.6973  0.0467
  218POX    C2H 3700   4.427   4.155   2.851  0.2113  0.2040 -0.0863
  218POX    C2I 3701   4.520   4.219   2.954  0.0558  0.0889  0.1251
  218POX    C2J 3702   4.445   4.292   3.066 -0.3337 -0.1662  0.0338
  218POX    C2K 3703   4.547   4.372   3.149 -0.4907  0.5651 -0.4713
  218POX    C2L 3704   4.457   4.457   3.239 -0.2755 -0.1186  0.4091
  218POX    C2M 3705   4.546   4.561   3.308  0.1444  0.1798 -0.5613
  218POX    C2N 3706   4.458   4.633   3.409  0.5933  0.0337 -0.0627
  218POX    C2O 3707   4.428   4.561   3.541  0.6877  0.1005 -0.0040
  218POX    C2P 3708   4.332   4.643   3.627  0.9759 -0.0399  0.4535
  219CHL    CN1 3709   7.889   3.118   0.869 -0.3396 -0.0964 -0.2467
  219CHL    CN2 3710   7.952   2.998   0.670 -0.2794  0.4180 -0.0634
  219CHL    CN3 3711   8.057   2.941   0.867  0.2440 -0.0430 -0.0464
  219CHL    NTM 3712   8.001   3.056   0.796 -0.1094 -0.1119  0.1190
  219CHL     CB 3713   8.121   3.135   0.761  0.0731 -0.2852  0.3515
  220PJ2     CA 3714   8.158   3.268   0.825 -0.1197 -0.0147 -0.0939
  220PJ2     OA 3715   8.059   3.371   0.819  0.0875  0.1683 -0.3648
  220PJ2      P 3716   8.084   3.501   0.911  0.0120  0.0441 -0.1675
  220PJ2     OB 3717   8.222   3.547   0.884  0.0032  0.0489 -0.2105
  220PJ2     HB 3718   8.259   3.502   0.802 -0.7178 -3.0505  1.0448
  220PJ2     OG 3719   7.963   3.586   0.897  0.2951  0.6184  0.7652
  220PJ2     HG 3720   7.895   3.530   0.849  0.0540  0.9434  0.7250
  220PJ2     OD 3721   8.063   3.434   1.055  0.1561  0.0405 -0.1475
  221POX     CD 3722   8.008   3.517   1.158 -0.1033 -0.2953 -0.0113
  221POX     CE 3723   8.014   3.452   1.297 -0.3472 -0.5057 -0.0989
  221POX     OE 3724   7.977   3.553   1.390 -0.1371 -0.3451 -0.1886
  221POX    C1A 3725   7.852   3.579   1.427  0.1391 -0.0096  0.5564
  221POX    O1A 3726   7.758   3.527   1.366  0.4977 -0.3441  0.2780
  221POX    C1B 3727   7.844   3.671   1.542 -0.1112  0.3112  0.2853
  221POX    C1C 3728   7.854   3.595   1.674  0.0660 -0.3428 -0.0981
  221POX    C1D 3729   7.732   3.510   1.710  0.1867 -0.5222 -0.1100
  221POX    C1E 3730   7.792   3.393   1.787 -0.2553 -0.1416  0.8306
  221POX    C1F 3731   7.857   3.285   1.700  0.1419  0.3683  0.4890
  221POX    C1G 3732   7.922   3.176   1.786 -0.4657 -0.1882  0.2522
  221POX    C1H 3733   8.029   3.226   1.883 -0.2080 -0.2152 -0.0149
  221POX    C1I 3734   8.075   3.118   1.980  0.2087 -0.0573 -0.0343
  221POX    C1J 3735   8.068   3.117   2.113  0.2448  0.4337 -0.0272
  221POX    C1K 3736   8.011   3.236   2.189  0.0038  0.2473  0.0858
  221POX    C1L 3737   7.877   3.197   2.253 -0.1068  0.8630  0.2405
  221POX    C1M 3738   7.897   3.124   2.386  0.0102  0.3910 -0.0336
  221POX    C1N 3739   7.922   3.227   2.496 -0.5661  0.4543  0.0397
  221POX    C1O 3740   7.997   3.167   2.615 -0.8998 -0.1575 -0.0563
  221POX    C1P 3741   7.950   3.032   2.671 -0.2942 -0.2718  0.1783
  221POX    C1Q 3742   8.061   2.961   2.748 -0.3138 -0.4927  0.0045
  221POX    C1R 3743   8.104   3.026   2.880 -0.5923 -0.0356 -0.1275
  221POX     CZ 3744   8.156   3.403   1.328 -0.2602 -0.4589 -0.4148
  221POX     OZ 3745   8.182   3.353   1.459 -0.1668 -0.0269 -0.2658
  221POX    C2A 3746   8.271   3.256   1.474 -0.3015 -0.1233 -0.0802
  221POX    O2A 3747   8.351   3.250   1.381 -0.4548  0.3423 -0.2469
  221POX    C2B 3748   8.294   3.207   1.612 -0.4388  0.0621  0.0086
  221POX    C2C 3749   8.396   3.096   1.641  0.1792  0.5835 -0.1435
  221POX    C2D 3750   8.406   3.051   1.786 -0.4298  0.3918 -0.1591
  221POX    C2E 3751   8.481   3.138   1.887 -0.2069 -0.2708  0.2509
  221POX    C2F 3752   8.632   3.162   1.882 -0.2299  0.0964  1.1859
  221POX    C2G 3753   8.733   3.048   1.895 -0.2725 -0.1382 -0.3994
  221POX    C2H 3754   8.873   3.109   1.887 -0.1723 -0.3636 -0.3618
  221POX    C2I 3755   8.978   3.008   1.935 -0.3612 -0.3210  0.1431
  221POX    C2J 3756   0.136   3.066   1.930 -0.2705 -0.4643  0.7950
  221POX    C2K 3757   0.240   2.969   1.987  0.0089 -0.6511 -0.0204
  221POX    C2L 3758   0.380   3.031   1.986 -0.1201 -0.3506  0.4884
  221POX    C2M 3759   0.488   2.926   2.016 -0.0188 -0.3852  0.0014
  221POX    C2N 3760   0.480   2.866   2.156 -0.1244  0.2054  0.2513
  221POX    C2O 3761   0.571   2.745   2.175  0.6728  0.6905 -0.4005
  221POX    C2P 3762   0.586   2.707   2.323  0.3015  0.5958 -0.3858
  222CHL    CN1 3763   2.809   4.762   2.034 -0.1378 -0.3106 -0.2174
  222CHL    CN2 3764   2.904   4.539   2.001  0.6038 -0.0764 -0.3184
  222CHL    CN3 3765   2.767   4.663   1.836 -0.1762  0.9694 -0.1099
  222CHL    NTM 3766   2.871   4.668   1.939  0.0186 -0.1850 -0.2383
  222CHL     CB 3767   2.990   4.744   1.898 -0.0947  0.2270  0.1804
  223PJ2     CA 3768   3.076   4.692   1.782 -0.6260 -0.2624  0.0023
  223PJ2     OA 3769   3.124   4.557   1.788  0.4459  0.1085 -0.0872
  223PJ2      P 3770   3.106   4.489   1.644  0.0143  0.4539 -0.1982
  223PJ2     OB 3771   3.105   4.588   1.534  0.1439  0.1792 -0.4486
  223PJ2     HB 3772   3.179   4.563   1.471  0.0076  4.9961 -3.0581
  223PJ2     OG 3773   3.201   4.377   1.630 -0.2790  0.1872 -0.0572
  223PJ2     HG 3774   3.275   4.368   1.696  1.1304  0.8841 -1.4742
  223PJ2     OD 3775   2.952   4.444   1.661  0.2401 -0.1342  0.3183
  224POX     CD 3776   2.905   4.358   1.557  0.2053  0.2265  0.0298
  224POX     CE 3777   2.759   4.312   1.564  0.1939  0.2813  0.1633
  224POX     OE 3778   2.677   4.401   1.488 -0.2051 -0.4655 -0.2954
  224POX    C1A 3779   2.569   4.355   1.427 -0.3869 -0.5892  0.1200
  224POX    O1A 3780   2.572   4.239   1.386 -0.2295 -0.4840 -0.1666
  224POX    C1B 3781   2.484   4.459   1.364 -0.0220 -0.4082 -0.0748
  224POX    C1C 3782   2.339   4.450   1.413  0.1961  0.0188  0.6722
  224POX    C1D 3783   2.310   4.444   1.563 -0.0833  0.5017  0.6368
  224POX    C1E 3784   2.160   4.415   1.561  0.0932 -0.3911  0.1139
  224POX    C1F 3785   2.114   4.428   1.706  0.3013 -0.5248  0.1920
  224POX    C1G 3786   1.977   4.362   1.718 -0.3203  0.7996  0.5878
  224POX    C1H 3787   1.964   4.294   1.855  0.1705 -0.3447  0.0812
  224POX    C1I 3788   1.834   4.214   1.872 -0.2145  0.1839 -0.3271
  224POX    C1J 3789   1.739   4.250   1.957 -0.0164  0.0231 -0.0363
  224POX    C1K 3790   1.740   4.371   2.050 -0.1123  0.0903 -0.1227
  224POX    C1L 3791   1.647   4.331   2.165  0.3179 -0.3535  0.0750
  224POX    C1M 3792   1.645   4.451   2.259 -0.0125 -0.2922 -0.0101
  224POX    C1N 3793   1.574   4.418   2.391  0.3567 -0.1268  0.2318
  224POX    C1O 3794   1.602   4.531   2.490  0.6290  0.2888 -0.3149
  224POX    C1P 3795   1.613   4.462   2.626  0.1536 -0.0568 -0.4494
  224POX    C1Q 3796   1.616   4.576   2.728 -0.2031 -0.4906  0.0485
  224POX    C1R 3797   1.653   4.525   2.867 -0.1670  0.0756  0.2472
  224POX     CZ 3798   2.733   4.299   1.714  0.2553  0.3374  0.1788
  224POX     OZ 3799   2.605   4.239   1.740 -0.0379  0.6656 -0.4960
  224POX    C2A 3800   2.556   4.265   1.860  0.1533 -0.1579 -0.2305
  224POX    O2A 3801   2.603   4.354   1.931  0.2819 -0.5265  0.1499
  224POX    C2B 3802   2.425   4.200   1.884 -0.2026  0.5322 -0.2682
  224POX    C2C 3803   2.386   4.198   2.032  0.1845 -0.0646 -0.1703
  224POX    C2D 3804   2.236   4.182   2.056  0.1496  0.6095  0.0821
  224POX    C2E 3805   2.206   4.156   2.204 -0.3917 -0.0279 -0.1383
  224POX    C2F 3806   2.218   4.281   2.292  0.1868 -0.0037 -0.2521
  224POX    C2G 3807   2.215   4.255   2.443 -0.1273  0.2918 -0.2092
  224POX    C2H 3808   2.347   4.189   2.482 -0.1736  0.3404  0.0284
  224POX    C2I 3809   2.365   4.147   2.628 -0.4545  0.4054  0.0824
  224POX    C2J 3810   2.442   4.248   2.714  0.0695  0.3342 -0.2994
  224POX    C2K 3811   2.468   4.187   2.852  0.4747 -0.0952 -0.5624
  224POX    C2L 3812   2.501   4.306   2.942 -0.0618 -0.6776  0.4162
  224POX    C2M 3813   2.646   4.355   2.931 -0.3199 -0.0735 -0.3724
  224POX    C2N 3814   2.685   4.458   3.037  0.1919 -0.5200 -0.1229
  224POX    C2O 3815   2.832   4.496   3.021  0.1606 -0.5415 -0.4614
  224POX    C2P 3816   2.867   4.581   2.899  0.7092 -0.2132 -0.0793
  225CHL    CN1 3817   1.964   7.389   1.147 -0.8923 -0.4128  0.2441
  225CHL    CN2 3818   1.937   7.490   1.361  0.7022 -0.3497  0.4662
  225CHL    CN3 3819   1.873   7.607   1.162  0.2539  0.3097  0.6426
  225CHL    NTM 3820   1.973   7.516   1.221 -0.1743 -0.4460  0.2201
  225CHL     CB 3821   2.104   7.582   1.209 -0.3113 -0.1938  0.0865
  226PJ2     CA 3822   2.235   7.509   1.242 -0.2376 -0.2863 -0.4131
  226PJ2     OA 3823   2.238   7.418   1.351 -0.0962  0.1560 -0.0430
  226PJ2      P 3824   2.360   7.314   1.337 -0.2324 -0.0518  0.2767
  226PJ2     OB 3825   2.468   7.338   1.436 -0.3703  0.1257  0.3848
  226PJ2     HB 3826   2.429   7.339   1.528 -0.4159  2.3535  0.3875
  226PJ2     OG 3827   2.399   7.304   1.194  0.1600 -0.0261  0.3812
  226PJ2     HG 3828   2.453   7.221   1.183 -1.1379 -0.9578  0.7993
  226PJ2     OD 3829   2.267   7.184   1.357 -0.4135  0.0432  0.0630
  227POX     CD 3830   2.206   7.161   1.484  0.5191  0.1829  0.5491
  227POX     CE 3831   2.084   7.069   1.495  0.6383 -0.0033  0.3105
  227POX     OE 3832   2.016   7.079   1.621  0.0948  0.3280 -0.0065
  227POX    C1A 3833   1.909   7.157   1.628 -0.4014 -0.2461 -0.9902
  227POX    O1A 3834   1.885   7.242   1.542 -0.2921 -0.0890 -0.8658
  227POX    C1B 3835   1.854   7.153   1.766  0.8901  0.0217 -0.4536
  227POX    C1C 3836   1.786   7.281   1.816 -0.3931 -0.6194 -0.5068
  227POX    C1D 3837   1.695   7.260   1.937  0.0906 -0.2230 -0.0714
  227POX    C1E 3838   1.728   7.165   2.052  0.3222  0.0813  0.1168
  227POX    C1F 3839   1.796   7.223   2.176  0.3784 -0.2909  0.2604
  227POX    C1G 3840   1.830   7.112   2.277 -0.4272 -0.3918  0.4261
  227POX    C1H 3841   1.882   7.187   2.400 -0.1423 -0.3690  0.2945
  227POX    C1I 3842   1.922   7.083   2.506 -0.2233 -0.3159  0.3779
  227POX    C1J 3843   1.961   7.121   2.627 -0.3416 -0.6687  0.5251
  227POX    C1K 3844   1.974   7.258   2.694 -0.4531 -0.3885 -0.0167
  227POX    C1L 3845   2.082   7.274   2.801 -0.3949  0.2269 -0.1638
  227POX    C1M 3846   2.055   7.180   2.920  0.5254  0.2382  0.0612
  227POX    C1N 3847   2.150   7.186   3.040  0.3938  0.5992  0.1484
  227POX    C1O 3848   2.112   7.084   3.147 -0.3619  0.5280 -0.1789
  227POX    C1P 3849   2.222   7.068   3.252 -0.5517 -0.0294 -0.0612
  227POX    C1Q 3850   2.333   6.968   3.217 -0.1013  0.4267  0.0490
  227POX    C1R 3851   2.435   6.941   3.327 -0.1603  0.4006  0.0969
  227POX     CZ 3852   2.112   6.929   1.440 -0.0402  0.1079 -0.3362
  227POX     OZ 3853   2.014   6.825   1.431  0.2807 -0.1811 -0.5086
  227POX    C2A 3854   2.042   6.723   1.350  0.5081 -0.3974 -0.1575
  227POX    O2A 3855   2.155   6.714   1.302  0.2650 -0.3361 -0.7534
  227POX    C2B 3856   1.932   6.626   1.331  0.3563 -0.3647  0.5303
  227POX    C2C 3857   1.964   6.477   1.344  0.5357 -0.4343 -0.6074
  227POX    C2D 3858   1.981   6.434   1.490 -0.1734 -0.2951 -0.4764
  227POX    C2E 3859   1.845   6.420   1.557 -0.1288  0.1097 -0.2989
  227POX    C2F 3860   1.850   6.329   1.680 -0.3231  0.0926 -0.3037
  227POX    C2G 3861   1.713   6.309   1.746  0.0589  0.5425  0.6426
  227POX    C2H 3862   1.721   6.204   1.856 -0.2604 -0.0366  0.1174
  227POX    C2I 3863   1.573   6.175   1.880 -0.3590 -0.0098 -0.4528
  227POX    C2J 3864   1.527   6.144   2.023  0.6042 -0.3523 -0.2078
  227POX    C2K 3865   1.520   6.269   2.110 -0.3642 -0.4238 -0.1727
  227POX    C2L 3866   1.489   6.210   2.248 -0.4313  0.1182  0.0473
  227POX    C2M 3867   1.449   6.314   2.353 -0.4654 -0.2071  0.3552
  227POX    C2N 3868   1.415   6.246   2.486  0.1832 -0.4241  0.4151
  227POX    C2O 3869   1.401   6.351   2.595 -0.2055 -0.2713  0.2209
  227POX    C2P 3870   1.395   6.279   2.730 -0.1729 -0.4840  0.1094
  228CHL    CN1 3871   5.307   1.622   1.059  0.5120 -0.2322  0.8066
  228CHL    CN2 3872   5.168   1.454   0.955  0.1870  0.0029  0.3323
  228CHL    CN3 3873   5.160   1.501   1.192 -0.4801  0.1650 -0.0436
  228CHL    NTM 3874   5.174   1.559   1.058  0.2791  0.2550  0.0712
  228CHL     CB 3875   5.076   1.666   1.038 -0.2258 -0.1912  0.1179
  229PJ2     CA 3876   4.940   1.644   0.972 -0.3045  0.6168 -0.0044
  229PJ2     OA 3877   4.854   1.544   1.027  0.2642 -0.0025 -0.2273
  229PJ2      P 3878   4.753   1.586   1.145  0.2207  0.1248 -0.3098
  229PJ2     OB 3879   4.739   1.733   1.137  0.0963  0.1304 -0.0135
  229PJ2     HB 3880   4.694   1.760   1.051  0.5389  0.3900 -0.1684
  229PJ2     OG 3881   4.632   1.505   1.122  0.3597 -0.0692 -0.3564
  229PJ2     HG 3882   4.660   1.410   1.103 -1.4717 -0.8526  0.5679
  229PJ2     OD 3883   4.848   1.545   1.269 -0.2719  0.1240  0.0709
  230POX     CD 3884   4.756   1.531   1.377 -0.0311 -0.5958  0.1887
  230POX     CE 3885   4.804   1.452   1.499  0.2326 -0.7248  0.0019
  230POX     OE 3886   4.695   1.460   1.591  0.3455  0.4280  0.0459
  230POX    C1A 3887   4.671   1.345   1.653  1.2297  0.2899  0.1427
  230POX    O1A 3888   4.692   1.236   1.599 -0.1140 -0.1395  0.4458
  230POX    C1B 3889   4.595   1.359   1.779  0.5320  0.1349 -0.2497
  230POX    C1C 3890   4.688   1.388   1.897 -0.0346  0.5591  0.0943
  230POX    C1D 3891   4.622   1.346   2.029  0.2778 -0.5693 -0.0989
  230POX    C1E 3892   4.723   1.369   2.141 -0.1121 -0.1565  0.1708
  230POX    C1F 3893   4.672   1.362   2.286 -0.3662 -0.1020  0.0845
  230POX    C1G 3894   4.666   1.216   2.332  0.1829 -0.1630 -0.0284
  230POX    C1H 3895   4.616   1.210   2.476 -0.0931  0.2424 -0.1070
  230POX    C1I 3896   4.622   1.063   2.516 -0.2562  0.0780 -0.6812
  230POX    C1J 3897   4.595   1.011   2.635  1.0651  0.0294 -0.3864
  230POX    C1K 3898   4.545   1.080   2.763  0.6066  0.1551 -0.6321
  230POX    C1L 3899   4.651   1.148   2.850 -0.0129  0.1850  0.1110
  230POX    C1M 3900   4.588   1.221   2.968 -0.1687  0.1082  0.0762
  230POX    C1N 3901   4.693   1.284   3.061 -0.2802 -0.4929  0.6127
  230POX    C1O 3902   4.629   1.396   3.143  0.0877  0.1196  0.0687
  230POX    C1P 3903   4.718   1.460   3.250 -0.0255 -0.0789  0.2808
  230POX    C1Q 3904   4.650   1.546   3.358 -0.2439 -0.2724  0.2981
  230POX    C1R 3905   4.508   1.499   3.391 -0.4462  0.3107  0.2699
  230POX     CZ 3906   4.925   1.527   1.556 -0.1485 -0.2430  0.1841
  230POX     OZ 3907   4.970   1.470   1.680 -0.1648 -0.2426  0.1901
  230POX    C2A 3908   5.069   1.527   1.748 -0.0769 -0.0784 -0.0722
  230POX    O2A 3909   5.133   1.614   1.689  0.3432 -0.4066 -0.1085
  230POX    C2B 3910   5.088   1.456   1.876 -0.0026 -0.1972 -0.1492
  230POX    C2C 3911   5.104   1.561   1.986 -0.2824 -0.2161 -0.0885
  230POX    C2D 3912   4.977   1.636   2.026 -0.1356 -0.2327  0.4090
  230POX    C2E 3913   5.002   1.772   2.092 -0.5099 -0.2367  0.5584
  230POX    C2F 3914   4.871   1.832   2.143 -0.6123 -0.1971  0.2570
  230POX    C2G 3915   4.831   1.773   2.279 -0.0383 -0.5229  0.2881
  230POX    C2H 3916   4.705   1.837   2.338  0.2012 -0.3483  0.6188
  230POX    C2I 3917   4.736   1.978   2.388 -1.4743  0.3438 -0.2011
  230POX    C2J 3918   4.637   2.003   2.502 -0.9225  0.0880  0.3373
  230POX    C2K 3919   4.682   2.136   2.563  0.0293 -0.2695  0.4297
  230POX    C2L 3920   4.815   2.153   2.636  0.3253 -0.0300 -0.1508
  230POX    C2M 3921   4.828   2.116   2.785 -0.5555 -0.2793 -0.1299
  230POX    C2N 3922   4.835   1.964   2.797  0.0016 -0.2659 -0.2358
  230POX    C2O 3923   4.859   1.905   2.936 -0.2386 -0.3213 -0.2166
  230POX    C2P 3924   4.751   1.927   3.042 -0.1507  0.6980 -0.3268
  231CHL    CN1 3925   1.241   2.733   1.314 -0.2075 -0.3902  0.8151
  231CHL    CN2 3926   1.227   2.497   1.276  0.0508 -0.0180  0.1812
  231CHL    CN3 3927   1.203   2.662   1.097  0.4934 -0.2644  0.1612
  231CHL    NTM 3928   1.173   2.629   1.237  0.0354 -0.0437  0.1157
  231CHL     CB 3929   1.029   2.629   1.270  0.0097  0.2399  0.0025
  232PJ2     CA 3930   0.928   2.728   1.213  0.3534  0.5149 -0.1320
  232PJ2     OA 3931   0.955   2.866   1.239  0.0902  0.5203  0.1105
  232PJ2      P 3932   0.857   2.973   1.170 -0.0181  0.2707 -0.1244
  232PJ2     OB 3933   0.909   3.112   1.182  0.1700  0.2014 -0.1329
  232PJ2     HB 3934   0.859   3.162   1.111 -2.8747 -2.2720  0.0370
  232PJ2     OG 3935   0.817   2.912   1.041  0.3634  0.1227 -0.1716
  232PJ2     HG 3936   0.816   2.976   0.965 -0.8466 -0.2413 -0.4797
  232PJ2     OD 3937   0.733   2.966   1.273  0.1216  0.1953  0.0389
  233POX     CD 3938   0.738   3.014   1.407 -0.2347 -0.6900  0.3763
  233POX     CE 3939   0.608   3.017   1.487 -0.2702  0.1028  0.2997
  233POX     OE 3940   0.629   3.083   1.612  0.2619  0.1400  0.1933
  233POX    C1A 3941   0.623   3.216   1.621  0.5061  0.1400  0.3638
  233POX    O1A 3942   0.567   3.268   1.524  0.2618  0.0187  0.4395
  233POX    C1B 3943   0.664   3.273   1.751  0.3343  0.4602  0.2780
  233POX    C1C 3944   0.544   3.312   1.838  0.0597  0.4210 -0.0813
  233POX    C1D 3945   0.570   3.380   1.972 -0.5982  0.2036  0.1557
  233POX    C1E 3946   0.438   3.419   2.041 -0.5143 -0.4786  0.7139
  233POX    C1F 3947   0.466   3.503   2.166  0.3659  0.1061  0.1356
  233POX    C1G 3948   0.356   3.592   2.223  0.0404 -0.1284 -0.1220
  233POX    C1H 3949   0.405   3.635   2.361  0.1018  0.7104 -0.3986
  233POX    C1I 3950   0.309   3.725   2.439 -0.5803 -0.1192 -0.2672
  233POX    C1J 3951   0.277   3.720   2.568  0.2808  0.0075 -0.0457
  233POX    C1K 3952   0.314   3.608   2.666 -0.1247 -0.1041 -0.0173
  233POX    C1L 3953   0.272   3.662   2.803  0.1993  0.0978  0.0054
  233POX    C1M 3954   0.268   3.546   2.903  0.2524  0.3977  0.3566
  233POX    C1N 3955   0.242   3.588   3.048 -0.1604 -0.0604  0.4158
  233POX    C1O 3956   0.122   3.675   3.084 -0.2106  0.0502 -0.0137
  233POX    C1P 3957   0.101   3.700   3.233  0.3720 -0.0811  0.0926
  233POX    C1Q 3958   0.192   3.810   3.289  0.0551  0.4353 -0.4053
  233POX    C1R 3959   0.150   3.858   3.428  0.7378  0.1010 -0.0805
  233POX     CZ 3960   0.566   2.870   1.488  0.0087  0.0182 -0.3441
  233POX     OZ 3961   0.630   2.759   1.552 -0.2992 -0.0112 -0.0848
  233POX    C2A 3962   0.580   2.640   1.524  0.2842 -0.1843 -0.4043
  233POX    O2A 3963   0.467   2.628   1.476  0.0306  0.0629  0.1310
  233POX    C2B 3964   0.659   2.524   1.572  0.3291  0.0172  0.0082
  233POX    C2C 3965   0.634   2.491   1.719  0.3540 -0.0371  0.0001
  233POX    C2D 3966   0.692   2.357   1.764  0.0739 -0.1128  0.1366
  233POX    C2E 3967   0.671   2.362   1.916  0.4290 -0.3244  0.1949
  233POX    C2F 3968   0.679   2.217   1.963  0.2535 -0.4049 -0.0177
  233POX    C2G 3969   0.646   2.220   2.113  0.2662  0.6189 -0.0275
  233POX    C2H 3970   0.498   2.218   2.151  0.3158  0.4732  0.1601
  233POX    C2I 3971   0.469   2.257   2.296 -0.3956 -0.7042  0.3526
  233POX    C2J 3972   0.319   2.278   2.318 -0.3596 -0.1077  0.0550
  233POX    C2K 3973   0.300   2.362   2.444  0.0081  0.3029 -0.1594
  233POX    C2L 3974   0.152   2.379   2.479  0.0210 -0.1084  0.1042
  233POX    C2M 3975   0.129   2.458   2.608 -0.1202 -0.3538  0.2308
  233POX    C2N 3976   0.183   2.408   2.742 -0.0018 -0.1588  0.2573
  233POX    C2O 3977   0.102   2.492   2.840  0.1452  0.0190  0.2271
  233POX    C2P 3978   0.142   2.463   2.985 -0.8214  0.2538  0.5479
  234CHL    CN1 3979   2.876   1.075   1.285  0.0837  0.3091 -0.3030
  234CHL    CN2 3980   2.639   1.083   1.274 -0.6882 -0.7875 -0.2200
  234CHL    CN3 3981   2.750   1.074   1.490  0.3767  0.5050 -0.7116
  234CHL    NTM 3982   2.752   1.029   1.351  0.0033  0.1118 -0.5917
  234CHL     CB 3983   2.753   0.882   1.359  0.4695  0.1504  0.0824
  235PJ2     CA 3984   2.621   0.806   1.362  0.4681  0.1419 -0.1505
  235PJ2     OA 3985   2.528   0.843   1.465  0.0658  0.0949 -0.4908
  235PJ2      P 3986   2.422   0.723   1.477 -0.2896  0.4219 -0.3327
  235PJ2     OB 3987   2.483   0.592   1.512 -0.1017  0.6050  0.0337
  235PJ2     HB 3988   2.485   0.576   1.610  1.4022 -0.0592 -0.0849
  235PJ2     OG 3989   2.340   0.723   1.354 -0.6961  0.6111 -0.0636
  235PJ2     HG 3990   2.282   0.642   1.355 -2.3852  1.7149 -1.7784
  235PJ2     OD 3991   2.316   0.763   1.591 -0.1272 -0.3533  0.1043
  236POX     CD 3992   2.366   0.790   1.722 -0.2697  0.5796 -0.0233
  236POX     CE 3993   2.259   0.838   1.820  0.2771  0.4767  0.6346
  236POX     OE 3994   2.336   0.904   1.920  0.7201  0.2772  0.4280
  236POX    C1A 3995   2.333   1.037   1.919  0.2764  0.2634 -0.1639
  236POX    O1A 3996   2.283   1.098   1.824 -0.6450  0.0360  0.1677
  236POX    C1B 3997   2.380   1.111   2.038  0.1722  0.1668 -0.0634
  236POX    C1C 3998   2.513   1.077   2.106  0.4971 -0.0494 -0.8026
  236POX    C1D 3999   2.563   1.168   2.218 -0.2350  0.1802 -0.6591
  236POX    C1E 4000   2.451   1.212   2.313  0.0845 -0.5225  0.0524
  236POX    C1F 4001   2.492   1.307   2.425  0.0340 -0.5136  0.0632
  236POX    C1G 4002   2.591   1.245   2.524 -0.0427 -0.1060  0.3963
  236POX    C1H 4003   2.614   1.336   2.646 -0.2097 -0.1747  0.4785
  236POX    C1I 4004   2.746   1.293   2.710 -0.4189 -0.7137  0.5593
  236POX    C1J 4005   2.818   1.354   2.803  0.5208  0.7571 -1.0588
  236POX    C1K 4006   2.783   1.482   2.880 -0.2064  0.1212 -0.3038
  236POX    C1L 4007   2.721   1.466   3.019  0.1298  0.0833 -0.1556
  236POX    C1M 4008   2.665   1.597   3.076  0.3036  0.3350 -0.5554
  236POX    C1N 4009   2.530   1.635   3.014  0.0502 -0.2920 -0.3973
  236POX    C1O 4010   2.450   1.749   3.078 -0.4247 -0.3344 -0.9087
  236POX    C1P 4011   2.476   1.882   3.008  0.1640 -0.1104 -0.2784
  236POX    C1Q 4012   2.430   1.907   2.864  0.1427  0.1905 -0.2197
  236POX    C1R 4013   2.279   1.934   2.869  0.1955  0.5170 -0.3593
  236POX     CZ 4014   2.183   0.715   1.869 -0.1816  0.5987  0.2353
  236POX     OZ 4015   2.079   0.733   1.966 -0.1962  0.2245  0.2914
  236POX    C2A 4016   1.964   0.795   1.943 -0.4622 -0.3358  0.0822
  236POX    O2A 4017   1.917   0.813   1.831 -0.4240 -0.0032  0.1178
  236POX    C2B 4018   1.884   0.810   2.067 -0.2294  0.1780  0.1761
  236POX    C2C 4019   1.912   0.953   2.113  0.3940  0.2806 -0.4976
  236POX    C2D 4020   2.043   0.971   2.190  0.2316  0.1552 -0.1927
  236POX    C2E 4021   2.046   0.873   2.308  0.9228 -0.4563 -0.7142
  236POX    C2F 4022   2.167   0.884   2.401  0.0893  0.2749  0.2965
  236POX    C2G 4023   2.132   0.977   2.518  0.3441  0.6721  0.0595
  236POX    C2H 4024   2.232   0.982   2.633  0.3290  0.2215  0.0940
  236POX    C2I 4025   2.203   1.108   2.716  0.2719  0.3493 -0.1206
  236POX    C2J 4026   2.283   1.104   2.846  0.4004  0.0972 -0.2059
  236POX    C2K 4027   2.284   1.247   2.900 -0.2432  0.1201 -0.2511
  236POX    C2L 4028   2.342   1.273   3.039 -0.2102 -0.5125 -0.1464
  236POX    C2M 4029   2.319   1.165   3.146  0.5039 -0.3165  0.2124
  236POX    C2N 4030   2.310   1.236   3.281  0.3875  0.0705  0.0027
  236POX    C2O 4031   2.298   1.130   3.390  0.1183  0.3655  0.2632
  236POX    C2P 4032   2.285   1.182   3.533 -0.3497  0.4690  0.1833
  237CHL    CN1 4033   3.658   0.777   1.156  0.0472 -0.2304  0.1793
  237CHL    CN2 4034   3.744   0.707   0.941 -0.3403  0.2792  0.2627
  237CHL    CN3 4035   3.895   0.767   1.114  0.0544  0.4205 -0.1284
  237CHL    NTM 4036   3.765   0.705   1.086  0.1947 -0.0131  0.1798
  237CHL     CB 4037   3.769   0.564   1.128 -0.6121 -0.0062  0.2926
  238PJ2     CA 4038   3.833   0.503   1.253 -0.2997 -0.2644  0.0076
  238PJ2     OA 4039   3.777   0.565   1.369  0.5155  0.5830 -0.0440
  238PJ2      P 4040   3.857   0.522   1.502  0.0677  0.2079  0.1039
  238PJ2     OB 4041   3.849   0.375   1.488  1.0449  0.1619 -0.0020
  238PJ2     HB 4042   3.787   0.360   1.412  0.8596  2.3495 -0.3308
  238PJ2     OG 4043   3.982   0.600   1.487 -0.0042  0.3531  0.2619
  238PJ2     HG 4044   4.057   0.562   1.541 -1.7749 -1.9891  1.2878
  238PJ2     OD 4045   3.765   0.589   1.615 -0.4143  0.0446 -0.1884
  239POX     CD 4046   3.795   0.723   1.655 -0.7279  0.1266 -0.2237
  239POX     CE 4047   3.738   0.784   1.783 -0.1865 -0.1082  0.1311
  239POX     OE 4048   3.818   0.897   1.819 -0.1655 -0.1567  0.2379
  239POX    C1A 4049   3.754   1.006   1.863 -0.1927 -0.3387  0.6586
  239POX    O1A 4050   3.637   0.984   1.891 -0.3211  0.2346  0.5872
  239POX    C1B 4051   3.843   1.120   1.894  0.3398 -0.4104 -0.5263
  239POX    C1C 4052   3.900   1.129   2.036  0.1169 -0.7061 -0.4178
  239POX    C1D 4053   4.020   1.036   2.056  0.6455  0.0807  0.1482
  239POX    C1E 4054   4.047   0.995   2.201 -1.0643  0.5467  0.6326
  239POX    C1F 4055   4.133   1.104   2.266 -0.0405  0.0534  0.1432
  239POX    C1G 4056   4.173   1.063   2.408  0.1961 -0.7272 -0.1406
  239POX    C1H 4057   4.227   1.183   2.487 -0.2422 -0.7119  0.1413
  239POX    C1I 4058   4.117   1.276   2.538  0.1705 -0.1296 -0.0083
  239POX    C1J 4059   4.109   1.292   2.670  0.1979  0.2659 -0.0550
  239POX    C1K 4060   4.199   1.252   2.786  0.0294  0.0258 -0.0064
  239POX    C1L 4061   4.154   1.294   2.926 -0.2507  0.2121 -0.1522
  239POX    C1M 4062   4.228   1.218   3.037 -1.1018 -0.0268  0.2575
  239POX    C1N 4063   4.158   1.084   3.062 -0.0874 -0.6035  0.0324
  239POX    C1O 4064   4.282   0.997   3.085  0.2913 -0.0901 -0.0325
  239POX    C1P 4065   4.248   0.856   3.135  0.4748 -0.1161  0.0177
  239POX    C1Q 4066   4.137   0.836   3.238  0.4148 -0.3106 -0.0850
  239POX    C1R 4067   4.168   0.705   3.312  0.4644 -0.5505 -0.5306
  239POX     CZ 4068   3.740   0.672   1.887 -0.5237 -0.1523  0.0903
  239POX     OZ 4069   3.685   0.709   2.014  0.0103 -0.0250  0.2881
  239POX    C2A 4070   3.554   0.688   2.025  0.0749 -0.3721  0.4066
  239POX    O2A 4071   3.493   0.624   1.940 -0.3226  0.4892  0.0337
  239POX    C2B 4072   3.498   0.738   2.153  0.5541 -0.3695  0.6184
  239POX    C2C 4073   3.381   0.655   2.205  0.3431 -0.3935  0.1080
  239POX    C2D 4074   3.349   0.684   2.351  0.8248 -1.1204  0.3632
  239POX    C2E 4075   3.262   0.574   2.411  0.1951 -0.7848  0.0741
  239POX    C2F 4076   3.222   0.571   2.559 -0.0412  0.1128  0.0316
  239POX    C2G 4077   3.136   0.448   2.588  0.1023 -0.1278 -0.5415
  239POX    C2H 4078   3.202   0.311   2.572 -0.0548 -0.2216 -0.3978
  239POX    C2I 4079   3.112   0.209   2.641 -0.1309  0.0910 -0.0346
  239POX    C2J 4080   3.146   0.066   2.600  0.3169 -0.0063  0.6682
  239POX    C2K 4081   3.037  -0.039   2.625 -0.1981  0.1788 -0.7237
  239POX    C2L 4082   3.098   8.841   2.580  0.1441 -0.0748  0.4500
  239POX    C2M 4083   2.999   8.733   2.624 -0.0330  0.1934  0.7130
  239POX    C2N 4084   3.016   8.593   2.565 -0.1358  0.4444  0.0780
  239POX    C2O 4085   3.138   8.522   2.625 -0.3640  0.2072  0.2627
  239POX    C2P 4086   3.183   8.413   2.527 -0.4216  0.2033  0.2409
  240CHL    CN1 4087   5.002   8.991   0.789  0.2520 -0.3710 -0.5512
  240CHL    CN2 4088   4.918   8.776   0.730  0.3806 -0.0775 -0.2815
  240CHL    CN3 4089   5.148   8.818   0.715  0.1051 -0.2544  0.0848
  240CHL    NTM 4090   5.029   8.846   0.796  0.2176 -0.3389  0.2780
  240CHL     CB 4091   5.025   8.804   0.937 -0.4609 -0.2482  0.2909
  241PJ2     CA 4092   5.098   8.674   0.970 -0.0017 -0.0396  0.1123
  241PJ2     OA 4093   5.238   8.697   0.984  0.0227  0.0438 -0.2646
  241PJ2      P 4094   5.325   8.562   0.990 -0.1330 -0.0478 -0.0816
  241PJ2     OB 4095   5.259   8.469   0.895  0.5746 -0.5957 -0.0457
  241PJ2     HB 4096   5.163   8.477   0.923  1.1944 -0.2352  2.1724
  241PJ2     OG 4097   5.472   8.572   0.975 -0.1806  0.8304  0.0184
  241PJ2     HG 4098   5.518   8.506   1.034 -0.7425  0.0048 -0.4572
  241PJ2     OD 4099   5.300   8.511   1.140 -0.2019 -0.4790 -0.2375
  242POX     CD 4100   5.301   8.578   1.267  0.0441 -0.2872 -0.3406
  242POX     CE 4101   5.344   8.489   1.384  0.0488  0.0914 -0.0570
  242POX     OE 4102   5.347   8.546   1.516  0.3185 -0.1123  0.0263
  242POX    C1A 4103   5.252   8.514   1.603  0.4835 -0.4961  0.0651
  242POX    O1A 4104   5.147   8.462   1.562  0.1881  0.2734 -0.1666
  242POX    C1B 4105   5.275   8.551   1.744  0.1300 -0.3078  0.0760
  242POX    C1C 4106   5.188   8.463   1.834 -0.4580 -0.1362 -0.3260
  242POX    C1D 4107   5.231   8.467   1.980  0.4141  0.1487 -0.5836
  242POX    C1E 4108   5.132   8.395   2.073  0.7068  0.3657 -0.1006
  242POX    C1F 4109   5.191   8.398   2.214  0.3693 -0.0671  0.0499
  242POX    C1G 4110   5.103   8.332   2.321  0.2467 -0.1794 -0.1206
  242POX    C1H 4111   5.133   8.182   2.311 -1.1295 -0.4602 -0.2778
  242POX    C1I 4112   5.062   8.106   2.423 -0.4130 -0.5393  0.1288
  242POX    C1J 4113   5.123   8.044   2.523  0.1369 -0.6670 -0.2813
  242POX    C1K 4114   5.274   8.029   2.546  0.1763 -0.1378 -0.1871
  242POX    C1L 4115   5.325   7.891   2.589 -0.0388 -0.1201  0.1242
  242POX    C1M 4116   5.280   7.782   2.492  0.1357  0.1779 -0.2927
  242POX    C1N 4117   5.300   7.635   2.528 -0.2292  0.2398  0.1732
  242POX    C1O 4118   5.233   7.602   2.661  0.2402  0.0198  0.3559
  242POX    C1P 4119   5.081   7.586   2.658  0.2989 -0.5173  0.1359
  242POX    C1Q 4120   5.027   7.584   2.801 -0.1395  0.3103 -0.0112
  242POX    C1R 4121   4.885   7.527   2.798 -0.1746  0.3877  0.1551
  242POX     CZ 4122   5.477   8.421   1.351 -0.2039 -0.1160 -0.6567
  242POX     OZ 4123   5.516   8.323   1.448  0.2373  0.1664 -0.5484
  242POX    C2A 4124   5.644   8.288   1.449  0.2086  0.0689  0.2338
  242POX    O2A 4125   5.733   8.342   1.383  0.1481  0.3928  0.4163
  242POX    C2B 4126   5.676   8.194   1.559  0.0458 -0.0317  0.1953
  242POX    C2C 4127   5.738   8.273   1.675  0.9858 -0.5119  0.0278
  242POX    C2D 4128   5.784   8.171   1.779  0.8568 -0.3865  0.2061
  242POX    C2E 4129   5.671   8.090   1.843 -0.1335  0.1008 -0.8933
  242POX    C2F 4130   5.564   8.168   1.919 -0.0395 -0.1690 -0.4826
  242POX    C2G 4131   5.457   8.074   1.974  0.4113 -0.3778  0.0502
  242POX    C2H 4132   5.503   7.986   2.091  0.0562  0.5714  0.9258
  242POX    C2I 4133   5.393   7.888   2.132  0.1882 -0.0652 -0.1880
  242POX    C2J 4134   5.341   7.787   2.029 -0.3147  0.1819 -0.1799
  242POX    C2K 4135   5.234   7.696   2.089 -0.0255 -0.6915 -0.9766
  242POX    C2L 4136   5.097   7.757   2.119  0.0552 -0.8491 -0.2751
  242POX    C2M 4137   5.037   7.802   1.985 -0.0462  0.1018  0.0819
  242POX    C2N 4138   4.893   7.849   2.005 -0.2493 -0.4715 -0.0125
  242POX    C2O 4139   4.836   7.896   1.871 -0.7954 -0.1746  0.3212
  242POX    C2P 4140   4.789   7.784   1.779  0.4202  0.1120 -0.6836
  243CHL    CN1 4141   7.481   8.002   0.994  0.1112  0.2276  0.3655
  243CHL    CN2 4142   7.600   7.973   1.189  0.3830 -0.5929  0.1902
  243CHL    CN3 4143   7.397   7.846   1.156  0.5183 -0.0500 -0.0173
  243CHL    NTM 4144   7.463   7.977   1.137  0.3268  0.1040  0.3718
  243CHL     CB 4145   7.398   8.094   1.197  0.2390  0.1942  0.0998
  244PJ2     CA 4146   7.281   8.175   1.140 -0.3756 -0.4170  0.4834
  244PJ2     OA 4147   7.159   8.107   1.110 -0.0653 -0.5736 -0.4569
  244PJ2      P 4148   7.059   8.209   1.036  0.1464 -0.1625 -0.1785
  244PJ2     OB 4149   7.139   8.317   0.975  0.0488  0.1840  0.3001
  244PJ2     HB 4150   7.080   8.363   0.910  0.6561  1.6763  0.7492
  244PJ2     OG 4151   6.983   8.119   0.947  0.2167  0.4923 -0.9081
  244PJ2     HG 4152   6.940   8.177   0.878  0.8461 -0.3627 -2.0700
  244PJ2     OD 4153   6.964   8.270   1.152  0.1660  0.1118 -0.3066
  245POX     CD 4154   6.884   8.169   1.213  0.2751 -0.1444 -0.5843
  245POX     CE 4155   6.785   8.218   1.318  0.3378 -0.3190 -0.4429
  245POX     OE 4156   6.748   8.115   1.410  0.3768  0.1423  0.0999
  245POX    C1A 4157   6.827   8.083   1.512  0.3192  0.0990  0.1314
  245POX    O1A 4158   6.928   8.151   1.533  0.0914  0.2877  0.6164
  245POX    C1B 4159   6.775   7.980   1.604  0.4108  0.1282  0.2161
  245POX    C1C 4160   6.664   8.033   1.694 -0.4338 -0.2010 -0.6130
  245POX    C1D 4161   6.598   7.940   1.796  0.1427  0.3534  0.2856
  245POX    C1E 4162   6.705   7.880   1.887 -0.0755  0.2953  0.5053
  245POX    C1F 4163   6.642   7.784   1.988  0.3094 -0.4230  0.0663
  245POX    C1G 4164   6.765   7.737   2.067  0.7471 -0.1856 -0.4629
  245POX    C1H 4165   6.741   7.687   2.209 -0.1753  0.4039 -0.4013
  245POX    C1I 4166   6.665   7.554   2.219  0.1447  0.2944  0.8052
  245POX    C1J 4167   6.679   7.457   2.308  0.1693 -0.5049 -0.0488
  245POX    C1K 4168   6.766   7.475   2.433  0.0884 -0.1761 -0.0385
  245POX    C1L 4169   6.701   7.402   2.552  0.5369 -0.1863  0.2028
  245POX    C1M 4170   6.676   7.501   2.666  0.1266 -0.5639  0.4399
  245POX    C1N 4171   6.540   7.565   2.637  0.4992 -0.0372 -0.1741
  245POX    C1O 4172   6.464   7.675   2.711  0.0393 -0.2661 -0.2995
  245POX    C1P 4173   6.553   7.799   2.706  0.0779 -0.2792  0.0852
  245POX    C1Q 4174   6.535   7.910   2.810  0.1545  0.1713 -0.3767
  245POX    C1R 4175   6.641   8.019   2.793  0.1008  0.2503 -0.1943
  245POX     CZ 4176   6.664   8.295   1.263 -0.3727 -0.9182  0.2547
  245POX     OZ 4177   6.581   8.348   1.367 -0.0978  0.3642 -0.1577
  245POX    C2A 4178   6.456   8.383   1.337 -0.0278  0.3494 -0.4699
  245POX    O2A 4179   6.412   8.358   1.225 -0.2332 -0.1426 -0.2789
  245POX    C2B 4180   6.381   8.463   1.436  0.2513 -0.2564  0.2357
  245POX    C2C 4181   6.330   8.362   1.539 -0.0780 -0.2446  0.0841
  245POX    C2D 4182   6.251   8.421   1.656  0.2050 -0.3046  0.3068
  245POX    C2E 4183   6.330   8.511   1.752  0.0586 -0.2292  0.3564
  245POX    C2F 4184   6.446   8.440   1.821  0.1611 -0.4553 -0.0443
  245POX    C2G 4185   6.506   8.525   1.934 -0.0186  0.0089 -0.2952
  245POX    C2H 4186   6.627   8.459   2.001 -0.2159 -0.0156  0.0377
  245POX    C2I 4187   6.684   8.544   2.115  0.2694  0.2432 -0.3967
  245POX    C2J 4188   6.579   8.577   2.221 -0.0046  0.1114 -0.6259
  245POX    C2K 4189   6.613   8.704   2.299 -0.2569 -0.1594 -0.0775
  245POX    C2L 4190   6.551   8.701   2.439 -0.8212  0.6203 -0.3052
  245POX    C2M 4191   6.553   8.835   2.513  0.0837  0.1607  0.5246
  245POX    C2N 4192   6.494   8.815   2.653  0.5487 -0.3134  0.6551
  245POX    C2O 4193   6.430   8.950   2.684  0.0659 -0.3723 -0.0491
  245POX    C2P 4194   6.406   8.958   2.835  0.5691 -0.5161  0.0406
  246CHL    CN1 4195   3.426   6.871   1.315 -0.1907  0.0844  0.1457
  246CHL    CN2 4196   3.238   6.792   1.211 -0.4057  0.1010 -0.0323
  246CHL    CN3 4197   3.224   6.994   1.346 -0.3732 -0.2015  0.2549
  246CHL    NTM 4198   3.281   6.859   1.335 -0.1936 -0.1069  0.0091
  246CHL     CB 4199   3.254   6.780   1.455  0.4765 -0.5733 -0.1438
  247PJ2     CA 4200   3.122   6.702   1.469  0.3731 -0.4382 -0.3740
  247PJ2     OA 4201   3.015   6.797   1.462  0.4247 -0.3605 -0.0919
  247PJ2      P 4202   2.870   6.729   1.454  0.3639 -0.2056 -0.3100
  247PJ2     OB 4203   2.765   6.823   1.500  0.6316  0.1599 -0.4426
  247PJ2     HB 4204   2.811   6.911   1.513 -1.1126  1.0705 -0.1609
  247PJ2     OG 4205   2.858   6.663   1.322  0.0425  0.0283 -0.3996
  247PJ2     HG 4206   2.773   6.678   1.272 -1.4664 -0.5453  1.8271
  247PJ2     OD 4207   2.879   6.600   1.550 -0.3024  0.2322  0.3549
  248POX     CD 4208   2.827   6.612   1.683 -0.6640  0.3263  0.2067
  248POX     CE 4209   2.838   6.495   1.781 -0.2964  0.1788 -0.0105
  248POX     OE 4210   2.770   6.523   1.903 -0.2892 -0.1846  0.0791
  248POX    C1A 4211   2.684   6.433   1.949 -0.5303  0.0654  0.1180
  248POX    O1A 4212   2.648   6.332   1.889  0.2885 -0.3893  0.3821
  248POX    C1B 4213   2.646   6.464   2.089 -0.2059 -0.0078  0.2214
  248POX    C1C 4214   2.495   6.454   2.109 -0.2525 -0.1400 -0.1765
  248POX    C1D 4215   2.462   6.478   2.257  0.2656  0.3885 -0.1413
  248POX    C1E 4216   2.511   6.612   2.311 -0.1341  0.5873 -0.2721
  248POX    C1F 4217   2.507   6.629   2.463  0.6189 -0.4247 -0.1377
  248POX    C1G 4218   2.379   6.589   2.536  0.4211  0.2102 -0.1320
  248POX    C1H 4219   2.394   6.580   2.688  0.0314 -0.0710 -0.1083
  248POX    C1I 4220   2.268   6.542   2.766  0.0998 -0.3939 -0.1563
  248POX    C1J 4221   2.280   6.518   2.896  0.3272 -0.1691 -0.1355
  248POX    C1K 4222   2.398   6.489   2.989  0.1108 -0.6489 -0.0059
  248POX    C1L 4223   2.389   6.578   3.114  0.1807 -0.4215 -0.1625
  248POX    C1M 4224   2.477   6.514   3.221  0.3502 -0.1359 -0.1316
  248POX    C1N 4225   2.399   6.417   3.309 -0.0369  0.3915  0.1145
  248POX    C1O 4226   2.481   6.325   3.400 -0.3917 -0.2921 -0.2467
  248POX    C1P 4227   2.396   6.218   3.469 -0.0441 -0.3320  0.1215
  248POX    C1Q 4228   2.316   6.125   3.378 -0.5196  0.3781 -0.1941
  248POX    C1R 4229   2.251   6.019   3.467  0.5548 -0.4217 -0.3469
  248POX     CZ 4230   2.989   6.501   1.810 -0.3579  0.4972  0.2489
  248POX     OZ 4231   3.038   6.619   1.875 -0.4879  0.1648  0.9590
  248POX    C2A 4232   3.169   6.628   1.895 -0.3580  0.2334  0.1247
  248POX    O2A 4233   3.254   6.564   1.835  0.4593  0.3602  1.1201
  248POX    C2B 4234   3.190   6.740   1.990 -0.3079 -0.1911  0.6173
  248POX    C2C 4235   3.325   6.747   2.061 -0.3136 -0.8068  0.6938
  248POX    C2D 4236   3.331   6.863   2.161 -0.5869 -0.0744 -0.1305
  248POX    C2E 4237   3.338   6.812   2.305 -0.2763 -0.6223 -0.3383
  248POX    C2F 4238   3.393   6.924   2.393  0.0614 -0.8552 -0.2493
  248POX    C2G 4239   3.458   6.871   2.521 -0.1913 -0.0024  0.2387
  248POX    C2H 4240   3.544   6.981   2.584  0.5151 -0.5304  0.2113
  248POX    C2I 4241   3.588   6.946   2.726 -0.0498 -0.3451  0.4360
  248POX    C2J 4242   3.686   6.830   2.746  0.2653 -0.1780 -0.1295
  248POX    C2K 4243   3.731   6.816   2.892  0.1074 -0.2160 -0.0838
  248POX    C2L 4244   3.787   6.944   2.954 -0.4630 -0.0922  0.1819
  248POX    C2M 4245   3.886   6.924   3.070 -0.3830 -0.0579  0.1201
  248POX    C2N 4246   3.879   7.037   3.173  0.2718  0.2621 -0.1828
  248POX    C2O 4247   3.991   7.065   3.273  0.1213  0.3819 -0.0486
  248POX    C2P 4248   4.011   6.941   3.361 -0.3670 -0.1561 -0.6845
  249CHL    CN1 4249   0.913   7.860   1.127  0.1446 -0.3675  0.2554
  249CHL    CN2 4250   0.760   8.016   1.036 -0.6764 -0.1127  0.4746
  249CHL    CN3 4251   0.981   8.078   1.072 -0.6831 -0.0173  0.0654
  249CHL    NTM 4252   0.871   8.001   1.131 -0.3548 -0.5113  0.0418
  249CHL     CB 4253   0.849   8.054   1.266  0.1068  0.0713 -0.1100
  250PJ2     CA 4254   0.805   8.200   1.282 -0.0693  0.0378 -0.3147
  250PJ2     OA 4255   0.677   8.232   1.225 -0.2125 -0.0591 -0.0494
  250PJ2      P 4256   0.642   8.377   1.286 -0.2383 -0.0936  0.0179
  250PJ2     OB 4257   0.761   8.464   1.275 -0.3180  0.0306  0.1359
  250PJ2     HB 4258   0.733   8.559   1.282  0.2367  0.2400 -0.3673
  250PJ2     OG 4259   0.517   8.402   1.211 -0.2333 -0.3452 -0.0773
  250PJ2     HG 4260   0.464   8.320   1.189 -0.7025  0.8299 -4.0148
  250PJ2     OD 4261   0.622   8.354   1.444 -0.1549  0.4047  0.1005
  251POX     CD 4262   0.492   8.308   1.481  0.1919 -0.6079  0.0895
  251POX     CE 4263   0.481   8.271   1.629  0.2531 -0.4009  0.1456
  251POX     OE 4264   0.354   8.208   1.648  0.2524 -0.4841 -0.1356
  251POX    C1A 4265   0.350   8.083   1.695  0.3249 -0.2761  0.4309
  251POX    O1A 4266   0.448   8.016   1.726  0.3757 -0.2948  0.2355
  251POX    C1B 4267   0.216   8.023   1.675  0.2218 -0.0565  0.4519
  251POX    C1C 4268   0.156   8.019   1.816 -0.4873  0.0630  0.1590
  251POX    C1D 4269   9.002   7.952   1.812 -0.4160 -0.0608 -0.4202
  251POX    C1E 4270   8.928   7.966   1.945  0.0304 -0.3996 -0.1380
  251POX    C1F 4271   8.785   7.915   1.927 -0.2190  0.2785 -0.1023
  251POX    C1G 4272   8.728   7.885   2.066  0.1561 -0.3637 -0.0809
  251POX    C1H 4273   8.591   7.817   2.063 -0.4063  0.7679 -0.4587
  251POX    C1I 4274   8.585   7.685   1.986 -0.1167  0.5666 -0.1358
  251POX    C1J 4275   8.494   7.590   2.012 -0.3615  0.7473 -0.3279
  251POX    C1K 4276   8.395   7.592   2.128  0.1153  0.1171  0.0946
  251POX    C1L 4277   8.257   7.636   2.079  0.1125 -0.0495 -0.0479
  251POX    C1M 4278   8.158   7.648   2.196  0.1416 -0.0455 -0.0233
  251POX    C1N 4279   8.021   7.703   2.157  0.4258  1.1596  0.6408
  251POX    C1O 4280   7.936   7.734   2.281 -0.4689 -0.1749  0.3802
  251POX    C1P 4281   7.796   7.785   2.247 -0.3053  0.0345  0.0078
  251POX    C1Q 4282   7.796   7.891   2.136  0.2917 -0.1758 -0.1993
  251POX    C1R 4283   7.650   7.934   2.118  0.4150  0.1097 -0.5209
  251POX     CZ 4284   0.510   8.401   1.705  0.5549 -0.2745 -0.1798
  251POX     OZ 4285   0.541   8.382   1.844  0.9014  0.3921 -0.1618
  251POX    C2A 4286   0.574   8.487   1.918 -0.2613  0.4598  0.2835
  251POX    O2A 4287   0.602   8.593   1.862  0.0920  0.0481 -0.3343
  251POX    C2B 4288   0.596   8.463   2.062  0.2374 -0.2093  0.1012
  251POX    C2C 4289   0.744   8.436   2.089  0.3383  0.0001 -0.2493
  251POX    C2D 4290   0.778   8.383   2.228  0.0839  0.2220 -0.1023
  251POX    C2E 4291   0.922   8.331   2.228 -0.1982 -0.5790 -0.2473
  251POX    C2F 4292   0.957   8.308   2.375 -0.3503 -0.0008 -0.1141
  251POX    C2G 4293   1.102   8.355   2.393 -0.4549  0.1443  0.3740
  251POX    C2H 4294   1.153   8.338   2.536 -0.0428  0.3634  0.2521
  251POX    C2I 4295   1.087   8.424   2.644 -0.3022  0.4981 -0.0104
  251POX    C2J 4296   1.156   8.390   2.777 -0.7933  0.0600  0.1337
  251POX    C2K 4297   1.161   8.243   2.819 -0.2410  0.0061 -0.1180
  251POX    C2L 4298   1.219   8.228   2.960 -0.2945 -0.4525 -0.1405
  251POX    C2M 4299   1.100   8.260   3.050 -0.0174 -0.0858  0.0956
  251POX    C2N 4300   1.141   8.254   3.198  0.0128  0.3116  0.1064
  251POX    C2O 4301   1.047   8.313   3.302 -0.7023 -0.0429 -0.3295
  251POX    C2P 4302   1.043   8.463   3.270  0.2722  0.0705  0.0523
  252CHL    CN1 4303   6.055   4.769   1.722  0.0131  0.0551  0.2115
  252CHL    CN2 4304   6.054   4.603   1.563 -0.3018  0.2936  0.4922
  252CHL    CN3 4305   5.891   4.762   1.540 -0.4858  0.5845  0.8023
  252CHL    NTM 4306   6.032   4.748   1.578 -0.3564  0.3133  0.2326
  252CHL     CB 4307   6.126   4.814   1.487  0.4974 -0.2529  0.6893
  253PJ2     CA 4308   6.155   4.964   1.477 -0.3700 -0.1465 -0.3102
  253PJ2     OA 4309   6.036   5.044   1.470 -0.2783 -0.0005 -0.2006
  253PJ2      P 4310   6.088   5.194   1.444  0.2637 -0.1495 -0.0136
  253PJ2     OB 4311   6.219   5.222   1.506  0.2173  0.3365 -0.1258
  253PJ2     HB 4312   6.220   5.175   1.595  0.8964  0.0603 -0.2749
  253PJ2     OG 4313   6.065   5.202   1.298  0.4045  0.1547 -0.0205
  253PJ2     HG 4314   6.060   5.107   1.267 -1.5317 -0.3711  1.6750
  253PJ2     OD 4315   5.990   5.290   1.529  0.5005 -0.1648  0.2760
  254POX     CD 4316   5.969   5.262   1.668  0.5694 -0.5067  0.2196
  254POX     CE 4317   6.065   5.340   1.759 -0.0233  0.1309  0.3124
  254POX     OE 4318   6.038   5.306   1.895  0.4059 -0.0151  0.3639
  254POX    C1A 4319   6.146   5.266   1.961  0.3505 -0.6789  0.0572
  254POX    O1A 4320   6.214   5.180   1.904  0.8520 -0.4168  0.2555
  254POX    C1B 4321   6.122   5.273   2.107  0.3366 -0.0651  0.0264
  254POX    C1C 4322   6.184   5.390   2.184 -0.0351 -0.3996  0.8401
  254POX    C1D 4323   6.109   5.522   2.170  0.3425 -0.2791 -0.1022
  254POX    C1E 4324   5.974   5.527   2.242  0.5927  0.2914  0.3352
  254POX    C1F 4325   5.892   5.651   2.208  0.1621 -0.0610  0.0868
  254POX    C1G 4326   5.859   5.649   2.059 -0.1372  0.3200  0.1449
  254POX    C1H 4327   5.769   5.753   1.991 -0.5433  0.0036  0.1945
  254POX    C1I 4328   5.743   5.724   1.843 -0.6327 -0.0790  0.2263
  254POX    C1J 4329   5.707   5.816   1.754  0.8652  0.2653 -0.0616
  254POX    C1K 4330   5.667   5.955   1.804  0.0168  0.1654 -0.4314
  254POX    C1L 4331   5.516   5.972   1.793 -0.0809 -0.3157  0.1052
  254POX    C1M 4332   5.489   6.101   1.871  0.2256 -0.1718 -0.0264
  254POX    C1N 4333   5.342   6.117   1.908  0.1611 -0.4610 -0.1547
  254POX    C1O 4334   5.292   6.016   2.012  0.2200  0.1795  0.5074
  254POX    C1P 4335   5.154   6.056   2.064 -0.0305 -0.3255  0.2353
  254POX    C1Q 4336   5.102   5.955   2.167 -0.5789  0.1138  0.3881
  254POX    C1R 4337   4.966   6.014   2.208 -0.7021  0.5604 -0.6151
  254POX     CZ 4338   6.042   5.487   1.724  0.0379  0.2267  0.6744
  254POX     OZ 4339   6.106   5.585   1.806 -0.1017  0.4805  0.4808
  254POX    C2A 4340   6.125   5.705   1.753 -0.1019  0.2725  0.0064
  254POX    O2A 4341   6.073   5.733   1.645  0.0935 -0.1336 -0.1928
  254POX    C2B 4342   6.206   5.796   1.837  0.4603 -0.0188 -0.2177
  254POX    C2C 4343   6.125   5.889   1.928  0.1830 -0.8965  0.4540
  254POX    C2D 4344   6.218   5.933   2.041  0.1590 -0.1035  0.1723
  254POX    C2E 4345   6.141   5.974   2.166 -0.1773 -0.2211  0.0047
  254POX    C2F 4346   6.228   5.996   2.290  0.0987  0.1624 -0.2542
  254POX    C2G 4347   6.136   6.030   2.408  0.3790 -0.7616  0.2475
  254POX    C2H 4348   6.051   5.909   2.446 -0.3727 -0.2498  0.2308
  254POX    C2I 4349   6.125   5.811   2.538 -0.2620 -0.2919  0.0973
  254POX    C2J 4350   6.152   5.884   2.670 -0.2709  0.1175 -0.1244
  254POX    C2K 4351   6.230   5.786   2.758 -0.2076  0.2996  0.0221
  254POX    C2L 4352   6.256   5.828   2.902  0.5326 -0.0151 -0.0156
  254POX    C2M 4353   6.332   5.720   2.979  0.4874 -0.0892 -0.0754
  254POX    C2N 4354   6.362   5.766   3.122 -0.5753 -0.3296  0.2338
  254POX    C2O 4355   6.440   5.655   3.194  0.2417 -0.0855 -0.2655
  254POX    C2P 4356   6.586   5.667   3.151  0.2590  0.2005 -0.1299
  255CHL    CN1 4357   6.534   2.690   0.756 -0.1239  0.0184 -0.3146
  255CHL    CN2 4358   6.456   2.471   0.811 -0.2891  0.2009  0.5332
  255CHL    CN3 4359   6.684   2.529   0.841 -0.1784 -0.1661  0.7301
  255CHL    NTM 4360   6.546   2.580   0.852 -0.0898  0.2565 -0.0445
  255CHL     CB 4361   6.516   2.626   0.988  1.2995  0.1876  0.3020
  256PJ2     CA 4362   6.562   2.754   1.058  0.4812  0.9680 -0.5712
  256PJ2     OA 4363   6.697   2.734   1.099  0.1899 -0.3182 -0.1859
  256PJ2      P 4364   6.767   2.873   1.142 -0.0296 -0.1122 -0.4918
  256PJ2     OB 4365   6.907   2.846   1.179 -0.0817  0.1519 -0.1014
  256PJ2     HB 4366   6.953   2.922   1.225 -0.6013  0.4382 -0.0426
  256PJ2     OG 4367   6.722   2.985   1.055 -0.4953  0.2327  0.1841
  256PJ2     HG 4368   6.623   2.990   1.042 -0.8179  1.2624  2.5144
  256PJ2     OD 4369   6.693   2.912   1.279  0.6376  0.4753 -0.2935
  257POX     CD 4370   6.726   2.844   1.401  0.2246  0.1869 -0.3394
  257POX     CE 4371   6.692   2.919   1.530 -0.2507  0.0585 -0.3859
  257POX     OE 4372   6.785   2.886   1.634 -0.5721  0.3020 -0.0200
  257POX    C1A 4373   6.897   2.955   1.647 -0.3810  0.0489 -0.3006
  257POX    O1A 4374   6.930   3.045   1.570  0.6412  0.1251  0.2001
  257POX    C1B 4375   6.971   2.892   1.758  0.0552  0.3469 -0.4187
  257POX    C1C 4376   7.014   2.984   1.872 -0.0899 -0.0871 -0.0079
  257POX    C1D 4377   6.894   3.056   1.934 -0.1483 -0.0823 -0.1277
  257POX    C1E 4378   6.924   3.117   2.071  0.5425 -0.1412 -0.2489
  257POX    C1F 4379   7.034   3.222   2.052  0.1814  0.2763 -0.0514
  257POX    C1G 4380   7.030   3.338   2.152 -0.4189 -0.0978  0.3666
  257POX    C1H 4381   7.102   3.307   2.283  0.3315 -0.4473 -0.1176
  257POX    C1I 4382   7.085   3.397   2.406 -0.2828 -0.4705 -0.1782
  257POX    C1J 4383   7.091   3.344   2.528  0.6103 -0.3767 -0.1752
  257POX    C1K 4384   7.101   3.192   2.547  1.0384 -0.3025  0.2262
  257POX    C1L 4385   7.025   3.164   2.677  0.5074  0.5058  0.0996
  257POX    C1M 4386   7.071   3.032   2.739 -0.5821  0.2115  0.3032
  257POX    C1N 4387   6.991   3.007   2.867 -0.2776 -0.3228  0.3906
  257POX    C1O 4388   6.983   3.122   2.967  0.1529  0.1980 -0.1706
  257POX    C1P 4389   6.902   3.094   3.093  0.4629  0.2065  0.0297
  257POX    C1Q 4390   6.884   3.202   3.201 -0.0523  0.1038  0.0504
  257POX    C1R 4391   7.020   3.257   3.245 -0.2501  0.1512  0.6056
  257POX     CZ 4392   6.542   2.908   1.554 -0.1787  0.1774  0.1343
  257POX     OZ 4393   6.498   2.930   1.688 -0.6012  0.4231 -0.0427
  257POX    C2A 4394   6.496   2.830   1.775  0.4403  0.5917  0.1895
  257POX    O2A 4395   6.530   2.715   1.746 -0.5228  0.2759  0.2772
  257POX    C2B 4396   6.451   2.864   1.912  0.0653 -0.1725  0.2637
  257POX    C2C 4397   6.567   2.830   2.006  0.2984  0.0353  0.0517
  257POX    C2D 4398   6.527   2.841   2.153 -0.4272 -0.2419 -0.1217
  257POX    C2E 4399   6.620   2.770   2.253 -0.1645  0.3700  0.0721
  257POX    C2F 4400   6.553   2.778   2.390  0.6103  0.1555  0.4651
  257POX    C2G 4401   6.610   2.687   2.499  0.5787 -0.0841  0.2822
  257POX    C2H 4402   6.546   2.710   2.636  0.0566  0.1163  0.0048
  257POX    C2I 4403   6.616   2.824   2.711  0.0061  0.3497 -0.3017
  257POX    C2J 4404   6.563   2.843   2.853 -0.0225 -0.3665 -0.2109
  257POX    C2K 4405   6.594   2.737   2.959 -0.4747 -0.4592 -0.1656
  257POX    C2L 4406   6.523   2.759   3.092 -0.2126 -0.0461 -0.0924
  257POX    C2M 4407   6.553   2.649   3.194  0.6631 -0.0788 -0.3773
  257POX    C2N 4408   6.465   2.524   3.193  0.2768  0.1821  0.3713
  257POX    C2O 4409   6.389   2.487   3.321  0.3176  0.2985  0.4298
  257POX    C2P 4410   6.279   2.589   3.348 -0.4986 -0.2460 -0.7435
  258CHL    CN1 4411   1.752   8.341   1.554 -0.0723  0.1875 -0.0418
  258CHL    CN2 4412   1.715   8.148   1.409 -0.3099  0.0448  0.3301
  258CHL    CN3 4413   1.547   8.204   1.560 -0.3094 -0.6835 -0.1914
  258CHL    NTM 4414   1.654   8.262   1.478 -0.2739  0.0457  0.3609
  258CHL     CB 4415   1.598   8.343   1.369 -0.3184 -0.1421  0.2444
  259PJ2     CA 4416   1.547   8.484   1.399 -0.5901 -0.2024  0.0723
  259PJ2     OA 4417   1.456   8.491   1.509 -0.2474  0.1846  0.3354
  259PJ2      P 4418   1.437   8.642   1.560 -0.2576  0.3196 -0.0614
  259PJ2     OB 4419   1.478   8.735   1.452  0.3343 -0.0109 -0.1235
  259PJ2     HB 4420   1.520   8.690   1.373 -0.5971  1.4782 -1.4961
  259PJ2     OG 4421   1.300   8.652   1.615 -0.1982 -0.1175  0.1725
  259PJ2     HG 4422   1.253   8.711   1.549  0.9587  2.3508  1.4059
  259PJ2     OD 4423   1.547   8.659   1.677  0.0434 -0.3153 -0.2486
  260POX     CD 4424   1.502   8.628   1.809  0.1798  0.2629 -0.0630
  260POX     CE 4425   1.617   8.618   1.911 -0.0529  0.6082  0.2368
  260POX     OE 4426   1.572   8.568   2.037 -0.3659 -0.3291 -0.2291
  260POX    C1A 4427   1.656   8.494   2.108  0.0013 -0.2147 -0.5380
  260POX    O1A 4428   1.755   8.442   2.057  0.2848 -0.0565 -0.1606
  260POX    C1B 4429   1.614   8.454   2.245 -0.0656  0.3777 -0.3843
  260POX    C1C 4430   1.609   8.303   2.267 -0.7870  0.4461 -0.0394
  260POX    C1D 4431   1.564   8.257   2.406  0.2916 -0.3941  0.0491
  260POX    C1E 4432   1.482   8.128   2.407  0.5718 -0.5765 -0.1347
  260POX    C1F 4433   1.432   8.106   2.550  0.4506 -0.3408 -0.1412
  260POX    C1G 4434   1.413   7.956   2.571 -0.1868 -0.2250  0.1625
  260POX    C1H 4435   1.364   7.919   2.711 -0.4972  0.1645  0.1572
  260POX    C1I 4436   1.306   7.779   2.697  0.1900 -0.1268  0.1874
  260POX    C1J 4437   1.227   7.714   2.783  0.1170 -0.5339 -0.1839
  260POX    C1K 4438   1.188   7.773   2.918  0.1053 -0.5924 -0.1618
  260POX    C1L 4439   1.116   7.692   3.026 -0.2135  0.0994  0.1552
  260POX    C1M 4440   1.141   7.784   3.145  1.2961 -0.3955  0.2442
  260POX    C1N 4441   1.089   7.715   3.271  0.7445 -0.3940  0.0238
  260POX    C1O 4442   1.126   7.797   3.395 -0.2650  0.1778 -0.0466
  260POX    C1P 4443   1.110   7.722   3.527  0.6540 -0.1358 -0.1099
  260POX    C1Q 4444   1.187   7.792   3.639  0.2461 -0.3797  0.3251
  260POX    C1R 4445   1.338   7.774   3.626  0.3087  0.1027  0.3759
  260POX     CZ 4446   1.670   8.761   1.916  0.2086  0.5406 -0.4499
  260POX     OZ 4447   1.760   8.791   2.023  0.0704 -0.1575 -0.1340
  260POX    C2A 4448   1.803   8.914   2.046 -0.8566  0.1111  0.1703
  260POX    O2A 4449   1.748   9.002   1.980 -0.3298  0.1282 -0.2503
  260POX    C2B 4450   1.900   8.933   2.156 -0.2018  0.0927 -0.3973
  260POX    C2C 4451   1.834   8.947   2.294  0.5098 -0.7771  0.0402
  260POX    C2D 4452   1.931   8.956   2.412  0.4397  0.5331  0.0118
  260POX    C2E 4453   1.864   8.966   2.548  0.5676  0.3898  0.0859
  260POX    C2F 4454   1.967   8.928   2.655  0.3292  0.3984  0.3220
  260POX    C2G 4455   1.904   8.893   2.789 -0.1720  0.8012  0.1949
  260POX    C2H 4456   1.994   8.818   2.887 -0.3738  0.1765 -0.0907
  260POX    C2I 4457   1.937   8.834   3.029  0.3006 -0.2013  0.2283
  260POX    C2J 4458   1.984   8.728   3.129  0.5828 -0.6206 -0.3386
  260POX    C2K 4459   1.937   8.589   3.084  0.4376 -0.6291 -0.1622
  260POX    C2L 4460   2.007   8.478   3.163  0.2182 -0.4907  0.2294
  260POX    C2M 4461   1.954   8.495   3.306 -0.2885  0.0756 -0.0270
  260POX    C2N 4462   1.990   8.389   3.409 -0.0638  0.4151  0.2450
  260POX    C2O 4463   1.954   8.443   3.547 -0.0822  0.4300  0.2345
  260POX    C2P 4464   2.039   8.374   3.654 -0.0472 -0.1410 -0.1616
  261CHL    CN1 4465   7.188   2.172   1.485  0.0690 -0.2567  0.2087
  261CHL    CN2 4466   7.004   2.024   1.420  0.2167 -0.1182  0.4109
  261CHL    CN3 4467   7.214   1.941   1.444  0.0969  0.5205  0.9396
  261CHL    NTM 4468   7.145   2.062   1.398  0.0679  0.0819 -0.2221
  261CHL     CB 4469   7.176   2.085   1.256  0.0296 -0.0433 -0.2510
  262PJ2     CA 4470   7.119   2.217   1.204 -0.3654  0.1106  0.5451
  262PJ2     OA 4471   6.978   2.242   1.208 -0.4817 -0.5397  0.5343
  262PJ2      P 4472   6.925   2.381   1.148  0.5551 -0.3329  0.0641
  262PJ2     OB 4473   6.994   2.405   1.019  0.5786  0.0847  0.1545
  262PJ2     HB 4474   7.093   2.417   1.029  0.6714 -1.2051  1.0676
  262PJ2     OG 4475   6.777   2.378   1.164  0.4910 -0.0234 -0.4436
  262PJ2     HG 4476   6.754   2.369   1.261  1.4078  2.4192  0.0802
  262PJ2     OD 4477   6.979   2.487   1.256  0.1938 -0.1886  0.1063
  263POX     CD 4478   6.913   2.506   1.381  0.3865 -0.5973  0.2717
  263POX     CE 4479   7.006   2.556   1.492  0.2654 -0.3007  0.2415
  263POX     OE 4480   6.943   2.556   1.620  0.0784  0.1146  0.1508
  263POX    C1A 4481   6.951   2.447   1.696  0.1956  0.2515  0.3371
  263POX    O1A 4482   7.030   2.356   1.671 -0.3536  0.1369 -1.0671
  263POX    C1B 4483   6.886   2.473   1.827  0.1604  0.1499  0.3398
  263POX    C1C 4484   6.985   2.540   1.922 -0.3982  1.3517  0.0873
  263POX    C1D 4485   6.923   2.544   2.062 -0.4088  0.4233  0.1129
  263POX    C1E 4486   7.021   2.612   2.157  0.0115 -0.1539  0.0981
  263POX    C1F 4487   6.953   2.620   2.293 -0.1756  0.2658 -0.0172
  263POX    C1G 4488   7.039   2.686   2.401  0.1696  0.2055 -0.2540
  263POX    C1H 4489   6.975   2.682   2.540  0.2482  0.4459 -0.2105
  263POX    C1I 4490   6.941   2.543   2.593 -0.1484  0.2920 -0.8570
  263POX    C1J 4491   6.953   2.521   2.724 -0.3157  0.8307 -0.7475
  263POX    C1K 4492   6.976   2.619   2.838 -0.3640  0.1277 -0.1224
  263POX    C1L 4493   7.042   2.554   2.959  0.2959  0.5284 -0.2600
  263POX    C1M 4494   7.194   2.551   2.941  0.2727  0.3816 -0.4262
  263POX    C1N 4495   7.264   2.685   2.962  0.4136  0.3065 -0.4106
  263POX    C1O 4496   7.238   2.735   3.104 -0.3496  0.0880 -0.4684
  263POX    C1P 4497   7.321   2.861   3.128  0.0647 -0.2128 -0.3012
  263POX    C1Q 4498   7.325   2.912   3.272  0.6130 -0.4104 -0.2450
  263POX    C1R 4499   7.383   3.053   3.282 -0.3903 -0.0026 -0.0418
  263POX     CZ 4500   7.075   2.688   1.456 -0.3890  0.0113  0.1206
  263POX     OZ 4501   7.172   2.742   1.546  0.1191 -0.3347 -0.2222
  263POX    C2A 4502   7.294   2.688   1.547  0.2253 -0.0894  0.1811
  263POX    O2A 4503   7.320   2.601   1.464 -0.1421  0.1473 -0.1850
  263POX    C2B 4504   7.375   2.749   1.655 -0.2284  0.5581  0.1562
  263POX    C2C 4505   7.332   2.658   1.770 -0.1506  0.4425  0.0939
  263POX    C2D 4506   7.394   2.714   1.899  0.7378 -0.4904  0.0860
  263POX    C2E 4507   7.408   2.607   2.007 -0.6475 -0.4244  0.3536
  263POX    C2F 4508   7.450   2.676   2.137 -0.0135 -0.4203  0.1538
  263POX    C2G 4509   7.499   2.575   2.241  0.0496 -0.4379  0.1067
  263POX    C2H 4510   7.376   2.504   2.298 -0.1194 -0.2783 -0.0566
  263POX    C2I 4511   7.417   2.438   2.430  0.1067  0.1275  0.0767
  263POX    C2J 4512   7.294   2.366   2.484  0.0137 -0.0315 -0.3387
  263POX    C2K 4513   7.331   2.272   2.600 -0.7221 -0.1255 -0.1705
  263POX    C2L 4514   7.211   2.180   2.624 -0.3446 -0.5150  0.2348
  263POX    C2M 4515   7.250   2.074   2.727 -0.0238 -0.5691  0.0619
  263POX    C2N 4516   7.300   2.140   2.856  0.1201 -0.1150 -0.2239
  263POX    C2O 4517   7.221   2.089   2.977  0.0489 -0.2292 -0.3185
  263POX    C2P 4518   7.274   2.158   3.103 -0.1060  0.1087 -0.4394
  264CHL    CN1 4519   5.755   6.136   1.223 -0.0560  0.3584  0.2766
  264CHL    CN2 4520   5.709   6.149   1.458 -0.0039 -0.0515 -0.0976
  264CHL    CN3 4521   5.796   6.335   1.347 -0.9928  0.2841  0.1697
  264CHL    NTM 4522   5.803   6.189   1.352  0.1803  0.3261  0.2029
  264CHL     CB 4523   5.944   6.155   1.375  0.2947  0.4664 -0.2799
  265PJ2     CA 4524   6.036   6.163   1.253  0.5974 -0.8048 -0.1432
  265PJ2     OA 4525   6.055   6.288   1.186  0.0998 -0.8038 -0.2811
  265PJ2      P 4526   6.180   6.362   1.254 -0.4922  0.1413 -0.2067
  265PJ2     OB 4527   6.267   6.269   1.329  0.1194  0.3220 -0.6792
  265PJ2     HB 4528   6.212   6.203   1.380 -0.2166 -0.2284 -1.7232
  265PJ2     OG 4529   6.238   6.460   1.159 -0.5967  0.3975 -0.0056
  265PJ2     HG 4530   6.309   6.504   1.215 -0.6579 -1.7780  1.9171
  265PJ2     OD 4531   6.125   6.445   1.380 -0.1155 -0.1018  0.1232
  266POX     CD 4532   6.216   6.504   1.473 -0.0362 -0.1802  0.0948
  266POX     CE 4533   6.140   6.607   1.556 -0.2903 -0.2211 -0.0864
  266POX     OE 4534   6.226   6.680   1.643 -0.2633  0.2405 -0.4953
  266POX    C1A 4535   6.206   6.811   1.654 -0.3008  0.1947 -0.0173
  266POX    O1A 4536   6.107   6.857   1.598 -0.0769  0.0990 -0.4887
  266POX    C1B 4537   6.279   6.865   1.771  0.0403 -0.1853 -0.0529
  266POX    C1C 4538   6.328   7.010   1.766  0.0230 -0.1919 -0.3989
  266POX    C1D 4539   6.411   7.042   1.890 -0.7573  0.5225 -0.0476
  266POX    C1E 4540   6.323   7.098   2.002 -0.2758  0.6094  0.2912
  266POX    C1F 4541   6.387   7.088   2.141 -0.1718  0.0202  0.2057
  266POX    C1G 4542   6.389   6.947   2.200  0.4040  0.0556  0.2760
  266POX    C1H 4543   6.406   6.961   2.351  0.0658 -0.5312  0.3745
  266POX    C1I 4544   6.532   7.038   2.389 -0.0890  0.0964 -0.3562
  266POX    C1J 4545   6.596   7.014   2.504 -0.2013 -0.4158 -0.3998
  266POX    C1K 4546   6.545   6.910   2.603  0.0428 -0.2803 -0.1302
  266POX    C1L 4547   6.592   6.930   2.747  0.8536 -0.1513 -0.4101
  266POX    C1M 4548   6.530   6.814   2.826  0.3452  0.0180 -0.5574
  266POX    C1N 4549   6.384   6.833   2.867  0.2928 -0.2633 -0.6140
  266POX    C1O 4550   6.317   6.705   2.919  0.0413  0.2423  0.3244
  266POX    C1P 4551   6.165   6.711   2.939 -0.0752 -0.3561 -0.3596
  266POX    C1Q 4552   6.123   6.587   3.018  0.6934 -0.1274  0.4318
  266POX    C1R 4553   6.038   6.637   3.136 -0.1123  0.4435 -0.3744
  266POX     CZ 4554   6.015   6.552   1.625 -0.4475  0.1830 -0.0446
  266POX     OZ 4555   6.043   6.437   1.706 -0.3405  0.2400 -0.0004
  266POX    C2A 4556   5.940   6.355   1.728 -0.0659  0.0123  0.4283
  266POX    O2A 4557   5.835   6.374   1.668  0.1026 -0.2724  0.0406
  266POX    C2B 4558   5.950   6.257   1.839 -0.2576 -0.2560  0.2084
  266POX    C2C 4559   5.857   6.301   1.952 -0.3475 -0.1523  0.0955
  266POX    C2D 4560   5.836   6.184   2.048 -0.3230 -0.4316 -0.2391
  266POX    C2E 4561   5.745   6.230   2.162  0.0248 -0.4440  0.0456
  266POX    C2F 4562   5.732   6.120   2.268 -0.3972  0.3092  0.7849
  266POX    C2G 4563   5.618   6.021   2.250 -0.1559  0.2154 -0.2629
  266POX    C2H 4564   5.624   5.906   2.351  0.0709  0.1209 -0.3843
  266POX    C2I 4565   5.499   5.821   2.329  0.1423 -0.0998  0.0597
  266POX    C2J 4566   5.428   5.806   2.464  0.2207 -0.0636  0.1050
  266POX    C2K 4567   5.285   5.755   2.450  0.2203  0.0715 -0.4425
  266POX    C2L 4568   5.218   5.741   2.588  0.3626  0.2825 -0.3523
  266POX    C2M 4569   5.078   5.681   2.574  0.4894 -0.0865 -0.0547
  266POX    C2N 4570   5.023   5.673   2.717  0.3134 -0.4362 -0.1424
  266POX    C2O 4571   4.876   5.637   2.735  0.0460  0.7633  0.1538
  266POX    C2P 4572   4.867   5.484   2.723  0.1496  0.8227 -0.7894
  267CHL    CN1 4573   0.907   7.441   1.554  0.1058 -0.0810  0.2549
  267CHL    CN2 4574   0.969   7.244   1.439  0.1787  0.5027 -0.3047
  267CHL    CN3 4575   0.746   7.303   1.438 -0.7625  0.5106 -0.1380
  267CHL    NTM 4576   0.881   7.361   1.434 -0.5289  0.0118  0.3293
  267CHL     CB 4577   0.882   7.439   1.309  0.2903  0.2471  0.4768
  268PJ2     CA 4578   0.998   7.537   1.294  0.1383  0.2044 -1.1545
  268PJ2     OA 4579   1.124   7.477   1.324 -0.3104 -0.2384 -0.1036
  268PJ2      P 4580   1.255   7.567   1.297 -0.0070 -0.5674  0.2593
  268PJ2     OB 4581   1.379   7.490   1.322  0.1142 -0.2275  0.7033
  268PJ2     HB 4582   1.361   7.444   1.409 -2.7784 -1.9227 -0.6682
  268PJ2     OG 4583   1.245   7.646   1.172 -0.4223  0.0120  0.6540
  268PJ2     HG 4584   1.154   7.661   1.133  0.5609  2.4160 -0.9602
  268PJ2     OD 4585   1.251   7.685   1.405  0.4418  0.0128 -0.3472
  269POX     CD 4586   1.304   7.656   1.535 -0.3374  0.1263  0.0034
  269POX     CE 4587   1.271   7.768   1.633 -0.0547 -0.0847  0.3414
  269POX     OE 4588   1.325   7.728   1.759 -0.0727 -0.2088  0.3094
  269POX    C1A 4589   1.446   7.772   1.791 -0.2105  0.1617  0.3279
  269POX    O1A 4590   1.510   7.847   1.717 -0.4288 -0.4002 -0.4518
  269POX    C1B 4591   1.492   7.711   1.918  0.0514 -0.1953  0.0644
  269POX    C1C 4592   1.640   7.730   1.950  0.0968  0.2081 -0.3728
  269POX    C1D 4593   1.675   7.668   2.086 -0.2487  0.4717 -0.1622
  269POX    C1E 4594   1.666   7.768   2.201 -0.5019 -0.0713  0.2982
  269POX    C1F 4595   1.746   7.719   2.321 -0.2606 -0.4080  0.0017
  269POX    C1G 4596   1.676   7.621   2.416  0.0077 -0.3314  0.2795
  269POX    C1H 4597   1.735   7.592   2.554  0.2508  0.3649  0.3237
  269POX    C1I 4598   1.650   7.494   2.635 -0.3715  0.5794 -0.0613
  269POX    C1J 4599   1.626   7.510   2.765 -0.1378 -0.0342  0.0595
  269POX    C1K 4600   1.658   7.626   2.859  0.3065 -0.0149 -0.1106
  269POX    C1L 4601   1.564   7.629   2.980 -0.0532 -0.0351 -0.3883
  269POX    C1M 4602   1.585   7.523   3.088  0.1104  0.4167  0.0269
  269POX    C1N 4603   1.476   7.541   3.194  0.3074  0.1128  0.2835
  269POX    C1O 4604   1.443   7.407   3.260 -0.1662  0.0536 -0.0629
  269POX    C1P 4605   1.301   7.409   3.316 -0.0234 -0.6091  0.3385
  269POX    C1Q 4606   1.251   7.266   3.335 -0.1267 -0.6090  0.0749
  269POX    C1R 4607   1.241   7.199   3.198  0.6932  0.4072 -0.4984
  269POX     CZ 4608   1.118   7.777   1.630 -0.0869 -0.4912  0.6675
  269POX     OZ 4609   1.066   7.903   1.673 -0.1291 -0.5593  0.8151
  269POX    C2A 4610   0.937   7.920   1.646  0.0930 -0.3583 -0.1540
  269POX    O2A 4611   0.860   7.844   1.588 -0.4722 -0.2561  0.4413
  269POX    C2B 4612   0.885   8.039   1.718  0.4977 -0.1368 -0.2269
  269POX    C2C 4613   0.898   8.022   1.870  0.2596 -0.1440 -0.2073
  269POX    C2D 4614   0.799   8.102   1.954 -0.2137 -0.4520 -0.4684
  269POX    C2E 4615   0.653   8.056   1.946 -0.5490  0.5803 -0.4000
  269POX    C2F 4616   0.622   7.940   2.040  0.2602  0.1818 -0.6202
  269POX    C2G 4617   0.474   7.904   2.032  0.1471  0.4174  0.2827
  269POX    C2H 4618   0.432   7.785   2.120  0.0142  0.1902 -0.0822
  269POX    C2I 4619   0.286   7.794   2.162 -0.0853 -0.1910 -0.3501
  269POX    C2J 4620   0.259   7.688   2.269  0.1658  0.2815  0.1861
  269POX    C2K 4621   0.111   7.676   2.307  0.0840 -0.0231 -0.2168
  269POX    C2L 4622   9.055   7.566   2.406  0.0413 -0.2557 -0.4875
  269POX    C2M 4623   8.909   7.553   2.451  0.2990 -0.6310  0.2590
  269POX    C2N 4624   8.892   7.451   2.564 -0.3253 -0.3980  0.3775
  269POX    C2O 4625   8.747   7.457   2.612 -0.3901  0.5970  0.0728
  269POX    C2P 4626   8.735   7.339   2.708  0.2424  0.1117 -0.4380
  270CHL    CN1 4627   0.546   0.513   1.223 -0.2119 -0.2138  0.2614
  270CHL    CN2 4628   0.416   0.384   1.075 -0.4969  0.1300 -0.3298
  270CHL    CN3 4629   0.539   0.550   0.981  0.1155  1.3024  0.4513
  270CHL    NTM 4630   0.462   0.521   1.103  0.0400 -0.1278  0.0894
  270CHL     CB 4631   0.339   0.596   1.132  0.2163  0.0219  0.4571
  271PJ2     CA 4632   0.340   0.747   1.158 -0.1105 -0.0186  0.7156
  271PJ2     OA 4633   0.429   0.777   1.266  0.2933  0.2350  0.3192
  271PJ2      P 4634   0.436   0.934   1.300  0.1031  0.3274 -0.0583
  271PJ2     OB 4635   0.576   0.944   1.348  0.1987 -0.0828 -0.2459
  271PJ2     HB 4636   0.615   0.852   1.349 -0.5185 -0.4631  2.4726
  271PJ2     OG 4637   0.408   1.008   1.175 -0.2589  0.2625 -0.0142
  271PJ2     HG 4638   0.421   1.106   1.182  0.8048  0.1819 -0.7141
  271PJ2     OD 4639   0.327   0.959   1.416 -0.2535 -0.0002 -0.3196
  272POX     CD 4640   0.356   0.956   1.556  0.0375  0.0626 -0.3757
  272POX     CE 4641   0.267   1.057   1.629  0.0656 -0.0170 -0.2305
  272POX     OE 4642   0.296   1.055   1.769  0.8586  0.0262 -0.3889
  272POX    C1A 4643   0.245   1.154   1.842  0.2575 -0.6212  0.0948
  272POX    O1A 4644   0.192   1.253   1.791  0.1967 -0.6784  0.0468
  272POX    C1B 4645   0.253   1.139   1.989 -0.1600  0.2482  0.2146
  272POX    C1C 4646   0.120   1.126   2.062  0.3080 -0.2791  0.9812
  272POX    C1D 4647   0.150   1.105   2.211 -0.5909  0.1660  1.2279
  272POX    C1E 4648   0.181   0.959   2.240  0.1648  0.0851  0.0886
  272POX    C1F 4649   0.220   0.949   2.388 -0.2374 -0.0632  0.1870
  272POX    C1G 4650   0.255   0.810   2.442  0.4483  0.0949  0.1576
  272POX    C1H 4651   0.300   0.783   2.585 -0.3185  0.1035  0.4048
  272POX    C1I 4652   0.334   0.636   2.608 -0.5098  0.0277  0.1960
  272POX    C1J 4653   0.345   0.585   2.730  0.7203 -0.0450  0.0611
  272POX    C1K 4654   0.311   0.667   2.855  0.6255 -0.0412  0.0325
  272POX    C1L 4655   0.378   0.619   2.984  0.2617 -0.0472  0.2202
  272POX    C1M 4656   0.345   0.708   3.104 -0.2314 -0.1015  0.1284
  272POX    C1N 4657   0.459   0.693   3.205  0.1706 -0.1595 -0.3283
  272POX    C1O 4658   0.505   0.553   3.247  0.0251  0.0231  0.4521
  272POX    C1P 4659   0.389   0.497   3.329 -0.5091  0.2733 -0.1316
  272POX    C1Q 4660   0.428   0.356   3.372 -0.4331  0.3558  0.0689
  272POX    C1R 4661   0.382   0.259   3.263  0.5470 -0.2567  0.1914
  272POX     CZ 4662   0.127   1.009   1.591  0.1835 -0.1622 -0.4833
  272POX     OZ 4663   0.077   0.902   1.673  0.3283 -0.2698 -0.5356
  272POX    C2A 4664  -0.043   0.851   1.647 -0.3023  0.6888  0.4128
  272POX    O2A 4665  -0.106   0.886   1.547 -0.0801 -0.0503  0.0076
  272POX    C2B 4666   8.896   0.754   1.749  0.5654 -0.2439 -0.0718
  272POX    C2C 4667   8.921   0.791   1.896  0.3090  0.0600 -0.1021
  272POX    C2D 4668   8.800   0.735   1.971  0.1015  0.1909 -0.3389
  272POX    C2E 4669   8.805   0.755   2.122 -0.1329 -0.0783 -0.2950
  272POX    C2F 4670   8.716   0.658   2.201 -0.2297 -0.0876 -0.4138
  272POX    C2G 4671   8.707   0.692   2.350  0.7916 -0.4158 -0.2660
  272POX    C2H 4672   8.607   0.607   2.428  0.1419  0.0054 -0.6292
  272POX    C2I 4673   8.578   0.650   2.573 -0.1471 -0.3582 -0.5781
  272POX    C2J 4674   8.698   0.601   2.654 -0.3593 -0.1822 -0.1557
  272POX    C2K 4675   8.668   0.627   2.802  0.5500 -0.1756  0.0320
  272POX    C2L 4676   8.791   0.565   2.870  0.6270  0.5730  0.5808
  272POX    C2M 4677   8.821   0.624   3.008  1.3402  0.0034  0.6717
  272POX    C2N 4678   8.824   0.775   3.034 -0.0637  0.0640  0.5399
  272POX    C2O 4679   8.868   0.802   3.178  0.8061 -0.2756  0.3416
  272POX    C2P 4680   8.917   0.947   3.188 -0.1809  0.0485  0.5407
  273CHL    CN1 4681   0.572   8.903   1.276  0.2287  0.6383  0.3117
  273CHL    CN2 4682   0.358   8.953   1.182  0.2365 -0.2943  0.3117
  273CHL    CN3 4683   0.539   8.906   1.041 -0.0617  0.1716 -0.1309
  273CHL    NTM 4684   0.477   8.868   1.169  0.5575  0.1706  0.1709
  273CHL     CB 4685   0.461   8.722   1.171 -0.2272  0.2365 -0.5493
  274PJ2     CA 4686   0.383   8.648   1.062  0.2697 -0.0735 -0.7018
  274PJ2     OA 4687   0.258   8.712   1.033  0.0658  0.0463  0.3690
  274PJ2      P 4688   0.128   8.621   1.008  0.1302 -0.0190  0.2748
  274PJ2     OB 4689   0.037   8.726   0.958  0.0617 -0.1697  0.0811
  274PJ2     HB 4690   0.085   8.813   0.948  1.8462 -0.8470  2.0471
  274PJ2     OG 4691   0.182   8.504   0.934 -0.5341 -0.0220 -0.2119
  274PJ2     HG 4692   0.118   8.427   0.926 -2.0610  1.1429  0.1871
  274PJ2     OD 4693   0.084   8.574   1.155 -0.2531 -0.4544  0.0269
  275POX     CD 4694   8.984   8.669   1.222  0.2430  0.1253 -0.1516
  275POX     CE 4695   8.929   8.623   1.358  0.3396 -0.0868 -0.1854
  275POX     OE 4696   8.867   8.721   1.441 -0.0291  0.1932 -0.7895
  275POX    C1A 4697   8.735   8.720   1.427 -0.0759 -0.1555 -0.3023
  275POX    O1A 4698   8.675   8.646   1.349  0.2945 -0.8966  0.0925
  275POX    C1B 4699   8.662   8.813   1.516 -0.0514 -0.2003 -0.2345
  275POX    C1C 4700   8.583   8.739   1.623  0.6637 -0.4834  0.1084
  275POX    C1D 4701   8.514   8.854   1.697  0.6764 -0.0848 -0.4929
  275POX    C1E 4702   8.616   8.928   1.785  0.0743  0.1904 -0.0189
  275POX    C1F 4703   8.665   8.830   1.892 -0.3189  0.0359  0.0256
  275POX    C1G 4704   8.781   8.887   1.975 -0.0625 -0.1418 -0.2056
  275POX    C1H 4705   8.824   8.792   2.086  0.2194 -0.4130 -0.5477
  275POX    C1I 4706   8.917   8.857   2.189 -0.1289 -0.5229 -0.1623
  275POX    C1J 4707   8.941   8.815   2.313 -0.5978  0.4393  0.2673
  275POX    C1K 4708   8.874   8.692   2.374 -0.1971 -0.0544 -0.2708
  275POX    C1L 4709   8.851   8.717   2.524  0.2546  0.1010 -0.2244
  275POX    C1M 4710   8.782   8.601   2.597  0.7280  0.0204  0.0985
  275POX    C1N 4711   8.778   8.616   2.749  0.5818  0.3670  0.0609
  275POX    C1O 4712   8.707   8.739   2.806 -0.0675 -0.0530  0.1659
  275POX    C1P 4713   8.722   8.771   2.955  0.1459 -0.0363  0.1412
  275POX    C1Q 4714   8.653   8.666   3.041  0.3768 -0.2659  0.0458
  275POX    C1R 4715   8.720   8.662   3.179 -0.5716 -0.2017  0.5171
  275POX     CZ 4716   0.071   8.562   1.423  0.2102 -0.4597 -0.2730
  275POX     OZ 4717   0.041   8.498   1.548 -0.3838  0.9221  0.3205
  275POX    C2A 4718   0.142   8.493   1.634 -0.1407  0.4288  0.0168
  275POX    O2A 4719   0.246   8.554   1.609  0.0919  0.1217  0.2129
  275POX    C2B 4720   0.101   8.418   1.755  0.3801 -0.2879 -0.2459
  275POX    C2C 4721   0.139   8.486   1.887  0.0244 -0.5686  0.0025
  275POX    C2D 4722   0.124   8.374   1.991  0.0466 -0.5376  0.0388
  275POX    C2E 4723   0.163   8.429   2.128 -0.0279 -0.2673 -0.0486
  275POX    C2F 4724   0.204   8.317   2.223 -0.3896 -0.4388 -0.0927
  275POX    C2G 4725   0.075   8.242   2.256 -0.4853 -0.0002  0.5417
  275POX    C2H 4726   0.110   8.118   2.338 -0.0187 -0.4051 -0.2609
  275POX    C2I 4727  -0.014   8.069   2.413 -0.1571 -0.2509 -0.3900
  275POX    C2J 4728   8.984   7.973   2.531 -0.2399  0.0685 -0.1193
  275POX    C2K 4729   8.852   7.968   2.609 -0.1521 -0.0488  0.0209
  275POX    C2L 4730   8.874   7.880   2.733  0.4459 -0.1766 -0.1723
  275POX    C2M 4731   8.742   7.828   2.790  0.2560  0.3040 -0.1655
  275POX    C2N 4732   8.752   7.788   2.937 -0.3068  0.4096 -0.0973
  275POX    C2O 4733   8.617   7.765   3.006 -0.1981 -0.3002 -0.1147
  275POX    C2P 4734   8.604   7.883   3.103 -0.1538 -0.2433 -0.1778
  276CHL    CN1 4735   5.311   7.774   1.127  0.0418 -0.0595 -0.6168
  276CHL    CN2 4736   5.107   7.829   1.239 -0.1997 -0.4924  0.0974
  276CHL    CN3 4737   5.145   7.904   1.016  0.1363 -0.3526 -0.2314
  276CHL    NTM 4738   5.166   7.792   1.109 -0.0530 -0.1433  0.0639
  276CHL     CB 4739   5.113   7.666   1.056  0.4028 -0.4168  0.2511
  277PJ2     CA 4740   4.961   7.650   1.040  0.3707 -0.0413  0.1677
  277PJ2     OA 4741   4.892   7.738   0.951  0.1889 -0.2534  0.0969
  277PJ2      P 4742   4.734   7.708   0.954  0.1956 -0.3118 -0.1837
  277PJ2     OB 4743   4.685   7.807   0.856  0.3495  0.1750  0.2292
  277PJ2     HB 4744   4.692   7.899   0.895  0.6193  0.3252 -0.1670
  277PJ2     OG 4745   4.709   7.564   0.927 -0.0188 -0.3007 -0.0379
  277PJ2     HG 4746   4.624   7.550   0.877 -0.0383  1.6048 -0.6460
  277PJ2     OD 4747   4.675   7.750   1.097  0.3784  0.1788 -0.2523
  278POX     CD 4748   4.637   7.645   1.185  0.1355  0.6375  0.1983
  278POX     CE 4749   4.601   7.669   1.332 -0.0071  0.3779  0.2068
  278POX     OE 4750   4.612   7.552   1.414 -0.2002  0.3213  0.1539
  278POX    C1A 4751   4.724   7.532   1.483  0.1047 -0.3178 -0.5081
  278POX    O1A 4752   4.811   7.618   1.474 -0.1353 -0.0562 -0.3325
  278POX    C1B 4753   4.727   7.403   1.555 -0.3454 -0.0583 -0.0182
  278POX    C1C 4754   4.793   7.422   1.692 -0.2076 -0.1583 -0.0703
  278POX    C1D 4755   4.913   7.327   1.692 -0.2880 -0.2613  0.1534
  278POX    C1E 4756   5.029   7.364   1.785 -0.3051 -0.7034  0.3492
  278POX    C1F 4757   5.139   7.259   1.767  0.1150 -0.1427 -0.4029
  278POX    C1G 4758   5.273   7.300   1.829 -0.1238  0.1953 -0.1110
  278POX    C1H 4759   5.290   7.258   1.975 -0.0066 -0.2976 -0.2645
  278POX    C1I 4760   5.398   7.349   2.035  0.1860 -0.3024 -0.5996
  278POX    C1J 4761   5.473   7.294   2.131 -0.2898 -0.0020 -0.0507
  278POX    C1K 4762   5.465   7.147   2.173  0.8493 -0.1366 -0.2789
  278POX    C1L 4763   5.432   7.134   2.322 -0.0919 -0.3850 -0.5045
  278POX    C1M 4764   5.545   7.190   2.407 -0.6156 -0.1459  0.0451
  278POX    C1N 4765   5.509   7.209   2.555 -0.6214 -0.4219  0.0796
  278POX    C1O 4766   5.513   7.076   2.630 -0.1866 -0.3198  0.2426
  278POX    C1P 4767   5.483   7.085   2.780  0.2089 -0.7302  0.3504
  278POX    C1Q 4768   5.592   7.154   2.862 -0.2241  0.0256  0.3075
  278POX    C1R 4769   5.549   7.159   3.009 -0.1439  0.5292  0.3161
  278POX     CZ 4770   4.469   7.747   1.336  0.0998  0.5743 -0.0754
  278POX     OZ 4771   4.397   7.745   1.460  0.3425 -0.1465  0.0592
  278POX    C2A 4772   4.399   7.846   1.547 -0.3884 -0.1203  0.0461
  278POX    O2A 4773   4.473   7.940   1.522 -0.5670  0.0122  0.0185
  278POX    C2B 4774   4.320   7.836   1.673 -0.6972 -0.1200 -0.1453
  278POX    C2C 4775   4.402   7.867   1.799 -0.6827 -0.3018 -0.1108
  278POX    C2D 4776   4.319   7.895   1.924  0.0991 -0.1578  0.3753
  278POX    C2E 4777   4.250   8.032   1.929  0.4885  0.0447  0.2894
  278POX    C2F 4778   4.201   8.058   2.072 -0.0884  0.4200  0.0228
  278POX    C2G 4779   4.158   8.200   2.110 -0.3718  0.2726  0.2579
  278POX    C2H 4780   4.036   8.250   2.033 -0.2491  0.3672  0.1263
  278POX    C2I 4781   3.897   8.212   2.084 -0.2761 -0.2836 -0.4093
  278POX    C2J 4782   3.869   8.300   2.206  0.3656  0.0328 -0.4841
  278POX    C2K 4783   3.730   8.267   2.260  0.4464 -0.3231 -0.4911
  278POX    C2L 4784   3.697   8.343   2.388 -0.2023 -0.5702 -0.5037
  278POX    C2M 4785   3.578   8.294   2.471  0.3271 -0.0052  0.6102
  278POX    C2N 4786   3.577   8.367   2.605 -0.3505  0.2841  0.4513
  278POX    C2O 4787   3.478   8.305   2.703 -0.0034 -0.1267  0.5459
  278POX    C2P 4788   3.549   8.184   2.765  0.2530 -0.2654 -0.0166
  279CHL    CN1 4789   3.381   4.079   2.019  0.1447  0.0954  0.0693
  279CHL    CN2 4790   3.241   4.066   1.829  0.5059  0.3624 -0.0124
  279CHL    CN3 4791   3.472   4.068   1.797  0.1842 -0.5391  0.0451
  279CHL    NTM 4792   3.365   4.126   1.880  0.5686  0.1792  0.0478
  279CHL     CB 4793   3.351   4.271   1.864  0.4005  0.2304  0.6191
  280PJ2     CA 4794   3.437   4.375   1.936  0.6765  0.2901  0.2054
  280PJ2     OA 4795   3.577   4.350   1.921  0.5515 -0.4612  0.2557
  280PJ2      P 4796   3.645   4.453   1.817 -0.0186 -0.1987  0.1422
  280PJ2     OB 4797   3.786   4.410   1.831  0.1923  0.3590 -0.2215
  280PJ2     HB 4798   3.842   4.443   1.756  3.2891 -0.7410  1.4216
  280PJ2     OG 4799   3.561   4.458   1.695 -0.4209 -0.3167  0.4117
  280PJ2     HG 4800   3.625   4.467   1.620  0.3203 -1.8455  0.8192
  280PJ2     OD 4801   3.623   4.587   1.904  0.0317 -0.2357  0.2118
  281POX     CD 4802   3.721   4.615   2.005 -0.2739 -0.3242  0.5370
  281POX     CE 4803   3.721   4.757   2.061  0.1795 -0.0706 -0.0816
  281POX     OE 4804   3.810   4.774   2.172 -0.1678 -0.0105  0.1926
  281POX    C1A 4805   3.855   4.897   2.193 -0.2878  0.0753 -0.0547
  281POX    O1A 4806   3.825   4.991   2.119  0.9116  0.5039 -0.0108
  281POX    C1B 4807   3.953   4.916   2.302  0.3949 -0.7335 -0.5171
  281POX    C1C 4808   4.067   4.814   2.300  0.3598 -0.7941  0.4120
  281POX    C1D 4809   4.160   4.837   2.420  0.2446  0.5515  0.2587
  281POX    C1E 4810   4.255   4.718   2.433 -0.2048  0.1366 -0.2212
  281POX    C1F 4811   4.330   4.723   2.566 -0.0764 -0.2899 -0.2755
  281POX    C1G 4812   4.420   4.599   2.564  0.2795 -0.0338 -0.1700
  281POX    C1H 4813   4.496   4.564   2.692  0.4139  0.5617 -0.0821
  281POX    C1I 4814   4.633   4.510   2.651  0.3863  0.5237 -0.1226
  281POX    C1J 4815   4.746   4.510   2.721  0.5109  0.4850 -0.3246
  281POX    C1K 4816   4.742   4.573   2.860 -0.3498  0.0946 -0.1702
  281POX    C1L 4817   4.864   4.658   2.893 -0.2130 -0.1209 -0.1185
  281POX    C1M 4818   4.839   4.733   3.024 -0.0315 -0.0376 -0.1303
  281POX    C1N 4819   4.950   4.834   3.054  0.1554 -0.3432  0.2062
  281POX    C1O 4820   4.919   4.908   3.184 -0.0241 -0.1017  0.0263
  281POX    C1P 4821   4.938   4.821   3.308  0.0465 -0.5297 -0.2814
  281POX    C1Q 4822   4.905   4.906   3.431 -0.0383 -0.1464 -0.5670
  281POX    C1R 4823   4.911   4.807   3.548  0.2497 -0.0147 -0.4696
  281POX     CZ 4824   3.579   4.798   2.102  0.1359 -0.1057 -0.1980
  281POX     OZ 4825   3.496   4.706   2.174 -0.1531  0.2659 -0.0539
  281POX    C2A 4826   3.367   4.737   2.186 -0.2996 -0.3039 -0.1240
  281POX    O2A 4827   3.330   4.854   2.196 -1.6114 -0.6970 -0.2862
  281POX    C2B 4828   3.275   4.624   2.210  0.3581 -0.7687  0.2423
  281POX    C2C 4829   3.246   4.620   2.360 -0.1034 -0.1984  0.1678
  281POX    C2D 4830   3.188   4.484   2.400 -0.2730 -0.0954  0.2769
  281POX    C2E 4831   3.182   4.445   2.548 -0.0987 -0.3967  0.2070
  281POX    C2F 4832   3.089   4.324   2.558 -0.1799 -0.3622 -0.0848
  281POX    C2G 4833   3.076   4.278   2.704 -0.5670 -0.3581 -0.1192
  281POX    C2H 4834   3.205   4.202   2.735 -0.1074  0.5834  0.2830
  281POX    C2I 4835   3.264   4.241   2.870  0.0459  0.5714  0.2198
  281POX    C2J 4836   3.389   4.160   2.909 -0.1865 -0.1524 -0.5098
  281POX    C2K 4837   3.364   4.011   2.933  0.0612 -0.1101  0.0277
  281POX    C2L 4838   3.493   3.929   2.928  0.1381  0.0106  0.0362
  281POX    C2M 4839   3.455   3.781   2.922 -0.2780  0.1222 -0.1945
  281POX    C2N 4840   3.573   3.704   2.861 -0.4272 -0.1323 -0.1628
  281POX    C2O 4841   3.588   3.724   2.710  0.2470  0.5232 -0.0142
  281POX    C2P 4842   3.704   3.639   2.659  0.3099  0.4854  0.1908
  282CHL    CN1 4843   8.382   8.594   1.039  0.3594  0.2469 -1.1616
  282CHL    CN2 4844   8.398   8.749   1.220 -0.1979 -0.0293 -0.2378
  282CHL    CN3 4845   8.343   8.825   1.001  0.4501  0.2804  0.1249
  282CHL    NTM 4846   8.425   8.729   1.077  0.3357 -0.0273 -0.1389
  282CHL     CB 4847   8.569   8.737   1.049  0.4722 -0.0524  0.5506
  283PJ2     CA 4848   8.642  -0.141   1.052  0.0903  0.1689  0.2379
  283PJ2     OA 4849   8.625  -0.059   1.168  0.0902 -0.0721  0.4097
  283PJ2      P 4850   8.679   0.086   1.124  0.1567 -0.1817  0.1243
  283PJ2     OB 4851   8.669   0.110   0.979 -0.0233  0.3812  0.2267
  283PJ2     HB 4852   8.719   0.038   0.931  2.0317  1.6048  0.3706
  283PJ2     OG 4853   8.589   0.163   1.214 -0.0105  0.0180 -0.2137
  283PJ2     HG 4854   8.619   0.258   1.217  1.0033 -0.3041  0.5770
  283PJ2     OD 4855   8.832   0.085   1.174  0.2241  0.0033 -0.0750
  284POX     CD 4856  -0.141   0.112   1.314 -0.0093 -0.2935 -0.0010
  284POX     CE 4857   0.005   0.097   1.358 -0.0916 -0.7250  0.1298
  284POX     OE 4858   0.005   0.039   1.489  0.5166  0.2836  0.5807
  284POX    C1A 4859   0.099  -0.041   1.538  0.0779 -0.5016  0.1482
  284POX    O1A 4860   0.198  -0.072   1.472  0.4336  0.1918  0.3458
  284POX    C1B 4861   0.087   8.946   1.683 -0.1577 -0.8486  0.0710
  284POX    C1C 4862   0.157   9.053   1.767 -0.1655 -0.3258 -0.5798
  284POX    C1D 4863   0.309   0.029   1.777 -0.1104  0.5797 -0.2427
  284POX    C1E 4864   0.377   0.094   1.897  0.0712 -0.3000  0.1426
  284POX    C1F 4865   0.338   9.041   2.029 -0.4887 -0.0733  0.0954
  284POX    C1G 4866   0.418   8.912   2.049 -0.6568 -0.1801  0.0905
  284POX    C1H 4867   0.376   8.836   2.175 -1.1606  0.1021  0.0955
  284POX    C1I 4868   0.482   8.871   2.279 -0.8951 -0.2797 -0.0418
  284POX    C1J 4869   0.461   8.886   2.410 -0.1774  0.5474 -0.0102
  284POX    C1K 4870   0.327   8.849   2.474 -0.0225 -0.0461 -0.0256
  284POX    C1L 4871   0.355   8.797   2.616  0.4606  0.0846 -0.0699
  284POX    C1M 4872   0.233   8.768   2.703  0.3984  0.0959 -0.1535
  284POX    C1N 4873   0.280   8.708   2.835 -0.1977  0.3376  0.1746
  284POX    C1O 4874   0.160   8.682   2.927 -0.1104 -0.5170  0.0571
  284POX    C1P 4875   0.191   8.649   3.073 -0.3167 -0.5632  0.0904
  284POX    C1Q 4876   0.245   8.765   3.158 -0.2501 -0.5778  0.0687
  284POX    C1R 4877   0.280   8.752   3.306  0.1868 -0.4917 -0.0272
  284POX     CZ 4878   0.087   0.225   1.344 -0.3696 -0.4912  0.5973
  284POX     OZ 4879   0.081   0.326   1.445  0.0296  0.0268  0.1089
  284POX    C2A 4880   0.175   0.420   1.445 -0.5490  0.6108 -0.1869
  284POX    O2A 4881   0.282   0.404   1.387 -0.1566 -0.3397  0.7540
  284POX    C2B 4882   0.145   0.526   1.544  0.6962  0.9937 -0.2062
  284POX    C2C 4883   0.233   0.505   1.668  0.0243 -0.1660  0.0860
  284POX    C2D 4884   0.272   0.642   1.724 -0.1952  0.0338 -0.2497
  284POX    C2E 4885   0.390   0.636   1.821 -0.1365 -0.4634 -0.3489
  284POX    C2F 4886   0.329   0.570   1.945  0.2255 -0.0313  0.0613
  284POX    C2G 4887   0.433   0.547   2.055  0.1888 -0.0655  0.0888
  284POX    C2H 4888   0.528   0.429   2.035  0.2850  0.0468 -0.1166
  284POX    C2I 4889   0.616   0.404   2.157  0.5090 -0.7788 -0.4412
  284POX    C2J 4890   0.527   0.353   2.270  0.5929 -0.2939 -0.1522
  284POX    C2K 4891   0.607   0.327   2.398  0.2686  0.3326  0.1816
  284POX    C2L 4892   0.513   0.270   2.504 -0.0998 -0.1326 -0.3885
  284POX    C2M 4893   0.596   0.207   2.615  0.2058  0.3186 -0.3576
  284POX    C2N 4894   0.510   0.154   2.730  0.4023  0.0261 -0.3430
  284POX    C2O 4895   0.599   0.140   2.853 -0.1138  0.1390  0.0451
  284POX    C2P 4896   0.530   0.055   2.961  0.3872  0.1093  0.3453
  285CHL    CN1 4897   7.851   8.237   0.955 -0.8092  0.0550  0.2799
  285CHL    CN2 4898   7.823   8.464   0.972 -0.0391 -0.1183  0.1422
  285CHL    CN3 4899   8.033   8.358   1.036  0.1468  0.1801 -0.0254
  285CHL    NTM 4900   7.886   8.351   1.041  0.1611 -0.0600  0.0553
  285CHL     CB 4901   7.818   8.349   1.172 -0.2805  0.1728 -0.1661
  286PJ2     CA 4902   7.861   8.264   1.292 -0.1173 -0.0497 -0.3778
  286PJ2     OA 4903   7.861   8.121   1.290 -0.2021 -0.0515 -0.2911
  286PJ2      P 4904   7.975   8.063   1.388 -0.3368  0.1489 -0.0124
  286PJ2     OB 4905   7.985   7.923   1.341 -0.1355  0.0065  0.4498
  286PJ2     HB 4906   8.053   7.876   1.398  0.3448  0.6548  0.4228
  286PJ2     OG 4907   8.094   8.148   1.369 -0.1405 -0.1340 -0.0559
  286PJ2     HG 4908   8.137   8.151   1.459  0.1401 -0.5419 -0.1726
  286PJ2     OD 4909   7.912   8.089   1.534  0.0455  0.2141  0.1429
  287POX     CD 4910   7.796   8.009   1.557  0.0394  0.0563 -0.4095
  287POX     CE 4911   7.743   7.989   1.699  0.2303  0.0835 -0.3339
  287POX     OE 4912   7.651   7.880   1.711  0.2164  0.0786 -0.4906
  287POX    C1A 4913   7.699   7.761   1.746 -0.3580 -0.3237 -1.0568
  287POX    O1A 4914   7.820   7.741   1.741 -0.2260  0.0760  0.2967
  287POX    C1B 4915   7.600   7.660   1.787 -0.1020 -0.0598  0.2301
  287POX    C1C 4916   7.629   7.601   1.926  0.5692 -0.0552  0.0909
  287POX    C1D 4917   7.552   7.474   1.960  0.1756  0.1252 -0.1300
  287POX    C1E 4918   7.562   7.427   2.105  0.4193  0.5169 -0.0182
  287POX    C1F 4919   7.699   7.372   2.146  0.2113  0.0693  0.0875
  287POX    C1G 4920   7.692   7.300   2.281  0.0738 -0.3976 -0.1685
  287POX    C1H 4921   7.645   7.391   2.394  0.1064 -0.1120 -0.3840
  287POX    C1I 4922   7.696   7.327   2.523 -0.1880  0.3924 -0.0142
  287POX    C1J 4923   7.643   7.335   2.645 -0.1200 -0.1467  0.0514
  287POX    C1K 4924   7.510   7.407   2.667  0.2682  0.4060  0.6242
  287POX    C1L 4925   7.459   7.370   2.806  0.0260 -0.3559  0.3397
  287POX    C1M 4926   7.355   7.475   2.848 -0.1033 -0.3583  0.0273
  287POX    C1N 4927   7.225   7.471   2.768 -0.1116 -0.3499  0.0405
  287POX    C1O 4928   7.137   7.570   2.846  0.3021 -0.0993  0.1907
  287POX    C1P 4929   7.099   7.514   2.983  0.3223 -0.2000  0.1557
  287POX    C1Q 4930   6.991   7.593   3.058  0.2727 -0.4497  0.3462
  287POX    C1R 4931   6.942   7.513   3.179 -0.4481 -0.5021  0.0266
  287POX     CZ 4932   7.676   8.121   1.739 -0.5555 -0.4153  0.0382
  287POX     OZ 4933   7.695   8.151   1.877  0.0572 -0.1592 -0.0960
  287POX    C2A 4934   7.624   8.248   1.934  0.2335  0.0480 -0.2290
  287POX    O2A 4935   7.509   8.275   1.901  0.1468  0.3325  0.2864
  287POX    C2B 4936   7.675   8.276   2.071  0.2516  0.1971 -0.2663
  287POX    C2C 4937   7.763   8.401   2.064 -0.6595  0.8884  0.3428
  287POX    C2D 4938   7.790   8.432   2.211 -0.4752  0.1311  0.4730
  287POX    C2E 4939   7.895   8.544   2.217 -0.3097  0.0348 -0.4622
  287POX    C2F 4940   7.959   8.564   2.354 -0.0595  0.0908 -0.5874
  287POX    C2G 4941   7.857   8.560   2.468  0.5218  0.6814 -0.0367
  287POX    C2H 4942   7.927   8.572   2.604  0.4869 -0.4183  0.0864
  287POX    C2I 4943   7.825   8.593   2.716  0.5715 -0.4995  0.1786
  287POX    C2J 4944   7.901   8.577   2.848  0.6216  0.1487  0.2279
  287POX    C2K 4945   7.974   8.447   2.879  0.1052 -0.3724 -0.7018
  287POX    C2L 4946   8.044   8.469   3.014 -0.4108 -0.1665 -0.4636
  287POX    C2M 4947   8.145   8.357   3.044 -0.5265 -0.2474 -0.3748
  287POX    C2N 4948   8.265   8.367   2.950 -0.3487 -0.3290 -0.1571
  287POX    C2O 4949   8.349   8.240   2.968  0.0283 -0.1484 -0.6152
  287POX    C2P 4950   8.482   8.257   2.894  0.2746  0.2516 -0.0879
  288CHL    CN1 4951   1.373   0.244   1.450 -0.3332  0.3177  0.5328
  288CHL    CN2 4952   1.482   0.045   1.557  0.3034 -0.4534 -0.5100
  288CHL    CN3 4953   1.571   0.143   1.358 -0.8204 -0.2210 -0.0634
  288CHL    NTM 4954   1.448   0.118   1.434 -0.7820  0.1023  0.1094
  288CHL     CB 4955   1.383   0.024   1.341 -0.1128 -0.2293 -0.0237
  289PJ2     CA 4956   1.242  -0.032   1.353 -0.2358  0.1451  0.2921
  289PJ2     OA 4957   1.157   0.081   1.375 -0.0477  0.3225  0.1079
  289PJ2      P 4958   1.001   0.045   1.397  0.0008  0.3085  0.4405
  289PJ2     OB 4959   0.941   0.152   1.314 -0.2922 -0.1514  0.0530
  289PJ2     HB 4960   0.984   0.241   1.328  1.3935 -0.9720  0.2973
  289PJ2     OG 4961   0.983  -0.094   1.351  0.1811  0.4197  0.0206
  289PJ2     HG 4962   1.014  -0.151   1.428 -2.8359  0.8773  1.7370
  289PJ2     OD 4963   0.979   0.068   1.554  0.8431  0.0841  0.5956
  290POX     CD 4964   1.008   0.203   1.593  0.1164  0.4594 -0.1497
  290POX     CE 4965   0.970   0.240   1.737  0.2212 -0.1499  0.0366
  290POX     OE 4966   1.000   0.376   1.767  0.1766 -0.0596 -0.3237
  290POX    C1A 4967   0.906   0.463   1.804  0.1161 -0.1464 -0.2747
  290POX    O1A 4968   0.790   0.423   1.801  0.1733 -0.3999  0.5647
  290POX    C1B 4969   0.957   0.592   1.854 -0.2731  0.0364 -0.3449
  290POX    C1C 4970   0.991   0.609   2.002 -0.0520  0.5478 -0.4490
  290POX    C1D 4971   1.097   0.516   2.060  0.2149  1.0464 -0.1289
  290POX    C1E 4972   1.086   0.492   2.211  0.1693  0.7668 -0.1755
  290POX    C1F 4973   1.112   0.618   2.294 -0.6453  0.3669  0.6970
  290POX    C1G 4974   1.150   0.563   2.432  0.4380 -0.7629 -0.0288
  290POX    C1H 4975   1.195   0.678   2.522  0.0089 -0.5177 -0.1230
  290POX    C1I 4976   1.241   0.623   2.657 -0.2320  0.1106  0.2208
  290POX    C1J 4977   1.321   0.683   2.744 -0.3235  0.0469  0.3512
  290POX    C1K 4978   1.382   0.822   2.722  0.2679 -0.1536  0.7059
  290POX    C1L 4979   1.535   0.808   2.726  0.3311  0.1198 -0.4739
  290POX    C1M 4980   1.607   0.767   2.854 -0.2116  0.5157 -0.0351
  290POX    C1N 4981   1.756   0.753   2.819 -0.1574  0.7283  0.1079
  290POX    C1O 4982   1.840   0.741   2.947  0.0339 -0.6939 -0.1284
  290POX    C1P 4983   1.988   0.772   2.929 -0.1171  0.1901  0.1023
  290POX    C1Q 4984   2.072   0.723   3.048 -0.3795  0.4537  0.3983
  290POX    C1R 4985   2.058   0.822   3.164 -0.3432  0.6603  0.2262
  290POX     CZ 4986   1.052   0.157   1.836  0.3900 -0.2548 -0.1903
  290POX     OZ 4987   1.003   0.158   1.970  0.8922  0.1486 -0.0085
  290POX    C2A 4988   1.067   0.087   2.063  0.5541  0.2664  0.3165
  290POX    O2A 4989   1.174   0.031   2.041  0.4782  0.2213  0.0557
  290POX    C2B 4990   1.010   0.105   2.198 -0.0154  0.3547  0.0685
  290POX    C2C 4991   0.907  -0.003   2.231  0.1089  0.1311 -0.2659
  290POX    C2D 4992   0.882   9.015   2.382 -0.5337  0.4651 -0.3793
  290POX    C2E 4993   0.865   8.881   2.455  0.3070  0.6244  0.1181
  290POX    C2F 4994   0.833   8.894   2.604 -0.0785 -0.0515  0.0978
  290POX    C2G 4995   0.848   8.759   2.676  0.2745 -0.0894 -0.0432
  290POX    C2H 4996   0.851   8.770   2.828  0.4662  0.2289 -0.0690
  290POX    C2I 4997   0.811   8.644   2.906  0.3722 -0.0516 -0.5692
  290POX    C2J 4998   0.659   8.627   2.889  0.3495 -0.1346 -0.2786
  290POX    C2K 4999   0.605   8.485   2.906 -0.7465  0.2888 -0.1830
  290POX    C2L 5000   0.650   8.398   2.788 -0.3805  0.0845  0.1024
  290POX    C2M 5001   0.593   8.257   2.776 -0.1356 -0.0489  0.5068
  290POX    C2N 5002   0.633   8.202   2.639 -0.6015  0.0964  0.3119
  290POX    C2O 5003   0.567   8.065   2.620  0.0080 -0.2074  0.3848
  290POX    C2P 5004   0.578   8.018   2.475 -0.4685 -0.3952  0.4077
  291CHL    CN1 5005   7.182   8.790   0.804 -0.2320 -0.6282 -0.3925
  291CHL    CN2 5006   6.992   8.870   0.914  0.5117  0.1441  0.0375
  291CHL    CN3 5007   6.992   8.648   0.821 -0.3310  0.0309  0.0819
  291CHL    NTM 5008   7.072   8.749   0.893 -0.0142 -0.2134  0.0743
  291CHL     CB 5009   7.128   8.693   1.016 -0.0687 -0.1308  0.1369
  292PJ2     CA 5010   7.045   8.623   1.124 -0.5365  0.1538 -0.0343
  292PJ2     OA 5011   6.964   8.721   1.189 -0.1076  0.2481  0.3705
  292PJ2      P 5012   6.843   8.655   1.273 -0.3020 -0.1632 -0.2307
  292PJ2     OB 5013   6.746   8.605   1.172 -0.1690  0.1110 -0.4939
  292PJ2     HB 5014   6.758   8.506   1.169  0.1931  0.1353  0.0013
  292PJ2     OG 5015   6.906   8.558   1.365 -0.7844  0.2391  0.5369
  292PJ2     HG 5016   6.844   8.482   1.381 -1.0048  0.0589 -1.0548
  292PJ2     OD 5017   6.763   8.773   1.348  0.6857  0.2507  0.1878
  293POX     CD 5018   6.830  -0.180   1.459  0.6567  1.0473 -0.2167
  293POX     CE 5019   6.735  -0.091   1.540 -0.0334  0.1007  0.0316
  293POX     OE 5020   6.816  -0.006   1.621  0.3366 -0.1253 -0.0993
  293POX    C1A 5021   6.842   0.121   1.592 -0.4799  0.1050  0.1569
  293POX    O1A 5022   6.799   0.169   1.487 -0.1998 -0.2416 -0.1181
  293POX    C1B 5023   6.934   0.187   1.686  0.0461 -0.3309 -0.0462
  293POX    C1C 5024   6.870   0.319   1.727  0.0214 -0.3467 -0.0338
  293POX    C1D 5025   6.969   0.398   1.813 -0.3127 -0.1905  0.2141
  293POX    C1E 5026   6.908   0.535   1.842 -0.4824 -0.1590 -0.2933
  293POX    C1F 5027   6.883   0.566   1.990  0.4420  0.1492 -0.1984
  293POX    C1G 5028   7.011   0.586   2.071  0.0433 -0.0514  0.4851
  293POX    C1H 5029   6.972   0.640   2.209 -0.6495 -0.0059  0.2746
  293POX    C1I 5030   7.097   0.671   2.291 -0.4978  0.6265 -0.1854
  293POX    C1J 5031   7.114   0.731   2.408  0.1523  0.6880 -0.3068
  293POX    C1K 5032   6.997   0.792   2.487 -0.0346 -0.1147  0.0480
  293POX    C1L 5033   7.001   0.719   2.621  0.2928  0.1235  0.1702
  293POX    C1M 5034   6.881   0.757   2.709  0.3450  0.8042 -0.0431
  293POX    C1N 5035   6.877   0.691   2.847 -0.2892 -0.1180 -0.4900
  293POX    C1O 5036   6.746   0.730   2.915  0.1551 -0.1305  0.3966
  293POX    C1P 5037   6.728   0.690   3.062  0.2511 -0.6511  0.2702
  293POX    C1Q 5038   6.581   0.714   3.095  0.4501  0.0322  0.6818
  293POX    C1R 5039   6.537   0.666   3.234 -0.0662 -0.3109  0.4052
  293POX     CZ 5040   6.640   8.829   1.616 -0.0257 -0.3241 -0.4613
  293POX     OZ 5041   6.547   8.879   1.712  0.5555 -0.0390 -0.0396
  293POX    C2A 5042   6.577   8.877   1.842  0.1164 -0.3775  0.0591
  293POX    O2A 5043   6.671   8.809   1.883  0.2492 -0.3180 -0.1448
  293POX    C2B 5044   6.485   8.949   1.932  0.0850 -0.0296 -0.2482
  293POX    C2C 5045   6.374   8.852   1.972 -0.1195  0.3318  0.0720
  293POX    C2D 5046   6.248   8.911   2.037 -0.1042  0.5739 -0.1180
  293POX    C2E 5047   6.139   8.804   2.036  0.4331  0.0221 -0.4233
  293POX    C2F 5048   6.169   8.697   2.141 -0.2189 -0.0593 -0.3139
  293POX    C2G 5049   6.050   8.601   2.143 -0.1717 -0.1169 -0.2677
  293POX    C2H 5050   6.104   8.459   2.165  0.8441  0.2323 -0.4356
  293POX    C2I 5051   6.192   8.408   2.278  0.0422 -0.0792  0.0559
  293POX    C2J 5052   6.118   8.434   2.410 -0.5247 -0.0275 -0.2714
  293POX    C2K 5053   6.195   8.371   2.526  0.3367  0.6246 -0.4779
  293POX    C2L 5054   6.098   8.359   2.644  0.3660  0.0850 -0.5064
  293POX    C2M 5055   6.047   8.492   2.700 -0.3520 -0.2377 -0.3947
  293POX    C2N 5056   5.941   8.460   2.805  0.1930  0.2980  0.3235
  293POX    C2O 5057   5.869   8.584   2.858 -0.3155  0.1688 -0.0539
  293POX    C2P 5058   5.973   8.671   2.929 -0.0831 -0.3602  0.2563
  294CHL    CN1 5059   0.840   8.498   1.637 -0.3799 -0.2554  0.1538
  294CHL    CN2 5060   0.750   8.677   1.516 -0.2490  0.0042  0.4303
  294CHL    CN3 5061   0.940   8.719   1.643  0.0034 -0.5917 -0.3453
  294CHL    NTM 5062   0.878   8.617   1.558 -0.2836 -0.5288 -0.2116
  294CHL     CB 5063   0.969   8.592   1.445 -0.2824 -0.8929 -0.1312
  295PJ2     CA 5064   1.086   8.495   1.462  0.1669 -0.3132  0.1232
  295PJ2     OA 5065   1.046   8.362   1.495  0.1445 -0.1344  0.8209
  295PJ2      P 5066   1.163   8.255   1.469  0.1439  0.1189 -0.2651
  295PJ2     OB 5067   1.102   8.120   1.465  0.2622  0.0557  0.0053
  295PJ2     HB 5068   1.181   8.060   1.472  1.9300  2.3130  5.5841
  295PJ2     OG 5069   1.241   8.299   1.351 -0.0436 -0.6100 -0.6687
  295PJ2     HG 5070   1.212   8.390   1.321 -0.4400  0.0107  1.4079
  295PJ2     OD 5071   1.240   8.277   1.609 -0.1865 -0.1341 -0.0422
  296POX     CD 5072   1.203   8.213   1.731  0.6986 -0.1296  0.2331
  296POX     CE 5073   1.255   8.280   1.858 -0.3052  0.2624  0.4417
  296POX     OE 5074   1.230   8.205   1.978  0.3770 -0.0295  0.4052
  296POX    C1A 5075   1.333   8.140   2.029  0.2264 -0.2326  0.4513
  296POX    O1A 5076   1.451   8.161   2.000 -0.0780 -0.0135 -0.6662
  296POX    C1B 5077   1.302   8.029   2.123  0.1153 -0.7829 -0.2249
  296POX    C1C 5078   1.187   7.938   2.080 -0.3174 -0.1359 -0.4513
  296POX    C1D 5079   1.143   7.838   2.186 -0.0611  0.4316  0.1952
  296POX    C1E 5080   1.052   7.899   2.293 -0.0548  0.4978  0.1629
  296POX    C1F 5081   1.018   7.803   2.408 -0.4734  0.6632  0.1787
  296POX    C1G 5082   0.909   7.710   2.353 -0.2521  0.2817  0.3892
  296POX    C1H 5083   0.857   7.609   2.455  0.0048 -0.0374  0.2064
  296POX    C1I 5084   0.801   7.486   2.383  0.4358  0.2920 -0.7053
  296POX    C1J 5085   0.681   7.431   2.398  0.3316  0.6619 -0.1519
  296POX    C1K 5086   0.572   7.494   2.485 -0.4173 -0.3613 -0.3315
  296POX    C1L 5087   0.571   7.425   2.622  0.1641 -0.0780 -0.1790
  296POX    C1M 5088   0.513   7.529   2.717  0.0619  0.1145 -0.4483
  296POX    C1N 5089   0.461   7.466   2.846  0.0945  0.3946 -0.2967
  296POX    C1O 5090   0.334   7.390   2.808  0.4781 -0.2959 -0.2166
  296POX    C1P 5091   0.260   7.333   2.930  0.1310  0.2336 -0.1781
  296POX    C1Q 5092   0.108   7.325   2.917  0.1307  0.0502 -0.0562
  296POX    C1R 5093   0.048   7.465   2.921 -0.6332 -0.2489 -0.6775
  296POX     CZ 5094   1.185   8.416   1.849 -0.0843  0.3153 -0.4734
  296POX     OZ 5095   1.223   8.506   1.953  0.6765 -0.2348 -0.2671
  296POX    C2A 5096   1.147   8.615   1.961 -0.1317 -0.7690 -0.6055
  296POX    O2A 5097   1.030   8.616   1.923 -0.4241 -0.2353  0.2677
  296POX    C2B 5098   1.204   8.713   2.056 -0.4125 -0.7535 -0.4500
  296POX    C2C 5099   1.155   8.705   2.201 -0.2665  0.2577 -0.3396
  296POX    C2D 5100   1.233   8.786   2.305 -0.4254  0.0430 -0.0522
  296POX    C2E 5101   1.359   8.718   2.361 -0.3528 -0.1245 -0.4130
  296POX    C2F 5102   1.415   8.763   2.496  0.0167 -0.1862 -0.5439
  296POX    C2G 5103   1.308   8.745   2.604  0.2698 -0.4101 -0.3286
  296POX    C2H 5104   1.357   8.764   2.748  0.2813 -0.6330 -0.3029
  296POX    C2I 5105   1.255   8.835   2.838  0.5270 -0.1652 -0.3859
  296POX    C2J 5106   1.322   8.888   2.964 -0.4298 -0.5621  0.2992
  296POX    C2K 5107   1.227   8.883   3.084  0.1307 -0.1266  0.7678
  296POX    C2L 5108   1.116   8.989   3.084  0.4436  0.2058 -0.0346
  296POX    C2M 5109   1.018   8.971   3.199  0.1786 -0.1861 -0.3217
  296POX    C2N 5110   0.891   0.041   3.179  0.0937 -0.0442  0.7122
  296POX    C2O 5111   0.921   0.191   3.179  0.1171 -0.0492  0.5076
  296POX    C2P 5112   0.792   0.259   3.225 -0.5253 -0.2779 -0.9020
  297CHL    CN1 5113   6.659   7.026   1.173  0.0371 -0.0786 -0.5906
  297CHL    CN2 5114   6.852   6.924   1.274  0.1055  0.0094  0.4302
  297CHL    CN3 5115   6.803   7.145   1.334 -0.5703 -0.2433  0.4126
  297CHL    NTM 5116   6.796   7.050   1.222 -0.2709 -0.1908  0.3485
  297CHL     CB 5117   6.874   7.079   1.101 -0.3185 -0.3221  0.2864
  298PJ2     CA 5118   7.012   7.144   1.114 -0.4042 -0.1511  0.3484
  298PJ2     OA 5119   7.100   7.071   1.200  0.0342  0.0939  0.1046
  298PJ2      P 5120   7.242   7.148   1.192 -0.0338  0.1955 -0.1237
  298PJ2     OB 5121   7.345   7.053   1.240 -0.1174  0.3946  0.4608
  298PJ2     HB 5122   7.312   6.978   1.297  1.5458  0.1641  1.1806
  298PJ2     OG 5123   7.265   7.217   1.063 -0.0417 -0.0239 -0.2426
  298PJ2     HG 5124   7.364   7.223   1.050  0.0128  0.1147  0.2285
  298PJ2     OD 5125   7.218   7.258   1.307  0.0310 -0.2546  0.3254
  299POX     CD 5126   7.207   7.210   1.441 -0.3539  0.0611  0.4087
  299POX     CE 5127   7.335   7.243   1.518  0.0355  0.1911 -0.2881
  299POX     OE 5128   7.354   7.177   1.644 -0.0302  0.3482 -0.1962
  299POX    C1A 5129   7.477   7.142   1.679 -0.3305 -0.0318  0.5000
  299POX    O1A 5130   7.567   7.184   1.606 -0.4900  0.0577  0.3533
  299POX    C1B 5131   7.486   7.059   1.801  0.1866 -0.1359  0.3922
  299POX    C1C 5132   7.526   6.914   1.770  0.0339 -0.1255  0.1467
  299POX    C1D 5133   7.556   6.829   1.893  0.0781 -0.2593  0.0432
  299POX    C1E 5134   7.635   6.898   2.004  0.1097 -0.5232  0.1858
  299POX    C1F 5135   7.646   6.807   2.126 -0.2809 -1.1165 -0.2200
  299POX    C1G 5136   7.525   6.842   2.212  0.2476 -0.4989  0.2883
  299POX    C1H 5137   7.504   6.750   2.332  0.1445 -0.2450  0.4657
  299POX    C1I 5138   7.363   6.753   2.391  0.0343  0.2029  0.1791
  299POX    C1J 5139   7.322   6.810   2.504 -0.1486  0.1728  0.1288
  299POX    C1K 5140   7.418   6.857   2.614  0.5131 -0.4974 -0.1474
  299POX    C1L 5141   7.361   6.836   2.755  0.5892  0.1884 -0.0128
  299POX    C1M 5142   7.461   6.885   2.860  0.0217 -0.1921  0.7096
  299POX    C1N 5143   7.413   6.886   3.006 -0.4290 -0.0167  0.5613
  299POX    C1O 5144   7.515   6.938   3.107  0.2439  0.1848 -0.2086
  299POX    C1P 5145   7.444   6.936   3.242  0.7181  0.4992  0.0509
  299POX    C1Q 5146   7.402   6.795   3.286 -0.6399  0.7952 -0.2370
  299POX    C1R 5147   7.354   6.782   3.431 -0.0624 -0.0688 -0.1168
  299POX     CZ 5148   7.351   7.394   1.528  0.0296  0.2057 -0.4989
  299POX     OZ 5149   7.240   7.460   1.589  0.4683 -0.0837  0.6353
  299POX    C2A 5150   7.256   7.591   1.605  0.2928  0.0497 -0.2186
  299POX    O2A 5151   7.327   7.649   1.523 -0.0777  0.1532 -0.4666
  299POX    C2B 5152   7.169   7.646   1.712 -0.2028 -0.2348 -0.4753
  299POX    C2C 5153   7.230   7.766   1.784 -0.7971  0.0137 -0.3888
  299POX    C2D 5154   7.133   7.844   1.874 -0.0210  0.1665  0.3182
  299POX    C2E 5155   7.203   7.963   1.940  0.1654 -0.1602  0.7187
  299POX    C2F 5156   7.110   8.031   2.041 -0.2625  0.3977 -0.0391
  299POX    C2G 5157   7.174   8.148   2.115  0.3605 -0.3438  0.6096
  299POX    C2H 5158   7.078   8.231   2.201 -0.0158 -0.1268 -0.0196
  299POX    C2I 5159   7.090   8.374   2.148 -0.1227 -0.1342 -0.0636
  299POX    C2J 5160   7.216   8.436   2.210  0.1150 -0.4654 -0.2095
  299POX    C2K 5161   7.202   8.468   2.359  0.0258  0.0169 -0.3177
  299POX    C2L 5162   7.338   8.514   2.411  0.2394 -0.3960 -0.5012
  299POX    C2M 5163   7.444   8.404   2.421  0.5870 -0.0554 -0.3889
  299POX    C2N 5164   7.437   8.332   2.556 -0.0712  0.3332 -0.2096
  299POX    C2O 5165   7.476   8.430   2.666  0.1084 -0.3377  0.3314
  299POX    C2P 5166   7.514   8.368   2.801  0.2680 -0.3719  0.2720
  300CHL    CN1 5167   4.035   6.053   1.734  0.1469 -0.2561  0.4653
  300CHL    CN2 5168   4.005   5.823   1.663  0.3607  0.0625 -0.3614
  300CHL    CN3 5169   4.139   5.967   1.537  0.0564  0.5248  0.1769
  300CHL    NTM 5170   4.017   5.963   1.619  0.0095  0.2393  0.0947
  300CHL     CB 5171   3.905   5.998   1.531  0.2312 -0.0325 -0.2992
  301PJ2     CA 5172   3.905   6.134   1.461  0.0650  0.0354 -0.1691
  301PJ2     OA 5173   4.021   6.180   1.392  0.2386  0.2309  0.2474
  301PJ2      P 5174   3.998   6.337   1.365  0.3319  0.2021 -0.0057
  301PJ2     OB 5175   4.113   6.370   1.278 -0.3529  0.2158 -0.9282
  301PJ2     HB 5176   4.200   6.361   1.326 -1.9211  0.3022  2.1758
  301PJ2     OG 5177   3.863   6.350   1.304  0.4367 -0.1171 -0.3091
  301PJ2     HG 5178   3.854   6.441   1.263  3.0812  0.2326 -0.3206
  301PJ2     OD 5179   4.018   6.386   1.517  0.3564  0.2330 -0.0188
  302POX     CD 5180   4.154   6.420   1.547  0.5785 -0.0302 -0.6934
  302POX     CE 5181   4.178   6.482   1.685 -0.2240 -0.4564 -0.3545
  302POX     OE 5182   4.306   6.537   1.717 -0.4993  0.2102 -0.3809
  302POX    C1A 5183   4.313   6.668   1.692  0.7900  0.0978 -0.6501
  302POX    O1A 5184   4.245   6.727   1.609  0.0569  0.0777 -0.0662
  302POX    C1B 5185   4.425   6.738   1.759  0.6764 -0.1228 -0.2320
  302POX    C1C 5186   4.411   6.731   1.912 -0.0503  0.4154 -0.2693
  302POX    C1D 5187   4.498   6.840   1.973  0.3888 -0.1793  0.1830
  302POX    C1E 5188   4.484   6.840   2.126  0.5384 -0.6551  0.1981
  302POX    C1F 5189   4.552   6.962   2.190 -0.2488  0.0790 -0.3357
  302POX    C1G 5190   4.537   6.971   2.342 -0.5248  0.4798 -0.3866
  302POX    C1H 5191   4.650   7.065   2.387 -0.4421  0.1049  0.1987
  302POX    C1I 5192   4.644   7.086   2.538  0.4936 -0.3367  0.3002
  302POX    C1J 5193   4.568   7.171   2.606  0.1458 -0.1595 -0.3105
  302POX    C1K 5194   4.492   7.275   2.523 -0.0476  0.0824  0.1614
  302POX    C1L 5195   4.546   7.412   2.564  0.0909  0.0890 -0.0367
  302POX    C1M 5196   4.480   7.530   2.493 -0.4994  0.0159  0.3827
  302POX    C1N 5197   4.533   7.660   2.553  0.8263 -0.1081 -0.4807
  302POX    C1O 5198   4.518   7.794   2.480 -0.3599 -0.1516 -0.3454
  302POX    C1P 5199   4.605   7.795   2.354 -0.0497 -0.2037 -0.1332
  302POX    C1Q 5200   4.745   7.857   2.351  0.0341 -0.4227 -0.8993
  302POX    C1R 5201   4.849   7.787   2.438 -0.3091  0.1712  0.0067
  302POX     CZ 5202   4.115   6.382   1.783  0.2952  0.0514  0.5106
  302POX     OZ 5203   4.073   6.434   1.909 -0.2135 -0.0857  0.4005
  302POX    C2A 5204   4.104   6.366   2.019  0.1266 -0.3464  0.1440
  302POX    O2A 5205   4.097   6.243   2.027 -0.3587 -0.3342 -0.0833
  302POX    C2B 5206   4.112   6.452   2.139 -0.0334 -0.4135  0.2027
  302POX    C2C 5207   4.235   6.451   2.229 -0.1340 -0.6115  0.3387
  302POX    C2D 5208   4.257   6.571   2.320  0.4265 -0.3578 -0.1223
  302POX    C2E 5209   4.386   6.554   2.401  0.2498 -0.1815  0.1987
  302POX    C2F 5210   4.371   6.645   2.524  0.4941  0.1686 -0.0277
  302POX    C2G 5211   4.484   6.640   2.626 -0.0454 -0.5602  0.5540
  302POX    C2H 5212   4.470   6.733   2.747 -0.4271  0.1293 -0.0068
  302POX    C2I 5213   4.346   6.689   2.826 -0.0105 -0.4318  0.3442
  302POX    C2J 5214   4.304   6.788   2.934  0.1022  0.0385 -0.0408
  302POX    C2K 5215   4.246   6.912   2.865 -0.5223 -0.1905  0.0626
  302POX    C2L 5216   4.258   7.042   2.945 -0.0765  0.6648 -1.3480
  302POX    C2M 5217   4.396   7.088   2.990  0.1899 -0.1678 -1.2905
  302POX    C2N 5218   4.373   7.237   3.016 -0.1986 -0.5012  0.3359
  302POX    C2O 5219   4.493   7.323   3.057 -0.3318 -0.1108 -0.0902
  302POX    C2P 5220   4.546   7.296   3.198  0.2039  0.0152 -0.2650
  303CHL    CN1 5221   6.240   0.115   0.907  0.4658 -0.2608  0.5161
  303CHL    CN2 5222   6.466   0.089   0.970  0.1093 -0.2290 -0.4530
  303CHL    CN3 5223   6.311   0.179   1.132  0.0076  0.3483  0.6811
  303CHL    NTM 5224   6.347   0.173   0.989  0.2713 -0.2593  0.7710
  303CHL     CB 5225   6.368   0.302   0.921 -0.0636 -0.3594  0.4751
  304PJ2     CA 5226   6.435   0.415   1.000 -0.4430  0.3639 -0.2318
  304PJ2     OA 5227   6.368   0.472   1.112 -0.2592  0.3254 -0.1018
  304PJ2      P 5228   6.454   0.564   1.211 -0.2422  0.1199  0.0747
  304PJ2     OB 5229   6.360   0.658   1.277 -0.3385 -0.2964  0.5338
  304PJ2     HB 5230   6.405   0.712   1.347 -1.0148  1.1035 -0.0814
  304PJ2     OG 5231   6.567   0.624   1.136 -0.2171 -0.4238 -0.3184
  304PJ2     HG 5232   6.518   0.677   1.066 -0.1392  0.8262  0.5570
  304PJ2     OD 5233   6.508   0.457   1.319 -0.0591  0.5758  0.4431
  305POX     CD 5234   6.412   0.372   1.383  0.5753 -0.2081  0.3683
  305POX     CE 5235   6.473   0.317   1.512  0.5117 -0.2643  0.3741
  305POX     OE 5236   6.391   0.221   1.578  0.8515 -0.4881  0.4733
  305POX    C1A 5237   6.357   0.111   1.512  0.0078  0.0532 -0.0066
  305POX    O1A 5238   6.435   0.072   1.425  0.0806  0.7244 -0.2468
  305POX    C1B 5239   6.252   0.036   1.586  0.0613 -0.0514 -0.0362
  305POX    C1C 5240   6.113   0.040   1.521 -0.0509 -0.3183  0.1871
  305POX    C1D 5241   6.018   8.952   1.586  0.0700 -0.6245 -0.0996
  305POX    C1E 5242   6.058   8.805   1.568  0.3084 -0.5995  0.2231
  305POX    C1F 5243   5.961   8.714   1.644 -0.0926 -0.2825  0.0951
  305POX    C1G 5244   5.821   8.721   1.583 -0.2155 -0.1259  0.3929
  305POX    C1H 5245   5.720   8.644   1.668 -0.5649 -0.5942 -0.4331
  305POX    C1I 5246   5.606   8.736   1.713 -0.1080 -0.1152 -0.2459
  305POX    C1J 5247   5.588   8.751   1.844  0.5858 -0.1207 -0.1438
  305POX    C1K 5248   5.668   8.676   1.951  0.1392  0.3725  0.5470
  305POX    C1L 5249   5.637   8.717   2.095  0.3997 -0.0010  0.7103
  305POX    C1M 5250   5.708   8.622   2.192  0.3416 -0.5287  0.2449
  305POX    C1N 5251   5.641   8.632   2.329 -0.1365  0.4785 -0.0465
  305POX    C1O 5252   5.494   8.590   2.337 -0.0778  0.3311  0.2998
  305POX    C1P 5253   5.453   8.561   2.481 -0.1016 -0.4991  0.1314
  305POX    C1Q 5254   5.477   8.677   2.579 -0.1448 -0.2374 -0.1639
  305POX    C1R 5255   5.507   8.598   2.706  0.2019  0.4359  0.1762
  305POX     CZ 5256   6.523   0.431   1.601 -0.1335 -0.1875  0.6431
  305POX     OZ 5257   6.445   0.549   1.623 -0.1753 -0.0596 -0.1490
  305POX    C2A 5258   6.496   0.641   1.704 -0.2476  0.1225 -0.3119
  305POX    O2A 5259   6.613   0.632   1.741 -0.4414 -0.6820  0.1239
  305POX    C2B 5260   6.404   0.750   1.744 -0.4178 -0.1941  0.1698
  305POX    C2C 5261   6.455   0.894   1.726 -0.3214 -0.1905  0.4726
  305POX    C2D 5262   6.566   0.930   1.825 -0.4772 -0.2783  0.6824
  305POX    C2E 5263   6.511   0.920   1.967  0.3497 -0.1395  1.0221
  305POX    C2F 5264   6.612   0.955   2.076  0.9273 -0.0520  0.4635
  305POX    C2G 5265   6.538   0.926   2.207  0.2748 -0.6325 -0.0265
  305POX    C2H 5266   6.626   0.989   2.315  0.4725 -0.3447 -0.3555
  305POX    C2I 5267   6.563   0.968   2.452  0.6186  0.1400 -0.2124
  305POX    C2J 5268   6.632   1.037   2.570 -0.5035  0.5167  0.2398
  305POX    C2K 5269   6.577   0.988   2.705 -0.3621 -0.0391  0.0953
  305POX    C2L 5270   6.628   1.083   2.813 -0.3676 -0.5363  0.5410
  305POX    C2M 5271   6.530   1.083   2.930 -0.6962 -0.4207  0.2677
  305POX    C2N 5272   6.546   1.216   3.003  0.0658 -0.0752 -0.5082
  305POX    C2O 5273   6.439   1.222   3.113  0.2453 -0.0210 -0.3351
  305POX    C2P 5274   6.479   1.336   3.206 -0.5961 -0.0764  0.1053
  306CHL    CN1 5275   8.282   5.744   1.202 -0.4297  0.1624 -0.0639
  306CHL    CN2 5276   8.341   5.539   1.309 -0.3958 -0.1821 -0.0981
  306CHL    CN3 5277   8.139   5.648   1.361  0.2862  0.3550  0.2712
  306CHL    NTM 5278   8.230   5.615   1.250 -0.2289  0.0769 -0.0764
  306CHL     CB 5279   8.177   5.564   1.123 -0.0260 -0.3225 -0.0022
  307PJ2     CA 5280   8.125   5.420   1.116 -0.2822 -0.2289 -0.0501
  307PJ2     OA 5281   8.227   5.320   1.129 -0.1206 -0.2643 -1.4004
  307PJ2      P 5282   8.171   5.170   1.150 -0.3140 -0.0143 -0.0106
  307PJ2     OB 5283   8.078   5.137   1.040 -0.2678  0.3872 -0.1733
  307PJ2     HB 5284   8.073   5.037   1.039  0.7368  0.3033 -1.9085
  307PJ2     OG 5285   8.305   5.111   1.171 -0.2129  0.3492  0.3774
  307PJ2     HG 5286   8.295   5.017   1.204  1.1833  0.3610  0.8901
  307PJ2     OD 5287   8.104   5.169   1.296 -0.1531  0.4961  0.0696
  308POX     CD 5288   8.196   5.198   1.402 -0.1753  0.1565  0.1843
  308POX     CE 5289   8.143   5.208   1.545 -0.2047  0.1557  0.1734
  308POX     OE 5290   8.149   5.092   1.630 -0.0209  0.1925  0.2114
  308POX    C1A 5291   8.260   5.021   1.644 -0.1088 -0.0366 -0.2422
  308POX    O1A 5292   8.368   5.081   1.652 -0.2151  0.0881  0.2616
  308POX    C1B 5293   8.248   4.878   1.681 -0.0469 -0.1469 -0.6368
  308POX    C1C 5294   8.230   4.854   1.831 -0.4662 -0.2962 -0.7113
  308POX    C1D 5295   8.191   4.709   1.864 -0.1145 -0.2420 -0.0425
  308POX    C1E 5296   8.042   4.682   1.887 -0.1880 -0.3483 -0.6445
  308POX    C1F 5297   8.036   4.538   1.939  0.2875 -0.0443  0.2677
  308POX    C1G 5298   7.891   4.500   1.967  0.1192  0.3907 -0.0043
  308POX    C1H 5299   7.882   4.364   2.036  0.1597  0.2414 -0.2923
  308POX    C1I 5300   7.739   4.310   2.024  0.3504 -0.3130 -0.1125
  308POX    C1J 5301   7.660   4.249   2.111  0.0192  0.1798 -0.0638
  308POX    C1K 5302   7.705   4.234   2.257  0.1484 -0.1854 -0.1391
  308POX    C1L 5303   7.631   4.125   2.334  0.7442 -0.6377 -0.2033
  308POX    C1M 5304   7.685   4.118   2.477  0.2534  0.0364  0.0175
  308POX    C1N 5305   7.597   4.025   2.561  0.5554 -0.0223  0.2668
  308POX    C1O 5306   7.634   4.030   2.710  0.5126  0.0088  0.2764
  308POX    C1P 5307   7.526   3.955   2.788  0.4158  0.4203  0.5378
  308POX    C1Q 5308   7.565   3.929   2.934  0.2849 -0.1674  0.4698
  308POX    C1R 5309   7.443   3.906   3.023  0.3034  0.0588  0.5548
  308POX     CZ 5310   8.001   5.260   1.530 -0.2427  0.1112  0.3730
  308POX     OZ 5311   7.974   5.398   1.502  0.0151 -0.0347 -0.6340
  308POX    C2A 5312   7.843   5.414   1.516  0.0425 -0.1165 -0.2647
  308POX    O2A 5313   7.758   5.329   1.488  0.3505 -0.3792 -0.4060
  308POX    C2B 5314   7.801   5.556   1.509 -0.4187 -0.2370 -0.0317
  308POX    C2C 5315   7.736   5.610   1.636  0.5023  0.2104  0.2595
  308POX    C2D 5316   7.625   5.527   1.700 -0.0927  0.3073 -0.6326
  308POX    C2E 5317   7.586   5.572   1.841 -0.4650 -0.1231 -0.5962
  308POX    C2F 5318   7.509   5.459   1.911  0.3035 -0.6138 -0.5296
  308POX    C2G 5319   7.478   5.493   2.057 -0.1076 -0.3726 -0.6714
  308POX    C2H 5320   7.507   5.370   2.142  0.2868  0.0308 -0.2198
  308POX    C2I 5321   7.494   5.414   2.288  0.0736 -0.4130 -0.1022
  308POX    C2J 5322   7.534   5.292   2.371  0.1379 -0.6186 -0.4343
  308POX    C2K 5323   7.574   5.323   2.516 -0.1117 -0.2173 -0.4502
  308POX    C2L 5324   7.675   5.437   2.527 -0.5308  0.1294 -0.1804
  308POX    C2M 5325   7.698   5.492   2.668 -0.7126  0.1083 -0.1423
  308POX    C2N 5326   7.780   5.621   2.671  0.1453 -0.4381  0.2024
  308POX    C2O 5327   7.929   5.599   2.646  0.1783  0.2602 -0.2534
  308POX    C2P 5328   8.010   5.512   2.743  0.2126  0.6180  0.0415
  309CHL    CN1 5329   4.439   7.208   0.971 -0.4097  0.4929  0.3046
  309CHL    CN2 5330   4.557   7.056   1.129  0.1730 -0.3869 -0.5539
  309CHL    CN3 5331   4.538   7.285   1.175 -0.0334  0.1121 -0.1941
  309CHL    NTM 5332   4.550   7.188   1.065 -0.2599 -0.1395  0.0007
  309CHL     CB 5333   4.670   7.225   0.989 -0.4298 -0.3044 -0.3491
  310PJ2     CA 5334   4.812   7.209   1.045 -0.3863  0.0132 -0.3697
  310PJ2     OA 5335   4.847   7.277   1.165  0.1215 -0.1021 -0.4518
  310PJ2      P 5336   5.007   7.279   1.189  0.0520 -0.2285  0.0374
  310PJ2     OB 5337   5.065   7.290   1.053 -0.2311  0.2219 -0.0487
  310PJ2     HB 5338   5.075   7.388   1.034 -1.6389  0.1594 -1.3241
  310PJ2     OG 5339   5.049   7.379   1.289 -0.7619 -0.0001  0.1625
  310PJ2     HG 5340   4.979   7.379   1.360 -2.3730  0.4153 -1.3636
  310PJ2     OD 5341   5.022   7.128   1.243  0.2240 -0.1222  0.2854
  311POX     CD 5342   5.007   7.128   1.385  0.1237  0.5053  0.2787
  311POX     CE 5343   4.981   6.993   1.453 -0.1147  0.3578 -0.1089
  311POX     OE 5344   4.935   7.031   1.583  0.1313 -0.2615  0.1619
  311POX    C1A 5345   4.848   6.950   1.645 -0.0312 -0.1560  0.0740
  311POX    O1A 5346   4.757   6.899   1.581  0.0023  0.1366 -0.2162
  311POX    C1B 5347   4.846   6.967   1.792 -0.3322 -0.0946  0.0624
  311POX    C1C 5348   4.958   6.895   1.867 -0.1533 -0.0713 -0.1808
  311POX    C1D 5349   4.927   6.901   2.017  0.0034 -0.0522 -0.1492
  311POX    C1E 5350   5.053   6.887   2.102  0.0041 -0.1916 -0.1727
  311POX    C1F 5351   5.030   6.867   2.252  0.0460 -0.3093 -0.1823
  311POX    C1G 5352   5.157   6.880   2.336 -0.0051 -0.2115 -0.1212
  311POX    C1H 5353   5.142   6.828   2.479 -0.1195  0.2805  0.0499
  311POX    C1I 5354   4.997   6.815   2.526  0.1462  0.3068  0.8885
  311POX    C1J 5355   4.944   6.715   2.595 -0.3090  0.2004  0.3875
  311POX    C1K 5356   5.030   6.605   2.658  0.9637  0.6808 -0.4692
  311POX    C1L 5357   5.053   6.615   2.809 -0.4222 -0.4223 -0.1708
  311POX    C1M 5358   5.186   6.548   2.844 -0.6172 -0.5380  0.3643
  311POX    C1N 5359   5.247   6.554   2.984  0.0870  0.0267  0.0440
  311POX    C1O 5360   5.266   6.698   3.033 -0.0011  0.0648 -0.0347
  311POX    C1P 5361   5.365   6.700   3.149  0.3065  0.2688 -0.2966
  311POX    C1Q 5362   5.359   6.846   3.194  0.0025  0.0744  0.3059
  311POX    C1R 5363   5.438   6.875   3.322 -0.4679  0.2265  0.5658
  311POX     CZ 5364   5.096   6.899   1.418  0.2236  0.6908  0.1005
  311POX     OZ 5365   5.114   6.800   1.520  0.0625  0.1962 -0.3428
  311POX    C2A 5366   5.212   6.711   1.512 -0.2569 -0.1500 -0.4204
  311POX    O2A 5367   5.305   6.736   1.435 -0.7694  0.5607 -0.8235
  311POX    C2B 5368   5.211   6.597   1.607  0.5300 -0.0579 -0.2926
  311POX    C2C 5369   5.277   6.645   1.736  0.3528 -0.5734 -0.0077
  311POX    C2D 5370   5.240   6.534   1.835  0.0982 -0.2340  0.2813
  311POX    C2E 5371   5.327   6.535   1.960  0.3131 -0.3937  0.1346
  311POX    C2F 5372   5.284   6.432   2.066 -0.7239 -0.3776 -0.2590
  311POX    C2G 5373   5.367   6.432   2.194 -0.5655  0.1660 -0.3567
  311POX    C2H 5374   5.293   6.375   2.316  0.3761 -0.0918  0.0995
  311POX    C2I 5375   5.384   6.352   2.437  0.2787  0.0701  0.2021
  311POX    C2J 5376   5.338   6.223   2.506 -0.3054 -0.0074 -0.3246
  311POX    C2K 5377   5.195   6.224   2.559  0.0179 -0.2131  0.5561
  311POX    C2L 5378   5.199   6.108   2.660 -0.5143 -0.4037  0.3612
  311POX    C2M 5379   5.162   6.174   2.793  0.1866  0.4373  0.1524
  311POX    C2N 5380   5.010   6.186   2.806  0.1281  0.5498 -0.5999
  311POX    C2O 5381   4.961   6.277   2.918 -0.0097 -0.0118 -0.1997
  311POX    C2P 5382   5.002   6.209   3.049  0.1290  0.1808 -0.1431
  312CHL    CN1 5383   7.657   6.930   0.801 -0.1969  0.0639  0.1736
  312CHL    CN2 5384   7.715   7.035   1.001  0.3192 -0.1036 -0.1218
  312CHL    CN3 5385   7.617   6.810   1.005 -0.1338 -0.2091  0.1169
  312CHL    NTM 5386   7.618   6.943   0.941  0.1004 -0.1324  0.2768
  312CHL     CB 5387   7.487   7.007   0.961  0.2200  0.2777 -0.2437
  313PJ2     CA 5388   7.368   6.960   0.878  0.3855 -0.0664 -0.2886
  313PJ2     OA 5389   7.335   6.821   0.885 -0.2185  0.0846 -0.0182
  313PJ2      P 5390   7.178   6.791   0.900 -0.1194 -0.3190  0.2281
  313PJ2     OB 5391   7.145   6.661   0.839 -0.2825 -0.0493 -0.2648
  313PJ2     HB 5392   7.049   6.652   0.812  0.4780 -2.4835 -2.5915
  313PJ2     OG 5393   7.102   6.909   0.852  0.3022  0.1829  0.7640
  313PJ2     HG 5394   7.147   6.952   0.774  0.4265 -0.6058  0.3836
  313PJ2     OD 5395   7.164   6.794   1.061  0.5194 -0.0615  0.2836
  314POX     CD 5396   7.217   6.677   1.123  0.6417 -0.4416 -0.5324
  314POX     CE 5397   7.273   6.691   1.264 -0.2727 -0.1233 -0.1992
  314POX     OE 5398   7.310   6.570   1.330 -0.1927 -0.0356 -0.0831
  314POX    C1A 5399   7.442   6.554   1.342 -0.1945  0.2405  0.3259
  314POX    O1A 5400   7.516   6.596   1.253 -0.3148 -0.6014 -0.1778
  314POX    C1B 5401   7.488   6.445   1.431 -0.7277 -0.3488 -0.1170
  314POX    C1C 5402   7.445   6.477   1.574 -0.2973  0.0968 -0.0863
  314POX    C1D 5403   7.496   6.369   1.669 -0.8943 -0.3071 -0.2225
  314POX    C1E 5404   7.443   6.412   1.806 -0.1080  0.2063 -0.0738
  314POX    C1F 5405   7.503   6.338   1.926 -0.0757 -0.0789 -0.2625
  314POX    C1G 5406   7.450   6.374   2.065  0.3723  0.1544 -0.1516
  314POX    C1H 5407   7.531   6.311   2.179 -0.3066 -0.2780  0.1025
  314POX    C1I 5408   7.496   6.374   2.314  0.1814  0.0845  0.0652
  314POX    C1J 5409   7.575   6.363   2.420 -0.0198 -0.0008  0.2060
  314POX    C1K 5410   7.698   6.274   2.437  0.1776  0.2666  0.1869
  314POX    C1L 5411   7.706   6.204   2.573  0.4633  0.1583  0.1145
  314POX    C1M 5412   7.835   6.121   2.577  0.0110 -0.5681 -0.2180
  314POX    C1N 5413   7.857   6.039   2.704  0.2285 -0.0291  0.0993
  314POX    C1O 5414   7.881   6.110   2.837  0.9895  0.5065 -0.3158
  314POX    C1P 5415   7.927   6.021   2.953 -0.5117  0.0501 -0.0454
  314POX    C1Q 5416   7.947   6.090   3.089  0.3716 -0.0465 -0.1224
  314POX    C1R 5417   8.018   6.225   3.080  0.6446 -0.1611  0.3033
  314POX     CZ 5418   7.171   6.771   1.347 -0.0879  0.1446 -0.2283
  314POX     OZ 5419   7.214   6.803   1.479 -0.4648 -0.5114  0.0550
  314POX    C2A 5420   7.123   6.860   1.558 -0.3119 -0.5509  0.2612
  314POX    O2A 5421   7.025   6.922   1.517  0.4311  0.3025 -0.2977
  314POX    C2B 5422   7.152   6.857   1.703 -0.3190 -0.0582  0.2770
  314POX    C2C 5423   7.032   6.816   1.787 -0.1666 -0.4397  0.3119
  314POX    C2D 5424   7.068   6.812   1.936 -0.3427 -0.2254  0.3612
  314POX    C2E 5425   7.098   6.957   1.975  0.0330 -0.1776 -0.0800
  314POX    C2F 5426   7.125   6.981   2.124 -0.6171  0.1358 -0.0030
  314POX    C2G 5427   6.999   6.956   2.206 -0.3642  0.2047  0.4093
  314POX    C2H 5428   7.027   6.979   2.355 -0.0664 -0.0862  0.3995
  314POX    C2I 5429   7.028   7.129   2.384 -0.2471  0.0328 -0.1871
  314POX    C2J 5430   7.087   7.168   2.520  0.6108 -0.2474 -0.4754
  314POX    C2K 5431   6.994   7.147   2.640  1.2716 -0.5390 -0.0069
  314POX    C2L 5432   7.075   7.145   2.770  0.8305 -0.1399  0.2763
  314POX    C2M 5433   6.985   7.100   2.885 -0.0326  0.0296 -0.3213
  314POX    C2N 5434   7.044   7.126   3.024  0.1288  0.2894 -0.4383
  314POX    C2O 5435   6.972   7.065   3.144  0.3567 -0.2144 -0.5567
  314POX    C2P 5436   7.043   7.086   3.278 -0.0253 -0.3001 -0.3370
  315CHL    CN1 5437   8.190   0.786   1.028  0.7477  0.2643  0.7631
  315CHL    CN2 5438   8.261   0.919   1.212  1.0592 -0.1754  0.0259
  315CHL    CN3 5439   8.188   1.019   1.005 -1.0938  0.0727  0.4940
  315CHL    NTM 5440   8.165   0.910   1.101  0.1015  0.1010  0.8265
  315CHL     CB 5441   8.025   0.908   1.147 -0.0661 -0.5302  0.2957
  316PJ2     CA 5442   7.932   1.029   1.162  0.7064  0.2189 -0.8116
  316PJ2     OA 5443   7.982   1.137   1.241 -0.0277 -0.0329  0.0097
  316PJ2      P 5444   7.878   1.259   1.229 -0.1296 -0.1066  0.1450
  316PJ2     OB 5445   7.934   1.375   1.302 -0.6147  0.4824 -0.4036
  316PJ2     HB 5446   7.859   1.441   1.306 -1.1257 -0.1349  0.8438
  316PJ2     OG 5447   7.855   1.276   1.084  0.5018 -0.2873  0.0224
  316PJ2     HG 5448   7.866   1.373   1.061 -1.8020  0.0859  0.2752
  316PJ2     OD 5449   7.730   1.223   1.284 -0.2676 -0.2400 -0.3124
  317POX     CD 5450   7.705   1.243   1.423  0.3861  0.0164 -0.2244
  317POX     CE 5451   7.571   1.182   1.465  0.1222  0.4429 -0.4406
  317POX     OE 5452   7.534   1.233   1.593 -0.1425  0.3331 -0.4715
  317POX    C1A 5453   7.412   1.259   1.640 -0.0822  0.0936 -0.1784
  317POX    O1A 5454   7.310   1.216   1.588 -0.5880 -0.3677  1.1510
  317POX    C1B 5455   7.422   1.308   1.779 -0.1275 -0.2360 -0.0591
  317POX    C1C 5456   7.462   1.199   1.879 -0.3517 -0.2998 -0.0378
  317POX    C1D 5457   7.442   1.239   2.025  0.0143 -0.5919  0.0934
  317POX    C1E 5458   7.521   1.142   2.113  0.5226 -0.2162  0.0577
  317POX    C1F 5459   7.480   1.155   2.259  0.4150  0.0962 -0.0005
  317POX    C1G 5460   7.511   1.028   2.339 -0.0977 -0.2351 -0.3243
  317POX    C1H 5461   7.451   1.041   2.479 -0.1715 -0.1960 -0.3596
  317POX    C1I 5462   7.435   0.908   2.553 -0.3855 -0.0584 -0.1566
  317POX    C1J 5463   7.380   0.889   2.673 -0.0965 -0.4525 -0.0849
  317POX    C1K 5464   7.335   1.012   2.751  0.0471 -0.3178 -0.2131
  317POX    C1L 5465   7.209   0.983   2.834  0.4234  0.1511  0.5350
  317POX    C1M 5466   7.146   1.089   2.924 -0.1663  0.2196  0.0480
  317POX    C1N 5467   7.041   1.014   3.008  0.0934 -0.2498 -0.0414
  317POX    C1O 5468   6.955   1.117   3.082  0.5750 -0.0518  0.2511
  317POX    C1P 5469   6.881   1.037   3.189  0.1294 -0.0906 -0.0829
  317POX    C1Q 5470   6.764   1.103   3.264 -0.2575 -0.0608 -0.7054
  317POX    C1R 5471   6.701   1.009   3.367  0.0225  0.1224 -0.3635
  317POX     CZ 5472   7.574   1.031   1.439 -0.1261  0.4218 -0.3526
  317POX     OZ 5473   7.685   0.970   1.506 -0.2038  0.0979 -0.5206
  317POX    C2A 5474   7.679   0.838   1.524 -0.1631  0.1829  0.1544
  317POX    O2A 5475   7.615   0.769   1.444 -0.5117  0.2566  0.3660
  317POX    C2B 5476   7.780   0.781   1.615 -0.2080 -0.0310  0.0701
  317POX    C2C 5477   7.724   0.657   1.686 -0.4296 -0.2460 -0.4722
  317POX    C2D 5478   7.833   0.593   1.773 -0.7216  0.0340  0.1056
  317POX    C2E 5479   7.789   0.469   1.851 -0.3122 -0.4647 -0.4489
  317POX    C2F 5480   7.896   0.419   1.949 -0.3901  0.2826  0.0261
  317POX    C2G 5481   7.842   0.317   2.050  0.1319  0.2807  0.3041
  317POX    C2H 5482   7.966   0.263   2.123 -0.0544  0.2918  0.6291
  317POX    C2I 5483   7.921   0.183   2.245 -0.7374 -0.1822  0.0777
  317POX    C2J 5484   8.044   0.149   2.329 -0.4345  0.0559 -0.2655
  317POX    C2K 5485   8.013   0.045   2.437  0.0095  0.0842 -0.1075
  317POX    C2L 5486   7.928   0.101   2.552  0.3215  0.3058  0.0161
  317POX    C2M 5487   8.009   0.095   2.681  0.1450 -0.3347  0.0957
  317POX    C2N 5488   7.927   0.151   2.798 -0.3596 -0.0655 -0.3798
  317POX    C2O 5489   7.943   0.303   2.802 -0.2286 -0.0865 -0.0824
  317POX    C2P 5490   7.872   0.353   2.929  0.6174 -1.2163  0.8649
  318CHL    CN1 5491   3.555   1.167   1.223  0.0188  0.8540  0.2132
  318CHL    CN2 5492   3.394   1.343   1.186  0.6820  0.4492  0.2172
  318CHL    CN3 5493   3.332   1.115   1.165 -0.4107 -0.0607  0.4228
  318CHL    NTM 5494   3.415   1.209   1.241 -0.2223  0.1796 -0.0735
  318CHL     CB 5495   3.377   1.206   1.383  0.0248  0.1090 -0.0087
  319PJ2     CA 5496   3.247   1.272   1.430  0.2411  0.6437 -0.1446
  319PJ2     OA 5497   3.130   1.267   1.348  0.1845  0.1253 -0.0418
  319PJ2      P 5498   3.037   1.384   1.408  0.1342 -0.0477  0.2214
  319PJ2     OB 5499   3.112   1.511   1.419  0.0580  0.0394 -0.2428
  319PJ2     HB 5500   3.054   1.590   1.442  1.0152  0.8315 -0.4994
  319PJ2     OG 5501   2.913   1.392   1.327  0.2057 -0.5071  0.0658
  319PJ2     HG 5502   2.837   1.404   1.390 -0.3011 -0.7361 -0.4904
  319PJ2     OD 5503   2.982   1.328   1.548 -0.0166 -0.0628  0.1563
  320POX     CD 5504   2.953   1.420   1.654 -0.9020  0.2131 -0.3096
  320POX     CE 5505   2.899   1.337   1.771  0.4331  0.1694  0.2918
  320POX     OE 5506   2.815   1.410   1.861  0.0335  0.2206 -0.1245
  320POX    C1A 5507   2.683   1.389   1.861  0.0579  0.0634 -0.0828
  320POX    O1A 5508   2.636   1.360   1.751  0.0501 -0.1749 -0.0178
  320POX    C1B 5509   2.619   1.457   1.975  0.2375  0.0611  0.0190
  320POX    C1C 5510   2.507   1.554   1.937  0.1293 -0.0598  0.0309
  320POX    C1D 5511   2.441   1.628   2.054 -0.3426 -0.0839 -0.2156
  320POX    C1E 5512   2.519   1.739   2.126 -0.2820 -0.1752 -0.1396
  320POX    C1F 5513   2.420   1.771   2.238  0.1597 -0.1334  0.2387
  320POX    C1G 5514   2.476   1.888   2.319  0.1281 -0.2668  0.4529
  320POX    C1H 5515   2.484   2.022   2.245  0.6306 -0.5429  0.0064
  320POX    C1I 5516   2.489   2.139   2.344 -0.0008 -0.2868 -0.2641
  320POX    C1J 5517   2.431   2.257   2.323 -0.0534 -0.1689  0.5343
  320POX    C1K 5518   2.339   2.290   2.206  0.4313  0.6657  0.3780
  320POX    C1L 5519   2.278   2.430   2.220 -0.2375  0.4084  0.0915
  320POX    C1M 5520   2.177   2.473   2.113 -0.7562 -0.6741  0.1276
  320POX    C1N 5521   2.118   2.608   2.155  0.5239 -0.0709  0.0575
  320POX    C1O 5522   2.027   2.656   2.041 -0.7343 -1.1290  0.5965
  320POX    C1P 5523   1.952   2.783   2.081  0.2307 -0.3499 -0.0295
  320POX    C1Q 5524   1.856   2.817   1.967  0.2374  0.0997  0.0955
  320POX    C1R 5525   1.747   2.915   2.011 -0.1225 -0.2443 -0.0196
  320POX     CZ 5526   3.015   1.258   1.833  0.1851 -0.7138 -0.3495
  320POX     OZ 5527   3.122   1.340   1.880  0.2064 -0.8534 -0.1510
  320POX    C2A 5528   3.234   1.276   1.910  0.3081 -0.3971  0.4645
  320POX    O2A 5529   3.261   1.163   1.870  0.3791 -0.1184 -0.3006
  320POX    C2B 5530   3.329   1.367   1.979  0.3387  0.0944 -0.2202
  320POX    C2C 5531   3.369   1.300   2.110 -0.1875  0.4199  0.1105
  320POX    C2D 5532   3.489   1.370   2.175 -0.1471  0.4418  0.0119
  320POX    C2E 5533   3.532   1.315   2.311  0.4511  0.1358 -0.2946
  320POX    C2F 5534   3.607   1.182   2.296 -0.0869 -0.2466  0.3142
  320POX    C2G 5535   3.666   1.142   2.431  0.7705 -0.1165 -0.0144
  320POX    C2H 5536   3.697   0.992   2.433  0.6310 -0.1403  0.4941
  320POX    C2I 5537   3.580   0.913   2.492  0.4058 -0.0591  0.1603
  320POX    C2J 5538   3.555   0.942   2.640 -0.2827  0.0441  0.0267
  320POX    C2K 5539   3.441   0.856   2.695 -0.3274 -0.0239 -0.1695
  320POX    C2L 5540   3.402   0.902   2.836  0.3596 -0.4226  0.1550
  320POX    C2M 5541   3.272   0.837   2.884 -0.0067 -0.1296 -0.4199
  320POX    C2N 5542   3.150   0.907   2.825 -0.3225 -0.0511  0.3092
  320POX    C2O 5543   3.013   0.863   2.876 -0.3613 -0.4701 -0.1477
  320POX    C2P 5544   2.913   0.949   2.798 -0.3174  0.0449  0.3560
  321CHL    CN1 5545   8.740   4.310   0.984  0.5495  0.6009  0.2576
  321CHL    CN2 5546   8.642   4.440   1.148  0.6172 -0.2476  0.2896
  321CHL    CN3 5547   8.557   4.219   1.112 -0.3443  0.3036 -0.0143
  321CHL    NTM 5548   8.610   4.339   1.045  0.3381  0.0593  0.0755
  321CHL     CB 5549   8.527   4.398   0.939 -0.4135  0.3448  0.8009
  322PJ2     CA 5550   8.378   4.406   0.970 -0.6115  0.0128 -0.0221
  322PJ2     OA 5551   8.304   4.293   1.019  0.0861 -0.3911  0.1231
  322PJ2      P 5552   8.156   4.336   1.066  0.0015 -0.4007 -0.1303
  322PJ2     OB 5553   8.113   4.458   0.994  0.5915 -0.1961 -0.1381
  322PJ2     HB 5554   8.193   4.506   0.958  0.3741  0.5302  0.3344
  322PJ2     OG 5555   8.066   4.219   1.058  0.0266 -0.3968 -0.4937
  322PJ2     HG 5556   8.090   4.145   1.121  0.3086  0.4174  0.3729
  322PJ2     OD 5557   8.187   4.384   1.216 -0.3367 -0.5607 -0.0083
  323POX     CD 5558   8.229   4.283   1.309  0.5514 -0.2184 -0.0297
  323POX     CE 5559   8.263   4.304   1.456 -0.0113 -0.1334  0.0910
  323POX     OE 5560   8.322   4.192   1.522  0.1430 -0.2713 -0.2752
  323POX    C1A 5561   8.446   4.157   1.489  0.3981  0.1984  0.1558
  323POX    O1A 5562   8.513   4.232   1.419  0.2989 -0.1069 -0.2713
  323POX    C1B 5563   8.503   4.050   1.574 -0.4304 -0.4618 -0.1024
  323POX    C1C 5564   8.597   4.106   1.682 -0.4209 -0.3500 -0.1689
  323POX    C1D 5565   8.670   3.994   1.757 -0.2451 -0.3529 -0.3445
  323POX    C1E 5566   8.737   4.053   1.881 -0.3616 -0.5090 -0.2072
  323POX    C1F 5567   8.819   3.946   1.954  0.1961  0.1539  0.1622
  323POX    C1G 5568   8.877   4.004   2.082 -0.0623  0.0231  0.3400
  323POX    C1H 5569   0.032   4.056   2.041 -0.2669  0.4961  0.2216
  323POX    C1I 5570   0.114   4.089   2.165 -0.1704 -0.1047  0.3221
  323POX    C1J 5571   0.228   4.022   2.178  0.0842  0.3511  0.4831
  323POX    C1K 5572   0.298   3.936   2.072  0.4421  0.7379  0.4009
  323POX    C1L 5573   0.444   3.970   2.044  0.3754  0.8548  0.1935
  323POX    C1M 5574   0.504   3.883   1.934 -0.3855  0.1143  0.3570
  323POX    C1N 5575   0.432   3.913   1.802  0.2915 -0.4164 -0.1430
  323POX    C1O 5576   0.482   3.810   1.700 -0.0673 -0.0168 -0.7275
  323POX    C1P 5577   0.429   3.831   1.558  0.0613 -0.4267 -0.8370
  323POX    C1Q 5578   0.508   3.933   1.476  0.0181 -0.3513 -0.7854
  323POX    C1R 5579   0.646   3.875   1.445  0.3269 -0.0003 -0.1007
  323POX     CZ 5580   8.145   4.376   1.522 -0.0290  0.5798 -0.6979
  323POX     OZ 5581   8.025   4.304   1.549  0.4762 -0.1427 -0.3566
  323POX    C2A 5582   7.925   4.312   1.462  0.0852 -0.1492  0.0885
  323POX    O2A 5583   7.918   4.412   1.390 -0.1665 -0.0240  0.2855
  323POX    C2B 5584   7.827   4.212   1.510 -0.0491 -0.1320 -0.1499
  323POX    C2C 5585   7.684   4.268   1.510 -0.1323 -0.3374  0.3941
  323POX    C2D 5586   7.573   4.184   1.572 -0.2648 -0.2588  0.2646
  323POX    C2E 5587   7.610   4.149   1.717 -0.1801 -0.2000  0.2569
  323POX    C2F 5588   7.505   4.048   1.763 -0.4154 -0.0281  0.0970
  323POX    C2G 5589   7.511   3.911   1.694  0.1200  0.3104 -0.5344
  323POX    C2H 5590   7.424   3.806   1.763  0.1918  0.6285  0.0474
  323POX    C2I 5591   7.457   3.787   1.911 -0.2633  0.0215  0.0749
  323POX    C2J 5592   7.357   3.682   1.958 -0.8408  0.6871  0.3578
  323POX    C2K 5593   7.377   3.636   2.103  0.6164  0.1015 -0.0159
  323POX    C2L 5594   7.333   3.745   2.200  0.5908 -0.2522  0.3755
  323POX    C2M 5595   7.335   3.673   2.335  0.5949  0.0944  0.5613
  323POX    C2N 5596   7.278   3.750   2.454  0.4579  0.4663  0.2587
  323POX    C2O 5597   7.142   3.820   2.441  0.4624  0.3752 -0.3248
  323POX    C2P 5598   7.095   3.888   2.570  0.0986 -0.4238 -0.0246
  324CHL    CN1 5599   6.804   5.739   0.804 -0.1202 -0.4728 -0.5764
  324CHL    CN2 5600   6.805   5.945   0.690  0.0630 -0.0071  0.3134
  324CHL    CN3 5601   6.983   5.888   0.840 -0.4641  0.1963  0.0460
  324CHL    NTM 5602   6.837   5.881   0.818 -0.4621 -0.4677  0.2235
  324CHL     CB 5603   6.760   5.928   0.934 -0.4062  0.0722  0.0452
  325PJ2     CA 5604   6.736   6.076   0.965  0.0636  0.1757 -0.0707
  325PJ2     OA 5605   6.656   6.152   0.874 -0.5240  0.1626  0.4243
  325PJ2      P 5606   6.669   6.309   0.905 -0.1242  0.1330  0.4085
  325PJ2     OB 5607   6.813   6.342   0.913  0.0042 -0.1341 -0.6249
  325PJ2     HB 5608   6.813   6.439   0.936 -0.8466 -0.1343 -0.5901
  325PJ2     OG 5609   6.578   6.389   0.820 -0.3979 -0.6325 -0.0290
  325PJ2     HG 5610   6.571   6.487   0.836 -1.0845 -0.6642 -0.1323
  325PJ2     OD 5611   6.577   6.315   1.037 -0.4238 -0.0040  0.2063
  326POX     CD 5612   6.644   6.376   1.147 -0.7203  0.4758  0.1250
  326POX     CE 5613   6.579   6.378   1.285 -0.5928  0.0221  0.1910
  326POX     OE 5614   6.642   6.467   1.378  0.3273 -0.1502 -0.2557
  326POX    C1A 5615   6.627   6.598   1.363  0.1834 -0.1440 -0.0628
  326POX    O1A 5616   6.585   6.649   1.259 -0.1228  0.0400  0.1478
  326POX    C1B 5617   6.690   6.672   1.475 -0.3455 -0.1618  0.2466
  326POX    C1C 5618   6.600   6.682   1.598 -0.2817 -0.5974  0.3300
  326POX    C1D 5619   6.685   6.716   1.721 -0.6823 -0.0937  0.4715
  326POX    C1E 5620   6.631   6.661   1.853 -0.4329 -0.2514  0.5080
  326POX    C1F 5621   6.720   6.707   1.969 -0.1124  0.4271 -0.0006
  326POX    C1G 5622   6.671   6.635   2.095  0.2532  0.2346  0.0317
  326POX    C1H 5623   6.769   6.665   2.208  0.4169  0.4328 -0.1601
  326POX    C1I 5624   6.706   6.622   2.341  0.3477  0.5502 -0.1553
  326POX    C1J 5625   6.771   6.571   2.445 -0.1419  0.1441 -0.0408
  326POX    C1K 5626   6.917   6.526   2.437 -0.1781  0.0308 -0.0620
  326POX    C1L 5627   6.976   6.544   2.577 -0.5943 -0.1941  0.1425
  326POX    C1M 5628   6.986   6.690   2.621  0.6309 -0.1188 -0.3507
  326POX    C1N 5629   7.025   6.708   2.768 -0.4830  0.5966 -0.1279
  326POX    C1O 5630   6.907   6.688   2.862 -0.2265  1.0688  0.2952
  326POX    C1P 5631   6.943   6.698   3.011 -0.0865  0.1682  0.3252
  326POX    C1Q 5632   7.026   6.578   3.057 -0.3287 -0.1035  0.0632
  326POX    C1R 5633   7.040   6.589   3.209  0.4879  0.0440 -0.0146
  326POX     CZ 5634   6.560   6.236   1.339  0.1280 -0.2563 -0.2739
  326POX     OZ 5635   6.678   6.176   1.394  0.0526 -0.1173  0.0388
  326POX    C2A 5636   6.676   6.044   1.394  0.3010 -0.1225  0.3478
  326POX    O2A 5637   6.608   5.977   1.316  0.4113  0.5778 -0.3592
  326POX    C2B 5638   6.759   5.976   1.496  0.2530 -0.5458  0.1095
  326POX    C2C 5639   6.662   5.955   1.613 -0.1920 -0.1747 -0.1891
  326POX    C2D 5640   6.749   5.897   1.725 -0.1080  0.1919 -0.0645
  326POX    C2E 5641   6.674   5.871   1.855  0.5312  0.3838  0.3464
  326POX    C2F 5642   6.755   5.783   1.951  0.2248 -0.0138  0.2409
  326POX    C2G 5643   6.688   5.762   2.087 -0.3544 -0.4118 -0.0960
  326POX    C2H 5644   6.544   5.713   2.074 -0.5412  0.1065 -0.0226
  326POX    C2I 5645   6.473   5.702   2.210 -0.2577  0.2617  0.1384
  326POX    C2J 5646   6.550   5.603   2.298  0.1766 -0.0999 -0.6289
  326POX    C2K 5647   6.513   5.622   2.445  0.3586 -0.0031 -0.5952
  326POX    C2L 5648   6.585   5.511   2.522  0.1002  0.0518 -0.2714
  326POX    C2M 5649   6.522   5.505   2.662 -0.2334 -0.4140 -0.4392
  326POX    C2N 5650   6.585   5.393   2.744 -0.0359  0.1865  0.2326
  326POX    C2O 5651   6.733   5.422   2.767  0.0439  0.1916 -0.2763
  326POX    C2P 5652   6.800   5.320   2.860  0.0243  0.3813 -0.0532
  327CHL    CN1 5653   3.074   3.510   2.189  0.0353  0.0911 -0.9171
  327CHL    CN2 5654   2.939   3.682   2.295  0.5691 -0.0864  0.2582
  327CHL    CN3 5655   2.862   3.555   2.110 -0.3701 -0.1725 -0.4592
  327CHL    NTM 5656   2.980   3.621   2.168 -0.5413 -0.2207 -0.0484
  327CHL     CB 5657   3.040   3.714   2.071 -0.3040 -0.2182  0.0987
  328PJ2     CA 5658   2.975   3.847   2.030 -0.4094 -0.2721  0.0896
  328PJ2     OA 5659   2.833   3.856   2.039 -0.3592  0.2723  0.3486
  328PJ2      P 5660   2.786   3.993   1.968  0.2448  0.1760 -0.2443
  328PJ2     OB 5661   2.881   4.056   1.874  0.3576  0.6783  0.2024
  328PJ2     HB 5662   2.945   3.994   1.828 -0.8364  0.9303 -1.9098
  328PJ2     OG 5663   2.644   3.991   1.926  0.0091 -0.4771  0.5446
  328PJ2     HG 5664   2.606   3.899   1.933 -1.9658 -0.0316 -2.5566
  328PJ2     OD 5665   2.804   4.091   2.095 -0.0300 -0.1756  0.0688
  329POX     CD 5666   2.719   4.072   2.208 -0.1178 -0.4436 -0.0406
  329POX     CE 5667   2.757   4.166   2.322 -0.2929  0.2111 -0.5141
  329POX     OE 5668   2.713   4.117   2.449  0.3184  0.4925 -0.1869
  329POX    C1A 5669   2.778   4.014   2.502  0.3598  0.7109  0.1937
  329POX    O1A 5670   2.877   3.964   2.447 -0.0871  0.0473 -0.0202
  329POX    C1B 5671   2.726   3.966   2.632 -0.0688 -0.0126 -0.2333
  329POX    C1C 5672   2.822   4.001   2.746 -0.1133  0.4637 -0.3376
  329POX    C1D 5673   2.796   3.918   2.872  0.2272  0.4038 -0.3063
  329POX    C1E 5674   2.885   3.990   2.974  0.3101 -0.2261  0.0714
  329POX    C1F 5675   2.894   3.904   3.100  0.0222 -0.2856  0.0526
  329POX    C1G 5676   2.965   3.768   3.090  0.1347 -0.2002 -0.3113
  329POX    C1H 5677   2.969   3.683   3.216 -0.0061  0.1618 -0.0598
  329POX    C1I 5678   3.089   3.589   3.204  0.0121  0.1956 -0.1424
  329POX    C1J 5679   3.197   3.601   3.281  0.2768 -0.0658 -0.4661
  329POX    C1K 5680   3.204   3.692   3.404  0.2890 -0.1431 -0.4095
  329POX    C1L 5681   3.201   3.607   3.531  0.3563 -0.2117 -0.4536
  329POX    C1M 5682   3.211   3.693   3.656 -0.1755 -0.2260 -0.3968
  329POX    C1N 5683   3.210   3.620   3.790 -0.1333  0.3171 -0.0944
  329POX    C1O 5684   3.221   3.726   3.900 -0.2407 -0.2615  0.4829
  329POX    C1P 5685   3.201   3.657   4.035  0.0994  0.0607  0.6995
  329POX    C1Q 5686   3.059   3.614   4.073 -0.3356  0.3464 -0.5458
  329POX    C1R 5687   3.070   3.537   4.205 -0.6710  0.7807 -0.2636
  329POX     CZ 5688   2.691   4.300   2.288 -0.0988  0.3733 -0.2625
  329POX     OZ 5689   2.714   4.401   2.386  0.3688 -0.1516  0.1788
  329POX    C2A 5690   2.713   4.532   2.360 -0.8748 -0.1139  0.3653
  329POX    O2A 5691   2.670   4.568   2.250  0.0720 -0.1338 -0.0183
  329POX    C2B 5692   2.770   4.609   2.472 -0.2970  0.0410 -0.0321
  329POX    C2C 5693   2.687   4.733   2.503  0.0272  0.1721  0.3288
  329POX    C2D 5694   2.751   4.837   2.594  0.4443 -0.1226  0.3751
  329POX    C2E 5695   2.872   4.893   2.518  0.0733 -0.1402 -0.2357
  329POX    C2F 5696   2.929   5.019   2.585 -0.4759 -0.3303  0.6180
  329POX    C2G 5697   3.025   4.976   2.696  0.4376  0.4557  0.1479
  329POX    C2H 5698   3.154   4.901   2.664 -0.0468 -0.4324  0.2571
  329POX    C2I 5699   3.222   4.876   2.800 -0.6212 -0.1028  0.6069
  329POX    C2J 5700   3.345   4.787   2.789 -0.3377  0.2686  0.7391
  329POX    C2K 5701   3.408   4.751   2.924  0.4910 -0.3342  0.2020
  329POX    C2L 5702   3.543   4.688   2.889  0.1973 -0.4682 -0.7204
  329POX    C2M 5703   3.629   4.637   3.004  0.0063  0.3985 -0.1829
  329POX    C2N 5704   3.567   4.520   3.080  0.1098  0.5221  0.0923
  329POX    C2O 5705   3.660   4.479   3.195  0.1051  0.4162  0.0581
  329POX    C2P 5706   3.587   4.378   3.284  0.0417  0.2451 -0.1846
  330CHL    CN1 5707   6.474   5.178   1.105  0.9319  0.2727  0.3007
  330CHL    CN2 5708   6.379   5.382   1.197  0.2029  0.4807  0.1406
  330CHL    CN3 5709   6.612   5.361   1.200  0.4400 -0.5086 -0.4731
  330CHL    NTM 5710   6.488   5.283   1.207 -0.0122  0.2676  0.4357
  330CHL     CB 5711   6.474   5.232   1.344  0.1561  0.3386  0.4795
  331PJ2     CA 5712   6.543   5.104   1.390  0.0803  0.1074 -0.0353
  331PJ2     OA 5713   6.676   5.070   1.348 -0.1413 -0.1455 -0.5412
  331PJ2      P 5714   6.679   4.910   1.339  0.1471 -0.1751  0.0279
  331PJ2     OB 5715   6.660   4.846   1.471 -0.5375  0.3496  0.1890
  331PJ2     HB 5716   6.626   4.907   1.543 -0.4643  1.4496 -0.6849
  331PJ2     OG 5717   6.597   4.868   1.224  0.6541 -0.3641 -0.2671
  331PJ2     HG 5718   6.620   4.936   1.155 -0.7455  0.7167  0.2782
  331PJ2     OD 5719   6.833   4.882   1.300  0.3432  0.5927  0.2349
  332POX     CD 5720   6.930   4.877   1.405 -0.2994  0.4727  0.8339
  332POX     CE 5721   7.073   4.918   1.370 -0.2217 -0.5692 -0.1107
  332POX     OE 5722   7.170   4.884   1.469 -0.2794 -0.1572  0.0894
  332POX    C1A 5723   7.212   4.758   1.473  0.1013 -0.0268  0.2374
  332POX    O1A 5724   7.189   4.684   1.377 -0.2508  0.6865 -0.2379
  332POX    C1B 5725   7.307   4.731   1.583  0.0329  0.1287  0.3339
  332POX    C1C 5726   7.239   4.667   1.703  0.0639  0.0039  0.2847
  332POX    C1D 5727   7.329   4.644   1.825 -0.0796 -0.0537  0.3802
  332POX    C1E 5728   7.248   4.566   1.929 -0.0920 -0.0593  0.3657
  332POX    C1F 5729   7.344   4.524   2.040  0.6316  0.2153 -0.1486
  332POX    C1G 5730   7.362   4.635   2.145 -0.3560 -0.1257  0.3944
  332POX    C1H 5731   7.443   4.600   2.270 -0.1502  0.0386  0.3066
  332POX    C1I 5732   7.466   4.728   2.351 -0.3542  0.0976  0.2713
  332POX    C1J 5733   7.517   4.743   2.473 -0.4112  0.1016  0.2946
  332POX    C1K 5734   7.567   4.633   2.567  0.5062  0.0073 -0.2885
  332POX    C1L 5735   7.551   4.672   2.714  0.1127 -0.6161 -0.1630
  332POX    C1M 5736   7.565   4.552   2.808 -0.1792 -0.4174  0.1358
  332POX    C1N 5737   7.705   4.495   2.830 -0.0820 -0.6338 -0.9591
  332POX    C1O 5738   7.706   4.368   2.916 -0.3662 -0.2223 -0.3375
  332POX    C1P 5739   7.841   4.311   2.959 -0.2648  0.0389 -0.3058
  332POX    C1Q 5740   7.879   4.373   3.093  0.3190  0.2772 -0.5808
  332POX    C1R 5741   8.032   4.370   3.107  0.2525 -0.4769  0.0736
  332POX     CZ 5742   7.068   5.062   1.317  0.0860 -0.3550  0.4333
  332POX     OZ 5743   7.016   5.158   1.409  0.2045 -0.3053  0.4476
  332POX    C2A 5744   6.969   5.276   1.370  0.2209 -0.2706  0.5330
  332POX    O2A 5745   6.921   5.288   1.258 -0.1472 -0.4173  0.6750
  332POX    C2B 5746   6.936   5.369   1.481  0.2151  0.2488  0.0992
  332POX    C2C 5747   7.048   5.464   1.523  0.2674  0.3114 -0.1752
  332POX    C2D 5748   7.031   5.552   1.648 -0.0400 -0.1625  0.1227
  332POX    C2E 5749   7.073   5.476   1.774  0.1762 -0.2312  0.0100
  332POX    C2F 5750   7.049   5.570   1.892  0.4394 -0.0720 -0.0626
  332POX    C2G 5751   7.062   5.507   2.031 -0.1368 -0.3142 -0.1150
  332POX    C2H 5752   7.038   5.604   2.146 -0.5390 -0.3901 -0.1331
  332POX    C2I 5753   7.017   5.511   2.266 -0.2308 -0.3054 -0.0104
  332POX    C2J 5754   7.032   5.603   2.387  0.6329 -0.1100 -0.2584
  332POX    C2K 5755   7.068   5.542   2.522  0.3838 -0.0023 -0.1409
  332POX    C2L 5756   7.061   5.647   2.634  0.2934  0.0144 -0.1623
  332POX    C2M 5757   7.123   5.598   2.765 -0.3282  0.0593  0.1510
  332POX    C2N 5758   7.111   5.687   2.888  0.4271  0.0386  0.2467
  332POX    C2O 5759   7.154   5.629   3.023 -0.2904 -0.4152  0.2839
  332POX    C2P 5760   7.154   5.747   3.120 -0.3506 -0.1115 -0.0839
  333CHL    CN1 5761   1.207   4.829   0.590  0.2804 -0.5562 -0.0646
  333CHL    CN2 5762   1.334   4.656   0.695 -0.0341 -0.2734 -0.8952
  333CHL    CN3 5763   1.401   4.878   0.704 -0.1283 -0.3818 -0.2412
  333CHL    NTM 5764   1.281   4.792   0.711 -0.0815 -0.4144  0.2018
  333CHL     CB 5765   1.196   4.816   0.829  0.1783  0.0683  0.2937
  334PJ2     CA 5766   1.062   4.751   0.859  0.1244 -0.2660 -0.6239
  334PJ2     OA 5767   1.064   4.609   0.840  0.2041 -0.3915  0.2581
  334PJ2      P 5768   0.920   4.542   0.867 -0.0087  0.0583  0.2451
  334PJ2     OB 5769   0.824   4.639   0.810  0.1522  0.1507  0.1324
  334PJ2     HB 5770   0.871   4.724   0.784  1.7372  0.0994  2.5385
  334PJ2     OG 5771   0.925   4.401   0.825 -0.2826  0.0610  0.2018
  334PJ2     HG 5772   0.842   4.374   0.776 -0.2732 -1.7030  1.0660
  334PJ2     OD 5773   0.911   4.540   1.028  0.2681 -0.2312  0.2570
  335POX     CD 5774   1.007   4.455   1.091  0.4194 -0.2417  0.0152
  335POX     CE 5775   1.019   4.442   1.243 -0.0242  0.0132  0.0724
  335POX     OE 5776   1.136   4.377   1.292 -0.0999 -0.1037  0.0990
  335POX    C1A 5777   1.216   4.470   1.345 -0.2597 -0.1358  0.3990
  335POX    O1A 5778   1.202   4.590   1.327  0.3036 -0.1242  0.0140
  335POX    C1B 5779   1.321   4.402   1.425  0.0650 -0.0368  0.0571
  335POX    C1C 5780   1.391   4.476   1.539  0.4592 -0.2012 -0.0785
  335POX    C1D 5781   1.519   4.548   1.494  0.0716  0.3989 -0.2354
  335POX    C1E 5782   1.616   4.569   1.610 -0.3667 -0.0268  0.2142
  335POX    C1F 5783   1.581   4.688   1.700 -0.5015 -0.0823  0.2361
  335POX    C1G 5784   1.694   4.708   1.801 -0.6718  0.1275  0.3834
  335POX    C1H 5785   1.664   4.850   1.851 -0.1359  0.4125 -0.0950
  335POX    C1I 5786   1.716   4.868   1.994  0.5931  0.2652 -0.3362
  335POX    C1J 5787   1.651   4.896   2.107 -0.0752 -0.8378 -0.4293
  335POX    C1K 5788   1.507   4.948   2.102  0.1268 -0.2694 -0.4253
  335POX    C1L 5789   1.406   4.887   2.198  0.1587 -0.4798 -0.5243
  335POX    C1M 5790   1.261   4.917   2.159 -0.1845  0.0354  1.0460
  335POX    C1N 5791   1.228   5.066   2.147 -0.0873  0.0259  0.6410
  335POX    C1O 5792   1.088   5.102   2.097  0.0699 -0.6533 -0.3275
  335POX    C1P 5793   1.062   5.045   1.958  0.1665  0.2953 -0.7376
  335POX    C1Q 5794   0.921   5.082   1.910 -0.0463  0.5968  0.1030
  335POX    C1R 5795   0.905   5.062   1.759 -0.0953 -0.2528  0.2198
  335POX     CZ 5796   0.882   4.381   1.278  0.0183 -0.0991  0.0434
[truncated: 2,272,478 more chars]
