# Supplementary material for: Arginine Residues Modulate the Membrane Interactions of pHLIP Peptides
Source: J Chem Inf Model. 2023 Jul 3;63(14):4433–46. doi: 10.1021/acs.jcim.3c00360 (PMC10369490; doi:10.1021/acs.jcim.3c00360)
Supplement: Supplementary file 2 — ci3c00360_si_002.zip [file ci3c00360_si_002.zip › Simulation_files/R17/R17_pH06.50_rep2.gro]

Protein
38730
    1ALA      N    1   1.058   8.933   1.656  0.3549  0.5788 -0.0826
    1ALA     H1    2   1.072   8.865   1.584  0.0000  0.3752  0.0425
    1ALA     H2    3   1.000   9.005   1.617 -4.3896 -0.1830  4.4208
    1ALA     H3    4   1.145   8.971   1.688 -0.9309  2.4191  1.4823
    1ALA     CA    5   0.980   8.867   1.761  0.2072  0.3302 -0.3467
    1ALA     CB    6   0.964   8.956   1.885 -0.0643  0.0234 -0.1582
    1ALA      C    7   0.843   8.843   1.698  0.2850 -0.3560 -0.2618
    1ALA      O    8   0.806   8.938   1.628  0.7494  0.2712  0.3269
    2AS4      N    9   0.783   8.733   1.743 -0.0451 -0.1140 -0.0984
    2AS4      H   10   0.835   8.664   1.793 -0.7782 -0.4592  0.1945
    2AS4     CA   11   0.646   8.707   1.699 -0.1892  0.0727  0.2410
    2AS4     CB   12   0.650   8.581   1.612  0.2299  0.1867  0.0951
    2AS4     CG   13   0.515   8.565   1.542  0.2614 -0.2548  0.1296
    2AS4    OD1   14   0.467   8.452   1.520  0.1635 -0.1124 -0.4057
    2AS4   HD11   15   0.372   8.468   1.494  0.1563  0.0831 -0.2618
    2AS4   HD12   16   0.532   8.378   1.538 -1.7162 -1.6701  0.3063
    2AS4    OD2   17   0.463   8.668   1.493  0.8749  0.1511  0.3237
    2AS4   HD21   18   0.398   8.645   1.421  2.5672 -0.7180 -1.0319
    2AS4   HD22   19   0.487   8.747   1.550 -0.8689  2.6178 -2.0751
    2AS4      C   20   0.557   8.684   1.822 -0.5924 -0.7372 -0.1934
    2AS4      O   21   0.593   8.648   1.934  0.3026 -0.4959 -0.3966
    3ASN      N   22   0.430   8.706   1.789 -0.4243 -0.3615 -0.6094
    3ASN      H   23   0.405   8.709   1.692  0.9930 -1.0279 -1.0161
    3ASN     CA   24   0.318   8.706   1.884  0.0934  0.1164  0.0061
    3ASN     CB   25   0.226   8.828   1.872  0.0045  0.0796  0.2967
    3ASN     CG   26   0.193   8.856   1.725  0.0752  0.1838  0.3011
    3ASN    OD1   27   0.179   8.769   1.639 -0.4892  0.4313  0.1389
    3ASN    ND2   28   0.176   8.985   1.697  0.0307  0.0349 -0.3666
    3ASN   HD21   29   0.172   9.061   1.761 -1.2932  0.1958 -0.6113
    3ASN   HD22   30   0.126   9.006   1.612 -1.6266 -2.1795 -0.0312
    3ASN      C   31   0.241   8.574   1.874  0.2780  0.0185 -0.1231
    3ASN      O   32   0.179   8.535   1.972 -0.0138  0.0385 -0.2975
    4ASN      N   33   0.242   8.494   1.768  0.4690 -0.5298  0.2901
    4ASN      H   34   0.308   8.494   1.692 -1.8464 -3.7108 -1.9921
    4ASN     CA   35   0.149   8.381   1.755  0.1579 -0.1902 -0.5274
    4ASN     CB   36   0.160   8.311   1.620  0.5153 -0.5371 -0.3207
    4ASN     CG   37   0.098   8.386   1.502  0.0020  0.4616  0.5750
    4ASN    OD1   38  -0.016   8.363   1.463  0.3500 -0.2584 -0.0465
    4ASN    ND2   39   0.176   8.464   1.428  0.1667 -0.3771 -0.1520
    4ASN   HD21   40   0.272   8.474   1.454 -0.9676  0.5528  4.5546
    4ASN   HD22   41   0.138   8.492   1.340 -2.0298 -1.8471  0.2430
    4ASN      C   42   0.145   8.279   1.869  0.3364  0.2910 -0.0897
    4ASN      O   43   0.030   8.255   1.907  0.3878  0.2969  0.0696
    5PRO      N   44   0.253   8.212   1.909 -0.0662 -0.2197  0.1485
    5PRO     CA   45   0.249   8.122   2.026  0.1248  0.0166  0.3388
    5PRO     CB   46   0.391   8.075   2.054 -0.0390 -0.5797  0.1747
    5PRO     CG   47   0.438   8.061   1.909 -0.2149 -0.1019  0.0705
    5PRO     CD   48   0.382   8.188   1.845 -0.3524 -0.3826 -0.3747
    5PRO      C   49   0.181   8.188   2.146  0.0915  0.3774  0.1258
    5PRO      O   50   0.077   8.132   2.179  0.6344 -0.6538  0.1449
    6PHE      N   51   0.222   8.311   2.175  0.2145  0.4378 -0.3132
    6PHE      H   52   0.305   8.344   2.130  0.3423 -0.9742 -1.1888
    6PHE     CA   53   0.168   8.391   2.286  0.1515  0.1656 -0.1479
    6PHE     CB   54   0.235   8.529   2.281  0.1151  0.1831 -0.1699
    6PHE     CG   55   0.246   8.582   2.424 -0.5863 -0.4472  0.1306
    6PHE    CD1   56   0.191   8.704   2.463  0.1178  0.0121 -0.2724
    6PHE    HD1   57   0.083   8.714   2.450  0.2994  0.8541 -1.1929
    6PHE    CD2   58   0.349   8.528   2.500  0.0228  0.3695 -0.0927
    6PHE    HD2   59   0.370   8.421   2.496 -1.7090  0.0300 -1.9399
    6PHE    CE1   60   0.245   8.776   2.568 -0.5551 -0.3267  0.3208
    6PHE    HE1   61   0.196   8.870   2.597  1.9573  0.4728  2.4314
    6PHE    CE2   62   0.386   8.594   2.617 -0.3110  0.2885  0.0587
    6PHE    HE2   63   0.431   8.537   2.698 -2.4884  1.2616  2.0717
    6PHE     CZ   64   0.348   8.725   2.647  0.0821  0.4189 -0.0049
    6PHE     HZ   65   0.399   8.777   2.728  1.6751  1.1779 -1.4467
    6PHE      C   66   9.070   8.408   2.287  0.1956  0.5015  0.1331
    6PHE      O   67   8.999   8.371   2.381 -0.6658 -0.5771 -0.9170
    7ILE      N   68   9.021   8.444   2.169 -0.0014 -0.3154 -0.0377
    7ILE      H   69   9.085   8.490   2.108 -0.9943  0.5141 -0.4926
    7ILE     CA   70   8.877   8.470   2.158  0.0835  0.0161 -0.3805
    7ILE     CB   71   8.841   8.537   2.025  0.6511 -0.1676 -0.6285
    7ILE    CG1   72   8.919   8.669   2.019  0.0793  0.2201  0.2347
    7ILE    CG2   73   8.689   8.554   2.020  0.5675 -0.5538  0.3032
    7ILE     CD   74   8.889   8.761   1.901  0.7094  0.1639  0.0293
    7ILE      C   75   8.798   8.339   2.156  0.3204 -0.1569  1.0287
    7ILE      O   76   8.723   8.320   2.253 -0.4170  0.7612  0.6548
    8TYR      N   77   8.852   8.236   2.093  0.2545  0.1172  0.5245
    8TYR      H   78   8.936   8.243   2.039 -0.0599 -1.0465 -0.1593
    8TYR     CA   79   8.806   8.097   2.084 -0.1526  0.2742  0.1725
    8TYR     CB   80   8.823   8.040   1.943 -0.1637  0.0632  0.2555
    8TYR     CG   81   8.754   8.128   1.838 -0.1903 -0.0342  0.1903
    8TYR    CD1   82   8.827   8.165   1.726  0.1525  0.1200  0.4629
    8TYR    HD1   83   8.927   8.121   1.723 -0.7054 -2.0457  1.8196
    8TYR    CD2   84   8.638   8.197   1.870 -0.0695  0.1594  0.2117
    8TYR    HD2   85   8.576   8.161   1.952  0.6418  2.0415  1.6392
    8TYR    CE1   86   8.779   8.269   1.647  0.2180 -0.0899  0.1470
    8TYR    HE1   87   8.846   8.308   1.570  0.1576  0.4250  0.3562
    8TYR    CE2   88   8.586   8.301   1.794 -0.4509 -0.4085 -0.3122
    8TYR    HE2   89   8.525   8.370   1.851 -2.1989 -1.6253 -0.6132
    8TYR     CZ   90   8.662   8.334   1.682  0.0540 -0.3296  0.0524
    8TYR     OH   91   8.619   8.423   1.589  0.0517 -1.0013 -0.5998
    8TYR     HH   92   8.540   8.477   1.618 -1.0496 -2.5945 -0.5416
    8TYR      C   93   8.876   8.000   2.179 -0.7640 -0.2216  0.1294
    8TYR      O   94   8.949   7.907   2.146 -0.2015  0.3040 -0.1275
    9ALA      N   95   8.846   8.030   2.305 -0.7667  0.4511 -0.0277
    9ALA      H   96   8.797   8.117   2.314  3.0951  2.8743  0.1350
    9ALA     CA   97   8.905   7.954   2.417 -0.3496  0.3714 -0.3010
    9ALA     CB   98   8.874   8.031   2.545 -0.1547 -0.5394  0.3032
    9ALA      C   99   8.861   7.809   2.434 -0.2789  0.4471  0.5536
    9ALA      O  100   8.894   7.746   2.534  0.3639  0.1531  0.1595
   10THR      N  101   8.796   7.753   2.332  0.3899  0.0070  0.3612
   10THR      H  102   8.774   7.796   2.245  1.3639 -1.9037 -0.8837
   10THR     CA  103   8.722   7.626   2.347  0.0587  0.0846 -0.5762
   10THR     CB  104   8.601   7.613   2.253 -0.1013 -0.0185 -0.3569
   10THR    OG1  105   8.650   7.668   2.131  0.2186 -0.5421 -0.4711
   10THR    HG1  106   8.651   7.596   2.061  0.2154 -0.0708 -0.9689
   10THR    CG2  107   8.485   7.686   2.321  0.3152  0.4257 -0.1169
   10THR      C  108   8.795   7.492   2.342  0.4543  0.3005 -0.6465
   10THR      O  109   8.758   7.401   2.268  0.5422  0.3317 -0.7301
   11TYR      N  110   8.898   7.474   2.423 -0.0644 -0.1941 -0.0890
   11TYR      H  111   8.933   7.551   2.477 -1.4439  0.2937  0.1317
   11TYR     CA  112  -0.068   7.356   2.427  0.2956  0.0371 -1.0984
   11TYR     CB  113   0.074   7.394   2.473 -0.0956 -0.3426  0.4733
   11TYR     CG  114   0.145   7.497   2.386 -0.0889 -0.3283  0.4961
   11TYR    CD1  115   0.240   7.456   2.293 -0.1922  0.2711  0.1157
   11TYR    HD1  116   0.244   7.349   2.270 -2.1873 -0.2853  1.9714
   11TYR    CD2  117   0.120   7.633   2.400  0.1782 -0.1737 -0.4268
   11TYR    HD2  118   0.059   7.676   2.480  0.6799 -0.8043  0.3027
   11TYR    CE1  119   0.304   7.551   2.214  0.4215  0.3918  0.7479
   11TYR    HE1  120   0.400   7.526   2.170 -0.8584 -0.7871 -1.5559
   11TYR    CE2  121   0.177   7.726   2.315 -0.1668  0.1112 -0.3477
   11TYR    HE2  122   0.171   7.834   2.332 -0.8898  0.0590 -0.2157
   11TYR     CZ  123   0.266   7.684   2.217  0.0041  0.2975 -0.2730
   11TYR     OH  124   0.335   7.774   2.142  0.4860  0.4971  0.4131
   11TYR     HH  125   0.373   7.724   2.065 -0.0470 -0.1572  0.5734
   11TYR      C  126   8.935   7.225   2.487  0.1233  0.4947 -0.2286
   11TYR      O  127   9.013   7.142   2.532  0.0472  0.7404  0.3587
   12ALA      N  128   8.803   7.212   2.480  0.1636 -0.2757  0.3810
   12ALA      H  129   8.751   7.278   2.425  0.4888 -0.9565 -0.7840
   12ALA     CA  130   8.730   7.095   2.532 -0.0357 -0.1675  0.3453
   12ALA     CB  131   8.580   7.105   2.502 -0.1023  0.3801  0.8303
   12ALA      C  132   8.781   6.963   2.473 -0.1710  0.0450 -0.2583
   12ALA      O  133   8.813   6.868   2.544 -0.5458 -0.2299 -0.4540
   13AS4      N  134   8.797   6.966   2.341 -0.2997  0.3366 -0.2696
   13AS4      H  135   8.801   7.051   2.290 -2.6659 -0.5479 -2.0798
   13AS4     CA  136   8.828   6.846   2.262 -0.1953  0.2814 -0.1468
   13AS4     CB  137   8.813   6.875   2.112 -0.5489  0.0985 -0.1469
   13AS4     CG  138   8.915   6.979   2.064  0.1836 -0.5288  0.0400
   13AS4    OD1  139   8.921   6.982   1.940  0.4128  0.2801  0.0672
   13AS4   HD11  140   8.910   7.078   1.914 -0.6566  0.0826 -0.2694
   13AS4   HD12  141   8.934   6.890   1.902  1.2646  0.7489 -0.8263
   13AS4    OD2  142   8.986   7.048   2.140 -0.4708  0.0966  0.0970
   13AS4   HD21  143   9.066   7.080   2.088  1.5558 -2.3227  1.4696
   13AS4   HD22  144   8.957   7.063   2.234  2.0680 -1.4297  1.2165
   13AS4      C  145   8.957   6.775   2.302 -0.4439 -0.0316  0.0995
   13AS4      O  146   8.955   6.668   2.362 -0.2290 -0.1362 -0.0747
   14LEU      N  147   0.018   6.842   2.298 -0.4862  0.0318  0.0853
   14LEU      H  148   0.025   6.929   2.250 -1.1509  0.2546  0.3749
   14LEU     CA  149   0.148   6.789   2.341 -0.2697  0.1614 -0.3979
   14LEU     CB  150   0.263   6.851   2.261  0.5924 -0.3388  0.4337
   14LEU     CG  151   0.257   7.004   2.263 -0.4855 -0.3643 -0.0807
   14LEU    CD1  152   0.358   7.061   2.363 -0.1497 -0.2065 -0.5059
   14LEU    CD2  153   0.293   7.057   2.125 -0.3303 -0.3706 -0.0423
   14LEU      C  154   0.175   6.790   2.492 -0.4474 -0.2942 -0.3589
   14LEU      O  155   0.272   6.725   2.527 -0.2183  0.2514  0.0374
   15THR      N  156   0.081   6.836   2.574 -0.0062  0.1248 -0.0789
   15THR      H  157   0.003   6.891   2.544 -0.6745 -0.6240  0.2384
   15THR     CA  158   0.090   6.817   2.720 -0.2288  0.2765 -0.0456
   15THR     CB  159   9.118   6.949   2.793  0.2508  0.5363 -0.3383
   15THR    OG1  160   8.995   7.009   2.749  0.2603  0.9932  0.2429
   15THR    HG1  161   9.012   7.070   2.672 -0.7303  1.3612  0.3130
   15THR    CG2  162   0.180   7.048   2.778  0.5696  0.2149  0.0482
   15THR      C  163   0.006   6.702   2.775  0.3700 -0.5893 -0.9131
   15THR      O  164   0.054   6.619   2.851  0.6158  0.0472 -0.3674
   16PHE      N  165   8.937   6.678   2.731  0.0528 -0.1189 -0.2720
   16PHE      H  166   8.897   6.751   2.674 -0.2367  0.1875  0.3056
   16PHE     CA  167   8.835   6.586   2.783 -0.0244 -0.0258 -0.2585
   16PHE     CB  168   8.691   6.618   2.740 -0.1877  0.0099  0.3111
   16PHE     CG  169   8.640   6.531   2.625 -0.3248  0.1369  0.2751
   16PHE    CD1  170   8.568   6.415   2.653 -0.3993  0.1481  0.1293
   16PHE    HD1  171   8.535   6.400   2.756 -0.7612  0.8220  0.1209
   16PHE    CD2  172   8.625   6.580   2.496  0.4553 -0.4025 -0.0293
   16PHE    HD2  173   8.688   6.667   2.473 -0.9672  0.5279 -0.5247
   16PHE    CE1  174   8.508   6.343   2.550  0.6883 -0.1359 -0.3191
   16PHE    HE1  175   8.427   6.277   2.582 -1.3043  1.0382 -2.5816
   16PHE    CE2  176   8.558   6.517   2.392 -0.2372  0.5392 -0.1673
   16PHE    HE2  177   8.539   6.567   2.297 -1.4609 -0.7515 -0.6381
   16PHE     CZ  178   8.511   6.389   2.419 -0.0048  0.4613 -0.1324
   16PHE     HZ  179   8.496   6.320   2.337 -1.6807 -0.7230  1.1024
   16PHE      C  180   8.864   6.436   2.778 -0.0561 -0.0600  0.5142
   16PHE      O  181   8.849   6.373   2.882 -0.4804 -0.5616  0.1506
   17AR4      N  182   8.935   6.389   2.675  0.2839 -0.4678  0.9289
   17AR4      H  183   8.976   6.456   2.613  1.8354 -2.5354 -0.3986
   17AR4     CA  184   8.967   6.246   2.666 -0.4150 -0.5997  0.4661
   17AR4     CB  185   8.998   6.200   2.524 -0.4204 -0.0406  0.2810
   17AR4     CG  186   8.888   6.218   2.419 -0.1644 -0.2009 -0.0202
   17AR4     CD  187   8.920   6.222   2.270  0.1052  0.9570  0.0558
   17AR4     NE  188   8.799   6.251   2.193  0.1084 -0.0181 -0.3344
   17AR4     HE  189   8.733   6.175   2.186  1.7378 -1.6396  0.9675
   17AR4     CZ  190   8.776   6.363   2.123  0.1940  0.4307  0.3418
   17AR4    NH1  191   8.868   6.460   2.110  0.5640  0.0745  0.2545
   17AR4   HH11  192   8.953   6.462   2.162  1.1634 -0.4373 -0.6842
   17AR4   HH12  193   8.858   6.539   2.049  2.0522  0.2178  0.1706
   17AR4    NH2  194   8.658   6.378   2.061  0.1521 -0.8957  0.0545
   17AR4   HH21  195   8.584   6.312   2.061  0.1304 -0.9222  1.7111
   17AR4   HH22  196   8.633   6.468   2.025 -1.0666 -1.9321 -1.8243
   17AR4      C  197   0.019   6.202   2.766 -0.0401 -0.0975  0.2858
   17AR4      O  198  -0.017   6.120   2.851 -0.0982  0.0541  0.4074
   18PRO      N  199   0.137   6.262   2.778 -0.0811  0.1073 -0.3356
   18PRO     CA  200   0.242   6.241   2.879 -0.2884 -0.0833 -0.1629
   18PRO     CB  201   0.356   6.335   2.841 -0.1889 -0.0790  0.1442
   18PRO     CG  202   0.346   6.363   2.691 -0.1972  0.6117  0.2684
   18PRO     CD  203   0.193   6.354   2.677 -0.1312  0.2353 -0.2477
   18PRO      C  204   0.203   6.258   3.026  0.0178 -0.4207 -0.0430
   18PRO      O  205   0.250   6.178   3.108  0.0651 -0.5506 -0.1960
   19LEU      N  206   0.117   6.355   3.052  0.3179 -0.1414 -0.0803
   19LEU      H  207   0.104   6.431   2.989 -0.4908  1.0085  1.3866
   19LEU     CA  208   0.053   6.381   3.182 -0.0066  0.0025 -0.2666
   19LEU     CB  209  -0.024   6.513   3.182 -0.2866 -0.1595 -0.1766
   19LEU     CG  210   0.061   6.635   3.221 -0.5486  0.0645 -0.3025
   19LEU    CD1  211  -0.018   6.765   3.208  0.1811  0.5928  0.4486
   19LEU    CD2  212   0.125   6.623   3.359 -0.6383 -0.4044 -0.2990
   19LEU      C  213   8.999   6.279   3.219 -0.2326  0.4302  0.2456
   19LEU      O  214   8.985   6.267   3.341 -0.5521  0.4977  0.2161
   20LEU      N  215   8.925   6.225   3.123  0.9628 -0.1324 -0.3762
   20LEU      H  216   8.896   6.278   3.043  3.4678  1.5516 -0.3013
   20LEU     CA  217   8.832   6.114   3.149  0.7122  0.0942 -0.3038
   20LEU     CB  218   8.752   6.090   3.021  0.1117 -0.4673  0.1724
   20LEU     CG  219   8.601   6.112   3.030  0.0959 -0.5020  0.0030
   20LEU    CD1  220   8.568   6.247   3.093 -0.2025 -0.4433 -0.2721
   20LEU    CD2  221   8.536   6.094   2.893  0.3710 -0.8563 -0.0822
   20LEU      C  222   8.910   5.985   3.173 -0.0225 -0.2729  0.1393
   20LEU      O  223   8.870   5.899   3.251 -0.5301  0.1984  0.4084
   21LEU      N  224   9.022   5.977   3.102  0.2180  0.5550  0.4153
   21LEU      H  225   9.058   6.040   3.033  2.5661  2.4395  3.1271
   21LEU     CA  226   0.062   5.869   3.137  0.4616  0.5409 -0.2742
   21LEU     CB  227   0.151   5.832   3.018  0.7232  0.2117  0.0225
   21LEU     CG  228   0.071   5.738   2.929  0.1404  0.2632  0.4855
   21LEU    CD1  229  -0.034   5.791   2.831  0.4145 -0.2796 -0.1128
   21LEU    CD2  230   0.179   5.669   2.846 -0.1692 -0.0849  0.3677
   21LEU      C  231   0.143   5.880   3.267 -0.4087  0.1549  0.3106
   21LEU      O  232   0.164   5.785   3.342 -0.1442 -0.0017  0.0382
   22LEU      N  233   0.169   6.003   3.307  0.2472  0.1495 -0.0882
   22LEU      H  234   0.180   6.080   3.244 -1.7010  2.5918  2.2641
   22LEU     CA  235   0.215   6.035   3.443  0.2199  0.0462 -0.0550
   22LEU     CB  236   0.273   6.175   3.467 -0.2448  0.0826  0.9076
   22LEU     CG  237   0.407   6.196   3.397 -0.5323  0.1491  0.3738
   22LEU    CD1  238   0.444   6.344   3.381 -0.1571 -0.0361 -0.5572
   22LEU    CD2  239   0.513   6.114   3.471 -0.4037 -0.0956 -0.0724
   22LEU      C  240   0.127   5.987   3.558  0.1918 -0.4935 -0.2970
   22LEU      O  241   0.169   5.924   3.655 -0.0102  0.5146  0.4713
   23AS1      N  242   9.052   6.016   3.542  0.1277 -0.2558  0.6153
   23AS1      H  243   9.026   6.094   3.486 -1.7220 -0.5836  0.9660
   23AS1     CA  244   8.942   5.971   3.627 -0.2248  0.3757  0.4989
   23AS1     CB  245   8.808   6.036   3.592 -0.4778 -0.5201 -0.2354
   23AS1     CG  246   8.701   6.049   3.702 -0.0713  0.0155  0.0992
   23AS1    OD1  247   8.583   6.066   3.672 -0.0236  0.5052  0.1675
   23AS1   HD11  248   8.526   6.080   3.752 -0.7521 -1.5076  0.0757
   23AS1   HD12  249   8.567   6.040   3.577 -1.3117 -0.0788  0.5297
   23AS1    OD2  250   8.738   6.059   3.832  0.0660  0.1632  0.0501
   23AS1   HD21  251   8.666   6.107   3.881  0.2555 -0.0449  0.5455
   23AS1   HD22  252   8.837   6.046   3.832  0.2133  0.8707  2.0492
   23AS1      C  253   8.925   5.819   3.628  0.0349  0.3420  0.0027
   23AS1      O  254   8.899   5.759   3.733  0.4195 -0.2187 -0.2171
   24LEU      N  255   8.934   5.754   3.513 -0.1193 -0.0490  0.2093
   24LEU      H  256   8.910   5.805   3.431 -1.6858  1.3632  1.4745
   24LEU     CA  257   8.915   5.608   3.509  0.2372 -0.0826 -0.3603
   24LEU     CB  258   8.918   5.561   3.363 -0.8031  0.6180 -0.6200
   24LEU     CG  259   8.865   5.418   3.353  0.3073  0.1849 -0.5196
   24LEU    CD1  260   8.718   5.416   3.397  0.2206 -0.0289 -0.8181
   24LEU    CD2  261   8.868   5.390   3.203 -0.0557 -0.4052 -0.4193
   24LEU      C  262   9.024   5.546   3.596  0.0765 -0.5888 -0.5175
   24LEU      O  263   8.987   5.470   3.685  0.5978 -0.2544 -0.0126
   25ALA      N  264   0.092   5.596   3.583 -0.0447 -0.4682 -1.1768
   25ALA      H  265   0.115   5.656   3.506  1.4774 -2.1252 -2.0995
   25ALA     CA  266   0.214   5.552   3.653 -0.0290  0.6908 -0.4535
   25ALA     CB  267   0.339   5.626   3.604  0.5761 -0.2393 -0.3389
   25ALA      C  268   0.193   5.575   3.803  0.0900 -0.8290 -0.1873
   25ALA      O  269   0.243   5.501   3.887  0.2244 -0.2707  0.2340
   26LEU      N  270   0.136   5.689   3.842  0.1769 -0.9291  0.2280
   26LEU      H  271   0.127   5.757   3.770  1.2768 -2.6676 -1.6605
   26LEU     CA  272   0.101   5.737   3.977  0.1420  0.2583 -0.2007
   26LEU     CB  273   0.065   5.885   3.965 -0.2306  0.1871  0.0465
   26LEU     CG  274   0.028   5.948   4.100  0.5262 -0.1598  0.4192
   26LEU    CD1  275   0.147   6.017   4.166  0.4447  0.2094  0.1833
   26LEU    CD2  276  -0.070   6.061   4.067  0.6190 -0.0833  0.4012
   26LEU      C  277  -0.004   5.648   4.043  0.1423  0.2771 -0.1751
   26LEU      O  278   0.016   5.591   4.150 -0.3540  0.0109 -0.2228
   27LEU      N  279   8.949   5.607   3.968  0.3721 -0.4152 -0.1103
   27LEU      H  280   8.932   5.641   3.876  1.5471 -0.6057 -0.4142
   27LEU     CA  281   8.845   5.511   4.007 -0.0720  0.2990  0.5069
   27LEU     CB  282   8.736   5.485   3.902 -0.2757  0.4233  0.6858
   27LEU     CG  283   8.626   5.592   3.903 -0.1005  0.6284 -0.4671
   27LEU    CD1  284   8.670   5.738   3.900  0.2812  0.5231 -0.2079
   27LEU    CD2  285   8.521   5.570   3.794  0.2564 -0.1364 -0.6677
   27LEU      C  286   8.904   5.372   4.031 -0.4187  0.0095 -0.2726
   27LEU      O  287   8.871   5.320   4.138 -0.5366  0.2162 -0.2100
   28VAL      N  288   8.998   5.324   3.950 -0.3186 -0.3654  0.0566
   28VAL      H  289   9.021   5.376   3.867  1.2582 -0.3712  0.4517
   28VAL     CA  290   0.014   5.199   3.980  0.1612 -0.1670 -0.2207
   28VAL     CB  291   0.090   5.144   3.859  0.2875 -0.1132 -0.1658
   28VAL    CG1  292   0.157   5.008   3.884  0.1437 -0.1262  0.1572
   28VAL    CG2  293  -0.003   5.118   3.740  0.5931 -0.2894 -0.3667
   28VAL      C  294   0.095   5.192   4.110 -0.2554  0.0945  0.0561
   28VAL      O  295   0.078   5.100   4.189 -0.4469  0.3302  0.2886
   29AS1      N  296   0.168   5.301   4.134  0.2647 -0.1597 -0.3405
   29AS1      H  297   0.216   5.355   4.064  3.4498 -0.7822  1.1927
   29AS1     CA  298   0.234   5.321   4.264 -0.5192 -0.1763  0.0665
   29AS1     CB  299   0.317   5.448   4.243  0.0211 -0.4903  0.3026
   29AS1     CG  300   0.462   5.423   4.287  0.1611 -0.0520  0.0970
   29AS1    OD1  301   0.488   5.335   4.369  0.3207 -0.2265 -0.1380
   29AS1   HD11  302   0.571   5.355   4.421  1.7178 -1.0644 -1.9507
   29AS1   HD12  303   0.412   5.271   4.379  0.7146 -0.6086  0.5244
   29AS1    OD2  304   0.563   5.486   4.222 -0.1559 -0.0677 -0.4164
   29AS1   HD21  305   0.640   5.423   4.216 -1.4406 -2.2248  2.9591
   29AS1   HD22  306   0.525   5.576   4.203 -0.0052  0.1759  0.4125
   29AS1      C  307   0.144   5.348   4.384 -0.2684 -0.3899  0.3023
   29AS1      O  308   0.178   5.304   4.494 -0.3516 -0.5427  0.2664
   30TRP      N  309   0.039   5.429   4.368  0.1374  0.1160  0.1835
   30TRP      H  310   0.039   5.478   4.281  1.9434 -2.0644 -1.1544
   30TRP     CA  311   8.986   5.458   4.464 -0.2542 -0.1354 -0.1861
   30TRP     CB  312   8.893   5.563   4.402 -0.0729  0.0504 -0.1414
   30TRP     CG  313   8.786   5.618   4.497  0.2368 -0.2851  0.4044
   30TRP    CD1  314   8.807   5.689   4.608 -0.4968  0.3453  0.1457
   30TRP    HD1  315   8.903   5.730   4.640 -0.3998  0.3821 -0.1798
   30TRP    CD2  316   8.654   5.576   4.510  0.0645  0.1338  0.0292
   30TRP    NE1  317   8.701   5.696   4.687 -0.4316  0.7039  0.2021
   30TRP    HE1  318   8.687   5.755   4.767 -2.7559  0.7325 -0.1488
   30TRP    CE2  319   8.603   5.627   4.629  0.0994  0.0469  0.0816
   30TRP    CE3  320   8.567   5.500   4.432 -0.3820  0.4978  0.1709
   30TRP    HE3  321   8.596   5.445   4.343 -0.4802 -1.4985  1.3160
   30TRP    CZ2  322   8.478   5.592   4.677 -0.3252  0.4938 -0.6694
   30TRP    HZ2  323   8.456   5.623   4.779  2.1908 -3.7862  1.4843
   30TRP    CZ3  324   8.438   5.473   4.474 -0.4482 -0.0155 -0.3512
   30TRP    HZ3  325   8.377   5.408   4.412 -0.1290 -0.0053 -0.6800
   30TRP    CH2  326   8.395   5.510   4.601 -0.2165  0.0145 -0.2811
   30TRP    HH2  327   8.314   5.453   4.646 -1.0135 -1.2296 -3.0917
   30TRP      C  328   8.915   5.332   4.515 -0.6084  0.0491 -0.2169
   30TRP      O  329   8.905   5.312   4.636 -0.5697  0.1139 -0.2027
   31AS1      N  330   8.874   5.248   4.421 -0.0881  0.3148 -0.6868
   31AS1      H  331   8.865   5.265   4.323 -1.2592  1.0756 -0.4653
   31AS1     CA  332   8.820   5.116   4.455 -0.3442  0.6586  0.2585
   31AS1     CB  333   8.746   5.052   4.337  0.2438  0.3953  0.0306
   31AS1     CG  334   8.597   5.084   4.333  0.0884 -0.2872  0.2284
   31AS1    OD1  335   8.511   5.023   4.396 -0.5901  0.3656 -0.0469
   31AS1   HD11  336   8.420   5.054   4.367 -1.3929 -0.8224  1.0624
   31AS1   HD12  337   8.557   4.947   4.443 -1.3430  0.6119  1.1401
   31AS1    OD2  338   8.563   5.196   4.263  0.5310 -0.3184 -0.0387
   31AS1   HD21  339   8.464   5.188   4.254  0.6938 -0.9363 -1.6802
   31AS1   HD22  340   8.635   5.264   4.247 -0.7778  0.5513 -2.8942
   31AS1      C  341   8.903   5.015   4.534 -0.3650  0.3742 -0.0817
   31AS1      O  342   9.025   5.020   4.548 -0.3582 -0.8154  0.4849
   32AS4      N  343   8.835   4.939   4.620 -0.1382  0.6248  0.3192
   32AS4      H  344   8.740   4.964   4.642 -1.4803 -3.5737  0.1065
   32AS4     CA  345   8.903   4.845   4.711 -0.2524 -0.0309 -0.2655
   32AS4     CB  346   8.802   4.794   4.815 -0.4583  0.2044 -0.3488
   32AS4     CG  347   8.723   4.900   4.891  0.0965  0.4156 -0.0576
   32AS4    OD1  348   8.744   4.934   5.010  0.0952 -0.5950  0.2393
   32AS4   HD11  349   8.669   4.985   5.050 -1.7316 -3.1796  0.3708
   32AS4   HD12  350   8.838   4.906   5.032  0.9895  2.1692  0.2470
   32AS4    OD2  351   8.630   4.947   4.822 -0.1931 -0.0299  0.0275
   32AS4   HD21  352   8.567   4.994   4.884 -3.7492 -1.2961 -2.2715
   32AS4   HD22  353   8.637   4.922   4.725 -0.8603  0.4250 -0.1492
   32AS4      C  354   8.967   4.724   4.644  0.6398  0.5035 -0.3966
   32AS4     O1  355   8.957   4.697   4.524  0.6299  0.5322 -0.4026
   32AS4   HO11  356   8.988   4.603   4.509  0.1813  0.1576  0.8549
   32AS4   HO12  357   8.933   4.783   4.480 -0.3929  0.8826  0.7768
   32AS4     O2  358   9.053   4.651   4.720 -0.1560  0.3243  0.3527
   32AS4   HO21  359   9.096   4.577   4.668  0.5297  0.7407  0.3093
   32AS4   HO22  360   9.065   4.693   4.810 -1.1141 -2.1849  1.7201
   33CHL    CN1  361   8.335   6.796   0.842 -0.5457  0.0443 -0.3046
   33CHL    CN2  362   8.220   6.589   0.865 -0.7808 -0.4412 -0.0275
   33CHL    CN3  363   8.103   6.782   0.813  0.0468  0.0152 -0.0713
   33CHL    NTM  364   8.214   6.733   0.896 -0.1802 -0.4155 -0.0199
   33CHL     CB  365   8.179   6.740   1.039  0.1422  0.5596  0.0207
   34PJ2     CA  366   8.265   6.697   1.158 -0.4748  0.1772  0.3336
   34PJ2     OA  367   8.320   6.565   1.160 -0.1482  0.3147  0.3971
   34PJ2      P  368   8.432   6.557   1.276  0.0701 -0.0173  0.1644
   34PJ2     OB  369   8.476   6.419   1.309 -0.0672  0.1298  0.9860
   34PJ2     HB  370   8.409   6.351   1.279  0.3893  0.8040 -1.8597
   34PJ2     OG  371   8.541   6.653   1.249 -0.2847  0.2026 -0.5221
   34PJ2     HG  372   8.517   6.730   1.192 -0.1088 -1.0714 -2.3997
   34PJ2     OD  373   8.362   6.613   1.410  0.2907  0.1794  0.1963
   35POX     CD  374   8.304   6.510   1.491 -0.5878  0.3699 -0.1853
   35POX     CE  375   8.263   6.577   1.622 -0.4491 -0.5138  0.3108
   35POX     OE  376   8.233   6.479   1.722  0.2629 -0.8317  0.2215
   35POX    C1A  377   8.269   6.514   1.845 -0.0201  0.0499  0.0615
   35POX    O1A  378   8.354   6.601   1.866  0.1605 -0.0353 -0.3144
   35POX    C1B  379   8.206   6.436   1.954  0.1611 -0.0468  0.0988
   35POX    C1C  380   8.081   6.508   2.007  0.1543 -0.0374  0.0695
   35POX    C1D  381   8.014   6.438   2.125 -0.2715 -0.3216 -0.3412
   35POX    C1E  382   8.110   6.411   2.240 -0.2401  0.0657 -0.2762
   35POX    C1F  383   8.038   6.365   2.367 -0.1781  0.3290 -0.1445
   35POX    C1G  384   8.142   6.319   2.469 -0.1653  0.1296 -0.2469
   35POX    C1H  385   8.071   6.324   2.604  0.5659  0.4594  0.1317
   35POX    C1I  386   8.157   6.264   2.716 -0.0923 -0.5374  0.1186
   35POX    C1J  387   8.157   6.303   2.843  0.1357  0.3093 -0.1376
   35POX    C1K  388   8.095   6.436   2.888  0.1168  0.2221  0.0938
   35POX    C1L  389   8.159   6.499   3.012  0.2151 -0.0006  0.1566
   35POX    C1M  390   8.306   6.534   2.987  0.1257  0.4598  0.2707
   35POX    C1N  391   8.364   6.605   3.110 -0.3317  1.0371  0.1560
   35POX    C1O  392   8.503   6.654   3.066 -0.1862  0.0579 -0.5033
   35POX    C1P  393   8.571   6.720   3.186 -0.3029 -0.8596  0.0762
   35POX    C1Q  394   8.618   6.615   3.287  0.2134 -0.4666  0.2446
   35POX    C1R  395   8.725   6.676   3.379  0.0013 -0.3622  0.4229
   35POX     CZ  396   8.151   6.676   1.591  0.7067  0.9436  0.6465
   35POX     OZ  397   8.064   6.718   1.697 -0.0696 -0.1334  0.4611
   35POX    C2A  398   7.972   6.799   1.647 -0.2648 -0.8173 -0.3074
   35POX    O2A  399   7.999   6.875   1.554 -0.4616 -0.4826 -0.0941
   35POX    C2B  400   7.866   6.823   1.748  0.5252 -0.0917  0.3587
   35POX    C2C  401   7.900   6.911   1.868  0.0250  0.0765  0.3798
   35POX    C2D  402   7.849   6.842   1.995  0.1722 -0.1585  0.3122
   35POX    C2E  403   7.868   6.934   2.115 -0.1201  0.2716  0.0328
   35POX    C2F  404   7.829   6.850   2.237  0.0267 -0.1776 -0.2306
   35POX    C2G  405   7.861   6.919   2.369 -0.1079 -0.2741 -0.1470
   35POX    C2H  406   7.819   6.835   2.490 -0.2885  0.1548  0.0907
   35POX    C2I  407   7.922   6.723   2.507 -0.1520  0.2624 -0.0189
   35POX    C2J  408   7.879   6.627   2.619 -0.1047 -0.1218 -0.3263
   35POX    C2K  409   7.764   6.537   2.574 -0.4277  0.1937 -0.1358
   35POX    C2L  410   7.705   6.463   2.695 -0.0493  0.0744 -0.0219
   35POX    C2M  411   7.579   6.535   2.745 -0.1256 -0.2468  0.2458
   35POX    C2N  412   7.551   6.507   2.893  0.0053  0.1118  0.3403
   35POX    C2O  413   7.656   6.575   2.980 -0.1530 -0.2185  0.7987
   35POX    C2P  414   7.602   6.716   3.005  0.3062  0.2206 -0.5522
   36CHL    CN1  415   5.803   7.134   1.245 -0.1989 -0.3300 -0.1791
   36CHL    CN2  416   5.983   7.010   1.344  0.0388 -0.0192 -0.0462
   36CHL    CN3  417   5.981   7.257   1.356 -0.2611 -0.2275  0.6514
   36CHL    NTM  418   5.946   7.137   1.279 -0.3091  0.0361  0.2581
   36CHL     CB  419   6.005   7.134   1.145 -0.0924 -0.3289  0.3606
   37PJ2     CA  420   6.152   7.120   1.104 -0.0902 -0.0788  0.2850
   37PJ2     OA  421   6.224   7.001   1.136  0.4418  0.0928 -0.2588
   37PJ2      P  422   6.369   6.993   1.067  0.3251  0.1539 -0.5143
   37PJ2     OB  423   6.351   6.957   0.924  0.1012 -0.4841 -0.3299
   37PJ2     HB  424   6.440   6.955   0.877  0.0911 -0.0584 -0.3733
   37PJ2     OG  425   6.418   7.131   1.087  0.2121  0.2077 -0.6093
   37PJ2     HG  426   6.350   7.176   1.146  1.4080 -0.7787  1.6482
   37PJ2     OD  427   6.458   6.895   1.159 -0.3844  0.2673  0.3061
   38POX     CD  428   6.509   6.944   1.283  0.3890 -0.2289  0.1955
   38POX     CE  429   6.430   6.906   1.409  0.1614  0.1572  0.1702
   38POX     OE  430   6.483   6.979   1.520  0.8154 -0.0308 -0.0158
   38POX    C1A  431   6.435   7.103   1.530  0.3354 -0.2052 -0.1161
   38POX    O1A  432   6.329   7.135   1.478  0.1320  0.2972  0.5895
   38POX    C1B  433   6.505   7.176   1.638 -0.2152  0.3259 -0.1138
   38POX    C1C  434   6.417   7.239   1.746 -0.3213  0.0416 -0.0350
   38POX    C1D  435   6.496   7.287   1.868 -0.5797 -0.5013  0.3539
   38POX    C1E  436   6.577   7.189   1.953  0.1425 -0.1374  0.1016
   38POX    C1F  437   6.587   7.232   2.100 -0.0563  0.1976  0.0179
   38POX    C1G  438   6.444   7.235   2.156  0.0493 -0.3892  0.3236
   38POX    C1H  439   6.426   7.247   2.307  0.0144 -0.2088  0.3053
   38POX    C1I  440   6.511   7.157   2.397  0.7657 -0.3165 -0.5006
   38POX    C1J  441   6.488   7.148   2.528  0.4347  0.8704 -0.4671
   38POX    C1K  442   6.391   7.247   2.593 -0.1663  0.2108 -0.3547
   38POX    C1L  443   6.316   7.160   2.695  0.3512 -0.1024 -0.2346
   38POX    C1M  444   6.251   7.248   2.802 -0.3395 -0.0331 -0.7020
   38POX    C1N  445   6.347   7.267   2.920 -0.6996  0.5150 -0.4924
   38POX    C1O  446   6.306   7.359   3.035 -0.0342 -0.1780  0.3107
   38POX    C1P  447   6.178   7.305   3.098 -0.2588  0.1157  0.1094
   38POX    C1Q  448   6.124   7.394   3.210 -0.7009  0.6454 -0.5137
   38POX    C1R  449   5.986   7.335   3.241 -0.1783 -0.4946 -0.3015
   38POX     CZ  450   6.441   6.755   1.428 -0.3824  0.0924 -0.0084
   38POX     OZ  451   6.387   6.703   1.550 -0.0541 -0.0821  0.0633
   38POX    C2A  452   6.474   6.654   1.638  0.1087 -0.1971 -0.1592
   38POX    O2A  453   6.591   6.635   1.605  0.2232 -0.4323  0.3689
   38POX    C2B  454   6.407   6.602   1.760  0.2113 -0.3493 -0.1677
   38POX    C2C  455   6.362   6.701   1.868  0.1868 -0.8338  0.2688
   38POX    C2D  456   6.470   6.754   1.962 -0.5987  0.0993  0.6553
   38POX    C2E  457   6.421   6.864   2.057  0.0145  0.6177  0.3835
   38POX    C2F  458   6.323   6.805   2.159 -0.6527  0.0182 -0.5899
   38POX    C2G  459   6.273   6.908   2.260  0.0428 -0.0721 -0.1506
   38POX    C2H  460   6.159   6.858   2.348 -0.0934  0.2682 -0.1336
   38POX    C2I  461   6.204   6.770   2.464 -0.0493  0.1236 -0.2605
   38POX    C2J  462   6.116   6.779   2.588 -0.3634 -0.4219 -0.4415
   38POX    C2K  463   6.175   6.688   2.696 -0.1126 -0.1366 -0.3367
   38POX    C2L  464   6.104   6.699   2.831 -0.1554  0.2520 -0.3886
   38POX    C2M  465   6.110   6.833   2.905 -0.6815  0.0010  0.1185
   38POX    C2N  466   6.106   6.821   3.057 -0.1456  0.2995  0.1566
   38POX    C2O  467   6.116   6.961   3.118  0.5079  0.4538 -0.2912
   38POX    C2P  468   6.165   6.958   3.263 -0.1635 -0.1971 -0.0704
   39CHL    CN1  469   7.485   2.120   0.525 -0.3755 -0.1777  0.2511
   39CHL    CN2  470   7.418   1.948   0.672  0.0412 -0.7670 -0.1509
   39CHL    CN3  471   7.504   1.899   0.451  0.2340 -0.0210 -0.1521
   39CHL    NTM  472   7.517   1.984   0.570 -0.0225 -0.1812 -0.0081
   39CHL     CB  473   7.654   1.981   0.624  0.1925  0.1835 -0.5252
   40PJ2     CA  474   7.688   2.069   0.744 -0.0156  0.0627 -0.3786
   40PJ2     OA  475   7.630   2.036   0.871 -0.0990  0.2111 -0.3783
   40PJ2      P  476   7.653   2.157   0.975 -0.4269 -0.0255 -0.0279
   40PJ2     OB  477   7.795   2.196   0.955 -0.4955  0.0645 -0.3356
   40PJ2     HB  478   7.803   2.232   0.862  1.4418  1.1894  0.2155
   40PJ2     OG  479   7.534   2.240   0.944 -0.3800  0.1152  0.1666
   40PJ2     HG  480   7.477   2.178   0.891  0.5011 -1.7440  1.2719
   40PJ2     OD  481   7.637   2.078   1.115  0.3267 -0.2127 -0.0394
   41POX     CD  482   7.504   2.042   1.155  0.2708 -0.5239 -0.4967
   41POX     CE  483   7.517   1.974   1.291 -0.2050  0.2631 -0.0487
   41POX     OE  484   7.387   1.934   1.336 -0.1203 -0.2718 -0.2666
   41POX    C1A  485   7.328   1.824   1.291 -0.2831 -0.1847 -0.2672
   41POX    O1A  486   7.399   1.751   1.221  0.6930  0.0380  0.4680
   41POX    C1B  487   7.191   1.799   1.342 -0.0784 -0.1450  0.3085
   41POX    C1C  488   7.185   1.716   1.470 -0.6736 -0.0611  0.3363
   41POX    C1D  489   7.042   1.687   1.515 -0.8052  0.1522  0.0639
   41POX    C1E  490   7.031   1.672   1.667  0.1294 -0.0131  0.1191
   41POX    C1F  491   6.887   1.664   1.717  0.0119 -0.2288 -0.2480
   41POX    C1G  492   6.871   1.689   1.868 -0.1685  0.2484 -0.3432
   41POX    C1H  493   6.733   1.654   1.922  0.0423  0.2587  0.2068
   41POX    C1I  494   6.628   1.764   1.903  0.1113  0.2124 -0.4569
   41POX    C1J  495   6.545   1.796   2.002  0.3639 -0.2935 -0.0786
   41POX    C1K  496   6.538   1.736   2.142  0.6932 -0.1732 -0.0083
   41POX    C1L  497   6.457   1.821   2.240  0.3155 -0.2846 -0.2205
   41POX    C1M  498   6.418   1.749   2.369 -0.4947 -0.2464 -0.4364
   41POX    C1N  499   6.338   1.853   2.448  0.3674  0.1297 -0.0403
   41POX    C1O  500   6.314   1.796   2.588 -0.4836 -0.0970 -0.2697
   41POX    C1P  501   6.242   1.886   2.689 -0.2313 -0.4065  0.1907
   41POX    C1Q  502   6.109   1.935   2.631  0.1428  0.1066 -0.2447
   41POX    C1R  503   6.030   2.023   2.728  0.2714 -0.0536  0.0068
   41POX     CZ  504   7.603   2.051   1.391 -0.3607 -0.0762  0.3476
   41POX     OZ  505   7.636   2.002   1.522 -0.2755  0.1155  0.3974
   41POX    C2A  506   7.696   2.089   1.603 -0.0088 -0.0143  0.3426
   41POX    O2A  507   7.693   2.211   1.592 -0.1550 -0.0593 -0.1726
   41POX    C2B  508   7.760   2.019   1.716  0.4134  0.2418  0.2642
   41POX    C2C  509   7.909   2.053   1.721  0.5453 -0.2935  0.1067
   41POX    C2D  510   7.952   2.183   1.789 -0.4703  0.2450 -0.2561
   41POX    C2E  511   8.104   2.192   1.808 -0.5240 -0.2554  0.4362
   41POX    C2F  512   8.197   2.209   1.688  0.3242 -0.8513  0.9986
   41POX    C2G  513   8.325   2.284   1.723 -0.1302  0.3930  0.0603
   41POX    C2H  514   8.415   2.210   1.821 -0.2342  0.3319  0.1090
   41POX    C2I  515   8.525   2.301   1.878 -0.4752  0.3589  0.5408
   41POX    C2J  516   8.609   2.246   1.993 -0.0912  0.4393  0.2998
   41POX    C2K  517   8.630   2.348   2.104  0.5740  0.6695 -0.0335
   41POX    C2L  518   8.714   2.290   2.218  0.6836  0.1607 -0.3681
   41POX    C2M  519   8.759   2.405   2.309 -0.1559 -0.0491  0.3331
   41POX    C2N  520   8.884   2.361   2.386 -0.2129  0.1519  0.5383
   41POX    C2O  521   8.929   2.457   2.496 -0.4301  0.7145  0.1448
   41POX    C2P  522   0.023   2.460   2.536 -0.4538  0.7394  0.2130
   42CHL    CN1  523   8.299   2.580   1.152 -0.7327  0.0268 -0.0565
   42CHL    CN2  524   8.409   2.395   1.058  0.5224 -0.4972 -0.3425
   42CHL    CN3  525   8.210   2.470   0.955 -0.1192 -0.2331  0.5952
   42CHL    NTM  526   8.332   2.515   1.024  0.0863 -0.5483  0.4400
   42CHL     CB  527   8.415   2.599   0.936 -0.4505 -0.4005  0.0742
   43PJ2     CA  528   8.369   2.741   0.901  0.1167 -0.2026  0.1335
   43PJ2     OA  529   8.233   2.763   0.863  0.2166  0.0609 -0.0734
   43PJ2      P  530   8.199   2.919   0.845  0.0788  0.0550  0.1357
   43PJ2     OB  531   8.321   2.969   0.779 -0.1596  0.2734 -0.1425
   43PJ2     HB  532   8.402   2.911   0.782 -0.9159 -0.8154 -0.2204
   43PJ2     OG  533   8.068   2.926   0.775  0.2650  0.1687 -0.2058
   43PJ2     HG  534   8.006   2.860   0.819  2.3443 -1.8450 -0.1062
   43PJ2     OD  535   8.177   2.966   0.998 -0.0191  0.2308  0.0684
   44POX     CD  536   8.068   2.909   1.069  0.3166 -0.4797  0.0257
   44POX     CE  537   8.088   2.926   1.220  0.0383 -0.0998  0.0210
   44POX     OE  538   7.981   2.872   1.298 -0.0451  0.3020  0.1848
   44POX    C1A  539   8.000   2.755   1.357 -0.4606 -0.2218 -0.6992
   44POX    O1A  540   8.093   2.679   1.333 -0.1938 -0.0612 -0.1849
   44POX    C1B  541   7.885   2.718   1.444 -0.2340 -0.1836 -0.3803
   44POX    C1C  542   7.916   2.666   1.584 -0.2253  0.0551 -0.2932
   44POX    C1D  543   7.787   2.598   1.628 -0.1086 -0.2633 -0.4392
   44POX    C1E  544   7.801   2.545   1.771  0.0341 -0.0019 -0.3574
   44POX    C1F  545   7.693   2.451   1.826  0.3909 -0.0559  0.2584
   44POX    C1G  546   7.680   2.457   1.979 -0.3873  0.2132  0.1866
   44POX    C1H  547   7.569   2.363   2.027 -0.1546  0.0970  0.4982
   44POX    C1I  548   7.513   2.395   2.166 -0.7260  0.2043  0.2442
   44POX    C1J  549   7.490   2.301   2.257 -0.2695 -0.2605 -0.1108
   44POX    C1K  550   7.532   2.155   2.245  0.9569  0.0406  0.3331
   44POX    C1L  551   7.456   2.064   2.342  0.3207 -0.3288 -0.4992
   44POX    C1M  552   7.527   2.068   2.478  0.1143  0.3115 -0.4046
   44POX    C1N  553   7.656   1.986   2.480 -0.1730 -0.1360  0.1603
   44POX    C1O  554   7.741   2.012   2.604 -0.4961  0.1536  0.3217
   44POX    C1P  555   7.873   1.937   2.585 -0.5229  0.2203 -0.1310
   44POX    C1Q  556   7.979   2.008   2.670 -0.6409 -0.1400  0.3231
   44POX    C1R  557   8.116   1.957   2.625 -0.3318  0.4235  0.6160
   44POX     CZ  558   8.121   3.072   1.250 -0.0010 -0.1219  0.1750
   44POX     OZ  559   8.175   3.091   1.381 -0.0094  0.4776  0.0938
   44POX    C2A  560   8.240   3.200   1.423  0.7337  0.1280 -0.1285
   44POX    O2A  561   8.242   3.298   1.349 -0.7174 -0.1424 -0.5669
   44POX    C2B  562   8.320   3.179   1.546  0.7709  0.1061 -0.1570
   44POX    C2C  563   8.226   3.222   1.659  0.3206 -0.5108 -0.2881
   44POX    C2D  564   8.301   3.209   1.791 -0.2479 -0.2542  0.0632
   44POX    C2E  565   8.197   3.194   1.902  0.2437  0.0151  0.5640
   44POX    C2F  566   8.243   3.109   2.020  0.6397 -0.4540  0.0747
   44POX    C2G  567   8.133   3.120   2.126  0.7849  0.1060  0.1678
   44POX    C2H  568   8.175   3.063   2.262 -0.1301 -0.4221  0.2352
   44POX    C2I  569   8.054   3.014   2.342 -0.0993 -0.2129  0.4093
   44POX    C2J  570   8.074   2.920   2.460 -0.5476 -0.2969  0.4227
   44POX    C2K  571   8.177   2.810   2.435 -0.4032 -0.1199  0.2355
   44POX    C2L  572   8.180   2.702   2.543  0.2797  0.0307  0.3704
   44POX    C2M  573   8.144   2.750   2.684 -0.5707  0.3815  0.0359
   44POX    C2N  574   8.127   2.632   2.779  0.0168  0.3748  0.1351
   44POX    C2O  575   8.107   2.669   2.926  0.3482  0.0605  0.2620
   44POX    C2P  576   8.085   2.538   3.001 -0.5298  0.2805  0.4056
   45CHL    CN1  577   6.036   3.302   1.434 -0.2001  0.0153  0.0710
   45CHL    CN2  578   5.848   3.397   1.305  0.5518  0.2250  0.8297
   45CHL    CN3  579   5.913   3.162   1.318  0.5509 -0.4779  0.0797
   45CHL    NTM  580   5.960   3.301   1.309  0.1063 -0.3390 -0.1145
   45CHL     CB  581   6.045   3.326   1.191 -0.6512  0.3543 -0.5281
   46PJ2     CA  582   6.136   3.448   1.175 -0.3052  0.1163 -0.3851
   46PJ2     OA  583   6.227   3.487   1.277 -0.0754 -0.1009 -0.5039
   46PJ2      P  584   6.279   3.631   1.228  0.1155  0.0517  0.1338
   46PJ2     OB  585   6.405   3.637   1.306  0.3087 -0.4442 -0.1390
   46PJ2     HB  586   6.475   3.686   1.254  0.8770 -1.9063 -0.8206
   46PJ2     OG  587   6.270   3.633   1.080  0.2008  0.0771  0.1287
   46PJ2     HG  588   6.250   3.726   1.047  3.1997  0.8583  0.2328
   46PJ2     OD  589   6.163   3.721   1.295 -0.1643 -0.5978  0.5214
   47POX     CD  590   6.209   3.801   1.404 -0.5046 -0.2029  0.3762
   47POX     CE  591   6.092   3.877   1.468 -0.4127  0.5583 -0.3505
   47POX     OE  592   6.128   3.988   1.550  0.3096 -0.0260  0.1406
   47POX    C1A  593   6.176   4.105   1.508  0.0777  0.0429  0.0673
   47POX    O1A  594   6.175   4.136   1.388  0.1303  0.0177  0.0607
   47POX    C1B  595   6.209   4.192   1.623  0.0289 -0.0778  0.1718
   47POX    C1C  596   6.348   4.159   1.677  0.1020  0.4326  0.2979
   47POX    C1D  597   6.406   4.251   1.785  0.2883  0.0203  0.5532
   47POX    C1E  598   6.355   4.216   1.925 -0.3875  0.1838  0.3541
   47POX    C1F  599   6.412   4.313   2.028 -0.2604  0.1119  0.3522
   47POX    C1G  600   6.452   4.265   2.168 -0.0226 -0.1470  0.1971
   47POX    C1H  601   6.484   4.379   2.265 -0.4852  0.2124 -0.0672
   47POX    C1I  602   6.371   4.474   2.306 -0.4810  0.1194  0.1626
   47POX    C1J  603   6.383   4.589   2.371 -0.1120  0.1442  0.0503
   47POX    C1K  604   6.512   4.665   2.402 -0.0501 -0.1251  0.4596
   47POX    C1L  605   6.512   4.717   2.546  0.2208  0.2861  0.3132
   47POX    C1M  606   6.655   4.757   2.582  0.2856 -0.1461  0.5361
   47POX    C1N  607   6.666   4.835   2.713 -0.1068 -0.3393  0.6863
   47POX    C1O  608   6.798   4.821   2.789  0.2467  0.3601  0.2198
   47POX    C1P  609   6.811   4.683   2.854  0.0234  0.4373  0.4321
   47POX    C1Q  610   6.683   4.653   2.931 -0.0212  0.0388  0.2053
   47POX    C1R  611   6.690   4.516   3.000 -0.3175 -0.1327 -0.1002
   47POX     CZ  612   6.000   3.779   1.541  0.2073  0.6107  0.5150
   47POX     OZ  613   6.071   3.700   1.637  0.1872 -0.2885 -0.1965
   47POX    C2A  614   6.002   3.608   1.703  0.4736 -0.2730  0.1279
   47POX    O2A  615   5.900   3.561   1.653  0.5470 -0.0913 -0.1930
   47POX    C2B  616   6.065   3.568   1.831  0.3247 -0.3103  0.1896
   47POX    C2C  617   6.019   3.643   1.957 -0.2111 -0.2680 -0.0256
   47POX    C2D  618   6.097   3.592   2.078 -0.0846  0.6427  0.2791
   47POX    C2E  619   6.015   3.606   2.207 -0.1862  0.2165  0.2630
   47POX    C2F  620   6.073   3.539   2.331  0.0636  0.1292  0.1000
   47POX    C2G  621   6.220   3.578   2.347  0.3463 -0.5543 -0.7236
   47POX    C2H  622   6.282   3.527   2.477  0.2981  0.8525 -0.1252
   47POX    C2I  623   6.232   3.584   2.610 -0.1846 -0.4997  0.2883
   47POX    C2J  624   6.293   3.723   2.628 -0.0663 -0.5526  0.2953
   47POX    C2K  625   6.243   3.776   2.762  0.3148  0.1248  0.1733
   47POX    C2L  626   6.323   3.896   2.813  0.4866  0.1805 -0.2290
   47POX    C2M  627   6.265   3.941   2.947 -0.0731 -0.5892 -0.2070
   47POX    C2N  628   6.352   4.050   3.009 -0.6728 -0.1083 -0.1972
   47POX    C2O  629   6.298   4.107   3.140 -0.0362  1.0058 -0.4049
   47POX    C2P  630   6.401   4.208   3.193  0.5518  0.0505  0.3150
   48CHL    CN1  631  -0.095   7.492   2.018  0.6539 -0.1342  0.7380
   48CHL    CN2  632   0.034   7.305   2.052 -0.0430  0.2049  0.1272
   48CHL    CN3  633   0.129   7.496   1.946 -0.2135 -0.4158 -0.1239
   48CHL    NTM  634   0.009   7.411   1.954 -0.2574 -0.3865 -0.4644
   48CHL     CB  635  -0.051   7.381   1.823 -0.1019  0.8737 -0.8430
   49PJ2     CA  636   0.022   7.280   1.735 -0.2916  0.2114 -0.2529
   49PJ2     OA  637   0.147   7.327   1.683 -0.1928  0.5563  0.2953
   49PJ2      P  638   0.242   7.202   1.647 -0.2577  0.4644  0.4407
   49PJ2     OB  639   0.183   7.069   1.673 -0.5758  0.5099 -0.0321
   49PJ2     HB  640   0.246   6.994   1.651  0.5026  1.6330 -0.9754
   49PJ2     OG  641   0.329   7.220   1.528 -0.5265 -0.1905  0.1402
   49PJ2     HG  642   0.390   7.142   1.516 -0.7990 -0.5455  0.9838
   49PJ2     OD  643   0.345   7.244   1.763  0.0706 -0.2778  0.4223
   50POX     CD  644   0.431   7.355   1.735  0.0748 -0.3606  0.1047
   50POX     CE  645   0.535   7.376   1.845  0.2395  0.0649 -0.1304
   50POX     OE  646   0.604   7.501   1.833  0.0973  0.1449 -0.1260
   50POX    C1A  647   0.552   7.615   1.876  0.0840 -0.2087  0.8256
   50POX    O1A  648   0.438   7.614   1.922 -0.3467 -0.0760 -0.1927
   50POX    C1B  649   0.639   7.734   1.884 -0.4876  0.3284 -0.5218
   50POX    C1C  650   0.688   7.757   2.027 -0.0358  0.3139 -0.6700
   50POX    C1D  651   0.772   7.885   2.030  0.1222  0.2001 -0.0013
   50POX    C1E  652   0.815   7.938   2.167 -0.2518 -0.4693  0.3776
   50POX    C1F  653   0.696   7.989   2.250 -0.3680 -0.2398  0.0722
   50POX    C1G  654   0.749   8.056   2.377  0.1997  0.2402 -0.4145
   50POX    C1H  655   0.643   8.123   2.464  0.2801  0.4936 -0.5095
   50POX    C1I  656   0.702   8.180   2.593  0.2211 -0.5034 -0.0363
   50POX    C1J  657   0.627   8.236   2.688  0.4468 -0.7942  0.3149
   50POX    C1K  658   0.475   8.225   2.690  0.3643  0.2575  0.2264
   50POX    C1L  659   0.441   8.121   2.796 -0.3328  0.2873  0.0382
   50POX    C1M  660   0.288   8.111   2.794 -0.3491  0.5329  0.0406
   50POX    C1N  661   0.233   8.004   2.888  0.2622 -0.1282 -0.3455
   50POX    C1O  662   0.082   7.992   2.906  0.2796 -0.1744 -0.2272
   50POX    C1P  663   0.037   7.917   3.032 -0.0063  0.3476 -0.0160
   50POX    C1Q  664   0.096   7.778   3.055 -0.0853  0.3415  0.1497
   50POX    C1R  665   0.052   7.734   3.195  0.2830 -0.1587  0.1108
   50POX     CZ  666   0.633   7.260   1.839 -0.0537 -0.1661 -0.4308
   50POX     OZ  667   0.624   7.169   1.949  0.1527  0.2880 -0.0364
   50POX    C2A  668   0.680   7.049   1.934 -0.8560 -0.1378 -0.4541
   50POX    O2A  669   0.739   7.024   1.829  0.2239 -0.4426  0.2066
   50POX    C2B  670   0.666   6.949   2.043  0.5708 -0.2920 -0.3897
   50POX    C2C  671   0.741   6.969   2.175 -0.3373  0.1806  0.0665
   50POX    C2D  672   0.891   6.991   2.158 -0.3183  0.1416  0.1836
   50POX    C2E  673   0.967   7.036   2.283  0.4112  0.2352 -0.2888
   50POX    C2F  674   0.981   6.930   2.393  0.7406  0.0694 -0.4880
   50POX    C2G  675   1.024   6.993   2.525  0.7458  0.1077 -0.5081
   50POX    C2H  676   1.074   6.883   2.620  0.0199 -0.1484 -0.4154
   50POX    C2I  677   1.115   6.939   2.755  0.0454 -0.3491 -0.3397
   50POX    C2J  678   1.156   6.843   2.867  0.0741 -0.0677 -0.1037
   50POX    C2K  679   1.299   6.803   2.827  0.1989  0.4789 -0.2070
   50POX    C2L  680   1.343   6.684   2.912 -0.0836  0.3256 -0.2727
   50POX    C2M  681   1.492   6.655   2.893 -0.0747  0.1164  0.1111
   50POX    C2N  682   1.553   6.559   2.996  0.0961 -0.3301 -0.4015
   50POX    C2O  683   1.678   6.495   2.936  0.5340  0.4006 -0.2695
   50POX    C2P  684   1.736   6.387   3.028  0.0806  0.4913  0.1279
   51CHL    CN1  685   4.102   0.870   0.884 -0.0162  0.0942  0.2362
   51CHL    CN2  686   3.955   1.050   0.830  0.1778 -0.2879 -0.3537
   51CHL    CN3  687   4.178   1.090   0.876  0.1521  0.3728 -0.7787
   51CHL    NTM  688   4.064   1.008   0.919  0.3637  0.3352 -0.2771
   51CHL     CB  689   4.039   1.037   1.061  0.5467 -0.2540 -0.1193
   52PJ2     CA  690   3.937   0.950   1.134  0.4097 -0.1062 -0.1333
   52PJ2     OA  691   3.987   0.818   1.157 -0.2433 -0.2265  0.6139
   52PJ2      P  692   3.862   0.717   1.170 -0.4835  0.0100  0.1486
   52PJ2     OB  693   3.799   0.715   1.036 -0.4291  0.0884  0.1220
   52PJ2     HB  694   3.745   0.799   1.024  1.4823  1.2422 -0.9906
   52PJ2     OG  695   3.932   0.595   1.216  0.2881  0.3540 -0.0998
   52PJ2     HG  696   4.021   0.609   1.259  0.1508 -0.9790  0.6735
   52PJ2     OD  697   3.766   0.783   1.282 -0.3711  0.3159  0.0648
   53POX     CD  698   3.639   0.718   1.284 -0.1532 -0.1022  0.4951
   53POX     CE  699   3.565   0.710   1.418 -0.1224 -0.3541  0.4976
   53POX     OE  700   3.465   0.608   1.424 -0.5821  0.0662  0.1194
   53POX    C1A  701   3.500   0.488   1.469 -0.2630  0.0836 -0.0759
   53POX    O1A  702   3.618   0.455   1.480 -0.3668 -0.1226  0.5046
   53POX    C1B  703   3.385   0.404   1.510 -0.1862  0.0761  0.1262
   53POX    C1C  704   3.409   0.307   1.627  0.6692 -0.1142 -0.1968
   53POX    C1D  705   3.453   0.386   1.750  0.5290 -0.4820  0.0910
   53POX    C1E  706   3.481   0.313   1.881 -0.1052  0.2447  0.6366
   53POX    C1F  707   3.365   0.260   1.966 -0.3226  0.1190  0.2607
   53POX    C1G  708   3.400   0.199   2.102 -0.2709  0.0698  0.2254
   53POX    C1H  709   3.276   0.150   2.176 -0.0822  0.2457  0.6589
   53POX    C1I  710   3.204   0.264   2.249 -0.4784  0.3629  0.0914
   53POX    C1J  711   3.220   0.284   2.379 -0.0432 -0.1643  0.1221
   53POX    C1K  712   3.306   0.209   2.482 -0.0736 -0.1670  0.1456
   53POX    C1L  713   3.223   0.187   2.609  0.1515 -0.3666  0.2581
   53POX    C1M  714   3.289   0.245   2.735  0.1072 -0.3107  0.2552
   53POX    C1N  715   3.191   0.253   2.852 -0.1269 -0.2713  0.0605
   53POX    C1O  716   3.060   0.327   2.829 -0.0267  0.0350  0.4521
   53POX    C1P  717   2.971   0.316   2.953 -0.4907  0.8733  0.2051
   53POX    C1Q  718   2.917   0.173   2.965 -0.4054  0.7998 -0.2440
   53POX    C1R  719   2.841   0.157   3.097  0.2280 -0.0094  0.0336
   53POX     CZ  720   3.523   0.851   1.461  0.2570 -0.0314 -0.1646
   53POX     OZ  721   3.501   0.880   1.600  0.2516  0.5776 -0.2913
   53POX    C2A  722   3.447   0.999   1.622  0.0475  0.4627 -0.1683
   53POX    O2A  723   3.400   1.070   1.533 -0.1417 -0.1159 -0.5318
   53POX    C2B  724   3.446   1.036   1.766  0.1245 -0.4562  0.0755
   53POX    C2C  725   3.568   1.125   1.795  0.4465 -0.7262 -0.4237
   53POX    C2D  726   3.576   1.176   1.939 -0.1542 -0.1921 -0.5728
   53POX    C2E  727   3.595   1.073   2.051  0.4237  0.4631 -0.0587
   53POX    C2F  728   3.530   1.125   2.179 -0.3734 -0.2821 -0.1543
   53POX    C2G  729   3.579   1.046   2.301 -0.5862 -0.1612  0.0093
   53POX    C2H  730   3.483   1.075   2.416  0.0391 -0.0983  0.5202
   53POX    C2I  731   3.343   1.022   2.383  0.0721  0.1939 -0.0864
   53POX    C2J  732   3.324   0.872   2.402  0.2924  0.2176  0.3321
   53POX    C2K  733   3.185   0.814   2.375  0.4474 -0.1930  0.4127
   53POX    C2L  734   3.181   0.661   2.375  0.6043 -0.1980  0.1205
   53POX    C2M  735   3.049   0.628   2.304  0.5904 -0.3127  0.1981
   53POX    C2N  736   3.042   0.651   2.153  0.0133  0.3963  0.3286
   53POX    C2O  737   3.152   0.587   2.069 -0.2302  0.0471  0.2721
   53POX    C2P  738   3.138   0.625   1.922  0.2102 -0.0788  0.1963
   54CHL    CN1  739   5.977   1.305   1.046 -0.5901 -0.3622 -0.7084
   54CHL    CN2  740   6.127   1.476   1.117 -0.4967 -0.4664  0.0791
   54CHL    CN3  741   5.938   1.405   1.247  0.3304  0.0784  0.0484
   54CHL    NTM  742   5.986   1.436   1.112 -0.4618 -0.5323 -0.3824
   54CHL     CB  743   5.901   1.528   1.035  0.4206  0.2737 -0.4124
   55PJ2     CA  744   5.908   1.679   1.062  0.4255  0.2098 -0.0483
   55PJ2     OA  745   5.909   1.706   1.202 -0.1005  0.2880 -0.0590
   55PJ2      P  746   5.938   1.862   1.225 -0.0500  0.2457  0.1716
   55PJ2     OB  747   6.071   1.874   1.161 -0.1305 -0.0243 -0.0472
   55PJ2     HB  748   6.134   1.941   1.202 -2.3808  1.7320  0.7773
   55PJ2     OG  749   5.822   1.929   1.162 -0.1233 -0.2919 -0.2715
   55PJ2     HG  750   5.856   2.019   1.136 -0.7507 -0.8962 -3.6736
   55PJ2     OD  751   5.951   1.860   1.385  0.7541  0.3016  0.1131
   56POX     CD  752   5.826   1.843   1.453  0.8079  0.0095  0.1417
   56POX     CE  753   5.843   1.841   1.606  0.3065  0.5804  0.2100
   56POX     OE  754   5.754   1.749   1.670  0.6835  0.1472  0.1221
   56POX    C1A  755   5.797   1.626   1.692  0.0718 -0.1721 -0.4257
   56POX    O1A  756   5.919   1.610   1.704  0.0570  0.2849  0.4275
   56POX    C1B  757   5.688   1.540   1.744 -0.0804  0.4844  0.3629
   56POX    C1C  758   5.713   1.495   1.888  0.2949 -0.0160  0.1442
   56POX    C1D  759   5.589   1.434   1.954 -0.1118 -0.2399 -0.8036
   56POX    C1E  760   5.468   1.527   1.968  0.1004 -0.0962  0.1515
   56POX    C1F  761   5.485   1.639   2.071 -0.0660 -0.0798  0.1612
   56POX    C1G  762   5.366   1.734   2.090  0.0715  0.2003 -0.3347
   56POX    C1H  763   5.390   1.839   2.199 -0.1364  0.4029 -0.4846
   56POX    C1I  764   5.414   1.979   2.143 -0.2259  0.6079 -0.0161
   56POX    C1J  765   5.384   2.092   2.206  0.6390  0.5316  0.5450
   56POX    C1K  766   5.311   2.095   2.341 -0.2248  0.3402  0.0899
   56POX    C1L  767   5.414   2.096   2.455 -0.5437  0.2734  0.3800
   56POX    C1M  768   5.352   2.096   2.595 -0.7078  0.2649  0.3079
   56POX    C1N  769   5.455   2.118   2.706 -0.5124  0.5236  0.0761
   56POX    C1O  770   5.361   2.092   2.824  0.0625 -0.7663  0.2640
   56POX    C1P  771   5.441   2.113   2.953 -0.3645  0.4051  0.3539
   56POX    C1Q  772   5.362   2.096   3.083 -0.5114 -0.2268  0.1876
   56POX    C1R  773   5.283   2.225   3.106 -0.3406 -0.0094 -0.4223
   56POX     CZ  774   5.819   1.987   1.645 -0.1386  0.5677 -0.0152
   56POX     OZ  775   5.838   2.037   1.777 -0.2627 -0.0255  0.2324
   56POX    C2A  776   5.777   2.146   1.824 -0.5389 -0.2259  0.3421
   56POX    O2A  777   5.703   2.213   1.752  0.1261  0.3616  0.1884
   56POX    C2B  778   5.788   2.168   1.970 -0.5617 -0.3546  0.3634
   56POX    C2C  779   5.677   2.260   2.020 -0.0516  0.3044  0.3014
   56POX    C2D  780   5.709   2.323   2.156  0.4307 -0.1192  0.3877
   56POX    C2E  781   5.617   2.440   2.192  0.9611  0.3592  0.1985
   56POX    C2F  782   5.616   2.472   2.342 -0.6196  0.4173  0.1969
   56POX    C2G  783   5.754   2.490   2.406 -0.5672 -0.3494  0.3157
   56POX    C2H  784   5.740   2.569   2.536 -0.8285  0.2031 -0.0475
   56POX    C2I  785   5.684   2.476   2.644  0.3525 -0.5373 -0.0559
   56POX    C2J  786   5.688   2.551   2.777 -1.0418 -0.6553  0.0690
   56POX    C2K  787   5.655   2.464   2.898 -0.4322 -0.4300  0.4027
   56POX    C2L  788   5.632   2.550   3.022 -0.3533  0.5006 -0.2225
   56POX    C2M  789   5.569   2.467   3.134  0.5930 -0.0759 -0.1070
   56POX    C2N  790   5.546   2.554   3.257 -0.1165  0.2080 -0.4360
   56POX    C2O  791   5.490   2.471   3.373 -0.0438 -0.0930 -0.6161
   56POX    C2P  792   5.463   2.560   3.494  0.3571  0.1431 -0.7006
   57CHL    CN1  793   3.529   4.716   1.134 -0.3098 -0.1178  0.6349
   57CHL    CN2  794   3.438   4.563   0.976  0.5539  0.0654  0.3786
   57CHL    CN3  795   3.399   4.519   1.200 -0.2321  0.1216 -0.2174
   57CHL    NTM  796   3.500   4.575   1.109  0.5563 -0.2636  0.4075
   57CHL     CB  797   3.630   4.507   1.115  0.5111 -0.3609  0.2986
   58PJ2     CA  798   3.633   4.358   1.149  0.1029 -0.3653  0.3171
   58PJ2     OA  799   3.596   4.325   1.284 -0.7141  0.2819  0.2560
   58PJ2      P  800   3.592   4.165   1.287 -0.1865  0.2529 -0.3343
   58PJ2     OB  801   3.456   4.112   1.264 -0.1088  0.0484 -0.3275
   58PJ2     HB  802   3.387   4.163   1.315 -1.2452 -1.5288 -0.1999
   58PJ2     OG  803   3.708   4.101   1.220 -0.2010 -0.0371 -0.0857
   58PJ2     HG  804   3.762   4.171   1.173  1.4665 -1.6461 -0.6929
   58PJ2     OD  805   3.623   4.158   1.445  0.0248  0.1293 -0.3810
   59POX     CD  806   3.608   4.031   1.510 -0.6078  0.3925 -0.0037
   59POX     CE  807   3.610   4.034   1.663  0.3378  0.2293 -0.0104
   59POX     OE  808   3.563   3.906   1.705  0.1415  0.3931  0.2674
   59POX    C1A  809   3.645   3.803   1.725 -0.0607  0.1299 -0.2365
   59POX    O1A  810   3.765   3.824   1.704  0.0320  0.0872  0.2404
   59POX    C1B  811   3.588   3.684   1.791  0.1579  0.1214 -0.0584
   59POX    C1C  812   3.644   3.547   1.752  0.1715 -0.0112  0.4157
   59POX    C1D  813   3.679   3.476   1.882  0.6139  0.4668  0.5606
   59POX    C1E  814   3.764   3.351   1.859 -0.0696  0.0960  0.0339
   59POX    C1F  815   3.800   3.292   1.995 -0.4764  0.2916  0.2289
   59POX    C1G  816   3.912   3.374   2.061 -0.0457  0.0742 -0.2256
   59POX    C1H  817   3.931   3.334   2.208  0.0173  0.6909 -0.0653
   59POX    C1I  818   4.055   3.417   2.243  0.2526  0.3666 -0.1289
   59POX    C1J  819   4.090   3.446   2.368 -0.5030  0.1537  0.1387
   59POX    C1K  820   4.014   3.389   2.488 -0.4173 -0.2562 -0.0020
   59POX    C1L  821   4.085   3.385   2.623 -0.0568  0.3386 -0.1707
   59POX    C1M  822   4.031   3.259   2.691  0.4506  0.0748 -0.2524
   59POX    C1N  823   4.081   3.222   2.831 -0.2344  0.6158  0.1471
   59POX    C1O  824   4.023   3.297   2.951 -0.3234  0.2371  0.3428
   59POX    C1P  825   4.091   3.272   3.086  0.2543  0.1493  0.0420
   59POX    C1Q  826   3.998   3.319   3.199  0.1656  0.3109 -0.0968
   59POX    C1R  827   4.034   3.267   3.338  0.1022  1.0393  0.1968
   59POX     CZ  828   3.533   4.151   1.724  0.6436  0.2610  0.3175
   59POX     OZ  829   3.604   4.211   1.833  0.5318  0.2562  0.3927
   59POX    C2A  830   3.549   4.322   1.882 -0.6020 -0.3171  0.4473
   59POX    O2A  831   3.448   4.370   1.830  0.3512  0.6449 -0.5607
   59POX    C2B  832   3.627   4.386   1.989  0.0918 -0.2230 -0.1078
   59POX    C2C  833   3.618   4.297   2.113 -0.0798 -0.1724 -0.0832
   59POX    C2D  834   3.691   4.360   2.232  0.0383 -0.0607 -0.2137
   59POX    C2E  835   3.611   4.471   2.302 -0.2618 -0.6544  0.3916
   59POX    C2F  836   3.678   4.512   2.433 -0.2707  0.3224  0.0958
   59POX    C2G  837   3.629   4.427   2.551 -0.5911  0.2954 -0.0570
   59POX    C2H  838   3.658   4.483   2.690 -0.6089  0.1577  0.0018
   59POX    C2I  839   3.641   4.361   2.781 -0.2243  0.1454  0.0594
   59POX    C2J  840   3.637   4.403   2.928 -0.8421  0.0132  0.0819
   59POX    C2K  841   3.592   4.294   3.026  0.2270 -0.2769  0.2632
   59POX    C2L  842   3.565   4.346   3.167 -0.6781  0.1599 -0.0586
   59POX    C2M  843   3.512   4.226   3.247 -0.0863 -0.2128 -0.2138
   59POX    C2N  844   3.477   4.255   3.393 -0.8150  0.0688 -0.4368
   59POX    C2O  845   3.377   4.169   3.471  0.1407 -0.3176  0.3970
   59POX    C2P  846   3.374   4.213   3.617  0.2389  0.0254  0.2976
   60CHL    CN1  847   1.471   4.963   1.048  0.1613 -0.1028 -0.4891
   60CHL    CN2  848   1.703   4.938   1.018 -0.0438  0.6212  0.0024
   60CHL    CN3  849   1.545   4.814   0.885 -0.0116 -0.2262  0.1458
   60CHL    NTM  850   1.576   4.864   1.020  0.3427 -0.0490 -0.0005
   60CHL     CB  851   1.578   4.754   1.118  1.0937  0.0058  0.0531
   61PJ2     CA  852   1.685   4.645   1.125  0.1905 -0.9193 -0.2875
   61PJ2     OA  853   1.814   4.705   1.137 -0.1177 -0.2651 -0.1852
   61PJ2      P  854   1.934   4.598   1.151 -0.2160 -0.3880 -0.2843
   61PJ2     OB  855   1.898   4.459   1.114  0.0507 -0.7029  0.6089
   61PJ2     HB  856   1.947   4.445   1.028 -0.7332  0.1245  0.0132
   61PJ2     OG  857   2.024   4.654   1.048  0.1526  0.2217  0.3617
   61PJ2     HG  858   2.062   4.581   0.992  0.2816  0.7391 -0.2363
   61PJ2     OD  859   1.981   4.602   1.305  0.1658 -0.7283 -0.3919
   62POX     CD  860   1.897   4.539   1.402 -0.0328  0.0686 -0.0432
   62POX     CE  861   1.943   4.582   1.542 -0.2763  0.2364 -0.0145
   62POX     OE  862   1.861   4.518   1.641  0.1605 -0.2135  0.0581
   62POX    C1A  863   1.885   4.393   1.678  0.0462 -0.2875 -0.1145
   62POX    O1A  864   1.976   4.330   1.625  0.3067  0.0655 -0.0930
   62POX    C1B  865   1.802   4.350   1.793  0.1647  0.2571  0.1806
   62POX    C1C  866   1.895   4.340   1.914 -0.0776 -0.1716  0.3334
   62POX    C1D  867   1.930   4.472   1.983 -0.1600 -0.1925  0.4160
   62POX    C1E  868   1.814   4.504   2.076 -0.5287  0.2343 -0.1834
   62POX    C1F  869   1.832   4.638   2.148  0.2629 -0.0487  0.1511
   62POX    C1G  870   1.718   4.651   2.248  0.2208  0.0490  0.0904
   62POX    C1H  871   1.764   4.739   2.364 -0.2848  0.0634  0.2856
   62POX    C1I  872   1.652   4.798   2.451 -0.5953 -0.5948  0.3343
   62POX    C1J  873   1.660   4.838   2.577  0.1757 -0.1960  0.1695
   62POX    C1K  874   1.787   4.831   2.662 -0.0664 -0.1357  0.5401
   62POX    C1L  875   1.812   4.949   2.756  0.3234  0.0466  0.2103
   62POX    C1M  876   1.913   4.896   2.857  0.7713  0.2188 -0.1440
   62POX    C1N  877   1.935   4.978   2.984 -0.3291 -0.2125  0.3306
   62POX    C1O  878   2.043   4.911   3.069 -0.1516 -0.1817  0.1291
   62POX    C1P  879   1.985   4.785   3.134 -0.3708 -0.2056 -0.1124
   62POX    C1Q  880   2.080   4.729   3.239 -0.8080  0.3122  0.5697
   62POX    C1R  881   1.984   4.671   3.343 -0.6395 -0.1713  0.4606
   62POX     CZ  882   1.934   4.735   1.551  0.0051  0.2856 -0.5653
   62POX     OZ  883   1.988   4.794   1.669 -0.2038 -0.3346 -0.1542
   62POX    C2A  884   1.952   4.921   1.686  0.1979 -0.1811 -0.4481
   62POX    O2A  885   1.854   4.971   1.630  0.1432  0.1263 -0.0826
   62POX    C2B  886   2.010   4.966   1.814  0.1043 -0.5494 -0.2772
   62POX    C2C  887   2.162   4.968   1.805  0.1128 -0.2591 -0.0859
   62POX    C2D  888   2.224   5.040   1.925 -0.0041 -0.2506 -0.0300
   62POX    C2E  889   2.217   4.948   2.047  0.0825 -0.1347  0.0634
   62POX    C2F  890   2.324   4.996   2.144  0.4845 -0.4577 -0.2117
   62POX    C2G  891   2.291   4.955   2.288  0.2740  0.0208 -0.1212
   62POX    C2H  892   2.372   5.012   2.405 -0.2230  0.3920  0.0426
   62POX    C2I  893   2.318   4.951   2.535  0.0213 -0.5046 -0.2718
   62POX    C2J  894   2.342   4.802   2.556 -0.4527 -0.6127 -0.4832
   62POX    C2K  895   2.319   4.765   2.703  0.5782 -0.0541 -0.1735
   62POX    C2L  896   2.317   4.614   2.732 -0.0793 -0.0389 -0.1362
   62POX    C2M  897   2.295   4.597   2.882  0.1034 -0.1038 -0.1173
   62POX    C2N  898   2.254   4.453   2.911 -0.0449 -0.0145  0.1194
   62POX    C2O  899   2.198   4.424   3.051  0.2648  0.4122  0.3318
   62POX    C2P  900   2.146   4.285   3.087  0.0342  0.4168  0.0231
   63CHL    CN1  901   5.553   0.927   1.444  0.1589 -0.1836 -0.6178
   63CHL    CN2  902   5.658   0.717   1.457 -0.4876 -0.7618  0.2289
   63CHL    CN3  903   5.649   0.871   1.639 -0.8052  0.3738  0.0280
   63CHL    NTM  904   5.571   0.809   1.530 -0.1013  0.0201 -0.2836
   63CHL     CB  905   5.456   0.732   1.581  0.0935 -0.2147 -0.1964
   64PJ2     CA  906   5.319   0.763   1.521  0.1560  0.3347 -0.0632
   64PJ2     OA  907   5.251   0.880   1.567 -0.3966 -0.1863  0.4624
   64PJ2      P  908   5.151   0.931   1.452 -0.0750 -0.0944  0.2231
   64PJ2     OB  909   5.081   1.054   1.493  0.2206 -0.1255  0.8228
   64PJ2     HB  910   5.118   1.136   1.448 -0.0619 -0.1356  0.5730
   64PJ2     OG  911   5.235   0.927   1.330 -0.3595 -0.5719  0.0358
   64PJ2     HG  912   5.295   0.848   1.331  1.4284  0.7158  0.1298
   64PJ2     OD  913   5.050   0.806   1.444  0.3765 -0.4379 -0.1846
   65POX     CD  914   4.965   0.797   1.559 -0.1096  0.8094 -0.4432
   65POX     CE  915   4.887   0.667   1.579  0.0829  0.6531 -0.6930
   65POX     OE  916   4.792   0.680   1.686  0.0364  0.0393 -0.6569
   65POX    C1A  917   4.681   0.607   1.681 -0.2679  0.4757 -0.3513
   65POX    O1A  918   4.647   0.552   1.576 -0.5747 -0.2695  0.1322
   65POX    C1B  919   4.594   0.605   1.801 -0.0176 -0.1534 -0.1784
   65POX    C1C  920   4.663   0.579   1.935  0.0595  0.0222 -0.1838
   65POX    C1D  921   4.576   0.591   2.060 -0.0915  0.0171 -0.2885
   65POX    C1E  922   4.441   0.520   2.043 -0.0341 -0.3090  0.5563
   65POX    C1F  923   4.362   0.534   2.172 -0.7196  0.5177  0.0552
   65POX    C1G  924   4.218   0.488   2.146 -0.3378 -0.3866 -0.4677
   65POX    C1H  925   4.142   0.504   2.278  0.5234 -0.4875  0.0482
   65POX    C1I  926   4.192   0.426   2.400  0.4991 -0.0123  0.3614
   65POX    C1J  927   4.228   0.482   2.515 -0.0049  0.3142  0.3633
   65POX    C1K  928   4.231   0.630   2.555  0.7337  0.3584  0.1657
   65POX    C1L  929   4.273   0.628   2.702 -0.2942  0.2873  0.4652
   65POX    C1M  930   4.240   0.766   2.759 -0.3403  0.5208 -0.1192
   65POX    C1N  931   4.259   0.789   2.910  0.6541 -0.0019 -0.1556
   65POX    C1O  932   4.234   0.934   2.953 -0.1128 -0.2599  0.2939
   65POX    C1P  933   4.229   0.944   3.105  0.1783  0.0739  0.2838
   65POX    C1Q  934   4.238   1.092   3.143  0.2847  0.1416 -0.0041
   65POX    C1R  935   4.243   1.140   3.289  0.6407  0.7309 -0.2076
   65POX     CZ  936   4.992   0.561   1.610 -0.4786  0.2748 -0.0490
   65POX     OZ  937   5.086   0.587   1.715 -0.6895 -0.0239  0.2155
   65POX    C2A  938   5.147   0.487   1.777 -0.0612  0.0108 -0.3438
   65POX    O2A  939   5.111   0.371   1.762  0.0380 -0.0176 -0.3653
   65POX    C2B  940   5.249   0.536   1.873  0.1246 -0.1497 -0.4586
   65POX    C2C  941   5.285   0.432   1.979  0.0298  0.3111  0.0290
   65POX    C2D  942   5.355   0.482   2.106  0.3254 -0.2519  0.0919
   65POX    C2E  943   5.372   0.370   2.208 -0.3669  0.2327  0.7529
   65POX    C2F  944   5.519   0.350   2.247 -0.1455  0.0573 -0.1445
   65POX    C2G  945   5.540   0.232   2.342  0.1214 -0.0463 -0.3308
   65POX    C2H  946   5.672   0.251   2.417 -0.0039 -0.1691 -0.0805
   65POX    C2I  947   5.670   0.360   2.524  0.4139 -0.0081 -0.2346
   65POX    C2J  948   5.800   0.341   2.602  0.3224  0.1620 -0.0393
   65POX    C2K  949   5.773   0.420   2.730 -0.2279 -0.1250  0.0247
   65POX    C2L  950   5.826   0.561   2.702 -0.3872 -0.0567  0.0617
   65POX    C2M  951   5.778   0.662   2.806  0.1396  0.0439  0.2124
   65POX    C2N  952   5.835   0.792   2.749 -0.6901  0.2364 -0.1957
   65POX    C2O  953   5.779   0.904   2.839 -0.7121  0.3626 -0.3663
   65POX    C2P  954   5.859   1.034   2.836  0.1668 -0.1604 -0.2140
   66CHL    CN1  955   2.068   1.849   0.805  0.2422 -0.1898  0.1050
   66CHL    CN2  956   1.889   1.998   0.889  0.3860  0.4326  0.0301
   66CHL    CN3  957   2.036   1.907   1.040 -0.1914  0.6442  0.2248
   66CHL    NTM  958   2.029   1.954   0.901  0.2377 -0.0586 -0.0409
   66CHL     CB  959   2.119   2.066   0.868 -0.0961 -0.0603 -1.0148
   67PJ2     CA  960   2.260   2.065   0.927 -0.6264 -0.5615  0.2928
   67PJ2     OA  961   2.324   1.937   0.932  0.0357 -0.2651 -0.3471
   67PJ2      P  962   2.469   1.958   0.866 -0.0411  0.0142 -0.4258
   67PJ2     OB  963   2.424   1.957   0.725  0.0232  0.1282 -0.4469
   67PJ2     HB  964   2.503   1.953   0.663  0.5958 -3.2610  0.3399
   67PJ2     OG  965   2.533   2.074   0.931 -0.0417 -0.1814 -0.0755
   67PJ2     HG  966   2.622   2.100   0.892  0.2083  1.0365  1.2351
   67PJ2     OD  967   2.556   1.832   0.914 -0.8209 -0.5363 -0.4363
   68POX     CD  968   2.536   1.786   1.048 -0.3209 -0.1557 -0.2280
   68POX     CE  969   2.619   1.667   1.094  0.1845  0.5002  0.6031
   68POX     OE  970   2.601   1.654   1.235 -0.0273 -0.0219  0.5301
   68POX    C1A  971   2.518   1.562   1.285 -0.3180 -0.0223  0.0552
   68POX    O1A  972   2.462   1.475   1.218  0.1923  0.0169 -0.4383
   68POX    C1B  973   2.507   1.577   1.432 -0.5894  0.2261  0.0099
   68POX    C1C  974   2.518   1.454   1.522  0.7896  0.2183 -0.1480
   68POX    C1D  975   2.600   1.476   1.650  0.0955  0.4282  0.2670
   68POX    C1E  976   2.597   1.347   1.732  0.1253  0.0457 -0.3305
   68POX    C1F  977   2.629   1.384   1.876 -0.5883  0.0696 -0.1715
   68POX    C1G  978   2.523   1.469   1.946 -0.4307 -0.1042  0.2837
   68POX    C1H  979   2.546   1.471   2.097  0.0986 -0.3281  0.2060
   68POX    C1I  980   2.449   1.571   2.160  0.2839  0.0385 -0.0916
   68POX    C1J  981   2.476   1.619   2.281  0.1769  0.1396 -0.1076
   68POX    C1K  982   2.583   1.579   2.382 -0.0504  0.2382  0.1723
   68POX    C1L  983   2.535   1.468   2.477  0.3469 -0.2563 -0.1990
   68POX    C1M  984   2.647   1.429   2.573  0.1422 -0.8473 -0.1976
   68POX    C1N  985   2.578   1.355   2.688 -0.6535 -0.4083 -0.3850
   68POX    C1O  986   2.468   1.434   2.759 -0.0458  0.1852 -0.0858
   68POX    C1P  987   2.352   1.357   2.822 -0.6537  0.6099 -0.6717
   68POX    C1Q  988   2.264   1.448   2.908  0.0060  0.5065  0.1300
   68POX    C1R  989   2.338   1.500   3.031 -0.1677 -0.4378  0.6377
   68POX     CZ  990   2.767   1.685   1.057  0.2371 -0.5548  0.2599
   68POX     OZ  991   2.842   1.787   1.123 -0.3866  0.1803 -0.1492
   68POX    C2A  992   2.969   1.817   1.096 -0.2346 -0.0713  0.2784
   68POX    O2A  993   3.028   1.735   1.026 -0.3987  0.5370 -0.5888
   68POX    C2B  994   3.033   1.921   1.180 -0.4338 -0.2236  0.6217
   68POX    C2C  995   3.089   1.857   1.307 -0.0976 -0.3045  0.4331
   68POX    C2D  996   3.162   1.948   1.405  0.0664 -0.0799  0.1027
   68POX    C2E  997   3.256   1.884   1.507  0.1487 -0.2237 -0.0624
   68POX    C2F  998   3.324   1.975   1.610  0.2426 -0.2620 -0.0898
   68POX    C2G  999   3.213   2.050   1.686  0.4248 -0.1066  0.0224
   68POX    C2H 1000   3.274   2.113   1.811  0.2490  0.0785  0.0151
   68POX    C2I 1001   3.319   2.009   1.914  0.2180 -0.3791 -0.4290
   68POX    C2J 1002   3.347   2.087   2.043 -0.3828 -0.0866 -0.4734
   68POX    C2K 1003   3.497   2.075   2.071 -0.3825 -0.1188 -0.4877
   68POX    C2L 1004   3.538   2.146   2.200  0.5573 -0.4964 -0.5731
   68POX    C2M 1005   3.488   2.069   2.323  0.3397  0.2916 -0.1604
   68POX    C2N 1006   3.550   2.142   2.443 -0.0825  0.3175  0.0418
   68POX    C2O 1007   3.496   2.079   2.572  0.0651  0.1339  0.0133
   68POX    C2P 1008   3.543   2.127   2.709 -0.1966  0.2747  0.0536
   69CHL    CN1 1009   1.648   2.465   1.261  0.2670 -0.4379 -0.2537
   69CHL    CN2 1010   1.593   2.648   1.402 -0.3167 -0.4279 -0.0349
   69CHL    CN3 1011   1.762   2.675   1.239 -0.2190  0.4214 -0.1649
   69CHL    NTM 1012   1.632   2.611   1.265  0.2583 -0.4493  0.1310
   69CHL     CB 1013   1.540   2.666   1.165  0.4018 -0.6150 -0.0918
   70PJ2     CA 1014   1.476   2.804   1.180  0.7646 -0.4195 -0.3301
   70PJ2     OA 1015   1.569   2.909   1.210  0.4040 -0.0433 -0.5185
   70PJ2      P 1016   1.484   3.044   1.231  0.1365 -0.3336  0.3140
   70PJ2     OB 1017   1.431   3.085   1.099  0.1611 -0.2531  0.3289
   70PJ2     HB 1018   1.436   3.009   1.035 -1.9851 -1.2750  1.2714
   70PJ2     OG 1019   1.389   3.036   1.344 -0.1643 -0.1335  0.0780
   70PJ2     HG 1020   1.304   3.076   1.311  0.5315  0.9274 -0.5120
   70PJ2     OD 1021   1.600   3.151   1.265 -0.4535  0.3213  0.2835
   71POX     CD 1022   1.683   3.133   1.380  0.0225  0.4230 -0.0433
   71POX     CE 1023   1.783   3.245   1.411  0.3353  0.1005  0.1240
   71POX     OE 1024   1.871   3.187   1.507 -0.5717  0.0024  0.9094
   71POX    C1A 1025   1.966   3.267   1.555  0.1193 -0.2344 -0.0379
   71POX    O1A 1026   2.004   3.365   1.490 -0.1822  0.2011  0.4283
   71POX    C1B 1027   2.045   3.216   1.669 -0.3048 -0.2442  0.2545
   71POX    C1C 1028   1.981   3.233   1.807 -0.3669  0.0262  0.1939
   71POX    C1D 1029   2.018   3.367   1.870 -0.2646  0.0841  0.0117
   71POX    C1E 1030   2.144   3.385   1.955  0.1004 -0.2283 -0.4624
   71POX    C1F 1031   2.145   3.515   2.035 -0.2961 -0.9053  0.6704
   71POX    C1G 1032   2.263   3.502   2.132  0.7952 -0.1047 -0.5241
   71POX    C1H 1033   2.257   3.408   2.252  0.4503 -0.1406 -0.5706
   71POX    C1I 1034   2.382   3.399   2.338 -0.0536 -0.2281  0.1636
   71POX    C1J 1035   2.381   3.362   2.466  0.2934 -0.4694  0.1007
   71POX    C1K 1036   2.254   3.324   2.543  0.4803 -0.4840  0.4007
   71POX    C1L 1037   2.269   3.358   2.692  0.2907 -0.4803  0.4185
   71POX    C1M 1038   2.149   3.306   2.771 -0.4791 -0.3898 -0.6603
   71POX    C1N 1039   2.189   3.321   2.918 -0.3557  0.0286 -0.7347
   71POX    C1O 1040   2.063   3.291   3.000  0.0855 -0.2740 -0.1558
   71POX    C1P 1041   1.963   3.405   2.983 -0.2805 -0.4825  0.5805
   71POX    C1Q 1042   1.837   3.354   3.054 -0.5227 -0.0188  0.4870
   71POX    C1R 1043   1.714   3.444   3.037 -0.8408 -0.4894  0.2948
   71POX     CZ 1044   1.708   3.373   1.450  0.3875  0.2365 -0.2172
   71POX     OZ 1045   1.667   3.354   1.586  0.0720  0.3287 -0.2993
   71POX    C2A 1046   1.587   3.446   1.638 -0.1380 -0.0118 -0.0189
   71POX    O2A 1047   1.526   3.527   1.569 -0.0986 -0.1015 -0.1591
   71POX    C2B 1048   1.592   3.451   1.786  0.3799  0.1410 -0.0406
   71POX    C2C 1049   1.466   3.401   1.856  0.1748  0.2690 -0.3202
   71POX    C2D 1050   1.472   3.388   2.008 -0.1355  0.0106 -0.3292
   71POX    C2E 1051   1.485   3.530   2.064  0.2965  0.0043 -0.4137
   71POX    C2F 1052   1.482   3.506   2.215 -0.0745  0.0116 -0.4199
   71POX    C2G 1053   1.498   3.640   2.287 -0.1543 -0.0624 -0.2629
   71POX    C2H 1054   1.510   3.613   2.437 -0.2619  0.0920 -0.2271
   71POX    C2I 1055   1.507   3.736   2.528  0.4591  0.1768 -0.3120
   71POX    C2J 1056   1.519   3.667   2.664  0.0022  0.1370 -0.2899
   71POX    C2K 1057   1.543   3.775   2.770  0.2115  0.0701 -0.2694
   71POX    C2L 1058   1.433   3.881   2.777  0.3371  0.1714  0.1942
   71POX    C2M 1059   1.455   4.015   2.848 -0.1969  0.1952  0.3199
   71POX    C2N 1060   1.579   4.087   2.793 -0.2523 -0.3616 -0.5476
   71POX    C2O 1061   1.582   4.230   2.846  0.5113 -0.6055  0.0765
   71POX    C2P 1062   1.675   4.314   2.759 -0.6232  0.2752 -0.3116
   72CHL    CN1 1063   3.004   8.453   1.006  0.2131 -0.1847 -0.4290
   72CHL    CN2 1064   2.986   8.675   1.064 -0.5775  0.5036 -0.6104
   72CHL    CN3 1065   3.168   8.604   0.924 -0.0080  0.3590  0.3579
   72CHL    NTM 1066   3.086   8.570   1.041 -0.6450  0.3236 -0.0926
   72CHL     CB 1067   3.173   8.547   1.158  0.0855  0.3718 -0.6193
   73PJ2     CA 1068   3.264   8.426   1.169 -0.3735  0.0782  0.0315
   73PJ2     OA 1069   3.204   8.298   1.190  0.1057 -0.1041  0.3107
   73PJ2      P 1070   3.311   8.178   1.194 -0.0063 -0.2237 -0.2503
   73PJ2     OB 1071   3.213   8.070   1.167 -0.3857  0.1357 -0.3060
   73PJ2     HB 1072   3.256   8.001   1.108 -3.0484 -2.2294  0.3317
   73PJ2     OG 1073   3.403   8.210   1.082 -0.2258  0.1305 -0.3292
   73PJ2     HG 1074   3.480   8.147   1.086  1.3564  1.8784 -1.4416
   73PJ2     OD 1075   3.365   8.193   1.345 -0.1751  0.0704 -0.2192
   74POX     CD 1076   3.275   8.155   1.450 -0.0408 -0.1235 -0.1732
   74POX     CE 1077   3.295   8.015   1.507 -0.2793 -0.1158 -0.0681
   74POX     OE 1078   3.186   7.948   1.570  0.1706 -0.6986  0.1025
   74POX    C1A 1079   3.172   7.816   1.558  0.5522 -0.7722  0.4395
   74POX    O1A 1080   3.242   7.747   1.485  0.7479 -0.3824  0.2560
   74POX    C1B 1081   3.055   7.767   1.635 -0.0260 -0.1839 -0.0541
   74POX    C1C 1082   3.100   7.747   1.779  0.4574  0.2666 -0.1387
   74POX    C1D 1083   3.102   7.859   1.884 -0.5539  0.0581  0.1152
   74POX    C1E 1084   3.171   7.813   2.013  0.1954 -0.0159 -0.3019
   74POX    C1F 1085   3.069   7.770   2.118  0.1021  0.4719 -0.1910
   74POX    C1G 1086   3.124   7.684   2.232  0.0745  0.3561 -0.2660
   74POX    C1H 1087   3.018   7.657   2.338  0.3629 -0.0936 -0.0893
   74POX    C1I 1088   3.079   7.642   2.478 -0.2187 -0.2876  0.1481
   74POX    C1J 1089   3.032   7.677   2.597 -0.2256  0.1734  0.0110
   74POX    C1K 1090   2.887   7.726   2.608 -0.5398 -0.5414 -0.8127
   74POX    C1L 1091   2.809   7.638   2.707  0.0202  0.0249  0.1460
   74POX    C1M 1092   2.658   7.651   2.687  0.0551  0.0966 -0.0774
   74POX    C1N 1093   2.570   7.604   2.803  0.3525  0.0208  0.1183
   74POX    C1O 1094   2.568   7.452   2.825 -0.4334  0.0259  0.0903
   74POX    C1P 1095   2.530   7.375   2.698  0.3880 -0.0104 -0.1397
   74POX    C1Q 1096   2.379   7.364   2.679  0.3998  0.3666 -0.4738
   74POX    C1R 1097   2.346   7.288   2.551  0.2177 -0.0949 -0.1592
   74POX     CZ 1098   3.410   8.035   1.606 -0.5940 -0.0519  0.2813
   74POX     OZ 1099   3.453   7.912   1.666  0.4731  0.0875 -0.1922
   74POX    C2A 1100   3.533   7.931   1.770  0.0252  0.1111  0.1485
   74POX    O2A 1101   3.589   8.039   1.790  0.5154 -0.0746 -0.2002
   74POX    C2B 1102   3.557   7.799   1.833  0.6292  0.0330 -0.2383
   74POX    C2C 1103   3.569   7.785   1.985  0.3121  0.0902 -0.2078
   74POX    C2D 1104   3.537   7.643   2.031  0.4967  0.0623 -0.1645
   74POX    C2E 1105   3.649   7.539   2.027  0.1104 -0.3619 -0.0452
   74POX    C2F 1106   3.782   7.569   2.095  0.1569 -0.4009 -0.1188
   74POX    C2G 1107   3.788   7.586   2.247  0.6782 -0.3920 -0.1351
   74POX    C2H 1108   3.927   7.557   2.302  0.4319 -1.1696  0.0856
   74POX    C2I 1109   3.938   7.575   2.454  0.0380  0.4128 -0.0570
   74POX    C2J 1110   3.915   7.721   2.491  0.1828  0.4373 -0.0623
   74POX    C2K 1111   3.934   7.760   2.637  0.4174 -0.0004  0.0243
   74POX    C2L 1112   3.875   7.899   2.663  0.2093 -0.0204 -0.3375
   74POX    C2M 1113   3.947   8.002   2.576  0.2898  0.3189  0.1223
   74POX    C2N 1114   3.846   8.082   2.493 -0.0260  0.4859  0.6636
   74POX    C2O 1115   3.937   8.175   2.413  0.2347  0.1617  0.5796
   74POX    C2P 1116   3.853   8.274   2.332  0.0203  0.0812  0.7043
   75CHL    CN1 1117   6.270   7.471   0.972  0.9788  0.6436  0.3222
   75CHL    CN2 1118   6.428   7.641   0.897  0.5502 -0.2601 -0.6764
   75CHL    CN3 1119   6.235   7.580   0.768 -0.8983  0.3623  0.2041
   75CHL    NTM 1120   6.286   7.600   0.904  0.3724  0.4089 -0.2722
   75CHL     CB 1121   6.207   7.714   0.953 -0.4010 -0.3991  0.3899
   76PJ2     CA 1122   6.056   7.732   0.960 -0.3875  0.0097 -0.2555
   76PJ2     OA 1123   5.992   7.613   1.008 -0.0108 -0.0940 -0.0112
   76PJ2      P 1124   5.834   7.628   1.034  0.0566  0.1477  0.2643
   76PJ2     OB 1125   5.787   7.713   0.923  0.1492 -0.1368  0.0082
   76PJ2     HB 1126   5.867   7.742   0.870 -0.4942 -0.7764 -1.3771
   76PJ2     OG 1127   5.809   7.486   1.069  0.2488  0.0239 -0.1019
   76PJ2     HG 1128   5.873   7.428   1.017  2.8917  1.3418  1.4647
   76PJ2     OD 1129   5.845   7.717   1.168 -0.4940  0.0769  0.3604
   77POX     CD 1130   5.908   7.646   1.276 -0.0783 -0.2462 -0.0859
   77POX     CE 1131   5.922   7.723   1.408 -0.0786  0.0682 -0.2680
   77POX     OE 1132   5.970   7.650   1.521 -0.3549 -0.2826 -0.3764
   77POX    C1A 1133   6.101   7.641   1.538 -0.4106 -0.0499  0.1693
   77POX    O1A 1134   6.171   7.724   1.480 -0.2708  0.0264  0.4431
   77POX    C1B 1135   6.156   7.548   1.640  0.0344 -0.4204 -0.4041
   77POX    C1C 1136   6.292   7.594   1.691 -0.1381 -0.2903 -0.0599
   77POX    C1D 1137   6.275   7.680   1.817  0.1996 -0.1212 -0.1278
   77POX    C1E 1138   6.230   7.603   1.941  0.5162  0.0180  0.0736
   77POX    C1F 1139   6.264   7.688   2.064  0.2477 -0.1619  0.2743
   77POX    C1G 1140   6.243   7.620   2.200 -0.6292  0.3735  0.4122
   77POX    C1H 1141   6.277   7.704   2.323 -0.1596  0.1489  0.4387
   77POX    C1I 1142   6.424   7.746   2.325 -0.2290  0.4416 -0.1807
   77POX    C1J 1143   6.474   7.783   2.443  0.3734 -0.1221 -0.2538
   77POX    C1K 1144   6.393   7.806   2.571  0.1604 -0.0772 -0.3968
   77POX    C1L 1145   6.465   7.825   2.704  0.3358 -0.1142 -0.4855
   77POX    C1M 1146   6.366   7.840   2.820  0.2506  0.5134 -0.6370
   77POX    C1N 1147   6.289   7.711   2.846  0.8558  0.3150  0.1967
   77POX    C1O 1148   6.161   7.739   2.925  0.5887 -0.1267 -0.0780
   77POX    C1P 1149   6.184   7.764   3.074 -0.3438  0.2966  0.0043
   77POX    C1Q 1150   6.049   7.783   3.144 -0.1506 -0.2224  0.5229
   77POX    C1R 1151   5.960   7.885   3.075  0.3958  0.2360  0.4868
   77POX     CZ 1152   5.781   7.776   1.438  0.1134  0.3393  0.1515
   77POX     OZ 1153   5.753   7.867   1.545 -0.1143 -0.2438  0.5961
   77POX    C2A 1154   5.785   7.995   1.527  0.6013 -0.4832  0.0956
   77POX    O2A 1155   5.785   8.044   1.414 -0.3621  0.9920  0.6925
   77POX    C2B 1156   5.807   8.078   1.647 -0.2561 -0.1925  0.0633
   77POX    C2C 1157   5.680   8.150   1.694  0.1682  0.6210 -0.0128
   77POX    C2D 1158   5.682   8.165   1.846  0.1756  0.3805  0.0117
   77POX    C2E 1159   5.569   8.263   1.878 -0.2636 -0.1616  0.1366
   77POX    C2F 1160   5.553   8.301   2.025 -0.2871 -0.1125  0.1211
   77POX    C2G 1161   5.446   8.409   2.044 -0.0335  0.2419 -0.4233
   77POX    C2H 1162   5.454   8.464   2.187  0.0673  0.0189 -0.3425
   77POX    C2I 1163   5.350   8.577   2.193 -0.3545 -0.3919  0.1400
   77POX    C2J 1164   5.282   8.598   2.328  0.0856  0.0781  0.2903
   77POX    C2K 1165   5.166   8.699   2.331 -0.3071 -0.3528 -0.1954
   77POX    C2L 1166   5.078   8.686   2.455  0.4569 -0.2322  0.3699
   77POX    C2M 1167   5.143   8.715   2.591  0.1104 -0.2722  0.5455
   77POX    C2N 1168   5.043   8.700   2.706  0.0368  0.0644  0.5276
   77POX    C2O 1169   5.108   8.770   2.825  0.2658  0.1147  0.3747
   77POX    C2P 1170   4.994   8.794   2.925  0.1534  0.4635  0.1616
   78CHL    CN1 1171   5.882   5.931   1.120 -0.1570  0.2099 -0.4819
   78CHL    CN2 1172   5.912   6.154   1.041 -0.2052 -0.4411  0.0049
   78CHL    CN3 1173   6.001   5.984   0.915 -0.1409  0.1945 -0.4819
   78CHL    NTM 1174   5.976   6.023   1.055  0.3766 -0.1904 -0.2774
   78CHL     CB 1175   6.094   6.039   1.141  0.2237 -0.1340 -0.0781
   79PJ2     CA 1176   6.180   5.912   1.149 -0.1547 -0.3947 -0.1379
   79PJ2     OA 1177   6.138   5.809   1.239 -0.3970 -0.0992  0.0914
   79PJ2      P 1178   6.263   5.708   1.233 -0.0630  0.2998  0.2660
   79PJ2     OB 1179   6.294   5.686   1.090  0.8534 -0.2825  0.5457
   79PJ2     HB 1180   6.390   5.659   1.079  0.6802 -0.0198 -2.8323
   79PJ2     OG 1181   6.367   5.757   1.326  0.3635 -0.3589  0.1457
   79PJ2     HG 1182   6.450   5.705   1.305 -0.1773 -0.1535 -3.1455
   79PJ2     OD 1183   6.203   5.576   1.304 -0.0939  0.1889  0.0364
   80POX     CD 1184   6.162   5.568   1.441  0.2437  0.7753  0.1752
   80POX     CE 1185   6.155   5.426   1.497 -0.2377  0.5421 -0.4686
   80POX     OE 1186   6.079   5.428   1.618  0.2067 -0.5027 -0.1639
   80POX    C1A 1187   5.985   5.335   1.634  0.1031 -0.3989 -0.1701
   80POX    O1A 1188   5.919   5.288   1.542 -0.3888 -0.0751  0.0150
   80POX    C1B 1189   5.934   5.332   1.773  0.1956  0.3536 -0.1140
   80POX    C1C 1190   5.839   5.445   1.812  0.2884  0.4544 -0.1768
   80POX    C1D 1191   5.817   5.436   1.963  0.2143 -0.1840 -0.2204
   80POX    C1E 1192   5.694   5.510   2.015  0.4932 -0.0116  0.2094
   80POX    C1F 1193   5.651   5.450   2.149 -0.7609  0.0243 -0.1608
   80POX    C1G 1194   5.540   5.528   2.221 -0.2686  0.4883  0.1030
   80POX    C1H 1195   5.560   5.662   2.291  0.0850  0.4254  0.1230
   80POX    C1I 1196   5.433   5.719   2.354  0.3240  0.4333  0.6046
   80POX    C1J 1197   5.440   5.844   2.400  0.3577  0.2546  1.0904
   80POX    C1K 1198   5.559   5.939   2.393  0.2537  0.2955 -0.6111
   80POX    C1L 1199   5.518   6.085   2.371 -0.7128  0.0847 -0.2700
   80POX    C1M 1200   5.486   6.132   2.229 -0.0515  0.2010 -0.3863
   80POX    C1N 1201   5.420   6.270   2.240 -0.0967  0.1658 -0.2196
   80POX    C1O 1202   5.409   6.348   2.109  0.7268  0.0355 -0.3747
   80POX    C1P 1203   5.325   6.284   1.998 -0.7975  1.1153  0.1164
   80POX    C1Q 1204   5.305   6.381   1.883  0.0784  0.3644 -0.6836
   80POX    C1R 1205   5.204   6.324   1.784 -0.6151  0.4029 -0.0026
   80POX     CZ 1206   6.299   5.384   1.525 -0.3685  0.4627  0.0827
   80POX     OZ 1207   6.369   5.454   1.629  0.1408  0.3510 -0.1780
   80POX    C2A 1208   6.487   5.420   1.679  0.3089  0.1680 -0.7000
   80POX    O2A 1209   6.524   5.305   1.652  0.0853 -0.0707  0.0112
   80POX    C2B 1210   6.526   5.518   1.782 -0.2210 -0.2935 -0.0496
   80POX    C2C 1211   6.529   5.469   1.927 -0.1078 -0.2873 -0.0495
   80POX    C2D 1212   6.390   5.468   1.991 -0.1161  0.1804 -0.0515
   80POX    C2E 1213   6.340   5.612   1.978  0.1184  0.2746  0.0968
   80POX    C2F 1214   6.237   5.634   2.088  0.5352  0.7053  0.4072
   80POX    C2G 1215   6.150   5.757   2.059  0.0861  0.2890 -0.0368
   80POX    C2H 1216   6.022   5.764   2.141 -0.0641 -0.1789 -0.2269
   80POX    C2I 1217   5.979   5.909   2.166  0.6740 -0.0492  0.3116
   80POX    C2J 1218   6.086   5.970   2.257  0.4463  0.0636  0.5034
   80POX    C2K 1219   6.029   6.107   2.293 -0.5002 -0.0383 -0.5640
   80POX    C2L 1220   6.086   6.160   2.425 -0.4518 -0.8946 -0.2345
   80POX    C2M 1221   5.974   6.244   2.487  0.0663 -0.0891 -0.3731
   80POX    C2N 1222   5.970   6.382   2.421  0.3403  0.0976 -0.0019
   80POX    C2O 1223   5.871   6.464   2.505  0.0133 -0.0473 -0.2444
   80POX    C2P 1224   5.722   6.438   2.482  0.0419 -0.2273 -0.2324
   81CHL    CN1 1225   1.025   7.726   1.354 -0.4394  0.4701 -0.2495
   81CHL    CN2 1226   1.158   7.873   1.223 -0.3283 -0.5010  0.1429
   81CHL    CN3 1227   1.235   7.765   1.429  0.1784  0.0521  0.0451
   81CHL    NTM 1228   1.125   7.834   1.361 -0.0268  0.0529  0.3762
   81CHL     CB 1229   1.085   7.942   1.451 -0.1796 -0.0784  0.4666
   82PJ2     CA 1230   1.164   8.072   1.470 -0.8263  0.3875  0.0300
   82PJ2     OA 1231   1.168   8.165   1.362 -0.4462  0.3494  0.0102
   82PJ2      P 1232   1.303   8.254   1.358 -0.2224  0.0083 -0.1163
   82PJ2     OB 1233   1.413   8.172   1.414 -0.2984  0.0686  0.1241
   82PJ2     HB 1234   1.494   8.230   1.420 -0.5855  0.4067  0.8231
   82PJ2     OG 1235   1.327   8.305   1.221 -0.5531 -0.2606 -0.2778
   82PJ2     HG 1236   1.421   8.292   1.191  0.5047  0.4506  2.3944
   82PJ2     OD 1237   1.258   8.362   1.469 -0.0526  0.3436 -0.3745
   83POX     CD 1238   1.350   8.401   1.571 -0.1730  0.4570 -0.3080
   83POX     CE 1239   1.319   8.422   1.719  0.0214  0.5168 -0.2748
   83POX     OE 1240   1.414   8.499   1.792 -0.0219 -0.0648  0.4100
   83POX    C1A 1241   1.388   8.630   1.791  0.2653 -0.0108 -0.3370
   83POX    O1A 1242   1.302   8.674   1.714  0.3921  0.2478 -0.3299
   83POX    C1B 1243   1.470   8.714   1.881 -0.0154 -0.0844 -0.0095
   83POX    C1C 1244   1.379   8.745   1.999 -0.2826 -0.1441 -0.1989
   83POX    C1D 1245   1.452   8.825   2.107  0.3417 -0.1381 -0.6258
   83POX    C1E 1246   1.562   8.740   2.170  0.1888  0.3974  0.3850
   83POX    C1F 1247   1.637   8.824   2.274 -0.0332  0.6774  0.3194
   83POX    C1G 1248   1.533   8.857   2.380 -0.6102 -0.2608  0.0608
   83POX    C1H 1249   1.591   8.910   2.512  0.0297 -0.5872 -0.0884
   83POX    C1I 1250   1.476   8.915   2.613  0.0876 -0.4475 -0.0292
   83POX    C1J 1251   1.421  -0.055   2.651  0.9273 -0.0327 -0.0449
   83POX    C1K 1252   1.452   0.082   2.591 -0.0346  0.0175 -0.4335
   83POX    C1L 1253   1.535   0.167   2.686 -0.1934  0.2764 -0.5227
   83POX    C1M 1254   1.584   0.292   2.612  0.0846  0.2429 -0.3991
   83POX    C1N 1255   1.673   0.257   2.493 -0.0991 -0.2137 -0.4054
   83POX    C1O 1256   1.746   0.378   2.434 -0.0663 -0.2152 -0.3682
   83POX    C1P 1257   1.643   0.477   2.378 -0.0704 -0.0084  0.0020
   83POX    C1Q 1258   1.725   0.579   2.298 -0.3187  0.0337 -0.1984
   83POX    C1R 1259   1.628   0.685   2.243  0.0368  0.2589 -0.3952
   83POX     CZ 1260   1.281   8.281   1.767  0.1114  0.6655  0.2369
   83POX     OZ 1261   1.242   8.260   1.903 -0.1665  0.1086  0.0716
   83POX    C2A 1262   1.188   8.141   1.927 -0.4269  0.3074  0.4718
   83POX    O2A 1263   1.163   8.058   1.840  0.2847  0.5130  0.0639
   83POX    C2B 1264   1.162   8.116   2.071 -0.1344  0.0739  0.4862
   83POX    C2C 1265   1.267   8.038   2.151  0.3026 -0.1489 -0.2877
   83POX    C2D 1266   1.235   7.890   2.131 -0.4614  0.0097 -0.3057
   83POX    C2E 1267   1.307   7.814   2.242 -0.1670  0.0660 -0.4570
   83POX    C2F 1268   1.267   7.667   2.261 -0.3914  0.1613 -0.1751
   83POX    C2G 1269   1.344   7.587   2.366 -0.5269  0.1241 -0.1057
   83POX    C2H 1270   1.354   7.440   2.325 -0.3181 -0.1109  0.7703
   83POX    C2I 1271   1.423   7.356   2.433  0.4145 -0.3070  0.1621
   83POX    C2J 1272   1.452   7.231   2.349 -0.4606 -0.3803 -0.0418
   83POX    C2K 1273   1.535   7.136   2.435 -0.9084 -0.3979  0.3751
   83POX    C2L 1274   1.525   6.987   2.401 -1.0532 -0.2378 -0.2845
   83POX    C2M 1275   1.566   6.895   2.516 -0.2974 -0.0028 -0.3620
   83POX    C2N 1276   1.566   6.747   2.480  0.3283 -0.1864  0.3592
   83POX    C2O 1277   1.685   6.707   2.391  0.1021 -0.4927  0.1935
   83POX    C2P 1278   1.814   6.679   2.467 -0.0773 -0.4349  0.5217
   84CHL    CN1 1279   8.361   9.038   0.806 -0.3207  0.5077  0.1870
   84CHL    CN2 1280   8.164   9.153   0.858 -0.6162  0.1552 -0.1381
   84CHL    CN3 1281   8.165   8.911   0.850 -0.0842  0.4252 -0.6873
   84CHL    NTM 1282   8.240   9.031   0.890 -0.3786  0.3619  0.0905
   84CHL     CB 1283   8.274   9.045   1.032  0.1717 -0.2492  0.0216
   85PJ2     CA 1284   8.362   8.937   1.097  0.3003  0.0910  0.4128
   85PJ2     OA 1285   8.310   8.805   1.082  0.3258  0.1883 -0.5974
   85PJ2      P 1286   8.410   8.700   1.153  0.0230  0.2174 -0.1177
   85PJ2     OB 1287   8.354   8.564   1.140 -0.8024  0.5314  0.0601
   85PJ2     HB 1288   8.400   8.520   1.062 -0.2676  1.0729  0.0625
   85PJ2     OG 1289   8.548   8.727   1.106  0.1432  0.3291  0.3016
   85PJ2     HG 1290   8.601   8.646   1.132 -1.1473 -1.0304 -1.1192
   85PJ2     OD 1291   8.408   8.747   1.307  0.0003 -0.2202  0.0152
   86POX     CD 1292   8.294   8.697   1.378 -0.3094  0.4796  0.0189
   86POX     CE 1293   8.291   8.723   1.528 -0.2400 -0.0391  0.1122
   86POX     OE 1294   8.216   8.624   1.598 -0.7988  0.2176 -0.1229
   86POX    C1A 1295   8.279   8.531   1.670 -0.2477  0.7745  0.1219
   86POX    O1A 1296   8.397   8.509   1.644 -0.3915 -0.0975  0.1725
   86POX    C1B 1297   8.186   8.442   1.743 -0.0015  0.0654 -0.4122
   86POX    C1C 1298   8.222   8.403   1.887 -0.9381  0.5939 -0.0188
   86POX    C1D 1299   8.271   8.521   1.971 -0.5122  0.2487  0.2232
   86POX    C1E 1300   8.291   8.480   2.117 -0.3517 -0.0334  0.1242
   86POX    C1F 1301   8.312   8.592   2.220  0.4066 -0.0938  0.0448
   86POX    C1G 1302   8.185   8.632   2.295  0.2502 -0.2448 -0.1364
   86POX    C1H 1303   8.225   8.727   2.409  0.2684 -0.4615  0.0389
   86POX    C1I 1304   8.128   8.708   2.526 -0.2101  0.8320 -0.1387
   86POX    C1J 1305   8.165   8.737   2.650  0.1706  0.3688 -0.1388
   86POX    C1K 1306   8.302   8.780   2.702  0.3737  0.0951 -0.4532
   86POX    C1L 1307   8.298   8.872   2.824  0.4188 -0.0106 -0.3706
   86POX    C1M 1308   8.291   9.023   2.803 -0.1485  0.0711  0.3504
   86POX    C1N 1309   8.429  -0.010   2.761 -0.2855  0.3157  0.2026
   86POX    C1O 1310   8.438   0.138   2.801  0.2598  0.3078  0.1186
   86POX    C1P 1311   8.583   0.182   2.778  0.3312  0.1335  0.2351
   86POX    C1Q 1312   8.576   0.335   2.778  0.1667  0.1260  0.0820
   86POX    C1R 1313   8.718   0.392   2.776  0.2928 -0.1885 -0.0320
   86POX     CZ 1314   8.258   8.869   1.561 -0.0287  0.0488 -0.0601
   86POX     OZ 1315   8.284   8.909   1.695  0.4029 -0.4064 -0.0026
   86POX    C2A 1316   8.393   8.984   1.712 -0.0925  0.2997  0.1534
   86POX    O2A 1317   8.475   9.000   1.622 -0.0813 -0.1531  0.0780
   86POX    C2B 1318   8.416   9.036   1.848 -0.6655  0.0705  0.3403
   86POX    C2C 1319   8.487   8.923   1.924  0.2808  0.2130 -0.3195
   86POX    C2D 1320   8.482   8.958   2.073 -0.2160  0.1462 -0.3188
   86POX    C2E 1321   8.582   9.062   2.123 -0.5851  0.3695 -0.0457
   86POX    C2F 1322   8.564   0.012   2.271  0.5739 -0.0393  0.1952
   86POX    C2G 1323   8.661   0.121   2.319  0.6271  0.1049 -0.2371
   86POX    C2H 1324   8.628   0.261   2.268 -0.0683 -0.0863 -0.3153
   86POX    C2I 1325   8.695   0.380   2.337 -0.6451 -0.2079  0.4650
   86POX    C2J 1326   8.744   0.491   2.244 -0.5071 -0.4322  0.2684
   86POX    C2K 1327   8.749   0.625   2.317 -0.2840 -0.3744  0.1461
   86POX    C2L 1328   8.863   0.636   2.419  0.1914 -0.3210 -0.3901
   86POX    C2M 1329   8.842   0.757   2.509  0.3674 -0.1172 -0.6219
   86POX    C2N 1330   8.971   0.798   2.581  0.3933  0.4382 -0.9762
   86POX    C2O 1331   8.978   0.932   2.654 -0.0617  0.0650 -0.2350
   86POX    C2P 1332   8.961   1.057   2.568  0.0917 -0.0861 -0.4873
   87CHL    CN1 1333   6.691   1.539   1.384  0.3589  0.0208 -0.0006
   87CHL    CN2 1334   6.527   1.682   1.473 -0.5488 -0.1079 -0.4915
   87CHL    CN3 1335   6.448   1.480   1.402 -0.6384  0.9145  0.4823
   87CHL    NTM 1336   6.551   1.580   1.370  0.3009 -0.2332 -0.1754
   87CHL     CB 1337   6.537   1.637   1.235  0.0498 -0.2709 -0.1659
   88PJ2     CA 1338   6.641   1.724   1.166  0.5860 -0.6654  0.1330
   88PJ2     OA 1339   6.685   1.829   1.253 -0.0108 -0.0516 -0.2910
   88PJ2      P 1340   6.638   1.973   1.198  0.0759  0.1085  0.0480
   88PJ2     OB 1341   6.711   1.990   1.070  0.0522 -0.6659 -0.0757
   88PJ2     HB 1342   6.644   1.997   0.996  0.3519  0.5928 -0.2489
   88PJ2     OG 1343   6.490   1.973   1.202  0.0823  0.0474  0.3474
   88PJ2     HG 1344   6.470   1.912   1.278 -0.3829 -1.0674 -0.6322
   88PJ2     OD 1345   6.691   2.072   1.313  0.6017 -0.0172 -0.0836
   89POX     CD 1346   6.831   2.070   1.344  0.5454 -0.9291  0.1353
   89POX     CE 1347   6.854   2.096   1.493 -0.0178 -0.3585  0.1280
   89POX     OE 1348   6.996   2.105   1.511 -0.0396  0.3324  0.0021
   89POX    C1A 1349   7.048   2.186   1.602  0.3947  0.0613 -0.0041
   89POX    O1A 1350   6.975   2.276   1.643 -0.2932 -0.4439 -0.1030
   89POX    C1B 1351   7.193   2.175   1.634  0.3881 -0.0132  0.0009
   89POX    C1C 1352   7.199   2.076   1.750  0.2707  0.5734  0.5139
   89POX    C1D 1353   7.342   2.033   1.783  0.3802  0.5446  0.0160
   89POX    C1E 1354   7.335   2.000   1.933 -0.4120  0.2850 -0.0716
   89POX    C1F 1355   7.245   1.880   1.960  0.1866 -0.1500  0.0242
   89POX    C1G 1356   7.255   1.857   2.111  0.3390 -0.2738 -0.0054
   89POX    C1H 1357   7.134   1.790   2.176  0.1099  0.6468  0.5295
   89POX    C1I 1358   7.015   1.886   2.192 -0.3629  0.2212 -0.3780
   89POX    C1J 1359   6.918   1.880   2.283  0.2439 -0.2548  0.2519
   89POX    C1K 1360   6.930   1.795   2.409 -0.0516  0.2405  0.6194
   89POX    C1L 1361   6.793   1.778   2.476 -0.1941 -0.3697  0.1887
   89POX    C1M 1362   6.796   1.667   2.581  0.1419 -0.0938  0.4725
   89POX    C1N 1363   6.801   1.718   2.725 -0.1348  0.1225  0.4074
   89POX    C1O 1364   6.784   1.601   2.823 -0.4570  0.0305  0.2397
   89POX    C1P 1365   6.721   1.649   2.954 -0.3623 -0.3308  0.4196
   89POX    C1Q 1366   6.570   1.659   2.937 -0.3196 -0.4038 -0.0332
   89POX    C1R 1367   6.515   1.703   3.073  0.7940  0.0754  0.2703
   89POX     CZ 1368   6.783   1.996   1.584 -0.0492 -0.1573  0.3257
   89POX     OZ 1369   6.795   2.029   1.723  0.5549  0.3674  0.1559
   89POX    C2A 1370   6.735   2.136   1.773  0.0550  0.2161 -0.1126
   89POX    O2A 1371   6.639   2.190   1.718 -0.2647  0.0366  0.2716
   89POX    C2B 1372   6.779   2.154   1.913 -0.4887  0.5289  0.0190
   89POX    C2C 1373   6.669   2.133   2.017 -0.0794 -0.0630  0.3347
   89POX    C2D 1374   6.729   2.195   2.144 -0.2243 -0.0053  0.3759
   89POX    C2E 1375   6.623   2.197   2.254 -0.4999  0.6430  0.1038
   89POX    C2F 1376   6.666   2.245   2.393  0.3630 -0.1229  0.1132
   89POX    C2G 1377   6.549   2.219   2.488  0.0618 -0.1602 -0.2657
   89POX    C2H 1378   6.590   2.250   2.632 -0.1902 -0.0122 -0.2235
   89POX    C2I 1379   6.491   2.197   2.736 -0.2734  0.2729 -0.1577
   89POX    C2J 1380   6.564   2.227   2.868  0.1711 -0.3838 -0.2487
   89POX    C2K 1381   6.482   2.220   2.997  0.2728  0.1005 -0.1549
   89POX    C2L 1382   6.572   2.228   3.120  0.6990  0.2638 -0.4759
   89POX    C2M 1383   6.667   2.108   3.127  0.2058 -0.1118 -0.1820
   89POX    C2N 1384   6.796   2.140   3.203  0.1699 -0.0270 -0.1572
   89POX    C2O 1385   6.865   2.015   3.256  0.5096  0.2100 -0.0368
   89POX    C2P 1386   6.975   2.052   3.356 -0.4483  0.2992  1.0048
   90CHL    CN1 1387   6.388   0.236   1.029  0.3932 -0.1312  1.2944
   90CHL    CN2 1388   6.250   0.144   0.869 -0.3398  0.3309 -0.0087
   90CHL    CN3 1389   6.216   0.077   1.092 -0.1677  0.0081 -0.2664
   90CHL    NTM 1390   6.249   0.193   1.008  0.5015  0.0833  0.0912
   90CHL     CB 1391   6.167   0.314   1.022  0.5133  0.0623  0.3482
   91PJ2     CA 1392   6.159   0.395   1.152  0.2598  0.5560  0.0281
   91PJ2     OA 1393   6.105   0.318   1.259 -0.3932  0.3074 -0.4698
   91PJ2      P 1394   6.015   0.405   1.359 -0.1190  0.3091 -0.2241
   91PJ2     OB 1395   5.941   0.507   1.281  0.0713  0.0126 -0.7882
   91PJ2     HB 1396   5.973   0.597   1.310 -0.8743  0.0797  0.0922
   91PJ2     OG 1397   5.940   0.302   1.433  0.2395  0.0511 -0.2187
   91PJ2     HG 1398   5.879   0.351   1.495  0.2196 -1.4508  1.0250
   91PJ2     OD 1399   6.107   0.493   1.459  0.2833 -0.5608  0.1826
   92POX     CD 1400   6.152   0.414   1.569 -0.1632 -0.1571  0.6633
   92POX     CE 1401   6.284   0.465   1.625 -0.0465  0.1135  0.1504
   92POX     OE 1402   6.328   0.406   1.748 -0.2903  0.0573  0.2108
   92POX    C1A 1403   6.416   0.306   1.750 -0.3685 -0.0103  0.2511
   92POX    O1A 1404   6.449   0.251   1.646  0.1054 -0.0436  0.4176
   92POX    C1B 1405   6.454   0.273   1.889  0.2047 -0.3506  0.0155
   92POX    C1C 1406   6.606   0.275   1.905  0.2227 -0.6134 -0.1159
   92POX    C1D 1407   6.653   0.260   2.050  0.0883  0.3561  0.0305
   92POX    C1E 1408   6.802   0.287   2.075  0.2144  0.0139 -0.3454
   92POX    C1F 1409   6.839   0.435   2.082  0.4715 -0.0452 -0.4387
   92POX    C1G 1410   6.982   0.470   2.123  0.5283 -0.2675 -0.4438
   92POX    C1H 1411   7.025   0.424   2.262 -0.4456  0.0642 -0.0239
   92POX    C1I 1412   7.144   0.502   2.318 -0.4611  0.1970 -0.1767
   92POX    C1J 1413   7.260   0.440   2.334 -0.2641  0.6135  0.0183
   92POX    C1K 1414   7.285   0.292   2.302  0.3674  0.7884 -0.3174
   92POX    C1L 1415   7.403   0.246   2.389 -0.0194 -0.0746 -0.2434
   92POX    C1M 1416   7.448   0.108   2.341  0.2223 -0.0060 -0.2124
   92POX    C1N 1417   7.493   0.096   2.196 -0.1460  0.4150 -0.3633
   92POX    C1O 1418   7.479  -0.048   2.144 -0.1892  0.2354  0.1426
   92POX    C1P 1419   7.521   9.020   1.998 -0.1083 -0.0191  0.1946
   92POX    C1Q 1420   7.481   9.132   1.902  0.3022  0.1785  0.2517
   92POX    C1R 1421   7.484   9.079   1.759 -0.5418 -0.1252  0.3425
   92POX     CZ 1422   6.276   0.618   1.620 -0.7009  0.0555 -0.5264
   92POX     OZ 1423   6.181   0.688   1.701  0.5575  0.5197  0.5731
   92POX    C2A 1424   6.144   0.811   1.666 -0.5413 -0.0381 -0.2805
   92POX    O2A 1425   6.174   0.859   1.557 -0.5849  0.0764 -0.2422
   92POX    C2B 1426   6.018   0.850   1.733 -0.2751 -0.5713  0.5463
   92POX    C2C 1427   6.029   0.962   1.837  0.4592 -0.0320 -0.1062
   92POX    C2D 1428   5.901   0.975   1.920  0.3124 -0.1944 -0.3075
   92POX    C2E 1429   5.896   1.117   1.976  0.3724 -0.2242 -0.2270
   92POX    C2F 1430   5.978   1.119   2.106 -0.0785 -0.0894  0.0565
   92POX    C2G 1431   5.952   1.239   2.198 -0.5580 -0.1206 -0.0318
   92POX    C2H 1432   6.008   1.222   2.339  0.6774  0.2452 -0.4604
   92POX    C2I 1433   5.967   1.343   2.423 -0.0487 -0.1568 -0.2207
   92POX    C2J 1434   5.994   1.310   2.570 -0.3950  0.4229 -0.0203
   92POX    C2K 1435   5.978   1.422   2.673  0.4471  0.7442 -0.2265
   92POX    C2L 1436   6.026   1.375   2.811 -0.1347  0.2081 -0.1990
   92POX    C2M 1437   6.016   1.474   2.927 -0.2581 -0.0536  0.0143
   92POX    C2N 1438   6.107   1.595   2.904 -0.3456 -0.0759 -0.4536
   92POX    C2O 1439   6.070   1.722   2.979  0.4820  0.2043 -0.5026
   92POX    C2P 1440   6.085   1.690   3.128  0.6029 -0.1981 -0.6009
   93CHL    CN1 1441   1.237   0.572   1.295 -0.0349 -0.2767  0.0099
   93CHL    CN2 1442   1.386   0.522   1.482 -0.1586  0.3866  0.6299
   93CHL    CN3 1443   1.470   0.585   1.269  0.1983 -0.4081  0.3706
   93CHL    NTM 1444   1.361   0.607   1.365 -0.0539 -0.3369  0.0737
   93CHL     CB 1445   1.376   0.750   1.397 -0.0086 -0.3327  0.0349
   94PJ2     CA 1446   1.287   0.817   1.503  0.2544 -0.3202  0.2473
   94PJ2     OA 1447   1.148   0.817   1.471  0.3363  0.3392 -0.1098
   94PJ2      P 1448   1.069   0.921   1.565 -0.2647 -0.1918 -0.0247
   94PJ2     OB 1449   1.132   1.054   1.579  0.1602 -0.4333  0.3487
   94PJ2     HB 1450   1.217   1.051   1.633  0.7769 -1.9462 -0.6355
   94PJ2     OG 1451   0.925   0.913   1.531 -0.2800  0.0810 -0.0269
   94PJ2     HG 1452   0.885   0.840   1.588 -0.2314  0.1685  0.1207
   94PJ2     OD 1453   1.086   0.844   1.705 -0.5196  0.2364  0.2423
   95POX     CD 1454   0.995   0.734   1.718 -0.0190 -0.1538  0.4893
   95POX     CE 1455   0.998   0.680   1.861  0.4182 -0.3353  0.4139
   95POX     OE 1456   0.919   0.564   1.891 -0.0671 -0.0726  0.1756
   95POX    C1A 1457   0.960   0.438   1.876  0.2285  0.0689 -0.2364
   95POX    O1A 1458   1.079   0.421   1.851  0.1890 -0.4656 -0.0791
   95POX    C1B 1459   0.856   0.336   1.903  0.2680  0.0558 -0.1320
   95POX    C1C 1460   0.863   0.270   2.041  0.6687  0.0791 -0.1403
   95POX    C1D 1461   0.854   0.373   2.153  0.2017  0.1790 -0.2679
   95POX    C1E 1462   0.835   0.311   2.292  0.3459  0.5981 -0.0580
   95POX    C1F 1463   0.850   0.432   2.384  0.3486  0.6864 -0.1748
   95POX    C1G 1464   0.822   0.372   2.522  0.0325  0.1734 -0.4594
   95POX    C1H 1465   0.763   0.480   2.612  0.1231  0.2393 -0.4797
   95POX    C1I 1466   0.759   0.441   2.760  0.2900  0.0370 -0.5292
   95POX    C1J 1467   0.767   0.519   2.868 -0.0315  0.1454 -0.5848
   95POX    C1K 1468   0.792   0.669   2.867 -0.2933  0.2038  0.3704
   95POX    C1L 1469   0.864   0.711   2.995 -0.0920  0.0347  0.3139
   95POX    C1M 1470   0.778   0.740   3.118  0.0477 -0.0456  0.4312
   95POX    C1N 1471   0.855   0.757   3.249  0.3351  0.2821  0.2224
   95POX    C1O 1472   0.959   0.869   3.249  0.7012 -0.0421 -1.0263
   95POX    C1P 1473   1.059   0.842   3.362 -0.1238  0.4508 -0.1588
   95POX    C1Q 1474   1.170   0.947   3.373  0.2705  0.0058  0.1876
   95POX    C1R 1475   1.289   0.917   3.463  0.3387 -0.3010 -0.0046
   95POX     CZ 1476   0.954   0.789   1.959 -0.2480 -0.0967 -0.1435
   95POX     OZ 1477   1.003   0.779   2.093 -0.0548 -0.1171 -0.2153
   95POX    C2A 1478   0.982   0.869   2.188 -0.6980 -0.8603  0.3623
   95POX    O2A 1479   0.944   0.982   2.159 -0.6390 -0.8644  0.2666
   95POX    C2B 1480   1.038   0.828   2.319  0.0471 -0.0332  0.3182
   95POX    C2C 1481   1.190   0.828   2.329  0.0787  0.2278 -0.1710
   95POX    C2D 1482   1.237   0.745   2.448 -0.1432  0.5306  0.1286
   95POX    C2E 1483   1.241   0.596   2.414  0.3320  0.5439  0.1083
   95POX    C2F 1484   1.296   0.530   2.540 -0.2631  0.0564  0.1158
   95POX    C2G 1485   1.204   0.540   2.663  0.1363  0.5797  0.3729
   95POX    C2H 1486   1.250   0.443   2.772 -0.0138  0.4507  0.3198
   95POX    C2I 1487   1.182   0.463   2.907 -0.4724  0.1341  0.1389
   95POX    C2J 1488   1.236   0.394   3.033  0.2316 -0.2513 -0.3672
   95POX    C2K 1489   1.178   0.446   3.165 -0.2356  0.3284 -0.7948
   95POX    C2L 1490   1.208   0.358   3.286  0.0782  0.3354 -0.8669
   95POX    C2M 1491   1.356   0.331   3.317 -0.1897 -0.3589 -0.1851
   95POX    C2N 1492   1.401   0.391   3.450 -0.4993 -0.0561 -0.2152
   95POX    C2O 1493   1.543   0.344   3.482 -0.2380  0.5772 -0.4279
   95POX    C2P 1494   1.603   0.392   3.615  0.3355 -0.7517 -0.1925
   96CHL    CN1 1495   4.109   7.184   0.863 -0.2887 -0.1352 -0.2209
   96CHL    CN2 1496   4.154   6.953   0.910  0.3200 -0.3968  0.3954
   96CHL    CN3 1497   3.979   7.060   1.023  0.1144  0.1217 -0.2688
   96CHL    NTM 1498   4.114   7.082   0.969  0.1649 -0.1440 -0.2480
   96CHL     CB 1499   4.214   7.101   1.075  0.2016  0.5286 -0.4039
   97PJ2     CA 1500   4.227   7.229   1.158 -0.1628  0.7548 -0.6909
   97PJ2     OA 1501   4.100   7.261   1.215 -0.1201  0.0001 -0.1531
   97PJ2      P 1502   4.111   7.389   1.313 -0.0219 -0.2572  0.1753
   97PJ2     OB 1503   4.242   7.452   1.287 -0.2537  0.3139  0.3887
   97PJ2     HB 1504   4.236   7.529   1.224 -1.0546  1.0686  1.3536
   97PJ2     OG 1505   3.986   7.466   1.295  0.1631 -0.2545 -1.3012
   97PJ2     HG 1506   3.999   7.562   1.322  0.2920 -0.3166 -1.1377
   97PJ2     OD 1507   4.110   7.303   1.449  0.2474 -0.2589  0.1765
   98POX     CD 1508   3.999   7.317   1.538  0.2388  0.7347  0.0231
   98POX     CE 1509   4.045   7.302   1.683  0.1140  0.1635  0.0070
   98POX     OE 1510   3.929   7.305   1.767 -0.0142 -0.2605 -0.1552
   98POX    C1A 1511   3.869   7.189   1.791  0.1840 -0.2536  0.3900
   98POX    O1A 1512   3.881   7.101   1.705  0.2922  0.0230  0.1192
   98POX    C1B 1513   3.765   7.189   1.896  0.3337  0.1092  0.5367
   98POX    C1C 1514   3.747   7.047   1.950  0.4518  0.0293  0.3662
   98POX    C1D 1515   3.878   6.997   2.013  0.4643  0.0179  0.3308
   98POX    C1E 1516   3.858   6.851   2.052 -0.6056  0.1413  0.2807
   98POX    C1F 1517   3.883   6.767   1.927 -0.5112  0.2579  0.2218
   98POX    C1G 1518   3.910   6.620   1.962 -0.0493  0.2292 -0.2297
   98POX    C1H 1519   4.050   6.613   2.022 -0.2251 -0.2528  0.1267
   98POX    C1I 1520   4.152   6.600   1.908  0.2005  0.1748  0.4584
   98POX    C1J 1521   4.279   6.636   1.923  0.3414 -0.0707 -0.1226
   98POX    C1K 1522   4.352   6.679   2.050 -0.2396 -0.4219  0.3357
   98POX    C1L 1523   4.499   6.638   2.046 -0.2748 -0.5876  0.6829
   98POX    C1M 1524   4.559   6.687   2.178 -0.1312 -0.3177  0.5179
   98POX    C1N 1525   4.699   6.631   2.205 -0.0424 -0.3993 -0.0872
   98POX    C1O 1526   4.745   6.686   2.340 -0.1592 -0.2253 -0.1169
   98POX    C1P 1527   4.896   6.665   2.357 -0.1814 -0.1804  0.1471
   98POX    C1Q 1528   4.933   6.611   2.495 -0.2204 -0.0356  0.2137
   98POX    C1R 1529   4.925   6.722   2.601 -0.2744 -0.1681  0.3484
   98POX     CZ 1530   4.134   7.424   1.709 -0.8795  0.7235  0.9079
   98POX     OZ 1531   4.186   7.427   1.842  0.1333  0.1986  0.5395
   98POX    C2A 1532   4.298   7.494   1.866 -0.0118  0.5690  0.1931
   98POX    O2A 1533   4.340   7.577   1.785 -0.0887  0.3236 -0.1013
   98POX    C2B 1534   4.341   7.480   2.007  0.3450 -0.2301  0.0073
   98POX    C2C 1535   4.464   7.559   2.053  0.0769  0.2957 -0.1680
   98POX    C2D 1536   4.408   7.668   2.144  0.0643  0.1158  0.0421
   98POX    C2E 1537   4.485   7.681   2.275  0.1387  0.2300 -0.0123
   98POX    C2F 1538   4.491   7.556   2.363 -0.4501  0.3309  0.1811
   98POX    C2G 1539   4.577   7.581   2.487 -0.2792 -0.1715  0.1672
   98POX    C2H 1540   4.562   7.466   2.587 -0.4942 -0.1234  0.1906
   98POX    C2I 1541   4.654   7.488   2.707 -0.0974 -0.6648 -0.0079
   98POX    C2J 1542   4.641   7.376   2.811  0.3055 -0.0742  0.6867
   98POX    C2K 1543   4.742   7.270   2.768 -0.2629 -0.2263 -0.3039
   98POX    C2L 1544   4.747   7.158   2.872  0.6470  0.4335  0.3800
   98POX    C2M 1545   4.861   7.072   2.816  0.2687  0.2018 -0.0386
   98POX    C2N 1546   4.907   6.961   2.911 -0.1118  0.4866  0.4821
   98POX    C2O 1547   4.974   7.022   3.035  0.2668  0.5450  0.2486
   98POX    C2P 1548   4.995   6.911   3.137 -0.4198  0.1859  0.0036
   99CHL    CN1 1549   2.592   3.371   0.908  0.0043  0.0030  0.1796
   99CHL    CN2 1550   2.760   3.455   0.749  0.4364 -0.6142 -0.1267
   99CHL    CN3 1551   2.758   3.236   0.797  0.5370 -0.1764  0.0841
   99CHL    NTM 1552   2.732   3.365   0.862 -0.0558 -0.2684  0.0314
   99CHL     CB 1553   2.816   3.392   0.979  0.0551  0.2157 -0.1552
  100PJ2     CA 1554   2.966   3.418   0.978  0.1531 -0.3045  0.1853
  100PJ2     OA 1555   3.028   3.293   0.947 -0.2485 -0.2595 -0.8492
  100PJ2      P 1556   3.187   3.318   0.931 -0.2465  0.2239 -0.1190
  100PJ2     OB 1557   3.237   3.191   0.873  0.3575  0.5797 -0.3879
  100PJ2     HB 1558   3.317   3.222   0.822  1.0598  1.7248  1.2915
  100PJ2     OG 1559   3.205   3.435   0.842 -0.0058  0.0351 -0.3186
  100PJ2     HG 1560   3.298   3.445   0.807  0.0224  0.8203 -0.0387
  100PJ2     OD 1561   3.231   3.342   1.084  0.0421 -0.2673 -0.1234
  101POX     CD 1562   3.250   3.231   1.172  0.1568 -0.5780 -0.5365
  101POX     CE 1563   3.312   3.254   1.310 -0.0714 -0.0289 -0.5239
  101POX     OE 1564   3.319   3.140   1.396  0.8748 -0.0454 -0.6220
  101POX    C1A 1565   3.404   3.151   1.498 -0.0835 -0.0016  0.1784
  101POX    O1A 1566   3.505   3.219   1.486 -0.4847  0.5467 -0.1260
  101POX    C1B 1567   3.366   3.075   1.620 -0.1750  0.3469  0.3665
  101POX    C1C 1568   3.423   3.156   1.737  0.6032 -0.5136  0.5913
  101POX    C1D 1569   3.343   3.125   1.864  0.0014 -0.3780  0.2463
  101POX    C1E 1570   3.437   3.131   1.984  0.2463  0.4161  0.0184
  101POX    C1F 1571   3.372   3.125   2.123 -0.1310  0.3037 -0.1630
  101POX    C1G 1572   3.290   2.997   2.134  0.2765  0.0794  0.2894
  101POX    C1H 1573   3.219   3.004   2.270 -0.0350  0.0063  0.1328
  101POX    C1I 1574   3.127   2.885   2.295 -0.2567  0.1182 -0.1446
  101POX    C1J 1575   3.118   2.826   2.414 -0.1297 -0.2731 -0.3256
  101POX    C1K 1576   3.199   2.868   2.537 -0.4725  0.5746 -0.3830
  101POX    C1L 1577   3.100   2.856   2.654 -0.2280  0.1365 -0.2190
  101POX    C1M 1578   3.168   2.913   2.779 -0.5379  0.2048 -0.0817
  101POX    C1N 1579   3.096   2.886   2.911  0.3317 -0.1687  0.3185
  101POX    C1O 1580   3.096   2.744   2.970 -0.1619 -0.1586  0.3452
  101POX    C1P 1581   3.006   2.756   3.093 -0.3532  0.5935  0.1375
  101POX    C1Q 1582   3.012   2.617   3.157 -0.5967  0.3774 -0.3006
  101POX    C1R 1583   2.931   2.517   3.074 -0.1238 -0.1819 -0.0877
  101POX     CZ 1584   3.224   3.369   1.362  0.4887  0.2683 -0.2179
  101POX     OZ 1585   3.263   3.415   1.491 -0.3065 -0.1492  0.1813
  101POX    C2A 1586   3.197   3.517   1.545  0.2533  0.4620 -0.2664
  101POX    O2A 1587   3.147   3.599   1.468 -0.0573 -0.4964 -1.1112
  101POX    C2B 1588   3.224   3.538   1.689  0.0691 -0.1973 -0.1328
  101POX    C2C 1589   3.143   3.455   1.788 -0.0221 -0.4804 -0.4441
  101POX    C2D 1590   3.156   3.519   1.927  0.0030 -0.5476 -0.4154
  101POX    C2E 1591   3.082   3.424   2.022  0.1973 -0.6182 -0.3354
  101POX    C2F 1592   3.115   3.464   2.166 -0.8469  0.7256 -0.4527
  101POX    C2G 1593   3.009   3.418   2.266 -0.4024  1.0469  0.1714
  101POX    C2H 1594   3.057   3.459   2.406 -0.5504  0.5548  0.3711
  101POX    C2I 1595   2.965   3.430   2.524 -0.3276  0.8225  0.6108
  101POX    C2J 1596   3.057   3.439   2.646 -0.1059  0.0317  0.5082
  101POX    C2K 1597   2.983   3.390   2.771 -0.3049 -0.1118  0.3361
  101POX    C2L 1598   3.084   3.334   2.872  0.7021  0.8185 -0.1310
  101POX    C2M 1599   3.020   3.272   2.997  0.5850 -0.0184 -0.6010
  101POX    C2N 1600   3.125   3.219   3.094  0.0165 -0.0157  0.0205
  101POX    C2O 1601   3.063   3.147   3.214 -0.3592  1.0502  0.4792
  101POX    C2P 1602   3.158   3.073   3.307 -0.1958  0.4768 -0.1370
  102CHL    CN1 1603   7.310   2.658   0.811 -0.1350 -0.7582 -0.5994
  102CHL    CN2 1604   7.125   2.544   0.900  0.3534  0.1434 -0.1212
  102CHL    CN3 1605   7.185   2.766   0.966 -0.3938  0.0707 -0.0578
  102CHL    NTM 1606   7.237   2.632   0.936  0.2190  0.3271 -0.1529
  102CHL     CB 1607   7.333   2.560   1.020  0.1200  0.7261  0.3076
  103PJ2     CA 1608   7.450   2.634   1.086  0.5516 -0.1921  0.5896
  103PJ2     OA 1609   7.534   2.716   1.005 -0.1145 -0.0540  0.0306
  103PJ2      P 1610   7.651   2.778   1.096 -0.0638 -0.0974 -0.0058
  103PJ2     OB 1611   7.711   2.651   1.142  0.4970  0.0776 -0.2400
  103PJ2     HB 1612   7.734   2.649   1.240 -2.1492 -1.0409  0.4403
  103PJ2     OG 1613   7.713   2.871   0.998  0.1541  0.5611  0.7489
  103PJ2     HG 1614   7.745   2.957   1.039  0.6958  1.2033 -0.9494
  103PJ2     OD 1615   7.564   2.853   1.208  0.0118  0.0311 -0.0330
  104POX     CD 1616   7.635   2.936   1.301  0.0952 -0.0331 -0.0392
  104POX     CE 1617   7.631   3.088   1.288 -0.4122 -0.0332  0.1016
  104POX     OE 1618   7.724   3.147   1.378  0.1875 -0.7095 -0.0735
  104POX    C1A 1619   7.794   3.249   1.330 -0.7068 -0.1142 -0.1299
  104POX    O1A 1620   7.811   3.260   1.208  0.3859  0.8607  0.0839
  104POX    C1B 1621   7.858   3.314   1.447 -0.0030  0.2371 -0.6979
  104POX    C1C 1622   7.810   3.459   1.442  0.2674  0.3556  0.1029
  104POX    C1D 1623   7.820   3.527   1.579  0.0213  0.4151  0.0911
  104POX    C1E 1624   7.718   3.477   1.681  0.1664 -0.2014 -0.0641
  104POX    C1F 1625   7.746   3.537   1.819  0.0663 -0.2656 -0.0149
  104POX    C1G 1626   7.870   3.477   1.886  0.2242 -0.1748 -0.2223
  104POX    C1H 1627   7.894   3.529   2.028 -0.2646  0.4562 -0.3665
  104POX    C1I 1628   7.982   3.433   2.108 -0.2627  0.4109 -0.4232
  104POX    C1J 1629   7.990   3.421   2.240 -0.2707 -0.0014 -0.4611
  104POX    C1K 1630   7.899   3.499   2.335  0.2081  0.1234 -0.0972
  104POX    C1L 1631   7.826   3.421   2.445  0.3751 -0.2337 -0.2370
  104POX    C1M 1632   7.934   3.362   2.536  0.3890  0.0508 -0.0669
  104POX    C1N 1633   7.863   3.251   2.613  0.2033  0.1036 -0.1595
  104POX    C1O 1634   7.939   3.207   2.739  0.1439 -0.5886 -0.3623
  104POX    C1P 1635   7.862   3.111   2.831  0.4698 -0.1009  0.4231
  104POX    C1Q 1636   7.823   2.979   2.765  0.3358  0.1717 -0.0516
  104POX    C1R 1637   7.742   2.889   2.859  0.5226  0.2068  0.1436
  104POX     CZ 1638   7.490   3.141   1.316 -0.3648  0.0491  0.1868
  104POX     OZ 1639   7.446   3.145   1.452  0.1345  0.2916  0.3422
  104POX    C2A 1640   7.323   3.181   1.484  0.1396  0.5417  0.0870
  104POX    O2A 1641   7.252   3.234   1.399 -0.0851  0.1293  0.0113
  104POX    C2B 1642   7.292   3.171   1.629  0.2030 -0.2480  0.0520
  104POX    C2C 1643   7.370   3.278   1.705 -0.3596  0.4098 -0.2905
  104POX    C2D 1644   7.327   3.277   1.852  0.8425 -0.8102  0.0671
  104POX    C2E 1645   7.398   3.381   1.939 -0.7395  0.1573  0.2478
  104POX    C2F 1646   7.346   3.388   2.083  0.2807  0.4724  0.6114
  104POX    C2G 1647   7.392   3.270   2.169  0.0864  0.0934  0.2003
  104POX    C2H 1648   7.359   3.296   2.316  0.0927 -0.0945  0.2346
  104POX    C2I 1649   7.428   3.188   2.400  0.0847 -0.1696  0.1455
  104POX    C2J 1650   7.374   3.180   2.543  0.4106  0.8405  0.3333
  104POX    C2K 1651   7.469   3.100   2.632 -0.0467 -0.3903 -0.2713
  104POX    C2L 1652   7.412   3.098   2.774  0.0560  0.0378 -0.2237
  104POX    C2M 1653   7.318   2.979   2.793 -0.1600  0.2544  0.0791
  104POX    C2N 1654   7.250   2.983   2.930 -0.3590  0.1092 -0.0140
  104POX    C2O 1655   7.121   2.902   2.924 -0.7989  0.8011 -0.0119
  104POX    C2P 1656   7.070   2.875   3.066 -0.0422 -0.4685  0.0326
  105CHL    CN1 1657   8.091   6.194   1.622 -0.0878 -0.4091 -0.6351
  105CHL    CN2 1658   8.298   6.116   1.697 -0.3447  0.4949 -0.3936
  105CHL    CN3 1659   8.234   6.055   1.486  0.1934 -0.7587 -0.0529
  105CHL    NTM 1660   8.179   6.076   1.620 -0.1355 -0.4524 -0.2344
  105CHL     CB 1661   8.122   5.951   1.672 -0.1500 -0.2783  0.1716
  106PJ2     CA 1662   8.012   5.888   1.587 -0.0681 -0.3591  0.1260
  106PJ2     OA 1663   7.890   5.963   1.597  0.1123  0.0195 -0.4599
  106PJ2      P 1664   7.805   5.982   1.462 -0.1769 -0.0061 -0.2833
  106PJ2     OB 1665   7.709   6.092   1.487  0.2953  0.3854 -0.1580
  106PJ2     HB 1666   7.693   6.117   1.392  1.1936  0.4526 -0.3010
  106PJ2     OG 1667   7.905   6.007   1.355  0.4564 -0.3613  0.2185
  106PJ2     HG 1668   7.849   6.048   1.283 -0.5419  1.1951  1.7705
  106PJ2     OD 1669   7.749   5.832   1.472  0.2727 -0.1315  0.3994
  107POX     CD 1670   7.639   5.817   1.562 -0.1969  0.2432 -0.1055
  107POX     CE 1671   7.563   5.685   1.579  0.3688 -0.0694  0.0093
  107POX     OE 1672   7.453   5.689   1.671  0.3873 -0.0730  0.0318
  107POX    C1A 1673   7.336   5.720   1.616  0.1313  0.1207  0.6834
  107POX    O1A 1674   7.321   5.737   1.495  0.3780  0.0334  0.6395
  107POX    C1B 1675   7.234   5.711   1.724 -0.1303 -0.2362  0.4087
  107POX    C1C 1676   7.095   5.744   1.669  0.1220  0.5733  0.2420
  107POX    C1D 1677   7.005   5.720   1.790  0.3309 -0.0318  0.2791
  107POX    C1E 1678   6.870   5.790   1.783  0.2692 -0.1669  0.1116
  107POX    C1F 1679   6.796   5.769   1.915 -0.1570 -0.0382 -0.1029
  107POX    C1G 1680   6.680   5.864   1.945  0.2811  0.3878  0.2454
  107POX    C1H 1681   6.673   5.892   2.095 -0.2760 -0.6414  0.4159
  107POX    C1I 1682   6.543   5.968   2.121 -0.1123  0.0534 -0.7402
  107POX    C1J 1683   6.469   5.955   2.231 -0.0048 -0.2680 -0.7035
  107POX    C1K 1684   6.495   5.853   2.342 -0.4194 -0.3020 -0.6340
  107POX    C1L 1685   6.392   5.875   2.453  0.0086 -0.4204 -0.2106
  107POX    C1M 1686   6.393   5.766   2.560  0.1114 -0.1625  0.0524
  107POX    C1N 1687   6.253   5.727   2.609  0.0966 -0.4773 -0.2386
  107POX    C1O 1688   6.197   5.844   2.688 -0.3268 -0.1757 -0.9765
  107POX    C1P 1689   6.051   5.813   2.720 -0.1352  0.3237  0.4632
  107POX    C1Q 1690   5.961   5.817   2.597  0.1573  1.2506  0.2736
  107POX    C1R 1691   5.817   5.776   2.630  0.5424 -0.6070 -0.2167
  107POX     CZ 1692   7.660   5.576   1.626 -0.3486 -0.6683  0.1081
  107POX     OZ 1693   7.742   5.613   1.737 -0.3308 -0.5021  0.0397
  107POX    C2A 1694   7.862   5.557   1.726 -0.4457 -0.6954 -0.2418
  107POX    O2A 1695   7.910   5.524   1.617  0.2004  0.0274 -0.1892
  107POX    C2B 1696   7.946   5.554   1.847 -0.3682 -0.1394 -0.2768
  107POX    C2C 1697   7.996   5.414   1.884 -0.1580  0.0602  0.2044
  107POX    C2D 1698   8.086   5.417   2.008 -0.2427  0.2054  0.2630
  107POX    C2E 1699   8.012   5.453   2.136  0.1120 -0.0085  0.5294
  107POX    C2F 1700   8.085   5.447   2.271 -0.3074 -0.0807  0.7550
  107POX    C2G 1701   8.140   5.307   2.299  0.3718  0.0536  0.1126
  107POX    C2H 1702   8.225   5.298   2.426 -0.2300 -0.2877  0.4954
  107POX    C2I 1703   8.164   5.352   2.555  0.5917  0.3831  0.6068
  107POX    C2J 1704   8.245   5.319   2.681  0.8508 -0.2084  0.2893
  107POX    C2K 1705   8.169   5.365   2.806  0.2413 -0.5273  0.0399
  107POX    C2L 1706   8.242   5.335   2.938 -0.2458  0.5131  0.5559
  107POX    C2M 1707   8.155   5.366   3.060 -0.1208 -0.2985  0.8601
  107POX    C2N 1708   8.247   5.369   3.183  0.6414  0.5762  0.2850
  107POX    C2O 1709   8.169   5.357   3.314  0.0540 -0.0855 -0.1167
  107POX    C2P 1710   8.261   5.382   3.434  0.1205 -0.0932 -0.1661
  108CHL    CN1 1711   3.572   5.130   1.076 -1.0932  0.4284 -0.1636
  108CHL    CN2 1712   3.490   5.247   1.267 -0.0494 -0.6573 -0.0336
  108CHL    CN3 1713   3.339   5.167   1.088 -0.3039 -0.1898 -0.9069
  108CHL    NTM 1714   3.470   5.225   1.123 -0.8706  0.6588 -0.1416
  108CHL     CB 1715   3.509   5.344   1.045  0.3884  0.3263 -0.0486
  109PJ2     CA 1716   3.405   5.455   1.033 -0.4739 -0.3679  0.7261
  109PJ2     OA 1717   3.357   5.499   1.160 -0.6523  0.6696  0.3099
  109PJ2      P 1718   3.222   5.586   1.151 -0.7610  0.4607 -0.1195
  109PJ2     OB 1719   3.239   5.732   1.136  0.3530  0.3784  0.2939
  109PJ2     HB 1720   3.157   5.776   1.099 -1.6428 -1.5635  2.1778
  109PJ2     OG 1721   3.148   5.509   1.049 -0.2006 -0.0126 -0.1675
  109PJ2     HG 1722   3.148   5.412   1.075 -3.8330 -0.4714 -1.3453
  109PJ2     OD 1723   3.135   5.555   1.283 -0.2085  0.2852  0.2044
  110POX     CD 1724   3.184   5.631   1.394  0.5386  0.0860  0.0162
  110POX     CE 1725   3.152   5.591   1.538 -0.1272  0.0508 -0.1388
  110POX     OE 1726   3.207   5.694   1.622 -0.2431  0.3117 -0.3798
  110POX    C1A 1727   3.127   5.797   1.646  0.1657  0.5372  0.0191
  110POX    O1A 1728   3.028   5.829   1.579  0.1176 -0.1128 -0.2212
  110POX    C1B 1729   3.187   5.870   1.760 -0.0022  0.2860  0.2682
  110POX    C1C 1730   3.134   5.833   1.899 -0.0808  0.2575  0.2305
  110POX    C1D 1731   3.165   5.687   1.935  0.1821  0.1605 -0.3635
  110POX    C1E 1732   3.130   5.662   2.082 -0.0181 -0.5731 -0.5368
  110POX    C1F 1733   3.135   5.512   2.115 -0.2553 -0.5032 -0.1738
  110POX    C1G 1734   3.087   5.469   2.253  0.3277  0.1302  0.2323
  110POX    C1H 1735   3.179   5.491   2.373  0.2198  0.1612  0.3100
  110POX    C1I 1736   3.095   5.488   2.500 -0.6308 -0.4952 -0.2601
  110POX    C1J 1737   3.132   5.439   2.618 -0.0913  0.1151 -0.1688
  110POX    C1K 1738   3.267   5.370   2.635  0.0256  0.4443  0.2683
  110POX    C1L 1739   3.287   5.314   2.776  0.0968 -0.2174  0.0041
  110POX    C1M 1740   3.423   5.245   2.789  0.2910  0.0433 -0.6303
  110POX    C1N 1741   3.449   5.174   2.922  0.0794  0.1183 -0.5489
  110POX    C1O 1742   3.594   5.126   2.920  0.0535  0.0072  0.0420
  110POX    C1P 1743   3.616   5.009   2.824  0.1307  0.2858 -0.2826
  110POX    C1Q 1744   3.752   5.028   2.756  0.2720  0.3066  0.0077
  110POX    C1R 1745   3.785   4.898   2.684 -0.5119  0.1452 -0.0701
  110POX     CZ 1746   3.192   5.447   1.569  0.3794  0.3087  0.4373
  110POX     OZ 1747   3.172   5.381   1.694 -0.3576 -0.1177  0.1033
  110POX    C2A 1748   3.198   5.251   1.704  0.5261  0.0799  0.4772
  110POX    O2A 1749   3.226   5.181   1.607  0.0156  0.4490  0.0585
  110POX    C2B 1750   3.182   5.207   1.845 -0.2739 -0.2828  0.2793
  110POX    C2C 1751   3.042   5.160   1.883 -0.3808 -0.3532 -0.1904
  110POX    C2D 1752   3.055   5.082   2.014 -0.1530 -0.2170 -0.1316
  110POX    C2E 1753   2.920   5.057   2.081 -0.3104 -0.0088 -0.3703
  110POX    C2F 1754   2.867   5.196   2.117 -0.0589 -0.1534  0.5803
  110POX    C2G 1755   2.732   5.195   2.188 -0.7384  0.1826 -0.6829
  110POX    C2H 1756   2.704   5.329   2.257 -0.6114 -0.0684 -0.1376
  110POX    C2I 1757   2.562   5.340   2.312 -0.3926  0.2315  0.3749
  110POX    C2J 1758   2.542   5.471   2.388 -0.2988  0.4431  0.0373
  110POX    C2K 1759   2.604   5.448   2.526 -0.0374  0.3477 -0.0948
  110POX    C2L 1760   2.581   5.568   2.618  0.1004  0.3133 -0.0162
  110POX    C2M 1761   2.671   5.556   2.742 -0.0094 -0.1050  0.0206
  110POX    C2N 1762   2.681   5.682   2.828  0.3011 -0.0097 -0.1543
  110POX    C2O 1763   2.564   5.679   2.927  0.3575 -0.2952 -0.0943
  110POX    C2P 1764   2.585   5.791   3.029 -0.6284  0.2476 -0.4717
  111CHL    CN1 1765   8.057   1.854   0.908  0.0677  0.3126 -0.5261
  111CHL    CN2 1766   7.855   1.822   1.045  0.4230 -0.3381 -0.1760
  111CHL    CN3 1767   8.018   1.977   1.105 -0.5701 -0.0979 -0.2358
  111CHL    NTM 1768   8.000   1.845   1.043  0.3893 -0.1488 -0.4170
  111CHL     CB 1769   8.069   1.746   1.126  0.5970  0.1366 -0.2452
  112PJ2     CA 1770   8.075   1.609   1.058 -0.0618 -0.1893  0.3438
  112PJ2     OA 1771   7.954   1.534   1.045 -0.3374  0.2110  0.5878
  112PJ2      P 1772   7.986   1.377   1.063  0.1108  0.2141 -0.1496
  112PJ2     OB 1773   7.864   1.301   1.029 -0.3304  0.8459 -0.0017
  112PJ2     HB 1774   7.898   1.207   1.034 -0.0617  0.9906  1.1711
  112PJ2     OG 1775   8.098   1.362   0.967  0.3643  0.1777  0.1517
  112PJ2     HG 1776   8.108   1.263   0.960 -2.6398 -0.1925 -0.2502
  112PJ2     OD 1777   8.021   1.353   1.218 -0.6001 -0.0923 -0.0340
  113POX     CD 1778   7.918   1.352   1.317 -0.8800 -0.5071 -0.3280
  113POX     CE 1779   7.927   1.369   1.469 -0.0313 -0.1664 -0.4125
  113POX     OE 1780   7.811   1.324   1.539  0.1537  0.3931  0.2585
  113POX    C1A 1781   7.834   1.247   1.645  0.1558 -0.0539 -0.0671
  113POX    O1A 1782   7.946   1.198   1.660 -0.2593 -1.1016 -0.2493
  113POX    C1B 1783   7.718   1.219   1.732  0.2452 -0.4726 -0.0760
  113POX    C1C 1784   7.756   1.260   1.874 -0.3922 -0.3815  0.0709
  113POX    C1D 1785   7.638   1.246   1.971 -0.3357 -0.0614  0.1852
  113POX    C1E 1786   7.667   1.269   2.119 -0.3489 -0.0354  0.1839
  113POX    C1F 1787   7.533   1.255   2.191 -0.3165 -0.0509  0.2414
  113POX    C1G 1788   7.566   1.305   2.332 -0.2403  0.6069 -0.0094
  113POX    C1H 1789   7.440   1.342   2.412 -0.1634 -0.1840  0.4794
  113POX    C1I 1790   7.386   1.477   2.365  0.4694  0.0114  0.3022
  113POX    C1J 1791   7.341   1.565   2.454 -0.4623 -0.4545  0.3055
  113POX    C1K 1792   7.339   1.520   2.601  0.0423 -0.2369  0.3821
  113POX    C1L 1793   7.347   1.624   2.712  0.8493  0.0488  0.0638
  113POX    C1M 1794   7.487   1.686   2.716  0.9038 -0.0910  0.3438
  113POX    C1N 1795   7.582   1.584   2.779  0.2593 -0.4060  0.8185
  113POX    C1O 1796   7.562   1.596   2.930 -0.4830  0.0963  0.6836
  113POX    C1P 1797   7.676   1.536   3.012 -0.1702 -0.1569  0.0744
  113POX    C1Q 1798   7.663   1.565   3.162  0.3960 -0.6935  0.2306
  113POX    C1R 1799   7.561   1.469   3.223  0.6331 -0.7871  0.4787
  113POX     CZ 1800   7.991   1.504   1.502 -0.5331 -0.1292  0.4284
  113POX     OZ 1801   8.026   1.516   1.640 -0.4254 -0.5026  0.4342
  113POX    C2A 1802   8.060   1.633   1.693 -0.1282 -0.4070  0.0333
  113POX    O2A 1803   8.028   1.731   1.625  0.4138  0.0038  0.3615
  113POX    C2B 1804   8.129   1.631   1.824 -0.1392  0.5092  0.0588
  113POX    C2C 1805   8.203   1.758   1.865 -0.7448  0.7140  0.5279
  113POX    C2D 1806   8.284   1.729   1.992  0.1083 -0.3745 -0.2454
  113POX    C2E 1807   8.385   1.843   2.006 -0.5707  0.2279 -0.1806
  113POX    C2F 1808   8.452   1.814   2.141 -0.5334  0.5936 -0.1192
  113POX    C2G 1809   8.567   1.904   2.184 -0.1595  0.1151 -0.1047
  113POX    C2H 1810   8.613   1.842   2.316  0.0595  0.2833 -0.0995
  113POX    C2I 1811   8.519   1.869   2.434  0.0587  0.4922 -0.1480
  113POX    C2J 1812   8.602   1.860   2.562 -0.0111  0.2667 -0.1194
  113POX    C2K 1813   8.518   1.859   2.690  0.2186 -0.4663  0.0337
  113POX    C2L 1814   8.598   1.939   2.792 -0.0512 -0.7324  0.4576
  113POX    C2M 1815   8.529   1.960   2.928  0.0778 -0.0984  0.4306
  113POX    C2N 1816   8.441   2.084   2.939  0.4729  0.1994  0.2902
  113POX    C2O 1817   8.512   2.218   2.956  0.1635  0.3962  0.0465
  113POX    C2P 1818   8.417   2.334   2.984 -0.2283  0.0980 -0.0353
  114CHL    CN1 1819   1.884   4.128   0.691  0.4336 -0.2408 -0.0691
  114CHL    CN2 1820   1.694   4.263   0.639  0.2394 -0.5070 -0.4961
  114CHL    CN3 1821   1.666   4.059   0.771  0.7514  0.2912  0.3039
  114CHL    NTM 1822   1.753   4.174   0.740  0.6370  0.2916 -0.0129
  114CHL     CB 1823   1.775   4.255   0.860  0.2291  0.0534  0.2256
  115PJ2     CA 1824   1.657   4.313   0.940  0.2298  0.7812 -0.2870
  115PJ2     OA 1825   1.545   4.228   0.965  0.3863  0.5463 -0.3830
  115PJ2      P 1826   1.426   4.325   1.013 -0.2195 -0.3739  0.0016
  115PJ2     OB 1827   1.421   4.445   0.927 -0.1156 -0.3514  0.0265
  115PJ2     HB 1828   1.514   4.459   0.892  0.1957 -3.1663 -0.5253
  115PJ2     OG 1829   1.304   4.241   1.018 -0.3001 -0.2215  0.8264
  115PJ2     HG 1830   1.224   4.294   1.044  1.3574  2.7571  0.2783
  115PJ2     OD 1831   1.486   4.367   1.157  0.1932 -0.5228 -0.1236
  116POX     CD 1832   1.474   4.270   1.261 -0.1675 -0.0735  0.2572
  116POX     CE 1833   1.525   4.322   1.396  0.9117 -0.1533 -0.1118
  116POX     OE 1834   1.524   4.225   1.501 -0.1319 -0.0498 -0.0121
  116POX    C1A 1835   1.614   4.127   1.509 -0.3910 -0.2717  0.1857
  116POX    O1A 1836   1.699   4.122   1.421 -0.2389  0.0528  0.3133
  116POX    C1B 1837   1.614   4.058   1.640  0.8880 -0.2602  0.2004
  116POX    C1C 1838   1.489   3.970   1.644  0.6722  0.0280 -0.1103
  116POX    C1D 1839   1.477   3.857   1.747 -0.2657 -0.0495 -0.3010
  116POX    C1E 1840   1.344   3.785   1.728 -0.4552  0.1561  0.2277
  116POX    C1F 1841   1.213   3.865   1.725 -0.5808 -0.0522  0.0972
  116POX    C1G 1842   1.188   3.927   1.863 -0.3926  0.2493 -0.0036
  116POX    C1H 1843   1.048   3.987   1.878 -0.3085  0.5191 -0.2701
  116POX    C1I 1844   1.023   4.049   2.016  0.2315 -0.2066  0.1642
  116POX    C1J 1845   0.905   4.104   2.038  0.1208 -0.4407  0.1563
  116POX    C1K 1846   0.784   4.118   1.945 -0.0188  0.3716  0.4457
  116POX    C1L 1847   0.665   4.156   2.034  0.2254  0.5165  0.7115
  116POX    C1M 1848   0.623   4.037   2.122  0.9505  0.2534  0.7121
  116POX    C1N 1849   0.504   4.101   2.195  0.2839 -0.2179  0.0568
  116POX    C1O 1850   0.459   4.019   2.316 -0.3772  0.4564  0.2767
  116POX    C1P 1851   0.570   3.999   2.420 -0.3738 -0.0616  0.1762
  116POX    C1Q 1852   0.511   3.967   2.557 -0.3821 -0.1863  0.1438
  116POX    C1R 1853   0.628   3.945   2.653 -0.1593 -0.4300 -0.1831
  116POX     CZ 1854   1.445   4.447   1.433  0.5135 -0.6408  0.6923
  116POX     OZ 1855   1.481   4.517   1.553 -0.1702  0.1283  0.4569
  116POX    C2A 1856   1.533   4.639   1.548  0.3010 -0.0819  0.1205
  116POX    O2A 1857   1.553   4.702   1.444 -0.5140  0.1410  0.0854
  116POX    C2B 1858   1.567   4.683   1.685  0.3293 -0.9561  0.3974
  116POX    C2C 1859   1.441   4.726   1.760  0.1659 -0.5690 -0.1016
  116POX    C2D 1860   1.464   4.751   1.909  0.3607 -0.4362 -0.1532
  116POX    C2E 1861   1.325   4.782   1.966  0.6882 -0.1082  0.4773
  116POX    C2F 1862   1.328   4.784   2.119  0.2514  0.1795  0.4836
  116POX    C2G 1863   1.191   4.833   2.165 -0.2043 -0.2238 -0.4129
  116POX    C2H 1864   1.192   4.881   2.310  0.0821 -0.1861 -0.4263
  116POX    C2I 1865   1.213   4.763   2.405 -0.2133  0.0678 -0.0372
  116POX    C2J 1866   1.273   4.813   2.536 -0.1621 -0.8048  0.2767
  116POX    C2K 1867   1.258   4.704   2.642  0.1946 -0.3402  0.8096
  116POX    C2L 1868   1.318   4.765   2.769  0.1605  0.4263  0.4627
  116POX    C2M 1869   1.335   4.662   2.881 -0.2630 -0.2209 -0.0603
  116POX    C2N 1870   1.411   4.716   3.003  0.2359 -0.5932 -0.2036
  116POX    C2O 1871   1.557   4.756   2.979  0.2359 -0.2357  0.3755
  116POX    C2P 1872   1.613   4.761   3.121  0.4852  0.8064  0.2454
  117CHL    CN1 1873   0.798   8.417   1.333  0.1208 -0.5053 -0.6477
  117CHL    CN2 1874   0.685   8.394   1.128 -0.2249  0.3319  0.2100
  117CHL    CN3 1875   0.840   8.222   1.197  0.4240 -0.2722  0.0345
  117CHL    NTM 1876   0.739   8.319   1.242 -0.0789 -0.5711 -0.4481
  117CHL     CB 1877   0.625   8.256   1.310 -0.3424  0.0745 -0.2858
  118PJ2     CA 1878   0.628   8.192   1.449  0.0527  0.3485 -0.1671
  118PJ2     OA 1879   0.745   8.116   1.475 -0.1798 -0.0134 -0.1786
  118PJ2      P 1880   0.731   8.046   1.619  0.1337 -0.1120 -0.1947
  118PJ2     OB 1881   0.596   7.986   1.620  0.1366 -0.1185 -0.2474
  118PJ2     HB 1882   0.522   8.042   1.581 -0.6640 -1.4866 -0.7519
  118PJ2     OG 1883   0.849   7.961   1.648  0.0637 -0.3547 -0.6213
  118PJ2     HG 1884   0.922   7.991   1.586  0.7930  0.5879  0.6461
  118PJ2     OD 1885   0.739   8.174   1.717 -0.4547 -0.2067 -0.0220
  119POX     CD 1886   0.862   8.193   1.788 -0.3927  0.0248 -0.1937
  119POX     CE 1887   0.836   8.319   1.871  0.1398  0.0957 -0.1316
  119POX     OE 1888   0.956   8.350   1.941  0.4690 -0.1588 -0.5754
  119POX    C1A 1889   0.988   8.479   1.943  0.1404 -0.0807 -0.1685
  119POX    O1A 1890   0.940   8.568   1.873 -0.5199 -0.2448  0.0713
  119POX    C1B 1891   1.097   8.502   2.041 -0.2509 -0.3074  0.3254
  119POX    C1C 1892   1.040   8.509   2.182 -0.3705  0.0433  0.2603
  119POX    C1D 1893   1.153   8.569   2.266 -0.2924 -0.0266  0.2048
  119POX    C1E 1894   1.233   8.453   2.326 -0.2582  0.1608  0.5208
  119POX    C1F 1895   1.153   8.361   2.419 -0.0863 -0.5054  0.0152
  119POX    C1G 1896   1.241   8.265   2.499  0.5056 -0.1655 -0.2257
  119POX    C1H 1897   1.165   8.147   2.560  0.1672 -0.0265 -0.3772
  119POX    C1I 1898   1.256   8.038   2.617 -0.0913  0.1469  0.3779
  119POX    C1J 1899   1.202   7.922   2.655 -0.1869 -0.0074 -0.2099
  119POX    C1K 1900   1.051   7.910   2.674 -0.2171  0.2963 -0.2464
  119POX    C1L 1901   0.994   7.779   2.617 -0.1045 -0.1189  0.5825
  119POX    C1M 1902   0.848   7.755   2.655 -0.1810 -0.5012  0.0430
  119POX    C1N 1903   0.824   7.766   2.806 -0.1335  0.3900 -0.0126
  119POX    C1O 1904   0.679   7.785   2.851 -0.1484 -0.2078  0.2003
  119POX    C1P 1905   0.677   7.775   3.004 -0.4110  0.0510  0.2153
  119POX    C1Q 1906   0.532   7.796   3.047 -0.4387 -0.1332  0.2161
  119POX    C1R 1907   0.514   7.750   3.192  0.0282 -0.0331  0.3056
  119POX     CZ 1908   0.714   8.308   1.962  0.0594 -0.1915 -0.2730
  119POX     OZ 1909   0.728   8.395   2.074 -0.2416 -0.8832  0.3141
  119POX    C2A 1910   0.618   8.437   2.136  0.0811  0.0446  0.2824
  119POX    O2A 1911   0.514   8.376   2.110  0.2118  0.0304 -0.2136
  119POX    C2B 1912   0.643   8.540   2.240  0.3229  0.3223 -0.0502
  119POX    C2C 1913   0.719   8.502   2.367 -0.1424  0.3459  0.2347
  119POX    C2D 1914   0.752   8.630   2.445 -0.4658  0.2518  0.5299
  119POX    C2E 1915   0.813   8.596   2.581 -0.0643  0.0212  0.2961
  119POX    C2F 1916   0.809   8.720   2.672 -0.2017  0.5856 -0.4702
  119POX    C2G 1917   0.851   8.701   2.818 -0.0759  0.2067 -0.5538
  119POX    C2H 1918   0.734   8.646   2.900  0.3386  0.0408 -0.0703
  119POX    C2I 1919   0.777   8.550   3.012  0.7781  0.3716  0.0478
  119POX    C2J 1920   0.861   8.429   2.971 -0.3332 -0.3417 -0.1844
  119POX    C2K 1921   0.860   8.313   3.071  0.2293  0.1538  0.4049
  119POX    C2L 1922   0.953   8.197   3.035 -0.1588 -0.0649  0.1009
  119POX    C2M 1923   0.958   8.080   3.132  0.0879 -0.3430 -0.2460
  119POX    C2N 1924   1.056   7.967   3.100 -0.0554 -0.4084 -0.4581
  119POX    C2O 1925   1.016   7.865   3.208 -0.3162  0.0709 -0.0978
  119POX    C2P 1926   1.116   7.749   3.212  0.2485  0.5245 -0.7803
  120CHL    CN1 1927   0.592   2.201   0.676 -0.0927 -0.2667 -0.0095
  120CHL    CN2 1928   0.771   2.067   0.768 -0.1168  0.0626 -0.6667
  120CHL    CN3 1929   0.552   2.009   0.809 -0.2588  0.6042  0.3648
  120CHL    NTM 1930   0.639   2.127   0.794  0.1565  0.2811  0.2372
  120CHL     CB 1931   0.621   2.221   0.905  0.0814  0.3191  0.1926
  121PJ2     CA 1932   0.645   2.160   1.043 -0.2587  1.0328  0.5746
  121PJ2     OA 1933   0.784   2.129   1.058 -0.4484 -0.2140 -0.1425
  121PJ2      P 1934   0.809   2.056   1.199  0.3616  0.0762 -0.1338
  121PJ2     OB 1935   0.711   1.946   1.215  0.2325  0.1534 -0.3940
  121PJ2     HB 1936   0.618   1.980   1.198  0.1823  0.4064  0.3320
  121PJ2     OG 1937   0.954   2.027   1.203  0.3646  0.0392 -0.4721
  121PJ2     HG 1938   0.976   1.946   1.258 -1.8176  0.0482  0.5506
  121PJ2     OD 1939   0.788   2.182   1.298 -0.2800  0.0424 -0.2229
  122POX     CD 1940   0.896   2.275   1.306  0.4117 -0.7414 -0.3235
  122POX     CE 1941   0.923   2.333   1.445 -0.2549 -0.5586 -0.2691
  122POX     OE 1942   0.970   2.251   1.552 -0.1346 -0.6121 -0.3620
  122POX    C1A 1943   1.095   2.210   1.568  0.0033 -0.1502 -0.2092
  122POX    O1A 1944   1.162   2.206   1.465  0.2512  0.0007 -0.0535
  122POX    C1B 1945   1.126   2.150   1.700  0.0490  0.3483  0.0069
  122POX    C1C 1946   1.267   2.092   1.713 -0.1140 -0.0849 -0.1541
  122POX    C1D 1947   1.313   2.057   1.855  0.0244 -0.1910 -0.2247
  122POX    C1E 1948   1.282   2.176   1.946 -0.2661 -0.5566  0.1531
  122POX    C1F 1949   1.334   2.128   2.082 -0.0046  0.0939  0.2868
  122POX    C1G 1950   1.373   2.236   2.182 -0.2428  0.2177  0.2455
  122POX    C1H 1951   1.435   2.179   2.310 -0.2655 -0.2106  0.0663
  122POX    C1I 1952   1.566   2.106   2.278 -0.5598 -0.6566 -0.1394
  122POX    C1J 1953   1.617   2.005   2.347 -0.3356 -0.1914  0.3840
  122POX    C1K 1954   1.567   1.937   2.475 -0.0224 -0.7319  0.2223
  122POX    C1L 1955   1.602   2.014   2.603  0.3690 -0.3657 -0.0980
  122POX    C1M 1956   1.559   1.928   2.723  0.0550  0.2731  0.2504
  122POX    C1N 1957   1.634   1.966   2.851 -0.1244  0.1576  0.3900
  122POX    C1O 1958   1.607   1.852   2.949 -0.0115 -0.0836  0.1430
  122POX    C1P 1959   1.722   1.853   3.049 -0.3345  0.0972  0.5166
  122POX    C1Q 1960   1.731   1.742   3.154 -0.2267  0.2565  0.6770
  122POX    C1R 1961   1.869   1.727   3.217 -0.1723 -0.6064  0.3639
  122POX     CZ 1962   0.790   2.406   1.465  0.0172 -0.2021  0.2463
  122POX     OZ 1963   0.786   2.487   1.583  0.0442  0.4439 -0.1954
  122POX    C2A 1964   0.670   2.516   1.640  0.0755 -0.6375  0.4349
  122POX    O2A 1965   0.569   2.457   1.600 -0.2209 -0.2472  0.6044
  122POX    C2B 1966   0.678   2.592   1.767 -0.4711  0.0687  0.0524
  122POX    C2C 1967   0.645   2.508   1.891 -0.1059  0.1941  0.2353
  122POX    C2D 1968   0.695   2.591   2.009  0.2998  0.0008  0.1990
  122POX    C2E 1969   0.679   2.510   2.138  0.1619  0.1526  0.2777
  122POX    C2F 1970   0.697   2.609   2.253  0.3673  0.0710  0.3155
  122POX    C2G 1971   0.668   2.558   2.394  0.5805 -0.2671  0.2373
  122POX    C2H 1972   0.662   2.669   2.499  0.3737 -0.0275 -0.0283
  122POX    C2I 1973   0.669   2.632   2.647  0.4748 -0.4538 -0.1391
  122POX    C2J 1974   0.569   2.524   2.690  0.1516 -0.1539 -0.1347
  122POX    C2K 1975   0.594   2.496   2.838 -0.4530  0.1905  0.0396
  122POX    C2L 1976   0.473   2.427   2.900 -0.1359 -0.5094 -0.1027
  122POX    C2M 1977   0.510   2.363   3.034 -0.0745 -0.0226  0.1125
  122POX    C2N 1978   0.423   2.264   3.112  0.0077  0.0409  0.2853
  122POX    C2O 1979   0.389   2.128   3.051  0.1778 -0.0449  0.3803
  122POX    C2P 1980   0.506   2.052   2.989 -0.0280 -0.2878  0.2892
  123CHL    CN1 1981   5.451   1.982   0.826  0.8653 -0.4161 -0.3402
  123CHL    CN2 1982   5.294   2.072   0.985 -0.1643 -0.4249 -0.5214
  123CHL    CN3 1983   5.478   1.950   1.069 -0.0595 -0.0530 -0.3137
  123CHL    NTM 1984   5.385   1.960   0.955  0.2650 -0.0653 -0.5843
  123CHL     CB 1985   5.293   1.845   0.960  0.4453 -0.1989 -0.2999
  124PJ2     CA 1986   5.351   1.705   0.938  0.0630 -0.3855 -0.1270
  124PJ2     OA 1987   5.437   1.653   1.040 -0.2979 -0.1646  0.2976
  124PJ2      P 1988   5.509   1.524   0.977 -0.2378 -0.0113  0.0481
  124PJ2     OB 1989   5.402   1.427   0.943 -0.1035  0.0179 -0.4735
  124PJ2     HB 1990   5.439   1.371   0.870  0.0050  2.0667 -2.0787
  124PJ2     OG 1991   5.604   1.555   0.868 -0.5036  0.1075 -0.1515
  124PJ2     HG 1992   5.548   1.552   0.785 -0.2967 -2.7231 -0.3084
  124PJ2     OD 1993   5.589   1.497   1.114 -0.3127  0.1008  0.1139
  125POX     CD 1994   5.509   1.435   1.215  0.5294 -0.1238  0.6508
  125POX     CE 1995   5.518   1.491   1.357  0.1526 -0.1430  0.6831
  125POX     OE 1996   5.435   1.422   1.450 -0.2655 -0.1865  0.2788
  125POX    C1A 1997   5.473   1.301   1.490  0.4217 -0.1006 -0.0989
  125POX    O1A 1998   5.588   1.261   1.470  0.4455 -0.3440  0.5163
  125POX    C1B 1999   5.369   1.238   1.575  0.1412  0.1274 -0.2737
  125POX    C1C 2000   5.439   1.172   1.693 -0.4217  0.0850  0.0400
  125POX    C1D 2001   5.341   1.085   1.771  0.0938 -0.2398  0.3303
  125POX    C1E 2002   5.408   1.005   1.884  0.1034 -0.2056  0.3486
  125POX    C1F 2003   5.425   1.101   2.002 -0.3666  0.1535  0.1329
  125POX    C1G 2004   5.534   1.056   2.100 -0.3930 -0.2080 -0.0029
  125POX    C1H 2005   5.543   0.906   2.129 -0.9304 -0.2356  0.0312
  125POX    C1I 2006   5.650   0.882   2.235 -0.4604  0.5012 -0.2782
  125POX    C1J 2007   5.643   0.866   2.367  0.2328 -0.6410 -0.3661
  125POX    C1K 2008   5.507   0.858   2.437  0.1781  0.6051 -0.3086
  125POX    C1L 2009   5.505   0.929   2.572  0.9949 -0.1569  0.1160
  125POX    C1M 2010   5.387   0.891   2.662  0.2373 -0.0042 -0.7921
  125POX    C1N 2011   5.393   0.741   2.689 -0.2405  0.1168  0.0219
  125POX    C1O 2012   5.311   0.699   2.811  0.4445 -0.3399  0.3351
  125POX    C1P 2013   5.325   0.549   2.836  0.0484 -0.4430 -0.0599
  125POX    C1Q 2014   5.274   0.475   2.712  0.3719  0.1913 -0.5696
  125POX    C1R 2015   5.123   0.481   2.689  0.2958 -0.3800 -0.2088
  125POX     CZ 2016   5.480   1.639   1.344 -0.6779 -0.4107 -0.0105
  125POX     OZ 2017   5.479   1.700   1.473 -0.0993 -0.6493  0.1093
  125POX    C2A 2018   5.462   1.832   1.477 -0.6200 -0.7058 -0.1807
  125POX    O2A 2019   5.471   1.903   1.377 -0.3865 -0.1755  0.2192
  125POX    C2B 2020   5.441   1.880   1.615 -1.0338  0.2343 -0.5612
  125POX    C2C 2021   5.362   2.010   1.625  0.0598  0.8622  0.1157
  125POX    C2D 2022   5.316   2.054   1.764 -0.1971  0.0344  0.2957
  125POX    C2E 2023   5.241   2.187   1.764  0.3440  0.3401  0.3413
  125POX    C2F 2024   5.196   2.234   1.902 -0.7013  0.1051  0.0866
  125POX    C2G 2025   5.208   2.386   1.912  0.0419  0.0504  0.0736
  125POX    C2H 2026   5.115   2.445   2.018  0.4187  0.2942  0.2685
  125POX    C2I 2027   5.178   2.412   2.153 -0.3269 -0.3782  0.4588
  125POX    C2J 2028   5.149   2.514   2.264  0.1609  0.1478  0.1078
  125POX    C2K 2029   5.229   2.487   2.391 -0.3345 -0.2240  0.3400
  125POX    C2L 2030   5.162   2.586   2.487  0.1194  0.1926  0.2294
  125POX    C2M 2031   5.259   2.609   2.602 -0.2671 -0.1809  0.6341
  125POX    C2N 2032   5.211   2.722   2.693  0.0620  0.3149  0.1965
  125POX    C2O 2033   5.283   2.740   2.827 -0.2358  0.1660  0.3760
  125POX    C2P 2034   5.235   2.625   2.917  0.2150 -0.1593  0.2038
  126CHL    CN1 2035   5.265   6.254   0.870  0.5447 -0.3981  0.6739
  126CHL    CN2 2036   5.121   6.131   0.719 -0.7361  0.6110  0.8482
  126CHL    CN3 2037   5.360   6.089   0.738 -0.0601 -0.7458  0.3868
  126CHL    NTM 2038   5.236   6.123   0.810 -0.0814  0.0419 -0.0062
  126CHL     CB 2039   5.217   6.015   0.908 -0.4432  0.2427  0.1475
  127PJ2     CA 2040   5.132   6.024   1.035 -0.5970  0.3029  0.0398
  127PJ2     OA 2041   4.996   6.064   1.012 -0.5493  0.2149 -0.4163
  127PJ2      P 2042   4.926   6.097   1.153 -0.0581  0.0833 -0.1376
  127PJ2     OB 2043   5.025   6.154   1.247 -0.8028  0.6769  0.3010
  127PJ2     HB 2044   4.983   6.190   1.330 -0.9117 -0.5255  0.7846
  127PJ2     OG 2045   4.819   6.193   1.117 -0.2807 -0.0224  0.2280
  127PJ2     HG 2046   4.792   6.228   1.206 -3.3961  1.3820 -1.1147
  127PJ2     OD 2047   4.865   5.961   1.215 -0.0298  0.1431  0.0229
  128POX     CD 2048   4.778   5.975   1.327 -0.5111 -0.3708 -0.2863
  128POX     CE 2049   4.683   5.859   1.360 -0.2654 -0.5439 -0.1836
  128POX     OE 2050   4.607   5.888   1.477  0.4116 -0.4991  0.2519
  128POX    C1A 2051   4.499   5.812   1.494  0.1704 -0.2151 -0.0042
  128POX    O1A 2052   4.448   5.734   1.414  0.3841 -0.2593 -0.0967
  128POX    C1B 2053   4.432   5.837   1.624  0.2529  0.4579 -0.0877
  128POX    C1C 2054   4.484   5.729   1.718 -0.4448  0.2105  0.0242
  128POX    C1D 2055   4.421   5.742   1.857  0.4366 -0.1582  0.4702
  128POX    C1E 2056   4.459   5.633   1.958 -0.0806  0.0397  0.8822
  128POX    C1F 2057   4.603   5.643   2.008  0.3916 -0.0785 -0.4005
  128POX    C1G 2058   4.622   5.523   2.100  0.0052 -0.2186 -0.5000
  128POX    C1H 2059   4.515   5.523   2.210  0.3521 -0.3494 -0.1581
  128POX    C1I 2060   4.512   5.383   2.271  0.1127 -0.2219  0.1196
  128POX    C1J 2061   4.524   5.353   2.400 -0.4594 -0.5394  0.1057
  128POX    C1K 2062   4.536   5.458   2.511 -0.1469 -0.0460 -0.3921
  128POX    C1L 2063   4.509   5.392   2.646 -0.4195  0.1514 -0.3492
  128POX    C1M 2064   4.494   5.492   2.762  0.6562 -0.1986  0.1016
  128POX    C1N 2065   4.488   5.415   2.894 -0.4245 -0.0553  0.1393
  128POX    C1O 2066   4.490   5.511   3.013 -0.2318  0.1951 -0.0656
  128POX    C1P 2067   4.359   5.588   3.025 -0.1643  0.2125  0.5932
  128POX    C1Q 2068   4.350   5.680   3.147 -0.0533  0.4290  0.4386
  128POX    C1R 2069   4.307   5.604   3.273  0.0470 -0.2970  0.0412
  128POX     CZ 2070   4.767   5.731   1.365  0.0253 -0.3575 -0.2628
  128POX     OZ 2071   4.838   5.716   1.489 -0.1221  0.2756 -0.0977
  128POX    C2A 2072   4.930   5.621   1.483 -0.4370 -0.0468  0.1145
  128POX    O2A 2073   4.917   5.528   1.403 -0.4200 -0.2247  0.3191
  128POX    C2B 2074   5.002   5.615   1.612 -0.0268  0.4372 -0.0891
  128POX    C2C 2075   4.919   5.547   1.721  0.4554 -0.0856 -0.0449
  128POX    C2D 2076   4.996   5.505   1.846  0.7488 -0.2483 -0.2764
  128POX    C2E 2077   5.077   5.376   1.836 -0.1340 -0.8654  0.4179
  128POX    C2F 2078   5.184   5.343   1.940  0.0587 -0.4745  0.3441
  128POX    C2G 2079   5.132   5.342   2.084  0.1565  0.5048  0.3942
  128POX    C2H 2080   5.013   5.247   2.098  0.5061  0.0327  0.2067
  128POX    C2I 2081   4.963   5.213   2.239  0.5500 -0.2913  0.1452
  128POX    C2J 2082   4.871   5.091   2.234  0.4762 -0.2357  0.1572
  128POX    C2K 2083   4.822   5.063   2.377  0.0500  0.7569  0.2161
  128POX    C2L 2084   4.926   5.031   2.484  0.0006  0.4743  0.1808
  128POX    C2M 2085   4.873   5.083   2.618 -0.1464  0.1075  0.2666
  128POX    C2N 2086   4.947   5.034   2.743  0.2198 -0.0603 -0.0158
  128POX    C2O 2087   4.847   5.042   2.858  0.3118  0.3607  0.0394
  128POX    C2P 2088   4.924   5.067   2.988 -1.1689  0.5205  0.8981
  129CHL    CN1 2089   1.652   6.216   1.461  0.3217  0.2547  0.5142
  129CHL    CN2 2090   1.611   6.389   1.606 -0.0074 -0.3558  0.4491
  129CHL    CN3 2091   1.444   6.314   1.440  0.0491  0.2789  0.9919
  129CHL    NTM 2092   1.585   6.346   1.468  0.2199  0.2180  0.2242
  129CHL     CB 2093   1.633   6.441   1.366 -0.2780 -0.6426 -0.8276
  130PJ2     CA 2094   1.782   6.467   1.350 -0.2794 -0.0209  0.0969
  130PJ2     OA 2095   1.851   6.533   1.457 -0.2606  0.2100 -0.0566
  130PJ2      P 2096   1.968   6.621   1.390 -0.0983  0.3207  0.3695
  130PJ2     OB 2097   1.921   6.741   1.316 -0.5369  0.0414  0.1931
  130PJ2     HB 2098   1.994   6.768   1.254 -0.3512 -0.6652  0.0871
  130PJ2     OG 2099   2.041   6.518   1.313  0.0319  0.2756  0.5537
  130PJ2     HG 2100   2.132   6.553   1.292  0.3660 -0.3274  0.9683
  130PJ2     OD 2101   2.051   6.683   1.513  0.0452  0.7494  0.0607
  131POX     CD 2102   2.111   6.586   1.599 -0.2942 -0.0190 -0.5575
  131POX     CE 2103   2.210   6.653   1.695 -0.5059 -0.7926  0.2052
  131POX     OE 2104   2.289   6.559   1.769 -0.1031 -0.3703  0.3175
  131POX    C1A 2105   2.421   6.574   1.773 -0.0986 -0.1764 -0.3332
  131POX    O1A 2106   2.483   6.629   1.683  0.4391  0.7327  0.5694
  131POX    C1B 2107   2.480   6.467   1.857 -0.4283 -0.2091 -0.1390
  131POX    C1C 2108   2.481   6.505   2.005 -0.5236 -0.0427 -0.1798
  131POX    C1D 2109   2.502   6.386   2.100  0.2774 -0.2353 -0.5857
  131POX    C1E 2110   2.399   6.274   2.106  0.1071 -0.0524  0.0271
  131POX    C1F 2111   2.424   6.191   2.232  0.0662  0.2262  0.2169
  131POX    C1G 2112   2.301   6.108   2.270 -0.0596  0.1688 -0.3056
  131POX    C1H 2113   2.329   5.983   2.355 -0.1386 -0.0719 -0.6317
  131POX    C1I 2114   2.209   5.889   2.372 -0.1411 -0.0973 -0.7856
  131POX    C1J 2115   2.183   5.824   2.485  0.2089  0.3457 -0.4426
  131POX    C1K 2116   2.283   5.835   2.600 -0.3015  1.0393 -0.0637
  131POX    C1L 2117   2.211   5.781   2.724 -0.3572  1.4582  0.0911
  131POX    C1M 2118   2.107   5.873   2.788 -0.3630  1.2501  0.3840
  131POX    C1N 2119   2.033   5.802   2.901 -0.2945  0.4523 -0.0635
  131POX    C1O 2120   1.943   5.906   2.968 -0.0930  0.4313  0.2429
  131POX    C1P 2121   2.014   5.988   3.076  0.7212  0.5074 -0.3373
  131POX    C1Q 2122   1.899   6.053   3.154  0.4079 -0.2536 -0.1564
  131POX    C1R 2123   1.822   5.966   3.253 -0.2419  0.2525 -0.2119
  131POX     CZ 2124   2.128   6.749   1.782  0.0592 -0.4081  0.3185
  131POX     OZ 2125   2.212   6.821   1.871  0.3560 -0.2223 -0.1080
  131POX    C2A 2126   2.169   6.941   1.909  0.0922 -0.3134 -0.1238
  131POX    O2A 2127   2.129   7.016   1.821  0.4207 -0.0979 -0.0899
  131POX    C2B 2128   2.234   6.973   2.038 -0.0222  0.1896 -0.1908
  131POX    C2C 2129   2.335   7.083   2.003  0.4685 -0.1572  0.1344
  131POX    C2D 2130   2.420   7.088   2.130  0.2702  0.0149  0.2615
  131POX    C2E 2131   2.478   7.230   2.127  0.2364  0.0268  0.1333
  131POX    C2F 2132   2.570   7.247   2.248  0.0444 -0.3483  0.3349
  131POX    C2G 2133   2.654   7.375   2.250 -0.1954 -0.1865  0.1728
  131POX    C2H 2134   2.748   7.387   2.371  0.2231  0.6581 -0.2274
  131POX    C2I 2135   2.842   7.268   2.393 -0.3909  0.2371  0.1387
  131POX    C2J 2136   2.903   7.270   2.533  0.3522  0.0503 -0.1769
  131POX    C2K 2137   2.994   7.151   2.563 -0.1560 -0.3450 -0.1779
  131POX    C2L 2138   3.106   7.191   2.659 -0.5431 -0.2138  0.2217
  131POX    C2M 2139   3.162   7.077   2.745  0.2796 -0.2904 -0.3981
  131POX    C2N 2140   3.287   7.131   2.815 -0.3012  0.3580  0.1663
  131POX    C2O 2141   3.377   7.016   2.863 -0.2357  0.2697 -0.1650
  131POX    C2P 2142   3.449   6.969   2.737 -0.0989  0.6382 -0.2245
  132CHL    CN1 2143   7.364   0.155   1.436  0.1109 -0.0536 -0.1135
  132CHL    CN2 2144   7.386   0.054   1.223  0.2480  0.0914  0.2904
  132CHL    CN3 2145   7.282  -0.067   1.387 -0.5657 -0.3275 -0.4191
  132CHL    NTM 2146   7.295   0.071   1.338 -0.0410 -0.1857  0.1037
  132CHL     CB 2147   7.170   0.134   1.294  0.2004  0.1529 -0.1071
  133PJ2     CA 2148   7.174   0.279   1.245  0.7088  0.0008 -0.5212
  133PJ2     OA 2149   7.210   0.380   1.340 -0.1480 -0.3780  0.2221
  133PJ2      P 2150   7.186   0.530   1.285  0.1795 -0.4239 -0.0446
  133PJ2     OB 2151   7.265   0.614   1.378  0.1810 -0.3977 -0.0695
  133PJ2     HB 2152   7.266   0.590   1.475 -2.2104  1.3241  0.4689
  133PJ2     OG 2153   7.216   0.540   1.140 -0.1666 -0.6820 -0.1359
  133PJ2     HG 2154   7.186   0.629   1.107  0.3216 -1.3750 -2.6258
  133PJ2     OD 2155   7.029   0.557   1.306  0.2986  0.2345  0.0190
  134POX     CD 2156   6.990   0.589   1.440  0.3475  0.0130  0.0863
  134POX     CE 2157   6.843   0.592   1.481  0.4687 -0.0882  0.5253
  134POX     OE 2158   6.834   0.628   1.620  0.3029  0.1950  0.4418
  134POX    C1A 2159   6.712   0.639   1.672  0.1275 -0.0320  0.0857
  134POX    O1A 2160   6.615   0.655   1.598 -0.1493 -0.2305  0.4014
  134POX    C1B 2161   6.719   0.682   1.813 -0.1497  1.1240 -0.2420
  134POX    C1C 2162   6.605   0.773   1.861 -0.5312  0.4101  0.2253
  134POX    C1D 2163   6.598   0.791   2.013  0.2295 -0.2918  0.3483
  134POX    C1E 2164   6.708   0.885   2.061 -0.0556  0.3782 -0.2915
  134POX    C1F 2165   6.671   0.949   2.195 -0.0610 -0.0000 -0.1103
  134POX    C1G 2166   6.672   0.861   2.320  0.1433  0.1388 -0.0156
  134POX    C1H 2167   6.694   0.939   2.450 -0.2007  0.0763  0.0792
  134POX    C1I 2168   6.743   0.837   2.554  0.0721  0.1577  0.0293
  134POX    C1J 2169   6.853   0.862   2.625 -0.0327  0.3134  0.1382
  134POX    C1K 2170   6.947   0.982   2.612 -0.4737  0.7041  0.5469
  134POX    C1L 2171   7.089   0.959   2.664 -0.5821 -0.6973  0.2489
  134POX    C1M 2172   7.173   1.085   2.682 -0.4032 -0.7980  0.1234
  134POX    C1N 2173   7.166   1.151   2.820  0.8230 -0.0568 -0.1479
  134POX    C1O 2174   7.238   1.075   2.932  0.0698 -0.3714  0.1284
  134POX    C1P 2175   7.388   1.047   2.921  0.0372 -0.3019 -0.5416
  134POX    C1Q 2176   7.474   1.170   2.948 -0.2800 -0.2090  0.0525
  134POX    C1R 2177   7.617   1.120   2.974  0.0501  0.3108 -0.7261
  134POX     CZ 2178   6.784   0.459   1.434 -0.3462  0.3183  0.3676
  134POX     OZ 2179   6.773   0.347   1.523 -0.4943 -0.2147 -0.3154
  134POX    C2A 2180   6.774   0.219   1.488  0.0024 -0.2881 -0.0434
  134POX    O2A 2181   6.806   0.192   1.372  0.0060 -0.1387 -0.0773
  134POX    C2B 2182   6.762   0.129   1.605 -0.1709 -0.4829 -0.2091
  134POX    C2C 2183   6.900   0.068   1.634  0.0269 -0.0963 -0.3265
  134POX    C2D 2184   6.981   0.153   1.732 -0.0674 -0.0584 -0.2808
  134POX    C2E 2185   7.125   0.115   1.766  0.0438  0.3391 -0.2919
  134POX    C2F 2186   7.117   9.071   1.849  0.3432  0.4351 -0.1193
  134POX    C2G 2187   7.065   9.087   1.992 -0.7815 -0.3242 -0.4280
  134POX    C2H 2188   7.084   8.958   2.072  0.4021  0.1371  0.0516
  134POX    C2I 2189   7.042   8.989   2.216 -0.0968 -0.2121 -0.0188
  134POX    C2J 2190   7.071   8.873   2.311  0.5710 -0.1366 -0.1272
  134POX    C2K 2191   6.983   8.899   2.434  0.2581 -0.5465 -0.2607
  134POX    C2L 2192   7.092   8.931   2.536  0.4641 -0.1608 -0.5957
  134POX    C2M 2193   7.116   8.815   2.634 -0.1622  0.7105  0.6291
  134POX    C2N 2194   7.224   8.859   2.733  0.5668 -0.2348  0.2632
  134POX    C2O 2195   7.241   8.741   2.830  0.4788 -0.2987  0.2018
  134POX    C2P 2196   7.365   8.769   2.915  0.3495 -0.4135  0.4304
  135CHL    CN1 2197   5.204   5.069   1.288  0.1470  0.2405  0.3209
  135CHL    CN2 2198   5.395   5.197   1.339 -0.4304 -0.3460  0.5257
  135CHL    CN3 2199   5.182   5.251   1.440  0.3641  0.8383  0.1879
  135CHL    NTM 2200   5.250   5.206   1.317 -0.3023  0.4759 -0.0521
  135CHL     CB 2201   5.212   5.291   1.204 -0.1719  0.4263 -0.1335
  136PJ2     CA 2202   5.258   5.435   1.182 -0.0577  0.3411 -0.4546
  136PJ2     OA 2203   5.216   5.544   1.263 -0.9669 -0.3069 -0.0450
  136PJ2      P 2204   5.180   5.686   1.197  0.1591 -0.1479 -0.3220
  136PJ2     OB 2205   5.307   5.738   1.141  0.2211  0.3953  0.3044
  136PJ2     HB 2206   5.347   5.668   1.082  2.2088 -0.0492  2.0729
  136PJ2     OG 2207   5.068   5.665   1.103 -0.1574  0.8571 -0.1835
  136PJ2     HG 2208   5.073   5.578   1.054 -2.2660  0.6666 -0.1393
  136PJ2     OD 2209   5.139   5.782   1.320  0.5637 -0.1008 -0.2202
  137POX     CD 2210   5.235   5.812   1.421  0.2054  0.4793 -0.0464
  137POX     CE 2211   5.246   5.955   1.472  0.3129  0.5373 -0.2317
  137POX     OE 2212   5.349   5.968   1.571  0.2627  0.3659 -0.1561
  137POX    C1A 2213   5.462   6.027   1.533  0.6532 -0.4980 -0.3448
  137POX    O1A 2214   5.495   6.040   1.416  0.1273 -0.1303 -0.4538
  137POX    C1B 2215   5.557   6.037   1.647  0.2222  0.1492 -0.0377
  137POX    C1C 2216   5.616   6.178   1.655 -0.2000  0.3147  0.2430
  137POX    C1D 2217   5.747   6.188   1.735 -0.1545 -0.7661  0.3259
  137POX    C1E 2218   5.750   6.151   1.883  0.1882 -0.2470  0.4501
  137POX    C1F 2219   5.814   6.269   1.956 -0.1610  0.3205 -0.1569
  137POX    C1G 2220   5.736   6.398   1.930 -0.2093  0.2480 -0.3778
  137POX    C1H 2221   5.799   6.511   2.013 -0.3382 -0.2424  0.3970
  137POX    C1I 2222   5.713   6.632   1.976 -0.2012 -0.2546  0.0333
  137POX    C1J 2223   5.714   6.743   2.049  0.8188 -0.2639  0.0473
  137POX    C1K 2224   5.787   6.759   2.182 -0.1122 -0.0515  0.5409
  137POX    C1L 2225   5.755   6.895   2.245 -0.5911  0.2478 -0.3439
  137POX    C1M 2226   5.755   6.860   2.394  0.8662  0.3328 -0.3135
  137POX    C1N 2227   5.799   6.980   2.479  0.1894  0.0060  0.5133
  137POX    C1O 2228   5.761   6.973   2.627  0.6976 -0.1259  0.6372
  137POX    C1P 2229   5.797   7.099   2.705  0.0553  0.3663  0.1512
  137POX    C1Q 2230   5.765   7.068   2.852  0.2430 -0.5817 -0.0034
  137POX    C1R 2231   5.815   7.173   2.951 -0.5133 -0.8806  0.7044
  137POX     CZ 2232   5.109   6.009   1.516  0.2815  0.4502 -0.2235
  137POX     OZ 2233   5.039   5.942   1.621  0.6341  0.3766 -0.0326
  137POX    C2A 2234   4.932   6.005   1.668  0.5360  0.2649 -0.1067
  137POX    O2A 2235   4.901   6.119   1.635  0.1663  0.3129  0.3982
  137POX    C2B 2236   4.860   5.933   1.775 -0.3070  0.6309 -0.4207
  137POX    C2C 2237   4.894   5.995   1.910 -0.6482 -0.2096  0.0664
  137POX    C2D 2238   4.844   6.137   1.941 -0.3960 -0.1065  0.0061
  137POX    C2E 2239   4.928   6.210   2.046  0.2133 -0.7195 -0.0460
  137POX    C2F 2240   4.937   6.142   2.182 -0.1447 -0.2376  0.2181
  137POX    C2G 2241   5.031   6.218   2.275 -0.3061 -0.2221  0.3703
  137POX    C2H 2242   5.044   6.122   2.394  0.3635 -0.1082  0.3931
  137POX    C2I 2243   4.911   6.110   2.468 -0.1493  0.1259 -0.4770
  137POX    C2J 2244   4.924   6.007   2.580  0.0192  0.1518 -0.4722
  137POX    C2K 2245   4.779   5.972   2.615  0.1017 -0.3971 -0.6574
  137POX    C2L 2246   4.769   5.863   2.722 -0.4217  0.1040 -0.1892
  137POX    C2M 2247   4.768   5.933   2.858 -0.0351 -0.1998 -0.0300
  137POX    C2N 2248   4.763   5.816   2.956  0.0965 -0.3518 -0.2052
  137POX    C2O 2249   4.762   5.866   3.100  0.2676 -0.4409 -0.1720
  137POX    C2P 2250   4.640   5.953   3.129  0.2827 -0.4759 -0.0004
  138CHL    CN1 2251   4.717   8.812   0.965 -0.2450 -0.0150  0.0641
  138CHL    CN2 2252   4.684   8.588   0.904 -0.3751 -0.2645  0.0921
  138CHL    CN3 2253   4.498   8.728   0.877 -0.1105 -0.0456 -0.0660
  138CHL    NTM 2254   4.616   8.705   0.961 -0.1610 -0.0911 -0.0075
  138CHL     CB 2255   4.572   8.676   1.098 -0.0883 -0.7764 -0.1246
  139PJ2     CA 2256   4.668   8.660   1.216 -0.2552  0.1245  0.1448
  139PJ2     OA 2257   4.776   8.567   1.203 -0.2492  0.0888  0.4287
  139PJ2      P 2258   4.908   8.601   1.289  0.1480  0.3011 -0.2582
  139PJ2     OB 2259   4.970   8.732   1.258  0.3001  0.3641  0.3050
  139PJ2     HB 2260   4.899   8.801   1.249 -0.6206 -0.7988 -2.3745
  139PJ2     OG 2261   4.983   8.475   1.273 -0.4489 -0.1045  0.1290
  139PJ2     HG 2262   4.919   8.399   1.288  0.2016 -1.2261 -2.2440
  139PJ2     OD 2263   4.854   8.593   1.440 -0.5845 -0.9092 -0.5752
  140POX     CD 2264   4.892   8.484   1.525  0.1902  0.1611  0.4815
  140POX     CE 2265   4.842   8.494   1.669 -0.2683  0.0482  0.3347
  140POX     OE 2266   4.898   8.388   1.748  0.4271  0.1719  0.0130
  140POX    C1A 2267   5.002   8.405   1.829  0.2309  0.3025  0.2381
  140POX    O1A 2268   5.072   8.507   1.821  0.2654  0.2770  0.2062
  140POX    C1B 2269   5.018   8.290   1.920 -1.1377 -0.2891 -0.2534
  140POX    C1C 2270   5.086   8.332   2.050 -0.9711  0.4377 -0.5721
  140POX    C1D 2271   5.002   8.413   2.149  0.3177  0.0728  0.8594
  140POX    C1E 2272   4.893   8.326   2.210 -0.1527 -0.0734 -0.1668
  140POX    C1F 2273   4.870   8.381   2.351 -0.2186 -0.5632  0.0166
  140POX    C1G 2274   4.780   8.282   2.425 -0.4897 -0.5505 -0.2947
  140POX    C1H 2275   4.700   8.357   2.532  0.1148  0.2415 -0.3942
  140POX    C1I 2276   4.784   8.395   2.655 -0.4196  0.2403 -0.0242
  140POX    C1J 2277   4.727   8.438   2.767  0.0994  0.5245  0.1339
  140POX    C1K 2278   4.575   8.433   2.787  0.1380 -0.2445  0.2699
  140POX    C1L 2279   4.538   8.454   2.934 -0.2034 -0.1752  0.1725
  140POX    C1M 2280   4.389   8.443   2.967 -0.2276  0.2591  0.2216
  140POX    C1N 2281   4.387   8.458   3.120 -0.5717  0.3038  0.2140
  140POX    C1O 2282   4.447   8.345   3.203 -0.2218  0.2114 -0.1575
  140POX    C1P 2283   4.426   8.355   3.355  0.1094  0.1239 -0.1056
  140POX    C1Q 2284   4.483   8.227   3.416 -0.8687 -0.4099 -0.2888
  140POX    C1R 2285   4.456   8.219   3.566  0.0727 -0.1818 -0.0971
  140POX     CZ 2286   4.690   8.497   1.662 -0.2727 -0.4328  0.2332
  140POX     OZ 2287   4.624   8.572   1.764  0.0165  0.4118 -0.1936
  140POX    C2A 2288   4.491   8.579   1.751 -0.0544 -0.0967  0.2387
  140POX    O2A 2289   4.432   8.523   1.660  0.1294  0.3756 -0.1717
  140POX    C2B 2290   4.426   8.656   1.860  0.1356  0.2439  0.1131
  140POX    C2C 2291   4.320   8.751   1.804 -0.5718 -0.4044  0.3432
  140POX    C2D 2292   4.285   8.865   1.899 -0.5501 -0.0019 -0.1285
  140POX    C2E 2293   4.396   8.969   1.914 -0.2349 -0.3567 -0.0009
  140POX    C2F 2294   4.358  -0.025   2.032  0.3382  0.0188 -0.1007
  140POX    C2G 2295   4.462   0.081   2.067 -0.0163  0.2550  0.2459
  140POX    C2H 2296   4.446   0.140   2.207 -0.0991  0.2981  0.2185
  140POX    C2I 2297   4.472   0.044   2.324 -0.2537  0.3662  0.3092
  140POX    C2J 2298   4.466   0.120   2.456  0.0289  0.1601  0.4401
  140POX    C2K 2299   4.532   0.258   2.456 -0.2180  0.2810 -0.5489
  140POX    C2L 2300   4.581   0.300   2.594  0.5066 -0.2692 -0.6349
  140POX    C2M 2301   4.636   0.442   2.577 -0.6968  0.2889 -0.0237
  140POX    C2N 2302   4.711   0.501   2.696 -0.0090  0.3925 -0.5007
  140POX    C2O 2303   4.752   0.645   2.665  0.3320  0.4184  0.0598
  140POX    C2P 2304   4.807   0.708   2.794  0.3233  0.6654 -0.0572
  141CHL    CN1 2305   3.855   8.839   1.187  0.0056 -0.1225 -0.3534
  141CHL    CN2 2306   3.951   9.024   1.053 -0.2449 -0.1912 -0.4169
  141CHL    CN3 2307   3.767   8.900   0.974 -0.9971 -0.0791  0.4488
  141CHL    NTM 2308   3.830   8.952   1.097 -0.2714  0.1040  0.0030
  141CHL     CB 2309   3.739   9.047   1.161  0.1195  0.2572  0.3373
  142PJ2     CA 2310   3.588   9.034   1.181  0.0815 -0.0875 -0.1537
  142PJ2     OA 2311   3.564   8.913   1.254  0.1036  0.0268  0.0459
  142PJ2      P 2312   3.408   8.879   1.274  0.0688  0.1748  0.0205
  142PJ2     OB 2313   3.347   8.894   1.140 -0.7911  0.2920  0.4197
  142PJ2     HB 2314   3.384   8.982   1.110  0.3957 -0.7356 -1.2590
  142PJ2     OG 2315   3.419   8.742   1.327  0.3423  0.2349  0.1223
  142PJ2     HG 2316   3.513   8.726   1.359  0.2370 -0.0006  0.3216
  142PJ2     OD 2317   3.362   8.994   1.378 -0.6755 -0.1217  0.0223
  143POX     CD 2318   3.382   8.945   1.511 -0.7597  0.2432  0.1698
  143POX     CE 2319   3.337   9.035   1.626  0.4373  0.4441  0.4956
  143POX     OE 2320   3.363   8.966   1.748 -0.0734 -0.1735  0.2617
  143POX    C1A 2321   3.474   8.990   1.817  0.2412 -0.2033 -0.2244
  143POX    O1A 2322   3.560   9.059   1.763  0.0972  0.0891 -0.0835
  143POX    C1B 2323   3.484   8.925   1.950  0.2572 -0.2084 -0.2278
  143POX    C1C 2324   3.551   8.788   1.941 -0.3863 -0.5355 -0.0236
  143POX    C1D 2325   3.611   8.734   2.072  0.6552  0.3218 -0.1374
  143POX    C1E 2326   3.496   8.686   2.160  0.5217  0.1547 -0.3992
  143POX    C1F 2327   3.539   8.630   2.296 -0.6913  0.2615  0.0439
  143POX    C1G 2328   3.619   8.734   2.374  0.1131 -0.2521 -0.0885
  143POX    C1H 2329   3.672   8.688   2.511  0.1442  0.0137 -0.0118
  143POX    C1I 2330   3.576   8.680   2.629 -0.3930  0.1765 -0.4354
  143POX    C1J 2331   3.490   8.770   2.678 -0.5585 -0.1609 -0.1053
  143POX    C1K 2332   3.504   8.916   2.637  0.0213 -0.0624  0.4306
  143POX    C1L 2333   3.467   9.011   2.751 -0.1489  0.6014 -0.1687
  143POX    C1M 2334   3.576   9.009   2.859 -0.5510  0.5526  0.2365
  143POX    C1N 2335   3.547   0.031   2.966 -0.2705  0.9021 -0.0344
  143POX    C1O 2336   3.652   0.028   3.077  0.0499  0.6892 -0.3417
  143POX    C1P 2337   3.579   0.068   3.205  0.3327 -0.2010  0.1043
  143POX    C1Q 2338   3.686   0.111   3.305  0.0471 -0.0580  0.3508
  143POX    C1R 2339   3.645   0.197   3.425  0.4879  0.7119 -0.0368
  143POX     CZ 2340   3.189  -0.013   1.609  0.2731 -0.2289  0.4720
  143POX     OZ 2341   3.136   0.091   1.691 -0.0306 -0.4069  0.5055
  143POX    C2A 2342   3.020   0.147   1.657  0.1810 -0.4299 -0.2779
  143POX    O2A 2343   2.945   0.114   1.566 -0.9219 -0.2165  0.5340
  143POX    C2B 2344   3.016   0.266   1.745  0.1329 -0.1528 -0.6525
  143POX    C2C 2345   2.964   0.249   1.888  0.2608 -0.7677 -0.6747
  143POX    C2D 2346   2.819   0.199   1.888 -0.0414  0.0624  0.1710
  143POX    C2E 2347   2.772   0.180   2.032 -0.0147 -0.3331  0.1296
  143POX    C2F 2348   2.782   0.304   2.121  0.4067 -0.3385  0.0909
  143POX    C2G 2349   2.763   0.272   2.270  0.3156 -0.2444  0.1002
  143POX    C2H 2350   2.803   0.396   2.350 -0.1791 -0.1942  0.2677
  143POX    C2I 2351   2.729   0.409   2.483 -0.1057 -0.6244  0.3502
  143POX    C2J 2352   2.776   0.528   2.566 -0.7498 -0.3111  0.2696
  143POX    C2K 2353   2.686   0.569   2.683 -0.2468  0.1567  0.4986
  143POX    C2L 2354   2.758   0.673   2.769 -0.1550  0.2221  0.3430
  143POX    C2M 2355   2.706   0.696   2.911 -0.6594 -0.1148  0.2140
  143POX    C2N 2356   2.823   0.722   3.006 -0.3732 -0.8505  0.0755
  143POX    C2O 2357   2.768   0.717   3.149  0.2443  0.3096  0.3668
  143POX    C2P 2358   2.883   0.674   3.240  0.1361 -0.0895  0.3165
  144CHL    CN1 2359   4.991   7.531   1.348 -0.4399 -0.3958 -0.3742
  144CHL    CN2 2360   4.905   7.465   1.135  0.3504 -0.2511  0.5881
  144CHL    CN3 2361   4.807   7.650   1.241  0.1259  0.7195 -0.0014
  144CHL    NTM 2362   4.935   7.581   1.222 -0.0447  0.4636 -0.2178
  144CHL     CB 2363   5.012   7.689   1.158  0.2281  0.5963  0.3292
  145PJ2     CA 2364   5.158   7.662   1.124  0.1203  0.0533  0.2733
  145PJ2     OA 2365   5.253   7.667   1.231  0.3426 -0.3357  0.0977
  145PJ2      P 2366   5.399   7.619   1.184  0.2387 -0.5153 -0.0442
  145PJ2     OB 2367   5.385   7.476   1.152 -0.1628 -0.3688 -0.5361
  145PJ2     HB 2368   5.330   7.429   1.222 -0.2124 -2.5983 -1.9561
  145PJ2     OG 2369   5.447   7.712   1.079  0.0581 -0.3660  0.0056
  145PJ2     HG 2370   5.394   7.797   1.080  0.1227 -0.3092 -0.6637
  145PJ2     OD 2371   5.484   7.632   1.320 -0.1284  0.5600  0.0985
  146POX     CD 2372   5.432   7.576   1.441  0.0954  0.6342  0.2292
  146POX     CE 2373   5.455   7.426   1.459  0.1994  0.6006 -0.1803
  146POX     OE 2374   5.357   7.375   1.551  0.3149 -0.0116 -0.3915
  146POX    C1A 2375   5.288   7.265   1.522 -0.2876  0.2975 -0.1447
  146POX    O1A 2376   5.328   7.195   1.429 -0.5594  0.2542 -0.2293
  146POX    C1B 2377   5.208   7.213   1.635 -0.0893  0.3484  0.0205
  146POX    C1C 2378   5.075   7.159   1.581 -0.0058  0.0699  0.0914
  146POX    C1D 2379   4.984   7.071   1.667  0.0928  0.0352  0.1603
  146POX    C1E 2380   4.966   7.147   1.798  0.0656 -0.1856  0.2848
  146POX    C1F 2381   4.863   7.083   1.892  0.4011 -0.1656  0.6703
  146POX    C1G 2382   4.829   7.177   2.008 -0.3589 -0.0764  0.3762
  146POX    C1H 2383   4.729   7.113   2.104  0.0039 -0.4305  0.5203
  146POX    C1I 2384   4.696   7.208   2.219 -0.0689  0.4822 -0.2478
  146POX    C1J 2385   4.736   7.195   2.345  0.5150  0.0209 -0.4772
  146POX    C1K 2386   4.822   7.087   2.411  0.1922 -0.1892 -0.3970
  146POX    C1L 2387   4.971   7.123   2.417  0.1678 -0.1054 -0.2873
  146POX    C1M 2388   5.057   7.046   2.517  0.0841 -0.0851 -0.1998
  146POX    C1N 2389   5.204   7.085   2.500  0.0428  0.3256  0.3654
  146POX    C1O 2390   5.254   7.125   2.639  0.2342  0.5074  0.2441
  146POX    C1P 2391   5.278   7.002   2.727  0.2347  0.2120 -0.1669
  146POX    C1Q 2392   5.374   7.030   2.842  0.7223 -0.1702 -0.4778
  146POX    C1R 2393   5.375   6.902   2.926 -0.6725  0.3524  0.3727
  146POX     CZ 2394   5.602   7.397   1.486  0.1341  0.4430  0.0117
  146POX     OZ 2395   5.671   7.458   1.596  0.2379  0.5878 -0.1326
  146POX    C2A 2396   5.772   7.397   1.659 -0.5244 -0.1748  0.3678
  146POX    O2A 2397   5.837   7.304   1.612 -0.0417  0.5459 -0.4135
  146POX    C2B 2398   5.819   7.458   1.785  0.0615  0.2594 -0.0572
  146POX    C2C 2399   5.728   7.566   1.842 -0.0378  0.1696 -0.0468
  146POX    C2D 2400   5.796   7.607   1.973  0.9641 -0.3481 -0.3965
  146POX    C2E 2401   5.725   7.730   2.030  0.4619 -0.6122 -0.4454
  146POX    C2F 2402   5.779   7.750   2.172  0.1269  0.4386 -0.4585
  146POX    C2G 2403   5.725   7.891   2.200  0.6582  0.5277  0.1393
  146POX    C2H 2404   5.698   7.922   2.347 -0.1741  0.7180 -0.0499
  146POX    C2I 2405   5.558   7.879   2.394  0.0951 -0.2618 -0.1274
  146POX    C2J 2406   5.445   7.978   2.363  0.0075 -0.2873  0.1138
  146POX    C2K 2407   5.340   7.948   2.470  0.1960  0.1173  0.4168
  146POX    C2L 2408   5.219   8.040   2.454 -0.0564 -0.3233 -0.2452
  146POX    C2M 2409   5.245   8.185   2.495  0.1064 -0.3354 -0.3041
  146POX    C2N 2410   5.231   8.194   2.647 -0.0562 -0.1323 -0.3300
  146POX    C2O 2411   5.249   8.336   2.702  0.2142 -0.2933  0.0052
  146POX    C2P 2412   5.387   8.387   2.660  0.4783 -0.5282  0.5800
  147CHL    CN1 2413   4.141   3.714   1.435  0.4782 -0.0893  0.5115
  147CHL    CN2 2414   4.181   3.529   1.299  0.0994 -0.1600  0.0854
  147CHL    CN3 2415   4.277   3.546   1.521  0.2494  0.6489  0.3296
  147CHL    NTM 2416   4.245   3.617   1.397  0.2723 -0.0782 -0.0992
  147CHL     CB 2417   4.367   3.669   1.333  0.2687 -0.0595 -0.0906
  148PJ2     CA 2418   4.445   3.795   1.372  0.3699 -0.2276  0.2498
  148PJ2     OA 2419   4.369   3.915   1.376  0.4835 -0.1637  0.5559
  148PJ2      P 2420   4.456   4.033   1.443  0.1673  0.2420  0.2628
  148PJ2     OB 2421   4.602   4.015   1.432  0.1038 -0.0771 -0.0776
  148PJ2     HB 2422   4.653   4.097   1.456 -1.8340  1.5841 -1.3252
  148PJ2     OG 2423   4.393   4.163   1.413 -0.3341  0.1246  0.7772
  148PJ2     HG 2424   4.468   4.228   1.425  1.8979 -1.9820 -0.7700
  148PJ2     OD 2425   4.438   4.003   1.600 -0.2984 -0.2033  0.1307
  149POX     CD 2426   4.312   4.030   1.663 -0.2143 -0.2048  0.3023
  149POX     CE 2427   4.297   3.967   1.801 -0.1727 -0.5323  0.1585
  149POX     OE 2428   4.177   4.014   1.861  0.1297  0.0793  0.2873
  149POX    C1A 2429   4.105   3.923   1.926 -0.5639  0.1895 -0.3177
  149POX    O1A 2430   4.118   3.804   1.896  0.1607  0.3392 -0.6211
  149POX    C1B 2431   4.005   3.973   2.023 -0.1725 -0.1874  0.2828
  149POX    C1C 2432   3.881   3.887   2.045 -0.4033  0.1597  0.3340
  149POX    C1D 2433   3.895   3.808   2.175 -0.4465  0.0958  0.3003
  149POX    C1E 2434   3.765   3.730   2.188 -0.4356 -0.0598 -0.4820
  149POX    C1F 2435   3.754   3.679   2.332 -0.0651  0.1520 -0.3773
  149POX    C1G 2436   3.632   3.589   2.355 -0.1328  0.4635  0.5376
  149POX    C1H 2437   3.629   3.579   2.507 -0.7088  0.0441  0.5022
  149POX    C1I 2438   3.492   3.528   2.552 -0.8151 -0.1655 -0.0640
  149POX    C1J 2439   3.478   3.401   2.590  0.1749 -0.2278  0.1169
  149POX    C1K 2440   3.596   3.304   2.599  0.3089 -0.0676  0.0884
  149POX    C1L 2441   3.583   3.225   2.729 -0.7411 -0.7112 -0.3954
  149POX    C1M 2442   3.668   3.098   2.735 -0.1137 -0.2836 -0.1005
  149POX    C1N 2443   3.619   3.004   2.845 -0.1809 -0.1330 -0.0006
  149POX    C1O 2444   3.664   3.049   2.984 -0.1164  0.1904 -0.1251
  149POX    C1P 2445   3.587   2.969   3.090 -0.4735  0.0921 -0.4522
  149POX    C1Q 2446   3.587   3.054   3.218  0.1961  0.2253 -0.5370
  149POX    C1R 2447   3.692   3.003   3.317 -0.1344 -0.0371 -0.3235
  149POX     CZ 2448   4.425   3.995   1.881 -0.1630  0.2469 -0.1267
  149POX     OZ 2449   4.468   3.931   2.002  0.7354  0.1859 -0.4749
  149POX    C2A 2450   4.472   3.799   2.014 -0.1686  0.2287  0.4363
  149POX    O2A 2451   4.485   3.718   1.923 -0.2860 -0.4368  1.0026
  149POX    C2B 2452   4.508   3.766   2.154  0.2034 -0.2110  0.2430
  149POX    C2C 2453   4.380   3.743   2.236  0.0775 -0.3800 -0.0017
  149POX    C2D 2454   4.406   3.773   2.383 -0.1392 -0.4789  0.0571
  149POX    C2E 2455   4.273   3.772   2.458 -0.2625  0.4877 -0.1375
  149POX    C2F 2456   4.281   3.780   2.610  0.5607  0.7317 -0.1895
  149POX    C2G 2457   4.274   3.928   2.645 -0.3829  0.7184 -0.2966
  149POX    C2H 2458   4.326   3.957   2.786  0.2510  0.3306 -0.4482
  149POX    C2I 2459   4.295   4.101   2.830  0.2174  0.2660 -0.2573
  149POX    C2J 2460   4.350   4.103   2.972 -0.1703 -0.0574 -0.0992
  149POX    C2K 2461   4.309   4.234   3.041  0.5118  0.2363 -0.2427
  149POX    C2L 2462   4.378   4.268   3.173 -0.6129  0.4040  0.3152
  149POX    C2M 2463   4.530   4.270   3.154 -0.6695 -0.4305 -0.2639
  149POX    C2N 2464   4.585   4.385   3.071  0.1893 -0.5112  0.1832
  149POX    C2O 2465   4.562   4.523   3.133  0.1911 -0.5455  0.2599
  149POX    C2P 2466   4.616   4.637   3.046  0.1351 -0.3862  0.4330
  150CHL    CN1 2467   4.903   6.945   0.894 -0.2876 -0.5334  0.4150
  150CHL    CN2 2468   4.976   7.174   0.941  0.2304 -0.0861  0.0757
  150CHL    CN3 2469   5.126   6.995   0.957  0.1639  0.2041 -0.3550
  150CHL    NTM 2470   4.985   7.032   0.978  0.0688 -0.1906 -0.2811
  150CHL     CB 2471   4.962   6.999   1.120  0.1539  0.0362 -0.2125
  151PJ2     CA 2472   4.823   7.018   1.182 -0.1456 -0.2017 -0.7992
  151PJ2     OA 2473   4.773   7.151   1.164 -0.1135 -0.0724  0.0249
  151PJ2      P 2474   4.617   7.149   1.203 -0.1483 -0.0735 -0.1116
  151PJ2     OB 2475   4.553   7.279   1.173 -0.0600  0.1841  0.7837
  151PJ2     HB 2476   4.461   7.290   1.212 -0.3618  2.0428 -0.3639
  151PJ2     OG 2477   4.547   7.023   1.169 -0.5634 -0.1633  1.0050
  151PJ2     HG 2478   4.453   7.026   1.204  0.1817 -0.5584  3.1712
  151PJ2     OD 2479   4.625   7.144   1.364  0.5415  0.1885 -0.1370
  152POX     CD 2480   4.509   7.173   1.442  0.4005  0.0467 -0.2955
  152POX     CE 2481   4.525   7.203   1.591 -0.3559  0.2099 -0.2392
  152POX     OE 2482   4.411   7.185   1.675 -0.2441 -0.1972 -0.1692
  152POX    C1A 2483   4.384   7.065   1.724 -0.1597 -0.3314 -0.4485
  152POX    O1A 2484   4.440   6.965   1.680  0.2328 -0.2972 -0.0319
  152POX    C1B 2485   4.272   7.051   1.820 -0.0566  0.1734 -0.2509
  152POX    C1C 2486   4.334   7.032   1.959 -0.1070  0.0768 -0.2414
  152POX    C1D 2487   4.235   7.100   2.055  0.2542  0.0792  0.1293
  152POX    C1E 2488   4.271   7.055   2.197  0.0172  0.0823  0.1911
  152POX    C1F 2489   4.166   7.112   2.293  0.0981  0.0944  0.2723
  152POX    C1G 2490   4.228   7.134   2.431 -0.6752 -0.3968  0.7062
  152POX    C1H 2491   4.115   7.160   2.531 -0.6698 -0.5995  0.7639
  152POX    C1I 2492   4.171   7.195   2.669 -0.0122  0.1864  0.3059
  152POX    C1J 2493   4.111   7.263   2.766  0.0550  0.0718  0.4273
  152POX    C1K 2494   3.966   7.313   2.768  0.1153  0.2619  0.0843
  152POX    C1L 2495   3.954   7.419   2.878  0.1183  0.1130  0.2275
  152POX    C1M 2496   3.818   7.485   2.894 -0.0686 -0.1897 -0.1061
  152POX    C1N 2497   3.838   7.584   3.009  0.4488 -0.1767 -0.2061
  152POX    C1O 2498   3.820   7.518   3.145  0.1811  0.4077  0.0457
  152POX    C1P 2499   3.851   7.628   3.247  0.0880  0.5261 -0.0538
  152POX    C1Q 2500   3.799   7.585   3.384  0.3491 -0.0376 -0.1302
  152POX    C1R 2501   3.779   7.701   3.481  0.0987 -0.1709 -0.0212
  152POX     CZ 2502   4.601   7.335   1.603 -0.0337 -0.0163  0.2526
  152POX     OZ 2503   4.656   7.375   1.729 -0.1977 -0.2111  0.3857
  152POX    C2A 2504   4.757   7.461   1.717 -0.1494 -0.3523 -0.2707
  152POX    O2A 2505   4.840   7.456   1.627  0.2364 -0.7303  0.0932
  152POX    C2B 2506   4.796   7.505   1.853 -0.1890  0.2410 -0.4529
  152POX    C2C 2507   4.811   7.657   1.859  0.6580  0.1518 -0.2899
  152POX    C2D 2508   4.815   7.713   2.001  0.2887 -0.4187 -0.0564
  152POX    C2E 2509   4.822   7.866   2.000  0.1292 -0.4079  0.1586
  152POX    C2F 2510   4.761   7.924   2.127  0.3900 -0.2121  0.1938
  152POX    C2G 2511   4.849   7.909   2.252  0.2676 -0.2597  0.2740
  152POX    C2H 2512   4.763   7.904   2.379  0.0307 -0.2720  0.1155
  152POX    C2I 2513   4.839   7.940   2.507  0.0251 -0.7104  0.2444
  152POX    C2J 2514   4.760   7.920   2.636 -0.3244 -0.1702  0.1196
  152POX    C2K 2515   4.855   7.943   2.754 -0.2436  0.3701 -0.0474
  152POX    C2L 2516   4.778   7.904   2.880 -0.5058  0.1093 -0.2853
  152POX    C2M 2517   4.864   7.915   3.006 -0.0901 -0.4028 -0.5257
  152POX    C2N 2518   4.780   7.869   3.125  0.5826 -0.5609 -0.1086
  152POX    C2O 2519   4.858   7.875   3.257  0.1756 -0.0517  0.1115
  152POX    C2P 2520   4.782   7.795   3.363  0.2499 -0.1601  0.0836
  153CHL    CN1 2521   1.417   9.094   0.920  0.1513 -0.2352 -0.5084
  153CHL    CN2 2522   1.528   8.892   0.925  0.3416  0.9041 -0.8090
  153CHL    CN3 2523   1.313   8.899   1.030  0.2106 -0.1512  0.2122
  153CHL    NTM 2524   1.436   8.975   1.004  0.0485 -0.0143 -0.1716
  153CHL     CB 2525   1.505   9.016   1.128  0.0843  0.2231 -0.2688
  154PJ2     CA 2526   1.548   8.908   1.228 -0.4528 -0.3544 -0.6495
  154PJ2     OA 2527   1.640   8.803   1.198  0.5403  0.3106 -0.0089
  154PJ2      P 2528   1.613   8.675   1.291  0.0387  0.2687 -0.2070
  154PJ2     OB 2529   1.470   8.674   1.329  0.1157 -0.5255  0.0918
  154PJ2     HB 2530   1.474   8.759   1.381  1.4337  0.5270 -1.6220
  154PJ2     OG 2531   1.682   8.554   1.240 -0.0539  0.2478 -0.2810
  154PJ2     HG 2532   1.763   8.588   1.191  1.5395  0.4589  2.3347
  154PJ2     OD 2533   1.692   8.738   1.416  0.5860 -0.4336 -0.1923
  155POX     CD 2534   1.822   8.692   1.456  0.6459 -0.1914 -0.1023
  155POX     CE 2535   1.896   8.774   1.561 -0.5461  0.2241  0.4274
  155POX     OE 2536   1.999   8.698   1.624 -0.2363  0.0706 -0.2599
  155POX    C1A 2537   2.122   8.688   1.575 -0.4722 -0.2426 -0.8073
  155POX    O1A 2538   2.152   8.750   1.473 -0.2625  0.5845 -0.2559
  155POX    C1B 2539   2.210   8.598   1.652 -0.2576  0.2875 -0.4271
  155POX    C1C 2540   2.343   8.561   1.588 -0.0975 -0.2513  0.2042
  155POX    C1D 2541   2.444   8.503   1.687  0.8480  0.5487 -0.2782
  155POX    C1E 2542   2.474   8.599   1.803 -0.5643  0.1404  0.4425
  155POX    C1F 2543   2.583   8.545   1.896 -0.3863 -0.2681  0.0011
  155POX    C1G 2544   2.536   8.444   2.001 -0.1217 -0.0206  0.3592
  155POX    C1H 2545   2.531   8.504   2.142  0.2999 -0.3778  0.5302
  155POX    C1I 2546   2.462   8.408   2.239 -0.2003 -0.0868  0.4686
  155POX    C1J 2547   2.467   8.415   2.372 -0.2943 -0.7376  0.5125
  155POX    C1K 2548   2.537   8.522   2.457  0.0718 -0.6649  0.1212
  155POX    C1L 2549   2.445   8.581   2.564  0.6440  0.4334  0.0292
  155POX    C1M 2550   2.435   8.518   2.703 -0.2353  0.4975  0.0031
  155POX    C1N 2551   2.550   8.574   2.787  0.0149  0.3303 -0.2268
  155POX    C1O 2552   2.601   8.475   2.893  0.1431  0.3483 -0.2719
  155POX    C1P 2553   2.700   8.540   2.989 -0.1085 -0.1937  0.3653
  155POX    C1Q 2554   2.752   8.438   3.090  0.3186 -0.4299 -0.0867
  155POX    C1R 2555   2.842   8.500   3.196  0.5769  0.0979 -0.6132
  155POX     CZ 2556   1.793   8.830   1.660 -0.7419 -0.0458  0.3765
  155POX     OZ 2557   1.819   8.960   1.713  0.3935 -0.3180  0.5275
  155POX    C2A 2558   1.716   9.010   1.781  0.0143 -0.4233  0.0397
  155POX    O2A 2559   1.598   8.976   1.773 -0.2632  0.4037  0.5631
  155POX    C2B 2560   1.756   0.040   1.865 -0.2979 -0.1901 -0.1353
  155POX    C2C 2561   1.806  -0.009   2.001 -1.1203  0.1351  0.2952
  155POX    C2D 2562   1.818   0.118   2.086 -0.3494  0.1180  0.2195
  155POX    C2E 2563   1.956   0.113   2.152  0.1465 -0.0875 -0.8082
  155POX    C2F 2564   1.948   0.040   2.286  0.1691  0.3482 -0.5691
  155POX    C2G 2565   2.083   0.033   2.359  0.0792 -0.2005 -0.4525
  155POX    C2H 2566   2.063  -0.020   2.501 -0.4824  0.6326 -0.2139
  155POX    C2I 2567   2.031   0.089   2.603 -0.7402  0.5129 -0.1675
  155POX    C2J 2568   2.000   0.019   2.736 -0.1700  0.0122 -0.2988
  155POX    C2K 2569   2.009   0.122   2.849  0.5201  0.1987 -0.5185
  155POX    C2L 2570   1.901   0.229   2.839  0.0094 -0.2103  0.4286
  155POX    C2M 2571   1.874   0.306   2.968 -0.2862  0.2845  0.0750
  155POX    C2N 2572   1.771   0.417   2.948 -0.3050  0.2664  0.0706
  155POX    C2O 2573   1.823   0.536   2.867  0.1132  0.3280  0.4236
  155POX    C2P 2574   1.701   0.624   2.838  0.1807  0.0652 -0.7142
  156CHL    CN1 2575   7.059   0.980   0.874  0.7001  0.6579 -0.1520
  156CHL    CN2 2576   7.204   0.806   0.856  0.0335 -0.4124 -0.0500
  156CHL    CN3 2577   6.978   0.753   0.909  0.0565 -0.1497  0.0096
  156CHL    NTM 2578   7.087   0.849   0.933 -0.1356  0.2433 -0.6641
  156CHL     CB 2579   7.132   0.859   1.073 -0.5416 -0.5554 -0.4670
  157PJ2     CA 2580   7.047   0.935   1.175 -0.1528 -0.1062 -0.4734
  157PJ2     OA 2581   6.922   0.870   1.201 -0.0435 -0.0610  0.1871
  157PJ2      P 2582   6.809   0.981   1.227 -0.2449 -0.2497  0.1210
  157PJ2     OB 2583   6.825   1.077   1.116  0.3699 -0.2188  0.2335
  157PJ2     HB 2584   6.859   1.025   1.038  1.5663  2.1064 -0.8978
  157PJ2     OG 2585   6.686   0.901   1.247 -0.1808 -0.3328  0.1831
  157PJ2     HG 2586   6.708   0.804   1.260  2.8701 -0.0082 -1.4870
  157PJ2     OD 2587   6.857   1.051   1.364  0.1616  0.2215 -0.2561
  158POX     CD 2588   6.835   0.986   1.490  0.2966  0.2548 -0.2161
  158POX     CE 2589   6.876   1.064   1.616  0.2684 -0.1296  0.0332
  158POX     OE 2590   6.905   0.993   1.736 -0.0573 -0.3181  0.0040
  158POX    C1A 2591   7.021   0.928   1.739  0.3365  0.3766  0.2155
  158POX    O1A 2592   7.107   0.951   1.654 -0.0709  0.9059 -0.0617
  158POX    C1B 2593   7.049   0.864   1.869 -0.0003  0.2875  0.2433
  158POX    C1C 2594   7.089   0.952   1.988 -0.7322  0.7581  0.1504
  158POX    C1D 2595   7.102   0.843   2.095 -0.2481  0.7429  0.0779
  158POX    C1E 2596   7.150   0.897   2.230  0.2276  0.4192  0.0399
  158POX    C1F 2597   7.300   0.870   2.246  0.0999  0.1601  0.8243
  158POX    C1G 2598   7.354   0.915   2.382  0.0892 -0.3579  1.0045
  158POX    C1H 2599   7.496   0.867   2.410 -0.0746 -0.9225  0.8866
  158POX    C1I 2600   7.560   0.930   2.534 -0.0914 -0.0581  0.4649
  158POX    C1J 2601   7.578   0.873   2.653  0.0033  0.5216  0.7366
  158POX    C1K 2602   7.528   0.730   2.678  0.7224  0.0389 -0.4942
  158POX    C1L 2603   7.485   0.707   2.823  0.1270  0.1665 -0.6499
  158POX    C1M 2604   7.400   0.582   2.845  0.0985  0.2034 -0.5449
  158POX    C1N 2605   7.255   0.574   2.799 -0.1368  0.4688  0.1456
  158POX    C1O 2606   7.186   0.659   2.906 -0.7975  0.0992  0.0234
  158POX    C1P 2607   7.035   0.636   2.909 -0.7285 -0.3620  0.0268
  158POX    C1Q 2608   6.968   0.707   3.026  0.3417  0.5705  0.0840
  158POX    C1R 2609   6.824   0.742   2.987  0.0731 -0.2163  0.3575
  158POX     CZ 2610   6.785   1.184   1.645  0.2845 -0.0726 -0.1494
  158POX     OZ 2611   6.653   1.169   1.698  0.0922 -0.1555 -0.6511
  158POX    C2A 2612   6.582   1.281   1.705  0.2306 -0.0863 -0.3708
  158POX    O2A 2613   6.615   1.393   1.667  0.4985 -0.1375 -0.2936
  158POX    C2B 2614   6.456   1.258   1.780  0.2625  0.3860 -0.1718
  158POX    C2C 2615   6.362   1.379   1.777  0.3622  0.4678 -0.0668
  158POX    C2D 2616   6.267   1.355   1.894  0.3916 -0.1386 -0.1636
  158POX    C2E 2617   6.160   1.463   1.907  0.0872 -0.4503 -0.0357
  158POX    C2F 2618   6.238   1.578   1.971 -0.4002 -0.1221 -0.0300
  158POX    C2G 2619   6.150   1.704   1.979  0.1711  0.2835 -0.0832
  158POX    C2H 2620   6.027   1.674   2.065  0.1809  0.2432 -0.0834
  158POX    C2I 2621   5.940   1.799   2.077  0.4676  0.3743  0.7175
  158POX    C2J 2622   5.829   1.780   2.180 -0.0850 -0.1523  0.0399
  158POX    C2K 2623   5.880   1.757   2.323 -0.0201  0.2776  0.0878
  158POX    C2L 2624   5.761   1.764   2.419 -0.3813 -0.1114 -0.3242
  158POX    C2M 2625   5.800   1.730   2.563  0.1567  0.7874 -0.2498
  158POX    C2N 2626   5.682   1.754   2.658  0.4490  0.9229  0.0823
  158POX    C2O 2627   5.739   1.733   2.798  0.6638  0.3194 -0.0943
  158POX    C2P 2628   5.626   1.716   2.900  0.1697  0.6768 -0.5796
  159CHL    CN1 2629   4.596   2.009   1.509 -0.5725  0.3214  0.0617
  159CHL    CN2 2630   4.628   1.874   1.326  0.0483  0.5177  0.0556
  159CHL    CN3 2631   4.450   1.830   1.490 -0.7008  0.6149 -0.0835
  159CHL    NTM 2632   4.521   1.931   1.409 -0.2406  0.2515 -0.1350
  159CHL     CB 2633   4.438   2.018   1.325 -0.3613 -0.0573 -0.3385
  160PJ2     CA 2634   4.323   2.104   1.377 -0.0317  0.1605  0.0368
  160PJ2     OA 2635   4.220   2.048   1.460  0.3586  0.5701  0.8136
  160PJ2      P 2636   4.088   2.135   1.431  0.1778  0.1054  0.2127
  160PJ2     OB 2637   4.090   2.162   1.285 -0.0053 -0.5260  0.0911
  160PJ2     HB 2638   4.184   2.190   1.266 -0.0415  0.3958  1.1682
  160PJ2     OG 2639   3.965   2.075   1.489 -0.0240  0.1296 -0.1847
  160PJ2     HG 2640   3.899   2.130   1.540 -0.4418 -2.8635  2.8456
  160PJ2     OD 2641   4.110   2.276   1.507 -0.4626  0.3186  0.0134
  161POX     CD 2642   4.120   2.271   1.649  0.0541 -0.1652 -0.0379
  161POX     CE 2643   4.032   2.368   1.728 -0.1324 -0.2064 -0.1969
  161POX     OE 2644   4.062   2.358   1.867 -0.1921  0.6676 -0.1209
  161POX    C1A 2645   4.028   2.463   1.942 -0.3171  0.7027 -0.2262
  161POX    O1A 2646   4.010   2.574   1.893 -0.3311  0.8328  0.0732
  161POX    C1B 2647   4.061   2.445   2.085 -1.0771 -0.0826 -0.1371
  161POX    C1C 2648   3.985   2.344   2.170 -0.3602 -0.3383  0.2048
  161POX    C1D 2649   4.034   2.344   2.315 -0.6585 -0.3436  0.3060
  161POX    C1E 2650   3.985   2.475   2.378  0.7229  0.2779  0.1291
  161POX    C1F 2651   4.021   2.483   2.527  0.1764  0.0930  0.2760
  161POX    C1G 2652   3.962   2.612   2.586 -0.2773  0.2087 -0.4137
  161POX    C1H 2653   3.973   2.596   2.738  0.0793  0.4867 -0.4074
  161POX    C1I 2654   3.902   2.711   2.810  0.1758  0.3113 -0.0300
  161POX    C1J 2655   3.887   2.725   2.941 -0.2472 -0.0483 -0.0363
  161POX    C1K 2656   3.923   2.611   3.036 -0.3008 -0.1670 -0.1583
  161POX    C1L 2657   3.879   2.651   3.177  0.4494 -0.6637  0.2243
  161POX    C1M 2658   3.938   2.553   3.280  0.3670 -0.5539  0.3762
  161POX    C1N 2659   3.902   2.595   3.423  0.1431  0.3133  0.0737
  161POX    C1O 2660   3.753   2.597   3.459  0.1557 -0.1087  0.1547
  161POX    C1P 2661   3.735   2.662   3.596 -0.2195 -0.2005  0.1500
  161POX    C1Q 2662   3.786   2.567   3.705 -0.7550 -0.6927 -0.0285
  161POX    C1R 2663   3.769   2.617   3.848  0.3468 -0.4224  0.0181
  161POX     CZ 2664   3.888   2.340   1.684 -0.2372 -0.2365  0.1613
  161POX     OZ 2665   3.791   2.405   1.767 -0.0633  0.0016  0.1788
  161POX    C2A 2666   3.671   2.436   1.718  0.3481  0.7028 -0.4068
  161POX    O2A 2667   3.627   2.384   1.615  0.0652 -0.0825  0.1038
  161POX    C2B 2668   3.609   2.544   1.797 -0.3579 -0.1261  0.1807
  161POX    C2C 2669   3.466   2.512   1.845 -0.4620  0.2966  0.1545
  161POX    C2D 2670   3.414   2.616   1.944 -0.2274  0.2596  0.3176
  161POX    C2E 2671   3.263   2.604   1.966 -0.2583  0.1733  0.0619
  161POX    C2F 2672   3.219   2.474   2.033 -0.3942  0.1074 -0.1551
  161POX    C2G 2673   3.214   2.473   2.186  0.3514  0.4161 -0.1226
  161POX    C2H 2674   3.124   2.358   2.234  0.3343  0.3707 -0.2608
  161POX    C2I 2675   3.136   2.363   2.387 -0.2901  0.0770 -0.2005
  161POX    C2J 2676   3.115   2.221   2.441  0.6740  0.2962  0.7860
  161POX    C2K 2677   3.149   2.203   2.588  0.2319 -0.4124  0.8027
  161POX    C2L 2678   3.060   2.292   2.675  0.0431 -0.1554  0.3467
  161POX    C2M 2679   3.116   2.304   2.817 -0.0829  0.6205  0.3332
  161POX    C2N 2680   3.083   2.190   2.913 -0.1796  0.1272 -0.2844
  161POX    C2O 2681   3.157   2.183   3.046  0.0213  0.2668 -0.3888
  161POX    C2P 2682   3.300   2.130   3.034  0.1711  0.6241 -0.2128
  162CHL    CN1 2683   3.976   6.169   1.196  0.0576 -0.3386  0.2771
  162CHL    CN2 2684   4.110   6.250   1.010  0.3681 -0.1890  0.5449
  162CHL    CN3 2685   4.099   6.020   1.053 -0.0391  0.3431 -0.2183
  162CHL    NTM 2686   4.020   6.144   1.058 -0.3076  0.1606  0.0687
  162CHL     CB 2687   3.911   6.144   0.960 -0.2664 -0.3843  0.0196
  163PJ2     CA 2688   3.787   6.054   0.965 -0.3882 -0.2268 -0.1265
  163PJ2     OA 2689   3.792   5.913   0.948 -0.3633 -0.2031 -0.3211
  163PJ2      P 2690   3.648   5.844   0.969 -0.3677 -0.0039  0.3291
  163PJ2     OB 2691   3.539   5.907   0.891  0.2171 -0.1499 -0.6222
  163PJ2     HB 2692   3.559   6.005   0.883  0.4105 -0.3283 -2.8630
  163PJ2     OG 2693   3.680   5.705   0.929  0.0371  0.3006 -0.4354
  163PJ2     HG 2694   3.759   5.671   0.980 -1.5417 -2.5182  0.3477
  163PJ2     OD 2695   3.624   5.847   1.128 -0.1963 -0.6221  0.3691
  164POX     CD 2696   3.726   5.786   1.208  0.2362 -0.4034 -0.0090
  164POX     CE 2697   3.719   5.813   1.359 -0.0957  0.2913 -0.1437
  164POX     OE 2698   3.823   5.756   1.440 -0.1871  0.5467  0.1533
  164POX    C1A 2699   3.940   5.814   1.466  0.3604 -0.3609 -0.2350
  164POX    O1A 2700   3.962   5.928   1.425 -0.3603 -0.1036  0.0715
  164POX    C1B 2701   4.012   5.739   1.571 -0.1269 -0.2804  0.1629
  164POX    C1C 2702   3.994   5.802   1.709 -0.1057  0.0193  0.0283
  164POX    C1D 2703   4.047   5.706   1.815 -0.2442 -0.0709  0.0159
  164POX    C1E 2704   3.994   5.748   1.952 -0.4476  0.2224 -0.1512
  164POX    C1F 2705   4.023   5.643   2.060 -0.1800  0.0711 -0.3714
  164POX    C1G 2706   3.986   5.689   2.201  0.0380 -0.1772 -0.2300
  164POX    C1H 2707   4.077   5.796   2.260 -0.2471 -0.0789  0.0365
  164POX    C1I 2708   4.229   5.779   2.249 -0.2160  0.1280  0.1276
  164POX    C1J 2709   4.317   5.805   2.345  0.2726 -0.6456 -0.1035
  164POX    C1K 2710   4.277   5.875   2.474  0.6388 -0.4937 -0.0695
  164POX    C1L 2711   4.383   5.842   2.579  0.3961 -0.1794  0.2772
  164POX    C1M 2712   4.341   5.879   2.722 -0.1029  0.2862  0.0140
  164POX    C1N 2713   4.385   6.017   2.769  0.2149  0.2053 -0.0443
  164POX    C1O 2714   4.332   6.031   2.911  0.6193  0.0834  0.1201
  164POX    C1P 2715   4.364   6.168   2.973  0.0598  0.4083 -0.2997
  164POX    C1Q 2716   4.241   6.218   3.048 -0.1432 -0.6049  0.0568
  164POX    C1R 2717   4.258   6.369   3.058 -0.3421 -0.5464 -0.4709
  164POX     CZ 2718   3.577   5.767   1.391  0.0490 -0.2304 -0.2402
  164POX     OZ 2719   3.537   5.758   1.528  0.3636 -0.4996 -0.1658
  164POX    C2A 2720   3.524   5.637   1.583 -0.9357 -0.2783  0.0460
  164POX    O2A 2721   3.564   5.539   1.520  0.5704  0.0689  0.4038
  164POX    C2B 2722   3.514   5.625   1.730 -0.3853  0.6575  0.1723
  164POX    C2C 2723   3.613   5.687   1.829  0.0723  0.0059  0.1311
  164POX    C2D 2724   3.567   5.697   1.975 -0.1327 -0.4957  0.1048
  164POX    C2E 2725   3.558   5.557   2.035 -0.0576 -0.5401  0.0129
  164POX    C2F 2726   3.574   5.533   2.185 -0.1049 -0.0175  0.1020
  164POX    C2G 2727   3.569   5.385   2.225 -0.2876 -0.1925 -0.5478
  164POX    C2H 2728   3.614   5.375   2.371  0.1679 -0.4640 -0.7030
  164POX    C2I 2729   3.765   5.396   2.373  0.1043 -0.0317 -0.3986
  164POX    C2J 2730   3.808   5.426   2.517  0.0895 -1.0567 -0.1756
  164POX    C2K 2731   3.957   5.460   2.527 -0.1443 -0.0261 -0.0914
  164POX    C2L 2732   3.986   5.509   2.669 -0.6338  0.2662 -0.0878
  164POX    C2M 2733   3.967   5.402   2.778 -0.3193  0.1976 -0.0977
  164POX    C2N 2734   3.982   5.441   2.925 -0.0152 -0.1786 -0.0274
  164POX    C2O 2735   3.991   5.320   3.018 -0.3494  0.1313  0.4123
  164POX    C2P 2736   4.019   5.388   3.153 -0.0213 -0.0689  0.4464
  165CHL    CN1 2737   5.700   4.969   1.078 -0.3206  0.4264 -0.0001
  165CHL    CN2 2738   5.851   4.872   1.228 -0.7702  0.0132  0.3327
  165CHL    CN3 2739   5.919   4.982   1.016 -0.2534  0.8097  0.1029
  165CHL    NTM 2740   5.834   4.985   1.136 -0.2994 -0.1015  0.1009
  165CHL     CB 2741   5.862   5.106   1.216  0.0865  0.0319 -0.2281
  166PJ2     CA 2742   5.874   5.248   1.161  0.2935  0.0254 -0.1991
  166PJ2     OA 2743   5.759   5.308   1.101  0.3912 -0.0252 -0.4391
  166PJ2      P 2744   5.768   5.463   1.061 -0.1309  0.0481 -0.2720
  166PJ2     OB 2745   5.895   5.469   0.986  0.2964 -0.0556  0.4399
  166PJ2     HB 2746   5.962   5.410   1.032 -0.7889  0.5069  2.8763
  166PJ2     OG 2747   5.637   5.472   0.992 -0.3468  0.3714  0.1703
  166PJ2     HG 2748   5.628   5.565   0.955 -1.2151  1.1412  2.1886
  166PJ2     OD 2749   5.770   5.530   1.208 -0.0143 -0.9190  0.1711
  167POX     CD 2750   5.651   5.536   1.288 -0.1017 -0.6161  0.0188
  167POX     CE 2751   5.670   5.591   1.429 -0.2201 -0.0293 -0.1916
  167POX     OE 2752   5.549   5.619   1.500 -0.2876 -0.2249 -0.2290
  167POX    C1A 2753   5.506   5.524   1.583 -0.1755  0.3415  0.4845
  167POX    O1A 2754   5.520   5.404   1.560 -0.7746  0.3251  0.2047
  167POX    C1B 2755   5.399   5.568   1.675 -0.6476 -0.4356  0.3146
  167POX    C1C 2756   5.451   5.663   1.783  0.2011 -0.0686 -0.4081
  167POX    C1D 2757   5.329   5.712   1.860  0.1168 -1.0673  0.1066
  167POX    C1E 2758   5.363   5.807   1.976 -0.0600 -0.2641 -0.4907
  167POX    C1F 2759   5.236   5.848   2.050  0.4089 -0.0762  0.2132
  167POX    C1G 2760   5.157   5.737   2.119 -0.2017  0.0828 -0.2174
  167POX    C1H 2761   5.048   5.803   2.204 -0.2082  0.6536 -0.6593
  167POX    C1I 2762   4.939   5.708   2.255  0.5118  0.1096 -0.1008
  167POX    C1J 2763   4.931   5.638   2.368 -0.2221 -0.0495 -0.2457
  167POX    C1K 2764   5.057   5.630   2.454 -0.2487  0.1874 -0.1845
  167POX    C1L 2765   5.065   5.488   2.511  0.2908  0.4260  0.3443
  167POX    C1M 2766   5.196   5.446   2.578  0.2887  0.2656  0.2472
  167POX    C1N 2767   5.186   5.299   2.620  0.4751  0.1891  0.0278
  167POX    C1O 2768   5.330   5.255   2.644  0.5264 -0.1981 -0.9624
  167POX    C1P 2769   5.331   5.106   2.680  0.3391  0.0627  0.1724
  167POX    C1Q 2770   5.477   5.064   2.660  0.0461 -0.3941 -1.1345
  167POX    C1R 2771   5.488   4.911   2.669  0.2355 -0.3268 -0.0494
  167POX     CZ 2772   5.750   5.721   1.419  0.3953 -0.3715  0.1952
  167POX     OZ 2773   5.835   5.741   1.532  0.3001 -0.4474  0.2803
  167POX    C2A 2774   5.918   5.845   1.523  0.2838 -0.4615 -0.0632
  167POX    O2A 2775   5.905   5.938   1.444  0.0008 -0.1961  0.2886
  167POX    C2B 2776   5.999   5.862   1.646 -0.3235 -0.1302  0.2913
  167POX    C2C 2777   6.141   5.917   1.633 -0.3484 -0.2106 -0.3185
  167POX    C2D 2778   6.219   5.955   1.758 -0.6799  0.2337 -0.2427
  167POX    C2E 2779   6.172   6.080   1.833 -0.3589  0.3173 -0.1762
  167POX    C2F 2780   6.258   6.142   1.944  0.0096 -0.2855 -0.1207
  167POX    C2G 2781   6.242   6.293   1.963 -0.2513 -0.3110 -0.1318
  167POX    C2H 2782   6.237   6.347   2.106  0.3190  0.6287 -0.4655
  167POX    C2I 2783   6.375   6.340   2.173  0.0607 -0.5805 -0.0325
  167POX    C2J 2784   6.376   6.405   2.311  0.1658 -0.2145 -0.2015
  167POX    C2K 2785   6.457   6.320   2.410  0.1394 -0.0252 -0.0171
  167POX    C2L 2786   6.430   6.375   2.550  0.7436  0.1343  0.0372
  167POX    C2M 2787   6.473   6.277   2.660 -0.2034 -0.3731 -0.0363
  167POX    C2N 2788   6.410   6.298   2.797 -0.0774  0.0100 -0.0360
  167POX    C2O 2789   6.261   6.270   2.776 -0.1108  0.3164 -0.2135
  167POX    C2P 2790   6.188   6.231   2.904 -0.2058  0.0986 -0.3332
  168CHL    CN1 2791   4.796   0.847   0.932 -0.3515  0.0996 -0.0949
  168CHL    CN2 2792   5.024   0.859   1.026  0.3419 -0.4674 -0.3175
  168CHL    CN3 2793   4.874   0.674   1.080  0.1496  0.5089 -0.0810
  168CHL    NTM 2794   4.884   0.816   1.046  0.0510  0.4621 -0.3056
  168CHL     CB 2795   4.841   0.898   1.160 -0.1673 -0.5308  0.3353
  169PJ2     CA 2796   4.694   0.917   1.200  0.0187 -0.0725  0.8137
  169PJ2     OA 2797   4.627   0.793   1.227 -0.3931 -0.0073  0.1003
  169PJ2      P 2798   4.466   0.798   1.225 -0.3895  0.0149 -0.3450
  169PJ2     OB 2799   4.430   0.858   1.095  0.4661  0.0349 -0.5789
  169PJ2     HB 2800   4.394   0.792   1.028  2.0002 -2.3094  0.7579
  169PJ2     OG 2801   4.422   0.663   1.268  0.3748  0.0378  0.5653
  169PJ2     HG 2802   4.475   0.618   1.339 -1.1094 -1.9615  0.4956
  169PJ2     OD 2803   4.441   0.904   1.344 -0.2525 -0.0113 -0.2914
  170POX     CD 2804   4.443   0.863   1.481  0.6891  0.2757 -0.2166
  170POX     CE 2805   4.412   0.969   1.587 -0.3664 -0.4042  0.1663
  170POX     OE 2806   4.430   0.940   1.726  0.2228 -0.5302  0.0650
  170POX    C1A 2807   4.476   1.044   1.794  0.5849 -0.5552 -0.1392
  170POX    O1A 2808   4.526   1.143   1.740 -0.5558 -0.1216 -0.4123
  170POX    C1B 2809   4.460   1.023   1.940 -0.3936 -0.3162 -0.2050
  170POX    C1C 2810   4.326   1.073   1.993 -0.0203  0.6608 -0.1627
  170POX    C1D 2811   4.283   0.987   2.112  0.4830  0.1065 -0.3740
  170POX    C1E 2812   4.139   1.003   2.160  0.5776 -0.0616 -0.0347
  170POX    C1F 2813   4.112   0.958   2.304 -0.0504  0.4743  0.0200
  170POX    C1G 2814   3.962   0.965   2.335 -0.0816 -0.0065 -0.0160
  170POX    C1H 2815   3.931   0.966   2.485  0.5082 -0.5570  0.1173
  170POX    C1I 2816   3.865   0.837   2.534  1.0694 -0.6555  0.6226
  170POX    C1J 2817   3.778   0.835   2.634  0.5171 -0.4086  0.1518
  170POX    C1K 2818   3.740   0.959   2.716 -0.2010 -0.4199 -0.1634
  170POX    C1L 2819   3.789   0.937   2.859  0.2594 -0.3268 -0.3045
  170POX    C1M 2820   3.773   1.064   2.942  0.2579 -0.2673 -0.3958
  170POX    C1N 2821   3.833   1.030   3.078  0.0502 -0.3668 -0.3283
  170POX    C1O 2822   3.820   1.156   3.164  0.0532 -0.5218 -0.0975
  170POX    C1P 2823   3.849   1.123   3.310  0.6058 -0.4255 -0.1822
  170POX    C1Q 2824   3.843   1.255   3.386 -0.3706 -0.5362 -0.0534
  170POX    C1R 2825   3.892   1.237   3.530 -0.2186  0.4269  0.0230
  170POX     CZ 2826   4.273   1.025   1.555 -0.1547 -0.0261 -0.0939
  170POX     OZ 2827   4.163   0.944   1.594 -0.0568  0.0314  0.3141
  170POX    C2A 2828   4.041   0.977   1.551  0.2233  0.2073 -0.3556
  170POX    O2A 2829   4.027   1.061   1.463 -0.0456 -0.1073 -0.6201
  170POX    C2B 2830   3.933   0.888   1.600 -0.0005  0.6331 -0.0819
  170POX    C2C 2831   3.936   0.861   1.751 -0.5295  0.4978 -0.0952
  170POX    C2D 2832   3.852   0.735   1.777 -0.2176  0.2243 -0.3867
  170POX    C2E 2833   3.850   0.712   1.929 -0.3452  0.6035 -0.3288
  170POX    C2F 2834   3.771   0.584   1.954  0.1199  0.3013 -0.4041
  170POX    C2G 2835   3.794   0.542   2.099 -0.5205  0.3482 -0.2878
  170POX    C2H 2836   3.718   0.616   2.210 -0.2084  0.1080  0.0885
  170POX    C2I 2837   3.579   0.558   2.236 -0.0289 -0.2194  0.3324
  170POX    C2J 2838   3.568   0.433   2.324 -0.3727 -0.3536  0.1025
  170POX    C2K 2839   3.605   0.479   2.465  0.4255 -0.1145 -0.1774
  170POX    C2L 2840   3.662   0.351   2.527 -0.3535 -0.2193  0.3359
  170POX    C2M 2841   3.687   0.364   2.677  0.0985 -0.2790  0.2650
  170POX    C2N 2842   3.818   0.442   2.694  0.1179 -0.3079  0.2503
  170POX    C2O 2843   3.854   0.467   2.840  0.6284  0.0352  0.0681
  170POX    C2P 2844   3.869   0.353   2.941 -0.2764  0.1156  0.3068
  171CHL    CN1 2845   4.530   4.517   1.416 -0.1180  0.2921  0.1253
  171CHL    CN2 2846   4.393   4.684   1.311  0.1922  0.3085  0.1863
  171CHL    CN3 2847   4.420   4.470   1.220  0.5621 -0.0370  0.3635
  171CHL    NTM 2848   4.403   4.542   1.347 -0.1135  0.2660  0.1075
  171CHL     CB 2849   4.292   4.481   1.422 -0.2276 -0.1826 -0.4205
  172PJ2     CA 2850   4.146   4.503   1.385 -0.2468 -0.4170 -0.4874
  172PJ2     OA 2851   4.085   4.632   1.375  0.0731 -0.2273 -0.0390
  172PJ2      P 2852   3.957   4.633   1.276  0.1453  0.0567 -0.1294
  172PJ2     OB 2853   3.915   4.774   1.255 -0.3544 -0.0487  0.1600
  172PJ2     HB 2854   3.907   4.796   1.158 -0.0031 -0.7933 -0.0497
  172PJ2     OG 2855   3.983   4.559   1.151 -0.0444  0.4539 -0.4053
  172PJ2     HG 2856   4.076   4.570   1.115 -0.7069  2.6385 -1.6442
  172PJ2     OD 2857   3.842   4.576   1.372  0.3242 -0.3581 -0.1583
  173POX     CD 2858   3.796   4.656   1.482  0.1141 -0.3450 -0.2542
  173POX     CE 2859   3.705   4.571   1.570 -0.1113  0.2237  0.0651
  173POX     OE 2860   3.667   4.653   1.681 -0.7685 -0.5675  0.4420
  173POX    C1A 2861   3.553   4.720   1.691 -0.4615 -0.0357  0.4459
  173POX    O1A 2862   3.485   4.720   1.588  0.1765 -0.0077  0.0201
  173POX    C1B 2863   3.540   4.815   1.804  0.2164  0.3509  0.1994
  173POX    C1C 2864   3.446   4.759   1.910  0.3583 -0.1414  0.0648
  173POX    C1D 2865   3.296   4.771   1.883  0.3617  0.0050  0.1113
  173POX    C1E 2866   3.209   4.709   1.992  0.2258  0.3858  0.2205
  173POX    C1F 2867   3.250   4.563   2.014 -0.3040  0.2177  0.1118
  173POX    C1G 2868   3.176   4.476   2.116 -0.5900  0.2299 -0.0855
  173POX    C1H 2869   3.213   4.521   2.257  0.4112 -0.3958 -0.1421
  173POX    C1I 2870   3.119   4.447   2.353  0.1219  0.2417  0.0754
  173POX    C1J 2871   3.142   4.447   2.484  0.6963  0.3167 -0.0197
  173POX    C1K 2872   3.248   4.527   2.559  0.5036  0.5305  0.0236
  173POX    C1L 2873   3.187   4.615   2.669 -0.2301 -0.0155  0.0647
  173POX    C1M 2874   3.304   4.691   2.732 -0.1513 -0.2596  0.2128
  173POX    C1N 2875   3.255   4.790   2.839  0.2508  0.0359  0.1260
  173POX    C1O 2876   3.230   4.725   2.975  0.2961 -0.0085  0.1130
  173POX    C1P 2877   3.345   4.757   3.071  0.4205  0.0992 -0.0713
  173POX    C1Q 2878   3.300   4.699   3.205  1.0306  0.0891  0.1315
  173POX    C1R 2879   3.283   4.547   3.209 -0.1398  0.2132  0.2738
  173POX     CZ 2880   3.775   4.438   1.597 -0.0025  0.3291  0.3047
  173POX     OZ 2881   3.886   4.434   1.687 -0.0223  0.0627  0.3166
  173POX    C2A 2882   3.943   4.317   1.716 -0.1818 -0.1004 -0.0264
  173POX    O2A 2883   3.915   4.224   1.640  0.2325 -0.3852  0.1689
  173POX    C2B 2884   4.042   4.316   1.825 -0.0078 -0.0851 -0.1832
  173POX    C2C 2885   4.172   4.372   1.766 -0.2828  0.3901 -0.3372
  173POX    C2D 2886   4.285   4.385   1.869 -0.0670 -0.3809 -0.4688
  173POX    C2E 2887   4.415   4.412   1.793  0.0837 -0.1161 -0.1179
  173POX    C2F 2888   4.526   4.469   1.881  0.0242 -0.2804  0.0642
  173POX    C2G 2889   4.648   4.513   1.800 -0.3754  0.4473 -0.1545
  173POX    C2H 2890   4.765   4.539   1.895 -0.0835  0.2664 -0.4615
  173POX    C2I 2891   4.897   4.495   1.831  0.2219  0.2087  0.1940
  173POX    C2J 2892   5.008   4.500   1.936  0.6260 -0.3884 -0.1986
  173POX    C2K 2893   5.047   4.645   1.968 -0.7785 -0.0343 -0.0055
  173POX    C2L 2894   5.138   4.695   1.855  0.0753 -0.4087  0.5035
  173POX    C2M 2895   5.165   4.845   1.866  0.1712 -0.4053  0.2107
  173POX    C2N 2896   5.275   4.880   1.765 -0.1844 -0.2070 -0.1095
  173POX    C2O 2897   5.271   5.033   1.759 -0.5288 -0.2064  0.1125
  173POX    C2P 2898   5.403   5.070   1.692 -0.6100 -0.0551  0.0342
  174CHL    CN1 2899   6.294   4.220   1.062  0.3182 -0.2941  0.3654
  174CHL    CN2 2900   6.330   3.995   1.106  0.0487 -0.0049 -0.5278
  174CHL    CN3 2901   6.487   4.118   0.963  0.6113  0.4653 -0.0784
  174CHL    NTM 2902   6.347   4.097   1.001  0.5993  0.1449 -0.2961
  174CHL     CB 2903   6.279   4.060   0.876 -0.2918  0.1300  0.1803
  175PJ2     CA 2904   6.128   4.063   0.856 -0.2607  0.0971 -0.0673
  175PJ2     OA 2905   6.059   3.999   0.964 -0.2493  0.6345  0.2591
  175PJ2      P 2906   5.898   4.010   0.965 -0.3101 -0.2018 -0.0752
  175PJ2     OB 2907   5.862   4.108   0.860 -0.2195  0.0769  0.1548
  175PJ2     HB 2908   5.762   4.112   0.870 -0.1201 -0.6811  1.7734
  175PJ2     OG 2909   5.861   3.866   0.963  0.0871 -0.3050 -0.2012
  175PJ2     HG 2910   5.894   3.831   1.051 -2.9756 -1.8443  0.4741
  175PJ2     OD 2911   5.873   4.065   1.114  0.7515 -0.3702  0.1784
  176POX     CD 2912   5.908   4.202   1.133  0.0167 -0.2168  0.4599
  176POX     CE 2913   5.854   4.269   1.260  0.1161  0.1244  0.3245
  176POX     OE 2914   5.930   4.386   1.291  0.0917  0.2804 -0.2030
  176POX    C1A 2915   5.869   4.484   1.358 -0.3046 -0.2940  0.2876
  176POX    O1A 2916   5.758   4.519   1.321 -0.1596 -0.2163 -0.0787
  176POX    C1B 2917   5.953   4.555   1.458  0.3858 -0.1105 -0.4083
  176POX    C1C 2918   5.930   4.508   1.602  0.0023 -0.1247 -0.4706
  176POX    C1D 2919   6.034   4.568   1.697 -0.2559 -0.1835 -0.1493
  176POX    C1E 2920   6.022   4.511   1.838 -0.1975 -0.1000 -0.1101
  176POX    C1F 2921   6.100   4.588   1.945  0.0834 -0.1215 -0.2997
  176POX    C1G 2922   6.077   4.531   2.085 -0.1380  0.4194 -0.1149
  176POX    C1H 2923   5.935   4.550   2.137 -0.0517  0.3817  0.1363
  176POX    C1I 2924   5.892   4.696   2.150 -0.3742  0.2795  0.2294
  176POX    C1J 2925   5.879   4.770   2.260 -0.5608  0.1013  0.3300
  176POX    C1K 2926   5.928   4.723   2.397  0.2909  0.0816  0.0261
  176POX    C1L 2927   5.930   4.832   2.504 -0.0731 -0.0379  0.1556
  176POX    C1M 2928   5.964   4.767   2.638  1.0623  0.2241  0.0013
  176POX    C1N 2929   5.970   4.881   2.740 -0.6895 -0.1237  0.5119
  176POX    C1O 2930   6.104   4.952   2.731 -0.6338 -0.2549  0.2844
  176POX    C1P 2931   6.109   5.075   2.822 -0.2292 -0.2615  0.2771
  176POX    C1Q 2932   6.081   5.036   2.968  0.4978 -0.3858  0.3849
  176POX    C1R 2933   6.104   5.156   3.059  0.7439  0.5054 -0.8243
  176POX     CZ 2934   5.849   4.164   1.372  0.1124  0.0193  0.2267
  176POX     OZ 2935   5.811   4.207   1.503  0.4656 -0.1129  0.3717
  176POX    C2A 2936   5.773   4.109   1.585  0.1441 -0.1006  0.2392
  176POX    O2A 2937   5.736   3.998   1.547  0.3689  0.0520 -0.4471
  176POX    C2B 2938   5.776   4.152   1.727 -0.1035 -0.3350  0.3152
  176POX    C2C 2939   5.881   4.085   1.816 -0.3050  0.0200  0.8228
  176POX    C2D 2940   5.873   4.132   1.961 -0.9597  0.1806  0.7420
  176POX    C2E 2941   5.988   4.080   2.048 -0.0539  0.3677 -0.3241
  176POX    C2F 2942   5.972   4.137   2.189  0.5915  0.4883 -0.2944
  176POX    C2G 2943   6.066   4.070   2.288  0.2595  0.1557 -0.2032
  176POX    C2H 2944   6.023   4.079   2.435  0.0860  0.0916 -0.2506
  176POX    C2I 2945   5.887   4.010   2.450  0.1762  0.0203  0.2400
  176POX    C2J 2946   5.827   4.036   2.589 -0.3464 -0.1116  0.0427
  176POX    C2K 2947   5.916   3.968   2.693 -0.1191  0.1102 -0.0037
  176POX    C2L 2948   5.862   3.958   2.836 -0.4955 -0.0431 -0.1538
  176POX    C2M 2949   5.867   4.101   2.889 -0.4891 -0.0365 -0.1725
  176POX    C2N 2950   5.859   4.087   3.041  0.2680 -0.0748 -0.1322
  176POX    C2O 2951   5.911   4.217   3.102  0.0746  0.0354 -0.2031
  176POX    C2P 2952   5.933   4.195   3.251  0.2951 -0.2345 -0.2754
  177CHL    CN1 2953   5.591   2.404   1.519 -0.4446  0.0449  0.5243
  177CHL    CN2 2954   5.604   2.638   1.498 -0.3292  0.3316  0.0386
  177CHL    CN3 2955   5.430   2.544   1.628 -0.3352 -0.0423 -0.2582
  177CHL    NTM 2956   5.510   2.526   1.506 -0.1543  0.1682 -0.1725
  177CHL     CB 2957   5.433   2.522   1.380  0.1117  0.0522 -0.3312
  178PJ2     CA 2958   5.353   2.648   1.348 -0.0899  0.0499  0.1528
  178PJ2     OA 2959   5.242   2.684   1.430 -0.3768  0.0732 -0.2412
  178PJ2      P 2960   5.203   2.837   1.397  0.0237  0.2409  0.0515
  178PJ2     OB 2961   5.225   2.866   1.253  0.0487 -0.4309 -0.0863
  178PJ2     HB 2962   5.292   2.799   1.223 -0.6239 -1.0063 -0.3103
  178PJ2     OG 2963   5.079   2.859   1.474  0.1703 -0.8018  0.5978
  178PJ2     HG 2964   5.082   2.827   1.569 -0.7042  2.1905  1.7486
  178PJ2     OD 2965   5.333   2.915   1.451 -0.1718  0.4918  0.1607
  179POX     CD 2966   5.333   2.955   1.588 -0.3413 -0.0553  0.3228
  179POX     CE 2967   5.452   3.046   1.622 -0.2735  0.0607 -0.2132
  179POX     OE 2968   5.487   3.049   1.761 -0.1319  0.5087 -0.2577
  179POX    C1A 2969   5.552   2.941   1.803 -0.8080  0.1539 -0.1093
  179POX    O1A 2970   5.566   2.839   1.736 -0.3259 -0.0239  0.2573
  179POX    C1B 2971   5.592   2.947   1.946 -0.3170  0.1454 -0.2447
  179POX    C1C 2972   5.483   2.899   2.042  0.0808 -0.3236 -0.0274
  179POX    C1D 2973   5.527   2.884   2.188 -0.0780 -0.4828  0.0043
  179POX    C1E 2974   5.407   2.924   2.274  0.1223 -0.3584  0.2250
  179POX    C1F 2975   5.430   2.901   2.424 -0.0204  0.2328  0.3413
  179POX    C1G 2976   5.548   2.976   2.486 -0.1602  0.3775  0.4298
  179POX    C1H 2977   5.581   2.931   2.628  0.6025 -0.3754  0.0202
  179POX    C1I 2978   5.706   2.995   2.688  0.6020  0.3596 -0.7457
  179POX    C1J 2979   5.723   3.029   2.816  0.0870  0.0863 -0.6036
  179POX    C1K 2980   5.625   3.003   2.931  0.5282  0.1250 -0.2158
  179POX    C1L 2981   5.706   2.973   3.057 -0.0806 -0.3236  0.0726
  179POX    C1M 2982   5.609   2.967   3.175  0.1228 -0.3314  0.2401
  179POX    C1N 2983   5.684   2.918   3.299  0.8688  0.3783  0.0821
  179POX    C1O 2984   5.605   2.937   3.429 -0.1522  0.2219 -0.5007
  179POX    C1P 2985   5.673   2.885   3.556 -0.9762 -0.0801 -0.1775
  179POX    C1Q 2986   5.594   2.926   3.680 -0.1234  0.3934  0.2177
  179POX    C1R 2987   5.618   3.072   3.718 -0.0623  0.3807  0.2284
  179POX     CZ 2988   5.428   3.188   1.571 -0.3245 -0.1214 -0.6988
  179POX     OZ 2989   5.323   3.262   1.634  0.0418 -0.3920  0.2417
  179POX    C2A 2990   5.347   3.390   1.659 -0.2411 -0.1275 -0.7840
  179POX    O2A 2991   5.457   3.445   1.649 -0.0264 -0.3166  0.3370
  179POX    C2B 2992   5.221   3.462   1.689  0.0344  0.0093  0.0881
  179POX    C2C 2993   5.247   3.547   1.813  0.4216  0.6914 -0.4521
  179POX    C2D 2994   5.122   3.620   1.863  0.4090  0.0694  0.4677
  179POX    C2E 2995   5.135   3.665   2.008 -0.0123 -0.5115  0.6884
  179POX    C2F 2996   5.007   3.713   2.077 -0.3593 -0.3069 -0.0838
  179POX    C2G 2997   5.028   3.704   2.229  0.1562 -0.0638 -0.1382
  179POX    C2H 2998   4.921   3.777   2.309 -0.2012 -0.2085 -0.4803
  179POX    C2I 2999   4.820   3.682   2.374  0.2987 -0.0474  0.5540
  179POX    C2J 3000   4.877   3.644   2.511  0.1428 -0.9517  0.3732
  179POX    C2K 3001   4.761   3.614   2.605  0.0336 -0.3008  0.4488
  179POX    C2L 3002   4.806   3.616   2.752  0.4800  0.0721  0.3093
  179POX    C2M 3003   4.703   3.686   2.840 -0.2680 -0.7222  0.0816
  179POX    C2N 3004   4.748   3.672   2.986 -0.3522 -0.3215  0.1466
  179POX    C2O 3005   4.761   3.528   3.035 -0.2786 -0.2644  0.2960
  179POX    C2P 3006   4.827   3.531   3.172  0.1422  0.3958  0.0794
  180CHL    CN1 3007   3.345   7.774   0.844  0.3339 -0.2692  0.0576
  180CHL    CN2 3008   3.359   7.752   1.080 -0.0640  0.1754  0.4252
  180CHL    CN3 3009   3.522   7.647   0.944  0.0293 -0.3361  0.1367
  180CHL    NTM 3010   3.439   7.767   0.957 -0.0430 -0.4122  0.3642
  180CHL     CB 3011   3.506   7.898   0.952 -0.1561 -0.3677 -0.0271
  181PJ2     CA 3012   3.607   7.955   1.051  0.1444 -0.5949 -0.2025
  181PJ2     OA 3013   3.560   7.964   1.186 -0.3072  0.3423 -0.4174
  181PJ2      P 3014   3.688   7.988   1.281 -0.5863 -0.0893  0.0688
  181PJ2     OB 3015   3.807   8.043   1.213 -0.1560  0.3385  1.1498
  181PJ2     HB 3016   3.808   8.143   1.210 -3.8209  0.5276  2.0996
  181PJ2     OG 3017   3.661   8.071   1.400  0.0933  0.2672 -0.0209
  181PJ2     HG 3018   3.738   8.085   1.462  0.2106  0.1536 -0.1412
  181PJ2     OD 3019   3.721   7.835   1.321  0.0558 -0.0616 -0.3515
  182POX     CD 3020   3.637   7.775   1.419  0.5507 -0.0152  0.1026
  182POX     CE 3021   3.701   7.644   1.464  0.2205 -0.0936  0.3479
  182POX     OE 3022   3.612   7.562   1.541  0.3773 -0.5385  0.0623
  182POX    C1A 3023   3.524   7.476   1.492 -0.5439  0.7784 -0.6543
  182POX    O1A 3024   3.539   7.415   1.386  0.3061 -0.1104 -0.0399
  182POX    C1B 3025   3.431   7.441   1.601  0.3844  0.3438  0.0096
  182POX    C1C 3026   3.429   7.288   1.606 -0.1775  0.3642  0.5448
  182POX    C1D 3027   3.366   7.225   1.731 -0.1875  0.0291  0.3713
  182POX    C1E 3028   3.394   7.074   1.734 -0.0205  0.0435 -0.1923
  182POX    C1F 3029   3.306   6.980   1.818  0.1727  0.0342  0.0002
  182POX    C1G 3030   3.358   6.836   1.827  0.3120  0.1265  0.7545
  182POX    C1H 3031   3.268   6.753   1.919  0.2654 -0.2279  0.3919
  182POX    C1I 3032   3.309   6.606   1.934  0.3983 -0.2991 -0.6102
  182POX    C1J 3033   3.395   6.570   2.028 -0.0707 -0.3020 -0.1820
  182POX    C1K 3034   3.486   6.655   2.117  0.2172 -0.3318 -0.4475
  182POX    C1L 3035   3.553   6.567   2.222  0.1364  0.5464  0.3507
  182POX    C1M 3036   3.648   6.654   2.305  0.9110  0.2761 -0.2496
  182POX    C1N 3037   3.733   6.574   2.404  0.5100  0.5684  0.3365
  182POX    C1O 3038   3.815   6.668   2.491  0.2126  0.4863  0.7067
  182POX    C1P 3039   3.923   6.732   2.404  0.0871 -0.2423  0.0078
  182POX    C1Q 3040   4.053   6.656   2.430  0.4690  0.5826  0.5678
  182POX    C1R 3041   4.170   6.714   2.350  0.3804  0.2916  0.2209
  182POX     CZ 3042   3.832   7.673   1.538  0.3084 -0.2030  0.2356
  182POX     OZ 3043   3.835   7.724   1.672  0.0290  0.0730  0.1388
  182POX    C2A 3044   3.948   7.777   1.717  0.2842 -0.0882 -0.3009
  182POX    O2A 3045   4.054   7.770   1.655  0.0677  0.5199 -0.7589
  182POX    C2B 3046   3.936   7.828   1.855 -0.3100 -0.4962 -0.2017
  182POX    C2C 3047   4.010   7.960   1.876  0.3365 -0.9692  0.5426
  182POX    C2D 3048   3.995   8.017   2.018 -0.2865  0.2174  0.0156
  182POX    C2E 3049   4.065   8.153   2.016 -0.3117  0.2270 -0.3804
  182POX    C2F 3050   4.003   8.251   1.916 -0.6690  0.1553 -0.2307
  182POX    C2G 3051   4.073   8.384   1.944 -0.1324 -0.2331  0.3148
  182POX    C2H 3052   4.038   8.446   2.080 -0.1557  0.2823  0.0774
  182POX    C2I 3053   4.102   8.584   2.084 -0.0362  0.2329 -0.0870
  182POX    C2J 3054   4.080   8.654   2.218 -0.1575  0.4183 -0.2043
  182POX    C2K 3055   4.150   8.583   2.333  0.0912 -0.1565 -0.7097
  182POX    C2L 3056   4.192   8.668   2.453  0.0591 -0.7099 -0.3015
  182POX    C2M 3057   4.252   8.592   2.572  0.2057 -0.3959 -0.1740
  182POX    C2N 3058   4.158   8.500   2.649  0.1483 -0.2396 -0.0547
  182POX    C2O 3059   4.035   8.576   2.700  0.2576 -0.0159 -0.1234
  182POX    C2P 3060   3.925   8.482   2.748 -0.2230  0.5042 -0.2007
  183CHL    CN1 3061   6.933   6.500   1.021  0.0662  0.2977 -0.1545
  183CHL    CN2 3062   7.107   6.600   1.173  0.0991 -0.4833 -0.3211
  183CHL    CN3 3063   6.973   6.419   1.235  0.0260  0.3870  0.1513
  183CHL    NTM 3064   6.973   6.543   1.156 -0.2520  0.2605 -0.0481
  183CHL     CB 3065   6.874   6.632   1.218 -0.5857 -0.3687  0.3352
  184PJ2     CA 3066   6.823   6.760   1.151 -0.0611 -0.0742  0.4910
  184PJ2     OA 3067   6.921   6.848   1.097 -0.4054  0.4618  0.7278
  184PJ2      P 3068   6.860   6.987   1.043  0.0102  0.2686 -0.2567
  184PJ2     OB 3069   6.977   7.072   1.013 -0.4691  0.8670 -0.4396
  184PJ2     HB 3070   6.948   7.137   0.942  0.3803  0.7362 -0.9298
  184PJ2     OG 3071   6.768   6.946   0.935 -0.1211  0.0891 -0.0764
  184PJ2     HG 3072   6.810   6.875   0.878  2.3163  0.0770  1.5886
  184PJ2     OD 3073   6.799   7.040   1.182  0.0547  0.7795 -0.4307
  185POX     CD 3074   6.859   7.158   1.237  0.3033  0.3777  0.1649
  185POX     CE 3075   6.810   7.186   1.379 -0.4985  0.2146 -0.0766
  185POX     OE 3076   6.854   7.298   1.456 -0.0859 -0.2537  0.3823
  185POX    C1A 3077   6.811   7.417   1.414 -0.5084 -0.5003  0.1118
  185POX    O1A 3078   6.729   7.430   1.323 -0.1183  0.2748 -0.1340
  185POX    C1B 3079   6.865   7.529   1.492  0.3595 -0.7687 -0.0929
  185POX    C1C 3080   6.801   7.525   1.631  0.2611 -0.0667 -0.1119
  185POX    C1D 3081   6.843   7.641   1.722 -0.2257 -0.0574  0.1013
  185POX    C1E 3082   6.742   7.650   1.837 -0.0684  0.3864  0.2065
  185POX    C1F 3083   6.760   7.761   1.941 -0.0818  0.5118  0.0760
  185POX    C1G 3084   6.752   7.901   1.879  0.1612  0.1585 -0.7639
  185POX    C1H 3085   6.610   7.948   1.850  0.0463  0.1762 -0.1906
  185POX    C1I 3086   6.612   8.101   1.850  0.5911  0.1705  0.3978
  185POX    C1J 3087   6.548   8.176   1.940 -0.0491  0.6356 -0.4390
  185POX    C1K 3088   6.467   8.108   2.050  0.7403 -0.4488 -0.5138
  185POX    C1L 3089   6.495   8.173   2.186  0.1351 -0.7291 -0.2529
  185POX    C1M 3090   6.393   8.133   2.293 -0.1775  0.1418 -0.2198
  185POX    C1N 3091   6.400   8.217   2.421  0.4956 -0.7384  0.3340
  185POX    C1O 3092   6.283   8.168   2.508  0.0131 -0.1673  0.0134
  185POX    C1P 3093   6.249   8.279   2.607 -0.4602  0.4426 -0.8174
  185POX    C1Q 3094   6.141   8.232   2.704  0.3610  0.0439 -0.0836
  185POX    C1R 3095   6.188   8.150   2.825 -0.1097  0.2298  0.2290
  185POX     CZ 3096   6.853   7.057   1.450 -0.1466  0.5446  0.3099
  185POX     OZ 3097   6.790   7.004   1.567  0.0347  0.2482  0.2745
  185POX    C2A 3098   6.824   6.878   1.592  0.5717  0.3588  0.1134
  185POX    O2A 3099   6.881   6.809   1.508 -0.0565 -0.5663  0.4317
  185POX    C2B 3100   6.792   6.826   1.727 -0.4317  0.3887 -0.1063
  185POX    C2C 3101   6.894   6.858   1.837 -0.2860  0.6273 -0.3109
  185POX    C2D 3102   6.850   6.791   1.967  0.2250 -0.0511 -0.4847
  185POX    C2E 3103   6.937   6.859   2.073  0.3456 -0.4370 -0.3342
  185POX    C2F 3104   6.911   6.797   2.210 -0.1657 -0.2572 -0.3484
  185POX    C2G 3105   6.770   6.820   2.264  0.0629  0.1641  0.0730
  185POX    C2H 3106   6.755   6.767   2.407  0.9763 -0.7621 -0.1598
  185POX    C2I 3107   6.607   6.783   2.445  1.0526 -0.4532  0.0122
  185POX    C2J 3108   6.564   6.751   2.589  0.3206 -0.1523 -0.1340
  185POX    C2K 3109   6.601   6.863   2.685  0.3601 -0.2341 -0.0532
  185POX    C2L 3110   6.591   6.819   2.831 -0.8378  0.0423 -0.0442
  185POX    C2M 3111   6.579   6.924   2.943  0.4988 -0.1180  0.2635
  185POX    C2N 3112   6.709   6.999   2.972  0.3802  0.0919  0.2484
  185POX    C2O 3113   6.822   6.913   3.029  0.2310 -0.8747 -0.8785
  185POX    C2P 3114   6.780   6.872   3.170 -0.4392 -0.0106 -0.8159
  186CHL    CN1 3115   4.059   5.389   0.755 -0.2812  0.3917 -0.1160
  186CHL    CN2 3116   4.282   5.384   0.697  0.0597 -0.1654  0.2560
  186CHL    CN3 3117   4.198   5.543   0.863  0.3070 -0.0763  0.4393
  186CHL    NTM 3118   4.193   5.405   0.812 -0.2749  0.1217 -0.0528
  186CHL     CB 3119   4.211   5.316   0.928  0.4204 -0.1999 -0.3960
  187PJ2     CA 3120   4.351   5.305   0.987  0.1841 -0.6860  0.0780
  187PJ2     OA 3121   4.412   5.427   1.030 -0.1871 -0.3616 -0.3045
  187PJ2      P 3122   4.573   5.418   1.040 -0.1732  0.2717  0.0421
  187PJ2     OB 3123   4.617   5.345   0.919  1.3369  0.0113  0.7260
  187PJ2     HB 3124   4.548   5.277   0.895 -0.7688  1.8719  1.1252
  187PJ2     OG 3125   4.611   5.559   1.063  0.2671  0.1786 -0.1176
  187PJ2     HG 3126   4.537   5.611   1.106 -1.0172 -0.9781 -0.8609
  187PJ2     OD 3127   4.599   5.333   1.174  0.1180  0.3709  0.0500
  188POX     CD 3128   4.534   5.391   1.287  0.4405  0.2600  0.2933
  188POX     CE 3129   4.518   5.320   1.422 -0.1338 -0.1472  0.0160
  188POX     OE 3130   4.403   5.363   1.496 -0.0110 -0.1513  0.2105
  188POX    C1A 3131   4.353   5.277   1.584  0.4263 -0.4425  0.1726
  188POX    O1A 3132   4.358   5.156   1.561 -0.8804 -0.3962 -0.4288
  188POX    C1B 3133   4.236   5.337   1.651  0.8386  0.0030  0.4885
  188POX    C1C 3134   4.174   5.249   1.760  0.1854 -0.4869 -0.2794
  188POX    C1D 3135   4.256   5.232   1.887 -0.1671 -0.2446 -0.0189
  188POX    C1E 3136   4.167   5.185   2.002 -0.1366  0.6949  0.4054
  188POX    C1F 3137   4.257   5.176   2.126  0.5353  0.1872 -0.1104
  188POX    C1G 3138   4.177   5.154   2.255  0.3608  0.4242 -0.1761
  188POX    C1H 3139   4.271   5.107   2.366  0.0514 -0.1017 -0.1346
  188POX    C1I 3140   4.179   5.024   2.456  0.2351 -0.0049  0.1461
  188POX    C1J 3141   4.203   5.000   2.584 -0.7566  0.3619  0.4119
  188POX    C1K 3142   4.329   5.023   2.668 -0.3719  0.1514 -0.0974
  188POX    C1L 3143   4.356   4.934   2.789 -0.3247  0.5301  0.1726
  188POX    C1M 3144   4.275   4.941   2.919 -0.3724 -0.4396  0.2042
  188POX    C1N 3145   4.355   4.855   3.017  0.0820 -0.2933 -0.0363
  188POX    C1O 3146   4.315   4.874   3.163  0.0071  0.0129 -0.0971
  188POX    C1P 3147   4.337   5.015   3.219  0.5787  0.1985 -0.7632
  188POX    C1Q 3148   4.485   5.042   3.247  0.5550 -0.0886 -0.3510
  188POX    C1R 3149   4.502   5.173   3.325  0.0828  0.1101 -0.5770
  188POX     CZ 3150   4.657   5.324   1.485 -0.2597  0.2032  0.2827
  188POX     OZ 3151   4.638   5.285   1.621 -0.3138 -0.4118  0.1034
  188POX    C2A 3152   4.741   5.228   1.683 -0.2651 -0.7827 -0.3093
  188POX    O2A 3153   4.853   5.207   1.638  0.2230 -0.0591  0.5185
  188POX    C2B 3154   4.695   5.192   1.819 -0.5770 -0.5463 -0.3501
  188POX    C2C 3155   4.694   5.040   1.838  0.0600 -0.5269 -0.1291
  188POX    C2D 3156   4.604   5.007   1.956  0.1016  0.1315  0.0876
  188POX    C2E 3157   4.539   4.869   1.946 -0.7524  0.5196  0.1494
  188POX    C2F 3158   4.474   4.844   2.082 -0.1090 -0.1791  0.3332
  188POX    C2G 3159   4.586   4.806   2.179  0.1153 -0.3366  0.0154
  188POX    C2H 3160   4.524   4.783   2.317 -0.4214  0.4854 -0.0840
  188POX    C2I 3161   4.617   4.723   2.422 -0.1426  0.6572 -0.2317
  188POX    C2J 3162   4.562   4.707   2.564  0.0162 -0.5337 -0.2923
  188POX    C2K 3163   4.639   4.616   2.660  0.1413  0.0225  0.1395
  188POX    C2L 3164   4.617   4.471   2.620 -0.1243 -0.1214  0.8004
  188POX    C2M 3165   4.728   4.386   2.682  0.3543 -0.1579 -0.0843
  188POX    C2N 3166   4.707   4.239   2.646  0.3746 -0.3352  0.6070
  188POX    C2O 3167   4.824   4.141   2.654  0.4799 -0.2583  0.1035
  188POX    C2P 3168   4.785   3.998   2.614  0.3462 -0.1129 -0.2861
  189CHL    CN1 3169   8.796   1.938   1.206 -0.4401  0.3803 -0.5734
  189CHL    CN2 3170   8.852   1.791   1.374 -0.0575  0.6056  0.0719
  189CHL    CN3 3171   8.629   1.826   1.332  0.2521 -0.2029 -0.1536
  189CHL    NTM 3172   8.757   1.808   1.263  0.2704  0.3012 -0.2578
  189CHL     CB 3173   8.758   1.700   1.163  0.2780  0.1715 -0.1176
  190PJ2     CA 3174   8.782   1.556   1.209  0.2730  0.2339  0.0837
  190PJ2     OA 3175   8.921   1.521   1.205  0.1610 -0.1843 -0.2010
  190PJ2      P 3176   8.936   1.362   1.226  0.3191 -0.1587 -0.1157
  190PJ2     OB 3177   8.817   1.288   1.178 -0.2078  0.2221  0.5810
  190PJ2     HB 3178   8.851   1.203   1.137 -0.2805  0.6651 -0.4205
  190PJ2     OG 3179   9.065   1.321   1.165  0.3524 -0.0793 -0.0992
  190PJ2     HG 3180   9.117   1.396   1.124  0.4952  0.0956  0.3895
  190PJ2     OD 3181   8.961   1.351   1.384 -0.2722  0.6898  0.0447
  191POX     CD 3182   0.039   1.387   1.425 -0.0020  0.1047 -0.3101
  191POX     CE 3183   0.042   1.430   1.572  0.6644 -0.3808 -0.1779
  191POX     OE 3184   0.168   1.483   1.617  0.3104  0.0616  0.3081
  191POX    C1A 3185   0.171   1.615   1.602  0.2944  0.0945  0.6022
  191POX    O1A 3186   0.074   1.684   1.569  0.2030 -0.4074 -0.1896
  191POX    C1B 3187   0.306   1.670   1.628  0.4942 -0.1778  0.1396
  191POX    C1C 3188   0.312   1.716   1.773 -0.3195  0.6176 -0.0713
  191POX    C1D 3189   0.460   1.740   1.804 -0.2595  0.2018 -0.0353
  191POX    C1E 3190   0.497   1.819   1.930  0.0393 -0.9600  0.6224
  191POX    C1F 3191   0.428   1.799   2.065 -0.6166  0.4638  0.5183
  191POX    C1G 3192   0.450   1.657   2.119  0.0933  0.2046 -0.4171
  191POX    C1H 3193   0.370   1.639   2.248  0.1676 -0.4258 -0.4579
  191POX    C1I 3194   0.357   1.491   2.284  0.0847 -0.1330  0.7739
  191POX    C1J 3195   0.267   1.422   2.354  0.2434 -0.6831  0.4392
  191POX    C1K 3196   0.158   1.483   2.443  0.4244  0.2205  0.0525
  191POX    C1L 3197   0.130   1.402   2.570  0.1543  0.0441 -0.1181
  191POX    C1M 3198   0.014   1.455   2.655  0.5625  0.0689  0.4294
  191POX    C1N 3199   0.059   1.574   2.740 -0.3280  0.6886  0.0474
  191POX    C1O 3200  -0.049   1.636   2.829 -0.2740 -0.0714  0.6600
  191POX    C1P 3201   9.065   1.681   2.962  0.2998 -0.2317  0.4608
  191POX    C1Q 3202   8.954   1.710   3.064 -0.2994 -0.3703 -0.1461
  191POX    C1R 3203   8.990   1.743   3.209  0.8920  0.5037 -0.6161
  191POX     CZ 3204   9.036   1.324   1.665 -0.1396  0.3064  0.0906
  191POX     OZ 3205   9.026   1.354   1.805 -0.4741  0.4496  0.0361
  191POX    C2A 3206   8.951   1.273   1.880  0.3115 -0.3670 -0.0538
  191POX    O2A 3207   8.879   1.191   1.823 -0.1470 -0.1261  0.1741
  191POX    C2B 3208   8.951   1.300   2.025  0.1660 -0.0624 -0.1102
  191POX    C2C 3209   8.833   1.381   2.078 -0.0822 -0.5745  0.1253
  191POX    C2D 3210   8.820   1.358   2.228  0.7840  0.4132  0.3590
  191POX    C2E 3211   8.696   1.426   2.287  0.6002  0.2327  0.1801
  191POX    C2F 3212   8.680   1.384   2.433 -0.1905  0.4850  0.1705
  191POX    C2G 3213   8.537   1.392   2.488 -0.2691 -0.6826  0.1734
  191POX    C2H 3214   8.550   1.347   2.634  0.3476  0.0061  0.3397
  191POX    C2I 3215   8.434   1.394   2.723  0.0520 -0.1798  0.0564
  191POX    C2J 3216   8.467   1.362   2.869 -0.1299 -0.6850 -0.0109
  191POX    C2K 3217   8.605   1.415   2.909 -0.1707 -0.2018 -0.5068
  191POX    C2L 3218   8.597   1.554   2.973  0.1103 -0.5380  0.2684
  191POX    C2M 3219   8.546   1.561   3.117 -0.6357  0.2909 -0.0304
  191POX    C2N 3220   8.534   1.704   3.170 -0.4895  0.2021  0.2402
  191POX    C2O 3221   8.477   1.710   3.312 -0.3966  0.1836  0.2784
  191POX    C2P 3222   8.559   1.636   3.418 -0.5921 -0.0175  0.2901
  192CHL    CN1 3223   3.248   2.450   0.550  0.1335 -0.0294  1.0394
  192CHL    CN2 3224   3.466   2.546   0.580 -0.3646  0.7809  0.0628
  192CHL    CN3 3225   3.401   2.343   0.690  0.4461 -0.2784 -0.2988
  192CHL    NTM 3226   3.355   2.476   0.647  0.4509  0.0476  0.6707
  192CHL     CB 3227   3.295   2.543   0.763  0.0211  0.5948  0.1391
  193PJ2     CA 3228   3.224   2.679   0.757 -0.5130  0.3381  0.5074
  193PJ2     OA 3229   3.089   2.682   0.710 -0.1466 -0.2677 -0.6450
  193PJ2      P 3230   3.036   2.833   0.692  0.1966 -0.0435  0.1748
  193PJ2     OB 3231   3.135   2.907   0.610  0.2292 -0.2868 -0.0057
  193PJ2     HB 3232   3.219   2.853   0.603  1.2948  1.1779  0.8690
  193PJ2     OG 3233   2.897   2.831   0.641  0.1564  0.4501  0.2581
  193PJ2     HG 3234   2.847   2.747   0.661 -0.9960  1.0858  0.1090
  193PJ2     OD 3235   3.036   2.879   0.846 -0.3137 -0.0261  0.1689
  194POX     CD 3236   2.918   2.847   0.921 -0.0882 -0.4939  0.3274
  194POX     CE 3237   2.937   2.793   1.062 -0.0106 -0.5423  0.2983
  194POX     OE 3238   2.818   2.728   1.108 -0.6470  0.4544  0.0680
  194POX    C1A 3239   2.825   2.626   1.192 -0.0425  0.1211 -0.3810
  194POX    O1A 3240   2.919   2.547   1.180 -0.0961 -0.0317  0.1785
  194POX    C1B 3241   2.696   2.587   1.252  0.0941 -0.2286 -0.3112
  194POX    C1C 3242   2.651   2.695   1.351  0.1850 -0.3011 -0.1894
  194POX    C1D 3243   2.523   2.659   1.426  0.0360  0.3852 -0.1017
  194POX    C1E 3244   2.510   2.754   1.546  0.2743  0.8244 -0.4217
  194POX    C1F 3245   2.428   2.694   1.660  0.0632  0.3436 -0.8192
  194POX    C1G 3246   2.456   2.762   1.795 -0.3083 -0.0825 -0.5256
  194POX    C1H 3247   2.431   2.912   1.807 -0.0459 -0.0733 -0.0917
  194POX    C1I 3248   2.281   2.944   1.810 -0.0881 -0.2352 -0.3828
  194POX    C1J 3249   2.223   2.974   1.926 -0.0460 -0.1242 -0.3904
  194POX    C1K 3250   2.306   3.004   2.051 -0.0487 -0.0297 -0.4108
  194POX    C1L 3251   2.225   2.983   2.179 -0.2711 -0.0195 -0.5492
  194POX    C1M 3252   2.317   2.930   2.289 -0.5015  0.1536 -0.2715
  194POX    C1N 3253   2.256   2.954   2.428  1.2157  0.1754  0.5050
  194POX    C1O 3254   2.318   2.897   2.556  0.7088 -0.5521  0.4376
  194POX    C1P 3255   2.221   2.918   2.672  0.2479 -0.0771 -0.0300
  194POX    C1Q 3256   2.274   2.864   2.805  0.1482 -0.3199 -0.0897
  194POX    C1R 3257   2.218   2.929   2.932 -0.3853 -0.6926 -0.1258
  194POX     CZ 3258   3.005   2.902   1.145 -0.1868 -0.4257  0.2886
  194POX     OZ 3259   3.031   2.861   1.279  0.2746 -0.0092  0.3313
  194POX    C2A 3260   3.002   2.944   1.379 -0.2440 -0.3413  0.4656
  194POX    O2A 3261   2.953   3.056   1.361 -0.0236 -0.4329 -0.7937
  194POX    C2B 3262   3.020   2.889   1.515  0.5385  0.5199  0.7293
  194POX    C2C 3263   2.892   2.907   1.597  0.1412  0.5732  0.1123
  194POX    C2D 3264   2.929   2.890   1.745 -0.3423 -0.3363  0.1384
  194POX    C2E 3265   2.822   2.938   1.843 -0.1909 -0.2611  0.2671
  194POX    C2F 3266   2.877   2.989   1.977 -0.0997  0.6743 -0.1151
  194POX    C2G 3267   2.765   3.048   2.062  0.1293  0.4146  0.3695
  194POX    C2H 3268   2.800   3.104   2.200  0.1306  0.1263  0.4877
  194POX    C2I 3269   2.730   3.029   2.313  0.9463 -0.7282  0.4433
  194POX    C2J 3270   2.762   3.097   2.446 -0.1507  0.1576  0.2725
  194POX    C2K 3271   2.703   3.008   2.555  0.1121 -0.3814 -0.0232
  194POX    C2L 3272   2.730   3.065   2.695 -0.0893  0.3185 -0.2678
  194POX    C2M 3273   2.657   2.987   2.804  0.1845 -0.1794 -0.4377
  194POX    C2N 3274   2.691   3.061   2.934 -0.7734  0.4621 -0.5468
  194POX    C2O 3275   2.598   3.012   3.045  0.0044  0.2513  0.0167
  194POX    C2P 3276   2.621   3.084   3.178  0.0772  0.0519  0.1128
  195CHL    CN1 3277   3.657   3.427   0.902 -0.1667 -0.0785  0.0695
  195CHL    CN2 3278   3.635   3.548   1.113  0.5331  0.0338  0.0081
  195CHL    CN3 3279   3.837   3.565   0.992  0.4282 -0.2319 -0.4122
  195CHL    NTM 3280   3.725   3.475   1.023  0.2858  0.0118 -0.2204
  195CHL     CB 3281   3.784   3.364   1.099 -0.4259 -0.0676  0.2194
  196PJ2     CA 3282   3.700   3.266   1.182  0.0509 -0.7145 -0.0557
  196PJ2     OA 3283   3.613   3.188   1.099 -0.3326  0.0531 -0.3906
  196PJ2      P 3284   3.675   3.045   1.056 -0.3842 -0.0860 -0.0008
  196PJ2     OB 3285   3.572   2.988   0.967 -0.3585 -0.2603  0.0797
  196PJ2     HB 3286   3.593   2.896   0.934 -0.0008 -0.3697  0.6044
  196PJ2     OG 3287   3.801   3.088   0.991 -0.3005 -0.7671 -0.2938
  196PJ2     HG 3288   3.795   3.187   0.979 -3.2862 -0.9959 -1.4094
  196PJ2     OD 3289   3.708   2.954   1.185  0.0071  0.2480  0.1407
  197POX     CD 3290   3.587   2.909   1.248  0.0757  0.3284  0.3304
  197POX     CE 3291   3.611   2.828   1.375  0.3947 -0.1073 -0.0021
  197POX     OE 3292   3.488   2.783   1.432  0.0764 -0.1833 -0.7446
  197POX    C1A 3293   3.413   2.683   1.385 -0.0738 -0.4497  0.0528
  197POX    O1A 3294   3.429   2.646   1.269  0.4419  0.0183 -0.0345
  197POX    C1B 3295   3.306   2.641   1.478 -0.4181  0.2490 -0.0181
  197POX    C1C 3296   3.271   2.495   1.452  0.7997 -0.1148  0.2898
  197POX    C1D 3297   3.159   2.444   1.545  0.2825  0.1119 -0.2033
  197POX    C1E 3298   3.021   2.499   1.508  0.1008 -0.2452 -0.0538
  197POX    C1F 3299   2.921   2.402   1.571 -0.8413  0.7097 -0.0693
  197POX    C1G 3300   2.891   2.420   1.720  0.4560  0.2456  0.2604
  197POX    C1H 3301   2.777   2.325   1.760  0.4579  0.1138 -0.0457
  197POX    C1I 3302   2.773   2.290   1.909  0.1388  0.0707 -0.0648
  197POX    C1J 3303   2.720   2.352   2.013  0.2063 -0.0050  0.0149
  197POX    C1K 3304   2.650   2.489   2.022  0.7813  0.3047 -0.2106
  197POX    C1L 3305   2.538   2.484   2.126  0.6264  0.0344 -0.3889
  197POX    C1M 3306   2.595   2.499   2.267 -0.0467 -0.7467 -0.0237
  197POX    C1N 3307   2.484   2.502   2.372  0.1883  0.0953  0.2119
  197POX    C1O 3308   2.546   2.542   2.506 -0.5134  0.0608  0.5501
  197POX    C1P 3309   2.650   2.458   2.580  0.2586  0.4171 -0.1226
  197POX    C1Q 3310   2.691   2.504   2.720 -0.1636  0.0358  0.1267
  197POX    C1R 3311   2.767   2.636   2.711 -0.6985  0.3653  0.3754
  197POX     CZ 3312   3.698   2.913   1.468  0.1796 -0.2490  0.3302
  197POX     OZ 3313   3.739   2.849   1.589  0.1200 -0.1658  0.3951
  197POX    C2A 3314   3.819   2.915   1.672  0.7474 -0.0617 -0.2796
  197POX    O2A 3315   3.858   3.028   1.642 -0.6348  0.4663 -0.1329
  197POX    C2B 3316   3.843   2.844   1.800 -0.0491  0.0989 -0.0381
  197POX    C2C 3317   3.761   2.888   1.921  0.2991  0.3972  0.0941
  197POX    C2D 3318   3.797   2.829   2.058 -0.1553  0.5248  0.2720
  197POX    C2E 3319   3.740   2.911   2.174  0.0499  0.4874  0.4002
  197POX    C2F 3320   3.720   2.824   2.297  0.0106  0.0587  0.0916
  197POX    C2G 3321   3.588   2.749   2.280  0.2412 -0.3383  0.0272
  197POX    C2H 3322   3.578   2.635   2.382  0.4266 -0.3186  0.0668
  197POX    C2I 3323   3.573   2.684   2.527  0.1201 -0.1280 -0.0066
  197POX    C2J 3324   3.537   2.572   2.624 -0.2260  0.0393  0.0593
  197POX    C2K 3325   3.550   2.618   2.769 -0.4501  0.2620  0.0097
  197POX    C2L 3326   3.496   2.515   2.868 -0.0205  0.2969  0.2872
  197POX    C2M 3327   3.494   2.569   3.011 -0.1768  0.6065  0.1685
  197POX    C2N 3328   3.409   2.492   3.111  0.0362 -0.3409 -0.3688
  197POX    C2O 3329   3.414   2.565   3.246 -0.2423 -0.5767 -0.2293
  197POX    C2P 3330   3.377   2.713   3.234  0.3823 -0.4096 -0.1095
  198CHL    CN1 3331   2.331   7.069   0.962 -0.5151 -0.1790  0.1151
  198CHL    CN2 3332   2.350   7.298   0.961 -0.0813 -0.3440  0.0171
  198CHL    CN3 3333   2.540   7.157   0.982  0.0713  0.8599  0.0731
  198CHL    NTM 3334   2.403   7.179   1.028 -0.1524 -0.3659  0.0338
  198CHL     CB 3335   2.377   7.195   1.172  0.3932 -0.0367  0.0986
  199PJ2     CA 3336   2.466   7.287   1.255  0.2694 -0.0848  0.2860
  199PJ2     OA 3337   2.510   7.415   1.209 -0.6752  0.2972  0.4373
  199PJ2      P 3338   2.638   7.468   1.292 -0.1384 -0.1276 -0.1163
  199PJ2     OB 3339   2.724   7.347   1.300 -0.4146 -0.3412 -0.3147
  199PJ2     HB 3340   2.711   7.298   1.214 -0.0165 -0.0440 -0.5476
  199PJ2     OG 3341   2.685   7.588   1.219 -0.3732 -0.0305 -0.1091
  199PJ2     HG 3342   2.760   7.635   1.265  1.1241  0.4184 -2.7805
  199PJ2     OD 3343   2.578   7.507   1.436  0.2590  0.1816 -0.0335
  200POX     CD 3344   2.671   7.586   1.510  0.2440  0.0457  0.1335
  200POX     CE 3345   2.630   7.652   1.641  0.0847  0.3142 -0.0497
  200POX     OE 3346   2.712   7.763   1.681  0.0250  0.0981  0.6975
  200POX    C1A 3347   2.671   7.887   1.656  0.8336  0.0611 -0.9645
  200POX    O1A 3348   2.560   7.903   1.607  0.2803 -0.3737  0.1094
  200POX    C1B 3349   2.747   7.991   1.729 -0.0953  0.0010  0.1132
  200POX    C1C 3350   2.663   8.047   1.844 -0.0170 -0.0792  0.2095
  200POX    C1D 3351   2.592   7.963   1.951  0.0462 -0.4614 -0.0465
  200POX    C1E 3352   2.707   7.911   2.037  0.2052 -0.1670 -0.0790
  200POX    C1F 3353   2.660   7.852   2.171  0.0790 -0.2716 -0.1685
  200POX    C1G 3354   2.593   7.964   2.251  0.1919 -0.1763 -0.2054
  200POX    C1H 3355   2.605   7.951   2.403 -0.0401  0.3630 -0.1382
  200POX    C1I 3356   2.541   8.076   2.465  0.0285  0.3004  0.0600
  200POX    C1J 3357   2.530   8.132   2.584 -0.3340  0.4401 -0.0400
  200POX    C1K 3358   2.576   8.061   2.712 -0.1989 -0.2848 -0.4870
  200POX    C1L 3359   2.712   8.126   2.739 -0.0755 -0.7365 -0.0122
  200POX    C1M 3360   2.756   8.083   2.880 -0.2910 -0.4232  0.1536
  200POX    C1N 3361   2.898   8.131   2.910 -0.5104  0.2852  0.0836
  200POX    C1O 3362   2.934   8.071   3.046 -0.0394  0.1908 -0.0802
  200POX    C1P 3363   3.071   8.122   3.089  0.0839 -0.3120  0.1229
  200POX    C1Q 3364   3.075   8.130   3.242  0.0066  0.0277  0.1068
  200POX    C1R 3365   3.205   8.188   3.299 -0.1495  0.0980  0.3931
  200POX     CZ 3366   2.614   7.548   1.752  0.7159  0.1128 -0.1489
  200POX     OZ 3367   2.720   7.452   1.763 -0.0759 -0.7416  0.1259
  200POX    C2A 3368   2.802   7.468   1.866 -0.1344 -0.3866  0.1178
  200POX    O2A 3369   2.761   7.531   1.964  0.2561 -0.5464  0.3886
  200POX    C2B 3370   2.923   7.383   1.865  0.0481 -0.1286  0.1931
  200POX    C2C 3371   2.986   7.374   2.004  0.3369  0.7045  0.1250
  200POX    C2D 3372   3.110   7.284   2.007  0.1699  0.4907  0.6694
  200POX    C2E 3373   3.195   7.288   2.134  0.4202  0.5247  0.5028
  200POX    C2F 3374   3.283   7.163   2.135  0.0388  0.2399 -0.4664
  200POX    C2G 3375   3.389   7.149   2.244 -0.0773 -0.4332 -0.4373
  200POX    C2H 3376   3.401   7.007   2.302 -0.4211 -0.3533 -0.1685
  200POX    C2I 3377   3.286   6.947   2.382 -0.7698  0.1437 -0.2900
  200POX    C2J 3378   3.300   6.796   2.403  0.1279  0.2576 -0.0432
  200POX    C2K 3379   3.202   6.740   2.507 -0.2402  0.6675 -0.1656
  200POX    C2L 3380   3.206   6.588   2.525 -0.0057  0.7238  0.2798
  200POX    C2M 3381   3.326   6.522   2.594 -0.7725 -0.1730  0.7820
  200POX    C2N 3382   3.349   6.371   2.586  0.2051  0.0080 -0.1725
  200POX    C2O 3383   3.260   6.306   2.692  0.1181 -0.3308 -0.4520
  200POX    C2P 3384   3.263   6.155   2.667  0.4943 -0.3392 -0.3445
  201CHL    CN1 3385   6.925   3.909   0.858  0.0959 -0.3124 -0.6267
  201CHL    CN2 3386   7.044   3.985   1.060  0.3504  0.4410 -0.3499
  201CHL    CN3 3387   7.149   3.971   0.845  0.3316  0.2355  1.2881
  201CHL    NTM 3388   7.050   3.909   0.935 -0.3486 -0.4042  0.1126
  201CHL     CB 3389   7.096   3.774   0.970  0.1375 -0.0514  0.8619
  202PJ2     CA 3390   7.008   3.659   1.019 -0.2339 -0.1614 -0.0376
  202PJ2     OA 3391   6.938   3.696   1.138 -0.4592 -0.3457 -0.1132
  202PJ2      P 3392   6.842   3.574   1.182 -0.2832 -0.4463 -0.0064
  202PJ2     OB 3393   6.733   3.582   1.082 -0.7929 -0.7206  0.5233
  202PJ2     HB 3394   6.705   3.486   1.073  0.5638 -1.2867  1.9622
  202PJ2     OG 3395   6.927   3.455   1.164  0.0274 -0.2355  0.0588
  202PJ2     HG 3396   7.000   3.456   1.233 -0.8014 -1.4133  1.0068
  202PJ2     OD 3397   6.781   3.604   1.328 -0.0717  1.1385 -0.2252
  203POX     CD 3398   6.708   3.727   1.339 -0.5155  0.9396 -0.8966
  203POX     CE 3399   6.693   3.795   1.475  0.2390 -0.1866 -0.2307
  203POX     OE 3400   6.818   3.840   1.527 -0.2543  0.0120  0.8142
  203POX    C1A 3401   6.845   3.970   1.527  0.1286 -0.0644  0.4079
  203POX    O1A 3402   6.765   4.050   1.478  0.1467 -0.2723  0.0374
  203POX    C1B 3403   6.961   4.018   1.606  0.0147  0.4770  0.2542
  203POX    C1C 3404   6.918   4.111   1.719 -0.0432  0.4658  0.2413
  203POX    C1D 3405   6.822   4.048   1.821  0.2883 -0.0455  0.2386
  203POX    C1E 3406   6.789   4.146   1.934  0.0714 -0.1877  0.2992
  203POX    C1F 3407   6.915   4.180   2.014 -0.0681 -0.0822  0.4737
  203POX    C1G 3408   6.960   4.061   2.098 -0.1125 -0.1833  0.3539
  203POX    C1H 3409   7.088   4.089   2.177  0.0546  0.3179 -0.0896
  203POX    C1I 3410   7.098   3.976   2.280 -0.2965  0.3691  0.0021
  203POX    C1J 3411   7.151   4.005   2.399 -0.8008  0.5717  0.1823
  203POX    C1K 3412   7.227   4.134   2.427 -0.1507  0.2094  0.1053
  203POX    C1L 3413   7.218   4.153   2.579 -0.3034  0.1831  0.0998
  203POX    C1M 3414   7.281   4.280   2.637 -0.4117  0.0054  0.6077
  203POX    C1N 3415   7.329   4.254   2.780 -0.6757  0.3468  0.7597
  203POX    C1O 3416   7.426   4.364   2.824 -0.2051  0.1692  0.1757
  203POX    C1P 3417   7.461   4.338   2.971  1.0973 -0.2258 -0.1881
  203POX    C1Q 3418   7.359   4.393   3.071  0.4550 -0.4411 -0.7116
  203POX    C1R 3419   7.401   4.319   3.198 -0.4059  0.2431 -0.0141
  203POX     CZ 3420   6.611   3.705   1.567  0.2814 -0.0368 -0.0458
  203POX     OZ 3421   6.598   3.741   1.705  0.2095 -0.1708 -0.0174
  203POX    C2A 3422   6.498   3.688   1.774 -0.3973  0.6220 -0.2740
  203POX    O2A 3423   6.409   3.619   1.725 -0.0375 -0.2625  0.2804
  203POX    C2B 3424   6.519   3.703   1.920  0.2100  0.3541 -0.3321
  203POX    C2C 3425   6.429   3.814   1.974  0.3226  0.1367  0.3110
  203POX    C2D 3426   6.439   3.820   2.127  0.4565  0.4697  0.2901
  203POX    C2E 3427   6.581   3.855   2.172  0.5368  0.6067 -0.0607
  203POX    C2F 3428   6.592   3.854   2.325  0.2697 -0.3973 -0.0459
  203POX    C2G 3429   6.735   3.833   2.375  0.2325 -0.1957  0.1451
  203POX    C2H 3430   6.740   3.782   2.520 -0.6269 -0.1036  0.2104
  203POX    C2I 3431   6.722   3.903   2.612  0.5425  0.1531  0.1197
  203POX    C2J 3432   6.777   3.881   2.753 -0.0614  0.2225  0.3692
  203POX    C2K 3433   6.929   3.892   2.749 -0.0787  0.5056  0.4667
  203POX    C2L 3434   6.986   3.880   2.890  0.3811 -0.5339  0.2094
  203POX    C2M 3435   7.136   3.906   2.882  0.3497 -0.1866  0.6734
  203POX    C2N 3436   7.195   3.919   3.022 -0.7418  0.5843  1.0747
  203POX    C2O 3437   7.342   3.955   3.000 -0.6079 -0.4555  0.1985
  203POX    C2P 3438   7.400   3.948   3.142 -0.1579  0.0816  0.0447
  204CHL    CN1 3439   5.102   3.252   0.731  0.4868  0.5779  0.1574
  204CHL    CN2 3440   5.052   3.128   0.928  0.0551 -0.0443 -0.1078
  204CHL    CN3 3441   4.919   3.319   0.861 -0.3832 -0.2019 -0.5846
  204CHL    NTM 3442   5.055   3.263   0.869 -0.3377 -0.0181 -0.0693
  204CHL     CB 3443   5.146   3.356   0.938  0.0078 -0.3875 -0.0260
  205PJ2     CA 3444   5.120   3.405   1.080 -0.1161 -0.1313 -0.1362
  205PJ2     OA 3445   5.077   3.307   1.175  0.8778 -0.7042 -0.2581
  205PJ2      P 3446   5.158   3.301   1.314  0.0861 -0.1914  0.2326
  205PJ2     OB 3447   5.289   3.246   1.274 -0.0178  0.2549 -0.7436
  205PJ2     HB 3448   5.274   3.184   1.196  1.5765 -0.5193 -0.4726
  205PJ2     OG 3449   5.150   3.441   1.360  0.4016 -0.1306  0.1063
  205PJ2     HG 3450   5.159   3.432   1.459 -0.4744 -3.5967 -0.0031
  205PJ2     OD 3451   5.067   3.203   1.405  0.3918 -0.4540  0.2563
  206POX     CD 3452   4.951   3.249   1.474  0.4605  0.2748 -0.1044
  206POX     CE 3453   4.863   3.137   1.528  0.2213  0.4993 -0.0266
  206POX     OE 3454   4.731   3.179   1.566  0.0841 -0.0078  0.0721
  206POX    C1A 3455   4.628   3.101   1.536  0.1021 -0.1122  0.2803
  206POX    O1A 3456   4.646   2.982   1.511 -0.3554 -0.0576 -0.3340
  206POX    C1B 3457   4.499   3.172   1.553  0.0761 -0.0107 -0.3059
  206POX    C1C 3458   4.441   3.153   1.694  0.2979  0.6395 -0.1247
  206POX    C1D 3459   4.289   3.169   1.696  0.1747 -0.4932  0.0823
  206POX    C1E 3460   4.230   3.161   1.837 -0.2892 -0.1258 -0.0894
  206POX    C1F 3461   4.237   3.017   1.888  0.3194  0.0007  0.1957
  206POX    C1G 3462   4.208   3.020   2.038  0.3766  0.5868  0.1982
  206POX    C1H 3463   4.228   2.875   2.084 -0.3997  0.5916  0.5647
  206POX    C1I 3464   4.179   2.871   2.229 -0.2060  0.2167  0.6211
  206POX    C1J 3465   4.246   2.798   2.318 -0.6802 -0.9787  0.0174
  206POX    C1K 3466   4.366   2.708   2.289  0.0250 -0.0116 -0.1356
  206POX    C1L 3467   4.343   2.573   2.358 -0.6287  0.4823  0.6198
  206POX    C1M 3468   4.394   2.576   2.502  0.5494 -0.1062  0.2236
  206POX    C1N 3469   4.419   2.433   2.552  0.2969 -0.1135  0.3332
  206POX    C1O 3470   4.489   2.414   2.687  0.4685  0.6998  0.3649
  206POX    C1P 3471   4.391   2.450   2.799  0.2116  0.5677  0.1853
  206POX    C1Q 3472   4.469   2.465   2.930  0.0824 -0.3653  0.3767
  206POX    C1R 3473   4.390   2.481   3.061  0.0231 -0.4308  0.3487
  206POX     CZ 3474   4.943   3.071   1.640  0.1829 -0.0087 -0.2958
  206POX     OZ 3475   4.990   3.155   1.746 -0.1071 -0.1279 -0.0718
  206POX    C2A 3476   5.053   3.097   1.847  0.3412  0.5041  0.0179
  206POX    O2A 3477   5.037   2.976   1.865 -0.1743  0.5485 -0.1258
  206POX    C2B 3478   5.135   3.185   1.933  0.2930  0.3937  0.1769
  206POX    C2C 3479   5.082   3.231   2.069 -0.2157  0.0262  0.1075
  206POX    C2D 3480   5.186   3.295   2.162  0.1624  0.1338 -0.3866
  206POX    C2E 3481   5.149   3.291   2.310  0.0054  0.4839 -0.4166
  206POX    C2F 3482   5.240   3.382   2.393 -0.0468  0.2350 -0.0826
  206POX    C2G 3483   5.214   3.367   2.543  1.2382  0.1231  0.1392
  206POX    C2H 3484   5.255   3.232   2.601 -0.4842 -0.2340  0.5601
  206POX    C2I 3485   5.297   3.247   2.747 -0.2585 -0.5028  0.5233
  206POX    C2J 3486   5.186   3.296   2.840 -0.3437  0.3917 -0.0409
  206POX    C2K 3487   5.223   3.261   2.985 -0.2772  0.0818 -0.1335
  206POX    C2L 3488   5.313   3.364   3.054 -0.2244 -0.2068  0.2291
  206POX    C2M 3489   5.376   3.295   3.175 -0.2571 -0.7629 -0.0631
  206POX    C2N 3490   5.476   3.397   3.231 -0.6552 -0.4231  0.0379
  206POX    C2O 3491   5.567   3.333   3.336  0.0061  0.3160 -0.0725
  206POX    C2P 3492   5.592   3.442   3.440  0.2141 -0.5083  0.7644
  207CHL    CN1 3493   5.004   4.098   0.852  0.2810 -0.0844  0.2400
  207CHL    CN2 3494   4.839   4.200   0.981  0.2488 -0.2753  0.6790
  207CHL    CN3 3495   5.037   4.315   0.961  0.1167 -0.1143  0.2455
  207CHL    NTM 3496   4.984   4.179   0.973  0.2465 -0.1613  0.2859
  207CHL     CB 3497   5.027   4.111   1.097  0.1159 -0.2401  0.2877
  208PJ2     CA 3498   5.171   4.071   1.127  0.2419  0.0804  0.1194
  208PJ2     OA 3499   5.267   4.172   1.097  0.2037  0.0605 -0.0653
  208PJ2      P 3500   5.416   4.116   1.119  0.1895  0.0306 -0.0423
  208PJ2     OB 3501   5.426   3.986   1.050 -0.0100 -0.1417  0.2554
  208PJ2     HB 3502   5.514   3.943   1.070  0.9665  2.5014  2.2350
  208PJ2     OG 3503   5.499   4.232   1.077  0.0780  0.2787  0.4141
  208PJ2     HG 3504   5.573   4.198   1.019  0.0900 -1.2029  1.2239
  208PJ2     OD 3505   5.417   4.092   1.278  0.3198 -0.1468 -0.0705
  209POX     CD 3506   5.472   4.193   1.363 -0.1041 -0.1352  0.1922
  209POX     CE 3507   5.401   4.238   1.491  0.3062  0.3454  0.2541
  209POX     OE 3508   5.484   4.329   1.562  0.5098  0.2827  0.0971
  209POX    C1A 3509   5.454   4.459   1.557 -0.0993  0.1362 -0.0400
  209POX    O1A 3510   5.342   4.506   1.534 -0.1345  0.1879  0.2311
  209POX    C1B 3511   5.564   4.537   1.617  0.0054  0.3078 -0.4474
  209POX    C1C 3512   5.530   4.596   1.754 -0.3353 -0.0500 -0.3743
  209POX    C1D 3513   5.482   4.500   1.863  0.1479  0.0412 -0.0784
  209POX    C1E 3514   5.598   4.412   1.908 -0.2073 -0.3979 -0.0117
  209POX    C1F 3515   5.574   4.379   2.055 -0.2364  0.2045  0.1210
  209POX    C1G 3516   5.574   4.500   2.150  0.1065  0.0859  0.2743
  209POX    C1H 3517   5.540   4.488   2.298 -0.3107 -0.2121  0.1563
  209POX    C1I 3518   5.637   4.392   2.367  0.1642  0.0880 -0.0898
  209POX    C1J 3519   5.674   4.379   2.494 -0.2762  0.1635  0.0456
  209POX    C1K 3520   5.627   4.476   2.604 -0.5714  0.2281 -0.1363
  209POX    C1L 3521   5.693   4.464   2.741 -0.1583  0.1315 -0.3396
  209POX    C1M 3522   5.658   4.585   2.829 -0.5927 -0.1097 -0.1736
  209POX    C1N 3523   5.735   4.584   2.961 -0.4205  0.1171 -0.2702
  209POX    C1O 3524   5.724   4.722   3.026 -0.0269 -0.2182  0.5264
  209POX    C1P 3525   5.825   4.739   3.140  0.0057  0.0647  0.4573
  209POX    C1Q 3526   5.798   4.642   3.256 -0.0371 -0.4131  0.0479
  209POX    C1R 3527   5.920   4.641   3.347  0.2750 -0.3417 -0.3651
  209POX     CZ 3528   5.361   4.113   1.570 -0.8975  0.3027 -0.3952
  209POX     OZ 3529   5.296   4.141   1.694 -0.0342  0.1847  0.0902
  209POX    C2A 3530   5.282   4.037   1.775 -0.1710 -0.1491 -0.3571
  209POX    O2A 3531   5.333   3.925   1.766  0.1305 -0.0238 -0.2407
  209POX    C2B 3532   5.194   4.081   1.885 -0.0100 -0.4345 -0.1109
  209POX    C2C 3533   5.286   4.083   2.007 -0.2531  0.1975  0.0700
  209POX    C2D 3534   5.225   4.136   2.137 -0.1704  0.3376  0.0513
  209POX    C2E 3535   5.322   4.135   2.256  0.4327  0.2445 -0.4327
  209POX    C2F 3536   5.338   3.997   2.320 -0.4244  0.1804 -0.3450
  209POX    C2G 3537   5.442   3.997   2.432 -0.1311 -0.3196 -0.6122
  209POX    C2H 3538   5.470   3.856   2.484 -0.4365 -0.2754 -0.3147
  209POX    C2I 3539   5.554   3.778   2.382 -0.0133  0.4470 -0.5253
  209POX    C2J 3540   5.597   3.636   2.419 -0.3792  0.6430  0.6747
  209POX    C2K 3541   5.683   3.625   2.546  0.6251  0.1370 -0.0386
  209POX    C2L 3542   5.730   3.480   2.561 -0.2798 -0.1477  0.1370
  209POX    C2M 3543   5.819   3.447   2.681 -0.1629  0.6653  0.2771
  209POX    C2N 3544   5.761   3.462   2.822 -0.0382  0.2626  0.3707
  209POX    C2O 3545   5.866   3.443   2.932  0.1521  0.5281  0.2360
  209POX    C2P 3546   5.806   3.435   3.072  0.0149 -0.5167  0.1286
  210CHL    CN1 3547   2.569   1.126   1.325  0.0012  0.0258 -0.2441
  210CHL    CN2 3548   2.473   1.008   1.140  0.1811 -0.4537 -0.3772
  210CHL    CN3 3549   2.608   1.209   1.107  0.4039 -0.8868 -0.8625
  210CHL    NTM 3550   2.589   1.086   1.185  0.0306 -0.3747 -0.1275
  210CHL     CB 3551   2.714   1.010   1.170  0.3025 -0.0859  0.6136
  211PJ2     CA 3552   2.729   0.878   1.246 -0.1215 -0.4410  0.0915
  211PJ2     OA 3553   2.643   0.770   1.212 -0.6098 -0.0832  0.1751
  211PJ2      P 3554   2.696   0.638   1.288  0.1466  0.0108 -0.1872
  211PJ2     OB 3555   2.715   0.549   1.171 -0.3073  0.4401 -0.5939
  211PJ2     HB 3556   2.685   0.585   1.083 -0.3917  1.1140 -0.2993
  211PJ2     OG 3557   2.795   0.655   1.397 -0.0392 -0.9015  0.1277
  211PJ2     HG 3558   2.824   0.750   1.401 -0.7193 -0.5904 -1.5756
  211PJ2     OD 3559   2.555   0.603   1.358  0.2292  0.1531  0.0539
  212POX     CD 3560   2.519   0.680   1.472  0.1813 -0.0198  0.1560
  212POX     CE 3561   2.370   0.677   1.507  0.1359  0.0185 -0.0326
  212POX     OE 3562   2.341   0.799   1.576 -0.4475  0.1958 -0.5854
  212POX    C1A 3563   2.299   0.907   1.510 -0.9757  0.5011  0.2386
  212POX    O1A 3564   2.284   0.889   1.390 -0.2621  0.2264  0.1859
  212POX    C1B 3565   2.283   1.033   1.586 -0.0227  0.5795  0.3195
  212POX    C1C 3566   2.158   1.023   1.674  0.0494  0.3971  0.4005
  212POX    C1D 3567   2.175   1.128   1.784  0.2775  0.8111 -0.0272
  212POX    C1E 3568   2.275   1.081   1.890 -0.3164 -0.2426  0.0833
  212POX    C1F 3569   2.281   1.186   2.001 -0.5667 -0.1852  0.0422
  212POX    C1G 3570   2.149   1.188   2.077 -0.3421 -0.0200  0.4294
  212POX    C1H 3571   2.158   1.292   2.189 -0.3510  0.4015  0.0417
  212POX    C1I 3572   2.229   1.256   2.320 -0.2843  0.1194 -0.0708
  212POX    C1J 3573   2.187   1.321   2.428 -0.5117 -0.2839  0.0840
  212POX    C1K 3574   2.066   1.414   2.439 -0.5243 -0.2530 -0.2993
  212POX    C1L 3575   2.029   1.455   2.582 -0.2098  0.1489 -0.3330
  212POX    C1M 3576   1.889   1.518   2.588  0.1000  0.8348 -0.1872
  212POX    C1N 3577   1.859   1.598   2.715 -0.1832  0.3168  0.0768
  212POX    C1O 3578   1.973   1.687   2.766  0.1605  0.0318 -0.1918
  212POX    C1P 3579   1.961   1.838   2.748  0.2283  0.0103 -0.4297
  212POX    C1Q 3580   2.085   1.916   2.791  0.0703  0.0635 -0.0621
  212POX    C1R 3581   2.095   1.926   2.944  0.1734  0.2009 -0.0774
  212POX     CZ 3582   2.336   0.544   1.574 -0.0340 -0.0610 -0.2776
  212POX     OZ 3583   2.383   0.534   1.709  0.4388 -0.0483 -0.4402
  212POX    C2A 3584   2.437   0.415   1.734 -0.3148 -0.2415  0.3263
  212POX    O2A 3585   2.456   0.332   1.645 -0.2846  0.4376 -0.3110
  212POX    C2B 3586   2.480   0.405   1.875 -0.5304  0.4766  0.4498
  212POX    C2C 3587   2.399   0.285   1.925 -0.1407  0.2166  0.4696
  212POX    C2D 3588   2.400   0.254   2.075 -1.0521 -0.2785  0.3781
  212POX    C2E 3589   2.297   0.320   2.167 -0.5895  0.4438  0.3801
  212POX    C2F 3590   2.333   0.316   2.315 -0.0795  0.1274  0.2505
  212POX    C2G 3591   2.235   0.396   2.402 -0.5975  0.0374 -0.2498
  212POX    C2H 3592   2.306   0.439   2.530 -0.2228 -0.3986 -0.3095
  212POX    C2I 3593   2.210   0.498   2.633  0.1240  0.2126 -0.3310
  212POX    C2J 3594   2.280   0.536   2.764 -0.1854  0.2412 -0.1715
  212POX    C2K 3595   2.322   0.410   2.840  0.3569  0.1507 -0.6135
  212POX    C2L 3596   2.409   0.447   2.960  0.0146  0.2039 -0.3814
  212POX    C2M 3597   2.513   0.342   3.000  0.0880  0.3916 -0.0790
  212POX    C2N 3598   2.548   0.361   3.148 -0.5326 -0.3073  0.1674
  212POX    C2O 3599   2.451   0.293   3.244 -0.5971 -0.4704 -0.0137
  212POX    C2P 3600   2.509   0.292   3.386 -0.3683 -0.3263 -0.1062
  213CHL    CN1 3601   1.125   4.618   0.456 -0.0598 -0.2089  0.3027
  213CHL    CN2 3602   0.959   4.782   0.528 -0.0683  0.5317 -0.2097
  213CHL    CN3 3603   0.978   4.719   0.309  0.0652 -0.4357  0.3488
  213CHL    NTM 3604   0.985   4.664   0.445 -0.0076  0.0112  0.5376
  213CHL     CB 3605   0.877   4.564   0.446  0.1193 -0.1432 -0.3046
  214PJ2     CA 3606   0.893   4.444   0.540 -0.0662 -0.0732 -0.1836
  214PJ2     OA 3607   0.902   4.470   0.680  0.0220 -0.1367 -0.1777
  214PJ2      P 3608   0.971   4.342   0.750  0.1593  0.0196 -0.0259
  214PJ2     OB 3609   0.886   4.229   0.707  0.5876 -0.3940  0.2066
  214PJ2     HB 3610   0.854   4.255   0.616 -0.7893 -0.2140  0.7182
  214PJ2     OG 3611   1.106   4.353   0.691 -0.0633  1.0294 -0.3790
  214PJ2     HG 3612   1.119   4.451   0.680 -1.6429  1.6495  2.4134
  214PJ2     OD 3613   0.950   4.376   0.906  0.0616  0.1494 -0.0671
  215POX     CD 3614   1.045   4.464   0.968  0.5052 -0.4957  0.1748
  215POX     CE 3615   1.021   4.507   1.113 -0.4516 -0.1678 -0.0718
  215POX     OE 3616   1.117   4.605   1.154 -0.3173 -0.0373 -0.6799
  215POX    C1A 3617   1.064   4.696   1.235  0.0418 -0.3040 -0.1334
  215POX    O1A 3618   0.947   4.731   1.216  0.2084  0.3223 -0.0208
  215POX    C1B 3619   1.172   4.770   1.304 -0.1466 -0.2829  0.1408
  215POX    C1C 3620   1.157   4.748   1.455  0.3319  0.4005  0.2917
  215POX    C1D 3621   1.140   4.887   1.516  0.3378  0.3065  0.5082
  215POX    C1E 3622   1.053   4.865   1.640  0.0111 -0.0718  0.2155
  215POX    C1F 3623   1.042   4.991   1.727 -0.5673  0.3245 -0.4202
  215POX    C1G 3624   0.961   4.965   1.855  0.9814 -0.4993  0.4226
  215POX    C1H 3625   0.986   5.089   1.941 -0.2200 -0.0400  0.1241
  215POX    C1I 3626   0.905   5.055   2.067  0.2151  0.2367  0.4783
  215POX    C1J 3627   0.897   5.127   2.179  0.3353  0.3118  0.4397
  215POX    C1K 3628   0.961   5.259   2.220  0.2825  0.3693  0.3373
  215POX    C1L 3629   0.892   5.330   2.337  0.1420  0.4263  0.2199
  215POX    C1M 3630   0.773   5.416   2.293  0.2726  0.2363 -0.5191
  215POX    C1N 3631   0.817   5.539   2.214  0.3118  0.4970 -0.0921
  215POX    C1O 3632   0.693   5.629   2.207  0.1463  0.3264  0.5733
  215POX    C1P 3633   0.702   5.758   2.124 -0.0905  0.3431  0.5730
  215POX    C1Q 3634   0.586   5.850   2.162 -0.2934  0.3683 -0.0918
  215POX    C1R 3635   0.570   5.982   2.087 -0.4240  0.5601  0.2712
  215POX     CZ 3636   1.017   4.380   1.198 -0.4352  0.1761  0.4477
  215POX     OZ 3637   0.998   4.403   1.338 -0.1645  0.3664  0.4549
  215POX    C2A 3638   0.989   4.292   1.411 -0.6318  0.1695  0.1087
  215POX    O2A 3639   0.988   4.177   1.369  0.3621  0.1509  0.1012
  215POX    C2B 3640   0.999   4.319   1.556 -0.1222 -0.0619  0.1179
  215POX    C2C 3641   1.145   4.341   1.598 -0.1233  0.6497 -0.2333
  215POX    C2D 3642   1.158   4.347   1.750 -0.1219  0.1375 -0.2095
  215POX    C2E 3643   1.299   4.312   1.800 -0.2867 -0.2923 -0.0429
  215POX    C2F 3644   1.306   4.338   1.951 -0.1407 -0.2152 -0.0628
  215POX    C2G 3645   1.450   4.344   1.999 -0.1158  0.9197 -0.2563
  215POX    C2H 3646   1.465   4.373   2.149 -0.1766 -0.2138 -0.0256
  215POX    C2I 3647   1.466   4.240   2.226 -0.0835 -0.0946  0.1807
  215POX    C2J 3648   1.496   4.250   2.375 -0.4843  0.4692  0.2289
  215POX    C2K 3649   1.386   4.305   2.466 -0.4452 -0.1674  0.6668
  215POX    C2L 3650   1.252   4.233   2.447 -0.3622 -0.0549 -0.3543
  215POX    C2M 3651   1.237   4.089   2.494  0.2152  0.0370  0.1080
  215POX    C2N 3652   1.094   4.040   2.470  0.2576 -0.3435  0.6101
  215POX    C2O 3653   1.099   3.945   2.350  0.4983  0.3261  0.0822
  215POX    C2P 3654   0.961   3.878   2.341  0.7901 -0.2973  0.1822
  216CHL    CN1 3655   4.188   4.489   0.721  0.0240  0.5854 -0.0785
  216CHL    CN2 3656   4.061   4.700   0.694  0.0042  0.2414 -0.0124
  216CHL    CN3 3657   4.252   4.662   0.566 -0.0872  0.0901 -0.6101
  216CHL    NTM 3658   4.193   4.634   0.698  0.1646  0.5309 -0.4029
  216CHL     CB 3659   4.280   4.689   0.803 -0.4837  0.2012  0.3137
  217PJ2     CA 3660   4.216   4.712   0.940 -0.2121 -0.4437  0.5535
  217PJ2     OA 3661   4.310   4.773   1.029 -0.1387  0.0380  0.1523
  217PJ2      P 3662   4.299   4.930   1.062 -0.1986  0.0917 -0.1216
  217PJ2     OB 3663   4.418   5.001   1.115  0.3509 -0.5960 -0.4132
  217PJ2     HB 3664   4.457   5.045   1.033 -0.0755  0.4771 -0.0655
  217PJ2     OG 3665   4.250   4.989   0.935  0.2658  0.3081 -0.2019
  217PJ2     HG 3666   4.211   5.081   0.934 -2.9538 -0.9552 -0.5446
  217PJ2     OD 3667   4.175   4.939   1.165  0.0718  0.2027  0.1960
  218POX     CD 3668   4.142   5.063   1.229 -0.2277  0.3352 -0.2071
  218POX     CE 3669   4.050   5.049   1.350  0.0211  0.3791 -0.0116
  218POX     OE 3670   4.028   5.180   1.404 -0.1853  0.5442 -0.4981
  218POX    C1A 3671   3.905   5.230   1.392 -0.3797  0.2228  0.1274
  218POX    O1A 3672   3.824   5.194   1.307  0.0814  0.3741 -0.3856
  218POX    C1B 3673   3.890   5.353   1.473  0.4103  0.2355  0.2617
  218POX    C1C 3674   3.847   5.331   1.618 -0.1112  1.0701  0.2422
  218POX    C1D 3675   3.701   5.292   1.640  0.0684  0.4129  0.2820
  218POX    C1E 3676   3.681   5.267   1.790  0.0305 -0.7231  0.0992
  218POX    C1F 3677   3.727   5.136   1.853 -0.3374 -0.7988  0.2169
  218POX    C1G 3678   3.743   5.126   2.005  0.3596 -0.0889  0.1945
  218POX    C1H 3679   3.778   4.982   2.045 -0.0241 -0.2013  0.1241
  218POX    C1I 3680   3.833   4.984   2.187  0.0987  0.0183  0.0748
  218POX    C1J 3681   3.764   4.948   2.295  0.1646  0.0931  0.1416
  218POX    C1K 3682   3.629   4.878   2.283  0.1234  0.2259 -0.1663
  218POX    C1L 3683   3.520   4.957   2.355 -0.0273 -0.2263  0.1109
  218POX    C1M 3684   3.378   4.903   2.340 -0.1741  0.2641 -0.2979
  218POX    C1N 3685   3.302   4.975   2.452 -0.3903 -0.6855  0.1796
  218POX    C1O 3686   3.151   4.966   2.433 -0.3707  0.0248 -0.4111
  218POX    C1P 3687   3.080   5.024   2.556  0.1734 -0.0458 -0.0597
  218POX    C1Q 3688   2.931   5.022   2.521  0.1636  0.2990 -0.0399
  218POX    C1R 3689   2.856   5.130   2.599 -0.1328  0.0875 -0.0303
  218POX     CZ 3690   4.113   4.953   1.452  0.1645  0.1753 -0.2910
  218POX     OZ 3691   4.041   4.888   1.556  0.0619 -0.1986 -0.5959
  218POX    C2A 3692   4.121   4.825   1.642 -0.1603 -0.2994 -0.4600
  218POX    O2A 3693   4.239   4.800   1.621  0.0224 -0.2306  0.4727
  218POX    C2B 3694   4.046   4.766   1.755  0.1721  0.0988 -0.0327
  218POX    C2C 3695   4.126   4.769   1.886  0.3688  0.0955 -0.1531
  218POX    C2D 3696   4.050   4.694   1.995 -0.6472  0.7405 -0.4018
  218POX    C2E 3697   4.099   4.727   2.136  0.3028 -0.4314 -0.4378
  218POX    C2F 3698   4.035   4.642   2.247  0.3043  0.5105  0.2999
  218POX    C2G 3699   4.133   4.660   2.363  0.6349 -0.2716  0.1531
  218POX    C2H 3700   4.077   4.607   2.495 -0.1250 -0.0346 -0.0678
  218POX    C2I 3701   4.195   4.553   2.577 -0.2127 -0.9360 -0.5334
  218POX    C2J 3702   4.159   4.506   2.718  0.1058  0.0958 -0.0994
  218POX    C2K 3703   4.060   4.588   2.801  0.1297 -0.0422  0.0657
  218POX    C2L 3704   4.027   4.513   2.931  0.6390  0.4183  0.4665
  218POX    C2M 3705   3.943   4.602   3.023 -0.0053 -0.2098  0.4893
  218POX    C2N 3706   3.955   4.555   3.169 -0.6453 -0.2574  0.5287
  218POX    C2O 3707   4.097   4.579   3.220 -0.6387  0.0820  0.3575
  218POX    C2P 3708   4.103   4.553   3.371  0.4243 -0.0400  0.3013
  219CHL    CN1 3709   8.971   5.245   1.118 -0.0699  0.3950 -0.4792
  219CHL    CN2 3710   8.916   5.023   1.059  0.3669  0.1090  0.1865
  219CHL    CN3 3711   9.064   5.155   0.924 -0.0812 -0.2499  0.5479
  219CHL    NTM 3712   8.941   5.157   1.004 -0.5463  0.1411 -0.1607
  219CHL     CB 3713   8.827   5.224   0.939 -0.3717  0.8141  0.2201
  220PJ2     CA 3714   8.684   5.197   0.987 -0.2735  0.0761  0.1104
  220PJ2     OA 3715   8.644   5.205   1.124 -0.2880 -0.5327  0.1433
  220PJ2      P 3716   8.500   5.138   1.152 -0.6861  0.0822 -0.3849
  220PJ2     OB 3717   8.386   5.210   1.093 -0.5095  0.5339 -0.1765
  220PJ2     HB 3718   8.393   5.308   1.111  0.0945  1.1129 -3.0662
  220PJ2     OG 3719   8.534   4.997   1.120 -0.4591  0.0476 -0.0103
  220PJ2     HG 3720   8.587   5.004   1.036 -3.1138  3.9444 -1.6960
  220PJ2     OD 3721   8.497   5.162   1.311 -0.0414  0.4681 -0.4287
  221POX     CD 3722   8.547   5.057   1.394 -0.2960  0.5854 -0.1247
  221POX     CE 3723   8.509   5.058   1.542 -0.3080  0.3304 -0.1263
  221POX     OE 3724   8.560   4.941   1.608 -0.0977  0.3516 -0.2514
  221POX    C1A 3725   8.683   4.947   1.657 -0.2758  0.3348  0.1944
  221POX    O1A 3726   8.732   5.058   1.677  0.4249  0.1407 -0.4163
  221POX    C1B 3727   8.721   4.817   1.718  0.3776  0.5519  0.2544
  221POX    C1C 3728   8.643   4.804   1.849  0.2996  0.1372  0.1675
  221POX    C1D 3729   8.671   4.684   1.939  0.1183 -0.0127  0.0262
  221POX    C1E 3730   8.605   4.721   2.072 -0.0615  0.6835 -0.2517
  221POX    C1F 3731   8.630   4.633   2.195 -0.1092  0.7836 -0.1707
  221POX    C1G 3732   8.570   4.716   2.310 -0.5689 -0.0496  0.1958
  221POX    C1H 3733   8.551   4.624   2.430 -0.2919  0.1076  0.3601
  221POX    C1I 3734   8.678   4.582   2.505 -0.2625 -0.2085  0.1368
  221POX    C1J 3735   8.717   4.608   2.629  0.4210  0.4628 -0.2051
  221POX    C1K 3736   8.617   4.666   2.729  0.0631 -0.8096  0.2078
  221POX    C1L 3737   8.661   4.661   2.875  0.0868  0.0242  0.2368
  221POX    C1M 3738   8.548   4.624   2.972 -0.2283  0.3319 -0.0098
  221POX    C1N 3739   8.571   4.612   3.123 -0.1925  0.9347  0.0330
  221POX    C1O 3740   8.446   4.574   3.202  0.1350  0.4380  0.3131
  221POX    C1P 3741   8.478   4.512   3.339  0.3406 -0.1322  0.0096
  221POX    C1Q 3742   8.557   4.616   3.419 -0.0418  0.0793  0.1131
  221POX    C1R 3743   8.625   4.545   3.535  0.4957 -0.1040 -0.3126
  221POX     CZ 3744   8.356   5.047   1.541 -0.3214  0.4487  0.2655
  221POX     OZ 3745   8.305   5.093   1.666  0.0089  0.6334  0.3354
  221POX    C2A 3746   8.180   5.061   1.698  0.0120 -0.0853 -0.3575
  221POX    O2A 3747   8.123   4.981   1.623  0.5852 -0.5624 -0.2931
  221POX    C2B 3748   8.135   5.100   1.833 -0.6738 -0.0606 -0.5845
  221POX    C2C 3749   8.105   4.977   1.919  0.0737 -0.1552 -0.4539
  221POX    C2D 3750   8.241   4.911   1.946  0.1343 -0.0194 -0.4278
  221POX    C2E 3751   8.226   4.820   2.068  0.3915  0.4023 -0.0802
  221POX    C2F 3752   8.209   4.900   2.198 -0.1592 -0.3897  0.3446
  221POX    C2G 3753   8.192   4.810   2.320 -0.2686 -0.2906  0.4021
  221POX    C2H 3754   8.172   4.896   2.445 -0.5271  0.1893  0.0303
  221POX    C2I 3755   8.210   4.819   2.571 -0.3935  0.1318 -0.0454
  221POX    C2J 3756   8.178   4.900   2.697  0.0664  0.2647 -0.0117
  221POX    C2K 3757   8.233   4.820   2.815  0.2593  0.6702  0.1748
  221POX    C2L 3758   8.224   4.904   2.942  0.5982  0.1641  0.5375
  221POX    C2M 3759   8.176   4.834   3.069 -0.5326 -0.2352 -0.0969
  221POX    C2N 3760   8.174   4.949   3.170 -0.1393 -0.3917  0.0935
  221POX    C2O 3761   8.118   4.929   3.311 -0.2064 -0.0144  0.1193
  221POX    C2P 3762   7.968   4.902   3.318 -0.2144 -0.1105 -0.3950
  222CHL    CN1 3763   2.629   5.700   1.139 -0.2982  0.9086 -0.0829
  222CHL    CN2 3764   2.817   5.770   1.009  0.8145  0.2361 -0.3209
  222CHL    CN3 3765   2.731   5.553   0.992  0.1361  0.6647  0.0112
  222CHL    NTM 3766   2.691   5.694   1.006  0.4903  0.7367  0.2886
  222CHL     CB 3767   2.616   5.730   0.885 -0.0498  0.2078  0.4632
  223PJ2     CA 3768   2.464   5.725   0.874  0.0297 -0.6303 -0.4449
  223PJ2     OA 3769   2.407   5.613   0.943  0.1047 -0.1993  0.3234
  223PJ2      P 3770   2.249   5.594   0.922  0.1370 -0.1263  0.0164
  223PJ2     OB 3771   2.196   5.694   0.826 -0.3462 -0.2804  0.1193
  223PJ2     HB 3772   2.265   5.710   0.755  0.0306 -0.9795  0.3219
  223PJ2     OG 3773   2.235   5.449   0.895  0.6009 -0.1486 -0.1034
  223PJ2     HG 3774   2.320   5.400   0.915  0.7624 -1.0360 -2.6142
  223PJ2     OD 3775   2.202   5.619   1.074  0.7663 -0.4598  0.2691
  224POX     CD 3776   2.189   5.517   1.172  0.2689 -0.6361  0.0211
  224POX     CE 3777   2.222   5.558   1.316 -0.4877 -0.0145  0.0237
  224POX     OE 3778   2.234   5.439   1.394 -0.1353  0.4239  0.6516
  224POX    C1A 3779   2.324   5.444   1.491  0.0992 -0.0791  0.4658
  224POX    O1A 3780   2.432   5.492   1.455  0.0174 -0.4250 -0.2483
  224POX    C1B 3781   2.293   5.373   1.617  0.0925 -0.2454  0.3700
  224POX    C1C 3782   2.280   5.477   1.728 -0.0015  0.0299  0.1037
  224POX    C1D 3783   2.277   5.431   1.874 -0.1769 -0.5625 -0.0866
  224POX    C1E 3784   2.223   5.534   1.973 -0.6058 -0.3295 -0.5614
  224POX    C1F 3785   2.213   5.484   2.117 -0.5838  0.1693 -0.3850
  224POX    C1G 3786   2.100   5.382   2.135 -0.1841 -0.2106 -0.0202
  224POX    C1H 3787   2.111   5.319   2.274  0.4214  0.3197  0.1785
  224POX    C1I 3788   2.019   5.392   2.372 -0.5860 -0.1505 -0.3967
  224POX    C1J 3789   2.044   5.389   2.503  0.4365 -0.5062 -0.5933
  224POX    C1K 3790   2.160   5.317   2.572  0.0428 -0.1204  0.4890
  224POX    C1L 3791   2.128   5.308   2.721 -0.5770 -0.7444  0.3243
  224POX    C1M 3792   2.253   5.261   2.796 -0.0801 -0.1320 -0.1138
  224POX    C1N 3793   2.229   5.229   2.944  0.1075 -0.3185 -0.1235
  224POX    C1O 3794   2.352   5.186   3.023  0.0458 -0.0646  0.1126
  224POX    C1P 3795   2.407   5.063   2.950  0.0198  0.2068 -0.3703
  224POX    C1Q 3796   2.519   4.999   3.033 -0.2673  0.0407 -0.1059
  224POX    C1R 3797   2.458   4.933   3.156  0.1393 -0.3959 -0.1390
  224POX     CZ 3798   2.123   5.662   1.369 -0.2954  0.1902 -0.0180
  224POX     OZ 3799   2.159   5.707   1.499  0.4982  0.3157 -0.2762
  224POX    C2A 3800   2.094   5.807   1.557  0.4292 -0.0423  0.2745
  224POX    O2A 3801   1.997   5.857   1.500 -0.2761 -1.1358  0.4878
  224POX    C2B 3802   2.135   5.824   1.698  0.5577  0.7876  0.1465
  224POX    C2C 3803   2.031   5.893   1.787 -0.0859 -0.1294  0.1218
  224POX    C2D 3804   2.079   5.888   1.932  0.2165 -0.0809  0.0245
  224POX    C2E 3805   1.962   5.923   2.024 -0.0043 -0.2932 -0.1750
  224POX    C2F 3806   1.865   5.807   2.049  0.0532 -0.3036  0.0016
  224POX    C2G 3807   1.767   5.837   2.163 -0.1315 -0.0261 -0.2291
  224POX    C2H 3808   1.819   5.778   2.294  0.0739  0.0656 -0.2692
  224POX    C2I 3809   1.709   5.749   2.395  0.3778  0.0424  0.0572
  224POX    C2J 3810   1.767   5.668   2.512  0.5372 -0.4642 -0.3683
  224POX    C2K 3811   1.648   5.641   2.604  0.6816  0.6021  0.1438
  224POX    C2L 3812   1.672   5.585   2.745 -0.0426 -0.1607 -0.0311
  224POX    C2M 3813   1.555   5.530   2.827  0.1221 -0.0436  0.2835
  224POX    C2N 3814   1.435   5.624   2.842  0.2248  0.0831  0.3123
  224POX    C2O 3815   1.341   5.569   2.950  0.1503 -0.2326  0.0873
  224POX    C2P 3816   1.397   5.608   3.087  0.3194 -0.4253  0.0720
  225CHL    CN1 3817   2.220   7.979   1.219 -0.3940 -0.0197 -0.0737
  225CHL    CN2 3818   2.390   8.071   1.066 -0.0769  0.2721 -0.2571
  225CHL    CN3 3819   2.216   8.204   1.135  0.4623 -0.2983  0.4935
  225CHL    NTM 3820   2.248   8.064   1.103 -0.0278 -0.2640 -0.1646
  225CHL     CB 3821   2.166   8.023   0.988 -0.0748  0.8078 -0.5275
  226PJ2     CA 3822   2.013   8.018   0.997 -0.0506  0.3222 -0.3696
  226PJ2     OA 3823   1.952   7.949   1.107 -0.1581  0.4830 -0.3288
  226PJ2      P 3824   1.794   7.979   1.108 -0.2256  0.1262 -0.1052
  226PJ2     OB 3825   1.724   7.889   1.202 -0.4318  0.7190  0.3181
  226PJ2     HB 3826   1.633   7.925   1.225 -0.0188  3.4014 -1.6721
  226PJ2     OG 3827   1.744   7.984   0.969 -0.0215  0.2667 -0.1735
  226PJ2     HG 3828   1.817   7.970   0.901  0.6225  1.2354  0.3024
  226PJ2     OD 3829   1.791   8.127   1.171  0.1665 -0.0160  0.2506
  227POX     CD 3830   1.744   8.151   1.305 -0.1715  0.2217  0.0921
  227POX     CE 3831   1.814   8.264   1.380  0.1141 -0.0366  0.2174
  227POX     OE 3832   1.923   8.208   1.454  0.0643  0.0788  0.3793
  227POX    C1A 3833   2.037   8.277   1.447 -0.1859  0.4538 -0.1705
  227POX    O1A 3834   2.051   8.376   1.376 -0.5625  0.1509 -0.6726
  227POX    C1B 3835   2.144   8.212   1.527 -0.0247  0.4505 -0.3883
  227POX    C1C 3836   2.101   8.232   1.672  0.2136 -0.4069 -0.1919
  227POX    C1D 3837   2.183   8.138   1.761  0.4382 -0.1291 -0.1062
  227POX    C1E 3838   2.168   8.184   1.906 -0.5663 -0.9618  0.0623
  227POX    C1F 3839   2.241   8.094   2.007 -0.0869 -0.7630 -0.1005
  227POX    C1G 3840   2.224   8.138   2.153  0.1956 -0.5476 -0.1320
  227POX    C1H 3841   2.079   8.151   2.199  0.3219  0.2802  0.0495
  227POX    C1I 3842   2.079   8.183   2.348  0.3123  0.2126  0.0644
  227POX    C1J 3843   2.024   8.143   2.462  0.3588 -0.0596 -0.0078
  227POX    C1K 3844   1.920   8.031   2.457 -0.0995  0.3815 -0.5290
  227POX    C1L 3845   1.838   8.004   2.583  0.1233 -0.1403 -0.4926
  227POX    C1M 3846   1.745   7.882   2.577 -0.1779  0.0763 -0.2651
  227POX    C1N 3847   1.819   7.749   2.557  0.0047  0.1855 -0.3266
  227POX    C1O 3848   1.727   7.627   2.554  0.2591 -0.0195  0.1754
  227POX    C1P 3849   1.803   7.497   2.579  0.3273 -0.0550 -0.2088
  227POX    C1Q 3850   1.860   7.495   2.722 -0.0570  0.5426 -0.0448
  227POX    C1R 3851   1.992   7.420   2.738 -0.3052  0.2197  0.4849
  227POX     CZ 3852   1.713   8.328   1.476  0.1911  0.8856 -0.3124
  227POX     OZ 3853   1.757   8.413   1.582  0.1458  0.2793  0.1981
  227POX    C2A 3854   1.743   8.369   1.706 -0.7001 -0.0175  0.0030
  227POX    O2A 3855   1.710   8.254   1.734  0.2155 -0.3047 -0.0595
  227POX    C2B 3856   1.774   8.472   1.808 -0.6938  0.0464 -0.0645
  227POX    C2C 3857   1.899   8.464   1.895 -0.6047  0.1825 -0.1801
  227POX    C2D 3858   1.915   8.571   2.004 -0.5070 -0.3993  0.3847
  227POX    C2E 3859   2.059   8.549   2.052  0.0445  0.6809 -0.6996
  227POX    C2F 3860   2.102   8.631   2.173  0.0979 -0.1107 -0.1720
  227POX    C2G 3861   2.007   8.620   2.293  0.7464 -0.6029  0.3013
  227POX    C2H 3862   2.061   8.684   2.421  0.2548 -0.0979  0.2576
  227POX    C2I 3863   1.992   8.610   2.536 -0.6559  0.1940 -0.0889
  227POX    C2J 3864   2.023   8.696   2.658 -0.3581  0.8645 -0.6313
  227POX    C2K 3865   1.965   8.630   2.783  0.0648  0.2417 -0.7604
  227POX    C2L 3866   1.976   8.708   2.914  0.3940 -0.0842 -0.5941
  227POX    C2M 3867   2.106   8.675   2.989  0.0258 -0.0278  0.0747
  227POX    C2N 3868   2.086   8.547   3.069 -0.2560 -0.1526 -0.1951
  227POX    C2O 3869   2.212   8.506   3.145  0.0386  0.6560 -0.2457
  227POX    C2P 3870   2.285   8.400   3.064 -0.2913  0.3626 -0.1600
  228CHL    CN1 3871   4.004   2.553   1.359  0.0653 -0.3031 -0.1090
  228CHL    CN2 3872   3.971   2.713   1.190  0.7045  0.0122  0.0329
  228CHL    CN3 3873   4.177   2.708   1.303 -0.5363  0.0225  0.1442
  228CHL    NTM 3874   4.071   2.622   1.248  0.2353 -0.6960 -0.2529
  228CHL     CB 3875   4.132   2.539   1.143  0.0319  0.0099 -0.9362
  229PJ2     CA 3876   4.241   2.438   1.180 -0.2395  0.0666  0.0398
  229PJ2     OA 3877   4.363   2.497   1.226 -0.1278 -0.1182 -0.0189
  229PJ2      P 3878   4.491   2.404   1.255 -0.0899 -0.0457  0.0465
  229PJ2     OB 3879   4.461   2.286   1.170  0.8999  0.3085 -0.8235
  229PJ2     HB 3880   4.366   2.294   1.142  0.4860 -1.3568  0.0203
  229PJ2     OG 3881   4.617   2.474   1.219 -0.2180  0.1461 -0.0275
  229PJ2     HG 3882   4.678   2.409   1.176  0.4308  1.2654 -0.8605
  229PJ2     OD 3883   4.472   2.374   1.412  0.0150  0.3828  0.1422
  230POX     CD 3884   4.527   2.472   1.501  0.1192 -0.0901  0.6022
  230POX     CE 3885   4.480   2.473   1.646 -1.2017  0.4941  0.1856
  230POX     OE 3886   4.560   2.562   1.724  0.1337 -0.4543 -0.0749
  230POX    C1A 3887   4.485   2.661   1.771  0.1424 -0.3959 -0.1821
  230POX    O1A 3888   4.392   2.709   1.707  0.1655 -0.1260 -0.0148
  230POX    C1B 3889   4.555   2.728   1.883 -0.3291  0.3131 -0.3082
  230POX    C1C 3890   4.660   2.830   1.838  0.3102 -0.3494 -0.3150
  230POX    C1D 3891   4.727   2.876   1.968 -0.6165 -0.1800  0.1104
  230POX    C1E 3892   4.787   2.759   2.046  0.1509 -0.1965 -0.4901
  230POX    C1F 3893   4.849   2.805   2.178 -0.0883 -0.4543 -0.2869
  230POX    C1G 3894   4.752   2.820   2.295  0.2565 -0.2139 -0.0311
  230POX    C1H 3895   4.824   2.853   2.426  1.0455  0.1378 -0.5468
  230POX    C1I 3896   4.886   2.990   2.454 -0.3815  0.6189  0.4045
  230POX    C1J 3897   4.896   3.035   2.579  0.5242  0.3410  0.4399
  230POX    C1K 3898   4.843   2.963   2.703  0.0658 -0.5622 -0.2724
  230POX    C1L 3899   4.950   2.990   2.808 -0.1273 -0.6039 -0.0649
  230POX    C1M 3900   4.923   2.955   2.955 -0.2836  0.3155  0.1343
  230POX    C1N 3901   4.822   2.841   2.951  0.3109 -0.2027 -0.2526
  230POX    C1O 3902   4.781   2.822   3.097 -0.0374 -0.1697 -0.3452
  230POX    C1P 3903   4.691   2.700   3.116 -0.4003  0.1766  0.1733
  230POX    C1Q 3904   4.625   2.703   3.254 -0.2653 -0.4973  0.2568
  230POX    C1R 3905   4.717   2.656   3.367  0.1856 -0.0456  0.0824
  230POX     CZ 3906   4.490   2.329   1.698 -0.1805  0.3173 -0.4801
  230POX     OZ 3907   4.424   2.305   1.822 -0.0081 -0.7779 -0.5904
  230POX    C2A 3908   4.403   2.182   1.866  0.1539 -0.7397 -0.4012
  230POX    O2A 3909   4.451   2.087   1.804  0.5757 -0.3921 -0.6064
  230POX    C2B 3910   4.342   2.179   2.001 -0.0864 -0.3483 -0.5004
  230POX    C2C 3911   4.437   2.110   2.100 -0.3723  0.2997  0.2403
  230POX    C2D 3912   4.569   2.178   2.136  0.0363 -0.3051 -0.0887
  230POX    C2E 3913   4.680   2.083   2.180  0.5970  0.2293 -0.3346
  230POX    C2F 3914   4.733   1.996   2.065 -0.9118 -0.6770 -0.3736
  230POX    C2G 3915   4.844   1.915   2.130  0.3119  0.8256 -0.5260
  230POX    C2H 3916   4.953   1.866   2.034  0.5208 -0.2559  0.2292
  230POX    C2I 3917   4.896   1.771   1.929  0.0584 -0.0565  0.2943
  230POX    C2J 3918   4.998   1.673   1.870  0.1520  0.0753  0.2360
  230POX    C2K 3919   5.020   1.552   1.962 -0.1985 -0.0316  0.1825
  230POX    C2L 3920   4.900   1.457   1.971 -0.5596  0.3804 -0.2269
  230POX    C2M 3921   4.940   1.310   1.974 -0.1058  0.5112  0.5570
  230POX    C2N 3922   4.828   1.207   1.994  0.4794 -0.4079 -0.7242
  230POX    C2O 3923   4.884   1.065   1.988  0.0551 -0.5976 -0.2073
  230POX    C2P 3924   4.903   1.003   1.850 -0.6662 -0.6470 -0.2844
  231CHL    CN1 3925   9.078   3.588   0.902 -0.5657  0.1050  0.5785
  231CHL    CN2 3926   9.012   3.736   1.077  0.3264  0.0113  0.0762
  231CHL    CN3 3927   8.917   3.755   0.867  0.0759 -0.3838 -0.4794
  231CHL    NTM 3928   9.045   3.727   0.934  0.0053  0.3850 -0.0222
  231CHL     CB 3929   9.144   3.824   0.885  0.3632  0.3926  0.6951
  232PJ2     CA 3930   0.240   3.817   0.914  0.4112 -0.3612  0.2641
  232PJ2     OA 3931   0.274   3.846   1.050 -0.3668 -0.1731  0.4230
  232PJ2      P 3932   0.430   3.817   1.073 -0.1855  0.3768 -0.0939
  232PJ2     OB 3933   0.508   3.828   0.947  0.4298  0.0763  0.2552
  232PJ2     HB 3934   0.452   3.790   0.874 -1.8211  2.5701  0.5134
  232PJ2     OG 3935   0.463   3.906   1.187  0.6949  0.0623 -0.0934
  232PJ2     HG 3936   0.426   3.996   1.163 -2.1118 -1.6444 -2.8511
  232PJ2     OD 3937   0.411   3.664   1.118  0.2524  0.2813 -0.2279
  233POX     CD 3938   0.359   3.657   1.251 -0.0056  0.3121 -0.3264
  233POX     CE 3939   0.343   3.514   1.304  0.0195  0.6657  0.6631
  233POX     OE 3940   0.290   3.495   1.435 -0.3198  0.3383  0.4788
  233POX    C1A 3941   0.161   3.490   1.470 -0.3744  0.2684  0.2729
  233POX    O1A 3942   0.077   3.487   1.381 -0.3304 -0.3483  0.2493
  233POX    C1B 3943   0.155   3.474   1.617  0.1635 -0.4385  0.2254
  233POX    C1C 3944   0.146   3.606   1.695  0.4151 -0.2133 -0.1270
  233POX    C1D 3945   0.164   3.570   1.842  0.0369 -0.0649 -0.0442
  233POX    C1E 3946   0.060   3.469   1.890  0.2248 -0.1718  0.1413
  233POX    C1F 3947   0.103   3.439   2.034 -0.0541  1.0982  0.5040
  233POX    C1G 3948  -0.020   3.421   2.123 -0.1922 -0.3089  0.0426
  233POX    C1H 3949   9.058   3.326   2.241  0.1489 -0.3777 -0.0770
  233POX    C1I 3950   8.942   3.336   2.341  0.2802  0.1476  0.0235
  233POX    C1J 3951   8.961   3.332   2.472 -0.3231 -0.4342  0.0984
  233POX    C1K 3952   9.102   3.325   2.531 -0.2077 -0.0004 -0.1201
  233POX    C1L 3953   0.050   3.287   2.679  0.1344 -0.1329 -0.1579
  233POX    C1M 3954  -0.005   3.382   2.786  0.0321  0.1782 -0.4838
  233POX    C1N 3955   9.041   3.290   2.908  0.2468  0.2544 -0.4117
  233POX    C1O 3956   8.912   3.208   2.907  0.4078 -0.0031 -0.0576
  233POX    C1P 3957   8.894   3.097   3.011  0.1720  0.1491  0.0652
  233POX    C1Q 3958   8.907   3.135   3.159  0.0883  0.3199  0.0292
  233POX    C1R 3959   8.789   3.221   3.203 -0.2147  0.0068 -0.1671
  233POX     CZ 3960   0.484   3.454   1.305 -0.1653  0.2052 -0.3163
  233POX     OZ 3961   0.588   3.519   1.378  0.2351 -0.3681 -0.3695
  233POX    C2A 3962   0.717   3.488   1.365  0.3985  0.1624 -0.0369
  233POX    O2A 3963   0.741   3.406   1.277  0.0884  0.0139  0.0143
  233POX    C2B 3964   0.808   3.539   1.470  0.2142  0.1463  0.1327
  233POX    C2C 3965   0.925   3.442   1.492 -0.4860 -0.7001  0.1940
  233POX    C2D 3966   1.010   3.474   1.615 -0.5194  0.4404 -0.0680
  233POX    C2E 3967   0.938   3.473   1.749  0.1808 -0.2392  0.3145
  233POX    C2F 3968   1.040   3.499   1.860  0.2591 -0.4687  0.2956
  233POX    C2G 3969   0.977   3.476   1.998 -0.6811  0.6311  0.0584
  233POX    C2H 3970   1.059   3.519   2.120 -0.1636  0.0022 -0.0669
  233POX    C2I 3971   0.997   3.484   2.256  0.1637  0.5095  0.2147
  233POX    C2J 3972   1.102   3.513   2.363 -0.1098  0.7164  0.4264
  233POX    C2K 3973   1.033   3.450   2.484 -0.2453  0.0063 -0.0134
  233POX    C2L 3974   1.103   3.481   2.617  0.2008  0.0056 -0.2443
  233POX    C2M 3975   1.071   3.622   2.666  0.2528 -0.0512 -0.0437
  233POX    C2N 3976   1.119   3.664   2.805  0.4192 -0.1859 -0.0610
  233POX    C2O 3977   1.069   3.808   2.818 -0.0210 -0.3835  0.4334
  233POX    C2P 3978   0.959   3.802   2.924  0.0235 -0.1621  0.4917
  234CHL    CN1 3979   2.056   1.118   1.126  0.0271  0.3381 -0.0055
  234CHL    CN2 3980   1.978   0.901   1.211 -0.0583 -0.1742 -0.4794
  234CHL    CN3 3981   1.869   1.001   1.030  0.3633 -0.8159  0.4210
  234CHL    NTM 3982   1.941   1.031   1.155  0.1826  0.2271  0.2832
  234CHL     CB 3983   1.850   1.103   1.245 -0.2207  0.0522  0.0148
  235PJ2     CA 3984   1.874   1.134   1.392  0.0836 -0.0853 -0.0067
  235PJ2     OA 3985   1.980   1.230   1.399  0.0727 -0.0543 -0.2815
  235PJ2      P 3986   1.926   1.381   1.408 -0.2944 -0.1995 -0.0467
  235PJ2     OB 3987   1.811   1.389   1.315 -0.6023  0.2705  0.3692
  235PJ2     HB 3988   1.804   1.487   1.300 -1.7724  0.2049  0.3817
  235PJ2     OG 3989   2.038   1.471   1.373 -0.1655 -0.4686 -0.3241
  235PJ2     HG 3990   1.999   1.560   1.349 -0.5805 -0.7277 -0.6222
  235PJ2     OD 3991   1.866   1.401   1.556 -0.1116  0.4456 -0.0578
  236POX     CD 3992   1.959   1.423   1.663 -0.1317 -0.2119  0.0944
  236POX     CE 3993   1.892   1.428   1.801 -0.0487 -0.1724  0.1329
  236POX     OE 3994   1.978   1.468   1.908  0.5119 -0.1697 -0.3136
  236POX    C1A 3995   1.990   1.599   1.926  0.7876 -0.1945 -0.3033
  236POX    O1A 3996   1.952   1.679   1.840  0.6262  0.3792  0.2929
  236POX    C1B 3997   2.047   1.643   2.055  0.2693 -0.0642 -0.1175
  236POX    C1C 3998   2.016   1.788   2.094  0.2086 -0.0430 -0.2443
  236POX    C1D 3999   2.056   1.811   2.239  0.3197 -0.4147 -0.2136
  236POX    C1E 4000   2.029   1.960   2.264  0.4734 -0.4918  0.4296
  236POX    C1F 4001   2.083   2.011   2.398  0.6205  0.3453  0.0548
  236POX    C1G 4002   2.019   2.150   2.409 -0.4641 -0.1604  0.2241
  236POX    C1H 4003   2.032   2.205   2.551 -0.5065 -0.3869  0.3160
  236POX    C1I 4004   2.145   2.307   2.557 -0.6050 -0.2331 -0.4014
  236POX    C1J 4005   2.143   2.398   2.654  0.1088 -0.6394 -0.0017
  236POX    C1K 4006   2.028   2.421   2.752  0.6292 -0.4039  0.5592
  236POX    C1L 4007   2.072   2.381   2.893  0.0077 -0.4550  0.7423
  236POX    C1M 4008   1.968   2.412   3.000 -0.4553 -0.1869  0.2191
  236POX    C1N 4009   2.031   2.433   3.138 -0.1396 -0.0776  0.0580
  236POX    C1O 4010   1.933   2.449   3.255 -0.2030 -0.3659  0.0436
  236POX    C1P 4011   2.021   2.482   3.376 -0.0944  0.4314 -0.2494
  236POX    C1Q 4012   1.937   2.481   3.504  0.4326 -0.4504  0.0991
  236POX    C1R 4013   1.910   2.340   3.556 -0.3355 -0.2409  0.2772
  236POX     CZ 4014   1.852   1.284   1.836  0.1355 -0.1502  0.4421
  236POX     OZ 4015   1.779   1.264   1.957  0.1677  0.0505  0.4953
  236POX    C2A 4016   1.752   1.139   1.992 -0.3385  0.0333  0.0561
  236POX    O2A 4017   1.814   1.045   1.942 -0.6775 -0.1713  0.0226
  236POX    C2B 4018   1.664   1.141   2.111  0.2888 -0.2929  0.5329
  236POX    C2C 4019   1.753   1.158   2.234  0.3960 -0.3323  0.4612
  236POX    C2D 4020   1.677   1.159   2.367 -0.1513  0.1597  0.1437
  236POX    C2E 4021   1.596   1.030   2.378 -0.2288  0.2526  0.6742
  236POX    C2F 4022   1.536   1.009   2.517 -0.5653 -0.4807  0.4241
  236POX    C2G 4023   1.425   1.110   2.547 -0.5959 -0.3829 -0.0192
  236POX    C2H 4024   1.346   1.087   2.676 -0.9852  0.5189 -0.0942
  236POX    C2I 4025   1.437   1.069   2.797 -0.1092 -0.2875 -0.8589
  236POX    C2J 4026   1.371   1.096   2.932  0.0859  0.3100 -0.8790
  236POX    C2K 4027   1.275   0.990   2.987  0.3206  0.2489 -0.5850
  236POX    C2L 4028   1.348   0.857   3.008 -0.0962  0.1415  0.2114
  236POX    C2M 4029   1.469   0.860   3.101 -0.0108 -0.3755  0.1189
  236POX    C2N 4030   1.522   0.718   3.125 -0.4298 -0.4726  0.4835
  236POX    C2O 4031   1.620   0.718   3.243 -0.5449  0.0367  0.5826
  236POX    C2P 4032   1.546   0.721   3.377 -0.3951  0.1563  0.6621
  237CHL    CN1 4033   3.718   1.831   0.992  0.2223 -0.2259 -0.4655
  237CHL    CN2 4034   3.844   1.644   1.072  0.2154 -0.1324  0.5963
  237CHL    CN3 4035   3.951   1.839   0.969 -0.3820  0.3630 -0.2971
  237CHL    NTM 4036   3.844   1.790   1.057  0.0396 -0.2003 -0.0884
  237CHL     CB 4037   3.824   1.862   1.183 -0.1411 -0.4931  0.0517
  238PJ2     CA 4038   3.948   1.849   1.273  0.0029  0.1946 -0.0406
  238PJ2     OA 4039   3.962   1.724   1.341  0.1159  0.3647  0.2524
  238PJ2      P 4040   4.111   1.666   1.362  0.1130  0.2081 -0.1513
  238PJ2     OB 4041   4.085   1.524   1.394  0.1307  0.2594  0.0881
  238PJ2     HB 4042   3.986   1.521   1.410  0.3617  0.9321  1.9222
  238PJ2     OG 4043   4.192   1.704   1.244  0.2488  0.1243 -0.0850
  238PJ2     HG 4044   4.133   1.752   1.179 -0.1211  1.1945  1.0017
  238PJ2     OD 4045   4.143   1.747   1.497  0.0200 -0.0954  0.0529
  239POX     CD 4046   4.108   1.693   1.625 -0.2114 -0.0803 -0.0028
  239POX     CE 4047   4.136   1.791   1.739  0.1922 -0.0571 -0.1202
  239POX     OE 4048   4.159   1.725   1.864 -0.0474 -0.1436 -0.1205
  239POX    C1A 4049   4.276   1.664   1.880  0.2617  0.4348 -0.1519
  239POX    O1A 4050   4.363   1.674   1.793  0.0408  0.2977 -0.3875
  239POX    C1B 4051   4.265   1.575   1.997  0.3253  0.0770 -0.4181
  239POX    C1C 4052   4.397   1.579   2.075 -0.4623  0.0546  0.9639
  239POX    C1D 4053   4.404   1.465   2.176 -0.0829 -0.4066  0.4218
  239POX    C1E 4054   4.540   1.457   2.246 -0.0240  0.1461  0.3716
  239POX    C1F 4055   4.580   1.331   2.322  0.4243  0.2207  0.2641
  239POX    C1G 4056   4.728   1.322   2.357  0.4826 -0.3607 -0.1135
  239POX    C1H 4057   4.760   1.426   2.464  0.4137  0.1102 -0.5455
  239POX    C1I 4058   4.907   1.424   2.506  0.1117 -0.1614  0.5268
  239POX    C1J 4059   4.984   1.518   2.560  0.2584 -0.3109  0.5782
  239POX    C1K 4060   4.913   1.648   2.599  0.8141 -0.0696  0.7891
  239POX    C1L 4061   4.959   1.766   2.513  0.3649  0.0399  0.6998
  239POX    C1M 4062   4.873   1.884   2.558 -0.3530 -0.3705  0.4182
  239POX    C1N 4063   4.894   2.025   2.502  0.0121 -0.4187  0.4318
  239POX    C1O 4064   4.861   2.141   2.596 -0.4239  0.0370 -0.2790
  239POX    C1P 4065   4.883   2.280   2.535  0.3598 -0.0064 -0.1065
  239POX    C1Q 4066   4.852   2.381   2.646 -0.2349 -0.2046 -0.0854
  239POX    C1R 4067   4.944   2.365   2.767 -0.3940 -0.2081  0.0349
  239POX     CZ 4068   4.035   1.905   1.729  0.0953 -0.1790 -0.5436
  239POX     OZ 4069   4.017   1.987   1.845 -0.0021 -0.1767 -0.5596
  239POX    C2A 4070   3.899   1.989   1.906  0.3238 -0.8829  0.1073
  239POX    O2A 4071   3.799   1.966   1.839  0.3787 -0.1169 -0.2481
  239POX    C2B 4072   3.899   2.031   2.048 -0.3958 -0.1053 -0.1178
  239POX    C2C 4073   3.914   1.907   2.136  0.3781  0.0863  0.0248
  239POX    C2D 4074   3.934   1.938   2.284  0.0396  0.5199 -0.0201
  239POX    C2E 4075   4.074   1.934   2.345  0.0482  0.1109 -0.0683
  239POX    C2F 4076   4.069   1.962   2.495  0.2591 -0.4093  0.0384
  239POX    C2G 4077   4.211   1.976   2.549  0.3696 -0.2430 -0.2951
  239POX    C2H 4078   4.210   1.975   2.702 -0.0549  0.0581 -0.2952
  239POX    C2I 4079   4.152   1.841   2.749  0.7816 -0.2909 -0.2457
  239POX    C2J 4080   4.139   1.850   2.901  0.2200 -0.7548 -0.2629
  239POX    C2K 4081   4.106   1.709   2.952  0.7085 -0.7880 -0.0395
  239POX    C2L 4082   4.134   1.708   3.102 -0.4317  0.5405  0.1951
  239POX    C2M 4083   4.099   1.571   3.158  0.3383  0.4798  0.5380
  239POX    C2N 4084   4.142   1.539   3.302  0.1313 -0.2539  0.4420
  239POX    C2O 4085   4.059   1.612   3.408 -0.1440 -0.3580  0.2996
  239POX    C2P 4086   4.120   1.586   3.545  0.9972  0.7055  0.0083
  240CHL    CN1 4087   5.050   9.092   1.469 -0.2280 -0.0830  0.5617
  240CHL    CN2 4088   5.171   8.893   1.517 -0.4178  0.0851 -0.3802
  240CHL    CN3 4089   5.241   9.015   1.333 -0.0181  0.1756 -0.2996
  240CHL    NTM 4090   5.184   9.032   1.468 -0.1582  0.0731 -0.3455
  240CHL     CB 4091   5.268   9.100   1.568 -0.1561  0.1719 -0.4137
  241PJ2     CA 4092   5.290   0.167   1.556 -0.3680  0.2442  0.1806
  241PJ2     OA 4093   5.347   0.206   1.431  0.2482 -0.1051  0.3482
  241PJ2      P 4094   5.417   0.348   1.457 -0.0321  0.1324 -0.1792
  241PJ2     OB 4095   5.502   0.382   1.341  0.1460 -0.0101 -0.0912
  241PJ2     HB 4096   5.549   0.468   1.362 -0.1968  0.0086  0.6338
  241PJ2     OG 4097   5.313   0.440   1.507  0.2712  0.1653  0.4100
  241PJ2     HG 4098   5.344   0.535   1.518 -1.4379  0.8661 -0.2734
  241PJ2     OD 4099   5.506   0.313   1.587  0.3817  0.5767 -0.3403
  242POX     CD 4100   5.634   0.253   1.563 -0.2038 -0.8018 -0.0508
  242POX     CE 4101   5.729   0.244   1.682 -0.3470 -0.0117  0.1312
  242POX     OE 4102   5.673   0.173   1.794 -0.0109  0.4223  0.5769
  242POX    C1A 4103   5.660   0.041   1.790  1.0914  0.3050  0.4948
  242POX    O1A 4104   5.694  -0.030   1.696 -0.2162 -0.1108  0.3144
  242POX    C1B 4105   5.592   9.065   1.907 -0.4340 -0.1526 -0.6066
  242POX    C1C 4106   5.440   9.083   1.898 -0.4298 -0.0830 -0.5314
  242POX    C1D 4107   5.379   9.044   2.033  0.1852 -0.3323 -0.3200
  242POX    C1E 4108   5.232   9.086   2.046  0.2505 -0.0453 -0.4844
  242POX    C1F 4109   5.169   9.036   2.177  0.3515  0.2349 -0.3291
  242POX    C1G 4110   5.219   9.118   2.296 -0.1673 -0.0316  0.0757
  242POX    C1H 4111   5.129   0.002   2.415 -0.1198 -0.6110 -0.0392
  242POX    C1I 4112   4.989   0.062   2.403  0.0798 -0.1173  0.0688
  242POX    C1J 4113   4.926   0.118   2.506 -0.0683 -0.4742  0.1741
  242POX    C1K 4114   4.987   0.115   2.647 -0.3212  0.5216  0.3139
  242POX    C1L 4115   4.891   0.094   2.764 -0.0721  0.6531  0.5416
  242POX    C1M 4116   4.969   0.096   2.896  0.6360  0.3288  0.1336
  242POX    C1N 4117   4.874   0.130   3.011 -0.1421  0.2736 -0.4764
  242POX    C1O 4118   4.958   0.130   3.139  0.0163  0.0357 -0.5802
  242POX    C1P 4119   4.870   0.172   3.257  0.6096  0.5128 -0.2976
  242POX    C1Q 4120   4.732   0.111   3.286  0.7831  0.0060 -0.5174
  242POX    C1R 4121   4.664   0.196   3.394  0.9092  0.1770 -0.5714
  242POX     CZ 4122   5.762   0.388   1.721 -0.0983  0.0999 -0.4892
  242POX     OZ 4123   5.861   0.399   1.824 -0.4155  0.2466 -0.1989
  242POX    C2A 4124   5.879   0.523   1.868 -0.1693  0.0056  0.3961
  242POX    O2A 4125   5.808   0.614   1.824  0.0343  0.0707  0.2011
  242POX    C2B 4126   5.977   0.534   1.978  0.2246 -0.0546  0.0518
  242POX    C2C 4127   5.914   0.609   2.096 -0.0440  0.3321 -0.3330
  242POX    C2D 4128   6.025   0.635   2.197 -0.1753  0.2451 -0.1666
  242POX    C2E 4129   5.953   0.712   2.308 -0.1724  0.8862 -0.6044
  242POX    C2F 4130   6.029   0.745   2.437 -0.4614  0.1112 -0.2325
  242POX    C2G 4131   6.129   0.858   2.414 -0.3996 -0.0677 -0.8687
  242POX    C2H 4132   6.151   0.945   2.538 -0.2157 -0.4428 -0.6372
  242POX    C2I 4133   6.220   0.869   2.652  0.2953  0.6175 -0.2241
  242POX    C2J 4134   6.373   0.871   2.645  0.3059 -0.0304 -0.1676
  242POX    C2K 4135   6.442   0.825   2.773 -0.2908  0.5791  0.3804
  242POX    C2L 4136   6.402   0.892   2.905 -0.2556 -0.3545  0.8720
  242POX    C2M 4137   6.448   1.037   2.911 -0.5563 -0.2327  0.3364
  242POX    C2N 4138   6.601   1.043   2.917 -0.5697  0.1357  0.3667
  242POX    C2O 4139   6.659   1.174   2.971 -0.0579  0.0529  0.0278
  242POX    C2P 4140   6.810   1.160   2.991 -0.0012  0.1697 -0.3220
  243CHL    CN1 4141   7.548   8.174   0.862  0.2477  0.0116  0.0461
  243CHL    CN2 4142   7.572   8.419   0.891 -0.2586 -0.0927  0.2951
  243CHL    CN3 4143   7.754   8.299   0.909 -0.1973 -0.1082  0.4307
  243CHL    NTM 4144   7.610   8.284   0.937 -0.1996 -0.0174  0.4670
  243CHL     CB 4145   7.592   8.261   1.080  0.1840 -0.4591  0.4472
  244PJ2     CA 4146   7.460   8.309   1.142  0.0413 -0.0145 -0.1951
  244PJ2     OA 4147   7.340   8.255   1.085 -0.1343  0.0192  0.1422
  244PJ2      P 4148   7.210   8.313   1.160 -0.0129 -0.1697  0.5046
  244PJ2     OB 4149   7.216   8.448   1.100 -0.2345 -0.0751  0.6943
  244PJ2     HB 4150   7.166   8.451   1.013 -0.1645 -0.9024  0.6177
  244PJ2     OG 4151   7.112   8.215   1.107 -0.2431  0.2060  0.2370
  244PJ2     HG 4152   7.016   8.231   1.131 -0.2894  1.3469 -0.5798
  244PJ2     OD 4153   7.227   8.300   1.320  0.1434  0.0829  0.5079
  245POX     CD 4154   7.201   8.171   1.374 -0.4858  0.1435  0.3662
  245POX     CE 4155   7.222   8.155   1.525  0.4921 -0.0867  0.2138
  245POX     OE 4156   7.235   8.024   1.579 -0.1345 -0.1195  0.2903
  245POX    C1A 4157   7.343   7.951   1.550  0.0691 -0.1389  1.0670
  245POX    O1A 4158   7.447   8.002   1.508  0.0221 -0.2588  0.8034
  245POX    C1B 4159   7.324   7.807   1.575  0.1872 -0.3438  0.0199
  245POX    C1C 4160   7.273   7.779   1.717 -0.3410  0.4429 -0.0092
  245POX    C1D 4161   7.332   7.650   1.775 -0.4777  0.0591 -0.6995
  245POX    C1E 4162   7.279   7.624   1.916  0.0891  0.1977 -0.4567
  245POX    C1F 4163   7.376   7.645   2.033 -0.3763  0.4878 -0.1179
  245POX    C1G 4164   7.305   7.628   2.167 -0.1412  0.2569 -0.0218
  245POX    C1H 4165   7.408   7.616   2.280 -0.1702 -0.5467 -0.0753
  245POX    C1I 4166   7.361   7.669   2.416  0.4892  0.0305 -0.0672
  245POX    C1J 4167   7.347   7.596   2.526  0.3025 -0.2168 -0.2542
  245POX    C1K 4168   7.364   7.444   2.539  0.0371 -0.2143  0.1208
  245POX    C1L 4169   7.287   7.391   2.660  0.1847  0.2482  0.4220
  245POX    C1M 4170   7.344   7.456   2.786  0.1944  0.4017  0.3376
  245POX    C1N 4171   7.258   7.407   2.903  0.2022 -0.2684  0.0645
  245POX    C1O 4172   7.285   7.483   3.033  0.2192  0.1020 -0.1537
  245POX    C1P 4173   7.194   7.441   3.148  0.0026  0.6038 -0.1412
  245POX    C1Q 4174   7.246   7.481   3.286  0.8906 -0.3478 -0.1864
  245POX    C1R 4175   7.166   7.416   3.399 -0.1515  0.3407 -0.5165
  245POX     CZ 4176   7.107   8.236   1.585  0.5989  0.1643  0.0819
  245POX     OZ 4177   7.106   8.278   1.722  0.3938 -0.3600  0.2437
  245POX    C2A 4178   6.987   8.320   1.764  0.4771  0.8835 -0.6985
  245POX    O2A 4179   6.885   8.276   1.713 -0.0032  0.6781  0.4029
  245POX    C2B 4180   6.978   8.410   1.881  0.7200  0.2535 -0.1872
  245POX    C2C 4181   6.849   8.389   1.961  0.8397 -0.0206 -0.0657
  245POX    C2D 4182   6.823   8.505   2.058  0.4221  0.4039 -0.6788
  245POX    C2E 4183   6.878   8.470   2.196  0.4914  0.6553 -0.6424
  245POX    C2F 4184   6.787   8.528   2.305  1.1672  0.0534  0.2588
  245POX    C2G 4185   6.853   8.519   2.442  0.3641 -0.6525  0.6131
  245POX    C2H 4186   6.773   8.605   2.540 -0.0826 -0.1504 -0.1877
  245POX    C2I 4187   6.623   8.577   2.548 -0.0054 -0.5190 -0.0227
  245POX    C2J 4188   6.567   8.639   2.677  0.0757  0.5926 -0.5150
  245POX    C2K 4189   6.423   8.597   2.704  0.0953  0.6375 -0.3431
  245POX    C2L 4190   6.393   8.669   2.836  0.4508  0.2123 -0.0264
  245POX    C2M 4191   6.257   8.619   2.885 -0.1533  1.1109 -0.7479
  245POX    C2N 4192   6.217   8.706   3.005 -0.7532  0.4339 -0.4511
  245POX    C2O 4193   6.080   8.676   3.067 -0.2287 -0.2730  0.3791
  245POX    C2P 4194   6.059   8.748   3.200 -0.1837  0.5177 -0.0332
  246CHL    CN1 4195   4.298   8.104   1.354 -0.6928 -0.2246 -0.4477
  246CHL    CN2 4196   4.122   8.049   1.502  0.5282 -0.4844  0.2070
  246CHL    CN3 4197   4.154   7.927   1.299 -0.1656  0.0639 -0.0760
  246CHL    NTM 4198   4.158   8.061   1.360 -0.7738  0.0877 -0.0891
  246CHL     CB 4199   4.073   8.158   1.290 -0.2128  0.7491  0.1333
  247PJ2     CA 4200   3.979   8.258   1.359 -0.3916  0.3015  0.5433
  247PJ2     OA 4201   4.056   8.354   1.431  0.4540 -0.0831  0.1719
  247PJ2      P 4202   4.042   8.500   1.365  0.1540 -0.1686  0.0453
  247PJ2     OB 4203   4.165   8.577   1.391 -0.2636  0.6045 -0.2255
  247PJ2     HB 4204   4.220   8.517   1.449 -0.7832 -0.5788 -0.9373
  247PJ2     OG 4205   4.009   8.474   1.223 -0.0193 -0.7500  0.1899
  247PJ2     HG 4206   3.984   8.561   1.179 -0.9924 -1.3828 -0.5509
  247PJ2     OD 4207   3.906   8.549   1.437 -0.3937 -0.3031 -0.8780
  248POX     CD 4208   3.908   8.604   1.569 -0.7004 -0.3187 -0.8668
  248POX     CE 4209   3.793   8.700   1.601  0.0632  0.2988  0.0669
  248POX     OE 4210   3.816   8.765   1.727  0.3826  0.0026  0.1632
  248POX    C1A 4211   3.877   8.882   1.735  0.4505 -0.0272  0.0763
  248POX    O1A 4212   3.911   8.943   1.634 -0.2315  0.7754  0.3220
  248POX    C1B 4213   3.894   8.936   1.872 -0.0409 -0.1753  0.1973
  248POX    C1C 4214   3.905   9.088   1.859  0.0217 -0.1738  0.2642
  248POX    C1D 4215   3.923   0.064   1.998  0.2549  0.2219  0.0620
  248POX    C1E 4216   3.793   0.061   2.079  0.2599 -0.3441  0.0530
  248POX    C1F 4217   3.814   0.109   2.223  0.4977  0.2643 -0.1778
  248POX    C1G 4218   3.902   0.016   2.306  0.0333 -0.0866 -0.0722
  248POX    C1H 4219   3.905   9.127   2.457  0.0141 -0.3020 -0.0321
  248POX    C1I 4220   3.989   9.021   2.529  0.6251  0.3033  0.1561
  248POX    C1J 4221   4.067  -0.036   2.633  0.1531  0.2486  0.5265
  248POX    C1K 4222   4.081   0.105   2.691  0.1215  0.2046  0.6427
  248POX    C1L 4223   4.223   0.126   2.744  0.5469  0.1813 -0.4597
  248POX    C1M 4224   4.246   0.258   2.818 -0.2266  0.0056  0.1051
  248POX    C1N 4225   4.383   0.258   2.886 -0.3004  0.0368  0.2535
  248POX    C1O 4226   4.390   0.377   2.982  0.4658  0.0923  0.1342
  248POX    C1P 4227   4.529   0.387   3.044  0.3434 -0.5967  0.5205
  248POX    C1Q 4228   4.545   0.515   3.127 -0.3280 -0.3060  0.2083
  248POX    C1R 4229   4.694   0.509   3.161 -0.1461 -0.3090 -0.5594
  248POX     CZ 4230   3.669   8.611   1.597  0.2243  0.0905 -0.3270
  248POX     OZ 4231   3.656   8.537   1.719  0.0684  0.6211 -0.0181
  248POX    C2A 4232   3.567   8.438   1.728  0.2163  0.4975  0.0947
  248POX    O2A 4233   3.488   8.427   1.635  0.3014 -0.4293  0.1265
  248POX    C2B 4234   3.549   8.387   1.866  0.2152 -0.1363 -0.1383
  248POX    C2C 4235   3.412   8.325   1.891  0.0142  0.5086  0.3832
  248POX    C2D 4236   3.365   8.283   2.030  0.0891  0.0512  0.2724
  248POX    C2E 4237   3.454   8.190   2.112 -0.0079 -0.5517 -0.3039
  248POX    C2F 4238   3.384   8.139   2.238  0.1964 -0.5108 -0.1749
  248POX    C2G 4239   3.476   8.056   2.328 -0.2315 -0.2567  0.5031
  248POX    C2H 4240   3.393   8.009   2.448 -0.3668  0.5830  0.7413
  248POX    C2I 4241   3.475   7.915   2.536 -0.0799 -0.4493 -0.6037
  248POX    C2J 4242   3.385   7.837   2.632  0.0114 -0.2212 -0.3310
  248POX    C2K 4243   3.458   7.716   2.692 -0.1091 -0.1741 -0.0905
  248POX    C2L 4244   3.435   7.604   2.590 -0.0055 -0.3360  0.0636
  248POX    C2M 4245   3.476   7.471   2.652  0.0573 -0.3532 -0.0156
  248POX    C2N 4246   3.501   7.352   2.558 -0.0782 -0.2812 -0.1421
  248POX    C2O 4247   3.646   7.308   2.578 -0.0278 -0.0638 -0.0233
  248POX    C2P 4248   3.686   7.188   2.492 -0.1080  0.1870 -0.4122
  249CHL    CN1 4249   9.094   0.793   1.111 -0.2423 -0.1202 -0.0014
  249CHL    CN2 4250   8.930   0.969   1.150 -0.2946 -0.2973  0.2179
  249CHL    CN3 4251   9.015   0.948   0.937  0.5219  0.2513  0.0269
  249CHL    NTM 4252   9.052   0.930   1.078 -0.2389 -0.0736  0.1906
  249CHL     CB 4253   9.160   1.020   1.123  0.4248 -0.5156 -0.4964
  250PJ2     CA 4254   0.172   1.014   1.261 -0.0213  0.4470 -0.2339
  250PJ2     OA 4255   0.082   1.008   1.372  0.1826  0.7092 -0.0552
  250PJ2      P 4256   0.165   1.020   1.510 -0.1470  0.1175  0.1977
  250PJ2     OB 4257   0.262   0.910   1.496  0.2499  0.4100  0.6518
  250PJ2     HB 4258   0.293   0.901   1.402 -0.4925  2.5684  0.1454
  250PJ2     OG 4259   0.219   1.157   1.525  0.3353  0.0208 -0.5958
  250PJ2     HG 4260   0.147   1.216   1.490 -0.3378 -0.7597 -0.5283
  250PJ2     OD 4261   0.051   0.986   1.619 -0.0753  0.3211  0.3365
  251POX     CD 4262   0.037   0.847   1.650  0.1249  0.1820 -0.1895
  251POX     CE 4263  -0.019   0.813   1.788 -0.4350 -0.2081 -0.5090
  251POX     OE 4264  -0.007   0.673   1.812 -0.1516 -0.0213  0.4647
  251POX    C1A 4265   0.072   0.620   1.905  0.0070 -0.0143  0.3335
  251POX    O1A 4266   0.137   0.702   1.970 -0.2010 -0.1772  0.7538
  251POX    C1B 4267   0.076   0.472   1.901 -0.4071 -0.0195  0.0612
  251POX    C1C 4268   0.092   0.407   2.038  0.2799 -0.1928 -0.0955
  251POX    C1D 4269   0.234   0.425   2.093  0.3049  0.3508 -0.3336
  251POX    C1E 4270   0.260   0.375   2.235  0.2536  0.1346 -0.3996
  251POX    C1F 4271   0.194   0.471   2.334  0.1518 -0.0932 -0.2476
  251POX    C1G 4272   0.266   0.440   2.465 -0.2209 -0.1604 -0.0571
  251POX    C1H 4273   0.206   0.511   2.586 -0.0162 -0.1624  0.0464
  251POX    C1I 4274   0.264   0.447   2.713  0.2519 -0.2525 -0.1222
  251POX    C1J 4275   0.229   0.460   2.840 -0.0216 -0.3975 -0.1810
  251POX    C1K 4276   0.119   0.553   2.892 -0.0643 -0.2360 -0.5578
  251POX    C1L 4277   0.135   0.579   3.042  0.7233 -0.5429 -0.5857
  251POX    C1M 4278   0.264   0.650   3.084  0.3046  0.1611 -0.4746
  251POX    C1N 4279   0.277   0.670   3.235 -0.4977 -0.2954 -0.3418
  251POX    C1O 4280   0.423   0.657   3.278 -0.5987 -0.4569 -0.0433
  251POX    C1P 4281   0.435   0.657   3.431  0.5750 -0.1779 -0.1260
  251POX    C1Q 4282   0.573   0.626   3.491  0.1689 -0.3426  0.7288
  251POX    C1R 4283   0.605   0.477   3.492  0.4514 -0.2868  0.2196
  251POX     CZ 4284   8.892   0.866   1.795 -0.1330  0.4974  0.4443
  251POX     OZ 4285   8.820   0.829   1.914 -0.9506 -0.3015 -0.2783
  251POX    C2A 4286   8.692   0.862   1.924 -0.8175  0.1096  0.1149
  251POX    O2A 4287   8.619   0.869   1.825  0.1648  0.5963 -0.5829
  251POX    C2B 4288   8.638   0.830   2.058 -0.3113  0.1339  0.3241
  251POX    C2C 4289   8.551   0.946   2.107 -0.1277  0.3870  0.0569
  251POX    C2D 4290   8.518   0.935   2.256 -0.0043 -0.1220  0.0481
  251POX    C2E 4291   8.420   1.044   2.299 -0.1513 -0.3191  0.2157
  251POX    C2F 4292   8.354   0.989   2.426 -0.0624 -0.4638  0.1993
  251POX    C2G 4293   8.209   1.031   2.445 -0.0009  0.0074 -0.3327
  251POX    C2H 4294   8.145   0.973   2.572  0.3102 -0.0242 -0.1892
  251POX    C2I 4295   8.197   1.029   2.704 -0.4579 -0.1055  0.1569
  251POX    C2J 4296   8.092   1.022   2.815 -0.6457  0.2480  0.0025
  251POX    C2K 4297   8.134   1.098   2.941 -0.8301  0.3756 -0.0135
  251POX    C2L 4298   8.019   1.093   3.042 -0.6707  0.0983  0.1555
  251POX    C2M 4299   8.049   1.193   3.154 -0.2566 -0.0319  0.1624
  251POX    C2N 4300   7.932   1.195   3.252 -0.2290 -0.4533  0.2026
  251POX    C2O 4301   7.970   1.278   3.375 -0.4091 -0.0696 -0.0003
  251POX    C2P 4302   7.860   1.242   3.475 -0.2833 -0.0760  0.1361
  252CHL    CN1 4303   6.370   6.538   0.640  0.1345 -0.2092  0.7010
  252CHL    CN2 4304   6.218   6.696   0.709  0.4038  0.4979 -0.4008
  252CHL    CN3 4305   6.222   6.477   0.805  0.3091 -0.5475  0.5405
  252CHL    NTM 4306   6.306   6.590   0.761 -0.5689 -0.0017  0.2484
  252CHL     CB 4307   6.396   6.645   0.864 -0.4441  0.2224  0.0195
  253PJ2     CA 4308   6.494   6.572   0.956 -0.0669  0.5989 -0.0818
  253PJ2     OA 4309   6.432   6.469   1.034  0.1976  0.2996 -0.2692
  253PJ2      P 4310   6.543   6.413   1.136 -0.3486 -0.3572 -0.0292
  253PJ2     OB 4311   6.634   6.320   1.064 -0.5026 -0.4954 -0.0468
  253PJ2     HB 4312   6.700   6.298   1.135  0.0351 -2.8496 -1.1966
  253PJ2     OG 4313   6.596   6.524   1.217 -0.3669 -0.0203 -0.4703
  253PJ2     HG 4314   6.653   6.486   1.290  0.9385  1.1122 -0.8676
  253PJ2     OD 4315   6.466   6.327   1.247  0.3523 -0.6535  0.2343
  254POX     CD 4316   6.399   6.402   1.349  0.3028 -0.1812 -0.1469
  254POX     CE 4317   6.343   6.308   1.455  0.3535 -0.2812 -0.2088
  254POX     OE 4318   6.236   6.361   1.533  0.2187 -0.4796 -0.2597
  254POX    C1A 4319   6.117   6.373   1.475 -0.0254 -0.3767  0.2580
  254POX    O1A 4320   6.080   6.324   1.369 -0.3038  0.3791 -0.0036
  254POX    C1B 4321   6.023   6.436   1.572  0.2369 -0.0910  0.3298
  254POX    C1C 4322   6.043   6.588   1.572 -0.0065 -0.0581  0.2155
  254POX    C1D 4323   6.000   6.641   1.709  0.4152 -0.1282  0.3765
  254POX    C1E 4324   6.021   6.791   1.725 -0.1924 -0.0373  0.3213
  254POX    C1F 4325   5.986   6.844   1.864 -0.5631  0.3347  0.0926
  254POX    C1G 4326   6.000   6.996   1.856  0.0421  0.2765  0.0237
  254POX    C1H 4327   6.038   7.057   1.991 -0.9648  0.3139  0.2972
  254POX    C1I 4328   6.079   7.203   1.970 -0.0150  0.0325  0.1273
  254POX    C1J 4329   6.067   7.300   2.060  0.6115  0.2554 -0.0268
  254POX    C1K 4330   6.003   7.282   2.198 -0.4381  0.1654 -0.5138
  254POX    C1L 4331   5.919   7.399   2.250 -0.0407  0.3410 -0.2591
  254POX    C1M 4332   5.873   7.395   2.396  0.1170  0.0839 -0.2166
  254POX    C1N 4333   5.963   7.384   2.518  0.0296 -0.0117 -0.1605
  254POX    C1O 4334   6.037   7.517   2.534 -0.0660  0.0618 -0.3314
  254POX    C1P 4335   5.952   7.628   2.596 -0.5613 -0.5528  0.1090
  254POX    C1Q 4336   6.017   7.766   2.587  0.0604 -0.8752 -0.3775
  254POX    C1R 4337   5.921   7.875   2.637  0.4488 -0.7019 -0.0009
  254POX     CZ 4338   6.455   6.239   1.534 -0.1816 -0.7141  0.1801
  254POX     OZ 4339   6.537   6.319   1.619  0.1682 -0.5393 -0.3209
  254POX    C2A 4340   6.655   6.269   1.654  0.5787  0.2525 -0.5197
  254POX    O2A 4341   6.684   6.152   1.627  0.6692  0.1505  0.0001
  254POX    C2B 4342   6.716   6.367   1.747 -0.3815  0.3143  0.0667
  254POX    C2C 4343   6.695   6.325   1.892 -0.2183  0.2686  0.0771
  254POX    C2D 4344   6.759   6.428   1.986 -0.1187  0.3850 -0.1181
  254POX    C2E 4345   6.776   6.356   2.120 -0.1428  0.4479 -0.0818
  254POX    C2F 4346   6.810   6.447   2.239 -0.0063  0.2020  0.0672
  254POX    C2G 4347   6.826   6.391   2.380  0.1610  0.9875  0.3655
  254POX    C2H 4348   6.960   6.320   2.401  0.0122  0.5565 -0.1419
  254POX    C2I 4349   6.970   6.291   2.551 -0.0166 -0.0111 -0.2480
  254POX    C2J 4350   7.108   6.229   2.572  0.3588  0.9506  0.1627
  254POX    C2K 4351   7.223   6.329   2.585  0.6783  0.6236 -0.1068
  254POX    C2L 4352   7.352   6.252   2.612  0.6073  0.5791  0.0998
  254POX    C2M 4353   7.432   6.223   2.485 -0.2035  0.2338 -0.3455
  254POX    C2N 4354   7.483   6.347   2.411  0.3521  0.3233  0.1734
  254POX    C2O 4355   7.548   6.313   2.277  0.0313 -0.0153  0.1015
  254POX    C2P 4356   7.595   6.439   2.204 -0.4203  0.1393  0.0756
  255CHL    CN1 4357   6.544   3.318   1.309  0.2545  0.0053  0.1987
  255CHL    CN2 4358   6.754   3.252   1.397 -0.4097  0.8599 -0.5875
  255CHL    CN3 4359   6.562   3.189   1.515  0.1919  0.3167  0.1961
  255CHL    NTM 4360   6.615   3.210   1.379 -0.1157 -0.3920 -0.0364
  255CHL     CB 4361   6.618   3.085   1.301  0.3477 -0.5317  0.2027
  256PJ2     CA 4362   6.498   3.009   1.245  0.0239  0.0649  0.0764
  256PJ2     OA 4363   6.406   2.957   1.342 -0.1234 -0.1718 -0.1867
  256PJ2      P 4364   6.262   2.948   1.271 -0.2068  0.1501 -0.0636
  256PJ2     OB 4365   6.247   3.067   1.185 -0.1401  0.3095  0.1464
  256PJ2     HB 4366   6.176   3.062   1.115 -0.1462  1.8738 -0.0014
  256PJ2     OG 4367   6.249   2.810   1.219 -0.0733  0.4023 -0.7812
  256PJ2     HG 4368   6.330   2.763   1.252 -1.0217  0.1410  1.3512
  256PJ2     OD 4369   6.169   2.969   1.400  0.1019 -0.1182  0.2061
  257POX     CD 4370   6.168   2.865   1.498 -0.3515  0.2050  0.5531
  257POX     CE 4371   6.252   2.896   1.622  0.2367  0.4188  0.1051
  257POX     OE 4372   6.277   2.783   1.706 -0.0357  0.4196  0.1852
  257POX    C1A 4373   6.384   2.790   1.785 -0.1501  1.0702  0.2873
  257POX    O1A 4374   6.484   2.846   1.739  0.4837 -0.1396  0.1628
  257POX    C1B 4375   6.376   2.710   1.909  0.0182 -0.0315 -0.4016
  257POX    C1C 4376   6.314   2.801   2.014  0.4246 -0.3330  0.1043
  257POX    C1D 4377   6.379   2.770   2.149  0.1166 -0.6314  0.1846
  257POX    C1E 4378   6.528   2.804   2.158 -0.0206  0.0008  0.1225
  257POX    C1F 4379   6.581   2.794   2.301  0.1773  0.2769  0.0664
  257POX    C1G 4380   6.569   2.652   2.354  0.2845  0.0381 -0.5350
  257POX    C1H 4381   6.631   2.641   2.493 -0.1749 -0.3045 -0.3510
  257POX    C1I 4382   6.784   2.645   2.481 -0.1318 -0.1455  0.2102
  257POX    C1J 4383   6.858   2.628   2.590  0.1843  0.2571  0.0566
  257POX    C1K 4384   6.811   2.598   2.733 -0.0698  0.3339 -0.0117
  257POX    C1L 4385   6.920   2.528   2.814 -0.1601  0.7143  0.4422
  257POX    C1M 4386   6.874   2.460   2.942  0.0268  0.1229  0.2001
  257POX    C1N 4387   6.999   2.438   3.028  0.0222 -0.1851  0.1291
  257POX    C1O 4388   6.968   2.484   3.170 -0.1993  0.1342 -0.0209
  257POX    C1P 4389   7.103   2.485   3.243  0.0130 -0.2090 -0.4043
  257POX    C1Q 4390   7.088   2.567   3.372  0.3813 -0.3997 -0.2399
  257POX    C1R 4391   7.219   2.576   3.451 -0.0588  0.2623  0.4312
  257POX     CZ 4392   6.194   3.024   1.682 -0.1975  0.3013 -0.0618
  257POX     OZ 4393   6.281   3.104   1.763 -0.2900  0.0302  0.3101
  257POX    C2A 4394   6.232   3.223   1.798 -0.3589 -0.0379  0.4441
  257POX    O2A 4395   6.128   3.267   1.750 -0.2106 -0.1458  0.0165
  257POX    C2B 4396   6.336   3.297   1.873  0.2135 -0.0809 -0.2955
  257POX    C2C 4397   6.325   3.256   2.020  0.5794  0.0156 -0.2390
  257POX    C2D 4398   6.446   3.294   2.105  0.1981  0.3022  0.1851
  257POX    C2E 4399   6.434   3.235   2.246 -0.2559  0.0956  0.0602
  257POX    C2F 4400   6.556   3.245   2.337  0.2093  0.1114 -0.5517
  257POX    C2G 4401   6.533   3.150   2.456 -0.2123  0.0939 -0.6446
  257POX    C2H 4402   6.644   3.128   2.559 -0.7024 -0.2333 -0.1840
  257POX    C2I 4403   6.667   3.248   2.652 -0.1248 -0.2925 -0.2476
  257POX    C2J 4404   6.550   3.291   2.740 -0.1936 -0.4931 -0.2387
  257POX    C2K 4405   6.576   3.414   2.828  0.0322 -0.5727 -0.1939
  257POX    C2L 4406   6.476   3.398   2.942  0.0185 -0.1331 -0.1435
  257POX    C2M 4407   6.479   3.512   3.045  0.3112 -0.4418  0.1935
  257POX    C2N 4408   6.368   3.500   3.150  0.0711 -0.1774 -0.0294
  257POX    C2O 4409   6.230   3.555   3.113 -0.1420 -0.6143  0.1155
  257POX    C2P 4410   6.147   3.552   3.242  0.4648 -0.1553  0.5191
  258CHL    CN1 4411   2.054   8.837   0.966 -0.2944  0.1132 -0.4449
  258CHL    CN2 4412   1.990   9.064   0.938 -0.0873  0.6669  0.4650
  258CHL    CN3 4413   1.940   8.935   1.139 -0.3747 -0.1449 -0.0685
  258CHL    NTM 4414   2.040   8.966   1.036 -0.4272 -0.0840 -0.1019
  258CHL     CB 4415   2.155   9.013   1.116 -0.5135 -0.0470 -0.0001
  259PJ2     CA 4416   2.296   9.022   1.059 -0.4091 -0.0007  0.2674
  259PJ2     OA 4417   2.351   8.898   1.013  0.2617  0.0762  0.8386
  259PJ2      P 4418   2.510   8.900   0.984  0.1232 -0.0778  0.0447
  259PJ2     OB 4419   2.538   8.780   0.902 -0.0039 -0.1351  0.0851
  259PJ2     HB 4420   2.474   8.710   0.936 -0.7627  0.4301 -0.1569
  259PJ2     OG 4421   2.538   9.032   0.924 -0.0406 -0.1265 -0.1410
  259PJ2     HG 4422   2.529   9.103   0.994  1.2198 -2.1720  2.2368
  259PJ2     OD 4423   2.579   8.871   1.126 -0.4405 -0.4325  0.2497
  260POX     CD 4424   2.564   8.733   1.163 -0.1835 -0.4002  0.4816
  260POX     CE 4425   2.637   8.704   1.293  0.2406 -0.0500  0.3227
  260POX     OE 4426   2.650   8.566   1.329 -0.1217 -0.1533  0.0518
  260POX    C1A 4427   2.777   8.528   1.341  0.0324  0.1530 -0.5318
  260POX    O1A 4428   2.868   8.606   1.314  0.2924  0.2863  0.6570
  260POX    C1B 4429   2.798   8.388   1.383 -0.5193  0.4255  0.7124
  260POX    C1C 4430   2.932   8.376   1.457 -0.3663 -0.6855  0.2697
  260POX    C1D 4431   2.910   8.414   1.603 -0.8414 -0.6025  0.1770
  260POX    C1E 4432   3.035   8.367   1.677 -0.5038 -0.2234 -0.1530
  260POX    C1F 4433   3.023   8.423   1.819  0.1983 -0.0410 -0.1619
  260POX    C1G 4434   2.961   8.311   1.902  0.7819  0.2680  0.6993
  260POX    C1H 4435   2.934   8.361   2.044  0.3388  0.5829  0.5055
  260POX    C1I 4436   2.858   8.260   2.130  0.0347  0.3985  0.0198
  260POX    C1J 4437   2.889   8.209   2.249 -0.0213 -0.6070 -0.3868
  260POX    C1K 4438   2.995   8.248   2.351 -0.6325 -0.4519  0.1946
  260POX    C1L 4439   2.937   8.331   2.466 -0.3131 -0.0996  0.1060
  260POX    C1M 4440   3.026   8.315   2.590 -0.1172  0.5849  0.0541
  260POX    C1N 4441   3.130   8.425   2.608  0.1459  0.3199  0.1591
  260POX    C1O 4442   3.212   8.388   2.732  0.2568  0.5966  0.1716
  260POX    C1P 4443   3.345   8.325   2.689 -0.3303 -0.3549 -0.3055
  260POX    C1Q 4444   3.411   8.268   2.814 -0.1137 -0.3195 -0.4042
  260POX    C1R 4445   3.555   8.232   2.777 -0.0214  0.2457 -0.6180
  260POX     CZ 4446   2.581   8.799   1.399  0.4795  0.2599  0.1747
  260POX     OZ 4447   2.628   8.788   1.534  0.3527  0.0308  0.2002
  260POX    C2A 4448   2.684   8.895   1.588  0.2161  0.2279 -0.0456
  260POX    O2A 4449   2.684   9.000   1.524 -0.1492  0.1121 -0.2395
  260POX    C2B 4450   2.740   8.875   1.724  0.1046 -0.4180 -0.0937
  260POX    C2C 4451   2.891   8.850   1.722  0.0740 -0.6021 -0.0807
  260POX    C2D 4452   2.920   8.814   1.868 -0.3226 -0.0379  0.1409
  260POX    C2E 4453   3.069   8.793   1.898 -0.3381  0.1685  0.3645
  260POX    C2F 4454   3.099   8.737   2.037  0.7553  0.0068  0.0736
  260POX    C2G 4455   3.070   8.832   2.153  0.5224 -0.2737  0.2456
  260POX    C2H 4456   3.079   8.758   2.287  0.2563  0.3252  0.5961
  260POX    C2I 4457   3.070   8.861   2.401  0.5299  0.2717  0.6670
  260POX    C2J 4458   3.020   8.792   2.528  0.5818 -0.3797  0.3409
  260POX    C2K 4459   3.001   8.896   2.639 -0.5524 -0.0982 -0.1068
  260POX    C2L 4460   2.976   8.823   2.771  0.2264  0.1223  0.1690
  260POX    C2M 4461   3.111   8.784   2.831  0.2817 -0.0982 -0.0921
  260POX    C2N 4462   3.088   8.704   2.959  0.2981 -0.5086 -0.3441
  260POX    C2O 4463   3.211   8.621   2.999  0.3582 -0.3943 -0.2928
  260POX    C2P 4464   3.330   8.702   3.049 -0.3823  0.3876  0.2333
  261CHL    CN1 4465   6.388   2.494   1.506 -0.1731  0.1727 -0.6880
  261CHL    CN2 4466   6.604   2.411   1.419  0.0757  0.1058  0.1252
  261CHL    CN3 4467   6.585   2.625   1.507  0.2443  0.0156  0.1275
  261CHL    NTM 4468   6.510   2.524   1.430  0.1901  0.2219 -0.0922
  261CHL     CB 4469   6.478   2.596   1.306  0.7083  0.6790  0.0365
  262PJ2     CA 4470   6.588   2.600   1.198  0.1839  0.5762 -0.5070
  262PJ2     OA 4471   6.714   2.653   1.238  0.1700  0.0705  0.2200
  262PJ2      P 4472   6.808   2.719   1.125  0.0807 -0.2238 -0.0284
  262PJ2     OB 4473   6.827   2.605   1.033 -0.4116  0.3271 -0.8215
  262PJ2     HB 4474   6.899   2.640   0.973 -0.4265  1.9515  0.0431
  262PJ2     OG 4475   6.713   2.828   1.091  0.0045  0.0846  1.0989
  262PJ2     HG 4476   6.689   2.802   0.997 -0.6710  0.5410  1.1429
  262PJ2     OD 4477   6.932   2.763   1.217  0.0216  0.5483 -0.3075
  263POX     CD 4478   6.918   2.860   1.321  0.2486 -0.1038  0.3464
  263POX     CE 4479   7.021   2.840   1.433  0.1824 -0.2748  0.3757
  263POX     OE 4480   6.985   2.901   1.556 -0.3286  0.0521  0.0683
  263POX    C1A 4481   6.931   2.820   1.647  0.4344 -0.0201  0.4686
  263POX    O1A 4482   6.915   2.699   1.626  0.4176  0.0255  0.2088
  263POX    C1B 4483   6.901   2.879   1.779  0.1620  0.4282  0.2089
  263POX    C1C 4484   7.007   2.911   1.885  0.3782 -0.3253  0.2238
  263POX    C1D 4485   6.944   2.930   2.023  0.1579 -0.0376  0.0838
  263POX    C1E 4486   7.060   2.939   2.122 -0.1660  0.0307  0.4570
  263POX    C1F 4487   6.999   2.939   2.263 -0.9081 -0.3060  0.1455
  263POX    C1G 4488   7.094   2.903   2.377 -0.4279 -0.1965 -0.2165
  263POX    C1H 4489   7.177   2.777   2.352 -0.4747 -0.2560 -0.0752
  263POX    C1I 4490   7.273   2.749   2.468 -0.3655  0.4714  0.0147
  263POX    C1J 4491   7.405   2.742   2.451 -0.4444 -0.1245 -0.4332
  263POX    C1K 4492   7.483   2.760   2.321  0.3417 -0.0774  0.0372
  263POX    C1L 4493   7.621   2.824   2.318  0.2014  0.2502  0.5469
  263POX    C1M 4494   7.690   2.838   2.182 -0.1889 -0.3092  0.2875
  263POX    C1N 4495   7.621   2.931   2.082  0.3918  0.3276  0.4671
  263POX    C1O 4496   7.698   2.934   1.950  0.1689  0.3188  0.3357
  263POX    C1P 4497   7.633   3.013   1.837 -0.1152  0.2640  0.4597
  263POX    C1Q 4498   7.729   2.994   1.719 -0.3620  0.0593  0.2900
  263POX    C1R 4499   7.850   3.082   1.749 -0.1214 -0.1477 -0.0617
  263POX     CZ 4500   7.156   2.869   1.368  0.2127 -0.5836  0.2943
  263POX     OZ 4501   7.270   2.864   1.455  0.5502 -0.1934 -0.1192
  263POX    C2A 4502   7.319   2.745   1.486  0.1705 -0.2170  0.4095
  263POX    O2A 4503   7.299   2.652   1.407 -0.1024  0.6263 -0.5325
  263POX    C2B 4504   7.425   2.761   1.588  0.5225 -0.3555  0.0682
  263POX    C2C 4505   7.354   2.744   1.722  0.1061  0.2574 -0.0700
  263POX    C2D 4506   7.299   2.604   1.750  0.4739  0.1485  0.1233
  263POX    C2E 4507   7.277   2.572   1.898 -0.1242  1.0080  0.2315
  263POX    C2F 4508   7.148   2.493   1.922 -0.1145  0.7720 -0.4537
  263POX    C2G 4509   7.123   2.506   2.073  0.5214 -0.0847 -0.2716
  263POX    C2H 4510   7.028   2.399   2.128  0.5389 -0.0237 -0.1211
  263POX    C2I 4511   7.011   2.387   2.279 -0.2069  0.4096 -0.1677
  263POX    C2J 4512   7.145   2.381   2.354 -0.2369  0.4417 -0.1112
  263POX    C2K 4513   7.127   2.364   2.505  0.2973  0.1468 -0.0796
  263POX    C2L 4514   7.087   2.217   2.520  0.1185  0.2442  0.4105
  263POX    C2M 4515   7.123   2.180   2.663  0.1122  0.0632  0.3649
  263POX    C2N 4516   7.087   2.040   2.714 -0.1714 -0.0929 -0.2554
  263POX    C2O 4517   7.153   2.035   2.852 -0.8369 -0.1177  0.0617
  263POX    C2P 4518   7.123   1.903   2.924  0.4754 -0.2914  0.3105
  264CHL    CN1 4519   4.796   6.407   1.621  0.0082  0.7059 -0.6121
  264CHL    CN2 4520   4.576   6.468   1.557  0.1698  0.0649  0.1820
  264CHL    CN3 4521   4.616   6.245   1.600  0.3756 -0.0971 -0.3833
  264CHL    NTM 4522   4.679   6.364   1.542  0.0816  0.0599 -0.3804
  264CHL     CB 4523   4.726   6.334   1.406  0.6771 -0.6026 -0.0322
  265PJ2     CA 4524   4.775   6.434   1.301  0.2082 -0.2315  0.1025
  265PJ2     OA 4525   4.901   6.493   1.334  0.5250 -0.4661 -0.6858
  265PJ2      P 4526   4.949   6.613   1.237 -0.2366  0.1858 -0.2669
  265PJ2     OB 4527   5.030   6.551   1.130 -0.0693 -0.2599  0.1165
  265PJ2     HB 4528   5.059   6.624   1.068 -0.4144 -0.8892 -0.8041
  265PJ2     OG 4529   4.824   6.683   1.200 -0.4624  0.1774  0.4619
  265PJ2     HG 4530   4.818   6.684   1.100  1.4654 -2.3526  0.2161
  265PJ2     OD 4531   5.011   6.710   1.350  0.1650 -0.5332  0.1408
  266POX     CD 4532   5.149   6.683   1.376  0.0888 -0.4999  0.5832
  266POX     CE 4533   5.213   6.778   1.477 -0.1081  0.1731  0.0834
  266POX     OE 4534   5.346   6.744   1.517 -0.1985 -0.8333 -0.4317
  266POX    C1A 4535   5.459   6.785   1.459 -0.2703 -0.3838 -0.2582
  266POX    O1A 4536   5.454   6.828   1.343 -0.5907 -0.0358 -0.1192
  266POX    C1B 4537   5.579   6.753   1.538 -0.2940 -0.2425 -0.1646
  266POX    C1C 4538   5.661   6.882   1.541 -0.0835 -0.3851  0.3610
  266POX    C1D 4539   5.611   7.006   1.615 -0.0140 -0.2691  0.2132
  266POX    C1E 4540   5.589   6.977   1.763 -0.7465  0.3281  0.2282
  266POX    C1F 4541   5.558   7.104   1.843  0.0471  0.3943  0.4376
  266POX    C1G 4542   5.457   7.087   1.957  0.0071 -0.0718  0.3367
  266POX    C1H 4543   5.404   7.223   2.004 -0.0791  0.0855 -0.2068
  266POX    C1I 4544   5.492   7.329   2.071  0.1130  0.0193 -0.3529
  266POX    C1J 4545   5.497   7.377   2.195 -0.4511 -0.1250 -0.2704
  266POX    C1K 4546   5.404   7.317   2.300  0.1349 -0.4372  0.0761
  266POX    C1L 4547   5.475   7.306   2.435  0.4734 -0.0447 -0.0675
  266POX    C1M 4548   5.512   7.436   2.507  0.2479 -0.0444  0.0492
  266POX    C1N 4549   5.545   7.402   2.652 -1.0377 -0.0616  0.3468
  266POX    C1O 4550   5.537   7.524   2.744 -0.3096 -0.0775  0.4333
  266POX    C1P 4551   5.596   7.476   2.877 -0.0738 -0.2882  0.2558
  266POX    C1Q 4552   5.621   7.597   2.968 -0.1745  0.1957 -0.3490
  266POX    C1R 4553   5.668   7.552   3.106  0.5741  0.2695 -0.5713
  266POX     CZ 4554   5.120   6.744   1.594 -0.2031 -0.2853 -0.1239
  266POX     OZ 4555   5.148   6.809   1.718  0.0894  0.3677 -0.5229
  266POX    C2A 4556   5.096   6.755   1.828  0.1797 -0.3566 -0.8309
  266POX    O2A 4557   5.006   6.670   1.825 -0.1766 -0.0362  0.2405
  266POX    C2B 4558   5.153   6.821   1.948 -0.7933 -0.6102 -0.2160
  266POX    C2C 4559   5.214   6.723   2.048 -0.4324  0.1343  0.2964
  266POX    C2D 4560   5.290   6.795   2.160 -0.2040  0.1133  0.1554
  266POX    C2E 4561   5.330   6.682   2.255  0.3477 -0.3402 -0.6059
  266POX    C2F 4562   5.396   6.735   2.383 -0.1336 -0.0813 -0.4631
  266POX    C2G 4563   5.415   6.621   2.483 -0.0124  0.0293 -0.3590
  266POX    C2H 4564   5.309   6.635   2.593  0.0792 -0.5404 -0.1929
  266POX    C2I 4565   5.327   6.524   2.696 -0.0015 -0.3167  0.0634
  266POX    C2J 4566   5.263   6.393   2.649 -0.0756 -0.3062  0.1358
  266POX    C2K 4567   5.338   6.285   2.726  0.0000 -0.2995  0.0702
  266POX    C2L 4568   5.257   6.157   2.702  0.0433 -0.3631  0.2566
  266POX    C2M 4569   5.326   6.047   2.783  0.3123 -0.0733  0.4236
  266POX    C2N 4570   5.224   5.935   2.803  0.3119 -0.1637 -0.0698
  266POX    C2O 4571   5.283   5.807   2.864  0.5299 -0.0118  0.0391
  266POX    C2P 4572   5.183   5.694   2.886  0.6275 -0.1180 -0.0637
  267CHL    CN1 4573   0.554   8.983   1.442 -0.3203  0.2345 -0.4493
  267CHL    CN2 4574   0.675   8.813   1.322  0.3512  0.0753 -0.1672
  267CHL    CN3 4575   0.505   8.928   1.204  0.6758 -0.5757 -0.1259
  267CHL    NTM 4576   0.605   8.942   1.310  0.5544  0.1925 -0.1035
  267CHL     CB 4577   0.701   9.048   1.279  0.4595  0.2873 -0.0729
  268PJ2     CA 4578   0.669   0.112   1.255  0.0590  0.2132  0.0299
  268PJ2     OA 4579   0.602   0.181   1.360 -0.0875  0.3379 -0.1446
  268PJ2      P 4580   0.656   0.332   1.342  0.0264  0.3234  0.0688
  268PJ2     OB 4581   0.801   0.320   1.368 -0.0510  0.5310  0.6215
  268PJ2     HB 4582   0.817   0.296   1.464  2.7659  0.7385  0.2809
  268PJ2     OG 4583   0.633   0.381   1.204 -0.3311 -0.0511 -0.0050
  268PJ2     HG 4584   0.711   0.436   1.175 -2.2185  2.1754 -1.1690
  268PJ2     OD 4585   0.593   0.440   1.444 -0.1306  0.3343 -0.0387
  269POX     CD 4586   0.647   0.449   1.576 -0.2949  0.0998  0.0466
  269POX     CE 4587   0.554   0.514   1.678 -0.2181  0.4017 -0.0747
  269POX     OE 4588   0.620   0.531   1.804  0.1230  0.5770 -0.2760
  269POX    C1A 4589   0.572   0.626   1.883 -0.4459  0.2081 -0.1720
  269POX    O1A 4590   0.529   0.732   1.839 -0.1450  0.2902 -0.2700
  269POX    C1B 4591   0.594   0.600   2.027  0.1965  0.5471 -0.2045
  269POX    C1C 4592   0.530   0.706   2.118 -0.1628  0.4198 -0.3058
  269POX    C1D 4593   0.633   0.802   2.178 -0.2480  0.2935  0.0394
  269POX    C1E 4594   0.549   0.902   2.259 -0.2919  0.0979  0.2354
  269POX    C1F 4595   0.487   0.831   2.380 -0.3952 -0.5353 -0.1841
  269POX    C1G 4596   0.387   0.923   2.451  0.4879  0.1888  0.1361
  269POX    C1H 4597   0.319   0.879   2.581  0.1412  0.2554 -0.0210
  269POX    C1I 4598   0.411   0.875   2.704  0.2042  0.3130 -0.0664
  269POX    C1J 4599   0.405   0.943   2.818  0.6727 -0.2686  0.3074
  269POX    C1K 4600   0.294   1.041   2.854  0.7362 -0.1556  0.1948
  269POX    C1L 4601   0.210   0.996   2.974 -0.1771  0.2274 -0.2874
  269POX    C1M 4602   0.105   1.106   2.979 -0.7534 -0.3123 -0.3622
  269POX    C1N 4603   9.054   1.067   3.083 -0.0533  0.0893  0.5022
  269POX    C1O 4604   8.948   1.177   3.081  0.0002  0.1296 -0.2459
  269POX    C1P 4605   8.840   1.146   3.185 -0.3179  0.1265 -0.5730
  269POX    C1Q 4606   8.764   1.268   3.235 -0.3716 -0.0552 -0.2060
  269POX    C1R 4607   8.847   1.389   3.279 -0.3964 -0.0042 -0.3021
  269POX     CZ 4608   0.444   0.408   1.679  0.4020 -0.2378  0.2276
  269POX     OZ 4609   0.475   0.285   1.747  0.2483 -0.1897  0.3868
  269POX    C2A 4610   0.401   0.176   1.735  0.8247 -0.4639 -0.9107
  269POX    O2A 4611   0.315   0.172   1.648  0.5882  0.3245 -0.7170
  269POX    C2B 4612   0.486   0.068   1.789 -0.1725 -0.8089  0.0238
  269POX    C2C 4613   0.498   0.079   1.941 -0.0708  0.2911 -0.0605
  269POX    C2D 4614   0.590   9.062   2.010 -0.2681  0.2167  0.0840
  269POX    C2E 4615   0.559   9.075   2.159  0.2078  0.2411  0.1798
  269POX    C2F 4616   0.654   8.995   2.249 -0.0941  0.0082  0.2941
  269POX    C2G 4617   0.597   8.973   2.389  0.3133 -0.2569  0.4193
  269POX    C2H 4618   0.604   9.096   2.481 -0.0736 -0.1073  0.2448
  269POX    C2I 4619   0.505   9.072   2.595 -0.0919 -0.4848  0.1518
  269POX    C2J 4620   0.513   0.090   2.708  0.5022  0.0897 -0.3978
  269POX    C2K 4621   0.408   0.042   2.810  0.3320  0.2267 -0.5074
  269POX    C2L 4622   0.404   0.135   2.931 -0.0214 -0.4230 -0.0205
  269POX    C2M 4623   0.280   0.123   3.019 -0.2474  0.1928 -0.2568
  269POX    C2N 4624   0.306   0.187   3.156  0.2918  0.0050 -0.2718
  269POX    C2O 4625   0.175   0.184   3.235  0.3079  0.8105 -0.2131
  269POX    C2P 4626   0.191   0.233   3.379  0.5739  0.2839 -0.0623
  270CHL    CN1 4627   0.851   3.861   1.129 -0.0306  0.2129 -0.5977
  270CHL    CN2 4628   0.973   3.816   0.930 -0.3069  0.3006 -0.2818
  270CHL    CN3 4629   1.013   4.026   1.049  0.8850  0.1290 -0.4565
  270CHL    NTM 4630   0.914   3.923   1.012  0.3032  0.5975 -0.2208
  270CHL     CB 4631   0.822   3.993   0.921  0.1527  0.7470  0.0465
  271PJ2     CA 4632   0.714   4.090   0.970 -0.4335  0.2086 -0.1690
  271PJ2     OA 4633   0.751   4.215   1.029 -0.0050 -0.2039  0.4527
  271PJ2      P 4634   0.626   4.316   1.029  0.0100 -0.1811 -0.2429
  271PJ2     OB 4635   0.660   4.460   1.020  0.8328 -0.3768 -0.2727
  271PJ2     HB 4636   0.731   4.500   1.078 -1.3680 -1.0670  3.2009
  271PJ2     OG 4637   0.519   4.267   0.939 -0.4808 -0.6750  0.5951
  271PJ2     HG 4638   0.467   4.339   0.894 -0.5114 -1.0891 -0.0552
  271PJ2     OD 4639   0.572   4.298   1.179  0.2414 -0.1715 -0.1583
  272POX     CD 4640   0.648   4.338   1.293 -0.2552  0.2607  0.0267
  272POX     CE 4641   0.605   4.268   1.422 -0.4302  0.3283  0.0059
  272POX     OE 4642   0.667   4.319   1.541  0.2766 -0.0722 -0.1787
  272POX    C1A 4643   0.595   4.404   1.614  0.3982 -0.0803 -0.0490
  272POX    O1A 4644   0.500   4.464   1.564  0.4024 -0.0864 -0.0649
  272POX    C1B 4645   0.652   4.432   1.748  0.3772 -0.2776  0.0012
  272POX    C1C 4646   0.744   4.554   1.745 -0.0390  0.0383  0.0309
  272POX    C1D 4647   0.772   4.600   1.888 -0.1853 -0.1344  0.1159
  272POX    C1E 4648   0.887   4.513   1.938 -0.5255 -0.6066  0.0861
  272POX    C1F 4649   0.902   4.542   2.088 -0.3801 -0.0116 -0.0386
  272POX    C1G 4650   0.980   4.433   2.163 -0.0393  0.0034 -0.3672
  272POX    C1H 4651   0.949   4.448   2.312 -0.1432 -0.3251 -0.3558
  272POX    C1I 4652   0.822   4.367   2.343 -0.2150  0.0046  0.2166
  272POX    C1J 4653   0.802   4.334   2.470 -0.1629  0.5149  0.3632
  272POX    C1K 4654   0.884   4.389   2.587  1.3252 -0.3420 -0.2409
  272POX    C1L 4655   0.893   4.287   2.701  0.2640 -0.0491  0.1118
  272POX    C1M 4656   0.977   4.318   2.825  0.2032  0.7333 -0.0342
  272POX    C1N 4657   0.967   4.202   2.924 -0.4162  0.7581 -0.0642
  272POX    C1O 4658   1.072   4.207   3.036 -0.4042  0.2499 -0.0492
  272POX    C1P 4659   1.037   4.111   3.150  0.0975  0.4199  0.2501
  272POX    C1Q 4660   1.134   4.101   3.268  0.1852  0.4263  0.1789
  272POX    C1R 4661   1.267   4.037   3.229 -0.1114 -0.1563  0.1127
  272POX     CZ 4662   0.619   4.119   1.389 -0.4628  0.2929  0.1506
  272POX     OZ 4663   0.586   4.023   1.491  0.1046 -0.0533  0.0116
  272POX    C2A 4664   0.632   3.898   1.486 -0.5498 -0.2898 -0.1239
  272POX    O2A 4665   0.711   3.863   1.399  0.0700  0.6018  0.0658
  272POX    C2B 4666   0.564   3.802   1.576 -0.1146 -0.2327  0.2684
  272POX    C2C 4667   0.630   3.800   1.714  0.1379 -0.1533  0.1503
  272POX    C2D 4668   0.553   3.713   1.814 -0.1122  0.2356  0.2960
  272POX    C2E 4669   0.629   3.711   1.946  0.1892 -0.2638  0.1172
  272POX    C2F 4670   0.560   3.622   2.050 -0.5175 -0.1878 -0.2822
  272POX    C2G 4671   0.427   3.681   2.100 -0.1810  0.2071  0.1506
  272POX    C2H 4672   0.378   3.604   2.223 -0.0372  0.0862  0.1333
  272POX    C2I 4673   0.465   3.614   2.349 -0.7221  0.0420  0.6101
  272POX    C2J 4674   0.407   3.516   2.452 -0.5261 -0.7262 -0.0037
  272POX    C2K 4675   0.479   3.523   2.587 -0.3646 -0.6234 -0.0944
  272POX    C2L 4676   0.388   3.473   2.699 -0.3518 -0.0545  0.1737
  272POX    C2M 4677   0.462   3.494   2.831  0.1747  0.2145 -0.1638
  272POX    C2N 4678   0.390   3.468   2.963  0.7227  0.1839  0.1330
  272POX    C2O 4679   0.381   3.320   3.002 -0.6245  0.2364  0.0716
  272POX    C2P 4680   0.522   3.270   3.036 -0.6477  0.1138 -0.0119
  273CHL    CN1 4681   8.318   0.950   1.376 -0.8137 -0.1417  0.1608
  273CHL    CN2 4682   8.247   1.129   1.492  0.1004  0.5841 -0.3122
  273CHL    CN3 4683   8.473   1.124   1.421  0.5180 -0.2056 -0.2227
  273CHL    NTM 4684   8.335   1.096   1.379  0.4111 -0.2708  0.1722
  273CHL     CB 4685   8.298   1.160   1.252  0.0969  0.3041  0.5439
  274PJ2     CA 4686   8.346   1.301   1.221 -0.2440  0.2076 -0.4486
  274PJ2     OA 4687   8.312   1.390   1.328 -0.0404 -0.1935 -0.0504
  274PJ2      P 4688   8.385   1.534   1.330  0.0730 -0.2468 -0.3145
  274PJ2     OB 4689   8.469   1.551   1.209  0.5690  0.2045  0.0923
  274PJ2     HB 4690   8.472   1.460   1.167 -3.7542  0.6326 -1.6851
  274PJ2     OG 4691   8.264   1.613   1.363  0.4824  0.2381  0.0177
  274PJ2     HG 4692   8.248   1.604   1.461  2.6293  0.7455  0.4737
  274PJ2     OD 4693   8.487   1.516   1.453  0.2336 -0.5254 -0.4857
  275POX     CD 4694   8.413   1.509   1.575  0.3483 -0.0904 -0.3888
  275POX     CE 4695   8.504   1.496   1.698 -0.2363 -0.2982  0.0237
  275POX     OE 4696   8.425   1.461   1.813 -0.0135  0.2010  0.3298
  275POX    C1A 4697   8.432   1.332   1.843 -0.0124  0.0718 -0.2128
  275POX    O1A 4698   8.457   1.245   1.760 -0.0795 -0.6749  0.5334
  275POX    C1B 4699   8.364   1.309   1.973  0.3386  0.2417  0.0026
  275POX    C1C 4700   8.222   1.259   1.944  0.2291  0.5172  0.0626
  275POX    C1D 4701   8.127   1.276   2.063  0.1981 -0.1818  0.1369
  275POX    C1E 4702   8.128   1.413   2.130 -0.3450 -0.1770  0.1345
  275POX    C1F 4703   8.034   1.409   2.251 -0.4503 -0.1777  0.0534
  275POX    C1G 4704   8.019   1.529   2.345  0.1438  0.0337 -0.1185
  275POX    C1H 4705   7.904   1.514   2.443  0.1700 -0.3504 -0.1449
  275POX    C1I 4706   7.916   1.404   2.549 -0.5286  0.1233  0.4406
  275POX    C1J 4707   7.955   1.424   2.674 -0.1864 -0.1709  0.3821
  275POX    C1K 4708   8.018   1.553   2.726  0.0622 -0.2562  0.2905
  275POX    C1L 4709   8.066   1.529   2.870  0.2741  0.1056  0.2803
  275POX    C1M 4710   8.144   1.652   2.916  0.2644  0.2414 -0.0598
  275POX    C1N 4711   8.088   1.709   3.047  0.0541 -0.2460  0.0614
  275POX    C1O 4712   8.114   1.855   3.081  0.5940 -0.2994 -0.1191
  275POX    C1P 4713   8.045   1.924   3.199  0.1969  0.1681 -0.6195
  275POX    C1Q 4714   8.111   2.058   3.230  0.2357 -0.0073  0.0675
  275POX    C1R 4715   8.242   2.054   3.310  0.6691  0.0700 -0.6249
  275POX     CZ 4716   8.596   1.618   1.695  0.4112 -0.7853 -0.1180
  275POX     OZ 4717   8.674   1.644   1.811 -0.1015  0.0459  0.0471
  275POX    C2A 4718   8.755   1.748   1.792 -0.1896  0.1820  0.3834
  275POX    O2A 4719   8.766   1.809   1.685 -0.2069 -0.1770  0.1737
  275POX    C2B 4720   8.830   1.777   1.916 -0.1438  0.2048  0.3503
  275POX    C2C 4721   8.980   1.751   1.899 -0.1083  0.7224 -0.1344
  275POX    C2D 4722  -0.002   1.749   2.034 -0.1794  0.1066 -0.1062
  275POX    C2E 4723   0.023   1.890   2.087  0.2766  0.1727 -0.4946
  275POX    C2F 4724   9.099   1.883   2.239 -0.6555 -1.0600 -0.4093
  275POX    C2G 4725   8.977   1.857   2.328 -0.6485 -0.4734 -0.2292
  275POX    C2H 4726   9.011   1.868   2.477  0.0361  0.2854 -0.4297
  275POX    C2I 4727   9.070   2.005   2.511  0.5354  0.0280 -0.2371
  275POX    C2J 4728   9.108   2.026   2.657 -0.3023  0.3473 -0.0540
  275POX    C2K 4729   8.989   2.051   2.750 -0.4285 -0.1884 -0.0666
  275POX    C2L 4730   9.036   2.095   2.889 -0.0335 -0.8322  0.0083
  275POX    C2M 4731   8.922   2.106   2.990  0.0068  0.5314 -0.0737
  275POX    C2N 4732   8.977   2.148   3.126  0.5190 -0.1899 -0.0506
  275POX    C2O 4733   8.875   2.154   3.240  0.2946  0.2805 -0.2729
  275POX    C2P 4734   8.915   2.254   3.349 -0.0267 -0.0878  0.1885
  276CHL    CN1 4735   4.273   0.347   1.516  0.1282  0.5634 -0.0326
  276CHL    CN2 4736   4.452   0.246   1.630 -0.1423 -0.5113  0.0672
  276CHL    CN3 4737   4.240   0.124   1.597 -0.6594  0.3900  0.0663
  276CHL    NTM 4738   4.338   0.217   1.541 -0.4833  0.3031  0.2302
  276CHL     CB 4739   4.389   0.170   1.412 -0.4310  0.1150  0.3201
  277PJ2     CA 4740   4.448   9.115   1.386 -0.1705  0.2632  0.1374
  277PJ2     OA 4741   4.561   9.093   1.469 -0.0220  0.3656 -0.0363
  277PJ2      P 4742   4.644   8.965   1.417 -0.1237  0.1879  0.2331
  277PJ2     OB 4743   4.543   8.859   1.434 -0.3848  0.3930 -0.0480
  277PJ2     HB 4744   4.588   8.772   1.414  2.5273  1.5123  1.1592
  277PJ2     OG 4745   4.691   9.013   1.285  0.1327  0.3551  0.3833
  277PJ2     HG 4746   4.710   9.110   1.301  1.9270  0.4782 -1.9948
  277PJ2     OD 4747   4.755   8.977   1.533  0.3913 -0.0286 -0.2292
  278POX     CD 4748   4.732   8.890   1.644 -0.0671  0.0228 -0.2829
  278POX     CE 4749   4.811   8.925   1.770 -0.0546 -0.1698 -0.2364
  278POX     OE 4750   4.772   8.850   1.885  0.0540 -0.0476 -0.1185
  278POX    C1A 4751   4.850   8.812   1.986  0.0312  0.0004 -0.0830
  278POX    O1A 4752   4.964   8.859   1.985  0.1261 -0.2231  0.1591
  278POX    C1B 4753   4.793   8.734   2.098 -0.3875  0.0512 -0.2574
  278POX    C1C 4754   4.784   8.829   2.218  0.0458  0.3205 -0.4341
  278POX    C1D 4755   4.694   8.784   2.334  0.5594  0.2144 -0.0749
  278POX    C1E 4756   4.683   8.881   2.452  0.5876  0.3587 -0.1902
  278POX    C1F 4757   4.582   8.827   2.553  0.3118  0.4220 -0.4315
  278POX    C1G 4758   4.590   8.900   2.687 -0.0322 -0.1941 -0.0672
  278POX    C1H 4759   4.488   8.834   2.780  0.1269 -0.1424  0.1421
  278POX    C1I 4760   4.487   8.905   2.916  0.1869  0.1184  0.0086
  278POX    C1J 4761   4.382   8.903   2.998  0.1993 -0.0762  0.0203
  278POX    C1K 4762   4.252   8.835   2.955 -0.0193  0.3395  0.0246
  278POX    C1L 4763   4.145   8.904   3.039 -0.1546  0.1173  0.0353
  278POX    C1M 4764   3.998   8.868   3.014 -0.0442 -0.2195 -0.1197
  278POX    C1N 4765   3.952   8.750   3.099 -0.0074  0.0985  0.3454
  278POX    C1O 4766   3.825   8.697   3.032  0.4697 -0.2735 -0.2766
  278POX    C1P 4767   3.775   8.579   3.116  0.3107  0.3399  0.5025
  278POX    C1Q 4768   3.651   8.520   3.048  0.3204  0.2448  0.5663
  278POX    C1R 4769   3.586   8.416   3.138 -0.2874  0.3922  0.2995
  278POX     CZ 4770   4.794  -0.008   1.788  0.9214 -0.1037  0.1924
  278POX     OZ 4771   4.860   0.032   1.908  0.7584  0.3645  0.1257
  278POX    C2A 4772   4.841   0.159   1.944 -0.1105  0.2345  0.1446
  278POX    O2A 4773   4.781   0.235   1.867 -0.5707 -0.1854  0.0842
  278POX    C2B 4774   4.911   0.209   2.064  0.4083 -0.5419  0.1731
  278POX    C2C 4775   4.826   0.314   2.138  0.3623 -0.4883  0.0436
  278POX    C2D 4776   4.898   0.385   2.252 -0.1355  0.2517 -0.0971
  278POX    C2E 4777   4.968   0.516   2.215  0.2166  0.2273  0.4731
  278POX    C2F 4778   5.017   0.592   2.339  0.6146 -0.3664  0.6890
  278POX    C2G 4779   5.095   0.711   2.282  0.1877 -0.2595  0.3242
  278POX    C2H 4780   5.078   0.834   2.372 -0.2516  0.1951 -0.3626
  278POX    C2I 4781   5.127   0.963   2.307  0.6233 -0.2061 -0.5177
  278POX    C2J 4782   5.072   1.073   2.398 -0.4500 -0.6701 -0.5856
  278POX    C2K 4783   5.125   1.210   2.353  0.0260 -0.9033 -0.7413
  278POX    C2L 4784   5.274   1.234   2.375 -0.3554  0.8021  0.0835
  278POX    C2M 4785   5.314   1.381   2.360  0.3715  0.5321 -0.6733
  278POX    C2N 4786   5.448   1.409   2.429 -0.1197  0.1844  0.4368
  278POX    C2O 4787   5.479   1.370   2.574  0.3273  0.1197  0.3252
  278POX    C2P 4788   5.367   1.437   2.654 -0.2285 -0.2418 -0.1479
  279CHL    CN1 4789   2.960   4.100   0.939  0.0594 -0.1661  0.2059
  279CHL    CN2 4790   3.117   3.941   0.998  0.1310 -0.6935 -0.0128
  279CHL    CN3 4791   2.888   3.876   0.966 -0.2039  0.2386 -0.0039
  279CHL    NTM 4792   2.977   3.979   1.021  0.2755 -0.2187  0.0859
  279CHL     CB 4793   2.959   3.998   1.166  0.3904 -0.5862  0.1489
  280PJ2     CA 4794   2.831   4.061   1.221  0.0025 -0.6458 -0.6678
  280PJ2     OA 4795   2.708   3.992   1.194 -0.3527 -0.0930 -0.4733
  280PJ2      P 4796   2.578   4.086   1.214 -0.2134 -0.0335  0.1680
  280PJ2     OB 4797   2.629   4.209   1.150  0.5748 -0.1213  0.6107
  280PJ2     HB 4798   2.729   4.207   1.146  0.5225 -0.5373 -0.9992
  280PJ2     OG 4799   2.461   4.010   1.165  0.0013 -0.5432  0.4254
  280PJ2     HG 4800   2.481   3.913   1.171  2.0830 -0.5408 -3.3342
  280PJ2     OD 4801   2.576   4.115   1.373  0.4791 -0.0795  0.1884
  281POX     CD 4802   2.483   4.213   1.419  0.0857 -0.2696 -0.1908
  281POX     CE 4803   2.506   4.251   1.566 -0.0487 -0.4916 -0.1126
  281POX     OE 4804   2.424   4.358   1.611  0.1111 -0.4823  0.1573
  281POX    C1A 4805   2.322   4.320   1.688  0.0476  0.1332  0.3853
  281POX    O1A 4806   2.286   4.203   1.697  0.2365  0.0772  0.3942
  281POX    C1B 4807   2.254   4.443   1.734  0.0604  0.3686 -0.2095
  281POX    C1C 4808   2.350   4.520   1.825  0.4984 -0.4127  0.0005
  281POX    C1D 4809   2.380   4.462   1.963 -0.4760 -0.9504 -0.0103
  281POX    C1E 4810   2.280   4.498   2.073 -0.4034 -0.4173 -0.1182
  281POX    C1F 4811   2.331   4.420   2.194 -0.0328 -0.0396 -0.0286
  281POX    C1G 4812   2.262   4.461   2.324 -0.1078 -0.4027  0.0474
  281POX    C1H 4813   2.110   4.450   2.326 -0.1585  0.3542  0.5441
  281POX    C1I 4814   2.061   4.461   2.471 -0.7255  0.5682  0.3393
  281POX    C1J 4815   1.959   4.391   2.519 -0.2852 -0.2140  0.1542
  281POX    C1K 4816   1.882   4.288   2.436  0.0271  0.1489 -0.5957
  281POX    C1L 4817   1.906   4.144   2.479 -0.4115  0.2102 -0.1312
  281POX    C1M 4818   1.827   4.045   2.393 -0.1171 -0.1440  0.0027
  281POX    C1N 4819   1.889   4.037   2.253  0.1243  0.0892  0.0943
  281POX    C1O 4820   1.805   3.952   2.157  0.3270  0.1674 -0.1535
  281POX    C1P 4821   1.899   3.890   2.053 -0.0201 -0.0580 -0.3348
  281POX    C1Q 4822   1.815   3.829   1.940 -0.6341  0.0476  0.0618
  281POX    C1R 4823   1.893   3.737   1.847 -0.1218  0.3507  0.1849
  281POX     CZ 4824   2.656   4.265   1.594 -0.1347  0.4154 -0.1006
  281POX     OZ 4825   2.694   4.244   1.730 -0.2170  0.4545 -0.0715
  281POX    C2A 4826   2.820   4.261   1.770 -0.2511 -0.1668  0.3132
  281POX    O2A 4827   2.900   4.328   1.705 -0.4209 -0.1725  0.0958
  281POX    C2B 4828   2.852   4.211   1.905  0.5615 -0.1673  0.1224
  281POX    C2C 4829   2.739   4.248   2.001  0.1615 -0.6454 -0.1607
  281POX    C2D 4830   2.767   4.208   2.146 -0.1620  0.3882  0.1959
  281POX    C2E 4831   2.640   4.242   2.224 -0.3824  0.4226 -0.1770
  281POX    C2F 4832   2.654   4.187   2.366  0.6404 -0.2286 -0.5177
  281POX    C2G 4833   2.540   4.235   2.457  0.6446 -0.3189 -0.4644
  281POX    C2H 4834   2.546   4.144   2.580  0.5317  0.5457  0.1888
  281POX    C2I 4835   2.418   4.152   2.663  0.1996 -0.5132 -0.2006
  281POX    C2J 4836   2.417   4.067   2.790  0.0731  0.3502  0.3865
  281POX    C2K 4837   2.533   4.068   2.890 -0.0625  0.2163  0.5468
  281POX    C2L 4838   2.519   3.994   3.023 -0.2321 -0.8034 -0.0278
  281POX    C2M 4839   2.612   4.070   3.118 -0.0708 -0.8507 -0.1461
  281POX    C2N 4840   2.604   4.019   3.262 -0.4074  0.8651  0.4654
  281POX    C2O 4841   2.709   4.101   3.338  0.1344  0.5969  0.0148
  281POX    C2P 4842   2.734   4.044   3.478 -0.4345  0.1208 -0.0712
  282CHL    CN1 4843   8.830   2.986   0.592 -0.4540 -0.0934  0.5800
  282CHL    CN2 4844   8.943   3.081   0.796  0.1771 -0.4103  0.1436
  282CHL    CN3 4845   9.042   3.072   0.582 -0.0951  0.1104  0.4020
  282CHL    NTM 4846   8.952   3.000   0.673 -0.0817 -0.3273  0.0708
  282CHL     CB 4847   9.008   2.866   0.696  0.0328 -0.2128  0.4624
  283PJ2     CA 4848   8.933   2.764   0.782 -0.3152 -0.1512  0.2344
  283PJ2     OA 4849   8.893   2.808   0.912 -0.0602  0.1443  0.2129
  283PJ2      P 4850   8.740   2.770   0.942 -0.1231 -0.0708 -0.3556
  283PJ2     OB 4851   8.672   2.745   0.813 -0.0885 -0.3957 -0.3130
  283PJ2     HB 4852   8.581   2.704   0.827  0.1424 -0.5673  0.8399
  283PJ2     OG 4853   8.753   2.654   1.034 -0.0509 -0.2392 -0.5761
  283PJ2     HG 4854   8.812   2.651   1.115 -0.7231 -0.1401 -0.0805
  283PJ2     OD 4855   8.676   2.894   1.022  0.3101 -0.3350  0.4123
  284POX     CD 4856   8.746   2.925   1.143  0.4395  0.3825  0.1565
  284POX     CE 4857   8.664   2.975   1.262  0.1991 -0.3101  0.2872
  284POX     OE 4858   8.742   3.058   1.349 -0.0591  0.1239  0.1130
  284POX    C1A 4859   8.722   3.189   1.344 -0.0737  0.1136 -0.0985
  284POX    O1A 4860   8.630   3.239   1.280 -0.4164  0.1576  0.4252
  284POX    C1B 4861   8.809   3.257   1.442 -0.1115  0.0465 -0.0174
  284POX    C1C 4862   8.731   3.346   1.540 -0.2093 -0.0915  0.0305
  284POX    C1D 4863   8.689   3.271   1.666 -0.0042  0.0273  0.1687
  284POX    C1E 4864   8.796   3.181   1.728  0.2927  0.2704  0.0104
  284POX    C1F 4865   8.732   3.093   1.836  0.3410 -0.3541 -0.4631
  284POX    C1G 4866   8.841   3.015   1.911  0.1029 -0.0088  0.2547
  284POX    C1H 4867   8.787   2.914   2.013 -0.0614  0.2359  0.4117
  284POX    C1I 4868   8.881   2.817   2.083 -0.1602 -0.0758  0.1144
  284POX    C1J 4869   8.874   2.789   2.212  0.3617  0.1090  0.1886
  284POX    C1K 4870   8.776   2.862   2.305  0.2570 -0.0261  0.1862
  284POX    C1L 4871   8.726   2.800   2.436 -0.1839  0.0533  0.0570
  284POX    C1M 4872   8.650   2.908   2.513  0.1202  0.2679  0.0568
  284POX    C1N 4873   8.600   2.858   2.649  0.0754 -0.0791 -0.0845
  284POX    C1O 4874   8.709   2.830   2.753 -0.0260  0.1781  0.0931
  284POX    C1P 4875   8.652   2.747   2.869  0.4004 -0.2513 -0.0032
  284POX    C1Q 4876   8.547   2.822   2.950  0.1892 -0.5086 -0.0375
  284POX    C1R 4877   8.453   2.721   3.016 -0.3040 -0.1857 -0.2320
  284POX     CZ 4878   8.602   2.850   1.325 -0.2725 -0.4806 -0.4996
  284POX     OZ 4879   8.500   2.855   1.425  0.1340 -0.2862 -0.0888
  284POX    C2A 4880   8.475   2.740   1.487  0.5785  0.0514  0.7326
  284POX    O2A 4881   8.503   2.637   1.425 -0.0275  0.0863  0.3980
  284POX    C2B 4882   8.396   2.744   1.611 -0.2297 -0.4043  0.2387
  284POX    C2C 4883   8.489   2.757   1.731 -0.0918  0.2117  0.0662
  284POX    C2D 4884   8.422   2.770   1.868  0.2711 -0.1201  0.2790
  284POX    C2E 4885   8.347   2.646   1.918 -0.1504 -0.1491 -0.4136
  284POX    C2F 4886   8.243   2.682   2.025 -0.1426 -0.5415 -0.2747
  284POX    C2G 4887   8.191   2.548   2.077 -0.2252 -0.3842  0.0453
  284POX    C2H 4888   8.056   2.583   2.142 -0.2953 -0.5046 -0.0348
  284POX    C2I 4889   8.006   2.460   2.218 -0.0727 -0.3426  0.3776
  284POX    C2J 4890   7.891   2.507   2.308 -0.1857  0.6302 -0.2439
  284POX    C2K 4891   7.866   2.408   2.423 -0.0847  0.6027 -0.2454
  284POX    C2L 4892   7.757   2.464   2.514 -0.1702 -0.2971  0.2087
  284POX    C2M 4893   7.731   2.383   2.642  0.4314 -0.6192  0.1290
  284POX    C2N 4894   7.626   2.457   2.724  0.2854 -0.1436 -0.4781
  284POX    C2O 4895   7.575   2.402   2.858  0.6074  0.2215 -0.1997
  284POX    C2P 4896   7.473   2.504   2.909  0.3589 -0.2475  0.2454
  285CHL    CN1 4897   8.698   8.713   1.471  0.1044  0.9861 -0.7802
  285CHL    CN2 4898   8.788   8.538   1.341 -0.1776  0.2724  0.6891
  285CHL    CN3 4899   8.939   8.681   1.461 -0.1625 -0.4876  0.5345
  285CHL    NTM 4900   8.812   8.676   1.386  0.2925  0.5354 -0.3372
  285CHL     CB 4901   8.822   8.770   1.274 -0.2177  0.7271 -0.2281
  286PJ2     CA 4902   8.887  -0.176   1.282  0.4109  0.4295 -0.2009
  286PJ2     OA 4903   8.841  -0.083   1.381 -0.1684 -0.0482 -0.0132
  286PJ2      P 4904   8.940   0.044   1.392  0.2253 -0.3423 -0.1360
  286PJ2     OB 4905   9.060  -0.014   1.456  0.0618  0.3581  0.8106
  286PJ2     HB 4906   9.037  -0.086   1.522  1.0539 -1.5240 -0.8093
  286PJ2     OG 4907   8.954   0.113   1.261  0.6342 -0.2824 -0.0622
  286PJ2     HG 4908   8.867   0.097   1.214  0.2242  0.2786  0.4776
  286PJ2     OD 4909   8.884   0.132   1.514  0.8898 -0.1746  0.0504
  287POX     CD 4910   8.864   0.058   1.634 -0.2096 -0.6834 -0.4308
  287POX     CE 4911   8.829   0.138   1.760 -0.0897 -0.3032 -0.6379
  287POX     OE 4912   8.856   0.069   1.882 -0.0557  0.3626 -0.2675
  287POX    C1A 4913   8.979   0.073   1.933 -0.0323 -0.5823 -0.2329
  287POX    O1A 4914   9.075   0.075   1.856  0.4754 -0.2874  0.4019
  287POX    C1B 4915  -0.069   0.016   2.070  0.0694 -0.2406 -0.0953
  287POX    C1C 4916   0.076   0.008   2.116  0.1014 -0.3388 -0.2142
  287POX    C1D 4917   0.080   9.022   2.252 -0.2861 -0.2825 -0.1769
  287POX    C1E 4918   0.041   9.125   2.358  0.2082 -0.3399  0.0631
  287POX    C1F 4919   9.034  -0.032   2.478 -0.2423 -0.1981 -0.0790
  287POX    C1G 4920   8.992   0.064   2.589  0.6189  0.0705  0.0175
  287POX    C1H 4921   8.939   9.061   2.702  0.1849 -0.1010 -0.3175
  287POX    C1I 4922   9.024   9.071   2.829 -0.2908  0.4140 -0.0348
  287POX    C1J 4923   8.999   0.020   2.955  0.3701  0.5833  0.0541
  287POX    C1K 4924   8.862   0.072   3.000 -0.1330 -0.1845 -0.5784
  287POX    C1L 4925   8.836   0.094   3.149  0.3146 -0.1502 -0.5050
  287POX    C1M 4926   8.707   0.168   3.182  0.7756  0.3887  0.1191
  287POX    C1N 4927   8.678   0.165   3.332 -0.1216  0.1368 -0.0503
  287POX    C1O 4928   8.537   0.218   3.355 -0.1768 -0.0389  0.0183
  287POX    C1P 4929   8.516   0.358   3.298 -0.3096 -0.2243 -0.3911
  287POX    C1Q 4930   8.375   0.408   3.332 -0.1860  0.1584 -0.4324
  287POX    C1R 4931   8.377   0.450   3.479 -0.5239 -0.1417 -0.3411
  287POX     CZ 4932   8.687   0.193   1.747 -0.3693 -0.7005  0.6405
  287POX     OZ 4933   8.649   0.286   1.849 -0.1635 -0.2221  0.2836
  287POX    C2A 4934   8.539   0.358   1.828 -0.4118 -0.5923  0.2903
  287POX    O2A 4935   8.495   0.366   1.713  0.4907  0.0644 -0.0255
  287POX    C2B 4936   8.504   0.448   1.940 -0.1194  0.4907 -0.4710
  287POX    C2C 4937   8.417   0.562   1.886 -0.6004  0.5032  0.3195
  287POX    C2D 4938   8.321   0.594   2.001 -0.0782  0.5947  0.7329
  287POX    C2E 4939   8.229   0.713   1.972  0.0441  0.4788 -0.1553
  287POX    C2F 4940   8.136   0.698   2.093 -0.1335  0.1862 -0.3281
  287POX    C2G 4941   8.031   0.809   2.083  0.1438  0.5037  0.2505
  287POX    C2H 4942   7.909   0.763   2.001  0.3566  0.2971  0.0467
  287POX    C2I 4943   7.798   0.867   1.984  0.1709  0.0707 -0.1243
  287POX    C2J 4944   7.714   0.810   1.869  0.0004  0.8082 -0.3691
  287POX    C2K 4945   7.568   0.853   1.879 -0.2192  0.0693 -0.3459
  287POX    C2L 4946   7.477   0.789   1.774 -0.0650 -0.2238 -0.3007
  287POX    C2M 4947   7.469   0.636   1.776  0.1365 -0.2331 -0.1765
  287POX    C2N 4948   7.344   0.583   1.705  0.1705  0.0031 -0.4156
  287POX    C2O 4949   7.343   0.431   1.722 -0.3712 -0.0195 -0.6571
  287POX    C2P 4950   7.295   0.396   1.863  0.3683 -0.3990 -0.4949
  288CHL    CN1 4951   2.679   0.227   1.418  0.1749 -0.1430 -0.3517
  288CHL    CN2 4952   2.472   0.132   1.418  0.1385  0.0199  0.0879
  288CHL    CN3 4953   2.619   0.093   1.228  0.6375 -0.0544 -0.1826
  288CHL    NTM 4954   2.570   0.191   1.326  0.0906 -0.3183 -0.1839
  288CHL     CB 4955   2.514   0.314   1.269 -0.5964 -0.3140  0.4827
  289PJ2     CA 4956   2.399   0.305   1.168 -0.0169 -0.0245 -0.2168
  289PJ2     OA 4957   2.283   0.232   1.209  0.1933 -0.2409  0.0032
  289PJ2      P 4958   2.166   0.323   1.272  0.2116 -0.1215 -0.1346
  289PJ2     OB 4959   2.195   0.467   1.251  0.8084 -0.1282  0.6358
  289PJ2     HB 4960   2.129   0.522   1.301  0.0512 -0.6517  0.2258
  289PJ2     OG 4961   2.042   0.261   1.219  0.2491 -0.1030 -0.2453
  289PJ2     HG 4962   2.042   0.265   1.119 -0.0018  0.0721 -0.2389
  289PJ2     OD 4963   2.193   0.282   1.425 -0.1245  0.2085  0.0143
  290POX     CD 4964   2.078   0.243   1.501 -0.2385 -0.2017 -0.3657
  290POX     CE 4965   2.095   0.207   1.648 -0.5292  0.0440 -0.2707
  290POX     OE 4966   2.126   0.307   1.747  0.0738 -0.1820 -0.2231
  290POX    C1A 4967   2.023   0.382   1.786  0.2911  0.1315 -0.2533
  290POX    O1A 4968   1.917   0.371   1.725  0.6636  0.1420 -0.9137
  290POX    C1B 4969   2.054   0.492   1.880 -0.3578  0.0373  0.0777
  290POX    C1C 4970   1.972   0.620   1.863  0.0662  0.2733 -0.2366
  290POX    C1D 4971   2.029   0.738   1.942  0.0789  0.3296 -0.3296
  290POX    C1E 4972   2.060   0.715   2.091 -0.3352  0.2904 -0.2481
  290POX    C1F 4973   2.023   0.834   2.179  0.4160  0.2707  0.1054
  290POX    C1G 4974   2.065   0.792   2.319  0.6979  0.1821 -0.0061
  290POX    C1H 4975   1.979   0.875   2.415  0.7080  0.1858 -0.0002
  290POX    C1I 4976   1.981   0.809   2.553 -0.0931 -0.2733 -0.1962
  290POX    C1J 4977   1.990   0.881   2.665 -0.1125 -0.3412 -0.1507
  290POX    C1K 4978   1.971   1.033   2.678  0.5880 -0.2651  0.0592
  290POX    C1L 4979   1.910   1.064   2.815  0.7902  0.2048  0.0422
  290POX    C1M 4980   1.909   1.214   2.847 -0.0090  0.2013  0.0476
  290POX    C1N 4981   1.846   1.251   2.982  0.1069 -0.1119  0.1897
  290POX    C1O 4982   1.896   1.164   3.097  0.0041 -0.3764  0.0354
  290POX    C1P 4983   1.899   1.238   3.230  0.3125  0.1435 -0.2579
  290POX    C1Q 4984   1.757   1.281   3.268  0.1750 -0.4655 -0.0760
  290POX    C1R 4985   1.753   1.381   3.384 -0.7194  0.1648 -0.6366
  290POX     CZ 4986   2.188   9.170   1.652  0.2855  0.6754  0.5408
  290POX     OZ 4987   2.196   9.115   1.784 -0.2798 -0.6213  0.0513
  290POX    C2A 4988   2.289   9.020   1.790  0.3132 -0.0571 -0.1473
  290POX    O2A 4989   2.371   8.991   1.703  0.2220  0.2255 -0.3268
  290POX    C2B 4990   2.297   8.965   1.927 -0.1928 -0.0184 -0.1000
  290POX    C2C 4991   2.442   8.961   1.977 -0.1702  0.3652 -0.1383
  290POX    C2D 4992   2.454   8.901   2.116 -0.0830 -0.0356 -0.3185
  290POX    C2E 4993   2.585   8.937   2.186 -0.1879 -0.2348 -0.0122
  290POX    C2F 4994   2.578   8.895   2.332  0.6265 -0.1112  0.0726
  290POX    C2G 4995   2.665   8.976   2.428  0.8881 -0.3515  0.0377
  290POX    C2H 4996   2.641   8.960   2.578  0.3837  0.6112  0.0639
  290POX    C2I 4997   2.500   8.997   2.623  0.3582  0.4003  0.1581
  290POX    C2J 4998   2.467   8.968   2.770 -0.3758  0.4773  0.0118
  290POX    C2K 4999   2.551   9.045   2.871  0.0389  0.3239 -0.2138
  290POX    C2L 5000   2.496   9.021   3.012 -0.3338 -0.3339 -0.4658
  290POX    C2M 5001   2.352   9.067   3.034  0.0813  0.5660  0.4671
  290POX    C2N 5002   2.310   9.027   3.175 -0.2160  0.2264  0.2823
  290POX    C2O 5003   2.160   9.030   3.207 -0.1592  0.3388  0.5396
  290POX    C2P 5004   2.131   8.971   3.345 -0.4293 -0.1887  0.2584
  291CHL    CN1 5005   5.546   8.843   0.993 -0.0177  0.1411  0.3748
  291CHL    CN2 5006   5.557   8.614   1.046  0.1288 -0.1221  0.1672
  291CHL    CN3 5007   5.710   8.711   0.892 -0.2822 -0.4776  0.0089
  291CHL    NTM 5008   5.639   8.732   1.019 -0.0884  0.0005  0.0372
  291CHL     CB 5009   5.719   8.768   1.138 -0.2996  0.0952  0.1506
  292PJ2     CA 5010   5.854   8.700   1.163 -0.1619  0.2822 -0.0747
  292PJ2     OA 5011   5.970   8.748   1.095  0.1785 -0.1503  0.1963
  292PJ2      P 5012   6.084   8.636   1.076  0.3626  0.0639  0.0296
  292PJ2     OB 5013   6.019   8.506   1.044  0.3838  0.1102 -0.2069
  292PJ2     HB 5014   5.924   8.506   1.072  0.8489  0.3306  1.4740
  292PJ2     OG 5015   6.177   8.697   0.978  0.0103  0.0731 -0.3036
  292PJ2     HG 5016   6.240   8.623   0.953  1.4822  1.3260 -0.4208
  292PJ2     OD 5017   6.131   8.626   1.229 -0.5584  0.0477  0.3181
  293POX     CD 5018   6.220   8.735   1.255  0.0414 -0.3778  0.0671
  293POX     CE 5019   6.250   8.756   1.404 -0.3798  0.1103  0.0862
  293POX     OE 5020   6.256   8.895   1.434  0.1759  0.0634  0.1934
  293POX    C1A 5021   6.143   8.944   1.485  0.3617  0.1230  0.5560
  293POX    O1A 5022   6.039   8.878   1.488 -0.1110  0.8184 -0.1929
  293POX    C1B 5023   6.158   0.003   1.518  0.0418  0.4749 -0.7601
  293POX    C1C 5024   6.193   0.027   1.666 -0.6959  0.7971 -0.6369
  293POX    C1D 5025   6.096  -0.034   1.767  0.3004 -0.1622 -0.2534
  293POX    C1E 5026   6.066   0.060   1.884  0.0567 -0.7798  0.1862
  293POX    C1F 5027   5.994   0.001   2.006 -0.5454 -0.2350  0.0996
  293POX    C1G 5028   5.975   0.100   2.120 -0.0949 -0.3114  0.2421
  293POX    C1H 5029   6.109   0.134   2.187 -0.0819 -0.5030  0.3148
  293POX    C1I 5030   6.065   0.215   2.309  0.0518  0.2099 -0.1027
  293POX    C1J 5031   6.138   0.316   2.355  0.0325  0.0521  0.2802
  293POX    C1K 5032   6.257   0.383   2.286  0.0584 -0.4214 -0.1383
  293POX    C1L 5033   6.392   0.373   2.356 -0.1874  0.0410  0.4030
  293POX    C1M 5034   6.506   0.475   2.361  0.1623 -0.3330  0.1337
  293POX    C1N 5035   6.617   0.433   2.457  0.5514  0.6208  0.1176
  293POX    C1O 5036   6.567   0.445   2.601  0.2975  0.0963  0.0743
  293POX    C1P 5037   6.687   0.413   2.690  0.2245  0.0527  0.1569
  293POX    C1Q 5038   6.640   0.400   2.836 -0.1107 -0.9868 -0.0347
  293POX    C1R 5039   6.761   0.367   2.924  0.1228 -0.1754 -0.0406
  293POX     CZ 5040   6.371   8.671   1.442  0.2882  1.0212  0.0249
  293POX     OZ 5041   6.368   8.622   1.576  0.4759  0.1604 -0.2757
  293POX    C2A 5042   6.399   8.495   1.603 -0.3844 -0.0745 -0.3849
  293POX    O2A 5043   6.441   8.420   1.516 -0.8870 -0.6540 -0.1364
  293POX    C2B 5044   6.351   8.458   1.738  0.3933  0.1881 -0.0372
  293POX    C2C 5045   6.409   8.509   1.871  0.3035 -0.2025  0.1527
  293POX    C2D 5046   6.302   8.503   1.980  0.2325 -0.2174  0.0828
  293POX    C2E 5047   6.380   8.540   2.106 -0.2067  0.5714  0.1250
  293POX    C2F 5048   6.299   8.528   2.235 -0.6406 -0.7050 -0.2516
  293POX    C2G 5049   6.213   8.652   2.258 -0.0702 -0.2942 -0.3116
  293POX    C2H 5050   6.143   8.668   2.393 -0.6362 -0.4954 -0.5766
  293POX    C2I 5051   6.098   8.809   2.430  0.3958 -0.3795  0.2965
  293POX    C2J 5052   6.012   8.803   2.557 -0.3680  0.1369 -0.1923
  293POX    C2K 5053   5.996   8.946   2.609 -0.3318 -0.1183  0.5235
  293POX    C2L 5054   5.939   8.950   2.751 -0.1304  0.1087  0.5983
  293POX    C2M 5055   5.926   9.098   2.791 -0.5837  0.1747  0.2269
  293POX    C2N 5056   5.909   0.026   2.943 -0.4159 -0.0541  0.2655
  293POX    C2O 5057   5.901   0.171   2.990  0.3170  0.1013 -0.0749
  293POX    C2P 5058   5.872   0.168   3.140  0.2524  0.2075 -0.0850
  294CHL    CN1 5059   0.727   1.246   1.677 -1.0419  0.0749  0.2635
  294CHL    CN2 5060   0.560   1.168   1.825  0.0331 -0.5431 -0.1986
  294CHL    CN3 5061   0.581   1.400   1.789 -0.4743 -0.0987  0.8032
  294CHL    NTM 5062   0.589   1.269   1.722 -1.0516  0.1753  0.1840
  294CHL     CB 5063   0.486   1.245   1.619 -0.5315 -0.3863 -0.2110
  295PJ2     CA 5064   0.465   1.345   1.505  0.2423  0.0556  0.0198
  295PJ2     OA 5065   0.579   1.381   1.426  0.2064  0.0670 -0.0271
  295PJ2      P 5066   0.557   1.529   1.368 -0.2917 -0.0357 -0.1111
  295PJ2     OB 5067   0.630   1.538   1.239  0.0343  0.3837  0.0977
  295PJ2     HB 5068   0.598   1.611   1.180 -2.9891 -1.4687 -0.7980
  295PJ2     OG 5069   0.413   1.560   1.363 -0.2094  0.3103 -0.4988
  295PJ2     HG 5070   0.396   1.610   1.278  1.4304 -0.9005 -1.5900
  295PJ2     OD 5071   0.630   1.616   1.483 -0.2274  0.2845 -0.3902
  296POX     CD 5072   0.771   1.636   1.485 -0.1653 -0.1384 -0.4732
  296POX     CE 5073   0.813   1.742   1.586 -0.8462 -0.2533 -0.0674
  296POX     OE 5074   0.800   1.699   1.722  0.1873  0.3195  0.2271
  296POX    C1A 5075   0.915   1.703   1.787  0.2163 -0.0458  0.1969
  296POX    O1A 5076   1.017   1.684   1.721 -0.2418 -0.1709 -0.4823
  296POX    C1B 5077   0.910   1.689   1.935  0.3270  0.0796  0.2130
  296POX    C1C 5078   0.869   1.549   1.981 -0.6778  0.2094 -0.2603
  296POX    C1D 5079   0.832   1.524   2.127  0.6156 -0.3996 -0.0212
  296POX    C1E 5080   0.801   1.374   2.139  0.7523 -0.4392 -0.1476
  296POX    C1F 5081   0.729   1.363   2.274  0.0780  0.2075 -0.4457
  296POX    C1G 5082   0.730   1.219   2.326 -0.6332  0.4628  0.2878
  296POX    C1H 5083   0.699   1.222   2.476  0.0310  0.1048  0.4348
  296POX    C1I 5084   0.719   1.077   2.522  0.5253 -0.0474 -0.2536
  296POX    C1J 5085   0.765   1.022   2.634 -0.4909 -0.0940  0.1548
  296POX    C1K 5086   0.830   1.111   2.740 -0.1670 -0.3284  0.1563
  296POX    C1L 5087   0.978   1.147   2.745 -0.0722 -0.7566  0.4434
  296POX    C1M 5088   0.994   1.274   2.829 -0.5189 -0.4684  0.0933
  296POX    C1N 5089   1.003   1.278   2.982 -0.3829 -0.0559  0.0748
  296POX    C1O 5090   1.103   1.385   3.027 -0.2592  0.1509 -0.6659
  296POX    C1P 5091   1.076   1.425   3.173 -0.2680 -0.1728 -0.5772
  296POX    C1Q 5092   1.133   1.314   3.262  0.3659  0.1685 -0.5486
  296POX    C1R 5093   1.285   1.309   3.276  0.3484  0.2015 -0.3520
  296POX     CZ 5094   0.747   1.876   1.551  0.1240  0.2437 -0.0478
  296POX     OZ 5095   0.781   1.991   1.628 -0.2427  0.4881 -0.2511
  296POX    C2A 5096   0.682   2.038   1.704 -0.1940  0.0811  0.0600
  296POX    O2A 5097   0.564   2.022   1.673 -0.3271 -0.3472  0.7574
  296POX    C2B 5098   0.727   2.144   1.798  0.1923  0.2610 -0.3259
  296POX    C2C 5099   0.792   2.084   1.923 -0.0628  0.3156 -0.1669
  296POX    C2D 5100   0.839   2.189   2.022  0.3647  0.2559 -0.3061
  296POX    C2E 5101   0.826   2.144   2.168  0.3002 -0.0047 -0.3921
  296POX    C2F 5102   0.908   2.020   2.203 -0.0670 -0.1926 -0.1917
  296POX    C2G 5103   0.825   1.933   2.297 -0.1491  0.0545 -0.0350
  296POX    C2H 5104   0.901   1.835   2.387 -0.0623  0.4839  0.3673
  296POX    C2I 5105   1.036   1.893   2.428  0.1413  0.0526  0.3141
  296POX    C2J 5106   1.119   1.803   2.520  0.3198  0.3108  0.4054
  296POX    C2K 5107   1.142   1.659   2.476  0.2679  0.2093  0.7026
  296POX    C2L 5108   1.185   1.572   2.594  0.1295 -0.4146  0.2949
  296POX    C2M 5109   1.334   1.579   2.627  0.1888 -0.0280 -0.0564
  296POX    C2N 5110   1.361   1.498   2.753 -0.0212 -0.1430 -0.0843
  296POX    C2O 5111   1.503   1.520   2.807  0.1109  0.1354 -0.5400
  296POX    C2P 5112   1.530   1.433   2.930  0.4614  0.6009 -0.2881
  297CHL    CN1 5113   0.167   7.678   1.516 -0.2395  0.6356 -0.8250
  297CHL    CN2 5114   0.370   7.612   1.423  0.0306  0.3405  0.0052
  297CHL    CN3 5115   0.206   7.690   1.281 -0.0953  0.3226  0.0093
  297CHL    NTM 5116   0.224   7.606   1.401  0.0831 -0.0252 -0.2594
  297CHL     CB 5117   0.197   7.464   1.378 -0.1888 -0.0040 -0.0727
  298PJ2     CA 5118   9.107   7.423   1.348 -0.3565  0.7584 -0.2877
  298PJ2     OA 5119   9.016   7.446   1.456 -0.2225  0.3799 -0.0940
  298PJ2      P 5120   8.865   7.438   1.401 -0.1469  0.1002 -0.2619
  298PJ2     OB 5121   8.862   7.551   1.306  0.1575  0.5708  0.2813
  298PJ2     HB 5122   8.787   7.538   1.242  0.5920 -0.5349 -0.0259
  298PJ2     OG 5123   8.858   7.299   1.350 -0.3802 -0.1828  0.5365
  298PJ2     HG 5124   8.852   7.284   1.252 -0.5848 -0.6890  0.6214
  298PJ2     OD 5125   8.770   7.466   1.527  0.2135 -0.1488  0.0708
  299POX     CD 5126   8.708   7.353   1.590  0.1685 -0.0510  0.2029
  299POX     CE 5127   8.633   7.395   1.717 -0.2058 -0.0677 -0.0116
  299POX     OE 5128   8.613   7.298   1.820  0.1915 -0.2988 -0.1486
  299POX    C1A 5129   8.626   7.335   1.948 -0.1483 -0.1234 -0.1634
  299POX    O1A 5130   8.652   7.449   1.984 -0.0984 -0.1286 -0.1829
  299POX    C1B 5131   8.613   7.214   2.032 -1.0497  0.0172 -0.0924
  299POX    C1C 5132   8.522   7.239   2.152 -0.3963 -0.4342  0.4999
  299POX    C1D 5133   8.374   7.251   2.118 -0.0572  0.6918 -0.6453
  299POX    C1E 5134   8.288   7.248   2.245  0.2108  0.4943 -0.4685
  299POX    C1F 5135   8.301   7.367   2.340 -0.0774 -0.1718  0.4248
  299POX    C1G 5136   8.211   7.351   2.463 -0.2755  0.2926  0.3437
  299POX    C1H 5137   8.205   7.478   2.547 -0.5783  0.7749 -0.3948
  299POX    C1I 5138   8.135   7.468   2.683  0.4696 -0.1813  0.0827
  299POX    C1J 5139   8.099   7.573   2.756  0.0316 -0.2683 -0.0107
  299POX    C1K 5140   8.133   7.715   2.709  0.4242 -0.3270  0.0938
  299POX    C1L 5141   8.178   7.808   2.822  0.3809  0.0218 -0.1756
  299POX    C1M 5142   8.326   7.789   2.854  0.2375  0.0164  0.4889
  299POX    C1N 5143   8.364   7.862   2.983  0.0009  0.2373  0.4335
  299POX    C1O 5144   8.516   7.852   3.000  0.1627  0.4934 -0.7716
  299POX    C1P 5145   8.579   7.926   3.118  0.0451  0.1273 -0.4783
  299POX    C1Q 5146   8.718   7.872   3.154 -0.1414 -0.1182 -0.1228
  299POX    C1R 5147   8.769   7.940   3.282  0.3485  0.6296 -0.7076
  299POX     CZ 5148   8.510   7.472   1.669  0.1742  0.5987  0.0750
  299POX     OZ 5149   8.441   7.544   1.772 -0.1053  0.1149  0.2290
  299POX    C2A 5150   8.482   7.665   1.809 -0.3109  0.2178  0.1214
  299POX    O2A 5151   8.592   7.705   1.774 -0.5321  0.5307 -0.2197
  299POX    C2B 5152   8.387   7.717   1.911 -0.0348  0.2930  0.3415
  299POX    C2C 5153   8.375   7.869   1.913 -0.4355  0.2640  0.2428
  299POX    C2D 5154   8.321   7.908   2.051 -0.3432 -0.5927  0.5278
  299POX    C2E 5155   8.338   8.058   2.078 -0.3852 -0.3717 -0.5980
  299POX    C2F 5156   8.272   8.092   2.212  0.4217  0.0966 -0.3108
  299POX    C2G 5157   8.338   8.020   2.330 -0.4091  0.4283  0.3636
  299POX    C2H 5158   8.283   8.063   2.466 -0.8475  0.0567  0.3061
  299POX    C2I 5159   8.337   8.200   2.506  0.0729 -0.2682  0.1990
  299POX    C2J 5160   8.448   8.175   2.609 -0.1037 -0.5857  0.3146
  299POX    C2K 5161   8.505   8.305   2.665 -0.3972 -0.2161 -0.2289
  299POX    C2L 5162   8.575   8.397   2.565  0.1338 -0.1516  0.1938
  299POX    C2M 5163   8.639   8.518   2.633  0.1685 -0.0245 -0.0610
  299POX    C2N 5164   8.718   8.590   2.524 -0.0595  0.0773 -0.1604
  299POX    C2O 5165   8.765   8.733   2.555 -0.3605  0.1891 -0.2141
  299POX    C2P 5166   8.662   8.844   2.572  0.1506  0.6188  0.0977
  300CHL    CN1 5167   5.465   8.001   1.265 -0.1241 -0.0246  0.4306
  300CHL    CN2 5168   5.647   8.072   1.133 -0.6487 -0.6094 -0.2058
  300CHL    CN3 5169   5.453   8.202   1.139  0.1322  0.3091  0.2231
  300CHL    NTM 5170   5.500   8.063   1.136 -0.6823  0.0289  0.3048
  300CHL     CB 5171   5.446   7.997   1.016  0.0504  0.3704 -0.2214
  301PJ2     CA 5172   5.294   7.979   1.013  0.0891 -0.0265  0.0441
  301PJ2     OA 5173   5.197   8.083   0.999  0.2507  0.0748 -0.3594
  301PJ2      P 5174   5.047   8.024   1.009  0.2868  0.0344 -0.0077
  301PJ2     OB 5175   4.959   8.140   0.983  0.0722 -0.1849 -0.2619
  301PJ2     HB 5176   4.868   8.123   1.021  0.7719 -2.8565  0.4601
  301PJ2     OG 5177   5.011   7.902   0.933  0.3708  0.2607 -0.4172
  301PJ2     HG 5178   4.914   7.878   0.944  0.6466 -0.7990 -0.1186
  301PJ2     OD 5179   5.027   8.010   1.168  0.2947  0.1162  0.0003
  302POX     CD 5180   5.037   8.122   1.256 -0.2902  0.1868 -0.0191
  302POX     CE 5181   5.004   8.086   1.401 -0.2154 -0.1110 -0.0753
  302POX     OE 5182   5.078   7.969   1.434 -0.4337 -0.1653  0.2334
  302POX    C1A 5183   5.183   7.991   1.512 -0.2633  0.4894 -0.1714
  302POX    O1A 5184   5.248   8.095   1.501  0.0433  0.2556 -0.5955
  302POX    C1B 5185   5.225   7.871   1.587 -0.2340  0.3620 -0.3912
  302POX    C1C 5186   5.267   7.909   1.729  0.0870 -0.3833 -0.2785
  302POX    C1D 5187   5.268   7.782   1.815 -0.4522 -0.1100  0.1366
  302POX    C1E 5188   5.315   7.805   1.958 -0.4331  0.2520  0.0731
  302POX    C1F 5189   5.308   7.692   2.061  0.4982  0.2661  0.1578
  302POX    C1G 5190   5.163   7.671   2.103  0.4079  0.0462 -0.2630
  302POX    C1H 5191   5.156   7.586   2.230 -0.4244  0.1481 -0.2316
  302POX    C1I 5192   5.018   7.589   2.296 -0.0244  0.3826  0.6152
  302POX    C1J 5193   4.996   7.564   2.424 -0.5456 -0.2740  0.3999
  302POX    C1K 5194   5.099   7.512   2.525 -0.0170  0.0272  0.0174
  302POX    C1L 5195   5.046   7.553   2.663  0.0721 -0.0761  0.0823
  302POX    C1M 5196   5.148   7.527   2.774  0.0730 -0.3698  0.0142
  302POX    C1N 5197   5.076   7.547   2.908  0.2224 -0.8867  0.1757
  302POX    C1O 5198   5.177   7.514   3.017  0.7201  0.4762  0.1555
  302POX    C1P 5199   5.122   7.520   3.160 -0.4015  0.0046 -0.2457
  302POX    C1Q 5200   5.237   7.461   3.241 -0.2065  0.4940 -0.1629
  302POX    C1R 5201   5.238   7.308   3.242 -0.0357  0.4962  0.3409
  302POX     CZ 5202   4.855   8.050   1.403 -0.1217 -0.4891  0.2311
  302POX     OZ 5203   4.787   8.085   1.524 -0.0481 -0.0986  0.1617
  302POX    C2A 5204   4.654   8.082   1.524 -0.0526 -0.1191 -0.6116
  302POX    O2A 5205   4.592   8.116   1.423  0.0135  0.2263 -0.5371
  302POX    C2B 5206   4.599   8.034   1.653  0.0081  0.2201 -0.4573
  302POX    C2C 5207   4.547   8.149   1.739  0.3879  0.4986 -0.5976
  302POX    C2D 5208   4.546   8.130   1.891 -0.4674  0.2588 -0.6319
  302POX    C2E 5209   4.475   8.239   1.972 -0.6016 -0.2863 -0.0065
  302POX    C2F 5210   4.473   8.207   2.121  0.0659 -0.2493  0.0141
  302POX    C2G 5211   4.378   8.297   2.200  0.1132 -0.0233 -0.1867
  302POX    C2H 5212   4.390   8.274   2.351 -1.2032  0.4362  0.0016
  302POX    C2I 5213   4.336   8.141   2.405  0.2682 -0.1714  0.0223
  302POX    C2J 5214   4.359   8.114   2.553  0.1066 -0.0198  0.0751
  302POX    C2K 5215   4.392   7.966   2.576 -0.0533 -0.1096 -0.2713
  302POX    C2L 5216   4.329   7.925   2.709  0.1786 -0.2098 -0.1922
  302POX    C2M 5217   4.349   7.775   2.735  0.5223 -0.1298  0.0013
  302POX    C2N 5218   4.302   7.727   2.872 -0.1698 -0.5505 -0.3791
  302POX    C2O 5219   4.401   7.769   2.982 -0.2110  0.2214 -0.6316
  302POX    C2P 5220   4.318   7.770   3.110  0.1910 -0.5634 -0.3606
  303CHL    CN1 5221   7.116   7.363   0.650  0.3405 -0.1478 -0.5334
  303CHL    CN2 5222   7.285   7.219   0.721  0.2922 -0.2598  0.2055
  303CHL    CN3 5223   7.173   7.188   0.514  1.0856 -0.1199  0.2744
  303CHL    NTM 5224   7.154   7.221   0.656  0.3104 -0.1287  0.1735
  303CHL     CB 5225   7.046   7.146   0.722 -0.0634  0.3411  0.1034
  304PJ2     CA 5226   7.057   6.993   0.724  0.1108  0.3597  0.5058
  304PJ2     OA 5227   7.187   6.940   0.750  0.0248  0.0281  0.2642
  304PJ2      P 5228   7.203   6.796   0.820 -0.3235 -0.0581  0.1684
  304PJ2     OB 5229   7.340   6.764   0.775 -0.3816  0.2533 -0.2353
  304PJ2     HB 5230   7.408   6.807   0.834 -1.0306  0.1509  0.6037
  304PJ2     OG 5231   7.103   6.693   0.783 -0.2950  0.0760 -0.2855
  304PJ2     HG 5232   7.025   6.747   0.751 -0.4844  1.1208  1.7641
  304PJ2     OD 5233   7.200   6.827   0.978 -0.0801 -0.1422  0.1891
  305POX     CD 5234   7.311   6.911   1.013  0.2787 -0.6107  0.1845
  305POX     CE 5235   7.342   6.930   1.161  0.3174 -0.2128  0.1267
  305POX     OE 5236   7.366   6.806   1.229 -0.5435 -0.2889  0.3067
  305POX    C1A 5237   7.484   6.809   1.289 -0.3405  0.5517 -0.1166
  305POX    O1A 5238   7.565   6.900   1.271  0.5426 -0.1043  0.4422
  305POX    C1B 5239   7.504   6.693   1.379 -0.1090  0.1823 -0.6389
  305POX    C1C 5240   7.439   6.722   1.514  0.2817 -0.2174 -0.3626
  305POX    C1D 5241   7.534   6.816   1.589  0.1913 -0.0753 -0.4256
  305POX    C1E 5242   7.474   6.912   1.692 -0.1243 -0.4865 -0.2208
  305POX    C1F 5243   7.428   6.831   1.813 -0.5922  0.2307  0.0915
  305POX    C1G 5244   7.358   6.910   1.923 -0.4143  0.3593  0.1125
  305POX    C1H 5245   7.328   6.830   2.050 -0.3793 -0.0741 -0.1508
  305POX    C1I 5246   7.456   6.801   2.128 -0.4336 -0.5622 -0.2365
  305POX    C1J 5247   7.444   6.758   2.253 -0.0643 -0.2610 -0.0951
  305POX    C1K 5248   7.314   6.737   2.331  0.0317  0.5120  0.2855
  305POX    C1L 5249   7.316   6.790   2.474  0.8096  0.5572  0.2575
  305POX    C1M 5250   7.208   6.731   2.564  0.5489  0.6695  0.0183
  305POX    C1N 5251   7.218   6.786   2.707 -0.1873  0.1535  0.2745
  305POX    C1O 5252   7.110   6.725   2.797 -0.4051 -0.0060 -0.0925
  305POX    C1P 5253   7.151   6.580   2.826 -0.2282 -0.0941 -0.7536
  305POX    C1Q 5254   7.049   6.516   2.921 -0.0521 -0.1205 -0.5823
  305POX    C1R 5255   7.101   6.377   2.960 -0.4004  0.0692  0.5906
  305POX     CZ 5256   7.224   7.003   1.227  0.1436 -0.5857  0.2326
  305POX     OZ 5257   7.215   7.049   1.361 -0.0418  0.1383 -0.0274
  305POX    C2A 5258   7.249   7.176   1.386  0.4526 -0.0071  0.0502
  305POX    O2A 5259   7.291   7.245   1.293  0.4289 -0.4873 -0.3258
  305POX    C2B 5260   7.249   7.209   1.530 -0.6277  0.3176 -0.0132
  305POX    C2C 5261   7.170   7.337   1.557 -0.9379  0.2009 -0.3606
  305POX    C2D 5262   7.122   7.350   1.702  0.2063  0.4267  0.0050
  305POX    C2E 5263   7.063   7.219   1.756  0.7199  0.2545  0.1506
  305POX    C2F 5264   7.014   7.213   1.900 -0.0652  0.0656 -0.1205
  305POX    C2G 5265   7.107   7.273   2.006  0.2271 -0.5955  0.0018
  305POX    C2H 5266   7.071   7.237   2.151 -0.1674 -0.2372 -0.0081
  305POX    C2I 5267   6.939   7.303   2.194  0.2044  0.6324 -0.1874
  305POX    C2J 5268   6.944   7.449   2.239 -0.0134  0.5418  0.1294
  305POX    C2K 5269   6.814   7.502   2.301 -0.2775  0.1456 -0.0885
  305POX    C2L 5270   6.848   7.639   2.359  0.1300 -0.1384  0.3530
  305POX    C2M 5271   6.929   7.633   2.488  0.1409 -0.4811  0.3324
  305POX    C2N 5272   6.840   7.587   2.604 -0.3608  0.1522  0.2046
  305POX    C2O 5273   6.916   7.529   2.723 -0.0990  0.2868  0.1044
  305POX    C2P 5274   6.814   7.450   2.805  0.0816 -0.1098 -0.0491
  306CHL    CN1 5275   8.847   6.781   1.712  0.0908 -1.1344 -0.1301
  306CHL    CN2 5276   8.615   6.763   1.716  0.2843 -0.1437  0.3841
  306CHL    CN3 5277   8.706   6.977   1.726 -0.2338 -0.3848  0.1125
  306CHL    NTM 5278   8.724   6.846   1.663  0.3621 -0.3528  0.2147
  306CHL     CB 5279   8.720   6.864   1.517  0.1009  0.4425  0.3155
  307PJ2     CA 5280   8.599   6.911   1.437  0.2851  0.0728 -0.1895
  307PJ2     OA 5281   8.555   7.040   1.482  0.1773 -0.2021  0.5070
  307PJ2      P 5282   8.422   7.092   1.409  0.3500 -0.2073  0.1851
  307PJ2     OB 5283   8.443   7.237   1.388  0.5107 -0.3736 -0.8393
  307PJ2     HB 5284   8.518   7.274   1.442  0.6068  0.8988 -1.8151
  307PJ2     OG 5285   8.380   7.011   1.292 -0.3746  0.0610  0.2526
  307PJ2     HG 5286   8.431   6.926   1.278 -1.7933 -0.5234 -1.9071
  307PJ2     OD 5287   8.299   7.063   1.509  0.0411  0.2516 -0.0572
  308POX     CD 5288   8.253   7.169   1.594  0.0806  0.2123  0.0134
  308POX     CE 5289   8.194   7.113   1.724  0.1093 -0.1262 -0.1162
  308POX     OE 5290   8.159   7.222   1.810 -0.0735 -0.5090  0.2933
  308POX    C1A 5291   8.037   7.272   1.791  0.1645 -0.0046  0.1011
  308POX    O1A 5292   7.965   7.238   1.698 -0.4099  0.1188  0.4963
  308POX    C1B 5293   8.005   7.375   1.892  0.2632 -0.0508  0.1796
  308POX    C1C 5294   8.080   7.504   1.859  0.1899 -0.1791 -0.5040
  308POX    C1D 5295   8.023   7.619   1.942 -0.0278 -0.3402 -0.4290
  308POX    C1E 5296   7.989   7.594   2.089  0.3971  0.5139 -0.1811
  308POX    C1F 5297   7.926   7.727   2.132 -0.4252  0.1216 -0.1580
  308POX    C1G 5298   7.870   7.721   2.274 -0.3471 -0.0300 -0.1343
  308POX    C1H 5299   7.788   7.844   2.312  0.5392  0.5080  0.0480
  308POX    C1I 5300   7.726   7.807   2.447  0.0190 -0.1428 -0.3686
  308POX    C1J 5301   7.714   7.889   2.550  0.5089 -0.2605 -0.2161
  308POX    C1K 5302   7.775   8.030   2.545  0.1618 -0.0979  0.0977
  308POX    C1L 5303   7.813   8.086   2.682 -0.3356 -0.2957  0.3173
  308POX    C1M 5304   7.915   8.199   2.684 -0.4046 -0.2317  0.2044
  308POX    C1N 5305   7.973   8.207   2.825 -0.2357  0.1647  0.1142
  308POX    C1O 5306   8.048   8.336   2.859 -0.6543  0.4243  0.0559
  308POX    C1P 5307   8.101   8.324   3.002  0.4260 -0.5154 -0.4086
  308POX    C1Q 5308   8.198   8.437   3.035  0.3825 -0.3955 -0.6979
  308POX    C1R 5309   8.276   8.413   3.164 -0.7801 -0.9122 -0.0753
  308POX     CZ 5310   8.294   7.026   1.798 -0.0891 -0.1471  0.1279
  308POX     OZ 5311   8.247   6.951   1.911  0.1613 -0.2247  0.1821
  308POX    C2A 5312   8.341   6.912   1.996  0.6437 -0.0804 -0.2829
  308POX    O2A 5313   8.461   6.923   1.968  0.5029  0.7056 -0.5832
  308POX    C2B 5314   8.280   6.838   2.108 -0.4682  0.9866 -0.1753
  308POX    C2C 5315   8.353   6.859   2.241  0.4676 -0.3628 -0.4609
  308POX    C2D 5316   8.287   6.770   2.347  0.4033 -0.0116 -0.2062
  308POX    C2E 5317   8.301   6.834   2.486  0.1561 -0.2807 -0.0555
  308POX    C2F 5318   8.289   6.741   2.607  0.3634 -0.0652  0.1311
  308POX    C2G 5319   8.319   6.810   2.740 -0.1500 -0.1439  0.2896
  308POX    C2H 5320   8.210   6.909   2.782 -0.2049 -0.2488  0.3970
  308POX    C2I 5321   8.246   6.988   2.908 -0.1079  0.4750 -0.0822
  308POX    C2J 5322   8.341   7.105   2.880 -0.0662  0.5164  0.2288
  308POX    C2K 5323   8.359   7.181   3.012 -0.4277 -0.4117  0.8243
  308POX    C2L 5324   8.227   7.250   3.045 -0.2862  0.1449  0.2612
  308POX    C2M 5325   8.238   7.306   3.187 -0.6379  1.0302 -0.0507
  308POX    C2N 5326   8.096   7.321   3.241 -0.3394  0.3013  0.9741
  308POX    C2O 5327   8.024   7.448   3.195  0.0180  0.0709 -0.2284
  308POX    C2P 5328   8.056   7.574   3.276 -0.4579 -0.0438  0.1380
  309CHL    CN1 5329   6.458   8.547   0.682  0.2053  0.1922 -0.0722
  309CHL    CN2 5330   6.561   8.384   0.818  0.3774 -0.5562 -0.9366
  309CHL    CN3 5331   6.408   8.309   0.650  0.4413 -0.5008  0.7160
  309CHL    NTM 5332   6.436   8.417   0.747  0.0401  0.2557  0.0000
  309CHL     CB 5333   6.330   8.441   0.845  0.1843  0.1600  0.1789
  310PJ2     CA 5334   6.248   8.330   0.911 -0.0645  0.3305  0.1577
  310PJ2     OA 5335   6.324   8.234   0.984 -0.1944 -0.2705 -0.4853
  310PJ2      P 5336   6.230   8.115   1.038  0.1887 -0.4556 -0.2140
  310PJ2     OB 5337   6.127   8.088   0.934  0.4394  0.0887 -0.6107
  310PJ2     HB 5338   6.075   8.004   0.953  0.4098  0.5103  1.4331
  310PJ2     OG 5339   6.299   7.998   1.096 -0.0200 -0.3296  0.2889
  310PJ2     HG 5340   6.387   7.977   1.054  0.8865 -0.3408  2.1088
  310PJ2     OD 5341   6.164   8.191   1.163  0.3591 -0.0336 -0.3780
  311POX     CD 5342   6.117   8.124   1.281 -0.1736  0.4283 -0.3249
  311POX     CE 5343   6.118   8.209   1.407  0.6655  0.4351 -0.3369
  311POX     OE 5344   6.122   8.126   1.523 -0.1340  0.0390 -0.5928
  311POX    C1A 5345   6.235   8.106   1.590 -0.3126 -0.0336 -0.3096
  311POX    O1A 5346   6.345   8.140   1.546 -0.3530 -0.1044 -0.4665
  311POX    C1B 5347   6.221   8.043   1.723  0.1868  0.1075 -0.1897
  311POX    C1C 5348   6.156   8.145   1.817 -0.5198 -0.2143 -0.3308
  311POX    C1D 5349   6.105   8.094   1.952 -0.3551 -0.2432 -0.2795
  311POX    C1E 5350   6.039   8.210   2.027  0.2408 -0.0041 -0.1221
  311POX    C1F 5351   6.004   8.175   2.172  0.0755  0.3130 -0.0842
  311POX    C1G 5352   5.935   8.297   2.233 -0.8964 -0.1503 -0.2418
  311POX    C1H 5353   5.920   8.268   2.382 -0.3124 -0.0394 -0.1616
  311POX    C1I 5354   5.880   8.391   2.463 -0.0060 -0.0311 -0.0225
  311POX    C1J 5355   5.807   8.392   2.574  0.4290 -0.0691  0.2708
  311POX    C1K 5356   5.743   8.263   2.626  0.0842  0.1312  0.3487
  311POX    C1L 5357   5.724   8.271   2.778  0.5790 -0.0403  0.4230
  311POX    C1M 5358   5.641   8.153   2.828  0.5493 -0.0676  0.3113
  311POX    C1N 5359   5.623   8.152   2.980  0.4981  0.3666  0.3085
  311POX    C1O 5360   5.547   8.031   3.033 -0.2110  0.5426 -0.3015
  311POX    C1P 5361   5.401   8.074   3.052 -0.4978 -0.2137 -0.7274
  311POX    C1Q 5362   5.300   7.959   3.049 -0.3959 -0.3304  0.1686
  311POX    C1R 5363   5.322   7.878   2.922 -0.0732 -0.3773  0.2540
  311POX     CZ 5364   5.993   8.297   1.406  0.5936  0.3357 -0.1381
  311POX     OZ 5365   6.005   8.415   1.485  0.6298 -0.0137  0.3822
  311POX    C2A 5366   5.900   8.496   1.478  0.4753 -0.2624 -0.2601
  311POX    O2A 5367   5.809   8.502   1.396  0.1007  0.3043  0.1857
  311POX    C2B 5368   5.911   8.599   1.584 -0.3456 -0.3869 -0.0509
  311POX    C2C 5369   5.912   8.544   1.727  0.1035 -0.2784 -0.0124
  311POX    C2D 5370   5.916   8.663   1.822  0.2567 -0.2038 -0.1107
  311POX    C2E 5371   5.876   8.619   1.963 -0.6530  0.8651 -0.0239
  311POX    C2F 5372   5.826   8.734   2.051 -0.7552  0.8754 -0.0948
  311POX    C2G 5373   5.753   8.686   2.177 -0.1956  0.4092  0.0581
  311POX    C2H 5374   5.719   8.803   2.269 -0.1930  0.1649  0.3698
  311POX    C2I 5375   5.661   8.750   2.400 -0.3174 -0.6680 -0.0161
  311POX    C2J 5376   5.562   8.846   2.467 -0.1061 -0.4740  0.0216
  311POX    C2K 5377   5.537   8.798   2.610  0.3582  0.3544  0.3834
  311POX    C2L 5378   5.437   8.878   2.693 -0.0798 -0.0075  0.2084
  311POX    C2M 5379   5.494   9.003   2.760  0.2093 -0.0049 -0.0401
  311POX    C2N 5380   5.400  -0.031   2.870 -0.0626 -0.1956 -0.1884
  311POX    C2O 5381   5.449   0.108   2.908 -0.1251 -0.2466  0.0860
  311POX    C2P 5382   5.379   0.152   3.036 -0.2761  0.3613 -0.1974
  312CHL    CN1 5383   7.992   8.129   1.215 -0.2885  0.6454  0.4617
  312CHL    CN2 5384   8.129   8.218   1.040  0.2204 -0.1677  0.0639
  312CHL    CN3 5385   8.225   8.124   1.236  0.0023 -0.1671  0.1373
  312CHL    NTM 5386   8.114   8.205   1.186  0.0875 -0.1014  0.0565
  312CHL     CB 5387   8.110   8.330   1.264  0.5146 -0.2196  0.2702
  313PJ2     CA 5388   8.043   8.454   1.206  0.2190 -0.3733  0.2771
  313PJ2     OA 5389   7.904   8.437   1.181  0.2448  0.5632 -0.5903
  313PJ2      P 5390   7.818   8.569   1.212 -0.6627 -0.1620  0.0480
  313PJ2     OB 5391   7.675   8.532   1.199 -0.4178 -1.0829 -0.0603
  313PJ2     HB 5392   7.615   8.609   1.218  0.0573 -0.9600  1.0094
  313PJ2     OG 5393   7.872   8.675   1.123 -0.0706  0.2768  0.9137
  313PJ2     HG 5394   7.930   8.641   1.049  0.7296  0.5132  1.4276
  313PJ2     OD 5395   7.833   8.592   1.370  0.4305 -0.5133 -0.0004
  314POX     CD 5396   7.745   8.513   1.450  0.2669 -0.7635 -0.4298
  314POX     CE 5397   7.799   8.507   1.593 -0.5330  0.3651 -0.0655
  314POX     OE 5398   7.702   8.444   1.677 -0.4486  0.5508  0.1731
  314POX    C1A 5399   7.704   8.313   1.700 -0.1474  0.4429 -0.4510
  314POX    O1A 5400   7.781   8.242   1.635 -0.7935 -0.3049 -0.4177
  314POX    C1B 5401   7.608   8.281   1.808 -0.2068 -0.0123 -0.6328
  314POX    C1C 5402   7.568   8.135   1.789 -0.2865 -0.0324 -0.3191
  314POX    C1D 5403   7.516   8.079   1.921  0.4958 -0.1298 -0.0500
  314POX    C1E 5404   7.363   8.087   1.914  0.4682  0.1128  0.6983
  314POX    C1F 5405   7.303   8.103   2.053  0.3979  0.6611  0.6086
  314POX    C1G 5406   7.154   8.071   2.047  0.5901 -0.1700  0.0119
  314POX    C1H 5407   7.093   8.071   2.188  0.1266  0.5790 -0.1824
  314POX    C1I 5408   6.941   8.055   2.195  0.2656 -0.5028  0.6158
  314POX    C1J 5409   6.866   8.063   2.304 -0.2546  0.3345  0.2029
  314POX    C1K 5410   6.907   8.086   2.450 -0.1996 -0.1590  0.2660
  314POX    C1L 5411   6.790   8.041   2.537  0.0270 -0.4064  0.4438
  314POX    C1M 5412   6.805   8.064   2.688  0.4802  0.5710  0.2577
  314POX    C1N 5413   6.862   8.205   2.706 -0.2113  0.9198 -0.2587
  314POX    C1O 5414   6.886   8.242   2.852  0.8557 -0.1817 -0.1452
  314POX    C1P 5415   6.926   8.389   2.866  0.4615 -0.1012  0.1401
  314POX    C1Q 5416   7.060   8.418   2.799  0.0861  0.3594 -0.4214
  314POX    C1R 5417   7.183   8.347   2.856 -0.0710  0.4209 -0.0032
  314POX     CZ 5418   7.871   8.637   1.629 -0.2564  0.3961 -0.7108
  314POX     OZ 5419   7.913   8.650   1.765  0.0555  0.3219 -0.7983
  314POX    C2A 5420   7.961   8.770   1.799  0.2762  0.0923 -0.2907
  314POX    O2A 5421   7.950   8.866   1.724 -0.0014 -0.0966 -0.4962
  314POX    C2B 5422   8.007   8.796   1.937 -0.3897 -0.0379 -0.0413
  314POX    C2C 5423   7.909   8.890   2.008  0.1593  0.4671  0.0535
  314POX    C2D 5424   7.949   8.897   2.156 -0.3652  0.0144  0.2222
  314POX    C2E 5425   7.866   8.994   2.240 -0.4112  0.1085  0.0681
  314POX    C2F 5426   7.922   9.008   2.381  0.0747  0.3837 -0.1485
  314POX    C2G 5427   7.849   9.115   2.463  0.3025  0.0666  0.4784
  314POX    C2H 5428   7.885   0.035   2.612  0.1286  0.1680  0.5173
  314POX    C2I 5429   7.791   0.131   2.684 -0.1920  0.2442  0.0021
  314POX    C2J 5430   7.765   0.103   2.832 -0.4874  0.6554  0.0311
  314POX    C2K 5431   7.898   0.130   2.905 -0.2781 -0.3364  0.0338
  314POX    C2L 5432   7.892   0.069   3.045  0.6413  0.0290  0.2373
  314POX    C2M 5433   8.032   0.075   3.106  0.5738 -0.0162  0.3970
  314POX    C2N 5434   8.035   0.063   3.259 -0.2876  0.1674  0.4334
  314POX    C2O 5435   8.172   0.070   3.325 -0.1499  0.5001  0.1174
  314POX    C2P 5436   8.176   0.032   3.473  0.5249  0.1024  0.0034
  315CHL    CN1 5437   8.026   1.488   0.423  0.1408 -0.0505  0.8909
  315CHL    CN2 5438   7.932   1.271   0.453  0.4584 -0.0118 -0.6508
  315CHL    CN3 5439   8.165   1.299   0.466 -0.1618 -0.6514 -0.6595
  315CHL    NTM 5440   8.037   1.363   0.499  0.2669 -0.3202  0.4330
  315CHL     CB 5441   8.031   1.403   0.640 -0.3967 -0.4897  0.4594
  316PJ2     CA 5442   7.925   1.500   0.693 -0.2639 -0.0562 -0.0533
  316PJ2     OA 5443   7.789   1.465   0.668 -0.1082 -0.2012 -0.7301
  316PJ2      P 5444   7.697   1.584   0.727  0.2034 -0.1015 -0.4436
  316PJ2     OB 5445   7.768   1.713   0.712  0.4042 -0.1903 -0.2621
  316PJ2     HB 5446   7.762   1.744   0.618 -2.1034  1.6363  0.4009
  316PJ2     OG 5447   7.565   1.582   0.661 -0.0250  0.5187 -0.0150
  316PJ2     HG 5448   7.550   1.494   0.616 -1.2823  2.1779 -3.1884
  316PJ2     OD 5449   7.676   1.557   0.884  0.6005 -0.4898 -0.4518
  317POX     CD 5450   7.555   1.482   0.901  0.3006  0.1121  0.1243
  317POX     CE 5451   7.539   1.411   1.036 -0.1608  0.0811  0.0523
  317POX     OE 5452   7.399   1.381   1.042 -0.1717  0.0991 -0.1144
  317POX    C1A 5453   7.353   1.285   1.123  0.5173 -0.2906 -0.1744
  317POX    O1A 5454   7.421   1.187   1.150  0.0156 -0.5940 -0.0143
  317POX    C1B 5455   7.213   1.301   1.169  0.7173  0.0921  0.3034
  317POX    C1C 5456   7.203   1.359   1.311 -0.5987 -0.1870  0.3333
  317POX    C1D 5457   7.253   1.262   1.418  0.3390  0.7267  0.7392
  317POX    C1E 5458   7.238   1.321   1.559  0.1776  0.2521  0.9218
  317POX    C1F 5459   7.298   1.225   1.661  0.2397 -0.3535  0.3203
  317POX    C1G 5460   7.314   1.284   1.801 -0.0036  0.5805 -0.0376
  317POX    C1H 5461   7.182   1.317   1.870  0.0348 -0.2719  0.4732
  317POX    C1I 5462   7.199   1.379   2.009  0.9413  0.1984  0.1608
  317POX    C1J 5463   7.103   1.374   2.101  0.2738  0.0008 -0.5301
  317POX    C1K 5464   6.966   1.308   2.091  0.1983  0.0991 -0.1620
  317POX    C1L 5465   6.861   1.375   2.179  0.0734 -0.4775  0.1346
  317POX    C1M 5466   6.723   1.324   2.139 -0.2779  0.7764 -0.2959
  317POX    C1N 5467   6.623   1.387   2.237 -0.0406  0.3982  0.1976
  317POX    C1O 5468   6.498   1.304   2.265  0.4367 -0.2201  0.5166
  317POX    C1P 5469   6.385   1.386   2.328  0.1559 -0.0887 -0.1489
  317POX    C1Q 5470   6.408   1.410   2.477  0.2960 -0.2631 -0.1431
  317POX    C1R 5471   6.416   1.277   2.553  0.4235 -0.3874 -0.3736
  317POX     CZ 5472   7.593   1.513   1.136 -0.0828  0.2079 -0.1187
  317POX     OZ 5473   7.566   1.486   1.274 -0.8027  0.1113 -0.2748
  317POX    C2A 5474   7.624   1.572   1.356 -0.2610 -0.2955 -0.2226
  317POX    O2A 5475   7.722   1.636   1.318 -0.1638 -0.2630  0.0765
  317POX    C2B 5476   7.562   1.585   1.490 -0.0469  0.3950 -0.1837
  317POX    C2C 5477   7.644   1.652   1.601 -0.3666  0.3587  0.0741
  317POX    C2D 5478   7.566   1.651   1.733 -0.7877 -0.2991 -0.1747
  317POX    C2E 5479   7.667   1.689   1.840 -0.5226  0.3611 -0.6530
  317POX    C2F 5480   7.591   1.699   1.973 -0.0124 -0.7114 -0.2704
  317POX    C2G 5481   7.690   1.720   2.087 -0.7479  0.2492  0.2081
  317POX    C2H 5482   7.730   1.867   2.098 -0.0558  0.0347  0.6844
  317POX    C2I 5483   7.879   1.878   2.128  0.0017  0.2749  0.3126
  317POX    C2J 5484   7.916   2.012   2.193  0.2307  0.3176  0.0956
  317POX    C2K 5485   8.063   2.011   2.236  0.3486 -0.0462 -0.3075
  317POX    C2L 5486   8.107   2.142   2.301  0.2810 -0.2113  0.0712
  317POX    C2M 5487   8.257   2.170   2.288  0.3219 -0.4664 -0.0190
  317POX    C2N 5488   8.297   2.299   2.361 -0.0590 -0.2596 -0.1715
  317POX    C2O 5489   8.274   2.288   2.512  0.2557 -0.2651 -0.1239
  317POX    C2P 5490   8.347   2.404   2.579  0.3246 -0.4371  0.0997
  318CHL    CN1 5491   1.783   3.235   0.692 -0.2099 -0.3062 -0.2087
  318CHL    CN2 5492   1.546   3.198   0.692 -0.1954 -0.4714  0.5443
  318CHL    CN3 5493   1.682   3.018   0.675 -0.2574 -0.3144  0.1709
  318CHL    NTM 5494   1.675   3.149   0.742 -0.0073 -0.3209  0.2111
  318CHL     CB 5495   1.669   3.126   0.887  0.0474  0.3914  0.3304
  319PJ2     CA 5496   1.783   3.094   0.984 -0.0719 -0.5491  0.1684
  319PJ2     OA 5497   1.842   2.964   0.973  0.1460 -0.3534 -1.1935
  319PJ2      P 5498   2.001   2.950   0.996  0.0100  0.1211  0.0994
  319PJ2     OB 5499   2.044   2.828   0.925 -0.1331  0.1618 -0.0571
  319PJ2     HB 5500   2.137   2.837   0.889  0.5849 -0.0052  1.6558
  319PJ2     OG 5501   2.045   3.081   0.943 -0.3018  0.0466 -0.3423
  319PJ2     HG 5502   1.967   3.142   0.934  0.2723  0.7470 -0.6380
  319PJ2     OD 5503   2.008   2.933   1.156  0.6061 -0.4227  0.0188
  320POX     CD 5504   2.143   2.955   1.200  0.4215  0.7549  0.0190
  320POX     CE 5505   2.149   2.979   1.351  0.2212 -0.1776  0.1760
  320POX     OE 5506   2.283   2.992   1.399  0.1955  0.5958  0.0448
  320POX    C1A 5507   2.341   3.112   1.407  0.2797  0.5889 -0.4126
  320POX    O1A 5508   2.304   3.202   1.333  0.3362  0.5265 -0.5172
  320POX    C1B 5509   2.465   3.125   1.486 -0.3490 -0.1650  0.7305
  320POX    C1C 5510   2.463   3.261   1.556  0.3233  0.0727  0.2975
  320POX    C1D 5511   2.594   3.281   1.633  0.4303 -0.0817  0.1547
  320POX    C1E 5512   2.585   3.422   1.692  0.5944 -0.0849  0.1878
  320POX    C1F 5513   2.542   3.395   1.836  0.2743  0.2223  0.1501
  320POX    C1G 5514   2.512   3.528   1.906 -0.2960 -0.2176  0.7632
  320POX    C1H 5515   2.611   3.562   2.018  0.0845  0.5856  0.2022
  320POX    C1I 5516   2.748   3.614   1.975 -0.1349  1.1061  0.1317
  320POX    C1J 5517   2.820   3.696   2.050  0.3978  0.5634  0.2200
  320POX    C1K 5518   2.787   3.740   2.193  0.1321 -0.4116  0.4626
  320POX    C1L 5519   2.907   3.804   2.263 -0.4217  1.0099  0.1472
  320POX    C1M 5520   2.886   3.850   2.407 -0.2847  0.1179  0.4626
  320POX    C1N 5521   3.014   3.912   2.464  0.1266 -0.1980 -0.1074
  320POX    C1O 5522   2.984   3.966   2.605  0.7059 -0.1314 -0.0042
  320POX    C1P 5523   2.977   3.850   2.705  0.0205  0.1600  0.2905
  320POX    C1Q 5524   2.961   3.914   2.843  0.2679  0.2573  0.2737
  320POX    C1R 5525   2.937   3.812   2.954  0.0029 -0.1252 -0.1320
  320POX     CZ 5526   2.077   2.854   1.403 -0.4144  0.0247 -0.2134
  320POX     OZ 5527   2.027   2.851   1.537  0.3332 -0.2228  0.0607
  320POX    C2A 5528   1.960   2.741   1.570  0.1731 -0.0824  0.2035
  320POX    O2A 5529   1.923   2.657   1.489  0.0529  0.1415  0.0242
  320POX    C2B 5530   1.927   2.735   1.714  0.3359  0.4386  0.2670
  320POX    C2C 5531   2.036   2.645   1.773 -0.3057 -0.4952  0.0565
  320POX    C2D 5532   2.005   2.622   1.921 -0.5168  0.4740  0.1688
  320POX    C2E 5533   2.109   2.555   2.011 -0.8515 -0.1114  0.1252
  320POX    C2F 5534   2.056   2.539   2.154  0.1355  0.1281  0.5253
  320POX    C2G 5535   2.001   2.669   2.215  0.1613  0.4537 -0.1354
  320POX    C2H 5536   1.934   2.669   2.352  0.3908  0.2503 -0.0220
  320POX    C2I 5537   1.851   2.797   2.369  0.1750  0.1067  0.0129
  320POX    C2J 5538   1.792   2.798   2.510 -0.1651  0.5329 -0.1338
  320POX    C2K 5539   1.756   2.944   2.543 -0.1068  0.5373 -0.0901
  320POX    C2L 5540   1.710   2.933   2.688 -0.1749  0.3569 -0.1245
  320POX    C2M 5541   1.838   2.932   2.772 -0.1011  0.4424 -0.2363
  320POX    C2N 5542   1.820   2.917   2.923  0.2618  0.1620 -0.2186
  320POX    C2O 5543   1.714   2.819   2.975  0.3213  0.3324  0.2279
  320POX    C2P 5544   1.739   2.817   3.126  0.9853  0.7224  0.1303
  321CHL    CN1 5545   7.510   5.096   1.248 -0.3736  0.3177  0.4806
  321CHL    CN2 5546   7.601   5.112   1.036 -0.8657 -0.8510 -0.5255
  321CHL    CN3 5547   7.447   5.294   1.104 -0.0385 -0.0943 -0.1143
  321CHL    NTM 5548   7.483   5.152   1.114 -0.0977 -0.0839  0.2535
  321CHL     CB 5549   7.363   5.087   1.059 -0.3759  0.2591  0.4517
  322PJ2     CA 5550   7.350   4.935   1.049  0.3259  0.2389 -0.3103
  322PJ2     OA 5551   7.468   4.866   1.010  0.1076 -0.4363  0.2110
  322PJ2      P 5552   7.434   4.709   0.996 -0.1595 -0.3491 -0.1147
  322PJ2     OB 5553   7.297   4.689   0.943 -0.1429  0.1876 -0.3643
  322PJ2     HB 5554   7.228   4.758   0.968 -0.3018 -0.2699  0.5110
  322PJ2     OG 5555   7.556   4.659   0.930 -0.0313  0.0247 -0.1633
  322PJ2     HG 5556   7.530   4.575   0.882  0.3498  0.1202 -0.5524
  322PJ2     OD 5557   7.442   4.652   1.146  0.6522 -0.1568 -0.0837
  323POX     CD 5558   7.568   4.683   1.207  0.3216  0.6874  0.1903
  323POX     CE 5559   7.592   4.647   1.354 -0.5282  0.1931  0.2149
  323POX     OE 5560   7.722   4.693   1.391 -0.2098 -0.4983 -0.0235
  323POX    C1A 5561   7.713   4.781   1.490 -0.2542 -0.0567 -0.4125
  323POX    O1A 5562   7.620   4.861   1.495 -0.6480 -0.5312  0.0986
  323POX    C1B 5563   7.842   4.806   1.558 -0.6651  0.3201  0.2329
  323POX    C1C 5564   7.831   4.809   1.711  0.2338  0.4284  0.2982
  323POX    C1D 5565   7.834   4.664   1.759 -0.3833  0.3639  0.1501
  323POX    C1E 5566   7.844   4.664   1.912 -0.0971  0.4767  0.1335
  323POX    C1F 5567   7.866   4.528   1.979 -0.2197  0.2420 -0.2923
  323POX    C1G 5568   7.998   4.456   1.948 -0.2776  0.0073  0.0010
  323POX    C1H 5569   8.034   4.365   2.066 -0.5603 -0.3935 -0.2189
  323POX    C1I 5570   8.180   4.325   2.083 -0.3585  0.3515 -0.1497
  323POX    C1J 5571   8.258   4.355   2.188 -0.4060  0.0127 -0.0169
  323POX    C1K 5572   8.235   4.435   2.316 -0.4992 -0.1473  0.0676
  323POX    C1L 5573   8.233   4.337   2.434 -0.1049 -0.1581  0.0681
  323POX    C1M 5574   8.236   4.400   2.573 -0.0987 -0.2160  0.0941
  323POX    C1N 5575   8.204   4.298   2.683  0.2311 -0.0883  0.3077
  323POX    C1O 5576   8.284   4.346   2.804  0.7616 -0.2736  0.0361
  323POX    C1P 5577   8.231   4.262   2.920  0.2475 -0.1032 -0.0741
  323POX    C1Q 5578   8.320   4.266   3.045 -0.1080 -0.1662  0.1819
  323POX    C1R 5579   8.434   4.168   3.021 -0.2173 -0.2706  0.0839
  323POX     CZ 5580   7.580   4.494   1.361 -0.1930  0.1517 -0.0593
  323POX     OZ 5581   7.559   4.441   1.492 -0.0557 -0.2742 -0.2071
  323POX    C2A 5582   7.512   4.317   1.502  0.0010 -0.3012 -0.2818
  323POX    O2A 5583   7.487   4.251   1.401  0.1454 -0.7622 -0.0138
  323POX    C2B 5584   7.499   4.276   1.643  0.2174  0.0098 -0.1705
  323POX    C2C 5585   7.367   4.319   1.709 -0.0694 -0.5591 -0.3667
  323POX    C2D 5586   7.368   4.271   1.854 -0.2886 -0.3488 -0.2941
  323POX    C2E 5587   7.476   4.336   1.940 -0.3120 -0.7889  0.0753
  323POX    C2F 5588   7.439   4.343   2.088 -0.3694 -0.0576  0.0298
  323POX    C2G 5589   7.541   4.401   2.187 -0.0891 -0.5807  0.0472
  323POX    C2H 5590   7.466   4.440   2.315  0.0027 -0.1150 -0.0396
  323POX    C2I 5591   7.392   4.571   2.286  0.4789  0.2023  0.1719
  323POX    C2J 5592   7.365   4.602   2.433  0.2210  0.3339  0.0964
  323POX    C2K 5593   7.276   4.727   2.438 -0.1677  0.0599  0.0830
  323POX    C2L 5594   7.242   4.777   2.579  0.4174 -0.5476  0.4533
  323POX    C2M 5595   7.199   4.925   2.581 -0.5145 -0.8005  0.0917
  323POX    C2N 5596   7.061   4.938   2.518 -0.3806 -0.3032 -0.1027
  323POX    C2O 5597   7.008   5.075   2.559  0.0129 -0.0161 -0.5387
  323POX    C2P 5598   6.888   5.122   2.476 -0.3128 -0.3093 -0.2404
  324CHL    CN1 5599   7.616   6.321   0.988  0.0813  0.6475  1.0023
  324CHL    CN2 5600   7.474   6.174   1.089 -0.2447 -0.3933  0.1011
  324CHL    CN3 5601   7.482   6.390   1.177  0.2034 -0.0950 -0.2936
  324CHL    NTM 5602   7.566   6.284   1.121 -0.0019 -0.7354  0.5917
  324CHL     CB 5603   7.659   6.236   1.224 -0.4329 -0.8756  0.9162
  325PJ2     CA 5604   7.779   6.319   1.271 -0.6035  0.0771 -0.2872
  325PJ2     OA 5605   7.766   6.457   1.304 -0.0266  0.2611 -0.8044
  325PJ2      P 5606   7.870   6.493   1.421 -0.3179 -0.2150 -0.3951
  325PJ2     OB 5607   8.003   6.436   1.387 -0.1441 -0.2554  0.3321
  325PJ2     HB 5608   7.996   6.421   1.289  0.2749  0.8070  0.1270
  325PJ2     OG 5609   7.864   6.636   1.456  0.3889 -0.3531  0.3450
  325PJ2     HG 5610   7.956   6.668   1.432  0.0441  2.2237  2.0998
  325PJ2     OD 5611   7.817   6.410   1.549 -0.1253  0.2242 -0.0282
  326POX     CD 5612   7.701   6.458   1.619 -0.4599 -0.4795 -0.0994
  326POX     CE 5613   7.628   6.355   1.706 -0.5883 -0.4820 -0.2095
  326POX     OE 5614   7.525   6.416   1.785  0.0332  0.2256  0.0732
  326POX    C1A 5615   7.398   6.379   1.764  0.3094 -0.8584  0.2217
  326POX    O1A 5616   7.384   6.307   1.666  0.5481 -0.0816 -0.3985
  326POX    C1B 5617   7.305   6.438   1.863 -0.1460  0.0384 -0.7262
  326POX    C1C 5618   7.162   6.384   1.863 -0.3969  0.6851 -0.2763
  326POX    C1D 5619   7.156   6.233   1.887  0.3592  0.7314  0.2003
  326POX    C1E 5620   7.199   6.206   2.032  0.0084  0.2288  0.2143
  326POX    C1F 5621   7.180   6.059   2.067 -0.7031  0.2759  0.0339
  326POX    C1G 5622   7.216   6.048   2.215  0.7270 -0.0459 -0.3238
  326POX    C1H 5623   7.170   5.912   2.268  0.5901  0.1319  0.0175
  326POX    C1I 5624   7.165   5.895   2.420 -0.3118 -0.1197 -0.0295
  326POX    C1J 5625   7.060   5.840   2.480 -0.2414  0.0193  0.2224
  326POX    C1K 5626   6.937   5.780   2.413  0.0249 -0.0713 -0.1907
  326POX    C1L 5627   6.963   5.641   2.355 -0.3339 -0.3835  0.3925
  326POX    C1M 5628   6.829   5.580   2.312 -0.1181 -0.6033  0.0311
  326POX    C1N 5629   6.723   5.557   2.420  0.8132  0.3928  1.1812
  326POX    C1O 5630   6.757   5.442   2.514 -0.1828 -1.0089 -0.1375
  326POX    C1P 5631   6.640   5.381   2.592 -0.1384 -0.1862  0.5797
  326POX    C1Q 5632   6.534   5.330   2.494 -0.0648 -0.2018  0.5088
  326POX    C1R 5633   6.431   5.234   2.554 -0.9407  0.0270 -0.5977
  326POX     CZ 5634   7.740   6.291   1.786  0.0507  0.1842 -0.5571
  326POX     OZ 5635   7.705   6.182   1.872 -0.0076  0.5413 -0.1210
  326POX    C2A 5636   7.797   6.108   1.933  0.0639  0.7962  0.0773
  326POX    O2A 5637   7.919   6.124   1.920  0.1961 -0.3397 -0.1804
  326POX    C2B 5638   7.743   6.026   2.044  0.2970  0.3393 -0.1454
  326POX    C2C 5639   7.740   5.877   2.010 -0.0947  0.2150  0.4357
  326POX    C2D 5640   7.622   5.809   2.081 -0.1835  0.5142  0.5782
  326POX    C2E 5641   7.613   5.662   2.038  0.3301  0.5384  0.3761
  326POX    C2F 5642   7.528   5.589   2.142 -0.1985  0.5245 -0.0644
  326POX    C2G 5643   7.380   5.574   2.104 -0.0392 -0.3321 -0.3769
  326POX    C2H 5644   7.308   5.521   2.228 -0.0257 -0.0825 -0.2606
  326POX    C2I 5645   7.309   5.369   2.245 -0.8606  0.0125  0.6632
  326POX    C2J 5646   7.221   5.294   2.145 -0.0777  0.5371 -0.4361
  326POX    C2K 5647   7.252   5.144   2.153 -0.4937  0.4856  0.3278
  326POX    C2L 5648   7.186   5.052   2.051 -0.4809  0.2000  0.5769
  326POX    C2M 5649   7.259   4.917   2.042 -0.2077  0.4038 -0.3357
  326POX    C2N 5650   7.205   4.846   1.917  0.0678 -0.0836 -0.1766
  326POX    C2O 5651   7.265   4.709   1.883  0.1515 -0.1727  0.3189
  326POX    C2P 5652   7.184   4.644   1.771  0.4482  0.1881 -0.1071
  327CHL    CN1 5653   2.341   3.570   1.391 -0.0771 -0.0333 -0.5655
  327CHL    CN2 5654   2.372   3.804   1.405 -0.0991  0.4296 -0.1765
  327CHL    CN3 5655   2.196   3.725   1.284 -0.0482  0.7013  0.1353
  327CHL    NTM 5656   2.336   3.695   1.313 -0.0994  0.3065 -0.0297
  327CHL     CB 5657   2.423   3.692   1.195  0.3410 -0.3132  0.3034
  328PJ2     CA 5658   2.575   3.695   1.213  0.3679  0.1086  0.0333
  328PJ2     OA 5659   2.624   3.602   1.311  0.4055  0.2870  0.1838
  328PJ2      P 5660   2.785   3.604   1.315  0.4085 -0.0096  0.1937
  328PJ2     OB 5661   2.833   3.488   1.393 -0.1729 -0.3435  0.0596
  328PJ2     HB 5662   2.775   3.472   1.474 -1.2489 -0.3268 -0.6893
  328PJ2     OG 5663   2.838   3.625   1.178  0.2163  0.0769  0.1321
  328PJ2     HG 5664   2.871   3.534   1.150  0.0817 -0.5287  1.8112
  328PJ2     OD 5665   2.809   3.739   1.399 -0.0518  0.3563 -0.2588
  329POX     CD 5666   2.855   3.721   1.533 -0.7334 -0.1162 -0.0820
  329POX     CE 5667   2.822   3.852   1.606  0.4231  0.0897  0.0821
  329POX     OE 5668   2.901   3.871   1.724 -0.0982 -0.1373  0.4730
  329POX    C1A 5669   3.003   3.957   1.724 -0.3575  0.1728  0.2241
  329POX    O1A 5670   3.030   4.019   1.621 -0.6184 -0.1770 -0.0566
  329POX    C1B 5671   3.073   3.960   1.855  0.2072  0.4550 -0.0825
  329POX    C1C 5672   3.206   3.886   1.865 -0.0718  0.0413  0.5886
  329POX    C1D 5673   3.258   3.925   2.004  0.0098 -0.2080  0.6300
  329POX    C1E 5674   3.401   3.880   2.036  0.1422 -0.3663 -0.1500
  329POX    C1F 5675   3.422   3.860   2.186  0.2810  0.1747 -0.0950
  329POX    C1G 5676   3.421   3.992   2.263  0.2127 -0.0193  0.2448
  329POX    C1H 5677   3.475   3.959   2.402  0.3584 -0.3823  0.1012
  329POX    C1I 5678   3.417   4.059   2.502  0.3877 -0.3873  0.1230
  329POX    C1J 5679   3.424   4.055   2.635 -0.0635 -0.3231  0.1501
  329POX    C1K 5680   3.468   3.928   2.708  0.4846 -0.2715 -0.0805
  329POX    C1L 5681   3.413   3.932   2.851  0.0244 -0.3487 -0.2523
  329POX    C1M 5682   3.456   3.815   2.940 -0.1467 -0.1161  0.1383
  329POX    C1N 5683   3.421   3.830   3.088  0.2062  0.3123  0.1795
  329POX    C1O 5684   3.273   3.793   3.099  0.2234  0.2959  0.3638
  329POX    C1P 5685   3.207   3.864   3.217 -0.3121  0.3109  0.0562
  329POX    C1Q 5686   3.267   3.813   3.348 -0.0859  0.1702 -0.1018
  329POX    C1R 5687   3.194   3.852   3.477  0.5558 -0.6620  0.5242
  329POX     CZ 5688   2.671   3.845   1.629  0.4475  0.0205  0.2263
  329POX     OZ 5689   2.612   3.943   1.715  0.2909 -0.3287  0.5191
  329POX    C2A 5690   2.494   3.911   1.767  0.1354 -0.0545  0.3373
  329POX    O2A 5691   2.420   3.822   1.726 -0.0708  0.2283  0.0969
  329POX    C2B 5692   2.449   4.009   1.869 -0.1273 -0.0644  0.2316
  329POX    C2C 5693   2.442   3.934   2.002  0.2879 -0.5844 -0.0315
  329POX    C2D 5694   2.331   3.997   2.087 -0.0790 -0.9242 -0.2578
  329POX    C2E 5695   2.291   3.907   2.204  0.0452 -0.5598  0.0671
  329POX    C2F 5696   2.414   3.862   2.283  0.1340  0.0210  0.2596
  329POX    C2G 5697   2.374   3.795   2.415  0.2186 -0.2015  0.1732
  329POX    C2H 5698   2.505   3.746   2.476  0.2044  0.4229  0.7188
  329POX    C2I 5699   2.482   3.690   2.616 -0.2542  0.1393  0.5316
  329POX    C2J 5700   2.616   3.642   2.674  0.0539  0.1703 -0.1498
  329POX    C2K 5701   2.602   3.579   2.812 -0.5301 -0.1500 -0.3514
  329POX    C2L 5702   2.497   3.642   2.904  0.2642  0.2654  0.2784
  329POX    C2M 5703   2.489   3.568   3.038 -0.1346  0.0123  0.1171
  329POX    C2N 5704   2.396   3.643   3.134 -0.0827  0.2137  0.0099
  329POX    C2O 5705   2.408   3.588   3.276 -0.1044  0.4920  0.1216
  329POX    C2P 5706   2.365   3.687   3.384 -0.3587  0.5824 -0.0623
  330CHL    CN1 5707   6.644   4.660   1.383  0.1442 -0.1217 -0.1298
  330CHL    CN2 5708   6.717   4.866   1.313 -0.9957 -0.6604  0.6675
  330CHL    CN3 5709   6.858   4.670   1.296  0.0769 -0.1561 -0.0880
  330CHL    NTM 5710   6.764   4.745   1.381  0.3136 -0.3468  0.3449
  330CHL     CB 5711   6.808   4.787   1.514  0.5314  0.0670  0.1439
  331PJ2     CA 5712   6.956   4.826   1.525  0.5982 -0.2101  0.2450
  331PJ2     OA 5713   7.009   4.938   1.454 -0.2968  0.2582  0.3055
  331PJ2      P 5714   7.167   4.927   1.428 -0.3162  0.1108  0.2528
  331PJ2     OB 5715   7.212   4.795   1.479  0.1151  0.0072 -0.3805
  331PJ2     HB 5716   7.235   4.732   1.405  0.4555  0.6805 -0.8590
  331PJ2     OG 5717   7.175   4.940   1.281 -0.3670 -0.0145  0.2386
  331PJ2     HG 5718   7.270   4.931   1.250 -0.2488  0.5910  0.4116
  331PJ2     OD 5719   7.232   5.058   1.495 -0.0263  0.1686 -0.1372
  332POX     CD 5720   7.263   5.071   1.634 -0.4448  0.4340 -0.0668
  332POX     CE 5721   7.275   5.216   1.681 -0.1235  0.4668 -0.2482
  332POX     OE 5722   7.353   5.229   1.800 -0.5713  0.0053  0.0997
  332POX    C1A 5723   7.481   5.263   1.789 -0.6253  0.0628 -0.3648
  332POX    O1A 5724   7.533   5.287   1.681 -0.8562 -0.3498 -0.5700
  332POX    C1B 5725   7.556   5.268   1.917 -1.0082 -0.3540 -0.1208
  332POX    C1C 5726   7.629   5.134   1.932 -0.6552 -0.1238  0.2308
  332POX    C1D 5727   7.724   5.130   2.051  0.0204 -0.2616 -0.3037
  332POX    C1E 5728   7.654   5.125   2.187 -0.4937 -0.7218 -0.5866
  332POX    C1F 5729   7.745   5.044   2.280 -0.8682 -0.4567  0.0200
  332POX    C1G 5730   7.758   4.896   2.243 -0.1525 -0.3583 -0.1366
  332POX    C1H 5731   7.774   4.828   2.379 -0.2660  0.5677  0.3500
  332POX    C1I 5732   7.769   4.676   2.359  0.5144  0.5642  0.1477
  332POX    C1J 5733   7.812   4.602   2.461  0.1018 -0.4459 -0.4034
  332POX    C1K 5734   7.851   4.654   2.599 -0.3371  0.0938 -0.4768
  332POX    C1L 5735   7.775   4.589   2.714  1.1255 -0.5376  0.1636
  332POX    C1M 5736   7.809   4.638   2.855 -0.3618  0.0781  0.3262
  332POX    C1N 5737   7.754   4.781   2.864 -1.1196 -0.2104  0.4018
  332POX    C1O 5738   7.794   4.856   2.991  0.2767  0.1262 -0.2116
  332POX    C1P 5739   7.707   4.979   3.015 -0.2427 -0.2272 -0.2744
  332POX    C1Q 5740   7.749   5.086   2.915 -0.3302  0.2447  0.1894
  332POX    C1R 5741   7.894   5.134   2.928 -0.1060 -0.3534 -0.0678
  332POX     CZ 5742   7.135   5.277   1.685 -0.1769  0.3087  0.5693
  332POX     OZ 5743   7.037   5.209   1.763 -0.5056 -0.7176 -0.7116
  332POX    C2A 5744   6.919   5.266   1.784 -0.0014 -0.0615  0.3969
  332POX    O2A 5745   6.905   5.385   1.754  0.0268 -0.1466  0.0439
  332POX    C2B 5746   6.816   5.187   1.855 -0.0713 -0.1452  0.2023
  332POX    C2C 5747   6.805   5.212   2.006 -0.5391  0.1177  0.1277
  332POX    C2D 5748   6.723   5.110   2.085 -0.6751  0.0852 -0.0532
  332POX    C2E 5749   6.574   5.106   2.051 -0.7137  0.1303  0.1098
  332POX    C2F 5750   6.504   4.980   2.103  0.3241 -0.3814  0.2870
  332POX    C2G 5751   6.370   4.972   2.031  0.3223  0.6640  0.1545
  332POX    C2H 5752   6.262   5.068   2.081 -0.3293  0.3095 -0.5437
  332POX    C2I 5753   6.208   5.028   2.218  0.6656  0.0004 -0.2326
  332POX    C2J 5754   6.097   5.128   2.249  0.2371 -0.5376 -0.0021
  332POX    C2K 5755   6.156   5.266   2.280  0.3987 -0.4788 -0.5548
  332POX    C2L 5756   6.051   5.369   2.322  0.3815 -0.4997 -0.5455
  332POX    C2M 5757   5.997   5.342   2.463  0.2326  0.0243 -0.5002
  332POX    C2N 5758   5.870   5.422   2.491  0.0658 -0.5443  0.4343
  332POX    C2O 5759   5.796   5.363   2.611 -0.1423  0.1241  0.6395
  332POX    C2P 5760   5.653   5.417   2.626 -0.2820  0.0234 -0.2489
  333CHL    CN1 5761   1.688   6.402   0.768  0.3318 -0.6637 -0.2255
  333CHL    CN2 5762   1.796   6.192   0.748  0.3880 -0.4439 -0.1099
  333CHL    CN3 5763   1.897   6.402   0.669  0.5333 -0.5590  0.1059
  333CHL    NTM 5764   1.819   6.335   0.774  0.4133 -0.4798  0.0672
  333CHL     CB 5765   1.871   6.382   0.903  0.1178 -0.3571  0.1419
  334PJ2     CA 5766   1.971   6.293   0.976  0.4298 -0.4245 -0.3640
  334PJ2     OA 5767   1.951   6.157   1.017 -0.1485 -0.2548 -0.0750
  334PJ2      P 5768   1.860   6.140   1.148  0.4463 -0.2369  0.3433
  334PJ2     OB 5769   1.748   6.236   1.133  0.4344 -0.1387  0.9966
  334PJ2     HB 5770   1.730   6.251   1.035 -1.0159 -1.7676  0.9701
  334PJ2     OG 5771   1.816   6.000   1.170 -0.3758 -0.0637 -0.1300
  334PJ2     HG 5772   1.886   5.943   1.213 -0.0140  1.6132  1.6489
  334PJ2     OD 5773   1.960   6.205   1.256  0.2465 -0.2607  0.5436
  335POX     CD 5774   2.058   6.107   1.293  0.2238 -0.5344 -0.1059
  335POX     CE 5775   2.140   6.158   1.412  0.0908 -0.3560 -0.0890
  335POX     OE 5776   2.247   6.076   1.459  0.0044  0.1042  0.9294
  335POX    C1A 5777   2.364   6.134   1.485  0.3896  0.0449 -0.5998
  335POX    O1A 5778   2.381   6.239   1.423 -0.0876  0.0260 -0.7622
  335POX    C1B 5779   2.451   6.067   1.584 -0.0696  0.2071 -0.0879
  335POX    C1C 5780   2.560   6.167   1.622 -0.3266  0.3458  0.2945
  335POX    C1D 5781   2.623   6.126   1.756  0.4987 -0.1525 -0.2389
  335POX    C1E 5782   2.740   6.218   1.793  0.2239  0.0175  0.2179
  335POX    C1F 5783   2.827   6.159   1.905 -0.0716 -0.5579  0.1515
  335POX    C1G 5784   2.950   6.248   1.926  0.0455 -0.6066 -0.3000
  335POX    C1H 5785   3.015   6.182   2.048  0.2812 -0.0033 -0.0971
  335POX    C1I 5786   3.124   6.267   2.115  0.3982 -0.3473  0.1565
  335POX    C1J 5787   3.208   6.225   2.209  0.4238 -0.0800  0.2540
  335POX    C1K 5788   3.199   6.088   2.276 -0.6718 -0.2219 -0.1571
  335POX    C1L 5789   3.337   6.022   2.280 -0.7067 -0.2686  0.2555
  335POX    C1M 5790   3.349   5.897   2.368  0.5274 -0.5518 -0.2928
  335POX    C1N 5791   3.495   5.852   2.369  0.6760 -0.0786 -0.2103
  335POX    C1O 5792   3.513   5.750   2.482 -0.1140 -0.6954 -0.6300
  335POX    C1P 5793   3.481   5.807   2.621  0.5414 -0.8216 -0.4262
  335POX    C1Q 5794   3.481   5.693   2.724  0.4569 -0.2849  0.1694
  335POX    C1R 5795   3.620   5.635   2.750  0.2895 -0.6992  0.1482
  335POX     CZ 5796   2.034   6.186   1.518  0.5343  0.2990  0.1919
[truncated: 2,272,478 more chars]
