# Supplementary material for: Arginine Residues Modulate the Membrane Interactions of pHLIP Peptides
Source: J Chem Inf Model. 2023 Jul 3;63(14):4433–46. doi: 10.1021/acs.jcim.3c00360 (PMC10369490; doi:10.1021/acs.jcim.3c00360)
Supplement: Supplementary file 2 — ci3c00360_si_002.zip [file ci3c00360_si_002.zip › Simulation_files/R17/R17_pH06.50_rep3.gro]

Protein
38730
    1ALA      N    1   6.463   0.821   0.877  0.5970  0.0180 -0.4210
    1ALA     H1    2   6.473   0.857   0.784  2.8372  2.0232  0.4849
    1ALA     H2    3   6.546   0.849   0.926 -0.4558  0.4974  1.1461
    1ALA     H3    4   6.470   0.722   0.866 -1.5862 -0.1728 -0.4266
    1ALA     CA    5   6.342   0.863   0.948  0.5350 -0.8420 -0.0059
    1ALA     CB    6   6.240   0.750   0.965 -0.3355 -0.1642 -0.6595
    1ALA      C    7   6.362   0.949   1.074 -0.0340 -0.3758 -0.2270
    1ALA      O    8   6.473   0.957   1.126 -0.1924  0.2160  0.0283
    2AS4      N    9   6.259   1.020   1.117  0.3946  0.3006 -0.3111
    2AS4      H   10   6.175   1.028   1.064  0.2129  1.5999  0.1372
    2AS4     CA   11   6.259   1.097   1.243 -0.0400 -0.0244 -0.1098
    2AS4     CB   12   6.130   1.179   1.243  0.1646  0.3000  0.7101
    2AS4     CG   13   6.120   1.292   1.142  0.1326 -0.2241  0.1205
    2AS4    OD1   14   6.021   1.310   1.067  0.2528 -0.3720 -0.0749
    2AS4   HD11   15   6.048   1.370   0.993  0.0075 -0.9187 -0.6158
    2AS4   HD12   16   5.943   1.252   1.094 -0.0518  0.5680  1.1890
    2AS4    OD2   17   6.226   1.353   1.119  0.0981 -0.3102 -0.2758
    2AS4   HD21   18   6.228   1.423   1.047  2.3927 -2.1399 -2.1612
    2AS4   HD22   19   6.294   1.312   1.180 -0.5308  0.2237  0.8196
    2AS4      C   20   6.266   1.009   1.368  0.6598  0.0400 -0.0962
    2AS4      O   21   6.271   0.887   1.352  0.2193 -0.0306  0.2820
    3ASN      N   22   6.271   1.073   1.484 -0.6768 -0.4953  0.2823
    3ASN      H   23   6.240   1.168   1.491 -1.3811 -0.7055  0.0375
    3ASN     CA   24   6.283   1.005   1.614 -0.0139 -0.1709  0.3987
    3ASN     CB   25   6.321   1.113   1.715  0.0634 -0.2469  0.4517
    3ASN     CG   26   6.459   1.171   1.686 -0.1744  0.1235  0.0291
    3ASN    OD1   27   6.557   1.097   1.676 -0.4094 -0.2111  0.2003
    3ASN    ND2   28   6.478   1.299   1.654 -0.0354  0.0536 -0.1699
    3ASN   HD21   29   6.393   1.349   1.643 -1.4128 -2.0757  0.1056
    3ASN   HD22   30   6.566   1.347   1.662 -0.0084  0.0117 -0.2156
    3ASN      C   31   6.163   0.923   1.663 -0.0662 -0.0672  0.4438
    3ASN      O   32   6.176   0.819   1.727  0.6745 -0.0753  0.2900
    4ASN      N   33   6.044   0.964   1.619  0.1581  0.0084 -0.0997
    4ASN      H   34   6.040   1.059   1.589  1.4324 -0.1788 -0.9605
    4ASN     CA   35   5.917   0.907   1.666  0.1116 -0.0714 -0.3216
    4ASN     CB   36   5.805   1.012   1.657  0.3744  0.2016 -0.4523
    4ASN     CG   37   5.758   1.024   1.512  0.5758 -0.5185 -0.5835
    4ASN    OD1   38   5.673   0.957   1.455 -0.2516  0.2710 -0.3003
    4ASN    ND2   39   5.813   1.124   1.443 -0.1811  0.0914 -0.3127
    4ASN   HD21   40   5.881   1.183   1.487 -2.2401  1.0142  1.8275
    4ASN   HD22   41   5.773   1.154   1.356 -1.0203  1.7423  0.5976
    4ASN      C   42   5.864   0.767   1.636  0.4439 -0.2436 -0.1000
    4ASN      O   43   5.783   0.713   1.711 -0.0613  0.0692 -0.4123
    5PRO      N   44   5.921   0.703   1.534  0.0685 -0.3252 -0.2610
    5PRO     CA   45   5.909   0.558   1.516  0.3406 -0.3584 -0.1888
    5PRO     CB   46   5.948   0.512   1.375  0.3917 -0.3134 -0.1893
    5PRO     CG   47   6.024   0.637   1.330 -0.4090  0.2941  0.1141
    5PRO     CD   48   5.956   0.755   1.400 -0.1786  0.5036 -0.0114
    5PRO      C   49   5.984   0.468   1.614  0.2389 -0.2252  0.0117
    5PRO      O   50   5.932   0.364   1.655  0.1395 -0.0405  0.3603
    6PHE      N   51   6.103   0.509   1.659  0.3126 -0.1834 -0.2234
    6PHE      H   52   6.137   0.594   1.619 -0.2970  0.4364  0.5482
    6PHE     CA   53   6.197   0.426   1.735  0.4992 -0.1272 -0.3911
    6PHE     CB   54   6.331   0.496   1.757  0.1653  0.4163 -0.0787
    6PHE     CG   55   6.418   0.506   1.631  0.0725 -0.0551 -0.1798
    6PHE    CD1   56   6.503   0.400   1.604  0.3088  0.0280  0.2349
    6PHE    HD1   57   6.515   0.317   1.674 -0.3287  0.0510  0.3764
    6PHE    CD2   58   6.398   0.605   1.536  0.2416  0.1457 -0.0055
    6PHE    HD2   59   6.321   0.681   1.547  0.5696  0.6193 -0.8668
    6PHE    CE1   60   6.572   0.393   1.484 -0.4928  0.3805 -0.2538
    6PHE    HE1   61   6.656   0.325   1.466  1.5829  2.6666  0.1258
    6PHE    CE2   62   6.457   0.591   1.411 -0.2833 -0.6837 -0.1692
    6PHE    HE2   63   6.455   0.675   1.341 -1.2272 -2.0436 -1.8583
    6PHE     CZ   64   6.539   0.483   1.383  0.4498  0.0433 -0.8832
    6PHE     HZ   65   6.604   0.473   1.296 -0.4309 -3.0170 -1.3222
    6PHE      C   66   6.148   0.394   1.877 -0.3629 -0.0778 -0.6721
    6PHE      O   67   6.145   0.274   1.903 -0.4926  0.1339  0.3311
    7ILE      N   68   6.091   0.493   1.945  0.4606 -0.2064  0.2229
    7ILE      H   69   6.061   0.579   1.905 -0.1689  1.2023  3.4120
    7ILE     CA   70   6.059   0.489   2.088  0.3319  0.0084  0.2006
    7ILE     CB   71   6.011   0.627   2.132 -0.0684 -0.1399  0.2341
    7ILE    CG1   72   5.883   0.664   2.056  0.1969 -0.3216 -0.3065
    7ILE    CG2   73   6.119   0.732   2.107 -0.5955  0.2817 -0.3079
    7ILE     CD   74   5.814   0.778   2.132 -0.8258 -0.7470 -0.5856
    7ILE      C   75   5.981   0.367   2.138  0.2232 -0.0933 -0.2128
    7ILE      O   76   6.005   0.322   2.250 -0.3451 -0.8253 -0.3754
    8TYR      N   77   5.892   0.312   2.056 -0.2661 -0.0087  0.2512
    8TYR      H   78   5.910   0.305   1.958  4.0216  1.4065  0.7259
    8TYR     CA   79   5.807   0.201   2.100 -0.0005 -0.1720  0.3499
    8TYR     CB   80   5.678   0.184   2.020  0.5938  0.2069 -0.7102
    8TYR     CG   81   5.676   0.172   1.868  0.0085  0.1254 -0.6996
    8TYR    CD1   82   5.673   0.290   1.795  0.0776  0.3871 -0.2823
    8TYR    HD1   83   5.696   0.388   1.837 -3.0220  1.5524 -1.0477
    8TYR    CD2   84   5.663   0.052   1.800  0.2764 -0.1097 -0.3388
    8TYR    HD2   85   5.659  -0.032   1.870 -0.9246 -0.1852 -0.4730
    8TYR    CE1   86   5.644   0.295   1.659 -0.0470 -0.0110 -0.2704
    8TYR    HE1   87   5.622   0.389   1.608 -0.1177  0.3094  0.3459
    8TYR    CE2   88   5.633   0.054   1.664 -0.4273 -0.2452 -0.1867
    8TYR    HE2   89   5.621  -0.041   1.613  0.0347  0.6765 -2.1115
    8TYR     CZ   90   5.623   0.174   1.594 -0.6517 -0.0999  0.0898
    8TYR     OH   91   5.576   0.157   1.467 -0.0163 -0.3154 -0.1211
    8TYR     HH   92   5.590   0.061   1.442 -1.6556 -0.0192 -2.5020
    8TYR      C   93   5.875   0.065   2.120  0.0627 -0.2019 -0.0656
    8TYR      O   94   5.873  -0.017   2.029  0.7567 -0.1918 -0.0929
    9ALA      N   95   5.963   0.039   2.216  0.1705  0.0046 -0.1094
    9ALA      H   96   6.007   0.114   2.267  0.4198  0.8310 -1.4833
    9ALA     CA   97   6.030   8.950   2.236 -0.1729 -0.1168  0.1959
    9ALA     CB   98   6.143   8.952   2.339 -0.4030  0.6059  0.4438
    9ALA      C   99   5.960   8.814   2.247  0.1751 -0.3085  0.0754
    9ALA      O  100   6.008   8.715   2.301  0.0889 -0.2227  0.3099
   10THR      N  101   5.837   8.805   2.196  0.0185  0.3802  0.3153
   10THR      H  102   5.807   8.873   2.129  0.0681  1.4113  1.3095
   10THR     CA  103   5.741   8.694   2.192  0.3322  0.1182 -0.0073
   10THR     CB  104   5.602   8.739   2.149  0.1823 -0.0976  0.2471
   10THR    OG1  105   5.615   8.827   2.037 -0.1815  0.2127  0.4443
   10THR    HG1  106   5.579   8.789   1.952 -1.5653 -1.1195  1.5790
   10THR    CG2  107   5.526   8.809   2.262 -0.4702  0.1107 -0.3121
   10THR      C  108   5.781   8.573   2.106  0.4339  0.4291 -0.3995
   10THR      O  109   5.730   8.543   1.999 -0.1429 -0.0889  0.0144
   11TYR      N  110   5.874   8.498   2.164 -0.0618  0.0659 -0.0717
   11TYR      H  111   5.913   8.531   2.250 -0.4678 -0.9011  0.5087
   11TYR     CA  112   5.922   8.366   2.121 -0.2185  0.1246 -0.4256
   11TYR     CB  113   6.075   8.360   2.135 -0.2241 -0.5580 -0.6069
   11TYR     CG  114   6.134   8.469   2.045 -0.4514 -0.5192 -0.7093
   11TYR    CD1  115   6.181   8.589   2.097 -0.4672 -0.8405  0.0513
   11TYR    HD1  116   6.212   8.591   2.202  0.7655 -0.6876 -0.3070
   11TYR    CD2  117   6.134   8.442   1.908 -0.0336 -0.9338 -0.6288
   11TYR    HD2  118   6.112   8.342   1.873  0.0808 -0.4064 -2.3085
   11TYR    CE1  119   6.226   8.687   2.010 -0.3078 -0.5794  0.4256
   11TYR    HE1  120   6.284   8.773   2.044  0.3732 -0.6488 -0.5222
   11TYR    CE2  121   6.182   8.542   1.825 -0.1706 -0.2215  0.1298
   11TYR    HE2  122   6.177   8.529   1.717  0.3500 -0.2756  0.1125
   11TYR     CZ  123   6.235   8.661   1.874  0.2720 -0.5462  0.4511
   11TYR     OH  124   6.307   8.734   1.785 -0.0707 -0.8558 -0.0872
   11TYR     HH  125   6.283   8.695   1.696  0.9021  1.4601 -1.4569
   11TYR      C  126   5.855   8.248   2.191  0.4502 -0.5411 -0.8781
   11TYR      O  127   5.912   8.203   2.290 -0.4496 -0.3823 -0.2716
   12ALA      N  128   5.724   8.237   2.171  0.3571 -0.4522 -0.3445
   12ALA      H  129   5.683   8.296   2.102  0.7496 -0.6633 -0.7638
   12ALA     CA  130   5.631   8.155   2.250 -0.3115  0.3661 -0.2609
   12ALA     CB  131   5.483   8.189   2.234 -0.3399  0.1735 -0.4144
   12ALA      C  132   5.670   8.007   2.261 -0.5427  0.3119 -0.1683
   12ALA      O  133   5.724   7.965   2.363 -0.2691  0.3182 -0.3118
   13AS4      N  134   5.664   7.936   2.149  0.3687 -0.1115  0.0443
   13AS4      H  135   5.601   7.957   2.074  0.1593 -1.2011 -0.1014
   13AS4     CA  136   5.722   7.801   2.140 -0.0426 -0.2648 -0.3869
   13AS4     CB  137   5.698   7.741   2.002  0.0742 -0.3107 -0.3874
   13AS4     CG  138   5.741   7.832   1.887 -0.2795  0.7547  0.3086
   13AS4    OD1  139   5.861   7.866   1.879 -0.1774  0.2837 -0.2212
   13AS4   HD11  140   5.882   7.922   1.799 -2.3606 -0.8101 -1.6384
   13AS4   HD12  141   5.900   7.829   1.964 -0.5187 -0.1522 -0.2486
   13AS4    OD2  142   5.654   7.877   1.810  0.0479  0.1469 -0.4293
   13AS4   HD21  143   5.661   7.975   1.793 -3.3636  0.4917 -0.5792
   13AS4   HD22  144   5.580   7.812   1.791 -1.6981  1.4667  1.4648
   13AS4      C  145   5.869   7.785   2.180  0.0413  0.4095 -0.4090
   13AS4      O  146   5.898   7.691   2.254 -0.4599  0.2226 -0.4461
   14LEU      N  147   5.966   7.871   2.150  0.2879  0.2985  0.0572
   14LEU      H  148   5.961   7.923   2.064 -0.3152  1.7749  0.9584
   14LEU     CA  149   6.102   7.865   2.205  0.1993  0.0264  0.2481
   14LEU     CB  150   6.185   7.970   2.131 -0.2534 -0.1625 -0.5354
   14LEU     CG  151   6.211   7.928   1.986 -0.5212 -0.6720 -0.4371
   14LEU    CD1  152   6.247   8.048   1.899  0.9753 -0.7672  0.0143
   14LEU    CD2  153   6.325   7.826   1.982  0.3541  0.2528  0.3844
   14LEU      C  154   6.130   7.874   2.355  0.2446  0.0827  0.2367
   14LEU      O  155   6.235   7.832   2.404  0.2312 -0.3579 -0.1012
   15THR      N  156   6.057   7.957   2.429 -0.3326 -0.2655  0.0690
   15THR      H  157   5.996   8.021   2.383  0.2937 -0.7511 -1.4923
   15THR     CA  158   6.051   7.961   2.576 -0.2044  0.3426  0.0636
   15THR     CB  159   6.011   8.100   2.623 -0.3032  0.2455  0.2683
   15THR    OG1  160   5.880   8.133   2.577 -0.2192 -0.0641 -0.1859
   15THR    HG1  161   5.882   8.163   2.481  0.0892 -3.3880 -1.3549
   15THR    CG2  162   6.113   8.204   2.575  0.0255 -0.0645  0.2938
   15THR      C  163   5.960   7.856   2.642  0.3748 -0.2733 -0.1010
   15THR      O  164   6.004   7.775   2.723 -0.0881  0.0074  0.4346
   16PHE      N  165   5.838   7.833   2.594  0.5456 -0.9213 -0.2339
   16PHE      H  166   5.812   7.884   2.512 -0.0090 -0.2105  0.3656
   16PHE     CA  167   5.730   7.758   2.660 -0.2427  0.3448 -0.0511
   16PHE     CB  168   5.588   7.801   2.624 -0.4743 -0.2351  0.1531
   16PHE     CG  169   5.525   7.931   2.676 -0.5670 -0.2569  0.0959
   16PHE    CD1  170   5.549   8.055   2.618 -0.2666 -0.2970  0.1327
   16PHE    HD1  171   5.626   8.067   2.541  0.1813  1.9599  0.8526
   16PHE    CD2  172   5.425   7.922   2.772 -0.3650  0.0963  0.3424
   16PHE    HD2  173   5.406   7.827   2.821  0.3073 -1.2089 -1.7652
   16PHE    CE1  174   5.482   8.172   2.652 -0.4928 -0.3158 -0.2476
   16PHE    HE1  175   5.504   8.258   2.588  1.5615  0.2636  1.1173
   16PHE    CE2  176   5.355   8.037   2.805 -0.9959 -0.1385 -0.1384
   16PHE    HE2  177   5.282   8.022   2.885  0.0565 -0.9874  0.6987
   16PHE     CZ  178   5.385   8.161   2.750 -0.3142 -0.2638 -0.0643
   16PHE     HZ  179   5.313   8.240   2.774 -1.9570 -2.1107  1.3686
   16PHE      C  180   5.737   7.606   2.652  0.9215  0.3752  0.1155
   16PHE      O  181   5.719   7.540   2.755 -0.6927 -0.1622 -0.4718
   17AR4      N  182   5.794   7.552   2.544  0.3193 -0.1288  0.0366
   17AR4      H  183   5.840   7.613   2.479  2.5253  0.1023  1.6863
   17AR4     CA  184   5.803   7.406   2.531 -0.9275 -0.2266  0.1235
   17AR4     CB  185   5.834   7.368   2.386 -1.0295 -0.5598  0.1891
   17AR4     CG  186   5.899   7.232   2.361 -0.5301 -0.2477 -0.2549
   17AR4     CD  187   5.950   7.220   2.218  0.0896 -0.4233 -0.0264
   17AR4     NE  188   6.058   7.317   2.196 -0.5230  0.2884  0.0521
   17AR4     HE  189   6.120   7.322   2.275 -0.5893  0.0930  0.1174
   17AR4     CZ  190   6.066   7.411   2.101 -0.2894  0.2407  0.0250
   17AR4    NH1  191   5.973   7.425   2.005 -0.5374  0.4674  0.2956
   17AR4   HH11  192   5.901   7.356   2.002 -0.6647  0.6074 -2.8224
   17AR4   HH12  193   5.970   7.497   1.936 -0.3724 -0.6910 -0.9914
   17AR4    NH2  194   6.167   7.499   2.093  0.1540 -0.2351  0.3070
   17AR4   HH21  195   6.245   7.489   2.155  1.2110 -1.5399 -1.1597
   17AR4   HH22  196   6.174   7.563   2.017 -0.4557 -0.6599 -0.1140
   17AR4      C  197   5.897   7.348   2.637 -0.1872  0.7335  0.0172
   17AR4      O  198   5.858   7.250   2.701  0.3202  0.4786 -0.0565
   18PRO      N  199   6.010   7.410   2.666  0.4567 -0.5137  0.2492
   18PRO     CA  200   6.078   7.374   2.792  0.2995 -0.1174  0.4492
   18PRO     CB  201   6.206   7.458   2.785  0.0258  0.3010  0.4503
   18PRO     CG  202   6.244   7.464   2.638 -0.4177  0.2023  0.3288
   18PRO     CD  203   6.107   7.464   2.570 -0.1591 -0.2092 -0.2061
   18PRO      C  204   6.010   7.381   2.929  0.1978  0.3226  0.3780
   18PRO      O  205   5.977   7.272   2.974  0.2725  0.0390 -0.2433
   19LEU      N  206   5.954   7.497   2.962 -0.3786  0.1509  0.0123
   19LEU      H  207   5.936   7.569   2.895  0.5448  0.4761  0.1123
   19LEU     CA  208   5.896   7.533   3.093 -0.2242 -0.3043  0.2053
   19LEU     CB  209   5.855   7.680   3.103  0.0148 -0.2464  0.3481
   19LEU     CG  210   5.974   7.775   3.105 -0.2635  0.0915  0.9566
   19LEU    CD1  211   5.918   7.917   3.093  0.0496  0.1332 -0.1614
   19LEU    CD2  212   6.063   7.748   3.226  0.3424 -0.0136  0.4938
   19LEU      C  213   5.772   7.454   3.136 -0.3313 -0.1378  0.2023
   19LEU      O  214   5.771   7.408   3.250  0.1384 -0.1149  0.2183
   20LEU      N  215   5.678   7.434   3.044 -0.3560  0.8235  0.0133
   20LEU      H  216   5.688   7.472   2.952 -0.1372  3.3818  1.0051
   20LEU     CA  217   5.565   7.347   3.077  0.2538 -0.0514 -0.1557
   20LEU     CB  218   5.475   7.336   2.954  0.0911  0.0565 -0.0479
   20LEU     CG  219   5.363   7.440   2.944  0.2464  0.2405  0.1182
   20LEU    CD1  220   5.357   7.531   2.821  0.4478 -0.2101 -0.2295
   20LEU    CD2  221   5.226   7.378   2.970  0.0280  0.8728  0.4843
   20LEU      C  222   5.597   7.206   3.126  0.2618  0.0543  0.1479
   20LEU      O  223   5.572   7.172   3.242  0.4573 -0.7737 -0.0425
   21LEU      N  224   5.691   7.152   3.049  0.5783  0.2694  0.3802
   21LEU      H  225   5.733   7.208   2.977  0.1155  1.9327  1.3514
   21LEU     CA  226   5.736   7.012   3.054  0.7144  0.2927 -0.1372
   21LEU     CB  227   5.812   6.953   2.935  0.3248 -0.9753  0.2271
   21LEU     CG  228   5.712   6.902   2.832  0.0617  0.2478 -0.1467
   21LEU    CD1  229   5.679   7.003   2.722 -1.0016 -0.1583 -0.2220
   21LEU    CD2  230   5.770   6.775   2.768  0.1630  0.1754  0.0877
   21LEU      C  231   5.808   6.979   3.185  0.1382  0.1585  0.1478
   21LEU      O  232   5.749   6.920   3.275  0.0877 -0.4173 -0.2556
   22LEU      N  233   5.894   7.074   3.219 -0.1486  0.3805  0.2593
   22LEU      H  234   5.927   7.139   3.150 -0.1834  2.1655  1.8071
   22LEU     CA  235   5.974   7.070   3.342  0.1066 -0.4624  0.0713
   22LEU     CB  236   6.086   7.175   3.337 -0.1998 -0.1647 -0.5078
   22LEU     CG  237   6.216   7.126   3.274  0.0375 -0.1027 -0.0668
   22LEU    CD1  238   6.317   7.240   3.255 -0.4038  0.2160 -0.5034
   22LEU    CD2  239   6.274   7.009   3.354  0.0139  0.2159  0.4189
   22LEU      C  240   5.897   7.105   3.470  0.0642  0.2284 -0.1366
   22LEU      O  241   5.892   7.020   3.559 -0.1194  0.0719 -0.2928
   23AS0      N  242   5.812   7.207   3.464  0.3044  0.4609  0.3848
   23AS0      H  243   5.811   7.258   3.378  2.3693 -0.4560 -0.2525
   23AS0     CA  244   5.746   7.257   3.585  0.3534 -0.1165  0.6540
   23AS0     CB  245   5.710   7.406   3.579  0.0924 -0.2101 -0.2850
   23AS0     CG  246   5.645   7.463   3.705  0.2356  0.2532 -0.4175
   23AS0    OD1  247   5.513   7.494   3.702  0.0660 -0.3811  0.2362
   23AS0   HD11  248   5.488   7.535   3.791 -0.9014  0.6962 -0.4925
   23AS0   HD12  249   5.487   7.489   3.606 -1.0817 -0.6208  0.5430
   23AS0    OD2  250   5.724   7.484   3.797  0.3147 -0.5807 -0.2870
   23AS0   HD21  251   5.674   7.537   3.865  1.2411  0.7182 -0.5733
   23AS0   HD22  252   5.820   7.458   3.787  1.6627  2.5860  2.5098
   23AS0      C  253   5.626   7.170   3.624  0.1992 -0.2116 -0.0251
   23AS0      O  254   5.608   7.127   3.738 -0.1145 -0.0501 -0.0120
   24LEU      N  255   5.554   7.122   3.523 -0.4267  0.6141  0.0185
   24LEU      H  256   5.566   7.162   3.432 -0.4070  1.3557  0.3429
   24LEU     CA  257   5.447   7.023   3.543 -0.1997  0.3674  0.0335
   24LEU     CB  258   5.342   7.007   3.432 -0.3816  0.0728  0.2454
   24LEU     CG  259   5.265   7.138   3.414 -0.2020  0.1035 -0.3135
   24LEU    CD1  260   5.173   7.124   3.293 -0.1884  0.4195 -0.3625
   24LEU    CD2  261   5.175   7.162   3.535 -0.0135  0.4400 -0.2367
   24LEU      C  262   5.499   6.892   3.603  0.3249  0.3278 -0.5026
   24LEU      O  263   5.444   6.849   3.704  0.1768  0.7421 -0.4026
   25ALA      N  264   5.618   6.845   3.569  0.3720  0.2858 -0.2761
   25ALA      H  265   5.673   6.876   3.491  0.5957  1.8262  0.4577
   25ALA     CA  266   5.681   6.730   3.636 -0.2129  0.0182 -0.1815
   25ALA     CB  267   5.798   6.685   3.548 -0.2050  0.0133 -0.1680
   25ALA      C  268   5.713   6.741   3.785 -1.3416  0.7349  0.0159
   25ALA      O  269   5.666   6.654   3.858  0.5335 -0.4956 -0.1997
   26LEU      N  270   5.763   6.858   3.826  0.2091  0.1186 -0.0688
   26LEU      H  271   5.798   6.918   3.753 -2.7803  1.2863 -0.6892
   26LEU     CA  272   5.764   6.897   3.967 -0.2642  0.5915 -0.1921
   26LEU     CB  273   5.807   7.044   3.961 -0.2616  0.5943 -0.1018
   26LEU     CG  274   5.828   7.118   4.094 -0.2736  0.0275  0.2202
   26LEU    CD1  275   5.932   7.046   4.180 -0.0977 -0.3110 -0.2668
   26LEU    CD2  276   5.863   7.264   4.067 -0.5309  0.0060 -0.2446
   26LEU      C  277   5.623   6.897   4.027 -0.0669  0.0355  0.2794
   26LEU      O  278   5.603   6.831   4.129 -0.0088 -0.1581  0.1660
   27LEU      N  279   5.525   6.966   3.969 -0.1690 -0.1910  0.1812
   27LEU      H  280   5.521   6.984   3.871 -2.4863  1.4165  0.5008
   27LEU     CA  281   5.399   6.982   4.042 -0.2574  0.1042 -0.0370
   27LEU     CB  282   5.303   7.074   3.966 -0.0996  0.3421  0.0513
   27LEU     CG  283   5.347   7.221   3.966  0.2791  0.2317 -0.4132
   27LEU    CD1  284   5.260   7.302   3.869  0.3724  0.3926 -0.3626
   27LEU    CD2  285   5.338   7.284   4.105  0.1744  0.1496 -0.3818
   27LEU      C  286   5.324   6.853   4.077  0.1925 -0.2209 -0.2564
   27LEU      O  287   5.281   6.835   4.191  0.0813 -0.0340 -0.2684
   28VAL      N  288   5.322   6.768   3.975 -0.1424 -0.1661 -0.2986
   28VAL      H  289   5.359   6.787   3.884  0.0248 -0.3271 -0.2657
   28VAL     CA  290   5.259   6.637   3.992 -0.1585 -0.1249 -0.0390
   28VAL     CB  291   5.199   6.590   3.859  0.0936  0.4441 -0.3560
   28VAL    CG1  292   5.082   6.676   3.811  0.2504  0.4467 -0.7405
   28VAL    CG2  293   5.303   6.559   3.751  0.0566  0.2942 -0.3492
   28VAL      C  294   5.345   6.533   4.063  0.1797  0.3907  0.3105
   28VAL      O  295   5.297   6.472   4.159  0.5484 -0.1275  0.1728
   29AS0      N  296   5.478   6.535   4.054  0.1836 -0.3660  0.1318
   29AS0      H  297   5.502   6.600   3.982 -3.0304  1.3577  0.4126
   29AS0     CA  298   5.576   6.458   4.132  0.3897  0.3395  0.5732
   29AS0     CB  299   5.716   6.466   4.072  0.2346  0.1033  0.1737
   29AS0     CG  300   5.818   6.363   4.121 -0.0724 -0.1515  0.2774
   29AS0    OD1  301   5.775   6.234   4.133 -0.5027 -0.0169  0.1907
   29AS0   HD11  302   5.850   6.174   4.162  1.1468  1.9407  0.2070
   29AS0   HD12  303   5.678   6.227   4.110 -0.0909 -2.9698 -1.1979
   29AS0    OD2  304   5.926   6.397   4.170  0.0537  0.4344 -0.4059
   29AS0   HD21  305   5.964   6.325   4.228  1.8322 -2.2491 -4.4067
   29AS0   HD22  306   5.933   6.496   4.160 -1.4899  0.5484 -0.6482
   29AS0      C  307   5.567   6.493   4.280 -1.0686  0.4510  0.4755
   29AS0      O  308   5.596   6.406   4.362  0.8608  0.1600 -0.4593
   30TRP      N  309   5.539   6.620   4.311 -0.3831  0.7269 -0.0163
   30TRP      H  310   5.550   6.698   4.250  1.1243  0.7314  0.2147
   30TRP     CA  311   5.510   6.667   4.447  0.5287  0.1694  0.3799
   30TRP     CB  312   5.476   6.816   4.441  0.3762  0.1173 -0.1001
   30TRP     CG  313   5.428   6.877   4.573 -0.1440 -0.2225 -0.1273
   30TRP    CD1  314   5.502   6.903   4.681  0.0945 -0.6813 -0.1780
   30TRP    HD1  315   5.608   6.884   4.698 -0.3585 -0.7777  3.1665
   30TRP    CD2  316   5.310   6.947   4.592  0.0224 -0.1321  0.6274
   30TRP    NE1  317   5.440   6.996   4.752  0.1833 -0.3949 -0.4715
   30TRP    HE1  318   5.481   7.036   4.835 -0.9785 -1.0327  0.4367
   30TRP    CE2  319   5.320   7.028   4.704  0.0003  0.2313  0.3723
   30TRP    CE3  320   5.198   6.963   4.510  0.3301 -0.4039  0.1490
   30TRP    HE3  321   5.181   6.899   4.423 -0.9823  0.1404 -0.0153
   30TRP    CZ2  322   5.221   7.117   4.743 -0.2585 -0.1178  0.5212
   30TRP    HZ2  323   5.228   7.164   4.842 -2.9497 -0.6403  1.0267
   30TRP    CZ3  324   5.099   7.055   4.541  0.2844 -0.3343 -0.2067
   30TRP    HZ3  325   5.017   7.071   4.471  0.0415 -2.4020 -0.4364
   30TRP    CH2  326   5.113   7.130   4.657  0.2033 -0.4590 -0.1169
   30TRP    HH2  327   5.035   7.203   4.679 -0.5354 -0.9951 -0.8722
   30TRP      C  328   5.396   6.590   4.514  0.0737  0.3539 -0.1747
   30TRP      O  329   5.416   6.529   4.619  0.2215  0.6280 -0.0437
   31AS1      N  330   5.282   6.590   4.445  0.0720  0.5489 -0.1725
   31AS1      H  331   5.280   6.644   4.361  1.3311 -0.7306 -1.0830
   31AS1     CA  332   5.168   6.508   4.488  0.1845  0.4935  0.0259
   31AS1     CB  333   5.056   6.543   4.389 -0.1562  0.0243  0.2444
   31AS1     CG  334   4.959   6.644   4.450 -0.7249 -0.0918 -0.4508
   31AS1    OD1  335   4.983   6.765   4.450 -0.1634 -0.2029 -0.4157
   31AS1   HD11  336   4.938   6.814   4.524  1.2046  0.1750  0.2095
   31AS1   HD12  337   5.063   6.775   4.390 -0.3079  2.9235 -0.2098
   31AS1    OD2  338   4.838   6.599   4.493 -0.5976  0.2468  0.2965
   31AS1   HD21  339   4.801   6.688   4.519 -0.6162 -0.0440  1.3049
   31AS1   HD22  340   4.842   6.499   4.488  0.0999  0.3192 -3.3635
   31AS1      C  341   5.168   6.356   4.502 -0.1929  0.5132  0.2764
   31AS1      O  342   5.065   6.293   4.522  0.1347 -0.2400 -0.3281
   32AS0      N  343   5.281   6.297   4.542  0.0922  0.3076 -0.7902
   32AS0      H  344   5.352   6.360   4.571 -0.4509  0.2525  0.7602
   32AS0     CA  345   5.303   6.153   4.521 -0.2680  0.1068  0.1667
   32AS0     CB  346   5.402   6.129   4.407  0.3254  0.2559  0.6501
   32AS0     CG  347   5.440   5.981   4.394 -0.1849  0.1126  0.7582
   32AS0    OD1  348   5.348   5.896   4.342  0.5005 -0.4779  0.4893
   32AS0   HD11  349   5.397   5.819   4.302  1.8302  0.1330  0.8783
   32AS0   HD12  350   5.253   5.927   4.346 -0.1948 -1.9579 -2.0765
   32AS0    OD2  351   5.550   5.945   4.436  0.0878 -0.4053 -0.3716
   32AS0   HD21  352   5.552   5.847   4.456  0.5668 -0.0656  1.3694
   32AS0   HD22  353   5.618   6.018   4.423 -0.3707 -0.1274 -1.3400
   32AS0      C  354   5.355   6.082   4.646  0.1497  0.1618  0.0263
   32AS0     O1  355   5.449   6.131   4.711  0.1848 -0.0073  0.1019
   32AS0   HO11  356   5.505   6.184   4.648 -2.7656  0.7374 -2.0894
   32AS0   HO12  357   5.454   6.095   4.805 -0.2267 -1.0850 -0.2707
   32AS0     O2  358   5.301   5.975   4.681 -0.7793  0.4422 -0.5034
   32AS0   HO21  359   5.208   5.982   4.645 -1.1930 -1.2707  0.1419
   32AS0   HO22  360   5.355   5.937   4.756 -1.2842  0.1594 -0.2759
   33CHL    CN1  361   4.651   5.703   1.064  0.2399 -0.3858  0.0370
   33CHL    CN2  362   4.720   5.522   1.212  0.4940  0.3261 -0.2078
   33CHL    CN3  363   4.526   5.514   1.069  0.0454 -0.1813 -0.3682
   33CHL    NTM  364   4.608   5.598   1.157 -0.0517 -0.3765 -0.0873
   33CHL     CB  365   4.532   5.665   1.264  0.2454 -0.1830  0.0055
   34PJ2     CA  366   4.394   5.732   1.262  0.1128 -0.4651 -0.5037
   34PJ2     OA  367   4.303   5.658   1.181 -0.3858 -0.1534 -0.2323
   34PJ2      P  368   4.158   5.725   1.164 -0.3178  0.1144  0.2339
   34PJ2     OB  369   4.181   5.871   1.168  0.1711  0.0380  0.2295
   34PJ2     HB  370   4.101   5.918   1.130 -1.2883 -3.2820 -1.2080
   34PJ2     OG  371   4.077   5.670   1.052 -0.3281  0.3890  0.1033
   34PJ2     HG  372   4.135   5.594   1.021 -0.8872  0.4908 -1.2519
   34PJ2     OD  373   4.081   5.676   1.296 -0.1813  0.5629  0.4817
   35POX     CD  374   4.084   5.533   1.308  0.0826  0.5878  0.7284
   35POX     CE  375   4.029   5.477   1.439  0.3042  0.2588  0.6820
   35POX     OE  376   4.034   5.335   1.453  0.2450  0.1713 -0.1303
   35POX    C1A  377   4.152   5.294   1.497  0.0018 -0.9391 -0.4811
   35POX    O1A  378   4.259   5.355   1.497 -0.1396 -0.6910 -0.5677
   35POX    C1B  379   4.154   5.156   1.552 -0.0921 -0.6093  0.3628
   35POX    C1C  380   4.098   5.152   1.694 -0.9138 -1.1229  0.0272
   35POX    C1D  381   4.143   5.019   1.756  0.5229 -0.6818 -0.0431
   35POX    C1E  382   4.211   5.046   1.890  0.2076 -0.1688  0.0159
   35POX    C1F  383   4.116   5.078   2.006 -0.2273 -0.1433 -0.3441
   35POX    C1G  384   4.204   5.071   2.131 -0.0461  0.0922 -0.4588
   35POX    C1H  385   4.136   5.115   2.261  0.4046 -0.1042 -0.1542
   35POX    C1I  386   4.216   5.072   2.384 -0.0466 -0.3359  0.0592
   35POX    C1J  387   4.169   5.040   2.505 -0.2947 -0.4658 -0.0710
   35POX    C1K  388   4.020   5.036   2.536 -0.1100 -0.5083  0.8302
   35POX    C1L  389   3.991   5.066   2.684  0.7161  0.7221  0.7573
   35POX    C1M  390   4.054   4.960   2.775  0.1958  0.0554  0.3571
   35POX    C1N  391   4.077   5.030   2.910 -0.1446  0.3566  0.2626
   35POX    C1O  392   3.959   5.017   3.005 -0.2559  0.0733  0.0877
   35POX    C1P  393   3.916   4.873   3.037 -0.3551  0.0737 -0.0412
   35POX    C1Q  394   3.819   4.864   3.154 -0.0996  0.3849  0.1972
   35POX    C1R  395   3.773   4.720   3.179 -0.6891  0.4276 -0.5880
   35POX     CZ  396   3.890   5.541   1.441  0.3781  0.4550 -0.0853
   35POX     OZ  397   3.844   5.580   1.570  0.0255  0.0496 -0.0843
   35POX    C2A  398   3.727   5.642   1.571  0.0520  0.1002  0.2887
   35POX    O2A  399   3.650   5.648   1.475  0.1458 -0.1083  0.2001
   35POX    C2B  400   3.696   5.673   1.712 -0.3640 -0.2326  0.2737
   35POX    C2C  401   3.615   5.804   1.715 -0.1485 -0.0847 -0.2166
   35POX    C2D  402   3.613   5.852   1.860 -0.1652 -0.3909 -0.1127
   35POX    C2E  403   3.522   5.783   1.962  0.2577 -0.6527  0.0884
   35POX    C2F  404   3.532   5.843   2.102 -0.4253 -0.0763 -0.1062
   35POX    C2G  405   3.678   5.867   2.142 -0.4571 -0.0953  0.0229
   35POX    C2H  406   3.680   5.917   2.286 -0.0282 -0.1525  0.0382
   35POX    C2I  407   3.822   5.931   2.341  0.0089  0.0985 -0.1230
   35POX    C2J  408   3.903   6.036   2.265 -0.1266 -0.4143 -0.9810
   35POX    C2K  409   4.052   6.014   2.294 -0.3603 -0.1777  0.4415
   35POX    C2L  410   4.135   6.128   2.235  0.1524 -0.8254 -0.0887
   35POX    C2M  411   4.285   6.098   2.243  0.2961  0.0070  0.3561
   35POX    C2N  412   4.322   5.990   2.142 -0.3026  0.1034  0.0289
   35POX    C2O  413   4.449   5.920   2.191 -0.2069  0.5027  0.3610
   35POX    C2P  414   4.564   6.021   2.193  0.0107  0.3013 -0.7557
   36CHL    CN1  415   3.074   8.226   0.721  0.1232  0.2891  0.0483
   36CHL    CN2  416   3.216   8.074   0.829  0.1950  0.3039  0.4230
   36CHL    CN3  417   3.080   8.198   0.967 -0.1127  0.1905  0.3481
   36CHL    NTM  418   3.156   8.208   0.841 -0.2336  0.1286  0.2699
   36CHL     CB  419   3.276   8.291   0.857 -0.2637  0.1160  0.5824
   37PJ2     CA  420   3.279   8.438   0.899 -0.3232  0.3465 -0.2030
   37PJ2     OA  421   3.239   8.454   1.035  0.3151  0.3536 -0.0170
   37PJ2      P  422   3.216   8.610   1.070 -0.2959  0.1859  0.3428
   37PJ2     OB  423   3.342   8.679   1.032 -0.1980 -0.1260  0.0984
   37PJ2     HB  424   3.391   8.621   0.966 -0.9433  0.9037 -1.4394
   37PJ2     OG  425   3.093   8.639   0.993 -0.3823  0.2217  0.4943
   37PJ2     HG  426   3.014   8.616   1.049 -0.0995  0.4166  0.9799
   37PJ2     OD  427   3.187   8.609   1.228 -0.3438  0.2532  0.3345
   38POX     CD  428   3.051   8.573   1.254 -0.5326  0.5033 -0.3052
   38POX     CE  429   3.033   8.512   1.393 -0.1418  0.2081 -0.3831
   38POX     OE  430   2.904   8.453   1.411 -0.0377  0.1406  0.1443
   38POX    C1A  431   2.892   8.320   1.411 -0.3804  0.1680 -0.4756
   38POX    O1A  432   2.997   8.256   1.414 -0.4240  0.1085 -0.1381
   38POX    C1B  433   2.760   8.256   1.429 -0.2686  0.1772  0.4433
   38POX    C1C  434   2.739   8.213   1.574 -0.5629  0.4225  0.4730
   38POX    C1D  435   2.604   8.140   1.571 -0.4487  0.2327 -0.1366
   38POX    C1E  436   2.568   8.081   1.707  0.3438  0.4072  0.1552
   38POX    C1F  437   2.437   8.003   1.717  0.3247  0.4274  0.0590
   38POX    C1G  438   2.451   7.906   1.834 -0.1004 -0.1444 -0.3514
   38POX    C1H  439   2.312   7.850   1.865  0.2610 -0.3882  0.9005
   38POX    C1I  440   2.207   7.954   1.906 -0.0768 -0.4954  0.3171
   38POX    C1J  441   2.148   7.993   2.018  0.1813  0.4041  0.1501
   38POX    C1K  442   2.184   7.915   2.145  0.4058 -0.2579 -0.3152
   38POX    C1L  443   2.063   7.835   2.191  0.5237 -0.4327 -0.3075
   38POX    C1M  444   2.029   7.868   2.337 -0.4225  0.3887 -0.6960
   38POX    C1N  445   1.906   7.783   2.367 -0.0166  0.0796  0.1130
   38POX    C1O  446   1.846   7.828   2.500 -0.5693 -0.1683 -0.0486
   38POX    C1P  447   1.730   7.734   2.536 -0.2062 -0.4351  0.4379
   38POX    C1Q  448   1.671   7.766   2.673  0.0837 -0.1759  0.5024
   38POX    C1R  449   1.557   7.666   2.690 -0.1924 -0.0304 -0.4559
   38POX     CZ  450   3.047   8.623   1.497  0.0363 -0.4610  0.3137
   38POX     OZ  451   3.068   8.578   1.631 -0.0671 -0.5804  0.2903
   38POX    C2A  452   3.115   8.659   1.726  0.3027 -0.6976  0.2113
   38POX    O2A  453   3.170   8.765   1.701 -0.4866 -0.2132  0.4873
   38POX    C2B  454   3.100   8.614   1.866 -0.0436 -0.4946  0.2421
   38POX    C2C  455   3.008   8.701   1.951 -0.2248 -0.2937 -0.1591
   38POX    C2D  456   2.994   8.647   2.094 -0.0198 -0.1779 -0.0955
   38POX    C2E  457   2.968   8.498   2.114  0.1724 -0.2019 -0.0171
   38POX    C2F  458   2.969   8.463   2.263  0.5497 -0.1122  0.0009
   38POX    C2G  459   2.861   8.535   2.343  0.5657 -0.2859  0.1788
   38POX    C2H  460   2.847   8.478   2.485  0.0700 -1.0132 -0.1540
   38POX    C2I  461   2.714   8.509   2.555  0.3131 -0.6593  0.1548
   38POX    C2J  462   2.707   8.451   2.696  0.2870 -0.4394  0.2440
   38POX    C2K  463   2.568   8.458   2.759  0.3544  0.3743  0.3116
   38POX    C2L  464   2.580   8.381   2.891 -0.1285  0.5291  0.4453
   38POX    C2M  465   2.685   8.440   2.985  0.6065  0.3776 -0.2788
   38POX    C2N  466   2.689   8.369   3.120  0.0395  0.0683 -0.4260
   38POX    C2O  467   2.759   8.446   3.231 -0.7022  0.5164 -0.2619
   38POX    C2P  468   2.761   8.354   3.353 -0.2660  0.9428  0.0601
   39CHL    CN1  469   3.993   3.610   0.965 -0.5985  0.0764 -0.5437
   39CHL    CN2  470   3.942   3.841   1.013 -0.6512  0.0811  0.2208
   39CHL    CN3  471   3.772   3.690   1.005  0.0256 -0.1257 -0.3308
   39CHL    NTM  472   3.912   3.701   1.047 -0.1091 -0.0658  0.1029
   39CHL     CB  473   3.918   3.683   1.193  0.4861  0.1235  0.1069
   40PJ2     CA  474   3.923   3.544   1.258 -0.1241  0.1137  0.1427
   40PJ2     OA  475   3.807   3.472   1.216  0.1475 -0.0285 -0.3584
   40PJ2      P  476   3.819   3.314   1.244 -0.3982  0.0215  0.1694
   40PJ2     OB  477   3.695   3.281   1.170 -0.2414 -0.1888 -0.0025
   40PJ2     HB  478   3.719   3.221   1.094  0.1560  0.5358 -0.4531
   40PJ2     OG  479   3.956   3.279   1.201 -0.5381 -0.3306 -0.0014
   40PJ2     HG  480   3.976   3.182   1.212 -0.9493 -0.1064  3.9363
   40PJ2     OD  481   3.798   3.310   1.403  0.0678  0.3262  0.2401
   41POX     CD  482   3.660   3.325   1.435  0.0522  0.6198  0.0316
   41POX     CE  483   3.634   3.354   1.583 -0.1012 -0.0137  0.1296
   41POX     OE  484   3.701   3.469   1.635  0.3201 -0.1762 -0.0489
   41POX    C1A  485   3.656   3.588   1.594  0.1274 -0.1722  0.1717
   41POX    O1A  486   3.565   3.611   1.515  0.3061  0.4645  0.1399
   41POX    C1B  487   3.756   3.684   1.646  0.4599 -0.3945 -0.0531
   41POX    C1C  488   3.714   3.740   1.782 -0.0500  0.0342 -0.3819
   41POX    C1D  489   3.819   3.834   1.842  0.0512 -0.0585 -0.4128
   41POX    C1E  490   3.960   3.783   1.873 -0.1110 -0.0652  0.3367
   41POX    C1F  491   4.038   3.867   1.974  0.0366 -0.0302  0.1934
   41POX    C1G  492   4.176   3.813   2.010  0.1901 -0.1981 -0.6265
   41POX    C1H  493   4.191   3.719   2.129  0.2289  0.3500 -0.1935
   41POX    C1I  494   4.161   3.792   2.260 -0.2474  0.2296 -0.2332
   41POX    C1J  495   4.140   3.726   2.374  0.3561  0.2148 -0.1299
   41POX    C1K  496   4.132   3.573   2.376  0.5749  0.2037  0.0012
   41POX    C1L  497   4.185   3.513   2.507 -0.1290 -0.5647 -0.0607
   41POX    C1M  498   4.154   3.365   2.532  0.8005 -0.8467 -0.5460
   41POX    C1N  499   4.218   3.297   2.653  0.4027 -0.4537 -0.1121
   41POX    C1O  500   4.371   3.307   2.650  0.3339  0.7239 -0.4382
   41POX    C1P  501   4.432   3.231   2.531 -0.6571 -0.1504 -0.3994
   41POX    C1Q  502   4.584   3.227   2.546 -0.6070  0.4479 -0.7490
   41POX    C1R  503   4.650   3.178   2.417 -0.1085 -0.2592 -0.2298
   41POX     CZ  504   3.684   3.221   1.639 -0.0552  0.0343  0.2025
   41POX     OZ  505   3.688   3.213   1.782  0.2842  0.1952  0.2041
   41POX    C2A  506   3.804   3.240   1.841  0.2333  0.1047  0.3462
   41POX    O2A  507   3.910   3.236   1.780 -0.0213  0.5469 -0.1300
   41POX    C2B  508   3.787   3.263   1.986  0.0221  0.0436  0.3322
   41POX    C2C  509   3.780   3.413   2.015 -0.2133  0.0123  0.4361
   41POX    C2D  510   3.811   3.428   2.164  0.6503 -0.0051  0.2628
   41POX    C2E  511   3.798   3.573   2.211 -0.3576  0.1173 -0.3591
   41POX    C2F  512   3.657   3.632   2.207 -0.3070  0.2752  0.0638
   41POX    C2G  513   3.569   3.574   2.318 -0.1556  0.1652  0.1270
   41POX    C2H  514   3.424   3.615   2.292 -0.1768 -0.0491 -0.0883
   41POX    C2I  515   3.333   3.552   2.397  0.2685 -0.0451  0.3023
   41POX    C2J  516   3.365   3.587   2.542  0.4511  0.1002  0.2266
   41POX    C2K  517   3.256   3.533   2.635 -0.0317  0.5348 -0.0866
   41POX    C2L  518   3.297   3.546   2.781 -0.7129  0.3027  0.1281
   41POX    C2M  519   3.399   3.441   2.824 -0.2299  0.6826 -0.0862
   41POX    C2N  520   3.524   3.503   2.887  0.0647 -0.0538  0.0669
   41POX    C2O  521   3.631   3.404   2.933 -0.0766 -0.3534 -0.2444
   41POX    C2P  522   3.739   3.465   3.023 -0.8019  0.2073  0.2588
   42CHL    CN1  523   5.199   2.346   1.760 -0.3542 -0.0847 -0.3899
   42CHL    CN2  524   5.392   2.273   1.660  0.3227 -0.2018  0.2476
   42CHL    CN3  525   5.292   2.128   1.819 -0.2649 -0.2101  0.1248
   42CHL    NTM  526   5.264   2.224   1.711  0.2190 -0.0115  0.1716
   42CHL     CB  527   5.186   2.162   1.603 -0.5554  0.5125  0.4223
   43PJ2     CA  528   5.035   2.140   1.622 -0.5079 -0.1307  0.0944
   43PJ2     OA  529   4.984   2.050   1.720 -0.6335 -0.0355  0.1177
   43PJ2      P  530   4.958   1.906   1.652 -0.1064 -0.1197  0.0910
   43PJ2     OB  531   4.914   1.929   1.513 -0.3344  0.0896  0.1982
   43PJ2     HB  532   4.978   1.890   1.448  0.5151 -0.4381  1.3192
   43PJ2     OG  533   5.095   1.856   1.681 -0.0183 -0.1326 -0.3395
   43PJ2     HG  534   5.110   1.773   1.627  2.2436  1.3448 -2.1911
   43PJ2     OD  535   4.850   1.833   1.746  0.0993 -0.3871  0.1224
   44POX     CD  536   4.897   1.803   1.878 -0.4681 -0.0297  0.4135
   44POX     CE  537   4.834   1.684   1.951 -0.5257 -0.3507 -0.1482
   44POX     OE  538   4.871   1.666   2.088 -0.2007 -0.6248 -0.2706
   44POX    C1A  539   4.774   1.665   2.179 -0.2316 -0.1624 -0.2937
   44POX    O1A  540   4.658   1.646   2.142 -0.2197 -0.5446 -0.1373
   44POX    C1B  541   4.820   1.666   2.319 -0.1845  0.0851 -0.3108
   44POX    C1C  542   4.740   1.759   2.411 -0.1175  0.0501 -0.2159
   44POX    C1D  543   4.828   1.796   2.530  0.5637 -0.6978 -0.4764
   44POX    C1E  544   4.770   1.852   2.660  0.7224 -0.2771 -0.5854
   44POX    C1F  545   4.869   1.939   2.739  0.1374 -0.5205  0.4356
   44POX    C1G  546   4.809   1.993   2.869  0.2046 -0.4507  0.4373
   44POX    C1H  547   4.927   2.057   2.943 -0.1782  0.4751  0.2599
   44POX    C1I  548   4.901   2.131   3.075 -0.3564 -0.0346  0.5159
   44POX    C1J  549   4.892   2.264   3.076  0.5279  0.0438 -0.1631
   44POX    C1K  550   4.890   2.345   2.946 -0.1340 -0.3924 -0.4295
   44POX    C1L  551   4.776   2.447   2.932  0.0069 -0.1497  0.1677
   44POX    C1M  552   4.807   2.564   3.025  0.2033  0.0871 -0.1920
   44POX    C1N  553   4.696   2.668   3.041  0.1603 -0.0499  0.4174
   44POX    C1O  554   4.582   2.608   3.125  0.0948 -0.7531 -0.1607
   44POX    C1P  555   4.596   2.569   3.273  0.2461 -0.4719 -0.0999
   44POX    C1Q  556   4.468   2.511   3.332  0.0687  0.1587  0.1404
   44POX    C1R  557   4.413   2.385   3.266 -0.1181  0.3443 -0.0612
   44POX     CZ  558   4.848   1.563   1.858  0.8849 -0.2867 -0.0378
   44POX     OZ  559   4.816   1.430   1.900  0.1687  0.0279  0.4428
   44POX    C2A  560   4.727   1.358   1.834 -0.2096  0.3458  0.6006
   44POX    O2A  561   4.687   1.408   1.729  0.0147 -0.1758  0.2563
   44POX    C2B  562   4.675   1.229   1.886 -0.1712  0.0156 -0.1533
   44POX    C2C  563   4.553   1.264   1.971  0.2111  0.6657  0.1355
   44POX    C2D  564   4.613   1.276   2.111 -0.0706  0.1438  0.3035
   44POX    C2E  565   4.504   1.306   2.214 -0.5029 -0.1423 -0.0715
   44POX    C2F  566   4.584   1.322   2.343 -0.2222  0.1852 -0.2830
   44POX    C2G  567   4.506   1.356   2.471  0.2880 -0.4292  0.2008
   44POX    C2H  568   4.585   1.396   2.596  0.3049 -0.0996  0.0873
   44POX    C2I  569   4.491   1.466   2.694 -0.1195 -0.8262  0.2095
   44POX    C2J  570   4.562   1.568   2.784  0.0799 -0.7066 -0.0840
   44POX    C2K  571   4.465   1.623   2.889  0.4814 -0.3686  0.1134
   44POX    C2L  572   4.544   1.729   2.965 -0.2024  0.7291 -0.6862
   44POX    C2M  573   4.461   1.777   3.084 -0.0751 -0.7719  0.0184
   44POX    C2N  574   4.550   1.872   3.165  0.4384 -0.5423 -0.8038
   44POX    C2O  575   4.654   1.785   3.237  0.2804 -0.0637  0.0139
   44POX    C2P  576   4.761   1.869   3.307 -0.0914  0.2881  0.1704
   45CHL    CN1  577   2.609   4.297   1.297  0.1343 -0.1276  0.4176
   45CHL    CN2  578   2.543   4.518   1.237  0.4733  0.0256 -0.4062
   45CHL    CN3  579   2.374   4.357   1.297 -0.1750  0.6441 -0.3417
   45CHL    NTM  580   2.504   4.376   1.232  0.2860  0.0414  0.3795
   45CHL     CB  581   2.490   4.343   1.089  0.8132  0.5159  0.2138
   46PJ2     CA  582   2.598   4.324   0.982 -0.1406 -0.0899 -0.6621
   46PJ2     OA  583   2.690   4.433   0.974  0.0034 -0.1818 -0.2961
   46PJ2      P  584   2.846   4.392   0.973 -0.0460 -0.4060  0.4518
   46PJ2     OB  585   2.859   4.252   0.927 -0.1713 -0.2801  0.0215
   46PJ2     HB  586   2.779   4.193   0.927 -0.1072 -0.3720 -0.5538
   46PJ2     OG  587   2.904   4.511   0.906 -1.2059 -0.1277 -0.0914
   46PJ2     HG  588   2.987   4.484   0.856 -1.1609  0.3474 -0.2816
   46PJ2     OD  589   2.869   4.400   1.132  0.1566 -0.1812  0.4128
   47POX     CD  590   2.999   4.354   1.170  0.4108  0.0309 -0.1925
   47POX     CE  591   3.048   4.394   1.309 -0.4703  0.0453  0.1246
   47POX     OE  592   2.988   4.310   1.407 -0.4095  0.5316  0.5813
   47POX    C1A  593   3.031   4.190   1.444  0.0949  0.2856 -0.7567
   47POX    O1A  594   3.136   4.142   1.402  0.0207 -0.4953 -0.0834
   47POX    C1B  595   2.932   4.133   1.538  0.4200  0.3860 -0.3518
   47POX    C1C  596   2.961   4.138   1.688 -0.0048 -0.0320 -0.2524
   47POX    C1D  597   2.976   4.283   1.736  0.3439 -0.3081  0.4863
   47POX    C1E  598   2.861   4.380   1.713  0.0492 -0.6127  0.6616
   47POX    C1F  599   2.881   4.497   1.810  0.3686 -0.0726 -0.0394
   47POX    C1G  600   2.783   4.613   1.792 -0.0881 -0.3566  0.5557
   47POX    C1H  601   2.825   4.735   1.875 -0.3345  0.1199 -0.0143
   47POX    C1I  602   2.752   4.864   1.837 -0.0338  0.1831 -0.3806
   47POX    C1J  603   2.657   4.927   1.905 -0.6145 -0.6712 -0.3870
   47POX    C1K  604   2.598   4.910   2.045  0.1176 -0.2339 -0.0241
   47POX    C1L  605   2.681   4.965   2.162  0.1298 -0.2687 -0.0167
   47POX    C1M  606   2.613   4.943   2.297  0.4981  0.5501  0.3057
   47POX    C1N  607   2.641   5.032   2.418 -0.0419  0.4887  0.4768
   47POX    C1O  608   2.561   4.979   2.538  0.3176 -0.6167  0.2393
   47POX    C1P  609   2.585   5.096   2.634  0.2969  0.0307 -0.5324
   47POX    C1Q  610   2.486   5.211   2.617  0.3201  0.1325 -0.0104
   47POX    C1R  611   2.347   5.190   2.675  0.0227 -0.1333 -0.8106
   47POX     CZ  612   3.041   4.544   1.336 -0.0131  0.0967 -0.0194
   47POX     OZ  613   3.141   4.584   1.430  0.2656 -0.1434 -0.2149
   47POX    C2A  614   3.111   4.681   1.516 -0.0945 -0.3019 -0.1591
   47POX    O2A  615   2.995   4.714   1.537 -0.0583  0.2184 -0.7740
   47POX    C2B  616   3.230   4.719   1.596 -0.5181  0.2599  0.2078
   47POX    C2C  617   3.231   4.868   1.630  0.3189  0.2298  0.3365
   47POX    C2D  618   3.165   4.904   1.764  0.6405  0.6495  0.3832
   47POX    C2E  619   3.198   5.047   1.810 -0.2473  0.7757  0.6373
   47POX    C2F  620   3.149   5.053   1.955 -0.3036  0.0222  0.6536
   47POX    C2G  621   3.235   4.978   2.057  0.0574  0.0940  0.4027
   47POX    C2H  622   3.174   4.999   2.196  0.1785  0.7423  0.3599
   47POX    C2I  623   3.226   4.907   2.306  0.0424  0.3275  0.0827
   47POX    C2J  624   3.139   4.940   2.428 -0.4674 -0.3131 -0.1049
   47POX    C2K  625   3.093   4.816   2.504 -0.4360 -0.3475 -0.1417
   47POX    C2L  626   3.014   4.856   2.628  0.2404 -0.2797  0.2668
   47POX    C2M  627   2.956   4.728   2.688 -0.6638  0.2378  0.5109
   47POX    C2N  628   3.062   4.652   2.767 -0.3133  0.5719  0.3623
   47POX    C2O  629   3.059   4.717   2.905 -0.4592 -0.6965  0.9695
   47POX    C2P  630   3.142   4.629   3.000  0.0279 -0.6063  0.6297
   48CHL    CN1  631   6.466   8.017   1.417 -0.3522 -0.6701 -0.1243
   48CHL    CN2  632   6.514   8.070   1.189  0.5526 -0.0394 -0.1101
   48CHL    CN3  633   6.309   7.951   1.260  0.2263  0.0319  0.6434
   48CHL    NTM  634   6.454   7.970   1.278  0.3847 -0.1665 -0.3648
   48CHL     CB  635   6.510   7.835   1.265 -0.4686 -0.5670  0.0616
   49PJ2     CA  636   6.646   7.804   1.327 -0.4649 -0.0403  0.3184
   49PJ2     OA  637   6.755   7.890   1.290 -0.3490 -0.2399  0.1991
   49PJ2      P  638   6.887   7.853   1.375 -0.2409 -0.0297  0.1243
   49PJ2     OB  639   6.883   7.705   1.383 -0.6174 -0.0494 -0.3803
   49PJ2     HB  640   6.956   7.692   1.451 -1.0002  3.0593  0.7950
   49PJ2     OG  641   6.991   7.926   1.300 -0.2191  0.2305  0.4060
   49PJ2     HG  642   6.952   8.015   1.274 -2.1266 -1.6083 -4.1000
   49PJ2     OD  643   6.871   7.913   1.523  0.2397 -0.0847  0.1980
   50POX     CD  644   6.870   8.056   1.535 -0.7209 -0.0405 -0.3275
   50POX     CE  645   6.854   8.097   1.682  0.1654  0.2970 -0.3184
   50POX     OE  646   6.819   8.234   1.703 -0.1029  0.1682  0.0869
   50POX    C1A  647   6.688   8.256   1.701 -0.1847 -0.3300 -0.2910
   50POX    O1A  648   6.605   8.173   1.664 -0.4999 -0.0388 -0.2425
   50POX    C1B  649   6.649   8.396   1.727  0.1433 -0.3467  0.3174
   50POX    C1C  650   6.585   8.385   1.865  0.5559 -0.5095  0.4978
   50POX    C1D  651   6.574   8.512   1.949 -0.1387 -0.0420 -0.2802
   50POX    C1E  652   6.710   8.576   1.979 -0.1926 -0.1663  0.2398
   50POX    C1F  653   6.693   8.717   2.037 -0.2207 -0.3058  0.5732
   50POX    C1G  654   6.822   8.798   2.020 -0.3478 -0.1094  0.5453
   50POX    C1H  655   6.852   8.885   2.142 -0.5180  0.5438  0.1300
   50POX    C1I  656   6.751   8.993   2.180  0.0288  1.1547 -0.1459
   50POX    C1J  657   6.725   9.024   2.307  0.1225 -0.1698  0.2091
   50POX    C1K  658   6.787   8.943   2.421  0.3639  0.1016  0.2720
   50POX    C1L  659   6.839   9.042   2.526 -0.1056  0.4399  0.1880
   50POX    C1M  660   6.927   8.975   2.632 -0.2701  0.0181  0.0618
   50POX    C1N  661   6.998   0.036   2.722 -0.3929  0.2702 -0.1331
   50POX    C1O  662   7.065   0.156   2.655 -0.3796  0.3374  0.0007
   50POX    C1P  663   7.173   0.215   2.746 -0.5071  0.3570  0.1407
   50POX    C1Q  664   7.121   0.294   2.866  0.4289  0.4261  0.5134
   50POX    C1R  665   7.038   0.416   2.827  0.0693  0.0561  0.1116
   50POX     CZ  666   6.983   8.060   1.755 -0.0722 -0.6272 -0.3509
   50POX     OZ  667   6.977   8.088   1.895 -0.0018  0.3900 -0.5417
   50POX    C2A  668   7.088   8.130   1.955  0.4880 -1.5339 -0.0135
   50POX    O2A  669   7.184   8.159   1.884 -0.3314  0.6294 -0.3283
   50POX    C2B  670   7.074   8.174   2.096 -0.1200  0.3428 -0.6177
   50POX    C2C  671   6.949   8.257   2.125 -0.0703  0.1562  0.1704
   50POX    C2D  672   6.958   8.354   2.243  0.7013  0.2151  0.0697
   50POX    C2E  673   7.060   8.463   2.207  0.6224  0.3677  0.3071
   50POX    C2F  674   7.050   8.584   2.300  0.1171  0.4422  0.1596
   50POX    C2G  675   7.187   8.650   2.311  0.3150  0.0440  0.0710
   50POX    C2H  676   7.211   8.746   2.427  0.0654  0.3868 -0.1602
   50POX    C2I  677   7.340   8.826   2.409 -0.0058  0.5015 -0.1709
   50POX    C2J  678   7.359   8.920   2.528 -0.2624  0.1715  0.1345
   50POX    C2K  679   7.506   8.963   2.526 -0.0648 -0.4858  0.4124
   50POX    C2L  680   7.522   0.044   2.618 -0.0937 -0.3628  0.2417
   50POX    C2M  681   7.510   0.009   2.766  0.1920 -0.2954  0.2808
   50POX    C2N  682   7.560   0.124   2.853 -0.4906  0.3620 -0.1888
   50POX    C2O  683   7.548   0.099   3.004 -0.3706  0.5170 -0.1530
   50POX    C2P  684   7.402   0.093   3.051 -0.3167 -0.6976 -0.1215
   51CHL    CN1  685   2.499   7.930   0.503  0.1699 -0.2944 -0.5442
   51CHL    CN2  686   2.621   7.747   0.562  0.3609  0.2932  0.0610
   51CHL    CN3  687   2.392   7.724   0.555  0.3647  0.5798  0.1731
   51CHL    NTM  688   2.497   7.817   0.597  0.4824  0.3884  0.2994
   51CHL     CB  689   2.497   7.841   0.742 -0.1560  0.0363  0.3575
   52PJ2     CA  690   2.400   7.943   0.802 -0.5533  0.0079 -0.2350
   52PJ2     OA  691   2.436   8.074   0.755  0.0874  0.1154  0.5372
   52PJ2      P  692   2.322   8.188   0.751 -0.1193 -0.0973  0.2870
   52PJ2     OB  693   2.369   8.304   0.672  0.3453 -0.4668  0.0165
   52PJ2     HB  694   2.463   8.287   0.642  0.2018  0.1015 -0.7807
   52PJ2     OG  695   2.188   8.126   0.735 -0.2553  0.3600 -0.3745
   52PJ2     HG  696   2.144   8.192   0.674  0.4977 -0.5661 -1.9983
   52PJ2     OD  697   2.329   8.230   0.906 -0.3340  0.1269  0.2372
   53POX     CD  698   2.446   8.302   0.946 -0.2204 -0.1494  0.4069
   53POX     CE  699   2.424   8.362   1.085 -0.1724  0.1119  0.3028
   53POX     OE  700   2.524   8.454   1.128 -0.1365 -0.0162  0.4972
   53POX    C1A  701   2.482   8.558   1.200  0.1744  0.5253 -0.0995
   53POX    O1A  702   2.362   8.589   1.198 -0.1132 -0.5394  0.1366
   53POX    C1B  703   2.583   8.629   1.282  0.3552  0.3431 -0.1648
   53POX    C1C  704   2.558   8.611   1.432  0.2096 -0.2476 -0.2567
   53POX    C1D  705   2.661   8.706   1.493 -0.7243  0.1718  0.6868
   53POX    C1E  706   2.632   8.743   1.639  0.1330  0.6341  0.7439
   53POX    C1F  707   2.628   8.622   1.733 -0.1228 -0.0746 -0.1631
   53POX    C1G  708   2.525   8.641   1.844 -0.0727  0.3676 -0.1905
   53POX    C1H  709   2.484   8.504   1.898  0.0283  0.3372 -0.1913
   53POX    C1I  710   2.590   8.446   1.992 -0.3638  0.2273  0.1862
   53POX    C1J  711   2.574   8.373   2.102 -0.0092 -0.1823 -0.0349
   53POX    C1K  712   2.433   8.328   2.141 -0.0796  0.2499  0.2086
   53POX    C1L  713   2.435   8.296   2.290  0.5361  0.1708  0.1867
   53POX    C1M  714   2.304   8.341   2.355  0.4955 -0.2037  0.3707
   53POX    C1N  715   2.293   8.313   2.505  0.2065 -0.0788  0.3732
   53POX    C1O  716   2.291   8.160   2.513 -0.4848 -0.0888  0.1144
   53POX    C1P  717   2.225   8.140   2.650  0.2743 -0.1933  0.4683
   53POX    C1Q  718   2.297   8.016   2.705  0.1440 -0.5007 -0.0437
   53POX    C1R  719   2.412   8.068   2.792  0.2869 -0.3805 -0.3053
   53POX     CZ  720   2.420   8.252   1.191 -0.1425  0.0838  0.2744
   53POX     OZ  721   2.374   8.307   1.315 -0.3140  0.2321  0.1462
   53POX    C2A  722   2.247   8.304   1.353 -0.2591  0.1154  0.3226
   53POX    O2A  723   2.168   8.216   1.318 -0.5095  0.4515  0.0366
   53POX    C2B  724   2.226   8.389   1.472  0.1349  0.8107 -0.0993
   53POX    C2C  725   2.192   8.307   1.597 -0.0416  0.0497 -0.6402
   53POX    C2D  726   2.139   8.404   1.703  0.4823 -0.1816 -0.1601
   53POX    C2E  727   2.067   8.314   1.803 -0.1079  0.5334  0.0746
   53POX    C2F  728   1.989   8.394   1.907 -0.2345  0.3801  0.0977
   53POX    C2G  729   1.873   8.316   1.971 -0.0459 -0.1403 -0.1885
   53POX    C2H  730   1.826   8.369   2.107  0.0784 -0.2041 -0.1210
   53POX    C2I  731   1.910   8.316   2.223 -0.0518 -0.5202 -0.1708
   53POX    C2J  732   1.841   8.338   2.358  0.4500 -0.1941  0.0346
   53POX    C2K  733   1.863   8.475   2.424 -0.5897  0.3373 -0.6942
   53POX    C2L  734   1.735   8.526   2.490 -0.4491 -0.3648  0.1326
   53POX    C2M  735   1.708   8.465   2.628 -0.0458  0.1246  0.4294
   53POX    C2N  736   1.582   8.527   2.690 -0.4454 -0.0171 -0.2335
   53POX    C2O  737   1.565   8.460   2.826 -0.6172 -0.4948 -0.4896
   53POX    C2P  738   1.511   8.559   2.929  0.8019 -0.0708 -0.1373
   54CHL    CN1  739   5.537   4.714   1.756  0.5294  0.0420 -0.1267
   54CHL    CN2  740   5.461   4.700   1.541  0.6640 -0.6252  0.6404
   54CHL    CN3  741   5.328   4.819   1.703  0.0926  0.0353 -0.4955
   54CHL    NTM  742   5.413   4.701   1.680  0.1753 -0.1020  0.4700
   54CHL     CB  743   5.333   4.581   1.711 -0.8017  0.4795  0.2697
   55PJ2     CA  744   5.238   4.524   1.606  0.2205 -0.2763 -0.2665
   55PJ2     OA  745   5.121   4.603   1.582  0.2786 -0.1333 -0.0847
   55PJ2      P  746   5.022   4.552   1.465  0.0546  0.1173 -0.0051
   55PJ2     OB  747   4.908   4.646   1.463  0.0136  0.0805  0.5326
   55PJ2     HB  748   4.901   4.695   1.550 -0.6878 -0.2443  0.6700
   55PJ2     OG  749   5.080   4.526   1.331  0.1894  0.3274  0.0123
   55PJ2     HG  750   5.154   4.592   1.321  0.5830  0.0317  0.8691
   55PJ2     OD  751   4.959   4.418   1.528  0.4691  0.2061  0.6057
   56POX     CD  752   4.846   4.413   1.615 -0.1830  0.1946 -0.2304
   56POX     CE  753   4.812   4.277   1.679 -0.0675  0.5560  0.6148
   56POX     OE  754   4.671   4.276   1.698 -0.1297 -0.0427  0.1531
   56POX    C1A  755   4.600   4.177   1.645 -0.1697  0.2014 -0.2509
   56POX    O1A  756   4.649   4.107   1.557  0.2031  0.3604 -0.1703
   56POX    C1B  757   4.455   4.180   1.673 -0.1267 -0.0772 -0.0001
   56POX    C1C  758   4.429   4.064   1.769 -0.0809 -0.0133  0.0893
   56POX    C1D  759   4.482   4.081   1.912 -0.9346 -0.4736  0.4754
   56POX    C1E  760   4.433   4.203   1.990 -0.0654  0.1891  0.0065
   56POX    C1F  761   4.494   4.214   2.130 -0.1485  0.2615  0.0366
   56POX    C1G  762   4.407   4.299   2.223  0.0624  0.1312  0.3548
   56POX    C1H  763   4.291   4.221   2.285  0.1280  0.0222  0.3413
   56POX    C1I  764   4.333   4.101   2.370  0.5427  0.1045  0.2548
   56POX    C1J  765   4.335   4.099   2.503 -0.0448 -0.5561  0.2617
   56POX    C1K  766   4.266   4.197   2.598  0.2912  0.1538 -0.2175
   56POX    C1L  767   4.271   4.150   2.743  0.0305  0.2111 -0.1904
   56POX    C1M  768   4.217   4.008   2.763  0.3905  0.0855 -0.1021
   56POX    C1N  769   4.085   4.019   2.839  0.3381  0.0647 -0.1900
   56POX    C1O  770   4.013   3.887   2.870  1.1676 -0.3524 -0.0350
   56POX    C1P  771   3.969   3.829   2.736 -0.6499  0.1561  0.3231
   56POX    C1Q  772   3.907   3.692   2.764  0.2240 -0.3192 -0.0259
   56POX    C1R  773   3.837   3.645   2.636 -0.3226 -0.1989  0.2243
   56POX     CZ  774   4.892   4.266   1.809  0.6680  0.3954  0.1598
   56POX     OZ  775   4.886   4.140   1.877 -0.1163  0.4922  0.2876
   56POX    C2A  776   4.947   4.111   1.992 -0.3058  0.1748  0.3081
   56POX    O2A  777   5.026   4.198   2.028  0.4300 -0.2685 -0.2148
   56POX    C2B  778   4.900   3.991   2.064 -0.0009  0.0336  0.2741
   56POX    C2C  779   4.930   3.988   2.214 -0.2330 -0.3759  0.3145
   56POX    C2D  780   4.857   4.096   2.294  0.3295 -0.0338  0.3772
   56POX    C2E  781   4.872   4.092   2.446  0.0426  0.6510  0.4264
   56POX    C2F  782   4.791   4.197   2.522 -0.5032  0.2604  0.3897
   56POX    C2G  783   4.800   4.168   2.672  0.0027 -0.5470  0.2101
   56POX    C2H  784   4.698   4.247   2.754  0.1774 -0.5207  0.4037
   56POX    C2I  785   4.693   4.202   2.900 -0.2938 -0.4947  0.3974
   56POX    C2J  786   4.588   4.280   2.980  0.1058  0.4483  0.0152
   56POX    C2K  787   4.573   4.221   3.120 -0.5674  0.3521 -0.0961
   56POX    C2L  788   4.498   4.315   3.216  0.0232 -0.2205  0.9412
   56POX    C2M  789   4.576   4.445   3.237 -0.5664  0.2429  0.3011
   56POX    C2N  790   4.555   4.512   3.373 -0.3061  0.3093  0.3089
   56POX    C2O  791   4.661   4.620   3.395  0.3609 -0.2684 -0.0513
   56POX    C2P  792   4.636   4.709   3.517  0.4973  0.3664 -0.4855
   57CHL    CN1  793  -0.113   4.533   1.530  0.2934  0.8421  0.1102
   57CHL    CN2  794   0.060   4.370   1.521  0.0186  0.0539  0.1192
   57CHL    CN3  795   0.098   4.600   1.607  0.3572  0.4544  0.1062
   57CHL    NTM  796   0.031   4.514   1.509  0.2555  0.1308  0.4580
   57CHL     CB  797   0.082   4.555   1.377 -0.1566 -0.4706  0.1081
   58PJ2     CA  798   0.225   4.530   1.329 -0.2604 -0.0887 -0.4094
   58PJ2     OA  799   0.332   4.573   1.415 -0.3601 -0.5880 -0.0327
   58PJ2      P  800   0.471   4.498   1.384 -0.1422 -0.1330 -0.1554
   58PJ2     OB  801   0.486   4.490   1.237  0.3365 -0.2064 -0.1048
   58PJ2     HB  802   0.413   4.532   1.183  2.3856  0.1561 -2.7915
   58PJ2     OG  803   0.584   4.564   1.454 -0.4025  0.4202 -0.2487
   58PJ2     HG  804   0.560   4.602   1.543  4.1927 -0.8644  1.8284
   58PJ2     OD  805   0.450   4.346   1.433 -0.0819 -0.0342  0.1766
   59POX     CD  806   0.474   4.338   1.574  0.1363  0.4399  0.1709
   59POX     CE  807   0.375   4.239   1.636  0.6130  0.0711  0.3424
   59POX     OE  808   0.396   4.240   1.778  0.0050 -0.0969  0.4370
   59POX    C1A  809   0.296   4.263   1.862 -0.2096 -1.0120  0.4385
   59POX    O1A  810   0.186   4.302   1.821 -0.0146 -0.5477  0.3555
   59POX    C1B  811   0.346   4.254   2.001  0.0033  0.4598  0.4685
   59POX    C1C  812   0.350   4.111   2.056 -0.2599  0.2814  0.0299
   59POX    C1D  813   0.400   4.116   2.200 -0.2364  0.0169  0.0310
   59POX    C1E  814   0.395   3.978   2.266  0.4799 -0.1296 -0.2052
   59POX    C1F  815   0.438   3.983   2.413 -0.2762  0.3174  0.0053
   59POX    C1G  816   0.590   3.999   2.412 -0.3219  0.7814  0.1018
   59POX    C1H  817   0.641   4.023   2.554  0.0931 -0.1775  0.1221
   59POX    C1I  818   0.789   4.059   2.550 -0.0424  0.3272 -0.5917
   59POX    C1J  819   0.863   4.051   2.661  0.2531 -0.2648 -0.8279
   59POX    C1K  820   0.803   4.001   2.792  0.4758  0.2941 -0.5109
   59POX    C1L  821   0.916   3.980   2.893  0.0032 -0.5677 -0.1420
   59POX    C1M  822   0.857   3.924   3.022 -0.3419  0.3977  0.1330
   59POX    C1N  823   0.953   3.958   3.137  0.1600 -0.0899 -0.1344
   59POX    C1O  824   0.901   3.897   3.267  0.3077  0.5007  0.2050
   59POX    C1P  825   0.790   3.991   3.315  0.0084  0.2724 -0.0441
   59POX    C1Q  826   0.729   3.944   3.447  0.9227 -0.6007  0.0781
   59POX    C1R  827   0.604   3.858   3.436  0.5763 -0.0618 -0.2043
   59POX     CZ  828   0.382   4.100   1.572 -0.0008  0.1925  0.0103
   59POX     OZ  829   0.327   4.000   1.659  0.1876  0.1474  0.0796
   59POX    C2A  830   0.337   3.870   1.633  0.1583  0.0867  0.3784
   59POX    O2A  831   0.422   3.836   1.551 -0.2694  0.7144 -0.3347
   59POX    C2B  832   0.271   3.765   1.714 -0.2264  0.0016 -0.0465
   59POX    C2C  833   0.292   3.787   1.864 -0.1716  0.1009 -0.0684
   59POX    C2D  834   0.232   3.671   1.943  1.1060 -0.8179 -0.4291
   59POX    C2E  835   0.242   3.673   2.095 -0.3452 -0.3367 -0.3294
   59POX    C2F  836   0.152   3.564   2.154 -0.2720 -0.1266  0.1847
   59POX    C2G  837   0.149   3.566   2.307 -0.2654 -0.0912  0.1843
   59POX    C2H  838   0.279   3.532   2.380  0.0233 -0.2444 -0.3873
   59POX    C2I  839   0.252   3.546   2.530 -0.1699  0.4620 -0.4809
   59POX    C2J  840   0.378   3.511   2.610 -0.6096  0.0157  0.0307
   59POX    C2K  841   0.360   3.516   2.762 -0.1804 -0.1931  0.0897
   59POX    C2L  842   0.281   3.388   2.791  0.0145 -0.2334  0.4483
   59POX    C2M  843   0.226   3.374   2.933  0.2615  0.2533  0.5920
   59POX    C2N  844   0.130   3.488   2.966 -0.3564 -0.1040  0.0526
   59POX    C2O  845   0.057   3.480   3.100 -0.6465  0.0752 -0.0937
   59POX    C2P  846   8.957   3.375   3.113 -0.5884  0.0202 -0.1409
   60CHL    CN1  847   8.313   5.184   1.325  0.3367  0.3338 -0.0644
   60CHL    CN2  848   8.138   5.257   1.193 -0.2941  0.6855  0.1005
   60CHL    CN3  849   8.358   5.362   1.177 -0.2552  0.5123  0.3520
   60CHL    NTM  850   8.256   5.306   1.267 -0.1968  0.2352  0.2468
   60CHL     CB  851   8.194   5.395   1.367 -0.2141  0.1974  0.2703
   61PJ2     CA  852   8.292   5.470   1.458 -0.0653  0.2430  0.0736
   61PJ2     OA  853   8.383   5.387   1.530 -0.2714 -0.0420  0.0116
   61PJ2      P  854   8.476   5.483   1.621 -0.2246  0.3674 -0.4629
   61PJ2     OB  855   8.588   5.401   1.673  0.0112  0.8392 -0.2257
   61PJ2     HB  856   8.563   5.305   1.684 -0.9196  1.1943  0.9070
   61PJ2     OG  857   8.508   5.603   1.541  0.4852  0.5042  0.0163
   61PJ2     HG  858   8.421   5.636   1.503 -0.5215 -1.0775  0.8656
   61PJ2     OD  859   8.399   5.541   1.750  0.0192 -0.3731  0.0216
   62POX     CD  860   8.460   5.559   1.878  0.3569  0.2685 -0.2243
   62POX     CE  861   8.375   5.632   1.982  0.1190 -0.4256  0.0772
   62POX     OE  862   8.444   5.657   2.105 -0.3071 -0.1651  0.2665
   62POX    C1A  863   8.506   5.774   2.107 -0.2170 -0.2111  0.2133
   62POX    O1A  864   8.472   5.866   2.032 -0.3619 -0.3300  0.1324
   62POX    C1B  865   8.580   5.809   2.230  0.0069  0.0357  0.0091
   62POX    C1C  866   8.489   5.891   2.322  0.2475  0.2624  0.0472
   62POX    C1D  867   8.579   5.919   2.442  0.1526  1.1676 -0.0893
   62POX    C1E  868   8.522   6.014   2.549 -0.7495 -0.0581  0.5389
   62POX    C1F  869   8.630   6.025   2.656 -0.3362 -0.1217  0.1326
   62POX    C1G  870   8.576   6.093   2.783  0.4318  0.4301  0.1679
   62POX    C1H  871   8.693   6.134   2.872  0.5042  0.0627  0.2474
   62POX    C1I  872   8.644   6.201   3.001  0.0854 -0.2193  0.2355
   62POX    C1J  873   8.702   6.167   3.116 -0.2671  0.3604  0.5900
   62POX    C1K  874   8.805   6.056   3.141 -0.2919  0.3393  0.5963
   62POX    C1L  875   8.911   6.097   3.244 -0.0546  0.1765  0.4181
   62POX    C1M  876   8.987   5.971   3.285  0.1124  0.1887  0.1509
   62POX    C1N  877   0.022   5.981   3.431 -0.2043 -0.1715  0.2741
   62POX    C1O  878   0.140   6.079   3.437 -0.4785  0.1571  0.3207
   62POX    C1P  879   0.194   6.121   3.574  0.3121 -0.0060  0.0615
   62POX    C1Q  880   0.296   6.236   3.570  0.3521 -0.0488 -0.1699
   62POX    C1R  881   0.339   6.281   3.710  0.4334 -0.1708 -0.1554
   62POX     CZ  882   8.244   5.555   2.000  0.0620 -0.3100  0.1610
   62POX     OZ  883   8.170   5.560   2.122  0.1990 -0.3320  0.2456
   62POX    C2A  884   8.194   5.464   2.210  0.0217 -0.5495  0.0593
   62POX    O2A  885   8.264   5.367   2.182  1.1085  0.0235  0.7140
   62POX    C2B  886   8.137   5.488   2.345  0.6739  0.2312  0.2022
   62POX    C2C  887   8.152   5.626   2.410  0.2384  0.2554  0.2537
   62POX    C2D  888   8.088   5.617   2.548  0.3202 -0.7575  0.2354
   62POX    C2E  889   7.937   5.594   2.559  0.1168  0.1827 -0.4602
   62POX    C2F  890   7.900   5.549   2.701  0.1485 -0.0098 -0.5131
   62POX    C2G  891   7.937   5.402   2.714 -0.1185 -0.0372 -0.0440
   62POX    C2H  892   7.959   5.351   2.857  0.0070 -0.3450 -0.1721
   62POX    C2I  893   8.069   5.423   2.934 -0.5951 -0.1273  0.4921
   62POX    C2J  894   8.080   5.361   3.073 -0.1706 -0.4963  0.2913
   62POX    C2K  895   8.189   5.424   3.159 -0.4619  0.0273  0.2782
   62POX    C2L  896   8.127   5.507   3.272 -0.2672 -0.2469  0.5911
   62POX    C2M  897   8.222   5.595   3.353 -0.0411 -0.1005  0.1735
   62POX    C2N  898   8.131   5.650   3.463  0.2641  0.0496  0.3497
   62POX    C2O  899   8.202   5.755   3.550  0.5172 -0.1507  0.3876
   62POX    C2P  900   8.104   5.867   3.585  0.3259 -0.3441  0.4759
   63CHL    CN1  901   1.196  -0.102   0.390  0.3344 -0.2320 -0.1087
   63CHL    CN2  902   1.341   0.076   0.400 -0.4835 -0.5390 -0.0173
   63CHL    CN3  903   1.099   0.105   0.343 -0.7487  0.4273  0.1322
   63CHL    NTM  904   1.201   0.040   0.426 -0.6614 -0.1184 -0.3913
   63CHL     CB  905   1.164   0.038   0.568  0.2778 -0.4908 -0.1446
   64PJ2     CA  906   1.154   0.164   0.654 -0.3671 -0.4758 -0.2368
   64PJ2     OA  907   1.027   0.229   0.643 -0.1228  0.0511 -0.0109
   64PJ2      P  908   1.038   0.374   0.712 -0.1342  0.1518 -0.2173
   64PJ2     OB  909   1.157   0.443   0.659  0.0655 -0.0562 -0.0448
   64PJ2     HB  910   1.229   0.379   0.632  0.6217  0.5471 -0.0377
   64PJ2     OG  911   0.902   0.425   0.686 -0.4028 -0.2480  0.3738
   64PJ2     HG  912   0.918   0.480   0.604 -0.7463  0.2441  0.6332
   64PJ2     OD  913   1.063   0.337   0.867  0.1350 -0.2786 -0.3601
   65POX     CD  914   1.069   0.453   0.951  0.4628 -0.4782 -0.1080
   65POX     CE  915   1.090   0.420   1.099 -0.4996 -0.1150  0.1118
   65POX     OE  916   1.106   0.543   1.170 -0.3042  0.0053 -0.1413
   65POX    C1A  917   1.059   0.555   1.294 -0.3940  0.1973 -0.1935
   65POX    O1A  918   0.966   0.483   1.329  0.0104 -0.4370 -0.4113
   65POX    C1B  919   1.096   0.681   1.363  0.1153 -0.1686  0.2088
   65POX    C1C  920   1.212   0.650   1.459  0.3211 -0.3957 -0.1114
   65POX    C1D  921   1.175   0.562   1.578  0.2593  0.1468  0.2749
   65POX    C1E  922   1.306   0.548   1.655  0.2254 -0.1275  0.2848
   65POX    C1F  923   1.281   0.493   1.796  0.1291 -1.3205 -0.1846
   65POX    C1G  924   1.405   0.503   1.885 -0.3166  0.6464  0.2606
   65POX    C1H  925   1.377   0.424   2.013 -0.2642  0.2142  0.0063
   65POX    C1I  926   1.497   0.420   2.108 -0.4422  0.5723  0.2471
   65POX    C1J  927   1.494   0.421   2.241  0.5435 -0.4774  0.2908
   65POX    C1K  928   1.363   0.427   2.321 -0.0623 -0.2901 -0.6943
   65POX    C1L  929   1.354   0.342   2.448  0.0613  0.2516 -0.3213
   65POX    C1M  930   1.439   0.388   2.567 -0.0787  0.4542 -0.2982
   65POX    C1N  931   1.419   0.317   2.701  0.1348 -0.0939 -0.5509
   65POX    C1O  932   1.270   0.307   2.738  0.1995 -0.0230 -0.2654
   65POX    C1P  933   1.234   0.297   2.886  0.0107 -0.0351 -0.3119
   65POX    C1Q  934   1.082   0.284   2.881 -0.0026 -0.1170  0.2076
   65POX    C1R  935   1.027   0.317   3.020  0.0793  0.1266  0.1829
   65POX     CZ  936   1.202   0.318   1.119 -0.2799  0.1557  0.2587
   65POX     OZ  937   1.239   0.294   1.255 -0.0072  0.2582  0.2048
   65POX    C2A  938   1.177   0.191   1.313 -0.0730  0.3188  0.2437
   65POX    O2A  939   1.132   0.097   1.249  0.3290  0.0672  0.3240
   65POX    C2B  940   1.184   0.190   1.461 -0.2939  0.1899  0.2532
   65POX    C2C  941   1.300   0.099   1.502  0.1469  0.8840  0.5606
   65POX    C2D  942   1.290   0.057   1.649 -0.1364 -0.3974  0.1921
   65POX    C2E  943   1.408  -0.020   1.708 -0.2972 -0.5573  0.3051
   65POX    C2F  944   1.415   9.031   1.860 -0.2527  0.0804  0.2624
   65POX    C2G  945   1.297   8.983   1.946 -0.2255 -0.0355  0.2353
   65POX    C2H  946   1.325   9.042   2.084  0.2437 -0.2364  0.2287
   65POX    C2I  947   1.237   8.972   2.189 -0.0432 -0.1700  0.0336
   65POX    C2J  948   1.247   9.029   2.330 -0.7805  0.8420 -0.3119
   65POX    C2K  949   1.188   8.931   2.431  0.3248  0.2286 -0.2442
   65POX    C2L  950   1.196   8.996   2.569 -0.1506 -0.6221  0.1873
   65POX    C2M  951   1.148   8.886   2.665  0.2339 -0.6481  0.3530
   65POX    C2N  952   1.088   8.938   2.796 -0.3903 -0.2707 -0.0745
   65POX    C2O  953   1.099   8.838   2.911  0.1424 -0.3790 -0.2157
   65POX    C2P  954   1.239   8.793   2.955  0.0576 -0.2942  0.1486
   66CHL    CN1  955   8.009   0.927   0.643  0.0073  0.0639 -0.0266
   66CHL    CN2  956   7.984   1.168   0.608  0.2888 -0.2167  0.2541
   66CHL    CN3  957   7.815   1.039   0.709 -0.1404  0.1931 -0.2431
   66CHL    NTM  958   7.961   1.054   0.699 -0.0683 -0.1078  0.3000
   66CHL     CB  959   8.025   1.063   0.831  0.5223  0.0892  0.0056
   67PJ2     CA  960   7.984   1.174   0.928 -0.4455  0.0117 -0.2982
   67PJ2     OA  961   7.996   1.306   0.873 -0.0264 -0.0062 -0.2531
   67PJ2      P  962   8.122   1.390   0.929  0.0074 -0.2853  0.0898
   67PJ2     OB  963   8.241   1.303   0.919 -0.0903 -0.4277  0.1609
   67PJ2     HB  964   8.309   1.364   0.960 -2.9872  1.0943  3.1571
   67PJ2     OG  965   8.136   1.520   0.861  0.0816 -0.3014  0.0746
   67PJ2     HG  966   8.210   1.572   0.906  1.7049 -2.1031 -0.3846
   67PJ2     OD  967   8.071   1.424   1.078 -0.4035 -0.0328 -0.1067
   68POX     CD  968   8.190   1.456   1.150 -0.3489 -0.1857 -0.1267
   68POX     CE  969   8.168   1.470   1.301 -0.4107  0.0990 -0.1616
   68POX     OE  970   8.273   1.542   1.368 -0.0478 -0.3701 -0.2251
   68POX    C1A  971   8.247   1.620   1.472  0.3317  0.2050 -0.5589
   68POX    O1A  972   8.137   1.674   1.476  0.0350 -0.4223 -0.1263
   68POX    C1B  973   8.355   1.647   1.570 -0.5654  0.3943  0.3972
   68POX    C1C  974   8.382   1.530   1.664  0.1526  0.1880 -0.0494
   68POX    C1D  975   8.501   1.569   1.751  0.4382  0.1186 -0.4083
   68POX    C1E  976   8.459   1.690   1.834  0.4287  0.3081 -0.6902
   68POX    C1F  977   8.564   1.698   1.945 -0.3075 -0.0784  0.0437
   68POX    C1G  978   8.504   1.762   2.070 -0.2407 -0.2669  0.1735
   68POX    C1H  979   8.538   1.908   2.103 -0.3553 -0.0648 -0.5834
   68POX    C1I  980   8.471   2.012   2.013 -0.2900  0.1760 -0.3527
   68POX    C1J  981   8.463   2.140   2.049  0.3509  0.1700 -0.1703
   68POX    C1K  982   8.504   2.197   2.185 -0.5545  0.2876  0.0602
   68POX    C1L  983   8.397   2.209   2.294 -0.3279 -0.6372  0.3963
   68POX    C1M  984   8.434   2.288   2.419  0.0116 -0.2995  0.0874
   68POX    C1N  985   8.322   2.286   2.524 -0.4675 -0.1980 -0.4186
   68POX    C1O  986   8.372   2.346   2.655 -0.0800 -0.3203 -0.5107
   68POX    C1P  987   8.490   2.265   2.711 -0.2270 -0.1858 -0.0033
   68POX    C1Q  988   8.549   2.336   2.834 -0.0390  0.0232 -0.2139
   68POX    C1R  989   8.674   2.264   2.886 -0.1505  0.0438  0.0791
   68POX     CZ  990   8.149   1.328   1.353  0.3147  0.0465 -0.0254
   68POX     OZ  991   8.138   1.315   1.495  0.0943 -0.2725 -0.0713
   68POX    C2A  992   8.096   1.198   1.542 -0.3666 -0.0295  0.1313
   68POX    O2A  993   8.049   1.113   1.466  0.0973 -0.3463  0.1915
   68POX    C2B  994   8.099   1.183   1.690  0.6554  0.2383  0.1431
   68POX    C2C  995   7.973   1.234   1.759 -0.0619 -0.4331 -0.6335
   68POX    C2D  996   7.992   1.220   1.910  0.0119  0.7831 -0.5179
   68POX    C2E  997   7.869   1.278   1.981 -0.0038  0.1710 -0.0359
   68POX    C2F  998   7.904   1.351   2.111 -0.0859  0.2343 -0.0488
   68POX    C2G  999   7.791   1.350   2.214  0.4587  0.3173  0.5622
   68POX    C2H 1000   7.805   1.443   2.334  0.2225  0.6324  0.3477
   68POX    C2I 1001   7.694   1.415   2.436 -0.2957  0.6798 -0.1985
   68POX    C2J 1002   7.693   1.506   2.559  0.3139 -0.3153  0.5519
   68POX    C2K 1003   7.816   1.483   2.647  0.3443 -0.4265  0.4797
   68POX    C2L 1004   7.783   1.541   2.784 -0.3626  0.2709  0.0192
   68POX    C2M 1005   7.885   1.489   2.885 -0.4117 -0.0213 -0.0815
   68POX    C2N 1006   7.882   1.564   3.018  0.5822  0.3641 -0.2667
   68POX    C2O 1007   7.969   1.512   3.133 -0.2200 -0.7278 -0.1356
   68POX    C2P 1008   8.115   1.474   3.110  0.1106  0.2472  0.2780
   69CHL    CN1 1009   6.014   2.175   1.002 -0.0321  0.2007 -0.2479
   69CHL    CN2 1010   6.133   2.331   0.865  0.3578 -0.1820  0.0452
   69CHL    CN3 1011   5.916   2.386   0.967  0.1271  0.6835  0.6902
   69CHL    NTM 1012   6.045   2.317   0.982 -0.0204  0.2064 -0.1916
   69CHL     CB 1013   6.111   2.353   1.108  0.0168 -0.2998 -0.0665
   70PJ2     CA 1014   6.186   2.486   1.112 -0.2543 -0.1360 -0.3754
   70PJ2     OA 1015   6.100   2.596   1.079  0.0414  0.2250  0.0404
   70PJ2      P 1016   6.163   2.736   1.128  0.1586  0.2414 -0.1567
   70PJ2     OB 1017   6.290   2.724   1.053  0.2442 -0.2574  0.0597
   70PJ2     HB 1018   6.348   2.649   1.085  0.5008 -0.4879 -0.9153
   70PJ2     OG 1019   6.071   2.844   1.086 -0.2804  0.0144  0.2223
   70PJ2     HG 1020   5.976   2.817   1.103  0.2428 -1.8602  0.4573
   70PJ2     OD 1021   6.159   2.722   1.288 -0.0204  0.1357 -0.1697
   71POX     CD 1022   6.031   2.710   1.349  0.0873  0.1473  0.0587
   71POX     CE 1023   6.021   2.684   1.500  0.0020  0.2151  0.0649
   71POX     OE 1024   5.892   2.722   1.550 -0.0931 -0.2669  0.1889
   71POX    C1A 1025   5.822   2.639   1.626 -0.3780  0.0385  0.2570
   71POX    O1A 1026   5.865   2.525   1.643 -0.1946  0.1157  0.3155
   71POX    C1B 1027   5.702   2.707   1.682 -0.6851  0.3814 -0.7885
   71POX    C1C 1028   5.613   2.607   1.755  0.2494 -0.1329 -0.3301
   71POX    C1D 1029   5.522   2.679   1.855  0.3654 -0.3317 -0.0786
   71POX    C1E 1030   5.438   2.588   1.944  0.1350  0.0421  0.0884
   71POX    C1F 1031   5.514   2.484   2.027  0.2327  0.0666  0.0293
   71POX    C1G 1032   5.420   2.372   2.072  0.3692 -0.0397  0.0502
   71POX    C1H 1033   5.306   2.389   2.173  0.3581 -0.0178  0.0338
   71POX    C1I 1034   5.361   2.436   2.308  0.4667  0.6911 -0.2536
   71POX    C1J 1035   5.288   2.503   2.397 -0.0989 -0.0516 -0.1465
   71POX    C1K 1036   5.140   2.540   2.381  0.1416  0.8359 -0.3761
   71POX    C1L 1037   5.074   2.601   2.505  0.0832 -0.3888  0.2139
   71POX    C1M 1038   4.927   2.638   2.488  0.0631 -0.1640  0.8296
   71POX    C1N 1039   4.869   2.708   2.611 -0.1946  0.5090  0.3336
   71POX    C1O 1040   4.747   2.791   2.573 -0.1807  0.0346 -0.7720
   71POX    C1P 1041   4.702   2.870   2.696  0.2404 -0.1252 -0.5149
   71POX    C1Q 1042   4.814   2.962   2.746  0.3197 -0.4770 -0.0400
   71POX    C1R 1043   4.753   3.083   2.819  0.0142 -0.1707 -0.7926
   71POX     CZ 1044   6.128   2.772   1.566 -0.1207  0.3398  0.0964
   71POX     OZ 1045   6.208   2.722   1.674 -0.2479  0.3936  0.2171
   71POX    C2A 1046   6.321   2.785   1.703 -0.1268  0.3043 -0.0520
   71POX    O2A 1047   6.364   2.883   1.641  0.1746  0.0593 -0.2326
   71POX    C2B 1048   6.381   2.744   1.832 -0.1940  0.5207  0.0493
   71POX    C2C 1049   6.303   2.809   1.946 -0.2913 -0.0526  0.3129
   71POX    C2D 1050   6.368   2.749   2.071  0.3978  0.1620  0.0573
   71POX    C2E 1051   6.285   2.779   2.195  0.3814 -0.0467  0.0971
   71POX    C2F 1052   6.273   2.930   2.216  0.4114 -0.0284 -0.0187
   71POX    C2G 1053   6.174   2.974   2.324  0.1751 -0.0593 -0.2200
   71POX    C2H 1054   6.249   3.077   2.409  0.2202 -0.0073 -0.3220
   71POX    C2I 1055   6.319   3.030   2.537 -0.1399 -0.2001 -0.1945
   71POX    C2J 1056   6.341   3.144   2.637  0.7941 -0.3140 -0.2651
   71POX    C2K 1057   6.414   3.107   2.767  0.2115 -0.2828  0.0734
   71POX    C2L 1058   6.565   3.094   2.746  0.2229 -0.2017  0.1029
   71POX    C2M 1059   6.635   3.032   2.868  0.6128  0.7431  0.3649
   71POX    C2N 1060   6.785   3.060   2.870  0.7179  0.1882  0.3423
   71POX    C2O 1061   6.854   3.004   2.995 -0.4494  0.0390  0.9294
   71POX    C2P 1062   7.001   2.998   2.953 -0.6049  0.4881  0.2893
   72CHL    CN1 1063   1.721   8.703   0.943 -0.1479 -0.5689  0.0600
   72CHL    CN2 1064   1.798   8.525   0.831 -0.6526 -0.1633  0.3726
   72CHL    CN3 1065   1.708   8.698   0.694  0.0416  0.0476  0.1804
   72CHL    NTM 1066   1.691   8.626   0.821 -0.6539 -0.2037 -0.0495
   72CHL     CB 1067   1.557   8.566   0.822 -0.6113 -0.3071 -0.5400
   73PJ2     CA 1068   1.510   8.457   0.919 -0.7241 -0.1667 -0.4382
   73PJ2     OA 1069   1.578   8.336   0.887 -0.5190 -0.1177 -0.1881
   73PJ2      P 1070   1.536   8.213   0.981 -0.2727  0.0212  0.1068
   73PJ2     OB 1071   1.388   8.216   0.979 -0.2730 -0.1418 -0.2531
   73PJ2     HB 1072   1.342   8.304   0.965  0.3229  0.5481  1.7980
   73PJ2     OG 1073   1.621   8.104   0.927 -0.1569 -0.1745  0.6769
   73PJ2     HG 1074   1.657   8.125   0.836  0.0516  0.5704  0.9290
   73PJ2     OD 1075   1.592   8.244   1.128  0.0488  0.4615 -0.1086
   74POX     CD 1076   1.558   8.135   1.213  0.4868  0.1835 -0.2858
   74POX     CE 1077   1.612   8.144   1.356 -0.1765 -0.1207 -0.0116
   74POX     OE 1078   1.577   8.032   1.439  0.3516  0.0366  0.4266
   74POX    C1A 1079   1.670   7.945   1.473  0.4074 -0.1184 -0.1052
   74POX    O1A 1080   1.774   7.935   1.407  0.0344 -0.4400 -0.6474
   74POX    C1B 1081   1.629   7.836   1.565  0.3406 -0.5681 -0.6672
   74POX    C1C 1082   1.720   7.816   1.686 -0.0866  0.1009 -0.2335
   74POX    C1D 1083   1.636   7.827   1.813  0.4382  0.2011  0.1060
   74POX    C1E 1084   1.729   7.854   1.932  0.3079  0.0342  0.2452
   74POX    C1F 1085   1.646   7.863   2.061 -0.0407 -0.5712  0.0639
   74POX    C1G 1086   1.561   7.737   2.081 -0.3226 -0.3174  0.4731
   74POX    C1H 1087   1.487   7.743   2.215 -0.2609 -0.1185  0.4989
   74POX    C1I 1088   1.401   7.618   2.238 -0.2313 -0.2436 -0.0467
   74POX    C1J 1089   1.293   7.616   2.316 -0.0792 -0.1620  0.1678
   74POX    C1K 1090   1.241   7.727   2.407 -0.4182  0.1469 -0.3994
   74POX    C1L 1091   1.100   7.774   2.369 -0.5207  0.2300  0.0843
   74POX    C1M 1092   1.089   7.833   2.229  0.2559 -0.3225 -0.2178
   74POX    C1N 1093   1.150   7.971   2.206  0.4952 -0.3496  0.2466
   74POX    C1O 1094   1.169   8.003   2.057  0.3841 -0.3951  0.2230
   74POX    C1P 1095   1.278   8.109   2.050  0.2035 -0.1834  0.5486
   74POX    C1Q 1096   1.357   8.102   1.918  0.2300 -0.6965  0.5907
   74POX    C1R 1097   1.445   8.227   1.910 -0.5777 -0.1766 -0.4769
   74POX     CZ 1098   1.562   8.280   1.405 -0.1844 -0.1370  0.0291
   74POX     OZ 1099   1.610   8.341   1.526  0.3362  0.1984 -0.3410
   74POX    C2A 1100   1.660   8.464   1.522  0.0521  0.3228 -0.0561
   74POX    O2A 1101   1.692   8.515   1.415  0.0225  0.0240 -0.2063
   74POX    C2B 1102   1.707   8.513   1.654 -0.6097  0.4430  0.1393
   74POX    C2C 1103   1.690   8.665   1.659 -0.3052  0.4824  0.0108
   74POX    C2D 1104   1.782   8.727   1.765  0.4111 -0.3581 -0.1030
   74POX    C2E 1105   1.692   8.787   1.873  0.3756  0.1008 -0.3844
   74POX    C2F 1106   1.666   8.677   1.976 -0.3743  0.2098 -0.4520
   74POX    C2G 1107   1.551   8.680   2.076  0.0369 -0.7269  0.0684
   74POX    C2H 1108   1.534   8.568   2.178  0.4340 -0.0547  0.8915
   74POX    C2I 1109   1.404   8.592   2.256 -0.2714 -0.0680 -0.2591
   74POX    C2J 1110   1.375   8.474   2.348  0.8089  0.1850  0.4163
   74POX    C2K 1111   1.253   8.493   2.438  0.0565 -0.3977 -0.4611
   74POX    C2L 1112   1.242   8.382   2.542  0.1445  0.2638  0.2665
   74POX    C2M 1113   1.240   8.245   2.473  0.2067  0.2956  0.2009
   74POX    C2N 1114   1.272   8.133   2.572  0.0343 -0.2121 -0.3218
   74POX    C2O 1115   1.423   8.110   2.578  0.1461  0.6273  0.2241
   74POX    C2P 1116   1.472   8.045   2.448 -0.0453  0.0558  0.4353
   75CHL    CN1 1117   2.083   7.144   1.071  0.1310 -0.2495 -0.1743
   75CHL    CN2 1118   2.226   7.063   0.886  0.4789  0.2603  0.1498
   75CHL    CN3 1119   2.006   7.005   0.891  0.2053 -0.2635  0.2971
   75CHL    NTM 1120   2.096   7.116   0.927  0.2170 -0.1123 -0.1940
   75CHL     CB 1121   2.063   7.229   0.839 -0.0116  0.1905  0.2739
   76PJ2     CA 1122   2.120   7.369   0.860 -0.0059  0.2705 -0.2631
   76PJ2     OA 1123   2.263   7.368   0.866 -0.0207 -0.4103 -0.0040
   76PJ2      P 1124   2.321   7.503   0.932 -0.6754 -0.0926 -0.0708
   76PJ2     OB 1125   2.468   7.500   0.912 -0.6683 -0.0566 -0.0217
   76PJ2     HB 1126   2.503   7.592   0.929 -0.4483 -0.3454  1.1946
   76PJ2     OG 1127   2.247   7.619   0.878 -0.2563 -0.0982 -0.6684
   76PJ2     HG 1128   2.152   7.622   0.909 -0.3006  0.6972 -0.8466
   76PJ2     OD 1129   2.289   7.475   1.087  0.5290 -0.2347  0.1651
   77POX     CD 1130   2.389   7.446   1.184  0.6583  0.1921  0.1573
   77POX     CE 1131   2.346   7.436   1.331  0.3887 -1.0327 -0.0003
   77POX     OE 1132   2.458   7.440   1.420 -0.2118 -0.4015  0.7357
   77POX    C1A 1133   2.496   7.566   1.443  0.4392 -0.4251 -0.1485
   77POX    O1A 1134   2.433   7.670   1.431  1.0848 -0.0017  0.0542
   77POX    C1B 1135   2.635   7.567   1.494  0.5115 -0.4772 -0.3456
   77POX    C1C 1136   2.692   7.696   1.553 -1.1819 -0.2104  0.7708
   77POX    C1D 1137   2.831   7.656   1.602 -0.7635  0.4300  0.1322
   77POX    C1E 1138   2.939   7.762   1.581 -0.8172  0.3645 -0.4890
   77POX    C1F 1139   2.940   7.877   1.682 -0.3585  0.1075 -0.1983
   77POX    C1G 1140   2.962   7.832   1.827  0.3443  0.0682 -0.3135
   77POX    C1H 1141   2.892   7.932   1.919 -0.0409 -0.3384 -0.1615
   77POX    C1I 1142   2.843   7.858   2.044  0.3505 -0.3297  0.0011
   77POX    C1J 1143   2.812   7.917   2.159  0.2585  0.0493 -0.2165
   77POX    C1K 1144   2.848   8.064   2.185 -0.0768  0.0161  0.4445
   77POX    C1L 1145   2.929   8.081   2.314  0.3476  0.1013  0.1682
   77POX    C1M 1146   2.830   8.060   2.428  0.0460 -0.3681 -0.1736
   77POX    C1N 1147   2.895   8.106   2.559 -0.4107  0.2277 -0.1504
   77POX    C1O 1148   2.988   8.004   2.625  0.1585  0.6533 -0.2802
   77POX    C1P 1149   3.072   8.073   2.732  0.2621 -0.2179  0.2093
   77POX    C1Q 1150   3.187   7.980   2.773  0.5972 -0.0573 -0.3667
   77POX    C1R 1151   3.248   8.029   2.904  0.0597  0.1033 -0.1763
   77POX     CZ 1152   2.256   7.312   1.336 -0.2848 -0.5757 -0.5674
   77POX     OZ 1153   2.194   7.283   1.461  0.0837  0.4748 -0.1288
   77POX    C2A 1154   2.136   7.163   1.469  0.8535  0.0898 -0.1955
   77POX    O2A 1155   2.125   7.082   1.377 -0.1853  0.1963 -0.1766
   77POX    C2B 1156   2.078   7.136   1.602  0.3800  0.2090 -0.3755
   77POX    C2C 1157   2.121   7.001   1.660 -0.1531  0.0498 -0.3461
   77POX    C2D 1158   2.005   6.903   1.637 -0.4477  0.2828  0.1187
   77POX    C2E 1159   2.034   6.778   1.721  0.2565  0.2343 -0.1828
   77POX    C2F 1160   1.921   6.675   1.722  0.3286  0.1598  0.4563
   77POX    C2G 1161   1.978   6.540   1.767 -0.0945 -0.1925 -0.0622
   77POX    C2H 1162   2.050   6.539   1.901  0.6875  0.1919 -0.4722
   77POX    C2I 1163   2.128   6.410   1.924  0.0729 -0.2588 -0.8962
   77POX    C2J 1164   2.195   6.443   2.057  0.1078 -0.6601 -0.8118
   77POX    C2K 1165   2.300   6.338   2.091  0.1344 -0.4201 -0.1321
   77POX    C2L 1166   2.385   6.372   2.214  0.6795 -0.5039 -0.4800
   77POX    C2M 1167   2.305   6.353   2.344 -0.1719  0.3843 -0.8635
   77POX    C2N 1168   2.375   6.389   2.475  0.3012 -0.2310 -0.9445
   77POX    C2O 1169   2.496   6.297   2.490 -0.0037 -0.4761  0.1235
   77POX    C2P 1170   2.554   6.304   2.631  0.9088 -0.4350 -0.2467
   78CHL    CN1 1171   3.731   5.799   1.151  0.4837 -0.2725  0.2970
   78CHL    CN2 1172   3.567   5.777   0.984  0.2267  0.2333 -0.1716
   78CHL    CN3 1173   3.576   5.623   1.164  0.0811 -0.1424 -0.2524
   78CHL    NTM 1174   3.659   5.700   1.070  0.0487  0.2477  0.0352
   78CHL     CB 1175   3.758   5.619   0.996  0.1057  0.5617 -0.2349
   79PJ2     CA 1176   3.716   5.486   0.935 -0.0125  0.2702  0.4725
   79PJ2     OA 1177   3.597   5.487   0.856  0.0408 -0.0135  0.3870
   79PJ2      P 1178   3.541   5.338   0.829  0.1225  0.0272 -0.0171
   79PJ2     OB 1179   3.462   5.347   0.705 -0.6946  0.3152  0.5131
   79PJ2     HB 1180   3.395   5.274   0.694  0.0181 -0.2998  0.1798
   79PJ2     OG 1181   3.654   5.243   0.837 -0.4791 -0.7264 -0.4395
   79PJ2     HG 1182   3.701   5.247   0.925  0.3609  0.7370 -0.9195
   79PJ2     OD 1183   3.438   5.318   0.952 -0.1887  0.0728 -0.2698
   80POX     CD 1184   3.322   5.400   0.943 -0.2160  0.0414 -0.2078
   80POX     CE 1185   3.244   5.405   1.074  0.4988 -0.5547  0.2483
   80POX     OE 1186   3.315   5.476   1.175 -0.2112  0.5216  0.0058
   80POX    C1A 1187   3.242   5.534   1.270 -0.3111  0.0542  0.2143
   80POX    O1A 1188   3.134   5.586   1.242 -0.0137  0.1642 -0.7629
   80POX    C1B 1189   3.308   5.549   1.401  0.1749 -0.0432 -0.0167
   80POX    C1C 1190   3.216   5.547   1.523 -0.2997 -0.0407 -0.3723
   80POX    C1D 1191   3.283   5.549   1.660 -0.5106 -0.0574 -0.2671
   80POX    C1E 1192   3.206   5.474   1.768 -0.5652  0.3660 -0.0081
   80POX    C1F 1193   3.241   5.539   1.902 -0.3107 -0.1276  0.1667
   80POX    C1G 1194   3.274   5.423   1.997 -0.0585  0.1411  0.4097
   80POX    C1H 1195   3.354   5.456   2.123  0.2867 -0.0146  0.2317
   80POX    C1I 1196   3.364   5.337   2.218  0.1417 -0.2525 -0.0483
   80POX    C1J 1197   3.353   5.348   2.350  0.4576  0.1288 -0.0524
   80POX    C1K 1198   3.339   5.480   2.426  0.4592  0.0184  0.1412
   80POX    C1L 1199   3.463   5.518   2.509 -0.0220  0.5014  0.6500
   80POX    C1M 1200   3.442   5.460   2.649  0.0965 -0.0861  0.4305
   80POX    C1N 1201   3.565   5.490   2.734  0.2809  0.1312  0.0890
   80POX    C1O 1202   3.556   5.437   2.877 -0.3977 -0.1521 -0.0575
   80POX    C1P 1203   3.449   5.497   2.968  0.3297 -0.0297  0.7333
   80POX    C1Q 1204   3.481   5.642   3.005 -0.6157  0.3341  0.1585
   80POX    C1R 1205   3.353   5.712   3.051 -0.8263  0.0111  0.0682
   80POX     CZ 1206   3.197   5.264   1.112  0.3247 -0.4250  0.5152
   80POX     OZ 1207   3.150   5.260   1.247 -0.0482  0.0680  0.4056
   80POX    C2A 1208   3.055   5.171   1.276 -0.3888  0.3701  0.2091
   80POX    O2A 1209   3.057   5.059   1.225 -0.1237  0.4885 -0.0455
   80POX    C2B 1210   2.981   5.217   1.396 -0.4094 -0.0294  0.3488
   80POX    C2C 1211   2.907   5.097   1.457 -0.2577 -0.4279 -0.2317
   80POX    C2D 1212   2.812   5.143   1.568  0.1224 -0.1308 -0.0257
   80POX    C2E 1213   2.881   5.234   1.671 -0.0611  0.2225 -0.2130
   80POX    C2F 1214   2.788   5.252   1.791  0.1509 -0.0318 -0.0099
   80POX    C2G 1215   2.868   5.302   1.912 -0.0655 -0.2727  0.2352
   80POX    C2H 1216   2.760   5.315   2.020 -0.0881 -0.1000  0.1925
   80POX    C2I 1217   2.809   5.316   2.165  0.2820 -0.2592  0.0703
   80POX    C2J 1218   2.877   5.448   2.200 -0.2006 -0.1566  0.6187
   80POX    C2K 1219   2.949   5.443   2.336  0.4491  0.0023  0.2838
   80POX    C2L 1220   2.844   5.456   2.446  0.3068  0.1157  0.1368
   80POX    C2M 1221   2.910   5.457   2.584 -0.2232 -0.1703  0.3948
   80POX    C2N 1222   2.977   5.323   2.612  0.3012 -0.0760 -0.3856
   80POX    C2O 1223   3.048   5.314   2.748 -0.4706  0.4875  0.0625
   80POX    C2P 1224   3.146   5.197   2.741 -0.8338  0.1887 -0.0881
   81CHL    CN1 1225   8.057   0.218   1.225  0.1727 -1.0360  0.0856
   81CHL    CN2 1226   8.175   0.252   1.434 -1.0828  0.3711 -0.1393
   81CHL    CN3 1227   8.166   0.419   1.272  0.9013 -0.0879  0.4349
   81CHL    NTM 1228   8.178   0.273   1.288 -0.0194 -0.2444 -0.2235
   81CHL     CB 1229   8.306   0.245   1.223  0.1371  0.3630 -0.1861
   82PJ2     CA 1230   8.371   9.149   1.253 -0.3510  0.0101 -0.7460
   82PJ2     OA 1231   8.276   9.043   1.247 -0.2740 -0.0968 -0.1536
   82PJ2      P 1232   8.354   8.903   1.254  0.1803  0.1657  0.0901
   82PJ2     OB 1233   8.270   8.786   1.219  0.5148 -0.0800  0.1059
   82PJ2     HB 1234   8.298   8.731   1.140 -2.3274  1.5988 -2.2797
   82PJ2     OG 1235   8.479   8.909   1.174  0.2067  0.0324  0.1214
   82PJ2     HG 1236   8.532   8.982   1.216 -1.0951  0.7910  0.5134
   82PJ2     OD 1237   8.392   8.887   1.409  0.6172 -0.1704 -0.0478
   83POX     CD 1238   8.292   8.857   1.508  0.1333  0.0448 -0.4659
   83POX     CE 1239   8.322   8.787   1.641 -0.3074  0.1705 -0.3002
   83POX     OE 1240   8.200   8.748   1.705 -0.0861  0.1737  0.1267
   83POX    C1A 1241   8.164   8.620   1.714 -0.0045  0.1411 -0.0092
   83POX    O1A 1242   8.217   8.528   1.653  0.0859  0.0363  0.2236
   83POX    C1B 1243   8.032   8.594   1.775 -0.3832  0.9926 -0.4442
   83POX    C1C 1244   8.055   8.608   1.925  0.3802 -0.2603 -0.4286
   83POX    C1D 1245   7.918   8.611   1.992  0.5023 -0.2018 -0.1798
   83POX    C1E 1246   7.844   8.737   1.948  0.5769 -0.3153 -0.6288
   83POX    C1F 1247   7.703   8.762   2.003  0.8389  0.3230 -0.2362
   83POX    C1G 1248   7.631   8.864   1.916  0.2041  0.3143  0.2714
   83POX    C1H 1249   7.526   8.938   1.999  0.0608  0.3710  0.0423
   83POX    C1I 1250   7.455   9.027   1.897  0.7613  0.5296 -0.3151
   83POX    C1J 1251   7.341   0.056   1.905  0.4400 -0.0525  0.0863
   83POX    C1K 1252   7.251   0.068   2.028 -0.3291  0.7937 -0.5522
   83POX    C1L 1253   7.290   0.191   2.110 -0.0741  0.0874  0.4044
   83POX    C1M 1254   7.231   0.167   2.249 -0.3413 -0.3995  0.2081
   83POX    C1N 1255   7.239   0.297   2.329  0.0536 -0.0321 -0.4191
   83POX    C1O 1256   7.383   0.347   2.344 -0.0561  0.0440  0.4067
   83POX    C1P 1257   7.396   0.474   2.428 -0.2243  0.4183 -0.1287
   83POX    C1Q 1258   7.541   0.501   2.471 -0.3156 -0.2393  0.6036
   83POX    C1R 1259   7.595   0.402   2.575 -0.2165 -0.2745  0.5185
   83POX     CZ 1260   8.424   8.862   1.726 -0.0141 -0.0267 -0.4749
   83POX     OZ 1261   8.411   9.004   1.727 -0.1855 -0.0421 -0.2254
   83POX    C2A 1262   8.513   9.079   1.684 -0.4138  0.0799 -0.5603
   83POX    O2A 1263   8.576   9.042   1.585 -0.1845  0.2824 -0.4920
   83POX    C2B 1264   8.496   0.182   1.719 -0.1077 -0.0436  0.0672
   83POX    C2C 1265   8.594   0.225   1.828 -0.1334 -0.4131  0.2392
   83POX    C2D 1266   8.517   0.291   1.942 -0.0638 -0.1722  0.1470
   83POX    C2E 1267   8.601   0.363   2.048  0.1352 -0.0497 -0.0907
   83POX    C2F 1268   8.508   0.422   2.155 -0.2098  0.2168 -0.5362
   83POX    C2G 1269   8.580   0.497   2.267 -0.5104  0.0041 -0.2023
   83POX    C2H 1270   8.467   0.573   2.338 -0.2018 -0.1988  0.5172
   83POX    C2I 1271   8.524   0.628   2.469  0.4146 -0.1347  0.2263
   83POX    C2J 1272   8.576   0.519   2.563  0.1241 -0.7741 -0.3402
   83POX    C2K 1273   8.637   0.567   2.695 -0.4491  0.0934 -0.3822
   83POX    C2L 1274   8.653   0.444   2.785 -0.4135  0.1623 -0.2939
   83POX    C2M 1275   8.525   0.392   2.850 -0.2122 -0.7973 -0.6447
   83POX    C2N 1276   8.554   0.266   2.931  0.2305  0.1681  0.7370
   83POX    C2O 1277   8.434   0.235   3.021 -0.2192  0.4225  0.2273
   83POX    C2P 1278   8.466   0.113   3.107 -0.4271  0.0571 -0.2138
   84CHL    CN1 1279   4.688   8.750   1.335  0.2903 -0.2441  0.2559
   84CHL    CN2 1280   4.444   8.741   1.330  0.0019 -0.9651  0.0348
   84CHL    CN3 1281   4.567   8.817   1.147 -0.0871 -0.5460 -0.1068
   84CHL    NTM 1282   4.569   8.717   1.255  0.2813 -0.1713  0.2398
   84CHL     CB 1283   4.565   8.589   1.184 -0.0083  0.1715 -0.3761
   85PJ2     CA 1284   4.543   8.454   1.253  0.1758  0.3136 -0.0326
   85PJ2     OA 1285   4.635   8.420   1.356  0.0490  0.7880  0.2403
   85PJ2      P 1286   4.587   8.292   1.441  0.2430  0.3021 -0.3706
   85PJ2     OB 1287   4.535   8.197   1.340 -0.0774 -0.0270  0.1004
   85PJ2     HB 1288   4.590   8.114   1.340 -0.3708 -0.4962 -4.6652
   85PJ2     OG 1289   4.703   8.251   1.524  0.1799 -0.3115 -0.5820
   85PJ2     HG 1290   4.783   8.305   1.498  0.6156 -0.0638  1.1870
   85PJ2     OD 1291   4.460   8.354   1.518 -0.0443 -0.0742 -0.5398
   86POX     CD 1292   4.456   8.359   1.661 -0.7595 -0.8961 -0.5183
   86POX     CE 1293   4.326   8.409   1.723 -0.0891  0.1001  0.1175
   86POX     OE 1294   4.352   8.485   1.842  0.1397 -0.2785  0.3096
   86POX    C1A 1295   4.410   8.604   1.843 -1.0817  0.3344 -0.3911
   86POX    O1A 1296   4.397   8.667   1.738  0.1952  0.0736 -0.7126
   86POX    C1B 1297   4.437   8.678   1.968  0.6266 -0.7342 -0.0917
   86POX    C1C 1298   4.558   8.646   2.055  0.4796 -0.0048  0.3958
   86POX    C1D 1299   4.572   8.751   2.166 -0.0751 -0.1476  0.6056
   86POX    C1E 1300   4.675   8.692   2.263  0.5838  0.2528  0.1608
   86POX    C1F 1301   4.653   8.749   2.403  0.0277 -0.2082  0.2658
   86POX    C1G 1302   4.760   8.689   2.493  0.1594 -0.4901 -0.0789
   86POX    C1H 1303   4.760   8.729   2.641  0.3737  0.3181 -0.2928
   86POX    C1I 1304   4.641   8.666   2.713  0.5680  0.0515 -0.2035
   86POX    C1J 1305   4.573   8.727   2.809  0.1198  0.0537 -0.5151
   86POX    C1K 1306   4.608   8.862   2.873  0.2036 -0.0907 -0.2534
   86POX    C1L 1307   4.477   8.909   2.938  0.3198 -0.4423  0.2398
   86POX    C1M 1308   4.498   9.055   2.981 -0.0796 -0.3726  0.2032
   86POX    C1N 1309   4.376   0.081   3.044  0.2252  0.1455  0.2418
   86POX    C1O 1310   4.423   0.224   3.069  0.6996  0.0032  0.1697
   86POX    C1P 1311   4.442   0.306   2.941  0.9389  0.1452  0.2957
   86POX    C1Q 1312   4.475   0.451   2.978  0.1767  0.4139 -0.0575
   86POX    C1R 1313   4.520   0.545   2.866  0.4107  0.0758 -0.2491
   86POX     CZ 1314   4.219   8.300   1.718 -0.0506  0.0605  0.1661
   86POX     OZ 1315   4.232   8.158   1.735  0.0131 -0.0234 -0.5564
   86POX    C2A 1316   4.143   8.079   1.677 -0.3091 -0.3233  0.3458
   86POX    O2A 1317   4.038   8.123   1.629 -0.5920 -0.7305  0.5817
   86POX    C2B 1318   4.170   7.935   1.702 -0.1052 -0.3306  0.0819
   86POX    C2C 1319   4.051   7.848   1.742 -0.1860 -0.4120 -0.3290
   86POX    C2D 1320   4.085   7.701   1.765  0.2912 -0.2937 -0.2695
   86POX    C2E 1321   3.977   7.639   1.854  0.3619 -0.2399 -0.1451
   86POX    C2F 1322   4.001   7.490   1.883  0.0813 -0.2083  0.2609
   86POX    C2G 1323   3.874   7.435   1.947 -0.1051  0.0483  0.1157
   86POX    C2H 1324   3.860   7.476   2.094 -0.0132  0.1939  0.0839
   86POX    C2I 1325   3.742   7.394   2.147  0.0546 -0.1138 -0.2350
   86POX    C2J 1326   3.707   7.448   2.285 -0.1982 -0.3020 -0.2249
   86POX    C2K 1327   3.814   7.429   2.393  0.1991 -0.2408 -0.6075
   86POX    C2L 1328   3.780   7.510   2.518  0.5147 -0.2862 -0.4910
   86POX    C2M 1329   3.885   7.493   2.629  0.0460  0.4566  0.0730
   86POX    C2N 1330   3.822   7.545   2.759  0.0383  0.3970  0.0931
   86POX    C2O 1331   3.934   7.526   2.862  0.4518  0.6980 -0.2937
   86POX    C2P 1332   3.880   7.573   2.997  0.0848 -0.0701 -0.1673
   87CHL    CN1 1333   2.578   3.868   0.679  0.0491 -0.4675 -0.0742
   87CHL    CN2 1334   2.641   3.650   0.760  0.5464  0.1422 -0.1045
   87CHL    CN3 1335   2.411   3.714   0.730  0.1677  0.6415 -0.1557
   87CHL    NTM 1336   2.544   3.760   0.772  0.2774 -0.1474  0.3854
   87CHL     CB 1337   2.541   3.834   0.899  0.2709 -0.0271  0.3154
   88PJ2     CA 1338   2.547   3.765   1.035  0.0212  0.0460  0.3638
   88PJ2     OA 1339   2.656   3.672   1.045  0.3758  0.4773  0.5356
   88PJ2      P 1340   2.616   3.552   1.144 -0.1297 -0.0295 -0.2721
   88PJ2     OB 1341   2.471   3.528   1.120 -0.2748  0.3741  0.1952
   88PJ2     HB 1342   2.429   3.609   1.078 -1.0969  1.8624  3.5385
   88PJ2     OG 1343   2.714   3.447   1.109 -0.0002 -0.3087  0.8952
   88PJ2     HG 1344   2.794   3.496   1.074  0.8702 -1.9045  0.5257
   88PJ2     OD 1345   2.632   3.620   1.289  0.3490 -0.4553 -0.1217
   89POX     CD 1346   2.765   3.623   1.342  0.0877 -0.3741  0.5281
   89POX     CE 1347   2.796   3.718   1.458  0.3166 -0.0392  0.1943
   89POX     OE 1348   2.920   3.683   1.522  0.5441 -0.2846 -0.3762
   89POX    C1A 1349   3.017   3.768   1.491 -0.0379  0.5565  0.0894
   89POX    O1A 1350   3.002   3.855   1.405  0.3082  0.3676 -0.1595
   89POX    C1B 1351   3.141   3.744   1.568  0.0149  0.5742  0.0105
   89POX    C1C 1352   3.121   3.732   1.720  0.0157 -0.0246 -0.0343
   89POX    C1D 1353   3.232   3.669   1.803 -0.4362  0.0736  0.6482
   89POX    C1E 1354   3.222   3.518   1.827 -0.0358 -0.1886 -0.7446
   89POX    C1F 1355   3.364   3.462   1.844  0.1528  0.4552 -0.1579
   89POX    C1G 1356   3.354   3.317   1.891  0.2212  0.4434 -0.1809
   89POX    C1H 1357   3.303   3.307   2.035  0.0477 -0.2811 -0.2898
   89POX    C1I 1358   3.369   3.188   2.105 -0.2341  0.1391  0.7096
   89POX    C1J 1359   3.321   3.130   2.214  0.0244 -0.7142  0.3775
   89POX    C1K 1360   3.208   3.201   2.289  0.0816 -0.1954 -0.0272
   89POX    C1L 1361   3.133   3.101   2.376  0.1264  0.0870  0.3414
   89POX    C1M 1362   3.035   3.185   2.458  0.2778  0.3530  0.2489
   89POX    C1N 1363   2.963   3.108   2.568 -0.3374  0.0487 -0.3596
   89POX    C1O 1364   2.949   3.207   2.683 -0.7505 -0.4425  0.0235
   89POX    C1P 1365   3.053   3.202   2.795 -0.2294 -0.0199 -0.4346
   89POX    C1Q 1366   3.046   3.073   2.877  0.4669 -0.0200 -0.3661
   89POX    C1R 1367   3.162   3.072   2.977  0.1166  0.0671  0.0414
   89POX     CZ 1368   2.675   3.728   1.552  0.1576 -0.7725  0.0740
   89POX     OZ 1369   2.704   3.825   1.652 -0.2292  0.2048 -0.7425
   89POX    C2A 1370   2.615   3.836   1.750  0.1865 -0.5343 -0.2691
   89POX    O2A 1371   2.498   3.797   1.738 -0.0861  0.3201 -0.4565
   89POX    C2B 1372   2.656   3.946   1.840  0.2841 -0.6500 -0.1706
   89POX    C2C 1373   2.721   3.891   1.966  0.5434  0.3671  0.1537
   89POX    C2D 1374   2.639   3.812   2.068  0.1281  0.3332 -0.2044
   89POX    C2E 1375   2.549   3.890   2.163 -0.1168 -0.0598 -0.1089
   89POX    C2F 1376   2.621   3.937   2.290 -0.2389 -0.5057  0.1270
   89POX    C2G 1377   2.529   4.006   2.392  0.0439  0.0112  0.0365
   89POX    C2H 1378   2.599   4.022   2.527 -0.1946 -0.2796  0.1960
   89POX    C2I 1379   2.526   4.104   2.633  0.0826  0.3616 -0.1087
   89POX    C2J 1380   2.610   4.088   2.760 -0.0590  0.1569 -0.0422
   89POX    C2K 1381   2.528   4.123   2.884 -0.1190 -0.2367  0.0325
   89POX    C2L 1382   2.603   4.078   3.010  0.5452 -0.5571 -0.4703
   89POX    C2M 1383   2.578   3.934   3.053 -0.2879 -0.2170  0.2299
   89POX    C2N 1384   2.626   3.922   3.198  0.2621 -0.0672  0.0651
   89POX    C2O 1385   2.610   3.786   3.267 -0.0033 -0.1593 -0.1762
   89POX    C2P 1386   2.659   3.663   3.190 -0.2169 -0.0495 -0.4926
   90CHL    CN1 1387   1.967   0.758   1.068  0.0407 -0.1758 -0.1777
   90CHL    CN2 1388   1.824   0.931   1.115 -0.8694 -0.3875 -0.5202
   90CHL    CN3 1389   1.977   0.935   0.919 -0.2634  0.5075 -0.2823
   90CHL    NTM 1390   1.883   0.858   1.001  0.2359 -0.0236 -0.1967
   90CHL     CB 1391   1.792   0.798   0.903 -0.4142  0.4163  0.1258
   91PJ2     CA 1392   1.705   0.678   0.940  0.1829  0.0493  0.3533
   91PJ2     OA 1393   1.630   0.688   1.062 -0.2947 -0.3800  0.1015
   91PJ2      P 1394   1.549   0.554   1.099 -0.4633 -0.2895  0.0590
   91PJ2     OB 1395   1.422   0.540   1.025 -0.3336  0.2131 -0.2662
   91PJ2     HB 1396   1.357   0.614   1.043 -2.9081 -2.3613  2.1900
   91PJ2     OG 1397   1.654   0.450   1.099  0.0826  0.2553  0.0471
   91PJ2     HG 1398   1.618   0.369   1.146  0.1354 -0.1484 -0.5891
   91PJ2     OD 1399   1.513   0.582   1.253  0.6577  0.0078  0.2785
   92POX     CD 1400   1.526   0.481   1.353 -0.1108 -0.0251  0.3573
   92POX     CE 1401   1.651   0.487   1.441 -0.1360  0.4208  0.3657
   92POX     OE 1402   1.652   0.374   1.529  0.3529  0.2409  0.1390
   92POX    C1A 1403   1.772   0.317   1.537  0.2698  0.1037  0.4503
   92POX    O1A 1404   1.865   0.362   1.470  0.3098 -0.0551  0.3999
   92POX    C1B 1405   1.776   0.208   1.637 -0.6260 -0.1660  0.2025
   92POX    C1C 1406   1.827   0.243   1.776  0.6112  0.2522 -0.3387
   92POX    C1D 1407   1.805   0.122   1.867 -0.4484  0.4586 -0.3057
   92POX    C1E 1408   1.787   0.182   2.007 -0.3687  0.0504 -0.1201
   92POX    C1F 1409   1.715   0.095   2.110 -0.4313  0.1145 -0.1099
   92POX    C1G 1410   1.779   0.124   2.245 -0.1255  0.1629 -0.2641
   92POX    C1H 1411   1.777   9.052   2.349 -0.0464  0.2422 -0.1872
   92POX    C1I 1412   1.637   9.002   2.385  0.0490  0.0735 -0.0481
   92POX    C1J 1413   1.596   8.939   2.495  0.1137 -0.2892 -0.2322
   92POX    C1K 1414   1.675   8.928   2.625  0.3392  0.1768 -0.3285
   92POX    C1L 1415   1.583   8.937   2.747  0.1493  0.3983 -0.4870
   92POX    C1M 1416   1.655   8.955   2.881 -0.4015 -0.5027 -0.0650
   92POX    C1N 1417   1.555   8.960   2.997 -0.3133  0.1219 -0.0133
   92POX    C1O 1418   1.634   8.972   3.127 -0.1246  0.3157 -0.1447
   92POX    C1P 1419   1.550   9.045   3.232 -0.2271 -0.1448  0.0971
   92POX    C1Q 1420   1.417   8.987   3.280 -0.2530 -0.0083  0.1932
   92POX    C1R 1421   1.316   0.061   3.270 -0.0593  0.0887 -0.6425
   92POX     CZ 1422   1.670   0.623   1.508 -0.2626  0.3226  0.6011
   92POX     OZ 1423   1.780   0.632   1.599  0.1160 -0.4097  0.2255
   92POX    C2A 1424   1.824   0.753   1.631 -0.1425 -0.2301 -0.0927
   92POX    O2A 1425   1.776   0.854   1.578 -0.3459 -0.2111  0.1266
   92POX    C2B 1426   1.925   0.747   1.739 -0.0616  0.3228 -0.1306
   92POX    C2C 1427   1.857   0.723   1.874  0.1039 -0.2974 -0.1554
   92POX    C2D 1428   1.950   0.677   1.987 -0.2664 -0.1668  0.2038
   92POX    C2E 1429   1.858   0.638   2.103 -0.4963  0.4434  0.2352
   92POX    C2F 1430   1.937   0.567   2.214 -0.0763  0.4324 -0.0701
   92POX    C2G 1431   1.856   0.532   2.338 -0.1727  0.4488 -0.1281
   92POX    C2H 1432   1.943   0.493   2.458 -0.0500 -0.1027 -0.3932
   92POX    C2I 1433   1.873   0.487   2.594 -0.1672 -0.1436 -0.4555
   92POX    C2J 1434   1.970   0.497   2.712 -0.0906  0.1601 -0.5444
   92POX    C2K 1435   1.909   0.461   2.848  0.4124  0.4293 -0.2479
   92POX    C2L 1436   1.814   0.342   2.858  0.3190  0.5151 -0.1238
   92POX    C2M 1437   1.764   0.322   3.002  0.1087 -0.4359 -0.3276
   92POX    C2N 1438   1.650   0.419   3.032 -0.1578 -0.7401 -0.3541
   92POX    C2O 1439   1.584   0.386   3.166 -0.3163 -0.0648 -0.2616
   92POX    C2P 1440   1.474   0.487   3.196  0.1563  0.3456  0.1081
   93CHL    CN1 1441   6.518   1.772   1.626 -0.0643  0.3984 -0.0746
   93CHL    CN2 1442   6.528   1.814   1.395  0.3819 -0.4889  0.0860
   93CHL    CN3 1443   6.317   1.765   1.499 -0.1914 -0.0335  0.0687
   93CHL    NTM 1444   6.445   1.835   1.515 -0.1140 -0.0870 -0.3188
   93CHL     CB 1445   6.418   1.977   1.542  0.6549  0.0524 -0.2443
   94PJ2     CA 1446   6.523   2.066   1.607  0.1550  0.3836  0.1190
   94PJ2     OA 1447   6.658   2.060   1.559 -0.0041  0.0378 -0.2865
   94PJ2      P 1448   6.758   2.164   1.630 -0.0915  0.0579 -0.1922
   94PJ2     OB 1449   6.802   2.264   1.529  0.2176 -0.3647 -0.4803
   94PJ2     HB 1450   6.728   2.310   1.480  1.4280  1.7215 -0.4211
   94PJ2     OG 1451   6.687   2.216   1.749 -0.3815 -0.4366 -0.1479
   94PJ2     HG 1452   6.634   2.134   1.772 -1.1191  0.2302  0.5656
   94PJ2     OD 1453   6.871   2.055   1.666 -0.5327 -0.4795 -0.4135
   95POX     CD 1454   6.871   1.982   1.789  0.5441  0.2044  0.0084
   95POX     CE 1455   6.963   1.860   1.790 -0.1557 -0.3302 -0.1670
   95POX     OE 1456   6.966   1.798   1.918  0.3102 -0.1335 -0.0795
   95POX    C1A 1457   6.869   1.710   1.944 -0.1124  0.4468  0.3282
   95POX    O1A 1458   6.795   1.676   1.853 -0.0788  0.5212  0.2724
   95POX    C1B 1459   6.873   1.666   2.086 -0.0705 -0.0131  0.1852
   95POX    C1C 1460   6.774   1.745   2.171 -0.0231 -0.0099  0.2374
   95POX    C1D 1461   6.773   1.691   2.315  0.3649  0.2807  0.3499
   95POX    C1E 1462   6.706   1.795   2.405  0.2146  0.1922  0.3393
   95POX    C1F 1463   6.673   1.736   2.542 -0.0184  0.8654  0.5737
   95POX    C1G 1464   6.797   1.695   2.622  0.0879 -0.0415 -0.0445
   95POX    C1H 1465   6.765   1.665   2.768 -0.3036  0.5517 -0.0015
   95POX    C1I 1466   6.883   1.599   2.841 -0.5379 -0.1733 -0.2683
   95POX    C1J 1467   6.877   1.524   2.950  0.2592 -0.1327 -0.1881
   95POX    C1K 1468   6.762   1.473   3.038  0.5898  0.1116  0.3921
   95POX    C1L 1469   6.816   1.474   3.182 -0.0542  0.2483  0.6340
   95POX    C1M 1470   6.694   1.501   3.271 -0.2292 -0.2292  0.5447
   95POX    C1N 1471   6.726   1.530   3.418 -0.0252 -0.3718  0.5283
   95POX    C1O 1472   6.593   1.568   3.483 -0.0440  0.1615  0.1776
   95POX    C1P 1473   6.619   1.619   3.625 -0.2538  0.3231  0.1578
   95POX    C1Q 1474   6.652   1.499   3.712 -0.6892  0.3279  0.3339
   95POX    C1R 1475   6.527   1.440   3.778 -0.3609 -0.5882  0.1584
   95POX     CZ 1476   7.103   1.910   1.751 -0.1192 -0.3699 -0.0862
   95POX     OZ 1477   7.212   1.818   1.744 -0.4141 -0.7601  0.3576
   95POX    C2A 1478   7.227   1.759   1.626 -0.4513  0.0877 -0.0753
   95POX    O2A 1479   7.165   1.795   1.526 -0.4859 -0.0649 -0.1095
   95POX    C2B 1480   7.343   1.668   1.617 -0.2589  0.2855  0.3986
   95POX    C2C 1481   7.313   1.555   1.716 -0.3126  0.0538  0.1180
   95POX    C2D 1482   7.446   1.505   1.774  0.0076  0.2064 -0.4773
   95POX    C2E 1483   7.494   1.607   1.877 -0.0363 -0.3133  0.0638
   95POX    C2F 1484   7.460   1.569   2.021 -0.4960  0.0061  0.0420
   95POX    C2G 1485   7.413   1.681   2.114  0.4577  0.3595  0.1089
   95POX    C2H 1486   7.278   1.743   2.077  0.0956 -0.4564  0.0287
   95POX    C2I 1487   7.236   1.853   2.174  0.4553  0.0163 -0.3465
   95POX    C2J 1488   7.221   1.809   2.320  0.5156  0.4278 -0.2144
   95POX    C2K 1489   7.192   1.922   2.419  0.0495  0.3140 -0.2187
   95POX    C2L 1490   7.171   1.874   2.563  0.2763  0.1776 -0.2304
   95POX    C2M 1491   7.300   1.814   2.620  0.1085 -0.0550 -0.0915
   95POX    C2N 1492   7.285   1.791   2.770 -0.3389 -0.2296 -0.1618
   95POX    C2O 1493   7.413   1.726   2.825 -0.2337 -0.1732 -0.3384
   95POX    C2P 1494   7.389   1.668   2.964 -0.3550 -0.0936 -0.3258
   96CHL    CN1 1495   2.354   5.368   0.370 -0.3719 -0.1861 -0.2856
   96CHL    CN2 1496   2.132   5.389   0.450 -0.2889  0.5589  0.1763
   96CHL    CN3 1497   2.249   5.565   0.330 -0.9018 -0.5117 -0.2192
   96CHL    NTM 1498   2.259   5.461   0.433  0.0617 -0.0479  0.1662
   96CHL     CB 1499   2.304   5.525   0.558  0.1514  0.7972 -0.2933
   97PJ2     CA 1500   2.313   5.430   0.677 -0.1320  0.3293 -0.6443
   97PJ2     OA 1501   2.403   5.319   0.673 -0.3317  0.1396 -0.0154
   97PJ2      P 1502   2.350   5.198   0.765 -0.2096  0.3525  0.3352
   97PJ2     OB 1503   2.216   5.158   0.716  0.1844 -0.1629 -0.3333
   97PJ2     HB 1504   2.220   5.058   0.713 -0.0925 -0.1656 -0.6437
   97PJ2     OG 1505   2.457   5.097   0.779  0.0569  0.6243  0.2771
   97PJ2     HG 1506   2.464   5.068   0.874 -0.8452 -0.2342  0.1004
   97PJ2     OD 1507   2.346   5.255   0.916 -0.2222  0.0728  0.4413
   98POX     CD 1508   2.313   5.159   1.016  0.3820 -0.2083  0.3701
   98POX     CE 1509   2.339   5.216   1.156  0.1227  0.5123  0.1240
   98POX     OE 1510   2.336   5.120   1.262  0.3479  0.2873 -0.0739
   98POX    C1A 1511   2.434   5.134   1.351  0.1777 -0.1451  0.1836
   98POX    O1A 1512   2.544   5.181   1.320  0.2516 -0.2517  0.2832
   98POX    C1B 1513   2.406   5.041   1.463 -0.3085  0.2375  0.3842
   98POX    C1C 1514   2.301   5.085   1.565 -0.2309  0.3975  0.3960
   98POX    C1D 1515   2.277   4.990   1.683 -0.7648 -0.3891 -0.3280
   98POX    C1E 1516   2.242   5.062   1.814 -0.2749 -0.2643 -0.2636
   98POX    C1F 1517   2.234   4.964   1.931 -0.4539  0.3744  0.2670
   98POX    C1G 1518   2.204   5.022   2.069  0.5508  0.2988  0.5245
   98POX    C1H 1519   2.195   4.918   2.181 -0.4978 -0.0609  0.1223
   98POX    C1I 1520   2.210   4.987   2.317 -0.0628  0.7068 -0.3094
   98POX    C1J 1521   2.180   4.931   2.434  0.2464  0.5354 -0.3092
   98POX    C1K 1522   2.146   4.783   2.453 -0.6064  0.7967  0.2919
   98POX    C1L 1523   2.199   4.753   2.593 -0.5447  0.0900  0.1202
   98POX    C1M 1524   2.145   4.826   2.716 -0.4611  0.0541  0.1778
   98POX    C1N 1525   2.207   4.772   2.845 -0.2632 -0.0534  0.0376
   98POX    C1O 1526   2.177   4.873   2.956 -0.0815  0.0955 -0.0488
   98POX    C1P 1527   2.253   4.829   3.081 -0.6507  0.5414  0.4588
   98POX    C1Q 1528   2.395   4.886   3.073 -0.1311 -0.7215  0.4422
   98POX    C1R 1529   2.460   4.889   3.212  0.5448  0.2321  0.1117
   98POX     CZ 1530   2.246   5.338   1.166  0.0752  0.4924 -0.0606
   98POX     OZ 1531   2.263   5.415   1.285  0.4094  0.5251 -0.1272
   98POX    C2A 1532   2.162   5.499   1.308 -0.0501  0.0931 -0.5334
   98POX    O2A 1533   2.066   5.507   1.232 -0.1606 -0.2884 -0.4354
   98POX    C2B 1534   2.160   5.569   1.438 -0.5710 -0.0946 -0.4424
   98POX    C2C 1535   2.132   5.469   1.551 -0.2314  0.1161 -0.1713
   98POX    C2D 1536   2.141   5.544   1.685  0.4508  0.1732 -0.2448
   98POX    C2E 1537   2.149   5.452   1.806 -0.2241 -0.5788 -0.7605
   98POX    C2F 1538   2.214   5.532   1.918 -0.6261 -0.5075 -0.5746
   98POX    C2G 1539   2.287   5.449   2.024 -0.5910  0.1050 -0.1069
   98POX    C2H 1540   2.334   5.523   2.149 -0.1994  0.2355 -0.3305
   98POX    C2I 1541   2.222   5.542   2.252 -0.1101  0.3727 -0.2587
   98POX    C2J 1542   2.273   5.627   2.369  0.0391  0.1124 -0.1333
   98POX    C2K 1543   2.177   5.623   2.488  0.2976 -0.0760  0.0692
   98POX    C2L 1544   2.246   5.678   2.613  0.4904 -0.3855  0.0999
   98POX    C2M 1545   2.363   5.602   2.675  0.2850 -0.8004 -0.0223
   98POX    C2N 1546   2.368   5.610   2.828 -0.2167  0.4628 -0.0626
   98POX    C2O 1547   2.506   5.594   2.893 -0.0084  0.0932 -0.5821
   98POX    C2P 1548   2.550   5.448   2.885 -0.2663 -0.0034 -0.2731
   99CHL    CN1 1549   7.583   4.822   1.766 -1.0758  0.8737  0.0372
   99CHL    CN2 1550   7.724   5.009   1.822  0.4744  0.1541  0.2201
   99CHL    CN3 1551   7.626   5.015   1.615  0.4715 -0.3208  0.1870
   99CHL    NTM 1552   7.679   4.920   1.713  0.2298 -0.1030  0.5288
   99CHL     CB 1553   7.797   4.859   1.651  0.3488  0.3710  0.2873
  100PJ2     CA 1554   7.890   4.760   1.721  0.1438 -0.0424 -0.0194
  100PJ2     OA 1555   7.946   4.815   1.841 -0.1072 -0.3156  0.2231
  100PJ2      P 1556   8.055   4.718   1.908  0.1742 -0.1557  0.0009
  100PJ2     OB 1557   8.151   4.660   1.811 -0.0109  0.2622 -0.4345
  100PJ2     HB 1558   8.215   4.733   1.784  0.4789  0.1224  0.3116
  100PJ2     OG 1559   8.114   4.800   2.016 -0.6282 -0.0864  0.4004
  100PJ2     HG 1560   8.176   4.749   2.076  1.5859  2.4380  0.4469
  100PJ2     OD 1561   7.948   4.606   1.953  0.1114  0.0136  0.2766
  101POX     CD 1562   7.909   4.628   2.088 -0.0695 -0.3585  0.2864
  101POX     CE 1563   7.761   4.610   2.126  0.0373 -0.7183  0.5378
  101POX     OE 1564   7.719   4.692   2.236 -0.2309 -0.2820  0.1117
  101POX    C1A 1565   7.618   4.774   2.207  0.1138  0.0335 -0.2136
  101POX    O1A 1566   7.570   4.775   2.094  0.6038  0.3005 -0.4222
  101POX    C1B 1567   7.566   4.856   2.318  0.0981 -0.4455  0.1359
  101POX    C1C 1568   7.614   5.001   2.326 -0.4138 -0.2591 -0.1343
  101POX    C1D 1569   7.523   5.096   2.403 -0.2942 -0.2244 -0.0358
  101POX    C1E 1570   7.591   5.177   2.514 -0.3949 -0.7053  0.3842
  101POX    C1F 1571   7.478   5.246   2.591 -0.0923  0.2886 -0.0448
  101POX    C1G 1572   7.536   5.351   2.686 -0.1941  0.4267 -0.1355
  101POX    C1H 1573   7.427   5.425   2.764 -0.1986 -0.2970  0.5587
  101POX    C1I 1574   7.503   5.513   2.863  0.5263  0.0378 -0.2748
  101POX    C1J 1575   7.447   5.599   2.949 -0.4360 -0.2194 -0.6399
  101POX    C1K 1576   7.296   5.613   2.970 -0.2540 -0.4583  0.9662
  101POX    C1L 1577   7.279   5.754   3.028  0.6765  0.1519 -0.1842
  101POX    C1M 1578   7.163   5.760   3.128  0.5116  0.2672 -0.3836
  101POX    C1N 1579   7.034   5.781   3.048  0.2383 -0.2710 -0.0831
  101POX    C1O 1580   6.909   5.733   3.122  0.0297 -0.2523 -0.4210
  101POX    C1P 1581   6.893   5.582   3.102 -0.0642 -0.3363  0.2394
  101POX    C1Q 1582   6.772   5.538   3.183 -0.0907 -0.1213  0.3163
  101POX    C1R 1583   6.721   5.396   3.158 -1.2298  0.2941  0.1867
  101POX     CZ 1584   7.736   4.460   2.137 -0.4821 -0.6688  0.0288
  101POX     OZ 1585   7.815   4.409   2.244 -0.2744  0.0177  0.2070
  101POX    C2A 1586   7.825   4.276   2.252 -0.3168  0.0161  0.2377
  101POX    O2A 1587   7.769   4.198   2.174  0.5361 -0.3419 -0.0314
  101POX    C2B 1588   7.920   4.226   2.353 -0.3076 -0.0917  0.1759
  101POX    C2C 1589   7.856   4.165   2.478 -0.2701 -0.2391  0.1229
  101POX    C2D 1590   7.978   4.126   2.561  0.1612 -0.1607 -0.4665
  101POX    C2E 1591   7.915   4.087   2.695  0.0516  0.4441 -0.3406
  101POX    C2F 1592   8.029   4.035   2.784 -0.4234 -0.1237 -0.0607
  101POX    C2G 1593   8.000   4.033   2.934 -0.4079  0.0283 -0.0556
  101POX    C2H 1594   8.127   3.979   3.002 -0.0559  0.3616 -0.4410
  101POX    C2I 1595   8.137   4.017   3.150 -0.1906 -0.4832 -0.2108
  101POX    C2J 1596   8.242   3.939   3.229 -0.3176 -0.0335  0.4126
  101POX    C2K 1597   8.259   4.007   3.365  0.1180 -0.0140  0.3502
  101POX    C2L 1598   8.374   3.951   3.449  0.2251  0.1427  0.3068
  101POX    C2M 1599   8.371   3.965   3.601 -0.0651 -0.0926  0.3233
  101POX    C2N 1600   8.233   3.946   3.665 -0.1138 -0.5104  0.0948
  101POX    C2O 1601   8.219   4.000   3.808  0.1477 -0.1163 -0.0281
  101POX    C2P 1602   8.314   3.934   3.907 -0.0932  0.1537  0.3833
  102CHL    CN1 1603   3.993   2.938   1.066  0.1215  0.3151  0.1368
  102CHL    CN2 1604   3.917   2.832   0.874  0.6512  0.0104  0.2061
  102CHL    CN3 1605   3.789   3.013   0.970 -0.0593 -0.3170  0.7008
  102CHL    NTM 1606   3.870   2.894   0.998  0.2853 -0.2094  0.1793
  102CHL     CB 1607   3.799   2.785   1.067  0.3396 -0.2943  0.1018
  103PJ2     CA 1608   3.759   2.805   1.213  0.1552  0.4248 -0.0430
  103PJ2     OA 1609   3.662   2.909   1.232 -0.1098  0.1888 -0.0915
  103PJ2      P 1610   3.628   2.924   1.388  0.1464  0.1926 -0.0360
  103PJ2     OB 1611   3.757   2.929   1.461  0.1171 -0.7392  0.0894
  103PJ2     HB 1612   3.795   2.842   1.492 -0.1501 -0.3371  1.6345
  103PJ2     OG 1613   3.528   3.033   1.393  0.3447  0.3976 -0.4475
  103PJ2     HG 1614   3.452   3.018   1.329 -0.8503  0.3356  0.9195
  103PJ2     OD 1615   3.552   2.790   1.436 -0.1002  0.4314  0.2431
  104POX     CD 1616   3.524   2.810   1.575  0.3346 -0.1868  0.4241
  104POX     CE 1617   3.412   2.725   1.636  0.1237 -0.0573  0.2207
  104POX     OE 1618   3.347   2.798   1.740  0.4137  0.0149  0.3523
  104POX    C1A 1619   3.232   2.850   1.698  0.3878 -0.2749  0.0611
  104POX    O1A 1620   3.170   2.807   1.601 -0.2580 -0.0094  0.3562
  104POX    C1B 1621   3.176   2.944   1.797  0.4833 -0.2297  0.0731
  104POX    C1C 1622   3.058   2.890   1.879  0.7047 -0.2422  0.3844
  104POX    C1D 1623   2.996   2.988   1.979  0.3195 -0.2162  0.1215
  104POX    C1E 1624   2.874   2.933   2.053  0.1286  0.4766  0.3310
  104POX    C1F 1625   2.775   3.040   2.098 -0.4051  0.4419 -0.7352
  104POX    C1G 1626   2.637   2.998   2.150  0.1794 -0.3692  0.1866
  104POX    C1H 1627   2.548   3.092   2.232 -0.0878 -0.4352 -0.0278
  104POX    C1I 1628   2.621   3.149   2.354  0.0880 -0.3699 -0.1630
  104POX    C1J 1629   2.611   3.276   2.392  0.1969 -0.4063 -0.0119
  104POX    C1K 1630   2.526   3.380   2.318  0.1630  0.0429  0.6435
  104POX    C1L 1631   2.421   3.455   2.399 -0.4156  0.2153 -0.2452
  104POX    C1M 1632   2.488   3.566   2.480 -0.4213  0.1046 -0.0880
  104POX    C1N 1633   2.430   3.578   2.622  0.0721 -0.4249  0.1653
  104POX    C1O 1634   2.527   3.661   2.706  0.0191  0.1683 -0.3433
  104POX    C1P 1635   2.655   3.579   2.725 -0.0624 -0.0024 -0.5297
  104POX    C1Q 1636   2.767   3.648   2.803 -0.2892 -0.2969  0.0680
  104POX    C1R 1637   2.886   3.565   2.850  0.0075 -0.1766 -0.4645
  104POX     CZ 1638   3.472   2.598   1.696  0.3064 -0.1697 -0.1975
  104POX     OZ 1639   3.485   2.558   1.833  0.3931  0.1424 -0.1149
  104POX    C2A 1640   3.532   2.435   1.854  0.7359  0.2850 -0.0393
  104POX    O2A 1641   3.535   2.359   1.757 -0.0983 -0.2986  0.3823
  104POX    C2B 1642   3.571   2.406   1.994  0.0532 -0.0092  0.0899
  104POX    C2C 1643   3.462   2.315   2.052 -0.3556  0.3969 -0.0289
  104POX    C2D 1644   3.460   2.326   2.205 -0.4731  0.1736 -0.0136
  104POX    C2E 1645   3.375   2.211   2.259 -0.3670 -0.0836 -0.3922
  104POX    C2F 1646   3.410   2.067   2.219 -0.8567 -0.0952 -0.7820
  104POX    C2G 1647   3.320   1.979   2.306 -0.1354 -0.1671 -0.0992
  104POX    C2H 1648   3.297   1.838   2.253  0.1254 -0.3334  0.2286
  104POX    C2I 1649   3.228   1.750   2.357  0.0613 -0.8673 -0.2579
  104POX    C2J 1650   3.268   1.771   2.503  0.3766 -0.3078 -0.4196
  104POX    C2K 1651   3.167   1.690   2.586  0.2668  0.5379  0.2916
  104POX    C2L 1652   3.176   1.747   2.727  0.0990 -0.1400  0.5805
  104POX    C2M 1653   3.075   1.686   2.824 -0.1231  0.4640  0.7357
  104POX    C2N 1654   3.088   1.535   2.848 -0.4315  0.2031 -0.6417
  104POX    C2O 1655   3.186   1.507   2.963 -0.2766 -0.1149 -0.8521
  104POX    C2P 1656   3.225   1.359   2.963  0.7877  0.1399  0.8859
  105CHL    CN1 1657   3.735   6.698   1.226 -0.1526 -0.1627  0.4682
  105CHL    CN2 1658   3.967   6.665   1.217 -0.1853 -0.3262  0.8564
  105CHL    CN3 1659   3.855   6.850   1.334 -0.3606 -0.5681  0.0175
  105CHL    NTM 1660   3.863   6.769   1.212 -0.1315 -0.3136 -0.1380
  105CHL     CB 1661   3.863   6.854   1.092 -0.1358 -0.0749  0.0298
  106PJ2     CA 1662   3.979   6.933   1.032 -0.2401 -0.0033 -0.0773
  106PJ2     OA 1663   4.011   7.043   1.117  0.0727 -0.1626  0.0126
  106PJ2      P 1664   4.120   7.149   1.064 -0.0918  0.0969  0.1844
  106PJ2     OB 1665   4.232   7.052   1.057 -0.4160 -0.2852  0.2767
  106PJ2     HB 1666   4.194   6.961   1.078 -0.4088 -0.3343  0.0758
  106PJ2     OG 1667   4.068   7.212   0.941  0.0271 -0.2713 -0.0590
  106PJ2     HG 1668   4.132   7.278   0.902  0.6654  0.5082  2.1354
  106PJ2     OD 1669   4.133   7.257   1.182  0.0149  0.2340  0.0478
  107POX     CD 1670   4.151   7.212   1.317 -0.1971  0.0385  0.0107
  107POX     CE 1671   4.162   7.309   1.434 -0.2888  0.3223 -0.2155
  107POX     OE 1672   4.243   7.253   1.538 -0.2985  0.9026  0.1129
  107POX    C1A 1673   4.374   7.278   1.540 -0.1679  0.2929 -0.3115
  107POX    O1A 1674   4.419   7.372   1.474  0.1437  0.0477 -0.4489
  107POX    C1B 1675   4.451   7.183   1.622 -0.1233  0.4436 -0.1787
  107POX    C1C 1676   4.437   7.207   1.773 -0.2862 -0.1649 -0.0940
  107POX    C1D 1677   4.520   7.322   1.830 -0.0129 -0.3632 -0.0873
  107POX    C1E 1678   4.650   7.275   1.895  0.4966  0.1004 -0.7466
  107POX    C1F 1679   4.719   7.384   1.977  0.4298 -0.1542 -0.3498
  107POX    C1G 1680   4.760   7.510   1.901 -0.0959  0.4136  0.2936
  107POX    C1H 1681   4.862   7.587   1.984  0.4717 -0.0513  0.0335
  107POX    C1I 1682   4.913   7.714   1.916 -0.2544  0.2035 -0.0473
  107POX    C1J 1683   4.874   7.834   1.956  0.5790  0.2852  0.5557
  107POX    C1K 1684   4.759   7.853   2.055  0.0703 -0.0044  0.0273
  107POX    C1L 1685   4.625   7.873   1.984 -0.1483  0.2313  0.5027
  107POX    C1M 1686   4.509   7.858   2.083 -0.6380 -0.3478 -0.1489
  107POX    C1N 1687   4.376   7.825   2.016 -0.4087 -0.6108 -0.4763
  107POX    C1O 1688   4.262   7.783   2.109 -0.2806 -0.2867 -0.1701
  107POX    C1P 1689   4.282   7.653   2.188 -0.4861 -0.1577  0.0928
  107POX    C1Q 1690   4.175   7.641   2.298 -0.4275  0.1090  0.1803
  107POX    C1R 1691   4.170   7.505   2.367 -0.0491  0.2145  0.4202
  107POX     CZ 1692   4.030   7.375   1.475 -0.2923 -0.0009  0.2998
  107POX     OZ 1693   3.935   7.276   1.516 -0.0897 -0.2704  0.1184
  107POX    C2A 1694   3.824   7.320   1.572  0.2021  0.0800  0.4273
  107POX    O2A 1695   3.802   7.441   1.585 -0.0838  0.1184 -0.4126
  107POX    C2B 1696   3.731   7.206   1.591  0.5355 -0.1970  0.3839
  107POX    C2C 1697   3.687   7.197   1.737  0.4592  0.0729  0.3765
  107POX    C2D 1698   3.567   7.104   1.753  0.4941 -0.1246 -0.4715
  107POX    C2E 1699   3.550   7.057   1.897  0.0113 -0.4167 -0.6229
  107POX    C2F 1700   3.487   7.170   1.981  0.0111 -0.6781 -0.2680
  107POX    C2G 1701   3.481   7.130   2.128  0.6858 -0.0260 -0.0577
  107POX    C2H 1702   3.419   7.240   2.214  0.0182 -0.4339 -0.0063
  107POX    C2I 1703   3.409   7.183   2.356 -0.4277 -0.2673  0.0300
  107POX    C2J 1704   3.400   7.293   2.463  0.2674 -0.4661  0.2953
  107POX    C2K 1705   3.421   7.248   2.608  0.0429 -0.4827  0.3227
  107POX    C2L 1706   3.433   7.368   2.702 -0.7804 -0.1986  0.0697
  107POX    C2M 1707   3.483   7.329   2.841  0.1244  0.1899 -0.1413
  107POX    C2N 1708   3.481   7.440   2.947  0.2094  0.3634 -0.3196
  107POX    C2O 1709   3.343   7.444   3.012  0.0774  0.2557 -0.5878
  107POX    C2P 1710   3.351   7.558   3.114 -0.1309 -0.1382 -0.1230
  108CHL    CN1 1711   7.766   6.368   1.252 -0.0799 -0.0229  0.1909
  108CHL    CN2 1712   7.599   6.225   1.325 -0.1872  0.5329 -0.3117
  108CHL    CN3 1713   7.806   6.245   1.451 -0.1090  0.3853 -0.0852
  108CHL    NTM 1714   7.745   6.238   1.318 -0.1106 -0.1447 -0.0579
  108CHL     CB 1715   7.800   6.126   1.239 -0.0271  0.1220 -0.3814
  109PJ2     CA 1716   7.763   5.978   1.254  0.1424  0.1089 -0.0820
  109PJ2     OA 1717   7.766   5.937   1.391  0.6768 -0.1555 -0.1709
  109PJ2      P 1718   7.806   5.781   1.403  0.3055 -0.2352  0.0334
  109PJ2     OB 1719   7.679   5.710   1.373  0.3785 -0.4733  0.2835
  109PJ2     HB 1720   7.692   5.612   1.387 -0.0939 -0.8538 -1.6154
  109PJ2     OG 1721   7.929   5.760   1.324  0.2117 -0.0899 -0.1540
  109PJ2     HG 1722   7.981   5.845   1.318  0.3712 -0.0051  1.9358
  109PJ2     OD 1723   7.843   5.786   1.559 -0.1591 -0.0794  0.1408
  110POX     CD 1724   7.721   5.808   1.631 -0.2067  0.4606 -0.1025
  110POX     CE 1725   7.721   5.791   1.783 -0.2235 -0.0055 -0.1515
  110POX     OE 1726   7.605   5.861   1.828 -0.1524  0.0940 -0.1217
  110POX    C1A 1727   7.512   5.783   1.883  0.0283 -0.1035 -0.0948
  110POX    O1A 1728   7.541   5.670   1.920  0.8998  0.2371  0.2767
  110POX    C1B 1729   7.380   5.846   1.910  0.5145  0.8088  0.2101
  110POX    C1C 1730   7.370   5.918   2.044 -0.0385 -0.1849  0.7098
  110POX    C1D 1731   7.229   5.913   2.105 -0.3937  0.0011 -0.0772
  110POX    C1E 1732   7.216   5.994   2.234  0.0420  0.5033 -0.3420
  110POX    C1F 1733   7.069   5.989   2.277  0.1603  0.0687  0.0213
  110POX    C1G 1734   7.059   5.930   2.418  0.3937  0.0482  0.0301
  110POX    C1H 1735   6.934   5.968   2.497  0.1723  0.0684 -0.3269
  110POX    C1I 1736   6.950   5.944   2.647  0.0251 -0.2831 -0.3677
  110POX    C1J 1737   6.874   5.861   2.719 -0.4474  0.4263 -0.0411
  110POX    C1K 1738   6.746   5.791   2.673 -0.5561  0.8141 -0.3339
  110POX    C1L 1739   6.689   5.680   2.761  0.1531  0.1856 -0.6566
  110POX    C1M 1740   6.566   5.611   2.702  0.0625 -0.3321  0.1131
  110POX    C1N 1741   6.513   5.496   2.786 -0.7699  0.3882  0.5976
  110POX    C1O 1742   6.407   5.416   2.710 -0.1127  0.1015 -0.0311
  110POX    C1P 1743   6.357   5.300   2.797 -0.6174  0.6203  0.3790
  110POX    C1Q 1744   6.230   5.233   2.745 -0.2127  0.1313  0.0101
  110POX    C1R 1745   6.207   5.102   2.822 -0.5576 -0.1722 -0.6017
  110POX     CZ 1746   7.854   5.851   1.830 -0.2497  0.1158 -0.2295
  110POX     OZ 1747   7.908   5.845   1.962  0.1927  0.0974 -0.4094
  110POX    C2A 1748   7.994   5.934   2.011  0.3488 -0.2004 -0.1431
  110POX    O2A 1749   8.051   6.005   1.929  0.0079  1.0298  0.6654
  110POX    C2B 1750   8.032   5.901   2.151 -0.4369  0.3878  0.2142
  110POX    C2C 1751   8.070   6.037   2.211  0.5262  0.2818 -0.1264
  110POX    C2D 1752   8.084   6.013   2.362  0.3411  0.6030 -0.0571
  110POX    C2E 1753   8.149   6.133   2.431  0.8692  0.0872  0.3512
  110POX    C2F 1754   8.086   6.270   2.406 -0.0000 -0.2889  0.4252
  110POX    C2G 1755   8.123   6.382   2.504  0.5479 -0.1618  0.0777
  110POX    C2H 1756   8.067   6.520   2.471  0.1310 -0.3946 -0.2046
  110POX    C2I 1757   8.133   6.621   2.565 -0.5385  0.0737 -0.2295
  110POX    C2J 1758   8.101   6.770   2.552 -0.4143  0.0854 -0.4011
  110POX    C2K 1759   7.953   6.791   2.588 -0.3245 -0.7000  0.4743
  110POX    C2L 1760   7.934   6.934   2.639 -0.0666 -0.2988 -0.5086
  110POX    C2M 1761   7.783   6.954   2.654 -0.0396 -0.3403 -0.1767
  110POX    C2N 1762   7.756   7.103   2.670 -0.1913 -0.2991 -0.8012
  110POX    C2O 1763   7.609   7.138   2.646 -0.2081  0.0676 -0.1851
  110POX    C2P 1764   7.524   7.092   2.766 -0.1711  0.1123 -0.1417
  111CHL    CN1 1765   5.599   0.733   1.047  0.5153  0.2087  0.0999
  111CHL    CN2 1766   5.668   0.915   1.166  0.2513  0.1395  0.7016
  111CHL    CN3 1767   5.534   0.740   1.269  0.2871 -0.1693 -0.5207
  111CHL    NTM 1768   5.552   0.825   1.151  0.1922  0.3455 -0.1647
  111CHL     CB 1769   5.432   0.889   1.096 -0.0096  0.1338  0.0272
  112PJ2     CA 1770   5.354   1.000   1.167 -0.3787  0.2508 -0.5535
  112PJ2     OA 1771   5.439   1.113   1.188  0.0645 -0.1667 -0.0674
  112PJ2      P 1772   5.348   1.240   1.227  0.2077 -0.1006  0.0507
  112PJ2     OB 1773   5.442   1.354   1.229  0.0689  0.0090  0.5415
  112PJ2     HB 1774   5.395   1.433   1.268 -2.8794 -0.6301 -1.4075
  112PJ2     OG 1775   5.235   1.236   1.131 -0.1376  0.0305  0.4489
  112PJ2     HG 1776   5.228   1.150   1.081  2.6440  0.6725 -1.2713
  112PJ2     OD 1777   5.312   1.196   1.378 -0.1220  0.0875  0.0267
  113POX     CD 1778   5.425   1.213   1.463  0.0484  0.6137 -0.3049
  113POX     CE 1779   5.410   1.288   1.596 -0.3531 -0.5436  0.3084
  113POX     OE 1780   5.539   1.312   1.652 -0.3460 -0.0065  0.0695
  113POX    C1A 1781   5.533   1.406   1.746  0.0416  0.1386 -0.0478
  113POX    O1A 1782   5.462   1.503   1.716  0.0871  0.1790 -0.0243
  113POX    C1B 1783   5.659   1.403   1.823  0.3489 -0.0502 -0.5521
  113POX    C1C 1784   5.657   1.296   1.933 -0.0038  0.3499 -0.1666
  113POX    C1D 1785   5.553   1.314   2.044 -0.0246 -0.4045 -0.0624
  113POX    C1E 1786   5.580   1.223   2.164  0.3853 -0.0556  0.1107
  113POX    C1F 1787   5.530   1.298   2.288 -0.0750 -0.3419  0.1000
  113POX    C1G 1788   5.547   1.212   2.412  0.5516 -0.1312  0.1614
  113POX    C1H 1789   5.666   1.115   2.407  0.1566 -0.6014 -0.1066
  113POX    C1I 1790   5.680   1.046   2.543 -0.1014 -0.0760  0.1882
  113POX    C1J 1791   5.782   1.078   2.622  0.0842  0.1468 -0.1366
  113POX    C1K 1792   5.893   1.181   2.600  0.1376  0.2003  0.3714
  113POX    C1L 1793   6.025   1.132   2.661  0.1212 -0.4640 -0.1063
  113POX    C1M 1794   6.135   1.236   2.640  0.2568 -0.6941 -0.5436
  113POX    C1N 1795   6.266   1.210   2.715 -0.4044 -0.2565  0.8043
  113POX    C1O 1796   6.374   1.310   2.672 -0.4103 -0.2813  0.7307
  113POX    C1P 1797   6.505   1.245   2.719 -0.0757 -0.3417 -0.2644
  113POX    C1Q 1798   6.622   1.343   2.707 -0.4167  0.0117 -0.7518
  113POX    C1R 1799   6.751   1.262   2.710 -0.3359  0.1578  0.2340
  113POX     CZ 1800   5.314   1.201   1.678  0.1941 -1.1932  0.2713
  113POX     OZ 1801   5.279   1.248   1.809  0.2053 -0.7519  0.1183
  113POX    C2A 1802   5.199   1.353   1.820  0.2467 -0.6520 -0.5012
  113POX    O2A 1803   5.134   1.403   1.727 -0.2929 -0.1175  0.1540
  113POX    C2B 1804   5.192   1.402   1.959  0.3280 -0.2272 -0.6446
  113POX    C2C 1805   5.262   1.537   1.972 -0.1673 -0.0191 -0.0590
  113POX    C2D 1806   5.246   1.607   2.107  0.5836 -0.3246  0.1969
  113POX    C2E 1807   5.332   1.733   2.108 -0.2822  0.2812 -0.0286
  113POX    C2F 1808   5.296   1.819   2.229 -0.0798 -0.0637  0.2795
  113POX    C2G 1809   5.380   1.947   2.237  0.0044 -0.0767 -0.3699
  113POX    C2H 1810   5.313   2.049   2.329  0.2982 -0.1778 -0.0381
  113POX    C2I 1811   5.303   2.025   2.479  0.4470 -0.4932 -0.0776
  113POX    C2J 1812   5.244   2.156   2.534 -0.3060 -0.7830 -0.1849
  113POX    C2K 1813   5.264   2.141   2.685  0.0616  0.5722 -0.0870
  113POX    C2L 1814   5.229   2.271   2.756 -0.6893  0.2896  0.0708
  113POX    C2M 1815   5.340   2.365   2.805 -0.5547  0.5393 -0.7034
  113POX    C2N 1816   5.296   2.476   2.900 -0.0924 -0.0611  0.2246
  113POX    C2O 1817   5.244   2.417   3.032 -0.4702  0.1924  0.1920
  113POX    C2P 1818   5.350   2.333   3.103 -0.3131 -0.1310 -0.4170
  114CHL    CN1 1819   0.075   5.324   1.104  0.0154  0.4296  0.0011
  114CHL    CN2 1820   0.028   5.423   1.306  0.0187  0.4022 -0.4908
  114CHL    CN3 1821  -0.068   5.208   1.265  0.0131  0.5667 -0.2627
  114CHL    NTM 1822   0.052   5.292   1.245  0.2998  0.2230  0.0030
  114CHL     CB 1823   0.166   5.218   1.301  0.2305 -0.0571 -0.2227
  115PJ2     CA 1824   0.301   5.283   1.332 -0.0758  0.0985  0.7991
  115PJ2     OA 1825   0.307   5.394   1.423 -0.0522  0.5974  0.1938
  115PJ2      P 1826   0.455   5.457   1.424  0.0843  0.2835  0.0055
  115PJ2     OB 1827   0.525   5.444   1.294  0.1026  0.1023  0.0325
  115PJ2     HB 1828   0.576   5.522   1.258  0.5782 -0.6094 -0.8400
  115PJ2     OG 1829   0.440   5.588   1.491  0.0825  0.5914 -0.5972
  115PJ2     HG 1830   0.356   5.600   1.545 -0.0928 -0.9923 -0.4639
  115PJ2     OD 1831   0.531   5.362   1.531 -0.0504  0.4094  0.2141
  116POX     CD 1832   0.480   5.377   1.663 -0.3409 -0.1849  0.1733
  116POX     CE 1833   0.515   5.265   1.761 -0.1969 -0.0685  0.2548
  116POX     OE 1834   0.514   5.301   1.899 -0.1234 -0.0320  0.2461
  116POX    C1A 1835   0.426   5.240   1.979 -0.4191  0.2459  0.1369
  116POX    O1A 1836   0.331   5.183   1.925 -0.0439 -0.1740 -0.0893
  116POX    C1B 1837   0.451   5.255   2.124  0.3263 -0.0415  0.0427
  116POX    C1C 1838   0.503   5.134   2.202  0.2535 -0.1881 -0.1356
  116POX    C1D 1839   0.502   5.180   2.348 -0.2791  0.0530 -0.2135
  116POX    C1E 1840   0.548   5.084   2.457  0.9684  0.4496 -0.3751
  116POX    C1F 1841   0.567   5.144   2.597 -0.4834 -0.1009  0.0736
  116POX    C1G 1842   0.598   5.032   2.696 -0.1542 -0.0526  0.0267
  116POX    C1H 1843   0.487   5.037   2.802  0.0548 -0.0544  0.2461
  116POX    C1I 1844   0.491   4.907   2.883  0.0737 -0.0573  0.2411
  116POX    C1J 1845   0.420   4.798   2.853  0.6545 -0.1127 -1.0151
  116POX    C1K 1846   0.312   4.802   2.745  0.1683 -0.0583 -0.5342
  116POX    C1L 1847   0.212   4.691   2.780  0.1075  0.0667 -0.3156
  116POX    C1M 1848   0.119   4.652   2.666 -0.1245  0.2112 -0.1762
  116POX    C1N 1849   9.033   4.768   2.636 -0.1940  0.0634 -0.5039
  116POX    C1O 1850   8.924   4.731   2.536 -0.1112 -0.2723 -0.4723
  116POX    C1P 1851   8.818   4.632   2.585 -0.2389  0.3896  0.6328
  116POX    C1Q 1852   8.709   4.700   2.668 -0.4229  0.5238  0.2813
  116POX    C1R 1853   8.570   4.638   2.654 -0.2067  0.0736  0.1069
  116POX     CZ 1854   0.652   5.210   1.720  0.0021  0.5798  0.0384
  116POX     OZ 1855   0.704   5.094   1.785 -0.2376  0.1086 -0.6011
  116POX    C2A 1856   0.817   5.039   1.741  0.4657  0.6260  0.4977
  116POX    O2A 1857   0.884   5.076   1.644  0.0104  0.8350  0.2574
  116POX    C2B 1858   0.837   4.921   1.828  0.4338 -0.1128 -0.4750
  116POX    C2C 1859   0.935   4.946   1.942 -0.5471  0.5880  0.2364
  116POX    C2D 1860   0.872   4.895   2.072 -0.6308 -0.3546 -0.1702
  116POX    C2E 1861   0.950   4.881   2.203 -0.0522 -0.2019 -0.4966
  116POX    C2F 1862   0.863   4.809   2.306 -0.0162  0.5812  0.0876
  116POX    C2G 1863   0.934   4.806   2.441  0.4391 -0.3421 -0.1629
  116POX    C2H 1864   0.836   4.749   2.545  0.5126 -0.0668  0.0603
  116POX    C2I 1865   0.913   4.757   2.677  0.1251  0.2581  0.2663
  116POX    C2J 1866   0.821   4.695   2.783 -0.4802  0.1500 -0.3124
  116POX    C2K 1867   0.884   4.652   2.916 -1.0789  0.3055  0.0242
  116POX    C2L 1868   0.916   4.776   2.999 -0.0913 -0.0316  0.1547
  116POX    C2M 1869   0.788   4.826   3.066 -0.0095 -0.4868  0.6660
  116POX    C2N 1870   0.800   4.952   3.151  0.1067 -0.1353  0.1340
  116POX    C2O 1871   0.863   5.064   3.068 -0.3085 -0.2240 -0.3011
  116POX    C2P 1872   0.878   5.181   3.165 -0.1940 -0.6486  0.1968
  117CHL    CN1 1873   0.137   1.181   0.916  0.1665  0.2142 -0.1307
  117CHL    CN2 1874  -0.032   1.135   0.749  0.5067  0.3738  0.0704
  117CHL    CN3 1875   0.043   0.956   0.897  0.1495  0.1862 -0.5885
  117CHL    NTM 1876   0.018   1.100   0.883  0.0517  0.2456  0.2077
  117CHL     CB 1877  -0.086   1.138   0.980  0.1594 -0.0553  0.4407
  118PJ2     CA 1878   8.781   1.086   0.965  0.3264 -0.3539 -0.0394
  118PJ2     OA 1879   8.771   0.943   0.961 -0.2487 -0.3239  0.1427
  118PJ2      P 1880   8.627   0.895   1.014 -0.1235 -0.4121  0.4028
  118PJ2     OB 1881   8.523   0.964   0.935  0.1588 -0.0481  0.3488
  118PJ2     HB 1882   8.540   1.062   0.922 -1.1821 -0.0634 -2.0550
  118PJ2     OG 1883   8.633   0.747   1.010 -0.2126 -0.4070  0.1121
  118PJ2     HG 1884   8.542   0.718   1.038 -1.0815  0.7755 -1.3087
  118PJ2     OD 1885   8.619   0.946   1.167 -0.1442  0.2531  0.1794
  119POX     CD 1886   8.688   0.867   1.264  0.6106  0.5856 -0.0786
  119POX     CE 1887   8.697   0.938   1.399  0.5123  0.0353  0.2171
  119POX     OE 1888   8.800   0.893   1.488  0.2367 -0.4252  0.3069
  119POX    C1A 1889   8.926   0.934   1.487 -0.0062  0.3500  0.5938
  119POX    O1A 1890   8.944   1.033   1.417  0.3842  0.1584  0.4153
  119POX    C1B 1891   0.014   0.851   1.561  0.2938  0.0088 -0.1814
  119POX    C1C 1892   0.072   0.926   1.681  0.1442 -0.5834  0.2665
  119POX    C1D 1893  -0.023   0.956   1.797 -0.2317  0.3539 -0.2752
  119POX    C1E 1894   0.054   0.981   1.927  0.1826  0.0668 -0.4612
  119POX    C1F 1895   8.968   1.027   2.037 -0.1978 -0.5322 -0.5458
  119POX    C1G 1896   9.035   1.038   2.175 -0.1615 -0.3768 -0.5758
  119POX    C1H 1897   8.935   1.065   2.287  0.2526 -0.0980 -0.2752
  119POX    C1I 1898   9.002   1.056   2.425  0.0221  0.2522 -0.1371
  119POX    C1J 1899   8.948   0.989   2.526 -0.0415 -0.5186 -0.6712
  119POX    C1K 1900   8.827   0.895   2.519 -0.0389 -0.5743 -0.0303
  119POX    C1L 1901   8.729   0.915   2.634 -0.0673 -0.0229 -0.1428
  119POX    C1M 1902   8.680   1.057   2.660  0.0763  0.0492 -0.2714
  119POX    C1N 1903   8.583   1.066   2.778  0.2573  0.2016 -0.1330
  119POX    C1O 1904   8.512   1.200   2.759 -0.6894 -0.2653  0.0428
  119POX    C1P 1905   8.474   1.258   2.895 -0.9354 -0.4174  0.0401
  119POX    C1Q 1906   8.432   1.405   2.895 -0.5078 -0.2882  0.6163
  119POX    C1R 1907   8.295   1.425   2.830 -0.3286 -1.2446 -0.0819
  119POX     CZ 1908   8.560   0.969   1.459  0.2957 -0.1412 -0.1821
  119POX     OZ 1909   8.471   0.857   1.474 -0.2186  0.2646 -0.1809
  119POX    C2A 1910   8.348   0.880   1.519 -0.3101  0.5339 -0.5631
  119POX    O2A 1911   8.327   0.985   1.579  0.2279  0.3019  0.0440
  119POX    C2B 1912   8.264   0.759   1.518 -0.1537  0.4178  0.1451
  119POX    C2C 1913   8.277   0.695   1.657  0.0796  0.1010 -0.0216
  119POX    C2D 1914   8.172   0.584   1.654  0.2832 -0.0883 -0.1848
  119POX    C2E 1915   8.155   0.495   1.777  0.3665  0.1311 -0.0145
  119POX    C2F 1916   8.113   0.580   1.897 -0.0156 -0.0806  0.0028
  119POX    C2G 1917   8.102   0.489   2.020 -0.3794  0.3876  0.3208
  119POX    C2H 1918   8.081   0.573   2.146 -0.2973  0.4210  0.3119
  119POX    C2I 1919   8.075   0.486   2.272  0.2730 -0.1156 -0.0276
  119POX    C2J 1920   8.070   0.568   2.400  0.2897 -0.1127 -0.0286
  119POX    C2K 1921   8.032   0.488   2.525  0.0482  0.0151 -0.0207
  119POX    C2L 1922   8.060   0.580   2.645 -0.2614  0.2990 -0.1635
  119POX    C2M 1923   8.036   0.500   2.773 -0.1699  0.4181 -0.0718
  119POX    C2N 1924   7.892   0.502   2.823 -0.3536 -0.9579 -0.4954
  119POX    C2O 1925   7.869   0.402   2.936  0.3052 -0.0948  0.4173
  119POX    C2P 1926   7.970   0.417   3.050  0.3089 -0.0725  0.4112
  120CHL    CN1 1927   7.236   2.591   0.852  0.5240  0.2403 -0.2149
  120CHL    CN2 1928   7.284   2.354   0.865 -0.2374  0.2488 -0.2587
  120CHL    CN3 1929   7.067   2.427   0.802  0.2547  0.2516 -0.3983
  120CHL    NTM 1930   7.183   2.458   0.887  0.0089  0.4644 -0.1414
  120CHL     CB 1931   7.135   2.452   1.026 -0.2233  0.1211 -0.2362
  121PJ2     CA 1932   7.220   2.452   1.153  0.3188 -0.1479 -0.5949
  121PJ2     OA 1933   7.297   2.571   1.175 -0.0868  0.0467 -0.2030
  121PJ2      P 1934   7.436   2.546   1.253 -0.2462  0.3186  0.1722
  121PJ2     OB 1935   7.483   2.418   1.196  0.2162  0.6267 -0.1565
  121PJ2     HB 1936   7.402   2.370   1.162  1.9819 -1.8703 -1.1044
  121PJ2     OG 1937   7.497   2.680   1.231 -0.2099  0.3072  0.2050
  121PJ2     HG 1938   7.434   2.756   1.242  1.1650  1.3945  0.8781
  121PJ2     OD 1939   7.393   2.539   1.407 -0.4638 -0.9799  0.0636
  122POX     CD 1940   7.355   2.666   1.462 -0.3495 -0.8051 -0.2612
  122POX     CE 1941   7.255   2.644   1.575 -0.2222  0.1250  0.0430
  122POX     OE 1942   7.221   2.773   1.626  0.4848  0.3679 -0.1056
  122POX    C1A 1943   7.104   2.780   1.688  0.3449 -0.1717 -0.3095
  122POX    O1A 1944   7.019   2.700   1.649 -0.2898  0.4089 -0.1361
  122POX    C1B 1945   7.073   2.903   1.764 -0.2439 -0.4924 -0.0248
  122POX    C1C 1946   7.158   2.919   1.890 -0.1559  0.0091 -0.1461
  122POX    C1D 1947   7.116   2.818   1.997  0.3587  0.2282  0.2682
  122POX    C1E 1948   6.967   2.808   2.033  0.1899  0.5317 -0.3229
  122POX    C1F 1949   6.951   2.725   2.161  0.2369  0.0735 -0.6112
  122POX    C1G 1950   6.804   2.720   2.202  0.3738 -0.2955 -0.1531
  122POX    C1H 1951   6.771   2.665   2.341  0.5305  0.3776  0.1577
  122POX    C1I 1952   6.629   2.694   2.387  0.3404 -0.0291 -0.1663
  122POX    C1J 1953   6.602   2.711   2.516  0.8633  0.6937 -0.1513
  122POX    C1K 1954   6.710   2.680   2.621  0.1549 -0.0450  0.3779
  122POX    C1L 1955   6.646   2.656   2.757 -0.5430  0.2310  0.1040
  122POX    C1M 1956   6.754   2.627   2.862 -0.4090 -0.0017 -0.0981
  122POX    C1N 1957   6.682   2.580   2.988 -0.5217 -0.1765 -0.2267
  122POX    C1O 1958   6.783   2.547   3.098 -0.0650  0.8295 -0.3309
  122POX    C1P 1959   6.876   2.659   3.145  0.4248  0.4316 -0.3435
  122POX    C1Q 1960   6.947   2.617   3.274 -0.2869 -0.0392 -0.1036
  122POX    C1R 1961   7.042   2.722   3.331 -0.4311  0.1389 -0.1904
  122POX     CZ 1962   7.330   2.546   1.666  0.2307  0.2970 -0.1459
  122POX     OZ 1963   7.264   2.520   1.790 -0.3232 -0.4618 -0.5875
  122POX    C2A 1964   7.227   2.397   1.824  0.2047 -0.3596  0.4241
  122POX    O2A 1965   7.254   2.306   1.747 -0.6690 -0.2650 -0.0135
  122POX    C2B 1966   7.141   2.388   1.945 -0.0829  0.7731  0.3207
  122POX    C2C 1967   6.998   2.350   1.908  0.3025 -0.1304 -0.2810
  122POX    C2D 1968   6.902   2.349   2.027 -0.0063  0.2583 -0.5236
  122POX    C2E 1969   6.922   2.230   2.121 -0.3141  0.3131 -0.3864
  122POX    C2F 1970   6.835   2.255   2.244  0.1428  0.1026 -0.0155
  122POX    C2G 1971   6.894   2.169   2.356  0.2032 -0.0641 -0.1759
  122POX    C2H 1972   6.840   2.202   2.495 -0.0268 -0.4633 -0.1690
  122POX    C2I 1973   6.690   2.177   2.512  0.0496 -0.2181  0.9850
  122POX    C2J 1974   6.646   2.216   2.653 -0.4663  0.7772  0.5657
  122POX    C2K 1975   6.693   2.115   2.758 -0.7489  0.0087 -0.0359
  122POX    C2L 1976   6.673   2.169   2.900 -0.0286 -0.4026  0.2306
  122POX    C2M 1977   6.687   2.067   3.013  0.1824 -0.0461  0.5278
  122POX    C2N 1978   6.580   1.959   2.994  0.0920  0.0368  0.5651
  122POX    C2O 1979   6.595   1.847   3.096  0.2302 -0.5905 -0.1367
  122POX    C2P 1980   6.474   1.757   3.123  0.0450 -0.0596  0.8737
  123CHL    CN1 1981   1.177   1.110   0.432  0.3320  0.2199  0.5508
  123CHL    CN2 1982   1.153   0.874   0.473  0.3266 -0.4050  0.7710
  123CHL    CN3 1983   0.968   1.008   0.384  0.4493  0.9978  0.1288
  123CHL    NTM 1984   1.084   1.004   0.473  0.5908 -0.2603 -0.0923
  123CHL     CB 1985   1.030   1.032   0.607  0.0404 -0.3049 -0.3044
  124PJ2     CA 1986   1.131   1.038   0.722  0.1029 -0.0053 -0.3747
  124PJ2     OA 1987   1.222   1.148   0.722  0.2107 -0.0930  0.4737
  124PJ2      P 1988   1.161   1.284   0.783  0.0866  0.0811 -0.0348
  124PJ2     OB 1989   1.188   1.380   0.674  0.0910  0.0134 -0.0932
  124PJ2     HB 1990   1.126   1.457   0.692  0.8436  0.5915  0.0524
  124PJ2     OG 1991   1.017   1.265   0.809  0.1085  0.2439  0.2058
  124PJ2     HG 1992   0.976   1.355   0.824  0.7759  0.1436  3.5945
  124PJ2     OD 1993   1.249   1.314   0.915 -0.1062 -0.1251  0.1419
  125POX     CD 1994   1.230   1.228   1.027 -0.4045 -0.2746 -0.0215
  125POX     CE 1995   1.310   1.262   1.153 -0.3694 -0.2654 -0.0463
  125POX     OE 1996   1.313   1.143   1.232  0.0418  0.0565  0.4275
  125POX    C1A 1997   1.429   1.079   1.244 -0.1104 -0.2883  0.0830
  125POX    O1A 1998   1.527   1.106   1.175  0.0970 -0.3296  0.3597
  125POX    C1B 1999   1.423   0.969   1.344  0.0436 -0.2009  0.1897
  125POX    C1C 2000   1.443   1.030   1.483  0.0529 -0.4038  0.2783
  125POX    C1D 2001   1.458   0.929   1.596 -0.3571 -0.7260  0.0495
  125POX    C1E 2002   1.460   0.990   1.737  0.3314  0.0796 -0.3039
  125POX    C1F 2003   1.403   0.897   1.843  0.4854  0.0580 -0.2402
  125POX    C1G 2004   1.505   0.863   1.953 -0.2403 -0.6533  0.2270
  125POX    C1H 2005   1.496   0.979   2.052  0.1539  0.0428 -0.5444
  125POX    C1I 2006   1.585   0.949   2.173 -0.3487  0.6437 -0.0204
  125POX    C1J 2007   1.566   0.998   2.295 -0.2799 -0.0281  0.2659
  125POX    C1K 2008   1.452   1.087   2.344 -0.1015  0.3169  0.0593
  125POX    C1L 2009   1.405   1.025   2.476 -0.0949  0.1123 -0.0343
  125POX    C1M 2010   1.280   1.104   2.516 -0.5467 -0.3697 -0.4675
  125POX    C1N 2011   1.150   1.068   2.444 -0.4380 -0.7311 -0.4836
  125POX    C1O 2012   1.024   1.107   2.521 -0.0307  0.1950 -0.2708
  125POX    C1P 2013   0.983   1.254   2.518  0.6390  0.3817 -0.4313
  125POX    C1Q 2014   0.868   1.274   2.617  0.4948  0.1786 -0.5593
  125POX    C1R 2015   0.816   1.418   2.617 -0.0216 -0.0029 -0.1149
  125POX     CZ 2016   1.238   1.370   1.235 -0.0190 -0.4092  0.4557
  125POX     OZ 2017   1.291   1.399   1.364 -0.0318 -0.3179  0.4402
  125POX    C2A 2018   1.226   1.490   1.437 -0.3143 -0.1811  0.0179
  125POX    O2A 2019   1.131   1.552   1.388 -0.1879 -0.1095 -0.1376
  125POX    C2B 2020   1.266   1.505   1.578 -0.8717 -0.1048  0.1710
  125POX    C2C 2021   1.257   1.382   1.669 -0.4442 -0.3390 -0.0978
  125POX    C2D 2022   1.351   1.400   1.788 -0.3471  0.1649 -0.2487
  125POX    C2E 2023   1.304   1.356   1.926  0.0049  0.4677 -0.0319
  125POX    C2F 2024   1.186   1.443   1.970  0.0872  0.4860  0.1546
  125POX    C2G 2025   1.146   1.396   2.110  0.7600 -0.8157 -0.0655
  125POX    C2H 2026   1.249   1.457   2.206  0.5390 -0.1832 -0.2263
  125POX    C2I 2027   1.207   1.466   2.353  0.5594  0.1664 -0.2408
  125POX    C2J 2028   1.282   1.561   2.446  0.5185 -0.3137  0.2814
  125POX    C2K 2029   1.236   1.568   2.592  0.1686  0.0378  0.1565
  125POX    C2L 2030   1.264   1.445   2.679  0.0613 -0.0836  0.0183
  125POX    C2M 2031   1.188   1.465   2.811  0.3210 -0.6169  0.2518
  125POX    C2N 2032   1.236   1.366   2.917  0.5135 -0.3291  0.4343
  125POX    C2O 2033   1.126   1.327   3.016 -0.0167 -0.0122 -0.0220
  125POX    C2P 2034   1.031   1.228   2.947  0.1809 -0.3530  0.1876
  126CHL    CN1 2035   1.539   5.419   1.107  0.2922  0.6064 -0.0982
  126CHL    CN2 2036   1.685   5.547   1.235  0.2224 -0.5702  0.5775
  126CHL    CN3 2037   1.774   5.418   1.044 -0.2463 -0.1493 -0.4827
  126CHL    NTM 2038   1.663   5.497   1.098  0.4486  0.3934  0.1824
  126CHL     CB 2039   1.640   5.606   1.002 -0.2547  0.2118  0.1372
  127PJ2     CA 2040   1.730   5.727   0.976 -0.2000  0.1307 -0.0521
  127PJ2     OA 2041   1.864   5.707   0.929 -0.0764 -0.1585  0.4153
  127PJ2      P 2042   1.953   5.841   0.921 -0.0433 -0.1992  0.1184
  127PJ2     OB 2043   2.092   5.806   0.884 -0.1213 -0.5692  0.1687
  127PJ2     HB 2044   2.128   5.721   0.922 -0.5519 -1.4569 -1.3317
  127PJ2     OG 2045   1.882   5.927   0.824 -0.0909 -0.3604  0.0091
  127PJ2     HG 2046   1.787   5.936   0.854 -0.6812 -1.0172 -1.5240
  127PJ2     OD 2047   1.958   5.904   1.068 -0.4517 -0.0300  0.0614
  128POX     CD 2048   2.058   5.859   1.161  0.2636 -0.0058 -0.6879
  128POX     CE 2049   2.096   5.951   1.277 -0.0638 -0.5292 -0.1623
  128POX     OE 2050   2.209   5.902   1.350 -0.1672 -0.0082  0.3468
  128POX    C1A 2051   2.268   5.993   1.429  0.0913  0.2355 -0.1242
  128POX    O1A 2052   2.252   6.113   1.412 -0.3090  0.1723 -0.2005
  128POX    C1B 2053   2.363   5.946   1.532  0.0462 -0.1815 -0.2671
  128POX    C1C 2054   2.298   5.876   1.652 -0.1262  0.4027 -0.0152
  128POX    C1D 2055   2.249   5.969   1.764 -0.4467  0.4106 -0.1607
  128POX    C1E 2056   2.173   5.905   1.880  0.2243 -0.2727 -0.0851
  128POX    C1F 2057   2.187   5.995   2.003  0.3131 -0.0149 -0.2828
  128POX    C1G 2058   2.065   5.963   2.089  0.7307  0.4507  0.4946
  128POX    C1H 2059   2.063   6.001   2.237 -0.5972 -0.1522  0.6481
  128POX    C1I 2060   2.194   5.978   2.313 -0.4437 -0.2838  0.3462
  128POX    C1J 2061   2.220   6.014   2.439  0.3425 -0.1355  0.1453
  128POX    C1K 2062   2.125   6.081   2.539  0.5742 -0.0834  0.3298
  128POX    C1L 2063   2.145   6.029   2.681 -0.0906 -0.3235  0.3370
  128POX    C1M 2064   2.257   6.096   2.762 -0.1711  0.0973  0.1047
  128POX    C1N 2065   2.256   6.022   2.896 -0.2391  0.2081  0.1650
  128POX    C1O 2066   2.349   6.091   2.996 -0.4481  0.6962  0.0272
  128POX    C1P 2067   2.394   6.006   3.115  0.2894  0.5067 -0.3825
  128POX    C1Q 2068   2.493   6.081   3.205  0.1750  0.1824  0.0181
  128POX    C1R 2069   2.447   6.216   3.263 -0.6567 -0.1265  0.0982
  128POX     CZ 2070   1.974   5.975   1.365  0.6595  0.1339  0.6730
  128POX     OZ 2071   1.921   5.874   1.450  0.1648 -0.0577  0.1405
  128POX    C2A 2072   1.841   5.916   1.548  0.1291 -0.2080  0.1771
  128POX    O2A 2073   1.829   6.036   1.573 -0.0763 -0.1892 -0.0037
  128POX    C2B 2074   1.769   5.812   1.625 -0.4273  0.3415  0.4105
  128POX    C2C 2075   1.794   5.818   1.775  0.1753  0.2031  0.3191
  128POX    C2D 2076   1.725   5.694   1.833  0.2840  0.0458  0.1101
  128POX    C2E 2077   1.789   5.657   1.966 -0.0586  0.1365  0.3010
  128POX    C2F 2078   1.718   5.730   2.080 -0.2219 -0.2204  0.4295
  128POX    C2G 2079   1.781   5.692   2.214  0.1884 -0.0590  0.2830
  128POX    C2H 2080   1.718   5.767   2.330 -0.2287 -0.1460  0.1134
  128POX    C2I 2081   1.754   5.710   2.467  0.4951  0.9884  0.4076
  128POX    C2J 2082   1.706   5.817   2.566 -0.6045  0.5902  0.3075
  128POX    C2K 2083   1.777   5.822   2.701  0.2068  0.1138 -0.0948
  128POX    C2L 2084   1.748   5.701   2.790  0.1178  0.2349  0.0407
  128POX    C2M 2085   1.806   5.716   2.931 -0.2425  0.0068  0.2147
  128POX    C2N 2086   1.959   5.722   2.924 -0.2566  0.3517  0.1482
  128POX    C2O 2087   2.014   5.719   3.067  0.4566 -0.2017 -0.1331
  128POX    C2P 2088   1.984   5.846   3.147  0.5410  0.0665 -0.5248
  129CHL    CN1 2089   8.202   5.890   1.662 -0.0831  0.8121  0.2421
  129CHL    CN2 2090   8.420   5.953   1.694 -0.2540  0.5257  0.1405
  129CHL    CN3 2091   8.277   6.089   1.548 -0.3235 -0.0203  0.3223
  129CHL    NTM 2092   8.315   5.954   1.591  0.1212 -0.0868 -0.2583
  129CHL     CB 2093   8.344   5.874   1.472  0.2070  0.1078 -0.3679
  130PJ2     CA 2094   8.467   5.885   1.381  0.5260  0.2489  0.0818
  130PJ2     OA 2095   8.477   6.009   1.310 -0.0864  0.2613  0.0092
  130PJ2      P 2096   8.624   6.020   1.246 -0.0573  0.2006  0.0656
  130PJ2     OB 2097   8.597   6.141   1.165  0.1476  0.1099 -0.1422
  130PJ2     HB 2098   8.545   6.200   1.227 -1.0207 -0.8002 -0.2202
  130PJ2     OG 2099   8.654   5.895   1.172  0.1299  0.3193 -0.0622
  130PJ2     HG 2100   8.587   5.822   1.188 -0.4487  0.2918 -2.2625
  130PJ2     OD 2101   8.716   6.047   1.375 -0.1667  0.4330  0.0959
  131POX     CD 2102   8.702   6.184   1.414 -0.3834  0.4697 -0.1109
  131POX     CE 2103   8.784   6.222   1.537  0.1704  0.5338 -0.4993
  131POX     OE 2104   8.738   6.343   1.597  0.0707  0.2207  0.0632
  131POX    C1A 2105   8.641   6.328   1.688  0.4944  0.0179  0.4856
  131POX    O1A 2106   8.584   6.221   1.704  0.2160  0.1206  0.1949
  131POX    C1B 2107   8.624   6.450   1.770 -0.0837  0.3558 -0.1236
  131POX    C1C 2108   8.615   6.430   1.922  0.2498  0.1579 -0.1266
  131POX    C1D 2109   8.628   6.556   2.008 -0.0100  0.1505 -0.0755
  131POX    C1E 2110   8.617   6.515   2.155  0.3997 -0.5549 -0.2405
  131POX    C1F 2111   8.471   6.488   2.194  0.2102  0.5966 -0.1448
  131POX    C1G 2112   8.463   6.408   2.324 -0.5342  0.4765 -0.2661
  131POX    C1H 2113   8.521   6.481   2.445  0.4933 -0.5850 -0.1009
  131POX    C1I 2114   8.515   6.399   2.574  0.0406 -0.2556  0.0881
  131POX    C1J 2115   8.500   6.443   2.699  0.0054 -0.0696  0.0198
  131POX    C1K 2116   8.472   6.591   2.725 -0.0475 -0.1659  0.5223
  131POX    C1L 2117   8.381   6.619   2.845 -0.5982 -0.0891  0.0902
  131POX    C1M 2118   8.367   6.770   2.866  0.2336 -0.0669  0.5012
  131POX    C1N 2119   8.277   6.809   2.984 -0.1458 -0.0483  0.2073
  131POX    C1O 2120   8.280   6.962   2.983  0.3730 -0.0564  0.2824
  131POX    C1P 2121   8.419   7.004   3.033  0.3083 -0.0680  0.4725
  131POX    C1Q 2122   8.429   7.138   3.106  0.1499  0.2885 -0.1543
  131POX    C1R 2123   8.579   7.169   3.115  0.3669 -0.5424 -0.7303
  131POX     CZ 2124  -0.075   6.206   1.519  0.0722 -0.4216 -0.4626
  131POX     OZ 2125  -0.002   6.205   1.642 -0.1708  0.1037 -0.3113
  131POX    C2A 2126   0.125   6.167   1.633 -0.1462  0.1003  0.0512
  131POX    O2A 2127   0.191   6.192   1.532  0.4087 -0.1012  0.3572
  131POX    C2B 2128   0.179   6.095   1.751  0.1217 -0.2278 -0.2701
  131POX    C2C 2129   0.237   6.181   1.863  0.0363 -0.2953 -0.1744
  131POX    C2D 2130   0.332   6.095   1.947  0.3911  0.0003 -0.2734
  131POX    C2E 2131   0.382   6.149   2.081  0.0899 -0.0160 -0.1544
  131POX    C2F 2132   0.433   6.041   2.178 -0.2213 -0.0655 -0.0460
  131POX    C2G 2133   0.464   6.113   2.309  0.7387 -0.0756 -0.2650
  131POX    C2H 2134   0.551   6.020   2.394  0.3593 -0.0951  0.1000
  131POX    C2I 2135   0.461   5.913   2.457 -0.0170  0.0238 -0.2319
  131POX    C2J 2136   0.530   5.871   2.587 -0.5032 -0.1868 -0.0409
  131POX    C2K 2137   0.445   5.767   2.660 -0.3587 -0.2733  0.0041
  131POX    C2L 2138   0.530   5.699   2.767  0.2409  0.2113 -0.1630
  131POX    C2M 2139   0.446   5.598   2.845 -0.1699  0.2947 -0.4917
  131POX    C2N 2140   0.535   5.550   2.960 -0.1620 -0.6121 -0.8624
  131POX    C2O 2141   0.467   5.437   3.039  0.2408 -0.0049  0.3911
  131POX    C2P 2142   0.562   5.390   3.149  0.2730 -0.1908  0.2847
  132CHL    CN1 2143   2.765   1.768   0.970 -0.3367  0.0643 -0.2839
  132CHL    CN2 2144   2.862   1.808   1.189 -0.2319 -0.0996 -0.6607
  132CHL    CN3 2145   2.998   1.818   0.991  0.2478 -0.2350  0.0923
  132CHL    NTM 2146   2.864   1.845   1.046 -0.0111 -0.0079 -0.6339
  132CHL     CB 2147   2.838   1.986   1.017 -0.6164 -0.1765 -0.9124
  133PJ2     CA 2148   2.724   2.058   1.090 -0.2733 -0.8663  0.3199
  133PJ2     OA 2149   2.594   1.998   1.082 -0.5124 -0.3152  0.0794
  133PJ2      P 2150   2.473   2.087   1.140 -0.2823 -0.0118  0.1018
  133PJ2     OB 2151   2.525   2.220   1.177  0.0202 -0.1834  0.2959
  133PJ2     HB 2152   2.459   2.289   1.149 -1.9100 -0.9005  2.7165
  133PJ2     OG 2153   2.357   2.087   1.048  0.1734 -0.4287 -0.4816
  133PJ2     HG 2154   2.346   2.185   1.032  1.1436 -0.4623 -1.5413
  133PJ2     OD 2155   2.422   2.017   1.276 -0.3160 -0.4826 -0.1481
  134POX     CD 2156   2.284   1.983   1.290 -0.3363 -0.0903  0.6535
  134POX     CE 2157   2.260   1.907   1.421  0.2068 -0.3268  0.6170
  134POX     OE 2158   2.118   1.898   1.434  0.1187  0.1412  0.0181
  134POX    C1A 2159   2.077   1.785   1.491  0.0279  0.1613 -0.0069
  134POX    O1A 2160   2.132   1.679   1.460 -0.3510  0.1387 -0.6300
  134POX    C1B 2161   1.934   1.780   1.526 -0.1911  0.5451 -0.8116
  134POX    C1C 2162   1.921   1.837   1.668 -0.0918 -0.3027 -0.4557
  134POX    C1D 2163   1.793   1.838   1.751  0.1570  0.4234 -0.0785
  134POX    C1E 2164   1.752   1.691   1.762  0.5347  0.2825 -0.4971
  134POX    C1F 2165   1.613   1.668   1.823  0.5285  0.9639 -0.2439
  134POX    C1G 2166   1.608   1.698   1.973 -0.0926 -0.2393 -0.0146
  134POX    C1H 2167   1.681   1.591   2.055  0.7659  0.1322 -0.2813
  134POX    C1I 2168   1.661   1.622   2.203  0.1409 -0.3561 -0.2599
  134POX    C1J 2169   1.681   1.544   2.310 -0.4227 -0.3313 -0.1324
  134POX    C1K 2170   1.723   1.397   2.302 -0.0786 -0.2345 -0.1070
  134POX    C1L 2171   1.843   1.346   2.382  0.1167 -0.1446 -0.3402
  134POX    C1M 2172   1.842   1.384   2.530 -0.0064  0.3799 -0.4756
  134POX    C1N 2173   1.708   1.360   2.602  0.1405  0.3314 -0.2164
  134POX    C1O 2174   1.736   1.376   2.751 -0.1457  0.1183 -0.1402
  134POX    C1P 2175   1.607   1.368   2.833 -0.3625  0.2159 -0.4736
  134POX    C1Q 2176   1.650   1.387   2.978  0.1803 -0.4014 -0.5500
  134POX    C1R 2177   1.697   1.260   3.049 -0.2363 -0.1166  0.2466
  134POX     CZ 2178   2.328   1.988   1.531  0.3108  0.0478  0.2758
  134POX     OZ 2179   2.310   1.953   1.668  0.1067 -0.1504  0.1984
  134POX    C2A 2180   2.322   2.052   1.757 -0.1618  0.2628 -0.2239
  134POX    O2A 2181   2.378   2.160   1.736  0.1999  0.1690  0.2622
  134POX    C2B 2182   2.258   2.026   1.888  0.3674  0.2945  0.0417
  134POX    C2C 2183   2.324   2.112   1.995  0.4401  0.1223  0.1354
  134POX    C2D 2184   2.282   2.079   2.138  0.7233 -0.0069  0.1906
  134POX    C2E 2185   2.130   2.086   2.156  0.7529 -0.0012  0.4432
  134POX    C2F 2186   2.084   2.076   2.302  0.4882  0.2584  0.3779
  134POX    C2G 2187   1.932   2.066   2.316  0.4760  0.1185  0.1447
  134POX    C2H 2188   1.882   2.033   2.457 -0.2039 -0.2015 -0.1652
  134POX    C2I 2189   1.904   1.887   2.498  0.2462 -0.0977 -0.0357
  134POX    C2J 2190   1.870   1.874   2.647 -0.2773 -0.1285 -0.1574
  134POX    C2K 2191   1.933   1.741   2.691  0.3928  0.1254 -0.3412
  134POX    C2L 2192   1.970   1.724   2.839 -0.7209 -0.4820 -0.1231
  134POX    C2M 2193   2.052   1.597   2.859 -0.3262 -0.2456 -0.2201
  134POX    C2N 2194   2.201   1.620   2.837 -0.3544 -0.3384 -0.5083
  134POX    C2O 2195   2.268   1.484   2.856 -0.8343 -0.4978  0.0752
  134POX    C2P 2196   2.239   1.376   2.751  0.4397 -0.4486 -0.3554
  135CHL    CN1 2197   2.806   5.583   0.942 -0.2718 -0.1837  0.4343
  135CHL    CN2 2198   2.585   5.512   0.894  0.0245 -0.2667  0.9884
  135CHL    CN3 2199   2.760   5.408   0.782  0.7889  0.0623  0.3488
  135CHL    NTM 2200   2.717   5.538   0.835 -0.2144 -0.3007  0.4356
  135CHL     CB 2201   2.709   5.630   0.720  0.2310 -0.0429  0.6109
  136PJ2     CA 2202   2.679   5.779   0.736  0.2050 -0.0052  0.2158
  136PJ2     OA 2203   2.755   5.857   0.829 -0.1111  0.1647  0.3334
  136PJ2      P 2204   2.739   6.016   0.809 -0.0582  0.1094 -0.1718
  136PJ2     OB 2205   2.857   6.077   0.875 -0.4862  0.2102  0.5102
  136PJ2     HB 2206   2.864   6.174   0.854  2.6819  0.0335  0.3514
  136PJ2     OG 2207   2.710   6.045   0.667  0.0685  0.2446 -0.1701
  136PJ2     HG 2208   2.701   6.145   0.664  1.5647  0.4003 -0.2837
  136PJ2     OD 2209   2.607   6.018   0.901  0.0433 -0.0180 -0.0212
  137POX     CD 2210   2.632   6.043   1.039 -0.1374 -0.0175  0.0126
  137POX     CE 2211   2.513   6.050   1.135 -0.0924 -0.1869  0.0827
  137POX     OE 2212   2.540   6.104   1.264  0.3802 -0.1339 -0.0348
  137POX    C1A 2213   2.547   6.237   1.272 -0.3840 -0.0900 -0.0389
  137POX    O1A 2214   2.547   6.314   1.177  0.3591 -0.2692 -0.1890
  137POX    C1B 2215   2.572   6.283   1.411  0.2008 -0.0659 -0.1508
  137POX    C1C 2216   2.516   6.420   1.451 -0.3775 -0.2247 -0.4004
  137POX    C1D 2217   2.402   6.395   1.550 -0.2064 -0.2386 -0.2043
  137POX    C1E 2218   2.349   6.530   1.599  0.7514  0.3333 -0.7175
  137POX    C1F 2219   2.443   6.570   1.713 -0.0380  0.4187 -0.0882
  137POX    C1G 2220   2.405   6.709   1.763 -0.4370  0.4538 -0.4806
  137POX    C1H 2221   2.455   6.742   1.904 -0.0642 -0.2441 -0.4443
  137POX    C1I 2222   2.376   6.862   1.957  0.0671 -0.2259 -0.2906
  137POX    C1J 2223   2.338   6.883   2.083 -0.1202 -0.0453 -0.3780
  137POX    C1K 2224   2.369   6.795   2.204  0.0118  0.6125  0.0719
  137POX    C1L 2225   2.365   6.857   2.344 -0.0479 -0.0791  0.3799
  137POX    C1M 2226   2.488   6.940   2.381 -0.2677  0.4663 -0.0921
  137POX    C1N 2227   2.449   7.025   2.501 -0.3631 -0.1233  0.2989
  137POX    C1O 2228   2.552   7.122   2.559 -0.3761  0.4988 -0.6937
  137POX    C1P 2229   2.515   7.182   2.695 -0.0854 -0.0250 -0.3798
  137POX    C1Q 2230   2.610   7.300   2.716 -0.4660  0.2031  0.0936
  137POX    C1R 2231   2.591   7.337   2.863 -0.1106 -0.2771  0.2646
  137POX     CZ 2232   2.445   5.913   1.140 -0.3781 -0.0376  0.2898
  137POX     OZ 2233   2.522   5.810   1.203  0.5386  0.2469 -0.3508
  137POX    C2A 2234   2.452   5.700   1.225  0.2142  0.5005 -0.1030
  137POX    O2A 2235   2.349   5.673   1.164  0.2529 -0.2469  0.1467
  137POX    C2B 2236   2.529   5.596   1.298  0.0846  0.3391 -0.1929
  137POX    C2C 2237   2.551   5.630   1.446  0.0618  0.1346 -0.1424
  137POX    C2D 2238   2.616   5.518   1.527 -0.6132  0.0471  0.2808
  137POX    C2E 2239   2.592   5.538   1.677 -0.3611 -0.1038  0.3426
  137POX    C2F 2240   2.646   5.672   1.727 -0.5376  0.0107  0.2272
  137POX    C2G 2241   2.606   5.686   1.874 -0.5329  0.1120  0.2191
  137POX    C2H 2242   2.616   5.827   1.933  0.2114 -0.0246  0.4225
  137POX    C2I 2243   2.555   5.821   2.073 -0.8390  0.2643 -0.0197
  137POX    C2J 2244   2.663   5.833   2.180 -0.5655  0.2735 -0.2965
  137POX    C2K 2245   2.603   5.861   2.318  0.5794  0.1206  0.2517
  137POX    C2L 2246   2.700   5.881   2.434  0.0356 -0.0648  0.7449
  137POX    C2M 2247   2.627   5.913   2.564 -0.4485 -0.4259  0.5666
  137POX    C2N 2248   2.727   5.921   2.680 -0.1806 -0.5352  0.3454
  137POX    C2O 2249   2.788   5.782   2.702 -0.5089 -0.7306  0.0231
  137POX    C2P 2250   2.895   5.785   2.811  0.0641 -0.0018 -0.5496
  138CHL    CN1 2251   2.022   7.938   1.220  0.3765 -0.3643  0.2939
  138CHL    CN2 2252   2.067   7.947   0.989  0.3477 -0.0364  0.3739
  138CHL    CN3 2253   1.935   8.120   1.070  0.4862 -0.3351 -0.4295
  138CHL    NTM 2254   1.965   7.978   1.090  0.2713 -0.2727  0.3687
  138CHL     CB 2255   1.835   7.913   1.067  0.3430 -0.2089 -0.2287
  139PJ2     CA 2256   1.809   7.762   1.062 -0.3590 -0.1010 -0.0047
  139PJ2     OA 2257   1.859   7.682   1.169  0.2669  0.5132  0.1696
  139PJ2      P 2258   1.806   7.532   1.149  0.6875  0.3832  0.0099
  139PJ2     OB 2259   1.880   7.473   1.035 -0.1399  0.5866 -0.6464
  139PJ2     HB 2260   1.956   7.535   1.019  0.1592  0.6981  0.9648
  139PJ2     OG 2261   1.658   7.544   1.140  0.5627 -0.5798  0.5727
  139PJ2     HG 2262   1.617   7.454   1.154 -1.6002  0.1085 -0.9857
  139PJ2     OD 2263   1.845   7.462   1.289 -0.5648 -0.2310  0.0750
  140POX     CD 2264   1.753   7.501   1.391 -0.3076  0.0543  0.2006
  140POX     CE 2265   1.809   7.448   1.523  0.0189 -0.0438  0.0229
  140POX     OE 2266   1.705   7.447   1.621 -0.0889  0.1499 -0.0891
  140POX    C1A 2267   1.673   7.328   1.672 -0.2412  0.1492 -0.1860
  140POX    O1A 2268   1.704   7.222   1.618  0.1434  0.1112  0.1004
  140POX    C1B 2269   1.594   7.343   1.796 -0.3052 -0.5858 -0.1387
  140POX    C1C 2270   1.675   7.301   1.919 -0.3080  0.3527  0.1892
  140POX    C1D 2271   1.608   7.338   2.051 -0.1889  0.6424  0.1686
  140POX    C1E 2272   1.689   7.278   2.166  0.3013  0.2036 -0.3973
  140POX    C1F 2273   1.623   7.328   2.295 -0.3617 -0.7456 -0.3599
  140POX    C1G 2274   1.696   7.270   2.416 -0.6594 -0.8291 -0.2194
  140POX    C1H 2275   1.638   7.305   2.553  0.4237 -0.5725  0.1851
  140POX    C1I 2276   1.745   7.307   2.663  0.3715 -0.4187  0.2344
  140POX    C1J 2277   1.717   7.276   2.789  0.0104  0.0299  0.2654
  140POX    C1K 2278   1.576   7.230   2.829 -0.1649  0.1190 -0.2363
  140POX    C1L 2279   1.522   7.320   2.940  0.0108 -0.1661  0.0830
  140POX    C1M 2280   1.598   7.324   3.073 -0.9365 -0.1479  0.6362
  140POX    C1N 2281   1.518   7.386   3.187 -0.4398 -0.1031  0.9672
  140POX    C1O 2282   1.395   7.306   3.233 -0.6459 -0.3074  0.0790
  140POX    C1P 2283   1.431   7.169   3.291 -0.1079 -0.3207 -0.2745
  140POX    C1Q 2284   1.308   7.093   3.342 -0.0803 -0.4876 -0.4525
  140POX    C1R 2285   1.347   6.995   3.453  0.6695  0.0845 -0.1922
  140POX     CZ 2286   1.941   7.513   1.565  0.2325 -0.4228 -0.0549
  140POX     OZ 2287   2.018   7.465   1.675 -0.2225  0.1640  0.5315
  140POX    C2A 2288   2.142   7.511   1.694  0.0277 -0.1040 -0.3616
  140POX    O2A 2289   2.177   7.617   1.643  0.2877  0.1141  0.2537
  140POX    C2B 2290   2.229   7.439   1.790 -0.5610 -0.6100 -0.1950
  140POX    C2C 2291   2.184   7.469   1.933  0.6065 -0.0256  0.0663
  140POX    C2D 2292   2.095   7.357   1.987 -0.6277  0.5374 -0.7284
  140POX    C2E 2293   2.055   7.381   2.133  0.7267  0.1565 -0.2712
  140POX    C2F 2294   2.169   7.380   2.234  0.1905 -0.2683  0.3369
  140POX    C2G 2295   2.100   7.420   2.365  0.3555 -0.0097  0.3442
  140POX    C2H 2296   2.153   7.335   2.480  0.1680 -0.1086  0.3559
  140POX    C2I 2297   2.130   7.409   2.612 -0.5653  0.2700  0.0241
  140POX    C2J 2298   2.204   7.542   2.635 -0.1312  0.1423 -0.6058
  140POX    C2K 2299   2.199   7.589   2.780  0.3811  0.0119 -0.5448
  140POX    C2L 2300   2.063   7.651   2.812  0.3660 -0.3263  0.0539
  140POX    C2M 2301   2.063   7.733   2.942  0.0523  0.3264 -0.3535
  140POX    C2N 2302   1.930   7.809   2.941 -0.3944 -0.4367 -0.2373
  140POX    C2O 2303   1.968   7.937   3.017 -0.0328 -0.2070 -0.7973
  140POX    C2P 2304   1.871   8.052   2.993 -0.5411 -0.3390  0.5188
  141CHL    CN1 2305   0.858   8.363   1.265  0.1143 -0.1705  0.0517
  141CHL    CN2 2306   0.977   8.282   1.069 -0.1484  0.0076  0.1285
  141CHL    CN3 2307   0.857   8.136   1.196 -0.0517  0.3369  0.0844
  141CHL    NTM 2308   0.852   8.275   1.147 -0.3847  0.2197 -0.2226
  141CHL     CB 2309   0.738   8.303   1.060 -0.2709  0.0222 -0.4377
  142PJ2     CA 2310   0.675   8.442   1.050 -0.0558  0.1862  0.3956
  142PJ2     OA 2311   0.777   8.526   0.996 -0.1178 -0.0614 -0.1114
  142PJ2      P 2312   0.733   8.680   0.980  0.1934  0.0297 -0.0912
  142PJ2     OB 2313   0.835   8.710   0.877  0.0339 -0.3143 -0.3492
  142PJ2     HB 2314   0.896   8.631   0.866  2.1048  1.3968 -1.9538
  142PJ2     OG 2315   0.591   8.676   0.938  0.2335  0.1563 -0.2387
  142PJ2     HG 2316   0.566   8.747   0.872  1.0452 -0.5930 -1.4143
  142PJ2     OD 2317   0.762   8.744   1.126  0.3234  0.1038 -0.1492
  143POX     CD 2318   0.904   8.748   1.140  0.2854  0.3118  0.1870
  143POX     CE 2319   0.967   8.779   1.276 -0.1160  0.0260  0.4381
  143POX     OE 2320   1.020   8.668   1.348 -0.3546 -0.0577  0.4844
  143POX    C1A 2321   1.147   8.680   1.384 -0.2329  0.2829 -0.0494
  143POX    O1A 2322   1.233   8.733   1.315  0.2215  0.2195  0.4602
  143POX    C1B 2323   1.182   8.605   1.507  0.0736 -0.0748 -0.3546
  143POX    C1C 2324   1.263   8.683   1.610 -0.2519 -0.1148 -0.0653
  143POX    C1D 2325   1.286   8.610   1.742 -0.5908  0.0645  0.0948
  143POX    C1E 2326   1.165   8.593   1.834 -0.5812 -0.5279  0.0012
  143POX    C1F 2327   1.184   8.484   1.940  0.0469 -0.2414  0.1897
  143POX    C1G 2328   1.086   8.501   2.056 -0.3241  0.1881 -0.1808
  143POX    C1H 2329   0.940   8.483   2.018 -0.3192  0.2295 -0.2191
  143POX    C1I 2330   0.846   8.501   2.137  0.4376 -0.0187  0.4219
  143POX    C1J 2331   0.819   8.407   2.228 -0.0352 -0.0926  0.2105
  143POX    C1K 2332   0.879   8.267   2.219  0.2165  0.0052  0.3389
  143POX    C1L 2333   0.775   8.171   2.278 -0.0731 -0.0719 -0.2862
  143POX    C1M 2334   0.808   8.105   2.413 -0.1439  0.1944 -0.1389
  143POX    C1N 2335   0.751   7.966   2.439  0.0998  0.2098  0.4894
  143POX    C1O 2336   0.807   7.898   2.564  0.0751 -0.2080  0.2777
  143POX    C1P 2337   0.746   7.760   2.590  0.3311 -0.3954 -0.1146
  143POX    C1Q 2338   0.798   7.716   2.727  0.1158 -0.3085 -0.0048
  143POX    C1R 2339   0.709   7.769   2.840  0.1820 -0.1675 -0.0189
  143POX     CZ 2340   0.869   8.870   1.352 -0.3071  0.5573 -0.4277
  143POX     OZ 2341   0.916   8.907   1.482 -0.1745  0.3302 -0.4095
  143POX    C2A 2342   0.859   9.000   1.557  0.4136  0.0359  0.4125
  143POX    O2A 2343   0.778   9.081   1.512  0.5298  0.1670  0.4373
  143POX    C2B 2344   0.907   8.969   1.694  0.3878  0.4184  0.5094
  143POX    C2C 2345   0.822   9.012   1.814 -0.1240 -0.0992  0.3354
  143POX    C2D 2346   0.879   8.951   1.942  0.1272 -0.1256  0.2120
  143POX    C2E 2347   0.783   8.977   2.058  0.4280  0.4934  0.3244
  143POX    C2F 2348   0.843   8.912   2.182  0.5804  0.5739  0.2925
  143POX    C2G 2349   0.780   8.961   2.313 -0.6640 -0.2361  0.0145
  143POX    C2H 2350   0.745   8.845   2.407 -0.7074  0.0286  0.3276
  143POX    C2I 2351   0.694   8.893   2.543  0.1060  0.7196  0.3966
  143POX    C2J 2352   0.646   8.780   2.634 -0.2563 -0.0395 -0.7141
  143POX    C2K 2353   0.760   8.689   2.681 -0.3292  0.0201 -0.4255
  143POX    C2L 2354   0.710   8.576   2.771  0.6302 -0.0273  0.0567
  143POX    C2M 2355   0.814   8.464   2.777  0.2363 -0.4002 -0.0407
  143POX    C2N 2356   0.944   8.498   2.851  0.2589  0.0893 -0.3021
  143POX    C2O 2357   1.012   8.366   2.888  0.2842  0.0906 -0.3438
  143POX    C2P 2358   1.155   8.393   2.936 -0.0785  0.4636  0.5391
  144CHL    CN1 2359   8.415   6.795   1.104  0.1217  0.3295  0.1789
  144CHL    CN2 2360   8.618   6.912   1.134  0.1829 -0.0708 -0.1766
  144CHL    CN3 2361   8.585   6.807   0.928  0.1559 -0.0337  0.0664
  144CHL    NTM 2362   8.514   6.879   1.035  0.0602  0.1570 -0.1246
  144CHL     CB 2363   8.440   6.989   0.972  0.7426  0.7038  0.0082
  145PJ2     CA 2364   8.351   7.093   1.042  0.1760  0.3809 -0.2210
  145PJ2     OA 2365   8.426   7.173   1.134  0.1399  0.0827  0.0706
  145PJ2      P 2366   8.325   7.268   1.215  0.0804  0.2848 -0.2373
  145PJ2     OB 2367   8.262   7.364   1.121 -0.3351 -0.0575 -0.3127
  145PJ2     HB 2368   8.171   7.393   1.151 -0.6634  0.2081 -1.5138
  145PJ2     OG 2369   8.226   7.186   1.289  0.0927  0.3366 -0.1642
  145PJ2     HG 2370   8.249   7.089   1.294 -0.9648  0.0402 -0.8031
  145PJ2     OD 2371   8.421   7.344   1.319 -0.2620  0.4453 -0.0358
  146POX     CD 2372   8.483   7.253   1.410  0.3619 -0.1006 -0.9941
  146POX     CE 2373   8.602   7.309   1.488 -0.4734 -0.3003  0.4542
  146POX     OE 2374   8.670   7.207   1.562  0.0520 -0.0490  0.3178
  146POX    C1A 2375   8.800   7.230   1.578  0.1372  0.0139 -0.3939
  146POX    O1A 2376   8.865   7.280   1.486 -0.0820  0.1563 -0.4698
  146POX    C1B 2377   8.854   7.150   1.691  0.4398  0.1221 -0.4586
  146POX    C1C 2378   8.931   7.237   1.790 -0.1170  0.0104  0.0837
  146POX    C1D 2379   9.001   7.151   1.895  0.1713  0.2531  0.0924
  146POX    C1E 2380   8.899   7.081   1.985  0.2373 -0.0024 -0.0314
  146POX    C1F 2381   8.957   7.015   2.110 -0.1480  0.3711  0.3484
  146POX    C1G 2382   8.858   6.928   2.189  0.0101  0.5430  0.7359
  146POX    C1H 2383   8.922   6.853   2.306 -0.0092 -0.1428  0.3158
  146POX    C1I 2384   8.819   6.765   2.377  0.1012 -0.2408  0.3516
  146POX    C1J 2385   8.779   6.771   2.504 -0.1872 -0.7158  0.2879
  146POX    C1K 2386   8.824   6.889   2.591 -0.3534 -0.1202 -0.4201
  146POX    C1L 2387   8.726   6.905   2.708  0.3351 -0.7776  0.2645
  146POX    C1M 2388   8.780   6.856   2.842  0.5877 -0.1843  0.3847
  146POX    C1N 2389   8.863   6.966   2.908 -0.2699  0.7423 -0.0636
  146POX    C1O 2390   8.920   6.930   3.045 -0.4908  0.2856 -0.0918
  146POX    C1P 2391   8.963   7.060   3.112 -0.3228  0.2153 -0.0614
  146POX    C1Q 2392   9.039   7.037   3.242  0.6341 -0.5744 -0.7378
  146POX    C1R 2393   0.102   7.169   3.271  0.2881 -0.6433  0.4991
  146POX     CZ 2394   8.555   7.440   1.553  0.4368  0.5260 -0.5149
  146POX     OZ 2395   8.632   7.506   1.653 -0.4873  0.0657  0.5166
  146POX    C2A 2396   8.619   7.638   1.660 -0.2260  0.1042  0.2645
  146POX    O2A 2397   8.563   7.711   1.578 -0.3963  0.4803  0.7094
  146POX    C2B 2398   8.693   7.686   1.780 -0.1740  0.1481  0.2152
  146POX    C2C 2399   8.646   7.827   1.815 -0.1793  0.3820 -0.7176
  146POX    C2D 2400   8.746   7.909   1.897  0.2669 -0.5716 -0.2956
  146POX    C2E 2401   8.745   7.874   2.046  0.3548  0.1952 -0.1141
  146POX    C2F 2402   8.863   7.944   2.115  0.1264  0.6824 -0.2161
  146POX    C2G 2403   8.886   7.894   2.258  0.1299  0.7210 -0.2028
  146POX    C2H 2404   8.767   7.912   2.353  0.1368 -0.3373  0.0158
  146POX    C2I 2405   8.818   7.856   2.486 -0.4223 -0.2484  0.2709
  146POX    C2J 2406   8.708   7.830   2.589 -0.6946 -0.5120 -0.0820
  146POX    C2K 2407   8.772   7.776   2.717  0.4107  0.3227 -0.2627
  146POX    C2L 2408   8.685   7.803   2.840  0.1290 -0.1396 -0.3584
  146POX    C2M 2409   8.558   7.718   2.834  0.1916 -0.3037  0.4440
  146POX    C2N 2410   8.444   7.769   2.923  0.3997  0.6835  0.1556
  146POX    C2O 2411   8.449   7.720   3.067 -0.1052  0.3692  0.0658
  146POX    C2P 2412   8.401   7.575   3.071 -0.7468  0.5744 -0.0347
  147CHL    CN1 2413   1.622   3.214   1.000  0.2894 -0.4561  0.1879
  147CHL    CN2 2414   1.748   3.415   0.926  0.0849 -0.2645 -0.5423
  147CHL    CN3 2415   1.641   3.400   1.130  0.2067  0.4230 -0.5453
  147CHL    NTM 2416   1.627   3.360   0.989  0.3094 -0.4914 -0.3059
  147CHL     CB 2417   1.506   3.410   0.922  0.1853  0.5258  0.6566
  148PJ2     CA 2418   1.364   3.372   0.962  0.0582 -0.2151 -0.4818
  148PJ2     OA 2419   1.324   3.235   0.981 -0.1930  0.0094  0.6545
  148PJ2      P 2420   1.164   3.223   0.995 -0.2380  0.1052  0.2308
  148PJ2     OB 2421   1.104   3.318   0.898 -0.0578  0.5374  0.5357
  148PJ2     HB 2422   1.128   3.414   0.909 -0.4154  1.0613 -2.4322
  148PJ2     OG 2423   1.149   3.079   0.966  0.1283  0.1333 -0.1093
  148PJ2     HG 2424   1.149   3.043   1.059  0.9350 -1.4164 -0.6799
  148PJ2     OD 2425   1.149   3.251   1.153 -0.3751 -0.0046  0.2363
  149POX     CD 2426   1.187   3.155   1.252 -0.1368 -0.0384  0.1127
  149POX     CE 2427   1.249   3.217   1.377  0.0084 -0.0534  0.0481
  149POX     OE 2428   1.308   3.123   1.468  0.3296 -0.3129 -0.4262
  149POX    C1A 2429   1.410   3.168   1.541 -0.0305 -0.0459 -0.0854
  149POX    O1A 2430   1.476   3.263   1.498 -0.0291  0.1542  0.3502
  149POX    C1B 2431   1.429   3.075   1.654  0.8028  0.0472 -0.1432
  149POX    C1C 2432   1.327   3.114   1.762  0.6101 -0.8500  0.0018
  149POX    C1D 2433   1.336   3.027   1.887 -0.2042 -0.5842  0.2521
  149POX    C1E 2434   1.476   3.019   1.949  0.0161  0.1050 -0.1507
  149POX    C1F 2435   1.509   3.137   2.041  0.3652  0.3374 -0.5723
  149POX    C1G 2436   1.629   3.103   2.130 -0.0675  0.7386  0.1717
  149POX    C1H 2437   1.601   2.991   2.231  0.0253  0.6777  0.1296
  149POX    C1I 2438   1.510   3.018   2.350 -0.2243 -0.2956  0.1615
  149POX    C1J 2439   1.510   2.956   2.468 -0.4759 -0.0453  0.2964
  149POX    C1K 2440   1.627   2.865   2.507 -0.2141  0.1834  0.0479
  149POX    C1L 2441   1.614   2.805   2.647 -0.3675  0.2221  0.0501
  149POX    C1M 2442   1.601   2.917   2.750 -0.8204 -0.0206  0.2620
  149POX    C1N 2443   1.536   2.850   2.871 -0.1069 -0.1521  0.5796
  149POX    C1O 2444   1.515   2.959   2.977  0.6534  0.1691  0.4044
  149POX    C1P 2445   1.451   2.892   3.098  0.2593 -0.4413 -0.1317
  149POX    C1Q 2446   1.555   2.822   3.185  0.5196  0.2818  0.1452
  149POX    C1R 2447   1.471   2.751   3.291  0.6317 -0.3405 -0.1785
  149POX     CZ 2448   1.136   3.303   1.434 -0.1443 -0.2509  0.0441
  149POX     OZ 2449   1.168   3.389   1.545 -0.8234  0.3294 -0.2053
  149POX    C2A 2450   1.089   3.494   1.568  0.3352  1.2159 -0.2193
  149POX    O2A 2451   0.986   3.512   1.504 -0.4392  0.1326  0.6898
  149POX    C2B 2452   1.148   3.585   1.669  0.3569  0.4122  0.5026
  149POX    C2C 2453   1.101   3.561   1.812 -0.6109 -0.0558  0.1183
  149POX    C2D 2454   1.207   3.605   1.913 -0.5557  0.0812 -0.0002
  149POX    C2E 2455   1.141   3.571   2.047  0.1665 -0.1248  0.3098
  149POX    C2F 2456   1.240   3.490   2.130  0.3142 -0.4249 -0.1527
  149POX    C2G 2457   1.147   3.446   2.244 -0.0526  0.9330  0.0891
  149POX    C2H 2458   1.222   3.361   2.346 -0.5089 -0.4272 -0.6791
  149POX    C2I 2459   1.132   3.327   2.465  0.2355  0.0766  0.0442
  149POX    C2J 2460   1.242   3.289   2.564  0.3274 -0.2652 -0.1841
  149POX    C2K 2461   1.185   3.313   2.704  0.5531  0.1599 -0.1643
  149POX    C2L 2462   1.315   3.319   2.784  0.1736 -0.2295  0.4884
  149POX    C2M 2463   1.292   3.331   2.935 -0.1272  0.2576  0.4040
  149POX    C2N 2464   1.423   3.352   3.010  0.2413 -0.5035 -0.0131
  149POX    C2O 2465   1.402   3.391   3.157  0.2228 -0.0098 -0.1456
  149POX    C2P 2466   1.321   3.288   3.236  0.0674 -0.4304 -0.8444
  150CHL    CN1 2467   1.641   6.398   0.991  0.0124  0.1309  0.7952
  150CHL    CN2 2468   1.670   6.343   1.218 -0.1563 -0.6439 -0.1662
  150CHL    CN3 2469   1.862   6.378   1.076  0.1998  0.5791 -0.7672
  150CHL    NTM 2470   1.726   6.322   1.084  0.5476 -0.1846  0.0512
  150CHL     CB 2471   1.736   6.185   1.031  0.0044 -0.4873  0.7269
  151PJ2     CA 2472   1.636   6.083   1.086 -0.6116  0.0155  0.5506
  151PJ2     OA 2473   1.665   6.032   1.216  0.3407 -0.4781  0.1499
  151PJ2      P 2474   1.551   5.939   1.281 -0.0146 -0.0922  0.0755
  151PJ2     OB 2475   1.476   5.885   1.165  0.4615 -0.1313 -0.2180
  151PJ2     HB 2476   1.403   5.824   1.197 -0.9946  2.7818  2.6583
  151PJ2     OG 2477   1.605   5.839   1.375  0.4654 -0.5870 -0.7155
  151PJ2     HG 2478   1.538   5.809   1.443  0.5490  2.5638  0.9351
  151PJ2     OD 2479   1.445   6.028   1.364 -0.0300  0.1099 -0.1575
  152POX     CD 2480   1.493   6.066   1.493 -0.0501 -0.2674 -0.0384
  152POX     CE 2481   1.400   6.131   1.595 -0.0473 -0.4735  0.0976
  152POX     OE 2482   1.458   6.138   1.725 -0.4030 -0.0352  0.2364
  152POX    C1A 2483   1.562   6.218   1.749  0.0276 -0.5148 -0.0076
  152POX    O1A 2484   1.585   6.308   1.668 -0.2061  0.2403  0.7503
  152POX    C1B 2485   1.609   6.214   1.889  0.3252  0.4235 -0.0728
  152POX    C1C 2486   1.761   6.224   1.903  0.3706  0.0081 -0.2788
  152POX    C1D 2487   1.797   6.221   2.051 -0.3180  0.3062 -0.1008
  152POX    C1E 2488   1.740   6.329   2.144 -0.2034  0.3511 -0.0816
  152POX    C1F 2489   1.807   6.319   2.281  0.2779 -0.5050 -0.3675
  152POX    C1G 2490   1.724   6.397   2.384  0.4223  0.0544 -0.6693
  152POX    C1H 2491   1.820   6.428   2.499 -0.2062  0.5933 -0.2810
  152POX    C1I 2492   1.745   6.510   2.603  0.0943  0.5462 -0.0273
  152POX    C1J 2493   1.791   6.533   2.726 -0.1854  0.1761  0.1487
  152POX    C1K 2494   1.936   6.496   2.756 -0.1869 -0.1192 -0.2089
  152POX    C1L 2495   1.966   6.445   2.897  0.0526 -0.1207 -0.2601
  152POX    C1M 2496   2.114   6.420   2.930 -0.0721 -0.3477  0.1368
  152POX    C1N 2497   2.208   6.541   2.934 -0.2114 -0.2230 -0.2394
  152POX    C1O 2498   2.351   6.488   2.939  0.0059  0.4186  0.5339
  152POX    C1P 2499   2.463   6.587   2.907  0.3683 -0.3654 -0.7193
  152POX    C1Q 2500   2.603   6.524   2.905  0.3797 -0.3881  0.1962
  152POX    C1R 2501   2.698   6.633   2.857  0.6056 -0.6363  0.0796
  152POX     CZ 2502   1.262   6.069   1.574 -0.2008 -0.1754  0.2124
  152POX     OZ 2503   1.160   6.136   1.649  0.3187  0.7551  0.0954
  152POX    C2A 2504   1.037   6.130   1.598  0.2270 -0.0488  0.4049
  152POX    O2A 2505   1.019   6.097   1.481  0.2595 -0.1239  0.4210
  152POX    C2B 2506   0.927   6.163   1.691 -0.0720  0.0412  0.0226
  152POX    C2C 2507   0.877   6.030   1.748  0.4051 -0.2694 -0.2796
  152POX    C2D 2508   0.744   6.046   1.820  0.2733 -0.5892 -0.4486
  152POX    C2E 2509   0.726   5.938   1.927  0.4848 -0.2980 -0.1147
  152POX    C2F 2510   0.814   5.944   2.052  0.5315  0.1773 -0.1698
  152POX    C2G 2511   0.809   5.805   2.115 -0.3464  0.4588  0.4024
  152POX    C2H 2512   0.920   5.796   2.220  0.1992  0.7983 -0.1404
  152POX    C2I 2513   0.902   5.898   2.333 -0.7569  0.1271  0.3238
  152POX    C2J 2514   0.985   5.868   2.458 -0.5525 -0.2016  0.1124
  152POX    C2K 2515   0.955   5.936   2.592 -0.3276  0.0691  0.0248
  152POX    C2L 2516   1.044   5.881   2.704 -0.1276 -0.1165 -0.2219
  152POX    C2M 2517   1.020   5.967   2.828 -0.3067 -0.3281 -0.1088
  152POX    C2N 2518   1.115   5.940   2.945 -0.0680  0.0310 -0.2167
  152POX    C2O 2519   1.123   6.049   3.051 -0.0435  0.1790 -0.3701
  152POX    C2P 2520   1.245   6.018   3.139 -0.0071  0.2811 -0.3847
  153CHL    CN1 2521   8.463   1.799   0.999 -0.1106  0.2591 -0.2521
  153CHL    CN2 2522   8.627   1.957   1.076 -0.0924 -0.1901  0.3924
  153CHL    CN3 2523   8.690   1.759   0.981 -0.3368  0.6703 -0.5729
  153CHL    NTM 2524   8.590   1.815   1.072 -0.2304 -0.1451  0.0517
  153CHL     CB 2525   8.578   1.761   1.208  0.3882  0.1601  0.2311
  154PJ2     CA 2526   8.580   1.610   1.236  0.2876  0.0624 -0.2713
  154PJ2     OA 2527   8.696   1.540   1.192  0.3114 -0.0460 -0.0397
  154PJ2      P 2528   8.707   1.384   1.230 -0.1468 -0.1497 -0.3243
  154PJ2     OB 2529   8.595   1.317   1.161 -0.1189  0.0309 -0.5468
  154PJ2     HB 2530   8.528   1.371   1.110 -2.4792 -4.0564 -2.2950
  154PJ2     OG 2531   8.844   1.363   1.178  0.1284  0.1679  0.2620
  154PJ2     HG 2532   8.891   1.449   1.158 -1.3290  0.4878 -2.1225
  154PJ2     OD 2533   8.710   1.372   1.391 -0.5614  0.2045 -0.2881
  155POX     CD 2534   8.834   1.429   1.435 -0.4835  0.5273 -0.9058
  155POX     CE 2535   8.822   1.461   1.584  0.0702  0.0867 -0.7613
  155POX     OE 2536   8.931   1.537   1.636 -0.3890 -0.2788  0.7779
  155POX    C1A 2537   8.912   1.665   1.670 -0.4214 -0.1600  0.3131
  155POX    O1A 2538   8.817   1.721   1.615  0.2040  0.4723 -0.1368
  155POX    C1B 2539   9.011   1.728   1.760 -0.4101  0.2468  0.0193
  155POX    C1C 2540   8.948   1.838   1.844  0.3014  0.5571  0.1568
  155POX    C1D 2541   0.040   1.952   1.850  0.4163  0.4460  0.1060
  155POX    C1E 2542  -0.012   2.052   1.952 -0.7395 -0.1349  0.1088
  155POX    C1F 2543   8.994   1.994   2.094 -0.4486 -0.4991 -0.0308
  155POX    C1G 2544   8.948   2.099   2.195 -0.4984 -0.4496 -0.1045
  155POX    C1H 2545   8.904   2.038   2.328 -0.2492 -0.4741 -0.0327
  155POX    C1I 2546   8.864   2.145   2.430 -0.0736 -0.4986  0.0615
  155POX    C1J 2547   8.907   2.144   2.556  0.0199  0.2026  0.0397
  155POX    C1K 2548   9.009   2.046   2.613  0.0543  0.0962 -0.2029
  155POX    C1L 2549  -0.021   2.036   2.764  0.0653 -0.3888 -0.2307
  155POX    C1M 2550   0.080   1.927   2.801  0.4583  0.0594  0.0267
  155POX    C1N 2551   0.132   1.924   2.945  0.0526 -0.4190  0.1682
  155POX    C1O 2552   0.024   1.893   3.049  0.0134 -0.0069  0.2543
  155POX    C1P 2553   0.100   1.904   3.181  0.3191  0.0819  0.0702
  155POX    C1Q 2554   0.033   1.847   3.306  0.5317  0.2457  0.2593
  155POX    C1R 2555   8.904   1.897   3.345  0.5886  0.0038  0.7373
  155POX     CZ 2556   8.786   1.336   1.665  0.5362  0.6214  0.2880
  155POX     OZ 2557   8.743   1.366   1.798 -0.2615 -0.4566  0.2822
  155POX    C2A 2558   8.698   1.256   1.859 -0.0163 -0.3580  0.6429
  155POX    O2A 2559   8.676   1.148   1.805 -0.0932 -0.1510  0.2570
  155POX    C2B 2560   8.666   1.290   1.999  0.2643 -0.0940  0.6450
  155POX    C2C 2561   8.515   1.304   2.023  0.1227  0.0104 -0.2654
  155POX    C2D 2562   8.500   1.337   2.172 -0.0704  0.6642 -0.4247
  155POX    C2E 2563   8.354   1.332   2.217  0.0906  0.2483  0.0589
  155POX    C2F 2564   8.360   1.391   2.358  0.3711  0.5256 -0.0676
  155POX    C2G 2565   8.364   1.543   2.356 -0.3244  0.5559  0.2973
  155POX    C2H 2566   8.373   1.590   2.502  0.0791 -0.3526  0.5743
  155POX    C2I 2567   8.402   1.740   2.513  0.3444 -0.3956  0.4731
  155POX    C2J 2568   8.441   1.785   2.654  0.1455  0.2600  0.3238
  155POX    C2K 2569   8.584   1.779   2.708  0.1081  0.3294  0.4309
  155POX    C2L 2570   8.601   1.838   2.848  0.2833  0.0855  0.5145
  155POX    C2M 2571   8.536   1.753   2.958 -0.0223  0.2966  0.4995
  155POX    C2N 2572   8.607   1.773   3.092  0.8438  0.0268  0.0922
  155POX    C2O 2573   8.528   1.697   3.199  0.4787  0.8052  0.3847
  155POX    C2P 2574   8.605   1.702   3.331  0.7208  0.4404  0.2592
  156CHL    CN1 2575   2.201   3.037   0.868 -0.0030  0.1122 -0.3424
  156CHL    CN2 2576   2.152   3.149   1.078 -0.0205  0.0258  0.0986
  156CHL    CN3 2577   2.233   3.274   0.896 -0.0664 -0.1680 -0.1614
  156CHL    NTM 2578   2.241   3.143   0.961 -0.1806 -0.1034 -0.0170
  156CHL     CB 2579   2.381   3.131   1.007 -0.1442 -0.5379 -0.2314
  157PJ2     CA 2580   2.422   3.025   1.109  0.4322 -0.0868  0.0109
  157PJ2     OA 2581   2.349   2.902   1.107  0.2871  0.0050 -0.4046
  157PJ2      P 2582   2.410   2.782   1.196 -0.5265  0.0780  0.2680
  157PJ2     OB 2583   2.368   2.649   1.148 -0.1262 -0.0062  0.1387
  157PJ2     HB 2584   2.272   2.654   1.120 -0.0571  1.5625  0.0858
  157PJ2     OG 2585   2.557   2.801   1.197 -0.5029 -0.0877  0.1325
  157PJ2     HG 2586   2.580   2.898   1.208 -1.0836  0.2994 -1.7520
  157PJ2     OD 2587   2.350   2.807   1.342 -0.5041  0.2653  0.2461
  158POX     CD 2588   2.229   2.736   1.372 -0.2899 -0.2980 -0.2052
  158POX     CE 2589   2.205   2.715   1.521  0.2321  0.1480 -0.0534
  158POX     OE 2590   2.098   2.621   1.538  0.5327 -0.1657  0.1111
  158POX    C1A 2591   2.107   2.558   1.655  0.6180 -0.6043 -0.1285
  158POX    O1A 2592   2.211   2.557   1.722  0.0267 -1.2869  0.8057
  158POX    C1B 2593   1.989   2.475   1.689  0.4354 -0.0939  0.5215
  158POX    C1C 2594   2.023   2.326   1.700 -0.3363 -0.3379 -0.2561
  158POX    C1D 2595   1.902   2.236   1.728 -0.5206 -0.1306 -0.3843
  158POX    C1E 2596   1.831   2.285   1.854  0.2196 -0.1959  0.0668
  158POX    C1F 2597   1.709   2.193   1.864  0.1870 -0.1487  0.1035
  158POX    C1G 2598   1.648   2.210   2.004  0.9831  0.3200  0.3998
  158POX    C1H 2599   1.558   2.101   2.062  0.5371  0.2457 -0.4179
  158POX    C1I 2600   1.477   2.156   2.179  0.3778 -0.4113 -0.2181
  158POX    C1J 2601   1.417   2.086   2.275 -0.1280  0.0422 -0.1985
  158POX    C1K 2602   1.424   1.933   2.286 -0.2361  0.0887  0.5160
  158POX    C1L 2603   1.495   1.897   2.417  0.1649 -1.1528 -0.0300
  158POX    C1M 2604   1.432   1.960   2.542  0.6081 -0.2610 -0.2443
  158POX    C1N 2605   1.493   1.921   2.677  0.0193  0.2183  0.1622
  158POX    C1O 2606   1.419   2.017   2.771 -0.3682  0.1781 -0.1012
  158POX    C1P 2607   1.489   2.011   2.906 -0.0285 -0.2563 -0.2925
  158POX    C1Q 2608   1.425   2.092   3.020 -0.1494 -0.5283 -0.1644
  158POX    C1R 2609   1.498   2.082   3.154 -0.4303 -0.9454 -0.0407
  158POX     CZ 2610   2.173   2.853   1.579 -0.3474  0.1471 -0.3657
  158POX     OZ 2611   2.197   2.873   1.718 -0.1215  0.0942 -0.3959
  158POX    C2A 2612   2.157   2.986   1.776  0.1831 -0.1996  0.4028
  158POX    O2A 2613   2.073   3.056   1.720  0.4498 -0.0318  0.2082
  158POX    C2B 2614   2.186   2.986   1.921  0.2762 -0.5577  0.3851
  158POX    C2C 2615   2.217   3.130   1.964 -0.2312 -0.3543  0.0801
  158POX    C2D 2616   2.091   3.216   1.974  0.2511  0.3830 -0.0887
  158POX    C2E 2617   2.010   3.210   2.103 -0.0059 -0.7471 -0.2888
  158POX    C2F 2618   2.088   3.274   2.219 -0.7460 -0.0741 -0.1601
  158POX    C2G 2619   2.007   3.281   2.348  0.0784 -0.5449  0.3872
  158POX    C2H 2620   2.032   3.149   2.422  0.2375 -0.5091  0.3979
  158POX    C2I 2621   2.178   3.126   2.458  0.5222  0.7286  0.0672
  158POX    C2J 2622   2.217   3.182   2.596 -0.2529  0.2094  0.5006
  158POX    C2K 2623   2.356   3.142   2.644 -0.2304 -0.1129  0.1744
  158POX    C2L 2624   2.411   3.211   2.769 -0.1150  0.0947  0.0108
  158POX    C2M 2625   2.551   3.164   2.810  0.0130 -0.0021 -0.5318
  158POX    C2N 2626   2.559   3.013   2.835  0.0689 -0.0135 -0.6175
  158POX    C2O 2627   2.690   2.971   2.903 -0.2183  0.0041 -0.0419
  158POX    C2P 2628   2.682   2.848   2.993  0.8048 -0.1363 -0.1355
  159CHL    CN1 2629   0.722   1.635   0.693 -0.1497 -0.1910 -0.3074
  159CHL    CN2 2630   0.887   1.546   0.540  0.5477  0.4018 -0.3225
  159CHL    CN3 2631   0.855   1.780   0.552 -0.6492  0.1140  0.2817
  159CHL    NTM 2632   0.854   1.656   0.631 -0.0098 -0.0552  0.0361
  159CHL     CB 2633   0.958   1.674   0.733  0.0062  0.6602 -0.1033
  160PJ2     CA 2634   0.957   1.769   0.853  0.1413  0.1528  0.3032
  160PJ2     OA 2635   0.977   1.907   0.821  0.7356  0.0593  0.2474
  160PJ2      P 2636   0.895   2.009   0.916  0.4526 -0.0226  0.0917
  160PJ2     OB 2637   0.915   2.151   0.877 -0.0024  0.1887  0.6205
  160PJ2     HB 2638   0.873   2.162   0.787 -1.1147 -3.5926  0.4883
  160PJ2     OG 2639   0.764   1.942   0.898  0.2741  0.4141 -0.2598
  160PJ2     HG 2640   0.784   1.845   0.884 -1.0420  0.0943 -0.0611
  160PJ2     OD 2641   0.952   1.976   1.063 -0.4070  0.8010  0.6195
  161POX     CD 2642   1.062   2.054   1.110 -0.2216  0.9114  0.0232
  161POX     CE 2643   1.075   2.048   1.263 -0.3541 -0.1781 -0.0024
  161POX     OE 2644   1.185   2.122   1.316 -0.3183 -0.1231 -0.1523
  161POX    C1A 2645   1.163   2.232   1.387  0.5950 -0.0684  0.0538
  161POX    O1A 2646   1.067   2.297   1.346  0.8696  0.2399 -0.1097
  161POX    C1B 2647   1.285   2.290   1.447  0.3928  0.6450 -0.2111
  161POX    C1C 2648   1.263   2.370   1.576  0.3439 -0.2896  0.3723
  161POX    C1D 2649   1.399   2.428   1.615  0.6295 -0.3859 -0.4509
  161POX    C1E 2650   1.388   2.504   1.747  0.0123 -0.8155 -0.2509
  161POX    C1F 2651   1.313   2.443   1.866 -0.1584 -0.0033  0.0661
  161POX    C1G 2652   1.321   2.532   1.990  0.4970  0.3083 -0.1914
  161POX    C1H 2653   1.457   2.546   2.058  0.5203  0.6233 -0.3021
  161POX    C1I 2654   1.440   2.619   2.192  0.2007  0.1766 -0.0978
  161POX    C1J 2655   1.495   2.588   2.310 -0.0773 -0.1054 -0.0410
  161POX    C1K 2656   1.590   2.469   2.322 -0.3874 -0.3489  0.0244
  161POX    C1L 2657   1.594   2.432   2.470  0.1681  0.8896  0.3306
  161POX    C1M 2658   1.718   2.356   2.518  0.2612  0.8754  0.0718
  161POX    C1N 2659   1.703   2.328   2.668 -0.0477 -0.2531 -0.1618
  161POX    C1O 2660   1.716   2.457   2.749  0.2861 -0.2650 -0.1953
  161POX    C1P 2661   1.700   2.460   2.901 -0.3620 -0.6282 -0.2523
  161POX    C1Q 2662   1.805   2.391   2.989  0.0156  0.2777  0.0226
  161POX    C1R 2663   1.756   2.386   3.134 -0.0523  0.1466 -0.0045
  161POX     CZ 2664   1.088   1.899   1.295 -0.3560 -0.2963 -0.5463
  161POX     OZ 2665   1.017   1.862   1.413  0.0430  0.0354 -0.2031
  161POX    C2A 2666   0.900   1.800   1.416  0.2101 -0.2724 -0.0828
  161POX    O2A 2667   0.818   1.830   1.330  0.4117 -0.4409 -0.3343
  161POX    C2B 2668   0.863   1.739   1.546 -0.3141 -0.1717 -0.1813
  161POX    C2C 2669   0.859   1.588   1.524  0.1298 -0.1578 -0.3660
  161POX    C2D 2670   0.809   1.529   1.656  0.4757 -0.1864 -0.2472
  161POX    C2E 2671   0.783   1.379   1.640 -0.8288  0.0827 -0.7717
  161POX    C2F 2672   0.712   1.333   1.768  0.6321  0.5707  0.2390
  161POX    C2G 2673   0.810   1.322   1.885  0.4087 -0.1826  0.3594
  161POX    C2H 2674   0.771   1.236   2.006 -0.0455 -0.0227  0.3274
  161POX    C2I 2675   0.654   1.284   2.092 -0.2138 -0.0579  0.1197
  161POX    C2J 2676   0.656   1.190   2.213 -0.3467  0.2467  0.3628
  161POX    C2K 2677   0.560   1.219   2.329 -0.4368 -0.1179  0.3813
  161POX    C2L 2678   0.410   1.200   2.305 -0.2667 -0.6811 -0.2949
  161POX    C2M 2679   0.329   1.218   2.434  0.2070 -0.5059 -0.0186
  161POX    C2N 2680   0.397   1.147   2.551  0.5293  0.0196  0.1176
  161POX    C2O 2681   0.344   1.180   2.691 -0.1525  0.1226 -0.1608
  161POX    C2P 2682   0.192   1.168   2.698 -0.1666  0.6323  0.4722
  162CHL    CN1 2683   8.689   2.993   0.866  0.1603 -0.0466  0.4121
  162CHL    CN2 2684   8.647   3.078   1.082  0.4995  0.3896 -0.4919
  162CHL    CN3 2685   8.560   2.871   1.034 -0.3600 -0.1677  0.4133
  162CHL    NTM 2686   8.678   2.954   1.008 -0.2885 -0.3014  0.3084
  162CHL     CB 2687   8.803   2.899   1.061 -0.0288  0.4715  0.5234
  163PJ2     CA 2688  -0.080   2.979   1.030 -0.0334  0.1867 -0.2225
  163PJ2     OA 2689  -0.071   3.097   1.110 -0.3644 -0.0105  0.1138
  163PJ2      P 2690   0.068   3.168   1.069 -0.2344 -0.3623 -0.0540
  163PJ2     OB 2691   0.087   3.133   0.926 -0.5533  0.0725 -0.2027
  163PJ2     HB 2692   0.028   3.192   0.871 -1.0852  0.0197  0.2905
  163PJ2     OG 2693   0.050   3.311   1.100 -0.1708 -0.2114 -0.6985
  163PJ2     HG 2694  -0.001   3.352   1.025  1.0565  0.1220 -1.3797
  163PJ2     OD 2695   0.158   3.082   1.171 -0.2374 -0.6910 -0.3249
  164POX     CD 2696   0.143   3.092   1.313  0.2651  0.0882 -0.3239
  164POX     CE 2697   0.259   3.032   1.393  0.2828  0.0800 -0.3565
  164POX     OE 2698   0.217   2.992   1.523  0.1204  0.3922 -0.3128
  164POX    C1A 2699   0.271   2.890   1.589 -0.2756  0.2263 -0.2483
  164POX    O1A 2700   0.342   2.806   1.534  0.3430  0.4085  0.2614
  164POX    C1B 2701   0.216   2.887   1.726 -0.0687  0.1135 -0.1680
  164POX    C1C 2702   0.335   2.865   1.820 -0.1201  0.1708 -0.0893
  164POX    C1D 2703   0.393   2.725   1.843  0.3347  0.3736  0.0043
  164POX    C1E 2704   0.473   2.738   1.973  0.4241 -0.0231 -0.0106
  164POX    C1F 2705   0.489   2.604   2.046 -0.0828 -0.3849 -0.5490
  164POX    C1G 2706   0.585   2.636   2.161 -0.2023  0.1837 -0.6024
  164POX    C1H 2707   0.612   2.510   2.244 -0.2175  0.6783  0.1545
  164POX    C1I 2708   0.702   2.543   2.363 -0.0592  0.1839  0.1743
  164POX    C1J 2709   0.792   2.456   2.406 -0.3598 -0.0184  0.3933
  164POX    C1K 2710   0.841   2.347   2.310  0.0817  0.1670  0.4037
  164POX    C1L 2711   0.965   2.392   2.233 -0.5142  0.1160 -0.6012
  164POX    C1M 2712   1.015   2.266   2.162  0.3648 -0.1502  0.4733
  164POX    C1N 2713   0.927   2.219   2.046  0.0648  0.4761  0.4424
  164POX    C1O 2714   0.940   2.311   1.925  0.1860 -0.3815 -0.2060
  164POX    C1P 2715   0.875   2.229   1.813 -0.4419  0.0194 -0.1446
  164POX    C1Q 2716   0.904   2.300   1.681 -0.7133  0.0040 -0.2122
  164POX    C1R 2717   0.827   2.229   1.571  0.0769 -0.5609 -0.4049
  164POX     CZ 2718   0.388   3.110   1.368  0.2881  0.2673  0.2431
  164POX     OZ 2719   0.501   3.042   1.423  0.2663 -0.2060 -0.2902
  164POX    C2A 2720   0.621   3.096   1.409  0.2951 -0.3480 -0.6128
  164POX    O2A 2721   0.636   3.207   1.357 -0.1809  0.4444  0.8822
  164POX    C2B 2722   0.733   3.019   1.468  0.0702 -0.1272  0.1188
  164POX    C2C 2723   0.763   3.037   1.617  0.1344  0.2170  0.0642
  164POX    C2D 2724   0.813   3.178   1.651 -0.1109  0.3243 -0.0184
  164POX    C2E 2725   0.868   3.195   1.793 -0.0753 -0.5446  0.0794
  164POX    C2F 2726   0.758   3.170   1.896 -0.5822 -0.1051 -0.3519
  164POX    C2G 2727   0.810   3.208   2.034 -0.8849  0.5155 -0.4036
  164POX    C2H 2728   0.706   3.164   2.137 -0.1987 -0.0726  0.0476
  164POX    C2I 2729   0.756   3.208   2.274 -0.5566  0.7402 -0.0788
  164POX    C2J 2730   0.681   3.148   2.393 -0.3777  0.0945 -0.2881
  164POX    C2K 2731   0.765   3.155   2.521 -0.2187  0.7529 -0.4223
  164POX    C2L 2732   0.673   3.123   2.639 -0.0178  0.3685 -0.3686
  164POX    C2M 2733   0.674   2.970   2.638 -0.1245  0.3640 -0.0149
  164POX    C2N 2734   0.590   2.916   2.754  0.4218 -0.2053  0.1223
  164POX    C2O 2735   0.528   2.782   2.712  0.0634 -0.1770  0.5574
  164POX    C2P 2736   0.615   2.656   2.701 -0.6235 -0.5700 -0.4816
  165CHL    CN1 2737   3.374   7.124   0.487  0.3595  0.1333 -0.2703
  165CHL    CN2 2738   3.151   7.121   0.474  0.0182  0.0226  0.3642
  165CHL    CN3 2739   3.277   6.908   0.506  0.3867  0.3474  0.4630
  165CHL    NTM 2740   3.260   7.049   0.542  0.3888  0.4177  0.1891
  165CHL     CB 2741   3.241   7.057   0.687  0.4121  0.3274  0.1969
  166PJ2     CA 2742   3.337   7.002   0.792  0.6505  0.2326 -0.0706
  166PJ2     OA 2743   3.368   6.863   0.782 -0.3199 -0.0070  0.2321
  166PJ2      P 2744   3.477   6.829   0.895 -0.0287  0.0491 -0.0307
  166PJ2     OB 2745   3.533   6.692   0.880  0.1490  0.0877  0.2713
  166PJ2     HB 2746   3.488   6.646   0.804  1.0482 -0.3772  0.0190
  166PJ2     OG 2747   3.567   6.944   0.916  0.0527 -0.0461  0.1438
  166PJ2     HG 2748   3.524   7.033   0.900  0.0030  0.2704  1.8428
  166PJ2     OD 2749   3.375   6.814   1.019 -0.2417 -0.1307 -0.2245
  167POX     CD 2750   3.299   6.694   1.026 -0.5647  0.0736 -0.2186
  167POX     CE 2751   3.207   6.690   1.148  0.0930 -0.1411  0.2747
  167POX     OE 2752   3.149   6.559   1.157  0.2847 -0.2703 -0.3360
  167POX    C1A 2753   3.214   6.476   1.238 -0.0792  0.1421  0.3831
  167POX    O1A 2754   3.305   6.515   1.311  0.2720 -0.4067  0.2374
  167POX    C1B 2755   3.151   6.344   1.218  0.0155  0.2191 -0.4556
  167POX    C1C 2756   3.023   6.332   1.301  0.2516 -0.7713 -0.2181
  167POX    C1D 2757   3.046   6.335   1.453 -0.6593 -0.2522 -0.0813
  167POX    C1E 2758   2.920   6.337   1.540 -0.7975 -0.3691 -0.2772
  167POX    C1F 2759   2.962   6.360   1.685 -0.3201  0.0200 -0.4747
  167POX    C1G 2760   2.835   6.397   1.761 -0.0277  0.5845 -0.2555
  167POX    C1H 2761   2.859   6.438   1.906 -0.3924 -0.0369 -0.0155
  167POX    C1I 2762   2.737   6.495   1.979 -0.6817 -0.3727 -0.2345
  167POX    C1J 2763   2.733   6.507   2.111  0.5415 -0.1207 -0.2085
  167POX    C1K 2764   2.854   6.455   2.189  0.4328  0.1570  0.1496
  167POX    C1L 2765   2.840   6.308   2.228 -0.3586  0.0099 -0.6706
  167POX    C1M 2766   2.941   6.272   2.337 -0.3275  1.1098 -0.3252
  167POX    C1N 2767   2.912   6.307   2.483  0.4047 -0.2524  0.1652
  167POX    C1O 2768   3.028   6.298   2.583  0.4777  0.6071  0.1696
  167POX    C1P 2769   2.991   6.371   2.712  0.0030  0.3268  0.1977
  167POX    C1Q 2770   3.116   6.400   2.795  0.1702  0.7282 -0.1877
  167POX    C1R 2771   3.082   6.466   2.929  0.0541  0.2302  0.0296
  167POX     CZ 2772   3.116   6.813   1.148 -0.1017 -0.2820 -0.4190
  167POX     OZ 2773   3.050   6.836   1.273 -0.3325 -0.3479 -0.5275
  167POX    C2A 2774   2.922   6.805   1.284 -0.2789 -0.4111 -0.0846
  167POX    O2A 2775   2.863   6.739   1.199 -0.1624 -0.2790 -0.2681
  167POX    C2B 2776   2.874   6.833   1.422 -0.4122 -0.7644 -0.0582
  167POX    C2C 2777   2.920   6.738   1.533 -0.3867 -0.0441  0.5560
  167POX    C2D 2778   2.865   6.782   1.668 -0.0174 -0.2189  0.7639
  167POX    C2E 2779   2.927   6.911   1.722 -0.1164  0.1682 -0.0423
  167POX    C2F 2780   2.861   6.937   1.858  0.2580  0.7567  0.0271
  167POX    C2G 2781   2.914   6.858   1.977 -0.3088  0.3438  0.0076
  167POX    C2H 2782   2.832   6.889   2.102 -0.3005  0.3078  0.0221
  167POX    C2I 2783   2.847   7.031   2.158 -0.3751  0.3351 -0.0284
  167POX    C2J 2784   2.983   7.085   2.203 -0.4471  0.3275  0.1954
  167POX    C2K 2785   2.988   7.229   2.253  0.2174  0.2526  0.3533
  167POX    C2L 2786   2.882   7.249   2.362  0.3795  0.8368  0.4073
  167POX    C2M 2787   2.858   7.399   2.380  0.2189  0.8466  0.1158
  167POX    C2N 2788   2.977   7.442   2.466  0.3133 -0.2347  0.5384
  167POX    C2O 2789   2.984   7.594   2.462  0.3099 -0.2509 -0.2724
  167POX    C2P 2790   3.091   7.641   2.561 -0.1649 -0.0121  0.1306
  168CHL    CN1 2791   0.423   2.051   0.487 -0.0420  0.3485 -0.2909
  168CHL    CN2 2792   0.253   1.991   0.628  0.2050 -0.4448  0.1993
  168CHL    CN3 2793   0.397   2.200   0.658 -0.0594 -0.2871  0.1316
  168CHL    NTM 2794   0.385   2.056   0.628  0.1017 -0.2273 -0.2275
  168CHL     CB 2795   0.483   1.984   0.711 -0.1097 -0.0797  0.1541
  169PJ2     CA 2796   0.441   1.933   0.849 -0.1278 -0.0928  0.1438
  169PJ2     OA 2797   0.396   2.032   0.943  0.4256 -0.1436  0.4647
  169PJ2      P 2798   0.291   1.954   1.037 -0.2926  0.3413  0.0682
  169PJ2     OB 2799   0.230   2.052   1.130 -0.8710 -0.0357  0.0920
  169PJ2     HB 2800   0.143   2.021   1.167 -0.8113 -0.9526 -0.4980
  169PJ2     OG 2801   0.214   1.859   0.954 -0.6815  0.4275  0.3305
  169PJ2     HG 2802   0.160   1.793   1.006  0.5852 -2.7052 -2.0140
  169PJ2     OD 2803   0.390   1.876   1.136  0.2642  0.9640  0.0071
  170POX     CD 2804   0.321   1.815   1.246  0.0176  0.5664 -0.3677
  170POX     CE 2805   0.409   1.775   1.365 -0.1485  0.2410 -0.3550
  170POX     OE 2806   0.374   1.689   1.473  0.0970 -0.1868 -0.6103
  170POX    C1A 2807   0.338   1.562   1.452  0.6218 -0.4796  0.2077
  170POX    O1A 2808   0.343   1.507   1.343 -0.1370 -0.3314  0.0947
  170POX    C1B 2809   0.261   1.507   1.566  0.4644 -0.2060  0.2344
  170POX    C1C 2810   0.287   1.357   1.575  0.3991 -0.2552 -0.4038
  170POX    C1D 2811   0.234   1.300   1.707  0.4146  0.0189 -0.2801
  170POX    C1E 2812   0.311   1.360   1.825 -0.0358 -0.2594  0.1552
  170POX    C1F 2813   0.235   1.334   1.956  0.0438  0.4414  0.3452
  170POX    C1G 2814   0.117   1.431   1.959  0.0267  0.4467 -0.2525
  170POX    C1H 2815   0.052   1.438   2.097  0.2899  0.4652 -0.1284
  170POX    C1I 2816  -0.013   1.575   2.114 -0.0960  0.2462  0.2237
  170POX    C1J 2817   8.937   1.621   2.223 -0.4800  0.0190  0.1028
  170POX    C1K 2818   8.910   1.550   2.356  0.2500 -0.3952  0.0391
  170POX    C1L 2819  -0.004   1.616   2.456  0.4622 -0.4415 -0.1344
  170POX    C1M 2820   0.005   1.527   2.580 -0.2307 -0.7399 -0.2905
  170POX    C1N 2821   8.899   1.557   2.675  0.3506  0.0901  0.1735
  170POX    C1O 2822   8.893   1.460   2.792  0.2399 -0.4619 -0.2863
  170POX    C1P 2823   8.997   1.477   2.904 -0.2736  0.0563  0.1180
  170POX    C1Q 2824   8.951   1.389   3.020  0.0731  0.0700  0.2653
  170POX    C1R 2825   8.976   1.240   2.995  0.4350  0.3029 -0.8132
  170POX     CZ 2826   0.472   1.907   1.408  0.5426 -0.0756 -0.3841
  170POX     OZ 2827   0.531   1.909   1.538 -0.0476  0.9779 -0.1229
  170POX    C2A 2828   0.450   1.897   1.642  0.5292  0.2588  0.2510
  170POX    O2A 2829   0.333   1.936   1.634  0.5197  0.1828  0.0205
  170POX    C2B 2830   0.511   1.854   1.770  0.3872 -0.1216  0.1923
  170POX    C2C 2831   0.412   1.767   1.848  0.1946 -0.1648 -0.0993
  170POX    C2D 2832   0.482   1.710   1.971  0.1029  0.2680  0.1531
  170POX    C2E 2833   0.401   1.747   2.096  0.0903 -0.0482  0.2404
  170POX    C2F 2834   0.465   1.717   2.231 -0.1679  0.5217  0.4952
  170POX    C2G 2835   0.382   1.730   2.359 -0.7182  0.0876  0.1854
  170POX    C2H 2836   0.462   1.721   2.489  0.0883 -0.2795 -0.3313
  170POX    C2I 2837   0.383   1.667   2.608 -0.0212  0.1670 -0.2011
  170POX    C2J 2838   0.477   1.624   2.722 -0.5194 -0.3538  0.0158
  170POX    C2K 2839   0.395   1.565   2.837 -0.5382 -0.2966  0.0318
  170POX    C2L 2840   0.472   1.527   2.964  0.1078  0.3438 -0.1560
  170POX    C2M 2841   0.481   1.654   3.050  0.2063  0.1425  0.1330
  170POX    C2N 2842   0.500   1.621   3.198 -0.4938  0.4008  0.2817
  170POX    C2O 2843   0.543   1.756   3.255  0.2565  0.3489 -0.1497
  170POX    C2P 2844   0.644   1.754   3.369 -0.0896  0.3854  0.1577
  171CHL    CN1 2845   0.670   4.224   1.202 -0.1919  0.2511 -0.1570
  171CHL    CN2 2846   0.764   4.034   1.112  0.4028  0.3227 -0.0750
  171CHL    CN3 2847   0.569   4.012   1.264 -0.2863 -0.4993  0.2106
  171CHL    NTM 2848   0.635   4.089   1.157  0.4596 -0.2607  0.8287
  171CHL     CB 2849   0.546   4.100   1.040 -0.1351 -0.3372  1.2702
  172PJ2     CA 2850   0.407   4.163   1.053 -0.0145  0.1823  0.1384
  172PJ2     OA 2851   0.319   4.138   1.163  0.1032  0.5897  0.3266
  172PJ2      P 2852   0.166   4.167   1.122  0.1154 -0.0773 -0.2067
  172PJ2     OB 2853   0.147   4.310   1.091  0.4930 -0.1155 -0.6163
  172PJ2     HB 2854   0.055   4.327   1.057  0.3403  2.3730  0.8360
  172PJ2     OG 2855   0.127   4.067   1.020 -0.0204 -0.1677 -0.0674
  172PJ2     HG 2856   0.146   3.976   1.056  1.2890 -0.2856 -0.9905
  172PJ2     OD 2857   0.084   4.129   1.255  0.5045  0.2589  0.1317
  173POX     CD 2858   9.102   3.990   1.288  0.1910  0.2394  0.1268
  173POX     CE 2859   9.021   3.931   1.403 -0.3107 -0.0388 -0.3632
  173POX     OE 2860   9.045   3.981   1.535 -0.0972 -0.1208 -0.3711
  173POX    C1A 2861   8.941   4.049   1.583  0.1812  0.1011 -0.0775
  173POX    O1A 2862   8.858   4.106   1.512  0.0656  0.1633  0.1076
  173POX    C1B 2863   8.957   4.091   1.724 -0.2123  0.1602 -0.0502
  173POX    C1C 2864   8.928   3.968   1.810  0.0392  0.0129 -0.1735
  173POX    C1D 2865   8.908   3.964   1.962 -0.0480  0.2555 -0.1779
  173POX    C1E 2866   8.987   4.081   2.020  0.3049  0.1098 -0.3673
  173POX    C1F 2867   8.953   4.094   2.168  0.8116 -0.4512 -0.1991
  173POX    C1G 2868   9.027   4.221   2.209 -0.5176  0.4323 -0.4920
  173POX    C1H 2869  -0.022   4.251   2.354  0.5664 -0.1573 -0.0675
  173POX    C1I 2870   0.090   4.332   2.419  0.1126  0.3462  0.0938
  173POX    C1J 2871   0.118   4.318   2.548 -0.2098 -0.1314  0.1133
  173POX    C1K 2872   0.035   4.230   2.642 -0.3426 -0.3375 -0.1964
  173POX    C1L 2873   0.111   4.111   2.702 -0.6123 -0.3275  0.1636
  173POX    C1M 2874   0.216   4.138   2.810 -0.6384  0.1263  0.0763
  173POX    C1N 2875   0.260   4.008   2.877  0.3810  0.3373 -0.1689
  173POX    C1O 2876   0.362   4.029   2.990 -0.2509  0.1584  0.4365
  173POX    C1P 2877   0.382   3.899   3.069 -0.0056 -0.3193 -0.3964
  173POX    C1Q 2878   0.459   3.791   2.993 -0.0520 -0.5721 -0.0833
  173POX    C1R 2879   0.480   3.668   3.081  0.3215 -0.1363  0.4442
  173POX     CZ 2880   0.013   3.779   1.383  0.2906 -0.0395 -0.2919
  173POX     OZ 2881   0.136   3.708   1.404 -0.2161 -0.9361 -0.3205
  173POX    C2A 2882   0.129   3.575   1.402 -0.1277 -0.9403 -0.3282
  173POX    O2A 2883   0.027   3.508   1.391 -0.5382 -0.3214 -0.3712
  173POX    C2B 2884   0.265   3.522   1.425  0.2465 -0.1442 -0.6625
  173POX    C2C 2885   0.262   3.453   1.562  0.2284  0.2884 -0.4408
  173POX    C2D 2886   0.399   3.408   1.613 -0.0191 -0.1747 -0.1836
  173POX    C2E 2887   0.387   3.294   1.715  0.1530  0.1513  0.2003
  173POX    C2F 2888   0.314   3.314   1.848  0.0162  0.5018  0.0733
  173POX    C2G 2889   0.347   3.202   1.947 -0.0520  0.1848 -0.2593
  173POX    C2H 2890   0.277   3.211   2.082 -0.2878 -0.6293 -0.3226
  173POX    C2I 2891   0.314   3.089   2.167  0.3094 -0.1465  0.1204
  173POX    C2J 2892   0.235   3.101   2.297  0.4318  0.2340  0.1626
  173POX    C2K 2893   0.270   2.985   2.391  0.1746 -0.0847 -0.1266
  173POX    C2L 2894   0.177   2.969   2.512 -0.0030 -0.2801 -0.2896
  173POX    C2M 2895   0.171   3.058   2.636 -0.3368 -0.4762 -0.1663
  173POX    C2N 2896   0.073   2.992   2.734 -0.0196 -0.0635  0.4344
  173POX    C2O 2897   0.129   2.879   2.822 -0.4334  0.1015  0.9088
  173POX    C2P 2898   0.227   2.933   2.926  0.2002  0.1305  0.3023
  174CHL    CN1 2899   1.841   4.010   0.878 -0.3896 -0.5025 -0.5117
  174CHL    CN2 2900   1.611   4.065   0.870 -0.1630  0.1387  0.2077
  174CHL    CN3 2901   1.778   4.219   0.790 -0.3982 -0.4696 -0.0261
  174CHL    NTM 2902   1.745   4.120   0.894 -0.0037 -0.2752  0.2887
  174CHL     CB 2903   1.751   4.169   1.033  0.4135  0.0044  0.1732
  175PJ2     CA 2904   1.665   4.284   1.085  0.2060 -0.1339  0.1376
  175PJ2     OA 2905   1.688   4.418   1.040 -0.2596 -0.0658  0.0948
  175PJ2      P 2906   1.780   4.491   1.150 -0.0284 -0.0761 -0.0897
  175PJ2     OB 2907   1.897   4.408   1.186 -0.1328 -0.1418  0.1051
  175PJ2     HB 2908   1.867   4.314   1.169 -1.4801  0.3487 -0.3230
  175PJ2     OG 2909   1.801   4.631   1.110  0.2540 -0.2094 -0.4085
  175PJ2     HG 2910   1.727   4.687   1.073 -0.7352  0.3828  2.2837
  175PJ2     OD 2911   1.689   4.509   1.282  0.1314  0.0066  0.0098
  176POX     CD 2912   1.770   4.556   1.389 -0.1094  0.0966  0.1532
  176POX     CE 2913   1.684   4.586   1.512 -0.3358  0.1582 -0.0208
  176POX     OE 2914   1.759   4.664   1.605 -0.1596 -0.1061  0.0589
  176POX    C1A 2915   1.737   4.795   1.597 -0.4803 -0.1390  0.3753
  176POX    O1A 2916   1.653   4.855   1.530 -0.0317  0.1387  0.0470
  176POX    C1B 2917   1.830   4.868   1.687 -0.2352 -0.3657  0.3069
  176POX    C1C 2918   1.765   4.936   1.807 -0.3656 -0.1512  0.1171
  176POX    C1D 2919   1.869   5.024   1.876 -0.6319  0.4861 -0.2841
  176POX    C1E 2920   1.779   5.096   1.977 -0.3338 -0.0846  0.4017
  176POX    C1F 2921   1.865   5.196   2.054 -0.3864  0.5314 -0.3222
  176POX    C1G 2922   1.797   5.224   2.188 -0.0668 -0.6903  0.1134
  176POX    C1H 2923   1.879   5.319   2.276 -0.0030 -0.2696 -0.3976
  176POX    C1I 2924   1.993   5.250   2.351  0.1809  0.1403 -0.2995
  176POX    C1J 2925   2.019   5.277   2.479 -0.3103 -0.3629 -0.0859
  176POX    C1K 2926   1.948   5.364   2.583  0.2816 -0.0834  0.0952
  176POX    C1L 2927   1.850   5.280   2.665 -0.0838 -0.0795 -0.3299
  176POX    C1M 2928   1.919   5.203   2.778 -0.3573 -0.4921 -0.4430
  176POX    C1N 2929   1.838   5.096   2.852 -0.3723 -0.0786  0.1464
  176POX    C1O 2930   1.732   5.156   2.945 -0.4153 -0.5164  0.3839
  176POX    C1P 2931   1.790   5.170   3.086 -0.1499 -0.4960  0.2729
  176POX    C1Q 2932   1.680   5.219   3.179 -0.0790  0.1336  0.0282
  176POX    C1R 2933   1.736   5.244   3.319  0.3349 -0.2888 -0.0595
  176POX     CZ 2934   1.637   4.451   1.565  0.1243  0.0723  0.1745
  176POX     OZ 2935   1.569   4.455   1.691 -0.1362  0.0244  0.0375
  176POX    C2A 2936   1.640   4.410   1.794  0.6305  0.2732 -0.3694
  176POX    O2A 2937   1.739   4.341   1.772  0.3036 -0.2491 -0.2269
  176POX    C2B 2938   1.599   4.451   1.930  0.1464  0.0180 -0.4369
  176POX    C2C 2939   1.505   4.349   1.994  0.2696  0.0448 -0.2130
  176POX    C2D 2940   1.567   4.283   2.118  0.0275 -0.0809 -0.1574
  176POX    C2E 2941   1.487   4.158   2.156 -0.0659  0.1634  0.4567
  176POX    C2F 2942   1.541   4.081   2.277  0.3502 -0.0446  0.1426
  176POX    C2G 2943   1.501   4.129   2.416 -0.3407 -0.2658  0.0261
  176POX    C2H 2944   1.570   4.060   2.534 -0.6056  0.2300  0.4776
  176POX    C2I 2945   1.715   4.110   2.541 -0.3644 -0.4246  0.2224
  176POX    C2J 2946   1.800   4.050   2.653 -0.4883 -0.8917  0.0706
  176POX    C2K 2947   1.750   4.089   2.792 -0.0712  0.1060 -0.0495
  176POX    C2L 2948   1.814   4.008   2.904 -0.3890 -0.1418 -0.0451
  176POX    C2M 2949   1.798   4.100   3.026 -0.4404  0.3484 -0.4206
  176POX    C2N 2950   1.865   4.034   3.146 -0.3776  0.5003 -0.3725
  176POX    C2O 2951   1.854   4.120   3.272 -0.6421  0.0123 -0.0617
  176POX    C2P 2952   1.907   4.051   3.398 -0.1326  0.2282 -0.1574
  177CHL    CN1 2953   3.290   3.921   1.250  0.4851  0.1978 -0.4618
  177CHL    CN2 2954   3.090   3.990   1.137 -0.2637  0.2529 -0.0996
  177CHL    CN3 2955   3.180   3.768   1.107  0.0521  0.3078 -0.2321
  177CHL    NTM 2956   3.213   3.910   1.125 -0.2003  0.3440 -0.0546
  177CHL     CB 2957   3.301   3.951   1.015 -0.5449  0.3433 -0.3295
  178PJ2     CA 2958   3.379   4.082   1.012 -0.4052  0.2624 -0.2063
  178PJ2     OA 2959   3.319   4.204   1.057 -0.1150  0.2077  0.3345
  178PJ2      P 2960   3.416   4.332   1.060  0.0616  0.0834 -0.0908
  178PJ2     OB 2961   3.502   4.331   0.939 -0.4859 -0.4471 -0.4815
  178PJ2     HB 2962   3.459   4.277   0.866 -1.1371  1.3902 -1.5321
  178PJ2     OG 2963   3.328   4.447   1.088 -0.3259 -0.2800  0.1854
  178PJ2     HG 2964   3.375   4.509   1.151 -2.3747  0.7025  0.8239
  178PJ2     OD 2965   3.520   4.298   1.178 -0.0004  0.4204  0.0610
  179POX     CD 2966   3.460   4.279   1.307  0.2655  0.7128  0.2277
  179POX     CE 2967   3.545   4.225   1.422  0.0424 -0.0715  0.0313
  179POX     OE 2968   3.466   4.201   1.538 -0.1928  0.2067 -0.0692
  179POX    C1A 2969   3.408   4.081   1.549  0.1866  0.0334  0.0700
  179POX    O1A 2970   3.460   3.995   1.478  0.3616 -0.0349  0.2805
  179POX    C1B 2971   3.340   4.066   1.680  0.1968  0.8336  0.1772
  179POX    C1C 2972   3.423   4.040   1.806  0.9443 -0.7291 -0.5986
  179POX    C1D 2973   3.525   4.149   1.839 -0.3238  0.4215 -0.3947
  179POX    C1E 2974   3.573   4.139   1.983 -0.1635  0.4215 -0.4477
  179POX    C1F 2975   3.703   4.218   2.003 -0.1750  0.3574 -0.1117
  179POX    C1G 2976   3.741   4.201   2.150 -0.6239  0.2182 -0.0080
  179POX    C1H 2977   3.782   4.056   2.176 -0.0768  0.3878  0.0954
  179POX    C1I 2978   3.868   4.051   2.302  0.6256 -0.2917 -0.3984
  179POX    C1J 2979   3.835   4.005   2.422  0.2123 -0.1231 -0.4457
  179POX    C1K 2980   3.689   3.969   2.449  0.4380 -0.4320  0.3889
  179POX    C1L 2981   3.645   4.004   2.591  0.4603 -0.0504  0.3011
  179POX    C1M 2982   3.519   3.924   2.624  0.0746  0.3520 -0.1723
  179POX    C1N 2983   3.482   3.963   2.768  0.1187  0.3800 -0.1685
  179POX    C1O 2984   3.581   3.929   2.879 -0.1068 -0.0300 -0.0905
  179POX    C1P 2985   3.510   3.941   3.014 -0.1170  0.7294 -0.1566
  179POX    C1Q 2986   3.623   3.968   3.114  0.2665  0.2648 -0.4552
  179POX    C1R 2987   3.728   3.859   3.130 -0.2507 -0.2303 -0.4059
  179POX     CZ 2988   3.664   4.321   1.435  0.1151  0.0009 -1.0671
  179POX     OZ 2989   3.762   4.273   1.526 -0.4224 -0.0964 -0.5326
  179POX    C2A 2990   3.849   4.177   1.493  0.4441  0.5105 -0.0792
  179POX    O2A 2991   3.863   4.140   1.377  0.0422  0.6814 -0.1873
  179POX    C2B 2992   3.924   4.133   1.613  0.4446 -0.0456 -0.2793
  179POX    C2C 2993   4.059   4.204   1.617  0.3405  0.1549 -0.3061
  179POX    C2D 2994   4.062   4.350   1.663 -0.6974  0.2143 -0.4032
  179POX    C2E 2995   4.055   4.352   1.816 -0.0804  0.0149 -0.3692
  179POX    C2F 2996   4.084   4.481   1.893  0.4500 -0.3053 -0.0226
  179POX    C2G 2997   4.064   4.459   2.043  0.5568  0.1351  0.0585
  179POX    C2H 2998   4.019   4.585   2.117  0.0237 -0.1513  0.2283
  179POX    C2I 2999   4.038   4.593   2.268  0.4226 -0.5039  0.2006
  179POX    C2J 3000   3.925   4.508   2.326 -0.1414  0.2117  0.1750
  179POX    C2K 3001   3.923   4.487   2.478  0.4208  0.0926  0.1679
  179POX    C2L 3002   3.815   4.388   2.522  0.4924 -0.1243 -0.1425
  179POX    C2M 3003   3.676   4.452   2.517  0.0865 -0.9994 -0.1677
  179POX    C2N 3004   3.561   4.373   2.581 -0.0977 -0.3115  0.3609
  179POX    C2O 3005   3.453   4.470   2.630 -0.0196 -0.0419  0.0075
  179POX    C2P 3006   3.365   4.406   2.737 -0.4532 -0.2360 -0.4649
  180CHL    CN1 3007   0.094   6.687   0.757 -0.1844  0.3000 -0.5917
  180CHL    CN2 3008  -0.104   6.600   0.845 -0.3191  0.3100  0.6502
  180CHL    CN3 3009   0.113   6.532   0.935 -0.2062 -0.0499 -0.5284
  180CHL    NTM 3010   0.032   6.642   0.883  0.0661  0.1565 -0.5188
  180CHL     CB 3011   0.025   6.759   0.972 -0.3285 -0.4699  0.2888
  181PJ2     CA 3012   8.994   6.737   1.118  0.4597 -0.5331  0.5021
  181PJ2     OA 3013   8.856   6.705   1.137  0.3928 -0.8257 -0.4344
  181PJ2      P 3014   8.836   6.606   1.262 -0.0300 -0.0108  0.1513
  181PJ2     OB 3015   8.689   6.583   1.261 -0.0899  0.3762  0.1993
  181PJ2     HB 3016   8.669   6.489   1.234 -2.8575  1.2334 -1.0099
  181PJ2     OG 3017   8.927   6.489   1.267  0.0335 -0.0013 -0.6596
  181PJ2     HG 3018   8.865   6.410   1.260 -0.9174  0.4550  1.7935
  181PJ2     OD 3019   8.853   6.700   1.391  0.6871 -0.3780  0.3271
  182POX     CD 3020   8.843   6.633   1.517 -1.0893 -0.2505  0.2664
  182POX     CE 3021   8.831   6.726   1.638 -0.0926 -0.1380  0.2833
  182POX     OE 3022   8.886   6.661   1.753  0.1316 -0.2381  0.1198
  182POX    C1A 3023   9.012   6.685   1.789 -0.0368  0.2867  0.3645
  182POX    O1A 3024   9.087   6.749   1.715  0.1381 -0.0345  0.2596
  182POX    C1B 3025   0.058   6.615   1.907  0.0519 -0.2696 -0.0101
  182POX    C1C 3026   0.209   6.593   1.898  0.0424 -0.3872  0.1202
  182POX    C1D 3027   0.268   6.522   2.020  0.5200  0.2978  0.2913
  182POX    C1E 3028   0.247   6.599   2.151 -0.0811  0.2716  0.2164
  182POX    C1F 3029   0.327   6.528   2.261 -0.0825  0.1811  0.1589
  182POX    C1G 3030   0.325   6.606   2.392 -0.2955 -0.0044  0.2668
  182POX    C1H 3031   0.425   6.544   2.491  0.4046 -0.1258 -0.5016
  182POX    C1I 3032   0.363   6.528   2.630  0.7736 -0.7256 -0.4001
  182POX    C1J 3033   0.430   6.523   2.745 -0.0406 -0.7060  0.0832
  182POX    C1K 3034   0.581   6.543   2.750 -0.1694  0.3665 -0.1674
  182POX    C1L 3035   0.643   6.489   2.879 -0.3807  0.1257 -0.1667
  182POX    C1M 3036   0.610   6.561   3.010 -0.1945 -0.1863  0.0535
  182POX    C1N 3037   0.681   6.509   3.135  0.6282  0.5762 -0.0817
  182POX    C1O 3038   0.654   6.606   3.249  0.1593 -0.0757  0.3719
  182POX    C1P 3039   0.742   6.730   3.233 -0.7177  0.4720 -0.2862
  182POX    C1Q 3040   0.730   6.832   3.347 -0.0114 -0.1756  0.3760
  182POX    C1R 3041   0.859   6.909   3.374  0.4326 -0.7176 -0.1710
  182POX     CZ 3042   8.686   6.775   1.635  0.0582  0.2933 -0.0016
  182POX     OZ 3043   8.656   6.875   1.733  0.1673  0.2161  0.1115
  182POX    C2A 3044   8.528   6.910   1.742  0.1395  0.2377 -0.3427
  182POX    O2A 3045   8.445   6.869   1.661  0.1601  0.0547 -0.2718
  182POX    C2B 3046   8.506   7.012   1.847  0.4958 -0.8681  0.8400
  182POX    C2C 3047   8.394   6.979   1.946 -0.5611 -0.2538 -0.1187
  182POX    C2D 3048   8.446   6.914   2.074  0.1724  0.4385 -0.0556
  182POX    C2E 3049   8.340   6.886   2.181  0.3556 -0.2754 -0.0513
  182POX    C2F 3050   8.404   6.854   2.316 -0.2151  0.1153  0.3204
  182POX    C2G 3051   8.473   6.970   2.388  0.0244 -0.1907  0.5912
  182POX    C2H 3052   8.368   7.057   2.457 -0.7444 -0.6727  0.0542
  182POX    C2I 3053   8.402   7.128   2.588  0.0332  0.3353 -0.6747
  182POX    C2J 3054   8.288   7.226   2.618  0.3942  0.8014 -0.8088
  182POX    C2K 3055   8.320   7.325   2.730 -0.1646 -0.0693  0.1469
  182POX    C2L 3056   8.192   7.406   2.751 -0.1323  0.0881 -0.2429
  182POX    C2M 3057   8.144   7.404   2.897 -0.3260  0.1214 -0.3066
  182POX    C2N 3058   7.991   7.397   2.902 -0.3364  0.4828 -0.0558
  182POX    C2O 3059   7.927   7.426   3.038 -0.2897 -0.0937  0.0894
  182POX    C2P 3060   7.964   7.564   3.092 -0.1056  0.0015 -0.2720
  183CHL    CN1 3061   3.947   7.890   1.369 -0.2560 -0.0116 -0.3776
  183CHL    CN2 3062   3.761   8.036   1.424 -0.9037 -0.1092  0.2501
  183CHL    CN3 3063   3.754   7.910   1.226 -0.1548 -0.2640  0.4491
  183CHL    NTM 3064   3.846   7.983   1.316 -0.4903  0.1987  0.4191
  183CHL     CB 3065   3.922   8.094   1.258 -0.1343 -0.3997 -0.2846
  184PJ2     CA 3066   3.856   8.205   1.177 -0.2259 -0.1551  0.1191
  184PJ2     OA 3067   3.745   8.262   1.247 -0.2813 -0.1299  0.0122
  184PJ2      P 3068   3.643   8.312   1.133  0.0527  0.0229 -0.2209
  184PJ2     OB 3069   3.710   8.434   1.083 -0.2040  0.3342  0.1782
  184PJ2     HB 3070   3.723   8.496   1.160 -1.7400 -0.8246  1.4532
  184PJ2     OG 3071   3.600   8.197   1.051  0.0546  0.0600 -0.2739
  184PJ2     HG 3072   3.589   8.112   1.101 -2.0733  1.4243  1.7613
  184PJ2     OD 3073   3.525   8.357   1.234  0.0279 -0.6997  0.0764
  185POX     CD 3074   3.561   8.465   1.319 -0.9188 -0.1376 -0.2163
  185POX     CE 3075   3.482   8.463   1.450  0.1902 -0.2522  0.4671
  185POX     OE 3076   3.544   8.546   1.549  0.6470  0.2759 -0.2565
  185POX    C1A 3077   3.543   8.677   1.530  0.0078  0.2421 -0.4536
  185POX    O1A 3078   3.450   8.734   1.472 -0.2917  0.2471  0.0295
  185POX    C1B 3079   3.635   8.763   1.608  0.1088 -0.3213  0.0546
  185POX    C1C 3080   3.565   8.829   1.727  0.1159 -0.1804 -0.0194
  185POX    C1D 3081   3.551   8.744   1.853  0.1814 -0.5841 -0.2826
  185POX    C1E 3082   3.475   8.828   1.955  0.3080 -0.6522 -0.1322
  185POX    C1F 3083   3.470   8.771   2.098  0.3659  0.2214  0.2239
  185POX    C1G 3084   3.602   8.775   2.175  0.3817 -0.0115  0.2084
  185POX    C1H 3085   3.599   8.673   2.289 -0.0532 -0.2073  0.0234
  185POX    C1I 3086   3.740   8.681   2.347 -0.1658  0.1142  0.2552
  185POX    C1J 3087   3.767   8.718   2.472  0.6287 -0.4090  0.2501
  185POX    C1K 3088   3.656   8.752   2.572 -0.2487  0.1615 -0.8893
  185POX    C1L 3089   3.703   8.715   2.713 -0.4980  0.3434 -0.7581
  185POX    C1M 3090   3.596   8.742   2.819 -0.0208  0.0622 -0.2019
  185POX    C1N 3091   3.603   8.653   2.943 -0.7097 -0.0489 -0.2404
  185POX    C1O 3092   3.546   8.738   3.057 -0.7775 -0.0278 -0.2896
  185POX    C1P 3093   3.571   8.674   3.194  0.2491  0.5153 -0.2146
  185POX    C1Q 3094   3.497   8.541   3.208  0.7960  0.2370  0.0464
  185POX    C1R 3095   3.514   8.474   3.345  0.0563 -0.0776 -0.0115
  185POX     CZ 3096   3.447   8.320   1.492  0.0076 -0.4514 -0.3504
  185POX     OZ 3097   3.331   8.312   1.575  0.1773  0.2571 -0.0351
  185POX    C2A 3098   3.287   8.195   1.620  0.0538  0.1522 -0.4281
  185POX    O2A 3099   3.330   8.095   1.562  0.4432  0.1638 -0.1633
  185POX    C2B 3100   3.176   8.182   1.717  0.1533  0.5081 -0.2685
  185POX    C2C 3101   3.219   8.129   1.854  0.2248 -0.0954 -0.5230
  185POX    C2D 3102   3.315   8.228   1.919  0.2303 -0.2380 -0.3114
  185POX    C2E 3103   3.368   8.201   2.060 -0.0966  0.2063 -0.1021
  185POX    C2F 3104   3.333   8.319   2.151  0.0031 -0.0912  0.3258
  185POX    C2G 3105   3.336   8.276   2.298 -0.1436 -0.3323  0.2570
  185POX    C2H 3106   3.314   8.400   2.384  0.7390  0.2407 -0.3177
  185POX    C2I 3107   3.304   8.369   2.534  0.4514  0.4222 -0.2986
  185POX    C2J 3108   3.288   8.503   2.606  0.6302  0.3745 -0.1702
  185POX    C2K 3109   3.277   8.471   2.756 -0.3020  0.8625 -0.1272
  185POX    C2L 3110   3.169   8.544   2.835 -0.1830  0.2482  0.6148
  185POX    C2M 3111   3.186   8.512   2.984 -0.3561 -0.0488  0.5715
  185POX    C2N 3112   3.156   8.363   3.005  0.1453 -0.2527 -0.1014
  185POX    C2O 3113   3.126   8.356   3.155  0.2228  0.2171 -0.0600
  185POX    C2P 3114   3.093   8.209   3.185 -0.1330  0.2154 -0.4484
  186CHL    CN1 3115   1.108   4.618   1.047 -0.1507  0.5388 -0.1426
  186CHL    CN2 3116   1.248   4.794   0.989  0.5353 -0.0327 -0.3079
  186CHL    CN3 3117   1.215   4.763   1.213 -0.0318  0.9337 -0.3474
  186CHL    NTM 3118   1.231   4.687   1.088 -0.0897  0.3444  0.0006
  186CHL     CB 3119   1.343   4.592   1.078 -0.5008 -0.2094  0.5730
  187PJ2     CA 3120   1.371   4.498   1.196  0.3315 -0.3497  0.2680
  187PJ2     OA 3121   1.259   4.429   1.251 -0.1248  0.3027  0.1745
  187PJ2      P 3122   1.285   4.299   1.342  0.2168  0.1234 -0.1780
  187PJ2     OB 3123   1.220   4.186   1.271  0.2039 -0.0009  0.0298
  187PJ2     HB 3124   1.136   4.219   1.230  0.1617  0.6179  0.5914
  187PJ2     OG 3125   1.426   4.286   1.386 -0.0021 -0.1970  0.4437
  187PJ2     HG 3126   1.442   4.206   1.444 -0.4863  1.0222  2.3463
  187PJ2     OD 3127   1.195   4.341   1.469  0.1396 -0.4489 -0.0397
  188POX     CD 3128   1.257   4.422   1.569 -0.4336  0.5194 -0.4557
  188POX     CE 3129   1.151   4.483   1.661 -0.1521  0.3108  0.0082
  188POX     OE 3130   1.206   4.562   1.767  0.3588  0.0551 -0.0587
  188POX    C1A 3131   1.225   4.689   1.732  0.4443  0.0736  0.0550
  188POX    O1A 3132   1.217   4.722   1.614 -0.4852  0.1751  0.1367
  188POX    C1B 3133   1.266   4.780   1.841  0.0745 -0.0612  0.3083
  188POX    C1C 3134   1.413   4.796   1.879  0.2007  0.1361 -0.2531
  188POX    C1D 3135   1.411   4.894   1.997 -0.6177 -0.2285  0.0416
  188POX    C1E 3136   1.376   4.817   2.124  0.4366 -0.5124  0.1678
  188POX    C1F 3137   1.400   4.912   2.241  0.1365 -0.1682 -0.0480
  188POX    C1G 3138   1.344   4.844   2.366  0.3003 -0.1829  0.0182
  188POX    C1H 3139   1.322   4.933   2.488  0.0329 -0.0842 -0.1005
  188POX    C1I 3140   1.298   4.845   2.611  0.2258  0.2019  0.1446
  188POX    C1J 3141   1.271   4.898   2.730 -0.6370 -0.3081  0.1852
  188POX    C1K 3142   1.288   5.049   2.743 -0.5823 -0.3249  0.3131
  188POX    C1L 3143   1.290   5.081   2.892  0.8199  0.3772  0.1620
  188POX    C1M 3144   1.303   5.232   2.916  0.1255  0.4200  0.2998
  188POX    C1N 3145   1.294   5.262   3.066 -0.6779  0.2384  0.2918
  188POX    C1O 3146   1.353   5.400   3.096  0.2215 -0.1102  0.1514
  188POX    C1P 3147   1.349   5.445   3.242  0.3384  0.0148  0.1169
  188POX    C1Q 3148   1.371   5.596   3.255  0.3069  0.0093  0.2319
  188POX    C1R 3149   1.247   5.679   3.222 -0.1479 -0.7884 -0.1087
  188POX     CZ 3150   1.074   4.360   1.711 -0.1247 -0.1744 -1.1183
  188POX     OZ 3151   1.132   4.255   1.788 -0.5514  0.1766 -0.3119
  188POX    C2A 3152   1.061   4.143   1.803 -0.0823 -0.1383 -0.4138
  188POX    O2A 3153   0.953   4.125   1.747 -0.5084  0.4909  0.1931
  188POX    C2B 3154   1.125   4.053   1.902  0.0217  0.3827 -0.0010
  188POX    C2C 3155   1.039   3.996   2.014  0.0976  1.3258  0.5501
  188POX    C2D 3156   1.134   3.954   2.126 -0.1041  0.3295  0.3595
  188POX    C2E 3157   1.074   3.912   2.260 -0.4894 -0.5526 -0.0777
  188POX    C2F 3158   1.177   3.838   2.345 -0.4146 -0.1355  0.1974
  188POX    C2G 3159   1.187   3.883   2.491  0.3977  0.7745 -0.1247
  188POX    C2H 3160   1.279   3.792   2.572  0.0814  0.2534 -0.3440
  188POX    C2I 3161   1.297   3.856   2.710 -0.0467 -0.5115  0.0311
  188POX    C2J 3162   1.392   3.771   2.794  0.0970 -0.4629 -0.0826
  188POX    C2K 3163   1.407   3.824   2.936  0.2962  0.1689 -0.3364
  188POX    C2L 3164   1.507   3.745   3.021 -0.1672  0.1849  0.2330
  188POX    C2M 3165   1.506   3.804   3.162 -0.0486 -0.1214  0.3644
  188POX    C2N 3166   1.618   3.743   3.245 -0.2793 -0.4219  0.4536
  188POX    C2O 3167   1.595   3.789   3.389 -0.2832 -0.1800  0.3749
  188POX    C2P 3168   1.698   3.749   3.495 -0.2844  0.1369  0.4990
  189CHL    CN1 3169   4.276   0.555   1.257  0.3880  0.3072 -0.0987
  189CHL    CN2 3170   4.317   0.755   1.383  0.2020  0.2130 -0.1610
  189CHL    CN3 3171   4.352   0.759   1.149  0.3115  0.4315  0.2261
  189CHL    NTM 3172   4.267   0.702   1.255 -0.0094  0.2833 -0.1084
  189CHL     CB 3173   4.124   0.734   1.239 -0.1481  0.0698  0.6482
  190PJ2     CA 3174   4.074   0.878   1.226 -1.0295 -0.2495  0.4700
  190PJ2     OA 3175   4.114   0.967   1.331  0.4743  0.1200 -0.3860
  190PJ2      P 3176   4.084   1.123   1.304 -0.0308  0.0247 -0.3875
  190PJ2     OB 3177   4.185   1.171   1.207  0.4483  0.1091  0.1478
  190PJ2     HB 3178   4.179   1.271   1.213 -0.0226  0.2526 -1.9487
  190PJ2     OG 3179   3.940   1.120   1.270 -0.1073 -0.9090 -0.0310
  190PJ2     HG 3180   3.888   1.160   1.346 -0.7433 -0.6923 -0.5672
  190PJ2     OD 3181   4.121   1.188   1.447 -0.2754 -0.9502  0.1280
  191POX     CD 3182   4.063   1.143   1.569 -1.3540  0.5975  0.2049
  191POX     CE 3183   4.056   1.243   1.685  0.7510  0.7440  0.2407
  191POX     OE 3184   4.042   1.179   1.812  0.2089  0.2415 -0.0659
  191POX    C1A 3185   4.153   1.125   1.862 -0.0657  0.0217  0.3241
  191POX    O1A 3186   4.256   1.137   1.796 -0.1770  0.2074  0.1830
  191POX    C1B 3187   4.148   1.048   1.988 -0.2503 -0.2261  0.1651
  191POX    C1C 3188   4.166   1.122   2.120  0.0525  0.0128 -0.0090
  191POX    C1D 3189   4.043   1.205   2.158 -0.1479 -0.1419 -0.3234
  191POX    C1E 3190   4.065   1.268   2.295  0.1839 -0.4179 -0.2487
  191POX    C1F 3191   3.964   1.381   2.314  0.6059 -0.0672 -0.0657
  191POX    C1G 3192   4.004   1.492   2.411  0.9353 -0.2328 -0.0129
  191POX    C1H 3193   3.974   1.435   2.550  0.3528  0.1216  0.0102
  191POX    C1I 3194   4.012   1.533   2.662  0.2652 -0.3168  0.4287
  191POX    C1J 3195   4.059   1.502   2.782  0.5846  0.0819  0.4094
  191POX    C1K 3196   4.059   1.352   2.812 -0.2456  0.1238  0.6454
  191POX    C1L 3197   4.178   1.313   2.900  0.3931  0.5103 -0.0290
  191POX    C1M 3198   4.161   1.376   3.039 -0.1499  0.0192  0.1358
  191POX    C1N 3199   4.286   1.348   3.123 -0.2330 -0.2635  0.1630
  191POX    C1O 3200   4.293   1.428   3.253 -0.4510 -0.6447  0.4149
  191POX    C1P 3201   4.384   1.376   3.365  0.4779  0.1191  0.0330
  191POX    C1Q 3202   4.319   1.282   3.467  0.2473  0.1435 -0.0888
  191POX    C1R 3203   4.413   1.211   3.565  0.0543  0.1991  0.1372
  191POX     CZ 3204   3.944   1.342   1.652  0.3852  0.4916  0.6960
  191POX     OZ 3205   3.900   1.431   1.755 -0.2226  0.3500  0.5604
  191POX    C2A 3206   3.856   1.548   1.708  0.5534  0.2678 -0.4146
  191POX    O2A 3207   3.846   1.585   1.592 -0.3089  0.3009 -0.3366
  191POX    C2B 3208   3.829   1.632   1.827  0.3529  0.2271 -0.4316
  191POX    C2C 3209   3.678   1.653   1.842  0.2239 -0.6973 -0.3605
  191POX    C2D 3210   3.612   1.522   1.883 -0.2890 -0.4270 -0.3188
  191POX    C2E 3211   3.478   1.536   1.956 -0.0046 -0.0843  0.1429
  191POX    C2F 3212   3.440   1.392   1.992  0.4025 -0.2178  0.0447
  191POX    C2G 3213   3.327   1.394   2.094  0.1848  0.1057 -0.1992
  191POX    C2H 3214   3.245   1.265   2.085 -0.0467  0.2721 -0.4752
  191POX    C2I 3215   3.137   1.280   1.977  0.0685 -0.0014 -0.6278
  191POX    C2J 3216   3.038   1.164   1.958 -0.5953  0.4862 -0.1727
  191POX    C2K 3217   2.979   1.126   2.094 -0.4662  0.2431 -0.1831
  191POX    C2L 3218   2.888   1.005   2.074  0.0945 -0.2076 -0.0136
  191POX    C2M 3219   2.831   0.932   2.196  0.0135 -0.4342 -0.1863
  191POX    C2N 3220   2.943   0.866   2.277  0.0386  0.3069  0.3955
  191POX    C2O 3221   2.885   0.791   2.397 -0.0816 -0.2473 -0.0043
  191POX    C2P 3222   2.999   0.774   2.498 -0.0989  0.6018  0.1668
  192CHL    CN1 3223   8.527   5.141   1.934 -0.2098 -0.6057  0.3750
  192CHL    CN2 3224   8.545   4.907   1.917  0.4377 -0.1246  0.2107
  192CHL    CN3 3225   8.693   5.052   1.797 -0.3550  0.2571 -0.0801
  192CHL    NTM 3226   8.554   5.031   1.839 -0.2791 -0.2414 -0.0681
  192CHL     CB 3227   8.465   5.043   1.722 -0.3589 -0.4136 -0.0240
  193PJ2     CA 3228   8.313   5.051   1.738 -0.3007 -0.7919  0.8096
  193PJ2     OA 3229   8.275   5.187   1.760 -0.0751 -0.5903  0.0075
  193PJ2      P 3230   8.118   5.214   1.735 -0.0447 -0.1890  0.2444
  193PJ2     OB 3231   8.109   5.358   1.701 -0.4400 -0.1806  0.3767
  193PJ2     HB 3232   8.182   5.410   1.746 -0.1729 -0.2706  0.0511
  193PJ2     OG 3233   8.088   5.120   1.626 -0.0484  0.0325  0.0539
  193PJ2     HG 3234   8.004   5.071   1.648  0.2251 -0.4416  0.0624
  193PJ2     OD 3235   8.048   5.154   1.867 -0.0167 -0.0338  0.3298
  194POX     CD 3236   8.000   5.251   1.960 -0.1249  0.0506  0.1858
  194POX     CE 3237   7.938   5.199   2.090 -0.2809 -0.3614 -0.0549
  194POX     OE 3238   7.885   5.306   2.168  0.2727 -0.0267 -0.1423
  194POX    C1A 3239   7.768   5.364   2.146  0.1118 -0.5042 -0.5541
  194POX    O1A 3240   7.704   5.317   2.052  0.2225 -0.7002 -0.5322
  194POX    C1B 3241   7.742   5.480   2.235  0.1994 -0.8696 -0.0519
  194POX    C1C 3242   7.596   5.523   2.246  0.5585  0.6196 -0.8511
  194POX    C1D 3243   7.586   5.626   2.358  0.2895 -0.0706 -0.2316
  194POX    C1E 3244   7.637   5.767   2.327  1.1275 -0.2388  0.3393
  194POX    C1F 3245   7.633   5.859   2.449 -0.0598  0.2189 -0.0261
  194POX    C1G 3246   7.487   5.886   2.486 -0.2088 -0.6050  0.0069
  194POX    C1H 3247   7.469   5.944   2.627  0.2509  0.1237 -0.2301
  194POX    C1I 3248   7.324   5.947   2.675  0.3582  0.4208  0.0874
  194POX    C1J 3249   7.267   6.025   2.766 -0.0811 -0.3857  0.5199
  194POX    C1K 3250   7.340   6.137   2.841 -0.1677  0.1440 -0.1710
  194POX    C1L 3251   7.314   6.138   2.992 -0.0580 -0.0018 -0.1504
  194POX    C1M 3252   7.412   6.242   3.045  0.1188 -0.0088 -0.4641
  194POX    C1N 3253   7.385   6.312   3.178 -0.2052 -0.2922 -0.3804
  194POX    C1O 3254   7.494   6.385   3.255 -0.3745 -0.0386 -0.3783
  194POX    C1P 3255   7.458   6.494   3.357  0.6085  0.3038 -0.3852
  194POX    C1Q 3256   7.581   6.559   3.421  0.5669  0.0512 -0.0436
  194POX    C1R 3257   7.533   6.667   3.518  0.7011 -0.4513  0.5853
  194POX     CZ 3258   8.035   5.108   2.166 -0.0814 -0.1163 -0.0186
  194POX     OZ 3259   7.972   5.047   2.278 -0.3985  0.1512 -0.0479
  194POX    C2A 3260   8.046   4.992   2.375 -0.1205  0.8475  0.1385
  194POX    O2A 3261   8.168   4.986   2.359 -0.2317  0.3671 -0.5866
  194POX    C2B 3262   7.958   4.920   2.469 -0.0009 -0.0536 -0.4311
  194POX    C2C 3263   7.973   5.000   2.598  0.4716 -0.4904 -0.2139
  194POX    C2D 3264   7.876   4.962   2.710  0.1955 -0.0573 -0.3076
  194POX    C2E 3265   7.917   5.012   2.849  0.5872 -0.6256 -0.2187
  194POX    C2F 3266   8.035   4.924   2.892  0.8872 -0.0633  0.1222
  194POX    C2G 3267   8.053   4.937   3.043  0.0539  0.4214  0.1886
  194POX    C2H 3268   8.122   4.817   3.109  0.1380  0.3519 -0.0272
  194POX    C2I 3269   8.256   4.769   3.050  0.0097 -0.1804  0.1124
  194POX    C2J 3270   8.371   4.807   3.144 -0.1726  0.5873  0.0313
  194POX    C2K 3271   8.501   4.766   3.074 -0.0166 -0.5711  0.9830
  194POX    C2L 3272   8.615   4.856   3.124 -0.2423  0.1199  0.2744
  194POX    C2M 3273   8.741   4.811   3.050 -0.7570 -0.1364 -0.4638
  194POX    C2N 3274   8.797   4.678   3.099  0.1450  0.1375 -0.7255
  194POX    C2O 3275   8.898   4.608   3.007  0.7004  0.1910 -0.1617
  194POX    C2P 3276   8.959   4.491   3.084  0.3611 -0.1812 -0.4541
  195CHL    CN1 3277   1.695   1.966   0.995 -0.0264  0.2072 -0.5309
  195CHL    CN2 3278   1.709   2.176   0.881 -0.4846  0.3535 -0.1394
  195CHL    CN3 3279   1.811   2.152   1.105  0.4150 -0.3473 -0.6868
  195CHL    NTM 3280   1.705   2.112   1.013 -0.2026  0.1811 -0.2113
  195CHL     CB 3281   1.577   2.138   1.082 -0.3751 -0.5517 -0.2376
  196PJ2     CA 3282   1.511   2.276   1.077  0.2641 -0.2384 -0.2637
  196PJ2     OA 3283   1.577   2.400   1.103 -0.3445 -0.0247  0.2841
  196PJ2      P 3284   1.522   2.537   1.037 -0.0317  0.0250  0.1243
  196PJ2     OB 3285   1.646   2.618   1.030 -0.1589  0.1987 -0.1012
  196PJ2     HB 3286   1.678   2.636   1.123  2.9400 -2.2413 -0.5230
  196PJ2     OG 3287   1.451   2.503   0.912 -0.3080  0.1427  0.2483
  196PJ2     HG 3288   1.435   2.405   0.921  2.9165 -0.3307  2.4054
  196PJ2     OD 3289   1.421   2.592   1.150  0.1489  0.5607  0.0283
  197POX     CD 3290   1.476   2.626   1.278 -0.5392 -0.2349  0.5452
  197POX     CE 3291   1.463   2.760   1.350  0.1759  0.0233  0.1961
  197POX     OE 3292   1.548   2.751   1.464  0.3964 -0.0613  0.0271
  197POX    C1A 3293   1.663   2.818   1.466 -0.0073  0.6346  0.2742
  197POX    O1A 3294   1.678   2.912   1.390  0.3791  0.1770 -0.2202
  197POX    C1B 3295   1.755   2.772   1.572 -0.4507  0.0633  0.4222
  197POX    C1C 3296   1.767   2.883   1.677  0.3366  0.5566 -0.1802
  197POX    C1D 3297   1.843   2.854   1.806 -0.0208  0.6561  0.0551
  197POX    C1E 3298   1.761   2.749   1.882  0.3079  0.3314 -0.0318
  197POX    C1F 3299   1.817   2.726   2.023  0.0821  0.5076  0.0874
  197POX    C1G 3300   1.957   2.666   2.024 -0.0340  0.2369  0.0132
  197POX    C1H 3301   1.984   2.618   2.167 -0.1186 -0.1443 -0.0971
  197POX    C1I 3302   2.131   2.583   2.190 -0.2736 -0.4457  0.4307
  197POX    C1J 3303   2.189   2.611   2.307 -0.2139 -0.1014  0.3198
  197POX    C1K 3304   2.148   2.704   2.421 -0.3678  0.2658 -0.0348
  197POX    C1L 3305   2.175   2.651   2.562 -0.1195  0.1532 -0.1234
  197POX    C1M 3306   2.122   2.752   2.663  0.0783 -0.1854  0.3195
  197POX    C1N 3307   2.152   2.713   2.808 -0.0057  0.0542  0.4033
  197POX    C1O 3308   2.301   2.687   2.834  0.0268 -0.3756 -0.1779
  197POX    C1P 3309   2.326   2.659   2.982 -0.2944  0.1908 -0.0135
  197POX    C1Q 3310   2.278   2.517   3.014  0.2901 -0.0531 -0.2044
  197POX    C1R 3311   2.265   2.479   3.161  0.0174  0.1210 -0.1823
  197POX     CZ 3312   1.317   2.806   1.359  0.1063 -0.0691 -0.3872
  197POX     OZ 3313   1.235   2.737   1.453  0.4190  0.0420 -0.0283
  197POX    C2A 3314   1.107   2.773   1.457  0.3336 -0.3147  0.6488
  197POX    O2A 3315   1.058   2.849   1.374 -0.0078 -0.5257  0.6553
  197POX    C2B 3316   1.033   2.710   1.568 -1.0000  0.3151  0.1347
  197POX    C2C 3317   1.024   2.809   1.685 -0.8236  0.1486  0.2896
  197POX    C2D 3318   0.990   2.730   1.812  0.2388 -0.2918  0.3096
  197POX    C2E 3319   0.997   2.827   1.930  0.2656  0.1419 -0.0441
  197POX    C2F 3320   0.995   2.743   2.057 -0.1798 -0.2078 -0.2804
  197POX    C2G 3321   0.996   2.828   2.184 -0.1411  0.0187 -0.4326
  197POX    C2H 3322   1.135   2.878   2.227 -0.0586 -0.3840 -0.2180
  197POX    C2I 3323   1.154   2.919   2.373 -0.5332 -0.5214 -0.1146
  197POX    C2J 3324   1.096   2.823   2.478  0.5903 -0.3664  0.6672
  197POX    C2K 3325   1.144   2.869   2.616  0.8654  0.2119  0.3853
  197POX    C2L 3326   1.077   2.780   2.721 -0.2377  0.3748 -0.1670
  197POX    C2M 3327   1.101   2.850   2.855  0.7599 -0.3707  0.0496
  197POX    C2N 3328   1.029   2.784   2.973  0.2060 -0.1324 -0.1529
  197POX    C2O 3329   1.016   2.889   3.084 -0.2046 -0.3755  0.0302
  197POX    C2P 3330   0.924   2.846   3.199 -0.3662  0.3672  0.1838
  198CHL    CN1 3331   8.501   8.218   1.131 -0.1295 -0.3329 -0.0414
  198CHL    CN2 3332   8.513   8.105   0.929 -0.5066 -0.4878  0.1326
  198CHL    CN3 3333   8.301   8.111   1.053 -0.3052  0.0609  0.2691
  198CHL    NTM 3334   8.447   8.100   1.061 -0.3357 -0.3970  0.2220
  198CHL     CB 3335   8.481   7.981   1.139 -0.2959 -0.4914  0.0605
  199PJ2     CA 3336   8.616   7.908   1.135  0.2851  0.5559  0.1250
  199PJ2     OA 3337   8.733   7.990   1.128  0.5213  0.1713 -0.4690
  199PJ2      P 3338   8.870   7.907   1.147  0.2973 -0.1677 -0.3240
  199PJ2     OB 3339   8.852   7.771   1.091 -0.3608 -0.4140  0.4541
  199PJ2     HB 3340   8.800   7.709   1.150  1.8804 -2.6531  0.2828
  199PJ2     OG 3341   8.985   7.990   1.107  0.0546  0.1149 -0.4357
  199PJ2     HG 3342   8.955   8.086   1.104  1.0238  0.4164 -0.7312
  199PJ2     OD 3343   8.873   7.883   1.306  0.3277  0.1604 -0.2762
  200POX     CD 3344   8.941   7.980   1.387  0.2997  0.0507 -0.1191
  200POX     CE 3345   8.934   7.957   1.538  0.2408 -0.0934 -0.1439
  200POX     OE 3346   8.972   8.061   1.627  0.3967 -0.3537  0.0927
  200POX    C1A 3347   8.877   8.147   1.663  0.1091 -0.7035  0.1656
  200POX    O1A 3348   8.760   8.130   1.630  0.0809 -0.7530  0.2893
  200POX    C1B 3349   8.925   8.254   1.753 -0.0984 -0.1779 -0.3431
  200POX    C1C 3350   8.826   8.276   1.867  0.2087 -0.0700 -0.0947
  200POX    C1D 3351   8.822   8.416   1.928 -0.8127  0.0113 -0.3319
  200POX    C1E 3352   8.949   8.439   2.009 -0.6248 -0.6785 -0.4201
  200POX    C1F 3353   8.947   8.360   2.140 -0.9044 -0.4592 -0.2897
  200POX    C1G 3354   8.857   8.410   2.253  0.1349  0.6817  0.0566
  200POX    C1H 3355   8.805   8.309   2.355  0.0594  0.6716  0.0078
  200POX    C1I 3356   8.679   8.360   2.425 -0.3017 -0.1117 -0.0562
  200POX    C1J 3357   8.660   8.352   2.557 -0.1132  0.3241 -0.0011
  200POX    C1K 3358   8.760   8.283   2.650 -0.6224 -0.0146  0.2972
  200POX    C1L 3359   8.829   8.386   2.740  0.0006 -0.1013 -0.0767
  200POX    C1M 3360   8.915   8.306   2.838  0.0260 -0.1243 -0.1174
  200POX    C1N 3361   8.838   8.233   2.948 -0.3325 -0.0173 -0.2951
  200POX    C1O 3362   8.768   8.328   3.045 -0.2173  0.0439 -0.2721
  200POX    C1P 3363   8.859   8.421   3.126 -0.2368 -0.6210  0.5221
  200POX    C1Q 3364   8.776   8.493   3.232 -0.1897  0.0200  0.1272
  200POX    C1R 3365   8.863   8.586   3.316  0.6919  0.1906 -0.9540
  200POX     CZ 3366   0.007   7.832   1.564  0.2796 -0.0804 -0.2366
  200POX     OZ 3367   0.013   7.788   1.700 -0.0916 -0.2825 -0.2859
  200POX    C2A 3368   0.103   7.693   1.724  0.3318  0.2210  0.1325
  200POX    O2A 3369   0.122   7.607   1.639 -0.4219  0.1588  0.0197
  200POX    C2B 3370   0.118   7.672   1.870 -1.0678  0.2627  0.2959
  200POX    C2C 3371   0.019   7.566   1.918 -0.3756 -0.5899 -0.1372
  200POX    C2D 3372   0.009   7.544   2.069 -0.1010 -0.1012 -0.0466
  200POX    C2E 3373   0.109   7.436   2.111  0.3764  0.6863  0.8750
  200POX    C2F 3374   0.092   7.390   2.256 -0.9161 -0.4543  0.3795
  200POX    C2G 3375   0.167   7.260   2.285  0.3778  0.2714  0.3976
  200POX    C2H 3376   0.173   7.232   2.436 -0.1385 -0.2481  0.3258
  200POX    C2I 3377   0.219   7.088   2.460  0.7290  0.0861  0.6850
  200POX    C2J 3378   0.209   7.072   2.612 -0.5838  0.4269  0.6417
  200POX    C2K 3379   0.234   6.923   2.636 -0.1372  0.3659 -0.1651
  200POX    C2L 3380   0.257   6.906   2.787 -0.1883 -0.6725 -0.2636
  200POX    C2M 3381   0.403   6.920   2.831 -0.1696 -0.0695 -0.5030
  200POX    C2N 3382   0.416   6.994   2.964 -0.2549  0.0981 -0.5876
  200POX    C2O 3383   0.562   7.015   3.006 -0.3179 -0.2111 -0.2118
  200POX    C2P 3384   0.632   7.117   2.916 -0.1330  0.2157  0.4057
  201CHL    CN1 3385   4.767   4.989   1.043 -0.0131  0.3329  0.0510
  201CHL    CN2 3386   4.937   4.857   0.923  0.0924 -0.0287  0.4959
  201CHL    CN3 3387   4.722   4.786   0.958  0.0761 -0.0545  0.0345
  201CHL    NTM 3388   4.832   4.858   1.025 -0.1991  0.2214  0.1943
  201CHL     CB 3389   4.874   4.798   1.153  0.2747 -0.2572 -0.1804
  202PJ2     CA 3390   4.990   4.858   1.233 -0.3455  0.8228 -0.0679
  202PJ2     OA 3391   4.990   4.993   1.280 -0.7935  0.4971  0.8909
  202PJ2      P 3392   5.112   5.022   1.382  0.2291  0.1959 -0.2238
  202PJ2     OB 3393   5.228   4.939   1.342 -0.0877 -0.1839 -0.3614
  202PJ2     HB 3394   5.308   4.969   1.394 -1.6380 -0.2077  2.1827
  202PJ2     OG 3395   5.131   5.166   1.411  0.0196  0.0747  0.5498
  202PJ2     HG 3396   5.044   5.191   1.452 -1.0133  0.9171 -1.9486
  202PJ2     OD 3397   5.056   4.958   1.519  0.4748 -0.0430 -0.2352
  203POX     CD 3398   4.940   5.011   1.583  0.2504 -0.2482 -0.4687
  203POX     CE 3399   4.861   4.915   1.672  0.0319  0.5204  0.1790
  203POX     OE 3400   4.752   4.990   1.726  0.0045  0.5122  0.1370
  203POX    C1A 3401   4.645   5.029   1.658  0.2054  0.4822 -0.1953
  203POX    O1A 3402   4.635   4.987   1.542 -0.4909  0.4422 -0.1245
  203POX    C1B 3403   4.548   5.102   1.742  0.2524 -0.3572  0.6017
  203POX    C1C 3404   4.593   5.247   1.763 -0.5866  0.0762 -0.5508
  203POX    C1D 3405   4.509   5.314   1.872  0.2666  0.0949  0.0992
  203POX    C1E 3406   4.569   5.447   1.919  0.0896 -0.0496  0.7472
  203POX    C1F 3407   4.484   5.516   2.026 -1.0877 -0.1001 -0.1246
  203POX    C1G 3408   4.508   5.441   2.158 -0.2766 -0.5107 -0.4939
  203POX    C1H 3409   4.420   5.521   2.254  0.1430 -0.3546 -0.2406
  203POX    C1I 3410   4.429   5.445   2.387  0.1087  0.0228 -0.0212
  203POX    C1J 3411   4.459   5.504   2.503  0.4192 -0.5143  0.1722
  203POX    C1K 3412   4.497   5.650   2.527  0.4929 -0.6690  1.0333
  203POX    C1L 3413   4.375   5.725   2.581 -0.0458 -0.3346 -0.5799
  203POX    C1M 3414   4.402   5.872   2.615 -0.9026 -0.2661 -0.1785
  203POX    C1N 3415   4.275   5.956   2.635 -0.7167  0.0068 -0.1383
  203POX    C1O 3416   4.310   6.099   2.673  0.6759 -0.4318  0.2979
  203POX    C1P 3417   4.182   6.180   2.650  1.1376  0.3378  0.4001
  203POX    C1Q 3418   4.060   6.148   2.737  0.4131  0.7392 -0.4550
  203POX    C1R 3419   3.939   6.208   2.665  0.0231  0.4574 -0.0432
  203POX     CZ 3420   4.949   4.846   1.776 -0.1478 -0.2107 -0.1467
  203POX     OZ 3421   4.905   4.749   1.871 -0.6480  0.0085 -0.1517
  203POX    C2A 3422   4.995   4.696   1.953 -0.6011  0.6734  0.2332
  203POX    O2A 3423   5.116   4.714   1.938 -0.4259 -0.2393  0.5025
  203POX    C2B 3424   4.944   4.590   2.043  0.6639 -0.0762  0.0949
  203POX    C2C 3425   4.998   4.608   2.185  0.6218 -0.2925  0.1389
  203POX    C2D 3426   4.893   4.554   2.283 -0.0339  0.1354 -0.3171
  203POX    C2E 3427   4.762   4.633   2.294 -0.2578 -0.1306 -0.9747
  203POX    C2F 3428   4.685   4.582   2.416 -0.4863  0.4392 -0.8810
  203POX    C2G 3429   4.540   4.630   2.428 -0.6194 -0.1596 -0.0132
  203POX    C2H 3430   4.479   4.576   2.558  0.1643  0.0336  0.4379
  203POX    C2I 3431   4.339   4.628   2.590 -0.1580  0.2393 -1.1854
  203POX    C2J 3432   4.328   4.570   2.732 -0.4357  0.2788 -1.1904
  203POX    C2K 3433   4.195   4.610   2.797  0.2104  0.0199  0.3286
  203POX    C2L 3434   4.169   4.506   2.906  0.1070 -0.3056 -0.0035
  203POX    C2M 3435   4.020   4.494   2.935  0.2234  0.0104  0.7460
  203POX    C2N 3436   3.985   4.381   3.033  0.0415 -0.1743  0.4718
  203POX    C2O 3437   3.834   4.364   3.046  0.0046 -0.4605 -0.3046
  203POX    C2P 3438   3.746   4.384   2.923 -0.4428 -0.3182  0.0352
  204CHL    CN1 3439   4.286   4.759   0.592  0.4621 -0.1131  0.7044
  204CHL    CN2 3440   4.208   4.548   0.517 -0.2768  0.6873  0.1463
  204CHL    CN3 3441   4.280   4.714   0.357 -0.6912 -0.5350 -0.0806
  204CHL    NTM 3442   4.212   4.691   0.485 -0.0632  0.7611  0.5012
  204CHL     CB 3443   4.076   4.742   0.462 -0.2875 -0.0271  0.0452
  205PJ2     CA 3444   3.956   4.698   0.546 -0.6768  0.0859 -0.4499
  205PJ2     OA 3445   3.913   4.562   0.532  0.1097 -0.2032 -0.1308
  205PJ2      P 3446   3.768   4.523   0.591 -0.0057  0.0196 -0.2625
  205PJ2     OB 3447   3.663   4.607   0.531 -0.1509 -0.0835 -0.1538
  205PJ2     HB 3448   3.584   4.603   0.592 -1.5552 -1.7575 -1.9351
  205PJ2     OG 3449   3.759   4.377   0.569 -0.4496  0.0018  0.0240
  205PJ2     HG 3450   3.849   4.332   0.566 -0.2121 -0.1957  4.2793
  205PJ2     OD 3451   3.785   4.558   0.747  0.0687 -0.1693 -0.2277
  206POX     CD 3452   3.810   4.451   0.839  0.0002  0.1753  0.1954
  206POX     CE 3453   3.860   4.475   0.982  0.0390  0.4939  0.1289
  206POX     OE 3454   3.897   4.351   1.042  0.1171  0.3984 -0.1170
  206POX    C1A 3455   4.028   4.329   1.044  0.0647  0.0609 -0.2524
  206POX    O1A 3456   4.108   4.414   1.003 -0.0822  0.5068  0.3685
  206POX    C1B 3457   4.055   4.197   1.104  0.3894 -0.0672 -0.6739
  206POX    C1C 3458   4.162   4.197   1.213 -0.2832  0.3172 -0.0010
  206POX    C1D 3459   4.178   4.054   1.263 -0.2301  0.2909 -0.0933
  206POX    C1E 3460   4.315   4.027   1.325 -0.2893 -0.2019 -0.1682
  206POX    C1F 3461   4.321   3.887   1.387  0.6594 -0.1929 -0.2159
  206POX    C1G 3462   4.208   3.851   1.484  0.4886  0.2355 -0.2520
  206POX    C1H 3463   4.216   3.714   1.552 -0.3454  0.1843 -0.2564
  206POX    C1I 3464   4.332   3.705   1.651 -0.3568 -0.2747 -0.2806
  206POX    C1J 3465   4.344   3.626   1.757 -0.3868 -0.1222 -0.1623
  206POX    C1K 3466   4.250   3.511   1.793 -0.3414  0.1358  0.8071
  206POX    C1L 3467   4.330   3.398   1.859  0.0307  0.0410  0.1963
  206POX    C1M 3468   4.246   3.292   1.931  0.2643  0.1233  0.5869
  206POX    C1N 3469   4.324   3.183   2.006  0.6580 -0.0540 -0.0701
  206POX    C1O 3470   4.244   3.064   2.060  0.2468  0.3875  0.3026
  206POX    C1P 3471   4.149   3.099   2.174  0.0859  0.3608  0.1763
  206POX    C1Q 3472   4.063   2.986   2.231  0.2794 -0.0858 -0.4112
  206POX    C1R 3473   3.953   3.042   2.322 -0.2411 -0.7914 -0.5929
  206POX     CZ 3474   3.752   4.552   1.059 -0.2907  0.0965  0.0683
  206POX     OZ 3475   3.816   4.613   1.171 -0.0638  0.0693 -0.0463
  206POX    C2A 3476   3.740   4.680   1.257  0.0440  0.0854  0.0375
  206POX    O2A 3477   3.622   4.701   1.228  0.0667  0.4587  0.2099
  206POX    C2B 3478   3.811   4.743   1.370 -0.1110 -0.2621  0.3276
  206POX    C2C 3479   3.817   4.670   1.505 -0.0386 -0.2816  0.3132
  206POX    C2D 3480   3.680   4.678   1.571 -0.3614 -0.7649 -0.2872
  206POX    C2E 3481   3.711   4.630   1.713  0.1044 -0.5408 -0.3126
  206POX    C2F 3482   3.576   4.637   1.783  0.2136 -0.2151 -0.1346
  206POX    C2G 3483   3.576   4.594   1.930 -0.2572 -0.0045 -0.0707
  206POX    C2H 3484   3.436   4.615   1.989 -0.1395  0.3289  0.0957
  206POX    C2I 3485   3.422   4.538   2.120  0.0141 -0.0889 -0.1304
  206POX    C2J 3486   3.277   4.542   2.170  0.1711  0.0407  0.3180
  206POX    C2K 3487   3.258   4.434   2.277  0.0627 -0.6059 -0.3481
  206POX    C2L 3488   3.114   4.382   2.278 -0.2586  0.2599 -0.2044
  206POX    C2M 3489   3.092   4.269   2.177  0.1063 -0.0733  0.0824
  206POX    C2N 3490   3.177   4.145   2.205 -0.0559 -0.2371 -0.1470
  206POX    C2O 3491   3.134   4.032   2.112 -0.2274  0.1369 -0.5228
  206POX    C2P 3492   3.237   3.921   2.131  0.0207  0.4771  0.1399
  207CHL    CN1 3493   2.683   5.032   1.059  0.2317  0.3077 -0.2758
  207CHL    CN2 3494   2.606   4.857   1.199 -0.0624 -0.1574  0.2125
  207CHL    CN3 3495   2.816   4.842   1.124 -0.2577  0.7861  0.1744
  207CHL    NTM 3496   2.684   4.886   1.078 -0.3879  0.3524  0.1239
  207CHL     CB 3497   2.637   4.816   0.957 -0.6286  0.0242  0.4054
  208PJ2     CA 3498   2.488   4.794   0.932 -0.3844 -0.5302 -0.5959
  208PJ2     OA 3499   2.426   4.687   1.004  0.2217 -0.7333 -0.3729
  208PJ2      P 3500   2.279   4.675   0.940  0.1695 -0.2272 -0.3489
  208PJ2     OB 3501   2.262   4.743   0.810 -0.3052  0.5065  0.0897
  208PJ2     HB 3502   2.167   4.735   0.780 -0.5605 -2.0573  1.3072
  208PJ2     OG 3503   2.235   4.534   0.951  0.3924 -0.2546  0.2411
  208PJ2     HG 3504   2.245   4.501   1.045 -1.0211 -1.8587 -0.1246
  208PJ2     OD 3505   2.193   4.761   1.046  0.4236 -0.4928  0.0754
  209POX     CD 3506   2.133   4.683   1.150 -0.1654 -0.2502 -0.0810
  209POX     CE 3507   2.114   4.772   1.273 -0.3174 -0.0450 -0.2509
  209POX     OE 3508   2.073   4.685   1.379 -0.0478 -0.1895 -0.2650
  209POX    C1A 3509   2.168   4.624   1.449  0.3439  0.6451 -0.0639
  209POX    O1A 3510   2.286   4.627   1.415  0.2742  0.8069 -0.2949
  209POX    C1B 3511   2.118   4.549   1.567  0.3555  0.4700 -0.1695
  209POX    C1C 3512   2.142   4.611   1.705 -0.5132  0.3563  0.0366
  209POX    C1D 3513   2.087   4.508   1.803 -0.0117  0.0591  0.0081
  209POX    C1E 3514   2.103   4.553   1.949 -0.1041  0.2056 -0.0272
  209POX    C1F 3515   1.977   4.630   1.990 -0.2234  0.0975 -0.1892
  209POX    C1G 3516   1.944   4.649   2.138  0.0571  0.3386 -0.1564
  209POX    C1H 3517   1.801   4.690   2.175 -0.2642 -0.6758 -0.2542
  209POX    C1I 3518   1.789   4.782   2.296  0.1182 -0.1466 -0.6139
  209POX    C1J 3519   1.723   4.755   2.408  0.2737 -0.0501 -0.4980
  209POX    C1K 3520   1.654   4.619   2.426  0.6717 -0.1981 -0.0785
  209POX    C1L 3521   1.755   4.523   2.490  0.4117 -0.2735  0.2214
  209POX    C1M 3522   1.806   4.578   2.623  0.1230 -0.1571  0.2862
  209POX    C1N 3523   1.708   4.576   2.740 -0.3811  0.1913 -0.1272
  209POX    C1O 3524   1.769   4.651   2.859 -0.1476  0.2616 -0.2902
  209POX    C1P 3525   1.699   4.620   2.992  0.0746  0.2241 -0.1805
  209POX    C1Q 3526   1.763   4.666   3.122 -0.3748  0.2026  0.0507
  209POX    C1R 3527   1.803   4.814   3.129 -0.1392  0.1752 -0.6576
  209POX     CZ 3528   2.024   4.891   1.240  0.0625  0.2969 -0.0448
  209POX     OZ 3529   1.998   4.978   1.351 -0.2344  0.2461 -0.0764
  209POX    C2A 3530   1.945   5.096   1.322 -0.6726 -0.0134 -0.3493
  209POX    O2A 3531   1.965   5.161   1.220 -0.5369 -0.3867 -0.5638
  209POX    C2B 3532   1.900   5.160   1.448  0.1448 -0.0674 -0.0264
  209POX    C2C 3533   1.759   5.218   1.442 -0.1019 -0.6750 -0.2109
  209POX    C2D 3534   1.730   5.279   1.580 -0.0574 -0.1184 -0.4496
  209POX    C2E 3535   1.584   5.274   1.624 -0.0465 -0.6392 -0.4712
  209POX    C2F 3536   1.563   5.308   1.772  0.0234 -1.1930 -0.3325
  209POX    C2G 3537   1.418   5.275   1.808 -0.1982  0.1672  0.0666
  209POX    C2H 3538   1.364   5.339   1.936 -0.2450  0.8056 -0.2668
  209POX    C2I 3539   1.437   5.306   2.067 -0.4178  0.5567 -0.2334
  209POX    C2J 3540   1.371   5.391   2.176 -0.3209 -0.0935  0.3370
  209POX    C2K 3541   1.325   5.304   2.293  0.0630 -0.6293  0.0973
  209POX    C2L 3542   1.445   5.271   2.381  0.0989 -0.4815  0.1047
  209POX    C2M 3543   1.497   5.394   2.456 -0.1826 -0.1621 -0.2239
  209POX    C2N 3544   1.399   5.436   2.565  0.3746  0.0036  0.2185
  209POX    C2O 3545   1.441   5.566   2.635  0.6777 -0.1293  0.2802
  209POX    C2P 3546   1.327   5.617   2.723  0.2415 -0.2357 -0.2221
  210CHL    CN1 3547   8.604   4.304   0.842  0.8034  0.4158  0.2873
  210CHL    CN2 3548   8.677   4.091   0.758  0.3571  0.2091 -0.2213
  210CHL    CN3 3549   8.750   4.174   0.970  0.6544 -0.0718 -0.9785
  210CHL    NTM 3550   8.636   4.165   0.878  0.0486  0.0970 -0.2571
  210CHL     CB 3551   8.516   4.108   0.941  0.0574  0.0235 -0.3062
  211PJ2     CA 3552   8.507   3.973   1.014 -0.2271  0.4335  0.4328
  211PJ2     OA 3553   8.614   3.950   1.106  0.3616  0.0726 -0.3287
  211PJ2      P 3554   8.609   3.807   1.182 -0.0244  0.2155 -0.0808
  211PJ2     OB 3555   8.552   3.704   1.092 -0.0699 -0.6573  0.9411
  211PJ2     HB 3556   8.476   3.749   1.046 -0.5360 -0.9668  1.3971
  211PJ2     OG 3557   8.736   3.771   1.249 -0.0292  0.8207  0.2592
  211PJ2     HG 3558   8.752   3.825   1.332  1.1545  0.1956  0.4525
  211PJ2     OD 3559   8.513   3.820   1.310 -0.3480 -0.5274 -0.2452
  212POX     CD 3560   8.554   3.900   1.421 -0.7124 -0.2655 -0.2971
  212POX     CE 3561   8.488   3.857   1.553 -0.7729 -0.3433 -0.3526
  212POX     OE 3562   8.547   3.926   1.663 -0.1052 -0.0386 -0.8976
  212POX    C1A 3563   8.459   3.987   1.742  0.6242  0.5632 -0.5310
  212POX    O1A 3564   8.339   3.976   1.721  0.6248  0.0523 -0.2923
  212POX    C1B 3565   8.521   4.066   1.851 -0.0560  0.5427 -0.1236
  212POX    C1C 3566   8.503   4.003   1.989 -0.1162  0.1508 -0.3077
  212POX    C1D 3567   8.519   4.121   2.086 -0.0400  0.0147 -0.1542
  212POX    C1E 3568   8.514   4.056   2.224 -0.1259  0.3370 -0.0047
  212POX    C1F 3569   8.560   4.146   2.339 -0.3460  0.1785  0.2072
  212POX    C1G 3570   8.514   4.090   2.474 -0.8422 -0.3315 -0.1653
  212POX    C1H 3571   8.488   4.211   2.565 -0.4696 -0.1061 -0.3540
  212POX    C1I 3572   8.452   4.161   2.705  0.5578  0.5462  0.1565
  212POX    C1J 3573   8.509   4.193   2.821  0.7887 -0.9157  0.4628
  212POX    C1K 3574   8.633   4.277   2.850  0.6718 -0.5321 -0.1466
  212POX    C1L 3575   8.677   4.260   2.995 -0.5076 -0.3789  0.2388
  212POX    C1M 3576   8.736   4.120   3.018 -0.0443 -0.1269  0.6179
  212POX    C1N 3577   8.780   4.088   3.161 -0.5766 -0.6388  0.6669
  212POX    C1O 3578   8.859   3.957   3.154 -0.4138 -0.5401  0.6435
  212POX    C1P 3579   8.899   3.904   3.292  0.1422 -0.0787  0.6598
  212POX    C1Q 3580   8.778   3.883   3.384 -0.4084  0.3678  0.0492
  212POX    C1R 3581   8.811   3.883   3.533  0.2158  0.1434 -0.0821
  212POX     CZ 3582   8.506   3.705   1.561  0.5406 -0.1476  0.8215
  212POX     OZ 3583   8.472   3.649   1.688  0.2972  0.1345  0.8816
  212POX    C2A 3584   8.436   3.521   1.692  0.3687  0.0939  0.2865
  212POX    O2A 3585   8.437   3.449   1.592  0.7724  0.3214  0.1243
  212POX    C2B 3586   8.388   3.469   1.822  0.1233  0.3710  0.3085
  212POX    C2C 3587   8.346   3.584   1.914 -0.1150  0.5218  0.0126
  212POX    C2D 3588   8.286   3.522   2.040  0.1068  0.5955  0.1563
  212POX    C2E 3589   8.210   3.624   2.125  0.0636  0.3523  0.4078
  212POX    C2F 3590   8.141   3.573   2.253 -0.0112  0.5414  0.4436
  212POX    C2G 3591   8.262   3.523   2.332  0.1583  0.1414 -0.0613
  212POX    C2H 3592   8.232   3.471   2.473  0.3516  0.0169 -0.0657
  212POX    C2I 3593   8.167   3.580   2.558  0.1446 -0.1053 -0.0666
  212POX    C2J 3594   8.125   3.544   2.700  0.3382 -0.4767 -0.1026
  212POX    C2K 3595   8.238   3.522   2.801  0.0728 -0.2801  0.2397
  212POX    C2L 3596   8.319   3.649   2.830 -0.1377 -0.1223  0.1375
  212POX    C2M 3597   8.431   3.603   2.924  0.4092 -0.3067 -0.5850
  212POX    C2N 3598   8.529   3.713   2.966  0.2184 -0.3029 -0.1334
  212POX    C2O 3599   8.668   3.661   3.000  0.2214 -0.1445  0.0987
  212POX    C2P 3600   8.670   3.582   3.131  0.4266 -0.3324 -0.0155
  213CHL    CN1 3601   7.006   5.440   1.130 -0.0529 -0.1994 -0.1768
  213CHL    CN2 3602   7.222   5.370   1.201  0.2138 -0.0065 -0.1928
  213CHL    CN3 3603   7.158   5.598   1.236  0.1466 -0.2342 -0.2689
  213CHL    NTM 3604   7.109   5.459   1.233  0.0410 -0.1979 -0.2712
  213CHL     CB 3605   7.064   5.420   1.367  0.0904  0.0998 -0.1678
  214PJ2     CA 3606   6.936   5.478   1.428  0.5171  0.1015  0.7481
  214PJ2     OA 3607   6.922   5.620   1.433  0.2549  0.0969  0.2359
  214PJ2      P 3608   6.766   5.651   1.461  0.1932 -0.2639  0.2952
  214PJ2     OB 3609   6.749   5.798   1.451 -0.2476 -0.3233  0.1383
  214PJ2     HB 3610   6.783   5.835   1.365  1.2266 -0.1984  0.7401
  214PJ2     OG 3611   6.690   5.557   1.375  0.0120 -0.0082  0.1766
  214PJ2     HG 3612   6.753   5.520   1.307 -0.6063 -0.9135  0.0772
  214PJ2     OD 3613   6.737   5.603   1.612 -0.3988 -0.0510  0.2523
  215POX     CD 3614   6.789   5.695   1.708 -0.3609  0.3428 -0.1444
  215POX     CE 3615   6.765   5.688   1.859  0.2000 -0.2313 -0.0792
  215POX     OE 3616   6.866   5.638   1.947  0.3960  0.5781  0.1660
  215POX    C1A 3617   6.894   5.720   2.047  0.6634  0.3507  0.2779
  215POX    O1A 3618   6.879   5.840   2.027 -0.1956  0.1509 -0.3647
  215POX    C1B 3619   6.969   5.650   2.154  0.1291 -0.1342  0.3443
  215POX    C1C 3620   6.890   5.606   2.277 -0.2710  0.5047  0.3216
  215POX    C1D 3621   6.988   5.557   2.384  0.1645  0.5781 -0.0384
  215POX    C1E 3622   6.915   5.469   2.487  0.2219  0.7799  0.1738
  215POX    C1F 3623   7.015   5.389   2.570 -0.4299 -0.2642 -0.0311
  215POX    C1G 3624   6.944   5.301   2.673  0.0131 -0.6562 -0.0521
  215POX    C1H 3625   7.046   5.277   2.784 -0.0836 -0.2130  0.1384
  215POX    C1I 3626   7.018   5.161   2.880  0.5727 -0.5061 -0.0201
  215POX    C1J 3627   7.068   5.152   3.003  0.5669 -0.1234  0.0122
  215POX    C1K 3628   7.178   5.249   3.047  0.3690  0.0562  0.1085
  215POX    C1L 3629   7.129   5.299   3.183 -0.6125  0.0828 -0.2421
  215POX    C1M 3630   7.205   5.411   3.256  0.1307 -0.0947 -0.7348
  215POX    C1N 3631   7.357   5.396   3.253  0.1926  0.3631  0.0101
  215POX    C1O 3632   7.394   5.507   3.352 -0.3039  0.2126  0.3699
  215POX    C1P 3633   7.539   5.555   3.346 -0.0318 -0.6368 -0.1302
  215POX    C1Q 3634   7.634   5.502   3.454 -0.0833  0.1666  0.3249
  215POX    C1R 3635   7.768   5.573   3.468 -0.1734  0.3984  0.0135
  215POX     CZ 3636   6.624   5.633   1.885  0.1561 -0.1302 -0.1018
  215POX     OZ 3637   6.593   5.627   2.025  0.2167 -0.0866 -0.0865
  215POX    C2A 3638   6.471   5.596   2.066 -0.0272  0.0091 -0.7295
  215POX    O2A 3639   6.387   5.550   1.988 -0.9267  0.4259 -0.0304
  215POX    C2B 3640   6.453   5.587   2.213  0.1416  0.1103 -0.7026
  215POX    C2C 3641   6.507   5.476   2.302 -0.3490  0.2168 -0.2673
  215POX    C2D 3642   6.470   5.343   2.235  1.0347 -0.6705  0.6465
  215POX    C2E 3643   6.336   5.308   2.301  0.3409  0.4188 -0.1337
  215POX    C2F 3644   6.274   5.193   2.221  0.4987  0.1424  0.1381
  215POX    C2G 3645   6.130   5.162   2.262  0.4632  0.0101 -0.0860
  215POX    C2H 3646   6.124   5.087   2.395 -0.2111  0.3442  0.0778
  215POX    C2I 3647   5.983   5.038   2.427 -0.2240 -0.0205 -0.5331
  215POX    C2J 3648   5.885   5.155   2.439 -0.0443  0.0575  0.2135
  215POX    C2K 3649   5.744   5.108   2.475 -0.0721 -0.2923 -0.3436
  215POX    C2L 3650   5.733   5.013   2.594 -0.2922  0.1936  0.0272
  215POX    C2M 3651   5.592   4.976   2.641 -0.1932 -0.0821  0.1109
  215POX    C2N 3652   5.599   4.882   2.761 -0.5727 -0.3805 -0.0985
  215POX    C2O 3653   5.673   4.754   2.722  0.1039  0.0802 -0.3459
  215POX    C2P 3654   5.688   4.649   2.832  0.1152  0.6504  0.2027
  216CHL    CN1 3655   0.661   3.451   1.127 -0.0455  0.3041  0.2343
  216CHL    CN2 3656   0.815   3.458   0.946 -0.1257 -0.5501 -0.0713
  216CHL    CN3 3657   0.867   3.364   1.171  0.2380  0.6367  0.3452
  216CHL    NTM 3658   0.803   3.470   1.092 -0.1044  0.0902 -0.1213
  216CHL     CB 3659   0.848   3.604   1.132  0.3403 -0.1129  0.0614
  217PJ2     CA 3660   0.993   3.652   1.119  0.1743  0.5010  0.4212
  217PJ2     OA 3661   1.092   3.573   1.186  0.0915  0.3031  0.3127
  217PJ2      P 3662   1.235   3.642   1.156  0.1551  0.0478  0.0249
  217PJ2     OB 3663   1.333   3.548   1.215  0.1711  0.3754  0.5219
  217PJ2     HB 3664   1.415   3.548   1.158  0.7598  1.1603  1.3310
  217PJ2     OG 3665   1.245   3.678   1.013 -0.1906 -0.1295 -0.0442
  217PJ2     HG 3666   1.167   3.738   0.993 -0.2619 -0.5703 -1.1745
  217PJ2     OD 3667   1.228   3.786   1.228  0.2370  0.1322 -0.1357
  218POX     CD 3668   1.249   3.794   1.369  0.7041  0.7589 -0.2366
  218POX     CE 3669   1.231   3.927   1.442  0.2087  0.2831  0.5176
  218POX     OE 3670   1.310   3.942   1.560  0.3611 -0.0845  0.4624
  218POX    C1A 3671   1.439   3.973   1.552  0.3350 -0.1346 -0.1432
  218POX    O1A 3672   1.499   3.951   1.446  0.3935 -0.6924  0.0090
  218POX    C1B 3673   1.492   4.000   1.687  0.0393 -0.0811 -0.0376
  218POX    C1C 3674   1.548   3.874   1.752  0.1140  0.1151  0.2809
  218POX    C1D 3675   1.571   3.881   1.904 -0.0844  0.1405  0.3105
  218POX    C1E 3676   1.594   3.738   1.954  0.1003  0.0689  0.0247
  218POX    C1F 3677   1.630   3.736   2.102  0.3533 -0.1866 -0.0407
  218POX    C1G 3678   1.695   3.603   2.143  0.3614 -0.1858 -0.0509
  218POX    C1H 3679   1.720   3.584   2.293  0.1996 -0.2618 -0.0328
  218POX    C1I 3680   1.592   3.569   2.375  0.3155 -0.1398  0.1706
  218POX    C1J 3681   1.588   3.497   2.486 -0.1750 -0.1810  0.1296
  218POX    C1K 3682   1.716   3.450   2.556  0.1747  0.7071  0.0875
  218POX    C1L 3683   1.730   3.493   2.702 -0.2449 -0.2031  0.3961
  218POX    C1M 3684   1.839   3.420   2.781 -0.1231 -0.3715  0.0746
  218POX    C1N 3685   1.789   3.287   2.837 -0.3361 -0.2301  0.2209
  218POX    C1O 3686   1.887   3.230   2.940 -0.3581 -0.3669  0.1657
  218POX    C1P 3687   1.846   3.100   3.011 -0.4676 -0.2943  0.2353
  218POX    C1Q 3688   1.952   3.049   3.108  0.0647 -0.2433 -0.3115
  218POX    C1R 3689   1.897   2.943   3.205 -0.0156  0.1964  0.1270
  218POX     CZ 3690   1.083   3.968   1.447 -0.0183 -0.4299 -0.2236
  218POX     OZ 3691   1.000   3.870   1.509  0.1987 -0.2646  0.3308
  218POX    C2A 3692   0.871   3.896   1.532  0.1662 -0.5238  0.4442
  218POX    O2A 3693   0.806   3.982   1.474  0.3713 -0.6821 -0.0294
  218POX    C2B 3694   0.818   3.779   1.605  0.0484 -0.5267  0.3547
  218POX    C2C 3695   0.777   3.809   1.750 -0.1241  0.2020  0.1588
  218POX    C2D 3696   0.718   3.680   1.808 -0.2668  0.1332 -0.1319
  218POX    C2E 3697   0.716   3.688   1.961 -0.5124  0.0374 -0.1286
  218POX    C2F 3698   0.653   3.566   2.029 -0.0352 -0.2183 -0.1341
  218POX    C2G 3699   0.623   3.601   2.175 -0.0309 -0.7061 -0.0166
  218POX    C2H 3700   0.747   3.610   2.264  0.1300 -0.1322 -0.2978
  218POX    C2I 3701   0.707   3.571   2.407  0.2296  0.3721 -0.1306
  218POX    C2J 3702   0.825   3.586   2.502  0.3142 -0.4257 -0.1057
  218POX    C2K 3703   0.781   3.549   2.644 -0.5538  0.1536 -0.2192
  218POX    C2L 3704   0.902   3.566   2.736 -0.1268 -0.0498 -0.7390
  218POX    C2M 3705   0.873   3.517   2.878  0.2946  0.4570 -0.4765
  218POX    C2N 3706   0.984   3.558   2.976  0.2392 -0.3841 -0.0519
  218POX    C2O 3707   0.934   3.519   3.115 -0.4238 -0.0286 -0.1857
  218POX    C2P 3708   0.938   3.368   3.139 -0.0941  0.0549  0.2926
  219CHL    CN1 3709   6.363   6.012   1.114  0.0165 -0.2860  0.1379
  219CHL    CN2 3710   6.572   6.060   1.222 -0.0972  0.0815 -0.1595
  219CHL    CN3 3711   6.573   5.954   1.016  0.6459 -0.0773 -0.0146
  219CHL    NTM 3712   6.498   5.962   1.142  0.1960 -0.0426 -0.2822
  219CHL     CB 3713   6.495   5.833   1.213 -0.2656  0.1101 -0.0218
  220PJ2     CA 3714   6.399   5.816   1.332 -0.0372  0.3859  0.2058
  220PJ2     OA 3715   6.389   5.901   1.446 -0.1315  0.5662  0.0644
  220PJ2      P 3716   6.280   5.828   1.540  0.0559  0.3615  0.1244
  220PJ2     OB 3717   6.152   5.818   1.467 -0.1613 -0.4383  0.6021
  220PJ2     HB 3718   6.136   5.881   1.390  2.1761 -0.4692  0.0152
  220PJ2     OG 3719   6.352   5.702   1.569 -0.0079  0.2168 -0.3325
  220PJ2     HG 3720   6.295   5.635   1.616 -0.4781  1.0888  0.3736
  220PJ2     OD 3721   6.253   5.908   1.677 -0.0815  0.2175  0.1809
  221POX     CD 3722   6.357   5.917   1.774  0.0327 -0.5575  0.1415
  221POX     CE 3723   6.341   5.976   1.915 -0.3266 -0.2013 -0.0469
  221POX     OE 3724   6.458   5.950   1.993  0.1908  0.4703 -0.5828
  221POX    C1A 3725   6.494   6.052   2.070  0.1134  0.1707 -0.1444
  221POX    O1A 3726   6.451   6.167   2.058 -0.4604 -0.0637 -0.3738
  221POX    C1B 3727   6.591   6.006   2.171  0.5081  0.7405 -0.2616
  221POX    C1C 3728   6.534   5.940   2.297  0.3473  0.3996 -0.5137
  221POX    C1D 3729   6.437   6.035   2.367  0.1820  0.2928 -0.5944
  221POX    C1E 3730   6.369   5.963   2.484  0.6492  0.2612 -0.3388
  221POX    C1F 3731   6.263   6.043   2.559  0.2871  0.0657 -0.6370
  221POX    C1G 3732   6.247   5.976   2.695  0.4975  0.9039 -0.1857
  221POX    C1H 3733   6.190   6.081   2.790 -0.5936 -0.1156  0.3195
  221POX    C1I 3734   6.156   6.025   2.928  0.5402 -0.6746  0.3799
  221POX    C1J 3735   6.191   6.072   3.048 -0.0174 -0.1140  0.3288
  221POX    C1K 3736   6.291   6.187   3.068 -0.7135  0.4139  0.8157
  221POX    C1L 3737   6.330   6.222   3.212  0.4390 -0.3814  0.7124
  221POX    C1M 3738   6.444   6.325   3.216 -0.3540  0.5522  0.0320
  221POX    C1N 3739   6.510   6.312   3.354 -0.4416  0.0025  0.0267
  221POX    C1O 3740   6.427   6.364   3.472 -0.3582 -0.6952  0.3984
  221POX    C1P 3741   6.506   6.367   3.603  0.3997 -0.4418 -0.0507
  221POX    C1Q 3742   6.630   6.454   3.585 -0.1071  0.2520 -0.2698
  221POX    C1R 3743   6.610   6.602   3.617  0.1865  0.2745 -0.1841
  221POX     CZ 3744   6.223   5.900   1.976 -0.5239  0.5398  0.5005
  221POX     OZ 3745   6.186   5.953   2.104 -0.0689  0.0613  0.8375
  221POX    C2A 3746   6.099   5.891   2.183 -0.4049 -0.1260  0.3281
  221POX    O2A 3747   6.105   5.768   2.190  0.2660 -0.1183 -0.0538
  221POX    C2B 3748   6.025   5.985   2.271  0.0259  0.4680  0.0633
  221POX    C2C 3749   5.953   5.910   2.384 -0.0186  0.0329 -0.2520
  221POX    C2D 3750   5.863   6.018   2.445  0.1038 -0.1262  0.2054
  221POX    C2E 3751   5.776   5.977   2.564 -0.1205 -0.2367  0.0036
  221POX    C2F 3752   5.742   6.088   2.663  0.2177 -0.0752 -0.0611
  221POX    C2G 3753   5.633   6.178   2.605  0.0864  0.1622  0.5402
  221POX    C2H 3754   5.609   6.294   2.702 -0.4165 -0.0085  0.6220
  221POX    C2I 3755   5.491   6.383   2.664 -0.3353 -0.1876 -0.0706
  221POX    C2J 3756   5.472   6.518   2.735  0.6461  0.0099 -0.1631
  221POX    C2K 3757   5.366   6.605   2.667  0.0918 -0.0602  0.5937
  221POX    C2L 3758   5.345   6.739   2.738 -0.1646  0.2314 -0.0282
  221POX    C2M 3759   5.236   6.730   2.846 -0.0092 -0.5842  0.0676
  221POX    C2N 3760   5.112   6.807   2.800  0.0399 -0.4450  0.1682
  221POX    C2O 3761   5.128   6.958   2.816  0.2574 -0.4620  0.1124
  221POX    C2P 3762   5.093   6.998   2.959  0.4259  0.2380 -0.0368
  222CHL    CN1 3763   6.455   6.416   1.811  0.0238  0.4149  0.0614
  222CHL    CN2 3764   6.584   6.499   1.997 -0.2262 -1.1911  0.5157
  222CHL    CN3 3765   6.660   6.308   1.880 -0.0677 -0.3001 -0.3252
  222CHL    NTM 3766   6.590   6.436   1.864  0.1204 -0.1531  0.0346
  222CHL     CB 3767   6.652   6.518   1.759 -0.6997  0.1211 -0.2428
  223PJ2     CA 3768   6.782   6.596   1.776 -0.4070 -0.3978 -0.0617
  223PJ2     OA 3769   6.792   6.699   1.875  0.1921 -0.1992 -0.3209
  223PJ2      P 3770   6.938   6.765   1.889  0.0076  0.1403  0.0037
  223PJ2     OB 3771   6.970   6.790   1.747  0.2065  0.0243  0.0278
  223PJ2     HB 3772   6.894   6.762   1.688  0.6495  0.7305 -0.9194
  223PJ2     OG 3773   6.906   6.872   1.987 -0.2075  0.2793 -0.2190
  223PJ2     HG 3774   6.838   6.833   2.049 -3.7651  2.9935 -2.0232
  223PJ2     OD 3775   7.027   6.650   1.959 -0.3134 -0.3024 -0.3148
  224POX     CD 3776   7.027   6.631   2.100  0.1427  0.1995 -0.2427
  224POX     CE 3777   7.102   6.508   2.153 -0.2922  0.1141  0.1853
  224POX     OE 3778   7.051   6.462   2.278 -0.5779  0.4810  0.2066
  224POX    C1A 3779   6.961   6.364   2.273  0.0985 -0.1246 -0.3761
  224POX    O1A 3780   6.923   6.308   2.171 -0.2068  0.1049 -0.3910
  224POX    C1B 3781   6.874   6.378   2.392 -0.0222 -0.8524 -0.3784
  224POX    C1C 3782   6.750   6.461   2.361  0.3024 -0.2934 -0.1972
  224POX    C1D 3783   6.772   6.609   2.394 -0.1380 -0.2490 -0.0967
  224POX    C1E 3784   6.632   6.672   2.392 -0.1867 -0.3349  0.6235
  224POX    C1F 3785   6.649   6.822   2.416 -0.1273 -0.2500  0.0644
  224POX    C1G 3786   6.663   6.852   2.566 -0.2104  0.1018  0.0030
  224POX    C1H 3787   6.675   7.003   2.590  0.0857  0.0669  0.0769
  224POX    C1I 3788   6.736   7.044   2.724 -0.0243 -0.1799  0.2038
  224POX    C1J 3789   6.671   7.118   2.813  0.0459 -0.5155  0.5408
  224POX    C1K 3790   6.545   7.197   2.776  0.5654  0.1168  0.0916
  224POX    C1L 3791   6.487   7.272   2.896  0.1922 -0.5575  0.3405
  224POX    C1M 3792   6.568   7.391   2.948 -0.4989 -0.0125  0.1951
  224POX    C1N 3793   6.595   7.488   2.832 -0.4171 -0.0941  0.1458
  224POX    C1O 3794   6.710   7.589   2.842 -0.1869 -0.2522 -0.8117
  224POX    C1P 3795   6.711   7.691   2.728  0.2655 -0.2700 -0.8251
  224POX    C1Q 3796   6.836   7.779   2.731  0.0064  0.0742  0.1368
  224POX    C1R 3797   6.833   7.912   2.657 -0.1232 -0.1838 -0.3230
  224POX     CZ 3798   7.252   6.534   2.138 -0.2654 -0.0583  0.1558
  224POX     OZ 3799   7.341   6.452   2.214 -0.7383 -0.3404  0.4078
  224POX    C2A 3800   7.394   6.341   2.163 -0.1734  0.0122  0.2193
  224POX    O2A 3801   7.365   6.290   2.055  0.5880  0.8993 -0.4143
  224POX    C2B 3802   7.497   6.291   2.256 -0.0317 -0.3702 -0.1415
  224POX    C2C 3803   7.599   6.194   2.195 -0.3330 -0.4809 -0.4681
  224POX    C2D 3804   7.693   6.273   2.104 -0.3815  0.1700  0.0367
  224POX    C2E 3805   7.783   6.361   2.190  0.1379 -0.0877 -0.2386
  224POX    C2F 3806   7.888   6.440   2.112  0.0306 -0.1678 -0.4637
  224POX    C2G 3807   7.849   6.576   2.055  0.1775  0.0332 -0.0891
  224POX    C2H 3808   7.850   6.687   2.161 -0.7183 -0.1172  0.0808
  224POX    C2I 3809   7.781   6.812   2.106  0.2213  0.4822  0.2491
  224POX    C2J 3810   7.807   6.929   2.201 -0.5458  0.5510  0.3761
  224POX    C2K 3811   7.951   6.978   2.189 -0.3079 -0.1619  0.2602
  224POX    C2L 3812   7.989   7.102   2.269 -0.5612  0.5298 -0.6692
  224POX    C2M 3813   7.946   7.219   2.181  0.2619  0.4947 -1.1288
  224POX    C2N 3814   7.983   7.358   2.234 -0.1977  0.2632 -0.1722
  224POX    C2O 3815   7.954   7.479   2.145 -0.2305 -0.0264 -0.5567
  224POX    C2P 3816   8.005   7.600   2.223 -1.0197 -0.0469 -0.0004
  225CHL    CN1 3817   0.064   8.501   0.984  0.8405 -0.0116 -0.3456
  225CHL    CN2 3818   0.263   8.509   0.851  0.1301 -0.0221  0.6011
  225CHL    CN3 3819   0.046   8.453   0.760 -0.0833  0.6201 -0.2301
  225CHL    NTM 3820   0.138   8.436   0.874  0.1462 -0.4381 -0.5633
  225CHL     CB 3821   0.157   8.292   0.895 -0.2547 -0.3490  0.4891
  226PJ2     CA 3822   0.207   8.232   1.026  0.1536 -0.5168  0.2563
  226PJ2     OA 3823   0.335   8.272   1.077  0.2892 -0.2759 -0.2689
  226PJ2      P 3824   0.373   8.184   1.206 -0.2406 -0.2804 -0.1127
  226PJ2     OB 3825   0.498   8.248   1.252 -0.3858  0.0637 -0.1907
  226PJ2     HB 3826   0.523   8.327   1.196  1.7182 -0.0054  0.5308
  226PJ2     OG 3827   0.372   8.045   1.154 -0.4619 -0.2288 -0.2463
  226PJ2     HG 3828   0.312   8.050   1.074  0.6431  1.2469 -1.0264
  226PJ2     OD 3829   0.252   8.225   1.305  0.2981  0.5003  0.2349
  227POX     CD 3830   0.258   8.344   1.384  0.3609  0.4391  0.3226
  227POX     CE 3831   0.222   8.332   1.532 -0.7855 -0.1530  0.0103
  227POX     OE 3832   0.226   8.458   1.599  0.5133 -0.1815  0.0149
  227POX    C1A 3833   0.121   8.540   1.600  0.5859 -0.0893  0.2580
  227POX    O1A 3834   0.018   8.510   1.540  0.3779  0.1707  0.4824
  227POX    C1B 3835   0.148   8.672   1.661  0.4623 -0.0627  0.2538
  227POX    C1C 3836   0.124   8.673   1.813 -0.0303 -0.1675  0.1803
  227POX    C1D 3837   0.153   8.802   1.890  0.3648 -0.2215  0.1262
  227POX    C1E 3838   0.051   8.913   1.864  0.7000 -0.0106 -0.3057
  227POX    C1F 3839   0.094   0.003   1.933  0.3770  0.1274 -0.3808
  227POX    C1G 3840   0.003   0.120   1.894  0.2569  0.0559 -0.3134
  227POX    C1H 3841   0.048   0.254   1.953 -0.1207  0.0148  0.0676
  227POX    C1I 3842  -0.036   0.370   1.900  0.3322  0.2769 -0.0748
  227POX    C1J 3843  -0.013   0.497   1.933  0.2801  0.1692  0.3778
  227POX    C1K 3844   0.098   0.549   2.024 -0.0183 -0.3486  1.0462
  227POX    C1L 3845   0.033   0.617   2.145 -0.7676  0.6555  0.1021
  227POX    C1M 3846   0.138   0.646   2.253 -0.1200 -0.2484 -0.2721
  227POX    C1N 3847   0.083   0.592   2.385 -0.1955  0.0209 -0.1941
  227POX    C1O 3848   0.159   0.638   2.510  0.1788 -0.2885 -0.3077
  227POX    C1P 3849   0.131   0.546   2.628  0.6859 -0.4689 -0.3256
  227POX    C1Q 3850   0.206   0.571   2.759  0.1231 -0.5111  0.0082
  227POX    C1R 3851   0.155   0.487   2.877 -0.3238 -0.3702 -0.0844
  227POX     CZ 3852   0.320   8.235   1.598 -0.2873  0.5617  0.3404
  227POX     OZ 3853   0.263   8.187   1.721 -0.8207 -0.3278 -0.2414
  227POX    C2A 3854   0.275   8.058   1.750  0.6442 -0.1070  0.2481
  227POX    O2A 3855   0.342   7.984   1.678  0.8254  0.1603  0.1432
  227POX    C2B 3856   0.217   8.011   1.878  0.1038 -0.4280 -0.1092
  227POX    C2C 3857   0.323   8.007   1.988 -0.4122  0.4639  0.4306
  227POX    C2D 3858   0.271   7.941   2.116  0.0360 -0.6731  0.0393
  227POX    C2E 3859   0.399   7.943   2.199  0.0349  0.2657  0.0255
  227POX    C2F 3860   0.390   7.864   2.329 -0.0186  0.2266 -0.0023
  227POX    C2G 3861   0.281   7.914   2.425 -0.1574  0.1865 -0.1387
  227POX    C2H 3862   0.283   7.847   2.562 -0.1096  0.1413 -0.1616
  227POX    C2I 3863   0.276   7.695   2.568  0.8641  0.0859 -0.2331
  227POX    C2J 3864   0.343   7.634   2.692 -0.1732  0.0753  0.3391
  227POX    C2K 3865   0.286   7.493   2.711  0.3140 -0.2315 -0.4036
  227POX    C2L 3866   0.356   7.437   2.835  0.1776  0.2556 -0.1049
  227POX    C2M 3867   0.306   7.489   2.971  0.5540  0.4924 -0.0584
  227POX    C2N 3868   0.381   7.430   3.090 -0.4653  0.9860  0.8425
  227POX    C2O 3869   0.529   7.469   3.080 -0.0828 -0.6300 -0.2153
  227POX    C2P 3870   0.611   7.388   3.180  0.4620  0.2743  0.0833
  228CHL    CN1 3871   1.677   1.436   0.657  0.2583 -0.5134  0.0313
  228CHL    CN2 3872   1.701   1.556   0.859  0.0442 -0.2233 -0.0594
  228CHL    CN3 3873   1.645   1.672   0.651 -0.1831  0.3744  0.1513
  228CHL    NTM 3874   1.626   1.551   0.733  0.5637 -0.1050 -0.3765
  228CHL     CB 3875   1.486   1.516   0.762  0.5566  0.3578  0.1651
  229PJ2     CA 3876   1.399   1.614   0.840  0.2870 -0.0210  0.3426
  229PJ2     OA 3877   1.441   1.657   0.970  0.2164 -0.2784  0.4519
  229PJ2      P 3878   1.345   1.782   1.006  0.3747 -0.0221 -0.0139
  229PJ2     OB 3879   1.371   1.883   0.900  0.2700 -0.5360 -0.5355
  229PJ2     HB 3880   1.285   1.903   0.854  0.8526 -2.1497 -2.5053
  229PJ2     OG 3881   1.207   1.741   1.037  0.4218  0.4390  0.8431
  229PJ2     HG 3882   1.183   1.774   1.128  0.2524 -0.6918  1.2315
  229PJ2     OD 3883   1.431   1.808   1.139  0.2514  0.2481  0.0132
  230POX     CD 3884   1.424   1.710   1.243  1.1495 -0.4421 -0.5665
  230POX     CE 3885   1.541   1.703   1.342  0.8248  0.4259 -0.1157
  230POX     OE 3886   1.560   1.588   1.424  0.2727  0.4167  0.0078
  230POX    C1A 3887   1.595   1.473   1.367 -0.2446  0.2132  0.0988
  230POX    O1A 3888   1.631   1.477   1.250 -0.1908  0.2093  0.1153
  230POX    C1B 3889   1.610   1.355   1.454 -0.8992  0.1680  0.1577
  230POX    C1C 3890   1.721   1.388   1.555 -0.6849  0.0374 -0.0318
  230POX    C1D 3891   1.742   1.279   1.660  0.7763 -0.0080 -0.3561
  230POX    C1E 3892   1.865   1.304   1.746  0.0872  0.3628  0.5355
  230POX    C1F 3893   1.883   1.182   1.837  0.4967 -0.2002 -0.2915
  230POX    C1G 3894   2.007   1.207   1.924 -0.1025  0.7469  0.3010
  230POX    C1H 3895   2.019   1.095   2.027 -0.2240  0.1088 -0.3724
  230POX    C1I 3896   2.123   1.136   2.131 -0.9157  0.7755  0.0632
  230POX    C1J 3897   2.123   1.115   2.262  0.6059  0.0201 -0.0404
  230POX    C1K 3898   2.017   1.025   2.327  0.0613  0.6244 -0.0857
  230POX    C1L 3899   2.046   1.011   2.477 -0.3540 -0.0423 -0.0658
  230POX    C1M 3900   2.163   0.927   2.527 -0.6158 -0.4211 -0.0832
  230POX    C1N 3901   2.179   0.955   2.676  0.1752 -0.3159 -0.1798
  230POX    C1O 3902   2.064   0.910   2.768 -0.2156  0.5268 -0.2414
  230POX    C1P 3903   2.097   0.957   2.909  0.0771 -0.7839  0.1449
  230POX    C1Q 3904   1.972   0.964   2.997  0.0164  0.3386 -0.0151
  230POX    C1R 3905   2.012   1.020   3.134 -0.4523  0.0170  0.2548
  230POX     CZ 3906   1.527   1.830   1.427  0.1653  0.1330  0.2247
  230POX     OZ 3907   1.411   1.834   1.511  0.0867 -0.1721  0.1330
  230POX    C2A 3908   1.400   1.945   1.584  0.1202 -0.0333 -0.0699
  230POX    O2A 3909   1.485   2.033   1.586 -0.0577  0.1271  0.7482
  230POX    C2B 3910   1.268   1.951   1.651  0.2963  0.0192  0.2734
  230POX    C2C 3911   1.288   1.924   1.800  0.2695 -0.5511  0.1765
  230POX    C2D 3912   1.164   1.938   1.888  0.1226 -0.5280 -0.0360
  230POX    C2E 3913   1.040   1.856   1.851 -0.1694 -0.1933  0.1912
  230POX    C2F 3914   0.926   1.842   1.951 -0.4490 -0.4275 -0.1554
  230POX    C2G 3915   0.972   1.768   2.077 -0.0291 -1.0783 -0.6865
  230POX    C2H 3916   0.852   1.745   2.169  0.7053  0.2197  0.6468
  230POX    C2I 3917   0.817   1.866   2.256  0.4647  0.1952  0.5847
  230POX    C2J 3918   0.922   1.892   2.364  0.3864 -0.0799  0.7279
  230POX    C2K 3919   0.857   1.995   2.457 -0.1010  0.3698 -0.0959
  230POX    C2L 3920   0.925   1.991   2.594  0.1657  0.0142 -0.2346
  230POX    C2M 3921   1.075   2.018   2.604  0.0913  0.2975  0.1681
  230POX    C2N 3922   1.102   2.167   2.583  0.7371  0.1177 -0.3276
  230POX    C2O 3923   1.093   2.237   2.718 -0.8425 -0.2120 -0.2348
  230POX    C2P 3924   1.081   2.389   2.706  0.4053 -0.0411  0.4026
  231CHL    CN1 3925   5.143   3.229   1.241 -0.0818 -0.2397  0.3115
  231CHL    CN2 3926   5.316   3.200   1.064  0.2681 -0.1056  0.4709
  231CHL    CN3 3927   5.093   3.149   1.020 -0.3673 -0.2604 -0.2623
  231CHL    NTM 3928   5.194   3.150   1.128 -0.3490  0.4276 -0.2810
  231CHL     CB 3929   5.212   3.009   1.165  0.5148  0.6270  0.0696
  232PJ2     CA 3930   5.329   2.972   1.257  0.3568 -0.0723 -0.0039
  232PJ2     OA 3931   5.322   3.038   1.384 -0.4903 -0.2623  0.0575
  232PJ2      P 3932   5.458   3.001   1.463 -0.4073  0.0527  0.0612
  232PJ2     OB 3933   5.464   2.857   1.493  0.0553  0.0024 -0.2735
  232PJ2     HB 3934   5.369   2.830   1.481 -0.4434  0.2378  2.5542
  232PJ2     OG 3935   5.559   3.072   1.381 -0.0011 -0.4821  0.0915
  232PJ2     HG 3936   5.646   3.024   1.386  0.5586  0.3501 -1.1685
  232PJ2     OD 3937   5.428   3.093   1.592 -0.4106 -0.2843  0.3016
  233POX     CD 3938   5.516   3.082   1.704 -0.0970  0.1484  0.1010
  233POX     CE 3939   5.654   3.147   1.705 -0.1556  0.2734  0.4840
  233POX     OE 3940   5.731   3.070   1.798  0.0710 -0.0442  0.0402
  233POX    C1A 3941   5.862   3.068   1.775  0.0672 -0.3486  0.0460
  233POX    O1A 3942   5.901   3.072   1.659 -0.1543  0.3960 -0.0064
  233POX    C1B 3943   5.939   3.023   1.893 -0.0534 -0.2909  0.1465
  233POX    C1C 3944   6.020   3.130   1.968 -0.1876  0.1852 -0.3842
  233POX    C1D 3945   5.930   3.231   2.039 -0.0068  0.1325 -0.0784
  233POX    C1E 3946   6.012   3.358   2.062 -0.1182  0.1770  0.0707
  233POX    C1F 3947   6.094   3.340   2.190  0.5557 -0.1434 -0.4015
  233POX    C1G 3948   6.153   3.475   2.232  0.2736 -0.1593  0.0543
  233POX    C1H 3949   6.255   3.489   2.345  0.2769 -0.2505  0.0636
  233POX    C1I 3950   6.280   3.640   2.359  0.7581 -0.3235  0.0089
  233POX    C1J 3951   6.347   3.698   2.458  0.0157 -0.2674  0.4844
  233POX    C1K 3952   6.401   3.627   2.583 -0.4011 -0.4507  0.5607
  233POX    C1L 3953   6.296   3.612   2.693 -0.4059 -0.2702  0.5805
  233POX    C1M 3954   6.354   3.526   2.805  0.2803  0.0691  0.4900
  233POX    C1N 3955   6.237   3.510   2.902 -0.0344 -0.5108  0.0236
  233POX    C1O 3956   6.300   3.418   3.008 -0.1594 -0.5079  0.1009
  233POX    C1P 3957   6.210   3.394   3.129 -0.3669  0.2380  0.1016
  233POX    C1Q 3958   6.285   3.310   3.232 -0.1198  0.3441  0.0089
  233POX    C1R 3959   6.213   3.295   3.366  0.2928  0.0606  0.2027
  233POX     CZ 3960   5.642   3.298   1.725  0.2611  0.3889 -0.0877
  233POX     OZ 3961   5.606   3.351   1.853 -0.0580  0.4270 -0.1918
  233POX    C2A 3962   5.552   3.473   1.855 -0.4161  0.2604  0.4030
  233POX    O2A 3963   5.543   3.540   1.753 -0.3196 -0.3958 -0.0442
  233POX    C2B 3964   5.523   3.518   1.993 -0.1863 -0.3227  0.6436
  233POX    C2C 3965   5.640   3.530   2.091 -0.0159  0.3300  0.3639
  233POX    C2D 3966   5.589   3.606   2.213 -0.2588  0.1925  0.3493
  233POX    C2E 3967   5.701   3.635   2.312  0.0658 -0.2404  0.1104
  233POX    C2F 3968   5.715   3.787   2.322  0.2546 -0.2988  0.7819
  233POX    C2G 3969   5.815   3.839   2.426  0.3908  0.5526  0.2351
  233POX    C2H 3970   5.780   3.795   2.568 -0.3681  0.3737  0.0006
  233POX    C2I 3971   5.882   3.818   2.680 -0.0026 -0.4307 -0.1606
  233POX    C2J 3972   5.831   3.771   2.816 -0.0873  0.1535  0.0080
  233POX    C2K 3973   5.913   3.815   2.938  0.3898  0.5802 -0.4636
  233POX    C2L 3974   5.865   3.749   3.067  0.9651  0.0120 -0.5380
  233POX    C2M 3975   5.983   3.766   3.164  0.2985  0.4228  0.2137
  233POX    C2N 3976   5.956   3.729   3.310 -0.6770  0.0199 -0.0635
  233POX    C2O 3977   5.909   3.586   3.337 -0.2822 -0.1227 -0.1346
  233POX    C2P 3978   5.893   3.569   3.488  0.5989 -0.0300 -0.0249
  234CHL    CN1 3979   7.828   3.192   1.319  0.0247 -0.7118  0.5596
  234CHL    CN2 3980   7.922   2.977   1.375  0.4934  0.1097  0.2842
  234CHL    CN3 3981   8.031   3.131   1.217  0.0887  0.3216 -0.2990
  234CHL    NTM 3982   7.904   3.077   1.269  0.4290 -0.2036  0.0022
  234CHL     CB 3983   7.823   3.039   1.152 -0.1626  0.5019  0.1792
  235PJ2     CA 3984   7.868   2.934   1.050 -0.6018  0.2235  0.2726
  235PJ2     OA 3985   7.900   2.809   1.112 -0.6177  0.0687 -0.0304
  235PJ2      P 3986   7.923   2.671   1.033 -0.2492 -0.0580  0.2922
  235PJ2     OB 3987   8.056   2.667   0.968 -0.4007  0.0425 -0.0283
  235PJ2     HB 3988   8.053   2.648   0.870 -1.5777  2.2782 -0.4938
  235PJ2     OG 3989   7.800   2.659   0.951 -0.1768  0.1815  0.1487
  235PJ2     HG 3990   7.721   2.655   1.012  0.2678 -0.6181  0.6979
  235PJ2     OD 3991   7.930   2.566   1.155 -0.1076 -0.3870  0.0046
  236POX     CD 3992   7.812   2.528   1.227 -0.2011  0.4605  0.3129
  236POX     CE 3993   7.853   2.467   1.362 -0.0087 -0.3285 -0.0950
  236POX     OE 3994   7.736   2.413   1.422 -0.1710  0.2479  0.1178
  236POX    C1A 3995   7.713   2.282   1.435  0.6216  0.1466  0.5687
  236POX    O1A 3996   7.785   2.196   1.385 -0.2286 -0.0070 -0.4287
  236POX    C1B 3997   7.575   2.261   1.486  0.5420 -0.9972 -0.0753
  236POX    C1C 3998   7.567   2.202   1.627  0.7113  0.4644  0.5721
  236POX    C1D 3999   7.637   2.067   1.643  0.3115  0.1934  0.0690
  236POX    C1E 4000   7.592   2.000   1.773 -0.3727  0.0385 -0.2468
  236POX    C1F 4001   7.642   2.063   1.902 -0.0422 -0.5960 -0.0582
  236POX    C1G 4002   7.590   1.995   2.029  0.3234 -0.5874  0.0975
  236POX    C1H 4003   7.676   2.040   2.147  0.4163 -0.0790 -0.1601
  236POX    C1I 4004   7.664   1.953   2.273  0.8110 -0.4067 -0.3448
  236POX    C1J 4005   7.651   2.010   2.393  0.7090 -0.4379 -0.3415
  236POX    C1K 4006   7.654   2.161   2.413  0.1295 -0.4493 -0.1371
  236POX    C1L 4007   7.722   2.183   2.549 -0.4861  0.0810  0.0907
  236POX    C1M 4008   7.748   2.333   2.559  0.2452  0.0050 -0.5450
  236POX    C1N 4009   7.861   2.374   2.654 -0.3356  0.1302  0.1059
  236POX    C1O 4010   7.825   2.516   2.696 -0.3842 -0.1199  0.9216
  236POX    C1P 4011   7.910   2.596   2.796  0.4213  0.0544  0.1109
  236POX    C1Q 4012   7.899   2.524   2.931  0.0057  0.0442  0.0721
  236POX    C1R 4013   7.763   2.542   2.998 -0.1253 -0.5474 -0.0248
  236POX     CZ 4014   7.912   2.584   1.442  0.1014 -0.3050 -0.2103
  236POX     OZ 4015   7.959   2.544   1.571  0.4324 -0.1762 -0.2904
  236POX    C2A 4016   8.023   2.632   1.648  0.1748 -0.2688  0.0314
  236POX    O2A 4017   8.024   2.751   1.619  0.2469 -0.2979 -0.0876
  236POX    C2B 4018   8.062   2.585   1.783 -0.5252 -0.0002  0.3300
  236POX    C2C 4019   8.206   2.617   1.822 -0.2450 -0.9352  0.1055
  236POX    C2D 4020   8.236   2.599   1.971  0.0782 -0.1675  0.1378
  236POX    C2E 4021   8.354   2.689   2.006 -0.2977  0.2856  0.2525
  236POX    C2F 4022   8.401   2.660   2.149 -0.1921  0.3118  0.2233
  236POX    C2G 4023   8.534   2.718   2.197 -0.1213  0.1946  0.1695
  236POX    C2H 4024   8.539   2.706   2.350  0.0365  0.0075  0.1496
  236POX    C2I 4025   8.659   2.788   2.397  0.1026 -0.1646  0.2854
  236POX    C2J 4026   8.686   2.784   2.547 -0.3214  0.6922  0.3897
  236POX    C2K 4027   8.710   2.646   2.608 -0.1190  0.6102  0.1234
  236POX    C2L 4028   8.789   2.636   2.739  0.1061 -0.3071 -0.0715
  236POX    C2M 4029   8.725   2.722   2.848 -0.2624 -0.1937 -0.3719
  236POX    C2N 4030   8.776   2.699   2.991 -0.6390  0.2370 -0.1645
  236POX    C2O 4031   8.724   2.820   3.068 -0.2223  0.2495  0.0984
  236POX    C2P 4032   8.764   2.802   3.215 -0.2825 -0.4699  0.0283
  237CHL    CN1 4033   0.600   2.263   1.042  0.0482  1.2915 -0.0032
  237CHL    CN2 4034   0.679   2.127   1.212  0.0652  0.7974  0.1029
  237CHL    CN3 4035   0.665   2.356   1.258 -0.4894  0.1399  0.1071
  237CHL    NTM 4036   0.597   2.247   1.188 -0.5678  0.3284 -0.1115
  237CHL     CB 4037   0.463   2.231   1.246 -0.2694 -0.1258  0.4591
  238PJ2     CA 4038   0.359   2.330   1.194 -0.2265 -0.1578  0.3125
  238PJ2     OA 4039   0.383   2.470   1.209 -0.4668 -0.1211  0.3631
  238PJ2      P 4040   0.276   2.558   1.128 -0.0010  0.1732  0.0668
  238PJ2     OB 4041   0.312   2.702   1.134 -0.4765  0.3062 -0.2244
  238PJ2     HB 4042   0.250   2.749   1.072 -0.5116  2.8980  1.6206
  238PJ2     OG 4043   0.261   2.491   0.997 -0.8228 -0.3714  0.4368
  238PJ2     HG 4044   0.270   2.392   1.011 -0.4894 -0.2676  0.9502
  238PJ2     OD 4045   0.136   2.543   1.206 -0.1078 -0.3669 -0.2239
  239POX     CD 4046   9.121   2.622   1.322 -0.1489  0.0442 -0.5097
  239POX     CE 4047   9.006   2.555   1.397 -0.0459 -0.0459 -0.4300
  239POX     OE 4048   8.930   2.643   1.480 -0.1512 -0.1516 -0.4141
  239POX    C1A 4049   8.846   2.734   1.431  0.2412  0.4815  0.0702
  239POX    O1A 4050   8.812   2.713   1.315 -0.1533 -0.0696  0.2799
  239POX    C1B 4051   8.760   2.810   1.524 -0.3812 -0.7939  0.5750
  239POX    C1C 4052   8.737   2.960   1.502  0.3931 -0.7261  0.2000
  239POX    C1D 4053   8.823   3.037   1.603 -0.4310 -0.2807  0.5681
  239POX    C1E 4054   8.760   3.174   1.630 -0.1588 -0.1244  0.4196
  239POX    C1F 4055   8.861   3.277   1.678  0.0120 -0.1074  0.0249
  239POX    C1G 4056   8.785   3.396   1.738  0.3291  0.2309 -0.2391
  239POX    C1H 4057   8.874   3.496   1.812  0.2208  0.3911 -0.3254
  239POX    C1I 4058   8.790   3.621   1.836 -0.2948 -0.0022 -0.0485
  239POX    C1J 4059   8.721   3.665   1.941 -0.1328  0.3310 -0.0805
  239POX    C1K 4060   8.727   3.589   2.073  1.0351 -0.2662 -0.4586
  239POX    C1L 4061   8.661   3.669   2.186  0.8834 -0.3858 -0.4623
  239POX    C1M 4062   8.685   3.593   2.317  0.8859 -0.0257 -0.2535
  239POX    C1N 4063   8.651   3.675   2.442 -0.6489 -0.0256 -0.6431
  239POX    C1O 4064   8.682   3.599   2.572  0.0228  0.4538 -0.5160
  239POX    C1P 4065   8.826   3.612   2.620 -0.0652  0.4449 -0.2501
  239POX    C1Q 4066   8.869   3.758   2.635  0.1535  0.3720 -0.1490
  239POX    C1R 4067   8.952   3.786   2.760  0.3784  0.2353 -0.2679
  239POX     CZ 4068   0.045   2.424   1.460  0.5457  0.4660  0.1715
  239POX     OZ 4069   0.142   2.449   1.562  0.2269  0.5891  0.4467
  239POX    C2A 4070   0.215   2.341   1.591 -0.2826  0.0314 -0.2911
  239POX    O2A 4071   0.226   2.255   1.504  0.0269  0.0370 -0.2580
  239POX    C2B 4072   0.297   2.373   1.710 -0.0711  0.6799 -0.6034
  239POX    C2C 4073   0.405   2.265   1.726 -0.7762  0.1062  0.4514
  239POX    C2D 4074   0.462   2.252   1.867 -0.0812  0.2107  0.1831
  239POX    C2E 4075   0.385   2.174   1.973 -0.7154  0.4509 -0.0998
  239POX    C2F 4076   0.447   2.207   2.109  0.3564 -0.5247 -0.3416
  239POX    C2G 4077   0.378   2.145   2.231 -0.1272  0.2409 -0.2193
  239POX    C2H 4078   0.476   2.140   2.348 -0.1032  0.3446 -0.2356
  239POX    C2I 4079   0.406   2.134   2.483  0.4201 -0.3202  0.0114
  239POX    C2J 4080   0.509   2.171   2.590  0.3163  0.4930 -0.1613
  239POX    C2K 4081   0.459   2.207   2.730 -0.5799 -0.4505 -0.2246
  239POX    C2L 4082   0.569   2.160   2.826 -0.3842 -0.1291 -0.2908
  239POX    C2M 4083   0.553   2.215   2.968 -0.1815 -0.5242 -0.1120
  239POX    C2N 4084   0.473   2.117   3.054 -0.0974 -0.3408  0.1759
  239POX    C2O 4085   0.464   2.156   3.202 -0.0243  0.1996  0.0399
  239POX    C2P 4086   0.598   2.145   3.276  0.1386 -0.0249 -0.2813
  240CHL    CN1 4087   3.271   1.118   1.491  0.3415 -0.6381 -0.1870
  240CHL    CN2 4088   3.076   1.216   1.561  0.6949 -0.5024 -0.6172
  240CHL    CN3 4089   3.247   1.360   1.472 -0.1650  0.1008 -0.6883
  240CHL    NTM 4090   3.181   1.229   1.459  0.7619 -0.3929 -0.5343
  240CHL     CB 4091   3.125   1.218   1.324  0.4868 -0.7034 -0.3958
  241PJ2     CA 4092   3.055   1.095   1.265 -0.4574 -0.4776  0.2315
  241PJ2     OA 4093   3.133   0.975   1.256  0.1293 -0.0879  0.0625
  241PJ2      P 4094   3.043   0.842   1.256  0.2789 -0.1899  0.4296
  241PJ2     OB 4095   2.915   0.871   1.188  0.2032  0.1466  0.7120
  241PJ2     HB 4096   2.859   0.791   1.210  1.3592 -1.6624 -2.2411
  241PJ2     OG 4097   3.121   0.721   1.222 -0.0954 -0.3681  0.1976
  241PJ2     HG 4098   3.053   0.651   1.198 -0.9442  0.6506 -0.4816
  241PJ2     OD 4099   3.006   0.839   1.413 -0.6273  0.0466  0.2268
  242POX     CD 4100   3.082   0.747   1.493 -0.5090  0.0566  0.1266
  242POX     CE 4101   3.062   0.767   1.643  0.0540  0.1721  0.1883
  242POX     OE 4102   3.167   0.712   1.722 -0.1506  0.1926  0.4792
  242POX    C1A 4103   3.264   0.793   1.763 -0.0323  0.3504 -0.0951
  242POX    O1A 4104   3.274   0.910   1.729 -0.2817  0.3675 -0.1118
  242POX    C1B 4105   3.360   0.728   1.856 -0.1706 -0.3807 -0.4585
  242POX    C1C 4106   3.303   0.751   1.996  0.7872 -0.2876 -0.0746
  242POX    C1D 4107   3.347   0.631   2.079  0.6483 -0.3645 -0.1115
  242POX    C1E 4108   3.295   0.635   2.223 -0.2380  0.3114 -0.4424
  242POX    C1F 4109   3.363   0.738   2.313 -0.4489 -0.1831  0.2872
  242POX    C1G 4110   3.505   0.698   2.355 -0.3754  0.3583  0.5667
  242POX    C1H 4111   3.500   0.593   2.467 -0.0323 -0.0724  0.1806
  242POX    C1I 4112   3.631   0.589   2.546  0.1100  0.0309 -0.0464
  242POX    C1J 4113   3.631   0.601   2.679  0.2581 -0.0150 -0.0423
  242POX    C1K 4114   3.506   0.596   2.767  0.0072 -0.2751 -0.4087
  242POX    C1L 4115   3.529   0.660   2.904 -1.0060 -0.4268 -0.1557
  242POX    C1M 4116   3.475   0.801   2.880 -0.3165 -0.1074  0.1297
  242POX    C1N 4117   3.506   0.886   3.004  0.2926 -0.2825  0.0988
  242POX    C1O 4118   3.433   1.019   3.022  0.0766 -0.3013 -0.6001
  242POX    C1P 4119   3.498   1.080   3.146 -0.2629 -0.1751 -0.4826
  242POX    C1Q 4120   3.419   1.050   3.273  0.1486 -0.1969 -0.2308
  242POX    C1R 4121   3.294   1.137   3.287  0.0100 -0.3727 -0.3764
  242POX     CZ 4122   2.915   0.736   1.674  0.1667 -0.4983  0.0680
  242POX     OZ 4123   2.877   0.746   1.811 -0.1908  0.0294 -0.0675
  242POX    C2A 4124   2.775   0.667   1.843  0.5047 -0.7397  0.2748
  242POX    O2A 4125   2.694   0.616   1.766  0.1987 -0.2846  0.2938
  242POX    C2B 4126   2.768   0.650   1.990 -0.2075  0.0316  0.3339
  242POX    C2C 4127   2.780   0.502   2.027 -0.6964 -0.0190  0.3070
  242POX    C2D 4128   2.792   0.495   2.180  0.8717 -0.1939  0.1945
  242POX    C2E 4129   2.792   0.354   2.240 -0.3770 -0.2557  0.0692
  242POX    C2F 4130   2.832   0.331   2.385 -0.1532  0.8326  0.1927
  242POX    C2G 4131   2.981   0.362   2.398  0.1755 -0.3491 -0.5195
  242POX    C2H 4132   3.014   0.336   2.545 -0.5050 -0.2437 -0.3454
  242POX    C2I 4133   3.142   0.413   2.579 -0.0905 -0.9632 -0.2397
  242POX    C2J 4134   3.179   0.443   2.724  0.2232 -0.0382 -0.5011
  242POX    C2K 4135   3.070   0.512   2.806  0.4369 -0.0310 -0.2221
  242POX    C2L 4136   3.122   0.552   2.945 -0.2191  0.3963 -0.0928
  242POX    C2M 4137   3.034   0.659   3.008 -0.2294  0.3210  0.0201
  242POX    C2N 4138   3.040   0.795   2.938 -0.0495  0.3603  0.1126
  242POX    C2O 4139   2.973   0.905   3.021 -0.0521  0.1981  0.3278
  242POX    C2P 4140   2.957   1.034   2.939  0.4371  0.1753  0.1929
  243CHL    CN1 4141   3.612   1.477   1.321  0.6492  0.1045  0.0125
  243CHL    CN2 4142   3.829   1.541   1.277  0.0706 -0.0870  0.3432
  243CHL    CN3 4143   3.674   1.568   1.103 -0.6160  0.8251  0.2355
  243CHL    NTM 4144   3.712   1.479   1.213  0.2113  0.3824 -0.3949
  243CHL     CB 4145   3.764   1.350   1.164  0.6966  0.1486  0.6848
  244PJ2     CA 4146   3.668   1.247   1.104  0.3150  0.8455  0.0658
  244PJ2     OA 4147   3.569   1.198   1.195  0.2633  0.0364 -0.4215
  244PJ2      P 4148   3.459   1.102   1.126  0.1182 -0.0728 -0.0433
  244PJ2     OB 4149   3.347   1.198   1.121  0.3497  0.2052  0.1015
  244PJ2     HB 4150   3.270   1.161   1.069  1.0873 -1.3037  0.0207
  244PJ2     OG 4151   3.520   1.042   1.004  0.3014 -0.1326  0.0770
  244PJ2     HG 4152   3.447   1.033   0.937  1.2244 -1.8296 -0.7465
  244PJ2     OD 4153   3.445   0.996   1.246 -0.0965  0.1165  0.0983
  245POX     CD 4154   3.561   0.918   1.277 -0.1751  0.0720  0.2806
  245POX     CE 4155   3.550   0.816   1.391 -0.1081 -0.4063 -0.1378
  245POX     OE 4156   3.679   0.769   1.431 -0.1954 -0.0967  0.5186
  245POX    C1A 4157   3.743   0.826   1.534  0.0137  0.3854  0.1259
  245POX    O1A 4158   3.701   0.934   1.575 -0.1549  0.1202  0.6573
  245POX    C1B 4159   3.870   0.759   1.566 -0.2007  0.1657  0.5187
  245POX    C1C 4160   3.894   0.778   1.716 -0.4845 -0.0502  0.5914
  245POX    C1D 4161   4.032   0.738   1.766 -0.0454  0.0337 -0.5300
  245POX    C1E 4162   4.029   0.696   1.913 -0.1482  0.6410 -0.3570
  245POX    C1F 4163   3.927   0.583   1.933  0.3345  0.2849  0.1375
  245POX    C1G 4164   3.905   0.542   2.079  0.3224  0.1787  0.1055
  245POX    C1H 4165   3.860   0.652   2.175 -0.1882 -0.3008  0.4238
  245POX    C1I 4166   3.898   0.602   2.315  0.6128 -0.0654  0.2970
  245POX    C1J 4167   3.933   0.682   2.415  0.1660  0.1208  0.3094
  245POX    C1K 4168   3.941   0.835   2.408  0.5039  0.0887 -0.0557
  245POX    C1L 4169   3.984   0.908   2.536  0.1505  0.0810  0.0671
  245POX    C1M 4170   3.873   0.904   2.641 -0.1923 -0.2660 -0.3000
  245POX    C1N 4171   3.909   0.966   2.776 -0.2215 -0.4290 -0.2171
  245POX    C1O 4172   4.012   0.901   2.869 -0.1553  0.1358  0.1132
  245POX    C1P 4173   3.991   0.966   3.006  0.0340  0.1692  0.1263
  245POX    C1Q 4174   4.102   0.907   3.093  0.2594  0.3542 -0.0336
  245POX    C1R 4175   4.102   0.950   3.240 -0.0549  0.1380  0.0321
  245POX     CZ 4176   3.432   0.726   1.359 -0.4589  0.1482 -0.4172
  245POX     OZ 4177   3.400   0.628   1.458  0.1653  0.5854  0.2253
  245POX    C2A 4178   3.473   0.517   1.449 -0.2907  0.3068 -0.1722
  245POX    O2A 4179   3.524   0.472   1.347 -0.4643  0.0991 -0.1653
  245POX    C2B 4180   3.441   0.426   1.562 -0.0401 -0.0886 -0.4202
  245POX    C2C 4181   3.526   0.440   1.688 -0.3286 -0.3027 -0.2036
  245POX    C2D 4182   3.486   0.336   1.794 -0.6909  0.2437  0.2008
  245POX    C2E 4183   3.581   0.338   1.914  0.1822  0.1354 -0.4773
  245POX    C2F 4184   3.532   0.246   2.026  0.1219  0.3804 -0.3029
  245POX    C2G 4185   3.643   0.250   2.131  0.5414 -0.7537 -0.6897
  245POX    C2H 4186   3.609   0.167   2.254  0.4111  0.2109 -0.0641
  245POX    C2I 4187   3.732   0.156   2.345  0.1527  0.3369  0.3042
  245POX    C2J 4188   3.701   0.089   2.478 -0.7211  0.1252 -0.0018
  245POX    C2K 4189   3.666   0.203   2.574  0.3033  0.4488  0.0008
  245POX    C2L 4190   3.630   0.156   2.715  0.2076  0.0442 -0.1582
  245POX    C2M 4191   3.740   0.089   2.798  0.0507 -0.0251 -0.0055
  245POX    C2N 4192   3.719   0.085   2.950  0.3205  0.9299  0.0661
  245POX    C2O 4193   3.818   0.007   3.038 -0.2108  0.7618  0.5144
  245POX    C2P 4194   3.963   0.040   3.002 -0.2731  0.0451 -0.4306
  246CHL    CN1 4195   9.064   0.266   0.665  0.0517 -0.0302  0.6235
  246CHL    CN2 4196   8.837   0.238   0.590 -0.1150 -0.3142  0.1755
  246CHL    CN3 4197   8.885   0.401   0.745 -0.0371  0.0174  0.4003
  246CHL    NTM 4198   8.923   0.265   0.707 -0.1120  0.0863  0.0804
  246CHL     CB 4199   8.899   0.181   0.825  0.0922  0.1321  0.1550
  247PJ2     CA 4200  -0.098   9.068   0.817  0.2825  0.1684  0.0024
  247PJ2     OA 4201   0.028   9.014   0.776  0.0246 -0.1571 -0.3631
  247PJ2      P 4202   0.062   8.864   0.825 -0.0098 -0.0624 -0.0475
  247PJ2     OB 4203  -0.067   8.791   0.826 -0.1499  0.1846 -0.0715
  247PJ2     HB 4204  -0.051   8.708   0.879 -0.7043 -1.6296 -2.5271
  247PJ2     OG 4205   0.170   8.808   0.742 -0.4880 -0.4765 -0.3976
  247PJ2     HG 4206   0.211   8.881   0.686  1.6643 -1.0552  0.3012
  247PJ2     OD 4207   0.115   8.882   0.976  0.4412  0.0196 -0.2136
  248POX     CD 4208   0.247   8.935   0.992  0.2761  0.3938 -0.0996
  248POX     CE 4209   0.287   8.966   1.136  0.3744 -0.1346 -0.0109
  248POX     OE 4210   0.316   8.845   1.207  0.0642 -0.4359 -0.3914
  248POX    C1A 4211   0.442   8.841   1.250  0.0544  0.4122 -0.2498
  248POX    O1A 4212   0.506   8.946   1.254  0.1824  0.3094  0.4002
  248POX    C1B 4213   0.473   8.710   1.313  0.5348  0.5147 -0.2677
  248POX    C1C 4214   0.506   8.737   1.460  0.1933 -0.2421 -0.0497
  248POX    C1D 4215   0.568   8.611   1.521  0.1253 -0.3080 -0.1156
  248POX    C1E 4216   0.644   8.642   1.650  0.0623  0.2718 -0.2138
  248POX    C1F 4217   0.648   8.523   1.746  0.0614  0.2372 -0.2562
  248POX    C1G 4218   0.512   8.502   1.813  0.0594 -0.0003 -0.3338
  248POX    C1H 4219   0.509   8.415   1.938  0.5875  0.9068  0.3186
  248POX    C1I 4220   0.370   8.434   1.999  0.2123  0.0647 -0.2644
  248POX    C1J 4221   0.344   8.439   2.129  0.2722 -0.5843 -0.2257
  248POX    C1K 4222   0.443   8.411   2.242 -0.0932 -0.0582  0.2286
  248POX    C1L 4223   0.373   8.351   2.364 -0.0712 -0.0532  0.2446
  248POX    C1M 4224   0.485   8.292   2.451 -0.2114 -0.3475  0.2268
  248POX    C1N 4225   0.445   8.214   2.576 -0.1654 -0.0018  0.4579
  248POX    C1O 4226   0.435   8.309   2.696  0.4036 -0.0472  0.5434
  248POX    C1P 4227   0.434   8.258   2.840  0.3748 -0.1584  0.5042
  248POX    C1Q 4228   0.530   8.143   2.873  0.7598 -0.0031 -0.0737
  248POX    C1R 4229   0.536   8.087   3.015  0.0114 -0.2349 -0.1306
  248POX     CZ 4230   0.195   0.018   1.217 -0.4171 -0.8658 -0.0797
  248POX     OZ 4231   0.255   0.078   1.332 -0.6218  0.0223 -0.4265
  248POX    C2A 4232   0.244   0.006   1.443 -0.3314  0.3374 -0.1920
  248POX    O2A 4233   0.172  -0.092   1.462  0.6286 -0.3232  0.1358
  248POX    C2B 4234   0.307   0.091   1.547 -0.3377 -0.0237  0.1074
  248POX    C2C 4235   0.442   0.039   1.597 -0.3076  0.3646  0.4330
  248POX    C2D 4236   0.514   0.126   1.700  0.5104 -0.4481  0.5604
  248POX    C2E 4237   0.464   0.128   1.845 -0.0684  0.4060  0.3562
  248POX    C2F 4238   0.527   0.242   1.926  0.8987  0.0633  0.1034
  248POX    C2G 4239   0.462   0.253   2.065 -0.1729  0.1457 -0.3957
  248POX    C2H 4240   0.462   0.121   2.142 -0.4609  0.0927 -0.4843
  248POX    C2I 4241   0.361   0.118   2.257  0.5006 -0.2760  0.3699
  248POX    C2J 4242   0.377   9.029   2.336  0.0661 -0.5867 -0.0654
  248POX    C2K 4243   0.342   8.909   2.247  0.3123 -0.4427 -0.3540
  248POX    C2L 4244   0.393   8.780   2.310  0.6159  0.0183  0.3590
  248POX    C2M 4245   0.304   8.742   2.429  0.0144 -0.0906 -0.1192
  248POX    C2N 4246   0.171   8.694   2.372 -0.4398  0.8968  0.0863
  248POX    C2O 4247   0.073   8.683   2.489  0.0668 -0.1734  0.4245
  248POX    C2P 4248   0.096   8.570   2.589 -0.5648 -0.3373  0.3867
  249CHL    CN1 4249   5.799   1.714   1.490 -0.9675  0.5863 -0.5833
  249CHL    CN2 4250   5.705   1.699   1.276  0.1538 -0.1636 -0.2231
  249CHL    CN3 4251   5.683   1.509   1.428 -0.7938  0.4288  0.0636
  249CHL    NTM 4252   5.769   1.619   1.382 -0.0529 -0.2271 -0.1449
  249CHL     CB 4253   5.884   1.552   1.320  0.2591 -0.0992  0.2929
  250PJ2     CA 4254   5.987   1.460   1.386  0.1877 -0.3544  0.0490
  250PJ2     OA 4255   6.032   1.506   1.513 -0.2918 -0.2118  0.1697
  250PJ2      P 4256   6.086   1.382   1.602  0.1838 -0.0049  0.1736
  250PJ2     OB 4257   6.033   1.252   1.556  0.0375  0.3054 -0.5526
  250PJ2     HB 4258   5.943   1.274   1.519 -0.3533 -1.8251 -1.0017
  250PJ2     OG 4259   6.233   1.383   1.585  0.0988  0.0087 -0.5808
  250PJ2     HG 4260   6.260   1.344   1.673 -0.5884  1.5109  0.3205
  250PJ2     OD 4261   6.031   1.427   1.747 -0.2355 -0.4382  0.1507
  251POX     CD 4262   6.132   1.477   1.835 -0.0477 -0.1802 -0.2116
  251POX     CE 4263   6.109   1.627   1.854 -0.0252 -0.2860  0.7255
  251POX     OE 4264   6.205   1.692   1.937  0.2433 -0.2680  0.4059
  251POX    C1A 4265   6.222   1.820   1.909 -0.2566 -0.2837  0.0198
  251POX    O1A 4266   6.208   1.862   1.794  1.1853  0.3213  0.0349
  251POX    C1B 4267   6.291   1.890   2.020  0.1240 -0.2389 -0.2431
  251POX    C1C 4268   6.188   1.940   2.121  0.0028  0.3445 -0.6495
  251POX    C1D 4269   6.236   1.978   2.261  0.0404 -0.6275 -0.3878
  251POX    C1E 4270   6.109   1.993   2.345 -0.0003 -0.2658 -0.5088
  251POX    C1F 4271   6.129   2.089   2.462  0.4474 -0.7199 -0.2058
  251POX    C1G 4272   6.231   2.030   2.559 -0.1870 -0.5756  0.5622
  251POX    C1H 4273   6.173   1.921   2.649 -0.4179 -0.4856  0.5215
  251POX    C1I 4274   6.286   1.831   2.697 -0.0515 -0.5337 -0.4169
  251POX    C1J 4275   6.271   1.703   2.731  0.0688 -0.3234  0.4704
  251POX    C1K 4276   6.137   1.633   2.706  0.1438 -0.3550  0.1416
  251POX    C1L 4277   6.076   1.606   2.844 -0.0477  0.6454  0.2603
  251POX    C1M 4278   5.933   1.554   2.827  0.2374  0.0456 -0.3652
  251POX    C1N 4279   5.840   1.668   2.784  0.2620  0.2626  0.1467
  251POX    C1O 4280   5.693   1.637   2.753  0.4171 -0.0641 -0.2772
  251POX    C1P 4281   5.638   1.756   2.674 -0.6009 -0.3978 -0.0841
  251POX    C1Q 4282   5.675   1.741   2.526  0.3017  0.2673  0.0651
  251POX    C1R 4283   5.615   1.615   2.464 -0.1441  0.4618  0.0989
  251POX     CZ 4284   5.965   1.631   1.907 -0.2648  0.0368  0.0746
  251POX     OZ 4285   5.909   1.751   1.959 -0.6387 -0.1499  0.1030
  251POX    C2A 4286   5.816   1.813   1.886 -0.4865  0.1056  0.1228
  251POX    O2A 4287   5.774   1.757   1.784 -0.0358 -0.2195  0.1122
  251POX    C2B 4288   5.792   1.950   1.935 -0.1581  0.2189 -0.0269
  251POX    C2C 4289   5.765   1.955   2.086  0.1411 -0.1553  0.0410
  251POX    C2D 4290   5.782   2.100   2.133 -0.5023 -0.0856  0.0723
  251POX    C2E 4291   5.774   2.103   2.286  0.0852 -0.7913  0.1220
  251POX    C2F 4292   5.749   2.241   2.347  0.6743 -0.5155 -0.2429
  251POX    C2G 4293   5.788   2.215   2.493 -0.8140  0.3212  0.3275
  251POX    C2H 4294   5.801   2.344   2.575 -0.1976  0.3666  0.1669
  251POX    C2I 4295   5.796   2.325   2.726 -0.0861 -0.1672  0.1078
  251POX    C2J 4296   5.787   2.468   2.783  0.3496 -0.1140  0.0406
  251POX    C2K 4297   5.778   2.462   2.935 -0.4547  0.3818  0.0144
  251POX    C2L 4298   5.752   2.603   2.987 -0.4717  0.3120  0.1968
  251POX    C2M 4299   5.607   2.649   2.969 -0.3881  0.2694 -0.6066
  251POX    C2N 4300   5.580   2.797   2.995 -0.2902  0.1381  0.2660
  251POX    C2O 4301   5.436   2.833   3.032 -0.2827  0.1412  0.2922
  251POX    C2P 4302   5.434   2.986   3.022 -0.0943  0.0857 -0.6919
  252CHL    CN1 4303   3.396   6.147   0.560  0.1529  0.0944 -0.0950
  252CHL    CN2 4304   3.319   6.218   0.353 -0.3967  0.0762  0.5249
  252CHL    CN3 4305   3.371   5.986   0.375 -0.5612 -0.3028 -0.0855
  252CHL    NTM 4306   3.316   6.103   0.445 -0.0607 -0.2201  0.1701
  252CHL     CB 4307   3.177   6.076   0.484 -0.3083  0.1330 -0.4500
  253PJ2     CA 4308   3.123   6.010   0.611  0.2103  0.2440 -0.1704
  253PJ2     OA 4309   3.189   5.891   0.653 -0.2428 -0.0769 -0.3650
  253PJ2      P 4310   3.097   5.772   0.712  0.0565 -0.0320  0.2073
  253PJ2     OB 4311   2.977   5.764   0.625 -0.0350 -0.3634  0.3647
  253PJ2     HB 4312   2.942   5.855   0.607 -0.6116 -0.8258 -0.9437
  253PJ2     OG 4313   3.182   5.652   0.731  0.4565  0.0958 -0.7269
  253PJ2     HG 4314   3.128   5.568   0.729  2.3416 -1.2138  0.4574
  253PJ2     OD 4315   3.059   5.838   0.854 -0.0445  0.3545  0.0029
  254POX     CD 4316   3.153   5.824   0.960  0.2129  0.5357 -0.2009
  254POX     CE 4317   3.115   5.911   1.080  0.0380  0.3417 -0.1164
  254POX     OE 4318   3.214   5.911   1.183  0.0805 -0.1032 -0.1529
  254POX    C1A 4319   3.304   6.008   1.168 -0.1261  0.2108  0.5877
  254POX    O1A 4320   3.311   6.085   1.072  0.0396 -0.3729  0.1212
  254POX    C1B 4321   3.400   5.999   1.281  0.2762 -0.7008  0.1875
  254POX    C1C 4322   3.341   6.081   1.396  0.3011 -0.3020 -0.0843
  254POX    C1D 4323   3.442   6.109   1.507  0.0216  0.6051 -0.0511
  254POX    C1E 4324   3.364   6.140   1.635 -0.1512  0.2996 -0.0824
  254POX    C1F 4325   3.452   6.201   1.745 -0.0439  0.0023 -0.0026
  254POX    C1G 4326   3.358   6.227   1.863  0.1814 -0.7106  0.3377
  254POX    C1H 4327   3.438   6.270   1.986  0.4609 -0.4692  0.0719
  254POX    C1I 4328   3.333   6.267   2.097  0.4877  0.3920  0.1320
  254POX    C1J 4329   3.351   6.279   2.228 -0.1677 -0.0156  0.2633
  254POX    C1K 4330   3.491   6.295   2.287 -0.0549 -0.3722  0.0912
  254POX    C1L 4331   3.499   6.405   2.393 -0.0185  0.0168 -0.3147
  254POX    C1M 4332   3.634   6.389   2.463 -0.8196 -0.9503  1.0506
  254POX    C1N 4333   3.673   6.516   2.540 -0.1067 -0.2236 -0.4580
  254POX    C1O 4334   3.570   6.545   2.649  0.2925  0.2667 -0.2104
  254POX    C1P 4335   3.578   6.679   2.723  0.5679  0.0568  0.1443
  254POX    C1Q 4336   3.484   6.682   2.844 -0.1761  0.4784 -0.4337
  254POX    C1R 4337   3.426   6.823   2.859  0.2518  0.5947  0.1472
  254POX     CZ 4338   2.967   5.892   1.117  0.1277  0.2999  0.2252
  254POX     OZ 4339   2.929   5.944   1.244 -0.8332  0.2173 -0.0229
  254POX    C2A 4340   2.834   5.883   1.315 -0.6905  0.0250  0.0015
  254POX    O2A 4341   2.791   5.771   1.287 -0.5803  0.1008 -0.4943
  254POX    C2B 4342   2.814   5.952   1.444  0.2339 -0.1587  0.2498
  254POX    C2C 4343   2.903   5.888   1.550  0.5562  0.2672  0.2422
  254POX    C2D 4344   2.894   5.965   1.682  0.3725 -0.3340  0.5888
  254POX    C2E 4345   2.958   5.884   1.795  0.1770 -0.7784  0.3840
  254POX    C2F 4346   2.984   5.975   1.915  0.4475  0.1892 -0.3864
  254POX    C2G 4347   3.004   5.880   2.033  0.4480  0.2546 -0.3338
  254POX    C2H 4348   3.058   5.960   2.152 -0.8144 -0.0293  0.4421
  254POX    C2I 4349   3.076   5.858   2.265 -0.5880 -0.1715  0.2770
  254POX    C2J 4350   3.107   5.928   2.397 -0.6464  0.1713  0.1083
  254POX    C2K 4351   3.225   5.858   2.464 -0.1828  0.5618 -0.2943
  254POX    C2L 4352   3.272   5.943   2.582 -0.0954 -0.1415  0.1849
  254POX    C2M 4353   3.394   5.876   2.645 -0.2568 -0.1092  0.5348
  254POX    C2N 4354   3.457   5.982   2.735 -0.2013 -0.0864  0.4690
  254POX    C2O 4355   3.578   5.922   2.808  0.0150 -0.2515 -0.0213
  254POX    C2P 4356   3.643   6.016   2.909 -0.5275  0.1678 -0.0567
  255CHL    CN1 4357   6.094   4.679   1.211 -0.1148  0.0988  0.5761
  255CHL    CN2 4358   5.897   4.556   1.163  0.2165 -0.3219 -0.8974
  255CHL    CN3 4359   6.106   4.458   1.118  0.0429 -0.2493 -0.1155
  255CHL    NTM 4360   6.035   4.545   1.213  0.0492  0.0097 -0.3476
  255CHL     CB 4361   6.039   4.493   1.350 -0.1856 -0.0443 -0.3614
  256PJ2     CA 4362   6.164   4.447   1.425  0.1268  0.1305 -0.7715
  256PJ2     OA 4363   6.263   4.549   1.438 -0.1740  0.3217  0.1116
  256PJ2      P 4364   6.407   4.485   1.471 -0.1585  0.2112 -0.1655
  256PJ2     OB 4365   6.395   4.339   1.447 -0.5265  0.2167 -0.0228
  256PJ2     HB 4366   6.484   4.292   1.450  0.6561  2.2376 -0.9801
  256PJ2     OG 4367   6.504   4.566   1.394 -0.0822  0.3273  0.0493
  256PJ2     HG 4368   6.485   4.663   1.402  0.6693  0.4891 -0.0867
  256PJ2     OD 4369   6.404   4.518   1.629  0.3160  0.0628 -0.1221
  257POX     CD 4370   6.467   4.634   1.684 -0.0278  0.2009 -0.0176
  257POX     CE 4371   6.362   4.739   1.723  0.0754  0.1004  0.5430
  257POX     OE 4372   6.412   4.866   1.764  0.5544  0.0147  0.2381
  257POX    C1A 4373   6.444   4.959   1.675 -0.5337  0.4568  0.2959
  257POX    O1A 4374   6.449   4.935   1.554 -0.0128  0.3387  0.3414
  257POX    C1B 4375   6.490   5.081   1.746  0.0752  0.1545  0.4248
  257POX    C1C 4376   6.639   5.079   1.778  0.3026  0.8002 -0.5538
  257POX    C1D 4377   6.700   5.206   1.838 -0.1314  0.6118  0.2970
  257POX    C1E 4378   6.841   5.173   1.887  0.0760  0.4101 -0.4291
  257POX    C1F 4379   6.908   5.297   1.946  0.3444  0.1950 -0.2813
  257POX    C1G 4380   7.043   5.259   2.007  0.1467  0.3706  0.2759
  257POX    C1H 4381   7.027   5.191   2.143  0.2568 -0.4702 -0.1243
  257POX    C1I 4382   7.168   5.162   2.195  0.3004 -0.0138  0.0114
  257POX    C1J 4383   7.193   5.060   2.276  0.1426 -0.1280 -0.0823
  257POX    C1K 4384   7.078   4.979   2.336 -0.0892 -0.0361 -0.3988
  257POX    C1L 4385   7.116   4.868   2.435  0.2632 -0.1651 -0.6747
  257POX    C1M 4386   7.192   4.918   2.558 -0.4985  0.0879 -0.3009
  257POX    C1N 4387   7.224   4.791   2.637 -0.4549  0.0286 -0.4142
  257POX    C1O 4388   7.254   4.827   2.783  0.2741 -0.4716 -0.4359
  257POX    C1P 4389   7.404   4.837   2.812  0.1151  0.0193  0.2337
  257POX    C1Q 4390   7.440   4.883   2.953  0.0479  0.2094  0.1879
  257POX    C1R 4391   7.445   5.035   2.973 -0.3832  0.1967  0.4141
  257POX     CZ 4392   6.256   4.676   1.814  0.1101 -0.3279  0.2937
  257POX     OZ 4393   6.303   4.616   1.935  0.1030 -0.0209  0.4523
  257POX    C2A 4394   6.211   4.570   2.020 -0.3818  0.2294  0.0715
  257POX    O2A 4395   6.096   4.550   1.981 -0.0535 -0.6065 -0.5037
  257POX    C2B 4396   6.257   4.526   2.154 -0.6056 -0.2291 -0.0022
  257POX    C2C 4397   6.215   4.622   2.265 -0.1594  0.2902 -0.2787
  257POX    C2D 4398   6.295   4.588   2.391 -0.1114  0.4068 -0.2768
  257POX    C2E 4399   6.241   4.644   2.522 -0.2848 -0.6272  0.1070
  257POX    C2F 4400   6.132   4.560   2.589 -0.0097 -0.8265  0.3034
  257POX    C2G 4401   6.085   4.617   2.723 -0.0103 -0.1583  0.0215
  257POX    C2H 4402   6.192   4.609   2.833 -0.5729 -0.3872  0.5585
  257POX    C2I 4403   6.183   4.724   2.934 -0.2091  0.1023  0.0405
  257POX    C2J 4404   6.047   4.729   3.004 -0.3015  0.1928 -0.1422
  257POX    C2K 4405   6.043   4.842   3.108  0.1848  0.2213 -0.1490
  257POX    C2L 4406   5.899   4.865   3.157 -0.0274 -0.7266 -0.2921
  257POX    C2M 4407   5.821   4.939   3.048  0.0985 -0.4089 -0.1692
  257POX    C2N 4408   5.870   5.082   3.024 -0.1582 -0.2898  0.0094
  257POX    C2O 4409   5.790   5.176   2.933 -0.0971 -0.5320 -0.2958
  257POX    C2P 4410   5.650   5.190   2.993 -0.1417 -0.1285 -0.4914
  258CHL    CN1 4411   8.903   8.918   1.518  0.0125  0.2689 -0.4195
  258CHL    CN2 4412   8.973   8.768   1.345 -0.2741  0.1483 -0.4656
  258CHL    CN3 4413   8.765   8.734   1.481 -0.4224 -0.1608 -0.2318
  258CHL    NTM 4414   8.856   8.827   1.412 -0.1548 -0.2045  0.0609
  258CHL     CB 4415   8.780   8.883   1.300  0.1726  0.5103  0.1847
  259PJ2     CA 4416   8.803  -0.029   1.220  0.2831  0.1317 -0.3790
  259PJ2     OA 4417   8.774   0.092   1.291 -0.1446 -0.0385 -0.2576
  259PJ2      P 4418   8.786   0.220   1.194  0.2145 -0.0913 -0.2840
  259PJ2     OB 4419   8.920   0.190   1.138  0.4041  0.4440 -0.1188
  259PJ2     HB 4420   8.915   0.092   1.122  0.0838  0.1329  1.7183
  259PJ2     OG 4421   8.668   0.222   1.104  0.1092 -0.0834 -0.1446
  259PJ2     HG 4422   8.666   0.318   1.075 -0.3766 -0.3038 -0.8701
  259PJ2     OD 4423   8.807   0.340   1.298  0.0424 -0.1606 -0.1693
  260POX     CD 4424  -0.103   0.335   1.399 -0.2369 -0.1263  0.1017
  260POX     CE 4425  -0.080   0.464   1.478 -0.2001  0.0571 -0.2055
  260POX     OE 4426   0.036   0.445   1.560 -0.1047 -0.3411 -0.4308
  260POX    C1A 4427   0.154   0.496   1.524 -0.0788 -0.2158 -0.1712
  260POX    O1A 4428   0.168   0.540   1.411  0.3547  0.4038  0.1218
  260POX    C1B 4429   0.254   0.493   1.633 -0.2895  0.0022  0.0275
  260POX    C1C 4430   0.358   0.605   1.641 -0.2256 -0.0573  0.0251
  260POX    C1D 4431   0.453   0.594   1.521  0.1388  0.1936  0.2908
  260POX    C1E 4432   0.571   0.496   1.532  0.0593 -0.0030 -0.5456
  260POX    C1F 4433   0.666   0.542   1.643 -0.4978  0.0339 -0.0772
  260POX    C1G 4434   0.787   0.449   1.652 -0.8996 -0.4947 -0.0806
  260POX    C1H 4435   0.856   0.451   1.789 -0.2424 -0.0143 -0.4137
  260POX    C1I 4436   0.956   0.338   1.818  0.2228  0.4772 -0.1012
  260POX    C1J 4437   0.977   0.295   1.942  0.0553 -0.0319 -0.2475
  260POX    C1K 4438   0.892   0.345   2.060 -0.5639 -0.5133 -0.4862
  260POX    C1L 4439   0.950   0.292   2.191 -0.2076  0.3552 -0.2863
  260POX    C1M 4440   0.842   0.331   2.292 -0.2785  0.1634 -0.2883
  260POX    C1N 4441   0.883   0.316   2.439 -0.2540  0.1602 -0.2955
  260POX    C1O 4442   0.772   0.354   2.537 -0.0700  0.8301 -0.3398
  260POX    C1P 4443   0.652   0.260   2.533  0.4817  0.0758  0.4994
  260POX    C1Q 4444   0.546   0.300   2.636  0.3831  0.2066  0.3481
  260POX    C1R 4445   0.592   0.278   2.781  0.3837  0.1643  0.3414
  260POX     CZ 4446   8.799   0.491   1.551 -0.1659  0.0709 -0.1675
  260POX     OZ 4447   8.794   0.606   1.636  0.1198  0.0272 -0.0935
  260POX    C2A 4448   8.684   0.608   1.711  0.5393 -0.4199  0.5528
  260POX    O2A 4449   8.576   0.562   1.674  0.4920  0.1114  0.0036
  260POX    C2B 4450   8.693   0.704   1.823  0.0579  0.0374  0.2043
  260POX    C2C 4451   8.564   0.769   1.874 -0.0061 -0.4121  0.6187
  260POX    C2D 4452   8.576   0.847   2.005  0.1143  0.4162  0.1210
  260POX    C2E 4453   8.434   0.878   2.053  0.0113  0.3322 -0.1292
  260POX    C2F 4454   8.424   0.933   2.195 -0.0999 -0.6585  0.2517
  260POX    C2G 4455   8.274   0.953   2.221 -0.0941  0.0287 -0.2175
  260POX    C2H 4456   8.258   0.995   2.367  0.3062  0.2568 -0.2377
  260POX    C2I 4457   8.124   1.069   2.369  0.0997 -0.1195  0.1274
  260POX    C2J 4458   8.088   1.122   2.508  1.1131 -0.2479  0.4468
  260POX    C2K 4459   8.065   1.015   2.616 -0.0487 -0.2658  0.1903
  260POX    C2L 4460   8.049   1.078   2.755  0.3934  0.5468 -0.1152
  260POX    C2M 4461   8.048   0.968   2.862 -0.0407  0.4985 -0.1662
  260POX    C2N 4462   7.999   1.024   2.996 -0.0516  0.1136 -0.0074
  260POX    C2O 4463   7.976   0.923   3.108  0.2865  0.0846  0.0354
  260POX    C2P 4464   7.974   1.005   3.238  0.4618  0.4936 -0.2168
  261CHL    CN1 4465   3.328   2.593   0.907 -0.6857  0.1549 -0.0722
  261CHL    CN2 4466   3.187   2.664   1.101  0.0289 -0.4684  0.2975
  261CHL    CN3 4467   3.400   2.734   1.097 -0.4767  0.2036 -0.2626
  261CHL    NTM 4468   3.318   2.622   1.050 -0.0000 -0.2867  0.0688
  261CHL     CB 4469   3.348   2.503   1.132  0.0459 -0.2032  0.1734
  262PJ2     CA 4470   3.482   2.434   1.157 -0.0499 -0.3663  0.2365
  262PJ2     OA 4471   3.584   2.505   1.229  0.0090 -0.4478  0.2334
  262PJ2      P 4472   3.713   2.416   1.266  0.3100 -0.0267  0.2012
  262PJ2     OB 4473   3.662   2.280   1.296 -0.6203  0.2760  0.0110
  262PJ2     HB 4474   3.697   2.208   1.237  0.9811  0.5302  0.5913
  262PJ2     OG 4475   3.780   2.435   1.135 -0.2886  0.1015 -0.0929
  262PJ2     HG 4476   3.842   2.356   1.126 -1.2678 -0.8557  1.1172
  262PJ2     OD 4477   3.797   2.488   1.382  0.0789  0.3303  0.1496
  263POX     CD 4478   3.764   2.438   1.512 -0.3860  0.1535 -0.0363
  263POX     CE 4479   3.885   2.413   1.602 -0.6352  0.2138  0.3195
  263POX     OE 4480   3.855   2.345   1.724  0.1021 -0.4811  0.1236
  263POX    C1A 4481   3.838   2.214   1.713 -0.4695 -0.3949 -0.0317
  263POX    O1A 4482   3.802   2.160   1.608 -0.3739 -0.2528 -0.1377
  263POX    C1B 4483   3.827   2.152   1.847 -0.6870 -0.0926  0.0892
  263POX    C1C 4484   3.928   2.040   1.867 -0.6189  0.0096  0.3231
  263POX    C1D 4485   3.932   1.981   2.008 -0.2555 -0.0173  0.3028
  263POX    C1E 4486   3.797   1.925   2.052 -0.1207 -0.4211  0.2066
  263POX    C1F 4487   3.807   1.853   2.188  0.1745 -0.0025  0.4074
  263POX    C1G 4488   3.686   1.767   2.224 -0.1960  0.4140  0.1795
  263POX    C1H 4489   3.693   1.705   2.364  0.0077  0.0315  0.0008
  263POX    C1I 4490   3.621   1.570   2.368 -0.4175  0.2639  0.3182
  263POX    C1J 4491   3.566   1.527   2.481 -0.5619  0.2203  0.2310
  263POX    C1K 4492   3.590   1.592   2.618 -0.0772  0.2229  0.1476
  263POX    C1L 4493   3.611   1.483   2.723 -0.6236  0.4041  0.4519
  263POX    C1M 4494   3.570   1.531   2.862 -0.5710  0.1523  0.5543
  263POX    C1N 4495   3.644   1.445   2.965 -0.1567 -0.0965  0.0543
  263POX    C1O 4496   3.628   1.514   3.101  0.0183 -0.3579  0.2064
  263POX    C1P 4497   3.744   1.598   3.154 -0.4053  0.3280  0.0562
  263POX    C1Q 4498   3.856   1.508   3.207 -0.2565  0.1198 -0.6111
  263POX    C1R 4499   3.978   1.591   3.248 -0.0329 -0.2361 -0.5536
  263POX     CZ 4500   3.948   2.550   1.628 -0.1122  0.0985 -0.2900
  263POX     OZ 4501   3.868   2.642   1.704 -0.0739  0.2778 -0.4661
  263POX    C2A 4502   3.921   2.756   1.745 -0.2137  0.1891 -0.0345
  263POX    O2A 4503   4.038   2.783   1.717 -0.1479 -0.1940 -0.1382
  263POX    C2B 4504   3.830   2.854   1.808 -0.5927  0.2299 -0.6395
  263POX    C2C 4505   3.751   2.809   1.931  0.5434  0.2317  0.1023
  263POX    C2D 4506   3.667   2.928   1.977 -0.0551 -0.1676  0.0564
  263POX    C2E 4507   3.583   2.892   2.099 -0.3900  0.4408  0.0109
  263POX    C2F 4508   3.454   2.812   2.074  0.0385 -0.1934 -0.1838
  263POX    C2G 4509   3.407   2.726   2.192 -0.2171 -0.0862 -0.2079
  263POX    C2H 4510   3.261   2.686   2.170 -0.4953  0.5093  0.4787
  263POX    C2I 4511   3.196   2.583   2.263 -0.1995 -0.3183 -0.2134
  263POX    C2J 4512   3.194   2.628   2.409  0.3617 -0.4742 -0.1550
  263POX    C2K 4513   3.109   2.547   2.507 -0.2158 -0.2816 -0.4908
  263POX    C2L 4514   2.965   2.595   2.528 -0.2866 -0.4970 -0.4854
  263POX    C2M 4515   2.951   2.725   2.608 -0.2393 -0.5595 -0.3753
  263POX    C2N 4516   2.803   2.756   2.632  0.0722  0.7612 -0.0910
  263POX    C2O 4517   2.734   2.801   2.503  0.1517 -0.0524 -0.4237
  263POX    C2P 4518   2.582   2.811   2.512  0.1701 -0.1313  0.0391
  264CHL    CN1 4519   2.658   6.607   0.994 -0.1330 -0.0833 -0.1135
  264CHL    CN2 4520   2.701   6.382   0.927  0.7439 -0.7305 -0.0736
  264CHL    CN3 4521   2.886   6.522   0.931 -0.0546  0.0043 -0.5613
  264CHL    NTM 4522   2.741   6.522   0.908 -0.1745 -0.4262  0.1845
  264CHL     CB 4523   2.702   6.551   0.769 -0.0768  0.4090  0.3271
  265PJ2     CA 4524   2.754   6.682   0.709 -0.0512  0.0474 -0.4516
  265PJ2     OA 4525   2.748   6.796   0.795  0.5681 -0.1449 -0.1379
  265PJ2      P 4526   2.847   6.907   0.734 -0.0548  0.5934  0.1722
  265PJ2     OB 4527   2.985   6.855   0.748 -0.1340  0.1356 -0.7191
  265PJ2     HB 4528   2.993   6.797   0.829 -0.8381  0.8974 -0.0983
  265PJ2     OG 4529   2.802   6.940   0.597 -0.1021  0.6585  0.2034
  265PJ2     HG 4530   2.716   6.893   0.576  1.4359 -2.2430 -0.1726
  265PJ2     OD 4531   2.818   7.039   0.822  0.2089  0.8077 -0.0611
  266POX     CD 4532   2.870   7.009   0.951 -0.2332  0.0256 -0.0585
  266POX     CE 4533   2.811   7.103   1.056  0.3972  0.2003  0.1445
  266POX     OE 4534   2.878   7.095   1.182 -0.2067 -0.0134  0.4573
  266POX    C1A 4535   2.897   7.208   1.249 -0.2648  0.2844 -0.0285
  266POX    O1A 4536   2.874   7.321   1.205  0.0306  0.2783 -0.1963
  266POX    C1B 4537   2.961   7.182   1.380 -0.3888  0.1460  0.0054
  266POX    C1C 4538   2.948   7.299   1.478  0.2414  0.3829 -0.1896
  266POX    C1D 4539   3.001   7.266   1.618  0.2913  0.7122 -0.1297
  266POX    C1E 4540   3.150   7.269   1.652  0.2697  0.0154  0.0374
  266POX    C1F 4541   3.175   7.233   1.799 -0.0792  0.2551  0.1573
  266POX    C1G 4542   3.096   7.332   1.884 -0.4118  0.0080  0.1383
  266POX    C1H 4543   3.189   7.443   1.934 -0.5327  0.2044 -0.0710
  266POX    C1I 4544   3.111   7.541   2.022 -0.8333 -0.3315  0.2626
  266POX    C1J 4545   3.169   7.618   2.114 -0.2565 -0.0814 -0.3035
  266POX    C1K 4546   3.321   7.615   2.135 -0.3616  0.2319  0.5433
  266POX    C1L 4547   3.397   7.747   2.145  0.7154 -0.3148 -0.2149
  266POX    C1M 4548   3.372   7.814   2.280 -0.1909  0.1912 -0.6278
  266POX    C1N 4549   3.460   7.735   2.377 -0.6853 -0.1823 -0.4829
  266POX    C1O 4550   3.463   7.780   2.523  0.1448 -0.1472 -0.5059
  266POX    C1P 4551   3.525   7.918   2.541 -0.1589 -0.0924  0.1668
  266POX    C1Q 4552   3.537   7.931   2.693 -0.4336 -0.3636  0.2123
  266POX    C1R 4553   3.577   8.075   2.728 -0.0954 -0.4036 -0.0095
  266POX     CZ 4554   2.660   7.085   1.040  0.3490  0.6628  0.0702
  266POX     OZ 4555   2.611   6.969   1.107  0.0855  0.6028 -0.2244
  266POX    C2A 4556   2.485   6.973   1.148  0.1315 -0.1279  0.0016
  266POX    O2A 4557   2.412   7.065   1.112  0.0420 -0.0783  0.3056
  266POX    C2B 4558   2.455   6.864   1.244  0.9248 -0.3648 -0.0137
  266POX    C2C 4559   2.426   6.923   1.383  0.6371  0.9984 -0.6289
  266POX    C2D 4560   2.531   7.024   1.431  0.2694  1.2988 -0.4558
  266POX    C2E 4561   2.504   7.064   1.576  0.7157 -0.0925  0.0276
  266POX    C2F 4562   2.596   7.179   1.616 -0.3095  0.6663  0.2466
  266POX    C2G 4563   2.564   7.228   1.757 -0.1606  0.0792  0.4862
  266POX    C2H 4564   2.648   7.339   1.820  0.3519  0.2132 -0.4154
  266POX    C2I 4565   2.564   7.367   1.945  1.2672 -0.6147  0.4023
  266POX    C2J 4566   2.622   7.482   2.026 -0.5255  0.4355  0.2421
  266POX    C2K 4567   2.509   7.525   2.120 -0.5471  0.2096  0.3208
  266POX    C2L 4568   2.565   7.611   2.234  0.2384 -0.1959  0.2407
  266POX    C2M 4569   2.456   7.667   2.325  0.0651  0.0489 -0.1170
  266POX    C2N 4570   2.520   7.748   2.437 -0.3736  0.0418  0.1438
  266POX    C2O 4571   2.617   7.674   2.530 -0.6663 -0.7413 -0.1696
  266POX    C2P 4572   2.627   7.731   2.671  0.2386 -0.5129 -0.3169
  267CHL    CN1 4573   8.016   9.085   0.800 -0.2196 -0.1484 -0.3967
  267CHL    CN2 4574   8.074   8.855   0.765  0.0955  0.5641 -0.0142
  267CHL    CN3 4575   8.238   9.000   0.827  0.1902 -0.2753 -0.1054
  267CHL    NTM 4576   8.095   8.972   0.851  0.1158  0.3685  0.2471
  267CHL     CB 4577   8.090   8.944   0.995 -0.0425 -0.1169  0.1502
  268PJ2     CA 4578   7.952   8.915   1.056 -0.2523  0.1253 -0.2038
  268PJ2     OA 4579   7.855   9.020   1.058 -0.0640  0.3053 -0.3980
  268PJ2      P 4580   7.702   8.972   1.072  0.1188 -0.2192 -0.1378
  268PJ2     OB 4581   7.626   9.099   1.065 -0.1238 -0.3745 -0.3700
  268PJ2     HB 4582   7.684   9.173   1.100  1.7593 -2.4171  1.0816
  268PJ2     OG 4583   7.668   8.854   0.989  0.1121 -0.1170 -0.2829
  268PJ2     HG 4584   7.755   8.837   0.943  0.1706  1.5836 -0.8352
  268PJ2     OD 4585   7.708   8.925   1.225  0.1194  0.1610 -0.0191
  269POX     CD 4586   7.708  -0.013   1.325  0.4994  0.1420 -0.0102
  269POX     CE 4587   7.703  -0.040   1.476  0.2270 -0.0475 -0.0531
  269POX     OE 4588   7.822  -0.080   1.544 -0.0100 -0.2750  0.2291
  269POX    C1A 4589   7.906   0.016   1.581 -0.0620 -0.0581 -0.2146
  269POX    O1A 4590   7.909   0.125   1.524  0.3039  0.2471  0.3805
  269POX    C1B 4591   8.012  -0.020   1.677 -0.2526  0.2453  0.1124
  269POX    C1C 4592   8.053   0.089   1.776 -0.2438  0.2815  0.0685
  269POX    C1D 4593   8.094   0.026   1.909  0.3592 -0.1936 -0.3392
  269POX    C1E 4594   8.186   0.126   1.979  0.5704 -0.0992 -0.7456
  269POX    C1F 4595   8.255   0.042   2.086 -0.2661 -0.0942 -0.1879
  269POX    C1G 4596   8.321   0.102   2.210  0.0442 -0.5253 -0.1380
  269POX    C1H 4597   8.222   0.176   2.300  0.4472 -0.2834  0.1123
  269POX    C1I 4598   8.304   0.238   2.413  0.0008  0.0542  0.2561
  269POX    C1J 4599   8.287   0.196   2.538 -0.8552 -0.3063  0.0246
  269POX    C1K 4600   8.190   0.085   2.580 -0.0233 -0.9848  0.1692
  269POX    C1L 4601   8.144   0.107   2.724 -0.1496  0.5909 -0.0972
  269POX    C1M 4602   8.064  -0.020   2.752  0.0800  0.3791 -0.4017
  269POX    C1N 4603   7.999   9.020   2.890 -0.4807 -1.0354 -0.6504
  269POX    C1O 4604   8.099   8.994   3.003 -0.8925 -0.5107 -0.1617
  269POX    C1P 4605   8.038   9.015   3.142 -0.0746  0.5735  0.0527
  269POX    C1Q 4606   7.964   8.888   3.184 -0.0847  0.4933 -0.2030
  269POX    C1R 4607   7.885   8.918   3.312  0.3240  0.0126  0.1673
  269POX     CZ 4608   7.585   8.906   1.505  0.5256 -0.3907  0.0109
  269POX     OZ 4609   7.455   8.957   1.477  0.6509 -0.3450 -0.4990
  269POX    C2A 4610   7.348   8.886   1.511  0.4439  0.2281  0.0603
  269POX    O2A 4611   7.354   8.772   1.557 -0.3155  0.2970  0.3454
  269POX    C2B 4612   7.220   8.957   1.493 -0.1066 -0.7250  0.1750
  269POX    C2C 4613   7.174   9.026   1.621  0.0637  0.3106 -0.3142
  269POX    C2D 4614   7.022   0.003   1.627  0.0578  0.1833 -0.1342
  269POX    C2E 4615   6.983   0.072   1.758 -0.1940 -0.1243 -0.0471
  269POX    C2F 4616   7.008   0.221   1.733 -0.2183 -0.1166 -0.0249
  269POX    C2G 4617   6.957   0.303   1.851 -0.0131 -0.0911  0.0449
  269POX    C2H 4618   6.805   0.311   1.864 -0.0309  0.1431 -0.2963
  269POX    C2I 4619   6.754   0.391   1.984  0.0969  0.1927 -0.2743
  269POX    C2J 4620   6.811   0.361   2.123 -0.0332  0.1875 -0.2215
  269POX    C2K 4621   6.757   0.459   2.227 -0.1260  0.1238 -0.2097
  269POX    C2L 4622   6.788   0.412   2.370  0.0557  0.2745 -0.1986
  269POX    C2M 4623   6.730   0.521   2.460 -0.6220 -0.0502 -0.2302
  269POX    C2N 4624   6.762   0.486   2.605 -0.6757 -0.3207 -0.2824
  269POX    C2O 4625   6.690   0.578   2.705  0.5660  0.1299  0.2277
  269POX    C2P 4626   6.545   0.531   2.718  0.4881  0.3901  0.3003
  270CHL    CN1 4627   4.118   3.273   1.558 -1.0174  0.7959 -0.2066
  270CHL    CN2 4628   4.161   3.057   1.657  0.6312  0.4586 -0.3930
  270CHL    CN3 4629   4.298   3.149   1.477  0.0586 -0.3279  0.7958
  270CHL    NTM 4630   4.163   3.136   1.533 -0.4558  0.9551 -0.0997
  270CHL     CB 4631   4.063   3.075   1.443 -0.4816  0.2710  0.3829
  271PJ2     CA 4632   4.079   2.930   1.400 -0.4495  0.2929  0.3213
  271PJ2     OA 4633   4.203   2.897   1.336 -0.4374  0.0973  0.4431
  271PJ2      P 4634   4.209   2.737   1.320 -0.1997  0.1833 -0.3981
  271PJ2     OB 4635   4.078   2.671   1.297  0.0216 -0.4851  0.2237
  271PJ2     HB 4636   3.999   2.732   1.289 -0.7616 -1.5944 -0.7006
  271PJ2     OG 4637   4.322   2.702   1.233 -0.0372  0.0315 -0.1276
  271PJ2     HG 4638   4.351   2.784   1.182 -2.2604  1.3588  0.6422
  271PJ2     OD 4639   4.243   2.694   1.471 -0.0802  0.0464 -0.4645
  272POX     CD 4640   4.374   2.716   1.523 -0.5702  0.5767  0.5897
  272POX     CE 4641   4.389   2.732   1.674  0.0483  0.3965  0.5519
  272POX     OE 4642   4.518   2.772   1.722  0.2404  0.3816  0.0516
  272POX    C1A 4643   4.540   2.901   1.745  0.2021  0.4449 -0.2602
  272POX    O1A 4644   4.474   2.984   1.682  0.0436  0.7477  0.2917
  272POX    C1B 4645   4.657   2.922   1.834  0.1899  0.0622 -0.1536
  272POX    C1C 4646   4.662   3.069   1.877 -0.2423  0.0903 -0.1879
  272POX    C1D 4647   4.793   3.090   1.953 -0.6054 -0.0136  0.4657
  272POX    C1E 4648   4.771   3.046   2.098 -0.0417 -0.4645  0.4184
  272POX    C1F 4649   4.891   3.068   2.191  0.0941  0.0490  0.1244
  272POX    C1G 4650   5.003   2.969   2.156 -0.0765  0.1588 -0.7559
  272POX    C1H 4651   5.138   3.021   2.203 -0.0603 -0.3786 -0.1939
  272POX    C1I 4652   5.252   2.923   2.175  0.0307 -0.3609  0.1136
  272POX    C1J 4653   5.377   2.958   2.147 -0.1494  0.6175  0.4671
  272POX    C1K 4654   5.408   3.107   2.131  0.0806  0.5500  0.2779
  272POX    C1L 4655   5.556   3.141   2.107  0.2352 -0.1544  0.2056
  272POX    C1M 4656   5.643   3.088   2.221 -0.3427 -0.3558  0.5566
  272POX    C1N 4657   5.637   3.187   2.337 -0.6601  0.1004  0.1534
  272POX    C1O 4658   5.684   3.139   2.475 -0.1480 -0.3901 -0.1901
  272POX    C1P 4659   5.835   3.120   2.487 -0.0799  0.4602  0.4284
  272POX    C1Q 4660   5.913   3.252   2.479  0.1852  0.2778 -0.0801
  272POX    C1R 4661   5.895   3.336   2.605 -0.0792 -0.3038  0.2786
  272POX     CZ 4662   4.345   2.604   1.746  0.2530 -0.0397 -0.0891
  272POX     OZ 4663   4.286   2.632   1.874  0.1209 -0.1084 -0.1352
  272POX    C2A 4664   4.214   2.527   1.911 -0.0215  0.1891  0.4393
  272POX    O2A 4665   4.222   2.412   1.868 -0.5178  0.2798  0.0918
  272POX    C2B 4666   4.137   2.559   2.033 -0.2413  0.1861  0.3034
  272POX    C2C 4667   4.003   2.485   2.041 -0.3398  0.3377  0.0720
  272POX    C2D 4668   3.974   2.447   2.187  1.0559  0.0774  0.2994
  272POX    C2E 4669   3.933   2.574   2.263 -0.0669 -0.0818 -0.0264
  272POX    C2F 4670   3.875   2.538   2.400 -0.2858  0.1519 -0.0569
  272POX    C2G 4671   3.829   2.670   2.463 -0.8184  0.1879 -0.5132
  272POX    C2H 4672   3.754   2.652   2.595  0.4062 -0.3750  0.1300
  272POX    C2I 4673   3.606   2.623   2.566  0.2871  0.1734  0.1790
  272POX    C2J 4674   3.527   2.753   2.554  0.1310  0.0392 -0.2518
  272POX    C2K 4675   3.518   2.829   2.686  0.0838  0.4084 -0.4629
  272POX    C2L 4676   3.467   2.967   2.644  0.0621  0.4621 -0.2605
  272POX    C2M 4677   3.578   3.053   2.584  0.6243  0.1466  0.3054
  272POX    C2N 4678   3.532   3.198   2.567 -0.2393 -0.2100 -0.4918
  272POX    C2O 4679   3.638   3.265   2.479  0.3667 -0.8917 -0.2878
  272POX    C2P 4680   3.753   3.321   2.562 -0.3790  0.0461  0.1248
  273CHL    CN1 4681   6.631   1.215   1.379  0.2422  0.2657  0.5772
  273CHL    CN2 4682   6.796   1.105   1.504  0.3536 -0.0155 -0.2740
  273CHL    CN3 4683   6.711   1.017   1.294 -0.1420  0.1822 -0.4153
  273CHL    NTM 4684   6.755   1.138   1.366 -0.0016 -0.0159 -0.1697
  273CHL     CB 4685   6.847   1.231   1.300  0.1909  0.1856  0.3700
  274PJ2     CA 4686   6.987   1.193   1.253 -0.1076  0.1259 -0.5040
  274PJ2     OA 4687   6.990   1.078   1.169 -0.1381 -0.3444  0.1303
  274PJ2      P 4688   7.137   1.016   1.153 -0.0348  0.0036 -0.3039
  274PJ2     OB 4689   7.112   0.884   1.092  0.3857 -0.1069 -0.2435
  274PJ2     HB 4690   7.147   0.870   0.999  1.4205 -0.2520  0.1572
  274PJ2     OG 4691   7.228   1.101   1.073 -0.6795  0.6145 -0.3904
  274PJ2     HG 4692   7.301   1.048   1.030 -0.2832  1.4356 -0.7587
  274PJ2     OD 4693   7.173   0.996   1.309 -0.6976  0.5691 -0.0738
  275POX     CD 4694   7.173   0.870   1.377 -0.0924  0.5244 -0.1449
  275POX     CE 4695   7.228   0.859   1.519  0.4981 -0.2134 -0.4264
  275POX     OE 4696   7.209   0.737   1.591  0.1013  0.1420  0.0803
  275POX    C1A 4697   7.306   0.692   1.672  0.1251 -0.0683 -0.0654
  275POX    O1A 4698   7.408   0.760   1.667  0.3142 -0.3505 -0.0004
  275POX    C1B 4699   7.255   0.596   1.772  0.3663  0.0691  0.1888
  275POX    C1C 4700   7.277   0.627   1.920 -0.3318  0.2332  0.2656
  275POX    C1D 4701   7.185   0.743   1.957  0.2544  0.6268  0.5179
  275POX    C1E 4702   7.100   0.711   2.080 -0.5923 -0.0893 -0.2358
  275POX    C1F 4703   7.015   0.833   2.117 -0.0694  0.2681 -0.1995
  275POX    C1G 4704   6.994   0.842   2.269  0.0135 -0.3091 -0.1521
  275POX    C1H 4705   6.895   0.953   2.304  0.8037  0.2703  0.2530
  275POX    C1I 4706   6.861   0.968   2.453  0.5724 -0.1915  0.2478
  275POX    C1J 4707   6.737   0.964   2.500  0.2217 -0.0461 -0.6281
  275POX    C1K 4708   6.626   0.973   2.396  0.1844 -0.1495 -0.5972
  275POX    C1L 4709   6.491   0.923   2.448  0.0910  0.2691 -0.4331
  275POX    C1M 4710   6.390   0.947   2.336  0.0993  0.3288 -0.4276
  275POX    C1N 4711   6.312   1.078   2.350 -0.1241  0.1395  0.1365
  275POX    C1O 4712   6.232   1.092   2.221 -0.0242 -0.3622  0.0168
  275POX    C1P 4713   6.098   1.164   2.239  0.1400  0.0154 -0.2461
  275POX    C1Q 4714   6.018   1.193   2.112 -0.2370 -0.0324 -0.0207
  275POX    C1R 4715   5.983   1.063   2.040 -0.5318 -0.0130  0.0854
  275POX     CZ 4716   7.170   0.978   1.596  0.1529 -0.5559 -0.1565
  275POX     OZ 4717   7.226   1.013   1.723 -0.6823 -1.0608  0.3639
  275POX    C2A 4718   7.219   1.140   1.762  0.6289 -0.7709 -0.3003
  275POX    O2A 4719   7.132   1.209   1.709  0.3601 -0.7561  0.1617
  275POX    C2B 4720   7.307   1.171   1.877 -0.1296  0.5146 -0.0521
  275POX    C2C 4721   7.233   1.166   2.010  0.1597 -0.3011  0.0824
  275POX    C2D 4722   7.137   1.284   2.028  0.0023 -0.4646  0.3296
  275POX    C2E 4723   7.062   1.284   2.161  0.1489  0.6738  0.4168
  275POX    C2F 4724   7.158   1.323   2.274  0.4733  0.2042  0.3041
  275POX    C2G 4725   7.078   1.320   2.404  0.2774 -0.2024  0.1766
  275POX    C2H 4726   7.180   1.363   2.509  0.1833  0.7280 -0.1048
  275POX    C2I 4727   7.110   1.383   2.644  0.0274 -0.7405  0.0430
  275POX    C2J 4728   7.223   1.388   2.748  0.9364  0.5361 -0.9691
  275POX    C2K 4729   7.293   1.258   2.788 -0.2390  0.1933  0.0776
  275POX    C2L 4730   7.421   1.267   2.871 -0.4107  0.3669  0.3219
  275POX    C2M 4731   7.470   1.126   2.905 -0.0630  0.3104 -0.3975
  275POX    C2N 4732   7.534   1.064   2.781  0.4807  0.5753 -0.2541
  275POX    C2O 4733   7.611   0.943   2.835 -0.6795 -0.2002 -0.3078
  275POX    C2P 4734   7.680   0.858   2.729  0.2170  0.1913 -0.0427
  276CHL    CN1 4735   2.250   0.050   0.741  0.3370 -0.3095  0.6411
  276CHL    CN2 4736   2.124   0.212   0.853  0.3641  0.3321  0.2586
  276CHL    CN3 4737   2.252   0.042   0.977 -0.4186 -0.1996  0.1289
  276CHL    NTM 4738   2.248   0.134   0.862  0.2165  0.1062  0.3518
  276CHL     CB 4739   2.369   0.219   0.854  0.3702 -0.0902  0.5903
  277PJ2     CA 4740   2.404   0.292   0.984  0.5440  0.3774  0.2832
  277PJ2     OA 4741   2.309   0.318   1.088 -0.0717  0.5530 -0.3176
  277PJ2      P 4742   2.367   0.376   1.226 -0.0605 -0.1040 -0.0433
  277PJ2     OB 4743   2.471   0.471   1.181  0.0551 -0.0107  0.4083
  277PJ2     HB 4744   2.522   0.447   1.098 -1.4838  2.0353 -1.2600
  277PJ2     OG 4745   2.247   0.426   1.297 -0.1905  0.1848 -0.4610
  277PJ2     HG 4746   2.174   0.441   1.230 -0.6441  2.5205  0.4681
  277PJ2     OD 4747   2.425   0.232   1.268  0.6923  0.1893 -0.0517
  278POX     CD 4748   2.345   9.192   1.356  0.2537  0.3499 -0.3099
  278POX     CE 4749   2.408   9.053   1.372  0.0053  0.3267  0.5054
  278POX     OE 4750   2.320   8.961   1.437 -0.2400  0.0006 -0.2745
  278POX    C1A 4751   2.217   8.904   1.375 -0.3528  0.0944 -0.1757
  278POX    O1A 4752   2.184   8.934   1.261 -0.2641 -0.4888 -0.3609
  278POX    C1B 4753   2.166   8.794   1.460  0.3016  0.1700  0.3210
  278POX    C1C 4754   2.060   8.849   1.556 -0.5337  0.0843 -0.5409
  278POX    C1D 4755   2.114   8.941   1.665 -0.3824 -0.2154 -0.3604
  278POX    C1E 4756   2.219   8.869   1.750 -0.2843  0.3403 -0.0057
  278POX    C1F 4757   2.247   8.946   1.879 -0.7979  0.4981  0.0126
  278POX    C1G 4758   2.143   8.930   1.991 -0.7918  0.1615 -0.0297
  278POX    C1H 4759   2.123   8.783   2.026 -0.0799  0.2085  0.5934
  278POX    C1I 4760   2.012   8.755   2.128 -0.2668  0.4063  0.4459
  278POX    C1J 4761   2.034   8.744   2.258 -0.2620  0.0749  0.4191
  278POX    C1K 4762   2.169   8.783   2.320  0.1548 -0.4878 -0.1163
  278POX    C1L 4763   2.128   8.839   2.457  0.4669 -0.3354 -0.0860
  278POX    C1M 4764   2.123   8.742   2.575 -0.3292 -0.0392  0.1252
  278POX    C1N 4765   2.047   8.789   2.699 -0.4684  0.0319  0.0131
  278POX    C1O 4766   2.101   8.927   2.736  0.0237 -0.1518 -0.0143
  278POX    C1P 4767   2.048   8.987   2.866 -0.5940  0.4689 -0.5346
  278POX    C1Q 4768   2.051   8.900   2.992  0.1046  0.9752 -0.1924
  278POX    C1R 4769   1.997   8.993   3.101 -0.4842  0.9028 -0.4178
  278POX     CZ 4770   2.546   0.034   1.436  0.3401 -0.2945 -0.0021
  278POX     OZ 4771   2.554   0.085   1.569  0.1062 -0.4136  0.0585
  278POX    C2A 4772   2.673   0.085   1.628 -0.0183  0.0717  0.3149
  278POX    O2A 4773   2.775   0.055   1.567  0.0390 -0.1406  0.5155
  278POX    C2B 4774   2.667   0.124   1.771  0.1821  0.3503  0.2472
  278POX    C2C 4775   2.714   0.012   1.864 -0.5321  0.0542  0.2546
  278POX    C2D 4776   2.651   9.077   2.001 -0.3108  0.2667  0.3198
  278POX    C2E 4777   2.675   8.984   2.119 -0.0681  0.1932  0.2126
  278POX    C2F 4778   2.578   9.017   2.233 -0.5746 -0.3078 -0.0626
  278POX    C2G 4779   2.615   8.931   2.354  0.0755 -0.0237 -0.0519
  278POX    C2H 4780   2.518   8.947   2.471 -0.0465  0.4494 -0.2146
  278POX    C2I 4781   2.564   8.864   2.591 -0.2715 -0.1989 -0.5692
  278POX    C2J 4782   2.693   8.927   2.645 -0.5048  0.2172 -0.4913
  278POX    C2K 4783   2.734   8.855   2.773  0.0070  0.0243 -0.7616
  278POX    C2L 4784   2.860   8.916   2.834  0.0344 -0.3848 -0.3994
  278POX    C2M 4785   2.842   9.065   2.864  0.3589 -0.4321  0.0603
  278POX    C2N 4786   2.761   0.069   2.986  0.0396  0.2106 -0.3786
  278POX    C2O 4787   2.779   0.218   3.015  0.7874  0.0162  0.1774
  278POX    C2P 4788   2.747   0.312   2.899 -0.1914  0.0572  0.4705
  279CHL    CN1 4789   0.642   5.086   1.152  0.3379  0.4818  0.0200
  279CHL    CN2 4790   0.750   5.148   1.360 -0.9167 -0.4271  0.7314
  279CHL    CN3 4791   0.867   5.028   1.176 -0.3170 -0.1222  0.4631
  279CHL    NTM 4792   0.743   5.049   1.253 -0.3322 -0.1748  0.4524
  279CHL     CB 4793   0.711   4.914   1.303 -0.1355 -0.3500  0.1136
  280PJ2     CA 4794   0.576   4.875   1.364 -0.4215  0.2520 -0.1231
  280PJ2     OA 4795   0.526   4.971   1.458  0.2830  0.1301  0.3808
  280PJ2      P 4796   0.375   4.939   1.503  0.1618  0.2216  0.0411
  280PJ2     OB 4797   0.336   5.065   1.569  0.9635  0.3139  0.3528
  280PJ2     HB 4798   0.404   5.135   1.548 -0.0213  0.7656 -1.6214
  280PJ2     OG 4799   0.297   4.891   1.387 -0.6340  0.2728  0.5477
  280PJ2     HG 4800   0.206   4.931   1.391  0.0185  1.7405  1.4406
  280PJ2     OD 4801   0.377   4.823   1.614 -0.0694  0.4861  0.3227
  281POX     CD 4802   0.430   4.851   1.743  0.1683 -0.0683  0.3473
  281POX     CE 4803   0.453   4.726   1.829 -0.1331 -0.3219  0.0592
  281POX     OE 4804   0.465   4.760   1.967  0.4704 -0.5249  0.0597
  281POX    C1A 4805   0.356   4.768   2.043  0.4928  0.5025  0.0017
  281POX    O1A 4806   0.243   4.760   1.995  0.4004 -0.0209  0.2926
  281POX    C1B 4807   0.376   4.767   2.189  0.2111 -0.1139  0.0414
  281POX    C1C 4808   0.442   4.635   2.228  0.1041 -0.1875 -0.0314
  281POX    C1D 4809   0.443   4.619   2.380  0.0264 -0.2695 -0.0386
  281POX    C1E 4810   0.505   4.489   2.431  0.2041 -0.4292 -0.6527
  281POX    C1F 4811   0.518   4.486   2.583 -0.6631 -0.2664 -0.5717
  281POX    C1G 4812   0.566   4.362   2.660 -0.0540  0.5507  0.3950
  281POX    C1H 4813   0.579   4.401   2.807  0.0621  0.3463  0.4391
  281POX    C1I 4814   0.616   4.281   2.895  0.2820  0.0383 -0.0702
  281POX    C1J 4815   0.601   4.289   3.027 -0.0359  0.1914 -0.1159
  281POX    C1K 4816   0.547   4.413   3.099 -0.1582  0.2207 -0.2562
  281POX    C1L 4817   0.395   4.405   3.105 -0.1072 -0.0299  0.7299
  281POX    C1M 4818   0.331   4.496   3.210 -0.1533  0.2712  0.4396
  281POX    C1N 4819   0.310   4.639   3.160  0.3635  0.2255  0.0892
  281POX    C1O 4820   0.226   4.721   3.259 -0.3385 -0.3412 -0.0346
  281POX    C1P 4821   0.331   4.788   3.347 -0.5452  0.3426 -0.3063
  281POX    C1Q 4822   0.246   4.887   3.426 -0.4233  0.4040 -0.2513
  281POX    C1R 4823   0.338   4.955   3.528 -0.1409 -0.0043 -0.2326
  281POX     CZ 4824   0.568   4.638   1.781  0.5105  0.2390  0.5528
  281POX     OZ 4825   0.596   4.521   1.859  0.3029 -0.2694 -0.1176
  281POX    C2A 4826   0.716   4.465   1.852  0.5955  0.2675  0.4905
  281POX    O2A 4827   0.800   4.502   1.770  0.0527 -0.2436 -0.3085
  281POX    C2B 4828   0.737   4.337   1.922 -0.1363 -0.0994  0.0547
  281POX    C2C 4829   0.743   4.362   2.073  0.0653 -0.0407  0.0372
  281POX    C2D 4830   0.861   4.451   2.113  0.0202  0.3874 -0.7587
  281POX    C2E 4831   0.993   4.389   2.066 -0.2196 -0.3545 -0.4754
  281POX    C2F 4832   1.109   4.441   2.151 -0.2715 -0.2359 -0.4771
  281POX    C2G 4833   1.118   4.382   2.292  0.1398  0.2540 -0.2938
  281POX    C2H 4834   1.237   4.442   2.366  0.2526  0.2943 -0.5061
  281POX    C2I 4835   1.223   4.427   2.518  0.2946 -0.3108 -0.5609
  281POX    C2J 4836   1.183   4.287   2.566 -0.1371 -0.0814 -0.2437
  281POX    C2K 4837   1.181   4.258   2.716  0.1737  0.1277 -0.1964
  281POX    C2L 4838   1.321   4.266   2.777  0.0634  0.1230  0.0583
  281POX    C2M 4839   1.305   4.249   2.928 -0.4727 -0.0732 -0.0181
  281POX    C2N 4840   1.441   4.245   2.998 -0.3776 -0.1141 -0.2030
  281POX    C2O 4841   1.427   4.316   3.134 -0.6186 -0.3584 -0.1006
  281POX    C2P 4842   1.553   4.303   3.220 -0.3178 -0.0161 -0.4849
  282CHL    CN1 4843   4.430   1.909   1.523 -0.0752 -0.0558  0.1733
  282CHL    CN2 4844   4.421   1.722   1.373  0.0909 -0.0432 -0.8958
  282CHL    CN3 4845   4.611   1.751   1.523  0.1946  0.6418 -0.0740
  282CHL    NTM 4846   4.510   1.818   1.440 -0.4103 -0.1759 -0.0211
  282CHL     CB 4847   4.592   1.893   1.343 -0.2434 -0.1101  0.1695
  283PJ2     CA 4848   4.655   2.030   1.366  0.1621 -0.1988 -0.3958
  283PJ2     OA 4849   4.568   2.140   1.397 -0.1595 -0.6261  0.2423
  283PJ2      P 4850   4.645   2.252   1.483 -0.0623 -0.3607 -0.1868
  283PJ2     OB 4851   4.783   2.265   1.432  0.0912 -0.4328  0.2094
  283PJ2     HB 4852   4.829   2.343   1.474 -1.1492  0.1497  0.5155
  283PJ2     OG 4853   4.558   2.371   1.497  0.4836  0.0397 -0.1730
  283PJ2     HG 4854   4.603   2.431   1.564 -0.6774  0.1251  0.5548
  283PJ2     OD 4855   4.657   2.187   1.630  0.4961  0.0468 -0.0504
  284POX     CD 4856   4.588   2.251   1.737  0.0519 -0.0464 -0.2798
  284POX     CE 4857   4.618   2.179   1.868 -0.0046  0.5395  0.0615
  284POX     OE 4858   4.529   2.219   1.972 -0.3454 -0.0075 -0.0102
  284POX    C1A 4859   4.428   2.139   2.003 -0.3181  0.0514  0.2420
  284POX    O1A 4860   4.379   2.058   1.924 -0.0247  0.0930  0.0182
  284POX    C1B 4861   4.354   2.181   2.124  0.1959  0.2148  0.4975
  284POX    C1C 4862   4.288   2.060   2.190  0.6765 -0.0958  0.4198
  284POX    C1D 4863   4.224   2.101   2.323 -0.1157  0.1246 -0.0190
  284POX    C1E 4864   4.156   1.984   2.393  0.1443  0.2930  0.5189
  284POX    C1F 4865   4.241   1.861   2.424 -0.2797 -0.1436 -0.0409
  284POX    C1G 4866   4.299   1.883   2.564  0.3386 -0.8917 -0.1688
  284POX    C1H 4867   4.185   1.868   2.665  0.0826 -0.1450 -0.3376
  284POX    C1I 4868   4.249   1.870   2.804 -0.7159 -0.3766  0.0398
  284POX    C1J 4869   4.188   1.915   2.913 -0.2376  0.0837  0.1195
  284POX    C1K 4870   4.046   1.972   2.906 -0.3175 -0.1838 -0.4892
  284POX    C1L 4871   3.940   1.908   2.995  0.1532 -0.0244  0.1938
  284POX    C1M 4872   3.800   1.954   2.952  0.1790  0.2542  0.4025
  284POX    C1N 4873   3.751   1.899   2.818 -0.0571 -0.1443  0.6500
  284POX    C1O 4874   3.604   1.926   2.784  0.2883  0.5838 -0.3281
  284POX    C1P 4875   3.576   2.076   2.769  0.5770  0.7319  0.5320
  284POX    C1Q 4876   3.599   2.117   2.623  0.1817  0.1950  0.3144
  284POX    C1R 4877   3.546   2.259   2.602 -0.5686 -0.1100  0.1246
  284POX     CZ 4878   4.763   2.204   1.909  0.1160 -0.0882  0.0298
  284POX     OZ 4879   4.807   2.112   2.009 -0.3158 -0.3794 -0.0460
  284POX    C2A 4880   4.928   2.144   2.052 -0.1376 -0.2633 -0.6230
  284POX    O2A 4881   5.008   2.207   1.983 -0.5706  0.3533 -0.5611
  284POX    C2B 4882   4.964   2.070   2.176 -0.3158  0.1602 -0.3145
  284POX    C2C 4883   4.921   2.143   2.303  0.2280 -0.6216  0.3321
  284POX    C2D 4884   4.770   2.129   2.321  0.2208 -0.7384  0.1848
  284POX    C2E 4885   4.732   2.210   2.446  0.1163 -0.0065 -0.3164
  284POX    C2F 4886   4.580   2.218   2.462  0.1458 -0.4697  0.2412
  284POX    C2G 4887   4.548   2.255   2.606 -0.3762 -0.1045  0.0350
  284POX    C2H 4888   4.397   2.249   2.630 -0.3671 -0.4528  0.0164
  284POX    C2I 4889   4.369   2.277   2.778 -0.6008 -0.4203 -0.0332
  284POX    C2J 4890   4.225   2.329   2.779 -0.4899 -0.1019 -0.1827
  284POX    C2K 4891   4.197   2.368   2.924 -0.0476  0.3342 -0.2122
  284POX    C2L 4892   4.049   2.410   2.930 -0.0425  0.3340 -0.0767
  284POX    C2M 4893   4.013   2.450   3.073  0.6940  0.1424  0.1715
  284POX    C2N 4894   4.027   2.598   3.108 -0.4738  0.2787  0.1126
  284POX    C2O 4895   3.996   2.605   3.258  0.1634 -0.1941  0.2686
  284POX    C2P 4896   3.985   2.746   3.314  0.3231 -0.0597 -0.0377
  285CHL    CN1 4897   5.230   0.242   1.138 -0.0211 -0.0230 -0.3275
  285CHL    CN2 4898   5.119   0.036   1.183  0.0586 -0.1468  0.0830
  285CHL    CN3 4899   5.340   0.036   1.104  0.1442 -0.3272 -0.1300
  285CHL    NTM 4900   5.211   0.104   1.090  0.1713 -0.2180  0.1416
  285CHL     CB 4901   5.159   0.091   0.953  0.6077  0.1293 -0.0580
  286PJ2     CA 4902   5.015   0.116   0.908  0.6203 -0.0227 -0.1822
  286PJ2     OA 4903   4.984   0.254   0.928 -0.3035 -0.1695 -0.5117
  286PJ2      P 4904   4.837   0.268   0.992 -0.1664 -0.3004 -0.1609
  286PJ2     OB 4905   4.780   0.402   0.966  0.1579 -0.1681 -0.1901
  286PJ2     HB 4906   4.852   0.472   0.968 -1.0611  1.1182  0.2919
  286PJ2     OG 4907   4.759   0.145   0.967 -0.0877 -0.3713 -0.0587
  286PJ2     HG 4908   4.693   0.159   0.893  0.6112  4.2308 -0.1082
  286PJ2     OD 4909   4.888   0.258   1.144 -0.1892  0.1794 -0.1190
  287POX     CD 4910   4.818   0.336   1.241  0.5080 -0.0436  0.5723
  287POX     CE 4911   4.890   0.353   1.375  0.0659  0.0386  0.8010
  287POX     OE 4912   4.795   0.408   1.467 -0.2734  0.4509  0.2032
  287POX    C1A 4913   4.723   0.317   1.530  0.2391  0.3270  0.6144
  287POX    O1A 4914   4.723   0.197   1.501  0.5211  0.5871 -0.4871
  287POX    C1B 4915   4.652   0.371   1.648 -0.1695  0.2756  0.3938
  287POX    C1C 4916   4.607   0.269   1.753 -0.1253 -0.1708 -0.0165
  287POX    C1D 4917   4.515   0.334   1.858  0.4301 -0.1187  0.4422
  287POX    C1E 4918   4.497   0.250   1.984 -0.5756  0.2344  0.5389
  287POX    C1F 4919   4.613   0.265   2.082 -0.4339  0.4411  0.3385
  287POX    C1G 4920   4.580   0.170   2.197  0.4566  0.2314  0.4310
  287POX    C1H 4921   4.683   0.168   2.310  0.2081  0.7674  0.6688
  287POX    C1I 4922   4.629   0.100   2.437 -0.3178  0.0556  0.0737
  287POX    C1J 4923   4.672   0.121   2.560  0.2229  0.0092 -0.1053
  287POX    C1K 4924   4.781   0.216   2.612 -0.1061  0.0660  0.4912
  287POX    C1L 4925   4.775   0.258   2.759 -0.1725  0.2926  0.4247
  287POX    C1M 4926   4.898   0.348   2.779 -0.1902  0.4647 -0.2119
  287POX    C1N 4927   4.915   0.404   2.920  0.0100  0.0894 -0.0856
  287POX    C1O 4928   4.981   0.299   3.009 -0.2367 -0.1054 -0.1299
  287POX    C1P 4929   4.982   0.355   3.152 -0.1102  0.3724 -0.3155
  287POX    C1Q 4930   4.846   0.385   3.214 -0.0861 -0.0662 -0.0433
  287POX    C1R 4931   4.852   0.382   3.367  1.0733  0.2990 -0.0685
  287POX     CZ 4932   5.019   0.432   1.352 -0.0260  0.0422  0.2919
  287POX     OZ 4933   5.091   0.473   1.468 -0.0335  0.7118  0.0612
  287POX    C2A 4934   5.217   0.511   1.447  0.2341 -0.0168  0.3224
  287POX    O2A 4935   5.275   0.480   1.343 -0.1684 -0.1248  0.1307
  287POX    C2B 4936   5.270   0.586   1.564  0.6850  0.2621 -0.0571
  287POX    C2C 4937   5.311   0.727   1.522 -0.4012  0.5064 -0.3395
  287POX    C2D 4938   5.320   0.827   1.638 -0.0498  0.1383 -0.0414
  287POX    C2E 4939   5.459   0.816   1.701 -0.0890 -0.4539 -0.0535
  287POX    C2F 4940   5.473   0.860   1.847 -0.0649 -0.1482 -0.1469
  287POX    C2G 4941   5.375   0.799   1.947  0.0218 -0.2150 -0.1032
  287POX    C2H 4942   5.441   0.677   2.013 -0.4437 -0.3043  0.2074
  287POX    C2I 4943   5.387   0.645   2.152  0.0843 -0.4337  0.3873
  287POX    C2J 4944   5.362   0.768   2.239  0.0523  0.1631 -0.4480
  287POX    C2K 4945   5.358   0.727   2.387  0.5966  0.0489 -0.4655
  287POX    C2L 4946   5.483   0.649   2.429  0.2111 -0.3303 -0.0088
  287POX    C2M 4947   5.552   0.720   2.546 -0.0150  0.0850 -0.1244
  287POX    C2N 4948   5.699   0.680   2.551  0.0617  0.2873 -0.6846
  287POX    C2O 4949   5.745   0.589   2.666  0.1953  0.4171 -0.6344
  287POX    C2P 4950   5.746   0.630   2.813 -0.0887  0.0641 -0.5305
  288CHL    CN1 4951   7.479   1.844   1.223 -0.3122  0.1854  0.1771
  288CHL    CN2 4952   7.678   1.844   1.097 -0.1657 -0.5553  0.1646
  288CHL    CN3 4953   7.467   1.801   0.984  0.2884  0.0233 -0.2025
  288CHL    NTM 4954   7.545   1.782   1.108 -0.4102 -0.0275  0.2362
  288CHL     CB 4955   7.571   1.638   1.121  0.7909  0.1272 -0.3256
  289PJ2     CA 4956   7.457   1.536   1.130  0.4277  0.5355 -0.2805
  289PJ2     OA 4957   7.368   1.553   1.241  0.2214 -0.1214 -0.3403
  289PJ2      P 4958   7.263   1.431   1.246  0.1464 -0.0522 -0.2048
  289PJ2     OB 4959   7.168   1.455   1.356  0.0990 -0.4305 -0.1607
  289PJ2     HB 4960   7.142   1.366   1.393  0.7309 -0.4774  0.1879
  289PJ2     OG 4961   7.209   1.426   1.108  0.1090 -0.3873 -0.1790
  289PJ2     HG 4962   7.109   1.435   1.108  0.2454  1.4165 -0.2779
  289PJ2     OD 4963   7.367   1.312   1.276 -0.2130 -0.3351 -0.0762
  290POX     CD 4964   7.400   1.290   1.413 -0.1394 -0.5149 -0.1221
  290POX     CE 4965   7.522   1.199   1.432  0.0814 -0.2458 -0.2464
  290POX     OE 4966   7.527   1.148   1.565  0.0020 -0.3969 -0.3012
  290POX    C1A 4967   7.615   1.052   1.591  1.1066  0.6809  0.0574
  290POX    O1A 4968   7.673   0.991   1.501  0.2694 -0.3344  0.1748
  290POX    C1B 4969   7.616   1.003   1.731  0.4041  0.6351  0.0517
  290POX    C1C 4970   7.741   0.924   1.771 -0.5092 -0.8142  0.1368
  290POX    C1D 4971   7.743   0.877   1.916  0.2278 -0.2564  0.3195
  290POX    C1E 4972   7.638   0.766   1.929 -0.6729  0.5306 -0.1115
  290POX    C1F 4973   7.627   0.728   2.077  0.4620  0.2086 -0.1033
  290POX    C1G 4974   7.591   0.835   2.180 -0.1157 -0.0483 -0.0328
  290POX    C1H 4975   7.453   0.901   2.186  0.0454  0.3456 -0.5341
  290POX    C1I 4976   7.448   1.018   2.284 -0.0046 -0.3453  0.2968
  290POX    C1J 4977   7.412   1.027   2.412  0.1122  0.3097  0.2857
  290POX    C1K 4978   7.390   0.901   2.496 -0.0406  0.3278  0.2723
  290POX    C1L 4979   7.244   0.894   2.542 -0.2062 -0.2414 -0.3282
  290POX    C1M 4980   7.208   0.769   2.622  0.1002 -0.0861  0.0540
  290POX    C1N 4981   7.072   0.769   2.692  0.2285 -0.2823  0.3069
  290POX    C1O 4982   7.042   0.886   2.787 -0.6586  0.1508 -0.4926
  290POX    C1P 4983   6.919   0.868   2.876 -0.4174  0.6915 -0.0500
  290POX    C1Q 4984   6.942   0.763   2.984  0.0958  0.3741 -0.4649
  290POX    C1R 4985   6.824   0.749   3.081  0.1945  0.7686 -0.2841
  290POX     CZ 4986   7.646   1.275   1.383 -0.1477  0.1272 -0.2519
  290POX     OZ 4987   7.678   1.384   1.470 -0.8870 -0.0530  0.2608
  290POX    C2A 4988   7.762   1.480   1.433  0.0972 -0.8664  0.3291
  290POX    O2A 4989   7.828   1.465   1.330  0.4299 -1.3127  0.6034
  290POX    C2B 4990   7.781   1.593   1.526  0.0177 -0.3252 -0.3029
  290POX    C2C 4991   7.897   1.571   1.624 -0.3520  0.4118  0.3162
  290POX    C2D 4992   7.864   1.654   1.748 -0.3254  0.1383  0.5070
  290POX    C2E 4993   7.985   1.680   1.837  0.2216  0.0588 -0.2059
  290POX    C2F 4994   7.941   1.730   1.975 -0.2380 -0.1791 -0.2663
  290POX    C2G 4995   8.058   1.792   2.051 -0.4305 -0.5324  0.3174
  290POX    C2H 4996   8.016   1.823   2.195 -0.2796  0.2310  0.1963
  290POX    C2I 4997   8.129   1.877   2.283 -0.1111  0.3140 -0.0688
  290POX    C2J 4998   8.096   1.927   2.424 -0.1705 -0.4719  0.2019
  290POX    C2K 4999   8.009   1.826   2.499  0.1920 -1.0465 -0.1375
  290POX    C2L 5000   7.959   1.857   2.641 -0.0542 -0.1873 -0.4046
  290POX    C2M 5001   8.070   1.884   2.743 -0.1142  0.0728 -0.4088
  290POX    C2N 5002   7.996   1.946   2.862  0.2779 -0.0068 -0.1247
  290POX    C2O 5003   8.096   1.996   2.967  0.1746 -0.1526  0.0448
  290POX    C2P 5004   8.023   2.072   3.077 -0.2623 -0.1475 -0.2501
  291CHL    CN1 5005   2.415   1.088   1.112  0.2577 -0.0318 -0.1044
  291CHL    CN2 5006   2.275   1.280   1.187  0.0062  0.0255  0.1312
  291CHL    CN3 5007   2.410   1.173   1.339  0.1935  0.2495 -0.2353
  291CHL    NTM 5008   2.403   1.208   1.197  0.0625  0.0689 -0.2738
  291CHL     CB 5009   2.503   1.300   1.142  0.2411  0.0101 -0.0499
  292PJ2     CA 5010   2.638   1.330   1.207  0.0505 -0.2838  0.4806
  292PJ2     OA 5011   2.636   1.389   1.337 -0.1672  0.1519  0.2796
  292PJ2      P 5012   2.780   1.429   1.397  0.0741 -0.1320 -0.1130
  292PJ2     OB 5013   2.884   1.418   1.292 -0.2191  0.1942 -0.4413
  292PJ2     HB 5014   2.977   1.432   1.324 -0.6669 -0.7194  1.3917
  292PJ2     OG 5015   2.780   1.563   1.460  0.5555 -0.1486 -0.0761
  292PJ2     HG 5016   2.803   1.634   1.393  1.9974  1.5078  2.0473
  292PJ2     OD 5017   2.794   1.316   1.511  0.2560 -0.1781 -0.1814
  293POX     CD 5018   2.725   1.352   1.631 -0.1411  0.1745 -0.5125
  293POX     CE 5019   2.621   1.259   1.693  0.2028  0.1437  0.0203
  293POX     OE 5020   2.600   1.317   1.822  0.3215 -0.1688  0.1830
  293POX    C1A 5021   2.481   1.311   1.882  0.2391 -0.2747  0.0104
  293POX    O1A 5022   2.395   1.246   1.822  0.2173 -0.1257 -0.1217
  293POX    C1B 5023   2.489   1.346   2.026 -0.0680  0.4472 -0.1440
  293POX    C1C 5024   2.503   1.220   2.111 -0.3442  0.1789 -0.4953
  293POX    C1D 5025   2.539   1.251   2.256 -0.5169 -0.6644 -0.2617
  293POX    C1E 5026   2.538   1.123   2.340  0.0185 -0.3895  0.1722
  293POX    C1F 5027   2.561   1.183   2.478  0.1150  0.0990 -0.0525
  293POX    C1G 5028   2.572   1.074   2.585  0.1945  0.0968 -0.0632
  293POX    C1H 5029   2.585   1.120   2.730 -0.2334 -0.0592  0.0284
  293POX    C1I 5030   2.530   1.022   2.834  0.0725 -0.1497  0.1061
  293POX    C1J 5031   2.499   1.034   2.962 -0.7304 -0.4869 -0.0536
  293POX    C1K 5032   2.505   1.167   3.037 -0.0914 -0.3733 -0.3058
  293POX    C1L 5033   2.399   1.184   3.146  0.6801 -0.0142  0.3994
  293POX    C1M 5034   2.436   1.092   3.263  0.6887 -0.2328  0.2252
  293POX    C1N 5035   2.313   1.090   3.354  0.2160  0.4216 -0.3918
  293POX    C1O 5036   2.351   1.004   3.474  0.0844  0.2683 -0.4591
  293POX    C1P 5037   2.242   1.023   3.580 -0.0719 -0.2030 -0.5374
  293POX    C1Q 5038   2.261   0.940   3.708 -0.1111 -0.0674 -0.4441
  293POX    C1R 5039   2.398   0.964   3.772 -0.0969  0.1564 -0.5564
  293POX     CZ 5040   2.671   1.114   1.696  0.4137  0.2185  0.1389
  293POX     OZ 5041   2.616   1.009   1.776 -0.2124 -0.1606 -0.7724
  293POX    C2A 5042   2.493   0.964   1.753 -0.3962 -0.0592 -0.0320
  293POX    O2A 5043   2.418   0.986   1.658  0.0370  0.2352 -0.3132
  293POX    C2B 5044   2.473   0.857   1.853 -0.1199  0.0500  0.1404
  293POX    C2C 5045   2.351   0.874   1.944 -0.1093  0.4172  0.0904
  293POX    C2D 5046   2.316   0.745   2.020  0.3374  0.2674  0.0492
  293POX    C2E 5047   2.379   0.757   2.158 -0.6752  0.0466  0.5364
  293POX    C2F 5048   2.380   0.629   2.243 -0.3775 -0.1876  0.1800
  293POX    C2G 5049   2.493   0.634   2.346  0.3293 -0.7605 -0.5561
  293POX    C2H 5050   2.431   0.632   2.485  0.5650  0.0035 -0.4392
  293POX    C2I 5051   2.539   0.623   2.594  0.0439 -0.4227  0.0485
  293POX    C2J 5052   2.497   0.649   2.738 -0.4101  0.7118 -0.2763
  293POX    C2K 5053   2.611   0.666   2.838 -0.1597  0.4908 -0.5258
  293POX    C2L 5054   2.554   0.658   2.979  0.3895 -0.3925 -0.3392
  293POX    C2M 5055   2.660   0.712   3.075  0.2076 -0.3555 -0.1558
  293POX    C2N 5056   2.645   0.644   3.211 -0.2811  0.2487  0.0943
  293POX    C2O 5057   2.751   0.691   3.310  0.0986  0.1089 -0.2440
  293POX    C2P 5058   2.729   0.634   3.450  0.2643  0.2861 -0.1449
  294CHL    CN1 5059   7.118   0.310   0.713 -0.5712 -0.0944 -0.0990
  294CHL    CN2 5060   7.111   0.304   0.948  0.4868 -0.3356 -0.0567
  294CHL    CN3 5061   6.985   0.465   0.820 -0.1496 -0.0607 -0.1766
  294CHL    NTM 5062   7.028   0.324   0.828  0.0002  0.0134  0.3370
  294CHL     CB 5063   6.918   0.228   0.812  0.0210  0.0094  0.2189
  295PJ2     CA 5064   6.798   0.219   0.906 -0.2777 -0.6527 -0.2198
  295PJ2     OA 5065   6.837   0.194   1.042 -0.2944 -0.4540 -0.1782
  295PJ2      P 5066   6.749   0.276   1.149 -0.0732 -0.2129 -0.1807
  295PJ2     OB 5067   6.652   0.361   1.077 -0.2512 -0.1410  0.1449
  295PJ2     HB 5068   6.573   0.371   1.138  0.1342  1.2444  0.4526
  295PJ2     OG 5069   6.711   0.170   1.245  0.4162 -0.1190  0.1196
  295PJ2     HG 5070   6.781   0.099   1.249  0.4302 -0.0437  1.5865
  295PJ2     OD 5071   6.867   0.358   1.221  0.2020 -0.1823 -0.6630
  296POX     CD 5072   6.949   0.304   1.325 -0.2521 -0.0670 -0.2443
  296POX     CE 5073   7.065   0.397   1.360 -0.4531  0.0062  0.2329
  296POX     OE 5074   7.156   0.339   1.454 -0.1749 -0.3595 -0.2595
  296POX    C1A 5075   7.287   0.337   1.430 -0.0989  0.2066  0.0866
  296POX    O1A 5076   7.324   0.326   1.313 -0.1819 -0.5602  0.1263
  296POX    C1B 5077   7.376   0.292   1.539 -0.5087  0.2407  0.4360
  296POX    C1C 5078   7.504   0.375   1.546 -0.4500  0.1781  0.0848
  296POX    C1D 5079   7.559   0.334   1.682 -0.0967 -1.0256 -0.4084
  296POX    C1E 5080   7.681   0.417   1.723 -0.7044 -0.3546  0.0651
  296POX    C1F 5081   7.758   0.329   1.823  0.1547 -0.4413 -0.6577
  296POX    C1G 5082   7.720   0.346   1.970 -0.0210 -0.5555 -0.6893
  296POX    C1H 5083   7.782   0.232   2.051  0.2993 -0.0929 -0.2741
  296POX    C1I 5084   7.766   0.276   2.197  0.7144 -0.1970 -0.1967
  296POX    C1J 5085   7.808   0.210   2.305  1.0146  0.2105 -0.0636
  296POX    C1K 5086   7.881   0.076   2.298  0.1751 -0.2969  0.8279
  296POX    C1L 5087   7.793   8.990   2.298 -0.0955 -0.1173 -0.8142
  296POX    C1M 5088   7.878   8.864   2.311  0.5949  0.3773 -0.4612
  296POX    C1N 5089   7.923   8.834   2.454 -0.0397 -0.1329 -0.3609
  296POX    C1O 5090   8.026   8.722   2.472  0.0065 -0.0969 -0.4011
  296POX    C1P 5091   8.158   8.767   2.409  0.2548  0.0467  0.2138
  296POX    C1Q 5092   8.242   8.642   2.380  0.4205  0.2309 -0.0972
  296POX    C1R 5093   8.325   8.605   2.503  0.2948 -0.1120 -0.1156
  296POX     CZ 5094   7.005   0.530   1.405  0.5579  0.3112  0.6948
  296POX     OZ 5095   6.913   0.540   1.514  0.4504  0.1998  0.6147
  296POX    C2A 5096   6.888   0.664   1.557  0.2932  0.3405  0.1233
  296POX    O2A 5097   6.887   0.761   1.481  0.5961  0.0374 -0.2748
  296POX    C2B 5098   6.808   0.651   1.681 -0.6478  0.4106 -0.4631
  296POX    C2C 5099   6.739   0.775   1.737 -0.3816  0.4651 -0.2536
  296POX    C2D 5100   6.676   0.729   1.869 -0.0627 -0.1400 -0.3085
  296POX    C2E 5101   6.612   0.854   1.931 -0.2918 -0.7066  0.6192
  296POX    C2F 5102   6.722   0.953   1.972 -0.1546 -0.6126  0.0340
  296POX    C2G 5103   6.652   1.086   2.001  0.8200 -0.0585 -0.1284
  296POX    C2H 5104   6.751   1.203   2.010  0.4624  0.2564 -0.2649
  296POX    C2I 5105   6.690   1.341   2.031  0.7062  0.3599 -0.2356
  296POX    C2J 5106   6.610   1.347   2.162 -0.0357  0.3769 -0.6863
  296POX    C2K 5107   6.523   1.473   2.172 -0.1119  0.2819 -0.1595
  296POX    C2L 5108   6.430   1.459   2.293  0.3842  0.1234  0.2084
  296POX    C2M 5109   6.327   1.569   2.318 -0.0139 -0.1862 -0.0482
  296POX    C2N 5110   6.183   1.528   2.289 -0.1275 -0.1976  0.5238
  296POX    C2O 5111   6.079   1.613   2.363 -0.0454  0.2624  0.1191
  296POX    C2P 5112   5.944   1.553   2.326  0.0921  0.1693 -0.2342
  297CHL    CN1 5113   5.920   8.573   0.916  0.0023 -0.1649  0.1367
  297CHL    CN2 5114   5.932   8.782   1.038 -0.0209 -0.2042  0.1153
  297CHL    CN3 5115   5.911   8.564   1.149  0.1797  0.0142  0.2657
  297CHL    NTM 5116   5.874   8.647   1.034 -0.0074 -0.2115  0.1622
  297CHL     CB 5117   5.730   8.673   1.021  0.1134  0.2393 -0.3487
  298PJ2     CA 5118   5.644   8.721   1.138  0.0446  0.1891 -0.3791
  298PJ2     OA 5119   5.677   8.850   1.188 -0.2506  0.0692  0.1361
  298PJ2      P 5120   5.657   8.861   1.348  0.0077 -0.0893  0.1797
  298PJ2     OB 5121   5.704   8.736   1.411  0.3891  0.0846  0.2431
  298PJ2     HB 5122   5.690   8.662   1.345 -1.2509 -1.7662  2.5186
  298PJ2     OG 5123   5.719   8.990   1.388  0.3804 -0.0743 -0.4265
  298PJ2     HG 5124   5.722   8.982   1.488 -0.0440 -0.1403 -0.4150
  298PJ2     OD 5125   5.500   8.888   1.372  0.0541  0.0500  0.3311
  299POX     CD 5126   5.418   8.782   1.422 -0.0471 -0.2466 -0.4531
  299POX     CE 5127   5.353   8.813   1.557  0.2574 -0.3790 -0.2748
  299POX     OE 5128   5.304   8.698   1.624 -0.0224  0.1016  0.3520
  299POX    C1A 5129   5.378   8.651   1.725  0.0820 -0.3621  0.0637
  299POX    O1A 5130   5.476   8.715   1.761 -0.2089  0.0514  0.1273
  299POX    C1B 5131   5.294   8.565   1.811  0.0136  0.1030  0.4681
  299POX    C1C 5132   5.226   8.637   1.927 -0.3844  0.4951 -0.0005
  299POX    C1D 5133   5.239   8.548   2.051  0.3700 -0.0081 -0.4330
  299POX    C1E 5134   5.169   8.614   2.170  1.0243 -0.0304 -0.0271
  299POX    C1F 5135   5.208   8.535   2.295  0.3404  0.0933  0.2673
  299POX    C1G 5136   5.129   8.597   2.411 -0.1569  0.1729 -0.1111
  299POX    C1H 5137   5.172   8.540   2.546 -0.1672  0.4917  0.0273
  299POX    C1I 5138   5.143   8.621   2.672 -0.5257  0.6533 -0.1593
  299POX    C1J 5139   5.241   8.703   2.708 -0.4560  0.2782  0.5163
  299POX    C1K 5140   5.380   8.726   2.648 -0.5430  0.2741  0.3145
  299POX    C1L 5141   5.456   8.833   2.725  0.3217 -0.2698  0.2289
  299POX    C1M 5142   5.581   8.871   2.645 -0.0357  0.1657 -0.1291
  299POX    C1N 5143   5.678   8.972   2.706 -0.1299  0.0726  0.1784
  299POX    C1O 5144   5.799   8.995   2.615 -0.2771 -0.1454 -0.0720
  299POX    C1P 5145   5.769   0.042   2.493  0.2206 -0.3002 -0.2987
  299POX    C1Q 5146   5.733   0.185   2.535  0.6186 -0.2482 -0.1304
  299POX    C1R 5147   5.844   0.248   2.619  0.3356 -0.7441  0.6231
  299POX     CZ 5148   5.239  -0.128   1.536  0.2521 -0.2763  0.2764
  299POX     OZ 5149   5.217  -0.029   1.637  0.5459  0.3329 -0.2452
  299POX    C2A 5150   5.206   0.100   1.609 -0.5943  0.3927  0.4160
  299POX    O2A 5151   5.203   0.146   1.495  0.6446 -0.0242  0.1992
  299POX    C2B 5152   5.188   0.181   1.731  0.1365 -0.3439  1.0226
  299POX    C2C 5153   5.051   0.248   1.749 -0.2483 -0.6794 -0.5741
  299POX    C2D 5154   5.069   0.342   1.868  0.0988 -0.4133 -0.8296
  299POX    C2E 5155   4.931   0.389   1.915  0.5325  0.0232  0.0309
  299POX    C2F 5156   4.927   0.457   2.052  0.5664  0.0503  0.0181
  299POX    C2G 5157   4.949   0.608   2.039  0.0896  0.1461  0.3238
  299POX    C2H 5158   4.977   0.674   2.174  0.4328  0.4181  0.1212
  299POX    C2I 5159   4.865   0.651   2.276 -0.1002  0.7113 -0.3923
  299POX    C2J 5160   4.906   0.729   2.401  0.4700 -0.1298 -0.0487
  299POX    C2K 5161   4.801   0.707   2.509 -0.0964 -0.0198 -0.5741
  299POX    C2L 5162   4.682   0.803   2.496 -0.1736  0.0157  0.3082
  299POX    C2M 5163   4.616   0.831   2.631  0.1663 -0.3196  0.5476
  299POX    C2N 5164   4.502   0.928   2.597  0.4122 -0.1478  0.2067
  299POX    C2O 5165   4.420   0.971   2.719 -0.1690  0.5334 -0.4175
  299POX    C2P 5166   4.492   1.051   2.828  0.3414  0.0598 -0.4012
  300CHL    CN1 5167   0.795   7.592   0.808  1.0083  0.6008 -0.1773
  300CHL    CN2 5168   0.813   7.359   0.851  0.1339 -0.2519  0.0394
  300CHL    CN3 5169   0.912   7.519   0.990  0.3845  0.3990  0.1148
  300CHL    NTM 5170   0.888   7.486   0.849 -0.0403 -0.1439  0.3117
  300CHL     CB 5171   1.011   7.485   0.769  0.0477  0.3942  0.4416
  301PJ2     CA 5172   1.114   7.375   0.795 -0.3056  0.0482  0.3820
  301PJ2     OA 5173   1.173   7.362   0.924  0.1475  0.0065  0.1718
  301PJ2      P 5174   1.267   7.232   0.908 -0.1507 -0.1312 -0.4933
  301PJ2     OB 5175   1.183   7.120   0.860 -0.0626 -0.3462 -0.1435
  301PJ2     HB 5176   1.098   7.145   0.907  1.3946  1.9818  1.5278
  301PJ2     OG 5177   1.385   7.285   0.836 -0.0008 -0.0975 -0.2241
  301PJ2     HG 5178   1.366   7.382   0.817 -0.1452 -0.1516 -0.3591
  301PJ2     OD 5179   1.289   7.200   1.064  0.5787  0.5063 -0.4560
  302POX     CD 5180   1.334   7.301   1.154  0.1134 -0.2612  0.6718
  302POX     CE 5181   1.300   7.274   1.300 -0.4650 -0.4056  0.5127
  302POX     OE 5182   1.302   7.394   1.378 -0.4134  0.2238 -0.4461
  302POX    C1A 5183   1.228   7.396   1.488  0.1098  0.0655 -0.0832
  302POX    O1A 5184   1.116   7.346   1.477 -0.1289  0.4185  0.6796
  302POX    C1B 5185   1.266   7.488   1.598 -0.3511 -0.2716  0.3595
  302POX    C1C 5186   1.164   7.596   1.633  0.1020  0.2910 -0.0353
  302POX    C1D 5187   1.208   7.672   1.758 -0.1469  0.0025  0.2299
  302POX    C1E 5188   1.201   7.583   1.883  0.3872 -0.3150  0.0383
  302POX    C1F 5189   1.060   7.531   1.908  0.3083  0.0297  0.3211
  302POX    C1G 5190   1.047   7.432   2.024 -0.3265 -0.0641  0.1740
  302POX    C1H 5191   0.905   7.386   2.059 -0.1276 -0.3134  0.6546
  302POX    C1I 5192   0.840   7.500   2.136 -1.5166 -0.4054 -0.3606
  302POX    C1J 5193   0.772   7.509   2.250 -0.0312  0.5138  0.4926
  302POX    C1K 5194   0.744   7.384   2.335 -0.0127  0.1537 -0.0258
  302POX    C1L 5195   0.606   7.380   2.401  0.0639 -0.0638  0.1204
  302POX    C1M 5196   0.590   7.260   2.494  0.1060  0.2127  0.4849
  302POX    C1N 5197   0.607   7.140   2.400 -0.3779  0.5178  0.0068
  302POX    C1O 5198   0.632   7.015   2.485  0.1679 -0.0108 -0.9176
  302POX    C1P 5199   0.768   7.012   2.556 -0.4161 -0.0568  0.2292
  302POX    C1Q 5200   0.797   6.869   2.604 -0.0010 -0.2562 -0.5917
  302POX    C1R 5201   0.943   6.864   2.649 -0.2381  0.0407  0.2142
  302POX     CZ 5202   1.393   7.160   1.346 -0.2939 -0.3301  0.3553
  302POX     OZ 5203   1.350   7.078   1.454 -0.1272 -0.1614  0.5507
  302POX    C2A 5204   1.392   6.952   1.464 -0.1136 -0.2184 -0.1794
  302POX    O2A 5205   1.481   6.924   1.384  0.2101 -0.4515  0.2576
  302POX    C2B 5206   1.375   6.891   1.598  0.0827  0.1433  0.0125
  302POX    C2C 5207   1.504   6.922   1.674 -0.0076 -0.1864  0.3028
  302POX    C2D 5208   1.498   6.856   1.812  0.1094 -0.4489  0.1818
  302POX    C2E 5209   1.613   6.905   1.900 -0.1647  0.2239  0.1730
  302POX    C2F 5210   1.653   6.783   1.984  0.3652  0.2471 -0.0387
  302POX    C2G 5211   1.718   6.861   2.098  0.6976  0.2024 -0.1986
  302POX    C2H 5212   1.734   6.772   2.222 -0.2536 -0.3335 -0.4529
  302POX    C2I 5213   1.784   6.846   2.346 -0.0355  0.3234 -0.9262
  302POX    C2J 5214   1.923   6.908   2.334  0.1128  0.0669 -0.5108
  302POX    C2K 5215   1.963   6.990   2.457 -0.3526 -0.0285 -0.2957
  302POX    C2L 5216   1.986   6.913   2.588 -0.0130  0.0575 -0.3062
  302POX    C2M 5217   2.037   6.989   2.711  0.0521 -0.3901 -0.0531
  302POX    C2N 5218   2.082   6.893   2.821  0.4068  0.2888  0.4032
  302POX    C2O 5219   2.109   6.972   2.949  0.1888  0.0614  0.5899
  302POX    C2P 5220   1.984   7.030   3.015  0.3964  0.4596  0.6329
  303CHL    CN1 5221   3.815   8.703   0.729  0.0686 -0.1975 -0.0377
  303CHL    CN2 5222   3.935   8.752   0.937 -0.1551  0.0081  0.1220
  303CHL    CN3 5223   4.049   8.680   0.734  0.2793  0.2378  0.3313
  303CHL    NTM 5224   3.928   8.668   0.816  0.0969  0.0954  0.0456
  303CHL     CB 5225   3.905   8.528   0.858 -0.3406  0.0240 -0.4181
  304PJ2     CA 5226   3.999   8.442   0.943 -0.6481  0.1325  0.0350
  304PJ2     OA 5227   4.045   8.495   1.067 -0.0634  0.7370 -0.4271
  304PJ2      P 5228   4.179   8.440   1.138 -0.2745  0.1771 -0.4507
  304PJ2     OB 5229   4.278   8.513   1.055  0.1123  0.6707  0.4361
  304PJ2     HB 5230   4.365   8.464   1.056  1.6000  3.0995 -0.4605
  304PJ2     OG 5231   4.169   8.293   1.126 -0.6355  0.1642 -0.0276
  304PJ2     HG 5232   4.250   8.255   1.082 -1.9721 -0.4915 -2.1001
  304PJ2     OD 5233   4.176   8.483   1.293 -0.2825 -0.0889 -0.3772
  305POX     CD 5234   4.066   8.432   1.369 -0.0424 -0.0205  0.0184
  305POX     CE 5235   3.979   8.536   1.440 -0.2052  0.0572 -0.2914
  305POX     OE 5236   3.898   8.466   1.535  0.2153  0.1517  0.1397
  305POX    C1A 5237   3.907   8.510   1.660 -0.0092  0.3028  0.1018
  305POX    O1A 5238   3.997   8.585   1.697  0.5897 -0.1601 -0.3993
  305POX    C1B 5239   3.810   8.447   1.753 -0.1031  0.2108 -0.0581
  305POX    C1C 5240   3.869   8.334   1.836  0.9171  0.9831  0.2898
  305POX    C1D 5241   3.814   8.335   1.979 -0.0023  0.2240 -0.0478
  305POX    C1E 5242   3.884   8.430   2.076  0.4795  0.1398 -0.3129
  305POX    C1F 5243   4.019   8.377   2.125  0.1291  0.2193  0.7491
  305POX    C1G 5244   4.127   8.477   2.167 -0.1870  0.4681  0.9719
  305POX    C1H 5245   4.250   8.397   2.210  0.1352 -0.1308 -0.9846
  305POX    C1I 5246   4.352   8.488   2.279 -0.1662 -0.5594  0.0414
  305POX    C1J 5247   4.360   8.490   2.412  0.1806  0.4048  0.0078
  305POX    C1K 5248   4.252   8.434   2.505  0.2447  0.8079  0.3271
  305POX    C1L 5249   4.298   8.447   2.650  0.3492 -0.4104  0.4079
  305POX    C1M 5250   4.201   8.366   2.737  0.1051 -0.4077  0.1379
  305POX    C1N 5251   4.061   8.427   2.745  0.2363 -0.1822  0.7925
  305POX    C1O 5252   3.972   8.358   2.848 -0.4432 -0.4332  0.0516
  305POX    C1P 5253   4.009   8.402   2.990  0.0097 -0.3854 -0.0805
  305POX    C1Q 5254   3.918   8.329   3.089 -0.1814 -0.1764 -0.1008
  305POX    C1R 5255   3.970   8.351   3.231 -0.5825  0.4150 -0.0405
  305POX     CZ 5256   3.890   8.609   1.339 -0.0184  0.5672 -0.0914
  305POX     OZ 5257   3.834   8.736   1.374 -0.0932  0.4471  0.2300
  305POX    C2A 5258   3.872   8.836   1.296  0.6636  0.3471  0.4703
  305POX    O2A 5259   3.974   8.820   1.229  0.3542 -0.6088  0.2047
  305POX    C2B 5260   3.809   8.967   1.321 -0.6683 -0.2413  0.2489
  305POX    C2C 5261   3.881   9.053   1.424  0.3257  0.0415 -0.6617
  305POX    C2D 5262   3.833   0.154   1.461  0.3324 -0.0599 -0.3004
  305POX    C2E 5263   3.927   0.211   1.568  0.1388 -0.3820  0.0444
  305POX    C2F 5264   3.886   0.151   1.702  0.5350 -0.6724  0.0380
  305POX    C2G 5265   4.003   0.159   1.800  0.6210  0.4414 -0.1432
  305POX    C2H 5266   3.969   0.045   1.896  0.1198  0.8660  0.1845
  305POX    C2I 5267   4.077   0.015   2.000 -0.0433  0.3966  0.2206
  305POX    C2J 5268   4.044   8.945   2.101 -0.0243 -0.1048 -0.3296
  305POX    C2K 5269   4.162   8.873   2.166 -0.1038  0.0784  0.0193
  305POX    C2L 5270   4.245   8.961   2.260  0.4267  0.4571 -0.8024
  305POX    C2M 5271   4.287   8.887   2.387 -0.4571  0.1631 -0.6757
  305POX    C2N 5272   4.167   8.864   2.479 -0.4377 -0.5463 -0.8259
  305POX    C2O 5273   4.221   8.821   2.616 -1.1495  0.1330 -0.3228
  305POX    C2P 5274   4.103   8.790   2.708 -0.7754 -0.6804 -0.1060
  306CHL    CN1 5275   4.690   7.277   1.004  0.0140 -0.0938 -0.2631
  306CHL    CN2 5276   4.694   7.327   1.235  0.2643 -0.3542 -0.6806
  306CHL    CN3 5277   4.555   7.446   1.098  0.1945  0.2069 -0.2672
  306CHL    NTM 5278   4.605   7.310   1.119 -0.1484  0.0559 -0.4254
  306CHL     CB 5279   4.496   7.213   1.138  0.0788  0.0295  0.8629
  307PJ2     CA 5280   4.528   7.069   1.177  0.0598 -0.2601 -0.1543
  307PJ2     OA 5281   4.586   7.055   1.307 -0.0617 -0.0824 -0.0795
  307PJ2      P 5282   4.635   6.903   1.328 -0.1972 -0.1374 -0.1606
  307PJ2     OB 5283   4.517   6.819   1.295  0.2835 -0.6324 -0.6436
  307PJ2     HB 5284   4.528   6.723   1.322 -2.8586 -0.5871  1.2509
  307PJ2     OG 5285   4.751   6.893   1.238  0.1112 -0.0122  0.2200
  307PJ2     HG 5286   4.823   6.957   1.265  0.9263 -1.0587  0.5887
  307PJ2     OD 5287   4.682   6.909   1.482  0.1700  0.2724 -0.2871
  308POX     CD 5288   4.817   6.940   1.516  0.4059 -0.5550 -0.4448
  308POX     CE 5289   4.857   6.971   1.661  0.2541 -0.4256 -0.4304
  308POX     OE 5290   4.995   7.003   1.679  0.1289  0.1219 -0.4284
  308POX    C1A 5291   5.027   7.127   1.645  0.2486  0.1576 -0.1845
  308POX    O1A 5292   4.944   7.217   1.635  0.0960  0.1466  0.8304
  308POX    C1B 5293   5.170   7.165   1.631  0.2918  0.1230  0.1487
  308POX    C1C 5294   5.233   7.204   1.765  0.2794  0.3070  0.1012
  308POX    C1D 5295   5.374   7.260   1.750  0.2891  0.2776  0.0793
  308POX    C1E 5296   5.432   7.287   1.889 -0.2818  0.0632  0.3642
  308POX    C1F 5297   5.394   7.424   1.946  0.0317  0.2236  0.1930
  308POX    C1G 5298   5.432   7.424   2.094  0.2548  0.1614  0.1364
  308POX    C1H 5299   5.356   7.543   2.153 -0.6135 -0.4611  0.2921
  308POX    C1I 5300   5.387   7.570   2.300  0.2764 -0.3552  0.0875
  308POX    C1J 5301   5.313   7.634   2.390  0.0280  0.5278 -0.7250
  308POX    C1K 5302   5.175   7.680   2.344 -0.3775  0.1855  0.1189
  308POX    C1L 5303   5.115   7.800   2.417 -0.1196  0.3394  0.0796
  308POX    C1M 5304   5.097   7.770   2.566 -0.0168  0.3028  0.0841
  308POX    C1N 5305   5.071   7.888   2.658  0.3225  0.1199  0.4172
  308POX    C1O 5306   5.026   7.829   2.792 -0.1302 -0.2055  0.1258
  308POX    C1P 5307   4.937   7.918   2.880  0.4729  0.4294  0.1099
  308POX    C1Q 5308   4.880   7.845   3.002 -0.1905  0.2303 -0.3133
  308POX    C1R 5309   4.794   7.936   3.089 -0.0474  0.0999 -0.0373
  308POX     CZ 5310   4.816   6.850   1.745  0.4667 -0.1169  0.1184
  308POX     OZ 5311   4.738   6.875   1.863 -0.4342  0.0673 -0.5034
  308POX    C2A 5312   4.719   6.763   1.932  0.8454  0.3453  0.3196
  308POX    O2A 5313   4.764   6.652   1.906 -0.1115 -0.0327  0.2578
  308POX    C2B 5314   4.635   6.792   2.051 -0.0376 -0.0207 -0.2082
  308POX    C2C 5315   4.716   6.854   2.165 -0.4795  0.0677  0.0598
  308POX    C2D 5316   4.645   6.884   2.297 -0.2544 -1.0054  0.4311
  308POX    C2E 5317   4.739   6.944   2.402 -0.2817 -0.0392 -0.0845
  308POX    C2F 5318   4.667   6.934   2.537 -0.5177  0.0399 -0.2038
  308POX    C2G 5319   4.743   7.022   2.636 -0.0881 -0.4547 -0.0922
  308POX    C2H 5320   4.685   7.016   2.778  0.6864 -0.5400  0.2277
  308POX    C2I 5321   4.697   6.880   2.846  0.3922 -0.7528 -0.1429
  308POX    C2J 5322   4.596   6.861   2.959 -0.2188 -0.1696 -0.5836
  308POX    C2K 5323   4.644   6.768   3.070 -0.4611 -0.2024 -0.5053
  308POX    C2L 5324   4.744   6.840   3.160 -0.8342 -0.6984  0.3221
  308POX    C2M 5325   4.796   6.748   3.271 -0.3096 -0.4282  0.3061
  308POX    C2N 5326   4.943   6.779   3.301 -0.3958 -0.1586  0.4477
  308POX    C2O 5327   4.977   6.720   3.438 -0.3163 -0.0313  0.4835
  308POX    C2P 5328   5.126   6.722   3.470 -0.0870  0.1829 -0.5587
  309CHL    CN1 5329   0.424   7.247   1.410  0.2528 -0.5985 -0.1198
  309CHL    CN2 5330   0.301   7.441   1.372  0.7113 -0.1308 -0.7842
  309CHL    CN3 5331   0.180   7.256   1.451  0.0928 -0.2180  0.4594
  309CHL    NTM 5332   0.293   7.295   1.365  0.1630 -0.1788  0.5692
  309CHL     CB 5333   0.273   7.262   1.223 -0.1724  0.5634  0.4374
  310PJ2     CA 5334   0.302   7.124   1.164  0.0064  0.6443  0.3363
  310PJ2     OA 5335   0.252   7.016   1.243  0.5866  0.1469  0.0351
  310PJ2      P 5336   0.310   6.869   1.211  0.3743  0.0652  0.0188
  310PJ2     OB 5337   0.230   6.784   1.301 -0.4765 -0.2057 -0.9768
  310PJ2     HB 5338   0.274   6.700   1.335  1.6693  0.7997 -1.1344
  310PJ2     OG 5339   0.314   6.839   1.066 -0.9864  0.3476 -0.0877
  310PJ2     HG 5340   0.324   6.929   1.023 -0.5110  0.5726  0.4698
  310PJ2     OD 5341   0.467   6.870   1.250  0.3974 -0.3409 -0.0602
  311POX     CD 5342   0.537   6.793   1.348 -0.4612 -0.6626  0.3112
  311POX     CE 5343   0.527   6.839   1.494  0.2433  0.0148  0.1508
  311POX     OE 5344   0.652   6.813   1.559  0.2895 -0.0973  0.0196
  311POX    C1A 5345   0.747   6.903   1.585 -0.1944  0.2527  0.6031
  311POX    O1A 5346   0.756   7.007   1.520 -0.0917 -0.0558  0.1200
  311POX    C1B 5347   0.834   6.834   1.683  0.0217  0.0402  0.2628
  311POX    C1C 5348   0.853   6.913   1.813 -0.1788  0.2559  0.1629
  311POX    C1D 5349   0.931   6.835   1.919  0.7268  0.6349 -0.2112
  311POX    C1E 5350   0.947   6.923   2.043  0.3433  0.1523  0.1871
  311POX    C1F 5351   1.043   6.870   2.148  0.5018  0.5784  0.2578
  311POX    C1G 5352   1.166   6.961   2.158  0.7222  0.4178 -0.8666
  311POX    C1H 5353   1.142   7.088   2.240 -0.0748 -0.6065  0.5299
  311POX    C1I 5354   1.275   7.145   2.288  0.0799 -0.3260 -0.2295
  311POX    C1J 5355   1.287   7.209   2.404  0.0013 -0.4171 -0.1705
  311POX    C1K 5356   1.171   7.256   2.492 -0.2279 -0.0191 -0.6767
  311POX    C1L 5357   1.220   7.330   2.617 -0.8050 -0.4104 -0.2160
  311POX    C1M 5358   1.105   7.385   2.702 -0.1980  0.2508  0.1866
  311POX    C1N 5359   1.155   7.411   2.844  0.1206  0.2709  0.0712
  311POX    C1O 5360   1.037   7.482   2.910 -0.2878 -0.0760 -0.2805
  311POX    C1P 5361   1.034   7.465   3.062  0.0706  0.0529 -0.2574
  311POX    C1Q 5362   1.041   7.320   3.111 -0.2281  0.0074 -0.3431
  311POX    C1R 5363   1.014   7.330   3.261  0.2037 -0.5852 -0.2231
  311POX     CZ 5364   0.401   6.799   1.571  0.2013 -0.2775 -0.0661
  311POX     OZ 5365   0.397   6.822   1.712  0.6006  0.0662 -0.1092
  311POX    C2A 5366   0.343   6.940   1.745  0.5037  0.0459 -0.1949
  311POX    O2A 5367   0.334   7.036   1.670 -0.7143 -0.2468 -0.4487
  311POX    C2B 5368   0.326   6.962   1.890  0.6738 -0.4298 -0.0990
  311POX    C2C 5369   0.368   7.098   1.946  0.3275 -0.0751 -0.6892
  311POX    C2D 5370   0.518   7.123   1.927  0.3660  0.1498 -0.1351
  311POX    C2E 5371   0.551   7.269   1.959  0.4031  0.0372  0.3444
  311POX    C2F 5372   0.544   7.348   1.828 -0.4410 -0.4397  0.0917
  311POX    C2G 5373   0.434   7.454   1.831  0.2635  0.2885  0.4663
  311POX    C2H 5374   0.467   7.569   1.927  0.0749  0.1876  0.6518
  311POX    C2I 5375   0.592   7.637   1.871 -0.1705 -0.0064 -0.1500
  311POX    C2J 5376   0.644   7.752   1.957  0.2902  0.1007 -0.5703
  311POX    C2K 5377   0.780   7.806   1.911  0.4299 -0.1394 -0.4420
  311POX    C2L 5378   0.774   7.891   1.784  0.1104  0.2967 -0.1388
  311POX    C2M 5379   0.892   7.989   1.782  0.0698  0.3416 -0.3107
  311POX    C2N 5380   0.869   8.096   1.674 -0.4263  0.4938 -0.0580
  311POX    C2O 5381   0.963   8.215   1.692 -0.2285  0.3234  0.0369
  311POX    C2P 5382   1.034   8.263   1.565 -0.1357  0.2046  0.0431
  312CHL    CN1 5383   3.353   0.057   1.045  0.2769  0.4367 -0.4902
  312CHL    CN2 5384   3.176  -0.071   1.121  0.4546 -0.1556  0.1140
  312CHL    CN3 5385   3.183  -0.010   0.896  0.3467  0.1529  0.3734
  312CHL    NTM 5386   3.208   0.041   1.031  0.2207  0.1406  0.4007
  312CHL     CB 5387   3.138   0.169   1.053  0.0100  0.1689 -0.4123
  313PJ2     CA 5388   2.990   0.194   1.024 -0.0430  0.1713 -0.1486
  313PJ2     OA 5389   2.898   0.115   1.101  0.1720  0.4425  0.3875
  313PJ2      P 5390   2.743   0.156   1.110  0.0796  0.1166  0.3047
  313PJ2     OB 5391   2.665   0.041   1.162  0.4297 -0.3727 -0.2383
  313PJ2     HB 5392   2.576   0.081   1.181  1.0265  0.3587  1.2089
  313PJ2     OG 5393   2.721   0.203   0.972 -0.3845  0.1055  0.3741
  313PJ2     HG 5394   2.791   0.269   0.944 -1.0103 -0.5506 -3.2948
  313PJ2     OD 5395   2.741   0.290   1.199  0.4092  0.1353  0.2865
  314POX     CD 5396   2.790   0.282   1.333 -0.0035 -0.2441  0.4155
  314POX     CE 5397   2.809   0.417   1.403 -0.0166  0.1762 -0.3881
  314POX     OE 5398   2.881   0.405   1.526 -0.0810 -0.0582 -0.3726
  314POX    C1A 5399   3.007   0.368   1.542 -0.1924 -0.4989 -0.4861
  314POX    O1A 5400   3.073   0.343   1.441 -0.5022 -0.5587 -0.6720
  314POX    C1B 5401   3.063   0.359   1.679 -0.0601 -0.2732 -0.5239
  314POX    C1C 5402   3.044   0.222   1.745 -0.1945 -0.0639 -0.1248
  314POX    C1D 5403   3.103   0.235   1.885  0.0207 -0.1694 -0.2063
  314POX    C1E 5404   3.103   0.089   1.932  0.3301 -0.0694  0.1113
  314POX    C1F 5405   3.159   0.087   2.074  0.0244 -0.1774  0.2321
  314POX    C1G 5406   3.166  -0.044   2.152  1.1864  0.1008  0.6279
  314POX    C1H 5407   3.205   9.019   2.299  0.2400  0.2252  0.8687
  314POX    C1I 5408   3.199   8.879   2.361  0.1709 -0.0835  0.1752
  314POX    C1J 5409   3.237   8.863   2.487 -0.5272 -0.3562  0.3498
  314POX    C1K 5410   3.276   8.977   2.582  0.3248 -0.2795 -0.0862
  314POX    C1L 5411   3.245   8.945   2.728  0.7264 -0.4298 -0.0338
  314POX    C1M 5412   3.293   9.045   2.833  0.4966  0.2478 -0.5673
  314POX    C1N 5413   3.264  -0.039   2.977  0.2744  0.5967 -0.5022
  314POX    C1O 5414   3.183   0.064   3.057  0.7946  0.1359  0.6433
  314POX    C1P 5415   3.258   0.198   3.060  0.5668  0.2925 -0.1822
  314POX    C1Q 5416   3.387   0.188   3.141  0.2400  0.5728  0.3817
  314POX    C1R 5417   3.462   0.320   3.126 -0.0369  0.7213  0.3117
  314POX     CZ 5418   2.674   0.487   1.415  0.2439  0.6100 -0.0003
  314POX     OZ 5419   2.575   0.438   1.506 -0.0675  0.2176 -0.5502
  314POX    C2A 5420   2.480   0.511   1.563 -0.0136  0.0900 -0.2991
  314POX    O2A 5421   2.446   0.615   1.508  0.0564  0.3929  0.2178
  314POX    C2B 5422   2.423   0.450   1.686  0.0910 -0.3697 -0.4740
  314POX    C2C 5423   2.272   0.426   1.687  0.1098 -0.4721  0.3018
  314POX    C2D 5424   2.200   0.411   1.822 -0.4161  0.1066  0.0916
  314POX    C2E 5425   2.250   0.310   1.926 -0.4575  0.1840  0.1872
  314POX    C2F 5426   2.181   0.328   2.061 -0.4454  0.2547  0.1842
  314POX    C2G 5427   2.268   0.266   2.170 -0.4414 -0.0619  0.0023
  314POX    C2H 5428   2.204   0.283   2.308 -0.2557 -0.7324  0.1767
  314POX    C2I 5429   2.299   0.245   2.423 -0.0345 -0.3886  0.1094
  314POX    C2J 5430   2.225   0.273   2.554 -0.3554 -0.3216 -0.0832
  314POX    C2K 5431   2.325   0.242   2.666 -0.2850 -0.1305 -0.0945
  314POX    C2L 5432   2.275   0.255   2.810  0.0736  0.0360  0.0175
  314POX    C2M 5433   2.377   0.261   2.924 -0.0633 -0.7554  0.1900
  314POX    C2N 5434   2.290   0.265   3.049  0.3402 -0.2272  0.4551
  314POX    C2O 5435   2.388   0.291   3.164  0.7083  0.5576 -0.0246
  314POX    C2P 5436   2.317   0.339   3.291 -1.0667 -0.0135 -0.7614
  315CHL    CN1 5437   3.383   2.059   1.726 -0.7576  0.6210  0.1104
  315CHL    CN2 5438   3.516   1.913   1.594 -0.5217 -0.4013  0.2313
  315CHL    CN3 5439   3.298   1.965   1.523 -0.1242  0.4001  0.3488
  315CHL    NTM 5440   3.417   2.022   1.588 -0.0167  0.0760  0.4342
  315CHL     CB 5441   3.477   2.129   1.509  0.0440 -0.0116  0.3614
  316PJ2     CA 5442   3.399   2.260   1.497 -0.1000 -0.1279  0.0122
  316PJ2     OA 5443   3.259   2.252   1.470 -0.0867  0.0187 -0.1004
  316PJ2      P 5444   3.177   2.389   1.491 -0.1560 -0.0374 -0.0094
  316PJ2     OB 5445   3.261   2.500   1.442  0.0570 -0.0234  0.3842
  316PJ2     HB 5446   3.356   2.473   1.431 -0.0335  0.4412 -2.0300
  316PJ2     OG 5447   3.052   2.359   1.418  0.2126 -0.4699 -0.4651
  316PJ2     HG 5448   2.999   2.441   1.397  2.0633  2.3208  4.3695
  316PJ2     OD 5449   3.174   2.383   1.652 -0.1980  0.4892  0.0127
  317POX     CD 5450   3.079   2.290   1.706  0.5057 -0.4539 -0.3447
  317POX     CE 5451   3.059   2.318   1.855  0.2255 -0.6617 -0.3419
  317POX     OE 5452   2.969   2.228   1.919 -0.3156 -0.1362 -0.3641
  317POX    C1A 5453   3.023   2.118   1.971 -0.0161  0.0704 -0.2347
  317POX    O1A 5454   3.135   2.081   1.935 -0.1283 -0.4410 -0.0657
  317POX    C1B 5455   2.939   2.034   2.059  0.8363 -0.5418  0.0010
  317POX    C1C 5456   2.941   2.101   2.197 -0.1729  0.1205 -0.2950
  317POX    C1D 5457   2.842   2.028   2.288  0.0685 -0.0803 -0.1929
  317POX    C1E 5458   2.829   2.095   2.425  0.0141 -0.1365 -0.1706
  317POX    C1F 5459   2.961   2.078   2.500 -0.1222 -0.2138  0.0512
  317POX    C1G 5460   2.972   2.178   2.616 -0.2287 -0.5963  0.3925
  317POX    C1H 5461   3.082   2.149   2.717  0.3603  0.4817  0.0724
  317POX    C1I 5462   3.070   2.251   2.831  0.1259 -0.0307  0.5085
  317POX    C1J 5463   3.144   2.251   2.942  0.3031 -0.0583  0.3899
  317POX    C1K 5464   3.239   2.141   2.988 -0.3255 -0.7798 -0.0226
  317POX    C1L 5465   3.262   2.183   3.133 -0.0043  0.0038 -0.2949
  317POX    C1M 5466   3.395   2.138   3.192 -0.1260 -0.3399 -0.2797
  317POX    C1N 5467   3.421   1.989   3.167  0.9463 -0.2262  0.0876
  317POX    C1O 5468   3.329   1.904   3.255  0.5717 -0.1511 -0.2283
  317POX    C1P 5469   3.331   1.754   3.223  0.1688 -0.1611 -0.2070
  317POX    C1Q 5470   3.246   1.684   3.329  0.4129  0.3134  0.3063
  317POX    C1R 5471   3.208   1.537   3.311  0.4570  0.2944  0.3690
  317POX     CZ 5472   3.014   2.464   1.860  0.4275 -0.6049 -0.1552
  317POX     OZ 5473   2.988   2.520   1.990  0.0147 -0.1390 -0.4343
  317POX    C2A 5474   2.871   2.579   2.009  0.0733 -0.0980 -0.2025
  317POX    O2A 5475   2.812   2.628   1.913  0.6457  0.3248 -0.3422
  317POX    C2B 5476   2.832   2.618   2.146 -0.2098  0.3565 -0.4126
  317POX    C2C 5477   2.743   2.521   2.224  0.0847  0.3523 -0.0784
  317POX    C2D 5478   2.598   2.500   2.181  0.1147  0.2046 -0.1103
  317POX    C2E 5479   2.525   2.370   2.218 -0.2011  0.3902 -0.0746
  317POX    C2F 5480   2.531   2.346   2.369 -0.0631 -0.0453 -0.1502
  317POX    C2G 5481   2.466   2.214   2.413  0.1569 -0.1840 -0.2365
  317POX    C2H 5482   2.379   2.257   2.531 -0.2800 -0.1226 -0.5785
  317POX    C2I 5483   2.328   2.135   2.607  0.0468  0.0344 -0.1050
  317POX    C2J 5484   2.235   2.177   2.721  0.0273 -0.0714 -0.0819
  317POX    C2K 5485   2.237   2.071   2.832 -0.3070  0.2035  0.1870
  317POX    C2L 5486   2.115   2.096   2.921 -0.0804  0.0751  0.5361
  317POX    C2M 5487   2.120   1.991   3.032  0.3978  0.1285  0.5674
  317POX    C2N 5488   2.008   1.985   3.136  0.4726 -0.2497  0.6277
  317POX    C2O 5489   1.993   2.115   3.216  0.3364 -0.0678  0.3048
  317POX    C2P 5490   1.893   2.098   3.330  0.4706 -0.0083  0.4305
  318CHL    CN1 5491   7.359   4.168   1.608 -0.1594  0.5700  0.0890
  318CHL    CN2 5492   7.196   3.998   1.567 -0.2407 -0.0510  0.0881
  318CHL    CN3 5493   7.135   4.218   1.624  0.2544  0.1995  0.1559
  318CHL    NTM 5494   7.230   4.140   1.543 -0.0280 -0.0979  0.1130
  318CHL     CB 5495   7.238   4.184   1.403 -0.0716  0.4955  0.2951
  319PJ2     CA 5496   7.305   4.101   1.293  0.1228 -0.0289  0.7978
  319PJ2     OA 5497   7.432   4.042   1.321  0.5360  0.3254 -0.2657
  319PJ2      P 5498   7.479   3.931   1.214  0.0936  0.0938 -0.2245
  319PJ2     OB 5499   7.359   3.877   1.147  0.2662 -0.0771 -0.3979
  319PJ2     HB 5500   7.289   3.894   1.216 -1.4545 -0.1972 -2.0429
  319PJ2     OG 5501   7.590   3.991   1.137 -0.2343  0.5624 -0.3319
  319PJ2     HG 5502   7.648   4.036   1.205  0.7517 -0.3719 -0.5354
  319PJ2     OD 5503   7.536   3.811   1.305  0.2802  0.2347 -0.1534
  320POX     CD 5504   7.439   3.721   1.361  0.5180 -0.1637 -0.3746
  320POX     CE 5505   7.462   3.620   1.473 -0.5564  0.0019  0.0093
  320POX     OE 5506   7.491   3.673   1.603  0.1915  0.3320 -0.2812
  320POX    C1A 5507   7.386   3.705   1.679 -0.0778 -0.6598 -0.2149
  320POX    O1A 5508   7.272   3.701   1.634 -0.3863 -1.4457  0.6076
  320POX    C1B 5509   7.421   3.722   1.822 -0.6406  0.1878 -0.1704
  320POX    C1C 5510   7.400   3.599   1.909  0.4760 -0.2340 -0.4857
  320POX    C1D 5511   7.414   3.624   2.060 -0.1536 -0.2965 -0.4163
  320POX    C1E 5512   7.306   3.724   2.105 -0.1854 -0.4178 -0.2265
  320POX    C1F 5513   7.334   3.806   2.231  0.6543 -0.7451 -0.1922
  320POX    C1G 5514   7.424   3.927   2.202 -0.0910 -0.1654 -0.1123
  320POX    C1H 5515   7.453   4.027   2.313 -0.0873 -0.3306  0.0359
  320POX    C1I 5516   7.344   4.030   2.421  0.1036  0.4339  0.2138
  320POX    C1J 5517   7.365   4.020   2.552 -0.0193 -0.5041  0.1689
  320POX    C1K 5518   7.503   3.986   2.609  0.1088  0.5260  0.5020
  320POX    C1L 5519   7.509   3.839   2.651  0.1721  0.1280 -0.8432
  320POX    C1M 5520   7.644   3.806   2.715 -0.2503 -0.3846 -0.2020
  320POX    C1N 5521   7.634   3.667   2.778 -0.3109 -0.0114  0.6224
  320POX    C1O 5522   7.755   3.606   2.849  0.1717  0.1452 -0.0629
  320POX    C1P 5523   7.784   3.659   2.989 -0.0346 -0.2028  0.1106
  320POX    C1Q 5524   7.907   3.599   3.058  0.1988 -0.0689 -0.1900
  320POX    C1R 5525   7.930   3.685   3.182  0.3886 -0.0149 -0.2616
  320POX     CZ 5526   7.580   3.536   1.424 -0.2543  0.2520  0.2973
  320POX     OZ 5527   7.640   3.444   1.516 -0.4193  0.2481  0.4006
  320POX    C2A 5528   7.755   3.482   1.570 -0.1050 -0.1717  0.0281
  320POX    O2A 5529   7.833   3.538   1.493 -0.4656 -0.4033 -0.5046
  320POX    C2B 5530   7.783   3.410   1.697  0.1598 -0.0877  0.0186
  320POX    C2C 5531   7.891   3.472   1.786 -0.1507 -0.0044  0.3399
  320POX    C2D 5532   7.894   3.406   1.923  0.0167  0.1046  0.3889
  320POX    C2E 5533   7.947   3.262   1.915  0.2718  0.2220 -0.0533
  320POX    C2F 5534   7.969   3.192   2.049 -0.4982  0.0249 -0.0240
  320POX    C2G 5535   8.049   3.062   2.034 -0.2261  0.2105 -0.1937
  320POX    C2H 5536   8.105   3.032   2.173  0.3603  0.3158 -0.4022
  320POX    C2I 5537   8.235   3.110   2.191  0.3998  0.1994 -0.1817
  320POX    C2J 5538   8.350   3.050   2.111  0.1034  0.0252 -0.4778
  320POX    C2K 5539   8.470   3.137   2.150  0.4026 -0.6332  0.0901
  320POX    C2L 5540   8.604   3.070   2.120  0.5830 -0.2458  0.0325
  320POX    C2M 5541   8.732   3.125   2.185  0.3656 -0.2010  0.4228
  320POX    C2N 5542   8.722   3.162   2.333 -0.0600  0.0631  0.3307
  320POX    C2O 5543   8.857   3.177   2.403  0.3001 -0.3546 -0.2692
  320POX    C2P 5544   8.933   3.307   2.376 -0.2955 -0.1133 -0.8068
  321CHL    CN1 5545   4.658   6.496   0.935  0.4920 -0.3226 -0.5972
  321CHL    CN2 5546   4.688   6.269   0.890  0.5130  0.0748  0.1458
  321CHL    CN3 5547   4.499   6.377   0.804 -0.5573  0.3048  0.3584
  321CHL    NTM 5548   4.585   6.369   0.923  0.1614 -0.1756 -0.1873
  321CHL     CB 5549   4.513   6.348   1.050  0.0073 -0.0691 -0.2567
  322PJ2     CA 5550   4.598   6.320   1.174  0.3611 -0.3902 -0.5668
  322PJ2     OA 5551   4.684   6.423   1.222 -0.4126 -0.1215  0.2842
  322PJ2      P 5552   4.798   6.384   1.329  0.0534  0.0099 -0.1584
  322PJ2     OB 5553   4.861   6.251   1.310  0.3283  0.2008 -0.6086
  322PJ2     HB 5554   4.782   6.189   1.305 -0.4428  1.0728  0.2034
  322PJ2     OG 5555   4.897   6.493   1.336  0.2895 -0.2194  0.1160
  322PJ2     HG 5556   4.872   6.567   1.399  2.9308  0.4503  0.5350
  322PJ2     OD 5557   4.718   6.376   1.468  0.2545 -0.3502 -0.0631
  323POX     CD 5558   4.682   6.506   1.516  0.3270 -0.1846 -0.4571
  323POX     CE 5559   4.549   6.512   1.590  0.6705  0.0040  0.1543
  323POX     OE 5560   4.529   6.643   1.644 -0.0690 -0.3485  0.7601
  323POX    C1A 5561   4.407   6.690   1.619  0.1374 -0.0928  0.1993
  323POX    O1A 5562   4.322   6.627   1.555 -0.0236  0.1842  0.1385
  323POX    C1B 5563   4.374   6.818   1.685 -0.1455 -0.1976  0.2663
  323POX    C1C 5564   4.286   6.803   1.809 -0.2319  0.1870  0.2530
  323POX    C1D 5565   4.267   6.935   1.886 -0.1365  0.3060  0.0726
  323POX    C1E 5566   4.149   6.939   1.983 -0.4329 -0.2650 -0.2575
  323POX    C1F 5567   4.129   7.088   2.010  0.4768 -0.1551 -0.1802
  323POX    C1G 5568   4.251   7.151   2.078  0.2853  0.3756 -0.3193
  323POX    C1H 5569   4.268   7.088   2.216 -0.5276  0.1703 -0.3111
  323POX    C1I 5570   4.396   7.143   2.279 -0.5589  0.0783 -0.1639
  323POX    C1J 5571   4.417   7.173   2.406 -0.3255 -0.0028 -0.1841
  323POX    C1K 5572   4.308   7.160   2.513 -0.3101 -0.0456 -0.1734
  323POX    C1L 5573   4.303   7.273   2.616 -0.6093  0.2604 -0.5219
  323POX    C1M 5574   4.248   7.230   2.752  0.0599  0.3329 -0.2221
  323POX    C1N 5575   4.274   7.341   2.854  0.6308 -0.4183  0.4504
  323POX    C1O 5576   4.236   7.309   2.999 -0.1518  0.2580  0.4007
  323POX    C1P 5577   4.259   7.412   3.110  0.3076  0.3766  0.1957
  323POX    C1Q 5578   4.209   7.380   3.251  0.1933  0.5938  0.2049
  323POX    C1R 5579   4.245   7.494   3.346  0.2306 -0.1052  1.0385
  323POX     CZ 5580   4.553   6.399   1.693  0.2464  0.0129  0.1841
  323POX     OZ 5581   4.452   6.420   1.792 -0.1826 -0.3991 -0.1665
  323POX    C2A 5582   4.471   6.360   1.909  0.6071  0.8119  0.3387
  323POX    O2A 5583   4.565   6.283   1.926  0.3814  0.6239  0.7546
  323POX    C2B 5584   4.368   6.389   2.012 -0.0317 -0.0618 -0.0410
  323POX    C2C 5585   4.392   6.518   2.090  0.0671 -0.1175  0.0218
  323POX    C2D 5586   4.270   6.549   2.178  0.0130 -0.1125 -0.0553
  323POX    C2E 5587   4.293   6.686   2.242 -0.3749  0.0306 -0.2173
  323POX    C2F 5588   4.188   6.730   2.344  0.0209 -0.3715  0.3681
  323POX    C2G 5589   4.189   6.619   2.449  0.2750 -0.3557  0.3839
  323POX    C2H 5590   4.112   6.683   2.565 -0.2681 -0.0294 -0.1545
  323POX    C2I 5591   4.073   6.582   2.672  0.1161 -0.0781 -0.0586
  323POX    C2J 5592   3.996   6.658   2.781  0.0612  0.3780 -0.4132
  323POX    C2K 5593   3.963   6.556   2.890  0.2731  0.1179 -0.5884
  323POX    C2L 5594   3.862   6.610   2.992  0.0470 -1.1150 -0.1410
  323POX    C2M 5595   3.792   6.505   3.078 -0.4357 -0.5696  0.1369
  323POX    C2N 5596   3.889   6.401   3.135 -0.2696 -0.2399  0.4610
  323POX    C2O 5597   3.801   6.310   3.221 -0.4249 -0.6471 -0.1199
  323POX    C2P 5598   3.883   6.190   3.268  0.2055 -0.3073 -0.3344
  324CHL    CN1 5599   3.198   7.744   1.137 -0.2640 -0.3318  0.4594
  324CHL    CN2 5600   2.981   7.795   1.197  0.1446  0.9531 -0.5289
  324CHL    CN3 5601   3.054   7.584   1.260  0.2472 -0.0442  0.1388
  324CHL    NTM 5602   3.065   7.683   1.153 -0.5086  0.1424  0.2271
  324CHL     CB 5603   3.018   7.627   1.025  0.4631 -0.1636 -0.0028
  325PJ2     CA 5604   3.057   7.487   0.978 -0.3688 -0.4796  0.2352
  325PJ2     OA 5605   3.195   7.489   0.941 -0.4858 -0.2893 -0.1975
  325PJ2      P 5606   3.245   7.337   0.960 -0.0515 -0.1452 -0.1643
  325PJ2     OB 5607   3.140   7.240   0.921 -0.5507  0.3080  0.0327
  325PJ2     HB 5608   3.183   7.170   0.864  0.1090  0.3307  0.4870
  325PJ2     OG 5609   3.373   7.342   0.887  0.4915  0.1360  0.7958
  325PJ2     HG 5610   3.404   7.247   0.873  1.1488  0.5598 -0.8496
  325PJ2     OD 5611   3.274   7.336   1.118 -0.3391 -0.2717 -0.1105
  326POX     CD 5612   3.395   7.273   1.163 -0.0071  0.1624 -0.3835
  326POX     CE 5613   3.389   7.279   1.316 -0.5427 -0.3419 -0.3775
  326POX     OE 5614   3.317   7.170   1.374 -0.8573  0.1959  0.2496
  326POX    C1A 5615   3.378   7.053   1.392 -0.5133  0.3882  0.3521
  326POX    O1A 5616   3.496   7.043   1.360 -0.3014  0.7756  1.0000
  326POX    C1B 5617   3.302   6.949   1.464 -0.3944  0.3316  0.3959
  326POX    C1C 5618   3.389   6.829   1.501  0.0572  0.4944 -0.1229
  326POX    C1D 5619   3.303   6.717   1.560  0.1628  0.5828  0.2005
  326POX    C1E 5620   3.388   6.636   1.658  0.1926  0.0019 -0.2952
  326POX    C1F 5621   3.402   6.695   1.799 -0.1705  0.2847 -0.3768
  326POX    C1G 5622   3.274   6.677   1.881 -0.2954  0.3303 -0.5603
  326POX    C1H 5623   3.276   6.756   2.012  0.6272  0.6237 -0.7410
  326POX    C1I 5624   3.355   6.672   2.112 -0.3426  0.6853  0.0982
  326POX    C1J 5625   3.374   6.708   2.239  0.3363  0.0649  0.1861
  326POX    C1K 5626   3.317   6.833   2.306  0.0754 -0.0767  0.2303
  326POX    C1L 5627   3.203   6.797   2.401 -0.2213 -0.1032 -0.1337
  326POX    C1M 5628   3.158   6.911   2.492 -0.0266  0.3053 -0.5511
  326POX    C1N 5629   3.042   6.844   2.565  0.3129 -0.0797 -0.3657
  326POX    C1O 5630   2.995   6.942   2.673 -0.0474 -0.7807  0.1181
  326POX    C1P 5631   3.105   6.986   2.770 -0.4104  0.0091  0.1751
  326POX    C1Q 5632   3.053   7.073   2.885  0.0993  0.4313  0.0917
  326POX    C1R 5633   3.170   7.151   2.944 -0.0523  0.1110  0.8299
  326POX     CZ 5634   3.358   7.422   1.361  0.2746 -0.2937  0.0627
  326POX     OZ 5635   3.369   7.463   1.498  0.0228 -0.3947  0.1137
  326POX    C2A 5636   3.350   7.592   1.525  0.6344 -0.3201  0.1928
  326POX    O2A 5637   3.306   7.670   1.440  0.4979 -0.0327  0.5275
  326POX    C2B 5638   3.382   7.622   1.666  0.2645 -0.3235  0.2768
  326POX    C2C 5639   3.433   7.762   1.699 -0.4423  0.1324 -0.5217
  326POX    C2D 5640   3.582   7.785   1.670 -0.1739 -0.7127  0.1183
  326POX    C2E 5641   3.657   7.891   1.751 -0.3237 -0.5330  0.0253
  326POX    C2F 5642   3.668   7.852   1.899 -0.2667 -0.2062  0.1077
  326POX    C2G 5643   3.734   7.961   1.983 -0.3754 -0.4214  0.4755
  326POX    C2H 5644   3.749   7.920   2.130 -0.1814 -0.2604  0.5001
  326POX    C2I 5645   3.881   7.981   2.179  0.1362 -0.3885 -0.1808
  326POX    C2J 5646   3.917   7.949   2.324  0.1585  0.0806 -0.0816
  326POX    C2K 5647   4.033   8.031   2.380  0.3236 -0.0188 -0.2770
  326POX    C2L 5648   4.032   8.036   2.533  0.2228  0.1567 -0.2824
  326POX    C2M 5649   4.073   7.900   2.590 -0.5561  0.2052  0.3999
  326POX    C2N 5650   4.086   7.912   2.742  0.1040  0.3772  0.3299
  326POX    C2O 5651   3.948   7.930   2.806 -0.1936  0.3720 -0.3078
  326POX    C2P 5652   3.962   7.974   2.952 -0.3871  0.0554 -0.1931
  327CHL    CN1 5653   0.536   5.950   1.487 -0.1169  0.6442  0.6865
  327CHL    CN2 5654   0.729   5.984   1.353 -0.2528 -0.0740  0.1016
  327CHL    CN3 5655   0.537   6.107   1.313  0.6848  0.2000 -0.2218
  327CHL    NTM 5656   0.583   5.972   1.349 -0.2781  0.0655  0.5376
  327CHL     CB 5657   0.552   5.872   1.246 -0.6355  0.6543  0.0696
  328PJ2     CA 5658   0.422   5.792   1.256  0.0346 -0.4234  0.3116
  328PJ2     OA 5659   0.299   5.864   1.242  0.2537 -0.0699  0.1742
  328PJ2      P 5660   0.167   5.772   1.230  0.1866  0.0368  0.0942
  328PJ2     OB 5661   0.073   5.876   1.183  0.5023  0.3968  0.2510
  328PJ2     HB 5662  -0.014   5.840   1.150  0.5675  0.2034  0.2898
  328PJ2     OG 5663   0.202   5.661   1.138  0.0985 -0.1088  0.2358
  328PJ2     HG 5664   0.298   5.671   1.114  0.5344  2.6707  2.5282
  328PJ2     OD 5665   0.136   5.701   1.371  0.0083 -0.1446 -0.0359
  329POX     CD 5666   9.117   5.803   1.467  0.1256 -0.0634 -0.0897
  329POX     CE 5667   9.048   5.752   1.594  0.0705 -0.4056 -0.2575
  329POX     OE 5668   8.991   5.859   1.669 -0.0887 -0.2499 -0.5968
  329POX    C1A 5669   8.890   5.834   1.751  0.2676  0.1498 -0.0242
  329POX    O1A 5670   8.857   5.716   1.767  0.6406  0.0759  0.2276
  329POX    C1B 5671   8.831   5.957   1.809 -0.5784 -0.0969 -0.3504
  329POX    C1C 5672   8.836   5.958   1.961  0.3991  0.3273 -0.3797
  329POX    C1D 5673   8.797   6.095   2.017 -0.1136  0.0381 -0.0254
  329POX    C1E 5674   8.914   6.193   2.009  0.2343 -0.4111 -0.4927
  329POX    C1F 5675   8.988   6.217   2.140 -0.6227 -0.2040 -0.0341
  329POX    C1G 5676   8.942   6.340   2.217 -0.1418 -0.2274  0.2989
  329POX    C1H 5677   9.003   6.355   2.357 -0.1778 -0.0773  0.2991
  329POX    C1I 5678   8.922   6.286   2.466  0.2111 -0.5358  0.3027
  329POX    C1J 5679   8.893   6.349   2.579  0.2627 -0.0646  0.0534
  329POX    C1K 5680   8.938   6.491   2.613 -0.8805  0.4612 -0.5635
  329POX    C1L 5681   8.948   6.513   2.765  0.6010 -0.7224 -0.4601
  329POX    C1M 5682   8.999   6.406   2.861  0.9053 -0.1909 -0.0276
  329POX    C1N 5683  -0.040   6.423   3.010  0.4959 -0.3213 -0.0899
  329POX    C1O 5684   0.069   6.493   3.091  0.4014 -0.2512 -0.0219
  329POX    C1P 5685   0.209   6.432   3.076  0.6465  0.3528 -0.2102
  329POX    C1Q 5686   0.307   6.499   3.173 -0.0548  0.1636  0.6314
  329POX    C1R 5687   0.290   6.477   3.324 -0.5111 -0.4837  0.4938
  329POX     CZ 5688   0.143   5.657   1.653 -0.2929 -0.6194  0.0337
  329POX     OZ 5689   0.105   5.597   1.776  0.1369 -0.7530  0.1012
  329POX    C2A 5690   0.192   5.598   1.876 -0.0138 -0.5595  0.2307
  329POX    O2A 5691   0.295   5.666   1.868 -0.3465 -0.1054 -0.2247
  329POX    C2B 5692   0.151   5.528   2.000 -0.4597 -0.3455  0.2053
  329POX    C2C 5693   0.079   5.631   2.087 -0.3254  0.1142 -0.2209
  329POX    C2D 5694   9.025   5.553   2.203  0.2799  0.2446  0.2021
  329POX    C2E 5695   8.963   5.652   2.302  0.0042  0.6409 -0.3606
  329POX    C2F 5696   8.924   5.583   2.433  0.1191  0.4616 -0.4197
  329POX    C2G 5697   8.892   5.690   2.537 -0.1698  0.1776 -0.2161
  329POX    C2H 5698   9.020   5.742   2.603 -0.0076 -0.0167 -0.3789
  329POX    C2I 5699   8.991   5.856   2.700 -0.0143 -0.1543 -0.2199
  329POX    C2J 5700   0.108   5.892   2.777 -0.0531 -0.4733 -0.0195
  329POX    C2K 5701   0.088   6.025   2.852  0.3606 -0.2913 -0.2297
  329POX    C2L 5702   0.201   6.047   2.952 -0.1662  0.0410  0.2964
  329POX    C2M 5703   0.335   6.099   2.898 -0.5491  0.2562 -0.4694
  329POX    C2N 5704   0.444   6.037   2.987 -0.3268  0.7591 -0.3862
  329POX    C2O 5705   0.585   6.096   2.990 -0.2796  0.6204  0.2619
  329POX    C2P 5706   0.659   6.113   2.857 -0.2533  0.4271  0.2514
  330CHL    CN1 5707   4.772   5.780   1.658  0.6170 -0.0106 -0.3049
  330CHL    CN2 5708   4.905   5.940   1.784  0.3259  0.1947 -0.4290
  330CHL    CN3 5709   4.661   5.947   1.786 -0.3060 -0.3262 -0.3315
  330CHL    NTM 5710   4.781   5.918   1.707  0.0409 -0.1160  0.1141
  330CHL     CB 5711   4.792   6.020   1.602 -0.2330 -0.1183  0.0830
  331PJ2     CA 5712   4.695   6.017   1.484 -0.0292 -0.1396 -0.0853
  331PJ2     OA 5713   4.576   6.091   1.512 -0.0114  0.0166 -0.4146
  331PJ2      P 5714   4.461   6.072   1.401 -0.3082  0.1904 -0.1432
  331PJ2     OB 5715   4.402   6.205   1.379  0.4937  0.5236 -0.3245
  331PJ2     HB 5716   4.445   6.269   1.442  0.7654  1.2105 -1.1873
  331PJ2     OG 5717   4.528   6.004   1.287  0.0865 -0.4837  0.4781
  331PJ2     HG 5718   4.627   5.999   1.297 -0.0068 -2.1647  0.8827
  331PJ2     OD 5719   4.340   5.993   1.472  0.0341 -0.0079  0.2239
  332POX     CD 5720   4.280   6.061   1.583  0.0119  0.2216  0.0714
  332POX     CE 5721   4.166   5.987   1.652 -0.0755  0.2021 -0.0941
  332POX     OE 5722   4.125   6.068   1.763  0.2028  0.5189 -0.2195
  332POX    C1A 5723   4.011   6.137   1.754  0.0110  0.2659  0.2322
  332POX    O1A 5724   3.956   6.133   1.644  0.4723 -0.2296  0.0123
  332POX    C1B 5725   3.990   6.210   1.881  0.1700 -0.0502  0.4412
  332POX    C1C 5726   3.899   6.330   1.857 -0.2527 -0.4677 -0.0506
  332POX    C1D 5727   3.852   6.384   1.992  0.2506 -0.0936 -0.0250
  332POX    C1E 5728   3.771   6.514   2.000  0.5324  0.0443  0.7117
  332POX    C1F 5729   3.785   6.574   2.139  0.3890  0.5060  0.5294
  332POX    C1G 5730   3.755   6.723   2.126 -0.3759  0.3125  0.0507
  332POX    C1H 5731   3.807   6.795   2.251 -0.2115  0.3175 -0.0208
  332POX    C1I 5732   3.810   6.947   2.235  0.3209  0.3253  0.1296
  332POX    C1J 5733   3.788   7.031   2.335 -0.8375  0.5986 -0.3421
  332POX    C1K 5734   3.755   6.978   2.475  0.2316  0.0666 -0.2843
  332POX    C1L 5735   3.849   7.046   2.575 -0.1232 -0.0129  0.1062
  332POX    C1M 5736   3.769   7.027   2.704 -0.4020  0.6985  0.0405
  332POX    C1N 5737   3.844   7.052   2.835 -0.0779  0.2203 -0.0542
  332POX    C1O 5738   3.774   6.994   2.958 -0.8912  0.1029 -0.5694
  332POX    C1P 5739   3.684   7.100   3.023  0.5384  0.7864  0.3277
  332POX    C1Q 5740   3.645   7.070   3.168 -0.6329  0.1222 -0.1082
  332POX    C1R 5741   3.556   7.173   3.238 -0.4805  0.0253  0.2330
  332POX     CZ 5742   4.203   5.843   1.686 -0.8983 -0.2076 -0.8772
  332POX     OZ 5743   4.107   5.755   1.745 -0.2464 -0.4959 -0.2224
  332POX    C2A 5744   4.152   5.647   1.808  0.0291 -0.2791 -0.0459
  332POX    O2A 5745   4.274   5.634   1.810  0.0798  0.1861  0.0998
  332POX    C2B 5746   4.053   5.556   1.869 -0.0629 -0.1352  0.0219
  332POX    C2C 5747   4.016   5.605   2.009 -0.0809  0.2836 -0.1283
  332POX    C2D 5748   3.916   5.514   2.081 -0.7492  1.0620 -0.0700
  332POX    C2E 5749   3.936   5.552   2.228  0.4639  0.1664  0.0056
  332POX    C2F 5750   3.875   5.447   2.321  0.0898  0.3105 -0.0749
  332POX    C2G 5751   3.888   5.491   2.467 -0.1863 -0.4040  0.1693
  332POX    C2H 5752   4.032   5.526   2.504 -0.4439  0.0885  0.7090
  332POX    C2I 5753   4.037   5.580   2.647 -0.4341  0.5750  0.5286
  332POX    C2J 5754   4.066   5.464   2.743 -0.2035  0.0816 -0.1355
  332POX    C2K 5755   4.050   5.524   2.882  0.2000 -0.0793 -0.0199
  332POX    C2L 5756   3.926   5.477   2.958  0.3791 -0.0718  0.2800
  332POX    C2M 5757   3.927   5.552   3.091  0.3166  0.6151 -0.1027
  332POX    C2N 5758   3.793   5.529   3.162  0.3756 -0.1747 -0.2404
  332POX    C2O 5759   3.768   5.385   3.207  0.2911 -0.2457 -0.5111
  332POX    C2P 5760   3.640   5.359   3.287  0.1251  0.7796 -0.4200
  333CHL    CN1 5761   7.743   8.116   1.526  0.1081 -0.7793  0.4050
  333CHL    CN2 5762   7.536   8.177   1.420  0.4212  0.7591 -0.0631
  333CHL    CN3 5763   7.731   8.276   1.348 -0.4438  0.0234 -0.9272
  333CHL    NTM 5764   7.678   8.148   1.398  0.3977  0.2009  0.4917
  333CHL     CB 5765   7.695   8.035   1.305 -0.0948  0.1859  0.4198
  334PJ2     CA 5766   7.606   7.910   1.300  0.4195 -0.1676 -0.0049
  334PJ2     OA 5767   7.626   7.835   1.420  0.1197  0.2885  0.3325
  334PJ2      P 5768   7.740   7.723   1.406 -0.2030  0.0046 -0.0688
  334PJ2     OB 5769   7.680   7.639   1.301  0.1109  0.1817 -0.3906
  334PJ2     HB 5770   7.583   7.646   1.280 -0.0112 -1.4573 -0.5133
  334PJ2     OG 5771   7.873   7.789   1.394 -0.1365 -0.0545  0.3322
  334PJ2     HG 5772   7.951   7.726   1.390 -0.0531  0.0326  0.5884
  334PJ2     OD 5773   7.710   7.657   1.550 -0.2056 -0.1943 -0.1604
  335POX     CD 5774   7.788   7.706   1.659 -0.3049 -0.5367  0.0639
  335POX     CE 5775   7.728   7.696   1.800  0.1165 -0.1100  0.2757
  335POX     OE 5776   7.810   7.756   1.901  0.0537  0.1203  0.1921
  335POX    C1A 5777   7.770   7.871   1.954 -0.1684 -0.0571  0.4078
  335POX    O1A 5778   7.670   7.920   1.900  0.4052  0.5653 -0.1076
  335POX    C1B 5779   7.839   7.916   2.076  0.4495  0.0072  0.0370
  335POX    C1C 5780   7.877   8.064   2.063 -0.1024  0.1636  0.1729
  335POX    C1D 5781   7.964   8.130   2.170  0.3512  0.3748 -0.3184
  335POX    C1E 5782   7.901   8.127   2.310 -0.0321  0.2905 -0.4898
  335POX    C1F 5783   7.958   8.229   2.409  0.0247 -0.3352  0.1286
  335POX    C1G 5784   7.894   8.222   2.547 -0.0220  0.3229  0.1449
  335POX    C1H 5785   7.983   8.298   2.646  0.6830 -0.0534 -0.1997
  335POX    C1I 5786   7.909   8.308   2.779  0.4226  0.7453 -0.4012
  335POX    C1J 5787   7.934   8.399   2.873  0.2984  0.5003 -0.1289
  335POX    C1K 5788   8.032   8.514   2.849  0.2441  0.5600 -0.0643
  335POX    C1L 5789   8.161   8.502   2.932  0.3235 -0.2311 -0.2888
  335POX    C1M 5790   8.273   8.579   2.861 -0.1963  0.9169  0.1080
  335POX    C1N 5791   8.390   8.602   2.957  0.1286  0.4017 -0.1605
  335POX    C1O 5792   8.509   8.663   2.883  0.1975  0.4890  0.0200
  335POX    C1P 5793   8.495   8.807   2.833 -0.2799  0.3847 -0.1527
  335POX    C1Q 5794   8.591   8.837   2.718 -0.0080 -0.3482 -0.1223
  335POX    C1R 5795   8.566   8.974   2.654 -0.9106 -0.2000  0.5262
  335POX     CZ 5796   7.695   7.551   1.831  0.4675 -0.2463  0.0243
[truncated: 2,272,478 more chars]
