# Supplementary material for: Arginine Residues Modulate the Membrane Interactions of pHLIP Peptides
Source: J Chem Inf Model. 2023 Jul 3;63(14):4433–46. doi: 10.1021/acs.jcim.3c00360 (PMC10369490; doi:10.1021/acs.jcim.3c00360)
Supplement: Supplementary file 2 — ci3c00360_si_002.zip [file ci3c00360_si_002.zip › Simulation_files/R17/R17_pH06.50_rep4.gro]

Protein
38730
    1ALA      N    1   2.552   7.715   1.962  0.1306  0.5933  0.0099
    1ALA     H1    2   2.533   7.651   1.888 -0.6858  2.9782 -1.9766
    1ALA     H2    3   2.583   7.798   1.915 -0.7159 -0.0698 -1.8046
    1ALA     H3    4   2.632   7.682   2.013  0.4130  0.2938 -0.6255
    1ALA     CA    5   2.428   7.737   2.038 -0.0131  0.3207 -0.1455
    1ALA     CB    6   2.450   7.842   2.147  0.5078 -0.5035  0.5510
    1ALA      C    7   2.324   7.787   1.938 -0.0876 -0.3155 -0.3886
    1ALA      O    8   2.358   7.851   1.838 -0.0549  0.1498 -0.0808
    2AS4      N    9   2.201   7.770   1.986  0.0459  0.1617  0.1239
    2AS4      H   10   2.179   7.701   2.055 -0.1516 -0.3196 -0.4169
    2AS4     CA   11   2.080   7.805   1.911  0.0460  0.1064  0.0986
    2AS4     CB   12   2.075   7.713   1.789 -0.3176  0.4185 -0.1226
    2AS4     CG   13   1.994   7.773   1.673 -0.2901  0.4111 -0.1457
    2AS4    OD1   14   1.876   7.733   1.677 -0.1822  0.0468 -0.5097
    2AS4   HD11   15   1.825   7.804   1.629  0.4455  0.5431 -0.4601
    2AS4   HD12   16   1.880   7.647   1.728  0.7871  1.4299  1.9116
    2AS4    OD2   17   2.038   7.872   1.611  0.4500 -0.0754 -0.4073
    2AS4   HD21   18   2.003   7.870   1.518 -1.2164 -0.1800  0.2007
    2AS4   HD22   19   2.074   7.938   1.678  0.2041  0.1912 -0.5378
    2AS4      C   20   1.952   7.815   1.994  0.1351  0.0110  0.2481
    2AS4      O   21   1.924   7.726   2.074  0.5969 -0.0208  0.3781
    3ASN      N   22   1.865   7.907   1.954  0.2322  0.2331  0.5396
    3ASN      H   23   1.884   7.964   1.874 -1.1995  1.2877  0.9052
    3ASN     CA   24   1.729   7.927   2.007  0.0212  0.1816  0.0249
    3ASN     CB   25   1.673   8.069   1.997  0.2845  0.2654 -0.2803
    3ASN     CG   26   1.658   8.110   1.850  0.3695 -0.1639 -0.4103
    3ASN    OD1   27   1.576   8.067   1.769 -0.3780 -0.1938  0.3398
    3ASN    ND2   28   1.761   8.184   1.809  0.1741  0.3933  0.0838
    3ASN   HD21   29   1.824   8.225   1.874  0.5054  1.1958 -0.7284
    3ASN   HD22   30   1.779   8.193   1.711  2.0526  1.1351  0.4573
    3ASN      C   31   1.624   7.829   1.955  0.0927  0.2610 -0.2717
    3ASN      O   32   1.540   7.790   2.036  0.3741 -0.8273 -0.4772
    4ASN      N   33   1.625   7.781   1.831  0.2081  0.3729 -0.3131
    4ASN      H   34   1.698   7.819   1.773  1.1393 -1.1671 -0.2081
    4ASN     CA   35   1.542   7.678   1.768  0.4803 -0.0304 -0.0140
    4ASN     CB   36   1.566   7.647   1.620 -0.0805  0.2120 -0.1576
    4ASN     CG   37   1.481   7.538   1.556  0.3414 -0.1145 -0.1641
    4ASN    OD1   38   1.374   7.553   1.495  0.0588 -0.1854  0.3106
    4ASN    ND2   39   1.541   7.420   1.542  0.0700 -0.2778  0.0355
    4ASN   HD21   40   1.629   7.404   1.588 -0.1569  0.5848  0.8018
    4ASN   HD22   41   1.498   7.347   1.489  1.8112 -0.9740 -0.4941
    4ASN      C   42   1.523   7.549   1.849 -0.0085 -0.5914 -0.9997
    4ASN      O   43   1.405   7.522   1.868 -0.1502  0.4847 -0.2922
    5PRO      N   44   1.624   7.478   1.899  0.0309 -0.1102 -0.3801
    5PRO     CA   45   1.611   7.362   1.988  0.1774  0.2222  0.0783
    5PRO     CB   46   1.750   7.299   2.002 -0.0522 -0.2648  0.1988
    5PRO     CG   47   1.820   7.352   1.877  0.4639 -0.0409  0.5810
    5PRO     CD   48   1.766   7.495   1.867  0.0972 -0.2233 -0.1491
    5PRO      C   49   1.545   7.378   2.125 -0.1673  0.0568 -0.0647
    5PRO      O   50   1.457   7.304   2.168 -0.1556  0.0840  0.0084
    6PHE      N   51   1.561   7.501   2.173 -0.1854  0.1463 -0.2865
    6PHE      H   52   1.632   7.556   2.129 -1.0086  0.6732 -0.9734
    6PHE     CA   53   1.504   7.550   2.300 -0.0649 -0.3319 -0.0465
    6PHE     CB   54   1.579   7.672   2.351  0.3133 -0.8171  0.5600
    6PHE     CG   55   1.510   7.757   2.458  0.0478  0.2601 -0.4487
    6PHE    CD1   56   1.493   7.891   2.428 -0.6000  0.1081 -0.7783
    6PHE    HD1   57   1.549   7.938   2.346  0.7757  1.1165  0.6791
    6PHE    CD2   58   1.446   7.711   2.573 -0.1347  0.5449 -0.4343
    6PHE    HD2   59   1.420   7.605   2.579  0.3441  0.2957 -2.0449
    6PHE    CE1   60   1.428   7.983   2.509 -0.4145 -0.2362 -0.2368
    6PHE    HE1   61   1.423   8.089   2.483  0.2893 -0.5630 -1.7950
    6PHE    CE2   62   1.386   7.799   2.661 -0.2631 -0.0156  0.0434
    6PHE    HE2   63   1.334   7.766   2.752 -0.5583  0.7001  0.1416
    6PHE     CZ   64   1.374   7.933   2.627 -0.4847 -0.0989 -0.2101
    6PHE     HZ   65   1.357   8.008   2.705  1.7653  0.6934 -0.4131
    6PHE      C   66   1.352   7.571   2.293  0.0019  0.1946  0.0937
    6PHE      O   67   1.279   7.494   2.354  0.1068 -0.2717 -0.3636
    7ILE      N   68   1.318   7.665   2.204  0.0878 -0.2320 -0.3943
    7ILE      H   69   1.377   7.743   2.184 -0.2922 -0.5170 -2.9363
    7ILE     CA   70   1.179   7.685   2.161 -0.1999 -0.1792  0.5320
    7ILE     CB   71   1.172   7.791   2.051 -0.2208  0.1468  0.8481
    7ILE    CG1   72   1.227   7.932   2.076  0.3826  0.0854 -0.0833
    7ILE    CG2   73   1.026   7.808   2.011  0.0757 -0.1109 -0.3790
    7ILE     CD   74   1.289   8.000   1.954 -0.5308  0.3262 -0.4195
    7ILE      C   75   1.107   7.558   2.114 -0.0470 -0.1513  0.2192
    7ILE      O   76   1.009   7.517   2.176 -0.2210  0.1457  0.1453
    8TYR      N   77   1.165   7.489   2.016  0.2734  0.0858  0.2405
    8TYR      H   78   1.251   7.511   1.969 -0.0819 -1.4080 -1.2004
    8TYR     CA   79   1.110   7.363   1.965 -0.1534  0.4266 -0.1561
    8TYR     CB   80   1.146   7.352   1.817 -0.1443 -0.3054 -0.1017
    8TYR     CG   81   1.062   7.451   1.737  0.1321 -0.2311 -0.3017
    8TYR    CD1   82   1.111   7.578   1.709 -0.9578  0.3542  0.4031
    8TYR    HD1   83   1.219   7.588   1.710 -1.0940  3.0182 -0.8848
    8TYR    CD2   84   0.928   7.421   1.713  0.0780 -0.1657 -0.0837
    8TYR    HD2   85   0.882   7.328   1.745  0.5592 -0.5374 -0.4565
    8TYR    CE1   86   1.029   7.676   1.654  0.1955  0.3824 -1.3421
    8TYR    HE1   87   1.073   7.764   1.608 -1.0027  1.5399 -0.3813
    8TYR    CE2   88   0.844   7.520   1.663  0.2538  0.0717  0.0885
    8TYR    HE2   89   0.741   7.493   1.641 -0.0561  0.7379  0.6919
    8TYR     CZ   90   0.894   7.646   1.634  0.0407  0.1327 -0.0191
    8TYR     OH   91   0.819   7.739   1.569  0.1470  0.0224 -0.3020
    8TYR     HH   92   0.726   7.709   1.589 -1.0873  3.3697 -0.3447
    8TYR      C   93   1.126   7.238   2.052 -0.3169  0.0745 -0.6233
    8TYR      O   94   1.155   7.130   2.001 -0.1688 -0.0334 -0.3140
    9ALA      N   95   1.088   7.254   2.179 -0.6978 -0.4362 -0.6724
    9ALA      H   96   1.037   7.336   2.204 -0.1617  0.0869 -1.2693
    9ALA     CA   97   1.111   7.158   2.287 -0.3873  0.0511 -0.3014
    9ALA     CB   98   1.087   7.224   2.423  0.2764  0.2300 -0.2726
    9ALA      C   99   1.042   7.021   2.282 -0.2104 -0.0412 -0.2350
    9ALA      O  100   1.060   6.953   2.382 -1.0072  0.6064  0.3632
   10THR      N  101   1.018   6.961   2.165  0.0659 -0.0761 -0.2740
   10THR      H  102   1.063   6.992   2.081  1.2783  0.9103  0.6949
   10THR     CA  103   0.926   6.848   2.145 -0.0766 -0.0428  0.1777
   10THR     CB  104   0.873   6.853   2.002  0.0437 -0.4773  0.1167
   10THR    OG1  105   0.984   6.868   1.913  0.1944 -0.2358  0.3432
   10THR    HG1  106   0.943   6.881   1.823 -0.7756 -1.8759  0.5133
   10THR    CG2  107   0.785   6.977   1.988 -0.2215 -0.6313  0.4221
   10THR      C  108   0.974   6.706   2.173 -0.8305 -0.2527  0.4093
   10THR      O  109   0.890   6.618   2.152 -0.7063 -0.2646 -0.0405
   11TYR      N  110   1.083   6.692   2.248 -0.2486 -0.1026 -0.4044
   11TYR      H  111   1.114   6.772   2.300  3.7143 -0.9299 -1.1068
   11TYR     CA  112   1.169   6.575   2.272 -0.0822  0.1425  0.2228
   11TYR     CB  113   1.301   6.615   2.337  0.2927 -0.2744 -0.2707
   11TYR     CG  114   1.380   6.713   2.249 -0.1575  0.0637 -0.3012
   11TYR    CD1  115   1.464   6.656   2.154 -0.4818  0.1304 -0.6311
   11TYR    HD1  116   1.454   6.550   2.129  1.1819 -0.0659 -0.6063
   11TYR    CD2  117   1.362   6.850   2.256 -0.1857  0.0677 -0.4458
   11TYR    HD2  118   1.316   6.895   2.345  0.7074  0.2994 -0.0889
   11TYR    CE1  119   1.536   6.746   2.078 -0.1880  0.2865 -0.1744
   11TYR    HE1  120   1.601   6.700   2.003 -0.4052 -2.3443  1.1467
   11TYR    CE2  121   1.416   6.938   2.163 -0.6514  0.5460 -0.2695
   11TYR    HE2  122   1.370   7.037   2.153 -0.3990  0.6035 -0.9404
   11TYR     CZ  123   1.511   6.883   2.078  0.2328  0.3677  0.8266
   11TYR     OH  124   1.567   6.961   1.982 -0.4355  0.1204  0.2283
   11TYR     HH  125   1.665   6.940   1.990 -0.6021 -1.3172 -1.0534
   11TYR      C  126   1.100   6.466   2.353 -0.2907 -0.1819 -0.3796
   11TYR      O  127   1.167   6.377   2.405 -0.1400 -0.0133 -0.2840
   12ALA      N  128   0.967   6.464   2.349 -0.3126 -0.2259  0.2591
   12ALA      H  129   0.916   6.513   2.278 -0.6632  3.7187  2.8901
   12ALA     CA  130   0.887   6.374   2.434 -0.1561 -0.2133  0.4218
   12ALA     CB  131   0.746   6.416   2.393  0.2188 -0.1626 -0.8580
   12ALA      C  132   0.903   6.228   2.389 -0.1518 -0.0372 -0.1558
   12ALA      O  133   0.911   6.149   2.482  0.0631  0.3961  0.2017
   13AS4      N  134   0.939   6.201   2.264 -0.3062  0.0152 -0.2120
   13AS4      H  135   0.930   6.274   2.196  1.6943 -2.0152 -2.9326
   13AS4     CA  136   0.967   6.072   2.198  0.6121  0.2170 -0.2330
   13AS4     CB  137   0.952   6.084   2.046 -0.1568  0.2631 -0.1596
   13AS4     CG  138   1.027   6.197   1.975  0.1916  0.3615  0.3539
   13AS4    OD1  139   1.037   6.191   1.850 -0.1885  0.4629  0.3174
   13AS4   HD11  140   1.104   6.253   1.810 -0.9274 -0.3444 -2.3895
   13AS4   HD12  141   1.015   6.096   1.827 -0.4417  0.1098  1.8399
   13AS4    OD2  142   1.064   6.296   2.042  0.0423  0.5349  0.1816
   13AS4   HD21  143   1.106   6.367   1.986 -2.4180  1.4022 -0.7001
   13AS4   HD22  144   1.011   6.282   2.126  0.6493 -0.2903  0.4402
   13AS4      C  145   1.099   6.013   2.248  0.1577  0.2151  1.0080
   13AS4      O  146   1.104   5.906   2.308  0.1386 -0.2836  0.1393
   14LEU      N  147   1.196   6.102   2.224  0.2153 -0.2247 -0.5326
   14LEU      H  148   1.169   6.195   2.199 -1.3408 -0.8004 -1.1769
   14LEU     CA  149   1.336   6.085   2.263  0.1310 -0.5344 -0.3635
   14LEU     CB  150   1.421   6.192   2.195  0.2943  0.1835  0.9476
   14LEU     CG  151   1.447   6.151   2.050  0.3943  0.0540  1.0021
   14LEU    CD1  152   1.489   6.271   1.964 -0.6017 -0.0411  0.3653
   14LEU    CD2  153   1.553   6.041   2.040  0.4502  0.2009 -0.2562
   14LEU      C  154   1.371   6.065   2.411  0.3171  0.1535 -0.3115
   14LEU      O  155   1.449   5.977   2.446  0.0188  0.1343  0.3238
   15THR      N  156   1.306   6.139   2.500  0.0197 -0.3653 -0.0900
   15THR      H  157   1.244   6.213   2.472  1.0494  1.1564  1.4666
   15THR     CA  158   1.332   6.135   2.644 -0.3058  0.3952 -0.0023
   15THR     CB  159   1.296   6.267   2.712 -0.0955  0.6777 -0.4411
   15THR    OG1  160   1.161   6.304   2.682 -0.4855 -0.3082  0.0560
   15THR    HG1  161   1.171   6.371   2.608  0.7172  0.1255  0.5818
   15THR    CG2  162   1.386   6.386   2.681  0.5641  0.1043 -0.7375
   15THR      C  163   1.259   6.025   2.723 -0.3500  0.5034  0.1079
   15THR      O  164   1.294   5.996   2.838 -0.2340 -0.3118 -0.1313
   16PHE      N  165   1.158   5.963   2.664 -0.5480  0.4161  0.5348
   16PHE      H  166   1.109   6.005   2.587  0.2592  0.2714 -0.0672
   16PHE     CA  167   1.087   5.848   2.721 -0.1642 -0.0277  0.1286
   16PHE     CB  168   0.999   5.789   2.611 -0.0165  0.2855 -0.1561
   16PHE     CG  169   0.876   5.717   2.665 -0.0862 -0.1890 -0.9387
   16PHE    CD1  170   0.868   5.578   2.665  0.1278 -0.2128  0.3296
   16PHE    HD1  171   0.944   5.514   2.619  0.2765 -0.9522  1.5738
   16PHE    CD2  172   0.770   5.795   2.710  0.0761 -0.2837 -0.3910
   16PHE    HD2  173   0.778   5.903   2.708 -2.1547 -0.0729 -0.3010
   16PHE    CE1  174   0.748   5.517   2.702  0.2407 -0.1943  0.7229
   16PHE    HE1  175   0.734   5.410   2.688 -2.0541  0.2790 -1.3152
   16PHE    CE2  176   0.650   5.732   2.743  0.0651 -0.0255  0.0546
   16PHE    HE2  177   0.571   5.793   2.788  0.2018  0.5924 -0.5256
   16PHE     CZ  178   0.636   5.595   2.729  0.2321 -0.0746  0.3486
   16PHE     HZ  179   0.547   5.540   2.759  1.3165 -1.4732  1.1590
   16PHE      C  180   1.163   5.729   2.781 -0.6641 -0.4432 -0.0512
   16PHE      O  181   1.167   5.726   2.904 -0.5276  0.6654 -0.0146
   17AR4      N  182   1.257   5.671   2.708 -0.1948  0.0616  0.1480
   17AR4      H  183   1.261   5.681   2.609  2.1198  0.4695  0.2128
   17AR4     CA  184   1.330   5.554   2.759 -0.3003  0.1331  0.4650
   17AR4     CB  185   1.372   5.451   2.654 -0.6478 -0.1778  0.6272
   17AR4     CG  186   1.254   5.378   2.589 -0.1587 -0.4177  0.0002
   17AR4     CD  187   1.289   5.328   2.449  0.1921  0.4716 -0.2406
   17AR4     NE  188   1.168   5.271   2.387  0.1164  0.4179 -0.0435
   17AR4     HE  189   1.103   5.229   2.450  2.0247 -2.1742  0.3825
   17AR4     CZ  190   1.135   5.294   2.259 -0.1521  0.5552  0.0511
   17AR4    NH1  191   1.197   5.381   2.179 -0.6419  0.5288 -0.3575
   17AR4   HH11  192   1.292   5.409   2.196  0.2753 -2.3487 -0.2623
   17AR4   HH12  193   1.146   5.414   2.099 -0.1417 -1.9965 -1.8376
   17AR4    NH2  194   1.042   5.221   2.197  0.3132  0.0017 -0.0008
   17AR4   HH21  195   0.988   5.156   2.250  1.5296  2.6615  5.1520
   17AR4   HH22  196   1.051   5.214   2.098  2.6408  2.1360 -0.0266
   17AR4      C  197   1.444   5.583   2.857  0.2140 -0.4091  0.0354
   17AR4      O  198   1.439   5.527   2.966 -0.4560 -0.5211 -0.0448
   18PRO      N  199   1.505   5.701   2.846 -0.4083 -0.0984 -0.1439
   18PRO     CA  200   1.605   5.747   2.943 -0.6255  0.3013 -0.1046
   18PRO     CB  201   1.660   5.878   2.886 -0.2168  0.2077  0.0651
   18PRO     CG  202   1.670   5.828   2.741 -0.2343  0.5916 -0.0681
   18PRO     CD  203   1.535   5.761   2.715  0.0945 -0.0889 -0.0254
   18PRO      C  204   1.550   5.767   3.084  0.4529  0.5241  0.2956
   18PRO      O  205   1.595   5.703   3.179  0.2977  0.3646  0.2610
   19LEU      N  206   1.453   5.857   3.091 -0.3792 -0.3004 -0.4337
   19LEU      H  207   1.418   5.914   3.016 -3.0813 -0.1514  0.8168
   19LEU     CA  208   1.379   5.876   3.217 -0.4872  0.3744 -0.5953
   19LEU     CB  209   1.283   5.995   3.202 -0.4721  0.4542 -0.0630
   19LEU     CG  210   1.343   6.133   3.230  0.2086  0.1492  0.0049
   19LEU    CD1  211   1.232   6.235   3.207  0.1609  0.0585 -0.1712
   19LEU    CD2  212   1.403   6.145   3.370 -0.3962  0.2038  0.2596
   19LEU      C  213   1.300   5.758   3.272  0.2347  0.1144 -0.0989
   19LEU      O  214   1.299   5.750   3.394 -0.1764  0.6102 -0.0661
   20LEU      N  215   1.232   5.677   3.190  0.5314 -0.2677  0.0308
   20LEU      H  216   1.238   5.689   3.091  1.1345  1.6391  0.2407
   20LEU     CA  217   1.177   5.551   3.240 -0.5253  0.3433  0.4379
   20LEU     CB  218   1.067   5.496   3.149 -0.0948  0.5385 -0.2041
   20LEU     CG  219   0.928   5.558   3.160 -0.2363  0.2080 -0.1257
   20LEU    CD1  220   0.934   5.704   3.115  0.4161  0.1922 -0.0963
   20LEU    CD2  221   0.831   5.463   3.090  0.0345 -0.6912  0.6953
   20LEU      C  222   1.272   5.441   3.290 -0.0440  0.4604 -0.2009
   20LEU      O  223   1.239   5.388   3.397  0.1191  0.5056 -0.1279
   21LEU      N  224   1.395   5.428   3.242 -0.0658 -0.0531 -0.1157
   21LEU      H  225   1.420   5.455   3.150  1.8372 -0.1698  0.3166
   21LEU     CA  226   1.500   5.349   3.309 -0.0018  0.1400  0.0100
   21LEU     CB  227   1.627   5.328   3.227  0.1060 -0.4731  0.3305
   21LEU     CG  228   1.593   5.245   3.103  0.2808 -0.4294  0.2533
   21LEU    CD1  229   1.702   5.251   2.996  0.2521 -0.2591  0.2330
   21LEU    CD2  230   1.586   5.100   3.151 -0.3141 -0.4400  0.1434
   21LEU      C  231   1.543   5.400   3.447 -0.0036  0.2715 -0.0377
   21LEU      O  232   1.578   5.321   3.535  0.3501  0.2454 -0.1976
   22LEU      N  233   1.546   5.533   3.454  0.0556  0.2504  0.3443
   22LEU      H  234   1.552   5.584   3.369 -1.0223  1.4540  0.9464
   22LEU     CA  235   1.581   5.612   3.573  0.0829  0.7941 -0.0224
   22LEU     CB  236   1.594   5.758   3.529  0.3039  0.7204 -0.1990
   22LEU     CG  237   1.642   5.840   3.649  0.1156  0.2426  0.2092
   22LEU    CD1  238   1.782   5.801   3.698  0.0962 -0.0183  0.0610
   22LEU    CD2  239   1.618   5.990   3.633  0.3288  0.2691  0.1269
   22LEU      C  240   1.474   5.588   3.680  0.0527 -0.5110 -0.3224
   22LEU      O  241   1.514   5.527   3.779  0.1159 -0.4162 -0.2893
   23AS1      N  242   1.348   5.597   3.638  0.0685 -0.6275 -0.3941
   23AS1      H  243   1.334   5.652   3.555  1.8704  1.3716  0.5262
   23AS1     CA  244   1.237   5.577   3.731 -0.1222  0.1719 -0.4384
   23AS1     CB  245   1.104   5.638   3.686 -0.7226 -0.3171  0.6400
   23AS1     CG  246   1.093   5.779   3.745 -0.2446 -0.0340  0.0603
   23AS1    OD1  247   1.152   5.811   3.849 -0.0820 -0.3109  0.0550
   23AS1   HD11  248   1.109   5.893   3.886 -1.8119 -1.1941  0.1124
   23AS1   HD12  249   1.225   5.744   3.858  0.1792 -0.3243 -1.7003
   23AS1    OD2  250   0.995   5.858   3.693  0.1600  0.3346 -0.1491
   23AS1   HD21  251   1.027   5.946   3.728  2.1580  0.2425 -1.5338
   23AS1   HD22  252   0.926   5.798   3.653  1.0554  0.0321 -1.3126
   23AS1      C  253   1.216   5.430   3.768 -0.3152  0.3594  0.2197
   23AS1      O  254   1.215   5.403   3.888  0.1944  0.2453  0.2011
   24LEU      N  255   1.252   5.337   3.680 -0.0708 -0.0555  0.7586
   24LEU      H  256   1.261   5.354   3.582  0.6743  1.9147  1.1235
   24LEU     CA  257   1.255   5.195   3.720 -0.1634 -0.1884  0.2992
   24LEU     CB  258   1.283   5.119   3.591 -0.5756  0.0186  0.0848
   24LEU     CG  259   1.289   4.967   3.612 -0.2057 -0.0494 -0.4737
   24LEU    CD1  260   1.148   4.922   3.651 -0.2787  0.2915 -0.3390
   24LEU    CD2  261   1.332   4.909   3.477 -0.0271 -0.3374 -0.2937
   24LEU      C  262   1.367   5.166   3.820 -0.2157  0.6705  0.6207
   24LEU      O  263   1.332   5.102   3.920  0.0746  0.5017  0.6138
   25ALA      N  264   1.479   5.236   3.809  0.0117  0.1951 -0.1598
   25ALA      H  265   1.495   5.300   3.734 -0.8218  0.9123  0.2588
   25ALA     CA  266   1.594   5.201   3.894 -0.2980 -0.3237  0.0536
   25ALA     CB  267   1.727   5.253   3.840 -0.1151 -0.3903  0.4389
   25ALA      C  268   1.564   5.260   4.032  0.3842  0.0039  0.0680
   25ALA      O  269   1.545   5.180   4.123 -0.2079  0.0238 -0.0268
   26LEU      N  270   1.537   5.390   4.044  0.0981 -0.0492  0.0205
   26LEU      H  271   1.539   5.447   3.962 -1.7708 -0.2337 -0.1907
   26LEU     CA  272   1.486   5.454   4.166  0.2452  0.1358 -0.0142
   26LEU     CB  273   1.441   5.597   4.139 -0.0280  0.0646  0.0591
   26LEU     CG  274   1.552   5.703   4.140  0.0410 -0.0079  0.1061
   26LEU    CD1  275   1.492   5.828   4.075  0.0516 -0.1606 -0.1989
   26LEU    CD2  276   1.594   5.754   4.278  0.1132  0.0037  0.0797
   26LEU      C  277   1.361   5.390   4.227  0.1299  0.6402  0.2796
   26LEU      O  278   1.358   5.379   4.349  0.3497 -0.1326  0.2210
   27LEU      N  279   1.257   5.345   4.158  0.1288 -0.1034  0.7630
   27LEU      H  280   1.247   5.370   4.062  1.0223  0.3019  0.7671
   27LEU     CA  281   1.146   5.264   4.213 -0.5260  0.2937  0.0417
   27LEU     CB  282   1.028   5.248   4.117 -0.2580 -0.2705 -0.1973
   27LEU     CG  283   0.942   5.373   4.096  0.1338 -0.0677 -0.6225
   27LEU    CD1  284   0.816   5.323   4.026 -0.1635 -0.3511  0.1062
   27LEU    CD2  285   0.916   5.447   4.227  0.4434  0.3023 -0.7686
   27LEU      C  286   1.193   5.134   4.279 -0.0645  0.4888  0.1046
   27LEU      O  287   1.184   5.120   4.401 -0.0484 -0.1624  0.0338
   28VAL      N  288   1.284   5.067   4.210 -0.7103 -0.3617  0.0628
   28VAL      H  289   1.323   5.094   4.122  0.7427 -0.0834  0.7640
   28VAL     CA  290   1.339   4.943   4.267  0.6233  0.2278  0.1066
   28VAL     CB  291   1.386   4.840   4.164  0.1062  0.0650  0.0305
   28VAL    CG1  292   1.274   4.792   4.072 -0.3721  0.2961  0.4874
   28VAL    CG2  293   1.504   4.878   4.075 -0.2630  0.8602 -0.1259
   28VAL      C  294   1.447   4.948   4.375  0.2240  0.2821  0.5062
   28VAL      O  295   1.458   4.856   4.457  0.1888 -0.3657 -0.2059
   29AS1      N  296   1.531   5.051   4.377  0.2992  0.2501 -0.5922
   29AS1      H  297   1.561   5.086   4.289  3.1490  0.0921  0.2262
   29AS1     CA  298   1.605   5.088   4.498 -0.5639  0.3684 -0.0972
   29AS1     CB  299   1.697   5.203   4.458 -0.1937 -0.0374 -0.4177
   29AS1     CG  300   1.795   5.243   4.569 -0.1558 -0.2887 -0.3616
   29AS1    OD1  301   1.867   5.166   4.632  0.4022  0.5686  0.0667
   29AS1   HD11  302   1.903   5.206   4.716  0.0979  2.0306 -0.4747
   29AS1   HD12  303   1.873   5.079   4.582 -0.6632  0.7234 -0.3600
   29AS1    OD2  304   1.798   5.378   4.582 -0.1639 -0.3957  0.9356
   29AS1   HD21  305   1.843   5.405   4.667  1.2214 -0.3447  0.2154
   29AS1   HD22  306   1.750   5.426   4.509  0.9522  0.7835  0.9296
   29AS1      C  307   1.518   5.129   4.618 -0.7917 -0.1215 -0.0912
   29AS1      O  308   1.534   5.067   4.723 -0.1433  0.4416  0.1579
   30TRP      N  309   1.426   5.222   4.593 -0.4868  0.1336 -0.2847
   30TRP      H  310   1.377   5.229   4.507 -2.8984  1.2149  1.0820
   30TRP     CA  311   1.350   5.288   4.700 -0.1491 -0.3562  0.2642
   30TRP     CB  312   1.301   5.419   4.639 -0.3559 -0.3956  0.3451
   30TRP     CG  313   1.218   5.501   4.739 -0.1302  0.0197  0.1937
   30TRP    CD1  314   1.257   5.591   4.829  0.1774  0.7500 -0.6540
   30TRP    HD1  315   1.362   5.619   4.840  0.2423  0.2351  0.1203
   30TRP    CD2  316   1.081   5.513   4.724 -0.0984 -0.1554 -0.2509
   30TRP    NE1  317   1.150   5.654   4.877 -0.0416 -0.1955  0.1327
   30TRP    HE1  318   1.157   5.726   4.946  0.8928 -1.5320  1.4892
   30TRP    CE2  319   1.042   5.614   4.811  0.2351  0.3253 -0.6533
   30TRP    CE3  320   0.986   5.445   4.648 -0.4743  0.1013 -0.0175
   30TRP    HE3  321   1.004   5.358   4.584 -1.4626  0.7553 -1.2158
   30TRP    CZ2  322   0.907   5.649   4.818  0.0814 -0.3338 -0.2704
   30TRP    HZ2  323   0.873   5.742   4.864  1.3315  0.3649 -0.6988
   30TRP    CZ3  324   0.854   5.487   4.643 -0.3928  0.3672  0.0751
   30TRP    HZ3  325   0.783   5.447   4.570 -1.6461  1.6891  0.5143
   30TRP    CH2  326   0.819   5.591   4.728 -0.5762  0.5197 -0.1835
   30TRP    HH2  327   0.715   5.618   4.749 -1.1367 -0.5426 -1.4270
   30TRP      C  328   1.240   5.206   4.769 -0.1700 -0.3786  0.2030
   30TRP      O  329   1.221   5.215   4.890  0.4819 -0.1659  0.2938
   31AS1      N  330   1.155   5.143   4.688 -0.1547  0.2630 -0.3280
   31AS1      H  331   1.180   5.133   4.591  2.8000  1.9236  0.1300
   31AS1     CA  332   1.054   5.049   4.739 -0.1617  0.6073  0.2979
   31AS1     CB  333   0.979   5.005   4.614  0.2042  0.1575  0.2355
   31AS1     CG  334   0.875   5.109   4.573 -0.0990 -0.1058  0.3288
   31AS1    OD1  335   0.801   5.162   4.656  0.5977  0.1281  0.8112
   31AS1   HD11  336   0.742   5.235   4.620  1.4991  0.4101 -0.1314
   31AS1   HD12  337   0.811   5.114   4.743  2.8654 -1.0279 -0.0244
   31AS1    OD2  338   0.840   5.107   4.442 -0.4429 -0.5346  0.4233
   31AS1   HD21  339   0.764   5.172   4.441  0.3017  0.3993  1.5665
   31AS1   HD22  340   0.891   5.028   4.408  2.3316  0.6079  1.6030
   31AS1      C  341   1.118   4.930   4.811  0.3544  0.5723 -0.2122
   31AS1      O  342   1.230   4.885   4.787  0.1947  0.0423  0.0124
   32AS4      N  343   1.059   4.909   4.928 -0.2714 -0.0216 -0.6283
   32AS4      H  344   0.976   4.956   4.958 -0.9231 -2.0268  0.9574
   32AS4     CA  345   1.097   4.822   5.040 -0.0251  0.3336 -0.4355
   32AS4     CB  346   1.038   4.871   5.173  0.4685 -0.2107 -0.0095
   32AS4     CG  347   0.886   4.887   5.169  0.5086  0.2278  0.1806
   32AS4    OD1  348   0.837   4.959   5.079 -0.2259 -0.5605 -0.0616
   32AS4   HD11  349   0.744   4.979   5.108 -0.6953 -2.2896 -0.2275
   32AS4   HD12  350   0.904   4.964   5.005  1.4442  2.8646  1.4861
   32AS4    OD2  351   0.836   4.861   5.281  0.4462 -0.3285  0.0257
   32AS4   HD21  352   0.747   4.819   5.267  0.3187 -0.0145 -0.1160
   32AS4   HD22  353   0.908   4.903   5.336  0.0256  1.1879 -0.5380
   32AS4      C  354   1.077   4.673   5.011  0.3907  0.2176 -0.1377
   32AS4     O1  355   0.968   4.617   5.026  0.6011 -0.1874 -0.0930
   32AS4   HO11  356   0.956   4.555   4.949  0.7836 -0.6133  0.2188
   32AS4   HO12  357   0.918   4.658   5.103 -0.5937 -0.9650 -0.4296
   32AS4     O2  358   1.163   4.621   4.920 -0.0025 -0.2557 -0.2433
   32AS4   HO21  359   1.137   4.524   4.920  0.2387 -0.3212 -0.2274
   32AS4   HO22  360   1.222   4.691   4.879  0.3596  1.0034  2.2171
   33CHL    CN1  361   0.632   5.522   0.748  0.3138 -0.0264  0.8412
   33CHL    CN2  362   0.628   5.413   0.955 -0.0723  0.2469  0.1627
   33CHL    CN3  363   0.481   5.343   0.782 -0.0013 -0.0960  0.3162
   33CHL    NTM  364   0.541   5.461   0.847 -0.3475  0.0849  0.3103
   33CHL     CB  365   0.449   5.561   0.902 -0.7317  0.1368 -0.4071
   34PJ2     CA  366   0.341   5.546   1.009 -0.1731  0.1062  0.1607
   34PJ2     OA  367   0.377   5.481   1.131  0.6818  1.2027  0.5023
   34PJ2      P  368   0.258   5.482   1.239  0.2193 -0.0190  0.0223
   34PJ2     OB  369   0.149   5.426   1.156  0.0934  0.0204  0.1597
   34PJ2     HB  370   0.078   5.389   1.216 -1.8215  0.0406 -1.9422
   34PJ2     OG  371   0.323   5.401   1.344 -0.0233  0.1873  0.3332
   34PJ2     HG  372   0.416   5.434   1.357  0.3470 -0.3027 -0.9186
   34PJ2     OD  373   0.256   5.641   1.268 -0.0071 -0.0569  0.2186
   35POX     CD  374   0.331   5.670   1.387 -0.5037  0.2134  0.4674
   35POX     CE  375   0.321   5.818   1.426  0.2512  0.3154  0.2911
   35POX     OE  376   0.386   5.846   1.549 -0.2550  0.1150  0.6083
   35POX    C1A  377   0.516   5.872   1.536 -0.2510 -0.1174  0.1932
   35POX    O1A  378   0.580   5.881   1.431 -0.1819 -0.2496  0.2242
   35POX    C1B  379   0.547   5.916   1.673 -0.3280 -0.2116  0.2409
   35POX    C1C  380   0.566   6.067   1.688 -0.4347 -0.1267 -0.4528
   35POX    C1D  381   0.657   6.095   1.808 -0.8979 -0.4117 -0.0289
   35POX    C1E  382   0.573   6.108   1.936  0.0020  0.3235  0.4970
   35POX    C1F  383   0.495   6.236   1.965 -0.4032  0.2385 -0.1834
   35POX    C1G  384   0.588   6.357   1.978  0.3551 -0.3221 -0.2827
   35POX    C1H  385   0.494   6.478   1.981  0.4628 -0.2271 -0.6424
   35POX    C1I  386   0.568   6.612   1.977 -0.0446  0.0675 -0.3022
   35POX    C1J  387   0.511   6.724   2.022 -0.0318  0.0712 -0.2950
   35POX    C1K  388   0.381   6.733   2.101  0.2275  0.3682  0.1007
   35POX    C1L  389   0.280   6.829   2.037 -0.0489  0.0234  0.0171
   35POX    C1M  390   0.173   6.755   1.956  0.1387 -0.1008 -0.1175
   35POX    C1N  391   0.072   6.856   1.901 -0.1339 -0.3546 -0.0819
   35POX    C1O  392   0.001   6.789   1.783 -0.4062 -0.4705  0.1473
   35POX    C1P  393   8.979   6.876   1.731 -0.0383 -0.0049  0.0878
   35POX    C1Q  394   9.016   7.015   1.680 -0.1219  0.0505  0.1781
   35POX    C1R  395   8.901   7.072   1.597 -0.2443 -0.0390  0.2856
   35POX     CZ  396   0.177   5.870   1.425  0.2719  0.3746 -0.3047
   35POX     OZ  397   0.102   5.812   1.532  0.0719  0.1334 -0.5725
   35POX    C2A  398  -0.015   5.869   1.559 -0.0783 -0.3413 -0.2096
   35POX    O2A  399  -0.059   5.960   1.490  0.3317 -0.2403 -0.3391
   35POX    C2B  400   9.010   5.815   1.680 -0.8503  0.6484 -0.1826
   35POX    C2C  401   8.918   5.695   1.663 -0.1419  0.0796 -0.0622
   35POX    C2D  402   8.834   5.658   1.785  0.2695  0.7497  0.4270
   35POX    C2E  403   8.927   5.623   1.902  0.2433  0.1737  0.2772
   35POX    C2F  404   8.839   5.552   2.005  0.0531 -0.6048 -0.4131
   35POX    C2G  405   8.913   5.549   2.139 -0.2348 -0.0122 -0.2383
   35POX    C2H  406   9.047   5.476   2.132  0.1400  0.6395  0.1316
   35POX    C2I  407   9.087   5.407   2.262 -0.0472 -0.3229 -0.3200
   35POX    C2J  408   0.033   5.492   2.383  0.1448 -1.0902  0.1734
   35POX    C2K  409   0.183   5.521   2.384 -0.1166  0.3548  0.0680
   35POX    C2L  410   0.215   5.601   2.510  0.4770 -0.0592  0.1845
   35POX    C2M  411   0.167   5.745   2.495  0.2939 -0.1186  0.1882
   35POX    C2N  412   0.193   5.809   2.631 -0.6198  0.5321  0.0632
   35POX    C2O  413   0.192   5.962   2.641  0.6500  0.5603 -0.1273
   35POX    C2P  414   0.224   6.017   2.780  0.0865 -0.2545  0.3341
   36CHL    CN1  415   6.091   7.944   0.814 -0.4046  0.5213 -0.0581
   36CHL    CN2  416   6.024   8.050   0.604 -0.1460  0.0469  0.4853
   36CHL    CN3  417   6.048   7.825   0.607 -0.0711 -0.1094  0.2951
   36CHL    NTM  418   6.106   7.946   0.668  0.1311 -0.0481 -0.0175
   36CHL     CB  419   6.244   7.963   0.620  0.1345 -0.0812 -0.0201
   37PJ2     CA  420   6.318   8.095   0.641  0.6023 -0.2679 -0.4767
   37PJ2     OA  421   6.319   8.134   0.779  0.4420  0.1287 -0.5881
   37PJ2      P  422   6.435   8.242   0.809  0.1370  0.1992  0.3766
   37PJ2     OB  423   6.454   8.314   0.681 -0.2260 -0.2192  0.0840
   37PJ2     HB  424   6.518   8.385   0.711 -1.3356  0.1323  1.7720
   37PJ2     OG  425   6.417   8.316   0.936  0.8809 -0.1182  0.6742
   37PJ2     HG  426   6.440   8.412   0.920 -2.1907  0.2733 -2.6086
   37PJ2     OD  427   6.560   8.141   0.828  0.0262 -0.0499 -0.2048
   38POX     CD  428   6.573   8.103   0.965 -0.4788  0.4683 -0.0051
   38POX     CE  429   6.709   8.105   1.035 -0.7474 -0.0160  0.5349
   38POX     OE  430   6.691   8.035   1.158 -0.2291  0.0549  0.6524
   38POX    C1A  431   6.760   7.923   1.181  0.2157  0.1776 -0.0657
   38POX    O1A  432   6.844   7.880   1.102  0.4818 -0.2549  0.4494
   38POX    C1B  433   6.728   7.846   1.303  0.2983 -0.2449 -0.3065
   38POX    C1C  434   6.852   7.794   1.376  0.2903 -0.2109 -0.2683
   38POX    C1D  435   6.817   7.759   1.521 -0.0338  0.1291 -0.2638
   38POX    C1E  436   6.946   7.749   1.603 -0.2194  0.3576  0.0609
   38POX    C1F  437   6.913   7.738   1.752 -0.4948  0.3045 -0.0027
   38POX    C1G  438   7.017   7.788   1.853 -0.3963  0.4780 -0.1890
   38POX    C1H  439   6.967   7.751   1.993  0.0575  0.9813  0.1088
   38POX    C1I  440   7.062   7.753   2.112 -0.0095  0.0936  0.1797
   38POX    C1J  441   7.056   7.672   2.218 -0.2337 -0.6173 -0.3721
   38POX    C1K  442   6.959   7.558   2.248  0.0896 -0.9025 -0.3963
   38POX    C1L  443   6.968   7.509   2.393 -1.0410 -0.0504 -0.0188
   38POX    C1M  444   6.954   7.356   2.392  0.5585 -0.2128  0.4393
   38POX    C1N  445   6.920   7.291   2.525  0.1911 -0.0872  0.4057
   38POX    C1O  446   6.898   7.142   2.500  0.1320  0.0107 -0.1344
   38POX    C1P  447   6.865   7.054   2.621  0.1467  0.3644  0.1270
   38POX    C1Q  448   6.860   6.906   2.582  0.2879  0.2504  0.5452
   38POX    C1R  449   6.729   6.846   2.634 -0.1066  0.0964 -0.6167
   38POX     CZ  450   6.758   8.250   1.037 -0.3265 -0.1415 -0.2358
   38POX     OZ  451   6.673   8.354   1.086  0.0717  0.0221  0.1096
   38POX    C2A  452   6.667   8.469   1.020 -0.0908 -0.0196  0.0496
   38POX    O2A  453   6.737   8.481   0.920 -0.0161  0.4052  0.1476
   38POX    C2B  454   6.570   8.570   1.070 -0.1588  0.2038 -0.5313
   38POX    C2C  455   6.638   8.696   1.125  0.1903 -0.1799 -0.0722
   38POX    C2D  456   6.628   8.696   1.278  0.4829 -0.1003 -0.0528
   38POX    C2E  457   6.702   8.816   1.336 -0.2050  0.3298 -0.0523
   38POX    C2F  458   6.656   8.835   1.481  0.5046 -0.3255  0.2704
   38POX    C2G  459   6.513   8.885   1.506  0.5740 -0.2498  0.5150
   38POX    C2H  460   6.479   8.863   1.654  0.3782 -0.0168  0.5053
   38POX    C2I  461   6.336   8.894   1.700  0.2312 -0.1456  0.1403
   38POX    C2J  462   6.312   8.871   1.849 -0.5427  0.4655  0.1136
   38POX    C2K  463   6.304   8.724   1.887 -0.4625  0.3982 -0.1270
   38POX    C2L  464   6.325   8.710   2.038  0.5288 -0.4468 -0.3303
   38POX    C2M  465   6.314   8.561   2.068 -0.2651 -0.3205  0.0199
   38POX    C2N  466   6.410   8.530   2.183  0.1148  0.2424 -0.1460
   38POX    C2O  467   6.433   8.381   2.206 -0.2323  0.1849 -0.1710
   38POX    C2P  468   6.540   8.335   2.305 -0.4721 -0.2273 -0.0972
   39CHL    CN1  469   7.628   1.386   0.703  0.0884 -1.4113  0.4383
   39CHL    CN2  470   7.848   1.297   0.669  0.2377  0.0963 -0.5027
   39CHL    CN3  471   7.791   1.504   0.567 -0.7293 -0.2435 -0.1449
   39CHL    NTM  472   7.769   1.420   0.687 -0.2371 -0.2672 -0.0722
   39CHL     CB  473   7.800   1.487   0.814  0.5077 -0.3864 -0.1828
   40PJ2     CA  474   7.938   1.546   0.842  0.0687  0.4533  0.2749
   40PJ2     OA  475   8.041   1.446   0.848 -0.0218  0.3201 -0.3210
   40PJ2      P  476   8.183   1.489   0.910  0.1515 -0.3391 -0.2517
   40PJ2     OB  477   8.278   1.384   0.868  0.4838 -0.3213  0.4465
   40PJ2     HB  478   8.244   1.297   0.905 -0.2102  0.7686  2.5408
   40PJ2     OG  479   8.213   1.634   0.897  0.1311 -0.3514 -0.4345
   40PJ2     HG  480   8.294   1.667   0.945  0.1340  0.5763 -1.0516
   40PJ2     OD  481   8.156   1.469   1.067  0.1314 -0.0182 -0.2126
   41POX     CD  482   8.248   1.532   1.157  0.1543  0.2878 -0.4503
   41POX     CE  483   8.233   1.500   1.306  0.7677 -0.2378 -0.5006
   41POX     OE  484   8.290   1.604   1.386  0.0418  0.0808 -0.3928
   41POX    C1A  485   8.219   1.639   1.492  0.3747  0.7064 -0.3752
   41POX    O1A  486   8.097   1.620   1.492  0.5452 -0.4464 -0.1125
   41POX    C1B  487   8.281   1.723   1.598  0.1249  0.4343 -0.0101
   41POX    C1C  488   8.290   1.652   1.733 -0.2866 -0.3548 -0.3840
   41POX    C1D  489   8.148   1.626   1.782 -0.3222 -0.1229 -0.3600
   41POX    C1E  490   8.150   1.542   1.911 -0.5921  0.2946 -0.0826
   41POX    C1F  491   8.146   1.633   2.034 -0.4383  0.3688 -0.1317
   41POX    C1G  492   8.115   1.553   2.161  0.1668 -0.4781 -0.5119
   41POX    C1H  493   8.063   1.642   2.274  0.3851 -0.4948 -0.3983
   41POX    C1I  494   8.185   1.702   2.345  0.3520 -0.3267 -0.4828
   41POX    C1J  495   8.200   1.698   2.477  0.1807 -0.0998 -0.4563
   41POX    C1K  496   8.090   1.645   2.568  0.2033 -0.0245 -0.3854
   41POX    C1L  497   8.139   1.622   2.711  0.0085  0.7873 -0.1810
   41POX    C1M  498   8.024   1.570   2.797  0.5599 -0.0031  0.0972
   41POX    C1N  499   8.034   1.629   2.938  0.2829 -0.0870  0.1545
   41POX    C1O  500   7.916   1.580   3.022  0.2635 -0.7306 -0.2385
   41POX    C1P  501   7.952   1.618   3.166 -0.2715  0.0516 -0.3033
   41POX    C1Q  502   7.917   1.755   3.224  0.3434  0.2026 -0.2831
   41POX    C1R  503   7.768   1.757   3.255  0.2559 -0.2359 -0.6704
   41POX     CZ  504   8.265   1.356   1.350  0.2400 -0.2794 -0.2470
   41POX     OZ  505   8.257   1.327   1.489  0.1776 -0.1532 -0.2242
   41POX    C2A  506   8.301   1.212   1.538  0.6552  0.1543  0.0865
   41POX    O2A  507   8.356   1.122   1.473  0.2493  0.4124 -0.6221
   41POX    C2B  508   8.261   1.195   1.679  0.2742 -0.6693 -0.1176
   41POX    C2C  509   8.369   1.236   1.778 -0.2399 -0.0825  0.2082
   41POX    C2D  510   8.336   1.183   1.918 -0.6911  0.4411  0.3044
   41POX    C2E  511   8.442   1.224   2.021  0.2989 -0.3165 -0.3816
   41POX    C2F  512   8.404   1.172   2.160  0.5111  0.0133 -0.1999
   41POX    C2G  513   8.504   1.231   2.260  0.0591  0.4229  0.0188
   41POX    C2H  514   8.456   1.217   2.404 -0.3811 -0.1594 -0.1804
   41POX    C2I  515   8.518   1.303   2.515 -0.1696  0.1714 -0.5551
   41POX    C2J  516   8.437   1.287   2.644  0.1881  0.5973 -0.2758
   41POX    C2K  517   8.506   1.359   2.760 -0.0107 -0.0049  0.2158
   41POX    C2L  518   8.491   1.510   2.742  0.0453 -0.1487 -1.0938
   41POX    C2M  519   8.590   1.589   2.827  0.3718 -0.4273 -1.2123
   41POX    C2N  520   8.550   1.733   2.860  0.4486 -0.6338 -0.1819
   41POX    C2O  521   8.665   1.805   2.929  0.2653 -0.1058 -0.4216
   41POX    C2P  522   8.624   1.947   2.967  0.6749  0.0913 -0.7018
   42CHL    CN1  523   0.742   3.617   1.360  0.3661 -0.6586 -0.1523
   42CHL    CN2  524   0.924   3.671   1.486 -0.2939  0.0160 -0.5389
   42CHL    CN3  525   0.710   3.793   1.514  0.1159  0.5383 -0.4781
   42CHL    NTM  526   0.777   3.664   1.495 -0.2947  0.2942 -0.3022
   42CHL     CB  527   0.725   3.564   1.590  0.7085 -0.3551 -0.4182
   43PJ2     CA  528   0.758   3.595   1.736  0.2309  0.1474 -0.4121
   43PJ2     OA  529   0.895   3.564   1.766  0.0905 -0.0926 -0.0084
   43PJ2      P  530   0.934   3.551   1.922  0.0668 -0.0426  0.0019
   43PJ2     OB  531   1.081   3.556   1.914  0.0714  0.3838  0.3565
   43PJ2     HB  532   1.118   3.518   1.999 -0.7329 -0.5122  0.3127
   43PJ2     OG  533   0.863   3.660   1.993  0.9940  0.5791 -0.0108
   43PJ2     HG  534   0.893   3.673   2.087 -1.2480  2.8274  0.5078
   43PJ2     OD  535   0.868   3.405   1.943 -0.4912  0.1581 -0.3158
   44POX     CD  536   0.936   3.294   1.885 -0.3045  0.0701  0.0636
   44POX     CE  537   0.987   3.199   1.994 -0.4584 -0.2604 -0.1472
   44POX     OE  538   1.038   3.080   1.932  0.1232 -0.1837  0.1762
   44POX    C1A  539   1.131   3.013   1.999 -0.0934 -0.2707  0.3942
   44POX    O1A  540   1.200   3.072   2.082  0.3255 -0.3775  0.1264
   44POX    C1B  541   1.163   2.883   1.935 -0.3372 -0.1592  0.0423
   44POX    C1C  542   1.210   2.772   2.029  0.5373 -0.0891 -0.3025
   44POX    C1D  543   1.106   2.664   2.054  0.2708  0.3026  0.3160
   44POX    C1E  544   1.008   2.681   2.171  0.1943  0.5548  0.2154
   44POX    C1F  545   1.086   2.662   2.301  0.3527  0.3985  0.0984
   44POX    C1G  546   1.115   2.516   2.337 -0.4957  0.1072 -0.3672
   44POX    C1H  547   1.124   2.488   2.487  0.5599  0.3635 -0.3759
   44POX    C1I  548   1.258   2.537   2.543  0.4822  0.0731  0.0719
   44POX    C1J  549   1.270   2.585   2.666  0.0027 -0.4660  0.3316
   44POX    C1K  550   1.155   2.595   2.766  0.0348  0.4096  0.2869
   44POX    C1L  551   1.204   2.542   2.901  0.4327 -0.1780 -0.0845
   44POX    C1M  552   1.306   2.630   2.974 -0.1624  0.1192  0.4004
   44POX    C1N  553   1.350   2.584   3.113  0.6397  0.2767  0.2051
   44POX    C1O  554   1.452   2.683   3.170  0.6353  0.6076 -0.3483
   44POX    C1P  555   1.502   2.659   3.313 -0.4855 -0.1116 -0.0612
   44POX    C1Q  556   1.594   2.763   3.377 -0.2653 -0.3244 -0.0316
   44POX    C1R  557   1.634   2.718   3.518  0.4806 -0.1432 -0.1826
   44POX     CZ  558   0.884   3.180   2.104 -0.4498 -0.2822 -0.1430
   44POX     OZ  559   0.913   3.096   2.217 -0.0914 -0.0634 -0.0699
   44POX    C2A  560   0.985   3.144   2.317  0.1692 -0.2759 -0.1554
   44POX    O2A  561   1.006   3.264   2.333 -0.0414 -0.2798  0.1608
   44POX    C2B  562   1.027   3.037   2.410  0.0153  0.4221  0.7261
   44POX    C2C  563   1.178   3.051   2.428  0.1839 -0.2191 -0.1876
   44POX    C2D  564   1.234   2.947   2.525 -0.3633 -0.3265  0.0114
   44POX    C2E  565   1.386   2.956   2.513 -0.3552 -0.2921  0.1400
   44POX    C2F  566   1.452   2.928   2.649  0.1496  0.0874 -0.0238
   44POX    C2G  567   1.437   3.043   2.748 -0.0859 -0.1323  0.1965
   44POX    C2H  568   1.479   3.004   2.890  0.5023  0.1345  0.0973
   44POX    C2I  569   1.434   3.117   2.982  0.0606 -0.0363  0.0950
   44POX    C2J  570   1.475   3.099   3.128  0.6037  0.2160 -0.0241
   44POX    C2K  571   1.417   3.214   3.211  0.5226  0.0890  0.0940
   44POX    C2L  572   1.471   3.220   3.354  0.7821 -0.0886  0.0034
   44POX    C2M  573   1.405   3.110   3.437  0.6781  0.1581  0.2498
   44POX    C2N  574   1.369   3.160   3.577 -0.0444  0.4331 -0.0341
   44POX    C2O  575   1.374   3.048   3.682  0.1133  0.4337 -0.0417
   44POX    C2P  576   1.363   3.109   3.822  0.2692  0.2979  0.0301
   45CHL    CN1  577   7.527   3.498   1.119 -0.5942  0.7258  0.2414
   45CHL    CN2  578   7.668   3.310   1.062  0.5555 -0.0619 -0.0217
   45CHL    CN3  579   7.708   3.419   1.266  0.1522 -0.0379 -0.6379
   45CHL    NTM  580   7.663   3.442   1.128 -0.8364  0.0459 -0.3103
   45CHL     CB  581   7.764   3.525   1.061 -0.5932 -0.2191 -0.2712
   46PJ2     CA  582   7.832   3.649   1.120 -0.3055 -0.5584  0.1182
   46PJ2     OA  583   7.746   3.762   1.137 -0.1266 -0.3841 -0.1513
   46PJ2      P  584   7.830   3.897   1.163 -0.1261 -0.3723 -0.2150
   46PJ2     OB  585   7.957   3.881   1.088  0.1711  0.3976  0.1131
   46PJ2     HB  586   7.981   3.955   1.025  4.0318 -1.8994 -1.5031
   46PJ2     OG  587   7.755   4.017   1.119  0.5160  0.0256 -0.2464
   46PJ2     HG  588   7.679   3.990   1.060 -1.9087  0.9679  2.2010
   46PJ2     OD  589   7.873   3.901   1.318  0.2003  0.7021 -0.3261
   47POX     CD  590   7.773   3.940   1.413  0.4502 -0.1716  0.3032
   47POX     CE  591   7.815   3.903   1.555  0.2486 -0.1455  0.3696
   47POX     OE  592   7.711   3.922   1.651 -0.5101  0.4136 -0.5452
   47POX    C1A  593   7.659   3.811   1.703 -0.0174  0.4466  0.0261
   47POX    O1A  594   7.711   3.702   1.677 -0.0575  0.4920 -0.2435
   47POX    C1B  595   7.556   3.835   1.806 -0.1292 -0.6842  0.1898
   47POX    C1C  596   7.629   3.858   1.939  0.2498 -0.1429 -0.1131
   47POX    C1D  597   7.533   3.906   2.048  0.5956 -0.0453  0.1515
   47POX    C1E  598   7.604   3.930   2.181  0.6084 -0.7486  0.2781
   47POX    C1F  599   7.735   4.009   2.177  0.1221  0.0541 -0.0824
   47POX    C1G  600   7.781   4.037   2.320 -0.2643 -0.2468  0.1016
   47POX    C1H  601   7.851   3.912   2.373  0.1546 -0.1502 -0.2239
   47POX    C1I  602   7.870   3.930   2.524 -0.3365 -0.2251 -0.1527
   47POX    C1J  603   7.983   3.880   2.574 -0.2006  0.2010 -0.0344
   47POX    C1K  604   8.087   3.807   2.489 -0.8057 -0.1082 -0.5192
   47POX    C1L  605   8.071   3.655   2.501  0.0192 -0.1553  0.0594
   47POX    C1M  606   8.173   3.571   2.424 -0.0426 -0.3679  0.2080
   47POX    C1N  607   8.176   3.615   2.277 -0.2297 -0.5004  0.1642
   47POX    C1O  608   8.047   3.569   2.210 -0.0958 -0.4758 -0.1130
   47POX    C1P  609   8.037   3.612   2.063 -0.0553  0.7721  0.2432
   47POX    C1Q  610   7.898   3.590   2.004  0.3490 -0.4283 -0.2829
   47POX    C1R  611   7.866   3.443   1.974  0.3670 -0.3091 -0.8918
   47POX     CZ  612   7.936   3.993   1.578  0.3518 -0.2038  0.0585
   47POX     OZ  613   7.923   4.093   1.679  0.1645 -0.2472  0.0765
   47POX    C2A  614   7.892   4.212   1.629  0.1185 -0.2060  0.2037
   47POX    O2A  615   7.924   4.248   1.516 -0.3104  0.0504  0.1579
   47POX    C2B  616   7.859   4.310   1.736  0.4933  0.3939 -0.2241
   47POX    C2C  617   7.707   4.325   1.743  0.5143  0.5539 -0.1100
   47POX    C2D  618   7.670   4.396   1.873 -0.0561 -0.0098  0.0411
   47POX    C2E  619   7.519   4.421   1.879 -0.0027  0.2312  0.4055
   47POX    C2F  620   7.486   4.489   2.012  0.2318  0.8863  0.1364
   47POX    C2G  621   7.337   4.523   2.019 -0.1047 -0.5297  0.2728
   47POX    C2H  622   7.263   4.497   2.150 -0.2373 -0.4488  0.2143
   47POX    C2I  623   7.323   4.563   2.275 -0.0836  0.1265 -0.1620
   47POX    C2J  624   7.216   4.599   2.377  0.1080 -0.4471  0.2489
   47POX    C2K  625   7.274   4.661   2.504  0.2195 -0.0653  0.0153
   47POX    C2L  626   7.158   4.696   2.599  0.1380 -0.2130 -0.0305
   47POX    C2M  627   7.199   4.784   2.717  0.0752 -0.3367  0.0827
   47POX    C2N  628   7.083   4.860   2.781 -0.2369 -0.5513 -0.2189
   47POX    C2O  629   7.017   4.955   2.681  0.1241 -0.0381  0.0196
   47POX    C2P  630   6.896   5.037   2.727  0.1419  0.0128 -0.0247
   48CHL    CN1  631   1.368   7.092   1.766 -0.1405  0.1210 -0.1464
   48CHL    CN2  632   1.311   6.976   1.564  0.1797 -0.6127 -0.3413
   48CHL    CN3  633   1.272   6.882   1.772  0.1732 -0.4071 -0.3552
   48CHL    NTM  634   1.371   6.961   1.698 -0.0807  0.1187 -0.1385
   48CHL     CB  635   1.496   6.884   1.697 -0.0312  0.1814  0.6572
   49PJ2     CA  636   1.620   6.934   1.621 -0.6305  0.0485 -0.4194
   49PJ2     OA  637   1.647   7.073   1.637 -0.3613 -0.0052 -0.4135
   49PJ2      P  638   1.758   7.142   1.543  0.2177 -0.2195  0.1067
   49PJ2     OB  639   1.734   7.103   1.402 -0.2954  0.0568  0.1154
   49PJ2     HB  640   1.654   7.142   1.357  0.1952 -0.9267 -1.6600
   49PJ2     OG  641   1.786   7.282   1.583 -0.2909 -0.1455  0.2144
   49PJ2     HG  642   1.872   7.274   1.633 -0.6868  0.5804  1.0356
   49PJ2     OD  643   1.885   7.051   1.583  0.7533  0.4457 -0.0476
   50POX     CD  644   1.945   7.088   1.708  0.0698  0.0092  0.4195
   50POX     CE  645   1.993   6.971   1.794  0.8172  0.0728  0.0969
   50POX     OE  646   2.019   7.007   1.930 -0.2463  0.0604  0.3147
   50POX    C1A  647   1.917   6.990   2.013 -0.4649  0.4211  0.1255
   50POX    O1A  648   1.818   6.929   1.973 -0.1780 -0.1659  0.2889
   50POX    C1B  649   1.960   7.038   2.147  0.1072  0.2487  0.0061
   50POX    C1C  650   1.890   6.954   2.253 -0.2346  0.1259 -0.3135
   50POX    C1D  651   1.864   7.018   2.390  0.0050 -0.3166 -0.0605
   50POX    C1E  652   1.729   7.090   2.388  0.2947  0.2524  0.4521
   50POX    C1F  653   1.695   7.178   2.508 -0.6758  0.3679  0.0946
   50POX    C1G  654   1.546   7.214   2.521 -0.8044 -0.1464  0.0669
   50POX    C1H  655   1.460   7.090   2.544 -0.4585 -0.3146  0.4712
   50POX    C1I  656   1.469   7.042   2.689 -0.2105 -0.1079  0.5246
   50POX    C1J  657   1.395   6.944   2.739 -0.0216 -0.5155  0.0097
   50POX    C1K  658   1.288   6.865   2.664 -0.2036  0.3150 -0.6089
   50POX    C1L  659   1.187   6.805   2.762  0.3701 -0.0557 -0.2437
   50POX    C1M  660   1.061   6.764   2.686  0.5157 -0.4947 -0.2546
   50POX    C1N  661   0.970   6.887   2.683 -0.2054 -0.9886  0.7263
   50POX    C1O  662   0.854   6.846   2.592  0.1905  0.0085 -0.2526
   50POX    C1P  663   0.734   6.941   2.594  0.4416  0.3511 -0.9013
   50POX    C1Q  664   0.636   6.897   2.486  0.1288 -0.2603 -0.3776
   50POX    C1R  665   0.565   6.769   2.531 -0.2615  0.0368 -0.1436
   50POX     CZ  666   2.100   6.892   1.720  0.2840  0.2300 -0.8547
   50POX     OZ  667   2.185   6.803   1.792 -0.2834  0.2267 -0.1837
   50POX    C2A  668   2.285   6.855   1.864 -0.5089  0.0782  0.2395
   50POX    O2A  669   2.355   6.940   1.810 -0.4315 -0.1088  0.0442
   50POX    C2B  670   2.336   6.763   1.968  0.3258  0.2037 -0.0531
   50POX    C2C  671   2.271   6.799   2.102  0.6552 -0.2295  0.2257
   50POX    C2D  672   2.329   6.725   2.222 -0.0562 -0.7955  0.2275
   50POX    C2E  673   2.273   6.754   2.361 -0.3318  0.1724 -0.0791
   50POX    C2F  674   2.268   6.902   2.401  0.1109  0.1151  0.1957
   50POX    C2G  675   2.224   6.927   2.545 -0.1895  0.4088  0.0527
   50POX    C2H  676   2.207   7.076   2.573  0.1098  0.4496  0.0215
   50POX    C2I  677   2.164   7.106   2.717  0.2722  0.4655  0.0661
   50POX    C2J  678   2.152   7.258   2.732 -0.6862  0.4364 -0.3456
   50POX    C2K  679   2.181   7.286   2.880 -0.2066 -0.1687 -0.3202
   50POX    C2L  680   2.055   7.304   2.965  0.0803  0.1146  0.0440
   50POX    C2M  681   2.096   7.346   3.106  0.4076 -0.4434  0.1189
   50POX    C2N  682   1.968   7.352   3.190 -0.0684 -0.1367 -0.6266
   50POX    C2O  683   2.009   7.382   3.334  0.0600 -0.8341 -0.5118
   50POX    C2P  684   1.900   7.389   3.441 -0.3413  0.4777 -0.9824
   51CHL    CN1  685   4.338  -0.002   1.022  0.0323  0.2633 -0.3802
   51CHL    CN2  686   4.245   0.132   0.856 -0.0099  0.0367 -0.6781
   51CHL    CN3  687   4.474   0.082   0.840 -0.0804 -0.8228 -0.3540
   51CHL    NTM  688   4.367   0.113   0.935 -0.0452  0.1140 -0.6057
   51CHL     CB  689   4.386   0.238   1.010 -0.5791 -0.2476  0.1513
   52PJ2     CA  690   4.488   0.252   1.122 -0.5872  0.5971  0.0639
   52PJ2     OA  691   4.625   0.242   1.079 -0.5816  0.0294  0.1982
   52PJ2      P  692   4.711   0.365   1.022 -0.1763 -0.3269  0.0398
   52PJ2     OB  693   4.827   0.319   0.943 -0.1825 -0.0849 -0.1124
   52PJ2     HB  694   4.857   0.225   0.962  0.1609 -0.1490 -0.9227
   52PJ2     OG  695   4.621   0.467   0.963 -0.1823 -0.4351 -0.1381
   52PJ2     HG  696   4.674   0.522   0.898 -0.7242  1.6378  1.0617
   52PJ2     OD  697   4.750   0.421   1.168 -0.1041 -0.5312  0.0981
   53POX     CD  698   4.875   0.367   1.214 -0.0068 -0.1285  0.3084
   53POX     CE  699   4.895   0.374   1.366  0.0026  0.2868  0.2900
   53POX     OE  700   4.771   0.369   1.436  0.1015  0.1803  0.4570
   53POX    C1A  701   4.721   0.249   1.464 -0.1950  0.1537 -0.1853
   53POX    O1A  702   4.756   0.140   1.418 -0.2841  0.0393  0.0162
   53POX    C1B  703   4.592   0.262   1.535  0.1940  0.2264  0.5153
   53POX    C1C  704   4.504   0.137   1.523  0.2394  0.2464 -0.0776
   53POX    C1D  705   4.515   0.048   1.647 -0.1193 -0.0584 -0.2659
   53POX    C1E  706   4.454   0.108   1.774  0.0237 -0.8610  0.1926
   53POX    C1F  707   4.473   9.151   1.903  0.7768 -0.0839  0.5773
   53POX    C1G  708   4.413   9.012   1.883 -0.1852  0.3089  0.7076
   53POX    C1H  709   4.262   9.031   1.904 -0.3468  0.0851 -0.2073
   53POX    C1I  710   4.176   8.908   1.875  0.2858 -0.4886  0.2876
   53POX    C1J  711   4.134   8.834   1.977 -0.3251  0.2887  0.6115
   53POX    C1K  712   4.172   8.856   2.124  0.5098  0.4898  0.3692
   53POX    C1L  713   4.254   8.741   2.184 -0.0312 -0.1907 -0.1752
   53POX    C1M  714   4.302   8.767   2.327 -0.1620  0.0923 -0.1817
   53POX    C1N  715   4.388   8.893   2.340  0.1962 -0.1575 -0.1129
   53POX    C1O  716   4.439   8.905   2.484 -0.0117 -0.2875 -0.0269
   53POX    C1P  717   4.518   9.035   2.496 -0.0477 -0.3050  0.3810
   53POX    C1Q  718   4.618   9.013   2.611 -0.0249  0.1693  0.4543
   53POX    C1R  719   4.569   8.958   2.745 -0.2509 -0.2363  0.2090
   53POX     CZ  720   4.975   0.500   1.399 -0.4485  0.6366  0.0583
   53POX     OZ  721   5.020   0.513   1.534  0.5325  0.1886 -0.2178
   53POX    C2A  722   4.955   0.586   1.624 -0.2531 -0.7469 -0.0122
   53POX    O2A  723   4.854   0.649   1.590  0.0623 -0.3605 -0.2406
   53POX    C2B  724   5.008   0.577   1.761 -0.1210 -0.4380 -0.0411
   53POX    C2C  725   4.908   0.573   1.878 -0.0306  0.8081  0.0925
   53POX    C2D  726   4.991   0.521   1.996 -0.2737  0.2733  0.0284
   53POX    C2E  727   5.067   0.641   2.051  0.4381 -0.0479 -0.2431
   53POX    C2F  728   5.152   0.613   2.175  0.2064 -0.4723 -0.1781
   53POX    C2G  729   5.255   0.721   2.208 -0.8438  0.4863  0.0544
   53POX    C2H  730   5.340   0.676   2.327 -0.2259  0.2890 -0.4526
   53POX    C2I  731   5.472   0.753   2.336 -0.3047  0.3115  0.7209
   53POX    C2J  732   5.552   0.704   2.457 -0.1239  0.3847  0.6299
   53POX    C2K  733   5.651   0.819   2.483  0.1364  0.2457  0.2674
   53POX    C2L  734   5.718   0.811   2.620 -0.0028 -0.5393  0.2975
   53POX    C2M  735   5.842   0.899   2.635 -0.3078 -0.0332 -0.1053
   53POX    C2N  736   5.961   0.832   2.566  0.0996  0.2866  0.2796
   53POX    C2O  737   6.087   0.920   2.572 -0.0192  0.4854 -0.1190
   53POX    C2P  738   6.148   0.900   2.710 -0.4659 -0.0597  0.0030
   54CHL    CN1  739   1.131   2.225   1.714  0.3145  0.0289  0.1442
   54CHL    CN2  740   1.001   2.382   1.827 -0.5524 -0.2944 -0.0282
   54CHL    CN3  741   0.894   2.195   1.724  0.0487  0.4317 -0.2542
   54CHL    NTM  742   1.001   2.294   1.709  0.3636  0.0843 -0.3165
   54CHL     CB  743   1.013   2.370   1.583 -0.1350  0.0027 -0.4145
   55PJ2     CA  744   0.883   2.423   1.523 -0.4298  0.1386  0.3426
   55PJ2     OA  745   0.786   2.323   1.492  0.0029 -0.0803 -0.3139
   55PJ2      P  746   0.643   2.362   1.430 -0.0124  0.0520 -0.1962
   55PJ2     OB  747   0.652   2.475   1.335 -0.9357 -0.2790 -0.7045
   55PJ2     HB  748   0.574   2.470   1.273 -0.9948 -0.3024 -0.6281
   55PJ2     OG  749   0.581   2.239   1.375  0.3728 -0.0015 -0.5110
   55PJ2     HG  750   0.656   2.196   1.323  2.4917  1.6508  0.9901
   55PJ2     OD  751   0.552   2.415   1.552  0.5257 -0.1051  0.2722
   56POX     CD  752   0.521   2.305   1.639 -0.5104 -0.0512 -0.0226
   56POX     CE  753   0.450   2.345   1.768 -0.2362 -0.0860  0.1386
   56POX     OE  754   0.497   2.258   1.872  0.2840  0.0838  0.0461
   56POX    C1A  755   0.604   2.283   1.947 -0.2943  0.5250  0.7305
   56POX    O1A  756   0.694   2.354   1.902 -0.5235  0.4388  0.1324
   56POX    C1B  757   0.601   2.198   2.069 -0.5055 -0.7278 -0.1222
   56POX    C1C  758   0.670   2.267   2.187 -0.8631  0.2243 -0.4614
   56POX    C1D  759   0.692   2.173   2.305  0.3982  0.0781 -0.8080
   56POX    C1E  760   0.775   2.232   2.419  0.4028 -0.8458 -0.3199
   56POX    C1F  761   0.784   2.152   2.549  0.3283 -0.1171  0.1407
   56POX    C1G  762   0.899   2.202   2.636  0.3148 -0.0868  0.1412
   56POX    C1H  763   0.887   2.162   2.783 -0.1459  0.1517  0.1688
   56POX    C1I  764   1.011   2.201   2.863  0.0249  0.1886 -0.1132
   56POX    C1J  765   1.004   2.243   2.989  0.0665  0.0715 -0.0716
   56POX    C1K  766   0.881   2.276   3.074 -0.4060 -0.6618 -0.4590
   56POX    C1L  767   0.913   2.243   3.220  0.0496 -0.0289 -0.4072
   56POX    C1M  768   0.934   2.092   3.233 -0.3794 -0.0899 -0.4152
   56POX    C1N  769   0.987   2.055   3.372 -0.5005  0.1192 -0.3147
   56POX    C1O  770   0.963   1.905   3.386 -0.0306  0.0627 -0.1225
   56POX    C1P  771   1.054   1.834   3.487  0.0560 -0.0463 -0.2750
   56POX    C1Q  772   1.044   1.682   3.492 -0.4381 -0.0149 -0.2392
   56POX    C1R  773   0.906   1.632   3.536 -0.1763 -0.3315  0.2436
   56POX     CZ  774   0.303   2.355   1.729 -0.3615 -0.1555  0.5868
   56POX     OZ  775   0.207   2.370   1.835 -0.2624 -0.4644  0.7231
   56POX    C2A  776   0.081   2.370   1.794 -0.0930 -1.0237  0.1834
   56POX    O2A  777   0.054   2.345   1.677 -0.1869 -0.2298  0.0318
   56POX    C2B  778   9.079   2.401   1.904 -0.0312  0.0505 -0.0418
   56POX    C2C  779   9.023   2.277   1.974 -0.2227 -0.2147 -0.6565
   56POX    C2D  780   8.939   2.310   2.098  0.3315  0.2914 -0.4116
   56POX    C2E  781   8.862   2.199   2.169  0.5736  0.3454 -0.0621
   56POX    C2F  782   8.797   2.241   2.301  0.4193 -0.1020  0.0070
   56POX    C2G  783   8.683   2.341   2.280  0.3622 -0.1991 -0.1492
   56POX    C2H  784   8.612   2.386   2.408  0.0103 -0.0254 -0.4042
   56POX    C2I  785   8.561   2.269   2.493  0.0486  0.0965 -0.2127
   56POX    C2J  786   8.520   2.299   2.637 -0.3785 -0.3799 -0.2343
   56POX    C2K  787   8.480   2.173   2.715 -0.2352 -0.4941 -0.3439
   56POX    C2L  788   8.356   2.126   2.640 -0.6022  0.1048 -0.1194
   56POX    C2M  789   8.314   1.989   2.692 -0.2578  0.0371 -0.0210
   56POX    C2N  790   8.241   2.001   2.826  0.4384  0.1671  0.3491
   56POX    C2O  791   8.102   2.060   2.808  0.5966  0.4557  0.0775
   56POX    C2P  792   8.037   2.054   2.947 -0.4583 -0.4071 -0.4376
   57CHL    CN1  793   7.121   3.807   0.510 -0.0633  0.1302 -0.7826
   57CHL    CN2  794   7.204   3.721   0.727 -0.0106  0.2344 -0.3183
   57CHL    CN3  795   7.240   3.937   0.653  0.1613 -0.2005  0.1368
   57CHL    NTM  796   7.232   3.798   0.606 -0.3026  0.0394 -0.5129
   57CHL     CB  797   7.357   3.755   0.540 -0.0004  0.6559 -0.3507
   58PJ2     CA  798   7.490   3.747   0.614  0.0825 -0.2898 -0.5903
   58PJ2     OA  799   7.541   3.877   0.648  0.2443 -0.4199 -0.3332
   58PJ2      P  800   7.650   3.861   0.766 -0.0617 -0.1374 -0.0115
   58PJ2     OB  801   7.730   3.741   0.732  0.1892 -0.0211  0.1641
   58PJ2     HB  802   7.669   3.679   0.683 -0.3983  1.5092 -1.1634
   58PJ2     OG  803   7.715   3.994   0.760  0.3534 -0.3339  0.1135
   58PJ2     HG  804   7.776   4.013   0.837 -0.7096 -2.1038  1.4835
   58PJ2     OD  805   7.546   3.842   0.888 -0.1218  0.2087 -0.0069
   59POX     CD  806   7.477   3.959   0.930 -0.1788  0.0839  0.2487
   59POX     CE  807   7.355   3.928   1.017 -0.2863 -0.3543 -0.0603
   59POX     OE  808   7.253   4.028   1.007  0.2333  0.1889  0.0163
   59POX    C1A  809   7.131   3.999   1.051  0.0065  0.0823 -0.6630
   59POX    O1A  810   7.085   3.888   1.026 -0.6541  0.1247  0.2667
   59POX    C1B  811   7.044   4.119   1.052 -0.3210 -0.1525 -0.0338
   59POX    C1C  812   7.070   4.226   1.158  0.3842 -0.0253 -0.3265
   59POX    C1D  813   7.061   4.180   1.304  0.1427  0.7271 -0.0973
   59POX    C1E  814   6.916   4.136   1.328  0.3229 -0.3383 -0.8738
   59POX    C1F  815   6.915   4.045   1.451 -0.5963  0.2476 -0.4352
   59POX    C1G  816   6.769   4.014   1.483 -0.4486  0.0088  0.0039
   59POX    C1H  817   6.765   3.982   1.633 -0.2187  0.1531  0.0418
   59POX    C1I  818   6.625   3.926   1.658 -0.3043  0.4679  0.2718
   59POX    C1J  819   6.569   3.890   1.773  0.0404  0.5584  0.4667
   59POX    C1K  820   6.637   3.894   1.910 -0.2887 -0.5338  0.6671
   59POX    C1L  821   6.633   3.751   1.964  0.0925 -0.8544 -0.1322
   59POX    C1M  822   6.637   3.750   2.117  0.2878 -0.0782 -0.1311
   59POX    C1N  823   6.637   3.607   2.172 -0.0295 -0.1440 -0.3029
   59POX    C1O  824   6.526   3.601   2.277  0.4182 -0.3290  0.1583
   59POX    C1P  825   6.525   3.712   2.383 -0.4858  0.2232 -0.4160
   59POX    C1Q  826   6.650   3.707   2.472 -0.6520  0.0366 -0.1934
   59POX    C1R  827   6.644   3.819   2.577 -0.3056  0.0991 -0.2391
   59POX     CZ  828   7.417   3.886   1.150 -0.2690 -0.1714 -0.0109
   59POX     OZ  829   7.321   3.859   1.252 -0.0813  0.5919  0.3735
   59POX    C2A  830   7.344   3.768   1.347 -0.2184  0.4316  0.2522
   59POX    O2A  831   7.444   3.698   1.349 -0.4183  0.1507  0.3656
   59POX    C2B  832   7.220   3.742   1.423 -0.1652 -0.4150  0.0551
   59POX    C2C  833   7.259   3.707   1.567 -0.0757 -0.0011  0.1327
   59POX    C2D  834   7.143   3.724   1.666  0.1929  0.6537  0.3390
   59POX    C2E  835   7.184   3.702   1.811 -0.1667 -0.2679  0.3086
   59POX    C2F  836   7.082   3.765   1.906 -0.1276  0.4502 -0.1188
   59POX    C2G  837   7.134   3.770   2.050  0.4143  0.8969 -0.3229
   59POX    C2H  838   7.017   3.808   2.143  0.2894  0.0399 -0.1220
   59POX    C2I  839   7.051   3.820   2.292 -0.0940 -0.0167 -0.0306
   59POX    C2J  840   7.156   3.930   2.304  0.0010 -0.1500  0.3680
   59POX    C2K  841   7.224   3.950   2.439  0.8033  0.1537 -0.0739
   59POX    C2L  842   7.308   4.078   2.441  0.2316  0.5298 -0.0871
   59POX    C2M  843   7.397   4.076   2.565 -0.2779 -0.0966  0.2734
   59POX    C2N  844   7.480   4.203   2.547 -0.3066 -0.1076  0.0653
   59POX    C2O  845   7.608   4.205   2.631 -0.3902  0.1693  0.1853
   59POX    C2P  846   7.682   4.335   2.599 -0.8288  0.4021  0.1038
   60CHL    CN1  847   4.553   5.015   0.984  0.2619  0.0792 -0.8420
   60CHL    CN2  848   4.342   4.960   0.905  0.0432  0.2248 -0.6859
   60CHL    CN3  849   4.424   5.173   0.838 -0.5721  0.2496  0.0665
   60CHL    NTM  850   4.424   5.075   0.947  0.0322  0.0287 -0.1291
   60CHL     CB  851   4.374   5.149   1.064  0.0263 -0.4563  0.1764
   61PJ2     CA  852   4.273   5.087   1.162  0.0974 -0.4366  0.2626
   61PJ2     OA  853   4.324   4.974   1.233  0.1348 -0.5093  0.1207
   61PJ2      P  854   4.218   4.866   1.290 -0.3287 -0.2014 -0.1503
   61PJ2     OB  855   4.084   4.928   1.299 -0.1896  0.0728  0.0756
   61PJ2     HB  856   4.112   5.012   1.346  3.0213 -0.0885 -1.2537
   61PJ2     OG  857   4.247   4.737   1.223 -0.1697 -0.1696 -0.1432
   61PJ2     HG  858   4.177   4.667   1.234  0.9668 -1.7498 -2.2566
   61PJ2     OD  859   4.282   4.868   1.438 -0.6271 -0.2455 -0.0217
   62POX     CD  860   4.227   4.969   1.523 -0.2241 -0.1660  0.1443
   62POX     CE  861   4.286   4.965   1.664  0.0499 -0.2469  0.0271
   62POX     OE  862   4.216   5.057   1.748 -0.4409 -0.5341 -0.0627
   62POX    C1A  863   4.170   5.009   1.863 -0.3265 -0.5265 -0.0131
   62POX    O1A  864   4.181   4.892   1.898 -0.5023 -0.4672  0.2469
   62POX    C1B  865   4.102   5.120   1.935  0.5407  0.0133 -0.0128
   62POX    C1C  866   4.134   5.116   2.085  0.2105 -0.3100  0.0504
   62POX    C1D  867   4.134   5.250   2.158  0.4514 -0.2208 -0.1103
   62POX    C1E  868   4.153   5.247   2.309  0.1049 -0.4196 -0.0681
   62POX    C1F  869   4.133   5.394   2.347 -0.1713 -0.5027  0.1145
   62POX    C1G  870   4.172   5.430   2.490  0.0198 -0.3925  0.0365
   62POX    C1H  871   4.093   5.345   2.590  0.0274  0.3475  0.6832
   62POX    C1I  872   4.160   5.339   2.728  0.1749 -0.2666  0.5876
   62POX    C1J  873   4.108   5.266   2.827 -0.2214 -0.4865  0.2213
   62POX    C1K  874   3.977   5.191   2.804 -0.0369 -0.5526 -0.6548
   62POX    C1L  875   3.917   5.114   2.922 -0.4547  0.3249 -0.2837
   62POX    C1M  876   3.796   5.025   2.894 -0.0722 -0.0840 -0.6672
   62POX    C1N  877   3.670   5.110   2.877 -0.2786 -0.0785  0.7730
   62POX    C1O  878   3.562   5.027   2.807  0.0953  0.0210  0.0670
   62POX    C1P  879   3.447   5.127   2.794  0.2583  0.2100  0.0789
   62POX    C1Q  880   3.326   5.067   2.721  0.1178  0.3802  0.1704
   62POX    C1R  881   3.254   4.972   2.817 -0.0351  0.9585  0.6339
   62POX     CZ  882   4.436   4.998   1.656 -0.0256  0.1884  0.3879
   62POX     OZ  883   4.505   5.034   1.776  0.2109 -0.0608  0.3263
   62POX    C2A  884   4.566   4.939   1.847  0.5343  0.0586  0.2092
   62POX    O2A  885   4.565   4.823   1.807 -0.0428  0.1681 -0.0976
   62POX    C2B  886   4.630   4.996   1.968  0.0763  0.3909  0.2947
   62POX    C2C  887   4.533   4.989   2.087 -0.0571  0.3302  0.1831
   62POX    C2D  888   4.597   5.035   2.218  0.6616  0.0634 -0.0710
   62POX    C2E  889   4.499   5.041   2.336  0.3164 -0.1795 -0.3446
   62POX    C2F  890   4.562   5.049   2.475  0.2922  0.6598 -0.3765
   62POX    C2G  891   4.447   5.026   2.573  0.3768  0.3237 -0.3563
   62POX    C2H  892   4.502   5.008   2.715 -0.1079 -0.4980 -0.2629
   62POX    C2I  893   4.405   5.045   2.827 -0.0452 -0.2224 -0.2997
   62POX    C2J  894   4.460   5.002   2.963 -0.2125  0.1876 -0.0997
   62POX    C2K  895   4.389   5.066   3.082  0.1455  0.3937  0.0062
   62POX    C2L  896   4.254   5.004   3.117  0.2286  0.0213 -0.3283
   62POX    C2M  897   4.276   4.865   3.177  0.4491 -0.1615 -0.8293
   62POX    C2N  898   4.149   4.789   3.214  0.5139  0.3171  0.4368
   62POX    C2O  899   4.052   4.884   3.284 -0.5114 -0.3200 -0.0908
   62POX    C2P  900   3.921   4.821   3.331 -0.7069  0.1896  0.0484
   63CHL    CN1  901   5.321   2.418   0.642 -0.0166 -0.5367  0.2148
   63CHL    CN2  902   5.466   2.600   0.653  0.0673 -0.1580  0.2868
   63CHL    CN3  903   5.230   2.637   0.631  0.3116 -0.3866 -0.6348
   63CHL    NTM  904   5.333   2.554   0.696  0.0059 -0.3917 -0.1524
   63CHL     CB  905   5.323   2.560   0.842  0.2192 -0.5323 -0.1320
   64PJ2     CA  906   5.397   2.463   0.935  0.0180 -0.4050  0.1642
   64PJ2     OA  907   5.538   2.448   0.914 -0.0579 -0.1735 -0.5434
   64PJ2      P  908   5.602   2.303   0.940  0.1601 -0.0040 -0.1238
   64PJ2     OB  909   5.489   2.208   0.934 -0.0715  0.2215  0.6100
   64PJ2     HB  910   5.413   2.252   0.885 -0.4244  1.1066  1.9010
   64PJ2     OG  911   5.723   2.283   0.857  0.4177  0.3069  0.1771
   64PJ2     HG  912   5.782   2.364   0.860  0.1797  0.4622  0.7527
   64PJ2     OD  913   5.645   2.310   1.095 -0.4889 -0.4155  0.0800
   65POX     CD  914   5.704   2.185   1.131  0.0009 -0.0875  0.4316
   65POX     CE  915   5.795   2.159   1.251  0.7882  0.3056 -0.0801
   65POX     OE  916   5.831   2.021   1.260 -0.1268  0.0709 -0.0043
   65POX    C1A  917   5.953   1.996   1.305 -0.2310 -0.3511  0.0541
   65POX    O1A  918   6.029   2.089   1.334 -0.5166 -0.0245 -0.2354
   65POX    C1B  919   5.983   1.852   1.319  0.6217 -0.2193 -0.3455
   65POX    C1C  920   5.894   1.790   1.427  0.5748  0.1740 -0.1586
   65POX    C1D  921   5.949   1.822   1.566 -0.2100  0.8558  0.0036
   65POX    C1E  922   5.875   1.738   1.670  0.5509 -0.5883 -0.5990
   65POX    C1F  923   5.949   1.753   1.804 -0.1289  0.2406 -0.3107
   65POX    C1G  924   5.856   1.740   1.924 -0.2082  0.0203 -0.3970
   65POX    C1H  925   5.945   1.762   2.046 -0.1604  0.3756 -0.4967
   65POX    C1I  926   5.874   1.785   2.180  0.0435 -0.3723 -0.2526
   65POX    C1J  927   5.925   1.768   2.301 -0.3778  0.4632  0.0481
   65POX    C1K  928   6.069   1.729   2.335 -0.4480  0.3269  0.1903
   65POX    C1L  929   6.155   1.855   2.332  0.0427  0.0004  0.4554
   65POX    C1M  930   6.291   1.815   2.389  0.4406 -0.2554 -0.6447
   65POX    C1N  931   6.370   1.933   2.445 -0.4343  0.0751 -0.1053
   65POX    C1O  932   6.318   1.987   2.579  0.1413  0.1728  0.0811
   65POX    C1P  933   6.421   2.081   2.641  0.2671 -0.2136  0.4638
   65POX    C1Q  934   6.359   2.118   2.777 -0.1937  0.4778  0.0706
   65POX    C1R  935   6.442   2.225   2.849 -0.0827  0.4746 -0.0506
   65POX     CZ  936   5.725   2.215   1.374  0.4176  0.1172 -0.2044
   65POX     OZ  937   5.788   2.203   1.502  0.0683  0.0771 -0.0363
   65POX    C2A  938   5.859   2.303   1.554 -0.3515  0.3225  0.0734
   65POX    O2A  939   5.860   2.413   1.499  0.4014  0.1008 -0.3670
   65POX    C2B  940   5.936   2.272   1.676 -0.3780  0.2885  0.0813
   65POX    C2C  941   5.879   2.183   1.787  0.0214  0.0514  0.1000
   65POX    C2D  942   5.952   2.216   1.917 -0.4439 -0.0614  0.3912
   65POX    C2E  943   5.873   2.166   2.038 -0.2163 -0.6324  0.3074
   65POX    C2F  944   5.962   2.188   2.160  0.0307  0.2046 -0.0243
   65POX    C2G  945   5.886   2.183   2.293  0.0866 -0.0506 -0.0020
   65POX    C2H  946   5.978   2.210   2.412 -0.1910 -0.1778  0.2428
   65POX    C2I  947   5.927   2.189   2.554 -0.0717  0.5791  0.4008
   65POX    C2J  948   5.969   2.049   2.600 -0.4790  0.2676 -0.1633
   65POX    C2K  949   5.898   2.011   2.730  0.0320  0.0905  0.0691
   65POX    C2L  950   5.949   2.093   2.848  0.1461 -0.0319  0.1049
   65POX    C2M  951   5.885   2.050   2.980  0.1596 -0.6116 -0.0779
   65POX    C2N  952   5.950   2.126   3.096 -0.2671 -0.3562 -0.0057
   65POX    C2O  953   5.872   2.147   3.226 -0.3354  0.5752 -0.1918
   65POX    C2P  954   5.734   2.206   3.193 -0.3234  0.4674 -0.4367
   66CHL    CN1  955   3.633   1.976   1.094 -0.6988  0.1712 -0.2507
   66CHL    CN2  956   3.830   1.971   0.961  0.2835  0.2277  0.9492
   66CHL    CN3  957   3.702   2.164   0.956  0.1273  0.1851  0.1566
   66CHL    NTM  958   3.746   2.056   1.046 -0.4075  0.1355  0.3683
   66CHL     CB  959   3.812   2.121   1.161 -0.4157  0.1816  0.3469
   67PJ2     CA  960   3.954   2.080   1.198 -0.2456  0.0733 -0.3978
   67PJ2     OA  961   4.053   2.109   1.100  0.0880 -0.0586 -0.1041
   67PJ2      P  962   4.208   2.092   1.142  0.1920 -0.0572 -0.4826
   67PJ2     OB  963   4.230   1.973   1.226  0.2363  0.3267  0.0533
   67PJ2     HB  964   4.327   1.963   1.246  0.0960 -1.9021 -0.1244
   67PJ2     OG  965   4.285   2.115   1.018 -0.2048 -0.3240 -0.7818
   67PJ2     HG  966   4.238   2.180   0.958 -1.0649 -1.4522 -1.3708
   67PJ2     OD  967   4.214   2.226   1.231 -0.1584 -0.2621 -0.1511
   68POX     CD  968   4.341   2.246   1.294 -0.4483  0.5448  0.1919
   68POX     CE  969   4.366   2.359   1.394 -0.0743  0.1795  0.5144
   68POX     OE  970   4.501   2.398   1.422  0.2156 -0.2926 -0.2039
   68POX    C1A  971   4.527   2.516   1.365 -0.0793 -0.2103 -0.1713
   68POX    O1A  972   4.470   2.569   1.270 -0.6056 -0.3239  0.0798
   68POX    C1B  973   4.644   2.590   1.416 -0.0845 -0.5264  0.3050
   68POX    C1C  974   4.615   2.677   1.538  0.0755  0.0587 -0.0694
   68POX    C1D  975   4.580   2.604   1.668  0.6567 -0.1466 -0.0262
   68POX    C1E  976   4.628   2.688   1.786 -0.2778  0.3485  0.0119
   68POX    C1F  977   4.634   2.614   1.920 -0.7388  0.3432  0.0334
   68POX    C1G  978   4.497   2.568   1.971 -0.7670 -0.2650 -0.5729
   68POX    C1H  979   4.519   2.430   2.034 -0.0592  0.1648  0.1384
   68POX    C1I  980   4.396   2.356   2.087  0.0035  0.0528  0.1260
   68POX    C1J  981   4.379   2.225   2.072  0.2441  0.0137  0.1781
   68POX    C1K  982   4.483   2.133   2.008  0.1205 -0.0893  0.1244
   68POX    C1L  983   4.440   1.986   2.011 -0.3358  0.0474  0.3238
   68POX    C1M  984   4.533   1.905   1.921  0.0443  0.5900  0.2226
   68POX    C1N  985   4.492   1.762   1.884 -0.4457  0.8444 -0.2208
   68POX    C1O  986   4.603   1.701   1.797 -0.3514 -0.0070  0.4833
   68POX    C1P  987   4.551   1.563   1.759  0.2094  0.1090 -0.7354
   68POX    C1Q  988   4.647   1.490   1.664  0.4253 -0.2027 -0.2781
   68POX    C1R  989   4.654   1.575   1.538  0.4216  0.2314  0.0123
   68POX     CZ  990   4.276   2.334   1.515 -0.3160  0.1462  0.3287
   68POX     OZ  991   4.271   2.201   1.567  0.0664 -0.1810 -0.4527
   68POX    C2A  992   4.151   2.153   1.600 -0.0082 -0.1112 -0.6217
   68POX    O2A  993   4.042   2.201   1.569 -0.2416 -0.2022  0.0477
   68POX    C2B  994   4.157   2.034   1.688  0.5835 -0.0599 -0.5843
   68POX    C2C  995   4.050   1.926   1.668  0.1642  0.2894 -0.2398
   68POX    C2D  996   4.077   1.825   1.780 -0.2141  0.3530 -0.0881
   68POX    C2E  997   3.970   1.722   1.814  0.1263  0.0301  0.0199
   68POX    C2F  998   3.844   1.780   1.880 -0.3333 -0.6505 -0.2392
   68POX    C2G  999   3.745   1.671   1.919 -0.3276 -0.2485  0.9231
   68POX    C2H 1000   3.621   1.743   1.974 -0.2227  0.5137  0.1751
   68POX    C2I 1001   3.529   1.650   2.052 -0.0437  0.2702  0.0975
   68POX    C2J 1002   3.439   1.712   2.159 -0.4139 -0.4847  0.2386
   68POX    C2K 1003   3.335   1.809   2.102 -0.2922 -0.3264  0.2827
   68POX    C2L 1004   3.282   1.904   2.209  0.2973 -0.5240  0.7549
   68POX    C2M 1005   3.185   1.824   2.297 -0.0371 -0.5907  0.3260
   68POX    C2N 1006   3.147   1.894   2.428 -0.1946  0.7049 -0.3979
   68POX    C2O 1007   3.267   1.948   2.507 -0.3197  0.6985 -0.2037
   68POX    C2P 1008   3.368   1.840   2.548 -0.2580  0.7238 -0.2891
   69CHL    CN1 1009   2.593   3.538   1.077  0.1114  0.1813  0.1598
   69CHL    CN2 1010   2.616   3.331   1.194 -0.9010  0.0624 -1.0312
   69CHL    CN3 1011   2.794   3.411   1.061  0.3752 -0.0076  0.3414
   69CHL    NTM 1012   2.687   3.453   1.152  0.0081 -0.1062 -0.0373
   69CHL     CB 1013   2.738   3.541   1.258  0.7590 -0.0445 -0.4442
   70PJ2     CA 1014   2.845   3.483   1.351  0.1285 -0.6860 -0.1126
   70PJ2     OA 1015   2.981   3.487   1.309  0.1894  0.4836  0.1749
   70PJ2      P 1016   3.073   3.425   1.425  0.2143  0.2475  0.0278
   70PJ2     OB 1017   2.994   3.383   1.544 -0.2977  0.5893 -0.1907
   70PJ2     HB 1018   2.907   3.357   1.503 -2.3765  1.9520  3.0684
   70PJ2     OG 1019   3.148   3.323   1.347  0.1403  0.0480  0.2146
   70PJ2     HG 1020   3.190   3.255   1.408  1.8996  0.9464  0.0757
   70PJ2     OD 1021   3.181   3.540   1.458  0.2344  0.1291  0.3856
   71POX     CD 1022   3.254   3.498   1.574 -0.1137 -0.4148  0.4147
   71POX     CE 1023   3.389   3.569   1.590 -0.3519  0.0343  0.4693
   71POX     OE 1024   3.484   3.498   1.671  0.3437  0.1192 -0.2536
   71POX    C1A 1025   3.532   3.384   1.624 -0.0948 -0.1705 -0.0096
   71POX    O1A 1026   3.531   3.346   1.507 -0.3764  0.0692 -0.0850
   71POX    C1B 1027   3.620   3.324   1.727 -0.3179 -0.5196 -0.0208
   71POX    C1C 1028   3.751   3.259   1.684  0.0216 -0.1511  0.4525
   71POX    C1D 1029   3.803   3.191   1.812 -0.2699  0.4384  0.8868
   71POX    C1E 1030   3.953   3.162   1.814 -0.3655 -0.2911 -0.5788
   71POX    C1F 1031   4.003   3.089   1.939 -0.1820  0.0758 -0.4326
   71POX    C1G 1032   3.954   2.945   1.920  0.2641 -0.1609  0.1818
   71POX    C1H 1033   4.009   2.834   2.010 -0.3144 -0.5958  0.0053
   71POX    C1I 1034   4.156   2.790   2.003 -0.0943  0.1229  0.0211
   71POX    C1J 1035   4.230   2.779   2.112 -0.0004  0.1272 -0.0425
   71POX    C1K 1036   4.178   2.820   2.250 -0.1048  0.2607 -0.1224
   71POX    C1L 1037   4.228   2.952   2.309 -0.8832  0.5652 -0.1204
   71POX    C1M 1038   4.172   2.989   2.447 -0.6638  0.2498  0.0563
   71POX    C1N 1039   4.241   2.888   2.539  0.1976  0.6234 -0.1682
   71POX    C1O 1040   4.192   2.872   2.682 -0.3546 -0.2504 -0.4480
   71POX    C1P 1041   4.266   2.750   2.736 -0.2819  0.0317  0.0957
   71POX    C1Q 1042   4.255   2.744   2.889  0.4681 -0.0546  0.1523
   71POX    C1R 1043   4.112   2.729   2.940  0.5582 -0.4548  0.2895
   71POX     CZ 1044   3.355   3.708   1.643  0.4608  0.3690  0.1242
   71POX     OZ 1045   3.277   3.713   1.762 -0.6542  0.1230 -0.5780
   71POX    C2A 1046   3.277   3.827   1.831  0.1875 -0.1940 -0.0266
   71POX    O2A 1047   3.351   3.917   1.792  0.1644 -0.1781 -0.0344
   71POX    C2B 1048   3.192   3.814   1.951  0.2651  0.1009  0.0605
   71POX    C2C 1049   3.263   3.839   2.084 -0.0040  0.0635  0.2127
   71POX    C2D 1050   3.187   3.781   2.204  0.4947  0.0095  0.5048
   71POX    C2E 1051   3.247   3.806   2.343  0.6973  0.8918  0.2703
   71POX    C2F 1052   3.151   3.781   2.459  0.3989 -0.0893 -0.1747
   71POX    C2G 1053   3.232   3.787   2.588  0.2097  0.2703 -0.0700
   71POX    C2H 1054   3.283   3.926   2.628  0.2850  0.0928  0.4708
   71POX    C2I 1055   3.256   3.934   2.778  0.1224 -0.1648  0.4568
   71POX    C2J 1056   3.364   3.860   2.857  1.2030  0.6025 -0.2797
   71POX    C2K 1057   3.348   3.887   3.007  0.1084 -0.3185 -0.2250
   71POX    C2L 1058   3.461   3.836   3.096  0.1399 -0.0438 -0.1073
   71POX    C2M 1059   3.445   3.689   3.137  0.2793  0.0008  0.1089
   71POX    C2N 1060   3.572   3.639   3.206  0.1058 -0.2381  0.2546
   71POX    C2O 1061   3.689   3.626   3.109  0.0971 -0.7126  0.3037
   71POX    C2P 1062   3.814   3.599   3.193  0.6607 -0.2298 -0.3672
   72CHL    CN1 1063   3.327   8.487   1.767  0.4177 -0.1720 -0.5223
   72CHL    CN2 1064   3.222   8.273   1.741 -0.2735 -0.1022 -0.3760
   72CHL    CN3 1065   3.457   8.282   1.722 -0.0984  0.2244  0.3929
   72CHL    NTM 1066   3.333   8.358   1.697 -0.2087 -0.2346 -0.4681
   72CHL     CB 1067   3.311   8.376   1.553 -1.2919 -0.1503 -0.2994
   73PJ2     CA 1068   3.398   8.459   1.457 -0.4542 -0.2414  0.3711
   73PJ2     OA 1069   3.410   8.600   1.480 -0.3498 -0.1206 -0.4073
   73PJ2      P 1070   3.554   8.647   1.426 -0.2379 -0.0223 -0.0237
   73PJ2     OB 1071   3.566   8.589   1.291  0.0780 -0.0033 -0.0047
   73PJ2     HB 1072   3.488   8.530   1.270  1.5380 -1.3814 -1.9193
   73PJ2     OG 1073   3.555   8.792   1.456 -0.0922 -0.1094  0.4059
   73PJ2     HG 1074   3.640   8.818   1.501  0.5651  0.5739 -1.1732
   73PJ2     OD 1075   3.648   8.579   1.537  0.0115  0.8154  0.2857
   74POX     CD 1076   3.667   8.651   1.660 -0.0263  0.5400  0.4550
   74POX     CE 1077   3.761   8.586   1.761 -0.2786  0.1128  0.4163
   74POX     OE 1078   3.742   8.610   1.900  0.1551  0.4713  0.4151
   74POX    C1A 1079   3.698   8.507   1.972  0.1267  0.0017 -0.2751
   74POX    O1A 1080   3.646   8.407   1.922  0.5391 -0.3061 -0.0798
   74POX    C1B 1081   3.720   8.523   2.117 -0.2836 -0.4054 -0.1646
   74POX    C1C 1082   3.592   8.551   2.196 -0.1947  0.2720 -0.2542
   74POX    C1D 1083   3.625   8.531   2.344 -0.1443 -0.2347 -0.3335
   74POX    C1E 1084   3.523   8.612   2.424  0.4308  0.2459 -0.0822
   74POX    C1F 1085   3.563   8.609   2.572  0.2586  0.2963 -0.0349
   74POX    C1G 1086   3.467   8.674   2.672  0.0421  0.1292 -0.1321
   74POX    C1H 1087   3.319   8.638   2.672  0.1328 -0.2475 -0.4222
   74POX    C1I 1088   3.254   8.742   2.764  0.2174 -0.3926 -0.1983
   74POX    C1J 1089   3.214   8.718   2.888  0.0045 -0.5455 -0.2963
   74POX    C1K 1090   3.219   8.582   2.957 -0.3988 -0.6352 -0.4431
   74POX    C1L 1091   3.257   8.604   3.103  0.1239 -0.0712 -0.6638
   74POX    C1M 1092   3.398   8.662   3.121  0.2033 -0.4945  0.1413
   74POX    C1N 1093   3.404   8.713   3.265  0.1949 -0.7288  0.2253
   74POX    C1O 1094   3.540   8.771   3.304  0.2169 -0.7069  0.1152
   74POX    C1P 1095   3.538   8.858   3.429  0.7016 -0.5133 -0.0106
   74POX    C1Q 1096   3.469   8.779   3.540 -0.1080  0.2244  0.0238
   74POX    C1R 1097   3.573   8.714   3.632 -0.1713 -0.2502 -0.2430
   74POX     CZ 1098   3.908   8.598   1.720 -0.3125  0.1993  0.3194
   74POX     OZ 1099   4.016   8.526   1.780  0.1542  0.3835 -0.2853
   74POX    C2A 1100   4.139   8.547   1.735  0.2344 -0.1864 -0.3343
   74POX    O2A 1101   4.150   8.592   1.621 -0.2103  0.4158 -0.1412
   74POX    C2B 1102   4.257   8.498   1.809  0.2424 -0.2783 -0.4056
   74POX    C2C 1103   4.216   8.375   1.889 -0.1615 -0.0142 -0.2034
   74POX    C2D 1104   4.258   8.408   2.033  0.2794 -0.1810 -0.2917
   74POX    C2E 1105   4.228   8.292   2.128 -0.4055  0.1240 -0.1272
   74POX    C2F 1106   4.081   8.277   2.168 -0.3228 -0.5164 -0.0553
   74POX    C2G 1107   4.071   8.172   2.279 -0.7684 -0.0565  0.3422
   74POX    C2H 1108   3.926   8.176   2.327 -0.9100 -0.0104 -0.0843
   74POX    C2I 1109   3.908   8.089   2.452 -0.2126  0.0723  0.0766
   74POX    C2J 1110   3.977   8.124   2.584 -0.5499 -0.0842  0.2966
   74POX    C2K 1111   3.935   8.264   2.627 -0.1870  0.0501  0.2217
   74POX    C2L 1112   3.938   8.277   2.779 -0.3744 -0.2757  0.2536
   74POX    C2M 1113   3.835   8.384   2.817 -0.3682 -0.0206 -0.4296
   74POX    C2N 1114   3.872   8.429   2.958 -0.2833 -0.2196 -0.3877
   74POX    C2O 1115   3.755   8.512   3.012 -0.0640 -0.2361  0.1244
   74POX    C2P 1116   3.788   8.556   3.155 -0.0680 -0.2009  0.1140
   75CHL    CN1 1117   6.343   8.741   0.562 -0.1846 -0.2655  0.5353
   75CHL    CN2 1118   6.354   8.939   0.691 -0.1372 -0.0697  0.6336
   75CHL    CN3 1119   6.149   8.828   0.672 -0.0504  0.1254 -0.3849
   75CHL    NTM 1120   6.294   8.805   0.685 -0.1479 -0.0564  0.4399
   75CHL     CB 1121   6.325   8.705   0.788 -0.5751  0.3858  0.9988
   76PJ2     CA 1122   6.263   8.565   0.789  0.3793 -0.0487  0.0368
   76PJ2     OA 1123   6.127   8.560   0.833  0.1776  0.7395 -0.4749
   76PJ2      P 1124   6.028   8.461   0.754  0.2230  0.1798  0.1679
   76PJ2     OB 1125   5.894   8.513   0.787  0.3904  1.0794 -0.5559
   76PJ2     HB 1126   5.879   8.546   0.880 -0.0655 -0.0588 -0.2130
   76PJ2     OG 1127   6.088   8.469   0.619  0.0850 -0.1094  0.0879
   76PJ2     HG 1128   6.043   8.423   0.542 -0.2694  0.2937  0.0459
   76PJ2     OD 1129   6.066   8.321   0.824 -0.0280  0.2239  0.3932
   77POX     CD 1130   5.980   8.295   0.936  0.3326  0.4058  0.7163
   77POX     CE 1131   6.046   8.225   1.054  0.2517 -0.4411  0.2650
   77POX     OE 1132   5.949   8.199   1.156 -0.4515  0.6040 -0.1265
   77POX    C1A 1133   5.935   8.071   1.190 -0.4615  0.5836 -0.2058
   77POX    O1A 1134   5.972   7.985   1.111  0.2219  0.5122  0.1811
   77POX    C1B 1135   5.835   8.055   1.298  0.2129 -0.3695  0.2984
   77POX    C1C 1136   5.854   7.930   1.383  0.1695 -0.5840 -0.0042
   77POX    C1D 1137   5.806   7.948   1.527  0.0220  0.2050 -0.1479
   77POX    C1E 1138   5.874   7.846   1.619  0.2611  0.4106 -0.0954
   77POX    C1F 1139   5.785   7.791   1.730  0.3086  0.0623 -0.2286
   77POX    C1G 1140   5.668   7.711   1.671  0.2708 -0.1970  0.1885
   77POX    C1H 1141   5.582   7.649   1.780 -0.1407 -0.0724 -0.0638
   77POX    C1I 1142   5.658   7.532   1.844  0.9466  0.3815 -0.5050
   77POX    C1J 1143   5.636   7.483   1.966 -0.1160  0.4865 -0.6444
   77POX    C1K 1144   5.559   7.550   2.079  0.2159  0.1972 -0.2448
   77POX    C1L 1145   5.603   7.477   2.206 -0.5039  0.0735 -0.0577
   77POX    C1M 1146   5.575   7.566   2.327 -0.2209  0.2211 -0.0982
   77POX    C1N 1147   5.621   7.495   2.455 -0.6820  0.2169  0.0675
   77POX    C1O 1148   5.772   7.508   2.469 -0.6657  0.1865 -0.0759
   77POX    C1P 1149   5.819   7.438   2.597  0.3364  0.5355 -0.2453
   77POX    C1Q 1150   5.777   7.292   2.611 -0.1526  0.6765 -0.2245
   77POX    C1R 1151   5.789   7.238   2.754  0.4691  0.9132 -0.1840
   77POX     CZ 1152   6.162   8.315   1.098  0.2805 -0.2609 -0.1806
   77POX     OZ 1153   6.239   8.259   1.205  0.0489  0.3165  0.2949
   77POX    C2A 1154   6.340   8.335   1.243  0.3610  0.2091 -0.3081
   77POX    O2A 1155   6.334   8.457   1.227  0.4388  0.2004 -0.4088
   77POX    C2B 1156   6.437   8.267   1.332 -0.0334  0.0861  0.0270
   77POX    C2C 1157   6.437   8.331   1.471  0.0344 -0.3858  0.2449
   77POX    C2D 1158   6.521   8.249   1.570  0.0212 -0.2578  0.3622
   77POX    C2E 1159   6.551   8.310   1.707 -0.0648 -0.2593  0.3813
   77POX    C2F 1160   6.620   8.447   1.710  0.2556 -0.4182  0.3890
   77POX    C2G 1161   6.661   8.484   1.852 -0.5595  0.0447  0.5145
   77POX    C2H 1162   6.731   8.620   1.858  0.4042 -0.4084 -0.1318
   77POX    C2I 1163   6.784   8.670   1.992  0.0018 -0.3004 -0.0121
   77POX    C2J 1164   6.757   8.820   2.006  0.2282 -0.3105  0.5763
   77POX    C2K 1165   6.774   8.852   2.154  0.3419 -0.1569  0.5295
   77POX    C2L 1166   6.662   8.810   2.249 -0.3490  0.5238  0.0317
   77POX    C2M 1167   6.677   8.853   2.395 -0.2453 -0.2548  0.2535
   77POX    C2N 1168   6.610   8.759   2.496 -0.3552 -0.2126  0.2185
   77POX    C2O 1169   6.457   8.769   2.487 -0.3300  0.1661  0.1882
   77POX    C2P 1170   6.387   8.676   2.586 -0.6954 -0.3346 -0.5265
   78CHL    CN1 1171   8.937   4.712   1.611  0.4187  0.1391 -0.0633
   78CHL    CN2 1172   9.031   4.507   1.571  0.2419  0.1312  0.0868
   78CHL    CN3 1173   9.173   4.695   1.536  0.1040  0.7758 -0.4781
   78CHL    NTM 1174   9.035   4.646   1.523  0.3169  0.0598 -0.1178
   78CHL     CB 1175   9.002   4.644   1.380 -0.6531 -0.2760  0.1088
   79PJ2     CA 1176   8.888   4.560   1.321 -0.2063 -1.0381  0.3230
   79PJ2     OA 1177   8.757   4.601   1.360  0.1086  0.0732  0.2338
   79PJ2      P 1178   8.638   4.502   1.316  0.1322 -0.0810  0.5205
   79PJ2     OB 1179   8.513   4.571   1.277  0.1878 -0.1583  0.1993
   79PJ2     HB 1180   8.508   4.564   1.178  0.5925  1.1194  0.0782
   79PJ2     OG 1181   8.686   4.402   1.218  0.0728  0.0908  0.3167
   79PJ2     HG 1182   8.622   4.392   1.142 -0.9657 -0.7754  1.2888
   79PJ2     OD 1183   8.613   4.420   1.452 -0.1748 -0.1790  0.4054
   80POX     CD 1184   8.492   4.456   1.519 -0.2324  0.7370 -0.1852
   80POX     CE 1185   8.490   4.407   1.664  0.3548  0.3987 -0.2873
   80POX     OE 1186   8.400   4.493   1.734 -0.1429  0.2592 -0.7429
   80POX    C1A 1187   8.284   4.445   1.779  0.3471  0.1431  0.4458
   80POX    O1A 1188   8.244   4.333   1.746 -0.6221  0.6126 -0.0142
   80POX    C1B 1189   8.193   4.553   1.823 -0.5909 -0.3958 -0.1452
   80POX    C1C 1190   8.111   4.596   1.701 -0.5289  0.0525 -0.0281
   80POX    C1D 1191   8.026   4.723   1.716 -0.2557  0.2479 -0.1178
   80POX    C1E 1192   7.929   4.733   1.834 -0.0269  0.1608  0.0786
   80POX    C1F 1193   7.835   4.853   1.834  0.0766  0.2425  0.1393
   80POX    C1G 1194   7.707   4.823   1.912  0.1848 -0.4312  0.0637
   80POX    C1H 1195   7.751   4.784   2.053  0.5066 -0.0466  0.0714
   80POX    C1I 1196   7.815   4.901   2.129  0.0738  0.3622 -0.1878
   80POX    C1J 1197   7.800   4.922   2.259 -0.1066 -0.3736 -0.0849
   80POX    C1K 1198   7.731   4.845   2.371  0.5413  0.1515  0.6860
   80POX    C1L 1199   7.726   4.941   2.490  0.6446  0.2854  0.5827
   80POX    C1M 1200   7.622   4.886   2.588 -0.1135  0.3728 -0.1685
   80POX    C1N 1201   7.629   4.965   2.719 -0.1950  0.0721  0.0188
   80POX    C1O 1202   7.561   4.893   2.836 -0.2002 -0.0335 -0.0490
   80POX    C1P 1203   7.524   4.994   2.945  0.0082 -0.1557  0.1359
   80POX    C1Q 1204   7.462   4.929   3.068 -0.4284 -0.0478 -0.0244
   80POX    C1R 1205   7.432   5.043   3.165  0.4297  0.3019 -0.1590
   80POX     CZ 1206   8.632   4.414   1.718  0.1863  0.7176  0.1173
   80POX     OZ 1207   8.679   4.331   1.825  0.4227  0.0345 -0.5102
   80POX    C2A 1208   8.798   4.369   1.870  0.1783 -0.1427  0.2923
   80POX    O2A 1209   8.848   4.473   1.828  0.0969  0.0256  0.6085
   80POX    C2B 1210   8.845   4.288   1.985 -0.3238 -0.3584  0.3510
   80POX    C2C 1211   8.831   4.356   2.121 -0.2654  0.2376  0.0605
   80POX    C2D 1212   8.852   4.257   2.235  0.4642  0.2132 -0.0914
   80POX    C2E 1213   8.744   4.148   2.231  0.4555  0.2158  0.0376
   80POX    C2F 1214   8.771   4.038   2.333 -0.3218 -0.3935 -0.4023
   80POX    C2G 1215   8.667   3.926   2.339 -0.5228 -0.2206 -0.6623
   80POX    C2H 1216   8.525   3.957   2.386 -0.3843 -0.2801 -0.2008
   80POX    C2I 1217   8.530   4.050   2.507  0.1574 -0.3349 -0.1775
   80POX    C2J 1218   8.393   4.095   2.559  0.2976  0.0792 -0.1635
   80POX    C2K 1219   8.404   4.242   2.599  0.0571  0.0322  0.0776
   80POX    C2L 1220   8.289   4.276   2.693 -0.1070 -0.6939  0.1446
   80POX    C2M 1221   8.156   4.302   2.621 -0.0481 -0.1885  0.2148
   80POX    C2N 1222   8.157   4.441   2.557  0.1687 -0.1639  0.2693
   80POX    C2O 1223   8.022   4.456   2.487  0.2214 -0.6629  0.0545
   80POX    C2P 1224   8.003   4.592   2.420  0.6552 -0.5117  0.2342
   81CHL    CN1 1225   3.190   7.584   1.190  0.4010  0.1336  0.0779
   81CHL    CN2 1226   2.978   7.698   1.190  0.0922 -0.2783 -0.4557
   81CHL    CN3 1227   3.167   7.815   1.117 -0.3551  0.2315  0.1040
   81CHL    NTM 1228   3.122   7.713   1.212  0.0050 -0.0535 -0.0308
   81CHL     CB 1229   3.167   7.765   1.342 -0.3358 -0.1075  0.1100
   82PJ2     CA 1230   3.125   7.694   1.471 -0.1636 -0.2293  0.0988
   82PJ2     OA 1231   3.197   7.573   1.496  0.0486 -0.1548 -0.1437
   82PJ2      P 1232   3.122   7.486   1.609 -0.1610 -0.0853 -0.2292
   82PJ2     OB 1233   2.986   7.483   1.550 -0.2933  0.3682  0.0470
   82PJ2     HB 1234   2.926   7.417   1.594 -0.1467  1.0793  1.3808
   82PJ2     OG 1235   3.205   7.364   1.622  0.1632  0.0763 -0.7569
   82PJ2     HG 1236   3.149   7.283   1.612 -1.9262  1.4528 -0.8332
   82PJ2     OD 1237   3.105   7.571   1.745  0.2449 -0.5897  0.1385
   83POX     CD 1238   3.217   7.597   1.830 -0.0094  0.6643  0.1056
   83POX     CE 1239   3.185   7.722   1.912 -0.2885  0.5650  0.1482
   83POX     OE 1240   3.299   7.762   1.989  0.3407  0.1739 -0.5649
   83POX    C1A 1241   3.334   7.890   1.984 -0.0696  0.3451  0.5781
   83POX    O1A 1242   3.299   7.958   1.888  0.4094  0.2202  0.3143
   83POX    C1B 1243   3.449   7.919   2.072  0.2092  0.2675  0.2402
   83POX    C1C 1244   3.425   8.022   2.182  0.1405  0.3565  0.1434
   83POX    C1D 1245   3.414   8.168   2.136  0.7645  0.3648  0.0083
   83POX    C1E 1246   3.370   8.255   2.254  0.1670 -0.7636  0.6346
   83POX    C1F 1247   3.217   8.260   2.263  0.1305  0.1470 -0.2557
   83POX    C1G 1248   3.171   8.313   2.399  0.0155 -0.1523 -0.1752
   83POX    C1H 1249   3.023   8.352   2.411  0.0867 -0.0224  0.2751
   83POX    C1I 1250   2.970   8.332   2.554 -0.5341 -0.7203 -0.0480
   83POX    C1J 1251   2.868   8.403   2.600 -0.0409  0.3617 -0.5927
   83POX    C1K 1252   2.795   8.501   2.508  0.2048  0.6111 -0.5230
   83POX    C1L 1253   2.744   8.635   2.563 -0.3301  0.1494  0.1222
   83POX    C1M 1254   2.846   8.744   2.598 -0.1225 -0.0579  0.1739
   83POX    C1N 1255   2.781   8.869   2.658 -0.2186 -0.0587  0.0724
   83POX    C1O 1256   2.871   8.986   2.700  0.1956 -0.2382 -0.3134
   83POX    C1P 1257   2.938   8.967   2.836 -0.1293 -0.6428 -0.2100
   83POX    C1Q 1258   3.016   9.092   2.875 -0.2089 -0.5179 -0.4519
   83POX    C1R 1259   3.087   9.070   3.009  0.6477 -0.3694 -0.8703
   83POX     CZ 1260   3.062   7.691   1.997 -0.2663 -0.3090 -0.1260
   83POX     OZ 1261   3.009   7.806   2.064 -0.1163 -0.3411  0.0503
   83POX    C2A 1262   2.882   7.810   2.105 -0.2609  0.3405 -0.4404
   83POX    O2A 1263   2.811   7.713   2.080  0.0255 -0.0620  0.2661
   83POX    C2B 1264   2.834   7.934   2.169  0.6412  0.4628  0.0136
   83POX    C2C 1265   2.759   7.900   2.298  0.0138  0.2335 -0.4079
   83POX    C2D 1266   2.704   8.031   2.355  0.4059  0.3487 -0.2867
   83POX    C2E 1267   2.658   8.018   2.500 -0.1308 -0.7961 -0.5408
   83POX    C2F 1268   2.574   8.143   2.530  0.2808 -0.6897  0.1848
   83POX    C2G 1269   2.585   8.180   2.678  0.0825 -0.0455  0.0422
   83POX    C2H 1270   2.498   8.300   2.717  0.2957  0.1452 -0.0671
   83POX    C2I 1271   2.353   8.257   2.697  0.4562 -0.2020 -0.4969
   83POX    C2J 1272   2.257   8.371   2.731  0.4991 -0.3203  0.0240
   83POX    C2K 1273   2.220   8.466   2.618  0.0094  0.1175  0.5469
   83POX    C2L 1274   2.117   8.578   2.638 -0.3180 -0.1288  0.2691
   83POX    C2M 1275   1.987   8.534   2.705 -0.4668 -0.2949 -0.1269
   83POX    C2N 1276   1.903   8.639   2.776  0.2843  0.2202  0.0142
   83POX    C2O 1277   1.766   8.586   2.820  0.3812 -0.0364  0.0083
   83POX    C2P 1278   1.661   8.697   2.819  0.3544 -0.0559  0.5445
   84CHL    CN1 1279   0.162   6.880   0.813  0.2524  0.1129 -0.7112
   84CHL    CN2 1280  -0.053   6.774   0.876  0.4850  0.1382  0.2475
   84CHL    CN3 1281   0.120   6.783   1.026  0.1121 -0.0992 -0.1638
   84CHL    NTM 1282   0.059   6.860   0.916  0.6646  0.1615 -0.2902
   84CHL     CB 1283   0.017   6.986   0.980 -0.5735 -0.2034 -0.3684
   85PJ2     CA 1284   9.039   7.098   0.903 -0.0271  0.2036 -0.2847
   85PJ2     OA 1285   8.912   7.067   0.845 -0.3295  0.6696  0.1222
   85PJ2      P 1286   8.845   7.199   0.782 -0.4246  0.4982 -0.1354
   85PJ2     OB 1287   8.936   7.287   0.705  0.2941  0.0470  0.1883
   85PJ2     HB 1288   9.029   7.251   0.704  0.1647 -0.2878  0.0839
   85PJ2     OG 1289   8.715   7.155   0.726 -0.6073  0.2684  0.4566
   85PJ2     HG 1290   8.712   7.155   0.626  0.8877  0.0095  0.3911
   85PJ2     OD 1291   8.818   7.277   0.921  0.6814 -0.3582  0.5713
   86POX     CD 1292   8.706   7.238   1.000  0.1628  0.1162  0.0836
   86POX     CE 1293   8.714   7.286   1.145 -0.5583  0.1421  0.1203
   86POX     OE 1294   8.641   7.214   1.245 -0.5892 -0.0171 -0.0165
   86POX    C1A 1295   8.666   7.085   1.264 -0.2760  0.0737  0.1876
   86POX    O1A 1296   8.777   7.041   1.233 -0.3684 -0.5052  0.6535
   86POX    C1B 1297   8.579   7.032   1.372 -0.3381 -0.0480  0.0787
   86POX    C1C 1298   8.599   6.881   1.388  0.0972 -0.0168 -0.1682
   86POX    C1D 1299   8.573   6.854   1.536 -0.4147 -0.0849 -0.2685
   86POX    C1E 1300   8.631   6.723   1.588  0.3039  0.1672 -0.4174
   86POX    C1F 1301   8.593   6.704   1.735  0.1008  0.1951 -0.4658
   86POX    C1G 1302   8.669   6.600   1.818 -0.6114 -0.0558 -0.1148
   86POX    C1H 1303   8.635   6.595   1.967  0.3730 -0.2704  0.1086
   86POX    C1I 1304   8.742   6.528   2.055  0.3154 -0.2753  0.1749
   86POX    C1J 1305   8.707   6.451   2.157  0.5417 -0.2247  0.2900
   86POX    C1K 1306   8.570   6.421   2.218  0.3065  0.9264  0.3392
   86POX    C1L 1307   8.582   6.389   2.367 -0.1460 -0.5485  0.0754
   86POX    C1M 1308   8.449   6.363   2.440 -0.1399 -0.4350  0.1270
   86POX    C1N 1309   8.382   6.492   2.484  0.2309 -0.1959  0.0006
   86POX    C1O 1310   8.274   6.468   2.590 -0.2385  0.6230 -0.2793
   86POX    C1P 1311   8.138   6.460   2.521 -0.2385  0.1884 -0.2299
   86POX    C1Q 1312   8.020   6.477   2.619 -0.4576 -0.2804 -0.4113
   86POX    C1R 1313   7.919   6.574   2.558 -0.0361  0.3347 -0.1450
   86POX     CZ 1314   8.694   7.437   1.141  0.0086  0.2217  0.1150
   86POX     OZ 1315   8.674   7.513   1.260  0.4106  0.3845  0.0818
   86POX    C2A 1316   8.548   7.546   1.288  0.4354  0.4758  0.0845
   86POX    O2A 1317   8.467   7.555   1.196 -0.1086 -0.0261  0.5042
   86POX    C2B 1318   8.536   7.586   1.430 -0.1750  0.2275  0.1058
   86POX    C2C 1319   8.388   7.604   1.466 -0.1531  0.0625  0.2806
   86POX    C2D 1320   8.370   7.625   1.616  0.3177 -1.0176  0.4970
   86POX    C2E 1321   8.228   7.672   1.648  0.4231 -0.2495 -0.1283
   86POX    C2F 1322   8.214   7.699   1.798 -0.1738 -0.1425 -0.2015
   86POX    C2G 1323   8.080   7.756   1.844 -0.0069 -0.1213  0.2700
   86POX    C2H 1324   8.070   7.784   1.994 -0.3988  0.6411  0.1111
   86POX    C2I 1325   7.920   7.782   2.024 -0.3521  0.1972  0.3320
   86POX    C2J 1326   7.881   7.821   2.167  0.0173  0.5241  0.3463
   86POX    C2K 1327   7.728   7.820   2.178  0.0279  0.5628  0.4923
   86POX    C2L 1328   7.678   7.948   2.112  0.0297  0.4641  0.2974
   86POX    C2M 1329   7.525   7.962   2.118 -0.0340 -0.0153 -0.0999
   86POX    C2N 1330   7.479   8.089   2.046 -0.0715  0.2016  0.3031
   86POX    C2O 1331   7.489   8.074   1.894  0.2084  0.4895  0.2921
   86POX    C2P 1332   7.475   8.220   1.850  0.5145  0.3938 -0.1227
   87CHL    CN1 1333   8.349   1.044   0.709  0.1914  0.4481  0.0922
   87CHL    CN2 1334   8.257   0.836   0.718 -0.7680 -0.0550 -0.2606
   87CHL    CN3 1335   8.166   0.990   0.565 -0.8753  0.5244  0.8425
   87CHL    NTM 1336   8.218   0.977   0.702  0.2386  0.3141  0.4091
   87CHL     CB 1337   8.118   1.019   0.801  0.0037  0.2472  0.2011
   88PJ2     CA 1338   7.974   0.968   0.812 -0.0681  0.2170 -0.7788
   88PJ2     OA 1339   7.897   1.051   0.899  0.0098 -0.6249  0.1058
   88PJ2      P 1340   7.771   0.968   0.958 -0.4382  0.0821  0.1483
   88PJ2     OB 1341   7.699   0.936   0.832  0.1748  0.3788 -0.2861
   88PJ2     HB 1342   7.635   1.009   0.808  0.7091  1.3587  1.0900
   88PJ2     OG 1343   7.837   0.858   1.032 -0.2073  0.1155 -0.0041
   88PJ2     HG 1344   7.799   0.770   1.003 -3.1103  1.0412  0.6247
   88PJ2     OD 1345   7.683   1.069   1.047  0.1193  0.7338 -0.0202
   89POX     CD 1346   7.755   1.097   1.168 -0.2544 -0.0317  0.3934
   89POX     CE 1347   7.708   1.215   1.254  0.1606  0.2681  0.2098
   89POX     OE 1348   7.794   1.230   1.368  0.4224 -0.1209  0.0658
   89POX    C1A 1349   7.819   1.354   1.408  0.2956 -0.1506  0.2376
   89POX    O1A 1350   7.775   1.453   1.351 -0.1642 -0.3642  0.2148
   89POX    C1B 1351   7.872   1.349   1.547  0.2198  0.5022  0.2906
   89POX    C1C 1352   7.756   1.336   1.645 -0.4214 -0.3156 -0.5570
   89POX    C1D 1353   7.796   1.305   1.789 -0.9184 -0.0979 -0.3686
   89POX    C1E 1354   7.690   1.297   1.899 -0.7702 -0.9321 -0.2744
   89POX    C1F 1355   7.748   1.217   2.016 -0.0855  0.2510  0.2200
   89POX    C1G 1356   7.873   1.276   2.081 -0.0986  0.3632  0.1434
   89POX    C1H 1357   7.882   1.211   2.219 -0.1231 -0.0110 -0.0288
   89POX    C1I 1358   8.017   1.242   2.284  0.0249  0.3549 -0.5055
   89POX    C1J 1359   8.092   1.147   2.338 -0.3483  0.4084  0.1224
   89POX    C1K 1360   8.044   1.002   2.348  0.0286  0.2950  0.3110
   89POX    C1L 1361   8.149   0.899   2.392 -0.0489  0.0419 -0.0952
   89POX    C1M 1362   8.080   0.775   2.448  0.1814  0.0109  0.1200
   89POX    C1N 1363   8.184   0.690   2.521  0.5168  0.3778  0.0734
   89POX    C1O 1364   8.114   0.557   2.549  0.0940  0.4657 -0.5389
   89POX    C1P 1365   8.203   0.457   2.624  0.1687  0.3851 -0.7339
   89POX    C1Q 1366   8.218   0.511   2.766  0.1198 -0.0560 -0.5605
   89POX    C1R 1367   8.302   0.416   2.852 -0.1630  0.0136 -0.2036
   89POX     CZ 1368   7.567   1.171   1.292  0.0270  0.3857 -0.1450
   89POX     OZ 1369   7.482   1.260   1.365 -0.0739  0.3490 -0.2172
   89POX    C2A 1370   7.357   1.222   1.389  0.2168 -0.6165 -0.1533
   89POX    O2A 1371   7.306   1.126   1.332 -0.2661 -0.4205 -0.0541
   89POX    C2B 1372   7.293   1.312   1.488  0.7561 -0.2247 -0.1531
   89POX    C2C 1373   7.286   1.266   1.634  0.1744  0.3098 -0.0074
   89POX    C2D 1374   7.234   1.369   1.734  0.3064  0.2573  0.1163
   89POX    C2E 1375   7.246   1.326   1.880  0.2757  0.0453  0.0563
   89POX    C2F 1376   7.205   1.433   1.982 -0.0530 -0.1583  0.1393
   89POX    C2G 1377   7.214   1.392   2.129 -0.0944 -0.2490  0.1165
   89POX    C2H 1378   7.167   1.512   2.211 -0.3210 -0.4459  0.2752
   89POX    C2I 1379   7.194   1.501   2.361 -0.8655 -0.2108  0.3935
   89POX    C2J 1380   7.146   1.628   2.431 -0.6566  0.2446 -0.2742
   89POX    C2K 1381   7.104   1.609   2.577 -0.1618 -0.1436 -0.1774
   89POX    C2L 1382   6.985   1.516   2.602  0.2046 -0.5979 -0.1347
   89POX    C2M 1383   6.942   1.531   2.748 -0.1746  0.2039 -0.3246
   89POX    C2N 1384   6.882   1.403   2.807  0.4162  0.1498  0.1665
   89POX    C2O 1385   6.991   1.303   2.845  0.5181  0.3396  0.3749
   89POX    C2P 1386   6.948   1.219   2.966  0.3039  0.2889  0.2630
   90CHL    CN1 1387   6.446   1.982   0.613  0.0925 -0.1043  0.8053
   90CHL    CN2 1388   6.428   2.191   0.730 -0.1766  0.1816 -0.3427
   90CHL    CN3 1389   6.227   2.064   0.686  0.1137  0.1471 -0.6838
   90CHL    NTM 1390   6.371   2.056   0.715 -0.1297  0.0642  0.5197
   90CHL     CB 1391   6.389   1.970   0.833 -0.3140 -0.3432  0.2528
   91PJ2     CA 1392   6.311   1.841   0.857 -0.2766 -0.3894  0.1298
   91PJ2     OA 1393   6.276   1.758   0.746 -0.1372  0.4080 -0.5120
   91PJ2      P 1394   6.144   1.670   0.773 -0.1729  0.5405 -0.2540
   91PJ2     OB 1395   6.065   1.745   0.872 -0.9182 -0.1301 -0.3329
   91PJ2     HB 1396   6.114   1.822   0.913 -1.5011 -0.0314  0.2090
   91PJ2     OG 1397   6.080   1.631   0.645  0.1199  0.5434 -0.4025
   91PJ2     HG 1398   5.981   1.642   0.651  0.2173  0.7858  2.8008
   91PJ2     OD 1399   6.202   1.540   0.849 -0.1196  0.4639 -0.4239
   92POX     CD 1400   6.113   1.464   0.931 -0.2726  0.8627 -0.2144
   92POX     CE 1401   6.179   1.416   1.061 -0.2849 -0.0320 -0.5297
   92POX     OE 1402   6.082   1.357   1.148  0.1219 -0.0720 -0.1010
   92POX    C1A 1403   6.104   1.233   1.191 -0.1387 -0.1448 -0.1730
   92POX    O1A 1404   6.188   1.166   1.132  0.4476 -0.0186  0.4904
   92POX    C1B 1405   6.017   1.182   1.299 -0.1702  0.2139 -0.0286
   92POX    C1C 1406   5.964   1.288   1.397  0.1762  0.0971  0.2853
   92POX    C1D 1407   5.889   1.221   1.512 -0.4273  0.0542 -0.1271
   92POX    C1E 1408   5.842   1.311   1.627 -0.4388  0.4043 -0.4048
   92POX    C1F 1409   5.767   1.236   1.737  0.4555 -0.1587 -0.1597
   92POX    C1G 1410   5.872   1.163   1.821  0.4648  0.6885  0.5882
   92POX    C1H 1411   5.815   1.095   1.945 -0.1577  0.0252 -0.0502
   92POX    C1I 1412   5.916   1.017   2.028  0.0688  0.4417  0.0713
   92POX    C1J 1413   5.906   0.884   2.040 -0.0403  0.4032 -0.4393
   92POX    C1K 1414   5.787   0.804   1.987  0.2945 -0.4591  0.0928
   92POX    C1L 1415   5.762   0.686   2.081 -0.5382 -0.2928  0.0923
   92POX    C1M 1416   5.640   0.605   2.040 -0.4514 -0.3848  0.0154
   92POX    C1N 1417   5.641   0.458   2.084 -0.5466 -0.4284 -0.1235
   92POX    C1O 1418   5.510   0.393   2.039 -0.7007 -0.0650 -0.2020
   92POX    C1P 1419   5.500   0.247   2.082 -0.2741 -0.0271  0.0313
   92POX    C1Q 1420   5.362   0.188   2.052 -0.1504 -0.2932 -0.0163
   92POX    C1R 1421   5.313   0.131   2.186  0.0746 -0.5792 -0.0542
   92POX     CZ 1422   6.244   1.540   1.124 -0.0387 -0.5052  0.1523
   92POX     OZ 1423   6.296   1.568   1.254 -0.2408  0.4817  0.0250
   92POX    C2A 1424   6.349   1.689   1.271 -0.0798  0.4341 -0.1320
   92POX    O2A 1425   6.339   1.785   1.195  0.0765  0.5318 -0.0312
   92POX    C2B 1426   6.397   1.695   1.411 -0.2484  0.0136 -0.0555
   92POX    C2C 1427   6.322   1.787   1.508 -0.4166 -0.2518  0.0691
   92POX    C2D 1428   6.392   1.813   1.642  0.4129 -0.0267 -0.3951
   92POX    C2E 1429   6.305   1.888   1.743  0.1136 -0.1563 -0.5550
   92POX    C2F 1430   6.386   1.934   1.864 -0.3944 -0.0845 -0.2391
   92POX    C2G 1431   6.328   2.066   1.915 -0.2966  0.1418 -0.7109
   92POX    C2H 1432   6.408   2.117   2.035 -0.0145 -0.2870 -0.7133
   92POX    C2I 1433   6.342   2.240   2.097  0.1059 -0.8419  0.5484
   92POX    C2J 1434   6.439   2.284   2.207  0.5918  0.2980 -0.3114
   92POX    C2K 1435   6.417   2.404   2.300 -0.1104 -0.1296  0.0897
   92POX    C2L 1436   6.505   2.410   2.425  0.0921  0.0764 -0.0616
   92POX    C2M 1437   6.461   2.523   2.518  0.0435 -0.3267  0.4071
   92POX    C2N 1438   6.576   2.595   2.589  0.3014 -0.6044  0.2745
   92POX    C2O 1439   6.531   2.653   2.723  0.2480  0.4878 -0.2035
   92POX    C2P 1440   6.651   2.718   2.793  0.6511 -0.1083 -0.3333
   93CHL    CN1 1441   1.214   0.473   0.732  0.1466  0.0934  0.4902
   93CHL    CN2 1442   1.264   0.677   0.621  0.4235 -0.1017 -0.6535
   93CHL    CN3 1443   1.054   0.633   0.736  0.0913 -0.9699 -0.4635
   93CHL    NTM 1444   1.200   0.620   0.740  0.2110  0.1675 -0.6380
   93CHL     CB 1445   1.264   0.669   0.863  0.1535 -0.0734 -0.5096
   94PJ2     CA 1446   1.295   0.817   0.888  0.0854 -0.1687  0.1395
   94PJ2     OA 1447   1.195   0.918   0.878 -0.0717 -0.2814  0.5297
   94PJ2      P 1448   1.246   1.071   0.889 -0.1646 -0.1996 -0.1114
   94PJ2     OB 1449   1.388   1.075   0.848 -0.1254  0.3259  0.0701
   94PJ2     HB 1450   1.414   0.981   0.827 -0.0743  0.3170  0.1758
   94PJ2     OG 1451   1.148   1.163   0.827 -0.2460 -0.1441  0.0965
   94PJ2     HG 1452   1.193   1.250   0.806  0.2576  0.1637  2.2000
   94PJ2     OD 1453   1.244   1.105   1.047  0.4508 -0.0472 -0.1345
   95POX     CD 1454   1.125   1.115   1.126  0.7420 -0.2340  0.3285
   95POX     CE 1455   1.156   1.111   1.276  0.5564 -0.1972  0.3675
   95POX     OE 1456   1.038   1.113   1.356  0.4116  0.1289  0.1469
   95POX    C1A 1457   1.000   0.998   1.410 -0.0171 -0.0419 -0.5101
   95POX    O1A 1458   1.055   0.894   1.375  0.3989 -0.1272  0.3883
   95POX    C1B 1459   0.895   1.016   1.513 -0.0453 -0.0355 -0.5399
   95POX    C1C 1460   0.957   1.065   1.644 -0.1258 -0.5093 -0.3202
   95POX    C1D 1461   0.851   1.053   1.753  0.0903 -0.8243 -0.1451
   95POX    C1E 1462   0.900   1.087   1.894 -0.4168  0.1047 -0.1864
   95POX    C1F 1463   0.797   1.060   2.004 -0.0559  0.1453  0.1646
   95POX    C1G 1464   0.865   1.066   2.141 -0.0827 -0.7252  0.2211
   95POX    C1H 1465   0.778   1.028   2.261 -0.4107 -0.4966  0.0574
   95POX    C1I 1466   0.756   0.881   2.295  0.0531 -0.7098 -0.5438
   95POX    C1J 1467   0.728   0.836   2.417 -0.3369 -0.2147 -0.4468
   95POX    C1K 1468   0.731   0.928   2.539  0.0821 -0.4452 -0.2798
   95POX    C1L 1469   0.780   0.849   2.660  0.2267 -0.2379 -0.2030
   95POX    C1M 1470   0.762   0.916   2.796  0.0075 -0.2082 -0.2465
   95POX    C1N 1471   0.844   0.849   2.906  0.0551 -0.0205 -0.1667
   95POX    C1O 1472   0.819   0.924   3.038  0.4647  0.2384 -0.2347
   95POX    C1P 1473   0.870   0.851   3.163  0.4424  0.1079 -0.3009
   95POX    C1Q 1474   0.809   0.717   3.203  0.3654  0.2346  0.0052
   95POX    C1R 1475   0.800   0.695   3.354  0.1524  0.5093  0.0330
   95POX     CZ 1476   1.240   1.236   1.299  0.2097  0.1429 -0.1782
   95POX     OZ 1477   1.252   1.267   1.438 -0.5858  0.6303 -0.2129
   95POX    C2A 1478   1.337   1.366   1.467 -0.4432  0.4483 -0.0016
   95POX    O2A 1479   1.434   1.384   1.394 -0.1662 -0.0046  0.2527
   95POX    C2B 1480   1.328   1.424   1.603 -0.1750 -0.0431  0.2286
   95POX    C2C 1481   1.383   1.338   1.717 -0.6002  0.1452  0.5811
   95POX    C2D 1482   1.374   1.391   1.860 -0.5435  0.0195  0.6319
   95POX    C2E 1483   1.425   1.291   1.963 -0.5545 -0.4202  0.2147
   95POX    C2F 1484   1.398   1.359   2.098 -0.2661  0.4046 -0.1362
   95POX    C2G 1485   1.526   1.337   2.178  0.0342  0.5909 -0.5626
   95POX    C2H 1486   1.519   1.399   2.318 -0.0841  0.1412 -0.3670
   95POX    C2I 1487   1.530   1.551   2.309 -0.4261  0.1885 -0.0086
   95POX    C2J 1488   1.522   1.628   2.442  0.4737 -0.2394  0.3017
   95POX    C2K 1489   1.393   1.625   2.523  0.5312 -1.0447  0.3771
   95POX    C2L 1490   1.403   1.725   2.640  0.0877 -1.0078  0.3848
   95POX    C2M 1491   1.266   1.719   2.707 -0.0263 -0.5450  0.1974
   95POX    C2N 1492   1.151   1.775   2.622  0.3175 -0.2797 -0.0933
   95POX    C2O 1493   1.018   1.753   2.693  0.4168 -0.5394  0.0141
   95POX    C2P 1494   1.005   1.838   2.819 -0.1766 -0.5083 -0.0616
   96CHL    CN1 1495   7.246   5.639   0.676 -0.3748  0.9456 -0.0805
   96CHL    CN2 1496   7.180   5.784   0.857 -0.0633 -0.4068  0.1851
   96CHL    CN3 1497   7.388   5.688   0.855  0.4256  0.2609  0.0953
   96CHL    NTM 1498   7.248   5.659   0.821  0.5022 -0.0641  0.0552
   96CHL     CB 1499   7.219   5.545   0.910  0.3243 -0.2658 -0.2614
   97PJ2     CA 1500   7.092   5.463   0.888  0.0384 -0.0143  0.4313
   97PJ2     OA 1501   6.970   5.534   0.864  0.0296 -0.2471 -0.2319
   97PJ2      P 1502   6.844   5.436   0.881  0.0804 -0.2453  0.1512
   97PJ2     OB 1503   6.720   5.511   0.851  0.5887  0.4636 -0.1975
   97PJ2     HB 1504   6.730   5.608   0.872  1.2012  0.2163  0.7322
   97PJ2     OG 1505   6.876   5.322   0.792 -0.3087 -0.3249  0.1132
   97PJ2     HG 1506   6.817   5.316   0.712 -0.3865 -0.2667  0.1662
   97PJ2     OD 1507   6.832   5.404   1.039 -0.1698 -0.1916  0.1432
   98POX     CD 1508   6.788   5.509   1.126  0.1893  0.1895 -0.1283
   98POX     CE 1509   6.819   5.467   1.270 -0.1684 -0.0901 -0.1299
   98POX     OE 1510   6.730   5.531   1.360 -0.1234 -0.2029 -0.0044
   98POX    C1A 1511   6.612   5.469   1.363 -0.0868 -0.2521  0.4727
   98POX    O1A 1512   6.581   5.383   1.281  0.3627  0.5494 -0.5655
   98POX    C1B 1513   6.523   5.529   1.465  0.4208  0.0494  0.7448
   98POX    C1C 1514   6.539   5.474   1.606  1.1816 -0.1160  0.5977
   98POX    C1D 1515   6.467   5.559   1.711 -0.2590 -0.6136  0.0340
   98POX    C1E 1516   6.456   5.499   1.851 -0.2312  0.0048  0.3068
   98POX    C1F 1517   6.390   5.585   1.959 -0.1623  0.5080 -0.0524
   98POX    C1G 1518   6.382   5.510   2.092  0.4643  0.4787 -0.0249
   98POX    C1H 1519   6.347   5.600   2.210 -0.0274 -0.1202  0.2909
   98POX    C1I 1520   6.397   5.522   2.332  0.2760 -0.4815 -0.0647
   98POX    C1J 1521   6.461   5.571   2.437  0.5539 -0.2630 -0.3336
   98POX    C1K 1522   6.500   5.719   2.450  0.6737 -0.3488  0.3202
   98POX    C1L 1523   6.405   5.808   2.530  0.0446 -0.4483 -0.3152
   98POX    C1M 1524   6.442   5.952   2.492 -0.3833 -0.2143  0.1481
   98POX    C1N 1525   6.356   6.038   2.585  0.8462  0.4982  0.6520
   98POX    C1O 1526   6.391   6.186   2.571  0.5374  0.5182  0.0466
   98POX    C1P 1527   6.520   6.221   2.644  0.7288  0.3313 -0.2023
   98POX    C1Q 1528   6.470   6.285   2.774 -0.1136 -0.4087 -0.1495
   98POX    C1R 1529   6.584   6.330   2.866 -0.6306 -0.2661  0.4274
   98POX     CZ 1530   6.970   5.485   1.293 -0.3467  0.4397  0.6339
   98POX     OZ 1531   7.026   5.462   1.423  0.5372 -0.1331  0.1585
   98POX    C2A 1532   7.157   5.449   1.439  0.5710 -0.1761 -0.1366
   98POX    O2A 1533   7.229   5.504   1.356  0.6690 -0.0789  0.0102
   98POX    C2B 1534   7.198   5.384   1.566 -0.1799  0.4053  0.4167
   98POX    C2C 1535   7.191   5.501   1.665  0.5236  0.4939  0.3677
   98POX    C2D 1536   7.260   5.443   1.789  0.1238  0.0895  0.4051
   98POX    C2E 1537   7.263   5.543   1.905  0.2700  0.5421  0.0165
   98POX    C2F 1538   7.297   5.470   2.035  0.2794  0.3427 -0.0972
   98POX    C2G 1539   7.237   5.558   2.145  0.0222 -0.3957  0.3599
   98POX    C2H 1540   7.169   5.477   2.255 -0.9384  0.2693  0.2691
   98POX    C2I 1541   7.179   5.560   2.383  0.0645 -0.3966  0.6396
   98POX    C2J 1542   7.122   5.481   2.502 -0.5666 -0.2167  0.4633
   98POX    C2K 1543   7.061   5.574   2.606  0.0340  0.3851  0.2911
   98POX    C2L 1544   7.037   5.490   2.732 -0.6441 -0.1596 -0.1931
   98POX    C2M 1545   7.159   5.419   2.790 -0.1767  0.7026 -0.1029
   98POX    C2N 1546   7.291   5.493   2.815  0.1684 -0.0612  0.3619
   98POX    C2O 1547   7.377   5.406   2.907  0.0917 -0.1160  0.3814
   98POX    C2P 1548   7.489   5.335   2.830  0.2822  0.2490  0.3214
   99CHL    CN1 1549   7.038   4.478   0.234 -0.0470 -0.1383  0.3089
   99CHL    CN2 1550   6.828   4.417   0.333 -0.1398  0.0932  0.1051
   99CHL    CN3 1551   6.857   4.623   0.222  0.0257  0.0643  0.4672
   99CHL    NTM 1552   6.923   4.527   0.311  0.0459 -0.0131  0.3691
   99CHL     CB 1553   6.965   4.598   0.433  0.6404  0.5272 -0.1418
  100PJ2     CA 1554   6.873   4.689   0.515 -0.2044 -0.3318 -0.1151
  100PJ2     OA 1555   6.781   4.616   0.596 -0.1790 -0.5719 -0.3007
  100PJ2      P 1556   6.708   4.706   0.709  0.4008  0.0068 -0.3813
  100PJ2     OB 1557   6.742   4.847   0.681 -0.4361  0.3803  0.4567
  100PJ2     HB 1558   6.833   4.860   0.642 -0.1086  1.6041  1.5230
  100PJ2     OG 1559   6.567   4.665   0.688  0.2359  0.4208 -0.0802
  100PJ2     HG 1560   6.514   4.746   0.664  0.4409  0.0146 -2.1461
  100PJ2     OD 1561   6.776   4.661   0.847 -0.6413  0.2096  0.2061
  101POX     CD 1562   6.745   4.525   0.879  0.0124 -0.1115 -0.4867
  101POX     CE 1563   6.772   4.499   1.027 -0.1285  0.1824 -0.4075
  101POX     OE 1564   6.675   4.574   1.101  0.0463  0.1231 -0.1155
  101POX    C1A 1565   6.568   4.510   1.147 -0.0626  0.0256 -0.4960
  101POX    O1A 1566   6.559   4.387   1.138 -0.3626  0.0161 -0.1418
  101POX    C1B 1567   6.472   4.597   1.218 -0.0573 -0.6167  0.3265
  101POX    C1C 1568   6.488   4.618   1.369  0.5126 -0.0628  0.1939
  101POX    C1D 1569   6.454   4.496   1.454  0.2664 -0.3936 -0.3710
  101POX    C1E 1570   6.476   4.482   1.605  0.0026 -0.2802 -0.3208
  101POX    C1F 1571   6.429   4.350   1.667  0.3775 -0.3116 -0.1014
  101POX    C1G 1572   6.486   4.316   1.805 -0.3172 -0.0719  0.2486
  101POX    C1H 1573   6.474   4.417   1.919 -0.8741 -0.1760  0.2845
  101POX    C1I 1574   6.533   4.361   2.049 -0.0286  0.4050  0.1596
  101POX    C1J 1575   6.487   4.399   2.168  0.6034  0.0894  0.5101
  101POX    C1K 1576   6.397   4.521   2.187  0.3502 -0.0109 -0.0241
  101POX    C1L 1577   6.271   4.471   2.257 -0.2210  0.4779 -0.6788
  101POX    C1M 1578   6.166   4.581   2.268 -0.5150  0.0970  0.4846
  101POX    C1N 1579   6.190   4.676   2.386  0.3175  0.2529  0.1927
  101POX    C1O 1580   6.082   4.784   2.391  0.3749  0.3208 -0.0003
  101POX    C1P 1581   6.065   4.822   2.539  0.1816  0.4393 -0.0525
  101POX    C1Q 1582   5.986   4.953   2.551  0.0640  0.3723 -0.0899
  101POX    C1R 1583   5.981   4.978   2.702  0.3852  0.0281 -0.0203
  101POX     CZ 1584   6.915   4.539   1.064  0.0238 -0.4452 -0.3017
  101POX     OZ 1585   6.953   4.516   1.199  0.7899  0.3920 -0.3690
  101POX    C2A 1586   7.036   4.601   1.259 -0.1267  0.7634  0.3988
  101POX    O2A 1587   7.090   4.694   1.199  0.0426  0.2036 -0.3232
  101POX    C2B 1588   7.046   4.570   1.404 -0.4387 -0.8093  0.0930
  101POX    C2C 1589   6.957   4.660   1.489  0.2323  0.1015 -0.1525
  101POX    C2D 1590   6.981   4.619   1.635 -0.3008 -0.2777 -0.1693
  101POX    C2E 1591   6.907   4.707   1.736  0.5381  0.1239  0.1035
  101POX    C2F 1592   6.911   4.623   1.863  0.8274  0.3259  0.2296
  101POX    C2G 1593   6.853   4.693   1.986  0.2255  0.1145  0.0735
  101POX    C2H 1594   6.957   4.788   2.047 -0.0611  0.4274  0.0796
  101POX    C2I 1595   6.897   4.869   2.162 -0.3550  0.1316  0.1370
  101POX    C2J 1596   6.853   4.769   2.269  0.3817 -0.3182  0.0314
  101POX    C2K 1597   6.768   4.841   2.374 -0.4197 -0.0300 -0.7959
  101POX    C2L 1598   6.713   4.728   2.461  0.1791  0.3556  0.0933
  101POX    C2M 1599   6.633   4.771   2.584  0.1564  0.4584  0.0427
  101POX    C2N 1600   6.593   4.657   2.678 -0.5306  0.3501 -0.3747
  101POX    C2O 1601   6.551   4.702   2.818 -0.8663 -0.4228 -0.2194
  101POX    C2P 1602   6.561   4.571   2.896 -0.1663 -0.3100 -0.1130
  102CHL    CN1 1603   0.772   1.320   1.016  0.5910 -0.0512  0.1885
  102CHL    CN2 1604   0.759   1.292   1.248 -0.0288 -0.0793 -0.2438
  102CHL    CN3 1605   0.693   1.114   1.110  0.2104  0.1816 -0.3875
  102CHL    NTM 1606   0.690   1.261   1.122 -0.1354  0.1619 -0.2459
  102CHL     CB 1607   0.554   1.318   1.128 -0.4647 -0.5834 -0.4547
  103PJ2     CA 1608   0.519   1.467   1.134 -0.0602 -0.5189  0.6236
  103PJ2     OA 1609   0.596   1.552   1.218  0.5820 -0.2816 -0.1998
  103PJ2      P 1610   0.541   1.703   1.210 -0.1321 -0.5143  0.2831
  103PJ2     OB 1611   0.636   1.797   1.273 -0.3106 -0.1739  0.0511
  103PJ2     HB 1612   0.598   1.888   1.289  0.0588 -0.0650  0.3090
  103PJ2     OG 1613   0.510   1.715   1.065 -0.5686  0.2417  0.4358
  103PJ2     HG 1614   0.573   1.661   1.010 -2.7025 -1.8038 -0.1318
  103PJ2     OD 1615   0.403   1.696   1.293 -0.6599 -0.2787 -0.5564
  104POX     CD 1616   0.421   1.667   1.432 -0.0871  0.0102 -0.5669
  104POX     CE 1617   0.330   1.752   1.520  0.2804  0.3060 -0.4731
  104POX     OE 1618   0.369   1.739   1.657  0.4529 -0.1523 -0.5646
  104POX    C1A 1619   0.434   1.843   1.709  0.0276 -0.2747  0.2199
  104POX    O1A 1620   0.494   1.917   1.632  0.0250 -0.6333 -0.1277
  104POX    C1B 1621   0.459   1.852   1.855 -0.0318 -0.3542  0.2347
  104POX    C1C 1622   0.582   1.775   1.905  0.2428 -0.0623  0.0080
  104POX    C1D 1623   0.614   1.814   2.049  0.4335 -0.1772 -0.0037
  104POX    C1E 1624   0.505   1.732   2.120 -0.1202  0.4187 -0.1580
  104POX    C1F 1625   0.538   1.762   2.266  0.3477 -0.3806 -0.0943
  104POX    C1G 1626   0.431   1.695   2.353 -0.2043 -0.0925 -0.5430
  104POX    C1H 1627   0.385   1.761   2.483 -0.1972 -0.0826 -0.5456
  104POX    C1I 1628   0.301   1.673   2.577 -0.4487  0.3487 -0.3613
  104POX    C1J 1629   0.222   1.716   2.674 -0.8048 -0.2482 -0.3831
  104POX    C1K 1630   0.187   1.865   2.686 -0.2191 -0.1670  0.4602
  104POX    C1L 1631   0.040   1.886   2.721 -0.5981 -0.1357 -1.0802
  104POX    C1M 1632   0.011   2.036   2.708  0.2355  0.1398  0.1357
  104POX    C1N 1633   8.954   2.058   2.685  0.2723  0.2625 -0.0420
  104POX    C1O 1634   8.912   2.203   2.662 -0.2652  0.0888 -0.1792
  104POX    C1P 1635   8.937   2.300   2.778 -0.0866  0.0097 -0.1504
  104POX    C1Q 1636   8.878   2.434   2.734 -0.6288 -0.1953 -0.0598
  104POX    C1R 1637   8.896   2.543   2.840  0.3159 -0.4131  0.0110
  104POX     CZ 1638   0.183   1.719   1.495  0.1907  0.0759  0.3392
  104POX     OZ 1639   0.081   1.807   1.543 -0.3558 -0.3845  0.0382
  104POX    C2A 1640   0.032   1.907   1.471  0.2010  0.2480  0.5203
  104POX    O2A 1641   0.060   1.916   1.351  0.1180 -0.8680  0.4066
  104POX    C2B 1642   9.034   1.997   1.546 -0.2898  0.3633 -0.1919
  104POX    C2C 1643   8.910   1.927   1.602 -0.2991  0.3426 -0.2364
  104POX    C2D 1644   8.808   2.025   1.660  0.2241  0.3619  0.6604
  104POX    C2E 1645   8.680   1.957   1.708  0.3304  0.0454  0.4940
  104POX    C2F 1646   8.589   2.064   1.767  0.1168 -0.1548  0.5302
  104POX    C2G 1647   8.467   2.002   1.835 -0.2548  0.0974  0.0909
  104POX    C2H 1648   8.349   2.095   1.864  0.0136  0.3167  0.4813
  104POX    C2I 1649   8.260   2.025   1.967  0.1808 -0.0342  0.3885
  104POX    C2J 1650   8.129   2.096   2.004 -0.2353 -0.4835 -0.2136
  104POX    C2K 1651   8.063   2.045   2.132 -0.3812 -0.2127 -0.1797
  104POX    C2L 1652   8.150   2.044   2.258 -0.1841  0.1836 -0.3140
  104POX    C2M 1653   8.200   2.179   2.311  0.2282 -0.0740 -0.0453
  104POX    C2N 1654   8.076   2.256   2.354 -0.0138 -0.3445 -0.2548
  104POX    C2O 1655   8.112   2.361   2.460  0.1061 -0.6385 -0.0019
  104POX    C2P 1656   7.990   2.452   2.477  0.0832 -0.5811 -0.4502
  105CHL    CN1 1657   7.538   7.875   0.947  0.4280 -0.0065  0.4300
  105CHL    CN2 1658   7.346   7.765   1.038 -0.1757 -0.6319 -0.3476
  105CHL    CN3 1659   7.554   7.780   1.154  0.0042  0.1451  0.1403
  105CHL    NTM 1660   7.492   7.758   1.023 -0.0809  0.0427  0.1976
  105CHL     CB 1661   7.526   7.623   0.975  0.1944  0.2525 -0.1993
  106PJ2     CA 1662   7.668   7.569   0.985  0.0132 -0.2965 -0.5611
  106PJ2     OA 1663   7.775   7.658   0.953 -0.0631 -0.2429 -0.6669
  106PJ2      P 1664   7.910   7.577   0.919  0.0513 -0.3464  0.0151
  106PJ2     OB 1665   7.899   7.429   0.914 -0.3463 -0.3046 -0.4443
  106PJ2     HB 1666   7.994   7.398   0.909  0.4021  1.5726  0.8492
  106PJ2     OG 1667   7.968   7.665   0.816 -0.1423  0.1243  0.3053
  106PJ2     HG 1668   7.994   7.756   0.849  0.8309  0.9675 -2.4648
  106PJ2     OD 1669   7.999   7.603   1.050  0.5815  0.0304 -0.4168
  107POX     CD 1670   8.049   7.498   1.133 -0.1637  0.0260  0.0396
  107POX     CE 1671   8.004   7.473   1.277  0.5690  0.1207  0.2902
  107POX     OE 1672   7.992   7.593   1.353 -0.0208  0.2611 -0.0161
  107POX    C1A 1673   7.877   7.659   1.363 -0.1427  0.1355 -0.5941
  107POX    O1A 1674   7.775   7.625   1.303 -0.1931 -1.0330  0.1126
  107POX    C1B 1675   7.880   7.767   1.464  0.4068  0.1291 -0.5987
  107POX    C1C 1676   7.777   7.879   1.455  0.1543 -0.0210  0.3124
  107POX    C1D 1677   7.787   7.978   1.571 -0.2153  0.1891  0.1688
  107POX    C1E 1678   7.898   8.079   1.541 -0.2585  0.1835 -0.0112
  107POX    C1F 1679   7.923   8.177   1.656 -0.0577 -0.2020  0.2786
  107POX    C1G 1680   8.057   8.170   1.730  0.2195 -0.0955 -0.2029
  107POX    C1H 1681   8.053   8.270   1.846 -0.2578 -0.0136 -0.2865
  107POX    C1I 1682   7.998   8.200   1.970  0.1889 -0.0682 -0.1187
  107POX    C1J 1683   7.927   8.243   2.074  0.0131 -0.0727 -0.2377
  107POX    C1K 1684   7.873   8.385   2.095 -0.1675 -0.1837  0.0499
  107POX    C1L 1685   7.730   8.355   2.139 -0.1053 -0.1677  0.2684
  107POX    C1M 1686   7.669   8.488   2.183 -0.3526 -0.0624 -0.3741
  107POX    C1N 1687   7.523   8.468   2.227 -0.2017  0.1938  0.2645
  107POX    C1O 1688   7.519   8.378   2.351 -0.0419 -0.0208  0.1152
  107POX    C1P 1689   7.572   8.441   2.480  0.4588  0.0472 -0.1194
  107POX    C1Q 1690   7.534   8.361   2.605 -0.2915  0.6808  0.0711
  107POX    C1R 1691   7.616   8.379   2.733 -0.0365  0.8752 -0.1188
  107POX     CZ 1692   8.101   7.368   1.331 -0.3480 -0.9530 -0.1098
  107POX     OZ 1693   8.089   7.315   1.464  0.8185  0.3635  0.5400
  107POX    C2A 1694   8.162   7.212   1.503  0.4786  0.2161  0.7847
  107POX    O2A 1695   8.253   7.167   1.433 -0.2435 -0.5665  0.3377
  107POX    C2B 1696   8.123   7.166   1.639 -0.4637 -0.7724  0.1947
  107POX    C2C 1697   8.238   7.128   1.731  0.0282  0.2210  0.0067
  107POX    C2D 1698   8.323   7.251   1.764  0.0641  0.2035 -0.0218
  107POX    C2E 1699   8.423   7.215   1.874  0.0825 -0.3861 -0.2296
  107POX    C2F 1700   8.526   7.116   1.819  1.0940  0.4907  0.0685
  107POX    C2G 1701   8.595   7.061   1.944  0.1893 -1.1718 -0.1380
  107POX    C2H 1702   8.744   7.093   1.962  0.0244 -0.6123  0.2762
  107POX    C2I 1703   8.779   7.100   2.111 -0.0279  0.4370  0.2429
  107POX    C2J 1704   8.758   7.242   2.163 -0.1571  0.3729  0.3646
  107POX    C2K 1705   8.758   7.243   2.316 -0.6175  0.1607  0.3662
  107POX    C2L 1706   8.772   7.388   2.363 -0.2421  0.1284  0.3558
  107POX    C2M 1707   8.730   7.391   2.510 -0.0859 -0.2735  0.4076
  107POX    C2N 1708   8.833   7.317   2.596  0.4232 -0.3963 -0.2984
  107POX    C2O 1709   8.795   7.333   2.743  0.1633  0.1062 -0.4193
  107POX    C2P 1710   8.889   7.251   2.833 -0.4334 -0.4098 -0.2606
  108CHL    CN1 1711   2.244   5.310   1.300  0.4193  0.4267  0.9224
  108CHL    CN2 1712   2.370   5.400   1.111  0.1163  0.2558 -0.0088
  108CHL    CN3 1713   2.353   5.170   1.143  0.1217 -0.2564  0.0044
  108CHL    NTM 1714   2.363   5.297   1.216 -0.4784 -0.0217 -0.3136
  108CHL     CB 1715   2.481   5.290   1.304 -1.0935 -0.4651  0.4872
  109PJ2     CA 1716   2.508   5.390   1.417  0.1216 -0.4150  0.1605
  109PJ2     OA 1717   2.551   5.515   1.362  0.0053 -0.4249  0.0472
  109PJ2      P 1718   2.527   5.627   1.475 -0.0554 -0.3880 -0.0029
  109PJ2     OB 1719   2.384   5.659   1.452  0.0727  0.0680 -0.1931
  109PJ2     HB 1720   2.351   5.743   1.494 -0.2166  0.9569 -2.1101
  109PJ2     OG 1721   2.568   5.571   1.605  0.0824  0.0940  0.1648
  109PJ2     HG 1722   2.657   5.526   1.610 -0.2444 -0.4771  1.4020
  109PJ2     OD 1723   2.628   5.747   1.438 -0.2157 -0.0087  0.7830
  110POX     CD 1724   2.758   5.704   1.479  0.0875 -0.2072 -0.3520
  110POX     CE 1725   2.874   5.787   1.423  0.3000  0.0902  0.4963
  110POX     OE 1726   2.998   5.767   1.491  0.4854 -0.4180  0.0214
  110POX    C1A 1727   3.079   5.663   1.474  0.7768 -0.1013 -0.5677
  110POX    O1A 1728   3.056   5.558   1.414 -0.2834  0.1370 -0.6060
  110POX    C1B 1729   3.206   5.690   1.546  0.0858  0.2160  0.5610
  110POX    C1C 1730   3.207   5.623   1.683  0.4765 -1.2818 -0.1422
  110POX    C1D 1731   3.344   5.655   1.743  0.4172 -0.5101 -0.4090
  110POX    C1E 1732   3.356   5.606   1.888  0.0505 -0.0947 -0.2363
  110POX    C1F 1733   3.481   5.669   1.950  0.0088 -0.4408  0.2028
  110POX    C1G 1734   3.533   5.625   2.087 -0.2010  0.1031  0.4644
  110POX    C1H 1735   3.579   5.479   2.098  0.5708  0.2880 -0.2159
  110POX    C1I 1736   3.700   5.467   2.191  0.2270  0.6361  0.2834
  110POX    C1J 1737   3.723   5.360   2.266 -0.0863  0.4295  0.0851
  110POX    C1K 1738   3.657   5.223   2.245  0.0098  0.4172 -0.1341
  110POX    C1L 1739   3.655   5.118   2.356 -0.3377  0.5942  0.0288
  110POX    C1M 1740   3.553   5.009   2.323 -0.0242  0.1002  0.6661
  110POX    C1N 1741   3.579   4.899   2.426 -0.1259 -0.4328  0.1261
  110POX    C1O 1742   3.482   4.786   2.392 -0.8168  0.2058 -0.0540
  110POX    C1P 1743   3.489   4.675   2.497  0.3161  0.5192  0.2163
  110POX    C1Q 1744   3.396   4.700   2.616  0.1122 -0.5020  0.2775
  110POX    C1R 1745   3.400   4.607   2.738 -0.3844  0.1018  0.7592
  110POX     CZ 1746   2.839   5.936   1.417  0.1899  0.0409 -0.1918
  110POX     OZ 1747   2.837   6.016   1.534 -0.5449 -0.4757  0.1543
  110POX    C2A 1748   2.837   6.147   1.512 -0.5651 -0.5125 -0.0618
  110POX    O2A 1749   2.821   6.190   1.398  0.7451 -0.4707 -0.2441
  110POX    C2B 1750   2.851   6.239   1.627 -0.1696 -0.1424 -0.4047
  110POX    C2C 1751   2.897   6.180   1.760 -0.5278  0.1610 -0.1456
  110POX    C2D 1752   2.917   6.298   1.856 -0.6778 -0.0579  0.1580
  110POX    C2E 1753   2.988   6.231   1.974 -0.0546 -0.1774 -0.2763
  110POX    C2F 1754   3.058   6.344   2.049 -0.1206  0.1842 -0.7533
  110POX    C2G 1755   3.097   6.303   2.191 -0.0572  0.1589 -0.7784
  110POX    C2H 1756   3.178   6.416   2.254  0.3164 -0.1823 -0.6401
  110POX    C2I 1757   3.201   6.380   2.401  0.6474 -0.2235 -0.7011
  110POX    C2J 1758   3.285   6.479   2.482  0.2909 -0.1660 -0.3947
  110POX    C2K 1759   3.328   6.415   2.614 -0.9749 -0.1107  0.0513
  110POX    C2L 1760   3.370   6.519   2.719  0.3625 -0.4194 -0.1709
  110POX    C2M 1761   3.394   6.440   2.847  0.0999 -0.4991 -0.1701
  110POX    C2N 1762   3.450   6.516   2.968  0.1285 -0.5653 -0.1416
  110POX    C2O 1763   3.597   6.553   2.949  0.1517 -0.4766  0.2058
  110POX    C2P 1764   3.652   6.634   3.067  0.2227 -0.2208 -0.0023
  111CHL    CN1 1765   9.010   0.447   0.855 -0.6324  0.4791  0.1379
  111CHL    CN2 1766   9.122   0.512   0.646 -0.6252  0.1761 -0.1005
  111CHL    CN3 1767   8.881   0.488   0.659 -0.1934 -0.0489  0.6115
  111CHL    NTM 1768   9.010   0.439   0.708 -0.1382 -0.3431  0.1752
  111CHL     CB 1769   9.022   0.297   0.672 -0.1623 -0.4258  0.4906
  112PJ2     CA 1770   0.026   0.194   0.730  0.1993 -0.2861  0.1584
  112PJ2     OA 1771   0.160   0.222   0.689 -0.0668  0.2500 -0.3548
  112PJ2      P 1772   0.273   0.132   0.762 -0.2511  0.1448 -0.1986
  112PJ2     OB 1773   0.207   0.001   0.780 -0.1379  0.1258  0.0769
  112PJ2     HB 1774   0.184  -0.033   0.689  1.6285 -0.7803 -0.0610
  112PJ2     OG 1775   0.392   0.126   0.675  0.1883 -0.5446  0.4470
  112PJ2     HG 1776   0.398   0.207   0.618  1.0344 -2.1662 -1.9479
  112PJ2     OD 1777   0.311   0.207   0.899  0.4261  0.4002 -0.5210
  113POX     CD 1778   0.366   0.125   1.003 -0.0841  0.6144 -0.0747
  113POX     CE 1779   0.368   0.191   1.141 -0.2759  0.3203  0.0711
  113POX     OE 1780   0.422   0.108   1.244  0.4740 -0.1331 -0.6759
  113POX    C1A 1781   0.504   0.149   1.339 -0.0316 -0.1564 -0.2272
  113POX    O1A 1782   0.561   0.258   1.340  0.2034 -0.2772 -0.3978
  113POX    C1B 1783   0.537   0.033   1.424  0.6026  0.3577  0.2402
  113POX    C1C 1784   0.439   0.034   1.542  0.1451  0.2500 -0.1409
  113POX    C1D 1785   0.505   9.079   1.656 -0.4007 -0.0256 -0.0041
  113POX    C1E 1786   0.429   9.080   1.789  0.2765  0.4460  0.3883
  113POX    C1F 1787   0.527   9.044   1.900  0.0713 -0.6961  0.2098
  113POX    C1G 1788   0.450   9.041   2.032 -0.1992  0.0291  0.0670
  113POX    C1H 1789   0.548   9.009   2.145  0.1997 -0.0143 -0.2903
  113POX    C1I 1790   0.467   9.016   2.274  0.4665  0.0147 -0.1252
  113POX    C1J 1791   0.511   8.993   2.398 -0.1170  0.6907  0.2160
  113POX    C1K 1792   0.659   8.976   2.429 -0.0559  0.1466 -0.3490
  113POX    C1L 1793   0.681   8.862   2.528  0.3797  0.3774 -0.1721
  113POX    C1M 1794   0.642   8.885   2.674  0.2774 -0.2820 -0.0901
  113POX    C1N 1795   0.707   8.774   2.757  0.1740 -0.0983  0.2408
  113POX    C1O 1796   0.687   8.775   2.909 -0.1476  0.1709  0.1975
  113POX    C1P 1797   0.759   8.658   2.977  0.3120  0.4519  0.2019
  113POX    C1Q 1798   0.705   8.640   3.119  0.3427  0.1100  0.1700
  113POX    C1R 1799   0.567   8.574   3.126  0.3237  0.1705  0.3821
  113POX     CZ 1800   0.231   0.248   1.176 -0.2850  0.5106 -0.2696
  113POX     OZ 1801   0.209   0.329   1.292  0.4996  0.1014  0.1664
  113POX    C2A 1802   0.221   0.461   1.280  0.0663  0.0671 -0.6860
  113POX    O2A 1803   0.232   0.509   1.167  0.0789  0.3089 -0.5820
  113POX    C2B 1804   0.190   0.534   1.405  0.3001  0.1734 -0.6892
  113POX    C2C 1805   0.307   0.588   1.486 -0.1520  0.0215  0.0759
  113POX    C2D 1806   0.352   0.469   1.571  0.3925 -0.3257 -0.6906
  113POX    C2E 1807   0.468   0.509   1.662  0.3731 -0.3342 -0.6620
  113POX    C2F 1808   0.525   0.385   1.730 -0.1547 -0.2416 -0.0437
  113POX    C2G 1809   0.641   0.437   1.817  0.1817 -0.6016 -0.2727
  113POX    C2H 1810   0.717   0.340   1.907  0.0766 -0.6678 -0.2552
  113POX    C2I 1811   0.615   0.271   1.998  0.2709 -0.4319  0.1449
  113POX    C2J 1812   0.568   0.366   2.108 -0.4198 -0.3267 -0.2310
  113POX    C2K 1813   0.521   0.272   2.220  0.0789 -0.5570 -0.2107
  113POX    C2L 1814   0.535   0.344   2.354  0.1056 -0.0962 -0.4554
  113POX    C2M 1815   0.506   0.245   2.468 -0.0930  0.4223 -0.0524
  113POX    C2N 1816   0.363   0.288   2.500 -0.2866 -0.0490 -0.2790
  113POX    C2O 1817   0.312   0.192   2.608  0.2191 -0.3198 -0.2795
  113POX    C2P 1818   0.162   0.213   2.631  0.3599  0.6632 -0.2472
  114CHL    CN1 1819   4.657   4.683   1.550 -0.5912  0.2535 -0.3976
  114CHL    CN2 1820   4.650   4.821   1.370 -0.1353 -0.0069  0.2361
  114CHL    CN3 1821   4.855   4.699   1.398  0.4017  0.2534  0.0172
  114CHL    NTM 1822   4.709   4.693   1.413  0.3998  0.1408 -0.0443
  114CHL     CB 1823   4.654   4.591   1.323 -0.5179  0.3374  0.2714
  115PJ2     CA 1824   4.688   4.442   1.331 -0.0070  0.4158 -0.3193
  115PJ2     OA 1825   4.827   4.408   1.328 -0.1405 -0.1236 -0.5904
  115PJ2      P 1826   4.837   4.258   1.386  0.0757  0.3030  0.5109
  115PJ2     OB 1827   4.724   4.196   1.313  0.2886  0.0042  0.4354
  115PJ2     HB 1828   4.731   4.097   1.300  0.6169  0.2835 -2.0465
  115PJ2     OG 1829   4.966   4.189   1.367 -0.1509  0.1184 -0.4183
  115PJ2     HG 1830   4.943   4.093   1.348 -2.2957  0.6436 -0.7696
  115PJ2     OD 1831   4.807   4.267   1.544  0.1124 -0.0206  0.5365
  116POX     CD 1832   4.902   4.337   1.624  0.3055 -0.0356  0.3219
  116POX     CE 1833   4.899   4.320   1.776  0.0542  0.1896  0.3430
  116POX     OE 1834   5.015   4.365   1.846  0.4258 -0.7361  0.3317
  116POX    C1A 1835   4.998   4.469   1.927 -0.0733 -0.3264 -0.2937
  116POX    O1A 1836   4.908   4.550   1.906 -0.0598 -0.1943  0.1382
  116POX    C1B 1837   5.108   4.488   2.024 -0.3646 -0.3743  0.0466
  116POX    C1C 1838   5.056   4.576   2.139 -0.5394 -0.2588 -0.1191
  116POX    C1D 1839   4.944   4.505   2.216 -0.3497 -0.4603 -0.0269
  116POX    C1E 1840   4.932   4.539   2.365  1.1214  0.1846 -0.0299
  116POX    C1F 1841   4.935   4.686   2.406 -0.7785  0.3094 -0.2325
  116POX    C1G 1842   4.906   4.727   2.550  0.3866 -0.5987  0.2835
  116POX    C1H 1843   5.025   4.698   2.642  0.6780  0.3034  0.2058
  116POX    C1I 1844   4.982   4.745   2.781 -0.4357  0.3549 -0.1415
  116POX    C1J 1845   5.059   4.758   2.889 -0.5327  0.1738 -0.0490
  116POX    C1K 1846   5.210   4.731   2.888 -0.3884  0.9273  0.1031
  116POX    C1L 1847   5.266   4.680   3.021 -0.5444  0.7128  0.0884
  116POX    C1M 1848   5.407   4.625   2.998 -0.7771  0.0412  0.2403
  116POX    C1N 1849   5.474   4.548   3.112  0.1206  0.2249 -0.1524
  116POX    C1O 1850   5.486   4.636   3.237 -0.0363  0.2510 -0.1547
  116POX    C1P 1851   5.533   4.554   3.357 -0.3128  0.1666 -0.1025
  116POX    C1Q 1852   5.575   4.649   3.470  0.2292 -0.2026  0.0108
  116POX    C1R 1853   5.718   4.701   3.459  0.3127 -0.4569 -0.1319
  116POX     CZ 1854   4.862   4.175   1.806  0.4008  0.0386  0.0488
  116POX     OZ 1855   4.829   4.146   1.942 -0.0298 -0.2666 -0.1200
  116POX    C2A 1856   4.842   4.022   1.988  0.0913 -0.0985  0.3082
  116POX    O2A 1857   4.873   3.926   1.917 -0.3828  0.0263 -0.0716
  116POX    C2B 1858   4.801   4.007   2.129  0.2937 -0.0738  0.3705
  116POX    C2C 1859   4.882   4.100   2.219 -0.2631  0.3905  0.3948
  116POX    C2D 1860   4.824   4.110   2.360 -0.0910  0.2167  0.4775
  116POX    C2E 1861   4.919   4.057   2.468  0.6534  0.4490 -0.0523
  116POX    C2F 1862   4.855   4.074   2.606 -0.0427  0.4356 -0.3712
  116POX    C2G 1863   4.868   4.222   2.645 -0.0626  0.3456 -0.0174
  116POX    C2H 1864   4.864   4.251   2.795 -0.0225 -0.7194  0.2003
  116POX    C2I 1865   4.726   4.242   2.860  0.0226 -0.8174  0.2831
  116POX    C2J 1866   4.742   4.274   3.009 -0.0339 -0.0008  0.1209
  116POX    C2K 1867   4.759   4.426   3.019 -0.5453  0.0776 -0.1482
  116POX    C2L 1868   4.767   4.477   3.163 -0.1845 -0.0950 -0.1061
  116POX    C2M 1869   4.781   4.629   3.154 -0.2541 -0.0752  0.1204
  116POX    C2N 1870   4.756   4.680   3.296 -0.4261 -0.2706  0.1603
  116POX    C2O 1871   4.879   4.647   3.382 -0.6404 -0.2926  0.4609
  116POX    C2P 1872   4.873   4.723   3.515  0.3754 -0.1914  0.4539
  117CHL    CN1 1873   3.230   8.994   1.512  0.3496 -0.4396  0.5185
  117CHL    CN2 1874   3.108   8.842   1.660  0.1758 -0.6350 -0.0983
  117CHL    CN3 1875   3.002   8.969   1.486  0.1964  0.2057  0.5710
  117CHL    NTM 1876   3.123   8.894   1.524  0.0979 -0.2256  0.0478
  117CHL     CB 1877   3.152   8.795   1.419  0.1533  0.4418 -0.5837
  118PJ2     CA 1878   3.055   8.683   1.381 -0.2583  0.4835  0.3047
  118PJ2     OA 1879   2.990   8.615   1.489  0.3381 -0.2413  0.2206
  118PJ2      P 1880   2.935   8.466   1.467 -0.2662  0.0224 -0.0782
  118PJ2     OB 1881   2.805   8.483   1.398 -0.1276  0.3566 -0.2575
  118PJ2     HB 1882   2.815   8.398   1.346  0.0328 -0.1188  0.5326
  118PJ2     OG 1883   3.052   8.408   1.398 -0.1756 -0.2342  0.2905
  118PJ2     HG 1884   3.137   8.432   1.445 -0.5884  1.7699  0.1013
  118PJ2     OD 1885   2.936   8.402   1.615  0.0541  0.1203 -0.0375
  119POX     CD 1886   2.812   8.426   1.681  0.2411  0.7791  0.0779
  119POX     CE 1887   2.774   8.347   1.807  0.2739 -0.0314 -0.4174
  119POX     OE 1888   2.649   8.388   1.861  0.1492 -0.3859 -0.4307
  119POX    C1A 1889   2.585   8.306   1.944 -0.2094  0.1557 -0.1608
  119POX    O1A 1890   2.625   8.190   1.955 -0.3352  0.0691 -0.6028
  119POX    C1B 1891   2.461   8.361   2.002  0.0987 -0.0765  0.7440
  119POX    C1C 1892   2.460   8.365   2.155  1.1773 -0.4693  0.7697
  119POX    C1D 1893   2.323   8.355   2.223  0.5705  0.2742 -0.3002
  119POX    C1E 1894   2.267   8.213   2.214 -0.0563  0.5190 -0.3010
  119POX    C1F 1895   2.129   8.193   2.277  0.3642  0.3669  0.5953
  119POX    C1G 1896   2.096   8.043   2.279 -0.4160  0.5158 -0.1593
  119POX    C1H 1897   2.142   7.967   2.404  0.1119  0.3891 -0.4308
  119POX    C1I 1898   2.101   8.012   2.544  0.3205  0.0695 -0.2638
  119POX    C1J 1899   2.137   7.946   2.653  0.0688  0.3179 -0.0280
  119POX    C1K 1900   2.206   7.809   2.648  0.3893  0.4634  0.3438
  119POX    C1L 1901   2.236   7.761   2.790  0.0503 -0.6037  0.0631
  119POX    C1M 1902   2.107   7.734   2.868 -0.2574 -0.3592 -0.3590
  119POX    C1N 1903   2.126   7.693   3.015 -0.0235 -0.0677 -0.3058
  119POX    C1O 1904   2.163   7.808   3.108  0.6264 -0.2779 -0.3018
  119POX    C1P 1905   2.155   7.765   3.254  0.2189  0.4405 -0.1044
  119POX    C1Q 1906   2.117   7.869   3.360 -0.3132  0.4275 -0.2801
  119POX    C1R 1907   2.135   7.831   3.507  0.3364  0.3244 -0.3861
  119POX     CZ 1908   2.886   8.379   1.906 -0.0234  0.0552 -0.1078
  119POX     OZ 1909   2.894   8.511   1.960 -0.4775 -0.0041  0.1104
  119POX    C2A 1910   3.013   8.551   2.006 -0.4296  0.4867 -0.4336
  119POX    O2A 1911   3.114   8.486   1.979 -0.2133  0.3755  0.6021
  119POX    C2B 1912   3.011   8.684   2.070 -0.6767  0.6252 -0.7253
  119POX    C2C 1913   3.133   8.707   2.160 -0.7234  0.3979 -0.6023
  119POX    C2D 1914   3.140   8.850   2.213 -0.3354  0.1212  0.1065
  119POX    C2E 1915   3.275   8.862   2.284 -0.2320 -0.1101 -0.0489
  119POX    C2F 1916   3.275   8.986   2.374  0.4611  0.0972 -0.3260
  119POX    C2G 1917   3.408   9.013   2.443  0.0274  0.1906  0.4810
  119POX    C2H 1918   3.402   9.126   2.547 -0.5163  0.4161  0.2076
  119POX    C2I 1919   3.491   9.083   2.664 -0.8343 -0.6689  0.0606
  119POX    C2J 1920   3.432   0.039   2.782  0.1967  0.2716 -0.0301
  119POX    C2K 1921   3.486  -0.017   2.914  0.1425  0.0415 -0.1047
  119POX    C2L 1922   3.440   0.054   3.041 -0.0947 -0.3554  0.0322
  119POX    C2M 1923   3.525   0.035   3.166 -0.0064 -0.1344  0.0063
  119POX    C2N 1924   3.668   0.090   3.159  0.1016 -0.4406 -0.1796
  119POX    C2O 1925   3.759   0.068   3.280  0.0199  0.3557  0.0268
  119POX    C2P 1926   3.878   0.158   3.247  0.1058  0.0141 -0.6031
  120CHL    CN1 1927   3.536   3.037   1.103  0.4283  0.1385  0.0963
  120CHL    CN2 1928   3.376   3.018   1.280 -0.2816 -0.1201 -0.3405
  120CHL    CN3 1929   3.602   3.086   1.327 -0.9763  0.6534 -0.2646
  120CHL    NTM 1930   3.517   3.000   1.244 -0.2351 -0.2493 -0.0915
  120CHL     CB 1931   3.579   2.867   1.261  0.2457 -0.0759 -0.4788
  121PJ2     CA 1932   3.503   2.739   1.224 -0.0495 -0.1385  0.3359
  121PJ2     OA 1933   3.369   2.723   1.271 -0.2470 -0.3722 -0.2990
  121PJ2      P 1934   3.344   2.591   1.360 -0.2491 -0.1092  0.0948
  121PJ2     OB 1935   3.295   2.499   1.255  0.4502 -0.1101 -0.2353
  121PJ2     HB 1936   3.269   2.410   1.292 -2.4036  1.2525  1.3174
  121PJ2     OG 1937   3.479   2.555   1.408 -0.0436 -0.0616 -0.4382
  121PJ2     HG 1938   3.544   2.619   1.367  0.3129  0.3349  0.7197
  121PJ2     OD 1939   3.236   2.637   1.470  0.2165 -0.5218  0.7286
  122POX     CD 1940   3.289   2.738   1.557  0.6027 -0.0311 -0.0696
  122POX     CE 1941   3.200   2.775   1.675  0.9891 -0.3947  0.3382
  122POX     OE 1942   3.259   2.875   1.759 -0.5047  0.3507  0.5409
  122POX    C1A 1943   3.234   3.002   1.729 -0.5935  0.3225  0.4932
  122POX    O1A 1944   3.185   3.036   1.622  0.4338 -0.6850 -0.3191
  122POX    C1B 1945   3.303   3.095   1.822  0.2229  0.0489  0.1707
  122POX    C1C 1946   3.207   3.133   1.934 -0.2156  0.3241 -0.2931
  122POX    C1D 1947   3.270   3.183   2.064  0.4198  0.0010 -0.4753
  122POX    C1E 1948   3.337   3.319   2.041  0.4139  0.0074 -0.4557
  122POX    C1F 1949   3.424   3.363   2.158 -0.4909  0.1682  0.1582
  122POX    C1G 1950   3.494   3.492   2.114 -0.4389  0.2332  0.4267
  122POX    C1H 1951   3.550   3.558   2.240 -0.3770 -0.4126  0.7431
  122POX    C1I 1952   3.659   3.482   2.315  0.6444  0.1361 -0.1456
  122POX    C1J 1953   3.656   3.463   2.447  0.0551  0.4115 -0.1134
  122POX    C1K 1954   3.546   3.515   2.540  0.0007  0.2573 -0.0920
  122POX    C1L 1955   3.576   3.470   2.684  0.0770  0.4140 -0.0593
  122POX    C1M 1956   3.463   3.502   2.782  0.1880 -0.8550  0.4935
  122POX    C1N 1957   3.325   3.446   2.745  0.0479 -0.3847  0.3022
  122POX    C1O 1958   3.237   3.495   2.860  0.4886 -0.6629  0.7649
  122POX    C1P 1959   3.093   3.445   2.876  0.3796 -0.5465  0.1759
  122POX    C1Q 1960   3.098   3.292   2.868 -0.4531 -0.6008  0.6669
  122POX    C1R 1961   2.952   3.246   2.857 -0.6160  0.0570 -0.0599
  122POX     CZ 1962   3.162   2.643   1.742 -0.4066 -0.3320 -0.2935
  122POX     OZ 1963   3.271   2.551   1.760  0.0787  0.2143 -0.4195
  122POX    C2A 1964   3.263   2.423   1.795 -0.6970  0.1629 -0.7572
  122POX    O2A 1965   3.154   2.369   1.812 -0.3729 -0.1847  0.2642
  122POX    C2B 1966   3.396   2.358   1.800 -0.6387  0.3441  0.2160
  122POX    C2C 1967   3.456   2.394   1.936  0.0848  0.5535 -0.1577
  122POX    C2D 1968   3.600   2.343   1.951 -0.0322  0.2624 -0.0113
  122POX    C2E 1969   3.614   2.191   1.943 -0.3238  0.2445 -0.1890
  122POX    C2F 1970   3.592   2.120   2.077  0.3990 -0.4818 -0.4522
  122POX    C2G 1971   3.675   2.172   2.195  0.4063 -0.0099 -0.6604
  122POX    C2H 1972   3.670   2.078   2.316 -0.1590  1.0977  0.1927
  122POX    C2I 1973   3.757   2.122   2.433  0.3656  0.5630  0.0085
  122POX    C2J 1974   3.730   2.036   2.557  0.3067  0.2360 -0.2298
  122POX    C2K 1975   3.808   2.081   2.681  0.3540 -0.3999 -0.0283
  122POX    C2L 1976   3.814   1.968   2.785  0.1018 -0.0852  0.3284
  122POX    C2M 1977   3.876   2.001   2.921 -0.1874 -0.1273  0.4699
  122POX    C2N 1978   4.021   2.049   2.920 -0.2657  0.1094 -0.1423
  122POX    C2O 1979   4.131   1.956   2.867  0.0806  0.1982  0.4046
  122POX    C2P 1980   4.272   2.014   2.877  0.3118 -0.1634 -0.5946
  123CHL    CN1 1981   6.163   4.112   0.949  0.2455 -0.3392 -0.6866
  123CHL    CN2 1982   6.079   3.959   1.107  0.0362 -0.3090 -0.0158
  123CHL    CN3 1983   6.312   3.945   1.035  0.0406 -0.6739 -0.5174
  123CHL    NTM 1984   6.173   3.973   0.995  0.0035 -0.1393 -0.0215
  123CHL     CB 1985   6.138   3.899   0.873  0.5276  0.0319 -0.2814
  124PJ2     CA 1986   6.130   3.746   0.865  1.0391  0.0255 -0.6646
  124PJ2     OA 1987   6.231   3.681   0.941  0.4145  0.0557  0.1998
  124PJ2      P 1988   6.237   3.524   0.904 -0.0800  0.0485  0.1503
  124PJ2     OB 1989   6.101   3.474   0.932 -0.1147 -0.0595 -0.2100
  124PJ2     HB 1990   6.099   3.376   0.912  1.4088 -0.0619 -0.4308
  124PJ2     OG 1991   6.280   3.522   0.763  0.3500  0.1063  0.2778
  124PJ2     HG 1992   6.355   3.588   0.754 -1.5082  2.5197  1.2278
  124PJ2     OD 1993   6.340   3.459   1.010 -0.0195 -0.2165 -0.0705
  125POX     CD 1994   6.295   3.429   1.142 -0.1693  0.3087 -0.0022
  125POX     CE 1995   6.398   3.375   1.241 -0.3045  0.0035 -0.0289
  125POX     OE 1996   6.343   3.333   1.366  0.0518 -0.0974  0.0945
  125POX    C1A 1997   6.264   3.227   1.374 -0.3876  0.2283  0.0722
  125POX    O1A 1998   6.234   3.163   1.273  0.1675  0.4537 -0.2362
  125POX    C1B 1999   6.224   3.206   1.515 -0.3900 -0.1850  0.0112
  125POX    C1C 2000   6.083   3.148   1.523 -0.1291 -0.8344 -0.0122
  125POX    C1D 2001   6.040   3.144   1.670 -0.1822 -0.0061 -0.0040
  125POX    C1E 2002   6.010   3.283   1.727 -0.5293  0.0748 -0.3830
  125POX    C1F 2003   5.983   3.272   1.877 -0.0695  0.0130 -0.3045
  125POX    C1G 2004   5.943   3.410   1.930 -0.0002  0.0925 -0.4600
  125POX    C1H 2005   5.964   3.411   2.081 -0.0938 -0.1979 -0.4449
  125POX    C1I 2006   5.916   3.550   2.125  0.0868 -0.0960 -0.5708
  125POX    C1J 2007   5.956   3.612   2.236 -0.7065 -0.3047 -0.1610
  125POX    C1K 2008   6.062   3.554   2.329 -0.4199 -0.4140 -0.5523
  125POX    C1L 2009   6.008   3.498   2.461  0.4609 -0.0692 -0.0393
  125POX    C1M 2010   5.966   3.352   2.447  0.2094  0.0262 -0.2907
  125POX    C1N 2011   5.960   3.290   2.587 -0.5287  0.3063 -0.1932
  125POX    C1O 2012   5.977   3.138   2.579 -0.1287  0.3527 -0.2072
  125POX    C1P 2013   5.975   3.070   2.716  0.1994  0.4196 -0.1684
  125POX    C1Q 2014   6.114   3.066   2.781 -0.0783  0.4313  0.4323
  125POX    C1R 2015   6.133   2.939   2.864  0.2360  0.2958  0.1560
  125POX     CZ 2016   6.524   3.461   1.241  0.0967 -0.5730 -0.1508
  125POX     OZ 2017   6.636   3.429   1.324  0.0185  0.1863  0.2580
  125POX    C2A 2018   6.711   3.530   1.368  0.1489  0.3921 -0.4162
  125POX    O2A 2019   6.670   3.646   1.358  0.0848  0.4839  0.7306
  125POX    C2B 2020   6.823   3.485   1.453 -0.3115  0.7808  0.4119
  125POX    C2C 2021   6.771   3.494   1.597 -0.4891  0.3285  0.3795
  125POX    C2D 2022   6.872   3.439   1.698 -0.2855 -0.2539 -0.1329
  125POX    C2E 2023   6.825   3.413   1.842  0.1176 -0.9396 -0.1213
  125POX    C2F 2024   6.947   3.381   1.928  0.2966 -0.0015 -0.0046
  125POX    C2G 2025   6.903   3.354   2.072  0.4421 -0.1051  0.0215
  125POX    C2H 2026   6.810   3.234   2.089  0.0872  0.2184  0.3976
  125POX    C2I 2027   6.719   3.230   2.212  0.3387  0.3118  0.5854
  125POX    C2J 2028   6.785   3.181   2.341  0.4480 -0.4948  0.2281
  125POX    C2K 2029   6.693   3.130   2.453 -0.3374 -0.1193 -0.2406
  125POX    C2L 2030   6.591   3.220   2.522 -0.1503  0.0101 -0.1314
  125POX    C2M 2031   6.541   3.153   2.650 -0.0898  0.1335 -0.0435
  125POX    C2N 2032   6.631   3.195   2.767  0.3526 -0.0436 -0.3164
  125POX    C2O 2033   6.627   3.112   2.895 -0.3677 -0.3724 -0.5467
  125POX    C2P 2034   6.490   3.123   2.962  0.1988  0.1527  0.5454
  126CHL    CN1 2035   6.034   6.995   1.031 -0.5369  0.2441 -0.2147
  126CHL    CN2 2036   5.859   6.850   0.993 -0.1751 -0.5409  0.1489
  126CHL    CN3 2037   5.840   7.059   0.892 -0.0996  0.2151  0.1686
  126CHL    NTM 2038   5.938   6.955   0.927 -0.5880 -0.2962  0.0362
  126CHL     CB 2039   5.992   6.907   0.799  0.0838  0.5978 -0.0341
  127PJ2     CA 2040   6.060   6.770   0.792 -0.1421  0.4581  0.4316
  127PJ2     OA 2041   6.184   6.766   0.863  0.0415  0.2334  0.1002
  127PJ2      P 2042   6.237   6.620   0.908 -0.2499  0.0930 -0.0069
  127PJ2     OB 2043   6.216   6.549   0.780 -1.0921 -0.5139  0.4630
  127PJ2     HB 2044   6.156   6.606   0.724  0.0273 -0.7102 -0.9867
  127PJ2     OG 2045   6.371   6.641   0.968 -0.1743 -0.3482 -0.0183
  127PJ2     HG 2046   6.374   6.738   0.993 -1.1585 -0.0176 -1.1114
  127PJ2     OD 2047   6.125   6.586   1.018 -0.1462  0.2779  0.1582
  128POX     CD 2048   6.164   6.639   1.145  0.0040  0.2120  0.1386
  128POX     CE 2049   6.080   6.592   1.263 -0.5192  0.2031 -0.2353
  128POX     OE 2050   6.120   6.648   1.389 -0.2988  0.2051 -0.3054
  128POX    C1A 2051   6.068   6.767   1.418 -0.5351 -0.0105  0.1729
  128POX    O1A 2052   5.981   6.813   1.344  0.1359  0.1236 -0.5546
  128POX    C1B 2053   6.117   6.834   1.540 -0.3349  0.1146  0.0255
  128POX    C1C 2054   6.237   6.920   1.500 -0.1122 -0.1013  0.2216
  128POX    C1D 2055   6.312   6.985   1.616 -0.2713 -0.2246  0.3940
  128POX    C1E 2056   6.339   6.891   1.734  0.2105 -0.1139  0.3706
  128POX    C1F 2057   6.372   6.954   1.869 -0.1498 -0.4633  0.6210
  128POX    C1G 2058   6.250   7.018   1.936 -0.3156  0.2403 -0.3435
  128POX    C1H 2059   6.122   6.934   1.941  0.0755 -0.3232  0.3635
  128POX    C1I 2060   5.995   7.013   1.972  0.2077 -0.0005  0.0906
  128POX    C1J 2061   5.899   6.973   2.055  0.0314 -0.3357 -0.2743
  128POX    C1K 2062   5.902   6.848   2.143  0.4569 -0.7355 -0.8508
  128POX    C1L 2063   5.793   6.853   2.250  0.8295 -1.1113 -0.4463
  128POX    C1M 2064   5.800   6.728   2.337 -0.3250 -0.6706  0.3159
  128POX    C1N 2065   5.709   6.729   2.459 -0.2547 -0.6990  0.3687
  128POX    C1O 2066   5.736   6.837   2.565  0.4298 -0.4913 -0.0109
  128POX    C1P 2067   5.673   6.800   2.699  0.1534  0.1663  0.0422
  128POX    C1Q 2068   5.744   6.862   2.819  0.5284 -0.0096 -0.0884
  128POX    C1R 2069   5.672   6.859   2.954  0.3017 -0.8383 -0.2266
  128POX     CZ 2070   6.079   6.439   1.257  0.6418  0.1544  0.4602
  128POX     OZ 2071   5.977   6.385   1.342  0.1180 -0.0238 -0.2721
  128POX    C2A 2072   5.879   6.318   1.282 -0.0643  0.1324 -0.1477
  128POX    O2A 2073   5.866   6.308   1.160  0.7158  0.0288 -0.2283
  128POX    C2B 2074   5.790   6.252   1.381  0.0950  0.3857  0.1679
  128POX    C2C 2075   5.855   6.126   1.438 -0.1159  0.1364 -0.1334
  128POX    C2D 2076   5.758   6.041   1.520  0.5173 -0.1092  0.3773
  128POX    C2E 2077   5.725   6.103   1.656  0.2914 -0.2391  0.3824
  128POX    C2F 2078   5.642   6.003   1.738 -0.0378 -0.5272 -0.2923
  128POX    C2G 2079   5.573   6.071   1.856  0.0100  0.0165 -0.5708
  128POX    C2H 2080   5.560   5.975   1.975  0.1713  0.3759 -0.2601
  128POX    C2I 2081   5.471   6.033   2.084 -0.0014 -0.2604 -0.0592
  128POX    C2J 2082   5.500   5.957   2.214  0.7632  0.3018  0.1064
  128POX    C2K 2083   5.407   5.987   2.332  0.5426 -0.2065  0.0666
  128POX    C2L 2084   5.427   5.911   2.463  0.0156 -0.2898  0.1007
  128POX    C2M 2085   5.344   5.971   2.577 -0.1166  0.4332 -0.3670
  128POX    C2N 2086   5.364   5.904   2.713 -0.7242  0.8524 -0.0685
  128POX    C2O 2087   5.468   5.982   2.793  0.4767 -0.2450 -0.5255
  128POX    C2P 2088   5.476   5.922   2.934  0.3572  0.1052 -0.3684
  129CHL    CN1 2089   3.334   5.973   1.058  0.4201 -0.0134 -0.0426
  129CHL    CN2 2090   3.534   5.955   0.930 -0.3760  0.3524 -0.7131
  129CHL    CN3 2091   3.525   6.066   1.154  0.2111 -0.4591  0.2498
  129CHL    NTM 2092   3.461   6.040   1.025  0.3572  0.1536  0.0501
  129CHL     CB 2093   3.444   6.160   0.942 -0.4755  0.1511  0.2043
  130PJ2     CA 2094   3.364   6.278   0.997 -0.0171  0.0634  1.0930
  130PJ2     OA 2095   3.224   6.251   1.014 -0.1492 -0.1511 -0.1988
  130PJ2      P 2096   3.133   6.374   1.064  0.1828  0.1949 -0.4308
  130PJ2     OB 2097   2.995   6.321   1.071  0.2123  0.1199 -0.4149
  130PJ2     HB 2098   3.002   6.222   1.057  1.6777  0.0279  0.7459
  130PJ2     OG 2099   3.160   6.497   0.988 -0.0060  0.3053 -0.3211
  130PJ2     HG 2100   3.072   6.540   0.968 -0.4687 -0.9249 -1.0353
  130PJ2     OD 2101   3.190   6.403   1.212 -0.4015 -0.0248 -0.1555
  131POX     CD 2102   3.157   6.320   1.323 -0.1777 -0.2330 -0.2428
  131POX     CE 2103   3.258   6.319   1.439 -0.1738 -0.1497 -0.2451
  131POX     OE 2104   3.225   6.212   1.527  0.3970 -0.0644  0.0741
  131POX    C1A 2105   3.328   6.157   1.591  0.1750 -0.1601  0.3535
  131POX    O1A 2106   3.441   6.180   1.548 -0.0637  0.2523 -0.0708
  131POX    C1B 2107   3.280   6.042   1.671 -0.5827  0.1334  0.3333
  131POX    C1C 2108   3.278   6.079   1.819  0.1493 -0.3942  0.4799
  131POX    C1D 2109   3.420   6.094   1.874  0.4485 -0.0742 -0.3773
  131POX    C1E 2110   3.429   6.140   2.019  0.2687 -0.2021 -0.3253
  131POX    C1F 2111   3.573   6.124   2.068  0.0151 -0.5862  0.2967
  131POX    C1G 2112   3.581   6.153   2.218  0.0488  0.1780  0.1487
  131POX    C1H 2113   3.513   6.048   2.306  0.0258 -0.3881 -0.5341
  131POX    C1I 2114   3.580   6.060   2.443 -0.1673  0.0581 -0.4762
  131POX    C1J 2115   3.671   5.978   2.496 -0.1454  0.5153  0.2154
  131POX    C1K 2116   3.732   5.866   2.411 -0.1226  0.2910  0.5271
  131POX    C1L 2117   3.697   5.720   2.443  0.3084  0.0176 -0.2327
  131POX    C1M 2118   3.734   5.686   2.587  0.6598  0.6225 -0.1763
  131POX    C1N 2119   3.706   5.536   2.597  0.1423  0.7600  0.5091
  131POX    C1O 2120   3.685   5.512   2.747  0.2831 -0.8137  0.2912
  131POX    C1P 2121   3.551   5.565   2.797  0.1740 -0.5168 -0.3007
  131POX    C1Q 2122   3.560   5.557   2.950 -0.1577  0.1131 -0.2466
  131POX    C1R 2123   3.419   5.580   3.006 -0.1408 -0.6957  0.1348
  131POX     CZ 2124   3.268   6.462   1.492  0.4020 -0.1410 -0.3701
  131POX     OZ 2125   3.352   6.474   1.606 -0.0765  0.9159 -0.1101
  131POX    C2A 2126   3.310   6.513   1.726  0.3507  0.0877  0.3229
  131POX    O2A 2127   3.191   6.525   1.754  0.2790 -0.2530  0.1694
  131POX    C2B 2128   3.426   6.539   1.814  0.2419 -0.3888  0.6073
  131POX    C2C 2129   3.379   6.618   1.936  0.1630  1.1999 -0.4239
  131POX    C2D 2130   3.506   6.641   2.017  0.0256 -0.4475  0.3034
  131POX    C2E 2131   3.486   6.649   2.169  0.1705 -0.7035  0.3364
  131POX    C2F 2132   3.620   6.688   2.233  0.1397  0.0318 -0.0362
  131POX    C2G 2133   3.592   6.722   2.379 -0.8150  0.1457 -0.2331
  131POX    C2H 2134   3.714   6.795   2.435 -0.5110 -0.5375  0.0107
  131POX    C2I 2135   3.693   6.819   2.585  0.3500 -0.2142  0.0866
  131POX    C2J 2136   3.795   6.924   2.631 -0.1858  0.1844  0.3748
  131POX    C2K 2137   3.824   6.899   2.779 -1.0403  0.4802  0.5985
  131POX    C2L 2138   3.925   7.003   2.829  0.4485 -0.5303 -0.2375
  131POX    C2M 2139   3.906   7.026   2.979 -0.8599 -0.7035 -0.3596
  131POX    C2N 2140   3.973   6.909   3.053 -0.5900 -0.2319  0.1440
  131POX    C2O 2141   3.942   6.899   3.203  0.2038 -0.3305  0.3070
  131POX    C2P 2142   4.030   6.997   3.281 -0.2871  0.1612  0.2497
  132CHL    CN1 2143   8.352   0.095   1.054 -0.0011  0.0380 -0.2030
  132CHL    CN2 2144   8.592   0.090   1.066 -0.0897 -0.1632 -0.5905
  132CHL    CN3 2145   8.462   0.131   1.259 -0.0604  0.2134 -0.6142
  132CHL    NTM 2146   8.468   0.053   1.135  0.0370 -0.1773 -0.3682
  132CHL     CB 2147   8.474  -0.093   1.151 -0.0430 -0.1310  0.1014
  133PJ2     CA 2148   8.358   8.957   1.220 -0.0989 -0.3130 -0.1728
  133PJ2     OA 2149   8.220   8.978   1.186 -0.0481  0.0284 -0.1792
  133PJ2      P 2150   8.159   8.843   1.123  0.1533 -0.2170  0.1479
  133PJ2     OB 2151   8.028   8.884   1.068  0.3061 -0.3526 -0.3269
  133PJ2     HB 2152   7.957   8.823   1.102  0.4095  1.0313  2.7532
  133PJ2     OG 2153   8.257   8.804   1.019 -0.0325 -0.3764  0.0299
  133PJ2     HG 2154   8.222   8.720   0.978 -0.7202  0.0812 -0.3252
  133PJ2     OD 2155   8.161   8.745   1.250  0.0364 -0.4639 -0.0379
  134POX     CD 2156   8.042   8.732   1.327  0.0778  0.3107  0.1649
  134POX     CE 2157   8.048   8.624   1.436  0.2981 -0.3253 -0.4753
  134POX     OE 2158   7.935   8.623   1.524  0.5057  0.0769 -0.2039
  134POX    C1A 2159   7.867   8.514   1.557  0.0019  0.5452  0.3238
  134POX    O1A 2160   7.864   8.429   1.468  0.5057  0.3246  0.5134
  134POX    C1B 2161   7.769   8.536   1.665  0.2378  0.2308  0.6050
  134POX    C1C 2162   7.624   8.542   1.617  0.5439  0.3300 -0.3268
  134POX    C1D 2163   7.516   8.563   1.724  0.6618  0.1190 -0.1666
  134POX    C1E 2164   7.378   8.587   1.663  0.7459 -0.3245 -0.5431
  134POX    C1F 2165   7.276   8.590   1.777  0.9843  0.3736 -0.3432
  134POX    C1G 2166   7.290   8.716   1.863  0.0088  0.2565  0.0029
  134POX    C1H 2167   7.178   8.703   1.966 -0.1140 -0.4122 -0.2146
  134POX    C1I 2168   7.192   8.809   2.075 -0.2020 -0.7139  0.0951
  134POX    C1J 2169   7.171   8.790   2.205 -1.6749  0.3018  0.0309
  134POX    C1K 2170   7.132   8.661   2.277  0.0781 -0.1432  0.2339
  134POX    C1L 2171   7.163   8.664   2.427  0.8908 -0.2352  0.0712
  134POX    C1M 2172   7.094   8.545   2.493  0.1784 -0.0846 -0.3850
  134POX    C1N 2173   7.153   8.517   2.632 -0.7767  0.0138  0.0463
  134POX    C1O 2174   7.081   8.398   2.695  0.0423 -0.4965  0.0368
  134POX    C1P 2175   6.946   8.444   2.751  0.0318 -0.3493 -0.1060
  134POX    C1Q 2176   6.858   8.333   2.809  0.1119 -0.0845  0.5320
  134POX    C1R 2177   6.813   8.232   2.702 -0.0973 -0.1438  0.6744
  134POX     CZ 2178   8.177   8.658   1.510 -0.2665  0.5288  0.1303
  134POX     OZ 2179   8.226   8.572   1.614  0.6547  0.1361 -0.6118
  134POX    C2A 2180   8.334   8.621   1.674  0.4206  0.1280 -0.1796
  134POX    O2A 2181   8.397   8.718   1.634 -0.1800  0.4991 -0.2368
  134POX    C2B 2182   8.374   8.541   1.792  0.0612  0.1839 -0.0186
  134POX    C2C 2183   8.329   8.614   1.918 -0.7739  0.0709 -0.2438
  134POX    C2D 2184   8.178   8.617   1.941 -0.7022 -0.7948  0.4034
  134POX    C2E 2185   8.143   8.691   2.070  0.0281 -0.2086  0.2701
  134POX    C2F 2186   8.179   8.619   2.200  0.0926  0.0684  0.4060
  134POX    C2G 2187   8.118   8.704   2.312  0.1515  0.2127  0.3305
  134POX    C2H 2188   8.131   8.600   2.424  0.7683 -0.3377 -0.2399
  134POX    C2I 2189   8.063   8.651   2.551 -0.0787 -0.5780 -0.5884
  134POX    C2J 2190   7.910   8.651   2.545 -0.0833 -0.4928 -0.4432
  134POX    C2K 2191   7.847   8.719   2.667  0.7364 -0.0847 -0.2384
  134POX    C2L 2192   7.889   8.643   2.793  0.1942  0.0930  0.0504
  134POX    C2M 2193   7.816   8.679   2.923 -0.3216  0.0099 -0.2127
  134POX    C2N 2194   7.868   8.804   2.994 -0.0037  0.0173 -0.4557
  134POX    C2O 2195   7.786   8.805   3.123  0.1604 -0.0325 -0.3491
  134POX    C2P 2196   7.859   8.894   3.224  0.2016 -0.0181 -0.3910
  135CHL    CN1 2197   6.349   7.072   0.581 -0.4009  0.9666 -0.0063
  135CHL    CN2 2198   6.370   6.998   0.347  0.4403 -0.5069  0.1195
  135CHL    CN3 2199   6.338   7.225   0.405  0.3921 -0.0115 -0.2205
  135CHL    NTM 2200   6.302   7.087   0.443  0.3370 -0.0420 -0.3820
  135CHL     CB 2201   6.157   7.073   0.421  0.2400  0.0029  0.2192
  136PJ2     CA 2202   6.058   7.160   0.499 -0.4381 -0.4682 -0.1069
  136PJ2     OA 2203   6.075   7.173   0.641  0.5044  0.1591 -0.2653
  136PJ2      P 2204   6.026   7.320   0.685 -0.1237 -0.1548  0.0916
  136PJ2     OB 2205   6.116   7.409   0.609  0.0598  0.2513  0.7813
  136PJ2     HB 2206   6.087   7.424   0.514  1.3211  0.0180  0.3405
  136PJ2     OG 2207   5.879   7.322   0.665 -0.1882 -0.3995  0.5291
  136PJ2     HG 2208   5.851   7.417   0.662  1.3463  0.1117  1.1974
  136PJ2     OD 2209   6.070   7.321   0.840  0.2438 -0.0326 -0.0129
  137POX     CD 2210   6.205   7.365   0.854  0.1804  0.1457  0.0470
  137POX     CE 2211   6.273   7.349   0.990 -0.0939 -0.1426  0.1504
  137POX     OE 2212   6.311   7.217   1.031 -0.1285 -0.2648 -0.2056
  137POX    C1A 2213   6.407   7.143   0.976  0.1201 -0.1089  0.0125
  137POX    O1A 2214   6.462   7.203   0.884 -0.5943  0.5258 -0.0111
  137POX    C1B 2215   6.419   7.009   1.039  0.1375  0.0489  0.3468
  137POX    C1C 2216   6.542   7.019   1.130  0.6498  0.3626 -0.3664
  137POX    C1D 2217   6.568   6.894   1.214 -0.3272  0.1851 -0.3223
  137POX    C1E 2218   6.687   6.913   1.308 -0.2590 -0.1596 -0.3367
  137POX    C1F 2219   6.704   6.781   1.384 -0.0135  0.1302  0.1159
  137POX    C1G 2220   6.847   6.749   1.428 -0.0495  0.3287  0.3809
  137POX    C1H 2221   6.897   6.849   1.532 -0.4725  0.5815  0.3447
  137POX    C1I 2222   7.028   6.813   1.603 -0.2871  0.5032 -0.0320
  137POX    C1J 2223   7.077   6.892   1.698 -0.1653 -0.2491  0.5329
  137POX    C1K 2224   7.022   7.029   1.738  0.2408  0.1589 -0.2904
  137POX    C1L 2225   7.099   7.136   1.661  1.1006 -0.4475 -0.2978
  137POX    C1M 2226   7.032   7.272   1.683  0.5046 -0.8057  0.1262
  137POX    C1N 2227   7.132   7.388   1.670 -0.1904 -0.2060  0.0654
  137POX    C1O 2228   7.193   7.390   1.530 -0.3726  0.4925 -0.0089
  137POX    C1P 2229   7.091   7.434   1.424 -0.6161 -0.1825 -0.0630
  137POX    C1Q 2230   7.149   7.413   1.284 -0.2223 -0.5324  0.1482
  137POX    C1R 2231   7.156   7.265   1.248  0.3712 -0.3657 -0.4319
  137POX     CZ 2232   6.177   7.427   1.081  0.2483  0.1020  0.3007
  137POX     OZ 2233   6.212   7.418   1.219 -0.4203 -0.3363  0.4452
  137POX    C2A 2234   6.119   7.426   1.314 -0.6707  0.0830  0.1642
  137POX    O2A 2235   6.005   7.390   1.285 -0.6132  0.0051  0.0345
  137POX    C2B 2236   6.172   7.430   1.452 -0.5207 -0.1170  0.1117
  137POX    C2C 2237   6.089   7.511   1.551 -0.2068 -0.2000  0.4440
  137POX    C2D 2238   6.137   7.484   1.694  0.2056  0.0648  0.3581
  137POX    C2E 2239   6.079   7.580   1.797 -0.1549  0.2215  0.0113
  137POX    C2F 2240   6.128   7.574   1.942  0.1705  0.0450 -0.1064
  137POX    C2G 2241   6.117   7.436   2.007 -0.2928  0.2106  0.1717
  137POX    C2H 2242   6.160   7.419   2.153  0.4496 -0.1469 -0.0814
  137POX    C2I 2243   6.124   7.276   2.195  0.4700 -0.1648 -0.1242
  137POX    C2J 2244   6.170   7.238   2.335  0.1137 -0.2240 -0.0205
  137POX    C2K 2245   6.087   7.117   2.376  0.0248 -0.1791 -0.0675
  137POX    C2L 2246   6.109   7.070   2.520 -0.2603  0.1728  0.0915
  137POX    C2M 2247   6.207   6.952   2.516 -0.2392  0.1766  0.4684
  137POX    C2N 2248   6.233   6.881   2.649  0.3539  0.0854  0.3052
  137POX    C2O 2249   6.331   6.769   2.615  0.0984  0.0582 -0.3517
  137POX    C2P 2250   6.381   6.709   2.746 -0.5058 -0.6906 -0.4561
  138CHL    CN1 2251   5.473   1.177   0.795 -0.3365 -0.1657 -0.0825
  138CHL    CN2 2252   5.352   1.309   0.634  0.9236 -0.1685 -0.7899
  138CHL    CN3 2253   5.579   1.366   0.698 -0.0647  0.2330  0.3249
  138CHL    NTM 2254   5.450   1.313   0.744 -0.0372 -0.0569  0.0724
  138CHL     CB 2255   5.390   1.394   0.852  0.3038  0.2045  0.0670
  139PJ2     CA 2256   5.366   1.545   0.841 -0.0550  0.1517  0.1036
  139PJ2     OA 2257   5.488   1.613   0.813  0.1732 -0.0328  0.6278
  139PJ2      P 2258   5.472   1.773   0.827  0.1119  0.0286 -0.1042
  139PJ2     OB 2259   5.360   1.806   0.736 -0.1495 -0.0295  0.1950
  139PJ2     HB 2260   5.357   1.736   0.664  0.9162  0.0014  0.1032
  139PJ2     OG 2261   5.606   1.835   0.818 -0.1337  0.5242 -0.3877
  139PJ2     HG 2262   5.679   1.768   0.830 -2.1183 -1.6140  0.6306
  139PJ2     OD 2263   5.416   1.789   0.977  0.4399  0.5500 -0.0343
  140POX     CD 2264   5.431   1.921   1.030 -0.0128  0.7103 -0.3023
  140POX     CE 2265   5.372   1.928   1.171 -0.0594  0.0648 -0.2854
  140POX     OE 2266   5.376   2.063   1.218 -0.7488 -0.2238  0.6335
  140POX    C1A 2267   5.304   2.157   1.159  0.3399  0.0366 -0.3177
  140POX    O1A 2268   5.213   2.136   1.078  0.2967 -0.4780 -0.1372
  140POX    C1B 2269   5.319   2.284   1.234 -0.0414  0.0292 -0.2283
  140POX    C1C 2270   5.225   2.310   1.352  0.3016  0.5633 -0.0725
  140POX    C1D 2271   5.260   2.241   1.484  0.2438  0.3708 -0.1585
  140POX    C1E 2272   5.366   2.319   1.561 -0.1244  0.0878  0.6516
  140POX    C1F 2273   5.399   2.277   1.704 -0.3318 -0.0416  0.6617
  140POX    C1G 2274   5.450   2.133   1.692  0.0129  0.1243  0.0854
  140POX    C1H 2275   5.513   2.095   1.826 -0.3570 -0.4987  0.0867
  140POX    C1I 2276   5.535   1.944   1.838  0.2221 -0.4496 -0.2967
  140POX    C1J 2277   5.507   1.873   1.947  0.4211 -0.0343  0.0268
  140POX    C1K 2278   5.490   1.939   2.084 -0.1407  0.2946 -0.1995
  140POX    C1L 2279   5.497   1.845   2.204  0.2584  0.3791 -0.1565
  140POX    C1M 2280   5.512   1.924   2.335 -0.3186  0.1787  0.0324
  140POX    C1N 2281   5.492   1.842   2.462  0.3205 -0.1624 -0.0823
  140POX    C1O 2282   5.528   1.933   2.579  0.0529 -0.2340  0.0569
  140POX    C1P 2283   5.503   1.860   2.711 -0.0501  0.1308  0.2409
  140POX    C1Q 2284   5.539   1.956   2.825  0.3897  0.0115  0.2056
  140POX    C1R 2285   5.529   1.887   2.962  1.0898  0.0236  0.2647
  140POX     CZ 2286   5.449   1.823   1.252 -0.3016  0.2705  0.2141
  140POX     OZ 2287   5.393   1.769   1.372 -0.4619 -0.2433 -0.0875
  140POX    C2A 2288   5.464   1.675   1.435 -0.0247  0.1465  0.0102
  140POX    O2A 2289   5.554   1.605   1.390 -0.4650 -0.2436 -0.2766
  140POX    C2B 2290   5.422   1.672   1.577 -0.2981  0.0223 -0.0728
  140POX    C2C 2291   5.377   1.530   1.615 -0.6908  0.1344 -0.1122
  140POX    C2D 2292   5.358   1.502   1.764  0.6816  0.2233  0.0977
  140POX    C2E 2293   5.494   1.504   1.834  0.7351  0.0733 -0.0018
  140POX    C2F 2294   5.468   1.462   1.979 -0.7796 -0.4585 -0.4054
  140POX    C2G 2295   5.597   1.403   2.037 -0.5034  0.8461  0.3444
  140POX    C2H 2296   5.573   1.328   2.168  0.7903 -0.4822 -0.1413
  140POX    C2I 2297   5.618   1.430   2.273  0.1602 -0.2229 -0.1167
  140POX    C2J 2298   5.618   1.356   2.407  0.2620  0.0348  0.0260
  140POX    C2K 2299   5.635   1.454   2.523 -0.3723 -0.0835  0.2182
  140POX    C2L 2300   5.656   1.389   2.661 -0.0272 -0.2608  0.0832
  140POX    C2M 2301   5.656   1.483   2.781 -0.1245 -0.0193 -0.1038
  140POX    C2N 2302   5.686   1.404   2.908  0.6879 -0.0436 -0.3075
  140POX    C2O 2303   5.726   1.494   3.026 -0.4479  0.2086 -0.1099
  140POX    C2P 2304   5.756   1.401   3.144 -0.0392 -0.3681 -0.6608
  141CHL    CN1 2305   3.862   0.306   0.940  0.0210  0.0871  0.5440
  141CHL    CN2 2306   3.725   0.489   0.880  0.5781 -0.2765 -0.1595
  141CHL    CN3 2307   3.617   0.292   0.951 -0.1919 -0.0989 -0.1423
  141CHL    NTM 2308   3.736   0.375   0.972 -0.2127 -0.1328  0.1159
  141CHL     CB 2309   3.738   0.437   1.106  0.6087  0.2407 -0.0584
  142PJ2     CA 2310   3.734   0.348   1.231  0.1301  0.3929  0.0391
  142PJ2     OA 2311   3.833   0.246   1.244 -0.2352 -0.0295 -0.4456
  142PJ2      P 2312   3.786   0.129   1.343 -0.2874  0.0669 -0.3566
  142PJ2     OB 2313   3.655   0.083   1.292 -0.4007 -0.1536  0.1195
  142PJ2     HB 2314   3.605   0.012   1.342 -0.8754  0.2712  0.2617
  142PJ2     OG 2315   3.888   0.022   1.353  0.0596  0.4586  0.4635
  142PJ2     HG 2316   3.861  -0.058   1.406 -0.0399 -0.6103 -1.1218
  142PJ2     OD 2317   3.769   0.187   1.493 -0.0438 -0.1694 -0.2357
  143POX     CD 2318   3.890   0.198   1.568 -0.2618 -0.0707  0.1023
  143POX     CE 2319   3.896   0.138   1.709 -0.0601  0.4836  0.3321
  143POX     OE 2320   4.015   0.172   1.781  0.0498  0.7213  0.0392
  143POX    C1A 2321   4.007   0.237   1.897  0.3638  0.6506  0.0997
  143POX    O1A 2322   3.896   0.274   1.933  0.0796  0.1295 -0.2322
  143POX    C1B 2323   4.132   0.272   1.968  0.3735  0.2674  0.2770
  143POX    C1C 2324   4.104   0.272   2.119 -0.2390 -0.0440  0.1675
  143POX    C1D 2325   4.228   0.307   2.202 -0.0232 -0.5438  0.0608
  143POX    C1E 2326   4.218   0.267   2.350  0.4326  0.2780  0.3183
  143POX    C1F 2327   4.341   0.320   2.425  0.6118 -0.0061  0.2262
  143POX    C1G 2328   4.350   0.473   2.424 -0.4764  0.0678  0.1458
  143POX    C1H 2329   4.417   0.520   2.553  0.4359 -0.0350 -0.2815
  143POX    C1I 2330   4.416   0.673   2.561 -0.0160 -0.0420 -0.1960
  143POX    C1J 2331   4.347   0.733   2.657 -0.3338  0.1178 -0.5243
  143POX    C1K 2332   4.260   0.660   2.760  0.8771 -0.0080  0.4342
  143POX    C1L 2333   4.280   0.711   2.903  0.4934 -0.1563  0.5427
  143POX    C1M 2334   4.186   0.639   3.000  0.2013  0.0693  0.4289
  143POX    C1N 2335   4.230   0.675   3.142  0.1045  0.3072  0.3987
  143POX    C1O 2336   4.158   0.589   3.246 -0.1786  0.2705  0.1736
  143POX    C1P 2337   4.195   0.629   3.389  0.2387  0.1405  0.1020
  143POX    C1Q 2338   4.147   0.768   3.433  0.2591  0.0367  0.4580
  143POX    C1R 2339   3.995   0.762   3.451  0.2654 -0.0489  0.4864
  143POX     CZ 2340   3.846   9.116   1.705  0.6887  0.2150  0.1447
  143POX     OZ 2341   3.850   9.050   1.832  0.4807 -0.3920 -0.1623
  143POX    C2A 2342   3.735   9.015   1.890  0.0313  0.5720 -0.4549
  143POX    O2A 2343   3.628   9.050   1.842 -0.0653  0.5266 -0.2718
  143POX    C2B 2344   3.748   8.929   2.009  0.0506  0.5779 -0.4530
  143POX    C2C 2345   3.820   9.001   2.123 -0.1371 -0.0906  0.0951
  143POX    C2D 2346   3.826   8.945   2.265  0.3318  0.1593  0.1767
  143POX    C2E 2347   3.915   9.035   2.351 -0.1416  0.2959  0.5268
  143POX    C2F 2348   3.867   9.081   2.489 -0.5107 -0.1903  0.5652
  143POX    C2G 2349   3.970   9.161   2.567  0.0716 -0.4065  0.0215
  143POX    C2H 2350   3.943   0.049   2.717  0.3711 -0.7479  0.0990
  143POX    C2I 2351   4.060   0.101   2.801 -0.4673 -0.1034  0.8785
  143POX    C2J 2352   4.181   0.008   2.817 -0.6035 -0.3711  0.3513
  143POX    C2K 2353   4.291   0.058   2.910  0.1063 -0.0731 -0.6391
  143POX    C2L 2354   4.348   0.192   2.860 -0.1758  0.2374 -0.1316
  143POX    C2M 2355   4.472   0.219   2.946 -0.4506 -0.1774  0.4025
  143POX    C2N 2356   4.547   0.347   2.911 -0.5645 -0.0993  0.4445
  143POX    C2O 2357   4.628   0.325   2.783 -0.7853  0.1848  0.2554
  143POX    C2P 2358   4.755   0.244   2.808 -0.4547  0.5104 -0.3359
  144CHL    CN1 2359   5.356   7.764   0.874  0.0221  0.3154  0.6735
  144CHL    CN2 2360   5.161   7.716   0.995 -0.0408 -0.0312  0.1698
  144CHL    CN3 2361   5.172   7.625   0.778 -0.6586  0.7963  0.4001
  144CHL    NTM 2362   5.253   7.661   0.895  0.0329  0.1906  0.1150
  144CHL     CB 2363   5.326   7.545   0.948 -0.0002 -0.0002 -0.2565
  145PJ2     CA 2364   5.263   7.406   0.958 -0.3098  0.1329 -0.3508
  145PJ2     OA 2365   5.142   7.415   1.035  0.1326  0.4699  0.3155
  145PJ2      P 2366   5.097   7.263   1.062  0.0665  0.4146 -0.0949
  145PJ2     OB 2367   5.086   7.214   0.923  0.1340 -0.0840  0.0717
  145PJ2     HB 2368   5.066   7.116   0.927  1.4096 -0.3485  0.2463
  145PJ2     OG 2369   5.211   7.232   1.152 -0.0150  0.5040  0.0397
  145PJ2     HG 2370   5.294   7.276   1.119 -0.3474  1.7136  0.7396
  145PJ2     OD 2371   4.957   7.279   1.139 -0.0694 -0.3036 -0.1912
  146POX     CD 2372   4.964   7.328   1.273 -0.0378  0.0095 -0.3079
  146POX     CE 2373   4.835   7.399   1.318  0.1267  0.0114  0.1676
  146POX     OE 2374   4.856   7.488   1.428  0.4002  0.0661  0.0732
  146POX    C1A 2375   4.880   7.618   1.411  0.5483 -0.0185 -0.3862
  146POX    O1A 2376   4.887   7.653   1.294  0.0938 -0.6500 -0.6125
  146POX    C1B 2377   4.914   7.680   1.541  0.2479 -0.2577 -0.1881
  146POX    C1C 2378   4.820   7.792   1.584  0.2250 -0.3259 -0.0615
  146POX    C1D 2379   4.855   7.864   1.715  0.2314 -0.0251 -0.2265
  146POX    C1E 2380   4.776   7.994   1.730  0.6390  0.2039 -0.0610
  146POX    C1F 2381   4.779   8.081   1.856  0.6374  0.2470 -0.0906
  146POX    C1G 2382   4.759   7.987   1.975 -0.7144  0.2807 -0.2726
  146POX    C1H 2383   4.765   8.063   2.108  0.5421  0.1871 -0.2595
  146POX    C1I 2384   4.694   8.012   2.234  0.3881  0.2411 -0.3234
  146POX    C1J 2385   4.626   8.087   2.319  0.1711 -0.1134 -0.1857
  146POX    C1K 2386   4.582   8.231   2.293 -0.4832 -0.1894  0.4528
  146POX    C1L 2387   4.580   8.313   2.422 -0.0929  0.3163  0.1389
  146POX    C1M 2388   4.437   8.351   2.460 -0.4436 -0.3882 -0.4598
  146POX    C1N 2389   4.433   8.464   2.563  0.2556 -0.2610 -0.5662
  146POX    C1O 2390   4.286   8.493   2.595  0.6353  0.7827  0.2746
  146POX    C1P 2391   4.278   8.572   2.727  0.2681  0.4140  0.4743
  146POX    C1Q 2392   4.138   8.619   2.765 -0.1106 -0.0828 -0.2712
  146POX    C1R 2393   4.151   8.681   2.904 -0.1178 -0.4526 -0.1034
  146POX     CZ 2394   4.724   7.301   1.355  0.1270  0.1627  0.5673
  146POX     OZ 2395   4.731   7.215   1.469  0.5093 -0.6252 -0.0370
  146POX    C2A 2396   4.622   7.146   1.500 -0.0335  0.2182 -0.0387
  146POX    O2A 2397   4.515   7.168   1.443 -0.0686 -0.0629 -0.0791
  146POX    C2B 2398   4.641   7.063   1.621 -0.2928  0.5829  0.2544
  146POX    C2C 2399   4.697   6.925   1.587 -0.0049  0.6773  0.3440
  146POX    C2D 2400   4.724   6.835   1.708  0.2487  0.3946  0.0770
  146POX    C2E 2401   4.785   6.701   1.667 -0.1973  0.0974  0.3832
  146POX    C2F 2402   4.816   6.614   1.789 -0.0720 -0.0864  0.2205
  146POX    C2G 2403   4.904   6.685   1.892  0.2307 -0.2058  0.0460
  146POX    C2H 2404   5.039   6.717   1.828  0.2398 -0.4169 -0.0428
  146POX    C2I 2405   5.125   6.803   1.922  0.0580 -0.2802 -0.0019
  146POX    C2J 2406   5.225   6.884   1.839  0.0520 -0.0079  0.2553
  146POX    C2K 2407   5.337   6.946   1.922  0.0180  0.2141  0.1359
  146POX    C2L 2408   5.448   7.001   1.832  0.0614 -0.1524 -0.0359
  146POX    C2M 2409   5.565   7.069   1.904 -0.1901  0.5888 -0.3186
  146POX    C2N 2410   5.660   7.117   1.794 -0.1590  0.2902 -0.4222
  146POX    C2O 2411   5.728   6.999   1.724  0.2087  0.1801  0.1107
  146POX    C2P 2412   5.837   7.034   1.622 -0.0858  0.2679 -0.1767
  147CHL    CN1 2413   6.767   4.891   1.052  0.0479  0.3424 -0.2273
  147CHL    CN2 2414   6.935   5.011   1.175 -0.5773  0.0300  0.4999
  147CHL    CN3 2415   6.751   5.129   1.075  0.7596  0.9820  0.0976
  147CHL    NTM 2416   6.844   5.016   1.060 -0.0033  0.3559  0.0476
  147CHL     CB 2417   6.912   5.047   0.934  0.4996  0.1851  0.2754
  148PJ2     CA 2418   7.028   4.968   0.873  0.0278 -0.2587 -0.0607
  148PJ2     OA 2419   7.024   4.827   0.894 -0.4282 -0.2167  0.1507
  148PJ2      P 2420   7.126   4.732   0.812 -0.5028 -0.0656 -0.1167
  148PJ2     OB 2421   7.122   4.586   0.833  0.0792 -0.0468  0.1331
  148PJ2     HB 2422   7.202   4.549   0.786 -0.0604  1.3620 -1.3012
  148PJ2     OG 2423   7.128   4.795   0.678  0.0153  0.2558  0.0404
  148PJ2     HG 2424   7.050   4.856   0.665 -1.5657 -1.5779  0.4152
  148PJ2     OD 2425   7.269   4.769   0.876 -0.4416 -0.5753  0.0426
  149POX     CD 2426   7.330   4.699   0.984  0.1958 -0.1608 -0.0464
  149POX     CE 2427   7.445   4.771   1.056  0.6869 -0.1920 -0.7931
  149POX     OE 2428   7.503   4.677   1.148 -0.3120 -0.0275  0.0170
  149POX    C1A 2429   7.611   4.620   1.098 -0.3996  0.0189 -0.2273
  149POX    O1A 2430   7.681   4.663   1.005  0.3684 -0.5021  0.0971
  149POX    C1B 2431   7.641   4.497   1.174 -0.2247 -0.2212 -0.6764
  149POX    C1C 2432   7.528   4.397   1.149 -0.6325  0.0856 -0.1015
  149POX    C1D 2433   7.557   4.263   1.216  0.1116  0.3141  0.0382
  149POX    C1E 2434   7.561   4.268   1.369  0.0070 -0.0552  0.0535
  149POX    C1F 2435   7.422   4.280   1.432  0.0739 -0.1735  0.2247
  149POX    C1G 2436   7.409   4.207   1.566  0.0421 -0.0562  0.2857
  149POX    C1H 2437   7.266   4.199   1.621 -0.2411  0.3729 -0.3786
  149POX    C1I 2438   7.263   4.114   1.748 -0.3393  0.2885 -0.4370
  149POX    C1J 2439   7.166   4.115   1.838 -0.1795  0.6167 -0.2641
  149POX    C1K 2440   7.038   4.199   1.829 -0.2752  0.5164  0.1425
  149POX    C1L 2441   7.009   4.278   1.957 -0.3833  0.4517  0.1579
  149POX    C1M 2442   6.951   4.206   2.079 -0.5597  0.1713 -0.0883
  149POX    C1N 2443   6.915   4.294   2.200 -0.2916  0.4530 -0.2110
  149POX    C1O 2444   6.831   4.226   2.308  0.1808  0.2080  0.0049
  149POX    C1P 2445   6.795   4.298   2.439  0.0809 -0.0685  0.1306
  149POX    C1Q 2446   6.915   4.297   2.534 -0.1495  0.2411  0.4266
  149POX    C1R 2447   6.926   4.411   2.635 -0.1624  0.8123 -0.2064
  149POX     CZ 2448   7.397   4.903   1.114  0.9449 -0.4447  0.0012
  149POX     OZ 2449   7.487   4.990   1.184  0.0409  0.4249  0.1208
  149POX    C2A 2450   7.430   5.081   1.262 -0.1106 -0.1926  0.7515
  149POX    O2A 2451   7.308   5.094   1.271 -0.1478  0.2948 -0.2782
  149POX    C2B 2452   7.529   5.179   1.311  0.5931 -0.6528  0.2745
  149POX    C2C 2453   7.542   5.209   1.461 -0.2198  0.0299  0.2161
  149POX    C2D 2454   7.691   5.236   1.482 -0.1709 -0.4046  0.4485
  149POX    C2E 2455   7.736   5.288   1.619 -0.3321  0.2756  0.2488
  149POX    C2F 2456   7.697   5.188   1.727 -0.5533 -0.0152 -0.0993
  149POX    C2G 2457   7.755   5.236   1.859 -0.0889  0.7071 -0.5642
  149POX    C2H 2458   7.908   5.225   1.865 -0.1707 -0.1806  0.2810
  149POX    C2I 2459   7.964   5.240   2.006 -0.0791 -0.2569  0.2526
  149POX    C2J 2460   7.924   5.375   2.065 -0.3897 -0.1885 -0.1123
  149POX    C2K 2461   7.972   5.361   2.210 -0.3618  0.0470 -0.0990
  149POX    C2L 2462   7.934   5.472   2.309 -0.4504 -0.2470  0.1956
  149POX    C2M 2463   7.788   5.458   2.353 -0.6224  0.3983 -0.1580
  149POX    C2N 2464   7.772   5.572   2.453  0.0323  0.5133 -0.1779
  149POX    C2O 2465   7.632   5.562   2.515  0.1419 -0.1395 -0.0276
  149POX    C2P 2466   7.619   5.659   2.633 -0.2796 -0.3371  0.0870
  150CHL    CN1 2467   5.381   6.217   0.922  0.0378 -0.1934 -0.2990
  150CHL    CN2 2468   5.147   6.201   0.898  0.2634  0.1091  0.1483
  150CHL    CN3 2469   5.249   6.325   1.087  0.4517  0.2212 -0.1174
  150CHL    NTM 2470   5.254   6.209   0.997  0.2808  0.0149  0.1374
  150CHL     CB 2471   5.276   6.101   1.094 -0.1565 -0.3323 -0.1496
  151PJ2     CA 2472   5.154   6.026   1.149  0.1512 -0.5749  0.2092
  151PJ2     OA 2473   5.055   6.111   1.207 -0.0676 -0.4368 -0.3577
  151PJ2      P 2474   4.906   6.052   1.203 -0.3674  0.2898 -0.1366
  151PJ2     OB 2475   4.828   6.117   1.095 -0.6578  0.0281 -0.0860
  151PJ2     HB 2476   4.816   6.215   1.111 -0.1210  0.0404  0.2769
  151PJ2     OG 2477   4.919   5.905   1.219 -0.2861  0.3725  0.5523
  151PJ2     HG 2478   5.013   5.873   1.222 -1.4181 -3.4638 -0.0002
  151PJ2     OD 2479   4.855   6.124   1.337 -0.0254 -0.2684  0.2955
  152POX     CD 2480   4.915   6.087   1.462 -0.3857 -0.4072  0.4310
  152POX     CE 2481   4.969   6.209   1.537 -0.0429 -0.0927 -0.3079
  152POX     OE 2482   5.040   6.162   1.652 -0.1989 -0.3253 -0.3066
  152POX    C1A 2483   5.160   6.218   1.662 -0.0187 -0.5963 -0.9508
  152POX    O1A 2484   5.215   6.259   1.560  0.2223 -0.0760 -0.6145
  152POX    C1B 2485   5.218   6.209   1.798  0.3161  0.3013 -1.0308
  152POX    C1C 2486   5.243   6.348   1.858 -0.5973  0.1350 -0.2280
  152POX    C1D 2487   5.257   6.362   2.010 -0.5660 -0.1610 -0.2022
  152POX    C1E 2488   5.323   6.496   2.040 -0.9109 -0.0663  0.1461
  152POX    C1F 2489   5.356   6.504   2.189  0.4717 -0.0779 -0.1433
  152POX    C1G 2490   5.462   6.412   2.251  0.8338  0.2080 -0.3326
  152POX    C1H 2491   5.459   6.396   2.403  0.1944  0.1660 -0.3454
  152POX    C1I 2492   5.581   6.315   2.448 -0.3554 -0.4767  0.0027
  152POX    C1J 2493   5.627   6.321   2.572 -0.3877  0.3838 -0.0201
  152POX    C1K 2494   5.556   6.397   2.684 -0.0195  0.2730  0.2892
  152POX    C1L 2495   5.600   6.350   2.823 -0.0099  0.0834  0.2218
  152POX    C1M 2496   5.548   6.438   2.937  0.0602  0.9138 -0.3783
  152POX    C1N 2497   5.613   6.419   3.074 -0.4885  0.4044 -0.1884
  152POX    C1O 2498   5.583   6.281   3.135 -0.2568  0.5521  0.2608
  152POX    C1P 2499   5.627   6.273   3.281  0.0529 -0.7841  0.1064
  152POX    C1Q 2500   5.621   6.129   3.332 -0.4585 -0.8814 -0.2303
  152POX    C1R 2501   5.473   6.111   3.367 -0.5104  0.3385  0.2529
  152POX     CZ 2502   4.856   6.309   1.560 -0.0639 -0.3467  0.7705
  152POX     OZ 2503   4.738   6.264   1.627 -0.2109 -0.0848  0.6879
  152POX    C2A 2504   4.630   6.339   1.608  0.0950  0.1998  0.0492
  152POX    O2A 2505   4.617   6.418   1.514  0.2849  0.1279 -0.0366
  152POX    C2B 2506   4.511   6.304   1.689  0.3551 -0.4966  0.1280
  152POX    C2C 2507   4.504   6.370   1.827 -0.0833  0.0373 -0.1518
  152POX    C2D 2508   4.388   6.319   1.913 -0.0593 -0.2689 -0.3016
  152POX    C2E 2509   4.431   6.357   2.055 -0.6720 -0.0086 -0.1859
  152POX    C2F 2510   4.312   6.301   2.134 -0.4143 -0.4034 -0.0789
  152POX    C2G 2511   4.313   6.364   2.273  0.0425 -0.3364 -0.1099
  152POX    C2H 2512   4.396   6.274   2.365 -0.2488 -0.6660 -0.1658
  152POX    C2I 2513   4.376   6.295   2.515 -0.2747  0.1472 -0.2783
  152POX    C2J 2514   4.474   6.223   2.608 -0.5793  0.1723  0.0622
  152POX    C2K 2515   4.438   6.237   2.756 -0.6325 -0.4947  0.1175
  152POX    C2L 2516   4.511   6.137   2.846  0.6317  0.3579  0.0662
  152POX    C2M 2517   4.443   6.152   2.982  0.1644 -0.0407 -0.1182
  152POX    C2N 2518   4.496   6.036   3.067 -0.1446 -0.2574 -0.2223
  152POX    C2O 2519   4.417   6.000   3.193 -0.3389  0.2266 -0.2015
  152POX    C2P 2520   4.388   6.122   3.280 -0.4439  0.3267 -0.3760
  153CHL    CN1 2521   1.902   0.165   1.170 -0.0532 -0.3621  0.5359
  153CHL    CN2 2522   2.094   0.303   1.127  0.0010 -0.4342  0.5431
  153CHL    CN3 2523   2.066   0.188   1.334  0.5657 -0.0742  0.1922
  153CHL    NTM 2524   1.996   0.262   1.228 -0.1145 -0.2782  0.4951
  153CHL     CB 2525   1.922   0.371   1.293  0.1931  0.2878 -0.1034
  154PJ2     CA 2526   1.967   0.516   1.270 -0.3431  0.5648  0.5808
  154PJ2     OA 2527   2.104   0.537   1.306  0.1231  0.0227 -0.8223
  154PJ2      P 2528   2.153   0.686   1.272  0.0810  0.2669  0.1541
  154PJ2     OB 2529   2.298   0.668   1.294  0.0795 -0.1127 -0.1335
  154PJ2     HB 2530   2.333   0.626   1.211 -0.2018 -2.5191  0.8822
  154PJ2     OG 2531   2.103   0.716   1.136 -0.1686 -0.6433  0.0438
  154PJ2     HG 2532   2.022   0.656   1.139 -0.5839 -0.0385  1.4793
  154PJ2     OD 2533   2.081   0.770   1.389 -0.3646  0.0538  0.0358
  155POX     CD 2534   2.141   0.760   1.519 -0.0480  0.3897 -0.0829
  155POX     CE 2535   2.047   0.822   1.622  0.0614  0.3111  0.0631
  155POX     OE 2536   2.113   0.839   1.748 -0.3942 -0.5545  0.4275
  155POX    C1A 2537   2.181   0.953   1.761 -0.4219 -0.4998  0.0900
  155POX    O1A 2538   2.177   1.046   1.681 -0.7164  0.2331  0.9422
  155POX    C1B 2539   2.255   0.962   1.888  0.2257 -0.6345 -0.2744
  155POX    C1C 2540   2.407   0.975   1.876  0.2025 -0.2767 -0.2065
  155POX    C1D 2541   2.479   0.983   2.011 -0.1313 -0.4610 -0.0181
  155POX    C1E 2542   2.448   1.123   2.065 -0.2915 -0.5854  0.2162
  155POX    C1F 2543   2.563   1.170   2.154 -0.2593 -0.2437 -0.0034
  155POX    C1G 2544   2.574   1.085   2.281 -0.2364  0.4067  0.4314
  155POX    C1H 2545   2.651   1.145   2.400  0.4326  0.2797  0.0695
  155POX    C1I 2546   2.607   1.072   2.527 -0.2034  0.4672 -0.0394
  155POX    C1J 2547   2.688   1.035   2.625 -0.1260 -0.4105 -0.4183
  155POX    C1K 2548   2.838   1.067   2.636 -0.0839 -0.7272 -0.0453
  155POX    C1L 2549   2.879   1.067   2.783  0.0597  0.3207 -0.0796
  155POX    C1M 2550   3.030   1.068   2.810  0.0971 -0.2889 -0.2517
  155POX    C1N 2551   3.077   1.025   2.949  0.4302  0.1004 -0.2452
  155POX    C1O 2552   3.196   1.105   3.002  0.2085  0.0831  0.2861
  155POX    C1P 2553   3.240   1.057   3.141 -0.3619 -0.7470  0.1809
  155POX    C1Q 2554   3.150   1.132   3.240 -0.1908 -0.2012 -0.0717
  155POX    C1R 2555   3.190   1.101   3.384 -0.2186 -0.6461 -0.1572
  155POX     CZ 2556   1.920   0.738   1.614  0.2325  0.0957 -0.3868
  155POX     OZ 2557   1.829   0.721   1.723  0.4491  0.1016 -0.2051
  155POX    C2A 2558   1.722   0.645   1.700  0.6571 -0.2286 -0.0945
  155POX    O2A 2559   1.701   0.591   1.591 -0.2780 -0.0383 -0.0176
  155POX    C2B 2560   1.641   0.617   1.821  0.2538  0.4197 -0.2103
  155POX    C2C 2561   1.661   0.476   1.875 -0.3747  0.4770  0.1811
  155POX    C2D 2562   1.568   0.426   1.985 -0.7766 -0.3813 -0.5336
  155POX    C2E 2563   1.621   0.286   2.017  0.4798  0.2312  0.1332
  155POX    C2F 2564   1.531   0.230   2.128 -0.2494  0.0217 -0.5550
  155POX    C2G 2565   1.519   0.316   2.254  0.2994 -0.7285  0.0191
  155POX    C2H 2566   1.439   0.252   2.368 -0.5412  0.6410  0.2230
  155POX    C2I 2567   1.519   0.169   2.469  0.1441  0.7709 -0.2013
  155POX    C2J 2568   1.445   0.119   2.593  0.5596 -0.1974 -0.3353
  155POX    C2K 2569   1.465   0.195   2.724 -0.1775 -0.1184 -0.2646
  155POX    C2L 2570   1.415   0.123   2.850  0.3555  0.2355  0.1537
  155POX    C2M 2571   1.402   0.236   2.953 -0.1347  0.1524  0.1848
  155POX    C2N 2572   1.276   0.319   2.932 -0.2913 -0.1090  0.0810
  155POX    C2O 2573   1.285   0.419   3.047  0.8390 -0.0265 -0.0752
  155POX    C2P 2574   1.181   0.531   3.043  0.0774 -0.7169  0.0796
  156CHL    CN1 2575   7.151   0.983   1.123  0.1219 -0.0071 -0.3244
  156CHL    CN2 2576   7.072   1.192   1.055  0.0000 -0.2355 -0.0319
  156CHL    CN3 2577   7.019   1.112   1.270  0.0003  0.4656 -0.0788
  156CHL    NTM 2578   7.034   1.071   1.130  0.0294 -0.1600  0.1042
  156CHL     CB 2579   6.914   1.000   1.085  0.1321 -0.1510 -0.1875
  157PJ2     CA 2580   6.771   1.054   1.090  0.2638  0.1341  0.5655
  157PJ2     OA 2581   6.737   1.187   1.051 -0.4744 -0.1278  0.2939
  157PJ2      P 2582   6.576   1.200   1.046 -0.4555 -0.1785 -0.4657
  157PJ2     OB 2583   6.536   1.340   1.019 -0.5691  0.0323  0.7559
  157PJ2     HB 2584   6.504   1.392   1.099 -0.6738  0.0810  0.6836
  157PJ2     OG 2585   6.532   1.097   0.949 -0.6719 -0.2897 -0.2482
  157PJ2     HG 2586   6.562   1.127   0.859 -2.4239 -0.4752 -0.9184
  157PJ2     OD 2587   6.535   1.154   1.195 -0.4243  0.3055 -0.3051
  158POX     CD 2588   6.514   1.256   1.292  0.3711  0.6621 -0.4931
  158POX     CE 2589   6.529   1.216   1.439  0.5723  0.4900 -0.5610
  158POX     OE 2590   6.481   1.322   1.521  0.1447  0.0117 -0.1847
  158POX    C1A 2591   6.357   1.305   1.568 -0.1517  0.5432 -0.7564
  158POX    O1A 2592   6.289   1.220   1.511 -0.4608  0.0998  0.2620
  158POX    C1B 2593   6.327   1.404   1.674 -0.5929 -0.2542 -0.1257
  158POX    C1C 2594   6.254   1.338   1.791 -0.4861  0.0635  0.1215
  158POX    C1D 2595   6.222   1.454   1.886  0.3886  0.1018  0.3800
  158POX    C1E 2596   6.175   1.410   2.025  0.2414  0.1440  0.3440
  158POX    C1F 2597   6.272   1.317   2.099  0.3452 -0.1589 -0.1642
  158POX    C1G 2598   6.206   1.230   2.206 -0.1373  0.1404 -0.2171
  158POX    C1H 2599   6.183   1.318   2.329 -0.1016 -0.4067  0.1805
  158POX    C1I 2600   6.070   1.260   2.414 -0.6658 -0.0700 -0.3386
  158POX    C1J 2601   6.043   1.295   2.539  0.5096 -0.4257  0.0277
  158POX    C1K 2602   6.130   1.405   2.602  0.0356 -0.3697  0.6035
  158POX    C1L 2603   6.058   1.495   2.701  0.5241 -0.2703  0.8707
  158POX    C1M 2604   6.143   1.605   2.765  0.1078  0.5677  0.0253
  158POX    C1N 2605   6.248   1.546   2.861  0.2788  0.2381 -0.3616
  158POX    C1O 2606   6.351   1.650   2.907 -0.3293  0.6504  0.0873
  158POX    C1P 2607   6.437   1.594   3.020 -0.0085  0.2998 -0.3270
  158POX    C1Q 2608   6.558   1.683   3.049 -0.1735  0.6179 -0.6166
  158POX    C1R 2609   6.672   1.597   3.104 -0.7590  0.3493  0.1897
  158POX     CZ 2610   6.674   1.171   1.457  0.3067 -0.2377 -0.1645
  158POX     OZ 2611   6.707   1.108   1.581 -0.6740  0.0265  0.2346
  158POX    C2A 2612   6.836   1.091   1.604 -0.4777  0.2820 -0.6699
  158POX    O2A 2613   6.922   1.151   1.539 -0.0124  0.6938  0.3054
  158POX    C2B 2614   6.871   1.035   1.736 -1.1825  0.1977 -0.5171
  158POX    C2C 2615   6.867   1.134   1.854  0.7183  0.2491 -0.4591
  158POX    C2D 2616   6.931   1.080   1.982 -0.2401  0.2782  0.0427
  158POX    C2E 2617   6.887   1.155   2.107  0.2527  0.4214  0.1340
  158POX    C2F 2618   6.949   1.108   2.239  0.5529  0.3836 -0.0212
  158POX    C2G 2619   6.865   1.166   2.353  0.2108 -0.0410 -0.0530
  158POX    C2H 2620   6.901   1.118   2.494 -0.7086 -0.0409  0.1857
  158POX    C2I 2621   6.870   0.968   2.502  0.2394 -0.2919 -0.5830
  158POX    C2J 2622   6.914   0.915   2.639 -0.0233  0.2889 -0.2689
  158POX    C2K 2623   6.847   0.790   2.697  0.3722  0.1106 -0.2005
  158POX    C2L 2624   6.953   0.723   2.785  0.1718  0.0548  0.0002
  158POX    C2M 2625   6.928   0.589   2.854  0.1881  0.1486  0.1866
  158POX    C2N 2626   6.894   0.492   2.741 -0.0480  0.1170  0.2831
  158POX    C2O 2627   6.840   0.360   2.796  0.7809 -0.1284  0.5299
  158POX    C2P 2628   6.787   0.277   2.679  0.5980  1.0538 -0.2500
  159CHL    CN1 2629   6.644   3.103   0.746 -0.4007 -0.8909 -0.4748
  159CHL    CN2 2630   6.416   3.135   0.681  0.1001 -0.9791  0.3425
  159CHL    CN3 2631   6.498   3.199   0.896 -0.1896  0.3469 -0.3434
  159CHL    NTM 2632   6.530   3.195   0.753  0.1098 -0.2667 -0.2627
  159CHL     CB 2633   6.548   3.332   0.701  0.1761  0.0392  0.5528
  160PJ2     CA 2634   6.671   3.416   0.734  0.1678  0.0521  0.5496
  160PJ2     OA 2635   6.692   3.445   0.872 -0.0139 -0.0439  0.5971
  160PJ2      P 2636   6.840   3.499   0.906  0.1951 -0.3035  0.1013
  160PJ2     OB 2637   6.900   3.552   0.781 -0.4567 -0.0980 -0.1289
  160PJ2     HB 2638   6.832   3.558   0.708 -0.7357  1.3431  0.2242
  160PJ2     OG 2639   6.819   3.589   1.022 -0.0398 -0.0381 -0.1425
  160PJ2     HG 2640   6.871   3.673   1.013 -1.6251  1.1028  0.8610
  160PJ2     OD 2641   6.898   3.353   0.938 -0.1475 -0.6656 -0.8850
  161POX     CD 2642   6.873   3.313   1.073  0.2419 -0.0323 -0.6202
  161POX     CE 2643   6.924   3.176   1.116 -0.4245 -0.1637 -0.2365
  161POX     OE 2644   6.895   3.142   1.252 -0.2471 -0.2126 -0.2109
  161POX    C1A 2645   6.778   3.083   1.275 -0.4722  0.2846 -0.0590
  161POX    O1A 2646   6.699   3.046   1.187  0.1883 -0.5348 -0.3266
  161POX    C1B 2647   6.769   3.032   1.413  0.0067 -0.0150 -0.1367
  161POX    C1C 2648   6.644   3.079   1.488 -0.0848 -0.4995  0.0241
  161POX    C1D 2649   6.657   3.079   1.640  0.2504 -0.2126 -0.0036
  161POX    C1E 2650   6.649   2.941   1.706  0.3910 -0.2168  0.0069
  161POX    C1F 2651   6.664   2.956   1.858  0.7320 -0.8432  0.0384
  161POX    C1G 2652   6.595   2.850   1.943 -0.2597 -0.2092  0.0488
  161POX    C1H 2653   6.631   2.861   2.091  0.7184  0.4563 -0.2297
  161POX    C1I 2654   6.545   2.755   2.160  0.3875  0.9209  0.0802
  161POX    C1J 2655   6.454   2.787   2.252 -0.3335 -0.2552 -0.1955
  161POX    C1K 2656   6.438   2.937   2.277  0.1959 -0.2373  0.0614
  161POX    C1L 2657   6.295   2.990   2.269  0.3624  0.1226 -0.6174
  161POX    C1M 2658   6.279   3.140   2.296 -0.3161  0.0083 -0.3504
  161POX    C1N 2659   6.348   3.213   2.180 -0.2303 -0.0762 -0.3527
  161POX    C1O 2660   6.309   3.176   2.037 -0.1184  0.5335 -0.5447
  161POX    C1P 2661   6.401   3.251   1.941  0.9033 -0.2637 -0.2049
  161POX    C1Q 2662   6.387   3.404   1.943  0.3695 -0.3115  0.1711
  161POX    C1R 2663   6.459   3.458   1.819  0.0996 -0.1811  0.0695
  161POX     CZ 2664   7.074   3.162   1.093 -0.4094 -0.2258 -0.1041
  161POX     OZ 2665   7.136   3.033   1.090  0.3244  0.1215 -0.1504
  161POX    C2A 2666   7.258   3.037   1.037  0.3061 -0.1190 -0.2107
  161POX    O2A 2667   7.291   3.124   0.957 -0.3548  0.4995  0.1788
  161POX    C2B 2668   7.352   2.936   1.091  0.4739  0.0060 -0.2675
  161POX    C2C 2669   7.476   2.998   1.154  0.3047  0.0717  0.0035
  161POX    C2D 2670   7.438   3.074   1.281  0.5466  0.4128 -0.1242
  161POX    C2E 2671   7.562   3.113   1.363  0.3260 -0.5045  0.6705
  161POX    C2F 2672   7.513   3.171   1.495  0.1714  0.5126  0.1768
  161POX    C2G 2673   7.459   3.064   1.591 -0.1991  0.2595 -0.3107
  161POX    C2H 2674   7.401   3.131   1.716 -0.1529  0.1506 -0.2306
  161POX    C2I 2675   7.499   3.191   1.817  0.1661 -0.7953  0.0266
  161POX    C2J 2676   7.441   3.229   1.953  0.1771  0.3317 -0.2783
  161POX    C2K 2677   7.384   3.371   1.944 -0.2092  0.2145  0.2266
  161POX    C2L 2678   7.362   3.441   2.078 -0.1049  0.2680  0.2164
  161POX    C2M 2679   7.488   3.475   2.157  0.2672  0.1919 -0.3435
  161POX    C2N 2680   7.455   3.577   2.266  0.2179 -0.6305  0.4178
  161POX    C2O 2681   7.545   3.576   2.390 -0.1774 -0.2557  0.7128
  161POX    C2P 2682   7.691   3.566   2.345 -0.4468  0.3658 -0.3321
  162CHL    CN1 2683   5.082   5.342   1.216 -0.1784  0.6535  0.2008
  162CHL    CN2 2684   5.035   5.214   1.027 -0.2983  0.3998 -0.0167
  162CHL    CN3 2685   4.901   5.403   1.098 -0.3522  0.2381 -0.2919
  162CHL    NTM 2686   5.037   5.353   1.076 -0.2424  0.3233  0.1959
  162CHL     CB 2687   5.121   5.447   1.001  0.3081 -0.3565 -0.0524
  163PJ2     CA 2688   5.262   5.498   1.031  0.1720 -0.0133  0.0120
  163PJ2     OA 2689   5.368   5.402   1.038  0.3087  0.1081 -0.3826
  163PJ2      P 2690   5.501   5.468   0.977  0.3387  0.1810 -0.2393
  163PJ2     OB 2691   5.593   5.352   0.989  0.4788  0.3136 -0.0129
  163PJ2     HB 2692   5.538   5.275   1.022  2.6360 -1.4137 -0.2315
  163PJ2     OG 2693   5.470   5.532   0.847 -0.4310  0.1531 -0.0732
  163PJ2     HG 2694   5.505   5.466   0.781  1.9185 -0.4255  1.6133
  163PJ2     OD 2695   5.518   5.571   1.099  0.5555  0.1090 -0.2083
  164POX     CD 2696   5.584   5.523   1.217 -0.0658 -0.2463  0.0019
  164POX     CE 2697   5.650   5.639   1.293 -0.1278 -0.1412 -0.1034
  164POX     OE 2698   5.702   5.586   1.415 -0.3937 -0.0146  0.0657
  164POX    C1A 2699   5.812   5.639   1.468  0.1509 -0.4024 -0.6608
  164POX    O1A 2700   5.861   5.737   1.414  0.2321 -0.0502  0.0393
  164POX    C1B 2701   5.843   5.581   1.601 -0.1206  0.2834 -0.2938
  164POX    C1C 2702   5.949   5.472   1.580  0.0452  0.4268 -0.2045
  164POX    C1D 2703   5.982   5.400   1.711 -0.1528  0.3506 -0.1953
  164POX    C1E 2704   6.060   5.270   1.693 -0.0531  0.3951 -0.0905
  164POX    C1F 2705   6.181   5.284   1.601  0.2135 -0.4475  0.1168
  164POX    C1G 2706   6.251   5.150   1.579  0.9135 -0.1599  0.5331
  164POX    C1H 2707   6.340   5.162   1.456 -0.0850  0.0124 -0.1907
  164POX    C1I 2708   6.407   5.026   1.432 -0.0472  0.1021 -0.6050
  164POX    C1J 2709   6.535   5.003   1.460 -0.1297  0.0075 -0.3033
  164POX    C1K 2710   6.632   5.115   1.496 -0.7892  0.4273  0.2033
  164POX    C1L 2711   6.705   5.079   1.626 -0.1944  0.2019 -0.1891
  164POX    C1M 2712   6.814   5.180   1.664 -0.5280  0.3943  0.2572
  164POX    C1N 2713   6.864   5.155   1.807 -0.0325 -0.1396 -0.0082
  164POX    C1O 2714   6.810   5.264   1.899  0.7099  0.0868  0.1724
  164POX    C1P 2715   6.856   5.258   2.045  0.5115 -0.1181  0.2283
  164POX    C1Q 2716   6.787   5.359   2.136  0.0832  0.0642 -0.2943
  164POX    C1R 2717   6.825   5.342   2.283  0.3191  0.2629 -0.3303
  164POX     CZ 2718   5.541   5.742   1.326 -0.5211 -0.3223 -0.8178
  164POX     OZ 2719   5.424   5.718   1.404  0.0947 -0.7673 -0.0169
  164POX    C2A 2720   5.351   5.826   1.429  0.1045 -0.7375 -0.1157
  164POX    O2A 2721   5.385   5.941   1.406 -0.4599 -0.5905 -0.2419
  164POX    C2B 2722   5.231   5.795   1.511  0.1957  0.0418  0.3203
  164POX    C2C 2723   5.259   5.790   1.661  0.6030  0.5207  0.2628
  164POX    C2D 2724   5.126   5.794   1.737  0.3742  0.1441 -0.1159
  164POX    C2E 2725   5.172   5.736   1.871 -0.0438 -0.3242 -0.1727
  164POX    C2F 2726   5.061   5.736   1.976 -0.1629  0.6841 -0.2875
  164POX    C2G 2727   5.097   5.678   2.113  0.1427  0.2337 -0.5556
  164POX    C2H 2728   5.018   5.746   2.225  0.0780 -0.1971 -0.3393
  164POX    C2I 2729   5.052   5.674   2.356 -0.9072  0.3228  0.2147
  164POX    C2J 2730   5.000   5.755   2.475  0.1877  0.3684  0.6795
  164POX    C2K 2731   5.008   5.664   2.598  0.0971 -0.2820  0.2078
  164POX    C2L 2732   4.974   5.733   2.730  0.2987  0.0489  0.0853
  164POX    C2M 2733   5.003   5.634   2.842  0.3526 -0.0790 -0.0417
  164POX    C2N 2734   4.966   5.680   2.983 -0.0855 -0.4565 -0.0308
  164POX    C2O 2735   4.816   5.711   2.987 -0.0352 -0.2557  0.3426
  164POX    C2P 2736   4.797   5.729   3.138  0.2283 -0.4792  0.4031
  165CHL    CN1 2737   6.249   6.023   0.520 -0.3729 -0.1839 -0.0638
  165CHL    CN2 2738   6.073   6.183   0.511  0.1835  0.3880 -0.1233
  165CHL    CN3 2739   6.089   6.054   0.701  0.6232 -0.2820  0.5955
  165CHL    NTM 2740   6.172   6.120   0.599 -0.2398 -0.1224 -0.0088
  165CHL     CB 2741   6.258   6.220   0.664 -0.4088 -0.3228  0.5265
  166PJ2     CA 2742   6.347   6.316   0.586 -0.5365 -0.3346  0.3640
  166PJ2     OA 2743   6.450   6.247   0.514 -0.4570 -0.2004  0.3497
  166PJ2      P 2744   6.570   6.348   0.474 -0.4068 -0.2700  0.3242
  166PJ2     OB 2745   6.675   6.255   0.427 -0.0759  0.2487  0.0339
  166PJ2     HB 2746   6.662   6.161   0.458  1.8045 -0.7792 -2.0154
  166PJ2     OG 2747   6.520   6.434   0.365  0.3894  0.2570  0.3704
  166PJ2     HG 2748   6.595   6.460   0.304 -0.3173 -1.1131 -1.1305
  166PJ2     OD 2749   6.617   6.415   0.612  0.0976  0.2802 -0.1123
  167POX     CD 2750   6.689   6.333   0.703  0.1073  0.6549  0.2228
  167POX     CE 2751   6.714   6.388   0.844  0.1396 -0.2173  0.5664
  167POX     OE 2752   6.817   6.312   0.907  0.4131 -0.1130  0.2501
  167POX    C1A 2753   6.888   6.375   1.002  0.1360  0.1235  0.3017
  167POX    O1A 2754   6.948   6.474   0.962  0.1546  0.2023  0.5280
  167POX    C1B 2755   6.940   6.286   1.108  0.6452  0.0725  0.0136
  167POX    C1C 2756   6.948   6.363   1.240  0.2845  0.0695  0.0399
  167POX    C1D 2757   6.976   6.263   1.353 -0.0379  0.3311  0.3532
  167POX    C1E 2758   6.981   6.329   1.491 -0.9798  0.1894  0.4652
  167POX    C1F 2759   6.945   6.227   1.598  0.0054 -0.2259  0.4123
  167POX    C1G 2760   6.915   6.283   1.737  0.3392 -0.0471  0.4131
  167POX    C1H 2761   6.913   6.171   1.840 -0.6566 -0.0784  0.3718
  167POX    C1I 2762   6.905   6.239   1.977  0.2707  0.1060  0.3375
  167POX    C1J 2763   6.790   6.251   2.043  0.1653  0.1270  0.1503
  167POX    C1K 2764   6.650   6.196   2.016  0.1638  0.3365 -0.2830
  167POX    C1L 2765   6.553   6.304   2.064 -0.0807  0.1432 -0.3454
  167POX    C1M 2766   6.414   6.240   2.076 -0.1556  0.3170 -0.2801
  167POX    C1N 2767   6.309   6.334   2.135  0.4084  0.5734  0.3238
  167POX    C1O 2768   6.262   6.433   2.029  0.4453 -0.1940 -0.4170
  167POX    C1P 2769   6.198   6.357   1.912 -0.3319 -0.4140  0.1406
  167POX    C1Q 2770   6.163   6.437   1.786  0.1543 -0.4665 -0.0281
  167POX    C1R 2771   6.078   6.353   1.690  0.0152 -0.7432  0.3358
  167POX     CZ 2772   6.579   6.404   0.913 -0.2368  0.5169 -0.3138
  167POX     OZ 2773   6.595   6.429   1.054 -0.1199 -0.2779 -0.1837
  167POX    C2A 2774   6.487   6.439   1.131  0.0258  1.2196 -0.1595
  167POX    O2A 2775   6.380   6.394   1.091  0.2743  0.4569  0.0216
  167POX    C2B 2776   6.521   6.453   1.274 -0.5911  0.2620  0.0897
  167POX    C2C 2777   6.549   6.325   1.353 -0.2314  0.3701  0.1403
  167POX    C2D 2778   6.582   6.371   1.495 -0.4682  0.7471  0.0769
  167POX    C2E 2779   6.471   6.448   1.565 -0.3146  0.8374  0.2228
  167POX    C2F 2780   6.523   6.569   1.643  0.4720  0.2179  0.6646
  167POX    C2G 2781   6.613   6.524   1.759  0.6232  0.1518  0.5210
  167POX    C2H 2782   6.644   6.645   1.847  0.6483  0.4846  0.0590
  167POX    C2I 2783   6.754   6.605   1.946 -0.0498 -0.2606  0.5399
  167POX    C2J 2784   6.850   6.721   1.974  0.3013 -0.2149 -0.7899
  167POX    C2K 2785   6.987   6.677   2.026  0.2994  0.4313 -0.2272
  167POX    C2L 2786   7.064   6.599   1.919  0.3440 -0.0581  0.1571
  167POX    C2M 2787   7.207   6.568   1.964  0.3513 -0.6206 -0.2438
  167POX    C2N 2788   7.312   6.522   1.863  0.7723 -0.0788 -0.0546
  167POX    C2O 2789   7.294   6.392   1.785  0.0606 -0.0997  0.1446
  167POX    C2P 2790   7.412   6.342   1.702  0.4055  0.2153  0.4437
  168CHL    CN1 2791   5.003   1.883   0.540  0.3245  0.3861  0.2682
  168CHL    CN2 2792   4.873   2.020   0.696 -0.0451  0.2752  0.1356
  168CHL    CN3 2793   5.062   2.100   0.585 -0.5605  0.0213  0.3416
  168CHL    NTM 2794   5.007   1.980   0.650  0.0447 -0.0726  0.6875
  168CHL     CB 2795   5.084   1.950   0.772  0.9765 -0.2965  0.0580
  169PJ2     CA 2796   5.038   1.821   0.841  0.6338  0.0576  0.5012
  169PJ2     OA 2797   5.056   1.697   0.773  0.4137  0.0254  0.5010
  169PJ2      P 2798   5.004   1.566   0.852  0.0113 -0.0910  0.0481
  169PJ2     OB 2799   4.859   1.587   0.872  0.0397  0.3931 -0.2362
  169PJ2     HB 2800   4.831   1.506   0.922  1.8253  0.7349  1.4143
  169PJ2     OG 2801   5.052   1.446   0.780  0.1445  0.1201 -0.2227
  169PJ2     HG 2802   5.137   1.470   0.735  0.7989  0.4674  1.1342
  169PJ2     OD 2803   5.073   1.571   0.997  0.0526 -0.2951  0.0350
  170POX     CD 2804   5.012   1.476   1.086 -0.3441 -0.1168 -0.0419
  170POX     CE 2805   5.059   1.500   1.230  0.4663 -0.3460 -0.2593
  170POX     OE 2806   5.026   1.392   1.317 -0.1591 -0.1639 -0.2623
  170POX    C1A 2807   5.116   1.337   1.398 -0.0986  0.5250  0.1427
  170POX    O1A 2808   5.236   1.359   1.385 -0.0600  0.1321 -0.1835
  170POX    C1B 2809   5.072   1.218   1.475  0.7094  0.0542 -0.1157
  170POX    C1C 2810   5.062   1.257   1.623  0.7289  0.0634 -0.1167
  170POX    C1D 2811   4.982   1.149   1.696  0.3076  0.1720 -0.4133
  170POX    C1E 2812   4.952   1.192   1.840 -0.2214 -0.0632 -0.4543
  170POX    C1F 2813   4.861   1.105   1.927  0.1836  0.0317  0.0651
  170POX    C1G 2814   4.841   1.148   2.073 -0.2875 -0.0891  0.0367
  170POX    C1H 2815   4.809   1.295   2.098 -0.0419 -0.0495  0.1164
  170POX    C1I 2816   4.776   1.325   2.244 -0.0663  0.4208  0.0171
  170POX    C1J 2817   4.711   1.436   2.280 -0.1466  0.1550  0.7117
  170POX    C1K 2818   4.673   1.553   2.189  0.3540 -0.1614  0.0847
  170POX    C1L 2819   4.654   1.671   2.284 -0.0220 -0.0648 -0.1109
  170POX    C1M 2820   4.785   1.727   2.339 -0.1483  0.2530 -0.1282
  170POX    C1N 2821   4.758   1.852   2.422  0.2760 -0.0017  0.4004
  170POX    C1O 2822   4.710   1.971   2.339  0.4185 -0.1203  0.1480
  170POX    C1P 2823   4.677   2.092   2.427 -0.0721 -0.1854  0.0568
  170POX    C1Q 2824   4.677   2.221   2.344 -0.4451 -0.0115  0.3247
  170POX    C1R 2825   4.678   2.341   2.438  0.5489 -0.0884  0.4243
  170POX     CZ 2826   5.016   1.639   1.277  0.1534 -0.5523  0.0685
  170POX     OZ 2827   5.087   1.682   1.393  0.0096 -0.2240  0.0360
  170POX    C2A 2828   5.072   1.809   1.429 -0.1083 -0.2579  0.1070
  170POX    O2A 2829   5.024   1.892   1.351 -0.1634 -0.1303  0.2747
  170POX    C2B 2830   5.119   1.847   1.564  0.0103  0.1274 -0.0416
  170POX    C2C 2831   5.021   1.800   1.672  0.2664  0.2682  0.2520
  170POX    C2D 2832   5.087   1.821   1.809  0.4547  0.1314  0.1835
  170POX    C2E 2833   5.049   1.698   1.892 -0.2979  0.4073  0.2550
  170POX    C2F 2834   5.101   1.688   2.036  0.3996 -0.2472 -0.0360
  170POX    C2G 2835   5.102   1.542   2.081  0.0108 -0.1244  0.3832
  170POX    C2H 2836   5.185   1.539   2.209  0.5017 -0.0760  0.0709
  170POX    C2I 2837   5.104   1.578   2.333  0.5038  0.9068 -0.2324
  170POX    C2J 2838   5.166   1.615   2.468  0.0871 -0.6900  0.4186
  170POX    C2K 2839   5.067   1.620   2.584  0.5659 -0.1012  0.8090
  170POX    C2L 2840   4.976   1.498   2.599  0.0139  0.2629  0.4648
  170POX    C2M 2841   4.901   1.498   2.732 -1.0905  0.6388 -0.1480
  170POX    C2N 2842   4.805   1.385   2.771 -0.3521  0.0834  0.0815
  170POX    C2O 2843   4.738   1.390   2.909 -0.3910  0.1471  0.0604
  170POX    C2P 2844   4.661   1.263   2.946  0.5288 -0.2289  0.7398
  171CHL    CN1 2845   6.168   4.435   0.481  0.2025 -0.6927 -0.1351
  171CHL    CN2 2846   5.960   4.553   0.467 -0.5752 -0.1610 -0.2725
  171CHL    CN3 2847   6.000   4.340   0.354  0.0276  0.5730 -0.3539
  171CHL    NTM 2848   6.021   4.420   0.476  0.1040  0.1621 -0.0964
  171CHL     CB 2849   5.977   4.332   0.585 -0.5406  0.4927 -0.0909
  172PJ2     CA 2850   5.976   4.369   0.733 -0.4308  0.2555 -0.0298
  172PJ2     OA 2851   6.104   4.398   0.791 -0.1335 -0.5324 -0.2843
  172PJ2      P 2852   6.094   4.511   0.906 -0.1059 -0.4021 -0.4101
  172PJ2     OB 2853   6.230   4.570   0.912 -0.3229  0.0943 -0.3824
  172PJ2     HB 2854   6.303   4.503   0.927 -0.7667 -0.5272 -0.9311
  172PJ2     OG 2855   5.974   4.592   0.876 -0.2919 -0.6825 -0.4278
  172PJ2     HG 2856   5.999   4.688   0.884  0.1075 -0.5823 -2.3441
  172PJ2     OD 2857   6.092   4.419   1.038  0.2064  0.5561  0.2740
  173POX     CD 2858   6.115   4.501   1.152  0.6797  0.1293  0.4932
  173POX     CE 2859   6.049   4.456   1.282 -0.4546  0.1465 -0.0651
  173POX     OE 2860   6.060   4.564   1.376 -0.8084  0.1332 -0.0056
  173POX    C1A 2861   5.990   4.554   1.488 -0.0005 -0.1583  0.4746
  173POX    O1A 2862   5.889   4.485   1.476 -0.2376  0.3737 -0.6506
  173POX    C1B 2863   6.033   4.651   1.591  0.0760  0.2749  0.0374
  173POX    C1C 2864   6.131   4.593   1.694  0.1050  0.1010 -0.0869
  173POX    C1D 2865   6.123   4.663   1.830  1.0831 -0.6168  0.3498
  173POX    C1E 2866   6.208   4.789   1.839  0.1624  0.0354  0.0952
  173POX    C1F 2867   6.197   4.832   1.985  0.3594  0.3766  0.0117
  173POX    C1G 2868   6.267   4.966   2.008 -0.3446  0.8242 -0.4182
  173POX    C1H 2869   6.412   4.952   2.055 -0.5390  0.0986 -0.0175
  173POX    C1I 2870   6.459   5.094   2.087  0.3477 -0.2322  0.1778
  173POX    C1J 2871   6.456   5.155   2.205 -0.9683  0.3237 -0.1262
  173POX    C1K 2872   6.408   5.102   2.340 -0.0899 -0.4695 -0.1200
  173POX    C1L 2873   6.473   5.176   2.457 -0.6575 -0.3331  0.1097
  173POX    C1M 2874   6.424   5.149   2.600 -0.2809  0.4532  0.3949
  173POX    C1N 2875   6.517   5.207   2.706 -0.1495  0.7117  0.1409
  173POX    C1O 2876   6.532   5.154   2.849  0.0422 -0.2405 -0.2251
  173POX    C1P 2877   6.398   5.176   2.920 -0.2636  0.3466 -0.9639
  173POX    C1Q 2878   6.306   5.054   2.928  0.3631 -0.0558  0.4633
  173POX    C1R 2879   6.177   5.072   3.009  0.2428  0.4091  0.1719
  173POX     CZ 2880   6.116   4.325   1.324 -0.0426  0.4208  0.1439
  173POX     OZ 2881   6.112   4.287   1.461  0.2885  0.2052  0.0932
  173POX    C2A 2882   6.052   4.174   1.497  0.1887  0.0295 -0.6134
  173POX    O2A 2883   5.966   4.124   1.424 -0.2479  0.4494 -0.3964
  173POX    C2B 2884   6.065   4.158   1.644 -0.2174  0.5094 -0.5215
  173POX    C2C 2885   5.960   4.244   1.715 -0.0523  0.4819 -0.2445
  173POX    C2D 2886   5.815   4.206   1.683  0.0440 -0.2757  0.1834
  173POX    C2E 2887   5.706   4.288   1.753  0.0880  0.1742 -0.2661
  173POX    C2F 2888   5.711   4.441   1.751 -0.1745  0.1896  0.0708
  173POX    C2G 2889   5.601   4.491   1.844 -0.1083  0.4682 -0.0018
  173POX    C2H 2890   5.630   4.638   1.878  1.2076  0.2122  0.0348
  173POX    C2I 2891   5.592   4.651   2.026  0.1695 -0.1748 -0.1881
  173POX    C2J 2892   5.685   4.569   2.117  0.1824  0.1573  0.1028
  173POX    C2K 2893   5.694   4.630   2.256 -0.0147  0.1728  0.1095
  173POX    C2L 2894   5.723   4.534   2.371 -0.2731  0.1406  0.1494
  173POX    C2M 2895   5.728   4.608   2.505  0.6128  0.2860  0.0442
  173POX    C2N 2896   5.734   4.515   2.626 -0.1926 -0.3994 -0.4337
  173POX    C2O 2897   5.877   4.494   2.676 -0.5062 -0.3486  0.5036
  173POX    C2P 2898   5.859   4.368   2.761 -0.7414 -0.1249  0.7880
  174CHL    CN1 2899   7.991   4.657   0.986 -0.5058 -0.2661  0.4565
  174CHL    CN2 2900   8.042   4.836   0.845 -0.0690  0.3711 -0.6467
  174CHL    CN3 2901   7.935   4.651   0.751  1.0231 -0.1397 -0.2520
  174CHL    NTM 2902   8.037   4.689   0.850 -0.1226  0.4040  0.7402
  174CHL     CB 2903   8.167   4.628   0.820 -0.5248 -0.2137  0.2039
  175PJ2     CA 2904   8.227   4.627   0.679  0.5398 -0.1084  0.6415
  175PJ2     OA 2905   8.243   4.756   0.620  0.1165 -0.0726  0.5947
  175PJ2      P 2906   8.395   4.804   0.594  0.0715 -0.2252  0.0505
  175PJ2     OB 2907   8.485   4.687   0.585  0.6326  0.2198 -0.1660
  175PJ2     HB 2908   8.474   4.641   0.673  0.3276 -0.6932 -0.6670
  175PJ2     OG 2909   8.385   4.889   0.473  0.0510 -0.4315 -0.0937
  175PJ2     HG 2910   8.288   4.906   0.454  0.0747 -0.6956 -0.4488
  175PJ2     OD 2911   8.426   4.896   0.722  0.2780 -0.3406  0.0832
  176POX     CD 2912   8.391   5.034   0.708  0.5423 -0.3018 -0.2033
  176POX     CE 2913   8.393   5.107   0.842  0.4207  0.0754 -0.4068
  176POX     OE 2914   8.306   5.221   0.832  0.1681 -0.0714  0.0514
  176POX    C1A 2915   8.201   5.216   0.913  0.5171  0.1999  0.5240
  176POX    O1A 2916   8.174   5.115   0.977 -0.3852  0.1616  0.0972
  176POX    C1B 2917   8.116   5.336   0.899  0.6464  0.2863  0.4764
  176POX    C1C 2918   8.127   5.455   0.994 -0.1590  0.8496 -0.1121
  176POX    C1D 2919   8.082   5.438   1.139  0.2266 -0.0733 -0.0911
  176POX    C1E 2920   8.076   5.572   1.214  0.0616 -0.0075 -0.2213
  176POX    C1F 2921   8.067   5.564   1.366 -0.3504  0.1395 -0.2378
  176POX    C1G 2922   8.084   5.699   1.436 -0.6372  0.2418 -0.3667
  176POX    C1H 2923   8.073   5.689   1.588  0.0065  0.2544 -0.3182
  176POX    C1I 2924   8.094   5.832   1.637  0.8359  0.1196 -0.2631
  176POX    C1J 2925   8.124   5.874   1.760 -0.0772  0.0052  0.0072
  176POX    C1K 2926   8.130   5.793   1.889  0.1261 -0.1393 -0.0924
  176POX    C1L 2927   8.112   5.879   2.015  0.2604 -0.2818  0.0250
  176POX    C1M 2928   8.140   5.806   2.147  0.0612 -0.4496 -0.0236
  176POX    C1N 2929   8.151   5.902   2.266  0.0783 -0.2128 -0.2135
  176POX    C1O 2930   8.193   5.823   2.390 -0.1920  0.2607  0.1799
  176POX    C1P 2931   8.248   5.922   2.493 -0.2262 -0.1176  0.5652
  176POX    C1Q 2932   8.279   5.876   2.636  0.5903 -0.2184  0.3580
  176POX    C1R 2933   8.317   6.003   2.712  0.4352  0.1383 -0.1517
  176POX     CZ 2934   8.536   5.114   0.896  0.2383 -0.3409  0.1346
  176POX     OZ 2935   8.559   5.195   1.011  0.6997  0.0238 -0.2142
  176POX    C2A 2936   8.598   5.321   0.989 -0.3665  0.3376 -0.3506
  176POX    O2A 2937   8.620   5.353   0.872 -0.0131 -0.1790 -0.4286
  176POX    C2B 2938   8.619   5.397   1.114  0.5299 -0.2619 -0.1269
  176POX    C2C 2939   8.489   5.462   1.160  0.6108 -0.0253 -0.2292
  176POX    C2D 2940   8.511   5.532   1.294 -0.2412 -0.0996 -0.0437
  176POX    C2E 2941   8.607   5.651   1.284 -0.2595 -0.0788  0.0298
  176POX    C2F 2942   8.659   5.707   1.417  0.6519  0.2492 -0.4542
  176POX    C2G 2943   8.551   5.782   1.496  0.3173 -0.1943 -0.4859
  176POX    C2H 2944   8.544   5.925   1.441  0.0291  0.1154  0.3497
  176POX    C2I 2945   8.430   6.001   1.508 -0.0760  0.4455 -0.1978
  176POX    C2J 2946   8.436   6.154   1.499  0.2084  0.4514  0.0614
  176POX    C2K 2947   8.320   6.216   1.577 -0.3274 -0.9201  0.3831
  176POX    C2L 2948   8.367   6.249   1.719 -0.1356 -0.4978  0.2221
  176POX    C2M 2949   8.244   6.317   1.779  0.2431  0.2187  0.2023
  176POX    C2N 2950   8.251   6.292   1.930 -0.3517 -0.0896  0.1810
  176POX    C2O 2951   8.129   6.350   2.003 -0.2995 -0.3553  0.4804
  176POX    C2P 2952   8.124   6.299   2.148 -0.4127 -0.1731  0.5408
  177CHL    CN1 2953   8.322   3.163   1.015 -0.2520  0.1833  0.8482
  177CHL    CN2 2954   8.236   3.065   0.812 -0.3246  0.5389  0.3320
  177CHL    CN3 2955   8.108   3.069   1.011  0.0564 -0.3622 -0.3498
  177CHL    NTM 2956   8.244   3.052   0.958  0.3528  0.0554  0.2547
  177CHL     CB 2957   8.305   2.921   0.987  0.5446  0.2631  0.7935
  178PJ2     CA 2958   8.279   2.848   1.119  0.2833 -0.0673  0.5625
  178PJ2     OA 2959   8.318   2.937   1.224 -0.1366  0.3470  0.3689
  178PJ2      P 2960   8.418   2.870   1.331  0.1906  0.0643 -0.1127
  178PJ2     OB 2961   8.491   2.762   1.262  0.0944  0.1055 -0.2802
  178PJ2     HB 2962   8.478   2.670   1.301  0.9062 -1.2597 -2.9483
  178PJ2     OG 2963   8.481   2.993   1.385  0.1462 -0.1444  0.4138
  178PJ2     HG 2964   8.452   3.072   1.332 -1.6814 -0.8310  0.2960
  178PJ2     OD 2965   8.307   2.802   1.425  0.1501  0.0724 -0.1535
  179POX     CD 2966   8.293   2.873   1.548 -0.0046 -0.2443  0.0127
  179POX     CE 2967   8.173   2.828   1.632 -0.2677  0.3340 -0.0539
  179POX     OE 2968   8.149   2.905   1.750  0.0022  0.3544 -0.0114
  179POX    C1A 2969   8.069   3.011   1.741  0.0895  0.4367  0.1874
  179POX    O1A 2970   7.987   3.018   1.650 -0.1479  0.1419  0.3739
  179POX    C1B 2971   8.062   3.104   1.856  0.1596  0.1884  0.3944
  179POX    C1C 2972   8.010   3.031   1.980 -0.9097  0.1342 -0.0777
  179POX    C1D 2973   7.990   3.124   2.100  0.1575  0.1733  0.0746
  179POX    C1E 2974   7.900   3.060   2.206 -0.3982  0.2587 -0.3436
  179POX    C1F 2975   7.877   3.159   2.320 -0.2635  0.0988 -0.1782
  179POX    C1G 2976   7.840   3.098   2.456  0.3402  0.4710  0.1600
  179POX    C1H 2977   7.845   3.214   2.556  0.3721  0.3432  0.3070
  179POX    C1I 2978   7.804   3.150   2.688  0.5187  0.1495  0.2590
  179POX    C1J 2979   7.831   3.191   2.812  0.2377  0.2204  0.2973
  179POX    C1K 2980   7.915   3.318   2.824 -0.0984  0.5289 -0.5269
  179POX    C1L 2981   8.012   3.344   2.939 -0.8959  0.4763  0.1677
  179POX    C1M 2982   8.078   3.482   2.950  0.3017 -0.0803  0.0526
  179POX    C1N 2983   8.206   3.465   2.867  0.3701  0.4437  0.0537
  179POX    C1O 2984   8.286   3.596   2.858  0.1061  0.6088  0.0984
  179POX    C1P 2985   8.417   3.550   2.795  0.2433  0.1179  0.7257
  179POX    C1Q 2986   8.509   3.641   2.713 -0.1456  0.0192  0.1676
  179POX    C1R 2987   8.534   3.774   2.785 -0.5411  0.0887  0.1792
  179POX     CZ 2988   8.181   2.677   1.653 -0.4153  0.3388  0.0396
  179POX     OZ 2989   8.072   2.597   1.699 -0.0039 -0.2495  0.0130
  179POX    C2A 2990   8.080   2.465   1.685 -0.2391 -0.2737  0.0979
  179POX    O2A 2991   8.168   2.408   1.621 -0.1108  0.1658 -0.1202
  179POX    C2B 2992   7.968   2.393   1.748  0.2779 -1.2432 -0.0783
  179POX    C2C 2993   7.954   2.402   1.900  0.3953 -0.5151 -0.1097
  179POX    C2D 2994   7.827   2.320   1.926 -0.2030  0.4714  0.1687
  179POX    C2E 2995   7.796   2.308   2.075 -0.2306 -0.2053  0.1145
  179POX    C2F 2996   7.666   2.235   2.109 -0.1974 -0.3357 -0.0368
  179POX    C2G 2997   7.648   2.214   2.260  0.0422 -0.1744  0.0153
  179POX    C2H 2998   7.738   2.106   2.321  0.0093 -0.2051  0.0092
  179POX    C2I 2999   7.689   2.061   2.459  0.3484  0.3913  0.3259
  179POX    C2J 3000   7.787   1.956   2.510  0.7796  0.4164 -0.4302
  179POX    C2K 3001   7.767   1.885   2.644  0.6187  0.1451 -0.5983
  179POX    C2L 3002   7.641   1.798   2.641  0.5983  0.1521 -0.1213
  179POX    C2M 3003   7.615   1.748   2.783 -0.2325  0.1619 -0.2620
  179POX    C2N 3004   7.481   1.676   2.775 -0.5101  0.6843 -0.3398
  179POX    C2O 3005   7.417   1.657   2.912  0.2912 -0.0224 -0.0583
  179POX    C2P 3006   7.496   1.582   3.019  0.0123  0.2817  0.3654
  180CHL    CN1 3007   4.493   7.103   0.890 -0.3618 -0.6255  0.0927
  180CHL    CN2 3008   4.623   6.911   0.849  0.2951  0.2241 -0.0949
  180CHL    CN3 3009   4.719   7.139   0.860  0.2322  0.3071  0.0426
  180CHL    NTM 3010   4.624   7.042   0.916  0.1193  0.2776 -0.1972
  180CHL     CB 3011   4.630   7.040   1.063 -0.3535  0.0994 -0.1798
  181PJ2     CA 3012   4.730   6.941   1.123  0.0033  0.5035 -0.1066
  181PJ2     OA 3013   4.862   6.969   1.076  0.1331  0.4345  0.2121
  181PJ2      P 3014   4.978   6.865   1.118 -0.0242  0.0863 -0.2077
  181PJ2     OB 3015   4.923   6.729   1.137  0.4023 -0.0352  0.1561
  181PJ2     HB 3016   4.824   6.720   1.126  0.3031  0.6944  0.3915
  181PJ2     OG 3017   5.092   6.872   1.025  0.1710  0.4034  0.0527
  181PJ2     HG 3018   5.173   6.832   1.068  0.1102 -0.1426 -0.3166
  181PJ2     OD 3019   5.035   6.926   1.255  0.4823 -0.5391 -0.1368
  182POX     CD 3020   5.089   6.840   1.356 -0.2565 -0.0112  0.7207
  182POX     CE 3021   5.230   6.884   1.396 -0.0005  0.4808 -0.6878
  182POX     OE 3022   5.292   6.786   1.478 -0.6017  0.4272 -0.2896
  182POX    C1A 3023   5.316   6.660   1.442 -1.1977  0.0359  0.6348
  182POX    O1A 3024   5.286   6.614   1.332  0.2972 -0.0582  0.2406
  182POX    C1B 3025   5.382   6.585   1.551  0.2499 -0.2684 -0.4149
  182POX    C1C 3026   5.530   6.623   1.548  0.2212 -0.0670  0.4175
  182POX    C1D 3027   5.618   6.552   1.652  0.0713 -0.6148  0.1733
  182POX    C1E 3028   5.590   6.610   1.791  0.0083  0.1025 -0.1296
  182POX    C1F 3029   5.702   6.583   1.892  0.1293 -0.3657 -0.3851
  182POX    C1G 3030   5.705   6.437   1.938 -0.2727 -0.3719 -0.3729
  182POX    C1H 3031   5.820   6.409   2.036  0.1291 -0.9862 -1.0110
  182POX    C1I 3032   5.808   6.275   2.109  1.1804 -0.6562 -0.2172
  182POX    C1J 3033   5.850   6.255   2.234 -0.0296  0.3819  0.3764
  182POX    C1K 3034   5.938   6.353   2.311  0.2618  0.3538  0.0779
  182POX    C1L 3035   5.996   6.293   2.439  0.3655 -0.5383 -0.3816
  182POX    C1M 3036   6.097   6.387   2.505  0.0491 -0.4704  0.0095
  182POX    C1N 3037   6.015   6.497   2.572  0.4469 -0.2376  0.1159
  182POX    C1O 3038   6.003   6.485   2.724 -0.1394 -0.0020  0.0901
  182POX    C1P 3039   6.126   6.472   2.813 -0.3717 -0.2530  0.3762
  182POX    C1Q 3040   6.080   6.467   2.959  0.0839 -0.1146  0.5290
  182POX    C1R 3041   6.191   6.405   3.043  0.0578 -0.4793  0.2960
  182POX     CZ 3042   5.231   7.028   1.449  0.6491  0.2111  0.0439
  182POX     OZ 3043   5.127   7.072   1.537  0.2461 -0.2603 -0.1865
  182POX    C2A 3044   5.131   7.200   1.574 -0.1400 -0.1934 -0.3716
  182POX    O2A 3045   5.217   7.278   1.533 -0.2603  0.0579 -0.1413
  182POX    C2B 3046   5.020   7.228   1.666 -0.0242  0.2279 -0.3573
  182POX    C2C 3047   5.053   7.276   1.808  0.3909 -0.1361 -0.3315
  182POX    C2D 3048   5.076   7.427   1.809  0.2073 -0.1098  0.0144
  182POX    C2E 3049   5.106   7.480   1.949  0.3746 -0.4478  0.1068
  182POX    C2F 3050   4.971   7.492   2.020  0.1363 -0.0842 -0.4047
  182POX    C2G 3051   4.991   7.523   2.168  0.1966  0.1462 -0.4612
  182POX    C2H 3052   4.859   7.546   2.242  0.6405  0.3508  0.2798
  182POX    C2I 3053   4.881   7.569   2.392  0.0874  0.3987  0.3584
  182POX    C2J 3054   4.764   7.575   2.489 -0.2351 -0.2493  0.0151
  182POX    C2K 3055   4.714   7.718   2.510 -0.1997 -0.1911 -0.2947
  182POX    C2L 3056   4.724   7.740   2.661  0.3573 -0.1294 -0.3386
  182POX    C2M 3057   4.678   7.879   2.704 -0.2716 -0.4045 -0.1092
  182POX    C2N 3058   4.532   7.908   2.670 -0.0993 -0.1003 -0.6010
  182POX    C2O 3059   4.493   8.054   2.697 -0.2522 -0.2181 -0.1784
  182POX    C2P 3060   4.341   8.067   2.691 -0.2085  0.3873  0.0110
  183CHL    CN1 3061   7.426   8.377   0.730  0.3492  0.1287 -0.0156
  183CHL    CN2 3062   7.362   8.170   0.639 -0.1850  0.1926 -0.1342
  183CHL    CN3 3063   7.320   8.364   0.507  0.1983  1.2078  0.6969
  183CHL    NTM 3064   7.326   8.312   0.645 -0.0152  0.2193  0.3376
  183CHL     CB 3065   7.195   8.327   0.710 -0.0525 -0.1833  0.3569
  184PJ2     CA 3066   7.118   8.458   0.728 -0.1306 -0.1127 -0.4551
  184PJ2     OA 3067   7.203   8.574   0.734 -0.0903 -0.1764  0.2559
  184PJ2      P 3068   7.143   8.717   0.692  0.2111 -0.1114  0.0477
  184PJ2     OB 3069   7.261   8.807   0.685  0.3545 -0.2800  0.2901
  184PJ2     HB 3070   7.289   8.786   0.591  0.2135 -1.5817  0.5168
  184PJ2     OG 3071   7.053   8.696   0.576  0.1567 -0.6660  0.1911
  184PJ2     HG 3072   7.004   8.609   0.579  1.7998 -1.8529 -3.0722
  184PJ2     OD 3073   7.055   8.750   0.823 -0.2023  0.2327 -0.3128
  185POX     CD 3074   7.130   8.815   0.926 -0.2263  0.2088 -0.2802
  185POX     CE 3075   7.075   8.806   1.069  0.2563  0.1683 -0.0977
  185POX     OE 3076   7.168   8.829   1.175 -0.0507 -0.0801  0.2285
  185POX    C1A 3077   7.140   8.935   1.250 -0.1651 -0.2549  0.4339
  185POX    O1A 3078   7.031   8.992   1.237 -0.5430 -1.0395  0.0777
  185POX    C1B 3079   7.240   8.927   1.358 -0.1376  0.0367  0.4304
  185POX    C1C 3080   7.211   9.042   1.454  0.2661  0.3857  0.1439
  185POX    C1D 3081   7.109   8.990   1.556  0.0191  0.1424 -0.2287
  185POX    C1E 3082   7.093   9.079   1.679  0.7528  0.1138 -0.1107
  185POX    C1F 3083   6.951   9.056   1.732  0.7040  0.1798 -0.2125
  185POX    C1G 3084   6.907   9.174   1.819 -0.1680 -0.2135 -0.1133
  185POX    C1H 3085   6.993   0.052   1.945 -0.4809  0.7548  0.1055
  185POX    C1I 3086   6.985   0.179   2.030 -0.3268  0.8344  0.0030
  185POX    C1J 3087   7.004   0.176   2.162  0.0979 -0.0107 -0.0722
  185POX    C1K 3088   7.053   0.053   2.239  0.9377  0.2817 -0.1289
  185POX    C1L 3089   6.992   9.181   2.379  0.4663  0.0755 -0.3227
  185POX    C1M 3090   7.006   9.058   2.468 -0.1004  0.1386 -0.1434
  185POX    C1N 3091   6.936   9.080   2.602 -0.1758  0.1361 -0.1819
  185POX    C1O 3092   6.931   8.944   2.673 -0.2754  0.2985  0.1252
  185POX    C1P 3093   6.990   8.927   2.813 -0.3041 -0.1805  0.0810
  185POX    C1Q 3094   6.929   9.009   2.926 -0.1501 -0.0343  0.0585
  185POX    C1R 3095   7.000   8.992   3.060 -0.0756 -0.0823  0.0128
  185POX     CZ 3096   7.020   8.664   1.091 -0.0468  0.2244 -0.4821
  185POX     OZ 3097   6.958   8.629   1.215  0.7497  0.6202  0.0426
  185POX    C2A 3098   6.994   8.514   1.272 -0.3682  0.1814 -0.1063
  185POX    O2A 3099   7.049   8.428   1.203  0.0764  0.4323 -0.0652
  185POX    C2B 3100   6.942   8.493   1.409 -0.4952  0.3285 -0.1318
  185POX    C2C 3101   7.030   8.399   1.491 -0.2573  0.0621 -0.6872
  185POX    C2D 3102   6.960   8.354   1.619 -0.0144  0.2226 -0.4970
  185POX    C2E 3103   7.061   8.297   1.718 -0.4070  0.0070 -0.2184
  185POX    C2F 3104   7.006   8.273   1.859  0.4780 -0.0950  0.1151
  185POX    C2G 3105   7.112   8.238   1.964  0.3073 -0.1924  0.2564
  185POX    C2H 3106   7.042   8.208   2.096 -0.2799 -0.5408 -0.1289
  185POX    C2I 3107   7.138   8.217   2.215 -0.3412  0.1287 -0.1273
  185POX    C2J 3108   7.058   8.203   2.345 -0.0179 -0.4594  0.0107
  185POX    C2K 3109   7.104   8.063   2.389  0.0186 -0.4853 -0.1073
  185POX    C2L 3110   7.216   8.090   2.490 -0.3050 -0.1942  0.1777
  185POX    C2M 3111   7.257   7.968   2.572 -0.0653 -0.2876 -0.0807
  185POX    C2N 3112   7.394   7.981   2.639 -0.0531  0.6204 -0.2743
  185POX    C2O 3113   7.502   7.954   2.535 -0.3258  0.0938 -0.4241
  185POX    C2P 3114   7.648   7.978   2.573 -0.3223 -0.5481 -0.0282
  186CHL    CN1 3115   6.217   5.479   1.015  0.2434  0.4915  0.0815
  186CHL    CN2 3116   6.243   5.504   0.789 -0.3988  0.3502 -0.1006
  186CHL    CN3 3117   6.169   5.692   0.908  0.1495 -0.0320  0.1538
  186CHL    NTM 3118   6.261   5.578   0.915  0.4515  0.1937 -0.1227
  186CHL     CB 3119   6.403   5.600   0.942  0.3619  0.1966  0.3623
  187PJ2     CA 3120   6.479   5.706   0.861  0.4023 -0.0413  0.0868
  187PJ2     OA 3121   6.435   5.840   0.888 -0.1132 -0.3165  0.6244
  187PJ2      P 3122   6.555   5.947   0.888 -0.2566 -0.1504 -0.1814
  187PJ2     OB 3123   6.669   5.919   0.799 -0.0235 -0.0392  0.0832
  187PJ2     HB 3124   6.714   6.003   0.768  3.6933 -0.9565  2.3018
  187PJ2     OG 3125   6.494   6.081   0.876  0.3911  0.1773  0.1580
  187PJ2     HG 3126   6.559   6.149   0.911 -1.6960  1.0517  2.6676
  187PJ2     OD 3127   6.610   5.922   1.037 -0.0491  0.6054 -0.1276
  188POX     CD 3128   6.530   5.979   1.140  0.1142 -0.0325  0.3587
  188POX     CE 3129   6.544   5.907   1.274 -0.0254 -0.2490  0.2562
  188POX     OE 3130   6.447   5.950   1.370 -0.3622  0.7036 -0.4985
  188POX    C1A 3131   6.334   5.881   1.380  0.1322 -0.1279 -0.4924
  188POX    O1A 3132   6.289   5.808   1.292 -0.2562 -0.2784 -0.1770
  188POX    C1B 3133   6.258   5.927   1.499  0.3022 -0.5457 -0.2201
  188POX    C1C 3134   6.227   5.802   1.582 -0.4017 -0.0410  0.2853
  188POX    C1D 3135   6.127   5.831   1.695 -0.4710  0.4907  0.0932
  188POX    C1E 3136   6.173   5.946   1.785  0.1041  0.1156  0.2908
  188POX    C1F 3137   6.057   5.966   1.883 -0.2744 -0.3439 -0.0563
  188POX    C1G 3138   6.049   5.844   1.975 -0.2845  0.0829  0.5172
  188POX    C1H 3139   5.934   5.864   2.074 -0.9706 -0.3469 -0.1715
  188POX    C1I 3140   5.925   5.749   2.173 -0.1097  0.1498  0.4976
  188POX    C1J 3141   5.872   5.745   2.295  0.1205 -0.8876  0.5735
  188POX    C1K 3142   5.802   5.857   2.372  0.0585 -0.8502  0.4614
  188POX    C1L 3143   5.877   5.888   2.501  0.1424 -1.0126  0.4518
  188POX    C1M 3144   5.804   5.982   2.597  0.3977  0.3926 -0.7053
  188POX    C1N 3145   5.884   6.026   2.720 -0.6256  0.3954 -0.0270
  188POX    C1O 3146   5.890   5.911   2.821  0.2718  0.2949 -0.1822
  188POX    C1P 3147   5.998   5.932   2.926  0.2097  0.1374 -0.0864
  188POX    C1Q 3148   6.140   5.918   2.871  0.3141  0.6587  0.0491
  188POX    C1R 3149   6.245   5.938   2.982  0.3024  0.3824  0.1088
  188POX     CZ 3150   6.691   5.917   1.316 -0.0601 -0.5044  0.4406
  188POX     OZ 3151   6.736   5.835   1.425  0.1574 -0.6134  0.2694
  188POX    C2A 3152   6.868   5.836   1.446  0.2872  0.0265 -0.5003
  188POX    O2A 3153   6.942   5.894   1.367  1.1459  0.4830  0.6164
  188POX    C2B 3154   6.916   5.761   1.564 -0.2540  0.1408 -0.1986
  188POX    C2C 3155   6.846   5.816   1.688 -0.5663 -0.0511 -0.2883
  188POX    C2D 3156   6.895   5.771   1.825  0.2302  0.1941 -0.4850
  188POX    C2E 3157   6.830   5.847   1.941 -0.8569 -0.4019 -0.6890
  188POX    C2F 3158   6.869   5.785   2.076 -0.2427  0.4285 -0.4763
  188POX    C2G 3159   6.823   5.854   2.204 -0.4331 -0.3288 -0.1315
  188POX    C2H 3160   6.883   5.782   2.325  0.9128  0.3907 -0.3504
  188POX    C2I 3161   6.852   5.851   2.459 -0.3946 -0.1822 -0.3449
  188POX    C2J 3162   6.907   5.993   2.446 -0.1994 -0.1831  0.4237
  188POX    C2K 3163   6.878   6.076   2.571 -0.4753 -0.0282  0.2571
  188POX    C2L 3164   6.880   6.224   2.531 -0.4040 -0.1287 -0.1181
  188POX    C2M 3165   7.012   6.280   2.480 -0.2016 -0.0825  0.4493
  188POX    C2N 3166   6.991   6.428   2.445  0.9119 -0.0576 -0.1670
  188POX    C2O 3167   7.122   6.503   2.418  0.7349  0.2519 -0.1721
  188POX    C2P 3168   7.086   6.648   2.390  0.2660  0.2351  0.3257
  189CHL    CN1 3169   1.047   1.963   1.050  0.0521 -0.5531  0.5062
  189CHL    CN2 3170   0.849   2.024   0.937 -0.1344  0.0537  0.2672
  189CHL    CN3 3171   1.001   1.853   0.854 -0.0526  0.4003 -0.0024
  189CHL    NTM 3172   0.934   1.909   0.972 -0.0262  0.0996  0.1583
  189CHL     CB 3173   0.847   1.822   1.053 -0.3025 -0.3498 -0.6183
  190PJ2     CA 3174   0.899   1.702   1.130  0.5407  0.2737 -0.2057
  190PJ2     OA 3175   1.011   1.702   1.219  0.7480  0.1333 -0.4648
  190PJ2      P 3176   1.059   1.558   1.272 -0.2178 -0.1535 -0.3558
  190PJ2     OB 3177   1.054   1.464   1.158 -0.3445 -0.4522 -0.1076
  190PJ2     HB 3178   1.038   1.521   1.077 -1.3965 -0.4968  0.0454
  190PJ2     OG 3179   1.190   1.570   1.341 -0.2582  0.1196 -0.3269
  190PJ2     HG 3180   1.199   1.666   1.367  0.5394  0.1678 -0.7506
  190PJ2     OD 3181   0.938   1.533   1.375 -0.2358  0.0833 -0.3187
  191POX     CD 3182   0.973   1.463   1.495 -0.1699 -0.1481 -0.4733
  191POX     CE 3183   0.889   1.511   1.613  0.1522  0.4468 -0.4846
  191POX     OE 3184   0.913   1.443   1.737 -0.8984  0.4124 -0.2883
  191POX    C1A 3185   0.912   1.517   1.847  0.0849 -0.0391  0.0366
  191POX    O1A 3186   0.925   1.640   1.844 -0.3490  0.0127  0.2032
  191POX    C1B 3187   0.929   1.432   1.967  0.3618 -0.0420 -0.0034
  191POX    C1C 3188   0.893   1.511   2.093 -0.2415 -0.1621 -0.0978
  191POX    C1D 3189   0.888   1.435   2.226 -0.3733 -0.3633 -0.2184
  191POX    C1E 3190   0.790   1.498   2.325  0.5144 -0.0952  0.4939
  191POX    C1F 3191   0.735   1.406   2.435  0.0321 -0.0164  0.3198
  191POX    C1G 3192   0.659   1.478   2.546 -0.0439  0.1762  0.1433
  191POX    C1H 3193   0.607   1.368   2.638  0.6661  0.3501  0.7603
  191POX    C1I 3194   0.490   1.417   2.724  0.2657  0.3729  0.2038
  191POX    C1J 3195   0.404   1.329   2.776  0.1037  0.0832 -0.5411
  191POX    C1K 3196   0.429   1.180   2.756  0.0047 -0.0171  0.0611
  191POX    C1L 3197   0.297   1.109   2.725 -0.1135  0.2176  0.0283
  191POX    C1M 3198   0.327   0.964   2.686 -0.0918  0.2535 -0.0883
  191POX    C1N 3199   0.370   0.881   2.806 -0.2151 -0.0319 -0.2405
  191POX    C1O 3200   0.418   0.736   2.799 -0.3688 -0.0816 -0.2603
  191POX    C1P 3201   0.471   0.705   2.939 -0.2043 -0.4485 -0.4002
  191POX    C1Q 3202   0.568   0.587   2.940  0.5030  0.1314  0.6063
  191POX    C1R 3203   0.500   0.452   2.917  0.6266  0.2528 -0.5370
  191POX     CZ 3204   0.744   1.492   1.570 -0.1300  0.0472  0.6088
  191POX     OZ 3205   0.638   1.501   1.666 -0.3315  0.3366  0.3630
  191POX    C2A 3206   0.570   1.388   1.683 -0.1522  0.1930  0.1309
  191POX    O2A 3207   0.602   1.284   1.626 -0.1153  0.1271  0.2697
  191POX    C2B 3208   0.456   1.401   1.776 -0.2192  0.7767 -0.0242
  191POX    C2C 3209   0.483   1.310   1.897  0.4314  0.4322 -0.4276
  191POX    C2D 3210   0.351   1.311   1.973  0.3196  0.0779 -0.6144
  191POX    C2E 3211   0.384   1.261   2.114 -0.4474  0.1298 -0.4122
  191POX    C2F 3212   0.264   1.286   2.206 -0.2706  0.2614 -0.2169
  191POX    C2G 3213   0.295   1.261   2.354  0.0271  0.4367 -0.2487
  191POX    C2H 3214   0.164   1.249   2.432  0.0393  0.2881 -0.2506
  191POX    C2I 3215   0.082   1.123   2.405 -0.4136  0.5273  0.0003
  191POX    C2J 3216   9.062   1.105   2.507 -0.1872  0.3824  0.2376
  191POX    C2K 3217   8.960   0.995   2.472 -0.2480  0.3713  0.4457
  191POX    C2L 3218   8.853   0.990   2.581 -0.7183  0.3773 -0.0107
  191POX    C2M 3219   8.746   0.891   2.535 -0.3499 -0.1104  0.1685
  191POX    C2N 3220   8.668   0.823   2.647  0.0694 -0.0387  0.5069
  191POX    C2O 3221   8.562   0.915   2.708 -0.4539 -0.0454 -0.3763
  191POX    C2P 3222   8.497   0.853   2.831  0.6599 -0.3059  0.0912
  192CHL    CN1 3223   4.879   3.366   1.016  0.2417 -0.3308 -0.0301
  192CHL    CN2 3224   4.669   3.315   1.110  0.0245  0.3695 -0.2174
  192CHL    CN3 3225   4.753   3.535   1.119 -0.4021 -0.0414 -0.4078
  192CHL    NTM 3226   4.791   3.393   1.131  0.1741  0.1291 -0.1906
  192CHL     CB 3227   4.860   3.358   1.256  0.1433  0.1359 -0.1718
  193PJ2     CA 3228   5.012   3.351   1.271  0.1372 -0.0249 -0.1782
  193PJ2     OA 3229   5.074   3.472   1.228  0.0810  0.1923  0.3451
  193PJ2      P 3230   5.234   3.454   1.215  0.0418  0.0298  0.0932
  193PJ2     OB 3231   5.260   3.325   1.148 -0.2642  0.1720 -0.3098
  193PJ2     HB 3232   5.171   3.280   1.155  0.3667 -0.9878  0.7414
  193PJ2     OG 3233   5.287   3.570   1.139 -0.7169  0.1863 -0.2112
  193PJ2     HG 3234   5.385   3.559   1.124 -0.7457 -1.6105  0.6400
  193PJ2     OD 3235   5.283   3.452   1.368 -0.4543  0.1226  0.2578
  194POX     CD 3236   5.316   3.582   1.418 -0.4851  0.3473 -0.2959
  194POX     CE 3237   5.316   3.615   1.568 -0.1000 -0.3699 -0.1315
  194POX     OE 3238   5.448   3.608   1.621 -0.3140  0.2359  0.4874
  194POX    C1A 3239   5.516   3.720   1.647  0.5778 -0.1627 -0.0716
  194POX    O1A 3240   5.461   3.825   1.615  0.3306 -0.2939 -0.0814
  194POX    C1B 3241   5.652   3.710   1.705  0.3942 -0.7367  0.2678
  194POX    C1C 3242   5.638   3.764   1.847 -0.2031  0.2965 -0.1785
  194POX    C1D 3243   5.777   3.778   1.909 -0.3748  0.0354  0.2623
  194POX    C1E 3244   5.795   3.928   1.934  0.0123  0.0839 -0.3112
  194POX    C1F 3245   5.854   3.960   2.071  0.3906  0.3129 -0.5263
  194POX    C1G 3246   5.859   4.111   2.092 -0.0882  0.2243  0.2340
  194POX    C1H 3247   5.844   4.146   2.241  0.1992 -0.5068  0.4350
  194POX    C1I 3248   5.703   4.126   2.296 -0.0091 -0.4795 -0.0799
  194POX    C1J 3249   5.670   4.068   2.411 -0.2866 -0.0226  0.0736
  194POX    C1K 3250   5.776   3.994   2.494  0.0253  0.0906 -0.2238
  194POX    C1L 3251   5.761   4.032   2.641 -0.3831 -0.2939 -0.1658
  194POX    C1M 3252   5.857   3.948   2.725 -0.1846 -0.0517 -0.1489
  194POX    C1N 3253   5.831   3.988   2.870  0.1546 -0.2246 -0.0381
  194POX    C1O 3254   5.881   3.892   2.978  0.1196 -0.2526 -0.0469
  194POX    C1P 3255   5.784   3.774   2.988 -0.5224  0.3066  0.3612
  194POX    C1Q 3256   5.806   3.680   3.107  0.3499  0.4322  0.3039
  194POX    C1R 3257   5.887   3.556   3.069 -0.5512 -0.2286  0.5058
  194POX     CZ 3258   5.216   3.518   1.631  0.3002 -0.3348  0.5567
  194POX     OZ 3259   5.191   3.535   1.771  0.0527  0.1542  0.4531
  194POX    C2A 3260   5.093   3.476   1.838 -0.5690  0.3623 -0.2584
  194POX    O2A 3261   5.018   3.399   1.780 -0.1153  0.1203 -0.5291
  194POX    C2B 3262   5.091   3.517   1.981 -0.1470  0.3703 -0.2531
  194POX    C2C 3263   4.960   3.585   2.020  0.0757  0.4259  0.4077
  194POX    C2D 3264   4.960   3.643   2.161 -0.2505  0.8278  0.2457
  194POX    C2E 3265   4.934   3.538   2.269  0.1372  0.1711 -0.2892
  194POX    C2F 3266   4.957   3.590   2.411 -0.5503  0.2037 -0.1846
  194POX    C2G 3267   5.099   3.632   2.453 -0.6792  0.5195 -0.0559
  194POX    C2H 3268   5.094   3.700   2.590  0.2580  0.2671  0.1079
  194POX    C2I 3269   5.232   3.754   2.629  0.4016 -0.0312  0.0146
  194POX    C2J 3270   5.211   3.840   2.753 -0.6708  0.1313 -0.2694
  194POX    C2K 3271   5.339   3.914   2.791 -0.3627 -0.6529  0.2295
  194POX    C2L 3272   5.306   4.032   2.883  0.1289 -0.1022 -0.2936
  194POX    C2M 3273   5.233   4.145   2.811  0.2124 -0.2448 -0.6075
  194POX    C2N 3274   5.317   4.203   2.698  0.3361  0.3109 -0.2348
  194POX    C2O 3275   5.255   4.331   2.640  0.3565  0.2226 -0.4542
  194POX    C2P 3276   5.289   4.371   2.496 -0.0886  0.3039 -0.5354
  195CHL    CN1 3277   5.002   4.280   0.846 -0.4918  0.6836  0.1198
  195CHL    CN2 3278   5.097   4.495   0.875  0.0054  0.4503  0.4123
  195CHL    CN3 3279   5.239   4.315   0.913  0.2230  0.2970  0.2210
  195CHL    NTM 3280   5.099   4.357   0.925  0.1593  0.2212 -0.2170
  195CHL     CB 3281   5.065   4.347   1.068 -0.0882  0.4997 -0.2540
  196PJ2     CA 3282   5.134   4.435   1.172 -0.2867 -0.1080  0.4078
  196PJ2     OA 3283   5.098   4.573   1.156  0.1220 -0.0774 -0.3209
  196PJ2      P 3284   5.182   4.677   1.246 -0.2087 -0.1300  0.0530
  196PJ2     OB 3285   5.322   4.653   1.205  0.0200 -0.2447  0.8822
  196PJ2     HB 3286   5.377   4.729   1.241 -0.9761  0.5196  0.8417
  196PJ2     OG 3287   5.130   4.814   1.228  0.4064  0.1643  0.4602
  196PJ2     HG 3288   5.034   4.809   1.198  0.1280 -0.8121  1.4769
  196PJ2     OD 3289   5.163   4.630   1.399 -0.2745 -0.4686 -0.0596
  197POX     CD 3290   5.266   4.679   1.485 -0.1536 -0.5288 -0.1663
  197POX     CE 3291   5.241   4.628   1.627 -0.7344 -0.0488 -0.0886
  197POX     OE 3292   5.309   4.703   1.728 -0.1655 -0.3489 -0.2464
  197POX    C1A 3293   5.253   4.813   1.776  0.3769 -0.2627  0.2137
  197POX    O1A 3294   5.138   4.845   1.745  0.7167  1.0117  0.1863
  197POX    C1B 3295   5.334   4.872   1.884  0.0293  0.6885 -0.0265
  197POX    C1C 3296   5.280   4.863   2.027 -0.7484  0.2209 -0.3429
  197POX    C1D 3297   5.378   4.929   2.125 -0.3866 -0.6873 -0.0789
  197POX    C1E 3298   5.314   4.932   2.264  0.1417 -0.1902  0.1585
  197POX    C1F 3299   5.410   4.984   2.371  0.0329  0.0121  0.1569
  197POX    C1G 3300   5.345   5.002   2.508 -0.1165  0.1085  0.0741
  197POX    C1H 3301   5.439   5.081   2.597  0.0576  0.1336 -0.1315
  197POX    C1I 3302   5.390   5.125   2.736 -0.2031  0.4496 -0.3214
  197POX    C1J 3303   5.450   5.107   2.853  0.3219  0.2010 -0.6199
  197POX    C1K 3304   5.596   5.065   2.864  0.2508  0.1694  0.3040
  197POX    C1L 3305   5.621   4.964   2.976 -0.4373  0.0684  0.3700
  197POX    C1M 3306   5.765   4.914   2.988 -0.5133 -0.1135  0.5318
  197POX    C1N 3307   5.759   4.782   3.065 -0.5409 -0.2202  0.3460
  197POX    C1O 3308   5.889   4.702   3.056 -0.5845 -0.2836  0.2821
  197POX    C1P 3309   6.011   4.754   3.132 -0.3583 -0.0212 -0.2564
  197POX    C1Q 3310   6.142   4.694   3.079 -0.2242 -0.0835  0.1464
  197POX    C1R 3311   6.255   4.704   3.181 -0.0936 -0.5296  0.0471
  197POX     CZ 3312   5.291   4.484   1.615  0.2779  0.3021 -0.1383
  197POX     OZ 3313   5.300   4.395   1.726 -0.8118  0.3287 -0.0239
  197POX    C2A 3314   5.284   4.264   1.709  0.1407  0.2538 -0.3562
  197POX    O2A 3315   5.265   4.216   1.597  0.0435 -0.2212 -0.1422
  197POX    C2B 3316   5.320   4.183   1.828 -0.1553  0.1728 -0.3219
  197POX    C2C 3317   5.228   4.061   1.839  0.1624 -0.0068  0.3447
  197POX    C2D 3318   5.260   3.968   1.956 -0.0943 -0.3971  0.1046
  197POX    C2E 3319   5.284   4.045   2.086 -0.1327 -0.2280  0.0118
  197POX    C2F 3320   5.292   3.943   2.200  0.1094  0.5893  0.7370
  197POX    C2G 3321   5.424   3.867   2.190 -0.1895  0.1352  0.2352
  197POX    C2H 3322   5.412   3.740   2.275  0.6234 -0.5149 -0.5898
  197POX    C2I 3323   5.549   3.674   2.292  0.7481 -0.1111  0.0116
  197POX    C2J 3324   5.563   3.567   2.401 -0.1381  0.0075  0.2460
  197POX    C2K 3325   5.556   3.612   2.547  0.1417 -0.0910  0.2885
  197POX    C2L 3326   5.584   3.489   2.634 -0.8718 -0.7059 -0.2364
  197POX    C2M 3327   5.535   3.523   2.775  0.7131  0.1041  0.1498
  197POX    C2N 3328   5.605   3.437   2.880 -0.0722 -0.2407  0.4047
  197POX    C2O 3329   5.586   3.285   2.875 -0.1948 -0.1956 -0.7946
  197POX    C2P 3330   5.649   3.224   3.000 -0.2144  0.4848 -0.4488
  198CHL    CN1 3331   4.170   8.238   0.965 -0.0653 -0.0739  0.0284
  198CHL    CN2 3332   4.265   8.266   0.749  0.2854 -0.0724 -0.3341
  198CHL    CN3 3333   4.032   8.319   0.805  0.1754 -0.3787  0.0895
  198CHL    NTM 3334   4.144   8.224   0.821  0.4492 -0.0855 -0.0653
  198CHL     CB 3335   4.097   8.090   0.785 -0.4961  0.1271  0.3205
  199PJ2     CA 3336   4.170   7.959   0.818  0.0533  0.1454 -0.7746
  199PJ2     OA 3337   4.310   7.959   0.790  0.1843  0.4395 -0.1341
  199PJ2      P 3338   4.370   7.811   0.769 -0.3168  0.1908  0.1676
  199PJ2     OB 3339   4.259   7.731   0.712  0.1121 -0.6233  0.4629
  199PJ2     HB 3340   4.204   7.689   0.784 -0.1131 -0.3924  0.4225
  199PJ2     OG 3341   4.493   7.841   0.692 -0.3215  0.3809  0.2340
  199PJ2     HG 3342   4.528   7.921   0.740 -2.5767  1.6346 -0.0478
  199PJ2     OD 3343   4.394   7.789   0.926  0.0812  0.0369  0.0884
  200POX     CD 3344   4.497   7.871   0.981 -0.1022  0.3269  0.0037
  200POX     CE 3345   4.496   7.869   1.134 -0.8201 -0.2796 -0.0045
  200POX     OE 3346   4.574   7.970   1.197 -0.6219 -0.1654 -0.4273
  200POX    C1A 3347   4.539   8.097   1.216  0.1904  0.0662 -0.4073
  200POX    O1A 3348   4.420   8.119   1.192  0.1242 -0.1934 -0.3196
  200POX    C1B 3349   4.646   8.173   1.284  0.4569 -0.1335 -0.6025
  200POX    C1C 3350   4.561   8.251   1.384  0.6629 -0.3859 -0.2281
  200POX    C1D 3351   4.636   8.266   1.517  0.3575 -0.1878 -0.0757
  200POX    C1E 3352   4.594   8.388   1.598  0.0405 -0.1425 -0.3042
  200POX    C1F 3353   4.687   8.409   1.718 -0.3431 -0.2342  0.0108
  200POX    C1G 3354   4.653   8.549   1.767  0.2851 -0.1173  0.1170
  200POX    C1H 3355   4.757   8.613   1.860 -0.2009  0.2685  0.4076
  200POX    C1I 3356   4.729   8.760   1.889 -0.1928  0.3624 -0.0516
  200POX    C1J 3357   4.815   8.861   1.881  0.3162 -0.0283  0.3741
  200POX    C1K 3358   4.965   8.845   1.855  0.1922  0.1118 -0.4489
  200POX    C1L 3359   5.042   8.785   1.973 -0.5306 -0.0376 -0.0469
  200POX    C1M 3360   5.073   8.882   2.087  0.4010 -0.7360  0.3063
  200POX    C1N 3361   5.061   8.821   2.227 -0.4841  0.3447  0.7201
  200POX    C1O 3362   4.916   8.807   2.274 -0.7393 -0.3617 -0.2495
  200POX    C1P 3363   4.933   8.723   2.400  0.2502  0.2388  0.0250
  200POX    C1Q 3364   4.806   8.697   2.480  0.4924  0.1772  0.3943
  200POX    C1R 3365   4.822   8.604   2.601  0.3128 -0.2363  0.1048
  200POX     CZ 3366   4.531   7.728   1.183 -0.3854 -0.2019 -0.0836
  200POX     OZ 3367   4.517   7.706   1.324  0.2782 -0.1601 -0.0103
  200POX    C2A 3368   4.469   7.590   1.367  0.0220 -0.0937 -0.1138
  200POX    O2A 3369   4.488   7.489   1.300 -0.3018 -0.1838 -0.0707
  200POX    C2B 3370   4.450   7.595   1.514  0.4657  0.4187 -0.0711
  200POX    C2C 3371   4.525   7.494   1.601 -0.1569 -0.0624 -0.0871
  200POX    C2D 3372   4.518   7.516   1.752 -0.3794 -0.1270 -0.0884
  200POX    C2E 3373   4.603   7.407   1.815 -0.2196 -0.1448 -0.3334
  200POX    C2F 3374   4.570   7.395   1.964  0.4904 -0.1076 -0.1667
  200POX    C2G 3375   4.603   7.253   2.010 -0.0814 -0.1328  0.1839
  200POX    C2H 3376   4.751   7.213   2.010  0.0107  0.1981 -0.2848
  200POX    C2I 3377   4.775   7.093   2.101 -0.0468  0.0455 -0.4691
  200POX    C2J 3378   4.921   7.046   2.103  0.0398  0.3204 -0.1264
  200POX    C2K 3379   5.004   7.128   2.202  0.2813 -0.1877  0.0920
  200POX    C2L 3380   5.153   7.092   2.202  0.3288 -0.0119  0.8426
  200POX    C2M 3381   5.240   7.201   2.265  0.2623  0.1967  0.5753
  200POX    C2N 3382   5.387   7.161   2.285  0.2339 -0.0771  0.2550
  200POX    C2O 3383   5.424   7.084   2.412 -0.5574 -0.5506  0.2043
  200POX    C2P 3384   5.416   7.170   2.538  0.5192 -0.3512  0.1416
  201CHL    CN1 3385   0.935   4.767   1.998  0.1487  0.4603 -0.8385
  201CHL    CN2 3386   0.871   4.624   1.820 -0.0703 -0.2576  0.1015
  201CHL    CN3 3387   0.707   4.708   1.972  0.2913  0.4553 -0.0249
  201CHL    NTM 3388   0.845   4.657   1.961  0.1782  0.1282  0.0591
  201CHL     CB 3389   0.873   4.553   2.062  0.1199 -0.0520 -0.1089
  202PJ2     CA 3390   0.810   4.414   2.051  0.2113 -0.0406 -0.8528
  202PJ2     OA 3391   0.668   4.397   2.047  0.1397  0.3179 -0.0896
  202PJ2      P 3392   0.624   4.248   2.005  0.3108  0.2609 -0.0686
  202PJ2     OB 3393   0.478   4.228   2.019  0.2742  0.0814 -0.6622
  202PJ2     HB 3394   0.422   4.305   1.991  1.7982  0.9703 -1.3946
  202PJ2     OG 3395   0.708   4.222   1.886 -0.3770  0.3646 -0.5864
  202PJ2     HG 3396   0.695   4.134   1.842  1.7383 -0.3421  0.0470
  202PJ2     OD 3397   0.688   4.172   2.131 -0.3508  0.1139  0.1812
  203POX     CD 3398   0.620   4.201   2.254 -0.1729  0.4415  0.2045
  203POX     CE 3399   0.562   4.081   2.330 -0.1451  0.2275 -0.1112
  203POX     OE 3400   0.436   4.106   2.394 -0.3579  0.1985 -0.5074
  203POX    C1A 3401   0.349   4.009   2.420  0.0642 -0.1177 -0.2360
  203POX    O1A 3402   0.360   3.908   2.350  0.0618 -0.6425  0.5057
  203POX    C1B 3403   0.237   4.053   2.506  0.6070 -0.0955  0.4677
  203POX    C1C 3404   0.093   4.042   2.454  0.6472  0.1584  0.3021
  203POX    C1D 3405   9.083   4.062   2.566  0.5403  0.2365  0.1994
  203POX    C1E 3406   9.096   3.982   2.696  0.5443 -0.3058 -0.1295
  203POX    C1F 3407   9.022   4.044   2.815  0.3642  0.2129 -0.5071
  203POX    C1G 3408   8.871   4.018   2.827  0.4419  0.2760  0.6762
  203POX    C1H 3409   8.820   4.061   2.964  0.1687 -0.2788  0.7498
  203POX    C1I 3410   8.668   4.073   2.981  0.0868 -0.4990  0.1943
  203POX    C1J 3411   8.595   4.054   3.091 -0.3905 -0.9776 -0.1994
  203POX    C1K 3412   8.661   4.024   3.225  0.3014  0.7751 -0.1133
  203POX    C1L 3413   8.556   3.971   3.323  0.4309  0.7035 -0.0133
  203POX    C1M 3414   8.464   4.086   3.361  0.2803  0.3627  0.6665
  203POX    C1N 3415   8.349   4.039   3.451  0.0392  0.4189  0.3906
  203POX    C1O 3416   8.391   3.993   3.591  0.2486 -0.2467  0.1179
  203POX    C1P 3417   8.390   3.841   3.605 -0.1958 -0.2830 -0.2835
  203POX    C1Q 3418   8.508   3.806   3.696 -0.2064  0.4258  0.0052
  203POX    C1R 3419   8.528   3.656   3.713  0.1744  0.4780  0.0253
  203POX     CZ 3420   0.673   4.014   2.410 -0.4123 -0.4301 -0.2839
  203POX     OZ 3421   0.732   4.082   2.521 -0.3037 -0.4808 -0.3108
  203POX    C2A 3422   0.856   4.041   2.550 -0.1412  0.2350  0.0258
  203POX    O2A 3423   0.917   3.972   2.468  0.2014  0.2772  0.2440
  203POX    C2B 3424   0.921   4.115   2.660  0.1547  0.0253 -0.0079
  203POX    C2C 3425   0.877   4.259   2.688 -0.0189  0.0812 -0.5538
  203POX    C2D 3426   0.943   4.284   2.824 -0.2333  0.5431 -0.5329
  203POX    C2E 3427   0.855   4.222   2.933 -0.0203  0.4843 -0.3952
  203POX    C2F 3428   0.744   4.320   2.970 -0.4758 -0.0960 -0.2014
  203POX    C2G 3429   0.670   4.289   3.100 -0.2165 -0.0824 -0.0508
  203POX    C2H 3430   0.762   4.290   3.222 -0.2759  0.1616 -0.0080
  203POX    C2I 3431   0.682   4.275   3.352  0.0008 -0.2002  0.1237
  203POX    C2J 3432   0.640   4.128   3.357 -0.3268 -0.1087  0.0524
  203POX    C2K 3433   0.556   4.097   3.481  0.5187 -0.1518  0.6196
  203POX    C2L 3434   0.533   3.947   3.496 -0.1373 -0.0964  0.2007
  203POX    C2M 3435   0.453   3.914   3.623  0.0839  0.0830  0.3864
  203POX    C2N 3436   0.378   3.781   3.615 -0.3127  0.3322 -0.1857
  203POX    C2O 3437   0.357   3.715   3.752 -0.9137  0.2786 -0.3015
  203POX    C2P 3438   0.283   3.581   3.741  0.0233 -0.2673 -0.0753
  204CHL    CN1 3439   8.213   2.170   0.938  0.3759  0.3104 -0.0231
  204CHL    CN2 3440   8.084   2.172   1.146  0.0859  0.1247 -0.2386
  204CHL    CN3 3441   8.311   2.088   1.126 -0.2490  0.9548 -0.3265
  204CHL    NTM 3442   8.179   2.098   1.062 -0.2813 -0.1215 -0.4432
  204CHL     CB 3443   8.138   1.958   1.044 -0.2849 -0.2602  0.5578
  205PJ2     CA 3444   8.047   1.926   0.925 -0.2496  0.1812  0.4093
  205PJ2     OA 3445   7.921   1.992   0.934 -0.4224 -0.1832  0.6805
  205PJ2      P 3446   7.821   1.971   0.809  0.2117  0.1773  0.1051
  205PJ2     OB 3447   7.911   1.996   0.695  0.2411  0.3015  0.1557
  205PJ2     HB 3448   7.943   1.910   0.655  1.5524  0.7542  0.1707
  205PJ2     OG 3449   7.749   1.842   0.824  0.5244 -0.0571 -0.3848
  205PJ2     HG 3450   7.790   1.798   0.904 -0.1546 -1.0719 -0.5785
  205PJ2     OD 3451   7.728   2.099   0.836  0.0155  0.0509  0.0304
  206POX     CD 3452   7.660   2.113   0.961  0.0560 -0.4724  0.1122
  206POX     CE 3453   7.526   2.184   0.943  0.3386 -0.0130 -0.1689
  206POX     OE 3454   7.469   2.239   1.062  0.6545  0.4745 -0.2401
  206POX    C1A 3455   7.377   2.335   1.056 -0.2669 -0.3512  0.4939
  206POX    O1A 3456   7.340   2.388   0.951 -0.2004 -0.2279  0.5323
  206POX    C1B 3457   7.311   2.336   1.189 -0.3459 -0.8294  0.4612
  206POX    C1C 3458   7.377   2.448   1.270 -1.1005 -0.0109 -0.0412
  206POX    C1D 3459   7.354   2.436   1.421 -0.2542  0.3011  0.1188
  206POX    C1E 3460   7.408   2.554   1.501  0.6559 -0.1409  0.1677
  206POX    C1F 3461   7.368   2.530   1.647  0.6470  0.1953  0.2219
  206POX    C1G 3462   7.463   2.426   1.707  0.1588 -0.1133  0.4683
  206POX    C1H 3463   7.436   2.418   1.857 -0.3602  0.6233  0.4213
  206POX    C1I 3464   7.340   2.306   1.899  0.1083 -0.3511 -1.0206
  206POX    C1J 3465   7.234   2.326   1.977  0.4441  0.2873 -0.7182
  206POX    C1K 3466   7.174   2.454   2.033  0.5422 -0.0631  0.2070
  206POX    C1L 3467   7.111   2.432   2.171 -0.0519  0.0011 -0.0508
  206POX    C1M 3468   7.072   2.565   2.235 -0.6153 -0.1521 -0.0698
  206POX    C1N 3469   6.985   2.547   2.360 -0.0334 -0.1662  0.3368
  206POX    C1O 3470   7.062   2.482   2.475 -0.1817 -1.0048 -0.0280
  206POX    C1P 3471   6.980   2.495   2.603 -0.1683  0.1351 -0.1239
  206POX    C1Q 3472   7.021   2.392   2.708  0.2947 -0.0589 -0.4916
  206POX    C1R 3473   7.149   2.431   2.782 -0.1716  0.1668  0.2070
  206POX     CZ 3474   7.428   2.085   0.880 -0.0777  0.0872  0.3158
  206POX     OZ 3475   7.398   1.968   0.957  0.4122  0.0292  0.4213
  206POX    C2A 3476   7.274   1.949   1.001  0.0804  0.6466 -0.2171
  206POX    O2A 3477   7.184   2.030   0.979  0.0352  0.7830  0.4506
  206POX    C2B 3478   7.264   1.825   1.080  1.0672  0.5571 -0.2135
  206POX    C2C 3479   7.294   1.859   1.226 -0.1045  0.0838  0.1522
  206POX    C2D 3480   7.288   1.730   1.308 -0.5996 -0.1159 -0.1940
  206POX    C2E 3481   7.320   1.748   1.457  0.1684  0.0557 -0.3765
  206POX    C2F 3482   7.202   1.810   1.532  0.1434 -0.2267 -0.1818
  206POX    C2G 3483   7.228   1.770   1.677  0.1408 -0.1495 -0.1599
  206POX    C2H 3484   7.158   1.857   1.781 -0.3579 -0.6008 -0.1113
  206POX    C2I 3485   7.225   1.858   1.919  0.0269  0.2988 -0.2980
  206POX    C2J 3486   7.172   1.963   2.017  0.2251  0.3576 -0.2539
  206POX    C2K 3487   7.241   1.925   2.148  0.1539  0.3217 -0.2263
  206POX    C2L 3488   7.215   2.038   2.248 -0.2804  0.0126  0.0104
  206POX    C2M 3489   7.260   1.989   2.386 -0.5456  0.2041  0.1647
  206POX    C2N 3490   7.247   2.114   2.473 -0.0819  0.0955  0.3900
  206POX    C2O 3491   7.304   2.088   2.613 -0.2604  0.2341  0.4888
  206POX    C2P 3492   7.213   2.010   2.708 -0.0719 -0.0617  0.4280
  207CHL    CN1 3493   7.592   4.710   0.488  0.3658  0.2087 -0.4004
  207CHL    CN2 3494   7.671   4.917   0.573 -0.2305  0.3811  0.0080
  207CHL    CN3 3495   7.558   4.757   0.716  0.5008 -0.5252 -0.1180
  207CHL    NTM 3496   7.563   4.818   0.583  0.2819 -0.1860  0.0292
  207CHL     CB 3497   7.433   4.877   0.546  0.2124 -0.3120  0.0756
  208PJ2     CA 3498   7.388   5.018   0.582  0.1221 -0.3893  0.2667
  208PJ2     OA 3499   7.394   5.049   0.722 -1.3332  0.1138  0.2369
  208PJ2      P 3500   7.339   5.191   0.774 -0.0828  0.6099  0.2297
  208PJ2     OB 3501   7.292   5.264   0.655 -0.1414  0.7149  0.3166
  208PJ2     HB 3502   7.306   5.361   0.675  1.2599  0.8761 -1.2627
  208PJ2     OG 3503   7.242   5.177   0.885 -0.3329  0.1094 -0.0480
  208PJ2     HG 3504   7.210   5.265   0.920 -1.5952 -0.3402 -0.0532
  208PJ2     OD 3505   7.477   5.269   0.807 -0.0461  0.6395  0.0025
  209POX     CD 3506   7.545   5.221   0.923 -0.7512  0.3381  0.2987
  209POX     CE 3507   7.687   5.275   0.936 -0.7934  0.4040  0.4841
  209POX     OE 3508   7.754   5.219   1.050  0.1263  0.2533 -0.1165
  209POX    C1A 3509   7.838   5.120   1.022  0.1565  0.2820 -0.1278
  209POX    O1A 3510   7.844   5.081   0.905  0.3135  0.0605 -0.0472
  209POX    C1B 3511   7.918   5.065   1.134  0.3729 -0.0208 -0.4282
  209POX    C1C 3512   7.824   4.964   1.201  0.1174  0.5277  0.0505
  209POX    C1D 3513   7.900   4.886   1.308 -0.0082  0.1722 -0.1189
  209POX    C1E 3514   7.805   4.772   1.347 -0.0227  0.1588 -0.1948
  209POX    C1F 3515   7.706   4.819   1.454  0.0427 -0.6277  0.2142
  209POX    C1G 3516   7.626   4.696   1.496 -0.4276 -0.3862  0.0300
  209POX    C1H 3517   7.514   4.727   1.595 -0.3513  0.1050 -0.0366
  209POX    C1I 3518   7.411   4.817   1.527 -0.6291  0.1314  0.4112
  209POX    C1J 3519   7.297   4.855   1.584 -1.0715  0.1771 -0.4922
  209POX    C1K 3520   7.265   4.822   1.729  0.8168 -0.0872 -0.1216
  209POX    C1L 3521   7.321   4.935   1.816  0.1030  0.2403 -0.0816
  209POX    C1M 3522   7.280   4.910   1.961  0.0590  0.1284 -0.1132
  209POX    C1N 3523   7.315   5.035   2.043 -0.2718  0.1330  0.0230
  209POX    C1O 3524   7.289   5.025   2.193 -0.5677  0.1313 -0.0266
  209POX    C1P 3525   7.349   5.150   2.260  0.0693  0.0873 -0.5048
  209POX    C1Q 3526   7.319   5.135   2.409  0.2286  0.7500 -0.4044
  209POX    C1R 3527   7.426   5.212   2.486  0.3396 -0.1160  0.3220
  209POX     CZ 3528   7.678   5.428   0.944  0.6152  0.5285 -0.0597
  209POX     OZ 3529   7.599   5.483   1.048 -0.0216  0.1911 -0.3568
  209POX    C2A 3530   7.656   5.566   1.136 -0.2074 -0.0085 -0.0477
  209POX    O2A 3531   7.755   5.628   1.099 -0.4731 -0.2568 -1.2259
  209POX    C2B 3532   7.578   5.582   1.261 -0.5860  0.0558 -0.2889
  209POX    C2C 3533   7.666   5.646   1.369 -0.0429 -0.3429 -0.4904
  209POX    C2D 3534   7.598   5.630   1.505  0.2142  0.5534 -0.2531
  209POX    C2E 3535   7.690   5.683   1.616 -0.1542  0.2432  0.2056
  209POX    C2F 3536   7.624   5.676   1.754  0.1576 -0.1046  0.3365
  209POX    C2G 3537   7.705   5.741   1.866  0.0249 -0.3330  0.5664
  209POX    C2H 3538   7.653   5.676   1.994 -0.5689 -0.0622  0.4616
  209POX    C2I 3539   7.736   5.744   2.104 -0.1836  0.0530  0.1006
  209POX    C2J 3540   7.664   5.866   2.162 -0.5447 -0.3207  0.4471
  209POX    C2K 3541   7.737   5.911   2.289  0.6151 -0.4133 -0.1668
  209POX    C2L 3542   7.692   6.052   2.326  0.0273 -0.5831 -0.2202
  209POX    C2M 3543   7.777   6.116   2.435  0.3454 -0.5123 -0.5076
  209POX    C2N 3544   7.739   6.057   2.571  0.7538 -0.0147 -0.1702
  209POX    C2O 3545   7.846   6.083   2.677  0.2066 -0.1013  0.4119
  209POX    C2P 3546   7.827   6.005   2.807  0.0884 -0.1170  0.3859
  210CHL    CN1 3547   5.675   2.617   1.314  0.1590 -0.3842 -0.1902
  210CHL    CN2 3548   5.796   2.820   1.257  0.2625  0.1214 -0.5211
  210CHL    CN3 3549   5.890   2.610   1.209 -0.0386  0.2140  0.5254
  210CHL    NTM 3550   5.763   2.683   1.215 -0.1374  0.0987 -0.1330
  210CHL     CB 3551   5.692   2.692   1.087 -0.6171 -0.0436  0.1169
  211PJ2     CA 3552   5.554   2.759   1.081 -0.3717  0.4497 -0.1078
  211PJ2     OA 3553   5.448   2.684   1.140  0.3130 -0.0217  0.5422
  211PJ2      P 3554   5.319   2.767   1.187 -0.0003 -0.1044 -0.1633
  211PJ2     OB 3555   5.311   2.886   1.098  0.0267  0.2920  0.3626
  211PJ2     HB 3556   5.387   2.886   1.033 -1.8699 -3.9372 -2.2380
  211PJ2     OG 3557   5.206   2.672   1.179  0.6284 -0.8640 -0.0491
  211PJ2     HG 3558   5.113   2.707   1.181  0.7387 -0.6021  0.5073
  211PJ2     OD 3559   5.362   2.810   1.336 -0.6296 -0.2089  0.0522
  212POX     CD 3560   5.360   2.709   1.438 -0.1849 -0.3636 -0.0879
  212POX     CE 3561   5.364   2.771   1.578 -0.4365 -0.0900 -0.2005
  212POX     OE 3562   5.409   2.682   1.680  0.1416  0.3100 -0.1039
  212POX    C1A 3563   5.540   2.660   1.688  0.1744  0.6209  0.2022
  212POX    O1A 3564   5.624   2.714   1.615  0.3987 -0.1640 -0.1279
  212POX    C1B 3565   5.578   2.597   1.817  0.0631  0.2736  0.0647
  212POX    C1C 3566   5.718   2.609   1.876  0.0346  0.2617  0.1347
  212POX    C1D 3567   5.717   2.509   1.992  0.3606 -0.0669 -0.1428
  212POX    C1E 3568   5.645   2.555   2.119  0.2320 -0.1347 -0.1897
  212POX    C1F 3569   5.634   2.430   2.206 -0.1116 -0.4725 -0.7168
  212POX    C1G 3570   5.537   2.458   2.321  0.7233  0.2133 -0.1672
  212POX    C1H 3571   5.573   2.363   2.436 -0.2558  0.5822  0.4590
  212POX    C1I 3572   5.465   2.348   2.543 -0.4788 -0.0520  0.1537
  212POX    C1J 3573   5.489   2.334   2.672  0.1936 -0.1679  0.0188
  212POX    C1K 3574   5.621   2.337   2.750  0.0983  0.3385  0.1616
  212POX    C1L 3575   5.644   2.464   2.832  0.0070  0.6267 -0.2542
  212POX    C1M 3576   5.558   2.480   2.958  0.4243 -0.3242  0.1635
  212POX    C1N 3577   5.553   2.622   3.014  0.0667 -0.3433  0.1787
  212POX    C1O 3578   5.476   2.627   3.147 -0.3485 -0.4057 -0.0580
  212POX    C1P 3579   5.494   2.765   3.211 -0.0590 -0.3109 -0.3419
  212POX    C1Q 3580   5.403   2.873   3.153  0.0891  0.1322  0.2499
  212POX    C1R 3581   5.457   3.006   3.206  0.2311  0.2079 -0.0857
  212POX     CZ 3582   5.216   2.808   1.585 -0.5047 -0.4069  0.0520
  212POX     OZ 3583   5.169   2.872   1.704  0.1667 -0.0543  0.1280
  212POX    C2A 3584   5.037   2.869   1.720  0.1360  0.0670 -0.0915
  212POX    O2A 3585   4.959   2.836   1.632  0.2358  0.7289 -0.4305
  212POX    C2B 3586   4.998   2.932   1.848 -0.3264 -0.4753  0.0373
  212POX    C2C 3587   4.968   2.834   1.961  0.3385 -0.7313 -0.0050
  212POX    C2D 3588   5.089   2.742   1.977  0.8481 -0.0905 -0.1372
  212POX    C2E 3589   5.080   2.646   2.096 -0.5208  1.0226  0.6876
  212POX    C2F 3590   5.088   2.712   2.234  0.4040  0.7858  0.7509
  212POX    C2G 3591   5.075   2.603   2.340 -0.4564  0.1002 -0.0416
  212POX    C2H 3592   5.095   2.653   2.483 -0.1338 -0.1255 -0.0064
  212POX    C2I 3593   5.091   2.548   2.595  0.2306 -0.0391  0.0884
  212POX    C2J 3594   5.110   2.605   2.736  0.1194  0.5723 -0.1407
  212POX    C2K 3595   5.109   2.498   2.845 -0.1420 -0.0120 -0.7071
  212POX    C2L 3596   4.980   2.416   2.839 -0.0314 -0.2510  0.0151
  212POX    C2M 3597   4.968   2.336   2.969  0.4110  0.0930  0.2668
  212POX    C2N 3598   4.839   2.255   2.953  0.4761  0.0815 -0.2162
  212POX    C2O 3599   4.813   2.188   3.088  0.0113 -0.0112 -0.3508
  212POX    C2P 3600   4.704   2.084   3.067  0.1476 -0.1903 -0.1730
  213CHL    CN1 3601   4.120   3.589   1.221  0.6986  0.2699 -0.3210
  213CHL    CN2 3602   4.167   3.564   1.450 -0.3963 -0.1834  0.1031
  213CHL    CN3 3603   4.314   3.674   1.298  0.5948 -0.7710  0.1790
  213CHL    NTM 3604   4.174   3.659   1.338  0.5123 -0.2630  0.0843
  213CHL     CB 3605   4.111   3.786   1.378  0.2743 -0.2902 -0.2041
  214PJ2     CA 3606   3.973   3.840   1.341  0.3196  0.0402  0.1004
  214PJ2     OA 3607   3.859   3.761   1.377  0.3447  0.1333  0.3879
  214PJ2      P 3608   3.740   3.850   1.438 -0.2018 -0.1429 -0.2594
  214PJ2     OB 3609   3.747   3.975   1.359 -0.5963 -0.3119 -0.5705
  214PJ2     HB 3610   3.837   3.978   1.315 -0.4451  0.1937 -0.2530
  214PJ2     OG 3611   3.631   3.751   1.422 -0.5487  0.1934 -0.0149
  214PJ2     HG 3612   3.657   3.678   1.358 -0.3820 -0.6710  1.0029
  214PJ2     OD 3613   3.788   3.862   1.591  0.8996  0.3801 -0.6305
  215POX     CD 3614   3.794   3.742   1.670  0.1978  0.8115  0.0973
  215POX     CE 3615   3.786   3.761   1.821 -0.6334 -0.4671  0.2276
  215POX     OE 3616   3.833   3.655   1.905  0.6377 -0.0205  0.1035
  215POX    C1A 3617   3.961   3.646   1.937  0.6351  0.2675  0.1949
  215POX    O1A 3618   4.025   3.751   1.928  0.0898  0.5543 -0.3430
  215POX    C1B 3619   4.007   3.529   2.015  0.2113  0.2116  0.3631
  215POX    C1C 3620   4.009   3.561   2.164  0.0389 -0.0814  0.4288
  215POX    C1D 3621   4.099   3.468   2.246  0.1013 -0.3232  0.0878
  215POX    C1E 3622   4.085   3.514   2.392  0.3355 -0.0575  0.0265
  215POX    C1F 3623   4.181   3.432   2.478 -0.0599 -0.1899  0.3472
  215POX    C1G 3624   4.325   3.464   2.437 -0.1530 -0.2995 -0.0707
  215POX    C1H 3625   4.423   3.379   2.519  0.4256  0.1720 -0.2607
  215POX    C1I 3626   4.566   3.377   2.465  0.4172  0.3542 -0.2913
  215POX    C1J 3627   4.672   3.338   2.535 -0.3739 -0.8957  0.2482
  215POX    C1K 3628   4.663   3.326   2.688 -0.2443 -0.2777  0.3091
  215POX    C1L 3629   4.772   3.404   2.762 -0.0395  0.2108 -0.4879
  215POX    C1M 3630   4.751   3.555   2.768  0.2108  0.2183  0.3817
  215POX    C1N 3631   4.835   3.634   2.868  0.1434 -0.1613  0.7415
  215POX    C1O 3632   4.776   3.768   2.912  0.0721 -0.0389  0.2775
  215POX    C1P 3633   4.874   3.840   3.005 -0.1074  0.3776  0.1484
  215POX    C1Q 3634   4.859   3.781   3.146  0.2894  0.2969  0.1570
  215POX    C1R 3635   4.732   3.826   3.219  0.1933 -0.2445  0.3269
  215POX     CZ 3636   3.641   3.798   1.855 -0.6762  0.0014 -0.4415
  215POX     OZ 3637   3.602   3.842   1.986 -0.2570 -0.1024 -0.2780
  215POX    C2A 3638   3.627   3.965   2.030 -0.3988 -0.1038 -0.1939
  215POX    O2A 3639   3.659   4.052   1.949  0.5351 -0.3905 -0.1369
  215POX    C2B 3640   3.624   3.969   2.178  0.1565 -0.2972 -0.1769
  215POX    C2C 3641   3.735   3.890   2.248 -0.2774 -0.5924  0.1832
  215POX    C2D 3642   3.724   3.891   2.400  0.0200  0.2938  0.2020
  215POX    C2E 3643   3.838   3.816   2.470 -0.1666 -0.1497  0.0349
  215POX    C2F 3644   3.816   3.792   2.620  0.3439  0.2012  0.1703
  215POX    C2G 3645   3.912   3.682   2.665 -0.0871 -0.2802 -0.0728
  215POX    C2H 3646   3.941   3.704   2.814 -0.1885 -0.4968 -0.0212
  215POX    C2I 3647   4.074   3.634   2.840  0.0686  0.0421  0.1302
  215POX    C2J 3648   4.059   3.483   2.862  0.5317 -0.0257  0.0017
  215POX    C2K 3649   4.198   3.427   2.891  0.6279  0.1563 -0.1001
  215POX    C2L 3650   4.206   3.303   2.980 -0.6934  0.3505  0.3120
  215POX    C2M 3651   4.346   3.250   3.011 -0.6470  0.3001  0.0187
  215POX    C2N 3652   4.341   3.118   3.087  0.1925  0.3164  0.1117
  215POX    C2O 3653   4.478   3.050   3.100  0.0964  0.0800 -0.1031
  215POX    C2P 3654   4.517   3.021   3.245  0.2692  0.3014 -0.1038
  216CHL    CN1 3655   5.795   5.044   0.849 -0.5450 -0.1133 -0.1807
  216CHL    CN2 3656   5.842   5.111   0.623  0.5066 -0.0929  0.5442
  216CHL    CN3 3657   5.898   5.254   0.807 -0.0601  0.0583  0.4231
  216CHL    NTM 3658   5.800   5.158   0.756 -0.1264  0.2227  0.2392
  216CHL     CB 3659   5.671   5.228   0.747 -0.0101  0.3605 -0.3940
  217PJ2     CA 3660   5.546   5.161   0.691  0.1430  0.1510 -0.4860
  217PJ2     OA 3661   5.510   5.025   0.721  0.1031  0.3171  0.2414
  217PJ2      P 3662   5.406   4.999   0.840  0.3016  0.0157  0.3497
  217PJ2     OB 3663   5.291   5.090   0.821 -0.0352 -0.5035 -0.1326
  217PJ2     HB 3664   5.202   5.052   0.848 -2.3923  3.0873 -2.0342
  217PJ2     OG 3665   5.372   4.855   0.834 -0.6535  0.2655 -0.4704
  217PJ2     HG 3666   5.338   4.821   0.746 -0.4628 -2.0650  0.2851
  217PJ2     OD 3667   5.489   5.050   0.969  0.3439  0.6036  0.0903
  218POX     CD 3668   5.469   4.985   1.094 -0.5080  0.2409 -0.2241
  218POX     CE 3669   5.533   5.056   1.214 -0.0996  0.0336 -0.3155
  218POX     OE 3670   5.571   4.963   1.316 -0.2777  0.4683  0.1515
  218POX    C1A 3671   5.690   4.995   1.365 -0.0322 -0.1329 -0.0342
  218POX    O1A 3672   5.771   5.053   1.292 -0.3452  0.0662 -0.2238
  218POX    C1B 3673   5.731   4.932   1.493 -0.3960 -0.4783 -0.0877
  218POX    C1C 3674   5.730   5.037   1.604  0.5254 -0.0917 -0.4331
  218POX    C1D 3675   5.733   4.962   1.737  0.8312  0.4976 -0.1020
  218POX    C1E 3676   5.717   5.063   1.850  0.0564 -0.0923  0.3270
  218POX    C1F 3677   5.799   5.043   1.978 -0.1106 -0.7111  0.3384
  218POX    C1G 3678   5.776   5.158   2.077  0.1459 -0.7273  0.4176
  218POX    C1H 3679   5.887   5.144   2.180  0.5122 -0.5107  0.0563
  218POX    C1I 3680   6.009   5.220   2.129  0.1775 -0.3637 -0.5325
  218POX    C1J 3681   6.104   5.267   2.210 -0.3198 -0.2915  0.0173
  218POX    C1K 3682   6.075   5.257   2.360  0.3418  0.5984  0.2117
  218POX    C1L 3683   6.011   5.383   2.419 -0.0974  0.5417 -0.1334
  218POX    C1M 3684   5.968   5.379   2.566  0.1797  0.3162 -0.0587
  218POX    C1N 3685   6.077   5.408   2.669  0.2050  0.3415 -0.0924
  218POX    C1O 3686   6.028   5.413   2.814  0.1733 -0.6198 -0.0623
  218POX    C1P 3687   6.141   5.464   2.904 -0.2468  0.4489 -0.1180
  218POX    C1Q 3688   6.100   5.505   3.045 -0.1383 -0.4639  0.1887
  218POX    C1R 3689   6.226   5.574   3.097 -0.2549 -0.0162 -0.1150
  218POX     CZ 3690   5.433   5.161   1.262 -0.0077 -0.3133  0.6480
  218POX     OZ 3691   5.479   5.242   1.371  0.0946  0.4207  0.0654
  218POX    C2A 3692   5.394   5.276   1.467  0.3307 -0.1956  0.4984
  218POX    O2A 3693   5.297   5.203   1.491 -0.1626  0.4293  0.4403
  218POX    C2B 3694   5.468   5.349   1.571  0.0061 -0.5593  0.9920
  218POX    C2C 3695   5.395   5.343   1.706 -0.3842  0.0525  0.8124
  218POX    C2D 3696   5.482   5.429   1.799 -0.0616  0.5918  0.0288
  218POX    C2E 3697   5.415   5.409   1.935  0.4334  0.0012  0.1917
  218POX    C2F 3698   5.484   5.507   2.030  0.6446 -0.4082  0.4628
  218POX    C2G 3699   5.435   5.480   2.172  0.6850 -0.2096  0.5159
  218POX    C2H 3700   5.519   5.545   2.282  0.7117  0.1029  0.3089
  218POX    C2I 3701   5.498   5.487   2.422 -0.1949 -0.0061  0.1336
  218POX    C2J 3702   5.604   5.542   2.517 -0.2363  0.0466  0.1493
  218POX    C2K 3703   5.559   5.551   2.663  0.6886 -0.0575  0.4485
  218POX    C2L 3704   5.657   5.565   2.779  0.2274  0.0774  0.8277
  218POX    C2M 3705   5.575   5.581   2.908 -0.4028  0.6969  0.3533
  218POX    C2N 3706   5.674   5.577   3.024  0.0011  0.7036  0.0145
  218POX    C2O 3707   5.598   5.550   3.154  0.3791  0.3708  0.1697
  218POX    C2P 3708   5.561   5.685   3.218 -0.5018  0.2489 -0.0702
  219CHL    CN1 3709   1.661   4.195   1.371 -0.2914 -0.3535  0.0957
  219CHL    CN2 3710   1.871   4.318   1.314  0.0734  0.2694  0.2871
  219CHL    CN3 3711   1.845   4.199   1.517  0.3669  0.5091  0.1115
  219CHL    NTM 3712   1.773   4.278   1.416 -0.1787 -0.3487 -0.1880
  219CHL     CB 3713   1.722   4.404   1.473 -0.5786 -0.5931  0.0006
  220PJ2     CA 3714   1.643   4.409   1.604  0.3250 -0.1912  0.5386
  220PJ2     OA 3715   1.525   4.329   1.617  0.2546 -0.1831 -0.0354
  220PJ2      P 3716   1.445   4.337   1.756 -0.0208 -0.0281 -0.2007
  220PJ2     OB 3717   1.409   4.480   1.761  0.3138  0.0566 -0.1716
  220PJ2     HB 3718   1.416   4.508   1.665 -0.2914 -2.3921 -1.0050
  220PJ2     OG 3719   1.333   4.241   1.746  0.0983 -0.2200  0.2869
  220PJ2     HG 3720   1.283   4.244   1.833  1.3463  0.1324  1.0226
  220PJ2     OD 3721   1.551   4.289   1.868 -0.1465  0.5182  0.1561
  221POX     CD 3722   1.491   4.238   1.987 -0.3603 -0.1541 -0.2393
  221POX     CE 3723   1.566   4.262   2.118 -0.1188 -0.0573 -0.3950
  221POX     OE 3724   1.543   4.154   2.208  0.1667  0.0451 -0.1954
  221POX    C1A 3725   1.638   4.122   2.295 -0.1636 -0.3158  0.0377
  221POX    O1A 3726   1.757   4.127   2.264 -0.0486 -0.6370  0.4248
  221POX    C1B 3727   1.582   4.033   2.399 -0.8125  0.2163  0.1556
  221POX    C1C 3728   1.633   3.890   2.382 -0.4735  0.3670 -0.1065
  221POX    C1D 3729   1.586   3.801   2.498 -0.5043  0.2976 -0.1727
  221POX    C1E 3730   1.631   3.654   2.493 -0.2065  0.3768  0.1414
  221POX    C1F 3731   1.570   3.581   2.374  0.6202 -0.2396  0.0931
  221POX    C1G 3732   1.624   3.438   2.361  0.1914 -0.3917 -0.0558
  221POX    C1H 3733   1.572   3.340   2.466  0.3187  0.0654  0.4399
  221POX    C1I 3734   1.634   3.204   2.433 -0.0645  0.0146 -0.0962
  221POX    C1J 3735   1.741   3.157   2.498 -0.0164  0.2918  0.0285
  221POX    C1K 3736   1.806   3.221   2.621 -0.4197  0.1862  0.2988
  221POX    C1L 3737   1.909   3.116   2.663 -0.0387  0.2984 -0.3335
  221POX    C1M 3738   1.865   2.981   2.720  0.0785  0.2872 -0.2707
  221POX    C1N 3739   1.977   2.891   2.774 -0.3518  0.0976  0.3160
  221POX    C1O 3740   2.048   2.941   2.900 -0.2228  0.0134  0.2761
  221POX    C1P 3741   2.159   2.854   2.958  0.3645  0.2245 -0.5048
  221POX    C1Q 3742   2.221   2.924   3.079 -0.4815  0.3465 -0.1349
  221POX    C1R 3743   2.326   2.836   3.149 -0.8542 -0.1019 -0.1353
  221POX     CZ 3744   1.525   4.402   2.166  0.7372  0.0814 -0.0548
  221POX     OZ 3745   1.584   4.443   2.290  0.9223  0.0725 -0.1405
  221POX    C2A 3746   1.536   4.550   2.352  0.7990  0.1686 -0.4004
  221POX    O2A 3747   1.464   4.637   2.304 -0.1753 -0.2750  0.2121
  221POX    C2B 3748   1.606   4.558   2.482 -0.1831 -0.1895  0.1638
  221POX    C2C 3749   1.671   4.696   2.496 -0.3163 -0.1613  0.5189
  221POX    C2D 3750   1.742   4.723   2.628  0.6350  0.3957 -0.0939
  221POX    C2E 3751   1.636   4.758   2.732 -0.0791 -0.6788 -0.4454
  221POX    C2F 3752   1.699   4.776   2.870 -1.1670 -0.2985  0.0163
  221POX    C2G 3753   1.745   4.649   2.942  0.0050 -0.0052 -0.1899
  221POX    C2H 3754   1.753   4.694   3.088  0.7556  0.1498 -0.2768
  221POX    C2I 3755   1.781   4.575   3.180  0.0658  0.1903 -0.0126
  221POX    C2J 3756   1.928   4.534   3.192  0.0392 -0.0064 -0.3462
  221POX    C2K 3757   2.008   4.626   3.284  0.1932 -0.5158  0.0363
  221POX    C2L 3758   2.160   4.608   3.272  0.1933 -0.5357  0.0684
  221POX    C2M 3759   2.241   4.682   3.378 -0.1170 -0.4590  0.2547
  221POX    C2N 3760   2.386   4.636   3.364 -0.0096 -0.0627  0.0436
  221POX    C2O 3761   2.471   4.645   3.491  0.0836  0.0000 -0.0219
  221POX    C2P 3762   2.475   4.787   3.546 -0.6572  0.1816 -0.4172
  222CHL    CN1 3763   3.911   4.259   1.792 -0.1923 -0.3292 -0.3049
  222CHL    CN2 3764   4.107   4.317   1.701 -0.2016 -0.3384  0.7779
  222CHL    CN3 3765   4.034   4.083   1.687 -0.1393 -0.5056 -0.6327
  222CHL    NTM 3766   3.996   4.224   1.677  0.0485 -0.4140 -0.1025
  222CHL     CB 3767   3.925   4.260   1.553  0.2661  0.6738  0.0805
  223PJ2     CA 3768   3.983   4.210   1.421 -0.3055  0.0573  0.0582
  223PJ2     OA 3769   4.112   4.268   1.400 -0.1463 -0.2127  0.2875
  223PJ2      P 3770   4.202   4.188   1.293  0.1052  0.5799 -0.0976
  223PJ2     OB 3771   4.110   4.102   1.215 -0.0337  0.5754  0.0706
  223PJ2     HB 3772   4.157   4.062   1.136 -0.8074  0.7641 -0.4982
  223PJ2     OG 3773   4.299   4.275   1.223  0.4050  0.6776  0.4337
  223PJ2     HG 3774   4.305   4.250   1.126 -0.6189 -1.8669  0.9724
  223PJ2     OD 3775   4.279   4.096   1.400 -0.5428  0.0054 -0.1141
  224POX     CD 3776   4.371   4.173   1.478 -1.3469  0.5628  0.2964
  224POX     CE 3777   4.419   4.084   1.593 -0.2501  0.1994 -0.4245
  224POX     OE 3778   4.452   4.150   1.715 -0.0153 -0.1258 -0.3101
  224POX    C1A 3779   4.408   4.094   1.828  0.0879 -0.0481 -0.2312
  224POX    O1A 3780   4.322   4.007   1.814  0.6901 -0.6316 -0.3537
  224POX    C1B 3781   4.483   4.138   1.948 -0.1916  0.5694 -0.2791
  224POX    C1C 3782   4.402   4.179   2.071 -0.0401  0.3707 -0.1132
  224POX    C1D 3783   4.478   4.191   2.204  0.2949  0.1961 -0.2884
  224POX    C1E 3784   4.403   4.264   2.316  0.0163 -0.1413 -0.2513
  224POX    C1F 3785   4.347   4.404   2.294  0.2938  0.0049 -0.0284
  224POX    C1G 3786   4.442   4.516   2.338  0.3865 -0.0177 -0.1720
  224POX    C1H 3787   4.477   4.501   2.486  0.4212 -0.3062 -0.2082
  224POX    C1I 3788   4.509   4.639   2.545 -0.1932 -0.2280 -0.0444
  224POX    C1J 3789   4.495   4.665   2.675 -0.1328 -0.6654  0.0538
  224POX    C1K 3790   4.467   4.559   2.781 -0.3493 -0.7926 -0.1309
  224POX    C1L 3791   4.371   4.608   2.889  0.1543 -0.0464 -0.0131
  224POX    C1M 3792   4.355   4.501   2.998  0.0358  0.0385  0.0524
  224POX    C1N 3793   4.296   4.365   2.960  0.2222 -0.0586  0.1073
  224POX    C1O 3794   4.280   4.263   3.072 -0.0341 -0.2784 -0.1301
  224POX    C1P 3795   4.237   4.128   3.014 -0.0369 -0.3346 -0.0002
  224POX    C1Q 3796   4.350   4.057   2.939  0.1539  0.0030 -0.0376
  224POX    C1R 3797   4.462   4.011   3.033 -0.1662  0.4087  0.5476
  224POX     CZ 3798   4.516   3.979   1.539  0.4386  0.5418  0.1392
  224POX     OZ 3799   4.585   3.893   1.630  0.2509  0.3622  0.1120
  224POX    C2A 3800   4.554   3.764   1.642  0.3713  0.3193 -0.0306
  224POX    O2A 3801   4.480   3.709   1.560  0.2278  0.2056  0.1738
  224POX    C2B 3802   4.618   3.685   1.749 -0.1373  0.0695  0.0950
  224POX    C2C 3803   4.535   3.693   1.877 -0.0929 -0.0203  0.1290
  224POX    C2D 3804   4.582   3.592   1.983 -0.3675  0.1905  0.4534
  224POX    C2E 3805   4.525   3.453   1.951  0.5380  0.0210 -0.4574
  224POX    C2F 3806   4.632   3.354   1.997  0.3210 -0.1762 -0.3768
  224POX    C2G 3807   4.576   3.212   1.990  0.2267 -0.1323 -0.5251
  224POX    C2H 3808   4.667   3.114   2.065  0.1696  0.2516  0.0491
  224POX    C2I 3809   4.599   2.977   2.074 -0.2378  0.4694  0.3678
  224POX    C2J 3810   4.652   2.878   2.178 -0.1299 -0.3752 -0.4732
  224POX    C2K 3811   4.692   2.936   2.313  0.1083 -0.6074 -0.4435
  224POX    C2L 3812   4.706   2.836   2.428 -0.1112 -0.0160  0.1078
  224POX    C2M 3813   4.735   2.902   2.563  0.6663 -0.2733  0.0704
  224POX    C2N 3814   4.701   2.809   2.679  0.4464 -0.2865 -0.0035
  224POX    C2O 3815   4.725   2.875   2.815  0.5327  0.5962 -0.4436
  224POX    C2P 3816   4.787   2.787   2.924  0.0466 -0.0229 -0.6621
  225CHL    CN1 3817   3.530   8.324   1.004  0.0801  0.2463 -0.1143
  225CHL    CN2 3818   3.448   8.199   0.819  0.7672 -0.5199  0.0468
  225CHL    CN3 3819   3.321   8.220   1.036  0.2811 -0.5737  0.5126
  225CHL    NTM 3820   3.449   8.207   0.966  0.0908  0.1948  0.0184
  225CHL     CB 3821   3.510   8.082   1.013 -0.4007 -0.0790 -0.0629
  226PJ2     CA 3822   3.544   8.054   1.160  0.1573 -0.4698 -0.2649
  226PJ2     OA 3823   3.434   8.013   1.241  0.8049 -0.6632  0.5210
  226PJ2      P 3824   3.483   8.066   1.385  0.1586  0.1138  0.4558
  226PJ2     OB 3825   3.362   8.046   1.469  0.0394 -0.8994  0.0569
  226PJ2     HB 3826   3.344   8.128   1.524 -0.1056 -0.4729 -0.6086
  226PJ2     OG 3827   3.531   8.206   1.375  0.8426 -0.1186  0.4637
  226PJ2     HG 3828   3.543   8.236   1.280  1.8200  0.4243  0.7539
  226PJ2     OD 3829   3.588   7.958   1.442  0.0437  0.0273  0.5070
  227POX     CD 3830   3.536   7.849   1.517 -0.0860 -0.1847  0.1121
  227POX     CE 3831   3.630   7.771   1.610  0.9282  0.2333 -0.5483
  227POX     OE 3832   3.567   7.659   1.674  0.8443  0.2005 -0.6879
  227POX    C1A 3833   3.559   7.546   1.605 -0.3540 -0.0823 -0.1100
  227POX    O1A 3834   3.586   7.540   1.485 -0.1110 -0.0283 -0.0593
  227POX    C1B 3835   3.511   7.428   1.680 -0.3396 -0.0909 -0.1130
  227POX    C1C 3836   3.622   7.352   1.752 -0.2191  0.1124 -0.0839
  227POX    C1D 3837   3.574   7.231   1.831 -0.0337  0.1484  0.0845
  227POX    C1E 3838   3.497   7.260   1.960 -0.2138  0.3664 -0.0724
  227POX    C1F 3839   3.459   7.130   2.031  0.8784 -0.1518 -0.4058
  227POX    C1G 3840   3.553   7.096   2.146 -0.1743 -0.3214  0.4220
  227POX    C1H 3841   3.527   7.194   2.261 -0.3238  0.4143 -0.2325
  227POX    C1I 3842   3.634   7.208   2.369  0.1229  0.4160 -0.6724
  227POX    C1J 3843   3.601   7.229   2.496  0.1152 -0.3062 -0.5532
  227POX    C1K 3844   3.463   7.224   2.563  0.3023  0.6291 -0.0919
  227POX    C1L 3845   3.429   7.329   2.669 -0.2091  0.1473  0.2257
  227POX    C1M 3846   3.286   7.310   2.720 -0.3489  0.3149 -0.1050
  227POX    C1N 3847   3.250   7.391   2.845  0.3097  0.5349 -0.0516
  227POX    C1O 3848   3.098   7.409   2.854  0.3500  0.6795  0.3447
  227POX    C1P 3849   3.072   7.494   2.979 -0.6042  0.3476  0.3765
  227POX    C1Q 3850   3.061   7.416   3.110  0.2984  0.0853  0.3042
  227POX    C1R 3851   3.027   7.510   3.226  0.3318 -0.5394  0.8254
  227POX     CZ 3852   3.683   7.878   1.706 -0.1894  0.1019  0.2313
  227POX     OZ 3853   3.777   7.833   1.804  0.3863 -0.0998 -0.4118
  227POX    C2A 3854   3.820   7.897   1.912 -0.0788 -0.1031 -0.2224
  227POX    O2A 3855   3.816   8.019   1.921 -0.0228 -0.1557  0.5399
  227POX    C2B 3856   3.873   7.811   2.020 -0.1131  0.4079  0.2038
  227POX    C2C 3857   3.765   7.759   2.115 -0.2383  0.1831 -0.0615
  227POX    C2D 3858   3.844   7.689   2.226 -0.1239  0.0880 -0.2014
  227POX    C2E 3859   3.750   7.650   2.341 -0.0649 -0.1869 -0.2459
  227POX    C2F 3860   3.829   7.622   2.469 -0.4370 -0.4319 -0.0689
  227POX    C2G 3861   3.735   7.593   2.587 -0.4283 -0.0242  0.0393
  227POX    C2H 3862   3.815   7.579   2.716 -0.3126  0.0787 -0.0201
  227POX    C2I 3863   3.869   7.710   2.774 -0.2177  0.0393 -0.0197
  227POX    C2J 3864   3.963   7.702   2.894 -0.6996  0.1870  0.3706
  227POX    C2K 3865   3.992   7.846   2.938 -0.0106  0.0671  0.3294
  227POX    C2L 3866   4.111   7.857   3.033  0.2070 -0.4821  0.1252
  227POX    C2M 3867   4.250   7.804   2.996  0.3662  0.0733 -0.0781
  227POX    C2N 3868   4.335   7.784   3.122 -0.3666  0.1813  0.4410
  227POX    C2O 3869   4.280   7.672   3.211 -0.2184  0.0834  0.4085
  227POX    C2P 3870   4.373   7.630   3.326 -0.1752 -0.1587  0.2859
  228CHL    CN1 3871   8.093   2.400   0.610  0.5911 -0.0571 -0.1640
  228CHL    CN2 3872   7.903   2.541   0.563 -0.8365  0.1325  0.1175
  228CHL    CN3 3873   7.906   2.302   0.503 -0.3747  0.3989  0.5604
  228CHL    NTM 3874   7.946   2.405   0.600  0.5949  0.5415  0.0258
  228CHL     CB 3875   7.875   2.353   0.718  0.8346  0.1316 -0.0093
  229PJ2     CA 3876   7.884   2.421   0.855 -0.1152 -0.4688  0.3561
  229PJ2     OA 3877   8.016   2.419   0.910  0.3030  0.1500 -0.5872
  229PJ2      P 3878   8.034   2.547   1.005 -0.1581  0.0474 -0.3548
  229PJ2     OB 3879   8.171   2.557   1.062 -0.0499  0.1619 -0.6343
  229PJ2     HB 3880   8.244   2.563   0.994  0.7331  0.1548  0.1954
  229PJ2     OG 3881   7.968   2.660   0.936 -0.2294  0.0314 -0.3126
  229PJ2     HG 3882   8.004   2.660   0.843  0.8857 -0.7580  0.0915
  229PJ2     OD 3883   7.935   2.488   1.117  0.6323 -0.0519  0.3061
  230POX     CD 3884   7.921   2.576   1.229 -0.3658 -0.4517  0.5078
  230POX     CE 3885   7.808   2.535   1.324 -0.4985 -0.3289  0.4036
  230POX     OE 3886   7.807   2.618   1.441  0.2020 -0.5748  0.5913
  230POX    C1A 3887   7.732   2.728   1.442  0.6754 -0.2444 -0.0565
  230POX    O1A 3888   7.676   2.762   1.338 -0.2789  0.1500  0.5802
  230POX    C1B 3889   7.749   2.806   1.567 -0.9809 -0.2774  0.2088
  230POX    C1C 3890   7.716   2.729   1.695 -0.6675 -0.0620  0.4206
  230POX    C1D 3891   7.693   2.838   1.799  0.3127  0.1080  0.4672
  230POX    C1E 3892   7.592   2.819   1.912 -0.0048  0.5772  0.2648
  230POX    C1F 3893   7.656   2.744   2.029 -0.3555 -0.4979 -0.2172
  230POX    C1G 3894   7.553   2.751   2.142 -0.1259 -0.4242 -0.0121
  230POX    C1H 3895   7.560   2.640   2.247 -0.4853 -0.5304 -0.0987
  230POX    C1I 3896   7.453   2.662   2.354  0.0971  0.1916  0.3458
  230POX    C1J 3897   7.452   2.600   2.471  0.1104  0.3692  0.4393
  230POX    C1K 3898   7.564   2.514   2.530  0.1282 -0.1059 -0.2744
  230POX    C1L 3899   7.523   2.441   2.658  0.6026 -0.5249 -0.3619
  230POX    C1M 3900   7.646   2.384   2.730  0.2822 -0.7856 -0.0213
  230POX    C1N 3901   7.583   2.335   2.861 -0.1905  0.1176  0.0961
  230POX    C1O 3902   7.687   2.279   2.958 -0.4308 -0.2651  0.1360
  230POX    C1P 3903   7.656   2.230   3.100 -0.7325 -0.0330  0.1523
  230POX    C1Q 3904   7.560   2.112   3.086 -0.2372 -0.4233 -0.0016
  230POX    C1R 3905   7.535   2.042   3.219 -0.3872 -0.0373  0.1769
  230POX     CZ 3906   7.818   2.384   1.344 -0.0139 -0.2643  0.6591
  230POX     OZ 3907   7.698   2.313   1.378 -0.3937 -0.0497 -0.2186
  230POX    C2A 3908   7.709   2.196   1.440 -0.1105  0.2314  0.2738
  230POX    O2A 3909   7.812   2.133   1.460 -0.3314 -0.1850  0.1139
  230POX    C2B 3910   7.575   2.139   1.468  0.0445 -0.3189 -0.0879
  230POX    C2C 3911   7.587   1.991   1.505 -0.0936 -0.2876  0.0850
  230POX    C2D 3912   7.571   1.973   1.656 -0.0654  0.5094  0.1882
  230POX    C2E 3913   7.704   1.930   1.717 -0.0871 -0.0067 -0.1225
  230POX    C2F 3914   7.688   1.925   1.869  0.1176 -0.3484 -0.1102
  230POX    C2G 3915   7.622   1.796   1.919  0.2648 -0.4011 -0.0522
  230POX    C2H 3916   7.666   1.769   2.063  0.5438  0.1340 -0.0328
  230POX    C2I 3917   7.618   1.639   2.128  0.3012  0.3187  0.1613
  230POX    C2J 3918   7.646   1.620   2.277 -0.5028  0.5182  0.3401
  230POX    C2K 3919   7.606   1.476   2.314  0.3133  0.2101  0.0297
  230POX    C2L 3920   7.665   1.443   2.451 -0.3628  0.4797  0.3874
  230POX    C2M 3921   7.587   1.321   2.502 -0.2569  0.2867  0.0937
  230POX    C2N 3922   7.594   1.296   2.653 -0.3490 -0.9281 -0.0940
  230POX    C2O 3923   7.742   1.280   2.686 -0.3663 -0.4370  0.2339
  230POX    C2P 3924   7.818   1.156   2.637 -0.4015 -0.3066 -0.1525
  231CHL    CN1 3925   3.027   4.674   0.991 -0.1969  0.0034 -0.6106
  231CHL    CN2 3926   2.818   4.753   1.052  0.0305 -0.2898  0.1904
  231CHL    CN3 3927   3.011   4.904   1.028 -0.1571 -0.2058 -0.3411
  231CHL    NTM 3928   2.961   4.774   1.077  0.0779 -0.2195 -0.1355
  231CHL     CB 3929   2.999   4.749   1.217 -0.2204 -0.5828 -0.1201
  232PJ2     CA 3930   2.970   4.844   1.333 -0.2897 -0.2538 -0.4044
  232PJ2     OA 3931   2.832   4.880   1.332 -0.3007 -0.2460  0.3630
  232PJ2      P 3932   2.799   5.016   1.411 -0.2411  0.0383 -0.0930
  232PJ2     OB 3933   2.900   5.119   1.376 -0.0610 -0.2433 -0.3963
  232PJ2     HB 3934   2.984   5.071   1.353  0.1721 -1.1280  2.0210
  232PJ2     OG 3935   2.655   5.039   1.387 -0.4202 -0.5810  0.3490
  232PJ2     HG 3936   2.609   5.059   1.473 -0.7036  0.7354 -0.0696
  232PJ2     OD 3937   2.821   4.980   1.566 -0.2127 -0.1637 -0.1437
  233POX     CD 3938   2.729   4.877   1.602  0.2096 -0.4667  0.0857
  233POX     CE 3939   2.748   4.813   1.739 -0.3235 -0.2154  0.2829
  233POX     OE 3940   2.687   4.885   1.847 -0.4492  0.5943 -0.3222
  233POX    C1A 3941   2.571   4.835   1.888 -0.1222 -0.2141 -0.3437
  233POX    O1A 3942   2.522   4.739   1.830 -0.4190 -0.4502  0.2902
  233POX    C1B 3943   2.522   4.900   2.012  0.6241 -0.1124 -0.0951
  233POX    C1C 3944   2.533   4.804   2.130 -0.2634 -0.6634 -0.4512
  233POX    C1D 3945   2.491   4.881   2.256 -0.5704 -0.2138 -0.8251
  233POX    C1E 3946   2.469   4.776   2.365 -0.3786  0.3972 -0.1935
  233POX    C1F 3947   2.388   4.843   2.476 -0.0018 -0.0517  0.3590
  233POX    C1G 3948   2.357   4.740   2.585 -0.5500 -0.2120  0.0540
  233POX    C1H 3949   2.322   4.804   2.719  0.0372  0.2322 -0.0019
  233POX    C1I 3950   2.301   4.695   2.824  0.0986  0.1585 -0.0669
  233POX    C1J 3951   2.396   4.651   2.906  0.0492  0.1407 -0.0188
  233POX    C1K 3952   2.539   4.707   2.911 -0.0352  0.3493  0.0893
  233POX    C1L 3953   2.558   4.829   3.002 -0.1774  0.1683  0.3622
  233POX    C1M 3954   2.705   4.847   3.039  0.0171 -0.1155 -0.2654
  233POX    C1N 3955   2.711   4.958   3.143  0.4810 -0.3883  0.0025
  233POX    C1O 3956   2.857   4.993   3.170  0.3253  0.4159 -0.1560
  233POX    C1P 3957   2.877   5.114   3.262 -0.1765  0.0873  0.3863
  233POX    C1Q 3958   2.834   5.237   3.183 -0.5846 -0.0101  0.4522
  233POX    C1R 3959   2.839   5.349   3.288 -0.1754  0.2992  0.1085
  233POX     CZ 3960   2.891   4.762   1.762 -0.1747  0.1879  0.2630
  233POX     OZ 3961   2.919   4.698   1.887 -0.1003 -0.1670  0.0677
  233POX    C2A 3962   3.045   4.681   1.925 -0.1282  0.0113  0.2429
  233POX    O2A 3963   3.142   4.686   1.848  0.0483  0.0430  0.4653
  233POX    C2B 3964   3.043   4.627   2.062 -0.6544 -0.0270  0.2194
  233POX    C2C 3965   3.120   4.717   2.159  0.2456 -0.7297  0.1617
  233POX    C2D 3966   3.086   4.679   2.303  0.6342  0.4434  0.5747
  233POX    C2E 3967   2.938   4.700   2.336  0.4145  0.0518 -0.1416
  233POX    C2F 3968   2.901   4.693   2.484  0.4672  0.0588 -0.1282
  233POX    C2G 3969   2.966   4.566   2.541  0.6937  0.1388 -0.2075
  233POX    C2H 3970   2.967   4.564   2.694  0.1379  0.1633 -0.2001
  233POX    C2I 3971   2.997   4.432   2.765  0.5788  0.3174 -0.0940
  233POX    C2J 3972   3.047   4.471   2.904 -0.3542 -0.0273  0.3452
  233POX    C2K 3973   3.144   4.371   2.967 -0.4924 -0.0253  0.5613
  233POX    C2L 3974   3.172   4.432   3.105  0.0775  0.0011  0.4362
  233POX    C2M 3975   3.262   4.340   3.188 -0.1240 -0.6057 -0.0089
  233POX    C2N 3976   3.268   4.401   3.328  0.0606  0.3710 -0.4333
  233POX    C2O 3977   3.343   4.293   3.407 -0.2073  0.3113 -0.2593
  233POX    C2P 3978   3.324   4.312   3.558 -0.2423  0.3624 -0.2700
  234CHL    CN1 3979   4.258   2.580   1.086  0.2804  0.3354  0.0193
  234CHL    CN2 3980   4.347   2.489   0.880 -0.0621 -0.3031 -0.3686
  234CHL    CN3 3981   4.171   2.649   0.871 -0.2521 -0.3749  0.5922
  234CHL    NTM 3982   4.227   2.538   0.949  0.2564 -0.3730  0.2380
  234CHL     CB 3983   4.127   2.429   0.955 -0.4979  0.3042  0.1412
  235PJ2     CA 3984   3.982   2.457   0.995 -0.6636 -0.2171 -0.0875
  235PJ2     OA 3985   3.969   2.506   1.129 -0.2287 -0.1666 -0.0610
  235PJ2      P 3986   3.822   2.570   1.145 -0.1825 -0.0516 -0.0906
  235PJ2     OB 3987   3.725   2.458   1.148 -0.4510  0.1842  0.1117
  235PJ2     HB 3988   3.766   2.370   1.175 -0.3146  0.8957  2.5069
  235PJ2     OG 3989   3.805   2.693   1.065 -0.6098  0.0843  0.2061
  235PJ2     HG 3990   3.710   2.717   1.043 -0.6518  1.5090  1.7489
  235PJ2     OD 3991   3.858   2.633   1.289 -0.4859 -0.3244  0.1054
  236POX     CD 3992   3.879   2.542   1.398 -0.6935 -0.0379  0.3877
  236POX     CE 3993   3.898   2.599   1.538 -0.0944  0.2499  0.1938
  236POX     OE 3994   3.923   2.500   1.638 -0.0431 -0.0198 -0.0889
  236POX    C1A 3995   4.017   2.532   1.726  0.6958 -0.4074 -0.7124
  236POX    O1A 3996   4.089   2.630   1.710 -0.0578  0.3296  0.2566
  236POX    C1B 3997   4.024   2.439   1.841 -0.1791 -0.1455 -0.4353
  236POX    C1C 3998   3.942   2.495   1.958  0.5285 -0.1075  0.0545
  236POX    C1D 3999   3.975   2.423   2.088 -0.3537 -0.6751 -0.0224
  236POX    C1E 4000   3.931   2.505   2.210  0.4077  0.0518 -0.2191
  236POX    C1F 4001   3.968   2.447   2.346 -0.5752  0.2260  0.1338
  236POX    C1G 4002   3.919   2.543   2.455 -0.2588  0.1022  0.3889
  236POX    C1H 4003   3.907   2.472   2.590 -0.2825 -0.2237  0.2183
  236POX    C1I 4004   3.809   2.549   2.680 -0.0714 -0.5352  0.7195
  236POX    C1J 4005   3.676   2.547   2.675 -0.0568  0.1499 -0.3519
  236POX    C1K 4006   3.596   2.451   2.586 -0.1473 -0.2528  0.1594
  236POX    C1L 4007   3.457   2.495   2.540  0.2018  0.0584 -0.6070
  236POX    C1M 4008   3.392   2.388   2.452  0.1937 -0.7219  0.3310
  236POX    C1N 4009   3.243   2.410   2.424  0.3359 -0.4201 -0.2066
  236POX    C1O 4010   3.159   2.424   2.551  0.0799 -0.5343 -0.3622
  236POX    C1P 4011   3.009   2.429   2.523  0.0400 -0.1536 -0.0890
  236POX    C1Q 4012   2.947   2.523   2.627  0.2162 -0.2684  0.1209
  236POX    C1R 4013   2.802   2.479   2.644 -0.0310  0.2935 -0.4800
  236POX     CZ 4014   3.769   2.681   1.554 -0.0156  0.3690  0.2252
  236POX     OZ 4015   3.757   2.752   1.677 -0.4420  0.2698  0.2424
  236POX    C2A 4016   3.648   2.824   1.702 -0.2043  0.5480  0.4915
  236POX    O2A 4017   3.600   2.890   1.610 -0.2538  0.0099  0.1259
  236POX    C2B 4018   3.623   2.857   1.844 -0.8741  0.2848  0.4407
  236POX    C2C 4019   3.567   2.737   1.920 -0.0953 -0.2685  0.1587
  236POX    C2D 4020   3.599   2.758   2.068  0.6993 -0.2719 -0.0094
  236POX    C2E 4021   3.547   2.889   2.127 -0.0290 -0.4074 -0.3499
  236POX    C2F 4022   3.621   2.914   2.258  0.1579  0.0904 -0.5452
  236POX    C2G 4023   3.604   3.053   2.319 -0.4726 -0.2903  0.1740
  236POX    C2H 4024   3.588   3.047   2.471 -0.6105 -0.5005  0.1503
  236POX    C2I 4025   3.722   3.011   2.536 -0.3725 -0.2418 -0.1961
  236POX    C2J 4026   3.754   3.044   2.682 -0.6278  0.6373 -0.3307
  236POX    C2K 4027   3.665   2.968   2.781 -0.3054  0.3853 -0.2296
  236POX    C2L 4028   3.661   3.057   2.905 -0.0538  0.2030 -0.0913
  236POX    C2M 4029   3.575   2.995   3.015  0.8666 -0.4392  0.2878
  236POX    C2N 4030   3.581   3.059   3.154 -0.1304  0.2083  0.0442
  236POX    C2O 4031   3.485   3.178   3.144  0.4060  0.5963 -0.4928
  236POX    C2P 4032   3.486   3.272   3.264 -0.0381 -0.0680  0.0418
  237CHL    CN1 4033   7.189   2.385   0.611  0.7474 -0.2168  0.1746
  237CHL    CN2 4034   6.978   2.510   0.597  0.0847 -0.9040 -0.5752
  237CHL    CN3 4035   6.989   2.277   0.655 -0.0706  0.3986  0.4460
  237CHL    NTM 4036   7.056   2.407   0.668  0.7441  0.0285  0.0711
  237CHL     CB 4037   7.076   2.439   0.810 -0.0394  0.2140  0.1490
  238PJ2     CA 4038   7.106   2.584   0.850 -0.0889  0.0996  0.6011
  238PJ2     OA 4039   6.991   2.667   0.835  0.1106  0.2307 -0.2884
  238PJ2      P 4040   7.018   2.815   0.893 -0.1054  0.1175  0.1040
  238PJ2     OB 4041   7.141   2.869   0.831 -0.2743  0.3425 -0.0380
  238PJ2     HB 4042   7.133   2.969   0.830 -1.4205  0.2927 -2.1913
  238PJ2     OG 4043   6.899   2.896   0.860 -0.0818  0.0349 -0.1808
  238PJ2     HG 4044   6.913   2.995   0.862 -0.0495  0.0148  1.7727
  238PJ2     OD 4045   7.028   2.771   1.048 -0.2944 -0.2507  0.0128
  239POX     CD 4046   6.905   2.745   1.116 -0.5955  0.8117 -0.0924
  239POX     CE 4047   6.923   2.682   1.254  0.0036  0.6539 -0.2407
  239POX     OE 4048   6.796   2.693   1.319  0.0132  0.0923 -0.1158
  239POX    C1A 4049   6.715   2.588   1.321  0.1652 -0.0213  0.2768
  239POX    O1A 4050   6.750   2.483   1.269  0.1073 -0.0915  0.3797
  239POX    C1B 4051   6.581   2.617   1.378  0.1454  0.5157 -0.0353
  239POX    C1C 4052   6.576   2.588   1.528 -0.0321  0.2367 -0.0950
  239POX    C1D 4053   6.431   2.612   1.568 -0.1423 -0.7326  0.1071
  239POX    C1E 4054   6.405   2.629   1.718  0.0240 -0.4763  0.1060
  239POX    C1F 4055   6.277   2.706   1.749  0.4353  0.2445  0.0545
  239POX    C1G 4056   6.231   2.687   1.894  0.6151  0.0887  0.0921
  239POX    C1H 4057   6.103   2.764   1.928  0.6476  0.0930  0.2048
  239POX    C1I 4058   6.056   2.705   2.061 -0.1744 -0.2141 -0.2130
  239POX    C1J 4059   5.986   2.770   2.153 -0.5638 -0.6308 -0.2148
  239POX    C1K 4060   5.925   2.908   2.125  0.4724 -0.1078  0.0718
  239POX    C1L 4061   5.900   2.987   2.253 -0.5480 -0.1896 -0.0726
  239POX    C1M 4062   5.801   3.100   2.225  0.1832  0.5425  0.2557
  239POX    C1N 4063   5.662   3.044   2.257  0.1038  0.4259 -0.2891
  239POX    C1O 4064   5.636   3.044   2.408 -0.3425 -0.1464 -0.3626
  239POX    C1P 4065   5.533   2.945   2.463 -0.0222 -0.1430  0.2442
  239POX    C1Q 4066   5.549   2.919   2.613  0.1947  0.0125  0.2480
  239POX    C1R 4067   5.475   2.787   2.634 -0.4977  0.2311 -0.7651
  239POX     CZ 4068   7.028   2.756   1.337 -0.2445  0.0374  0.6416
  239POX     OZ 4069   7.051   2.706   1.469  0.0517  0.0767  0.6065
  239POX    C2A 4070   7.075   2.805   1.554 -0.4391  0.2912  0.5022
  239POX    O2A 4071   7.132   2.905   1.511  0.0736 -0.1979  0.0203
  239POX    C2B 4072   7.062   2.759   1.694  0.2932 -0.2378  0.4044
  239POX    C2C 4073   7.155   2.829   1.794 -0.2146  0.5248  0.3515
  239POX    C2D 4074   7.093   2.829   1.934  0.0481 -0.2294  0.4715
  239POX    C2E 4075   7.187   2.904   2.029  0.2772 -0.1303  0.1665
  239POX    C2F 4076   7.105   2.957   2.147  0.2861 -0.0894  0.1545
  239POX    C2G 4077   7.168   2.978   2.285  0.1060  0.4264  0.1601
  239POX    C2H 4078   7.305   3.046   2.279  0.0664  0.5077  0.1814
  239POX    C2I 4079   7.374   3.050   2.416  0.4638 -0.0688  0.0039
  239POX    C2J 4080   7.311   3.165   2.494  0.0902 -0.3721  0.1525
  239POX    C2K 4081   7.394   3.216   2.612  0.7429 -0.6130 -0.2014
  239POX    C2L 4082   7.306   3.309   2.695  0.5058 -0.6563 -0.4033
  239POX    C2M 4083   7.385   3.336   2.823 -0.4402  0.5109 -0.0421
  239POX    C2N 4084   7.315   3.420   2.930  0.2321  0.4704  0.4387
  239POX    C2O 4085   7.182   3.373   2.987  0.0333  0.1421 -0.2850
  239POX    C2P 4086   7.194   3.238   3.059  0.8694  0.3402 -0.0501
  240CHL    CN1 4087   6.737   0.129   1.375 -0.1363  0.1890  0.6542
  240CHL    CN2 4088   6.812   0.345   1.458  0.6465  0.4913 -0.9800
  240CHL    CN3 4089   6.963   0.192   1.368  0.5044  0.2459 -0.4781
  240CHL    NTM 4090   6.827   0.244   1.353  0.2726 -0.3015 -0.2776
  240CHL     CB 4091   6.802   0.307   1.223 -0.0222 -0.3441 -0.2426
  241PJ2     CA 4092   6.663   0.367   1.202  0.1262 -0.1038 -0.5432
  241PJ2     OA 4093   6.558   0.274   1.171  0.0609 -0.0439 -0.5032
  241PJ2      P 4094   6.413   0.343   1.162  0.0956  0.0819 -0.1436
  241PJ2     OB 4095   6.427   0.468   1.085 -0.5519 -0.0548 -0.4923
  241PJ2     HB 4096   6.338   0.489   1.044 -2.0498 -1.1784  1.9809
  241PJ2     OG 4097   6.329   0.231   1.112 -0.0995  0.2459 -0.1819
  241PJ2     HG 4098   6.307   0.253   1.017 -0.8077 -0.5870 -0.2212
  241PJ2     OD 4099   6.375   0.384   1.313  0.3846 -0.3172  0.0402
  242POX     CD 4100   6.335   0.283   1.405 -0.3483 -0.0807 -0.0103
  242POX     CE 4101   6.355   0.316   1.553  0.3938 -0.2685 -0.0605
  242POX     OE 4102   6.388   0.206   1.639 -0.2165  0.3620  0.9994
  242POX    C1A 4103   6.510   0.198   1.690  0.0872 -0.3761  0.1773
  242POX    O1A 4104   6.602   0.266   1.644 -0.1772 -0.0323  0.1510
  242POX    C1B 4105   6.530   0.099   1.799  0.2186  0.1788  0.6646
  242POX    C1C 4106   6.501   0.156   1.938 -0.5415  0.1749  0.5158
  242POX    C1D 4107   6.557   0.075   2.056  0.3175 -0.0085 -0.0103
  242POX    C1E 4108   6.537   0.163   2.179  0.6322 -0.1814  0.1657
  242POX    C1F 4109   6.538   0.062   2.294  0.4410 -0.5070 -0.1178
  242POX    C1G 4110   6.535   0.133   2.429  0.3390 -0.3769 -0.1882
  242POX    C1H 4111   6.478   0.047   2.542  0.2076  0.0715  0.0929
  242POX    C1I 4112   6.425   0.132   2.658  0.1440  0.3273 -0.1226
  242POX    C1J 4113   6.432   0.100   2.787  0.0389  0.3931 -0.1002
  242POX    C1K 4114   6.494  -0.035   2.823 -0.5581  0.1579  0.0497
  242POX    C1L 4115   6.446   9.049   2.963  0.0120  0.6922  0.4000
  242POX    C1M 4116   6.498   8.910   2.999 -0.0106  0.4019 -0.6705
  242POX    C1N 4117   6.400   8.831   3.086  0.4497  0.0968 -0.4235
  242POX    C1O 4118   6.449   8.691   3.121  0.2494  0.1022 -0.1185
  242POX    C1P 4119   6.390   8.587   3.027 -0.2348  0.5931 -0.3587
  242POX    C1Q 4120   6.469   8.457   3.047 -0.4383  0.5300  0.0336
  242POX    C1R 4121   6.445   8.352   2.939 -0.5365  0.6196 -0.0319
  242POX     CZ 4122   6.236   0.405   1.589  1.0017  0.5782 -0.1243
  242POX     OZ 4123   6.242   0.476   1.713 -0.5518 -0.2955  0.4744
  242POX    C2A 4124   6.149   0.556   1.765 -0.5056 -0.2277  0.4519
  242POX    O2A 4125   6.046   0.580   1.703 -0.0607  0.1426 -0.1636
  242POX    C2B 4126   6.186   0.581   1.907 -0.0863  0.2090  0.2700
  242POX    C2C 4127   6.097   0.495   1.997 -0.6056  0.5046  0.0445
  242POX    C2D 4128   6.137   0.487   2.145 -0.2547 -0.1951 -0.0871
  242POX    C2E 4129   6.033   0.406   2.222 -0.0894 -0.6289 -0.3112
  242POX    C2F 4130   6.064   0.420   2.371 -1.0019  0.5601 -0.2142
  242POX    C2G 4131   5.965   0.339   2.455 -0.3541 -0.3147 -0.2818
  242POX    C2H 4132   5.829   0.399   2.419 -0.3723 -0.4226 -0.3909
  242POX    C2I 4133   5.725   0.309   2.484 -0.0390  0.0158  0.7675
  242POX    C2J 4134   5.704   0.181   2.402 -0.3257  0.0370  0.8064
  242POX    C2K 4135   5.563   0.123   2.420 -0.3870 -0.2082 -0.3694
  242POX    C2L 4136   5.542   0.054   2.555 -0.2565  0.0373 -0.2207
  242POX    C2M 4137   5.397   0.011   2.577 -0.0460 -0.6983 -0.2186
  242POX    C2N 4138   5.309   0.129   2.618  0.4632 -0.2994 -0.2631
  242POX    C2O 4139   5.168   0.101   2.566  0.0269  0.2065  0.6098
  242POX    C2P 4140   5.088   9.112   2.634  0.0613 -0.0754  0.2087
  243CHL    CN1 4141   8.138   8.879   0.543 -0.2445 -0.6772  0.4622
  243CHL    CN2 4142   8.238   8.693   0.641  0.1985 -0.1892 -0.0282
  243CHL    CN3 4143   8.031   8.651   0.545 -0.6315 -0.3803  0.0441
  243CHL    NTM 4144   8.107   8.755   0.616 -0.1604 -0.8380  0.2234
  243CHL     CB 4145   8.045   8.787   0.746  0.6235  0.3235  0.3300
  244PJ2     CA 4146   7.985   8.679   0.836  0.5206 -0.2948 -0.4689
  244PJ2     OA 4147   7.867   8.612   0.791  0.5332 -0.4489 -0.2746
  244PJ2      P 4148   7.817   8.496   0.891  0.3505 -0.3797 -0.2847
  244PJ2     OB 4149   7.773   8.390   0.798 -0.0001 -0.3707 -0.1300
  244PJ2     HB 4150   7.854   8.337   0.773  0.3547 -0.0978  0.4227
  244PJ2     OG 4151   7.925   8.478   0.991  0.1783  0.0275 -0.0209
  244PJ2     HG 4152   7.914   8.391   1.039 -0.2570  0.3380  0.4487
  244PJ2     OD 4153   7.690   8.570   0.959  0.7120 -0.3437  0.3627
  245POX     CD 4154   7.708   8.633   1.086 -0.1126  0.3219  0.1512
  245POX     CE 4155   7.576   8.687   1.141 -0.1945  0.2795 -0.0029
  245POX     OE 4156   7.606   8.757   1.262  0.1226  0.2109 -0.0412
  245POX    C1A 4157   7.636   8.885   1.246 -0.3398  0.3557  0.2224
  245POX    O1A 4158   7.612   8.945   1.142  0.3899  0.1067 -0.0976
  245POX    C1B 4159   7.697   8.951   1.364  0.0745  0.1370  0.1347
  245POX    C1C 4160   7.599   8.986   1.477 -0.2337 -0.0644 -0.0701
  245POX    C1D 4161   7.670   9.065   1.587 -0.2506  0.1334 -0.2008
  245POX    C1E 4162   7.558   9.119   1.675 -0.3962  0.0256 -0.3188
  245POX    C1F 4163   7.501   9.027   1.783 -0.4788  0.1712 -0.2393
  245POX    C1G 4164   7.405   9.090   1.885 -0.1577  0.4454 -0.1004
  245POX    C1H 4165   7.471   0.067   1.980  0.0485  0.5462 -0.3393
  245POX    C1I 4166   7.364   0.129   2.071  0.0749  0.3971 -0.2039
  245POX    C1J 4167   7.382   0.198   2.183 -0.0108 -0.1717  0.1593
  245POX    C1K 4168   7.512   0.243   2.250 -0.1601  0.2861  0.1447
  245POX    C1L 4169   7.543   0.152   2.369 -0.2855 -0.2084 -0.1960
  245POX    C1M 4170   7.683   0.175   2.426 -0.5589 -0.0882  0.4305
  245POX    C1N 4171   7.722   0.088   2.545  0.5763 -0.0619  0.0870
  245POX    C1O 4172   7.867   0.110   2.590  0.4173  0.2826  0.4355
  245POX    C1P 4173   7.885   0.034   2.722  0.1210  0.1575  0.4047
  245POX    C1Q 4174   8.018   0.081   2.781  0.3933 -0.0760 -0.0153
  245POX    C1R 4175   8.045   9.111   2.899 -0.6963 -0.1545  0.1961
  245POX     CZ 4176   7.457   8.590   1.148  0.1155 -0.1051 -0.0376
  245POX     OZ 4177   7.478   8.488   1.246 -0.6512  0.1571  0.4069
  245POX    C2A 4178   7.470   8.359   1.215  0.0063  0.1892  0.0733
  245POX    O2A 4179   7.438   8.326   1.101 -0.3327  0.8448 -0.0284
  245POX    C2B 4180   7.485   8.270   1.332 -0.2921 -0.2779 -0.2376
  245POX    C2C 4181   7.415   8.136   1.310 -0.0350 -0.4527  0.0012
  245POX    C2D 4182   7.432   8.035   1.424 -0.0079 -0.5770 -0.1126
  245POX    C2E 4183   7.331   7.921   1.413 -0.2239 -0.3179 -0.8489
  245POX    C2F 4184   7.307   7.860   1.551  0.7212  0.1724 -0.4590
  245POX    C2G 4185   7.413   7.754   1.585  0.3815  0.0355  0.1703
  245POX    C2H 4186   7.405   7.727   1.736 -0.1839  0.2421  0.1834
  245POX    C2I 4187   7.517   7.626   1.766 -0.3851 -0.2148 -0.5713
  245POX    C2J 4188   7.536   7.622   1.917  0.2278  0.0461 -0.6373
  245POX    C2K 4189   7.419   7.571   2.002  0.0134  0.6808 -0.5373
  245POX    C2L 4190   7.428   7.418   2.001 -0.8158  0.6162  0.4882
  245POX    C2M 4191   7.367   7.366   2.131  0.4874  0.1597  0.9365
  245POX    C2N 4192   7.372   7.214   2.143  0.1573  0.0863  0.2022
  245POX    C2O 4193   7.276   7.147   2.045  0.0834  0.0200  0.3199
  245POX    C2P 4194   7.271   6.995   2.063 -0.3303  0.0664  0.6247
  246CHL    CN1 4195   3.319   1.328   1.288 -0.0379 -0.3241  0.8301
  246CHL    CN2 4196   3.429   1.349   1.080  0.3178 -0.4630  0.4063
  246CHL    CN3 4197   3.390   1.130   1.190  0.1317 -0.4432 -0.4465
  246CHL    NTM 4198   3.426   1.272   1.205 -0.3730 -0.3978  0.4390
  246CHL     CB 4199   3.552   1.300   1.276 -0.3578 -0.0782  0.2847
  247PJ2     CA 4200   3.694   1.272   1.227 -0.2720  0.5159  0.1851
  247PJ2     OA 4201   3.701   1.151   1.151 -0.0329  0.5129  0.2109
  247PJ2      P 4202   3.847   1.107   1.101 -0.2226 -0.1274  0.2062
  247PJ2     OB 4203   3.809   0.997   1.010  0.1842  0.3164 -0.5029
  247PJ2     HB 4204   3.775   0.912   1.050 -0.2856  1.1729  0.9646
  247PJ2     OG 4205   3.909   1.229   1.045 -0.1994  0.0009  0.5074
  247PJ2     HG 4206   3.882   1.309   1.099  0.6512  1.4342 -1.0926
  247PJ2     OD 4207   3.929   1.058   1.231  0.3925 -0.3147 -0.2490
  248POX     CD 4208   3.925   0.919   1.266  0.5950 -0.3580 -0.3980
  248POX     CE 4209   3.933   0.875   1.412  0.2682  0.4509 -0.1309
  248POX     OE 4210   3.836   0.910   1.512  0.1103 -0.3454  0.0011
  248POX    C1A 4211   3.709   0.876   1.494  0.0117  0.2203 -0.4047
  248POX    O1A 4212   3.676   0.798   1.404  0.2945 -0.1736 -0.1723
  248POX    C1B 4213   3.623   0.928   1.603 -0.0604  0.2917 -0.4961
  248POX    C1C 4214   3.553   0.811   1.671  0.1549  0.3481 -0.1744
  248POX    C1D 4215   3.481   0.854   1.799 -0.1855  0.3184 -0.3523
  248POX    C1E 4216   3.482   0.737   1.898  0.5424  0.6314  0.0260
  248POX    C1F 4217   3.433   0.779   2.036  0.1111  0.0306  0.0603
  248POX    C1G 4218   3.372   0.659   2.110 -0.4191  0.2914  0.0522
  248POX    C1H 4219   3.479   0.557   2.148 -0.3316  0.3393 -0.0636
  248POX    C1I 4220   3.390   0.450   2.213  0.1057 -0.0109 -0.0348
  248POX    C1J 4221   3.382   0.424   2.343 -0.4464 -0.2901 -0.1204
  248POX    C1K 4222   3.469   0.500   2.444  0.2432  0.0454 -0.9481
  248POX    C1L 4223   3.584   0.423   2.509 -0.2696  0.4165  0.4215
  248POX    C1M 4224   3.664   0.520   2.597  0.5087  0.1538  0.0093
  248POX    C1N 4225   3.769   0.440   2.675  0.3607  0.1322  0.1863
  248POX    C1O 4226   3.878   0.526   2.740  0.0664 -0.0821  0.9688
  248POX    C1P 4227   3.820   0.592   2.865 -0.7463  0.5696  0.2537
  248POX    C1Q 4228   3.799   0.502   2.986  0.0810  0.7694  0.5505
  248POX    C1R 4229   3.721   0.572   3.098 -0.1493  0.0543  0.8433
  248POX     CZ 4230   4.072   0.908   1.464  0.2239  0.2004  0.1472
  248POX     OZ 4231   4.123   0.869   1.592  0.1510 -0.7248 -0.0945
  248POX    C2A 4232   4.237   0.926   1.633 -0.5596  0.4130  0.3408
  248POX    O2A 4233   4.304   0.990   1.552 -0.2961  0.5330  0.6522
  248POX    C2B 4234   4.262   0.893   1.775 -0.2470  0.1255  0.2189
  248POX    C2C 4235   4.335   1.011   1.841 -0.1048  0.0712  0.1604
  248POX    C2D 4236   4.352   0.995   1.992  0.2673 -0.4545  0.0641
  248POX    C2E 4237   4.382   1.127   2.064 -0.1819 -0.1959 -0.2140
  248POX    C2F 4238   4.271   1.232   2.069  0.1876  0.1942 -0.1329
  248POX    C2G 4239   4.318   1.371   2.109 -0.0002  0.1576  0.2157
  248POX    C2H 4240   4.197   1.463   2.129  0.2199  0.3272  0.7910
  248POX    C2I 4241   4.246   1.602   2.171  0.3929  0.5245 -0.0424
  248POX    C2J 4242   4.142   1.714   2.162 -0.0714  0.1449  0.4316
  248POX    C2K 4243   4.203   1.832   2.238  0.2294  0.2368  0.0540
  248POX    C2L 4244   4.231   1.822   2.388 -0.3688 -0.0648  0.1486
  248POX    C2M 4245   4.183   1.946   2.463  0.1879  0.0577  0.3100
  248POX    C2N 4246   4.284   2.058   2.439  0.3873 -0.2965 -0.5698
  248POX    C2O 4247   4.218   2.186   2.491  0.6663 -0.6383  0.6800
  248POX    C2P 4248   4.308   2.307   2.515  0.2290 -0.1423 -0.1347
  249CHL    CN1 4249   2.002   8.871   1.413  0.1763 -0.3793 -0.5535
  249CHL    CN2 4250   2.121   8.956   1.601 -0.1171  0.2728  0.1326
  249CHL    CN3 4251   2.078   8.724   1.583  0.1918  0.3034 -0.4144
  249CHL    NTM 4252   2.021   8.857   1.558  0.1459  0.2703 -0.4844
  249CHL     CB 4253   1.900   8.873   1.640  0.4479  0.0764  0.0037
  250PJ2     CA 4254   1.779   8.788   1.602  0.3111  0.2899 -0.0413
  250PJ2     OA 4255   1.786   8.645   1.597 -0.0036  0.2904 -0.6051
  250PJ2      P 4256   1.656   8.563   1.548 -0.1639  0.0491  0.2020
  250PJ2     OB 4257   1.610   8.661   1.447 -0.1366 -0.2352 -0.0884
  250PJ2     HB 4258   1.617   8.749   1.495 -0.5661  0.2955 -0.9812
  250PJ2     OG 4259   1.688   8.429   1.494 -0.0671 -0.1942  0.8544
  250PJ2     HG 4260   1.600   8.384   1.477 -0.4169  0.1958  1.5906
  250PJ2     OD 4261   1.555   8.549   1.672 -0.1051  0.1232  0.2586
  251POX     CD 4262   1.626   8.466   1.765  0.1162 -0.5815 -0.5298
  251POX     CE 4263   1.573   8.477   1.908  0.4780 -0.4441 -0.4059
  251POX     OE 4264   1.653   8.412   2.006 -0.0648 -0.1685  0.2292
  251POX    C1A 4265   1.762   8.469   2.058  0.0682  0.0986 -0.3362
  251POX    O1A 4266   1.779   8.590   2.052  0.2946  0.0689 -0.2938
  251POX    C1B 4267   1.825   8.374   2.153  0.1499  0.3242 -0.1632
  251POX    C1C 4268   1.792   8.389   2.301 -0.2285  0.5198 -0.2656
  251POX    C1D 4269   1.646   8.360   2.336  0.0092 -0.1721  0.1655
  251POX    C1E 4270   1.631   8.414   2.478  0.1913 -0.4042  0.2749
  251POX    C1F 4271   1.487   8.393   2.526  0.0555 -0.0725  0.0169
  251POX    C1G 4272   1.391   8.505   2.486  0.1244 -0.0280 -0.0250
  251POX    C1H 4273   1.245   8.500   2.533  0.0533 -0.4347 -0.2854
  251POX    C1I 4274   1.172   8.615   2.462  0.3163 -0.2003 -0.1796
  251POX    C1J 4275   1.105   8.713   2.521  0.5332 -0.1791  0.0323
  251POX    C1K 4276   1.102   8.704   2.674 -0.0585 -0.3621  0.0101
  251POX    C1L 4277   1.082   8.843   2.735 -0.3218 -0.2939 -0.2261
  251POX    C1M 4278   1.102   8.835   2.887 -0.1132 -0.1267 -0.2450
  251POX    C1N 4279   1.098   8.974   2.950 -0.1100 -0.3664  0.2838
  251POX    C1O 4280   1.171   8.953   3.084  0.9181 -0.1134 -0.2261
  251POX    C1P 4281   1.192   9.087   3.155 -0.7332 -0.0840  0.2471
  251POX    C1Q 4282   1.256   9.092   3.294 -1.3673 -0.1530  0.5457
  251POX    C1R 4283   1.276   0.118   3.326  0.6001 -0.2589 -0.0013
  251POX     CZ 4284   1.441   8.400   1.910  0.0474  0.2886  0.1225
  251POX     OZ 4285   1.327   8.460   1.972 -0.0810  0.2390 -0.0622
  251POX    C2A 4286   1.210   8.420   1.924 -0.0369 -0.2022  0.1891
  251POX    O2A 4287   1.195   8.351   1.824  0.1154 -0.1965  0.1632
  251POX    C2B 4288   1.106   8.486   2.006  0.1068  0.0267  0.1881
  251POX    C2C 4289   0.960   8.475   1.961  0.1670 -0.9951  0.2229
  251POX    C2D 4290   0.867   8.516   2.075 -0.0784  0.1648 -0.3784
  251POX    C2E 4291   0.874   8.408   2.183  0.2878  0.2981 -0.2678
  251POX    C2F 4292   0.809   8.452   2.315 -0.4443 -0.1868 -0.4636
  251POX    C2G 4293   0.847   8.368   2.437 -0.2739  0.4303 -0.0900
  251POX    C2H 4294   0.761   8.396   2.561 -0.0609 -0.3311  0.2388
  251POX    C2I 4295   0.615   8.350   2.549 -0.1697  0.0260  0.1681
  251POX    C2J 4296   0.549   8.354   2.687 -0.0689 -0.5968  0.2368
  251POX    C2K 4297   0.404   8.306   2.690 -0.4750  0.5425 -0.4777
  251POX    C2L 4298   0.330   8.350   2.817 -0.0510 -0.0511 -0.0187
  251POX    C2M 4299   0.179   8.328   2.811 -0.0709  0.1924 -0.5001
  251POX    C2N 4300   0.099   8.407   2.708 -0.3888  0.6800  0.1087
  251POX    C2O 4301  -0.047   8.365   2.731 -0.0757 -0.5203 -0.0397
  251POX    C2P 4302   8.943   8.436   2.643  0.4803  0.4400  0.0573
  252CHL    CN1 4303   6.797   7.549   0.352 -0.2795  0.1187  0.1477
  252CHL    CN2 4304   6.903   7.385   0.493  0.1280 -0.1154 -0.0437
  252CHL    CN3 4305   7.027   7.488   0.325 -0.5238 -0.0368 -0.1172
  252CHL    NTM 4306   6.920   7.514   0.423 -0.2890  0.0319  0.1217
  252CHL     CB 4307   6.965   7.626   0.507  0.4713  0.0449 -0.2886
  253PJ2     CA 4308   6.885   7.688   0.622  0.9171 -0.0187  0.0585
  253PJ2     OA 4309   6.761   7.746   0.581  0.7529  0.0056  0.5841
  253PJ2      P 4310   6.697   7.874   0.655 -0.1784 -0.2306  0.2083
  253PJ2     OB 4311   6.821   7.956   0.661 -0.5261  0.3326 -0.2150
  253PJ2     HB 4312   6.800   8.054   0.666 -0.2110  0.4104 -0.3910
  253PJ2     OG 4313   6.581   7.923   0.577 -0.3513 -0.5474  0.2683
  253PJ2     HG 4314   6.537   8.005   0.615  0.3026 -0.0426 -0.0586
  253PJ2     OD 4315   6.664   7.820   0.802  0.3210  0.0190  0.4165
  254POX     CD 4316   6.535   7.759   0.814  0.2053  0.2885  0.5577
  254POX     CE 4317   6.507   7.709   0.956 -0.0691  0.3769  0.5357
  254POX     OE 4318   6.459   7.805   1.050  0.3290  0.5037  0.6138
  254POX    C1A 4319   6.329   7.807   1.078  0.0814  0.6424 -0.5021
  254POX    O1A 4320   6.249   7.729   1.025  0.1780  0.3011 -0.1441
  254POX    C1B 4321   6.308   7.895   1.195  0.9738  0.1362  0.0419
  254POX    C1C 4322   6.330   7.818   1.325  0.0732  0.1046  0.1824
  254POX    C1D 4323   6.312   7.920   1.437 -0.4293  0.6944 -0.4297
  254POX    C1E 4324   6.352   7.846   1.565 -0.2672  0.1643 -0.7866
  254POX    C1F 4325   6.337   7.933   1.690  0.2883 -0.8477  0.0047
  254POX    C1G 4326   6.371   7.860   1.820 -0.3875 -0.4294  0.4231
  254POX    C1H 4327   6.521   7.851   1.849 -0.3559  0.0102  0.3912
  254POX    C1I 4328   6.569   7.988   1.896  0.1004  0.0093 -0.0682
  254POX    C1J 4329   6.633   8.006   2.012  0.0546  0.3402 -0.0934
  254POX    C1K 4330   6.649   7.904   2.125 -0.2674  0.2935 -0.0867
  254POX    C1L 4331   6.637   7.961   2.267 -0.2636 -0.3520  0.1728
  254POX    C1M 4332   6.691   7.859   2.368 -0.2972 -0.3733  0.1694
  254POX    C1N 4333   6.674   7.927   2.504  0.1722  0.3041 -0.1037
  254POX    C1O 4334   6.733   7.834   2.610 -0.4810 -0.2112 -0.1804
  254POX    C1P 4335   6.702   7.872   2.755 -0.3224  0.7534 -0.3916
  254POX    C1Q 4336   6.550   7.883   2.770 -0.3140 -0.0151  0.3350
  254POX    C1R 4337   6.490   7.908   2.909 -0.2033  0.0827  0.3655
  254POX     CZ 4338   6.627   7.624   0.999 -0.1552 -0.0949 -0.1238
  254POX     OZ 4339   6.601   7.549   1.118 -0.4428 -0.0845 -0.1790
  254POX    C2A 4340   6.664   7.437   1.155  0.1043  0.4927  0.6611
  254POX    O2A 4341   6.759   7.407   1.082 -0.2763  0.2562  0.2613
  254POX    C2B 4342   6.626   7.387   1.289 -0.6107 -0.6450  0.0514
  254POX    C2C 4343   6.721   7.285   1.351  0.2614  0.2498  0.2273
  254POX    C2D 4344   6.678   7.236   1.489  0.2100  0.1445  0.1745
  254POX    C2E 4345   6.680   7.339   1.602  0.5716  0.0183  0.2867
  254POX    C2F 4346   6.591   7.295   1.718  0.0345  0.3173 -0.0054
  254POX    C2G 4347   6.618   7.381   1.841  0.3523  0.3514 -0.0964
  254POX    C2H 4348   6.543   7.345   1.970 -0.1886 -0.1644 -0.5467
  254POX    C2I 4349   6.586   7.208   2.022 -0.9023 -0.0984  0.2404
  254POX    C2J 4350   6.542   7.181   2.166  0.2381  0.2153  0.6643
  254POX    C2K 4351   6.610   7.053   2.213  0.3634  0.2524  0.5839
  254POX    C2L 4352   6.513   6.937   2.240  0.2771  0.0930 -0.3674
  254POX    C2M 4353   6.594   6.813   2.278  0.1291  0.1126  0.0172
  254POX    C2N 4354   6.493   6.699   2.297  0.2715 -0.0727 -0.3324
  254POX    C2O 4355   6.544   6.563   2.344  0.1290  0.1718  0.5512
  254POX    C2P 4356   6.604   6.550   2.484  0.2637  0.4826  0.5227
  255CHL    CN1 4357   8.443   3.452   1.264  0.1082  0.4675 -0.2343
  255CHL    CN2 4358   8.456   3.579   1.471 -0.0810  0.2029 -0.3461
  255CHL    CN3 4359   8.510   3.342   1.472  0.4000  0.0280 -0.0666
  255CHL    NTM 4360   8.511   3.466   1.393 -0.0790  0.0225 -0.0828
  255CHL     CB 4361   8.652   3.496   1.366 -0.1320  0.2573 -0.1004
  256PJ2     CA 4362   8.758   3.535   1.470 -0.1170 -0.2927  0.0927
  256PJ2     OA 4363   8.793   3.440   1.571 -0.2299  0.0516  0.4584
  256PJ2      P 4364   8.861   3.505   1.702  0.2802 -0.1797  0.3112
  256PJ2     OB 4365   8.969   3.603   1.678  0.2182 -0.1269  0.2494
  256PJ2     HB 4366   9.008   3.588   1.588  1.1099  3.8341 -0.2098
  256PJ2     OG 4367   8.733   3.545   1.766  0.4496  0.3853  0.3010
  256PJ2     HG 4368   8.758   3.597   1.847 -0.8495 -0.6269  1.3953
  256PJ2     OD 4369   8.923   3.369   1.763 -0.1136 -0.4886  0.0324
  257POX     CD 4370   8.843   3.269   1.827 -0.0902 -0.3009  0.3593
  257POX     CE 4371   8.920   3.176   1.920  0.2807 -0.5769 -0.2205
  257POX     OE 4372   8.837   3.084   1.991 -0.0093 -0.0619  0.1110
  257POX    C1A 4373   8.881   2.959   1.989  0.1113 -0.0298  0.5251
  257POX    O1A 4374   8.979   2.915   1.929 -0.0974 -0.2542  0.3465
  257POX    C1B 4375   8.791   2.874   2.069 -0.1610 -0.3367 -0.1003
  257POX    C1C 4376   8.835   2.887   2.215 -0.0554  0.2213 -0.1809
  257POX    C1D 4377   8.728   2.823   2.304 -0.2350  0.6684 -0.0705
  257POX    C1E 4378   8.756   2.828   2.454  0.0083 -0.5995 -0.0561
  257POX    C1F 4379   8.652   2.744   2.528 -0.2624 -0.0883  0.1538
  257POX    C1G 4380   8.661   2.769   2.678 -1.0038  0.2035  0.1530
  257POX    C1H 4381   8.563   2.692   2.766 -0.7538 -0.0801  0.1840
  257POX    C1I 4382   8.550   2.754   2.905  0.1277  0.7363 -0.0934
  257POX    C1J 4383   8.502   2.685   3.008 -0.1764  0.8374 -0.1656
  257POX    C1K 4384   8.438   2.549   2.981  0.6519  0.3460  0.3012
  257POX    C1L 4385   8.472   2.438   3.082 -0.5439 -0.0406  0.3005
  257POX    C1M 4386   8.412   2.302   3.047  0.8426 -0.4883 -0.3984
  257POX    C1N 4387   8.439   2.204   3.162 -0.7296 -0.2432  0.1993
  257POX    C1O 4388   8.342   2.239   3.275 -0.1181  0.0645  0.6351
  257POX    C1P 4389   8.218   2.149   3.273 -0.2552  0.2623 -0.5590
  257POX    C1Q 4390   8.130   2.188   3.391  0.1536  0.2344 -0.2431
  257POX    C1R 4391   7.986   2.163   3.346  0.1968 -0.8281  0.1717
  257POX     CZ 4392  -0.075   3.260   2.003  0.1310 -0.5221 -0.0893
  257POX     OZ 4393   0.012   3.202   2.100  0.0129  0.1191  0.4089
  257POX    C2A 4394   0.086   3.290   2.166  0.1888  0.0345  0.3264
  257POX    O2A 4395   0.070   3.412   2.158 -0.0038  0.0112  0.3350
  257POX    C2B 4396   0.185   3.224   2.254  0.2799 -0.0436  0.1650
  257POX    C2C 4397   0.145   3.234   2.402  0.3616  0.3609  0.1620
  257POX    C2D 4398   0.224   3.130   2.482 -0.0258 -0.1524 -0.1118
  257POX    C2E 4399   0.376   3.138   2.463  0.0260 -0.1643  0.2883
  257POX    C2F 4400   0.448   3.029   2.542  0.4838  0.3174  0.5361
  257POX    C2G 4401   0.599   3.048   2.522  0.3796  0.3227 -0.2443
  257POX    C2H 4402   0.687   2.955   2.605 -0.1574 -0.2916 -0.3537
  257POX    C2I 4403   0.664   2.809   2.563 -0.0216 -0.3394 -0.2630
  257POX    C2J 4404   0.713   2.708   2.666 -0.1583  0.4528  0.5917
  257POX    C2K 4405   0.631   2.698   2.795 -0.6639 -0.2100  0.2233
  257POX    C2L 4406   0.702   2.626   2.910  0.3219  0.8018  0.2584
  257POX    C2M 4407   0.626   2.652   3.040  0.4927  0.7821  0.3626
  257POX    C2N 4408   0.718   2.597   3.149 -0.3154  0.1280  0.7184
  257POX    C2O 4409   0.681   2.654   3.287 -0.0849  0.2250  0.7412
  257POX    C2P 4410   0.763   2.575   3.389  0.1463  0.1600  0.5084
  258CHL    CN1 4411   3.349   0.254   1.568 -0.4591 -0.2035  0.6819
  258CHL    CN2 4412   3.378   0.404   1.742  0.1710 -0.0635 -0.4934
  258CHL    CN3 4413   3.413   0.475   1.520  1.2079  0.0795 -0.3126
  258CHL    NTM 4414   3.325   0.394   1.605  0.5840  0.3577 -0.6848
  258CHL     CB 4415   3.184   0.436   1.599  0.3361 -0.1915  0.8711
  259PJ2     CA 4416   3.148   0.557   1.686  0.0840  0.1535  0.2857
  259PJ2     OA 4417   3.218   0.676   1.648  0.2326  0.1329  0.4949
  259PJ2      P 4418   3.146   0.788   1.557  0.4239 -0.1106  0.0450
  259PJ2     OB 4419   3.216   0.917   1.539 -0.0430  0.2083  0.5027
  259PJ2     HB 4420   3.314   0.904   1.528 -0.2021 -1.2396  0.7059
  259PJ2     OG 4421   3.099   0.714   1.438  0.4638 -0.1127  0.0301
  259PJ2     HG 4422   3.083   0.618   1.462  2.2339 -0.9739 -1.8870
  259PJ2     OD 4423   3.015   0.813   1.646  0.3182 -0.4446 -0.0147
  260POX     CD 4424   3.022   0.919   1.743  0.0090 -0.1050 -0.3606
  260POX     CE 4425   2.903   0.911   1.838  0.0886  0.3909 -0.2213
  260POX     OE 4426   2.895   1.022   1.928  0.1217 -0.0554  0.3393
  260POX    C1A 4427   2.856   1.143   1.889  0.1111 -0.0996  0.2138
  260POX    O1A 4428   2.818   1.171   1.775 -0.6359 -0.0013  0.4810
  260POX    C1B 4429   2.868   1.235   2.005 -0.5929  0.0110  0.2075
  260POX    C1C 4430   2.883   1.380   1.958  0.2208  0.0101  0.4435
  260POX    C1D 4431   2.913   1.490   2.061  0.1785  0.0532  0.4099
  260POX    C1E 4432   2.797   1.513   2.158  0.1991 -0.2920  0.5217
  260POX    C1F 4433   2.828   1.625   2.257 -0.0130 -0.0777  0.3497
  260POX    C1G 4434   2.699   1.678   2.319 -0.5796 -0.7627 -0.2367
  260POX    C1H 4435   2.654   1.579   2.427  0.4814 -0.7676  0.2093
  260POX    C1I 4436   2.507   1.607   2.460  0.4928 -0.6801  0.1883
  260POX    C1J 4437   2.441   1.569   2.570  0.3800  0.2482  0.4461
  260POX    C1K 4438   2.501   1.485   2.682  0.5055  0.1297  0.2915
  260POX    C1L 4439   2.395   1.411   2.764  0.5572 -0.1120  0.1403
  260POX    C1M 4440   2.459   1.352   2.891  0.3436 -0.5574  0.0439
  260POX    C1N 4441   2.381   1.225   2.925 -0.9238  0.1922  0.0325
  260POX    C1O 4442   2.417   1.171   3.063  0.2164  0.8416 -0.0025
  260POX    C1P 4443   2.562   1.122   3.070 -0.1509 -0.2156  0.3275
  260POX    C1Q 4444   2.599   1.120   3.218 -0.1980  0.4011  0.3508
  260POX    C1R 4445   2.741   1.170   3.246  0.2084 -0.5530  0.0420
  260POX     CZ 4446   2.908   0.775   1.909 -0.0719  0.6755  0.3480
  260POX     OZ 4447   2.805   0.742   2.003  0.2735  0.0664  0.5135
  260POX    C2A 4448   2.805   0.620   2.056 -0.0656 -0.2820 -0.2631
  260POX    O2A 4449   2.891   0.539   2.025 -0.0653 -0.3365 -0.1227
  260POX    C2B 4450   2.697   0.598   2.155  0.0266 -0.0970 -0.1195
  260POX    C2C 4451   2.748   0.588   2.299 -0.1484  0.2010 -0.0359
  260POX    C2D 4452   2.827   0.710   2.347  0.2226  0.1952 -0.6249
  260POX    C2E 4453   2.869   0.682   2.491  0.5929 -0.1788 -0.8006
  260POX    C2F 4454   2.996   0.757   2.533  0.1459  0.0972  0.0947
  260POX    C2G 4455   3.108   0.707   2.441  0.2511  0.0235  0.2630
  260POX    C2H 4456   3.225   0.800   2.411  0.5099 -0.3407  0.1427
  260POX    C2I 4457   3.273   0.860   2.544  0.2213 -0.3109  0.2342
  260POX    C2J 4458   3.407   0.932   2.527 -0.0003  0.0424 -0.0172
  260POX    C2K 4459   3.432   1.021   2.648 -0.4904 -0.2532  0.3047
  260POX    C2L 4460   3.479   0.938   2.768 -0.7193  0.2869  0.7787
  260POX    C2M 4461   3.537   1.039   2.867  0.1018  0.5955  0.0009
  260POX    C2N 4462   3.626   0.966   2.967  0.6583  0.2289 -0.7488
  260POX    C2O 4463   3.691   1.045   3.081  0.4704 -0.1143 -0.4017
  260POX    C2P 4464   3.772   0.946   3.165  0.0315 -0.2280 -0.1057
  261CHL    CN1 4465   0.051   1.545   0.903 -0.3951 -0.0306  0.1276
  261CHL    CN2 4466  -0.020   1.756   0.967  0.0168  0.1000  0.6134
  261CHL    CN3 4467   0.168   1.677   1.071  0.3641 -0.1935  0.2679
  261CHL    NTM 4468   0.037   1.632   1.021  0.3222  0.0418  0.1644
  261CHL     CB 4469  -0.055   1.584   1.125  0.6185  0.3076  0.5569
  262PJ2     CA 4470  -0.017   1.454   1.196  0.4643 -0.0421  0.0072
  262PJ2     OA 4471   0.112   1.456   1.257  0.3998 -0.3225  0.1545
  262PJ2      P 4472   0.164   1.307   1.291  0.4148 -0.2947  0.2525
  262PJ2     OB 4473   0.125   1.227   1.173  0.1099  0.1366  0.0584
  262PJ2     HB 4474   0.031   1.252   1.151  0.4483 -0.9435 -3.1944
  262PJ2     OG 4475   0.309   1.324   1.318  0.5808 -0.1363 -0.6910
  262PJ2     HG 4476   0.355   1.251   1.268  1.4033 -1.0016  1.2019
  262PJ2     OD 4477   0.077   1.272   1.421 -0.1079  0.6957  0.1807
  263POX     CD 4478   0.116   1.312   1.553  0.0359  0.4263  0.2199
  263POX     CE 4479   0.013   1.261   1.653  0.0641  0.0826  0.0762
  263POX     OE 4480   0.037   1.337   1.772 -0.5822 -0.0630  0.3023
  263POX    C1A 4481   0.015   1.468   1.776 -0.6780 -0.0693 -0.0007
  263POX    O1A 4482  -0.061   1.520   1.694 -0.2210  0.2949 -0.2013
  263POX    C1B 4483   0.074   1.527   1.898  0.5806 -0.3482 -0.4523
  263POX    C1C 4484   0.062   1.679   1.890 -0.1794 -0.3772 -0.0104
  263POX    C1D 4485   0.123   1.749   2.012 -0.5058  0.6142 -0.4080
  263POX    C1E 4486   0.043   1.731   2.141 -0.1913  0.5817 -0.2183
  263POX    C1F 4487   0.083   1.838   2.243 -0.1382  0.2128  0.1528
  263POX    C1G 4488   0.107   1.977   2.185  0.0791 -0.0574 -0.4141
  263POX    C1H 4489   0.144   2.064   2.305 -0.7290 -0.1173 -0.1197
  263POX    C1I 4490   0.181   2.204   2.255 -0.4140 -0.0013  0.4295
  263POX    C1J 4491   0.258   2.299   2.308  0.5340 -0.4820 -0.0769
  263POX    C1K 4492   0.308   2.272   2.450  0.3518  0.0994  0.0958
  263POX    C1L 4493   0.362   2.395   2.525 -0.4333  0.3139  0.3265
  263POX    C1M 4494   0.393   2.364   2.671 -0.2917 -0.0207  0.2267
  263POX    C1N 4495   0.268   2.323   2.749 -0.0967 -0.3548  0.3651
  263POX    C1O 4496   0.310   2.299   2.895  0.1065  0.0823  0.3807
  263POX    C1P 4497   0.426   2.203   2.922  0.0559  0.0287  0.4084
  263POX    C1Q 4498   0.489   2.211   3.061  0.2678 -0.3822  0.3394
  263POX    C1R 4499   0.391   2.195   3.177 -0.3557  0.0803 -0.1121
  263POX     CZ 4500   0.019   1.108   1.657  0.0152  0.0814  0.1088
  263POX     OZ 4501   0.144   1.062   1.710 -0.0643  0.4025  0.5766
  263POX    C2A 4502   0.171   0.934   1.688  0.1100  0.5026  0.2149
  263POX    O2A 4503   0.111   0.869   1.602  0.3580  0.2780  0.2096
  263POX    C2B 4504   0.307   0.910   1.741  0.2572 -0.0374 -0.3835
  263POX    C2C 4505   0.296   0.863   1.887 -0.1192  1.2598  0.0172
  263POX    C2D 4506   0.434   0.843   1.947 -0.1005  0.6027 -0.2375
  263POX    C2E 4507   0.424   0.758   2.074  0.1678  0.1679 -0.5048
  263POX    C2F 4508   0.347   0.830   2.185 -1.1006 -0.2883 -1.0772
  263POX    C2G 4509   0.279   0.729   2.277  0.6348 -0.2801  0.2533
  263POX    C2H 4510   0.147   0.666   2.232  0.4330  0.4684 -0.2127
  263POX    C2I 4511   0.030   0.762   2.256  0.2107  0.1112  0.1306
  263POX    C2J 4512   9.001   0.688   2.198  0.6093 -0.3475 -0.1451
  263POX    C2K 4513   8.975   0.704   2.048 -0.1363  0.1036  0.0297
  263POX    C2L 4514   8.930   0.839   1.991  0.2188  0.1067 -0.2430
  263POX    C2M 4515   8.787   0.886   2.020 -0.0205 -0.5705 -0.3068
  263POX    C2N 4516   8.771   1.035   1.991  0.2014 -0.4676  0.0898
  263POX    C2O 4517   8.843   1.127   2.090 -0.0281 -0.3705  0.1672
  263POX    C2P 4518   8.844   1.277   2.059  0.1505 -0.4064 -0.0011
  264CHL    CN1 4519   5.752   0.188   0.874 -0.5028  0.0308 -0.3117
  264CHL    CN2 4520   5.775   0.388   0.987  0.2477 -0.6504 -0.4265
  264CHL    CN3 4521   5.691   0.195   1.105  0.2251  0.0705  0.3430
  264CHL    NTM 4522   5.689   0.270   0.979 -0.2605 -0.3256  0.1154
  264CHL     CB 4523   5.553   0.298   0.931 -0.1193  0.0779 -0.0533
  265PJ2     CA 4524   5.452   0.368   1.022  0.0818  0.3112 -0.0086
  265PJ2     OA 4525   5.417   0.312   1.149  0.1700 -0.4586 -0.3206
  265PJ2      P 4526   5.282   0.361   1.221  0.3964 -0.1353 -0.1166
  265PJ2     OB 4527   5.203   0.428   1.116  0.6168 -0.2942 -0.3822
  265PJ2     HB 4528   5.112   0.456   1.146  0.7951 -0.6830  0.5533
  265PJ2     OG 4529   5.213   0.255   1.299 -0.0703  0.0054 -0.3355
  265PJ2     HG 4530   5.144   0.305   1.352  0.7884 -0.3048  1.1247
  265PJ2     OD 4531   5.331   0.478   1.320  0.5810 -0.2599 -0.0603
  266POX     CD 4532   5.410   0.419   1.424  0.4667 -0.5948 -0.1620
  266POX     CE 4533   5.487   0.518   1.512 -0.1013 -0.0558 -0.2670
  266POX     OE 4534   5.581   0.470   1.608 -0.0697  0.8052  0.1437
  266POX    C1A 4535   5.702   0.437   1.564 -0.1605  0.6872 -0.0224
  266POX    O1A 4536   5.729   0.427   1.445  0.3673 -0.0940  0.1521
  266POX    C1B 4537   5.794   0.412   1.678 -0.3868 -0.0745 -0.0030
  266POX    C1C 4538   5.785   0.262   1.707  0.5285 -0.2856 -0.7986
  266POX    C1D 4539   5.886   0.228   1.816 -0.4646  0.1872  0.2828
  266POX    C1E 4540   5.861   0.087   1.869 -0.1943  0.0772  0.1191
  266POX    C1F 4541   5.877   0.085   2.021 -0.1353 -0.4925  0.1089
  266POX    C1G 4542   5.997  -0.002   2.060 -0.4995 -1.1583 -0.2341
  266POX    C1H 4543   6.015   9.106   2.212  0.2593  0.2478 -0.1652
  266POX    C1I 4544   6.152   9.063   2.264  0.2637  0.0561 -0.3308
  266POX    C1J 4545   6.162   9.009   2.385  0.1027  0.6961 -0.0249
  266POX    C1K 4546   6.049   8.994   2.488  0.3003  0.1350  0.1123
  266POX    C1L 4547   6.108   8.978   2.628 -0.0684  0.3747  0.2962
  266POX    C1M 4548   6.002   8.928   2.725 -0.3907  0.1466 -0.1682
  266POX    C1N 4549   6.064   8.897   2.862 -0.2407 -0.2317 -0.3201
  266POX    C1O 4550   5.968   8.816   2.948 -0.0331 -0.2377 -0.0932
  266POX    C1P 4551   6.013   8.799   3.094 -0.4085 -0.4403 -0.0002
  266POX    C1Q 4552   5.908   8.741   3.190 -0.6041  0.1016  0.1212
  266POX    C1R 4553   5.965   8.740   3.332  0.9655 -0.5676 -0.4786
  266POX     CZ 4554   5.380   0.612   1.568 -0.1350 -0.6658  0.7200
  266POX     OZ 4555   5.413   0.702   1.674 -0.1227 -0.0609  0.2086
  266POX    C2A 4556   5.323   0.799   1.691 -0.1950 -0.1584  0.3792
  266POX    O2A 4557   5.231   0.816   1.611 -0.1111  0.3654  0.3909
  266POX    C2B 4558   5.357   0.867   1.818 -0.0450  0.0659  0.2189
  266POX    C2C 4559   5.376   1.019   1.812 -0.1414  0.0795  0.2605
  266POX    C2D 4560   5.394   1.085   1.949  0.0899  0.1972  0.1749
  266POX    C2E 4561   5.263   1.063   2.026 -0.0004 -0.7027 -0.2155
  266POX    C2F 4562   5.298   1.106   2.169  0.0637 -0.1767 -0.3876
  266POX    C2G 4563   5.182   1.081   2.266 -0.1633  0.8550 -0.3737
  266POX    C2H 4564   5.202   1.157   2.397 -0.0111 -0.0463  0.1369
  266POX    C2I 4565   5.129   1.097   2.518 -0.0226 -0.1727  0.0676
  266POX    C2J 4566   5.205   1.160   2.635 -0.7397 -0.0495  0.4723
  266POX    C2K 4567   5.142   1.133   2.771 -0.8303 -0.6991  0.3026
  266POX    C2L 4568   5.235   1.191   2.877 -0.2963 -0.0848 -0.4946
  266POX    C2M 4569   5.244   1.344   2.869  0.1563 -0.0868 -0.1263
  266POX    C2N 4570   5.277   1.408   3.003  0.1941 -0.3472 -0.0094
  266POX    C2O 4571   5.274   1.558   2.971 -0.3957 -0.3924 -0.1724
  266POX    C2P 4572   5.300   1.642   3.096  0.0076 -0.5737 -0.1320
  267CHL    CN1 4573   2.360   8.089   1.406  0.1313  0.3855 -0.3067
  267CHL    CN2 4574   2.481   8.092   1.605  0.1731 -0.2170  0.2865
  267CHL    CN3 4575   2.401   8.297   1.502  0.3043  0.0813 -0.0299
  267CHL    NTM 4576   2.369   8.157   1.535  0.5540 -0.0003 -0.1284
  267CHL     CB 4577   2.247   8.135   1.614  0.6132  0.4246  0.0847
  268PJ2     CA 4578   2.210   8.182   1.755 -0.9842 -0.3995 -0.0357
  268PJ2     OA 4579   2.222   8.318   1.799  0.0757 -0.4293 -0.2187
  268PJ2      P 4580   2.081   8.393   1.782  0.3345  0.1034 -0.0160
  268PJ2     OB 4581   2.033   8.378   1.643 -0.1879 -0.2378  0.1971
  268PJ2     HB 4582   1.934   8.370   1.639 -0.4587  1.7549  1.2193
  268PJ2     OG 4583   1.999   8.316   1.878  0.2614 -0.0357 -0.1919
  268PJ2     HG 4584   1.908   8.291   1.846  0.6043  0.1096 -1.3422
  268PJ2     OD 4585   2.100   8.547   1.826 -0.0456  0.1666 -0.0689
  269POX     CD 4586   2.132   8.564   1.965 -0.1122  0.2687 -0.0661
  269POX     CE 4587   2.211   8.688   2.008  0.5068 -0.0933 -0.1382
  269POX     OE 4588   2.262   8.678   2.142  0.4522 -0.3895 -0.1384
  269POX    C1A 4589   2.365   8.758   2.167 -0.0333  0.2150 -0.0166
  269POX    O1A 4590   2.432   8.804   2.075 -0.2263  0.6380  0.0535
  269POX    C1B 4591   2.397   8.773   2.311  0.4049 -0.2397 -0.0596
  269POX    C1C 4592   2.474   8.904   2.331  0.4387 -0.1886 -0.5113
  269POX    C1D 4593   2.390   9.030   2.308 -0.3091 -0.5451  0.2202
  269POX    C1E 4594   2.379   9.089   2.449 -0.0653  0.0067  0.0113
  269POX    C1F 4595   2.483   0.077   2.464 -0.0902  0.0274  0.0987
  269POX    C1G 4596   2.525   0.091   2.611 -0.1961  0.2470  0.1089
  269POX    C1H 4597   2.614   0.213   2.630 -0.4156  0.4168  0.0589
  269POX    C1I 4598   2.668   0.206   2.773  0.4009  0.1433 -0.2568
  269POX    C1J 4599   2.711   0.306   2.850  0.0279 -0.0024  0.1407
  269POX    C1K 4600   2.731   0.455   2.825 -0.4661  0.0411 -0.0036
  269POX    C1L 4601   2.796   0.524   2.945  0.1444 -0.0431 -0.2846
  269POX    C1M 4602   2.734   0.663   2.960  0.0070 -0.1672  0.3540
  269POX    C1N 4603   2.760   0.714   3.102  0.8281 -0.0870  0.1764
  269POX    C1O 4604   2.908   0.690   3.133  0.8735  0.0035  0.0330
  269POX    C1P 4605   2.977   0.775   3.240  0.5555  0.3604 -0.0436
  269POX    C1Q 4606   2.944   0.733   3.383  0.0530 -0.2320 -0.3268
  269POX    C1R 4607   3.043   0.778   3.490 -0.5014 -0.2536  0.2025
  269POX     CZ 4608   2.105   8.798   2.001  0.2548 -0.3378 -0.1830
  269POX     OZ 4609   2.155   8.929   2.027 -0.7745  0.0189  0.0334
  269POX    C2A 4610   2.103   9.043   1.980  0.1935  0.4966  0.1069
  269POX    O2A 4611   2.020   9.037   1.889  0.2297  1.3350  0.0148
  269POX    C2B 4612   2.163   0.042   2.038 -0.2447  0.7123  0.1308
  269POX    C2C 4613   2.065   0.103   2.139 -0.4253  0.2279  0.2498
  269POX    C2D 4614   2.138   0.222   2.201  0.0985  0.1350 -0.1682
  269POX    C2E 4615   2.051   0.318   2.284 -0.3301  0.1294 -0.6073
  269POX    C2F 4616   2.006   0.256   2.416  0.7255  0.4253 -0.0976
  269POX    C2G 4617   1.976   0.373   2.510  0.3579  0.2665 -0.0161
  269POX    C2H 4618   1.856   0.456   2.462 -0.1157 -0.1679  0.4091
  269POX    C2I 4619   1.854   0.607   2.486  0.0044 -0.0920 -0.0594
  269POX    C2J 4620   1.867   0.650   2.632  0.3048 -0.5433  0.0517
  269POX    C2K 4621   1.762   0.579   2.718 -0.2961 -0.1377 -0.3349
  269POX    C2L 4622   1.762   0.651   2.853 -0.1147 -0.0493 -0.3810
  269POX    C2M 4623   1.707   0.562   2.964 -0.2694  0.1027 -0.3342
  269POX    C2N 4624   1.700   0.632   3.100  0.6314 -0.0836 -0.1869
  269POX    C2O 4625   1.718   0.537   3.219  0.8868  0.4372  0.1945
  269POX    C2P 4626   1.681   0.610   3.348 -0.2636 -0.0965  0.1755
  270CHL    CN1 4627   2.386   2.974   1.704 -0.4812 -0.9081  0.3952
  270CHL    CN2 4628   2.328   2.835   1.529 -0.2042  0.1234  0.0537
  270CHL    CN3 4629   2.519   2.986   1.505  0.0226  0.0341  0.2196
  270CHL    NTM 4630   2.383   2.969   1.557  0.0799 -0.0522  0.3418
  270CHL     CB 4631   2.300   3.078   1.504 -0.3235 -0.7652 -0.5201
  271PJ2     CA 4632   2.154   3.106   1.540 -0.0596  0.2646 -0.2192
  271PJ2     OA 4633   2.111   3.133   1.674 -0.4828 -0.6144 -0.1748
  271PJ2      P 4634   1.957   3.180   1.685 -0.2017  0.3100 -0.1484
  271PJ2     OB 4635   1.927   3.254   1.560  0.4008  0.3842 -0.2516
  271PJ2     HB 4636   1.936   3.191   1.483 -0.3349 -0.3312  0.2241
  271PJ2     OG 4637   1.874   3.063   1.720 -0.0432  0.1852 -0.1899
  271PJ2     HG 4638   1.779   3.071   1.691  0.1501 -0.1072 -0.9400
  271PJ2     OD 4639   1.966   3.282   1.809  0.4244  0.1132 -0.0297
  272POX     CD 4640   2.025   3.215   1.921 -1.0010 -0.1960  0.5520
  272POX     CE 4641   1.998   3.260   2.065 -0.1571  0.4813  0.5096
  272POX     OE 4642   2.089   3.214   2.165  0.5004 -0.0154 -0.3061
  272POX    C1A 4643   2.083   3.277   2.282 -0.0502  0.4829 -0.5998
  272POX    O1A 4644   2.004   3.370   2.296  0.2161  0.6335 -0.0888
  272POX    C1B 4645   2.168   3.223   2.390 -0.4414  0.1973 -0.4276
  272POX    C1C 4646   2.266   3.329   2.443 -0.0302 -0.4955  0.2201
  272POX    C1D 4647   2.325   3.284   2.577 -0.1347  0.1105  0.4739
  272POX    C1E 4648   2.403   3.396   2.646 -0.3050  0.2918  0.3728
  272POX    C1F 4649   2.400   3.351   2.792 -0.2692 -0.0693  0.2624
  272POX    C1G 4650   2.499   3.242   2.833  0.0001  0.0454 -0.0761
  272POX    C1H 4651   2.489   3.198   2.980  0.5456  0.2403  0.0199
  272POX    C1I 4652   2.624   3.154   3.037  0.4112 -0.2650 -0.0518
  272POX    C1J 4653   2.691   3.213   3.135  0.2755 -0.0327 -0.0972
  272POX    C1K 4654   2.640   3.332   3.216 -0.1516 -0.1448 -0.2004
  272POX    C1L 4655   2.745   3.392   3.309 -0.0938 -0.2721 -0.1834
  272POX    C1M 4656   2.858   3.461   3.232 -0.0779 -0.1264 -0.0329
  272POX    C1N 4657   2.962   3.527   3.323  0.2981 -0.3752 -0.2780
  272POX    C1O 4658   3.082   3.598   3.260  0.2754 -0.0327  0.0692
  272POX    C1P 4659   3.154   3.679   3.368  0.1537  0.0115  0.1178
  272POX    C1Q 4660   3.085   3.814   3.387 -0.5379 -0.3343  0.0961
  272POX    C1R 4661   3.172   3.903   3.477 -0.2891 -0.2221 -0.2536
  272POX     CZ 4662   1.849   3.225   2.078 -0.1888  0.4414  0.0507
  272POX     OZ 4663   1.804   3.091   2.057 -0.0081  0.3886 -0.0014
  272POX    C2A 4664   1.677   3.064   2.082  0.0168  0.2316 -0.0452
  272POX    O2A 4665   1.592   3.153   2.088 -0.2057  0.0027  0.2358
  272POX    C2B 4666   1.638   2.921   2.076  0.1966  0.1916 -0.2466
  272POX    C2C 4667   1.656   2.870   2.219 -0.6946 -0.0174 -0.2053
  272POX    C2D 4668   1.657   2.717   2.221  0.3828 -0.0151  0.3661
  272POX    C2E 4669   1.667   2.666   2.364  0.6737 -0.4102  0.2050
  272POX    C2F 4670   1.666   2.513   2.360 -0.0664 -0.4005 -0.0194
  272POX    C2G 4671   1.632   2.464   2.501  0.0554 -0.1316  0.1024
  272POX    C2H 4672   1.742   2.505   2.600  0.0306  0.6534 -0.1841
  272POX    C2I 4673   1.704   2.460   2.742 -0.0576  0.5423 -0.2423
  272POX    C2J 4674   1.817   2.495   2.839 -0.2113  0.4088 -0.0152
  272POX    C2K 4675   1.773   2.451   2.978  0.0835 -0.0339 -0.0598
  272POX    C2L 4676   1.830   2.528   3.097 -0.1452 -0.1059  0.0988
  272POX    C2M 4677   1.967   2.476   3.142 -0.0464  0.0651 -0.0024
  272POX    C2N 4678   2.032   2.563   3.250  0.5345 -0.5524  0.1578
  272POX    C2O 4679   1.938   2.556   3.370 -0.0159  0.2113 -0.2187
  272POX    C2P 4680   2.004   2.626   3.488 -0.0871 -0.3248  0.1417
  273CHL    CN1 4681   1.788   1.806   1.515 -0.4354  0.4561  0.2751
  273CHL    CN2 4682   1.794   1.576   1.574  0.1711  0.2543 -0.2746
  273CHL    CN3 4683   1.636   1.650   1.413 -0.3728  0.3933  0.5271
  273CHL    NTM 4684   1.773   1.669   1.462 -0.2094  0.5279  0.0232
  273CHL     CB 4685   1.875   1.653   1.357 -0.0311 -0.0819  0.2845
  274PJ2     CA 4686   1.911   1.526   1.280 -0.1849  0.1159 -0.1148
  274PJ2     OA 4687   1.806   1.469   1.201 -0.1295  0.0703 -0.1556
  274PJ2      P 4688   1.841   1.317   1.163  0.2315  0.0711  0.1667
  274PJ2     OB 4689   1.743   1.262   1.066  0.2164 -0.2867  0.3818
  274PJ2     HB 4690   1.664   1.242   1.123  0.3652  0.9723  1.0645
  274PJ2     OG 4691   1.984   1.298   1.130  0.2408 -0.1303  0.3196
  274PJ2     HG 4692   1.987   1.200   1.109 -2.0408  0.0450 -1.1137
  274PJ2     OD 4693   1.814   1.235   1.300  0.6123 -0.5484 -0.1230
  275POX     CD 4694   1.684   1.185   1.331  0.0836  0.7280 -0.1932
  275POX     CE 4695   1.664   1.104   1.459  0.1944  0.3044 -0.4413
  275POX     OE 4696   1.528   1.059   1.470  0.2014  0.3977  0.0462
  275POX    C1A 4697   1.501   0.960   1.555 -0.3957  0.6251  0.1219
  275POX    O1A 4698   1.595   0.887   1.586 -0.7829  0.1439  0.1845
  275POX    C1B 4699   1.358   0.922   1.565 -0.4063  0.6478  0.0605
  275POX    C1C 4700   1.336   0.856   1.702  0.9891  0.2002  0.0883
  275POX    C1D 4701   1.324   0.968   1.805 -0.7323  0.1655 -0.0409
  275POX    C1E 4702   1.329   0.893   1.938  0.0642 -0.5183 -0.4475
  275POX    C1F 4703   1.465   0.899   2.008 -0.0021 -0.6767 -0.3054
  275POX    C1G 4704   1.452   0.878   2.159  0.0985  0.3080 -0.1549
  275POX    C1H 4705   1.350   0.968   2.229  0.0262  0.0453  0.0800
  275POX    C1I 4706   1.331   0.937   2.378 -0.5203 -0.1918 -0.0368
  275POX    C1J 4707   1.289   1.012   2.479  0.6320  0.2463  0.1232
  275POX    C1K 4708   1.243   1.158   2.477 -0.7251 -0.1744  0.2677
  275POX    C1L 4709   1.146   1.190   2.592 -0.2849 -0.0107  0.5946
  275POX    C1M 4710   1.103   1.337   2.591 -0.2678 -0.0028 -0.4538
  275POX    C1N 4711   1.022   1.364   2.718  0.2189  0.0736 -0.1546
  275POX    C1O 4712   1.092   1.338   2.851  0.1147 -0.1868 -0.1510
  275POX    C1P 4713   0.989   1.337   2.964  0.0386 -0.0918 -0.2195
  275POX    C1Q 4714   0.928   1.470   3.006  0.1064 -0.2707  0.4638
  275POX    C1R 4715   1.031   1.551   3.085  0.1568  0.3671 -0.2344
  275POX     CZ 4716   1.715   1.197   1.569  0.0213 -0.0271 -0.0730
  275POX     OZ 4717   1.758   1.138   1.691 -0.0903  0.3964  0.1745
  275POX    C2A 4718   1.820   1.194   1.794  0.6865 -0.1401  0.0100
  275POX    O2A 4719   1.836   1.316   1.801  0.2733 -0.0530 -0.5209
  275POX    C2B 4720   1.880   1.095   1.886  1.2443  0.2118  0.0327
  275POX    C2C 4721   1.809   1.089   2.021  0.2276 -0.0762 -0.5047
  275POX    C2D 4722   1.827   0.956   2.094 -0.4409  0.1327  0.0540
  275POX    C2E 4723   1.803   0.982   2.243  0.0031  0.2914  0.0996
  275POX    C2F 4724   1.935   0.991   2.319  0.0411  0.0997  0.0570
  275POX    C2G 4725   1.906   1.038   2.461 -0.0154  0.9092 -0.2174
  275POX    C2H 4726   2.044   1.058   2.524 -0.0103 -0.7040  0.3086
  275POX    C2I 4727   2.058   1.080   2.675 -0.5863  0.2639  0.2266
  275POX    C2J 4728   2.033   0.961   2.768  0.0424  0.3420  0.5013
  275POX    C2K 4729   2.036   1.003   2.914  0.6078  0.3334  0.4963
  275POX    C2L 4730   2.010   0.887   3.011  0.2051 -0.2033 -0.2425
  275POX    C2M 4731   2.042   0.914   3.158 -0.3640  0.2940 -0.2071
  275POX    C2N 4732   2.040   0.784   3.238  0.2285  0.3513 -0.0979
  275POX    C2O 4733   2.109   0.815   3.372 -0.6952  0.3613  0.3837
  275POX    C2P 4734   2.028   0.866   3.491 -0.5078  0.1054  0.6184
  276CHL    CN1 4735   4.892   9.018   1.355  0.3102 -0.1682 -0.0427
  276CHL    CN2 4736   4.954   8.903   1.156 -0.0969 -0.2702 -0.4552
  276CHL    CN3 4737   4.894   9.135   1.139  0.5000  0.4805  0.1425
  276CHL    NTM 4738   4.957   9.034   1.224 -0.1810 -0.3426 -0.3134
  276CHL     CB 4739   5.091   9.071   1.274 -0.2789 -0.0204 -0.2903
  277PJ2     CA 4740   5.209   9.095   1.180  0.1691  0.0322  0.2819
  277PJ2     OA 4741   5.256   8.984   1.102  0.0066  0.0228  0.1957
  277PJ2      P 4742   5.377   9.011   0.999  0.1262 -0.1143  0.2999
  277PJ2     OB 4743   5.372   8.923   0.880 -0.0250 -0.2024  0.3709
  277PJ2     HB 4744   5.438   8.848   0.892 -1.0177 -1.5319 -1.8545
  277PJ2     OG 4745   5.367   9.155   0.968  0.4308 -0.2097 -0.2466
  277PJ2     HG 4746   5.411   9.205   1.043 -0.8485  1.1436 -0.3615
  277PJ2     OD 4747   5.520   8.990   1.071  0.0255 -0.2548  0.4602
  278POX     CD 4748   5.549   8.858   1.118 -0.0874 -0.4148  0.0882
  278POX     CE 4749   5.685   8.855   1.188  0.0036 -0.0267 -0.0711
  278POX     OE 4750   5.688   8.732   1.260 -0.1029  0.0322  0.0353
  278POX    C1A 4751   5.808   8.675   1.264  0.0662  0.3401 -0.5830
  278POX    O1A 4752   5.909   8.726   1.215  0.3704  0.5404  0.2537
  278POX    C1B 4753   5.793   8.541   1.325 -0.0133  0.4796 -0.2958
  278POX    C1C 4754   5.917   8.510   1.409 -0.3183 -0.2133 -0.0909
  278POX    C1D 4755   5.910   8.397   1.511 -0.0907  0.2657  0.4595
  278POX    C1E 4756   6.032   8.401   1.604  0.4368  0.5069 -0.2395
  278POX    C1F 4757   6.073   8.274   1.679  0.0120  0.4038 -0.1826
  278POX    C1G 4758   6.174   8.316   1.786 -0.1240  0.2944 -0.0092
  278POX    C1H 4759   6.189   8.220   1.904 -0.1899  0.4382  0.1165
  278POX    C1I 4760   6.056   8.188   1.972 -0.0813  0.1692  0.2035
  278POX    C1J 4761   6.041   8.082   2.052 -0.1397 -0.1728 -0.2516
  278POX    C1K 4762   6.141   7.975   2.096  0.2424  0.3098  0.0625
  278POX    C1L 4763   6.110   7.926   2.238  0.7298  0.2885  0.1625
  278POX    C1M 4764   6.220   7.833   2.288 -0.1355 -0.5463  0.5366
  278POX    C1N 4765   6.187   7.785   2.430 -0.3462 -0.8981  0.3689
  278POX    C1O 4766   6.308   7.709   2.484  0.4215 -0.1688 -0.2913
  278POX    C1P 4767   6.274   7.560   2.492  0.3724 -0.1362  0.1251
  278POX    C1Q 4768   6.381   7.463   2.543  0.2705 -0.2025  0.2135
  278POX    C1R 4769   6.517   7.475   2.475  0.1281 -0.0339 -0.0451
  278POX     CZ 4770   5.714   8.978   1.274  0.3374 -0.3383  0.2669
  278POX     OZ 4771   5.635   9.012   1.389  0.4278  0.1694  0.1849
  278POX    C2A 4772   5.638   9.138   1.432  0.5243  0.0679  0.4834
  278POX    O2A 4773   5.711   9.218   1.374 -0.0018  0.1012 -0.1514
  278POX    C2B 4774   5.547   0.054   1.542  0.1259  0.0407  0.1728
  278POX    C2C 4775   5.401   0.014   1.519  0.0729  0.3226  0.0117
  278POX    C2D 4776   5.325   0.062   1.642 -0.0223  0.3668 -0.0644
  278POX    C2E 4777   5.175   0.036   1.632  0.0368  0.0414 -0.0929
  278POX    C2F 4778   5.096   0.106   1.742 -0.2817  0.1802 -0.4067
  278POX    C2G 4779   4.948   0.072   1.724 -0.2987  0.0827 -0.0905
  278POX    C2H 4780   4.863   0.152   1.824 -0.0305  0.3692 -0.0867
  278POX    C2I 4781   4.873   0.099   1.967 -0.1811 -0.1065 -0.2503
  278POX    C2J 4782   4.793   0.175   2.072  0.1789  0.2197 -0.2128
  278POX    C2K 4783   4.794   0.120   2.215  1.0308 -0.1996 -0.3783
  278POX    C2L 4784   4.712   0.220   2.297 -0.0855 -0.6653 -0.9090
  278POX    C2M 4785   4.799   0.344   2.318 -0.0266 -0.8393 -0.1051
  278POX    C2N 4786   4.892   0.331   2.439 -0.1406 -0.2906  0.0419
  278POX    C2O 4787   4.941   0.460   2.506 -0.2144 -0.0779 -0.3140
  278POX    C2P 4788   5.028   0.435   2.629 -0.6989 -0.1375  0.0138
  279CHL    CN1 4789   4.469   6.322   1.265 -0.0639  0.2865  0.0815
  279CHL    CN2 4790   4.283   6.184   1.190 -0.1164  0.0757  0.2925
  279CHL    CN3 4791   4.409   6.133   1.383 -0.2965 -0.0106  0.0504
  279CHL    NTM 4792   4.419   6.186   1.246 -0.0706  0.2760  0.1756
  279CHL     CB 4793   4.510   6.112   1.157 -0.3280 -0.1034  0.2236
  280PJ2     CA 4794   4.500   5.967   1.110 -0.3708 -0.0017 -0.0791
  280PJ2     OA 4795   4.503   5.882   1.225  0.2006  0.0617 -0.0461
  280PJ2      P 4796   4.464   5.730   1.189 -0.2962  0.2288 -0.2148
  280PJ2     OB 4797   4.320   5.730   1.224 -0.1040 -0.1128  0.5838
  280PJ2     HB 4798   4.295   5.824   1.244  0.4668  0.0391  0.5998
  280PJ2     OG 4799   4.499   5.715   1.046  0.3374  0.3675 -0.0735
  280PJ2     HG 4800   4.589   5.741   1.010 -0.0103 -0.0775 -1.3213
  280PJ2     OD 4801   4.554   5.645   1.291 -0.1631  0.2539 -0.3113
  281POX     CD 4802   4.688   5.691   1.314 -0.0815 -0.2204  0.1909
  281POX     CE 4803   4.739   5.695   1.458  1.0274  1.1568 -0.2172
  281POX     OE 4804   4.762   5.579   1.539  0.9461  0.9457 -0.4923
  281POX    C1A 4805   4.873   5.507   1.519  0.6068  0.2614  0.0594
  281POX    O1A 4806   4.941   5.525   1.418  0.3491 -0.1575 -0.1928
  281POX    C1B 4807   4.892   5.390   1.607  0.3802  0.1478 -0.0426
  281POX    C1C 4808   4.916   5.421   1.754  0.5216  0.2322 -0.0840
  281POX    C1D 4809   4.925   5.286   1.825  0.6263  0.2495 -0.0644
  281POX    C1E 4810   4.976   5.310   1.968  0.0216  0.5594  0.1032
  281POX    C1F 4811   5.006   5.184   2.049 -0.4079  0.2869 -0.1604
  281POX    C1G 4812   5.093   5.221   2.169 -0.2174 -0.7041  0.0215
  281POX    C1H 4813   5.022   5.257   2.299 -0.1785  0.0550 -0.1616
  281POX    C1I 4814   5.106   5.321   2.410  0.3122 -0.2521 -0.3543
  281POX    C1J 4815   5.101   5.286   2.538 -0.7599 -0.1503 -0.3566
  281POX    C1K 4816   5.017   5.170   2.593 -0.3150 -0.3422 -0.0692
  281POX    C1L 4817   4.935   5.223   2.711 -0.2288 -0.6720  0.1393
  281POX    C1M 4818   4.833   5.125   2.769 -0.4224 -0.5256  0.0449
  281POX    C1N 4819   4.780   5.150   2.910  0.1845 -0.1931  0.2159
  281POX    C1O 4820   4.881   5.120   3.022 -0.3389  0.0295  0.7563
  281POX    C1P 4821   4.822   5.142   3.161 -0.5548 -0.5171  0.7517
  281POX    C1Q 4822   4.927   5.105   3.266  0.1939 -0.7133 -0.0529
  281POX    C1R 4823   4.864   5.098   3.405 -0.0411  0.8236 -0.0553
  281POX     CZ 4824   4.673   5.806   1.540 -0.4061  0.1139  0.0748
  281POX     OZ 4825   4.733   5.840   1.665 -0.2083  0.1535 -0.0316
  281POX    C2A 4826   4.651   5.896   1.753 -0.0152  0.1209  0.1703
  281POX    O2A 4827   4.545   5.943   1.714 -0.0072 -0.1124 -0.1344
  281POX    C2B 4828   4.719   5.928   1.881  0.4656  0.2007 -0.1022
  281POX    C2C 4829   4.737   6.079   1.897  0.0369  0.2366  0.0600
  281POX    C2D 4830   4.807   6.111   2.029  0.1925 -0.0489  0.0458
  281POX    C2E 4831   4.841   6.260   2.032  0.6797 -0.1455 -0.3168
  281POX    C2F 4832   4.933   6.299   2.148  0.1161  0.2614  0.0017
  281POX    C2G 4833   4.864   6.266   2.280  0.2880  0.2989  0.1012
  281POX    C2H 4834   4.965   6.294   2.392 -0.0600  0.6821  0.3251
  281POX    C2I 4835   4.886   6.286   2.523 -0.3834 -0.3785  0.0757
  281POX    C2J 4836   4.980   6.296   2.643 -0.2420 -0.3071 -0.0403
  281POX    C2K 4837   5.046   6.163   2.678  0.2197 -0.1197 -0.1900
  281POX    C2L 4838   5.137   6.202   2.795  0.1997  0.1485 -0.2636
  281POX    C2M 4839   5.063   6.239   2.924  0.6933  0.0221  0.0550
  281POX    C2N 4840   5.163   6.281   3.032  0.3468 -0.0862  0.4191
  281POX    C2O 4841   5.088   6.384   3.116 -0.1587  0.3159 -0.5160
  281POX    C2P 4842   5.179   6.460   3.212 -0.4473 -0.4006  0.3457
  282CHL    CN1 4843   1.944   2.372   1.291 -0.5192 -0.1354  0.3849
  282CHL    CN2 4844   2.052   2.383   1.069 -0.1086  0.2036  0.2553
  282CHL    CN3 4845   1.816   2.419   1.101 -0.2060  0.0585  0.4038
  282CHL    NTM 4846   1.934   2.344   1.147 -0.0796  0.1871  0.2908
  282CHL     CB 4847   1.906   2.203   1.117  0.8794  0.1022 -0.2302
  283PJ2     CA 4848   1.975   2.088   1.190  0.9130  0.1819 -0.1364
  283PJ2     OA 4849   2.109   2.104   1.237  0.7531  0.5740  0.1944
  283PJ2      P 4850   2.167   1.969   1.304 -0.0431  0.3373  0.4160
  283PJ2     OB 4851   2.093   1.854   1.247  0.7367  0.1192 -0.1719
  283PJ2     HB 4852   2.064   1.801   1.326  0.6526  0.4816  0.0466
  283PJ2     OG 4853   2.312   1.977   1.277 -0.0082  0.1340  0.5416
  283PJ2     HG 4854   2.349   1.886   1.293 -0.4032 -0.2166 -0.4710
  283PJ2     OD 4855   2.128   1.975   1.460 -0.1758  0.0134  0.3964
  284POX     CD 4856   2.206   2.059   1.546  0.3943 -0.2064  0.0980
  284POX     CE 4857   2.160   2.061   1.692 -0.1357  0.0677 -0.0721
  284POX     OE 4858   2.258   2.118   1.779 -0.0852  0.2467 -0.2432
  284POX    C1A 4859   2.237   2.243   1.818  0.4471  0.3093 -0.1502
  284POX    O1A 4860   2.147   2.311   1.768  0.1086  0.0270  0.0768
  284POX    C1B 4861   2.325   2.301   1.921  0.0476  0.7028 -0.0263
  284POX    C1C 4862   2.443   2.381   1.864  0.4881 -0.2238 -0.4283
  284POX    C1D 4863   2.510   2.457   1.978  0.6482 -0.5332 -0.3150
  284POX    C1E 4864   2.638   2.525   1.929  0.3394 -0.3572 -0.8899
  284POX    C1F 4865   2.703   2.614   2.035 -0.4128 -0.1232 -0.6172
  284POX    C1G 4866   2.849   2.646   2.001 -0.4035  0.5782  0.0489
  284POX    C1H 4867   2.906   2.732   2.113 -0.1125 -0.0854  0.4137
  284POX    C1I 4868   3.037   2.801   2.073 -0.2934 -0.0914 -0.1946
  284POX    C1J 4869   3.126   2.841   2.163 -0.3370 -0.5007  0.0300
  284POX    C1K 4870   3.126   2.798   2.310 -0.5076  0.3139  0.2711
  284POX    C1L 4871   3.219   2.890   2.390  0.5052 -0.3744 -0.1031
  284POX    C1M 4872   3.252   2.850   2.534  0.1777  0.4952  0.2193
  284POX    C1N 4873   3.193   2.950   2.633  0.1800  0.6832  0.0334
  284POX    C1O 4874   3.230   2.912   2.777  0.2175  0.4402 -0.0405
  284POX    C1P 4875   3.150   2.790   2.822  0.1163  0.6300  0.2937
  284POX    C1Q 4876   3.204   2.746   2.958  0.2937  0.5781  0.2069
  284POX    C1R 4877   3.325   2.658   2.927 -0.0326  0.1388  0.1713
  284POX     CZ 4878   2.110   1.926   1.744 -0.6411  0.3098  0.0777
  284POX     OZ 4879   2.038   1.923   1.867 -0.1769  0.0141  0.3444
  284POX    C2A 4880   1.953   1.823   1.892 -0.1126 -0.0896  0.1501
  284POX    O2A 4881   1.919   1.744   1.804 -0.7851  0.3356  0.0164
  284POX    C2B 4882   1.899   1.828   2.029  0.2847  0.3379  0.2946
  284POX    C2C 4883   1.764   1.900   2.036  0.0938  0.0202 -0.1001
  284POX    C2D 4884   1.702   1.917   2.175  0.0721  0.3430 -0.1483
  284POX    C2E 4885   1.780   2.009   2.268  0.3300  0.3620 -0.3831
  284POX    C2F 4886   1.775   1.962   2.413 -0.3409  0.0812 -0.4951
  284POX    C2G 4887   1.848   2.062   2.503 -0.9604 -0.2178  0.3539
  284POX    C2H 4888   1.834   2.026   2.652  0.1110  0.2942  0.5871
  284POX    C2I 4889   1.947   2.100   2.723  0.4006  0.2287  0.1997
  284POX    C2J 4890   1.918   2.113   2.873 -0.3663 -0.2578  0.0966
  284POX    C2K 4891   1.960   1.980   2.937 -0.8005 -0.5970 -0.3181
  284POX    C2L 4892   1.928   1.981   3.087 -0.3604  0.6829 -0.2209
  284POX    C2M 4893   1.941   1.837   3.137 -1.0739  0.5796 -0.3236
  284POX    C2N 4894   1.929   1.823   3.289  0.4265 -0.2364 -0.2660
  284POX    C2O 4895   1.784   1.826   3.337  0.4702  0.0047 -0.1500
  284POX    C2P 4896   1.778   1.834   3.490  0.2526 -0.2118 -0.1478
  285CHL    CN1 4897   0.721   8.616   0.714  0.5180  0.1860  0.6719
  285CHL    CN2 4898   0.629   8.395   0.725  0.2246  0.0316  0.0051
  285CHL    CN3 4899   0.500   8.590   0.681 -0.0215  0.4894  0.4918
  285CHL    NTM 4900   0.608   8.535   0.764  0.2395  0.0697 -0.1229
  285CHL     CB 4901   0.576   8.551   0.906 -0.2278  0.0379 -0.2233
  286PJ2     CA 4902   0.661   8.486   1.016 -0.0358  0.2448 -0.2486
  286PJ2     OA 4903   0.664   8.343   1.013 -0.6854  0.2143  0.2977
  286PJ2      P 4904   0.753   8.278   1.131 -0.1964  0.2682 -0.0341
  286PJ2     OB 4905   0.704   8.140   1.111  0.1999  0.1421 -0.1246
  286PJ2     HB 4906   0.754   8.076   1.171  0.6592  0.2813 -0.3527
  286PJ2     OG 4907   0.889   8.318   1.091 -0.0278 -0.0825  0.1839
  286PJ2     HG 4908   0.950   8.333   1.169  0.9237 -0.4325 -0.4694
  286PJ2     OD 4909   0.689   8.346   1.263  0.1323 -0.0843  0.3116
  287POX     CD 4910   0.630   8.252   1.353  0.5000 -0.0977  0.5372
  287POX     CE 4911   0.540   8.323   1.453  0.1652  0.3500 -0.0737
  287POX     OE 4912   0.546   8.258   1.581  0.0999  0.0254 -0.2371
  287POX    C1A 4913   0.452   8.174   1.623  0.2569 -0.1050 -0.1473
  287POX    O1A 4914   0.401   8.096   1.543 -0.2800 -0.1531  0.2346
  287POX    C1B 4915   0.446   8.171   1.771 -0.4481  0.7474 -0.1418
  287POX    C1C 4916   0.570   8.102   1.829 -0.5282  0.3137 -0.4808
  287POX    C1D 4917   0.558   8.087   1.981  0.1487  0.1960 -0.4326
  287POX    C1E 4918   0.679   8.010   2.032 -0.0914 -0.2076 -0.4706
  287POX    C1F 4919   0.687   8.021   2.185  0.0355  0.1066 -0.4997
  287POX    C1G 4920   0.789   7.922   2.242  0.0620  0.3793 -0.0682
  287POX    C1H 4921   0.794   7.936   2.394 -0.0579 -0.4198  0.0114
  287POX    C1I 4922   0.870   7.824   2.467 -0.5304 -0.5246  0.3476
  287POX    C1J 4923   0.963   7.844   2.559 -0.2230  0.5347 -0.1786
  287POX    C1K 4924   1.019   7.977   2.611 -0.0601  0.1846  0.5620
  287POX    C1L 4925   1.014   7.979   2.764 -0.1533 -0.6107  0.5698
  287POX    C1M 4926   0.885   8.041   2.817  0.0552  0.4679 -0.1427
  287POX    C1N 4927   0.902   8.041   2.969 -0.4864 -0.5990 -0.0711
  287POX    C1O 4928   0.766   8.087   3.023  0.0236  0.6173  0.2087
  287POX    C1P 4929   0.780   8.125   3.171  0.8425  1.1013  0.0110
  287POX    C1Q 4930   0.654   8.201   3.214  0.2007  0.1326 -0.1210
  287POX    C1R 4931   0.685   8.242   3.358 -0.1175 -0.1286  0.0225
  287POX     CZ 4932   0.414   8.382   1.390  0.1447  0.2099 -0.1622
  287POX     OZ 4933   0.328   8.434   1.493  0.3530  0.2943 -0.0306
  287POX    C2A 4934   0.204   8.463   1.456  0.0385 -0.3456  0.5101
  287POX    O2A 4935   0.168   8.451   1.339 -0.3409  0.0162  0.5855
  287POX    C2B 4936   0.115   8.518   1.561 -0.1340  0.1753  0.0987
  287POX    C2C 4937   0.072   8.411   1.662  0.0866  0.3448  0.3763
  287POX    C2D 4938   9.051   8.458   1.754 -0.5946 -0.0320 -0.2423
  287POX    C2E 4939   8.998   8.354   1.852  0.3742 -0.4024 -0.0935
  287POX    C2F 4940   8.921   8.432   1.960  0.1121  0.3609 -0.8223
  287POX    C2G 4941   8.777   8.461   1.917  0.0874  0.6730 -0.5302
  287POX    C2H 4942   8.707   8.540   2.028  0.2660 -0.5467  0.4815
  287POX    C2I 4943   8.681   8.456   2.153  0.2767 -0.5256  0.4977
  287POX    C2J 4944   8.594   8.528   2.255  0.4323  0.3408  0.0299
  287POX    C2K 4945   8.605   8.445   2.383 -0.8269 -0.0222 -0.0900
  287POX    C2L 4946   8.549   8.523   2.502  0.2462 -0.0207  0.4274
  287POX    C2M 4947   8.481   8.441   2.612 -0.1734 -0.4487 -0.1426
  287POX    C2N 4948   8.569   8.323   2.656  0.2174 -0.0796  0.0849
  287POX    C2O 4949   8.498   8.221   2.746  0.2386 -0.6023 -0.4804
  287POX    C2P 4950   8.600   8.136   2.823  0.6296  0.2650 -0.0201
  288CHL    CN1 4951   2.676   1.027   1.463  0.1268  0.4333  0.0562
  288CHL    CN2 4952   2.792   0.908   1.298  0.7712  0.1744  0.7732
  288CHL    CN3 4953   2.601   1.033   1.230 -0.5017 -0.3015  0.2878
  288CHL    NTM 4954   2.658   0.952   1.339  0.5827  0.2102  0.1218
  288CHL     CB 4955   2.564   0.842   1.364  0.5403  0.3139  0.4173
  289PJ2     CA 4956   2.602   0.703   1.417  0.4475  0.1518  0.0649
  289PJ2     OA 4957   2.677   0.705   1.540  0.3372 -0.2387  0.1389
  289PJ2      P 4958   2.708   0.559   1.599  0.3705 -0.3238 -0.0864
  289PJ2     OB 4959   2.733   0.475   1.480 -0.0146 -0.3218 -0.1714
  289PJ2     HB 4960   2.764   0.386   1.514 -1.8705 -1.1810 -0.5822
  289PJ2     OG 4961   2.815   0.561   1.701  0.4168  0.5338 -0.1484
  289PJ2     HG 4962   2.861   0.472   1.702  0.7551  0.6587 -2.1133
  289PJ2     OD 4963   2.568   0.522   1.671  0.2638  0.2900  0.0235
  290POX     CD 4964   2.532   0.585   1.794 -0.4360  1.1461 -0.6056
  290POX     CE 4965   2.401   0.537   1.856  0.0272  0.4863 -0.1285
  290POX     OE 4966   2.361   0.619   1.966  0.2723 -0.1492  0.4420
  290POX    C1A 4967   2.238   0.603   2.014 -0.0775  0.2990 -0.2791
  290POX    O1A 4968   2.168   0.511   1.971 -0.1444  0.3493 -0.2762
  290POX    C1B 4969   2.212   0.696   2.126  0.3700  0.4513 -0.3004
  290POX    C1C 4970   2.266   0.640   2.258  0.3614 -0.0862 -0.5237
  290POX    C1D 4971   2.264   0.741   2.372 -0.7679 -0.1852 -0.4521
  290POX    C1E 4972   2.319   0.679   2.501  0.2701 -0.0363 -0.8180
  290POX    C1F 4973   2.383   0.791   2.584  0.4176 -0.1516 -0.7756
  290POX    C1G 4974   2.368   0.769   2.735  0.3713 -0.2964 -0.8008
  290POX    C1H 4975   2.394   0.629   2.790  0.4012  0.0505  0.0812
  290POX    C1I 4976   2.342   0.628   2.934  0.5166 -0.0195  0.1229
  290POX    C1J 4977   2.249   0.546   2.980  0.3184  0.1145 -0.0373
  290POX    C1K 4978   2.185   0.435   2.897 -0.6409  0.6031  0.0308
  290POX    C1L 4979   2.056   0.379   2.958 -0.2828 -0.0859  0.1697
  290POX    C1M 4980   2.075   0.342   3.105 -0.2514 -0.2655  0.1209
  290POX    C1N 4981   2.149   0.210   3.131  0.0209 -0.1548 -0.0892
  290POX    C1O 4982   2.139   0.169   3.278  0.1632  1.1256  0.2935
  290POX    C1P 4983   2.228   0.051   3.317 -0.0355  0.8561 -0.0605
  290POX    C1Q 4984   2.220   0.014   3.466 -0.5358  0.4688 -0.1800
  290POX    C1R 4985   2.277   0.123   3.557  0.9690 -0.3052 -0.1705
  290POX     CZ 4986   2.422   0.386   1.868  0.0622  0.4727 -0.3572
  290POX     OZ 4987   2.517   0.357   1.971 -0.2423  0.1980 -0.1509
  290POX    C2A 4988   2.503   0.239   2.030  0.6036 -0.1382 -0.6087
  290POX    O2A 4989   2.434   0.153   1.976 -0.2775 -0.1270  0.4643
  290POX    C2B 4990   2.606   0.217   2.135  0.1309  0.5242  0.0050
  290POX    C2C 4991   2.721   0.123   2.097 -0.0747 -0.0187  0.7009
  290POX    C2D 4992   2.832   0.104   2.201  0.3872  0.1738  0.2527
  290POX    C2E 4993   2.896   0.230   2.259  0.0929  0.3993  0.0898
  290POX    C2F 4994   2.973   0.176   2.380 -0.7532 -0.2759  0.3310
  290POX    C2G 4995   2.987   0.294   2.475 -0.0937 -0.4142  0.4076
  290POX    C2H 4996   3.061   0.254   2.603  0.5483 -0.4014  0.0423
  290POX    C2I 4997   3.130   0.379   2.657  1.0328 -0.4264 -0.5045
  290POX    C2J 4998   3.197   0.354   2.792  0.2914 -0.6181 -0.1641
  290POX    C2K 4999   3.269   0.472   2.858  0.1140 -0.5716 -0.0543
  290POX    C2L 5000   3.292   0.438   3.005  0.4053  0.0713  0.0552
  290POX    C2M 5001   3.324   0.567   3.080  0.4413  0.3721 -0.4771
  290POX    C2N 5002   3.314   0.548   3.231  0.0629  0.1361 -0.5323
  290POX    C2O 5003   3.406   0.439   3.287 -0.6419 -0.1398  0.1172
  290POX    C2P 5004   3.406   0.455   3.439  0.5838  0.0540  0.1097
  291CHL    CN1 5005   6.140   0.838   1.166 -0.0614  0.0065 -0.4326
  291CHL    CN2 5006   6.289   0.914   1.321  0.2237 -0.2698  0.5105
  291CHL    CN3 5007   6.251   0.688   1.318  0.3606  0.0278 -0.1154
  291CHL    NTM 5008   6.269   0.802   1.227 -0.2107  0.2188  0.0095
  291CHL     CB 5009   6.378   0.800   1.129 -0.1780  0.0355  0.0488
  292PJ2     CA 5010   6.517   0.754   1.173  0.0530  0.3756 -0.3198
  292PJ2     OA 5011   6.595   0.829   1.268  0.1512  0.1687 -0.2352
  292PJ2      P 5012   6.714   0.733   1.318  0.0057 -0.0674 -0.3394
  292PJ2     OB 5013   6.756   0.638   1.212 -0.1566  0.1877 -0.6325
  292PJ2     HB 5014   6.696   0.558   1.217  1.7322 -1.2617 -0.5294
  292PJ2     OG 5015   6.815   0.832   1.361  0.1913 -0.2288 -0.4012
  292PJ2     HG 5016   6.857   0.799   1.446  0.4632  1.4192  0.1379
  292PJ2     OD 5017   6.654   0.666   1.451 -0.1359  0.1460 -0.2963
  293POX     CD 5018   6.661   0.725   1.581 -0.8149  0.1547 -0.2592
  293POX     CE 5019   6.566   0.691   1.696 -0.3695 -0.0950  0.0361
  293POX     OE 5020   6.535   0.797   1.787  0.3573  0.1383  0.0172
  293POX    C1A 5021   6.446   0.887   1.746  0.7382  0.3676 -0.3116
  293POX    O1A 5022   6.363   0.857   1.661 -0.2436  0.1122  0.7232
  293POX    C1B 5023   6.436   0.997   1.845  0.1219 -0.4453  0.5371
  293POX    C1C 5024   6.325   0.958   1.943 -0.4293 -0.0233  0.0882
  293POX    C1D 5025   6.372   0.872   2.060  0.1849  0.0047 -0.1329
  293POX    C1E 5026   6.496   0.925   2.133 -0.2964  0.3449  0.4472
  293POX    C1F 5027   6.524   0.849   2.263  0.3991  0.4795  0.3808
  293POX    C1G 5028   6.582   0.709   2.241  0.2589  0.4270  0.3384
  293POX    C1H 5029   6.593   0.633   2.372 -0.0077  0.4353  0.3649
  293POX    C1I 5030   6.452   0.578   2.401  0.1256  0.1458  0.4748
  293POX    C1J 5031   6.407   0.521   2.512 -0.2040 -0.1117  0.2092
  293POX    C1K 5032   6.480   0.498   2.644 -0.0235 -0.2414  0.0879
  293POX    C1L 5033   6.479   0.616   2.742 -0.0793 -0.1824  0.0165
  293POX    C1M 5034   6.544   0.584   2.877 -0.0703  0.4123  0.1553
  293POX    C1N 5035   6.453   0.501   2.967  0.0974  0.3862  0.3013
  293POX    C1O 5036   6.528   0.444   3.087  0.5440  0.2708 -0.0301
  293POX    C1P 5037   6.439   0.386   3.197 -0.2010  0.0833 -0.7240
  293POX    C1Q 5038   6.367   0.484   3.290 -0.0793 -0.1846 -0.3440
  293POX    C1R 5039   6.276   0.422   3.396 -0.0259  0.4013  0.0513
  293POX     CZ 5040   6.618   0.560   1.757 -0.4301  0.0314  0.3627
  293POX     OZ 5041   6.759   0.558   1.782 -0.3622 -0.6573 -0.0677
  293POX    C2A 5042   6.802   0.488   1.886  0.0106 -0.4834 -0.1046
  293POX    O2A 5043   6.733   0.402   1.941 -0.2606  0.0332  0.3696
  293POX    C2B 5044   6.945   0.519   1.908 -0.1390  0.1291  0.0329
  293POX    C2C 5045   6.967   0.660   1.963 -0.4774  0.3690 -0.4361
  293POX    C2D 5046   6.941   0.681   2.112 -0.0938 -0.2887 -0.2719
  293POX    C2E 5047   7.038   0.588   2.186  0.4555  0.4109 -0.1008
  293POX    C2F 5048   7.089   0.628   2.325  0.6552  0.4899 -0.1953
  293POX    C2G 5049   7.183   0.525   2.388  0.5794  0.5031 -0.0600
  293POX    C2H 5050   7.192   0.554   2.538 -0.1945 -0.2441  0.1350
  293POX    C2I 5051   7.282   0.440   2.585 -0.0371 -0.1832 -0.0187
  293POX    C2J 5052   7.285   0.439   2.738  0.4925  0.0186 -0.0243
  293POX    C2K 5053   7.341   0.302   2.779  0.2922 -0.0255  0.1021
  293POX    C2L 5054   7.236   0.193   2.805  0.0827  0.2700  0.5197
  293POX    C2M 5055   7.298   0.068   2.866  0.0461 -0.1623 -0.3152
  293POX    C2N 5056   7.371   9.098   2.768  0.4639 -0.2797  0.0949
  293POX    C2O 5057   7.397   8.956   2.817  0.6986  0.0232  0.8746
  293POX    C2P 5058   7.435   8.869   2.696  0.2422  0.5753  0.3310
  294CHL    CN1 5059   1.247   8.465   1.481  0.3667 -0.2361  0.0732
  294CHL    CN2 5060   1.066   8.330   1.409  0.5032  0.3505  0.4543
  294CHL    CN3 5061   1.029   8.520   1.559 -0.8602 -0.0462  0.0262
  294CHL    NTM 5062   1.104   8.468   1.445  0.2530  0.3979  0.5463
  294CHL     CB 5063   1.081   8.549   1.324 -0.2077 -0.2477  0.1969
  295PJ2     CA 5064   1.112   8.697   1.308  0.2432 -0.3685 -0.0352
  295PJ2     OA 5065   1.082   8.784   1.418  0.1289  0.0609 -0.4003
  295PJ2      P 5066   1.165   8.922   1.418  0.1600  0.0433 -0.1628
  295PJ2     OB 5067   1.229   8.928   1.284  0.4287 -0.7065 -0.0737
  295PJ2     HB 5068   1.284   9.010   1.272 -1.0203  0.4005  0.5823
  295PJ2     OG 5069   1.080   9.028   1.476  0.1597  0.1426 -0.3417
  295PJ2     HG 5070   1.054   9.105   1.418 -1.2406 -0.4196 -0.4974
  295PJ2     OD 5071   1.288   8.890   1.516  0.1191  0.4974  0.0367
  296POX     CD 5072   1.251   8.873   1.653  0.0772  0.3210  0.0043
  296POX     CE 5073   1.357   8.905   1.758  0.1642 -0.0004  0.0146
  296POX     OE 5074   1.319   8.863   1.889  0.2610  0.5906  0.2375
  296POX    C1A 5075   1.411   8.860   1.986  0.1809 -0.5878  0.2972
  296POX    O1A 5076   1.527   8.891   1.960 -0.1884  0.4715 -0.1459
  296POX    C1B 5077   1.351   8.820   2.115 -0.0241 -0.2588  0.3071
  296POX    C1C 5078   1.447   8.794   2.231  0.1135  0.0043  0.2523
  296POX    C1D 5079   1.532   8.916   2.267  0.3059 -0.1200  0.2199
  296POX    C1E 5080   1.603   8.879   2.398 -0.3595  0.0011  0.6198
  296POX    C1F 5081   1.735   8.804   2.380 -0.2714  0.2544  0.2061
  296POX    C1G 5082   1.838   8.896   2.313  0.2033 -0.5214 -0.1365
  296POX    C1H 5083   1.920   8.991   2.400  0.1866 -0.2277 -0.4433
  296POX    C1I 5084   2.017   8.919   2.493  0.0627 -0.2555 -0.3356
  296POX    C1J 5085   2.059   8.950   2.616 -0.5762 -0.3751 -0.0821
  296POX    C1K 5086   2.014   9.081   2.681 -0.0719 -0.0265 -0.4253
  296POX    C1L 5087   1.953   9.041   2.816  0.1310 -0.0297 -0.3338
  296POX    C1M 5088   1.885   9.152   2.896 -0.1999 -0.3054 -0.2294
  296POX    C1N 5089   1.824  -0.027   3.024 -0.0791 -0.1352 -0.1001
  296POX    C1O 5090   1.754   0.097   3.081 -0.0839 -0.3473  0.3600
  296POX    C1P 5091   1.641   0.059   3.177 -0.5358  0.5448  0.1894
  296POX    C1Q 5092   1.703   0.027   3.313 -0.0164 -0.2609 -0.2329
  296POX    C1R 5093   1.614   9.064   3.404  0.2226 -0.4325 -0.1486
  296POX     CZ 5094   1.394  -0.072   1.726  0.0216  0.0829  0.1872
  296POX     OZ 5095   1.300   0.030   1.758 -0.3554 -0.2134  0.0355
  296POX    C2A 5096   1.313   0.158   1.722  0.4637 -0.1951  0.3730
  296POX    O2A 5097   1.414   0.193   1.662  0.0104  0.6439  0.0916
  296POX    C2B 5098   1.206   0.253   1.762  0.6734  0.2588 -0.1312
  296POX    C2C 5099   1.234   0.402   1.774  0.4702  0.2780  0.1145
  296POX    C2D 5100   1.121   0.480   1.841  0.0213  0.1285 -0.4624
  296POX    C2E 5101   1.095   0.441   1.987 -0.0932 -0.0869 -0.5394
  296POX    C2F 5102   0.987   0.537   2.037  0.7671  0.7275 -0.2162
  296POX    C2G 5103   0.963   0.526   2.188 -0.1182  0.7068 -0.3578
  296POX    C2H 5104   1.081   0.579   2.270 -0.3408  0.8879 -0.1509
  296POX    C2I 5105   1.053   0.549   2.417 -0.0832  0.8762 -0.1044
  296POX    C2J 5106   1.136   0.605   2.533 -0.3578  0.4358  0.3116
  296POX    C2K 5107   1.284   0.566   2.546 -0.4961 -0.1547  0.1392
  296POX    C2L 5108   1.347   0.601   2.681 -0.1070  0.0930 -0.1038
  296POX    C2M 5109   1.331   0.749   2.717 -0.6731 -0.0811  0.3871
  296POX    C2N 5110   1.379   0.773   2.860 -0.4297 -0.0975  0.3086
  296POX    C2O 5111   1.360   0.913   2.919  0.5626  0.3002 -0.2861
  296POX    C2P 5112   1.335   0.901   3.070 -0.4099 -0.2308 -0.4775
  297CHL    CN1 5113   8.265   7.812   1.197 -0.0164 -0.3722 -0.3859
  297CHL    CN2 5114   8.320   8.000   1.064 -0.9995  0.2912 -0.1805
  297CHL    CN3 5115   8.098   7.902   1.051 -0.2103 -0.9236  0.0226
  297CHL    NTM 5116   8.242   7.875   1.066 -0.0552 -0.3135 -0.3510
  297CHL     CB 5117   8.289   7.787   0.959  0.0272 -0.7988  0.0790
  298PJ2     CA 5118   8.439   7.760   0.950  0.2187  0.0607  0.5319
  298PJ2     OA 5119   8.521   7.868   0.907  0.1619 -0.1114 -0.0197
  298PJ2      P 5120   8.680   7.847   0.893  0.1922 -0.0466  0.2173
  298PJ2     OB 5121   8.702   7.735   0.799 -0.0914 -0.1214  0.2397
  298PJ2     HB 5122   8.798   7.705   0.793 -0.0246  0.1705 -0.2070
  298PJ2     OG 5123   8.737   7.980   0.861 -0.1230  0.0391  0.0140
  298PJ2     HG 5124   8.667   8.046   0.888  0.0032  0.4410 -0.6104
  298PJ2     OD 5125   8.740   7.823   1.040  0.2508 -0.1050  0.1844
  299POX     CD 5126   8.726   7.931   1.133 -0.5566  0.2517 -0.3345
  299POX     CE 5127   8.762   7.901   1.279  0.1335  0.2897 -0.4923
  299POX     OE 5128   8.697   7.999   1.359 -0.1652 -0.3193  0.0228
  299POX    C1A 5129   8.576   7.972   1.408 -0.2146  0.3068  0.2527
  299POX    O1A 5130   8.505   7.895   1.345  0.1668  0.4663 -0.3812
  299POX    C1B 5131   8.533   8.042   1.531 -0.2572  0.2019  0.2974
  299POX    C1C 5132   8.613   8.052   1.661  0.1981 -0.4998  0.0736
  299POX    C1D 5133   8.540   8.149   1.754  0.1012 -0.7369  0.2476
  299POX    C1E 5134   8.579   8.134   1.901 -0.1691 -0.1950  0.3781
  299POX    C1F 5135   8.456   8.151   1.990 -0.0164  0.9272  0.3878
  299POX    C1G 5136   8.487   8.110   2.134 -0.2525 -0.3940  0.0728
  299POX    C1H 5137   8.374   8.141   2.233  0.1828 -0.1797  0.5061
  299POX    C1I 5138   8.255   8.050   2.203 -0.2377  0.3867  0.4269
  299POX    C1J 5139   8.166   8.019   2.298 -0.1187 -0.1343  0.3752
  299POX    C1K 5140   8.185   8.078   2.438  0.1292 -0.3319  0.4268
  299POX    C1L 5141   8.066   8.113   2.527 -0.2990  0.0959 -0.2970
  299POX    C1M 5142   8.132   8.200   2.633 -0.0607  0.3865 -0.6841
  299POX    C1N 5143   8.013   8.260   2.709  0.2250  0.4174 -0.2545
  299POX    C1O 5144   8.047   8.317   2.847 -0.0128 -0.0311 -0.0060
  299POX    C1P 5145   8.121   8.210   2.926 -0.1081 -0.2282 -0.1828
  299POX    C1Q 5146   8.167   8.251   3.066  0.0068 -0.0050 -0.2857
  299POX    C1R 5147   8.294   8.191   3.126 -0.6224 -0.5578  0.5247
  299POX     CZ 5148   8.914   7.882   1.285  0.0219 -0.4711  0.2243
  299POX     OZ 5149   8.972   7.846   1.410 -0.2291 -0.2292  0.4121
  299POX    C2A 5150   9.098   7.889   1.409 -0.2720 -0.1060 -0.0628
  299POX    O2A 5151   9.174   7.871   1.314  0.4209  0.2192  0.4218
  299POX    C2B 5152   0.052   7.953   1.535 -0.1109 -0.3871  0.0249
  299POX    C2C 5153   0.106   7.843   1.627  0.5888 -0.2922 -0.2716
  299POX    C2D 5154   0.172   7.890   1.757  0.2005  0.2605 -0.2698
  299POX    C2E 5155   0.076   7.935   1.867  0.3364 -0.5611  0.1975
  299POX    C2F 5156   0.163   7.993   1.978  0.2922  0.4090 -0.2588
  299POX    C2G 5157   0.204   7.874   2.066 -0.3431  0.5336  0.2147
  299POX    C2H 5158   0.296   7.930   2.175  0.2095  0.2463 -0.0991
  299POX    C2I 5159   0.305   7.853   2.306 -0.5975  0.3844  0.0412
  299POX    C2J 5160   0.358   7.934   2.425 -0.2128  0.0679  0.0867
  299POX    C2K 5161   0.403   7.823   2.520  0.0891 -0.0734 -0.2196
  299POX    C2L 5162   0.464   7.875   2.650 -0.0898 -0.6779  0.1148
  299POX    C2M 5163   0.472   7.774   2.764  0.2356 -0.1848  0.5338
  299POX    C2N 5164   0.366   7.763   2.874  0.0923 -0.0553  0.4091
  299POX    C2O 5165   0.354   7.889   2.961  0.0723 -0.1142  0.4907
  299POX    C2P 5166   0.290   7.866   3.098 -0.6847 -0.3235  0.1090
  300CHL    CN1 5167   5.166   8.184   0.463 -0.5546 -0.2392  0.0373
  300CHL    CN2 5168   5.248   8.068   0.650  0.2212 -0.5328  0.0434
  300CHL    CN3 5169   5.025   8.011   0.558  0.0531  0.3349  0.1386
  300CHL    NTM 5170   5.125   8.116   0.587  0.2276  0.0745  0.4831
  300CHL     CB 5171   5.073   8.220   0.677 -0.4798  0.2592 -0.1280
  301PJ2     CA 5172   4.983   8.183   0.795 -0.0623  0.1178  0.1467
  301PJ2     OA 5173   5.005   8.056   0.857 -0.2248 -0.1397 -0.3098
  301PJ2      P 5174   4.897   8.029   0.973  0.0570 -0.0597 -0.0259
  301PJ2     OB 5175   4.787   8.122   0.940 -0.0973 -0.1946  0.1042
  301PJ2     HB 5176   4.813   8.212   0.905  0.9111 -1.0647 -1.5613
  301PJ2     OG 5177   4.877   7.883   0.959 -0.1653 -0.0412  0.0845
  301PJ2     HG 5178   4.958   7.824   0.961  0.5126  0.7258 -2.1861
  301PJ2     OD 5179   4.976   8.078   1.104  0.4723 -0.3475 -0.1675
  302POX     CD 5180   4.990   7.984   1.211 -0.1828 -0.2968 -0.0324
  302POX     CE 5181   5.082   8.032   1.324 -0.2936 -0.2293  0.0295
  302POX     OE 5182   5.096   7.937   1.430 -0.1750 -0.3229 -0.0678
  302POX    C1A 5183   5.220   7.935   1.478 -0.0999  0.8793 -0.1632
  302POX    O1A 5184   5.319   7.940   1.406  0.5003  0.7421  0.6373
  302POX    C1B 5185   5.232   7.872   1.612 -0.1143 -0.1149 -0.6203
  302POX    C1C 5186   5.217   7.964   1.733 -0.1490 -0.6309 -0.2322
  302POX    C1D 5187   5.239   7.883   1.862  0.0043 -0.1525  0.0439
  302POX    C1E 5188   5.206   7.959   1.990 -0.2504 -0.6905  0.2989
  302POX    C1F 5189   5.245   7.891   2.122  0.3198 -0.3797  0.2930
  302POX    C1G 5190   5.393   7.861   2.147  0.3080 -0.6422  0.0535
  302POX    C1H 5191   5.488   7.977   2.173  0.2508 -0.5875  0.0168
  302POX    C1I 5192   5.616   7.934   2.244  0.0552 -0.3434  0.5243
  302POX    C1J 5193   5.685   8.009   2.330 -0.0694  0.1317  0.2130
  302POX    C1K 5194   5.640   8.152   2.361  0.7292  0.4354 -0.0092
  302POX    C1L 5195   5.651   8.184   2.510  0.5636  0.0797  0.0780
  302POX    C1M 5196   5.620   8.332   2.528  0.7621  0.1179  0.1015
  302POX    C1N 5197   5.590   8.365   2.674 -0.2751 -0.4737  0.0333
  302POX    C1O 5198   5.723   8.356   2.750 -0.1584 -0.1779 -0.1357
  302POX    C1P 5199   5.712   8.383   2.900 -0.2961 -0.1013 -0.1596
  302POX    C1Q 5200   5.844   8.334   2.960 -0.2758  0.1828  0.0337
  302POX    C1R 5201   5.837   8.329   3.112 -0.5672  0.7579  0.0410
  302POX     CZ 5202   5.032   8.169   1.369  0.2993  0.0137 -0.0358
  302POX     OZ 5203   5.093   8.232   1.481 -0.1477  0.2516  0.0791
  302POX    C2A 5204   5.061   8.358   1.507  0.0967  0.2012  0.6350
  302POX    O2A 5205   4.965   8.418   1.460  0.0366  0.0511  0.5682
  302POX    C2B 5206   5.144   8.416   1.616  0.6080 -0.1690  0.4444
  302POX    C2C 5207   5.121   8.354   1.753  0.0881 -0.2840  0.3065
  302POX    C2D 5208   5.171   8.461   1.851  0.1499  0.2514 -0.3082
  302POX    C2E 5209   5.182   8.381   1.981 -0.4277  0.3387 -0.2028
  302POX    C2F 5210   5.192   8.466   2.107  0.7335  0.3892 -0.3202
  302POX    C2G 5211   5.223   8.386   2.234  0.3887  0.5645 -0.1240
  302POX    C2H 5212   5.116   8.279   2.259  0.4358  0.6039  0.2454
  302POX    C2I 5213   5.134   8.215   2.397 -0.2591  0.3892  0.2372
  302POX    C2J 5214   5.260   8.132   2.417 -0.4747  0.0215  0.0868
  302POX    C2K 5215   5.226   8.052   2.543 -0.3975 -0.1703 -0.0138
  302POX    C2L 5216   5.336   7.946   2.546 -0.0807  0.1670  0.2435
  302POX    C2M 5217   5.329   7.828   2.643 -0.1803 -0.0844 -0.0696
  302POX    C2N 5218   5.246   7.727   2.563  0.2034 -0.1261 -0.4161
  302POX    C2O 5219   5.251   7.591   2.633  0.5283 -0.0496 -0.2876
  302POX    C2P 5220   5.166   7.488   2.559  0.2068  0.1270 -0.1687
  303CHL    CN1 5221   7.169   0.019   0.524  1.1830 -0.4539 -1.1145
  303CHL    CN2 5222   7.293   0.200   0.443  0.0190 -0.1106 -0.1867
  303CHL    CN3 5223   7.398  -0.005   0.510  0.3919 -0.3166 -0.4163
  303CHL    NTM 5224   7.294   0.093   0.543  0.7799 -0.0159 -0.0867
  303CHL     CB 5225   7.300   0.141   0.682  0.0507 -0.7416  0.2001
  304PJ2     CA 5226   7.394   0.257   0.714 -0.2811 -0.3478 -0.2233
  304PJ2     OA 5227   7.531   0.226   0.684 -0.1999 -0.4249  0.2075
  304PJ2      P 5228   7.632   0.334   0.748 -0.2933 -0.2410  0.0495
  304PJ2     OB 5229   7.582   0.468   0.710 -0.2335 -0.1430  0.3135
  304PJ2     HB 5230   7.487   0.445   0.687  0.6070 -3.4479 -0.4655
  304PJ2     OG 5231   7.762   0.275   0.707  0.0854  0.4896  0.1830
  304PJ2     HG 5232   7.786   0.315   0.618 -1.7669  0.9998 -0.1478
  304PJ2     OD 5233   7.632   0.329   0.909 -0.2902 -0.8319  0.0346
  305POX     CD 5234   7.717   0.244   0.986 -0.1414 -0.7113  0.0028
  305POX     CE 5235   7.697   0.267   1.136  0.1136  0.0103 -0.0709
  305POX     OE 5236   7.802   0.221   1.221 -0.2356 -0.4393  0.1202
  305POX    C1A 5237   7.886   0.311   1.273  0.0681 -0.3120 -0.5841
  305POX    O1A 5238   7.907   0.409   1.202  0.2011 -0.3890 -0.6519
  305POX    C1B 5239   7.987   0.243   1.357 -0.5440 -0.7297 -0.1790
  305POX    C1C 5240   7.941   0.210   1.499 -0.2527 -0.3045  0.0151
  305POX    C1D 5241   7.890   0.333   1.574  0.2762 -0.2243  0.2491
  305POX    C1E 5242   7.860   0.305   1.721 -0.0869  0.5704  0.3295
  305POX    C1F 5243   7.967   0.345   1.823  0.5048  0.0846 -0.0972
  305POX    C1G 5244   7.921   0.317   1.966  0.7748  0.0176 -0.0233
  305POX    C1H 5245   8.031   0.364   2.061  0.4046 -0.0454  0.4396
  305POX    C1I 5246   7.988   0.330   2.203 -0.2076  0.5938  0.4104
  305POX    C1J 5247   8.051   0.238   2.276 -0.2542 -0.0087 -0.3004
  305POX    C1K 5248   8.164   0.148   2.226 -0.1100  0.0321 -0.0499
  305POX    C1L 5249   8.258   0.093   2.334  0.1310 -0.3902 -0.4725
  305POX    C1M 5250   8.339  -0.014   2.261 -0.0676 -0.3694 -0.7300
  305POX    C1N 5251   8.455   9.161   2.176 -0.0645  0.2552 -0.3448
  305POX    C1O 5252   8.521   9.046   2.099  0.9060  0.2248  0.5224
  305POX    C1P 5253   8.620   9.101   1.996  0.5558  0.2417  0.1935
  305POX    C1Q 5254   8.631   8.995   1.886 -0.5496 -0.0524  0.3569
  305POX    C1R 5255   8.743   9.035   1.789 -0.3443 -0.3675  0.4623
  305POX     CZ 5256   7.549   0.249   1.168  0.2181 -0.3097  0.2416
  305POX     OZ 5257   7.501   0.302   1.292  0.0999 -0.4107  0.2395
  305POX    C2A 5258   7.370   0.299   1.315  0.0227  0.4949 -0.0315
  305POX    O2A 5259   7.300   0.229   1.242 -0.3321  0.3459  0.4446
  305POX    C2B 5260   7.330   0.371   1.438  0.2763  0.1482  0.2571
  305POX    C2C 5261   7.299   0.277   1.555 -0.2423 -0.1225 -0.0891
  305POX    C2D 5262   7.276   0.341   1.693  0.4346 -0.1367  0.0359
  305POX    C2E 5263   7.392   0.427   1.742  0.6114 -0.3007 -0.0939
  305POX    C2F 5264   7.369   0.451   1.891 -0.1373  0.5958 -0.3459
  305POX    C2G 5265   7.447   0.569   1.949  0.1897  0.0730  0.3037
  305POX    C2H 5266   7.597   0.559   1.924  0.1320 -0.3585  0.1259
  305POX    C2I 5267   7.672   0.689   1.953 -0.3097 -0.0057 -0.3129
  305POX    C2J 5268   7.653   0.744   2.094 -0.3686 -0.3038 -0.2038
  305POX    C2K 5269   7.712   0.660   2.208  0.2759  0.2434 -0.1274
  305POX    C2L 5270   7.651   0.718   2.336  0.1442  0.1258 -0.1369
  305POX    C2M 5271   7.702   0.633   2.453 -0.0029  0.0591 -0.1209
  305POX    C2N 5272   7.613   0.652   2.575  0.1194 -0.5749  0.0705
  305POX    C2O 5273   7.691   0.618   2.702 -0.4880  0.5661  0.7637
  305POX    C2P 5274   7.703   0.468   2.730  0.3029  0.4540 -0.1335
  306CHL    CN1 5275   0.221   7.738   1.069 -0.2750  0.1863  0.1479
  306CHL    CN2 5276   0.263   7.653   0.845 -0.6961 -0.1393  0.0738
  306CHL    CN3 5277   0.393   7.830   0.961  0.3034 -0.3719  0.3023
  306CHL    NTM 5278   0.323   7.701   0.971 -0.5356  0.0438 -0.0715
  306CHL     CB 5279   0.414   7.604   1.034 -0.2423  0.1777 -0.2851
  307PJ2     CA 5280   0.373   7.458   1.051 -0.3396  0.1500 -0.7633
  307PJ2     OA 5281   0.250   7.445   1.123  0.4513 -0.1563  0.5691
  307PJ2      P 5282   0.200   7.293   1.133  0.0486 -0.0456  0.2765
  307PJ2     OB 5283   0.054   7.287   1.160 -0.0074 -0.2442 -0.0603
  307PJ2     HB 5284   0.033   7.379   1.193  1.3791  0.3698 -0.8272
  307PJ2     OG 5285   0.247   7.227   1.009 -0.1253 -0.1706  0.2764
  307PJ2     HG 5286   0.177   7.165   0.973 -0.4417  0.7164 -0.6797
  307PJ2     OD 5287   0.298   7.230   1.245  0.2033  0.1048  0.2240
  308POX     CD 5288   0.250   7.109   1.302 -0.0991  0.2734  0.3319
  308POX     CE 5289   0.353   7.019   1.372 -0.0785 -0.0513 -0.1093
  308POX     OE 5290   0.289   6.898   1.412  0.1414 -0.1683 -0.1064
  308POX    C1A 5291   0.365   6.791   1.428  0.3957  0.0687  0.2698
  308POX    O1A 5292   0.488   6.797   1.421  0.3544  0.2678 -0.3348
  308POX    C1B 5293   0.287   6.666   1.439  0.2640  0.1170 -0.1100
  308POX    C1C 5294   0.316   6.575   1.558 -0.2443  0.1173  0.0176
  308POX    C1D 5295   0.222   6.455   1.572 -0.1641  0.0312 -0.1882
  308POX    C1E 5296   0.224   6.408   1.718  0.1007 -0.1376 -0.2443
  308POX    C1F 5297   0.139   6.281   1.722  0.1875 -0.1891 -0.0355
  308POX    C1G 5298  -0.007   6.326   1.715  0.2685  0.1290  0.2517
  308POX    C1H 5299   8.978   6.217   1.719  0.0175  0.3635  0.1740
  308POX    C1I 5300   8.835   6.270   1.705 -0.0386  0.2668  0.3625
  308POX    C1J 5301   8.730   6.196   1.741 -0.0770 -0.1947 -0.6437
  308POX    C1K 5302   8.752   6.059   1.805  0.1566  0.1943  0.1280
  308POX    C1L 5303   8.646   6.062   1.915 -0.3804 -0.0299 -0.3797
  308POX    C1M 5304   8.632   5.926   1.984 -0.0845  0.2574  0.2477
  308POX    C1N 5305   8.525   5.942   2.092  0.0361 -0.4697  0.4769
  308POX    C1O 5306   8.592   5.982   2.223  0.0777  0.4862  0.1710
  308POX    C1P 5307   8.669   5.875   2.302  0.9420  0.6563 -0.4238
  308POX    C1Q 5308   8.729   5.935   2.430  0.0811 -0.1113  0.3540
  308POX    C1R 5309   8.860   6.012   2.412 -0.2408  0.1725 -0.9105
  308POX     CZ 5310   0.425   7.100   1.480  0.2188  0.0552 -0.3819
  308POX     OZ 5311   0.331   7.159   1.572  0.0621 -0.4517 -0.2139
  308POX    C2A 5312   0.356   7.116   1.695 -0.4441 -0.7992 -0.2309
  308POX    O2A 5313   0.446   7.037   1.724 -0.0130 -0.5266 -0.8247
  308POX    C2B 5314   0.257   7.167   1.793  0.3889  0.3427  0.0421
  308POX    C2C 5315   0.232   7.318   1.789  0.3788  0.3601  0.6666
  308POX    C2D 5316   0.126   7.348   1.895 -0.6516 -0.4021 -0.1236
  308POX    C2E 5317   0.202   7.375   2.025  0.0788 -0.4127 -0.5421
  308POX    C2F 5318   0.104   7.430   2.129  0.9355 -0.0124  0.0663
  308POX    C2G 5319   0.176   7.463   2.260  0.0129  0.1249  0.5478
  308POX    C2H 5320   0.079   7.541   2.349 -0.0854  0.0325  0.5216
  308POX    C2I 5321   0.126   7.520   2.493 -0.3341 -0.0582  0.5907
  308POX    C2J 5322   0.035   7.579   2.600 -0.4590 -0.1677  0.5446
  308POX    C2K 5323   0.059   7.728   2.623  0.6535 -0.2385 -0.1059
  308POX    C2L 5324   9.067   7.774   2.742  0.7669 -0.3513  0.0249
  308POX    C2M 5325   9.069   7.926   2.758 -0.1020 -0.2870 -0.4366
  308POX    C2N 5326   8.991   7.977   2.880  0.0218 -0.3289 -0.3406
  308POX    C2O 5327   8.996   7.909   3.017  0.1443 -0.2611 -0.3112
  308POX    C2P 5328   8.924   7.991   3.124  0.1352 -0.4458 -0.1764
  309CHL    CN1 5329   5.037   9.132   0.515  0.4913 -0.2866 -0.6848
  309CHL    CN2 5330   5.104   8.922   0.413  0.0897 -0.0102 -0.3315
  309CHL    CN3 5331   4.910   8.953   0.556 -0.1092  0.8590 -0.5944
  309CHL    NTM 5332   5.051   8.987   0.534  0.2387 -0.2406 -0.1421
  309CHL     CB 5333   5.136   8.962   0.651  0.4003  0.7327 -0.0478
  310PJ2     CA 5334   5.171   8.820   0.695 -0.2275  0.5450 -0.1534
  310PJ2     OA 5335   5.068   8.738   0.752  0.1410 -0.0558 -0.3451
  310PJ2      P 5336   5.111   8.586   0.782 -0.1177 -0.0588  0.0140
  310PJ2     OB 5337   4.992   8.499   0.798  0.3931 -0.7037  0.3393
  310PJ2     HB 5338   5.023   8.407   0.772  1.3702 -1.0305  2.4215
  310PJ2     OG 5339   5.212   8.547   0.682 -0.1858 -0.5956  0.1490
  310PJ2     HG 5340   5.250   8.459   0.711 -2.6966 -1.1824  1.9221
  310PJ2     OD 5341   5.201   8.606   0.914 -0.1142  0.2766 -0.0394
  311POX     CD 5342   5.253   8.484   0.968  0.0300  0.2584 -0.2218
  311POX     CE 5343   5.324   8.516   1.100  0.4714  0.1149 -0.4198
  311POX     OE 5344   5.360   8.388   1.152 -0.0610  0.3174  0.4619
  311POX    C1A 5345   5.490   8.361   1.161 -0.0914 -0.0059 -0.0543
  311POX    O1A 5346   5.570   8.390   1.072 -0.0798  0.0343 -0.0315
  311POX    C1B 5347   5.518   8.267   1.271 -0.1747  0.2203  0.1598
  311POX    C1C 5348   5.471   8.313   1.410 -0.5005 -0.1981  0.1918
  311POX    C1D 5349   5.514   8.212   1.516  0.0105  0.1255  0.2972
  311POX    C1E 5350   5.529   8.284   1.650  0.1769  0.3365  0.1659
  311POX    C1F 5351   5.627   8.211   1.743  0.1928  0.1009 -0.0338
  311POX    C1G 5352   5.619   8.269   1.885  0.3072 -0.4847  0.2122
  311POX    C1H 5353   5.721   8.378   1.915 -0.2793  0.1169  0.0323
  311POX    C1I 5354   5.687   8.424   2.057  0.4769 -0.4726  0.4111
  311POX    C1J 5355   5.759   8.496   2.142 -0.4943  0.1919  0.6940
  311POX    C1K 5356   5.905   8.526   2.107 -0.4463 -0.4761  0.2959
  311POX    C1L 5357   5.982   8.590   2.223  0.0463 -0.0263 -0.2753
  311POX    C1M 5358   5.985   8.488   2.338 -0.7018  0.2377 -0.0150
  311POX    C1N 5359   6.073   8.514   2.461 -0.0262 -0.3534 -0.3661
  311POX    C1O 5360   6.075   8.402   2.565  0.3487  0.0953  0.1112
  311POX    C1P 5361   6.153   8.287   2.501  0.6686  0.1031  0.4832
  311POX    C1Q 5362   6.121   8.158   2.577  0.2630 -0.4485 -0.6072
  311POX    C1R 5363   6.201   8.120   2.702 -0.1105 -0.0004 -0.2262
  311POX     CZ 5364   5.241   8.599   1.198  0.0799  0.3869 -0.9768
  311POX     OZ 5365   5.327   8.650   1.300 -0.7332 -0.1740 -0.0007
  311POX    C2A 5366   5.295   8.755   1.376 -0.0846 -0.3974  0.5912
  311POX    O2A 5367   5.179   8.792   1.388 -0.0829 -0.1491 -0.1049
  311POX    C2B 5368   5.405   8.777   1.473  0.2597  0.1016  0.0946
  311POX    C2C 5369   5.374   8.763   1.622 -0.6854  0.2459 -0.0819
  311POX    C2D 5370   5.499   8.785   1.707 -0.6583 -0.2541  0.0104
  311POX    C2E 5371   5.458   8.773   1.854 -0.2907  0.1749  0.1523
  311POX    C2F 5372   5.567   8.822   1.949 -0.2167  0.1468  0.0815
  311POX    C2G 5373   5.515   8.795   2.090  0.1308 -0.0828  0.1646
  311POX    C2H 5374   5.620   8.806   2.201  0.0532  0.5126  0.1803
  311POX    C2I 5375   5.559   8.754   2.332  0.3532  0.5354  0.3297
  311POX    C2J 5376   5.629   8.796   2.461  0.2497  0.2239  0.4877
  311POX    C2K 5377   5.534   8.754   2.573  0.1017 -0.6411  0.0450
  311POX    C2L 5378   5.589   8.780   2.713  0.2300 -0.6034 -0.0119
  311POX    C2M 5379   5.489   8.734   2.820 -0.1570  0.4789  0.1003
  311POX    C2N 5380   5.533   8.783   2.958  0.6017  0.3889 -0.1020
  311POX    C2O 5381   5.497   8.931   2.974 -0.2531  0.2102 -0.3224
  311POX    C2P 5382   5.566   8.998   3.093 -0.5455  0.3478 -0.2288
  312CHL    CN1 5383   9.008   8.499   0.992  0.1069  0.3143 -0.0187
  312CHL    CN2 5384   8.841   8.401   0.856 -0.3752  0.9112 -0.7047
  312CHL    CN3 5385   8.956   8.590   0.769  0.5137  0.0455 -0.1011
  312CHL    NTM 5386   8.905   8.528   0.892  0.1629  0.4605 -0.0348
  312CHL     CB 5387   8.791   8.600   0.951  0.2837  0.5550  0.0805
  313PJ2     CA 5388   8.801   8.730   1.033  0.5173  0.0809  0.8190
  313PJ2     OA 5389   8.883   8.828   0.968  0.1488  0.0220  0.2613
  313PJ2      P 5390   8.902   8.946   1.075 -0.2973  0.1925  0.1568
  313PJ2     OB 5391   8.800   8.948   1.182  0.3101  0.3237  0.7380
  313PJ2     HB 5392   8.805   9.039   1.224  1.7060  1.2574 -1.2718
  313PJ2     OG 5393   8.919   9.071   0.997  0.4598 -0.2554 -0.4155
  313PJ2     HG 5394   8.841   9.111   0.950  0.8004  1.7962  0.6447
  313PJ2     OD 5395   9.028   8.927   1.173  0.0322  0.1578 -0.2709
  314POX     CD 5396   9.076  -0.075   1.233 -0.0325 -0.1185  0.3694
  314POX     CE 5397   9.049  -0.070   1.383 -0.0122  0.1857  0.3644
  314POX     OE 5398   9.092   0.056   1.434  0.5747  0.0556  0.1905
  314POX    C1A 5399   9.013   0.108   1.527  0.0064  0.8839 -0.7430
  314POX    O1A 5400   8.892   0.085   1.522  0.2434 -0.4000 -0.6549
  314POX    C1B 5401  -0.008   0.198   1.620  0.4040 -0.3738  0.1937
  314POX    C1C 5402   0.017   0.141   1.760  0.1081  0.0464  0.4227
  314POX    C1D 5403   0.111   0.233   1.838  0.8663 -0.1296 -0.2618
  314POX    C1E 5404   0.160   0.197   1.978 -0.4357  0.1937  0.2949
  314POX    C1F 5405   0.037   0.182   2.067 -0.5005 -0.4551  0.1012
  314POX    C1G 5406   0.065   0.164   2.217  0.2331  0.3931  0.0793
  314POX    C1H 5407   9.043   0.194   2.314  0.3605 -0.2207  0.4378
  314POX    C1I 5408   9.016   0.343   2.333  0.4086 -0.1650  0.0774
  314POX    C1J 5409   8.944   0.389   2.435  0.2897 -0.2564  0.0352
  314POX    C1K 5410   8.860   0.300   2.527  0.4099  0.2180  0.6083
  314POX    C1L 5411   8.794   0.380   2.640 -0.0489  0.0412  0.4670
  314POX    C1M 5412   8.711   0.303   2.742  0.1603 -0.1697  0.4810
  314POX    C1N 5413   8.599   0.222   2.677  0.0906 -0.1751  0.6064
  314POX    C1O 5414   8.549   0.113   2.772 -0.1244 -0.2962  0.3575
  314POX    C1P 5415   8.464   9.134   2.695 -0.3608 -0.0865  0.3253
  314POX    C1Q 5416   8.435   9.006   2.774 -0.0521 -0.0915  0.4315
  314POX    C1R 5417   8.310   8.945   2.709 -0.1880  0.4809  0.1436
  314POX     CZ 5418   0.029   8.942   1.459  0.1334  0.2747  0.3766
  314POX     OZ 5419  -0.017   8.928   1.594 -0.0349  0.3506  0.3262
  314POX    C2A 5420   0.061   8.861   1.677 -0.3689 -0.2350  0.1724
  314POX    O2A 5421   0.171   8.814   1.646 -0.1389  0.0127  0.5934
  314POX    C2B 5422  -0.010   8.833   1.804 -0.4335 -0.0667  0.1732
  314POX    C2C 5423   0.078   8.886   1.917 -0.1593  0.1388 -0.1354
  314POX    C2D 5424   0.019   8.835   2.048 -0.1830  0.3079 -0.0803
  314POX    C2E 5425   0.088   8.891   2.173 -0.4753  0.4215  0.0309
  314POX    C2F 5426  -0.002   8.847   2.290 -0.1345  0.3268  0.2593
  314POX    C2G 5427   0.043   8.921   2.416  0.3059  0.2019  0.1779
  314POX    C2H 5428   9.043   8.878   2.531 -0.0601 -0.0659 -0.2064
  314POX    C2I 5429   8.925   8.975   2.547  0.3626  0.3725  0.3020
  314POX    C2J 5430   8.828   8.931   2.657  0.2478  0.2038  0.1332
  314POX    C2K 5431   8.884   8.966   2.795  0.3603 -0.1036  0.1679
  314POX    C2L 5432   8.803   8.920   2.916  0.1050 -0.1896 -0.0351
  314POX    C2M 5433   8.800   8.767   2.921  0.0890 -0.1995 -0.3001
  314POX    C2N 5434   8.689   8.732   3.020  0.5747  0.1903  0.3890
  314POX    C2O 5435   8.697   8.580   3.040 -0.0382  0.0170 -0.5993
  314POX    C2P 5436   8.577   8.543   3.128  0.2193  0.6666  0.0426
  315CHL    CN1 5437   8.895   0.845   1.250 -0.1698  0.1222  0.4306
  315CHL    CN2 5438   9.125   0.920   1.294 -0.2851  0.1395  0.4911
  315CHL    CN3 5439   9.073   0.754   1.137  0.3015  0.6146 -0.6472
  315CHL    NTM 5440   9.026   0.881   1.193 -0.1454 -0.0045  0.4085
  315CHL     CB 5441   9.031   0.986   1.091 -0.0332 -0.4555 -0.0518
  316PJ2     CA 5442   8.956   1.118   1.105  0.1947 -0.2959 -0.3220
  316PJ2     OA 5443   8.815   1.098   1.086  0.0836 -0.1690  0.3468
  316PJ2      P 5444   8.737   1.233   1.126  0.3552 -0.0852  0.6025
  316PJ2     OB 5445   8.800   1.356   1.074 -0.3764 -0.0247 -0.1625
  316PJ2     HB 5446   8.890   1.329   1.039 -1.1600 -3.0095 -0.1700
  316PJ2     OG 5447   8.595   1.216   1.086  0.3372 -0.3103  0.7568
  316PJ2     HG 5448   8.581   1.117   1.078 -1.8464 -0.1791  2.1906
  316PJ2     OD 5449   8.764   1.230   1.285  0.4573 -0.0827  0.5852
  317POX     CD 5450   8.682   1.146   1.367  0.5114 -0.6072  0.1101
  317POX     CE 5451   8.716   1.153   1.516  0.6195 -0.3175  0.0715
  317POX     OE 5452   8.645   1.048   1.582  0.0858 -0.2102 -0.3179
  317POX    C1A 5453   8.698   0.927   1.595  0.4384  0.0511  0.8587
  317POX    O1A 5454   8.812   0.901   1.556 -0.0608 -0.7388 -0.1448
  317POX    C1B 5455   8.596   0.849   1.669 -0.6341  0.3238 -0.2907
  317POX    C1C 5456   8.592   0.710   1.605  0.0119  0.0910  0.1635
  317POX    C1D 5457   8.498   0.606   1.666  0.0261 -0.2502 -0.3914
  317POX    C1E 5458   8.440   0.511   1.562 -0.2574  0.0810 -0.5335
  317POX    C1F 5459   8.323   0.437   1.628  0.2765 -0.2896  0.0032
  317POX    C1G 5460   8.312   0.291   1.586  0.2210 -0.1215 -0.5774
  317POX    C1H 5461   8.417   0.201   1.651 -0.4151 -0.0202  0.6011
  317POX    C1I 5462   8.375   0.056   1.627 -0.6595  0.1294  0.1252
  317POX    C1J 5463   8.316   9.083   1.698  0.2189 -0.5458 -0.0230
  317POX    C1K 5464   8.271   9.113   1.842 -0.1398  0.1246 -0.2673
  317POX    C1L 5465   8.150   9.030   1.884 -0.1578  0.3612  0.1535
  317POX    C1M 5466   8.018   9.102   1.854 -0.0996  0.4106  0.0151
  317POX    C1N 5467   7.906   9.001   1.878 -0.2419  0.5946  0.1285
  317POX    C1O 5468   7.893   9.009   2.030  0.0381 -0.0859  0.1933
  317POX    C1P 5469   7.779   8.919   2.079 -0.0944 -0.1141 -0.1611
  317POX    C1Q 5470   7.781   8.904   2.231  0.2044  0.2055 -0.1330
  317POX    C1R 5471   7.644   8.860   2.283  0.4620 -0.3250  0.1030
  317POX     CZ 5472   8.673   1.295   1.553  0.6872 -0.2270 -0.1920
  317POX     OZ 5473   8.706   1.362   1.676  0.1815  0.0905 -0.2259
  317POX    C2A 5474   8.679   1.490   1.697 -0.1636 -0.0399  0.1362
  317POX    O2A 5475   8.617   1.553   1.612  0.0197 -0.0985 -0.0407
  317POX    C2B 5476   8.734   1.545   1.824  0.1078  0.2788 -0.1164
  317POX    C2C 5477   8.625   1.615   1.904  0.2944  0.1149  0.2849
  317POX    C2D 5478   8.680   1.666   2.038  0.2496  0.1661  0.2840
  317POX    C2E 5479   8.572   1.704   2.139 -0.1878 -0.3397  0.0137
  317POX    C2F 5480   8.642   1.765   2.261  0.5351  0.0864 -0.6084
  317POX    C2G 5481   8.710   1.652   2.339  0.0346  0.1374 -0.0956
  317POX    C2H 5482   8.790   1.715   2.453 -0.4857 -0.1282  0.4254
  317POX    C2I 5483   8.915   1.630   2.475  0.1039  0.6136 -0.0020
  317POX    C2J 5484   8.874   1.495   2.534  0.0405  0.3958 -0.5379
  317POX    C2K 5485   8.984   1.445   2.628 -0.4736 -0.2535 -0.2753
  317POX    C2L 5486   8.989   1.507   2.767 -0.3758 -0.7515 -0.0554
  317POX    C2M 5487   9.111   1.452   2.842  0.0062  0.3305  0.1295
  317POX    C2N 5488   0.082   1.549   2.942  0.3209 -0.2726  0.5220
  317POX    C2O 5489  -0.019   1.556   3.057 -0.2166 -0.0530  0.0359
  317POX    C2P 5490   0.029   1.647   3.169  0.1774  0.0629 -0.2249
  318CHL    CN1 5491   5.474   4.204   1.389  0.2816 -0.0808 -0.6412
  318CHL    CN2 5492   5.673   4.077   1.400 -0.1178 -0.1872  0.0710
  318CHL    CN3 5493   5.482   3.991   1.294  0.3954 -0.2743 -0.1668
  318CHL    NTM 5494   5.561   4.114   1.313  0.3186 -0.1720 -0.4909
  318CHL     CB 5495   5.617   4.176   1.192  0.5906 -0.1283 -0.3424
  319PJ2     CA 5496   5.647   4.089   1.070  0.0463 -0.5283 -0.1933
  319PJ2     OA 5497   5.746   3.991   1.102  0.1911 -0.3300 -0.0298
  319PJ2      P 5498   5.738   3.874   0.992 -0.3534 -0.1620 -0.1728
  319PJ2     OB 5499   5.596   3.847   0.960 -0.2622 -0.2251 -0.5346
  319PJ2     HB 5500   5.556   3.798   1.038  0.5125  1.0498  0.7185
  319PJ2     OG 5501   5.813   3.928   0.876  0.3579  0.3555  0.5165
  319PJ2     HG 5502   5.871   4.002   0.908  2.3778  1.3798 -4.4956
  319PJ2     OD 5503   5.813   3.748   1.058 -0.2512  0.4221  0.8522
  320POX     CD 5504   5.761   3.679   1.172  0.1247  0.1652  0.8679
  320POX     CE 5505   5.844   3.557   1.212 -0.0005 -0.1543  0.1645
  320POX     OE 5506   5.768   3.498   1.317 -0.7064  0.2130 -0.1364
  320POX    C1A 5507   5.747   3.366   1.317  0.3250  0.0397  0.4632
  320POX    O1A 5508   5.808   3.299   1.233  0.4741  0.5197  0.1824
  320POX    C1B 5509   5.661   3.317   1.426  0.2950  0.5287  0.6632
  320POX    C1C 5510   5.699   3.180   1.484  0.1847  0.2194  0.0124
  320POX    C1D 5511   5.634   3.176   1.622 -0.0205  0.1541 -0.0860
  320POX    C1E 5512   5.650   3.044   1.699  0.0194  0.3529  0.2482
  320POX    C1F 5513   5.615   3.072   1.845 -0.0540  0.5621  0.1907
  320POX    C1G 5514   5.464   3.093   1.863 -0.2891 -0.1108 -0.9223
  320POX    C1H 5515   5.423   3.111   2.009 -0.0921 -0.4692 -0.8216
  320POX    C1I 5516   5.271   3.126   2.021  0.0457 -0.2967  0.9840
  320POX    C1J 5517   5.211   3.201   2.113 -0.3308  0.0676  0.4525
  320POX    C1K 5518   5.296   3.270   2.220 -0.2798 -0.2576  0.6231
  320POX    C1L 5519   5.230   3.294   2.356 -0.2234  0.0036  0.6039
  320POX    C1M 5520   5.187   3.162   2.419  0.4244 -0.6128 -0.2296
  320POX    C1N 5521   5.136   3.180   2.562  0.4946 -0.6170 -0.2041
  320POX    C1O 5522   5.248   3.209   2.663  0.0739  0.1154  0.0587
  320POX    C1P 5523   5.208   3.240   2.807  0.0735 -0.2279  0.1316
  320POX    C1Q 5524   5.130   3.130   2.880  0.4503 -0.3380  0.3690
  320POX    C1R 5525   5.193   2.992   2.864  0.3659 -0.3271 -0.0569
  320POX     CZ 5526   5.989   3.598   1.238 -0.0281 -0.1159  0.2553
  320POX     OZ 5527   6.003   3.673   1.359 -0.4359  0.1156  0.1588
  320POX    C2A 5528   6.126   3.708   1.397 -0.3796  0.6008 -0.4503
  320POX    O2A 5529   6.224   3.685   1.327 -0.5443  0.0635 -0.5025
  320POX    C2B 5530   6.122   3.766   1.533 -0.1757 -0.1191 -0.1338
  320POX    C2C 5531   6.158   3.646   1.620 -0.6153 -0.1360  0.0231
  320POX    C2D 5532   6.128   3.668   1.769  0.2086  0.1286  0.1511
  320POX    C2E 5533   6.214   3.777   1.833  0.1584  0.3563 -0.1660
  320POX    C2F 5534   6.203   3.774   1.986  0.3677  0.4746 -0.1472
  320POX    C2G 5535   6.242   3.909   2.045  0.0322  0.5066  0.0042
  320POX    C2H 5536   6.253   3.901   2.198 -0.2142  0.0041 -0.0036
  320POX    C2I 5537   6.270   4.044   2.250  0.7339  0.0102 -0.3076
  320POX    C2J 5538   6.298   4.050   2.400  0.0206 -0.2273 -0.1600
  320POX    C2K 5539   6.191   3.993   2.494 -0.0457  0.2527  0.0616
  320POX    C2L 5540   6.241   4.017   2.636  0.1836 -0.2810  0.0732
  320POX    C2M 5541   6.240   4.163   2.680 -0.3333 -0.3394  0.2614
  320POX    C2N 5542   6.318   4.189   2.809 -0.5153  0.2197  0.2641
  320POX    C2O 5543   6.285   4.100   2.929 -0.4597 -0.0717  0.0646
  320POX    C2P 5544   6.375   4.123   3.050  0.0996  0.7886 -0.5037
  321CHL    CN1 5545   7.304   6.540   0.748 -0.1044  0.2037 -0.2266
  321CHL    CN2 5546   7.228   6.434   0.542 -0.1536 -0.2175 -0.5667
  321CHL    CN3 5547   7.156   6.343   0.747  0.2242  0.3290  0.7424
  321CHL    NTM 5548   7.267   6.414   0.682 -0.4610  0.3916 -0.3894
  321CHL     CB 5549   7.386   6.329   0.668 -0.8230 -0.2507  0.3538
  322PJ2     CA 5550   7.455   6.283   0.796 -0.3342  0.0444  0.1976
  322PJ2     OA 5551   7.538   6.388   0.848  0.2326 -0.1580 -0.2840
  322PJ2      P 5552   7.651   6.346   0.954  0.2819  0.2229 -0.1842
  322PJ2     OB 5553   7.716   6.225   0.899 -0.0922  0.0197 -0.1808
  322PJ2     HB 5554   7.814   6.241   0.902  0.1564  0.1790 -4.1900
  322PJ2     OG 5555   7.721   6.475   0.973  0.1662  0.2329  0.1792
  322PJ2     HG 5556   7.654   6.549   0.980 -0.4842 -0.5073  3.9026
  322PJ2     OD 5557   7.552   6.305   1.074 -0.0921  0.4315 -0.4214
  323POX     CD 5558   7.541   6.389   1.189 -0.6141  0.0977 -0.2195
  323POX     CE 5559   7.413   6.362   1.267 -0.3006 -0.1502  0.2161
  323POX     OE 5560   7.395   6.466   1.363 -0.1611  0.2878 -0.2310
  323POX    C1A 5561   7.318   6.570   1.329 -0.4202  0.1496 -0.0738
  323POX    O1A 5562   7.261   6.577   1.220  0.0310 -0.7011 -0.3774
  323POX    C1B 5563   7.324   6.682   1.425  0.4264 -0.0315  0.0956
  323POX    C1C 5564   7.389   6.806   1.365  0.6207 -0.2368 -0.1188
  323POX    C1D 5565   7.408   6.895   1.488 -0.0930 -0.3556  0.0842
  323POX    C1E 5566   7.486   7.020   1.445  0.2098 -0.5234  0.1430
  323POX    C1F 5567   7.485   7.119   1.562  0.3656 -0.1913 -0.1398
  323POX    C1G 5568   7.552   7.253   1.529  0.2283 -0.0208  0.2740
  323POX    C1H 5569   7.700   7.230   1.560  0.1158 -0.0123  0.8210
  323POX    C1I 5570   7.781   7.357   1.587 -0.2433  0.3177  0.3497
  323POX    C1J 5571   7.818   7.386   1.711  0.1915  0.3494  0.2134
  323POX    C1K 5572   7.801   7.298   1.836  0.4258 -0.4996 -0.3450
  323POX    C1L 5573   7.827   7.393   1.952  0.2657 -0.4718 -0.3317
  323POX    C1M 5574   7.870   7.315   2.076  0.8877  0.0345 -0.2225
  323POX    C1N 5575   7.851   7.409   2.195  0.9800 -0.1215 -0.0840
  323POX    C1O 5576   7.842   7.321   2.321  0.1851 -0.0376 -0.0795
  323POX    C1P 5577   7.773   7.381   2.444 -0.0645 -0.4239 -0.0297
  323POX    C1Q 5578   7.788   7.301   2.573  0.0597  0.1591  0.3186
  323POX    C1R 5579   7.729   7.375   2.693 -0.0256  0.6329 -0.0111
  323POX     CZ 5580   7.426   6.215   1.309  0.6511 -0.0881  0.1621
  323POX     OZ 5581   7.343   6.157   1.411  0.2302  0.1268 -0.0547
  323POX    C2A 5582   7.356   6.028   1.439 -0.3698  0.0420 -0.1631
  323POX    O2A 5583   7.427   5.947   1.380  0.0860 -0.2228  0.7269
  323POX    C2B 5584   7.268   5.991   1.552  0.1142 -0.2507  0.1179
  323POX    C2C 5585   7.347   6.008   1.682  0.3291  0.4463 -0.0998
  323POX    C2D 5586   7.283   5.935   1.801  0.3739  0.2415 -0.2019
  323POX    C2E 5587   7.328   6.019   1.920  0.1776  0.2537 -0.1365
  323POX    C2F 5588   7.269   5.972   2.054 -0.7751  0.2499 -0.5539
  323POX    C2G 5589   7.321   6.052   2.174 -0.3472 -0.4150 -0.2909
  323POX    C2H 5590   7.265   5.986   2.300 -0.1240  0.0557  0.0580
  323POX    C2I 5591   7.341   6.020   2.428 -0.5880  0.4945  0.2236
  323POX    C2J 5592   7.290   5.947   2.552 -0.4114  0.2439  0.1515
  323POX    C2K 5593   7.368   5.990   2.677 -0.3660  0.6733 -0.0221
  323POX    C2L 5594   7.307   5.922   2.799  0.2568  0.5787  0.2405
  323POX    C2M 5595   7.160   5.952   2.832  0.0160  0.2485 -0.5222
  323POX    C2N 5596   7.094   5.870   2.942  0.1375  1.0268  0.1350
  323POX    C2O 5597   7.176   5.861   3.071  0.4672 -0.5572 -0.1683
  323POX    C2P 5598   7.129   5.757   3.174  0.0888 -0.5202 -0.3022
  324CHL    CN1 5599   8.184   6.603   0.613 -0.0860  0.1761  0.1591
  324CHL    CN2 5600   7.965   6.517   0.574  0.1814 -0.0305 -0.6454
  324CHL    CN3 5601   8.010   6.752   0.579 -0.1360 -0.5726  0.2641
  324CHL    NTM 5602   8.042   6.623   0.642 -0.1293 -0.4852  0.4389
  324CHL     CB 5603   7.999   6.612   0.782 -0.2182 -0.0815  0.4468
  325PJ2     CA 5604   8.042   6.495   0.871  0.1933 -0.7052 -0.5504
  325PJ2     OA 5605   8.181   6.498   0.906 -0.0857 -0.1050  0.5622
  325PJ2      P 5606   8.224   6.360   0.977  0.0564 -0.2664  0.1679
  325PJ2     OB 5607   8.172   6.255   0.887  0.5847 -0.1668 -0.2592
  325PJ2     HB 5608   8.250   6.209   0.844 -1.6015 -0.5061 -4.2909
  325PJ2     OG 5609   8.371   6.376   0.979  0.0018  0.2263  0.2488
  325PJ2     HG 5610   8.386   6.469   0.944  1.1102  0.3892  1.0680
  325PJ2     OD 5611   8.135   6.394   1.107 -0.5877 -0.2376 -0.2793
  326POX     CD 5612   8.201   6.451   1.220 -0.3193 -0.7425 -0.1770
  326POX     CE 5613   8.110   6.515   1.325  0.4779  0.1584 -0.0180
  326POX     OE 5614   8.190   6.553   1.438  0.1924  0.0985  0.2070
  326POX    C1A 5615   8.152   6.661   1.506  0.1297  0.1211  0.1361
  326POX    O1A 5616   8.091   6.753   1.452  0.2625  0.0216 -0.1881
  326POX    C1B 5617   8.227   6.678   1.632  0.4649 -0.4455  0.0185
  326POX    C1C 5618   8.146   6.745   1.744  0.2166 -0.1362 -0.3447
  326POX    C1D 5619   8.206   6.722   1.883  0.3605 -0.0504 -0.3917
  326POX    C1E 5620   8.093   6.768   1.976  0.4162  0.1082 -0.4030
  326POX    C1F 5621   8.131   6.757   2.124 -0.0681 -0.4370 -0.3184
  326POX    C1G 5622   8.262   6.829   2.157 -0.4544  0.1369 -0.0357
  326POX    C1H 5623   8.242   6.981   2.166  0.0668  0.1957  0.1648
  326POX    C1I 5624   8.345   7.045   2.259  0.1165 -0.5168  0.6070
  326POX    C1J 5625   8.311   7.059   2.387 -0.0621 -0.1145  0.5179
  326POX    C1K 5626   8.170   7.025   2.436 -0.2143  0.5519  0.5546
  326POX    C1L 5627   8.179   6.973   2.579  0.9711 -0.4320  0.1416
  326POX    C1M 5628   8.040   6.957   2.642  0.6245 -0.4169 -0.6143
  326POX    C1N 5629   8.049   6.877   2.771 -0.0890  0.5536  0.0540
  326POX    C1O 5630   7.913   6.858   2.839  0.2570 -0.3459  0.5163
  326POX    C1P 5631   7.847   6.991   2.878  0.1555 -0.3251  0.2695
  326POX    C1Q 5632   7.713   6.976   2.949 -0.0409 -0.6041 -0.1523
  326POX    C1R 5633   7.721   6.900   3.082 -0.3672  0.6596  0.6005
  326POX     CZ 5634   7.992   6.423   1.359  0.4052  0.4298  0.4682
  326POX     OZ 5635   7.884   6.462   1.446  0.4049  0.4262  0.4694
  326POX    C2A 5636   7.799   6.559   1.416  0.2463  0.0437 -0.3581
  326POX    O2A 5637   7.807   6.620   1.309  0.1655  0.1398 -0.3095
  326POX    C2B 5638   7.690   6.584   1.512  0.3037 -0.2628 -0.2120
  326POX    C2C 5639   7.755   6.674   1.618 -0.6034  0.1431  0.0137
  326POX    C2D 5640   7.670   6.666   1.744 -0.4403 -0.0233  0.1126
  326POX    C2E 5641   7.715   6.770   1.847  0.0519 -0.4721  0.3567
  326POX    C2F 5642   7.624   6.764   1.969 -0.3551  0.0873  0.0854
  326POX    C2G 5643   7.683   6.837   2.090 -0.1940 -0.0294  0.0773
  326POX    C2H 5644   7.615   6.780   2.214 -0.0182 -0.0087  0.1823
  326POX    C2I 5645   7.645   6.868   2.336  0.1377  0.3236 -0.0951
  326POX    C2J 5646   7.602   6.812   2.472  0.1396  0.8240  0.1130
  326POX    C2K 5647   7.450   6.803   2.486  0.1533 -0.1465 -0.2724
  326POX    C2L 5648   7.380   6.938   2.473  0.4235  0.0151 -0.0557
  326POX    C2M 5649   7.394   7.025   2.598  0.1729  0.5205 -0.3755
  326POX    C2N 5650   7.333   7.164   2.578  0.0986  0.4634 -0.5491
  326POX    C2O 5651   7.378   7.258   2.691  0.6813  0.2367 -0.5852
  326POX    C2P 5652   7.323   7.399   2.665  0.3346  0.2961  0.4310
  327CHL    CN1 5653   3.469   5.306   1.184 -0.3694 -0.4838 -0.5956
  327CHL    CN2 5654   3.590   5.140   1.091  0.1210  0.2886 -0.9232
  327CHL    CN3 5655   3.698   5.280   1.267 -0.1954 -0.1416  0.2087
  327CHL    NTM 5656   3.609   5.273   1.151 -0.1126 -0.1488  0.1452
  327CHL     CB 5657   3.661   5.370   1.054  0.3881 -0.5773 -0.0211
  328PJ2     CA 5658   3.802   5.372   0.995  0.4240 -0.4698  0.0677
  328PJ2     OA 5659   3.897   5.415   1.093  0.1083  0.2314  0.0793
  328PJ2      P 5660   4.045   5.394   1.032  0.1192  0.0334  0.1731
  328PJ2     OB 5661   4.058   5.249   1.006 -0.1278 -0.0032  0.2474
  328PJ2     HB 5662   4.092   5.238   0.912 -0.0898  1.5172  0.0576
  328PJ2     OG 5663   4.056   5.500   0.930 -0.7919  0.2990  0.3474
  328PJ2     HG 5664   4.153   5.491   0.910 -0.4447  2.9403  0.4000
  328PJ2     OD 5665   4.142   5.410   1.160 -0.0461  0.1319  0.2874
  329POX     CD 5666   4.105   5.516   1.248  0.4288  0.6480 -0.1288
  329POX     CE 5667   4.115   5.468   1.393  0.5414 -0.0091 -0.3502
  329POX     OE 5668   4.061   5.555   1.493 -0.1955 -0.4948 -0.3143
  329POX    C1A 5669   3.934   5.544   1.528 -0.0387 -0.0449  0.4235
  329POX    O1A 5670   3.866   5.452   1.481  0.4329 -0.5404  0.7058
  329POX    C1B 5671   3.884   5.637   1.632 -0.3587  0.4007 -0.1194
  329POX    C1C 5672   3.900   5.559   1.763  0.0754  0.3093 -0.2240
  329POX    C1D 5673   3.872   5.657   1.877 -0.3899 -0.1226  0.0403
  329POX    C1E 5674   3.984   5.760   1.864 -0.1761 -0.2641  0.7175
  329POX    C1F 5675   3.975   5.896   1.933  0.2109 -0.0784  0.4093
  329POX    C1G 5676   4.106   5.945   1.994  0.0403  0.3813  0.4119
  329POX    C1H 5677   4.179   5.845   2.085 -0.6289  0.1738  0.7263
  329POX    C1I 5678   4.313   5.919   2.095 -0.6022  0.1642  0.4566
  329POX    C1J 5679   4.373   5.927   2.213  0.1378  0.3347  0.0710
  329POX    C1K 5680   4.305   5.889   2.344  0.0078 -0.5588 -0.2513
  329POX    C1L 5681   4.384   5.887   2.475 -0.4319  0.5802  0.0464
  329POX    C1M 5682   4.302   5.810   2.579 -0.2181  0.2765 -0.0075
  329POX    C1N 5683   4.171   5.878   2.619 -0.2962  0.2352 -0.1910
  329POX    C1O 5684   4.080   5.795   2.710 -0.0187  0.2263  0.0804
  329POX    C1P 5685   4.134   5.788   2.853 -0.5503  0.0899  0.2775
  329POX    C1Q 5686   4.049   5.694   2.939  0.1402 -0.4255  0.4110
  329POX    C1R 5687   4.108   5.683   3.080  0.4752 -0.6006  0.2583
  329POX     CZ 5688   4.262   5.432   1.413  0.6067  0.3702 -0.1311
  329POX     OZ 5689   4.293   5.403   1.549  0.0722 -0.1350 -0.1130
  329POX    C2A 5690   4.420   5.386   1.584  0.0320 -0.5852 -0.1844
  329POX    O2A 5691   4.511   5.372   1.502 -0.3043 -0.4674 -0.5809
  329POX    C2B 5692   4.439   5.384   1.731  0.1776  0.2884 -0.1903
  329POX    C2C 5693   4.413   5.523   1.791  0.1086  0.1860  0.0181
  329POX    C2D 5694   4.459   5.543   1.935  0.1665  0.0196  0.0234
  329POX    C2E 5695   4.611   5.540   1.956  0.2016 -0.1596 -0.2536
  329POX    C2F 5696   4.651   5.579   2.098  0.8788  0.1131 -0.5165
  329POX    C2G 5697   4.585   5.496   2.208  0.1790  0.6935 -0.4885
  329POX    C2H 5698   4.640   5.543   2.343 -0.3979  0.4867 -0.1781
  329POX    C2I 5699   4.566   5.473   2.457 -0.3073  0.7443  0.0398
  329POX    C2J 5700   4.583   5.535   2.596 -0.0758  0.3909  0.1710
  329POX    C2K 5701   4.495   5.452   2.689  0.5273 -0.4521  0.0019
  329POX    C2L 5702   4.519   5.508   2.829  0.1647  0.1417 -0.1692
  329POX    C2M 5703   4.428   5.444   2.935  0.2237  0.1479 -0.1142
  329POX    C2N 5704   4.448   5.518   3.067 -0.3385  0.3897 -0.1613
  329POX    C2O 5705   4.410   5.432   3.188  0.1379  0.2041 -0.1455
  329POX    C2P 5706   4.269   5.375   3.179 -0.0472  0.6920 -0.3889
  330CHL    CN1 5707   8.840   6.284   0.922  0.0423  0.1629 -0.0384
  330CHL    CN2 5708   9.052   6.342   0.829 -0.0327 -0.3496  0.3734
  330CHL    CN3 5709   8.953   6.129   0.787 -0.4882  0.0651  0.0580
  330CHL    NTM 5710   8.974   6.233   0.889 -0.0428 -0.3366  0.3833
  330CHL     CB 5711   9.033   6.182   1.014  0.2871 -0.1162  0.3173
  331PJ2     CA 5712   0.082   6.124   1.014  0.4219  0.1827 -0.0632
  331PJ2     OA 5713   0.112   6.013   0.928 -0.4017 -0.0683 -0.0385
  331PJ2      P 5714   0.191   5.906   1.018 -0.1031  0.0384 -0.1746
  331PJ2     OB 5715   0.267   5.841   0.909  0.3731 -0.2766  0.3383
  331PJ2     HB 5716   0.359   5.820   0.942  0.1523 -0.5891  0.7600
  331PJ2     OG 5717   0.267   5.960   1.133  0.2117 -0.0387 -0.3426
  331PJ2     HG 5718   0.320   6.040   1.105  2.8612 -1.4288  0.3384
  331PJ2     OD 5719   0.065   5.831   1.083  0.3767  0.2184  0.9895
  332POX     CD 5720   9.070   5.755   0.999  0.4611 -0.1055  1.1842
  332POX     CE 5721   8.944   5.699   1.065 -0.4817 -0.0023 -0.4593
  332POX     OE 5722   8.843   5.797   1.089  0.4596  0.7564  0.5740
  332POX    C1A 5723   8.772   5.854   0.991 -0.2036 -0.9407  0.0239
  332POX    O1A 5724   8.793   5.828   0.873 -0.0456 -0.4164 -0.0643
  332POX    C1B 5725   8.662   5.939   1.040  0.3387 -0.3960  0.3103
  332POX    C1C 5726   8.519   5.901   0.999  0.3122 -0.3250  0.3361
  332POX    C1D 5727   8.423   6.017   1.025  0.2163 -0.3409  0.0527
  332POX    C1E 5728   8.281   5.963   1.038  0.0542  0.0625 -0.0281
  332POX    C1F 5729   8.204   6.040   1.146 -0.1594 -0.1839 -0.0033
  332POX    C1G 5730   8.054   6.027   1.120 -0.2005 -0.0362  0.1586
  332POX    C1H 5731   7.971   6.014   1.248 -0.0888  0.3263  0.2669
  332POX    C1I 5732   7.819   6.036   1.245 -0.1713 -0.2426  0.1379
  332POX    C1J 5733   7.749   6.046   1.357 -0.7917 -0.0687 -0.2605
  332POX    C1K 5734   7.775   6.047   1.508 -1.4602 -0.5307 -0.1381
  332POX    C1L 5735   7.768   6.185   1.573  0.0381 -0.6757  0.3708
  332POX    C1M 5736   7.794   6.188   1.724  0.8320 -0.0848  0.2328
  332POX    C1N 5737   7.674   6.145   1.809  0.2357  0.3332 -0.3753
  332POX    C1O 5738   7.693   6.188   1.955  0.1963 -0.0647 -0.2506
  332POX    C1P 5739   7.713   6.336   1.989 -0.2607  0.0148 -0.3271
  332POX    C1Q 5740   7.683   6.357   2.137  0.0485 -0.3673 -0.2108
  332POX    C1R 5741   7.539   6.345   2.187  0.3806 -0.2718  0.7879
  332POX     CZ 5742   9.000   5.635   1.193 -0.5024  0.4609 -0.2137
  332POX     OZ 5743   8.926   5.521   1.238  0.0998  0.3155  0.4206
  332POX    C2A 5744   8.977   5.454   1.341  0.0628  0.0561  0.2733
  332POX    O2A 5745   9.083   5.487   1.395  0.1409 -0.3045  0.3431
  332POX    C2B 5746   8.889   5.345   1.387 -0.5556  0.2167 -0.5119
  332POX    C2C 5747   8.874   5.325   1.538  0.2898  0.2243 -0.4212
  332POX    C2D 5748   8.746   5.249   1.570  0.3708  0.2474 -0.0469
  332POX    C2E 5749   8.724   5.240   1.722 -0.4240 -0.2775 -0.1843
  332POX    C2F 5750   8.831   5.149   1.782 -0.2145  0.1474  0.0914
  332POX    C2G 5751   8.788   5.132   1.928  0.0861  0.3516  0.2046
  332POX    C2H 5752   8.876   5.038   2.011 -0.2783 -0.1300  0.0510
  332POX    C2I 5753   8.851   5.064   2.159 -0.2151  0.4146 -0.0329
  332POX    C2J 5754   8.959   5.002   2.248 -0.5945  0.0399  0.1736
  332POX    C2K 5755   8.955   5.040   2.396  0.0279  0.5613  0.0615
  332POX    C2L 5756   8.827   5.004   2.471  0.1683  0.1144  0.0946
  332POX    C2M 5757   8.865   5.001   2.619 -0.0371  0.0980  0.1470
  332POX    C2N 5758   8.738   5.008   2.705 -0.0017  0.1188  0.1971
  332POX    C2O 5759   8.765   5.024   2.854  0.2046  0.5080  0.1196
  332POX    C2P 5760   8.658   4.994   2.959  0.4069  0.2726  0.2587
  333CHL    CN1 5761   1.947   6.043   1.561  0.0380  0.1573 -0.3618
  333CHL    CN2 5762   2.076   6.043   1.767  0.0890 -0.0795  0.5445
  333CHL    CN3 5763   1.942   5.859   1.713 -0.1678  1.0838  0.3020
  333CHL    NTM 5764   2.028   5.963   1.654  0.1352  0.6633 -0.0057
  333CHL     CB 5765   2.143   5.897   1.591 -0.0561  0.1753  0.1490
  334PJ2     CA 5766   2.262   5.960   1.519  0.1083 -0.3110 -0.0065
  334PJ2     OA 5767   2.322   6.070   1.588  0.1183 -0.5657  0.3914
  334PJ2      P 5768   2.476   6.088   1.546 -0.0139 -0.2338  0.0464
  334PJ2     OB 5769   2.476   6.072   1.399 -0.5249  0.2606 -0.0134
  334PJ2     HB 5770   2.402   6.008   1.377  2.3152 -2.4212 -2.9282
  334PJ2     OG 5771   2.539   6.205   1.612  0.1756 -0.2636 -0.0815
  334PJ2     HG 5772   2.478   6.258   1.670  0.4894  1.5837 -1.3683
  334PJ2     OD 5773   2.536   5.960   1.621 -0.0213 -0.1641  0.1716
  335POX     CD 5774   2.535   5.978   1.763  0.9111 -0.2274  0.1915
  335POX     CE 5775   2.526   5.857   1.858 -0.6191  0.0371  0.4016
  335POX     OE 5776   2.483   5.900   1.987 -0.2302  0.2468  0.4628
  335POX    C1A 5777   2.351   5.915   2.001 -0.3190  0.3144 -0.3863
  335POX    O1A 5778   2.271   5.869   1.920 -0.0725 -0.8308  0.0003
  335POX    C1B 5779   2.309   5.984   2.125 -0.4366 -0.2457 -0.1137
  335POX    C1C 5780   2.284   6.129   2.083  0.0418 -0.1887 -0.1978
  335POX    C1D 5781   2.221   6.209   2.196 -0.2445 -0.7083  0.0157
  335POX    C1E 5782   2.335   6.258   2.287 -0.3027 -0.5277 -0.0068
  335POX    C1F 5783   2.278   6.316   2.417 -0.1636 -0.1240 -0.1246
  335POX    C1G 5784   2.386   6.386   2.500 -0.1382  0.0755 -0.3243
  335POX    C1H 5785   2.339   6.478   2.612 -0.2194  0.0849 -0.3655
  335POX    C1I 5786   2.448   6.574   2.659 -0.1235 -0.2925  0.1948
  335POX    C1J 5787   2.456   6.631   2.780 -0.2275 -0.3908  0.2481
  335POX    C1K 5788   2.342   6.612   2.879 -0.4142 -0.1294  0.0833
  335POX    C1L 5789   2.298   6.745   2.940 -0.0631 -0.0212  0.0992
  335POX    C1M 5790   2.227   6.726   3.074 -0.2033  0.1788  0.0539
  335POX    C1N 5791   2.131   6.838   3.116 -0.1902  0.1667  0.1168
  335POX    C1O 5792   2.087   6.841   3.262 -0.1087  0.3179  0.1379
  335POX    C1P 5793   2.188   6.809   3.372  0.0181  0.2245 -0.0055
  335POX    C1Q 5794   2.288   6.925   3.377  0.6506 -0.3042 -0.1688
  335POX    C1R 5795   2.384   6.922   3.496  0.3884 -0.3796  0.0427
  335POX     CZ 5796   2.651   5.771   1.842 -0.4476  0.3062  0.2830
[truncated: 2,272,478 more chars]
