# Supplementary material for: Arginine Residues Modulate the Membrane Interactions of pHLIP Peptides
Source: J Chem Inf Model. 2023 Jul 3;63(14):4433–46. doi: 10.1021/acs.jcim.3c00360 (PMC10369490; doi:10.1021/acs.jcim.3c00360)
Supplement: Supplementary file 2 — ci3c00360_si_002.zip [file ci3c00360_si_002.zip › Simulation_files/R17/R17_pH06.50_rep5.gro]

Protein
38730
    1ALA      N    1   8.425   6.587   1.681  0.5576  0.0334  0.4128
    1ALA     H1    2   8.504   6.645   1.663 -0.8287  1.6404 -0.7405
    1ALA     H2    3   8.455   6.512   1.741  0.5395 -0.2424  0.0805
    1ALA     H3    4   8.404   6.554   1.589 -0.9140 -0.4819  0.8995
    1ALA     CA    5   8.306   6.635   1.753  0.0741  0.4396 -0.6428
    1ALA     CB    6   8.344   6.760   1.832 -0.2403  0.2757 -0.2327
    1ALA      C    7   8.183   6.652   1.664 -0.6273  0.6158  0.3486
    1ALA      O    8   8.187   6.729   1.568  0.0350 -0.1424 -0.2400
    2AS4      N    9   8.079   6.582   1.709 -0.3659  0.1596  0.2391
    2AS4      H   10   8.091   6.506   1.774 -0.4727  0.0098  0.0854
    2AS4     CA   11   7.954   6.576   1.633 -0.1096  0.3768 -0.2042
    2AS4     CB   12   7.976   6.459   1.536  0.0821  0.1724  0.0845
    2AS4     CG   13   7.886   6.466   1.412  0.1063  0.3453  0.0752
    2AS4    OD1   14   7.763   6.450   1.424  0.1215  0.1309 -0.0610
    2AS4   HD11   15   7.722   6.469   1.334  0.3178 -0.0496 -0.1922
    2AS4   HD12   16   7.751   6.424   1.519 -0.6856 -2.3343 -0.7563
    2AS4    OD2   17   7.947   6.481   1.304  1.0746  0.0138  0.5618
    2AS4   HD21   18   7.882   6.479   1.229  0.7565  0.9698  0.8038
    2AS4   HD22   19   8.047   6.477   1.313  1.4081  1.0948 -1.8714
    2AS4      C   20   7.840   6.553   1.732  0.0907 -0.7669 -0.2289
    2AS4      O   21   7.854   6.501   1.843  0.1014  0.6027  0.4316
    3ASN      N   22   7.736   6.625   1.691 -0.0263 -0.7295  0.1216
    3ASN      H   23   7.751   6.694   1.620 -5.4144 -2.9063 -3.8592
    3ASN     CA   24   7.604   6.628   1.756  0.3684 -0.0846  0.9033
    3ASN     CB   25   7.521   6.752   1.725  0.2441 -0.2755  0.4650
    3ASN     CG   26   7.492   6.787   1.579 -0.3889 -0.6194  0.5078
    3ASN    OD1   27   7.555   6.739   1.485 -0.0333  0.0181  0.4186
    3ASN    ND2   28   7.367   6.823   1.549 -0.1438 -0.4553 -0.3489
    3ASN   HD21   29   7.295   6.830   1.619 -1.7307  1.5894 -2.0512
    3ASN   HD22   30   7.348   6.855   1.456 -1.3746 -0.6038 -0.1635
    3ASN      C   31   7.518   6.502   1.754 -0.0906  0.2321 -0.2184
    3ASN      O   32   7.459   6.457   1.853  0.2815 -0.4686 -0.3115
    4ASN      N   33   7.533   6.426   1.647  0.3295 -0.0152  0.0142
    4ASN      H   34   7.601   6.441   1.575  0.7766 -3.8764 -0.5849
    4ASN     CA   35   7.463   6.298   1.626  0.2054  0.0417  0.0845
    4ASN     CB   36   7.471   6.250   1.481  0.2648  0.4122 -0.0363
    4ASN     CG   37   7.396   6.346   1.388 -0.6712 -0.1230  0.1496
    4ASN    OD1   38   7.276   6.337   1.363 -0.6134 -0.4230 -0.0303
    4ASN    ND2   39   7.472   6.438   1.330  0.1046 -0.5247  0.5053
    4ASN   HD21   40   7.572   6.440   1.335  0.3202 -1.1617 -1.8903
    4ASN   HD22   41   7.424   6.511   1.281  0.5518  1.8321  3.3120
    4ASN      C   42   7.485   6.177   1.717  0.1480  0.0369  0.0923
    4ASN      O   43   7.386   6.126   1.769  0.3384 -0.1546  0.2693
    5PRO      N   44   7.607   6.147   1.761  0.1686  0.1829  0.1334
    5PRO     CA   45   7.630   6.039   1.859 -0.1272 -0.1738 -0.1853
    5PRO     CB   46   7.779   6.046   1.892 -0.1577  0.2098 -0.1185
    5PRO     CG   47   7.832   6.078   1.752  0.0842  0.1311 -0.0457
    5PRO     CD   48   7.738   6.192   1.712  0.1911  0.3607  0.3551
    5PRO      C   49   7.554   6.033   1.992  0.2895 -0.0112  0.0617
    5PRO      O   50   7.546   5.920   2.040  0.6126  0.1122  0.4075
    6PHE      N   51   7.522   6.152   2.043  0.0310 -0.1628  0.2484
    6PHE      H   52   7.562   6.236   2.009 -0.8079 -0.0714 -0.5585
    6PHE     CA   53   7.434   6.165   2.161  0.2210  0.0462  0.3688
    6PHE     CB   54   7.429   6.305   2.221 -0.0288  0.4017 -0.4578
    6PHE     CG   55   7.575   6.338   2.252 -0.0806  0.2380 -0.0333
    6PHE    CD1   56   7.643   6.285   2.362 -0.3448 -0.5147 -0.2312
    6PHE    HD1   57   7.576   6.252   2.442 -2.1785  1.6451 -0.7766
    6PHE    CD2   58   7.653   6.399   2.155 -0.4117  0.0331 -0.4270
    6PHE    HD2   59   7.598   6.447   2.074 -0.6621  0.2613 -0.1226
    6PHE    CE1   60   7.781   6.298   2.372 -0.3650 -0.1210 -0.4382
    6PHE    HE1   61   7.836   6.258   2.457  0.9078  0.7005 -0.8590
    6PHE    CE2   62   7.792   6.399   2.162 -0.4326  1.0081  0.0533
    6PHE    HE2   63   7.848   6.409   2.069 -2.3464 -1.3730 -1.4859
    6PHE     CZ   64   7.861   6.356   2.274 -0.4977  0.9331  0.0637
    6PHE     HZ   65   7.963   6.320   2.263 -1.6406 -1.7502 -4.0408
    6PHE      C   66   7.290   6.121   2.130  0.0928  0.5704  0.2147
    6PHE      O   67   7.237   6.023   2.181  0.7497  0.1020  0.0032
    7ILE      N   68   7.230   6.190   2.034  0.0704  0.0882 -0.1188
    7ILE      H   69   7.278   6.261   1.982  4.3903 -1.3322  1.4717
    7ILE     CA   70   7.093   6.165   1.985  0.0461 -0.0280  0.0074
    7ILE     CB   71   7.025   6.282   1.914 -0.2796 -0.1080  0.1860
    7ILE    CG1   72   7.133   6.354   1.833 -0.4093 -0.5652 -0.4001
    7ILE    CG2   73   6.957   6.364   2.024 -0.2290 -0.3856  0.4239
    7ILE     CD   74   7.066   6.452   1.737 -0.1086 -0.5265 -0.5725
    7ILE      C   75   7.068   6.037   1.906 -0.0340 -0.1992  0.3118
    7ILE      O   76   6.955   5.987   1.904  0.2677 -0.8745 -0.3927
    8TYR      N   77   7.175   5.973   1.859 -0.2830 -0.3468 -0.0578
    8TYR      H   78   7.260   6.017   1.831 -0.3044  0.0133  0.4188
    8TYR     CA   79   7.177   5.836   1.806 -0.0751 -0.1861 -0.4660
    8TYR     CB   80   7.294   5.811   1.711  0.4064  0.5848 -0.0895
    8TYR     CG   81   7.259   5.738   1.581  0.0207  0.3398  0.1498
    8TYR    CD1   82   7.260   5.599   1.596 -0.0324  0.3243  0.0101
    8TYR    HD1   83   7.298   5.549   1.684 -0.3300  0.5655  0.2801
    8TYR    CD2   84   7.210   5.807   1.471  0.4457 -0.1242 -0.3401
    8TYR    HD2   85   7.198   5.916   1.467 -0.1682 -0.2192 -1.6343
    8TYR    CE1   86   7.210   5.531   1.485 -0.2348  0.3962  0.0562
    8TYR    HE1   87   7.199   5.423   1.495  1.7598  0.1808  0.2633
    8TYR    CE2   88   7.168   5.735   1.360  0.3196  0.2216 -0.5174
    8TYR    HE2   89   7.120   5.786   1.276 -0.8746 -2.3018 -1.4653
    8TYR     CZ   90   7.171   5.597   1.369 -0.0369  0.2379 -0.1003
    8TYR     OH   91   7.172   5.534   1.248 -0.3737 -0.4289  0.2404
    8TYR     HH   92   7.245   5.465   1.252 -0.2449 -0.5490 -2.5164
    8TYR      C   93   7.188   5.736   1.921 -0.0942 -0.3401 -0.5966
    8TYR      O   94   7.134   5.625   1.915  0.1099 -0.4825  0.1078
    9ALA      N   95   7.255   5.772   2.031  0.1867 -0.2235 -0.8054
    9ALA      H   96   7.294   5.864   2.031  1.8667 -0.6056  4.5005
    9ALA     CA   97   7.280   5.689   2.149  0.2109  0.9886  0.0504
    9ALA     CB   98   7.385   5.734   2.252  0.1076 -0.3419  0.7600
    9ALA      C   99   7.164   5.645   2.239  0.2437  0.1942 -0.2955
    9ALA      O  100   7.174   5.545   2.310 -0.2671  0.0102 -0.4800
   10THR      N  101   7.043   5.677   2.193  0.0484 -0.4791 -0.2682
   10THR      H  102   7.044   5.736   2.113  2.5838  0.3974  0.2921
   10THR     CA  103   6.916   5.631   2.250  0.1066 -0.3196 -0.0054
   10THR     CB  104   6.810   5.741   2.242  0.6573  0.2127 -0.0654
   10THR    OG1  105   6.825   5.792   2.110 -0.8607  0.2886 -0.2268
   10THR    HG1  106   6.746   5.852   2.094  0.1556  1.2264 -2.0755
   10THR    CG2  107   6.818   5.839   2.360 -0.3200  0.0622  0.1337
   10THR      C  108   6.866   5.492   2.208 -0.1239 -0.1543 -0.2847
   10THR      O  109   6.745   5.485   2.190 -0.0991 -0.6131 -0.2756
   11TYR      N  110   6.957   5.395   2.204  0.1814  0.1435 -0.6639
   11TYR      H  111   7.050   5.421   2.231  0.7853 -3.1634  0.9212
   11TYR     CA  112   6.935   5.258   2.157  0.0759 -0.0567 -0.0473
   11TYR     CB  113   7.068   5.182   2.161  0.0669 -0.0756 -0.0828
   11TYR     CG  114   7.159   5.205   2.040  0.1096  0.0508 -0.0255
   11TYR    CD1  115   7.257   5.304   2.034  0.0747  0.0741 -0.1935
   11TYR    HD1  116   7.292   5.360   2.120  1.5496  2.2075 -2.0554
   11TYR    CD2  117   7.129   5.140   1.921  0.0356 -0.0852  0.0669
   11TYR    HD2  118   7.070   5.049   1.919  2.4873 -1.7732  0.1944
   11TYR    CE1  119   7.323   5.330   1.914  0.1393 -0.1331 -0.2039
   11TYR    HE1  120   7.393   5.413   1.918 -1.1561  0.9619  2.3867
   11TYR    CE2  121   7.199   5.159   1.802 -0.1256 -0.0082 -0.0157
   11TYR    HE2  122   7.197   5.077   1.731  2.7043 -2.2135  2.2185
   11TYR     CZ  123   7.292   5.261   1.797  0.1961 -0.3053 -0.1181
   11TYR     OH  124   7.367   5.271   1.684  0.0485 -0.5227 -0.2345
   11TYR     HH  125   7.447   5.316   1.724 -1.1957  2.4480 -0.8429
   11TYR      C  126   6.838   5.170   2.236 -0.3500 -0.0163 -0.5204
   11TYR      O  127   6.856   5.051   2.261 -0.1391  0.1434  0.1023
   12ALA      N  128   6.717   5.221   2.258 -0.1266  0.2437  0.1321
   12ALA      H  129   6.688   5.312   2.227 -0.6853  0.0462  0.0569
   12ALA     CA  130   6.609   5.151   2.329 -0.0913  0.0939  0.0380
   12ALA     CB  131   6.480   5.231   2.341  0.0549  0.2839  0.3294
   12ALA      C  132   6.559   5.020   2.266 -0.1458  0.1025  0.0641
   12ALA      O  133   6.553   4.928   2.348 -0.5061 -0.1268 -0.2187
   13AS4      N  134   6.568   5.008   2.134 -0.8604  0.5663 -0.0305
   13AS4      H  135   6.611   5.078   2.076  2.0784 -0.8102  0.2971
   13AS4     CA  136   6.560   4.879   2.066  0.3533  0.4450  0.0345
   13AS4     CB  137   6.551   4.908   1.916 -0.2149 -0.0477 -0.0315
   13AS4     CG  138   6.683   4.952   1.851 -0.1554  0.0848  0.1787
   13AS4    OD1  139   6.719   4.901   1.743 -0.3041  0.5190 -0.0797
   13AS4   HD11  140   6.721   4.954   1.658  1.0967 -2.6033 -2.2027
   13AS4   HD12  141   6.766   4.816   1.766  0.5977  0.6702 -1.2512
   13AS4    OD2  142   6.740   5.050   1.903 -0.1364  0.1885 -0.0361
   13AS4   HD21  143   6.837   5.026   1.902 -0.7590 -3.2832  2.5273
   13AS4   HD22  144   6.684   5.126   1.936  1.3759  0.3727  2.3582
   13AS4      C  145   6.663   4.769   2.094 -0.0663 -0.1098 -0.5528
   13AS4      O  146   6.639   4.662   2.151 -0.2196  0.2315  0.0376
   14LEU      N  147   6.790   4.807   2.080 -0.0810  0.4074  0.5687
   14LEU      H  148   6.817   4.879   2.016 -0.2380 -0.8358 -0.9704
   14LEU     CA  149   6.900   4.718   2.120 -0.2463 -0.1240 -0.1431
   14LEU     CB  150   7.023   4.742   2.032 -0.1749  0.0042 -0.0074
   14LEU     CG  151   6.987   4.713   1.886  0.3674 -0.4073 -0.0618
   14LEU    CD1  152   7.121   4.706   1.813  0.1939  0.4750 -0.4733
   14LEU    CD2  153   6.908   4.583   1.872  0.3009 -0.4372  0.5371
   14LEU      C  154   6.937   4.700   2.267  0.1361 -0.0891 -0.2349
   14LEU      O  155   6.953   4.582   2.299  0.0557 -0.0203  0.0630
   15THR      N  156   6.950   4.797   2.357  0.5309 -0.2852 -0.0766
   15THR      H  157   6.926   4.892   2.336  1.4932 -0.1010 -0.4021
   15THR     CA  158   7.005   4.786   2.493  0.1387  0.2353  0.1292
   15THR     CB  159   6.994   4.919   2.567 -0.2071 -0.2273  0.9127
   15THR    OG1  160   6.866   4.982   2.550 -0.0229 -0.0345  0.2131
   15THR    HG1  161   6.868   5.077   2.581 -1.9242 -0.4143  1.7022
   15THR    CG2  162   7.101   5.022   2.529 -0.4910 -0.1307  0.3683
   15THR      C  163   6.933   4.687   2.584  0.1398 -0.4344 -0.5805
   15THR      O  164   6.987   4.620   2.671 -0.5450 -0.4370 -0.1473
   16PHE      N  165   6.802   4.680   2.560 -0.0898  0.0955  0.4365
   16PHE      H  166   6.764   4.751   2.500 -1.8214 -0.6486  0.5842
   16PHE     CA  167   6.714   4.578   2.618 -0.0622 -0.2330 -0.0917
   16PHE     CB  168   6.573   4.592   2.559 -0.1826 -0.1421  0.2135
   16PHE     CG  169   6.472   4.657   2.654  0.0097  0.0845  0.2636
   16PHE    CD1  170   6.419   4.614   2.775  0.3478 -0.3178  0.2744
   16PHE    HD1  171   6.443   4.512   2.804  1.0452  0.0934  1.1764
   16PHE    CD2  172   6.430   4.784   2.617  0.1073  0.0303 -0.0357
   16PHE    HD2  173   6.460   4.822   2.519  0.7303 -2.0493 -0.7068
   16PHE    CE1  174   6.336   4.690   2.857 -0.3255 -0.7488  0.0088
   16PHE    HE1  175   6.294   4.647   2.948  1.2783 -0.5780  0.8730
   16PHE    CE2  176   6.351   4.865   2.697  1.1003  0.6164  0.3639
   16PHE    HE2  177   6.352   4.972   2.676  2.0941  0.4545 -0.4771
   16PHE     CZ  178   6.302   4.819   2.819  1.1779 -0.3122  0.0478
   16PHE     HZ  179   6.231   4.875   2.880  1.2238 -0.2262  0.0215
   16PHE      C  180   6.755   4.431   2.616 -0.3400 -0.3095 -0.2476
   16PHE      O  181   6.776   4.364   2.717  0.1328 -0.0391 -0.1631
   17AR4      N  182   6.808   4.390   2.500 -0.8242 -0.3730 -0.4469
   17AR4      H  183   6.808   4.435   2.411  2.7646 -0.9581 -0.8821
   17AR4     CA  184   6.851   4.251   2.484  0.4256 -0.1086  0.4350
   17AR4     CB  185   6.879   4.220   2.337 -0.2391  0.3800  0.1985
   17AR4     CG  186   6.749   4.236   2.259 -0.3611  0.0238  0.3275
   17AR4     CD  187   6.768   4.258   2.109  0.2258  0.2385  0.4325
   17AR4     NE  188   6.652   4.340   2.073  0.3746  0.3085  0.1093
   17AR4     HE  189   6.591   4.382   2.140 -4.0515 -1.5414 -2.3376
   17AR4     CZ  190   6.624   4.378   1.947  0.7809  0.7174  0.1410
   17AR4    NH1  191   6.703   4.326   1.852 -0.2844  0.0677 -0.4129
   17AR4   HH11  192   6.782   4.267   1.869 -0.1197 -0.0785 -1.6345
   17AR4   HH12  193   6.679   4.357   1.760 -0.6140  1.0511 -0.0147
   17AR4    NH2  194   6.521   4.454   1.907 -0.3126 -0.5067  0.5882
   17AR4   HH21  195   6.460   4.498   1.973 -0.6510  1.7077 -1.0816
   17AR4   HH22  196   6.503   4.470   1.810 -0.3741 -1.7399  0.3825
   17AR4      C  197   6.963   4.195   2.571  0.4512 -0.4521  0.1842
   17AR4      O  198   6.945   4.080   2.609 -0.0224 -0.4434 -0.0174
   18PRO      N  199   7.059   4.274   2.620 -0.3705  0.4719  0.3376
   18PRO     CA  200   7.145   4.221   2.726  0.0189 -0.3811 -0.3856
   18PRO     CB  201   7.266   4.313   2.736 -0.5622  0.3539 -0.0136
   18PRO     CG  202   7.275   4.354   2.588 -0.0683  0.5651  0.0729
   18PRO     CD  203   7.131   4.377   2.543 -0.0891 -0.1228 -0.2076
   18PRO      C  204   7.088   4.224   2.868  0.6533  0.3008 -0.1384
   18PRO      O  205   7.098   4.122   2.936  0.1724  0.2922 -0.0718
   19LEU      N  206   7.000   4.318   2.902  0.1284 -0.1745 -0.1579
   19LEU      H  207   6.972   4.377   2.826 -2.7318 -1.1547  0.0245
   19LEU     CA  208   6.942   4.346   3.034  0.0211  0.4491 -0.3333
   19LEU     CB  209   6.873   4.482   3.046 -0.1040  0.2906  0.8339
   19LEU     CG  210   6.968   4.600   3.028  0.0194  0.0474 -0.1497
   19LEU    CD1  211   6.894   4.733   3.025 -0.3006 -0.1337 -0.3561
   19LEU    CD2  212   7.065   4.612   3.145  0.1035  0.2183 -0.2363
   19LEU      C  213   6.851   4.231   3.078  0.1960  0.6016  0.4332
   19LEU      O  214   6.886   4.182   3.185 -0.2306 -0.6743 -0.0054
   20LEU      N  215   6.755   4.190   2.996  0.9932 -0.0007 -0.2056
   20LEU      H  216   6.709   4.254   2.934 -0.0816  0.8110  1.3593
   20LEU     CA  217   6.668   4.078   3.033  0.5540  0.4388  0.0920
   20LEU     CB  218   6.565   4.053   2.922  0.4277  0.2786  0.2463
   20LEU     CG  219   6.459   4.163   2.918 -0.1819 -0.3010  0.2139
   20LEU    CD1  220   6.362   4.138   2.802 -0.4006  0.4035  0.2394
   20LEU    CD2  221   6.381   4.195   3.046  0.2634 -0.1155  0.4412
   20LEU      C  222   6.743   3.946   3.047  0.2391  0.2537  0.0456
   20LEU      O  223   6.730   3.890   3.156  0.5104 -0.1553 -0.1295
   21LEU      N  224   6.834   3.915   2.955  0.0810  0.1566 -0.0802
   21LEU      H  225   6.854   3.977   2.879 -0.1095  0.7366  0.3328
   21LEU     CA  226   6.914   3.792   2.955 -0.5056 -0.2302  0.0553
   21LEU     CB  227   6.989   3.802   2.822 -0.2295  0.1661  0.2383
   21LEU     CG  228   6.949   3.721   2.699  0.3448 -0.2265  0.3055
   21LEU    CD1  229   7.055   3.734   2.590 -0.0748 -0.8412 -0.1855
   21LEU    CD2  230   6.944   3.572   2.730  0.5292 -0.2544  0.2053
   21LEU      C  231   7.005   3.770   3.076 -0.2884  0.3346  0.0019
   21LEU      O  232   6.987   3.681   3.159  0.2382 -0.0782 -0.3191
   22LEU      N  233   7.063   3.886   3.106  0.2248  0.1125 -0.1092
   22LEU      H  234   7.071   3.964   3.044 -2.7277 -0.6668 -1.6319
   22LEU     CA  235   7.132   3.913   3.233 -0.0176 -0.2639  0.1050
   22LEU     CB  236   7.172   4.060   3.218  0.5045 -0.4392 -0.2055
   22LEU     CG  237   7.268   4.104   3.328 -0.3420 -0.2119  0.4447
   22LEU    CD1  238   7.399   4.026   3.325 -0.4234 -0.3241 -0.6552
   22LEU    CD2  239   7.285   4.256   3.314  0.6699 -0.3756 -0.1748
   22LEU      C  240   7.044   3.897   3.358 -0.0808  0.2338  0.1286
   22LEU      O  241   7.063   3.796   3.426 -0.1322  0.0540 -0.1229
   23AS1      N  242   6.936   3.973   3.372 -0.6706 -0.6498  0.5035
   23AS1      H  243   6.904   4.032   3.298 -0.2773  0.3425  1.0994
   23AS1     CA  244   6.842   3.954   3.483 -0.5925  0.0216  0.6888
   23AS1     CB  245   6.718   4.044   3.481 -0.2663  0.4669 -0.0429
   23AS1     CG  246   6.688   4.095   3.622 -0.4690  0.1844  0.0175
   23AS1    OD1  247   6.644   4.020   3.709  0.2828  0.1800  0.3999
   23AS1   HD11  248   6.601   4.082   3.775 -0.2768  1.5090 -1.1450
   23AS1   HD12  249   6.642   3.925   3.677 -0.7697  0.6920 -1.1665
   23AS1    OD2  250   6.740   4.220   3.637 -0.3441  0.1530 -0.1512
   23AS1   HD21  251   6.709   4.245   3.728 -0.2219 -3.3996  1.0505
   23AS1   HD22  252   6.787   4.252   3.554 -0.1509  1.2915  0.3789
   23AS1      C  253   6.793   3.810   3.497 -0.3738 -0.1389 -0.1100
   23AS1      O  254   6.808   3.757   3.608  0.2695 -0.1110 -0.1778
   24LEU      N  255   6.761   3.735   3.393  0.1580 -0.1295 -0.2830
   24LEU      H  256   6.765   3.770   3.299  0.5749  0.8347  0.0880
   24LEU     CA  257   6.730   3.591   3.396  0.0071 -0.0841  0.2725
   24LEU     CB  258   6.685   3.550   3.256  0.3462  0.2096  0.0769
   24LEU     CG  259   6.633   3.406   3.244  0.7048  0.0963 -0.1319
   24LEU    CD1  260   6.522   3.375   3.344  0.8558 -0.4808 -0.1405
   24LEU    CD2  261   6.596   3.400   3.096 -0.7789  0.1777  0.2219
   24LEU      C  262   6.829   3.491   3.455  0.0360 -0.4630 -0.4134
   24LEU      O  263   6.806   3.426   3.557  0.2186 -0.1974 -0.2013
   25ALA      N  264   6.956   3.515   3.421  0.2332 -0.5299  0.2528
   25ALA      H  265   6.976   3.585   3.353 -2.9535 -0.9076 -1.2864
   25ALA     CA  266   7.071   3.448   3.483  0.0454 -0.1461  1.0169
   25ALA     CB  267   7.193   3.484   3.398 -0.0492 -0.3707  0.7872
   25ALA      C  268   7.094   3.482   3.631  0.3111  0.1392  0.9104
   25ALA      O  269   7.114   3.394   3.714 -0.0731 -0.5726  0.2624
   26LEU      N  270   7.070   3.609   3.661 -0.5051  0.2957 -0.3219
   26LEU      H  271   7.081   3.682   3.593  1.7555 -1.1079 -1.5544
   26LEU     CA  272   7.065   3.650   3.802 -0.1304  0.0941 -0.2486
   26LEU     CB  273   7.062   3.803   3.817 -0.0608  0.0531  0.2096
   26LEU     CG  274   7.205   3.854   3.840 -0.0994  0.1291  0.2783
   26LEU    CD1  275   7.271   3.870   3.703 -0.2554 -0.1932  0.1626
   26LEU    CD2  276   7.198   3.999   3.888 -1.0829  0.0098  0.5244
   26LEU      C  277   6.944   3.590   3.875 -0.1670  0.5450  0.0694
   26LEU      O  278   6.967   3.560   3.992 -0.6256  0.0532  0.0351
   27LEU      N  279   6.829   3.571   3.811 -0.0797  0.4165 -0.0518
   27LEU      H  280   6.809   3.587   3.715 -0.9451 -1.2852 -0.1819
   27LEU     CA  281   6.714   3.506   3.876  0.0981  0.5374  0.3910
   27LEU     CB  282   6.591   3.503   3.784  0.1417  0.7910  0.3241
   27LEU     CG  283   6.461   3.456   3.847 -0.0121  0.3168 -0.3329
   27LEU    CD1  284   6.423   3.551   3.961 -0.1399 -0.0233 -0.0907
   27LEU    CD2  285   6.342   3.447   3.751  0.0654  0.1570 -0.4147
   27LEU      C  286   6.746   3.361   3.912 -0.6275  0.3225  0.1881
   27LEU      O  287   6.706   3.299   4.010 -0.3981  0.1051  0.1439
   28VAL      N  288   6.810   3.294   3.816 -0.3219  0.1562  0.5052
   28VAL      H  289   6.814   3.323   3.720  1.1329 -2.2708 -0.2389
   28VAL     CA  290   6.859   3.158   3.837 -0.5093  0.0375  0.1766
   28VAL     CB  291   6.899   3.095   3.703  0.1085  0.6677  0.0634
   28VAL    CG1  292   6.949   2.954   3.733  0.1776  0.6618 -0.0772
   28VAL    CG2  293   6.778   3.101   3.609  0.0925  0.0061  0.0364
   28VAL      C  294   6.971   3.138   3.939 -0.1245  0.4267 -0.1696
   28VAL      O  295   6.950   3.061   4.033  0.3234  0.1610 -0.2795
   29AS0      N  296   7.079   3.216   3.943 -0.0257  0.3009 -0.3219
   29AS0      H  297   7.091   3.272   3.861  0.5238 -0.4532 -0.7626
   29AS0     CA  298   7.181   3.214   4.049 -0.3804 -0.1895  0.0139
   29AS0     CB  299   7.279   3.314   3.987  0.3079 -0.5645  0.4876
   29AS0     CG  300   7.411   3.337   4.060  0.2944 -0.3973  0.4582
   29AS0    OD1  301   7.458   3.464   4.073 -0.5731  0.0167 -0.3411
   29AS0   HD11  302   7.540   3.455   4.129  0.7933 -0.3219 -2.2846
   29AS0   HD12  303   7.402   3.539   4.036 -2.5620 -2.2553 -2.2535
   29AS0    OD2  304   7.477   3.240   4.097  0.1492 -0.4630  0.5432
   29AS0   HD21  305   7.564   3.276   4.128  0.3207  1.8302 -2.1849
   29AS0   HD22  306   7.420   3.159   4.084 -0.8106  0.3674 -0.6933
   29AS0      C  307   7.126   3.258   4.184  0.4779  0.1134  0.2674
   29AS0      O  308   7.192   3.247   4.288  0.5005  0.1557  0.2576
   30TRP      N  309   7.025   3.345   4.176  0.1798 -0.2567 -0.0065
   30TRP      H  310   7.016   3.416   4.108 -0.4947  1.8504  2.1464
   30TRP     CA  311   6.952   3.379   4.299  0.0101  0.4647 -0.3068
   30TRP     CB  312   6.881   3.513   4.278 -0.4999  0.1868 -0.3674
   30TRP     CG  313   6.833   3.587   4.403 -0.1329  0.6054 -0.4714
   30TRP    CD1  314   6.916   3.665   4.471  0.1884 -0.0039 -0.1553
   30TRP    HD1  315   7.014   3.637   4.509 -0.1571 -1.5174 -0.3305
   30TRP    CD2  316   6.702   3.626   4.425 -0.1809  0.2943 -0.1893
   30TRP    NE1  317   6.842   3.764   4.522  0.1396 -0.1746  0.1045
   30TRP    HE1  318   6.888   3.842   4.564 -1.5165  0.4967  0.7362
   30TRP    CE2  319   6.713   3.745   4.496  0.0904  0.0357  0.1977
   30TRP    CE3  320   6.579   3.582   4.376 -0.1936  0.0467  0.0671
   30TRP    HE3  321   6.588   3.510   4.295  2.1066  0.6919 -0.3450
   30TRP    CZ2  322   6.597   3.814   4.530 -0.1286 -0.1747 -0.1176
   30TRP    HZ2  323   6.600   3.902   4.595 -1.5811 -0.3234  0.1787
   30TRP    CZ3  324   6.463   3.648   4.415 -0.1163 -0.0805  0.5141
   30TRP    HZ3  325   6.364   3.604   4.406 -1.1958  2.3195 -0.1976
   30TRP    CH2  326   6.474   3.767   4.487 -0.3732  0.0693  0.3051
   30TRP    HH2  327   6.384   3.823   4.513 -0.1828  0.9603 -0.8645
   30TRP      C  328   6.861   3.272   4.358  0.2568  0.4344  0.0259
   30TRP      O  329   6.868   3.242   4.477  0.1172 -0.2365 -0.1288
   31AS0      N  330   6.759   3.230   4.283  0.2846  0.1385  0.1529
   31AS0      H  331   6.738   3.229   4.186  2.3897  0.4726 -0.3476
   31AS0     CA  332   6.652   3.145   4.337  0.0109  0.0575 -0.5138
   31AS0     CB  333   6.533   3.150   4.241 -0.0640 -0.1201 -0.4308
   31AS0     CG  334   6.428   3.249   4.292  1.0452  0.7136  0.2674
   31AS0    OD1  335   6.365   3.309   4.188 -0.2295 -0.5025  0.3033
   31AS0   HD11  336   6.279   3.347   4.222  0.1190  1.1359 -0.5003
   31AS0   HD12  337   6.416   3.306   4.102  0.5589 -0.9086  0.7775
   31AS0    OD2  338   6.418   3.287   4.409  0.2737 -0.0061  0.4478
   31AS0   HD21  339   6.324   3.283   4.441  0.6811 -0.1561  1.6843
   31AS0   HD22  340   6.497   3.320   4.461 -0.0791  1.3515  0.1713
   31AS0      C  341   6.677   3.004   4.392  0.1806  0.3180  0.0783
   31AS0      O  342   6.704   2.914   4.313 -0.2270 -0.0904  0.3970
   32AS0      N  343   6.701   2.998   4.523 -0.3941 -0.1720  0.1653
   32AS0      H  344   6.716   3.086   4.570 -2.7234  1.6887 -2.2470
   32AS0     CA  345   6.696   2.879   4.609  0.0522 -0.1696  0.1966
   32AS0     CB  346   6.829   2.804   4.606  0.1832  0.0757 -0.2138
   32AS0     CG  347   6.806   2.663   4.551  0.2197 -0.0855  0.1806
   32AS0    OD1  348   6.833   2.641   4.420 -0.0749 -0.2862  0.1526
   32AS0   HD11  349   6.860   2.545   4.414 -0.9596 -0.4640 -1.4592
   32AS0   HD12  350   6.803   2.723   4.372 -1.4452  1.1050  3.1335
   32AS0    OD2  351   6.740   2.582   4.616 -0.0647  0.0177  0.0240
   32AS0   HD21  352   6.768   2.494   4.580 -0.3786  0.5442 -1.5637
   32AS0   HD22  353   6.672   2.634   4.668 -2.2193 -1.2018 -1.4773
   32AS0      C  354   6.664   2.933   4.749  0.3176 -0.3110  0.3126
   32AS0     O1  355   6.704   3.049   4.773 -0.4907  0.0152  0.1183
   32AS0   HO11  356   6.741   3.082   4.687  1.3917 -1.3731  0.3331
   32AS0   HO12  357   6.706   3.069   4.871 -1.5421  1.6389 -0.1545
   32AS0     O2  358   6.637   2.855   4.842  0.6968 -0.4977  0.2688
   32AS0   HO21  359   6.692   2.775   4.818  1.8159  0.0266  1.0090
   32AS0   HO22  360   6.594   2.901   4.920  0.7005 -0.1724  0.0786
   33CHL    CN1  361   5.803   4.273   0.759  0.6908  0.2596  0.9848
   33CHL    CN2  362   5.586   4.368   0.812 -0.4255 -0.3177 -0.8247
   33CHL    CN3  363   5.762   4.494   0.714  0.2440  0.0254  0.1398
   33CHL    NTM  364   5.732   4.390   0.813 -0.4830  0.0470 -0.0521
   33CHL     CB  365   5.787   4.428   0.944 -0.2469  0.3535 -0.2416
   34PJ2     CA  366   5.791   4.331   1.062  0.4473  0.2533 -0.3391
   34PJ2     OA  367   5.664   4.328   1.128  0.5453 -0.1201 -0.1664
   34PJ2      P  368   5.645   4.191   1.211 -0.2986  0.0400 -0.0859
   34PJ2     OB  369   5.502   4.181   1.247 -0.2020 -0.6009  0.1359
   34PJ2     HB  370   5.494   4.165   1.345  2.4556  0.7077  0.6696
   34PJ2     OG  371   5.687   4.078   1.125  0.5530  0.7113 -0.5680
   34PJ2     HG  372   5.644   3.991   1.148 -1.0964  0.5185 -3.7487
   34PJ2     OD  373   5.724   4.228   1.346 -0.3244 -0.0092 -0.0570
   35POX     CD  374   5.717   4.125   1.445  0.2986  0.3305  0.3477
   35POX     CE  375   5.764   4.161   1.586  0.3452 -0.2498  0.4812
   35POX     OE  376   5.747   4.046   1.669  0.3011 -0.5118  0.1127
   35POX    C1A  377   5.824   4.027   1.776  0.7202 -0.1759 -0.1252
   35POX    O1A  378   5.924   4.095   1.797  0.3652  0.1773  0.4519
   35POX    C1B  379   5.788   3.919   1.871  0.3306  0.1483  0.1014
   35POX    C1C  380   5.701   3.963   1.989 -0.4417  0.3141 -0.5236
   35POX    C1D  381   5.632   3.841   2.051  0.6518 -0.0991 -0.1078
   35POX    C1E  382   5.703   3.755   2.156  0.0263 -0.4374  0.0416
   35POX    C1F  383   5.613   3.677   2.252 -0.0571 -0.2301  0.1309
   35POX    C1G  384   5.590   3.541   2.187  0.1333 -0.3254  0.2616
   35POX    C1H  385   5.702   3.439   2.211  0.3288 -0.3022 -0.5334
   35POX    C1I  386   5.669   3.299   2.159 -0.2231 -0.1368 -0.6382
   35POX    C1J  387   5.772   3.215   2.148 -0.2642 -0.2160 -0.4115
   35POX    C1K  388   5.917   3.225   2.198 -0.4199 -0.1266  0.0291
   35POX    C1L  389   5.952   3.114   2.297 -0.2950 -0.1149 -0.0027
   35POX    C1M  390   6.105   3.111   2.310 -0.2628  0.4062 -0.2513
   35POX    C1N  391   6.173   3.001   2.392 -0.3600  0.4140 -0.1594
   35POX    C1O  392   6.324   3.016   2.377 -0.2357 -0.3598  0.2472
   35POX    C1P  393   6.405   2.907   2.448  0.1407 -0.2557 -0.0165
   35POX    C1Q  394   6.383   2.762   2.406  0.5849 -0.2961 -0.1096
   35POX    C1R  395   6.435   2.675   2.520  0.0919 -0.6647 -0.1633
   35POX     CZ  396   5.688   4.284   1.635 -0.0780 -0.3401  0.0625
   35POX     OZ  397   5.712   4.324   1.771 -0.0870 -0.3051  0.0536
   35POX    C2A  398   5.641   4.416   1.836  0.4368  0.3481 -0.2890
   35POX    O2A  399   5.562   4.488   1.775 -0.0622  0.3351  0.3379
   35POX    C2B  400   5.687   4.440   1.975 -0.1431  0.5688 -0.1330
   35POX    C2C  401   5.581   4.483   2.076 -0.3524  0.1637 -0.1756
   35POX    C2D  402   5.559   4.352   2.152  0.2945  0.2359  0.1421
   35POX    C2E  403   5.453   4.261   2.091  0.3936 -0.0787  0.4367
   35POX    C2F  404   5.412   4.143   2.180 -0.0817 -0.2216  0.0359
   35POX    C2G  405   5.359   4.188   2.317 -0.5925 -0.4332 -0.0913
   35POX    C2H  406   5.279   4.075   2.383  0.1176 -0.7183  0.2908
   35POX    C2I  407   5.224   4.106   2.522  0.4978 -0.3024  0.3543
   35POX    C2J  408   5.136   3.989   2.568  0.8354 -0.5869  0.2776
   35POX    C2K  409   5.086   4.003   2.712  0.5577 -0.3772  0.1597
   35POX    C2L  410   4.999   3.892   2.769  0.4406 -0.3527  0.0284
   35POX    C2M  411   4.951   3.917   2.912  0.2361  0.5139 -0.1851
   35POX    C2N  412   4.878   3.790   2.958  0.3222 -0.0129 -1.4663
   35POX    C2O  413   4.728   3.791   2.926  0.0763 -0.1341 -0.3457
   35POX    C2P  414   4.662   3.680   3.009  0.6668 -0.2434 -0.0159
   36CHL    CN1  415   4.154   6.159   1.535  0.0271 -0.1666 -0.1842
   36CHL    CN2  416   4.087   5.947   1.547  0.2680 -0.0217  0.2645
   36CHL    CN3  417   4.251   6.013   1.710  0.2168 -0.2425  0.0736
   36CHL    NTM  418   4.208   6.027   1.570  0.2848  0.0061  0.0774
   36CHL     CB  419   4.310   5.993   1.470  0.1283  0.0043 -0.0817
   37PJ2     CA  420   4.374   5.854   1.462 -0.2928 -0.1897 -0.1360
   37PJ2     OA  421   4.288   5.754   1.407  0.2271 -0.4220 -0.5373
   37PJ2      P  422   4.358   5.610   1.421  0.1442 -0.4335 -0.2268
   37PJ2     OB  423   4.287   5.510   1.339 -0.0554 -0.3086 -0.2054
   37PJ2     HB  424   4.346   5.432   1.315 -1.3505 -1.2877 -0.3273
   37PJ2     OG  425   4.506   5.622   1.422  0.0882  0.2843 -0.2350
   37PJ2     HG  426   4.542   5.715   1.428  0.6774  0.0148  0.5132
   37PJ2     OD  427   4.307   5.578   1.570 -0.3708 -0.0941 -0.3274
   38POX     CD  428   4.177   5.519   1.576 -0.1558 -0.5105  0.3196
   38POX     CE  429   4.128   5.474   1.714  0.0300  0.0900  0.5865
   38POX     OE  430   4.117   5.588   1.800 -0.0654  0.3685  0.2063
   38POX    C1A  431   3.996   5.643   1.795 -0.3020 -0.1140  0.6077
   38POX    O1A  432   3.914   5.614   1.708  0.3657 -0.4759  0.0876
   38POX    C1B  433   3.989   5.756   1.890 -0.0823  0.2303  0.2116
   38POX    C1C  434   3.870   5.727   1.981 -0.1181  0.1198  0.1287
   38POX    C1D  435   3.868   5.829   2.094 -0.3642  0.2708 -0.0119
   38POX    C1E  436   3.775   5.787   2.209  0.2989  0.1117  0.4706
   38POX    C1F  437   3.629   5.759   2.172  0.4418 -0.2171  0.1483
   38POX    C1G  438   3.550   5.716   2.295 -0.0153 -0.4211 -0.2158
   38POX    C1H  439   3.614   5.613   2.388  0.2907  0.3315  0.4203
   38POX    C1I  440   3.500   5.546   2.465  0.0933 -0.1603 -0.2906
   38POX    C1J  441   3.489   5.554   2.597  0.2743 -0.3353 -0.2648
   38POX    C1K  442   3.583   5.629   2.691  0.0608 -0.1120 -0.2300
   38POX    C1L  443   3.609   5.544   2.816 -0.0886  0.0245 -0.1053
   38POX    C1M  444   3.650   5.632   2.934 -0.1345 -0.0356 -0.0448
   38POX    C1N  445   3.742   5.562   3.035 -0.1038 -0.2968 -0.2546
   38POX    C1O  446   3.672   5.437   3.089 -0.2230 -0.1047  0.0396
   38POX    C1P  447   3.742   5.353   3.196 -0.1343  0.1198  0.1569
   38POX    C1Q  448   3.648   5.236   3.227  0.3382 -0.5530 -0.8783
   38POX    C1R  449   3.708   5.122   3.311  0.0048 -0.3760 -0.3929
   38POX     CZ  450   4.207   5.357   1.773  0.1471 -0.2252 -0.1818
   38POX     OZ  451   4.192   5.324   1.911 -0.2302 -0.2916 -0.2374
   38POX    C2A  452   4.283   5.246   1.969 -0.4071 -0.2471  0.1022
   38POX    O2A  453   4.400   5.236   1.931 -0.3672 -0.0260  0.1632
   38POX    C2B  454   4.243   5.209   2.107  0.1716  0.0658  0.3585
   38POX    C2C  455   4.263   5.060   2.134 -0.2661  0.0268  0.4764
   38POX    C2D  456   4.229   5.027   2.279 -0.0206  0.0991  0.5509
   38POX    C2E  457   4.231   4.876   2.302 -0.0866  0.0625  0.3179
   38POX    C2F  458   4.371   4.817   2.316  0.1058  0.4588  0.0377
   38POX    C2G  459   4.430   4.848   2.454 -0.0464  0.9287  0.0011
   38POX    C2H  460   4.578   4.811   2.468 -0.3910 -0.5535 -0.0411
   38POX    C2I  461   4.564   4.661   2.494 -0.6133 -0.6083 -0.4655
   38POX    C2J  462   4.698   4.600   2.535 -0.2705 -0.0829 -0.7932
   38POX    C2K  463   4.671   4.460   2.590 -0.5593  0.1828 -0.2575
   38POX    C2L  464   4.813   4.416   2.625 -0.4776  0.7083  0.0959
   38POX    C2M  465   4.851   4.436   2.772  0.7219  0.3034 -0.1452
   38POX    C2N  466   4.978   4.356   2.801  0.8234  0.4248 -0.2518
   38POX    C2O  467   5.022   4.362   2.948 -0.2203 -0.2223  0.0990
   38POX    C2P  468   5.131   4.469   2.948 -0.0238 -0.4205  0.7647
   39CHL    CN1  469   4.888   8.003   1.532  0.1793  0.0544  0.6010
   39CHL    CN2  470   4.988   8.215   1.492  0.4532 -0.4453  0.1707
   39CHL    CN3  471   5.101   8.038   1.610 -0.0965 -0.0325  0.3116
   39CHL    NTM  472   5.013   8.071   1.496  0.2722 -0.4855 -0.1069
   39CHL     CB  473   5.065   8.025   1.366 -0.4041 -0.1429 -0.5021
   40PJ2     CA  474   5.090   7.877   1.335 -0.6208 -0.2548 -0.1536
   40PJ2     OA  475   5.172   7.805   1.428 -0.2495 -0.0243 -0.2967
   40PJ2      P  476   5.151   7.648   1.403  0.2954 -0.1476  0.0135
   40PJ2     OB  477   5.023   7.636   1.331  0.2603  0.3692 -0.0077
   40PJ2     HB  478   4.983   7.544   1.331 -1.6243  1.1246 -1.0364
   40PJ2     OG  479   5.278   7.581   1.364 -0.2298 -1.0146 -0.2495
   40PJ2     HG  480   5.339   7.572   1.443 -1.0665 -1.9235  0.3094
   40PJ2     OD  481   5.130   7.628   1.561 -0.7343 -0.2366 -0.1273
   41POX     CD  482   5.248   7.657   1.637 -0.3971 -0.6892 -0.4759
   41POX     CE  483   5.220   7.661   1.787  0.2156  0.0364 -0.3751
   41POX     OE  484   5.333   7.717   1.854  0.0883  0.2539 -0.3420
   41POX    C1A  485   5.334   7.842   1.899  0.1836  0.0947  0.1096
   41POX    O1A  486   5.259   7.928   1.852 -0.3373 -0.3114  0.1946
   41POX    C1B  487   5.452   7.865   1.985  0.2287 -0.0312  0.0810
   41POX    C1C  488   5.425   7.789   2.115 -0.2007 -0.1874 -0.0980
   41POX    C1D  489   5.526   7.790   2.230 -0.5721  0.2003  0.2255
   41POX    C1E  490   5.506   7.692   2.345 -0.1121  0.4468  0.5183
   41POX    C1F  491   5.583   7.724   2.473 -0.4568  0.5160  0.7100
   41POX    C1G  492   5.559   7.620   2.583 -0.0603 -0.6718 -0.3086
   41POX    C1H  493   5.622   7.668   2.714 -0.3432  0.0119 -0.4216
   41POX    C1I  494   5.606   7.556   2.816  0.0982  0.1056 -0.2472
   41POX    C1J  495   5.668   7.565   2.934 -0.5841 -0.0284  0.1268
   41POX    C1K  496   5.734   7.687   2.999 -0.1770 -0.3986  0.4137
   41POX    C1L  497   5.642   7.749   3.104 -0.6592  0.1253 -0.3086
   41POX    C1M  498   5.534   7.835   3.039 -0.3845  0.2954 -0.5441
   41POX    C1N  499   5.453   7.905   3.150  0.3456  0.0358  0.1596
   41POX    C1O  500   5.525   8.016   3.227 -0.0478  0.2793  0.1755
   41POX    C1P  501   5.426   8.045   3.340 -0.5034  0.3416 -0.2377
   41POX    C1Q  502   5.485   8.152   3.431 -0.5181 -0.0698  0.2614
   41POX    C1R  503   5.392   8.271   3.455 -0.0192  0.4225 -0.1927
   41POX     CZ  504   5.152   7.534   1.837  0.3219  0.1750  0.1274
   41POX     OZ  505   5.103   7.530   1.972  0.0063 -0.0491  0.0091
   41POX    C2A  506   5.033   7.426   2.016 -0.1888 -0.0565 -0.3152
   41POX    O2A  507   4.996   7.340   1.936  0.6353  0.0131 -0.7779
   41POX    C2B  508   4.991   7.449   2.156 -0.0660 -0.7904 -0.1514
   41POX    C2C  509   5.112   7.441   2.250 -0.0807 -0.0616 -0.0609
   41POX    C2D  510   5.065   7.421   2.394  0.6157 -0.1919  0.1505
   41POX    C2E  511   5.193   7.367   2.457  0.6729 -0.2978 -0.0597
   41POX    C2F  512   5.165   7.273   2.574  0.8823 -0.7950 -0.4010
   41POX    C2G  513   5.296   7.249   2.649  0.7756 -0.3778 -0.0784
   41POX    C2H  514   5.270   7.147   2.760 -0.0338  0.0926  0.1756
   41POX    C2I  515   5.398   7.108   2.833 -0.0498 -0.4471 -0.0796
   41POX    C2J  516   5.385   6.971   2.900  0.0113 -0.4653 -0.1051
   41POX    C2K  517   5.270   6.960   3.001  0.1854 -0.4512  0.0973
   41POX    C2L  518   5.215   6.818   3.012 -0.6401 -0.0910  0.6968
   41POX    C2M  519   5.107   6.783   2.908  0.4812 -0.5641 -0.3318
   41POX    C2N  520   5.025   6.660   2.950  0.2378 -0.1414  0.4617
   41POX    C2O  521   4.966   6.688   3.088  0.1364  0.1102  0.3680
   41POX    C2P  522   4.837   6.608   3.110  0.1722 -0.1884 -0.4683
   42CHL    CN1  523   6.817   8.312   0.648  0.2407  0.2711  0.5993
   42CHL    CN2  524   6.932   8.524   0.638 -0.0794  0.2512 -0.6669
   42CHL    CN3  525   6.776   8.478   0.814  0.6802  0.2929  0.6501
   42CHL    NTM  526   6.879   8.420   0.727  0.3597  0.6186  0.0406
   42CHL     CB  527   6.973   8.358   0.821  0.3023 -0.2352 -0.4524
   43PJ2     CA  528   7.045   8.441   0.927 -0.3515  0.1824 -0.3261
   43PJ2     OA  529   7.102   8.568   0.893  0.2642  0.0186  0.0627
   43PJ2      P  530   7.176   8.636   1.018 -0.0074  0.0824  0.1899
   43PJ2     OB  531   7.301   8.559   1.040  0.4163  0.6540 -0.1836
   43PJ2     HB  532   7.357   8.605   1.108 -1.1679 -1.0530  2.4534
   43PJ2     OG  533   7.179   8.777   0.972 -0.2414  0.2297  0.6150
   43PJ2     HG  534   7.160   8.844   1.044 -0.5146  1.1285 -0.2761
   43PJ2     OD  535   7.076   8.624   1.144 -0.2686  0.8927  0.0680
   44POX     CD  536   7.125   8.692   1.260  0.4368  0.3289  0.1079
   44POX     CE  537   7.023   8.708   1.373 -0.2277 -0.1010 -0.4214
   44POX     OE  538   7.068   8.767   1.495 -0.9332 -0.4449  0.0101
   44POX    C1A  539   6.987   8.829   1.581 -0.3029  0.1151  0.2126
   44POX    O1A  540   6.887   8.881   1.532 -0.0851 -0.2258 -0.6042
   44POX    C1B  541   7.050   8.860   1.711  0.6519  0.2190 -0.2693
   44POX    C1C  542   6.976   8.970   1.788  0.4261 -0.1708  0.0700
   44POX    C1D  543   7.011   9.004   1.933  0.3091  0.4946 -0.0561
   44POX    C1E  544   7.011   8.881   2.024  0.1426  0.5287 -0.0081
   44POX    C1F  545   7.051   8.901   2.170 -0.1477 -0.1131  0.1622
   44POX    C1G  546   7.025   8.769   2.244  0.0086 -0.1194  0.2061
   44POX    C1H  547   7.108   8.750   2.371  0.0779 -0.0219  0.1760
   44POX    C1I  548   7.070   8.839   2.489  0.2198 -0.3106  0.4413
   44POX    C1J  549   7.138   8.946   2.528  0.1848 -0.0889 -0.0983
   44POX    C1K  550   7.273   8.973   2.461  0.1859  0.3138  0.0628
   44POX    C1L  551   7.375   8.975   2.575  0.4329 -0.4781 -0.1387
   44POX    C1M  552   7.511   9.029   2.530  0.1897 -0.0226 -0.3339
   44POX    C1N  553   7.613   9.022   2.644 -0.2513 -1.1589  0.0049
   44POX    C1O  554   7.752   9.055   2.589 -0.4564 -0.6100 -0.1980
   44POX    C1P  555   7.806   8.956   2.485 -0.0264 -0.0221 -0.5359
   44POX    C1Q  556   7.934   9.003   2.416  0.0948  0.1326 -0.2044
   44POX    C1R  557   7.957   8.904   2.302 -0.3831 -0.0293 -0.1639
   44POX     CZ  558   6.951   8.575   1.392  0.0530 -0.2351 -0.2945
   44POX     OZ  559   6.909   8.551   1.527  0.4152 -0.4683 -0.2208
   44POX    C2A  560   6.831   8.446   1.551 -0.1317 -0.0706 -0.2357
   44POX    O2A  561   6.781   8.388   1.455  0.6684 -0.0788 -0.6523
   44POX    C2B  562   6.781   8.452   1.690  0.3541  0.2730 -0.0754
   44POX    C2C  563   6.886   8.402   1.791 -0.2218 -0.5335  0.1285
   44POX    C2D  564   6.851   8.361   1.934 -0.4446 -0.1841  0.1759
   44POX    C2E  565   6.808   8.478   2.023  0.4086  0.1048  0.2247
   44POX    C2F  566   6.795   8.450   2.173 -0.5690  0.0580  0.1381
   44POX    C2G  567   6.725   8.562   2.251 -0.1674  0.3108  0.1417
   44POX    C2H  568   6.696   8.536   2.399 -0.4198  0.4954  0.1264
   44POX    C2I  569   6.825   8.504   2.475 -0.4656 -0.1719 -0.0623
   44POX    C2J  570   6.792   8.524   2.623 -0.0152  0.0276  0.0146
   44POX    C2K  571   6.913   8.495   2.712 -0.0869  0.1586  0.1556
   44POX    C2L  572   6.898   8.543   2.856  0.0938 -0.0183  0.2337
   44POX    C2M  573   6.897   8.696   2.865  0.0361 -0.0199  0.2596
   44POX    C2N  574   6.893   8.736   3.013 -0.2563 -0.1062  0.2758
   44POX    C2O  575   7.000   8.677   3.105  0.1049 -0.0475 -0.1037
   44POX    C2P  576   7.002   8.747   3.241 -0.0479  0.3430 -0.3014
   45CHL    CN1  577   2.206   2.014   0.834 -0.1158 -0.1088 -0.1898
   45CHL    CN2  578   2.317   1.893   1.005  0.3547 -0.2719  0.1814
   45CHL    CN3  579   2.190   1.771   0.837 -0.6113 -0.0919  0.4242
   45CHL    NTM  580   2.199   1.894   0.917  0.4208  0.0550  0.0934
   45CHL     CB  581   2.075   1.909   0.994  0.2046 -0.1897 -0.2053
   46PJ2     CA  582   2.037   2.022   1.091 -0.1970 -0.2873 -0.2440
   46PJ2     OA  583   2.059   2.158   1.051  0.0091 -0.1462  0.3450
   46PJ2      P  584   1.922   2.240   1.071  0.1462  0.2220 -0.1994
   46PJ2     OB  585   1.970   2.376   1.037 -0.1781  0.5191  0.5043
   46PJ2     HB  586   2.065   2.389   1.062  0.5933 -0.6407 -1.5470
   46PJ2     OG  587   1.818   2.174   0.989 -0.2021  0.6217 -0.0797
   46PJ2     HG  588   1.842   2.190   0.893 -1.1091 -0.3829 -0.4888
   46PJ2     OD  589   1.909   2.234   1.232  0.2710 -0.3301 -0.2064
   47POX     CD  590   1.990   2.324   1.307 -0.7003  0.1820  0.2433
   47POX     CE  591   1.931   2.334   1.448 -0.5414 -0.1073  0.3312
   47POX     OE  592   1.998   2.427   1.533 -0.4731 -0.3019  0.4919
   47POX    C1A  593   1.953   2.552   1.547  0.1948 -0.0035  0.0262
   47POX    O1A  594   1.857   2.590   1.480  0.6375  0.8651 -0.1311
   47POX    C1B  595   2.041   2.640   1.627 -0.2415 -0.0917  0.6136
   47POX    C1C  596   1.973   2.739   1.721 -0.7190  0.2181 -0.0564
   47POX    C1D  597   1.932   2.666   1.848  0.6115  0.0489  0.2876
   47POX    C1E  598   1.871   2.754   1.957 -0.4814  0.2710 -0.4789
   47POX    C1F  599   1.817   2.681   2.080  0.5897 -0.2477 -0.3012
   47POX    C1G  600   1.696   2.596   2.040  0.3482 -0.1060  0.1225
   47POX    C1H  601   1.633   2.535   2.166 -0.2110 -0.4955 -0.3442
   47POX    C1I  602   1.539   2.626   2.246  0.2448  0.0830 -0.4613
   47POX    C1J  603   1.475   2.581   2.354  0.1642  0.0735 -0.5135
   47POX    C1K  604   1.487   2.441   2.413 -0.0565  0.2073 -0.1475
   47POX    C1L  605   1.457   2.456   2.562 -0.0090  0.5172 -0.1690
   47POX    C1M  606   1.438   2.323   2.635 -0.2916  0.5084 -0.2593
   47POX    C1N  607   1.397   2.338   2.781 -0.6249  0.1277 -0.3122
   47POX    C1O  608   1.368   2.202   2.847  0.1741  0.0502 -0.1142
   47POX    C1P  609   1.354   2.216   2.998  0.0628  0.0131 -0.1214
   47POX    C1Q  610   1.294   2.081   3.038  0.6272 -0.3003 -0.3337
   47POX    C1R  611   1.269   2.087   3.189 -0.1988  1.3075 -0.5162
   47POX     CZ  612   1.913   2.195   1.510  0.3995 -0.1117  0.6127
   47POX     OZ  613   1.842   2.184   1.634  0.0651 -0.2376  0.4106
   47POX    C2A  614   1.824   2.063   1.686 -0.2218 -0.3631  0.0330
   47POX    O2A  615   1.836   1.963   1.615 -0.4862 -0.0652 -0.4320
   47POX    C2B  616   1.745   2.074   1.811  0.1705 -0.2476  0.2732
   47POX    C2C  617   1.637   1.969   1.840  0.2105 -0.3553  0.0357
   47POX    C2D  618   1.695   1.842   1.902 -0.3748 -0.5431  0.2013
   47POX    C2E  619   1.744   1.861   2.046 -0.5574  0.0325  0.1893
   47POX    C2F  620   1.829   1.741   2.089  0.0098  0.1811 -0.5017
   47POX    C2G  621   1.904   1.776   2.218  0.0171 -0.3462 -0.3599
   47POX    C2H  622   2.030   1.856   2.186 -0.0126 -0.2093 -0.1323
   47POX    C2I  623   2.114   1.881   2.311  0.2232 -0.4684 -0.2384
   47POX    C2J  624   2.239   1.964   2.281  0.1834 -0.3832 -0.1727
   47POX    C2K  625   2.338   1.976   2.397 -0.2412 -0.4877  0.2007
   47POX    C2L  626   2.296   2.094   2.485 -0.2470  0.0388 -0.5017
   47POX    C2M  627   2.412   2.114   2.583 -0.1920  0.1987 -0.5973
   47POX    C2N  628   2.414   2.009   2.695  0.0664  0.5494 -0.2706
   47POX    C2O  629   2.548   1.974   2.760 -0.1870 -0.2981 -0.1921
   47POX    C2P  630   2.652   1.933   2.655 -0.0709  0.0002 -0.1965
   48CHL    CN1  631   7.610   5.613   0.876 -0.5073 -0.2706  0.3948
   48CHL    CN2  632   7.431   5.664   0.733 -0.1758 -0.3341  0.4228
   48CHL    CN3  633   7.520   5.833   0.869 -0.0848  0.0893  0.7829
   48CHL    NTM  634   7.485   5.690   0.867 -0.2577  0.1369  0.3676
   48CHL     CB  635   7.388   5.662   0.973 -0.4470  0.5641  0.3070
   49PJ2     CA  636   7.379   5.520   1.029 -0.1096  0.4219  0.0040
   49PJ2     OA  637   7.494   5.473   1.100 -0.1227 -0.6501 -0.6705
   49PJ2      P  638   7.467   5.332   1.172  0.2071 -0.2386  0.2741
   49PJ2     OB  639   7.340   5.341   1.249  0.2300 -0.6867  0.3734
   49PJ2     HB  640   7.334   5.253   1.296  2.9584  0.4157  3.1484
   49PJ2     OG  641   7.469   5.231   1.064  0.4148  0.0023  0.0542
   49PJ2     HG  642   7.539   5.260   0.999 -0.5121 -0.1222 -1.0297
   49PJ2     OD  643   7.561   5.294   1.297 -0.0370 -0.1307  0.4921
   50POX     CD  644   7.604   5.412   1.367  0.0584  0.0805  0.0796
   50POX     CE  645   7.660   5.399   1.508  0.0377 -0.2367  0.0590
   50POX     OE  646   7.638   5.514   1.589  0.3260 -0.0331 -0.1525
   50POX    C1A  647   7.632   5.492   1.720  0.2198  0.3460 -0.0903
   50POX    O1A  648   7.585   5.386   1.762  0.2277  0.4858  0.2744
   50POX    C1B  649   7.644   5.614   1.804 -0.3884  0.1894  0.2280
   50POX    C1C  650   7.665   5.599   1.954 -0.0516  0.0635  0.1686
   50POX    C1D  651   7.810   5.593   2.004  0.0854 -0.3218 -0.2676
   50POX    C1E  652   7.831   5.580   2.155  0.2971  0.6145 -0.2103
   50POX    C1F  653   7.783   5.705   2.229 -0.3125  0.1672  0.1583
   50POX    C1G  654   7.773   5.687   2.380  0.1074 -0.2089  0.1419
   50POX    C1H  655   7.703   5.807   2.445 -0.6126 -0.5328 -0.0156
   50POX    C1I  656   7.691   5.803   2.598  0.2794  0.4586  0.0929
   50POX    C1J  657   7.630   5.888   2.680 -0.1507 -0.1852  0.4519
   50POX    C1K  658   7.571   6.011   2.610 -0.0434 -0.3510  0.0665
   50POX    C1L  659   7.468   6.082   2.699 -0.0090 -0.3627  0.1157
   50POX    C1M  660   7.499   6.103   2.847 -0.5403  0.2839  0.1343
   50POX    C1N  661   7.629   6.183   2.858 -0.3742 -0.0279  0.4528
   50POX    C1O  662   7.682   6.162   3.000 -0.3450  0.1916  0.4738
   50POX    C1P  663   7.826   6.215   2.996 -0.1642 -0.3020  0.3141
   50POX    C1Q  664   7.870   6.246   3.140  0.0458  0.0557  0.1745
   50POX    C1R  665   7.799   6.370   3.192  0.9230  0.6589 -0.0470
   50POX     CZ  666   7.801   5.339   1.497 -0.0016 -0.2055 -0.6482
   50POX     OZ  667   7.890   5.344   1.609 -0.1047 -0.0356 -0.5733
   50POX    C2A  668   8.001   5.271   1.605 -0.3139 -0.3644 -0.4510
   50POX    O2A  669   8.041   5.212   1.504  0.1522 -0.4919 -0.1893
   50POX    C2B  670   8.085   5.302   1.722 -0.2780 -0.1861 -0.5237
   50POX    C2C  671   8.138   5.178   1.794 -0.1138  0.4229  0.4229
   50POX    C2D  672   8.031   5.102   1.873  0.0162 -0.5789 -0.3564
   50POX    C2E  673   8.081   4.993   1.968  0.5553 -0.2897 -0.3045
   50POX    C2F  674   8.160   5.062   2.080 -0.2670  0.0620  0.0719
   50POX    C2G  675   8.077   5.146   2.177 -0.6278 -0.1023 -0.0926
   50POX    C2H  676   8.152   5.225   2.285 -0.3107 -0.4800 -0.0346
   50POX    C2I  677   8.055   5.288   2.385 -0.0830  0.3435 -0.3280
   50POX    C2J  678   7.995   5.192   2.488  0.3937  0.2648 -0.1249
   50POX    C2K  679   7.904   5.272   2.582  0.1734 -0.1171 -0.0150
   50POX    C2L  680   7.849   5.197   2.703  0.4451 -0.6314 -0.2069
   50POX    C2M  681   7.782   5.067   2.657  0.1139 -0.2575 -0.7807
   50POX    C2N  682   7.751   4.966   2.767  0.0517  0.0654 -0.5012
   50POX    C2O  683   7.870   4.879   2.810 -0.0322 -0.0562 -0.5141
   50POX    C2P  684   7.834   4.791   2.929  1.0639  0.1045 -0.0532
   51CHL    CN1  685   3.587   6.771   0.843 -0.0053 -0.1762 -0.2003
   51CHL    CN2  686   3.723   6.937   0.732  0.6612 -0.3825  0.0662
   51CHL    CN3  687   3.832   6.757   0.818  0.1365 -0.6348  0.6146
   51CHL    NTM  688   3.715   6.843   0.844  0.1395 -0.4377 -0.0155
   51CHL     CB  689   3.742   6.924   0.964 -0.0195  0.0213 -0.2870
   52PJ2     CA  690   3.672   7.054   0.998  0.1516  0.0202  0.0693
   52PJ2     OA  691   3.531   7.047   1.025  0.2404 -0.2524  0.4687
   52PJ2      P  692   3.467   7.179   1.092  0.6340  0.2820 -0.2021
   52PJ2     OB  693   3.561   7.293   1.075  0.3398  0.4898 -0.4434
   52PJ2     HB  694   3.649   7.263   1.036  0.3017  0.1077 -0.2431
   52PJ2     OG  695   3.324   7.210   1.070  0.7750  0.6245 -0.6567
   52PJ2     HG  696   3.275   7.228   1.155 -1.4502  0.2256 -1.7847
   52PJ2     OD  697   3.494   7.157   1.249 -0.3760  0.1963 -0.0389
   53POX     CD  698   3.417   7.064   1.326 -0.1596  0.1154  0.0793
   53POX     CE  699   3.451   7.057   1.475 -0.1207  0.1604  0.0725
   53POX     OE  700   3.385   7.166   1.541 -0.1171  0.1906  0.0257
   53POX    C1A  701   3.264   7.152   1.593 -0.1397  0.0394 -0.0645
   53POX    O1A  702   3.202   7.048   1.571 -0.1603 -0.1015  0.6179
   53POX    C1B  703   3.222   7.265   1.680  0.0078  0.1191 -0.0974
   53POX    C1C  704   3.131   7.220   1.794  0.0971  0.0474 -0.0543
   53POX    C1D  705   3.098   7.345   1.877  0.3391 -0.0521  0.1921
   53POX    C1E  706   3.055   7.300   2.017 -0.6080 -0.0581 -0.0907
   53POX    C1F  707   3.157   7.215   2.093 -0.2529  0.4962  0.0569
   53POX    C1G  708   3.103   7.184   2.233  0.1260 -0.0747  0.0812
   53POX    C1H  709   3.164   7.058   2.295  0.1415  0.0572  0.3333
   53POX    C1I  710   3.316   7.070   2.293  0.1808 -0.4322  0.2552
   53POX    C1J  711   3.392   7.022   2.391 -0.0026 -0.4608  0.3848
   53POX    C1K  712   3.340   6.973   2.526 -0.2668 -0.3037  0.3400
   53POX    C1L  713   3.457   6.921   2.609  0.0592 -0.9580 -0.5112
   53POX    C1M  714   3.417   6.839   2.732 -0.5449  0.4381  0.2399
   53POX    C1N  715   3.521   6.873   2.839 -0.0262 -0.4453  0.0234
   53POX    C1O  716   3.467   6.819   2.972 -0.1669 -0.8679 -0.2036
   53POX    C1P  717   3.362   6.909   3.039  0.1408 -0.4726 -0.2513
   53POX    C1Q  718   3.303   6.833   3.158  0.3230 -0.0157  0.1318
   53POX    C1R  719   3.175   6.888   3.222  0.0619 -0.0652 -0.3374
   53POX     CZ  720   3.602   7.046   1.493 -0.1445  0.0589  0.2234
   53POX     OZ  721   3.652   7.006   1.621 -0.4835  0.3508  0.4483
   53POX    C2A  722   3.783   7.020   1.636 -0.2958 -0.1484 -0.5917
   53POX    O2A  723   3.863   7.071   1.557 -0.0178  0.0451 -0.1894
   53POX    C2B  724   3.822   6.957   1.764  0.5489  0.5253 -0.5050
   53POX    C2C  725   3.817   7.059   1.878 -0.3267 -0.4670  0.3675
   53POX    C2D  726   3.852   6.996   2.013  0.3861  0.0199  0.4159
   53POX    C2E  727   3.848   7.106   2.119 -0.2292  0.2034  0.2069
   53POX    C2F  728   3.839   7.048   2.261 -0.5197 -0.2719 -0.0018
   53POX    C2G  729   3.851   7.151   2.374  0.2187 -0.0874 -0.2417
   53POX    C2H  730   3.896   7.082   2.503  0.1242  0.1002 -0.1070
   53POX    C2I  731   3.909   7.183   2.617 -0.2552  0.3920 -0.3185
   53POX    C2J  732   3.950   7.139   2.757 -0.2407  0.0856 -0.4181
   53POX    C2K  733   3.826   7.075   2.819  0.1354 -0.4819 -0.2397
   53POX    C2L  734   3.834   7.058   2.971  0.1804 -0.1507 -0.2055
   53POX    C2M  735   3.934   6.953   3.020 -0.1195 -0.3178  0.0489
   53POX    C2N  736   3.932   6.940   3.172  0.2569  0.2633  0.1079
   53POX    C2O  737   4.041   6.842   3.218 -0.2444 -0.3339  0.0335
   53POX    C2P  738   4.017   6.695   3.183 -1.0980 -0.1056 -0.3790
   54CHL    CN1  739   3.853   0.721   0.959 -0.4776 -0.5832  0.1097
   54CHL    CN2  740   3.984   0.596   1.093  0.2576 -0.3675  0.7669
   54CHL    CN3  741   3.808   0.730   1.193  0.4467  0.3969  0.0128
   54CHL    NTM  742   3.915   0.726   1.092  0.2052 -0.3967 -0.2114
   54CHL     CB  743   4.010   0.836   1.109 -0.3834  0.1719 -0.5636
   55PJ2     CA  744   4.130   0.850   1.014  0.0694  0.1983  0.0079
   55PJ2     OA  745   4.237   0.755   1.012  0.0386  0.1646 -0.0211
   55PJ2      P  746   4.370   0.826   0.956  0.0154  0.0730 -0.1937
   55PJ2     OB  747   4.459   0.714   0.917 -0.2834 -0.3392  0.3001
   55PJ2     HB  748   4.435   0.633   0.971  0.2864 -2.1286 -1.9802
   55PJ2     OG  749   4.342   0.947   0.875  0.1949 -0.0695 -0.4706
   55PJ2     HG  750   4.376   0.934   0.782 -1.5682  0.3192 -1.2105
   55PJ2     OD  751   4.445   0.874   1.090 -0.2697 -0.1317  0.0412
   56POX     CD  752   4.479   0.769   1.181 -0.4611 -0.2375 -0.0083
   56POX     CE  753   4.568   0.823   1.294 -0.0426 -0.2700 -0.3190
   56POX     OE  754   4.647   0.715   1.345  0.2568 -0.0980 -0.4134
   56POX    C1A  755   4.759   0.734   1.414 -0.1400 -0.5042  0.3613
   56POX    O1A  756   4.803   0.849   1.418 -0.3491 -0.4284  0.5204
   56POX    C1B  757   4.818   0.624   1.492  0.3837 -0.3916  0.1263
   56POX    C1C  758   4.826   0.653   1.642 -0.3899 -0.0682  0.1081
   56POX    C1D  759   4.880   0.527   1.710  1.0267  0.7170  0.4818
   56POX    C1E  760   4.871   0.529   1.862  0.4834 -0.4682  0.4724
   56POX    C1F  761   4.957   0.632   1.936 -0.3867  0.3605  0.3432
   56POX    C1G  762   5.101   0.582   1.951 -0.2939  0.3758 -0.4307
   56POX    C1H  763   5.188   0.676   2.034  0.0748 -0.2064 -0.1548
   56POX    C1I  764   5.333   0.640   2.000  0.0081 -0.0457 -0.6060
   56POX    C1J  765   5.427   0.626   2.092 -0.3935  0.4180 -0.1247
   56POX    C1K  766   5.392   0.648   2.240  0.2796 -0.1161  0.1192
   56POX    C1L  767   5.474   0.556   2.331  0.3533  0.2128  0.3856
   56POX    C1M  768   5.438   0.562   2.479 -0.1011 -0.2009  0.2944
   56POX    C1N  769   5.465   0.701   2.537 -0.4061  0.0740 -0.2201
   56POX    C1O  770   5.398   0.705   2.675 -0.1031  0.1914 -0.0752
   56POX    C1P  771   5.424   0.593   2.776  0.0180  0.3192  0.0355
   56POX    C1Q  772   5.345   0.621   2.904 -0.6269 -0.7125 -0.1286
   56POX    C1R  773   5.338   0.503   3.001  0.2641 -0.8057 -0.1724
   56POX     CZ  774   4.475   0.894   1.392  0.1998 -0.1817 -0.1515
   56POX     OZ  775   4.526   0.949   1.514  0.4066 -0.2125 -0.2232
   56POX    C2A  776   4.443   1.008   1.600  0.3743  0.4231 -0.6770
   56POX    O2A  777   4.353   1.082   1.563 -0.3950 -0.1284  0.0371
   56POX    C2B  778   4.493   1.012   1.740 -0.3080  0.4504 -0.4298
   56POX    C2C  779   4.441   0.897   1.826 -0.1280  0.3349 -0.4739
   56POX    C2D  780   4.483   0.909   1.972  0.0750 -0.2557 -0.4834
   56POX    C2E  781   4.626   0.861   1.997  0.1856  0.2181 -0.1930
   56POX    C2F  782   4.660   0.875   2.146 -0.3226  0.5063 -0.1025
   56POX    C2G  783   4.563   0.808   2.243 -0.2953  0.1623 -0.3129
   56POX    C2H  784   4.602   0.869   2.378 -0.0195 -0.4153 -0.1257
   56POX    C2I  785   4.528   0.799   2.491  0.2382 -0.2580  0.1421
   56POX    C2J  786   4.385   0.848   2.516  0.3501 -0.0222  0.3207
   56POX    C2K  787   4.307   0.759   2.613  0.1526 -0.0227  0.1628
   56POX    C2L  788   4.334   0.783   2.762  0.8045 -0.1658  0.0728
   56POX    C2M  789   4.270   0.679   2.853  0.1845  0.1475  0.0049
   56POX    C2N  790   4.337   0.541   2.856 -0.5049 -0.1956 -0.0569
   56POX    C2O  791   4.470   0.561   2.930 -0.3230  0.4672 -0.5544
   56POX    C2P  792   4.558   0.446   2.884 -0.0405  0.6354 -0.4363
   57CHL    CN1  793   1.308   2.202   1.069 -0.3766 -0.0839  0.4250
   57CHL    CN2  794   1.476   2.345   0.997 -0.2279 -0.3048  0.1675
   57CHL    CN3  795   1.316   2.279   0.837 -0.3230 -0.1909  0.5602
   57CHL    NTM  796   1.393   2.232   0.953 -0.2547 -0.3896  0.4348
   57CHL     CB  797   1.485   2.124   0.915  0.0270 -0.0335  0.0938
   58PJ2     CA  798   1.420   1.995   0.864 -0.1969 -0.0304  0.3697
   58PJ2     OA  799   1.360   1.924   0.973 -0.1839  0.1494  0.4937
   58PJ2      P  800   1.247   1.825   0.916  0.0125  0.2862 -0.1388
   58PJ2     OB  801   1.158   1.901   0.825  0.5179  0.6198 -0.3645
   58PJ2     HB  802   1.107   1.844   0.761 -1.2701  1.6421  0.0710
   58PJ2     OG  803   1.309   1.707   0.850 -0.1641  0.1872 -0.1263
   58PJ2     HG  804   1.247   1.651   0.795 -0.7931  2.0412 -1.4060
   58PJ2     OD  805   1.185   1.762   1.050 -0.2321  0.4710 -0.1654
   59POX     CD  806   1.137   1.860   1.142 -0.3495  0.1983  0.0679
   59POX     CE  807   0.985   1.872   1.154 -0.3874 -0.2894  0.0956
   59POX     OE  808   0.953   1.968   1.256  0.3298  0.1239 -0.0567
   59POX    C1A  809   0.960   2.096   1.221  1.2576  0.1157  0.0770
   59POX    O1A  810   0.967   2.128   1.102  0.8407 -0.0187  0.0157
   59POX    C1B  811   0.947   2.183   1.340 -0.6097 -0.2005  0.1374
   59POX    C1C  812   1.068   2.276   1.350 -0.5629 -0.2469  0.0042
   59POX    C1D  813   1.042   2.385   1.454  0.0818 -0.0574 -0.0288
   59POX    C1E  814   0.924   2.471   1.409 -0.4724 -0.8418 -0.0976
   59POX    C1F  815   0.865   2.551   1.525  0.9435 -0.1935  0.2014
   59POX    C1G  816   0.939   2.670   1.586  0.2284  0.1324  0.4517
   59POX    C1H  817   0.859   2.729   1.702  0.1006  0.4355  0.2089
   59POX    C1I  818   0.941   2.829   1.785  1.0826  0.0375 -0.2626
   59POX    C1J  819   0.902   2.908   1.885 -0.7681 -0.4142 -0.5850
   59POX    C1K  820   0.770   2.890   1.960 -0.6921 -0.0217 -0.3560
   59POX    C1L  821   0.715   3.027   2.001 -0.5394  0.0519 -0.3954
   59POX    C1M  822   0.592   3.013   2.091  0.0469  0.0128  0.4041
   59POX    C1N  823   0.632   2.967   2.232  0.5014 -0.0716  0.2508
   59POX    C1O  824   0.502   2.944   2.310  0.1860  0.3855 -0.1389
   59POX    C1P  825   0.510   2.906   2.458 -0.3746  0.6520 -0.0361
   59POX    C1Q  826   0.386   2.828   2.503 -0.1143  0.3613  0.1783
   59POX    C1R  827   0.401   2.806   2.654 -0.3726  0.7756  0.2654
   59POX     CZ  828   0.926   1.738   1.197 -0.1197 -0.4125  0.0791
   59POX     OZ  829   0.942   1.703   1.335 -0.0671  0.0507  0.1905
   59POX    C2A  830   0.880   1.590   1.365  0.1847 -0.0986  0.1444
   59POX    O2A  831   0.860   1.492   1.293  0.2416 -0.3787  0.5016
   59POX    C2B  832   0.874   1.580   1.513 -0.3994  0.1922  0.1395
   59POX    C2C  833   0.762   1.485   1.556 -0.2228 -0.1798 -0.2260
   59POX    C2D  834   0.743   1.490   1.707 -0.2147  0.2940 -0.2398
   59POX    C2E  835   0.722   1.632   1.759 -0.5889  0.1819 -0.0815
   59POX    C2F  836   0.705   1.626   1.911 -0.4983  0.4825 -0.0580
   59POX    C2G  837   0.658   1.761   1.965 -0.5348  0.3205  0.3211
   59POX    C2H  838   0.634   1.761   2.116 -0.0163  0.1812  0.4055
   59POX    C2I  839   0.544   1.656   2.180 -0.6891  0.4407 -0.1077
   59POX    C2J  840   0.558   1.689   2.328 -0.4841  0.1700 -0.0664
   59POX    C2K  841   0.467   1.609   2.421  0.3389 -0.2096  0.4286
   59POX    C2L  842   0.475   1.636   2.572  0.0290  0.1808  0.3777
   59POX    C2M  843   0.617   1.593   2.612  0.2967  0.5781 -0.1216
   59POX    C2N  844   0.602   1.563   2.762  0.2399  0.2734 -0.1887
   59POX    C2O  845   0.732   1.505   2.818 -0.0667 -0.4534 -0.2092
   59POX    C2P  846   0.737   1.449   2.960 -0.2085 -0.4995 -0.2223
   60CHL    CN1  847   8.224   1.875   0.715 -0.2416 -0.0091  0.2039
   60CHL    CN2  848   8.139   2.039   0.574 -0.0713  0.2580  0.3581
   60CHL    CN3  849   8.091   2.036   0.814  0.2698  0.1568 -0.0801
   60CHL    NTM  850   8.105   1.958   0.691 -0.2841 -0.1200  0.0336
   60CHL     CB  851   7.986   1.878   0.655 -0.4058  0.1712 -0.2173
   61PJ2     CA  852   7.910   1.805   0.766 -0.1967 -0.2760 -0.3669
   61PJ2     OA  853   7.983   1.748   0.874 -0.5032 -0.1022 -0.0652
   61PJ2      P  854   7.901   1.678   0.995 -0.0277  0.0529  0.3519
   61PJ2     OB  855   7.776   1.627   0.935 -0.3416 -0.0332  1.0788
   61PJ2     HB  856   7.736   1.551   0.986 -2.7375  1.5810  1.7750
   61PJ2     OG  857   8.005   1.585   1.045 -0.0385 -0.3001 -0.2625
   61PJ2     HG  858   8.091   1.634   1.056 -1.0588  1.2432  1.5504
   61PJ2     OD  859   7.869   1.803   1.091 -0.3203  0.1851  0.0864
   62POX     CD  860   7.976   1.833   1.181  0.0242  0.0847 -0.2879
   62POX     CE  861   7.971   1.977   1.231  0.0622  0.1298 -0.4123
   62POX     OE  862   8.094   2.026   1.284 -0.3777  0.5849  0.2139
   62POX    C1A  863   8.135   2.152   1.271  0.3372  0.3866  0.4550
   62POX    O1A  864   8.063   2.239   1.220 -0.3741 -0.4272  0.0512
   62POX    C1B  865   8.270   2.183   1.321  0.4689  0.0878  0.2851
   62POX    C1C  866   8.264   2.276   1.443 -0.2812 -0.0017  0.3184
   62POX    C1D  867   8.396   2.264   1.519  0.1298  0.2132 -0.3615
   62POX    C1E  868   8.385   2.340   1.651  0.0962 -0.2899 -0.0749
   62POX    C1F  869   8.510   2.320   1.737 -0.1571 -0.0892  0.3439
   62POX    C1G  870   8.474   2.370   1.877  0.0573  0.3468  0.2438
   62POX    C1H  871   8.592   2.385   1.974  0.3765  0.0286 -0.0873
   62POX    C1I  872   8.700   2.480   1.924  0.1616  0.2894 -0.0584
   62POX    C1J  873   8.831   2.459   1.933  0.1282  0.1984  0.2402
   62POX    C1K  874   8.904   2.358   2.022 -0.1996 -0.4656 -0.2282
   62POX    C1L  875   8.986   2.432   2.128 -0.5163  0.3501 -0.5449
   62POX    C1M  876   9.015   2.345   2.250  0.2800  0.3673 -0.7147
   62POX    C1N  877   0.083   2.423   2.347 -0.2867  0.2979 -0.1456
   62POX    C1O  878   0.077   2.355   2.484 -0.7503  0.0204 -0.3022
   62POX    C1P  879   0.137   2.448   2.590 -0.4766 -0.4987 -0.0003
   62POX    C1Q  880   0.173   2.367   2.715 -0.0270  0.2021  0.3311
   62POX    C1R  881   0.305   2.422   2.767 -0.0708  0.6198  0.0059
   62POX     CZ  882   7.855   1.991   1.331  0.0187 -0.2385 -0.4131
   62POX     OZ  883   7.813   1.903   1.436 -0.0855  0.5507  0.2147
   62POX    C2A  884   7.716   1.946   1.516 -0.3482  0.2903  0.0385
   62POX    O2A  885   7.647   2.044   1.489 -0.8993  0.0427  0.5398
   62POX    C2B  886   7.700   1.863   1.638  0.3092  0.1679  0.0466
   62POX    C2C  887   7.783   1.925   1.750  0.3914  0.5573 -0.2251
   62POX    C2D  888   7.784   1.833   1.873  0.5808  0.4646 -0.2956
   62POX    C2E  889   7.817   1.917   1.996  0.2709 -0.3342  0.3433
   62POX    C2F  890   7.695   1.926   2.087  0.1429  0.5173  0.0973
   62POX    C2G  891   7.729   1.995   2.220 -0.0604  0.4146  0.2037
   62POX    C2H  892   7.607   1.981   2.310 -0.2712  0.0985 -0.1292
   62POX    C2I  893   7.621   2.062   2.439 -0.0285  0.2959 -0.2794
   62POX    C2J  894   7.497   2.033   2.524  0.3162  0.8347  0.4244
   62POX    C2K  895   7.542   2.027   2.670 -0.1631  0.4423  0.5604
   62POX    C2L  896   7.429   2.012   2.771 -0.4603  0.1569  0.1878
   62POX    C2M  897   7.477   1.959   2.907 -0.5419 -0.0181  0.1488
   62POX    C2N  898   7.393   1.968   3.034 -0.4055 -0.6947  0.2885
   62POX    C2O  899   7.411   2.107   3.095 -0.1516 -0.7052  0.2383
   62POX    C2P  900   7.320   2.107   3.218 -0.5896  0.3763 -0.0733
   63CHL    CN1  901   3.241   8.117   1.330  0.6800 -0.5511 -0.1596
   63CHL    CN2  902   3.091   8.211   1.163 -0.1284 -0.3557  0.0793
   63CHL    CN3  903   3.323   8.275   1.173  0.7891 -0.6596 -0.0389
   63CHL    NTM  904   3.227   8.165   1.191  0.0005  0.0372  0.1075
   63CHL     CB  905   3.262   8.054   1.100  0.0189  0.0664  0.0788
   64PJ2     CA  906   3.167   7.944   1.053  0.0638  0.1755 -0.2665
   64PJ2     OA  907   3.108   7.869   1.159  0.3805 -0.1617 -0.3274
   64PJ2      P  908   2.988   7.776   1.105  0.2005 -0.0112 -0.1900
   64PJ2     OB  909   2.876   7.867   1.073 -0.4646 -0.7904 -0.1101
   64PJ2     HB  910   2.791   7.815   1.079  1.0958 -3.3711  1.8573
   64PJ2     OG  911   3.050   7.691   1.001  0.2166 -0.1722 -0.0507
   64PJ2     HG  912   3.133   7.645   1.032 -0.7344 -1.3358  0.8673
   64PJ2     OD  913   2.965   7.696   1.243  0.0262 -0.2179 -0.3395
   65POX     CD  914   2.853   7.746   1.318  0.8316  0.3249  0.5193
   65POX     CE  915   2.834   7.680   1.454 -0.3199 -0.2777  0.0813
   65POX     OE  916   2.931   7.714   1.554 -0.0658  0.0641 -0.2787
   65POX    C1A  917   2.950   7.840   1.593 -0.0006 -0.0101 -0.0686
   65POX    O1A  918   2.864   7.926   1.580  0.4552  0.5155  0.3588
   65POX    C1B  919   3.065   7.857   1.684  0.2721 -0.4937 -0.3203
   65POX    C1C  920   3.002   7.883   1.821 -0.3060 -0.6115 -0.5611
   65POX    C1D  921   3.083   7.799   1.920 -0.1221  0.3405  0.1142
   65POX    C1E  922   3.029   7.810   2.062 -0.4412 -0.4473  0.0595
   65POX    C1F  923   3.097   7.716   2.162 -0.0176 -0.0041  0.1931
   65POX    C1G  924   3.049   7.758   2.301  0.3877  0.5772  0.1596
   65POX    C1H  925   3.079   7.654   2.409 -0.4574 -0.1539 -0.2940
   65POX    C1I  926   3.032   7.708   2.545  0.1536  0.1132 -0.1837
   65POX    C1J  927   3.083   7.685   2.665 -0.4133  0.3458  0.1030
   65POX    C1K  928   3.206   7.596   2.680 -0.6976 -0.1192 -0.2918
   65POX    C1L  929   3.198   7.502   2.801  0.1651  0.3301  0.1234
   65POX    C1M  930   3.288   7.379   2.793 -0.2251  0.0601 -0.0867
   65POX    C1N  931   3.266   7.273   2.902  0.1291 -0.0076 -0.0808
   65POX    C1O  932   3.268   7.338   3.040 -0.2418 -0.3671  0.0930
   65POX    C1P  933   3.261   7.238   3.155 -0.1412 -0.1118  0.3227
   65POX    C1Q  934   3.222   7.305   3.287  0.3015 -0.3730  0.5889
   65POX    C1R  935   3.197   7.211   3.405 -0.6632  0.3539  0.9766
   65POX     CZ  936   2.824   7.530   1.425  0.3572 -0.3001 -0.0534
   65POX     OZ  937   2.716   7.479   1.504  0.2494  0.0255  0.0097
   65POX    C2A  938   2.739   7.385   1.595 -0.0709 -0.2460 -0.1876
   65POX    O2A  939   2.831   7.305   1.584  0.1052 -0.1313  0.3823
   65POX    C2B  940   2.614   7.352   1.668 -0.0455 -0.7770 -0.3833
   65POX    C2C  941   2.618   7.342   1.821  0.0681 -0.4141 -0.3613
   65POX    C2D  942   2.675   7.473   1.875 -0.9116 -0.1604  0.0810
   65POX    C2E  943   2.725   7.466   2.020 -0.2542  0.1934 -0.1209
   65POX    C2F  944   2.614   7.467   2.126  0.1225 -0.0894  0.2776
   65POX    C2G  945   2.690   7.461   2.259  0.6183 -0.2029 -0.0069
   65POX    C2H  946   2.590   7.453   2.374  0.3001  0.5344 -0.2228
   65POX    C2I  947   2.668   7.470   2.505 -0.0483 -0.5309  0.1411
   65POX    C2J  948   2.571   7.520   2.612  0.2883 -0.1706  0.2791
   65POX    C2K  949   2.646   7.521   2.746  0.3699 -0.2279  0.2339
   65POX    C2L  950   2.557   7.568   2.861  0.6408  0.3436  0.2112
   65POX    C2M  951   2.627   7.561   2.996  0.1526 -0.3189  0.4340
   65POX    C2N  952   2.671   7.418   3.028  0.2292 -0.5055 -0.4824
   65POX    C2O  953   2.767   7.428   3.147 -0.0649  0.2934 -0.3091
   65POX    C2P  954   2.822   7.292   3.191 -0.3832  0.1565 -0.3354
   66CHL    CN1  955   1.577   8.455   0.611  0.4160 -0.2117 -0.3586
   66CHL    CN2  956   1.698   8.658   0.591 -0.0473 -0.4358  0.4044
   66CHL    CN3  957   1.507   8.653   0.726 -0.2472  0.7660 -0.4027
   66CHL    NTM  958   1.623   8.574   0.685 -0.6419 -0.1380  0.2005
   66CHL     CB  959   1.692   8.527   0.806  0.8181  0.2111 -0.4747
   67PJ2     CA  960   1.796   8.620   0.869  0.4521  0.1847  0.1714
   67PJ2     OA  961   1.733   8.737   0.922 -0.1304 -0.2444  0.4455
   67PJ2      P  962   1.824   8.823   1.022  0.0265 -0.0442  0.1322
   67PJ2     OB  963   1.957   8.813   0.958  0.1113  0.3149  0.2440
   67PJ2     HB  964   1.965   8.727   0.908 -0.2568 -0.2256  1.0874
   67PJ2     OG  965   1.770   8.954   1.065 -0.3209 -0.1408 -0.0121
   67PJ2     HG  966   1.727   9.006   0.991 -0.5215 -1.0409 -0.5420
   67PJ2     OD  967   1.831   8.726   1.150  0.0000  0.1459  0.2791
   68POX     CD  968   1.716   8.719   1.235 -0.1829  0.2503  0.0388
   68POX     CE  969   1.736   8.608   1.338 -0.3981 -0.0752 -0.2701
   68POX     OE  970   1.617   8.585   1.414 -0.3683 -0.1902 -0.2575
   68POX    C1A  971   1.567   8.462   1.406  0.5486 -0.6041  0.1434
   68POX    O1A  972   1.626   8.372   1.347  0.2561 -0.6373 -0.1031
   68POX    C1B  973   1.439   8.450   1.480  0.1152 -0.3531 -0.5572
   68POX    C1C  974   1.466   8.411   1.625 -0.1182  0.2544 -0.3501
   68POX    C1D  975   1.340   8.384   1.708  0.0396  0.2590 -0.1083
   68POX    C1E  976   1.387   8.377   1.854 -0.3507  0.7736  0.0424
   68POX    C1F  977   1.290   8.316   1.955  0.3107 -0.1179  0.1527
   68POX    C1G  978   1.168   8.407   1.972 -0.0034 -0.4384 -0.3511
   68POX    C1H  979   1.087   8.332   2.079  0.1794 -0.8575 -0.5073
   68POX    C1I  980   0.937   8.359   2.080  0.2400 -0.5343 -0.0274
   68POX    C1J  981   0.865   8.362   2.192  0.2663 -0.2502 -0.0161
   68POX    C1K  982   0.922   8.326   2.329  0.1588  0.6216  0.2596
   68POX    C1L  983   0.813   8.298   2.434 -0.0040 -0.0970 -0.0945
   68POX    C1M  984   0.879   8.273   2.570  0.4565 -0.2494 -0.3411
   68POX    C1N  985   0.774   8.297   2.679 -0.0647 -0.2386 -0.8349
   68POX    C1O  986   0.831   8.297   2.821 -0.7393  0.6145 -0.5585
   68POX    C1P  987   0.727   8.334   2.927 -0.4195 -0.0484  0.0013
   68POX    C1Q  988   0.724   8.486   2.947 -0.0178 -0.1154  0.5676
   68POX    C1R  989   0.616   8.508   3.053 -0.2224  0.3067  0.2739
   68POX     CZ  990   1.862   8.637   1.419 -0.4402 -0.6821  0.0227
   68POX     OZ  991   1.914   8.549   1.519  0.3022 -0.4297 -0.1314
   68POX    C2A  992   2.023   8.588   1.584 -0.3078 -0.1096  0.7291
   68POX    O2A  993   2.079   8.693   1.553 -0.5465 -0.1067  0.2963
   68POX    C2B  994   2.082   8.483   1.670  0.5161 -0.2222  0.0398
   68POX    C2C  995   2.138   8.552   1.795 -0.2741 -0.1234  0.3447
   68POX    C2D  996   2.182   8.460   1.908  1.0411  0.3207  0.2114
   68POX    C2E  997   2.275   8.345   1.867 -0.1285 -0.3984 -0.4805
   68POX    C2F  998   2.340   8.281   1.990  0.3057  0.1188 -0.4364
   68POX    C2G  999   2.439   8.383   2.049 -0.2499  0.2747  0.2435
   68POX    C2H 1000   2.504   8.318   2.171 -0.1365 -0.3200 -0.1271
   68POX    C2I 1001   2.597   8.415   2.244 -0.4451  0.1542 -0.3638
   68POX    C2J 1002   2.658   8.330   2.355 -0.0826  0.2695 -0.4749
   68POX    C2K 1003   2.747   8.398   2.459  0.0891  0.3665 -0.6843
   68POX    C2L 1004   2.679   8.515   2.531  0.3196  0.2498 -0.2717
   68POX    C2M 1005   2.786   8.618   2.567  0.0382  0.7041 -0.7295
   68POX    C2N 1006   2.723   8.733   2.646 -0.3269 -0.3365  0.5132
   68POX    C2O 1007   2.814   8.841   2.704 -0.5904  0.1145  0.0913
   68POX    C2P 1008   2.892   8.915   2.595 -0.2068 -0.3233  0.0656
   69CHL    CN1 1009   9.073   8.987   0.470 -0.3970  0.5814 -0.0390
   69CHL    CN2 1010   8.884   9.088   0.372 -0.9172 -0.3814 -0.1931
   69CHL    CN3 1011   8.899   8.856   0.376  1.1055 -0.4192 -0.0696
   69CHL    NTM 1012   8.927   8.976   0.456 -0.3463 -0.0624 -0.0542
   69CHL     CB 1013   8.863   8.987   0.588  0.6702 -0.5377  0.4972
   70PJ2     CA 1014   8.873   8.883   0.699 -0.2200 -0.4389  0.6798
   70PJ2     OA 1015   9.004   8.866   0.756  0.1710 -0.1579 -0.1165
   70PJ2      P 1016   8.995   8.742   0.859 -0.1962 -0.2328 -0.2365
   70PJ2     OB 1017   8.943   8.625   0.785 -0.1919 -0.0081 -0.5959
   70PJ2     HB 1018   9.023   8.584   0.742  0.9895 -0.2141  1.6929
   70PJ2     OG 1019   9.125   8.726   0.928 -0.0437  0.0402 -0.4553
   70PJ2     HG 1020   9.126   8.649   0.993 -0.5978 -1.9018 -2.5920
   70PJ2     OD 1021   8.887   8.792   0.968  0.2285 -0.1627  0.1566
   71POX     CD 1022   8.904   8.755   1.104  0.0970  0.0532  0.2332
   71POX     CE 1023   8.816   8.843   1.193  0.2519  0.2556  0.1846
   71POX     OE 1024   8.833   8.794   1.326 -0.0937  0.1318  0.1813
   71POX    C1A 1025   8.930   8.851   1.396 -0.3429  0.4828  0.2447
   71POX    O1A 1026   9.015   8.926   1.348 -0.2065  0.3278  0.2426
   71POX    C1B 1027   8.937   8.797   1.534 -0.0774  0.0959  0.0836
   71POX    C1C 1028   9.055   8.850   1.615  0.1001 -0.4225  0.1664
   71POX    C1D 1029   0.061   8.753   1.730 -0.2742 -0.4105  0.2609
   71POX    C1E 1030   0.185   8.789   1.813 -0.2914 -0.1360  0.1693
   71POX    C1F 1031   0.201   8.674   1.914  0.5496 -0.1470  0.0217
   71POX    C1G 1032   0.165   8.720   2.055  0.2738  0.1271 -0.1356
   71POX    C1H 1033   0.251   8.827   2.123  0.1553  0.2823 -0.2308
   71POX    C1I 1034   0.395   8.783   2.149  0.0346 -0.0015 -0.0382
   71POX    C1J 1035   0.452   8.734   2.259  0.0975 -0.9212 -0.4742
   71POX    C1K 1036   0.360   8.696   2.376  0.0441  0.0192 -0.2086
   71POX    C1L 1037   0.423   8.736   2.510  0.7463 -0.2714 -0.4478
   71POX    C1M 1038   0.477   8.615   2.587 -0.1094 -0.3824 -0.0199
   71POX    C1N 1039   0.356   8.560   2.664 -0.0999 -0.2108  0.1196
   71POX    C1O 1040   0.398   8.424   2.721  0.0653 -0.4075 -0.4579
   71POX    C1P 1041   0.291   8.351   2.802  0.3079  0.0075  0.2477
   71POX    C1Q 1042   0.360   8.237   2.878  0.4270 -0.0604  0.0373
   71POX    C1R 1043   0.264   8.156   2.965  0.1485  0.1643 -0.0574
   71POX     CZ 1044   8.670   8.841   1.149  0.1620  0.0041  0.4980
   71POX     OZ 1045   8.578   8.902   1.240 -0.1802  0.0234  0.1384
   71POX    C2A 1046   8.450   8.899   1.202 -0.1053 -0.3561 -0.0891
   71POX    O2A 1047   8.412   8.836   1.104 -0.0646 -0.6645  0.0903
   71POX    C2B 1048   8.368   8.963   1.308 -0.4147 -0.3277 -0.3461
   71POX    C2C 1049   8.336   8.874   1.427  0.5740  0.4970  0.5547
   71POX    C2D 1050   8.269   8.957   1.537 -0.3853  0.1412  0.2479
   71POX    C2E 1051   8.241   8.889   1.671  0.4365  0.0705  0.3914
   71POX    C2F 1052   8.194   8.998   1.768 -0.3097 -0.0303  0.1488
   71POX    C2G 1053   8.164   8.945   1.908 -0.0997 -0.5226  0.0089
   71POX    C2H 1054   8.136   0.009   2.006 -0.0679 -0.3647 -0.1830
   71POX    C2I 1055   8.259   0.084   2.058 -0.0596 -0.5550  0.0729
   71POX    C2J 1056   8.367  -0.005   2.118  0.5570  0.4229  0.4431
   71POX    C2K 1057   8.489   0.085   2.100  0.4507  0.3863 -0.5096
   71POX    C2L 1058   8.599   0.079   2.207  0.2143  0.5155 -0.2579
   71POX    C2M 1059   8.545   0.147   2.332  0.1841 -0.2144  0.1326
   71POX    C2N 1060   8.656   0.149   2.438  0.6123 -0.5783 -0.3079
   71POX    C2O 1061   8.602   0.188   2.576 -0.1995 -0.3250 -0.6878
   71POX    C2P 1062   8.697   0.134   2.683  0.0356  0.5664 -0.4397
   72CHL    CN1 1063   2.520   6.988   1.304 -0.4271  0.2779 -0.0810
   72CHL    CN2 1064   2.721   7.083   1.399  0.1677 -0.1169  0.1613
   72CHL    CN3 1065   2.719   6.998   1.167  0.0082 -0.1093  0.0288
   72CHL    NTM 1066   2.667   6.985   1.304 -0.4233  0.4253 -0.0776
   72CHL     CB 1067   2.706   6.850   1.350 -0.2349  0.2880 -0.6348
   73PJ2     CA 1068   2.682   6.717   1.279  0.0355 -0.3131  0.3867
   73PJ2     OA 1069   2.540   6.703   1.268  0.0531  0.0869 -0.4323
   73PJ2      P 1070   2.506   6.590   1.159  0.0719 -0.1871 -0.1554
   73PJ2     OB 1071   2.369   6.634   1.124  0.0840 -0.3244 -0.3748
   73PJ2     HB 1072   2.330   6.561   1.067  0.5547 -0.2615 -0.7861
   73PJ2     OG 1073   2.618   6.591   1.062  0.4201  0.0639  0.2466
   73PJ2     HG 1074   2.638   6.493   1.053  1.7896  0.4534 -1.5791
   73PJ2     OD 1075   2.509   6.466   1.261  0.4328 -0.1330 -0.0994
   74POX     CD 1076   2.388   6.406   1.308  0.4281 -0.2357 -0.2419
   74POX     CE 1077   2.398   6.374   1.457  0.5150 -0.4406 -0.2911
   74POX     OE 1078   2.296   6.288   1.510 -0.0962  0.1325 -0.5219
   74POX    C1A 1079   2.305   6.158   1.487 -0.2263  0.1027 -0.4051
   74POX    O1A 1080   2.406   6.110   1.436 -0.2229  0.0336 -0.3344
   74POX    C1B 1081   2.185   6.090   1.542  0.2007 -0.2367  0.1168
   74POX    C1C 1082   2.211   5.983   1.648 -0.1003 -0.3409  0.0850
   74POX    C1D 1083   2.080   5.968   1.727 -0.2131  0.2827  0.0205
   74POX    C1E 1084   2.110   5.886   1.852  0.0054  0.2821 -0.0315
   74POX    C1F 1085   2.220   5.941   1.943  0.3206  0.3218 -0.4313
   74POX    C1G 1086   2.247   5.856   2.067 -0.1382  0.3783 -0.2901
   74POX    C1H 1087   2.367   5.887   2.157  0.1863 -0.2059 -0.5123
   74POX    C1I 1088   2.385   5.780   2.264  0.3671  0.1072 -0.2265
   74POX    C1J 1089   2.460   5.671   2.252 -0.3170 -0.3311 -0.6492
   74POX    C1K 1090   2.571   5.653   2.148  0.1181  0.2429 -0.2878
   74POX    C1L 1091   2.569   5.516   2.082  0.6246 -0.3814  0.9677
   74POX    C1M 1092   2.699   5.492   2.005 -0.1862 -0.4027 -0.4146
   74POX    C1N 1093   2.820   5.503   2.098 -0.3416  1.1745 -0.3692
   74POX    C1O 1094   2.952   5.508   2.021 -0.0283  0.7851  0.1326
   74POX    C1P 1095   3.075   5.514   2.111  0.1838  0.1521 -0.1091
   74POX    C1Q 1096   3.195   5.546   2.021  0.2032  0.5945  0.0711
   74POX    C1R 1097   3.316   5.486   2.093 -0.2184 -0.2352  0.1078
   74POX     CZ 1098   2.448   6.496   1.534 -0.7626 -0.2775  0.3113
   74POX     OZ 1099   2.516   6.462   1.655 -0.4043 -0.3255  0.0981
   74POX    C2A 1100   2.540   6.555   1.747  0.0023 -0.2503 -0.0828
   74POX    O2A 1101   2.496   6.669   1.747  0.2437 -0.1564 -0.3699
   74POX    C2B 1102   2.589   6.488   1.871 -0.3202 -0.1175  0.1161
   74POX    C2C 1103   2.725   6.549   1.904 -0.2725 -0.4592  0.5556
   74POX    C2D 1104   2.752   6.508   2.049  0.5443 -0.3559  0.4347
   74POX    C2E 1105   2.876   6.586   2.094  0.2191  0.6682 -0.3887
   74POX    C2F 1106   2.905   6.586   2.245  0.1615  0.1480 -0.3752
   74POX    C2G 1107   2.978   6.705   2.308  0.0319 -0.0687  0.1882
   74POX    C2H 1108   3.032   6.678   2.448  0.2154 -0.5803  0.0200
   74POX    C2I 1109   2.915   6.672   2.547  0.4564  0.1208  0.3547
   74POX    C2J 1110   2.945   6.597   2.677  0.9571  0.4484  0.4316
   74POX    C2K 1111   3.073   6.646   2.745  1.1932  0.5705 -0.0948
   74POX    C2L 1112   3.109   6.561   2.867  0.7818 -0.1552 -0.4722
   74POX    C2M 1113   3.015   6.576   2.987  0.4179 -0.5543 -0.7086
   74POX    C2N 1114   3.082   6.493   3.097  0.5985  0.1866 -0.2593
   74POX    C2O 1115   3.057   6.343   3.084 -0.3474  0.3598 -0.5170
   74POX    C2P 1116   3.171   6.254   3.134 -0.5014  0.3474 -0.1915
   75CHL    CN1 1117   3.684   4.324   1.410 -0.2258  0.6947 -0.2191
   75CHL    CN2 1118   3.765   4.436   1.593 -0.1000 -0.9705 -0.2111
   75CHL    CN3 1119   3.820   4.509   1.364 -0.0947  0.1862 -0.7215
   75CHL    NTM 1120   3.717   4.459   1.456  0.2819  0.5345 -0.1061
   75CHL     CB 1121   3.600   4.547   1.445 -0.1765 -0.0948 -0.3120
   76PJ2     CA 1122   3.580   4.671   1.533  0.1181 -0.3345  0.0921
   76PJ2     OA 1123   3.689   4.762   1.522 -0.1580 -0.0339 -0.1915
   76PJ2      P 1124   3.645   4.908   1.474 -0.3213 -0.0226 -0.0094
   76PJ2     OB 1125   3.771   4.979   1.505 -0.1733 -0.1454 -0.3268
   76PJ2     HB 1126   3.824   4.932   1.575  0.2317  0.7018 -0.0514
   76PJ2     OG 1127   3.603   4.875   1.336 -0.2431  0.3139 -0.1169
   76PJ2     HG 1128   3.592   4.956   1.279  0.0990 -0.3068 -1.1051
   76PJ2     OD 1129   3.525   4.950   1.573 -0.2853  0.1094 -0.0204
   77POX     CD 1130   3.572   4.983   1.704 -0.1488 -0.1449 -0.0038
   77POX     CE 1131   3.463   5.018   1.806  0.1059  0.2419  0.1355
   77POX     OE 1132   3.530   5.069   1.922  0.0689  0.4620  0.0613
   77POX    C1A 1133   3.513   5.199   1.945 -0.0515  0.3722  0.4741
   77POX    O1A 1134   3.458   5.266   1.859  0.7308  0.2345 -0.1425
   77POX    C1B 1135   3.582   5.228   2.073  0.0536 -0.3483  0.5868
   77POX    C1C 1136   3.710   5.305   2.041 -0.1860 -0.1732  0.0327
   77POX    C1D 1137   3.789   5.336   2.168  0.3421 -0.2444 -0.2737
   77POX    C1E 1138   3.815   5.199   2.231 -0.3029 -0.3929 -0.3242
   77POX    C1F 1139   3.879   5.213   2.369 -0.5301 -0.1039 -0.2483
   77POX    C1G 1140   3.867   5.090   2.459  0.0439  0.0029 -0.0221
   77POX    C1H 1141   3.926   5.112   2.599  0.5890  0.4734 -0.3186
   77POX    C1I 1142   3.879   5.235   2.677  0.3700  0.4468 -0.4067
   77POX    C1J 1143   3.883   5.228   2.809  0.9364  0.3838 -0.4232
   77POX    C1K 1144   3.951   5.107   2.874 -0.0464 -0.0734 -0.2148
   77POX    C1L 1145   4.018   5.134   3.009  0.1523 -0.6548 -0.1967
   77POX    C1M 1146   4.001   5.012   3.100  0.3697  0.1514  0.9398
   77POX    C1N 1147   4.059   4.882   3.043  0.4196  0.1276  1.0442
   77POX    C1O 1148   4.024   4.775   3.146 -0.5465 -0.3430  0.2373
   77POX    C1P 1149   4.083   4.639   3.111 -0.1903  0.0312 -0.6351
   77POX    C1Q 1150   4.049   4.527   3.209  0.4420  0.2809 -0.1287
   77POX    C1R 1151   4.112   4.398   3.157  0.1040  0.0708 -0.0268
   77POX     CZ 1152   3.384   4.889   1.825  0.3343  0.0696 -0.0841
   77POX     OZ 1153   3.280   4.863   1.919 -0.0679  0.1416 -0.5047
   77POX    C2A 1154   3.240   4.737   1.933 -0.7354  0.3442 -0.5474
   77POX    O2A 1155   3.263   4.654   1.844 -0.0926  0.1333 -0.1864
   77POX    C2B 1156   3.145   4.720   2.045  0.2826 -0.6713  0.1753
   77POX    C2C 1157   3.024   4.638   2.001 -0.1221  0.0266 -0.0175
   77POX    C2D 1158   2.949   4.608   2.131  0.0670 -0.2628  0.0262
   77POX    C2E 1159   2.845   4.716   2.166 -0.0198 -0.3954  0.1792
   77POX    C2F 1160   2.789   4.719   2.308 -0.7619  0.1679 -0.1202
   77POX    C2G 1161   2.886   4.814   2.380 -0.7697  0.2561 -0.2250
   77POX    C2H 1162   2.852   4.828   2.529 -0.0637  0.2342 -0.0554
   77POX    C2I 1163   2.962   4.919   2.584  0.0313  0.0496  0.0579
   77POX    C2J 1164   2.954   4.967   2.729 -0.2010 -0.1164  0.1026
   77POX    C2K 1165   2.968   4.860   2.838 -0.2778 -0.1718  0.0578
   77POX    C2L 1166   2.996   4.933   2.970  0.5380  0.0303 -0.2247
   77POX    C2M 1167   3.020   4.829   3.080 -0.2410 -0.2745 -0.3399
   77POX    C2N 1168   3.061   4.873   3.221  0.2552 -0.5565 -0.3950
   77POX    C2O 1169   3.196   4.946   3.220 -0.0087 -0.0422  0.5115
   77POX    C2P 1170   3.248   4.960   3.363  0.3309  0.6854  0.3170
   78CHL    CN1 1171   2.595   2.375   1.074 -0.4722 -0.6966 -0.3321
   78CHL    CN2 1172   2.386   2.375   1.178 -0.2624 -0.1981 -0.4292
   78CHL    CN3 1173   2.555   2.498   1.278 -0.3264 -0.2051  0.0865
   78CHL    NTM 1174   2.530   2.373   1.206 -0.2970 -0.0303 -0.2311
   78CHL     CB 1175   2.566   2.255   1.286  0.0796  0.1397 -0.1490
   79PJ2     CA 1176   2.713   2.237   1.324  0.1392  0.2127 -0.3421
   79PJ2     OA 1177   2.782   2.339   1.396  0.4895  0.1920 -0.6456
   79PJ2      P 1178   2.937   2.298   1.409  0.4065 -0.0145 -0.2948
   79PJ2     OB 1179   2.938   2.167   1.479 -0.6550  0.3986  0.5136
   79PJ2     HB 1180   3.032   2.137   1.459 -0.7101  0.5868 -0.0496
   79PJ2     OG 1181   2.974   2.316   1.267 -0.2565 -0.5181 -0.5359
   79PJ2     HG 1182   2.925   2.395   1.231 -0.1700 -1.0321 -1.8323
   79PJ2     OD 1183   3.012   2.415   1.490 -0.2111  0.5125 -0.4809
   80POX     CD 1184   2.956   2.427   1.621  1.0672  0.1106  0.1224
   80POX     CE 1185   2.996   2.549   1.704  0.5557  0.2645  0.1486
   80POX     OE 1186   2.982   2.523   1.844 -0.0662 -0.4170 -0.0346
   80POX    C1A 1187   3.042   2.595   1.938  0.2617 -0.1870 -0.4166
   80POX    O1A 1188   3.118   2.683   1.897  0.4676 -0.3650 -0.4173
   80POX    C1B 1189   3.010   2.553   2.076  0.7104  0.1789 -0.1971
   80POX    C1C 1190   3.031   2.656   2.187 -0.5800 -0.0813  0.3132
   80POX    C1D 1191   2.994   2.596   2.323 -0.5119 -0.3105  0.2300
   80POX    C1E 1192   3.009   2.710   2.424  0.4040  0.0953 -0.3484
   80POX    C1F 1193   3.009   2.656   2.567  0.6079  0.6219 -0.1485
   80POX    C1G 1194   2.956   2.760   2.665  0.1192  0.2181  0.0208
   80POX    C1H 1195   2.999   2.731   2.809 -0.0006 -0.3756 -0.0630
   80POX    C1I 1196   2.934   2.602   2.860 -0.5819  0.1424  0.5183
   80POX    C1J 1197   3.012   2.501   2.897 -0.0625  0.3846  0.1062
   80POX    C1K 1198   3.162   2.509   2.924  0.0557  0.2007 -0.4814
   80POX    C1L 1199   3.201   2.407   3.032 -0.3682  0.8421  0.2893
   80POX    C1M 1200   3.352   2.388   3.044 -0.5051 -0.2126  0.3897
   80POX    C1N 1201   3.422   2.517   3.086 -0.2154 -0.3656  0.3854
   80POX    C1O 1202   3.573   2.504   3.066 -0.2546 -0.0440 -0.1562
   80POX    C1P 1203   3.626   2.533   2.926 -0.1614  0.1054 -0.0906
   80POX    C1Q 1204   3.779   2.542   2.913 -0.1675  0.3971  0.0423
   80POX    C1R 1205   3.828   2.516   2.771 -0.7320 -0.2936 -0.0319
   80POX     CZ 1206   2.933   2.679   1.653  0.2460  0.0044 -0.1314
   80POX     OZ 1207   2.790   2.676   1.650  0.2438 -0.0684  0.0153
   80POX    C2A 1208   2.722   2.749   1.561  0.1661  0.2753  0.3556
   80POX    O2A 1209   2.777   2.790   1.459  0.1021 -0.0339  0.1954
   80POX    C2B 1210   2.575   2.761   1.570  0.1140  0.1782 -0.3166
   80POX    C2C 1211   2.535   2.904   1.607 -0.6001  0.0362 -0.5155
   80POX    C2D 1212   2.387   2.917   1.643 -0.4657  0.4439 -0.1009
   80POX    C2E 1213   2.350   3.051   1.709  0.6160  0.4343  0.5513
   80POX    C2F 1214   2.422   3.097   1.836  0.5931  0.3166  0.6067
   80POX    C2G 1215   2.346   3.214   1.898  0.7275  0.6202  0.2008
   80POX    C2H 1216   2.338   3.186   2.049  0.6260 -0.2101  0.0460
   80POX    C2I 1217   2.283   3.306   2.127  1.2388 -0.2878  0.5997
   80POX    C2J 1218   2.322   3.303   2.275 -0.1154  0.0368  0.9786
   80POX    C2K 1219   2.256   3.423   2.343 -0.4053  0.3889  0.0939
   80POX    C2L 1220   2.253   3.381   2.490 -0.3389 -0.3080 -0.0998
   80POX    C2M 1221   2.109   3.367   2.542 -0.1608  0.1652  0.5352
   80POX    C2N 1222   2.026   3.491   2.571  0.0354  0.3630  0.2616
   80POX    C2O 1223   1.894   3.444   2.634  0.0033  0.1354  0.0215
   80POX    C2P 1224   1.842   3.560   2.719  0.0938  0.5417 -0.4732
   81CHL    CN1 1225   8.192   5.235   0.937  0.2561  0.2099  0.3378
   81CHL    CN2 1226   8.082   5.129   1.125 -0.5522  0.3563 -0.3149
   81CHL    CN3 1227   8.041   5.068   0.891 -0.3522 -0.5711  1.0185
   81CHL    NTM 1228   8.067   5.177   0.986 -0.1609  0.5636 -0.2883
   81CHL     CB 1229   7.954   5.270   0.979 -0.5007  0.1772 -0.0155
   82PJ2     CA 1230   7.951   5.408   1.045  0.0770  0.0145  0.3487
   82PJ2     OA 1231   7.960   5.429   1.187 -0.5072  0.2350  0.3574
   82PJ2      P 1232   8.017   5.570   1.239  0.1720  0.1040 -0.0181
   82PJ2     OB 1233   8.021   5.664   1.125 -0.2444  0.0126 -0.1086
   82PJ2     HB 1234   8.093   5.731   1.145 -0.6941  0.5527 -0.2619
   82PJ2     OG 1235   7.946   5.600   1.365 -0.0321  0.4706 -0.2194
   82PJ2     HG 1236   7.965   5.692   1.400  1.8538 -0.1585  0.5447
   82PJ2     OD 1237   8.177   5.549   1.240  0.1739  0.1094 -0.2401
   83POX     CD 1238   8.213   5.449   1.336 -0.4100  0.0167 -0.1138
   83POX     CE 1239   8.345   5.494   1.400 -0.5489 -0.1237  0.2725
   83POX     OE 1240   8.391   5.385   1.479 -0.6528 -0.2338  0.1821
   83POX    C1A 1241   8.522   5.378   1.505 -0.5925  0.4310  0.0626
   83POX    O1A 1242   8.602   5.458   1.456  0.0889 -0.1848  0.1662
   83POX    C1B 1243   8.551   5.264   1.594 -0.3760  0.1660 -0.3430
   83POX    C1C 1244   8.508   5.305   1.736  0.2576  0.2219 -0.1627
   83POX    C1D 1245   8.561   5.189   1.820 -0.0342  0.1308 -0.1023
   83POX    C1E 1246   8.542   5.233   1.965  0.0936  0.5992 -0.2255
   83POX    C1F 1247   8.572   5.117   2.061 -0.4150  0.2197 -0.5187
   83POX    C1G 1248   8.538   5.150   2.206  0.5208  0.6584 -0.3900
   83POX    C1H 1249   8.590   5.051   2.311 -0.4561  0.4905 -0.0551
   83POX    C1I 1250   8.558   5.109   2.449  0.2731  0.0587  0.2985
   83POX    C1J 1251   8.642   5.104   2.552  0.1095 -0.1750  0.4207
   83POX    C1K 1252   8.788   5.061   2.540  0.1376 -0.0177  0.1948
   83POX    C1L 1253   8.888   5.113   2.643  0.3279  0.1098 -0.0531
   83POX    C1M 1254   8.879   5.045   2.780 -0.2025  0.1130 -0.0847
   83POX    C1N 1255   8.982   5.111   2.872 -0.4851  0.3769  0.0421
   83POX    C1O 1256   8.997   5.024   2.997 -0.1807  0.7140  0.2416
   83POX    C1P 1257   0.075   5.079   3.101  0.1006  0.2096  0.2338
   83POX    C1Q 1258   0.099   4.976   3.211 -0.5414 -0.2922 -0.0860
   83POX    C1R 1259   0.148   4.836   3.174  0.0667 -0.2358  0.4869
   83POX     CZ 1260   8.324   5.629   1.470 -0.3047  0.0062  0.0964
   83POX     OZ 1261   8.217   5.628   1.565 -0.7780  0.1550 -0.4307
   83POX    C2A 1262   8.163   5.743   1.604 -0.1716  0.2431  0.1647
   83POX    O2A 1263   8.173   5.854   1.551 -0.4002  0.3708  0.3841
   83POX    C2B 1264   8.056   5.721   1.703  0.0649 -0.2823  0.3016
   83POX    C2C 1265   8.108   5.735   1.846 -0.1342  0.0088  0.3447
   83POX    C2D 1266   8.190   5.622   1.908 -0.1872 -0.2287 -0.0203
   83POX    C2E 1267   8.234   5.658   2.050 -1.1033 -0.1916  0.2581
   83POX    C2F 1268   8.301   5.534   2.110 -0.6216  0.3094  0.7662
   83POX    C2G 1269   8.386   5.563   2.234  0.1392  0.0525  0.3129
   83POX    C2H 1270   8.298   5.601   2.353 -0.5403 -0.0614 -0.1454
   83POX    C2I 1271   8.384   5.567   2.475 -0.5438 -0.1787 -0.1760
   83POX    C2J 1272   8.334   5.641   2.599 -0.1741 -0.5797  0.2203
   83POX    C2K 1273   8.204   5.596   2.666 -0.3507 -0.1793  0.1530
   83POX    C2L 1274   8.156   5.678   2.785  0.5635 -0.2088  0.5503
   83POX    C2M 1275   8.012   5.638   2.819  0.4586 -0.0115  0.3458
   83POX    C2N 1276   7.953   5.703   2.944 -0.4476 -0.3045  0.0761
   83POX    C2O 1277   7.802   5.687   2.960 -0.5794  0.5505 -0.2810
   83POX    C2P 1278   7.747   5.786   3.063 -0.3340 -0.3474  0.7352
   84CHL    CN1 1279   5.762   5.990   1.381  0.2930  0.1870  0.0083
   84CHL    CN2 1280   5.813   6.212   1.309  0.0559  0.0820  0.1667
   84CHL    CN3 1281   5.582   6.140   1.337  0.1594  0.5186 -0.1844
   84CHL    NTM 1282   5.720   6.131   1.389  0.0134  0.0969  0.1325
   84CHL     CB 1283   5.724   6.160   1.533 -0.3093 -0.4043  0.2445
   85PJ2     CA 1284   5.681   6.296   1.589  0.5830  0.1273 -0.3498
   85PJ2     OA 1285   5.768   6.402   1.550  0.7741 -0.0299 -0.3562
   85PJ2      P 1286   5.724   6.551   1.592  0.4320 -0.1991 -0.1115
   85PJ2     OB 1287   5.824   6.644   1.535  0.3398 -0.1258 -0.1545
   85PJ2     HB 1288   5.917   6.606   1.534 -0.6576 -2.8023  0.3156
   85PJ2     OG 1289   5.578   6.566   1.573  0.5677  0.6377 -0.5354
   85PJ2     HG 1290   5.530   6.491   1.618 -0.5847  1.5179 -0.2521
   85PJ2     OD 1291   5.755   6.577   1.748 -0.0107  0.4856 -0.1325
   86POX     CD 1292   5.890   6.540   1.777 -0.1220  0.2421  0.0738
   86POX     CE 1293   5.915   6.516   1.926  0.6615 -0.1347 -0.1117
   86POX     OE 1294   5.834   6.425   2.001  0.5604 -0.3350 -0.4592
   86POX    C1A 1295   5.840   6.292   2.000 -0.1346 -0.3819  0.1525
   86POX    O1A 1296   5.933   6.234   1.944  0.1484  0.4356 -0.2519
   86POX    C1B 1297   5.729   6.235   2.079 -0.3842 -0.2615 -0.1082
   86POX    C1C 1298   5.746   6.199   2.227  0.2238 -0.4809 -0.2266
   86POX    C1D 1299   5.831   6.074   2.246  0.2488 -0.4311 -0.0023
   86POX    C1E 1300   5.843   6.043   2.395  0.0555  0.1802  0.1419
   86POX    C1F 1301   5.944   5.931   2.423 -0.0295 -0.0487 -0.4692
   86POX    C1G 1302   6.088   5.956   2.379  0.2244  0.2036  0.5047
   86POX    C1H 1303   6.180   5.837   2.408 -0.3352 -0.4296 -0.2863
   86POX    C1I 1304   6.319   5.870   2.355 -0.2026 -0.1520  0.2277
   86POX    C1J 1305   6.426   5.808   2.406 -0.0122 -0.4356 -0.5100
   86POX    C1K 1306   6.420   5.692   2.505 -0.2402  0.2869  0.3338
   86POX    C1L 1307   6.479   5.724   2.643  1.1044 -0.1027 -0.1344
   86POX    C1M 1308   6.476   5.601   2.733  0.1014  0.2913  0.3882
   86POX    C1N 1309   6.589   5.508   2.688 -0.4495 -0.1172 -0.1659
   86POX    C1O 1310   6.593   5.384   2.777 -0.0410  0.1102  0.1360
   86POX    C1P 1311   6.699   5.288   2.724  0.4217  0.4570  0.4265
   86POX    C1Q 1312   6.730   5.171   2.818  0.0082  0.2852  0.3532
   86POX    C1R 1313   6.607   5.083   2.841  0.0305  0.1880  0.1052
   86POX     CZ 1314   5.906   6.656   1.987 -0.0548 -0.2125 -0.0286
   86POX     OZ 1315   6.019   6.736   1.953 -0.0391  0.0460  0.6218
   86POX    C2A 1316   6.009   6.868   1.958  0.3476  0.1019 -0.0312
   86POX    O2A 1317   5.901   6.918   1.987  0.3865 -0.0577  0.3943
   86POX    C2B 1318   6.139   6.937   1.937  0.6341 -0.3118  0.3582
   86POX    C2C 1319   6.213   6.983   2.062  0.4572  0.0919  0.3156
   86POX    C2D 1320   6.356   7.037   2.050  0.5578 -0.3571 -0.5811
   86POX    C2E 1321   6.428   7.062   2.183 -0.2432 -0.5717 -0.0997
   86POX    C2F 1322   6.359   7.190   2.233  0.3360 -0.1198 -0.4495
   86POX    C2G 1323   6.407   7.232   2.372 -0.1139  0.1213 -0.3655
   86POX    C2H 1324   6.345   7.145   2.481  0.1716  0.1592 -0.1710
   86POX    C2I 1325   6.383   7.206   2.616  0.2036  0.2775 -0.2330
   86POX    C2J 1326   6.395   7.105   2.730  0.5734  0.1734 -0.3617
   86POX    C2K 1327   6.420   7.179   2.862 -0.3700  0.5171 -0.3675
   86POX    C2L 1328   6.377   7.094   2.982 -0.3611  0.4758 -0.3932
   86POX    C2M 1329   6.429   7.144   3.117 -0.0243 -0.3018 -0.2327
   86POX    C2N 1330   6.382   7.055   3.233 -0.2568  0.1985  0.0605
   86POX    C2O 1331   6.448   6.917   3.225  0.0943  0.3671  0.0205
   86POX    C2P 1332   6.400   6.837   3.346  0.2901  0.1136 -0.0676
   87CHL    CN1 1333   4.567   9.050   1.443  0.9447  0.0822 -0.4378
   87CHL    CN2 1334   4.493   8.835   1.490  0.5443  0.6609  0.0412
   87CHL    CN3 1335   4.624   8.881   1.291 -0.0292 -0.3784 -0.1214
   87CHL    NTM 1336   4.516   8.928   1.379  0.1290  0.3472 -0.3090
   87CHL     CB 1337   4.394   8.958   1.301 -0.2783  0.2091  0.2690
   88PJ2     CA 1338   4.269   9.020   1.362 -0.4013 -0.0535  0.2857
   88PJ2     OA 1339   4.188   8.944   1.453 -0.4186 -0.1184  0.2156
   88PJ2      P 1340   4.050   9.014   1.498 -0.1715  0.5219 -0.0142
   88PJ2     OB 1341   4.026   9.119   1.397 -0.6038  0.1318 -0.3207
   88PJ2     HB 1342   4.112   9.145   1.354 -1.2191 -1.0165 -2.3869
   88PJ2     OG 1343   3.936   8.931   1.540  0.3450  0.2655  0.9034
   88PJ2     HG 1344   3.963   8.846   1.586  1.6169  0.9147  1.3869
   88PJ2     OD 1345   4.100   9.091   1.630 -0.2681  0.6453 -0.0503
   89POX     CD 1346   4.132   9.013   1.745  0.3248  0.7563 -0.1341
   89POX     CE 1347   4.166   9.091   1.872  0.4452  0.2651  0.1381
   89POX     OE 1348   4.189   9.004   1.983  0.1011 -0.0173 -0.0133
   89POX    C1A 1349   4.314   8.980   2.019 -0.0185 -0.2078  0.2848
   89POX    O1A 1350   4.410   9.048   1.982 -0.1356 -0.3510 -0.2812
   89POX    C1B 1351   4.326   8.875   2.122  0.2626 -0.3872  0.0714
   89POX    C1C 1352   4.232   8.895   2.241 -0.2314 -0.0780 -0.3652
   89POX    C1D 1353   4.246   8.768   2.327  0.3568  0.6998  0.7127
   89POX    C1E 1354   4.157   8.783   2.451 -0.6025  0.3959  0.0734
   89POX    C1F 1355   4.140   8.668   2.551 -0.1770  0.2737  0.0102
   89POX    C1G 1356   4.052   8.710   2.669 -0.1384 -0.0964  0.1706
   89POX    C1H 1357   4.043   8.599   2.775  0.1327 -0.2615  0.0203
   89POX    C1I 1358   3.970   8.660   2.894 -0.4335 -0.3599 -0.2706
   89POX    C1J 1359   3.913   8.587   2.990 -0.6566  0.1348 -0.0230
   89POX    C1K 1360   3.882   8.439   2.965 -0.1243 -0.0440  0.3591
   89POX    C1L 1361   3.758   8.414   3.052 -0.3751  0.5731  0.1894
   89POX    C1M 1362   3.713   8.271   3.020  0.5432  0.1675  0.6788
   89POX    C1N 1363   3.599   8.237   3.117 -0.1001 -0.0980 -0.1606
   89POX    C1O 1364   3.662   8.205   3.252 -0.3356  0.4264  0.0760
   89POX    C1P 1365   3.548   8.191   3.353 -0.1122 -0.4169  0.2205
   89POX    C1Q 1366   3.584   8.136   3.491  0.2405  0.0426  0.3117
   89POX    C1R 1367   3.709   8.214   3.536  0.3527  0.1631 -0.2050
   89POX     CZ 1368   4.056   0.146   1.886  0.2544  0.0113  0.4299
   89POX     OZ 1369   4.069   0.202   2.018  0.5096  0.0276  0.3976
   89POX    C2A 1370   3.957   0.255   2.067  0.2514  0.1049 -0.2569
   89POX    O2A 1371   3.847   0.254   2.013  0.1864  0.2797 -0.1286
   89POX    C2B 1372   3.991   0.319   2.196 -0.5330  0.5665 -0.2776
   89POX    C2C 1373   3.989   0.234   2.323  0.2401  0.5927 -0.2444
   89POX    C2D 1374   4.040   0.290   2.456 -0.8118  0.1086  0.3788
   89POX    C2E 1375   4.041   0.204   2.582  0.1160 -0.3004  0.0973
   89POX    C2F 1376   4.062   0.302   2.697  0.2032 -0.2796  0.0633
   89POX    C2G 1377   4.077   0.225   2.829 -0.3046 -0.0010  0.2870
   89POX    C2H 1378   3.951   0.178   2.901 -0.4720  0.2809  0.1794
   89POX    C2I 1379   4.004   0.100   3.021  0.0139 -0.4218 -0.4857
   89POX    C2J 1380   3.898   9.059   3.083 -0.1330  0.1501  0.0857
   89POX    C2K 1381   3.958   8.988   3.204 -0.0056 -0.6300 -0.4260
   89POX    C2L 1382   3.837   8.933   3.280  0.0735  0.1076  0.2558
   89POX    C2M 1383   3.886   8.852   3.400 -0.1628 -0.2450  0.1189
   89POX    C2N 1384   3.782   8.833   3.511 -0.3065  0.0812  0.0432
   89POX    C2O 1385   3.839   8.729   3.608  0.0506  0.3487  0.1252
   89POX    C2P 1386   3.737   8.709   3.720  0.0325  0.3874  0.1158
   90CHL    CN1 1387   3.805   8.534   1.015 -0.1536 -0.6365  0.0954
   90CHL    CN2 1388   3.646   8.496   1.173 -0.7880  0.1197 -0.2596
   90CHL    CN3 1389   3.720   8.313   1.049 -0.2516 -0.1774  0.0793
   90CHL    NTM 1390   3.767   8.435   1.116 -0.6407 -0.1838  0.3648
   90CHL     CB 1391   3.864   8.413   1.224 -0.3385  0.2491  0.1820
   91PJ2     CA 1392   4.011   8.457   1.221 -0.3066  0.1166 -0.2277
   91PJ2     OA 1393   4.052   8.591   1.193 -0.1003  0.2108  0.4984
   91PJ2      P 1394   4.199   8.645   1.228  0.0274  0.3033 -0.1700
   91PJ2     OB 1395   4.295   8.543   1.180 -0.4382 -0.2329  0.0366
   91PJ2     HB 1396   4.257   8.450   1.181 -1.3792  0.1075 -1.2792
   91PJ2     OG 1397   4.201   8.772   1.150  0.1598  0.3047 -0.1657
   91PJ2     HG 1398   4.292   8.798   1.119 -1.1437 -0.0081 -5.0658
   91PJ2     OD 1399   4.200   8.659   1.388 -0.1865  0.4210 -0.1785
   92POX     CD 1400   4.226   8.551   1.477  0.4266  0.3767 -0.4060
   92POX     CE 1401   4.210   8.587   1.625  0.4462 -0.0188 -0.3043
   92POX     OE 1402   4.272   8.500   1.720  0.3822 -0.0223 -0.2652
   92POX    C1A 1403   4.361   8.552   1.804  0.4780 -0.1155 -0.3089
   92POX    O1A 1404   4.384   8.672   1.816 -0.3509  0.0550 -0.3559
   92POX    C1B 1405   4.406   8.447   1.898  0.2207  0.3065  0.2921
   92POX    C1C 1406   4.532   8.497   1.970  0.1174 -0.0561  0.7265
   92POX    C1D 1407   4.608   8.388   2.047  0.7258 -0.2571 -0.1434
   92POX    C1E 1408   4.749   8.439   2.076  0.6030  0.2369 -0.3986
   92POX    C1F 1409   4.804   8.347   2.185  0.4123  0.3495 -0.2088
   92POX    C1G 1410   4.917   8.420   2.258  0.4522 -0.0003  0.0854
   92POX    C1H 1411   4.954   8.362   2.394  0.0143 -0.0334  0.1892
   92POX    C1I 1412   5.094   8.390   2.449 -0.0182  0.2799  0.1128
   92POX    C1J 1413   5.116   8.403   2.580  0.4426  0.3326  0.0291
   92POX    C1K 1414   5.004   8.392   2.683 -0.1516  0.7110 -0.5668
   92POX    C1L 1415   5.010   8.493   2.799 -0.8035 -0.3163  0.3771
   92POX    C1M 1416   4.891   8.487   2.895 -0.4823 -0.2952  0.7799
   92POX    C1N 1417   4.923   8.554   3.029 -0.1542  0.1125  0.4986
   92POX    C1O 1418   4.804   8.550   3.124 -0.2347  0.7371  0.4271
   92POX    C1P 1419   4.774   8.412   3.184 -0.1128  0.4255 -0.2180
   92POX    C1Q 1420   4.643   8.402   3.262  0.1863 -0.4077  0.1808
   92POX    C1R 1421   4.629   8.264   3.328 -0.0196 -0.5818 -0.2239
   92POX     CZ 1422   4.061   8.610   1.649  0.4951 -0.3787  0.3698
   92POX     OZ 1423   4.014   8.625   1.783  0.4645 -0.2314  0.3426
   92POX    C2A 1424   3.890   8.643   1.826  0.3859 -0.4510  0.2023
   92POX    O2A 1425   3.794   8.639   1.749  0.6888 -0.4411 -0.1787
   92POX    C2B 1426   3.884   8.656   1.973  0.7568 -0.1995  0.1964
   92POX    C2C 1427   3.872   8.800   2.024  0.4892 -0.1583  0.0156
   92POX    C2D 1428   3.835   8.804   2.172  0.1720  0.2711 -0.0728
   92POX    C2E 1429   3.767   8.940   2.184 -0.1601  0.1300 -0.3516
   92POX    C2F 1430   3.618   8.903   2.189 -0.2226  0.4479  0.3661
   92POX    C2G 1431   3.535   9.028   2.213 -0.7456  0.2957 -0.6071
   92POX    C2H 1432   3.389  -0.032   2.166 -1.0447 -0.5541  0.4814
   92POX    C2I 1433   3.311   0.087   2.221 -0.1159  0.0840  0.4490
   92POX    C2J 1434   3.167   0.053   2.180  0.0815  0.5258 -0.6288
   92POX    C2K 1435   3.062   0.143   2.244 -0.0492 -0.0599 -0.0087
   92POX    C2L 1436   2.926   0.099   2.188 -0.1041 -0.2657  0.2859
   92POX    C2M 1437   2.809   0.194   2.208  0.2265  0.2960 -0.3996
   92POX    C2N 1438   2.688   0.105   2.182  0.0743  0.3074  0.2406
   92POX    C2O 1439   2.587   0.132   2.294 -0.2081 -0.0306  0.0719
   92POX    C2P 1440   2.631   0.070   2.426  0.3188  0.0008 -0.0854
   93CHL    CN1 1441   7.667   6.707   1.013  0.1183 -0.1284  0.0797
   93CHL    CN2 1442   7.781   6.751   1.216  0.3735  0.8182  0.0909
   93CHL    CN3 1443   7.903   6.714   1.004  0.2811  0.4783 -0.7253
   93CHL    NTM 1444   7.785   6.773   1.070  0.2699 -0.2636 -0.0772
   93CHL     CB 1445   7.770   6.915   1.036  0.0880 -0.2874 -0.0948
   94PJ2     CA 1446   7.634   6.985   1.047  0.2173 -0.0882  0.2714
   94PJ2     OA 1447   7.564   6.973   1.171 -0.1549 -0.2389  0.0478
   94PJ2      P 1448   7.408   7.014   1.179 -0.1366 -0.1188 -0.1883
   94PJ2     OB 1449   7.360   6.997   1.040  0.1402  0.0137 -0.3012
   94PJ2     HB 1450   7.262   7.014   1.049 -0.3024 -1.9651 -0.9745
   94PJ2     OG 1451   7.335   6.943   1.286 -0.2234  0.6862  0.2914
   94PJ2     HG 1452   7.245   6.913   1.255  0.9766 -1.6534 -1.2566
   94PJ2     OD 1453   7.425   7.170   1.212 -0.0601 -0.0433 -0.5830
   95POX     CD 1454   7.413   7.214   1.347 -0.0611 -0.6432 -0.3873
   95POX     CE 1455   7.450   7.362   1.361 -0.2261 -0.6115 -0.2790
   95POX     OE 1456   7.484   7.396   1.496  0.2336  0.2812 -0.6125
   95POX    C1A 1457   7.599   7.460   1.515 -0.0136  0.5926 -0.1271
   95POX    O1A 1458   7.661   7.504   1.418  0.7716  0.4565  0.3052
   95POX    C1B 1459   7.645   7.446   1.654  0.6594 -0.0206 -0.4046
   95POX    C1C 1460   7.716   7.572   1.705  0.0280  0.2719 -0.2410
   95POX    C1D 1461   7.773   7.543   1.844  0.2110  0.7765 -0.2081
   95POX    C1E 1462   7.665   7.512   1.948  0.6425  0.4489  0.1473
   95POX    C1F 1463   7.720   7.547   2.086  0.4448  0.1137  0.3120
   95POX    C1G 1464   7.626   7.541   2.207  0.0585  0.6164  0.0400
   95POX    C1H 1465   7.678   7.599   2.339 -0.7288  0.8692  0.2407
   95POX    C1I 1466   7.566   7.594   2.443 -0.2141 -0.3647  0.7544
   95POX    C1J 1467   7.521   7.698   2.513 -0.3035  0.3764 -0.3876
   95POX    C1K 1468   7.568   7.843   2.498  0.4655  0.2611  0.7431
   95POX    C1L 1469   7.445   7.934   2.514  0.1295 -0.2832  1.2876
   95POX    C1M 1470   7.490   8.080   2.510  0.2148 -0.3285 -0.0609
   95POX    C1N 1471   7.570   8.129   2.631 -0.1196 -0.3426  0.1663
   95POX    C1O 1472   7.481   8.178   2.746  0.1508  0.1177  0.1804
   95POX    C1P 1473   7.400   8.083   2.835 -0.1655  0.0989 -0.1242
   95POX    C1Q 1474   7.466   7.964   2.904 -0.2911 -0.1963 -0.5098
   95POX    C1R 1475   7.377   7.844   2.938 -0.3883 -0.1211 -0.4981
   95POX     CZ 1476   7.333   7.445   1.309  0.3070  0.3262 -0.0037
   95POX     OZ 1477   7.231   7.462   1.408  0.1704 -0.3697 -0.0198
   95POX    C2A 1478   7.126   7.541   1.388  0.1127 -0.3269  0.4375
   95POX    O2A 1479   7.139   7.638   1.313 -0.5563 -0.4567  0.1538
   95POX    C2B 1480   7.013   7.529   1.483 -0.1828 -0.2750  0.0923
   95POX    C2C 1481   7.026   7.607   1.614 -0.5029  0.5733 -0.3657
   95POX    C2D 1482   6.888   7.635   1.672 -0.4225 -0.0267  0.1386
   95POX    C2E 1483   6.901   7.710   1.805  0.4133  0.1107 -0.0175
   95POX    C2F 1484   6.763   7.758   1.850  0.3194 -0.1545 -0.0156
   95POX    C2G 1485   6.759   7.780   2.002  0.4471 -0.1503 -0.0127
   95POX    C2H 1486   6.820   7.917   2.032  0.3927 -0.0415 -0.3957
   95POX    C2I 1487   6.863   7.930   2.178 -0.4788 -0.3492 -0.1095
   95POX    C2J 1488   6.797   8.051   2.243 -0.6790 -0.3611 -0.2882
   95POX    C2K 1489   6.810   8.058   2.396  0.1148  0.2526 -0.3752
   95POX    C2L 1490   6.957   8.050   2.437  0.0047  0.0496 -0.0181
   95POX    C2M 1491   7.005   8.087   2.577  0.3530 -0.5584  0.0299
   95POX    C2N 1492   6.976   7.981   2.683  0.0911  0.0077  0.5307
   95POX    C2O 1493   7.046   8.022   2.813 -0.0711  0.3624  0.5090
   95POX    C2P 1494   7.038   7.914   2.921  0.0810  0.1512  0.3108
   96CHL    CN1 1495   2.214   4.239   0.944  0.0488 -0.3255  0.4031
   96CHL    CN2 1496   2.316   4.400   1.098  0.0978 -0.1079  0.0460
   96CHL    CN3 1497   2.429   4.205   1.008  0.1095 -0.1820  0.3961
   96CHL    NTM 1498   2.303   4.259   1.060  0.0873 -0.1909  0.3502
   96CHL     CB 1499   2.266   4.165   1.166  0.0886 -0.2290  0.3165
   97PJ2     CA 1500   2.129   4.180   1.232  0.1276 -0.0298  0.3520
   97PJ2     OA 1501   2.114   4.299   1.310  0.0490  0.1175  0.1097
   97PJ2      P 1502   1.957   4.333   1.328  0.0404 -0.1337  0.5034
   97PJ2     OB 1503   1.927   4.362   1.186  0.2083 -0.5329  0.3846
   97PJ2     HB 1504   2.009   4.397   1.140  0.9735 -1.3211  1.0977
   97PJ2     OG 1505   1.897   4.206   1.376 -0.5134  0.0255  0.2352
   97PJ2     HG 1506   1.820   4.180   1.317 -0.2753  0.1647 -0.1444
   97PJ2     OD 1507   1.923   4.455   1.427  0.1448  0.2981  0.0074
   98POX     CD 1508   1.927   4.414   1.564 -0.1546  0.0455 -0.0576
   98POX     CE 1509   1.857   4.507   1.663  0.0880  0.1390  0.0270
   98POX     OE 1510   1.879   4.460   1.797 -0.5195 -0.1825  0.0132
   98POX    C1A 1511   1.843   4.540   1.896 -0.2726 -0.1267  0.0558
   98POX    O1A 1512   1.786   4.647   1.872 -0.1600 -0.1953 -0.5311
   98POX    C1B 1513   1.879   4.487   2.029  0.2052  0.2413  0.0772
   98POX    C1C 1514   1.752   4.462   2.109  0.2506  0.0475  0.0894
   98POX    C1D 1515   1.786   4.434   2.256 -0.2718  0.0268  0.2097
   98POX    C1E 1516   1.812   4.572   2.316  0.3222 -0.1264  0.3089
   98POX    C1F 1517   1.837   4.574   2.467  0.1509 -0.5316  0.3433
   98POX    C1G 1518   1.709   4.552   2.548 -0.1187 -0.5676 -0.0871
   98POX    C1H 1519   1.731   4.573   2.698 -0.2215 -0.4655 -0.0859
   98POX    C1I 1520   1.622   4.510   2.785 -0.2951 -0.6033 -0.2767
   98POX    C1J 1521   1.593   4.546   2.910 -0.1718  0.7947 -0.6324
   98POX    C1K 1522   1.672   4.646   2.995 -0.0072 -0.0058  0.1723
   98POX    C1L 1523   1.669   4.621   3.146  0.2128  0.0078  0.1793
   98POX    C1M 1524   1.525   4.622   3.197  0.2198 -0.3271  0.2120
   98POX    C1N 1525   1.455   4.758   3.197 -0.0329 -0.4576  0.1590
   98POX    C1O 1526   1.499   4.847   3.313 -1.4443  0.0822  0.2999
   98POX    C1P 1527   1.469   4.995   3.286 -0.0383  0.3192 -0.0594
   98POX    C1Q 1528   1.464   5.077   3.415 -0.2187 -0.0050  0.1419
   98POX    C1R 1529   1.482   5.218   3.358  0.8038 -0.4958 -0.7940
   98POX     CZ 1530   1.710   4.513   1.622  0.1483 -0.0424 -0.2159
   98POX     OZ 1531   1.622   4.401   1.632  0.1010  0.0247  0.1133
   98POX    C2A 1532   1.491   4.422   1.623  0.0969 -0.1074 -0.1251
   98POX    O2A 1533   1.447   4.526   1.575  0.6774  0.3063  0.2321
   98POX    C2B 1534   1.417   4.301   1.667  0.0563 -0.0695 -0.0902
   98POX    C2C 1535   1.407   4.292   1.819 -0.3115  0.3236 -0.0888
   98POX    C2D 1536   1.365   4.149   1.852  0.1896  0.1905 -0.0220
   98POX    C2E 1537   1.358   4.132   2.004  0.6509  0.2645  0.0079
   98POX    C2F 1538   1.327   3.986   2.038  0.1445  0.4380  0.3050
   98POX    C2G 1539   1.339   3.961   2.188  0.2423  0.1920  0.2569
   98POX    C2H 1540   1.317   3.812   2.211 -0.0016  0.1423 -0.3036
   98POX    C2I 1541   1.339   3.782   2.359 -0.2022  0.1235 -0.2775
   98POX    C2J 1542   1.272   3.647   2.386  0.3050 -0.1469 -0.3688
   98POX    C2K 1543   1.126   3.622   2.350  0.0907 -0.2703  0.5443
   98POX    C2L 1544   1.035   3.696   2.448 -0.1338 -0.3334  0.3862
   98POX    C2M 1545   0.886   3.683   2.414 -0.1532 -0.1825  0.4114
   98POX    C2N 1546   0.808   3.755   2.524 -0.1347 -0.0021  0.3080
   98POX    C2O 1547   0.657   3.744   2.504 -0.0345 -0.2566 -0.3135
   98POX    C2P 1548   0.575   3.787   2.625 -0.2392  0.8513 -0.8355
   99CHL    CN1 1549   8.384   0.791   0.686 -0.5074 -0.4886  0.0608
   99CHL    CN2 1550   8.233   0.843   0.862 -0.0379 -0.0850  0.3641
   99CHL    CN3 1551   8.452   0.903   0.890  0.3047 -0.6579  0.2663
   99CHL    NTM 1552   8.369   0.796   0.833 -0.1434 -0.2230  0.0908
   99CHL     CB 1553   8.404   0.665   0.889 -0.2913 -0.4201 -0.2712
  100PJ2     CA 1554   8.544   0.604   0.876 -0.1369 -0.0766 -0.2296
  100PJ2     OA 1555   8.640   0.708   0.896  0.1194 -0.3221 -0.1779
  100PJ2      P 1556   8.783   0.642   0.928  0.3542  0.1386 -0.2761
  100PJ2     OB 1557   8.792   0.536   1.030 -0.3120 -0.2495 -0.6157
  100PJ2     HB 1558   8.827   0.450   0.992 -1.6614 -1.9563  1.6914
  100PJ2     OG 1559   8.844   0.620   0.794  0.2157 -0.1083 -0.2980
  100PJ2     HG 1560   8.933   0.579   0.815 -0.3292 -1.5847 -0.7154
  100PJ2     OD 1561   8.880   0.760   0.979  0.3420 -0.1818  0.4934
  101POX     CD 1562  -0.121   0.769   1.121 -0.0992  0.4360  0.5155
  101POX     CE 1563  -0.068   0.897   1.184  0.6280  0.5953 -0.3911
  101POX     OE 1564  -0.018   0.864   1.314  0.5897  0.2930 -0.4527
  101POX    C1A 1565   0.094   0.795   1.333  0.6454  0.4596 -0.1582
  101POX    O1A 1566   0.180   0.772   1.248  1.0128  0.3649  0.2364
  101POX    C1B 1567   0.114   0.764   1.476  0.2047  0.2779 -0.1350
  101POX    C1C 1568   0.189   0.630   1.486  0.1989  0.3087  0.3567
  101POX    C1D 1569   0.249   0.581   1.618 -0.2169 -0.2937  0.3240
  101POX    C1E 1570   0.294   0.435   1.609  0.4522 -0.0932  0.4120
  101POX    C1F 1571   0.188   0.335   1.654 -0.0883  0.0394 -0.5380
  101POX    C1G 1572   0.229   0.189   1.676  0.7005  0.2491 -0.5847
  101POX    C1H 1573   0.311   0.200   1.805 -0.3810  0.0104  0.1378
  101POX    C1I 1574   0.395   0.074   1.826 -0.8091 -0.3766 -0.4617
  101POX    C1J 1575   0.471   0.040   1.929 -0.1534  0.5201 -0.6425
  101POX    C1K 1576   0.469   0.121   2.059  0.4198  0.3816 -0.5418
  101POX    C1L 1577   0.603   0.120   2.133 -0.0973  0.3794  0.4102
  101POX    C1M 1578   0.597   0.205   2.260 -0.1696  0.2572  0.4879
  101POX    C1N 1579   0.569   0.102   2.370 -0.6713 -0.4004 -0.2412
  101POX    C1O 1580   0.504   0.158   2.497 -0.1373  0.0245 -0.1490
  101POX    C1P 1581   0.486   0.039   2.591  0.3443  0.3009  0.2937
  101POX    C1Q 1582   0.452   0.082   2.734 -0.6299  0.0195  0.1503
  101POX    C1R 1583   0.464   9.002   2.816 -1.0366 -0.2654 -0.2605
  101POX     CZ 1584   8.844   1.005   1.175 -0.0189 -0.0951 -0.7579
  101POX     OZ 1585   8.727   0.974   1.251  0.1403  0.1296 -0.4178
  101POX    C2A 1586   8.637   1.070   1.271 -0.0355 -0.1233  0.0088
  101POX    O2A 1587   8.629   1.164   1.193 -0.3540  0.1955  0.4194
  101POX    C2B 1588   8.530   1.029   1.365 -0.1399  0.3196  0.0860
  101POX    C2C 1589   8.538   1.074   1.511 -0.0003  0.0633  0.1582
  101POX    C2D 1590   8.400   1.074   1.576  0.0434 -0.1219  0.2509
  101POX    C2E 1591   8.395   1.099   1.727 -0.3535  0.0363  0.2129
  101POX    C2F 1592   8.248   1.104   1.772 -0.3691  0.2783  0.1399
  101POX    C2G 1593   8.216   0.957   1.800  0.0179  0.1727  0.0461
  101POX    C2H 1594   8.068   0.918   1.810  0.0567 -0.0099 -0.0863
  101POX    C2I 1595   8.000   0.973   1.935  0.0302 -0.6405  0.1840
  101POX    C2J 1596   7.869   0.900   1.962 -0.4908  0.1308 -0.1939
  101POX    C2K 1597   7.832   0.953   2.101  0.6150  0.3206  0.0357
  101POX    C2L 1598   7.889   0.863   2.211  0.2985 -0.2522 -0.2698
  101POX    C2M 1599   7.845   0.909   2.350  0.2289 -0.0783 -0.3494
  101POX    C2N 1600   7.881   0.817   2.466 -0.1996  0.1103 -0.0628
  101POX    C2O 1601   7.866   0.872   2.608 -0.0708 -0.2094  0.0766
  101POX    C2P 1602   7.934   0.798   2.723 -0.3716 -0.1020  0.3237
  102CHL    CN1 1603   5.157   0.846   0.912 -0.2211  0.5478 -0.3535
  102CHL    CN2 1604   5.047   0.965   1.076  0.3614  0.0812  0.4496
  102CHL    CN3 1605   5.243   0.835   1.132 -0.1888  0.5540  0.3469
  102CHL    NTM 1606   5.118   0.838   1.054  0.1779  0.1004 -0.2659
  102CHL     CB 1607   5.020   0.738   1.099 -0.1075  0.2519 -0.5447
  103PJ2     CA 1608   5.046   0.590   1.071  0.0818  0.1603  0.0920
  103PJ2     OA 1609   4.926   0.521   1.109 -0.0276  0.3257  0.0495
  103PJ2      P 1610   4.899   0.368   1.070  0.2019  0.2134  0.3248
  103PJ2     OB 1611   4.755   0.336   1.082  0.2001  0.0608 -0.0659
  103PJ2     HB 1612   4.721   0.282   1.006  0.6680 -0.3804  0.0321
  103PJ2     OG 1613   4.968   0.347   0.940 -0.3302  0.1021  0.0588
  103PJ2     HG 1614   4.942   0.263   0.893  3.1467 -0.4292 -1.1464
  103PJ2     OD 1615   4.976   0.290   1.188  0.1736  0.1565  0.3059
  104POX     CD 1616   4.906   0.292   1.313 -0.0459 -0.2107  0.1905
  104POX     CE 1617   5.002   0.230   1.415  0.0477 -0.4926 -0.0668
  104POX     OE 1618   4.943   0.226   1.545  0.5361 -0.0768  0.1677
  104POX    C1A 1619   4.884   0.116   1.591 -0.1021  0.1216 -0.1642
  104POX    O1A 1620   4.861   0.014   1.526 -0.3815  0.2017 -0.1907
  104POX    C1B 1621   4.830   0.125   1.728  0.0029 -0.2924 -0.0955
  104POX    C1C 1622   4.914   0.035   1.820 -0.0704 -0.7381 -0.4600
  104POX    C1D 1623   4.851   9.076   1.959 -0.2921 -0.0625 -0.5117
  104POX    C1E 1624   4.931   8.978   2.045 -0.6252 -0.1940 -0.3476
  104POX    C1F 1625   4.857   8.968   2.178  0.4256 -0.1872  0.2460
  104POX    C1G 1626   4.921   8.860   2.266  0.1612 -0.6871 -0.1767
  104POX    C1H 1627   4.857   8.871   2.404  0.1094  0.2275 -0.2665
  104POX    C1I 1628   4.925   8.781   2.507 -0.8394 -0.0333  0.1483
  104POX    C1J 1629   4.936   8.819   2.634  0.1052 -0.3399  0.1677
  104POX    C1K 1630   4.876   8.950   2.686  0.5570 -0.0645 -0.0051
  104POX    C1L 1631   4.941  -0.053   2.816 -0.0633 -0.1027  0.3157
  104POX    C1M 1632   4.855   0.054   2.884 -0.5816 -0.3544  0.0649
  104POX    C1N 1633   4.935   0.131   2.990  0.1301  0.1109 -0.7961
  104POX    C1O 1634   4.847   0.244   3.044  0.0472 -0.3641  0.0654
  104POX    C1P 1635   4.931   0.347   3.119 -0.1863 -0.3316  0.2861
  104POX    C1Q 1636   4.834   0.445   3.186  0.1596 -0.1601  0.5419
  104POX    C1R 1637   4.730   0.388   3.282  0.1095 -0.0177  0.5720
  104POX     CZ 1638   5.136   0.303   1.418  0.1479 -0.6802  0.0379
  104POX     OZ 1639   5.238   0.282   1.516  0.0278 -0.3714  0.2322
  104POX    C2A 1640   5.233   0.361   1.623  0.7025  0.4902 -0.3708
  104POX    O2A 1641   5.176   0.470   1.623  0.3584  0.3118  0.7123
  104POX    C2B 1642   5.333   0.308   1.718  0.3832 -0.3841 -0.5156
  104POX    C2C 1643   5.259   0.251   1.839  0.5865  0.7441  0.1519
  104POX    C2D 1644   5.369   0.205   1.935  0.5730  0.1982 -0.0924
  104POX    C2E 1645   5.304   0.181   2.071  0.5457 -0.3780 -0.2045
  104POX    C2F 1646   5.412   0.117   2.158 -0.0007 -0.2747  0.5594
  104POX    C2G 1647   5.379   0.053   2.293  0.1894 -0.4298  0.5338
  104POX    C2H 1648   5.322   0.157   2.389 -0.1833  0.0979 -0.2467
  104POX    C2I 1649   5.299   0.107   2.532 -0.2037  0.3591 -0.1574
  104POX    C2J 1650   5.260   0.237   2.603  0.0638  0.1665  0.3445
  104POX    C2K 1651   5.110   0.261   2.583  0.0338  0.0525  0.4335
  104POX    C2L 1652   5.082   0.398   2.644 -0.1276  0.1129  0.2207
  104POX    C2M 1653   4.935   0.439   2.642  0.1184  1.0037 -0.2474
  104POX    C2N 1654   4.881   0.466   2.501 -0.0573 -0.0565 -0.3872
  104POX    C2O 1655   4.973   0.562   2.426  0.0039 -0.4577 -0.8342
  104POX    C2P 1656   4.931   0.584   2.280 -0.7707  0.0704 -0.5364
  105CHL    CN1 1657   5.889   3.368   1.384 -0.2214  0.2199  0.3907
  105CHL    CN2 1658   5.715   3.316   1.242 -0.3596 -0.7935 -0.4649
  105CHL    CN3 1659   5.840   3.141   1.326  0.3554  0.6838 -0.3524
  105CHL    NTM 1660   5.853   3.278   1.274  0.0252  0.7886 -0.1590
  105CHL     CB 1661   5.960   3.276   1.173 -0.2191  0.3726 -0.4115
  106PJ2     CA 1662   6.009   3.409   1.114 -0.1347  0.4404 -0.1885
  106PJ2     OA 1663   5.907   3.500   1.072 -0.2064  0.1839 -0.5749
  106PJ2      P 1664   5.975   3.634   1.013  0.2856  0.1477 -0.0986
  106PJ2     OB 1665   6.090   3.576   0.940  0.0634 -0.2759 -0.1143
  106PJ2     HB 1666   6.166   3.600   1.000  2.1950 -0.3949 -2.5977
  106PJ2     OG 1667   5.869   3.708   0.941  0.1537  0.2670  0.2163
  106PJ2     HG 1668   5.882   3.746   0.850 -4.0103  1.3853 -0.1116
  106PJ2     OD 1669   6.018   3.721   1.142 -0.3479  0.3322 -0.0094
  107POX     CD 1670   5.906   3.796   1.191 -0.6901 -0.3818  0.3146
  107POX     CE 1671   5.855   3.747   1.326 -0.6873 -0.6427  0.2223
  107POX     OE 1672   5.731   3.803   1.371 -0.0206  0.2171  1.0255
  107POX    C1A 1673   5.638   3.726   1.429 -0.1817 -0.3001  0.0985
  107POX    O1A 1674   5.642   3.606   1.407  0.3831 -0.2198 -0.2571
  107POX    C1B 1675   5.531   3.793   1.505 -0.1117  0.4268 -0.4257
  107POX    C1C 1676   5.486   3.723   1.634  0.7892  0.3961 -0.1253
  107POX    C1D 1677   5.371   3.794   1.704 -0.1154 -0.8337 -0.3259
  107POX    C1E 1678   5.337   3.711   1.828 -0.0187 -0.1810  0.1472
  107POX    C1F 1679   5.209   3.756   1.898 -0.3578  0.2113 -0.7062
  107POX    C1G 1680   5.214   3.903   1.943  0.1620  0.0411 -0.1897
  107POX    C1H 1681   5.082   3.950   2.004  0.3641  0.0259  0.2627
  107POX    C1I 1682   5.066   3.905   2.149 -0.0349 -0.0004  0.2137
  107POX    C1J 1683   4.956   3.947   2.211 -0.2830  0.1799 -0.3481
  107POX    C1K 1684   4.845   4.039   2.159 -0.7880 -0.3566 -0.2139
  107POX    C1L 1685   4.824   4.170   2.235 -0.0773 -0.3346 -0.0475
  107POX    C1M 1686   4.701   4.243   2.181  0.1988  0.0845 -0.1100
  107POX    C1N 1687   4.687   4.245   2.029 -0.1539 -0.0083 -0.0793
  107POX    C1O 1688   4.576   4.340   1.983 -0.1262  0.3601  0.6130
  107POX    C1P 1689   4.443   4.264   1.985 -0.2685  0.5525 -0.6827
  107POX    C1Q 1690   4.426   4.147   1.889 -0.2577  0.1479 -0.1957
  107POX    C1R 1691   4.429   4.199   1.745 -0.4681  0.5879 -0.0444
  107POX     CZ 1692   5.973   3.777   1.419 -0.5191 -0.3452 -0.0871
  107POX     OZ 1693   5.968   3.720   1.550  0.5904 -0.4574 -0.0886
  107POX    C2A 1694   6.078   3.740   1.623  0.3341 -0.2857  0.2529
  107POX    O2A 1695   6.156   3.831   1.597 -0.4314  0.2041 -0.3839
  107POX    C2B 1696   6.079   3.660   1.747 -0.4054 -0.1098  0.3822
  107POX    C2C 1697   6.146   3.726   1.868  0.3992 -0.5221  0.1723
  107POX    C2D 1698   6.114   3.628   1.981  0.1082 -0.0890  0.4682
  107POX    C2E 1699   6.191   3.675   2.104  0.5068  0.0232  0.1766
  107POX    C2F 1700   6.158   3.583   2.222  0.3472  0.0144  0.1244
  107POX    C2G 1701   6.181   3.672   2.344 -0.0108  0.2950 -0.0122
  107POX    C2H 1702   6.145   3.599   2.474 -0.3100 -0.4873 -0.5253
  107POX    C2I 1703   5.995   3.596   2.500 -0.2047  0.0711  0.1788
  107POX    C2J 1704   5.971   3.522   2.632  0.1280  0.0001  0.1987
  107POX    C2K 1705   5.927   3.378   2.608 -0.5455  0.3399 -0.6283
  107POX    C2L 1706   5.858   3.326   2.735 -0.3565 -0.1360 -0.7179
  107POX    C2M 1707   5.719   3.385   2.761 -0.1647  0.2031 -0.4523
  107POX    C2N 1708   5.649   3.315   2.878  0.4087 -0.2450 -0.3732
  107POX    C2O 1709   5.717   3.332   3.014 -0.0345 -0.0118 -0.1795
  107POX    C2P 1710   5.728   3.482   3.046 -0.4119  0.0607 -0.3948
  108CHL    CN1 1711   8.378   4.756   1.315  0.5703 -0.3819 -0.0753
  108CHL    CN2 1712   8.546   4.842   1.466 -0.4345 -0.5820  0.0766
  108CHL    CN3 1713   8.471   4.971   1.276 -0.0507 -0.0216  0.2073
  108CHL    NTM 1714   8.501   4.836   1.326  0.3923 -0.0886 -0.2226
  108CHL     CB 1715   8.606   4.766   1.251  0.7291 -0.2744  0.4105
  109PJ2     CA 1716   8.608   4.758   1.098  0.1190 -0.2867  0.3980
  109PJ2     OA 1717   8.483   4.727   1.037  0.1958 -0.3451  0.2717
  109PJ2      P 1718   8.494   4.658   0.892  0.1197  0.2780 -0.0333
  109PJ2     OB 1719   8.362   4.688   0.832 -0.1486 -0.6871  0.0520
  109PJ2     HB 1720   8.349   4.633   0.749 -0.4279  1.0170 -1.0819
  109PJ2     OG 1721   8.628   4.704   0.847  0.3060 -0.1271  0.0986
  109PJ2     HG 1722   8.651   4.667   0.758 -1.1351  0.9537 -0.7685
  109PJ2     OD 1723   8.508   4.512   0.958 -0.0691 -0.0139 -0.6318
  110POX     CD 1724   8.389   4.434   0.973 -0.1309  0.2101  0.0504
  110POX     CE 1725   8.389   4.315   1.070  0.4869 -0.0466 -0.2616
  110POX     OE 1726   8.269   4.236   1.072  0.6480 -0.2843  0.1134
  110POX    C1A 1727   8.285   4.104   1.079  0.0219 -0.3449  0.4325
  110POX    O1A 1728   8.388   4.057   1.031 -0.2948 -0.4182 -0.1881
  110POX    C1B 1729   8.153   4.040   1.102 -0.2867  0.0308 -0.2521
  110POX    C1C 1730   8.126   4.012   1.250  0.2485 -0.3712 -0.2274
  110POX    C1D 1731   8.205   3.884   1.278  0.4467 -0.1000  0.4532
  110POX    C1E 1732   8.188   3.820   1.416 -0.5909 -0.3535  0.2142
  110POX    C1F 1733   8.276   3.701   1.453  0.2179  0.1326 -0.1091
  110POX    C1G 1734   8.247   3.635   1.588  0.3307  0.3138  0.0043
  110POX    C1H 1735   8.262   3.737   1.701 -0.1472  0.3526  0.0348
  110POX    C1I 1736   8.205   3.705   1.839  0.1768  1.0014  0.3207
  110POX    C1J 1737   8.278   3.731   1.948 -0.0886  0.2507  0.6859
  110POX    C1K 1738   8.414   3.800   1.952  0.1885 -0.2290 -0.1304
  110POX    C1L 1739   8.499   3.756   2.072  0.1187 -0.3572 -0.1281
  110POX    C1M 1740   8.550   3.612   2.082 -0.5025 -0.5550  0.2478
  110POX    C1N 1741   8.596   3.586   2.225  0.1963  0.5745  0.2391
  110POX    C1O 1742   8.647   3.444   2.248  0.5378  0.5707 -0.5088
  110POX    C1P 1743   8.699   3.413   2.389 -0.5265 -0.2696 -0.2894
  110POX    C1Q 1744   8.713   3.263   2.418  0.4530 -0.0914  0.2118
  110POX    C1R 1745   8.575   3.201   2.444  0.3398  0.1384  0.1660
  110POX     CZ 1746   8.431   4.378   1.203  0.2917 -0.2073 -0.1233
  110POX     OZ 1747   8.444   4.294   1.317 -0.1638 -0.7274 -0.4484
  110POX    C2A 1748   8.493   4.349   1.428 -0.5685 -0.0424 -0.6050
  110POX    O2A 1749   8.522   4.469   1.421 -0.3159 -0.0111  0.7919
  110POX    C2B 1750   8.542   4.261   1.536 -0.2382  0.7700 -0.0787
  110POX    C2C 1751   8.433   4.185   1.612  0.1984 -0.0079 -0.2157
  110POX    C2D 1752   8.495   4.107   1.729  0.6259  0.2095 -0.2966
  110POX    C2E 1753   8.526   4.201   1.845 -0.5092  0.1065  0.1009
  110POX    C2F 1754   8.606   4.132   1.956  0.1964  0.3388 -0.2560
  110POX    C2G 1755   8.628   4.233   2.069 -0.6303 -0.2203  0.4196
  110POX    C2H 1756   8.728   4.193   2.178 -0.0334 -0.2032 -0.1123
  110POX    C2I 1757   8.669   4.085   2.268  0.2413 -0.5596 -0.3562
  110POX    C2J 1758   8.759   4.027   2.377 -0.4926 -0.3321  0.3857
  110POX    C2K 1759   8.707   3.898   2.442  0.1683 -0.6766  0.2476
  110POX    C2L 1760   8.574   3.924   2.513 -0.1681 -0.5411 -0.4137
  110POX    C2M 1761   8.549   3.792   2.587  0.2402 -0.4045 -0.0234
  110POX    C2N 1762   8.652   3.762   2.696 -0.3375  0.3354  0.7506
  110POX    C2O 1763   8.642   3.624   2.761  0.2841 -0.2934 -0.4483
  110POX    C2P 1764   8.731   3.589   2.880  0.1212 -1.1307 -0.5672
  111CHL    CN1 1765   5.720   8.843   0.561 -0.0649  0.1579  0.5715
  111CHL    CN2 1766   5.960   8.880   0.573  0.1429 -0.1529  0.3005
  111CHL    CN3 1767   5.873   8.662   0.542  0.2797 -0.4102 -0.3526
  111CHL    NTM 1768   5.849   8.791   0.609  0.0974 -0.4019 -0.4369
  111CHL     CB 1769   5.845   8.785   0.756  0.5570  0.3966 -0.3869
  112PJ2     CA 1770   5.829  -0.148   0.853 -0.1848  0.3776 -0.5013
  112PJ2     OA 1771   5.717  -0.059   0.839 -0.5689  0.0162  0.2006
  112PJ2      P 1772   5.756   0.095   0.862  0.0812 -0.1823  0.4739
  112PJ2     OB 1773   5.874   0.135   0.782 -0.4836 -0.1634 -0.3589
  112PJ2     HB 1774   5.952   0.114   0.840 -0.8561  0.4630  0.3843
  112PJ2     OG 1775   5.630   0.169   0.838  0.2865  0.0725  0.1667
  112PJ2     HG 1776   5.551   0.107   0.832 -0.0550  0.1377  2.8744
  112PJ2     OD 1777   5.822   0.103   1.009  0.2330 -0.2997  0.4110
  113POX     CD 1778   5.728   9.152   1.116 -0.1890  0.1983  0.0528
  113POX     CE 1779   5.780   9.058   1.226  0.3562  0.4974  0.0564
  113POX     OE 1780   5.691   9.064   1.338 -0.1279  0.6064 -0.3296
  113POX    C1A 1781   5.594   8.973   1.349  0.2806  0.1838 -0.1961
  113POX    O1A 1782   5.595   8.888   1.261  0.4277  0.1993 -0.2095
  113POX    C1B 1783   5.524   8.982   1.479  0.4887  0.8266 -0.1210
  113POX    C1C 1784   5.372   8.977   1.465  0.5104 -0.1147 -0.0941
  113POX    C1D 1785   5.297   8.946   1.596  0.1737  1.0567  0.0009
  113POX    C1E 1786   5.327   8.801   1.631 -0.1925  0.9170 -0.2546
  113POX    C1F 1787   5.267   8.753   1.764 -0.1047  1.3922 -0.0432
  113POX    C1G 1788   5.308   8.826   1.892  0.5595  0.3449  0.3482
  113POX    C1H 1789   5.343   8.713   1.990  0.2000 -0.2856 -0.2368
  113POX    C1I 1790   5.223   8.661   2.069  0.2556 -0.0695 -0.0085
  113POX    C1J 1791   5.223   8.670   2.202 -0.0863  0.3279 -0.0320
  113POX    C1K 1792   5.352   8.710   2.275 -0.1111 -0.1127  0.2562
  113POX    C1L 1793   5.335   8.723   2.427  0.1939  0.0541  0.2765
  113POX    C1M 1794   5.470   8.689   2.490  0.1241 -0.4761  0.1430
  113POX    C1N 1795   5.464   8.665   2.641 -0.2722  0.0631  0.2152
  113POX    C1O 1796   5.455   8.790   2.729 -0.3034  0.2078  0.0074
  113POX    C1P 1797   5.432   8.765   2.878  0.2752 -0.2863  0.0174
  113POX    C1Q 1798   5.520   8.868   2.948 -0.2542  0.4548 -0.3945
  113POX    C1R 1799   5.500   8.867   3.100  0.0657 -0.6527 -0.3543
  113POX     CZ 1800   5.919   0.060   1.263  0.4107  0.3621  0.0204
  113POX     OZ 1801   5.996  -0.031   1.342  0.1408  0.3691  0.2955
  113POX    C2A 1802   6.114   0.008   1.389  0.2313  0.5065 -0.0463
  113POX    O2A 1803   6.175   0.113   1.374  0.1946  0.6386  0.6916
  113POX    C2B 1804   6.176   8.948   1.467  0.0331  0.0668 -0.5223
  113POX    C2C 1805   6.131   8.912   1.608  0.3792  0.1645 -0.3860
  113POX    C2D 1806   6.134   9.035   1.699  0.2254 -0.2388  0.1680
  113POX    C2E 1807   6.135   9.007   1.850  0.1393 -0.5888  0.1047
  113POX    C2F 1808   6.161   0.085   1.929  0.3591 -0.6512  0.1104
  113POX    C2G 1809   6.279   0.173   1.887 -0.0285  0.0065  0.3689
  113POX    C2H 1810   6.290   0.310   1.954  0.0035  0.3617 -0.3531
  113POX    C2I 1811   6.181   0.401   1.896 -0.2983  0.2721  0.0697
  113POX    C2J 1812   6.204   0.544   1.946 -0.9640  0.5753 -0.4805
  113POX    C2K 1813   6.336   0.606   1.902 -0.3641 -0.0536  0.3998
  113POX    C2L 1814   6.394   0.732   1.968 -0.0077  0.0406 -0.0867
  113POX    C2M 1815   6.547   0.736   1.958 -0.0373  0.6785 -0.3020
  113POX    C2N 1816   6.605   0.744   1.817 -0.1648  0.5375 -0.3624
  113POX    C2O 1817   6.755   0.767   1.799 -0.0898  0.2185 -0.1441
  113POX    C2P 1818   6.790   0.777   1.651 -0.0087  0.1327 -0.1312
  114CHL    CN1 1819   8.496   1.595   0.443 -0.1887  0.5971  0.3048
  114CHL    CN2 1820   8.540   1.462   0.638  0.6509  1.0405  0.1357
  114CHL    CN3 1821   8.617   1.396   0.430 -0.4731 -0.0386  0.3517
  114CHL    NTM 1822   8.597   1.515   0.514  0.1908  0.5375 -0.2958
  114CHL     CB 1823   8.726   1.581   0.539  0.3863  0.1438 -0.2461
  115PJ2     CA 1824   8.732   1.724   0.593 -0.0964 -0.0395  0.3002
  115PJ2     OA 1825   8.645   1.745   0.705 -0.6759 -0.0277 -0.1467
  115PJ2      P 1826   8.672   1.897   0.752  0.2451 -0.3581  0.4240
  115PJ2     OB 1827   8.814   1.916   0.788  0.2790 -0.3112  0.2712
  115PJ2     HB 1828   8.851   2.008   0.777 -1.3036  0.1002 -2.1002
  115PJ2     OG 1829   8.610   1.991   0.656  0.8577  0.0782  0.4510
  115PJ2     HG 1830   8.659   2.078   0.655 -1.5189  1.5044  1.5916
  115PJ2     OD 1831   8.581   1.890   0.884 -0.0422 -0.3423  0.2290
  116POX     CD 1832   8.643   1.829   0.998  0.0056 -0.2422  0.2563
  116POX     CE 1833   8.572   1.855   1.131 -0.2638  0.1409  0.0378
  116POX     OE 1834   8.654   1.838   1.247  0.0614  0.1461 -0.1904
  116POX    C1A 1835   8.735   1.935   1.289 -0.2915  0.1447  0.4997
  116POX    O1A 1836   8.733   2.040   1.226 -0.3455 -0.1889 -0.0619
  116POX    C1B 1837   8.823   1.900   1.403 -0.0463 -0.3940  0.1484
  116POX    C1C 1838   8.738   1.909   1.530  0.2644  0.6225  0.2872
  116POX    C1D 1839   8.824   1.873   1.651  0.1964 -1.0961 -0.1514
  116POX    C1E 1840   8.729   1.917   1.763  0.0916 -1.0213 -0.2709
  116POX    C1F 1841   8.794   1.966   1.892 -0.0508 -0.0800 -0.5503
  116POX    C1G 1842   8.712   1.953   2.020  0.7695 -0.0462 -0.0116
  116POX    C1H 1843   8.720   1.813   2.081 -0.0895 -0.1112 -0.0272
  116POX    C1I 1844   8.611   1.808   2.187 -0.1548  0.3173 -0.0704
  116POX    C1J 1845   8.606   1.706   2.272 -0.3302  0.0708 -0.3738
  116POX    C1K 1846   8.701   1.586   2.270 -0.2374  0.1310  0.2902
  116POX    C1L 1847   8.651   1.469   2.356 -0.7279  0.4322  0.4197
  116POX    C1M 1848   8.671   1.494   2.505  0.2711 -0.0410  0.3751
  116POX    C1N 1849   8.616   1.378   2.589  0.0820 -0.0810  0.1958
  116POX    C1O 1850   8.692   1.248   2.566 -0.2205 -0.1324 -0.5185
  116POX    C1P 1851   8.621   1.134   2.641  0.6453 -0.8987 -0.8464
  116POX    C1Q 1852   8.501   1.065   2.576 -0.2395 -0.2908  0.1214
  116POX    C1R 1853   8.423   0.987   2.682  0.3281 -0.9001  0.0965
  116POX     CZ 1854   8.438   1.781   1.134 -0.2608  0.1238 -0.2063
  116POX     OZ 1855   8.361   1.796   1.254  0.3545  0.0762  0.2007
  116POX    C2A 1856   8.349   1.686   1.328  0.0042  0.0709  0.1397
  116POX    O2A 1857   8.385   1.576   1.287  0.3308  0.3665 -0.3777
  116POX    C2B 1858   8.276   1.719   1.452 -0.2996 -0.1858  0.0281
  116POX    C2C 1859   8.318   1.845   1.529  0.0327  0.1065 -0.6278
  116POX    C2D 1860   8.225   1.870   1.648 -0.0460  0.5230 -0.7750
  116POX    C2E 1861   8.277   1.957   1.762  0.2695  0.1324 -0.6191
  116POX    C2F 1862   8.209   1.964   1.899 -0.0840  0.6262 -0.8216
  116POX    C2G 1863   8.295   1.993   2.022  0.0788 -0.7828 -0.5860
  116POX    C2H 1864   8.232   1.920   2.140  0.1715 -0.3241 -0.2484
  116POX    C2I 1865   8.312   1.957   2.265 -0.0505 -0.0470 -0.1875
  116POX    C2J 1866   8.235   1.918   2.391  0.1947 -0.0252 -0.0302
  116POX    C2K 1867   8.322   1.944   2.514  0.5282  0.3935 -0.3540
  116POX    C2L 1868   8.438   1.847   2.536  0.1846 -0.0004 -0.2547
  116POX    C2M 1869   8.522   1.915   2.644 -0.3436  0.1272  0.0761
  116POX    C2N 1870   8.658   1.849   2.670 -0.1245  0.6007  0.1391
  116POX    C2O 1871   8.745   1.936   2.762  0.2954 -0.1151  0.4264
  116POX    C2P 1872   8.700   1.967   2.905  0.6810  0.4760  0.4237
  117CHL    CN1 1873   8.446   6.624   1.319 -0.0590 -0.2403 -0.0679
  117CHL    CN2 1874   8.360   6.433   1.424 -0.1883  0.0021 -0.0487
  117CHL    CN3 1875   8.231   6.562   1.263 -0.0389  0.2023  0.1185
  117CHL    NTM 1876   8.362   6.505   1.295 -0.1337 -0.1727 -0.1462
  117CHL     CB 1877   8.421   6.426   1.186  0.3104 -0.5111  0.3325
  118PJ2     CA 1878   8.568   6.384   1.186  0.4162 -0.1501 -0.4215
  118PJ2     OA 1879   8.604   6.341   1.317 -0.3209 -0.4394 -0.3068
  118PJ2      P 1880   8.764   6.324   1.328 -0.2959  0.0387  0.1476
  118PJ2     OB 1881   8.816   6.225   1.230 -0.2408 -0.1941  0.4129
  118PJ2     HB 1882   8.740   6.171   1.195  1.5585 -1.3751 -1.8747
  118PJ2     OG 1883   8.801   6.467   1.312  0.1701 -0.0996 -0.0226
  118PJ2     HG 1884   8.876   6.467   1.246  0.3985  1.8755  0.1899
  118PJ2     OD 1885   8.774   6.276   1.481  0.5569  0.0836  0.1115
  119POX     CD 1886   8.790   6.378   1.580 -0.0090  0.3471 -0.0659
  119POX     CE 1887   8.773   6.319   1.720 -0.5498 -0.1997 -0.3589
  119POX     OE 1888   8.792   6.422   1.817  0.0013 -0.0468 -0.6232
  119POX    C1A 1889   8.686   6.447   1.894 -0.1394  0.3358 -0.9403
  119POX    O1A 1890   8.578   6.426   1.839 -0.7642  0.5795  0.1810
  119POX    C1B 1891   8.708   6.545   2.002 -0.0528 -0.3969 -0.2863
  119POX    C1C 1892   8.773   6.676   1.956 -0.4567  0.0074  0.2808
  119POX    C1D 1893   8.840   6.775   2.050  0.2060  0.3960 -0.5890
  119POX    C1E 1894   8.964   6.713   2.114 -0.2529 -0.0899 -0.1657
  119POX    C1F 1895  -0.002   6.811   2.218  0.3187 -0.3482 -0.2246
  119POX    C1G 1896   0.140   6.772   2.261  0.3160  0.2431  0.3375
  119POX    C1H 1897   0.200   6.889   2.339  0.0273  0.3048  0.4679
  119POX    C1I 1898   0.331   6.850   2.408 -0.0173  0.1989  0.4937
  119POX    C1J 1899   0.338   6.841   2.541 -0.7496 -0.4716  0.4865
  119POX    C1K 1900   0.230   6.854   2.649 -0.2407  0.4575  0.8908
  119POX    C1L 1901   0.283   6.804   2.784  0.6457 -0.6484  0.1564
  119POX    C1M 1902   0.243   6.657   2.781 -0.2100 -0.4261  0.3863
  119POX    C1N 1903   0.252   6.586   2.916  0.2824 -0.2054  0.4698
  119POX    C1O 1904   0.116   6.586   2.986 -0.0895  0.2098 -0.2486
  119POX    C1P 1905   0.115   6.523   3.125  0.4819  0.0205 -0.3277
  119POX    C1Q 1906  -0.021   6.502   3.192  0.2384 -0.3565 -0.9281
  119POX    C1R 1907   8.997   6.438   3.330  0.1654  0.2783 -0.6297
  119POX     CZ 1908   8.876   6.206   1.730 -0.6994 -0.3061 -0.0054
  119POX     OZ 1909   8.877   6.130   1.851 -0.0038  0.5738  0.5496
  119POX    C2A 1910   8.996   6.091   1.895 -0.0044  0.1202  0.1552
  119POX    O2A 1911   9.094   6.067   1.823 -0.6246 -0.3287 -0.5539
  119POX    C2B 1912   8.993   6.074   2.042  0.5260  0.0929  0.1662
  119POX    C2C 1913   9.025   6.208   2.107  0.4417  0.2524 -0.1180
  119POX    C2D 1914   9.009   6.207   2.259 -0.1007 -0.0923 -0.1756
  119POX    C2E 1915   8.960   6.336   2.326  0.4632  0.0240  0.0171
  119POX    C2F 1916   8.977   6.323   2.478 -0.0539  0.3084  0.1027
  119POX    C2G 1917   8.950   6.461   2.538  0.6091  0.3769  0.2566
  119POX    C2H 1918   8.806   6.509   2.517  0.6112 -0.1106 -0.9711
  119POX    C2I 1919   8.792   6.661   2.506  0.1127 -0.0377  0.4051
  119POX    C2J 1920   8.819   6.747   2.629  0.5357 -0.0261  0.3052
  119POX    C2K 1921   8.712   6.705   2.729  0.0755 -0.6680 -0.4442
  119POX    C2L 1922   8.751   6.725   2.876  0.0683 -0.9914 -0.3986
  119POX    C2M 1923   8.656   6.647   2.968  0.0472 -0.3465  0.1345
  119POX    C2N 1924   8.552   6.740   3.031 -0.1938 -0.5389  0.0230
  119POX    C2O 1925   8.452   6.657   3.112 -0.0148 -0.6701  0.1111
  119POX    C2P 1926   8.352   6.761   3.162  0.0802 -0.2747 -0.5097
  120CHL    CN1 1927   8.544   7.652   1.185  0.0268 -0.2291 -0.2017
  120CHL    CN2 1928   8.372   7.569   1.309 -0.3270  0.0275 -0.0113
  120CHL    CN3 1929   8.443   7.450   1.109  0.1143 -0.1839 -0.0765
  120CHL    NTM 1930   8.416   7.581   1.170  0.0165 -0.2695  0.0669
  120CHL     CB 1931   8.320   7.644   1.077 -0.3844  0.5013  0.9834
  121PJ2     CA 1932   8.296   7.794   1.059  0.2071  0.4500 -0.4040
  121PJ2     OA 1933   8.253   7.853   1.182 -0.0704 -0.1638 -0.2023
  121PJ2      P 1934   8.093   7.870   1.184 -0.0920 -0.3743 -0.1807
  121PJ2     OB 1935   8.077   7.955   1.064 -0.6840 -0.7297 -0.3577
  121PJ2     HB 1936   7.981   7.978   1.050 -0.7054  0.4597  1.4149
  121PJ2     OG 1937   8.022   7.740   1.190 -0.0794 -0.3643  0.2095
  121PJ2     HG 1938   8.070   7.677   1.251  1.2068  0.2478 -0.1478
  121PJ2     OD 1939   8.072   7.951   1.322  0.1095 -0.3135 -0.1855
  122POX     CD 1940   8.108   7.877   1.439  0.4286  0.1755  0.0278
  122POX     CE 1941   8.009   7.910   1.551 -0.0734 -0.4970 -0.2045
  122POX     OE 1942   8.051   7.858   1.677  0.1817  0.2541  0.0298
  122POX    C1A 1943   8.028   7.937   1.781 -0.0909  0.2045  0.0078
  122POX    O1A 1944   7.997   8.055   1.762 -0.4060  0.1289  0.0611
  122POX    C1B 1945   8.058   7.872   1.910 -0.1262 -0.2189 -0.1963
  122POX    C1C 1946   7.959   7.888   2.025 -0.1808  0.1690 -0.2951
  122POX    C1D 1947   8.034   7.894   2.159 -0.3103 -0.0674 -0.2097
  122POX    C1E 1948   7.940   7.896   2.279 -0.3340  0.0765 -0.2299
  122POX    C1F 1949   8.020   7.895   2.410 -0.1923 -0.3585 -0.3181
  122POX    C1G 1950   7.933   7.880   2.535 -0.2624 -0.0576 -0.3298
  122POX    C1H 1951   8.009   7.877   2.668 -0.2585 -0.1697 -0.3340
  122POX    C1I 1952   7.905   7.898   2.778  0.2107 -0.1508  0.1138
  122POX    C1J 1953   7.939   7.948   2.896  0.6666 -0.3283  0.0615
  122POX    C1K 1954   8.073   8.005   2.944  0.4973  0.0730  0.0663
  122POX    C1L 1955   8.034   8.123   3.033  0.1625  0.0204 -0.0075
  122POX    C1M 1956   8.150   8.191   3.106  0.1699 -0.1163  0.1103
  122POX    C1N 1957   8.087   8.276   3.216  0.0143 -0.2340  0.1125
  122POX    C1O 1958   8.167   8.400   3.257 -0.4960  0.2761 -0.4105
  122POX    C1P 1959   8.180   8.490   3.133 -0.0138  0.0398 -0.5363
  122POX    C1Q 1960   8.260   8.616   3.165 -0.0134 -0.1361  0.1885
  122POX    C1R 1961   8.408   8.593   3.197 -0.2306 -0.4275  0.9803
  122POX     CZ 1962   7.864   7.883   1.513 -0.0675 -0.4948 -0.2316
  122POX     OZ 1963   7.768   7.906   1.618  0.4850  0.3873  0.0879
  122POX    C2A 1964   7.709   8.025   1.625  0.3852  0.3082  0.6126
  122POX    O2A 1965   7.745   8.120   1.556  0.7910 -0.2406  0.0534
  122POX    C2B 1966   7.610   8.015   1.735  0.0435 -0.2591  0.2597
  122POX    C2C 1967   7.584   8.147   1.807  0.2399 -0.3223  0.4484
  122POX    C2D 1968   7.693   8.185   1.908  0.0931 -0.2137  0.5663
  122POX    C2E 1969   7.647   8.147   2.049  0.1596 -0.6299  0.4769
  122POX    C2F 1970   7.704   8.232   2.162 -0.0463  0.3134 -0.1193
  122POX    C2G 1971   7.631   8.366   2.170  0.1176  0.4004 -0.0637
  122POX    C2H 1972   7.617   8.416   2.314  0.6475  0.6033 -0.0822
  122POX    C2I 1973   7.566   8.559   2.329 -0.0176  0.4086 -0.4649
  122POX    C2J 1974   7.554   8.605   2.474  0.2211 -0.4583 -0.1680
  122POX    C2K 1975   7.436   8.536   2.543  0.1897 -0.1139  0.1271
  122POX    C2L 1976   7.383   8.620   2.659 -0.0219  0.1514 -0.1565
  122POX    C2M 1977   7.477   8.651   2.776 -0.1926 -0.0198  0.0282
  122POX    C2N 1978   7.526   8.522   2.842  0.4366  0.2292  0.0530
  122POX    C2O 1979   7.635   8.565   2.941  0.4121  0.2507  0.0705
  122POX    C2P 1980   7.722   8.442   2.968 -0.2288 -0.1267  0.4332
  123CHL    CN1 1981   2.124   8.996   1.529  0.3421 -0.1601  0.0387
  123CHL    CN2 1982   2.327   9.043   1.431 -0.0501 -0.2103  1.2394
  123CHL    CN3 1983   2.123   9.150   1.347  0.2139 -0.0165 -0.0920
  123CHL    NTM 1984   2.184   9.026   1.398  0.1935  0.0162  0.0102
  123CHL     CB 1985   2.149   8.915   1.309 -0.7465 -0.1963  0.6341
  124PJ2     CA 1986   2.220   8.781   1.290  0.0016  0.2819  0.0160
  124PJ2     OA 1987   2.348   8.775   1.225  0.0057 -0.1318  0.0624
  124PJ2      P 1988   2.401   8.624   1.210  0.2146 -0.0630  0.0997
  124PJ2     OB 1989   2.285   8.533   1.193  0.1016  0.1130 -0.0716
  124PJ2     HB 1990   2.289   8.498   1.099  0.8085 -0.3591  0.1209
  124PJ2     OG 1991   2.522   8.623   1.125  0.1323  0.6780 -0.0271
  124PJ2     HG 1992   2.536   8.526   1.106  0.9209  0.6839  0.4734
  124PJ2     OD 1993   2.448   8.609   1.363 -0.0604  0.4827  0.2408
  125POX     CD 1994   2.581   8.654   1.393  0.1474 -0.0477  0.1217
  125POX     CE 1995   2.596   8.669   1.544  0.3805 -0.1123  0.1062
  125POX     OE 1996   2.600   8.540   1.607 -0.1237 -0.0179  0.3468
  125POX    C1A 1997   2.704   8.517   1.686 -0.0468 -0.3339  0.1564
  125POX    O1A 1998   2.805   8.588   1.680 -0.1601 -0.2128 -0.3070
  125POX    C1B 1999   2.697   8.399   1.775 -0.5093 -0.2388  0.2482
  125POX    C1C 2000   2.802   8.289   1.755 -0.0806  0.2909 -0.4398
  125POX    C1D 2001   2.829   8.220   1.889 -0.0673  0.5572 -0.3042
  125POX    C1E 2002   2.960   8.266   1.952  0.2948 -0.1753 -0.5199
  125POX    C1F 2003   3.004   8.171   2.064 -0.0145  0.7924  0.4313
  125POX    C1G 2004   3.126   8.235   2.132  0.3026  0.2974  0.3371
  125POX    C1H 2005   3.167   8.161   2.259 -0.7101 -0.0647  0.4647
  125POX    C1I 2006   3.064   8.171   2.372 -0.5085 -0.4083  0.6792
  125POX    C1J 2007   3.069   8.161   2.505 -0.2673  0.3517  0.7322
  125POX    C1K 2008   3.203   8.139   2.576  0.3715 -0.0052 -0.5445
  125POX    C1L 2009   3.188   8.033   2.686  0.0264  0.5274 -0.0731
  125POX    C1M 2010   3.328   8.015   2.745 -0.1322  0.6331  0.3367
  125POX    C1N 2011   3.326   7.931   2.873  0.0824  0.2149  0.0665
  125POX    C1O 2012   3.471   7.896   2.907 -0.0793 -0.2098  0.3296
  125POX    C1P 2013   3.481   7.798   3.023 -0.0417 -0.3399  0.2163
  125POX    C1Q 2014   3.620   7.799   3.087 -0.0543  0.3143  0.2351
  125POX    C1R 2015   3.634   7.729   3.222  0.2148  0.2454  0.1714
  125POX     CZ 2016   2.489   8.756   1.611  0.0959 -0.1444 -0.3045
  125POX     OZ 2017   2.497   8.776   1.752 -0.4628 -0.3636 -0.2395
  125POX    C2A 2018   2.411   8.854   1.818  0.6931  0.9392 -0.2367
  125POX    O2A 2019   2.330   8.919   1.752 -0.0961  0.2233  0.0148
  125POX    C2B 2020   2.420   8.853   1.966  0.2959 -0.2546 -0.2103
  125POX    C2C 2021   2.289   8.815   2.035  0.0134  0.2777 -0.4495
  125POX    C2D 2022   2.308   8.815   2.187 -0.3819 -0.1972 -0.3987
  125POX    C2E 2023   2.172   8.824   2.256 -0.2795 -0.3875 -0.1759
  125POX    C2F 2024   2.091   8.694   2.251 -0.1864 -0.4502 -0.0497
  125POX    C2G 2025   1.955   8.707   2.320 -0.1276 -0.0930 -0.0003
  125POX    C2H 2026   1.976   8.695   2.471 -0.2049  0.5428  0.0626
  125POX    C2I 2027   1.848   8.737   2.543 -0.5025  0.6708 -0.5377
  125POX    C2J 2028   1.722   8.659   2.504 -0.1061 -0.1316 -0.2226
  125POX    C2K 2029   1.725   8.511   2.545  0.3485 -0.2350 -0.6203
  125POX    C2L 2030   1.595   8.451   2.492  0.1405 -0.2922 -0.0535
  125POX    C2M 2031   1.470   8.517   2.549  0.1712 -0.3627  0.0962
  125POX    C2N 2032   1.352   8.499   2.453  0.6827  0.1464 -0.6460
  125POX    C2O 2033   1.238   8.589   2.502  0.6814 -0.2017  0.0118
  125POX    C2P 2034   1.166   8.519   2.617  0.0703  0.0044 -0.2406
  126CHL    CN1 2035   2.297   5.157   0.778  0.1628  0.0566 -0.6512
  126CHL    CN2 2036   2.065   5.138   0.726  0.3057  0.0077  0.1710
  126CHL    CN3 2037   2.219   4.980   0.648 -0.1184  0.3142 -0.0676
  126CHL    NTM 2038   2.185   5.062   0.765  0.1797 -0.1130  0.3236
  126CHL     CB 2039   2.165   4.993   0.893  0.0912  0.0829  0.4163
  127PJ2     CA 2040   2.249   4.876   0.946  0.2926 -0.0071 -0.0990
  127PJ2     OA 2041   2.375   4.916   1.001 -0.0730  0.0730  0.6817
  127PJ2      P 2042   2.455   4.796   1.073  0.1394 -0.2283 -0.0522
  127PJ2     OB 2043   2.449   4.685   0.975  0.6690 -0.0435 -0.2951
  127PJ2     HB 2044   2.352   4.672   0.959  0.6594  1.1955 -1.4100
  127PJ2     OG 2045   2.588   4.844   1.117 -0.0233  0.3967 -0.2297
  127PJ2     HG 2046   2.661   4.776   1.118  1.3442  1.8002 -0.9632
  127PJ2     OD 2047   2.363   4.743   1.194 -0.0601  0.1330 -0.0431
  128POX     CD 2048   2.354   4.806   1.322  0.4925 -0.3395  0.2328
  128POX     CE 2049   2.278   4.727   1.428 -0.1106  0.0343  0.0818
  128POX     OE 2050   2.254   4.812   1.540 -0.9577 -0.7311  0.4991
  128POX    C1A 2051   2.133   4.868   1.553 -0.6227  0.2214 -0.3721
  128POX    O1A 2052   2.053   4.856   1.461 -0.2798 -0.2161 -0.6202
  128POX    C1B 2053   2.139   4.969   1.661  0.5235  0.1886 -0.3926
  128POX    C1C 2054   2.090   4.904   1.791  0.7697  0.3877 -0.2000
  128POX    C1D 2055   2.096   4.997   1.913 -0.2612 -0.2683  0.3605
  128POX    C1E 2056   2.035   4.923   2.032 -0.1099 -0.7858  0.1215
  128POX    C1F 2057   2.001   5.009   2.154 -0.3036 -0.6240 -0.0462
  128POX    C1G 2058   1.973   4.922   2.277  0.6823 -0.0962  0.5650
  128POX    C1H 2059   1.929   5.014   2.392  0.0093  0.0591  0.1899
  128POX    C1I 2060   1.883   4.928   2.509 -0.1468 -0.2624 -0.1058
  128POX    C1J 2061   1.949   4.911   2.623  0.0517  0.2274 -0.1496
  128POX    C1K 2062   2.089   4.972   2.633  0.1732 -0.0144 -0.3878
  128POX    C1L 2063   2.097   5.118   2.678 -0.1743 -0.0187 -0.3138
  128POX    C1M 2064   2.239   5.172   2.694 -0.4171  0.6126 -0.2480
  128POX    C1N 2065   2.245   5.313   2.751  0.1448  0.3235  0.4285
  128POX    C1O 2066   2.204   5.320   2.898 -0.4353  0.7095  0.2545
  128POX    C1P 2067   2.236   5.457   2.959 -0.3907  0.9147 -0.2295
  128POX    C1Q 2068   2.220   5.461   3.111  0.3687  0.2059 -0.1247
  128POX    C1R 2069   2.295   5.576   3.178  0.0696  0.4618 -0.2250
  128POX     CZ 2070   2.345   4.590   1.443 -0.2581 -0.1107 -0.5526
  128POX     OZ 2071   2.290   4.499   1.538  0.5196 -0.1957 -0.1771
  128POX    C2A 2072   2.320   4.369   1.528  0.0875 -0.2905 -0.2786
  128POX    O2A 2073   2.408   4.330   1.453 -0.1463 -0.1582 -0.6241
  128POX    C2B 2074   2.253   4.291   1.635  0.0795  0.1088  0.0103
  128POX    C2C 2075   2.290   4.313   1.782  0.2362  0.2422 -0.0481
  128POX    C2D 2076   2.215   4.217   1.875 -0.1790  0.4720 -0.1392
  128POX    C2E 2077   2.251   4.269   2.014 -0.1115  0.1914 -0.0510
  128POX    C2F 2078   2.166   4.199   2.119  0.3494 -0.0583  0.1611
  128POX    C2G 2079   2.187   4.249   2.262  0.4158 -0.1465  0.1824
  128POX    C2H 2080   2.081   4.180   2.348 -0.0170  0.1794 -0.0865
  128POX    C2I 2081   2.097   4.209   2.498 -0.2882  0.5164 -0.1201
  128POX    C2J 2082   1.976   4.191   2.590 -0.2909 -0.6105 -0.3293
  128POX    C2K 2083   1.978   4.242   2.734 -0.1773 -0.1740 -0.4840
  128POX    C2L 2084   1.877   4.156   2.812  0.2237  0.0196  0.2629
  128POX    C2M 2085   1.884   4.187   2.962  0.6631 -0.1001  0.2693
  128POX    C2N 2086   1.757   4.134   3.029  0.0550  0.5502 -0.3501
  128POX    C2O 2087   1.778   4.160   3.179  0.3690  0.1560 -0.3241
  128POX    C2P 2088   1.727   4.301   3.211  0.0328  0.2226 -1.1251
  129CHL    CN1 2089   0.413   4.074   0.705 -0.2176  0.2353  0.5131
  129CHL    CN2 2090   0.193   4.064   0.603 -0.5503  0.3042 -0.6685
  129CHL    CN3 2091   0.304   4.276   0.639  0.1702 -0.4348  0.1561
  129CHL    NTM 2092   0.283   4.140   0.691 -0.4956 -0.4252 -0.0835
  129CHL     CB 2093   0.241   4.145   0.832  0.1015  0.1918  0.0777
  130PJ2     CA 2094   9.148   4.239   0.875 -0.1900 -0.1920  0.1087
  130PJ2     OA 2095   9.023   4.242   0.806 -0.1656 -0.3951  0.0546
  130PJ2      P 2096   8.933   4.375   0.823  0.0781 -0.2243  0.0243
  130PJ2     OB 2097   8.799   4.347   0.766  0.2662 -0.2412 -0.4146
  130PJ2     HB 2098   8.738   4.425   0.781 -0.7482 -1.0788 -0.0537
  130PJ2     OG 2099   8.987   4.512   0.816  0.1313 -0.2618 -0.3392
  130PJ2     HG 2100   9.087   4.518   0.818  0.2018 -0.1433 -2.1876
  130PJ2     OD 2101   8.923   4.364   0.983  0.2030 -0.3247  0.0255
  131POX     CD 2102   8.799   4.357   1.053  0.2241  0.6322  0.1681
  131POX     CE 2103   8.830   4.318   1.198  0.5697 -0.3355 -0.1638
  131POX     OE 2104   8.736   4.217   1.238 -0.3916  0.3147 -0.7418
  131POX    C1A 2105   8.764   4.090   1.213 -0.0442  0.2989 -0.2899
  131POX    O1A 2106   8.849   4.055   1.131  0.2237  0.4925 -0.0948
  131POX    C1B 2107   8.669   3.995   1.275  0.4149 -0.0456 -0.1077
  131POX    C1C 2108   8.732   3.905   1.382  0.1065  0.5268  0.5668
  131POX    C1D 2109   8.635   3.797   1.429  0.2523  0.1014 -0.0939
  131POX    C1E 2110   8.714   3.702   1.519  0.0171  0.3121  0.3384
  131POX    C1F 2111   8.647   3.599   1.611 -0.2915  0.7039  0.5506
  131POX    C1G 2112   8.748   3.513   1.687 -0.1277  0.6101  0.2292
  131POX    C1H 2113   8.704   3.373   1.731 -0.2245  0.5840  0.0509
  131POX    C1I 2114   8.782   3.327   1.855 -0.5316  0.2572  0.1232
  131POX    C1J 2115   8.726   3.242   1.940 -0.0137 -0.6894 -0.4672
  131POX    C1K 2116   8.581   3.195   1.936 -0.2440 -0.0218 -0.0434
  131POX    C1L 2117   8.564   3.044   1.954 -0.2968 -0.0521 -0.3449
  131POX    C1M 2118   8.595   3.008   2.099  0.1101 -0.1382 -0.4545
  131POX    C1N 2119   8.613   2.857   2.120  0.3281 -0.0978 -0.3528
  131POX    C1O 2120   8.708   2.818   2.234  0.0196  0.1728  0.0001
  131POX    C1P 2121   8.856   2.854   2.213  0.0509  0.1882  0.2492
  131POX    C1Q 2122   8.935   2.842   2.344 -0.1036  1.0951  0.4346
  131POX    C1R 2123   0.064   2.837   2.313 -0.2766  0.1496 -0.2256
  131POX     CZ 2124   8.847   4.443   1.284 -0.1245 -0.0841 -0.3895
  131POX     OZ 2125   8.846   4.429   1.426 -0.0542 -0.1828 -0.3993
  131POX    C2A 2126   8.839   4.540   1.498 -0.4369 -0.2223 -0.3784
  131POX    O2A 2127   8.830   4.652   1.448 -0.2547  0.0209  0.1252
  131POX    C2B 2128   8.814   4.506   1.640  0.5704  0.0080 -0.1412
  131POX    C2C 2129   8.858   4.617   1.736 -0.3061  0.2436 -0.0073
  131POX    C2D 2130   8.850   4.566   1.880  0.3952 -0.0228 -0.0576
  131POX    C2E 2131   8.888   4.679   1.976 -0.4625 -0.1783  0.4805
  131POX    C2F 2132   8.921   4.630   2.117 -0.5681 -0.3781  0.4358
  131POX    C2G 2133   8.984   4.743   2.199 -0.0099 -0.3862  0.0332
  131POX    C2H 2134  -0.003   4.695   2.341 -0.0074 -0.1415  0.1116
  131POX    C2I 2135   0.091   4.786   2.420 -0.2188 -0.0415  0.2499
  131POX    C2J 2136   0.122   4.741   2.563  0.2252 -0.2372  0.0940
  131POX    C2K 2137   0.231   4.635   2.543 -0.0918 -0.5111 -0.1887
  131POX    C2L 2138   0.287   4.595   2.680  0.2213  0.3639 -0.0604
  131POX    C2M 2139   0.414   4.513   2.659  0.2077  0.1968  0.5071
  131POX    C2N 2140   0.400   4.388   2.746  0.0688 -0.2299 -0.1223
  131POX    C2O 2141   0.515   4.290   2.728 -0.1639 -0.4490 -0.4300
  131POX    C2P 2142   0.500   4.153   2.795  0.2470 -0.3446 -0.1188
  132CHL    CN1 2143   4.872   6.804   0.942 -0.0874 -0.1082  0.4033
  132CHL    CN2 2144   4.782   7.025   0.920  0.0432  0.0296 -0.4365
  132CHL    CN3 2145   4.649   6.839   0.982  0.2080 -0.3881 -0.0370
  132CHL    NTM 2146   4.781   6.903   1.001 -0.0745  0.2309 -0.1368
  132CHL     CB 2147   4.817   6.928   1.142  0.0407  0.0633 -0.1367
  133PJ2     CA 2148   4.962   6.967   1.175  0.0403 -0.2215  0.2040
  133PJ2     OA 2149   4.991   7.099   1.127 -0.2871  0.0129  0.6462
  133PJ2      P 2150   5.144   7.131   1.166 -0.0163 -0.1350 -0.2871
  133PJ2     OB 2151   5.221   7.011   1.128 -0.3922 -0.4545 -0.0388
  133PJ2     HB 2152   5.313   7.032   1.095 -0.4295 -1.2678 -0.7009
  133PJ2     OG 2153   5.174   7.262   1.102 -0.0278 -0.0065 -0.0293
  133PJ2     HG 2154   5.191   7.242   1.006 -0.1239  1.9262 -0.4776
  133PJ2     OD 2155   5.143   7.136   1.326 -0.3829 -0.3526 -0.2817
  134POX     CD 2156   5.063   7.238   1.387 -0.0212  0.0663 -0.5056
  134POX     CE 2157   5.070   7.254   1.539  0.1161 -0.1447 -0.4883
  134POX     OE 2158   4.995   7.368   1.583  0.0481 -0.3144 -0.1606
  134POX    C1A 2159   4.864   7.375   1.603  0.0812  0.0805 -0.0755
  134POX    O1A 2160   4.802   7.273   1.576 -0.3321  0.2835  0.0965
  134POX    C1B 2161   4.805   7.509   1.624  0.2697  0.1914 -0.2434
  134POX    C1C 2162   4.706   7.507   1.741  0.6442 -0.0052  0.0713
  134POX    C1D 2163   4.659   7.648   1.777 -0.5801 -0.4416  0.2222
  134POX    C1E 2164   4.584   7.666   1.910 -0.4420  0.2335  0.2144
  134POX    C1F 2165   4.676   7.674   2.032 -0.2482  0.1878  0.0721
  134POX    C1G 2166   4.758   7.802   2.020  0.1536 -0.1016 -0.3189
  134POX    C1H 2167   4.875   7.804   2.119  0.0209 -0.0356 -0.1625
  134POX    C1I 2168   4.973   7.915   2.078  0.1688 -0.1460 -0.1090
  134POX    C1J 2169   5.054   7.983   2.157  0.2666 -0.1893 -0.1714
  134POX    C1K 2170   5.037   7.974   2.309  0.2403 -0.2692 -0.1794
  134POX    C1L 2171   5.120   7.866   2.377 -0.3556 -0.5302  0.1452
  134POX    C1M 2172   5.076   7.851   2.523  0.0203 -0.0874  0.3043
  134POX    C1N 2173   5.180   7.767   2.598  0.0180 -0.4050 -0.0480
  134POX    C1O 2174   5.128   7.733   2.737  0.4276 -0.0935  0.1834
  134POX    C1P 2175   5.189   7.607   2.799 -0.0183 -0.3892  0.0262
  134POX    C1Q 2176   5.122   7.577   2.933 -0.3338  0.2323  0.0110
  134POX    C1R 2177   5.205   7.474   3.009  0.0400  0.3516 -0.2335
  134POX     CZ 2178   5.214   7.270   1.588  0.0317  0.0646 -0.3004
  134POX     OZ 2179   5.254   7.247   1.723  0.0998 -0.0109 -0.3331
  134POX    C2A 2180   5.380   7.236   1.765  0.0757  0.0662 -0.2398
  134POX    O2A 2181   5.469   7.223   1.680  0.2109  0.2464 -0.1257
  134POX    C2B 2182   5.394   7.213   1.910  0.2226 -0.6274 -0.3593
  134POX    C2C 2183   5.523   7.275   1.965 -0.5238  0.4346  0.2339
  134POX    C2D 2184   5.520   7.291   2.117  0.0814  0.3329  0.2587
  134POX    C2E 2185   5.579   7.161   2.174  0.1677  0.1446 -0.2526
  134POX    C2F 2186   5.549   7.145   2.323  0.6389 -0.0081 -0.1714
  134POX    C2G 2187   5.578   7.008   2.384 -0.1022 -0.1342 -0.0957
  134POX    C2H 2188   5.710   7.018   2.460 -0.2196  0.1755  0.0704
  134POX    C2I 2189   5.754   6.897   2.542 -0.5480 -0.2170 -0.3284
  134POX    C2J 2190   5.904   6.890   2.570 -0.6067 -0.6676 -0.1079
  134POX    C2K 2191   5.985   6.847   2.448  0.1896  0.0504  0.1516
  134POX    C2L 2192   6.059   6.714   2.468  0.1375  0.0062  0.0525
  134POX    C2M 2193   6.093   6.645   2.336  0.1603 -0.0151  0.0694
  134POX    C2N 2194   6.154   6.505   2.346 -0.0240 -0.1011  0.0087
  134POX    C2O 2195   6.171   6.448   2.205  0.2808 -0.2247  0.0942
  134POX    C2P 2196   6.193   6.297   2.204 -0.2023 -0.2939 -0.3011
  135CHL    CN1 2197   3.956   3.226   1.138  0.0308  0.3014  0.1688
  135CHL    CN2 2198   3.748   3.256   1.231  0.4170  0.3011  0.1065
  135CHL    CN3 2199   3.763   3.155   1.018 -0.0272 -0.0936  0.1748
  135CHL    NTM 2200   3.817   3.262   1.102  0.0454  0.0903 -0.1051
  135CHL     CB 2201   3.796   3.388   1.029 -0.3017  0.0196 -0.1266
  136PJ2     CA 2202   3.828   3.522   1.096 -0.4300  0.1684 -0.3652
  136PJ2     OA 2203   3.747   3.551   1.210 -0.7778 -0.3355 -0.4779
  136PJ2      P 2204   3.740   3.712   1.216  0.2156 -0.3103  0.3047
  136PJ2     OB 2205   3.732   3.764   1.078  0.0046 -0.6175  0.2012
  136PJ2     HB 2206   3.821   3.767   1.031 -1.0153  0.1006 -1.8017
  136PJ2     OG 2207   3.633   3.737   1.315 -0.1164 -0.3826 -0.0364
  136PJ2     HG 2208   3.610   3.835   1.318  1.4627  0.1483 -2.1869
  136PJ2     OD 2209   3.880   3.755   1.283  0.2763 -0.0576  0.0191
  137POX     CD 2210   3.910   3.713   1.417  0.0695 -0.1704  0.0307
  137POX     CE 2211   4.027   3.795   1.470 -0.1401  0.0261  0.1890
  137POX     OE 2212   4.100   3.734   1.577 -0.1841 -0.1464  0.1213
  137POX    C1A 2213   4.224   3.772   1.607 -0.1471 -0.2778  0.1313
  137POX    O1A 2214   4.279   3.862   1.544 -0.6281  0.5231  0.8395
  137POX    C1B 2215   4.277   3.683   1.714  0.5729  0.1768  0.1605
  137POX    C1C 2216   4.281   3.749   1.852 -0.0764  0.0364  0.2490
  137POX    C1D 2217   4.323   3.641   1.951 -0.4589 -0.6114 -0.2815
  137POX    C1E 2218   4.289   3.682   2.095  0.1007  0.3457 -0.4150
  137POX    C1F 2219   4.370   3.803   2.142  0.2651  0.1112 -0.0887
  137POX    C1G 2220   4.404   3.799   2.291 -0.2053 -0.6118  0.0054
  137POX    C1H 2221   4.499   3.913   2.330 -0.2671 -0.6730  0.3372
  137POX    C1I 2222   4.515   3.945   2.479  0.0427 -0.1881  0.2009
  137POX    C1J 2223   4.472   4.054   2.541  0.0903 -0.3194  0.4641
  137POX    C1K 2224   4.409   4.172   2.467  0.0574 -0.3426  0.4551
  137POX    C1L 2225   4.312   4.239   2.564 -0.0156 -0.2861  0.3435
  137POX    C1M 2226   4.239   4.362   2.509  0.2926 -0.1939  0.1370
  137POX    C1N 2227   4.132   4.407   2.608  0.5055  0.3282  0.1302
  137POX    C1O 2228   4.051   4.529   2.563  0.1341  0.1439  0.3023
  137POX    C1P 2229   3.984   4.589   2.687  0.1399  0.3771  0.1938
  137POX    C1Q 2230   3.896   4.707   2.645 -0.1036  0.2344  0.2959
  137POX    C1R 2231   3.793   4.670   2.539  0.5107 -0.3907 -0.0955
  137POX     CZ 2232   3.978   3.937   1.500 -0.3145 -0.0162  0.1003
  137POX     OZ 2233   3.917   3.952   1.629 -0.0037 -0.2802  0.2781
  137POX    C2A 2234   3.891   4.074   1.673  0.2411 -0.0292 -0.2545
  137POX    O2A 2235   3.927   4.183   1.629  0.0942  0.3789  0.6070
  137POX    C2B 2236   3.797   4.057   1.787  0.1020  0.0732 -0.3539
  137POX    C2C 2237   3.870   4.052   1.921  0.1013  0.3828 -0.3415
  137POX    C2D 2238   3.932   4.184   1.967  0.1763  0.1331  0.2889
  137POX    C2E 2239   4.064   4.170   2.044  0.0416  0.0691  0.5086
  137POX    C2F 2240   4.060   4.072   2.162 -0.0793 -0.4025  0.1194
  137POX    C2G 2241   3.991   4.124   2.288 -0.1849 -0.0673 -0.0743
  137POX    C2H 2242   3.965   4.009   2.386 -0.1532 -0.0020  0.0119
  137POX    C2I 2243   3.948   4.059   2.529  0.5448 -0.2796  0.1948
  137POX    C2J 2244   4.023   3.957   2.615  0.0977 -0.5690  0.2475
  137POX    C2K 2245   4.022   4.003   2.761 -0.2582  0.3492 -0.0367
  137POX    C2L 2246   4.140   3.941   2.836 -0.3794 -0.0517 -0.1783
  137POX    C2M 2247   4.153   3.975   2.985 -0.2108 -0.2286 -0.1519
  137POX    C2N 2248   4.285   3.919   3.039 -0.2826  0.1693  0.4440
  137POX    C2O 2249   4.285   3.913   3.191 -0.0150 -0.2094  0.4275
  137POX    C2P 2250   4.381   3.807   3.247  0.4459 -0.2781 -0.4858
  138CHL    CN1 2251   2.656   8.134   1.220  0.0821  0.1847 -0.3898
  138CHL    CN2 2252   2.560   8.234   1.044  0.0669 -0.1405 -0.7307
  138CHL    CN3 2253   2.409   8.132   1.204  0.1429 -0.2948  0.2980
  138CHL    NTM 2254   2.538   8.120   1.134 -0.0712  0.2990 -0.1981
  138CHL     CB 2255   2.551   7.999   1.051 -0.0489 -0.2129  0.5400
  139PJ2     CA 2256   2.584   7.861   1.108 -0.4782 -0.9196 -0.8799
  139PJ2     OA 2257   2.507   7.842   1.226  0.7171  0.0220  0.0864
  139PJ2      P 2258   2.450   7.693   1.246  0.1123  0.2232 -0.1114
  139PJ2     OB 2259   2.569   7.609   1.270 -0.1468 -0.1262 -0.0258
  139PJ2     HB 2260   2.618   7.635   1.354 -1.5900  0.5617  0.6328
  139PJ2     OG 2261   2.358   7.669   1.133 -0.1457  0.7735 -0.0192
  139PJ2     HG 2262   2.274   7.722   1.121  0.0815  0.8371 -1.6872
  139PJ2     OD 2263   2.359   7.696   1.379  0.1388 -0.1206 -0.0845
  140POX     CD 2264   2.437   7.708   1.498  0.2441  0.1985 -0.1870
  140POX     CE 2265   2.378   7.711   1.639  0.1726  0.3471 -0.2193
  140POX     OE 2266   2.479   7.750   1.733 -0.4388 -0.0078  0.5902
  140POX    C1A 2267   2.501   7.875   1.772  0.0363  0.2745 -0.5687
  140POX    O1A 2268   2.450   7.963   1.702 -0.2495  0.4390 -0.1519
  140POX    C1B 2269   2.613   7.888   1.867 -0.3755 -0.4911  0.0312
  140POX    C1C 2270   2.573   7.872   2.014 -0.1140 -0.2632  0.1288
  140POX    C1D 2271   2.688   7.894   2.112 -0.2784  0.1159  0.2391
  140POX    C1E 2272   2.628   7.879   2.252 -0.6565  0.1813  0.0864
  140POX    C1F 2273   2.713   7.937   2.366 -0.9432  0.1369  0.3232
  140POX    C1G 2274   2.634   7.961   2.494 -0.7442 -0.0229  0.4769
  140POX    C1H 2275   2.738   7.978   2.605 -0.1709 -0.0509 -0.0515
  140POX    C1I 2276   2.663   8.020   2.732 -0.2006 -0.3060  0.0178
  140POX    C1J 2277   2.691   7.977   2.854 -0.0538 -0.2925 -0.0119
  140POX    C1K 2278   2.787   7.864   2.892  0.1351 -0.1362 -0.0199
  140POX    C1L 2279   2.867   7.918   3.011 -0.3101 -0.4151  0.4112
  140POX    C1M 2280   2.981   7.822   3.046  0.5634  0.5664  0.3118
  140POX    C1N 2281   3.054   7.851   3.177  0.3737  0.2185  0.4959
  140POX    C1O 2282   3.155   7.741   3.210  0.1371 -0.2396 -0.2879
  140POX    C1P 2283   3.245   7.770   3.330 -0.1177  0.0554 -0.1659
  140POX    C1Q 2284   3.154   7.800   3.449 -0.2498 -0.0184 -0.2473
  140POX    C1R 2285   3.234   7.843   3.572  0.0852 -0.5487 -0.2779
  140POX     CZ 2286   2.298   7.581   1.653 -0.2411  0.6291  0.0654
  140POX     OZ 2287   2.239   7.551   1.780 -0.5678  0.2830 -0.1684
  140POX    C2A 2288   2.221   7.421   1.806 -0.2820  0.2194 -0.2791
  140POX    O2A 2289   2.288   7.344   1.737  0.0624  0.2678 -0.0054
  140POX    C2B 2290   2.164   7.382   1.937  0.8936  0.1109  0.2208
  140POX    C2C 2291   2.263   7.346   2.047  0.5800  0.3261  0.5779
  140POX    C2D 2292   2.198   7.288   2.172  0.1167 -0.1220  0.1349
  140POX    C2E 2293   2.305   7.258   2.277 -0.1032 -0.1528  0.3526
  140POX    C2F 2294   2.240   7.230   2.413 -0.2199 -0.4042  0.2465
  140POX    C2G 2295   2.185   7.360   2.473  0.4244 -0.1667  0.3389
  140POX    C2H 2296   2.095   7.350   2.597 -0.2169  0.0994 -0.0999
  140POX    C2I 2297   2.149   7.247   2.696 -0.6591 -0.0648 -0.0279
  140POX    C2J 2298   2.081   7.254   2.833 -0.3691 -0.1800  0.1225
  140POX    C2K 2299   2.156   7.171   2.938  0.0657  0.2680  0.1712
  140POX    C2L 2300   2.306   7.198   2.941  0.0547  0.3490  0.0155
  140POX    C2M 2301   2.361   7.105   3.050  0.0527  0.1219 -0.1780
  140POX    C2N 2302   2.302   7.126   3.189 -0.1183  0.0364 -0.2378
  140POX    C2O 2303   2.385   7.032   3.276  0.0667  0.4290  0.0133
  140POX    C2P 2304   2.295   6.995   3.394 -0.1587  0.8451 -0.0257
  141CHL    CN1 2305   2.083   7.990   1.222  0.0795  0.7755  0.2275
  141CHL    CN2 2306   2.041   7.889   1.436 -0.2366 -0.1435 -0.4936
  141CHL    CN3 2307   1.872   7.883   1.259  0.1794 -0.5088 -0.9204
  141CHL    NTM 2308   2.015   7.879   1.292  0.1261  0.2302 -0.5840
  141CHL     CB 2309   2.084   7.763   1.235  0.6794  0.0950  0.3415
  142PJ2     CA 2310   2.013   7.629   1.254  0.2616  0.2961  0.2125
  142PJ2     OA 2311   1.955   7.598   1.381 -0.6685 -0.1197 -0.3047
  142PJ2      P 2312   1.966   7.445   1.427  0.3337  0.0451  0.0220
  142PJ2     OB 2313   1.846   7.396   1.357  0.3694  0.2005 -0.1456
  142PJ2     HB 2314   1.826   7.299   1.371  1.0149 -0.2064 -1.8160
  142PJ2     OG 2315   2.099   7.408   1.374  0.2353 -0.5227  0.1624
  142PJ2     HG 2316   2.116   7.445   1.282  1.0303  0.2234  0.6010
  142PJ2     OD 2317   1.955   7.437   1.588  0.0969  0.3685  0.0215
  143POX     CD 2318   1.838   7.501   1.641  0.0718  0.1018  0.2916
  143POX     CE 2319   1.860   7.647   1.683 -0.2745  0.1773  0.2100
  143POX     OE 2320   1.923   7.650   1.811 -0.2331 -0.2866  0.2042
  143POX    C1A 2321   2.003   7.754   1.833  0.5186 -0.6860 -0.5878
  143POX    O1A 2322   2.037   7.827   1.740 -0.1349  0.0159 -0.2845
  143POX    C1B 2323   2.041   7.766   1.975 -0.0401  0.1592 -0.4990
  143POX    C1C 2324   2.180   7.826   1.994 -0.3178  0.4885  0.5592
  143POX    C1D 2325   2.216   7.841   2.142  0.1134  0.2360  0.4838
  143POX    C1E 2326   2.205   7.709   2.218  0.5732 -0.0881 -0.0168
  143POX    C1F 2327   2.262   7.713   2.360  0.4050  0.2175  0.0422
  143POX    C1G 2328   2.183   7.808   2.450  0.0952  0.2239 -0.2316
  143POX    C1H 2329   2.273   7.827   2.573  0.3602 -0.0418 -0.3838
  143POX    C1I 2330   2.215   7.940   2.658  0.2697 -0.4026  0.0385
  143POX    C1J 2331   2.196   7.943   2.789  0.0612 -0.3712  0.0089
  143POX    C1K 2332   2.226   7.838   2.897 -0.4270 -0.1277  0.3861
  143POX    C1L 2333   2.119   7.735   2.934 -0.5966 -0.0538  0.1023
  143POX    C1M 2334   2.176   7.637   3.035  0.4189  0.4803  0.0574
  143POX    C1N 2335   2.229   7.700   3.164 -0.0882  0.3335  0.3422
  143POX    C1O 2336   2.267   7.586   3.258  0.1860  0.3947  0.3069
  143POX    C1P 2337   2.333   7.635   3.388  0.3535  0.3615  0.2334
  143POX    C1Q 2338   2.358   7.512   3.476 -0.2742 -0.0997 -0.2168
  143POX    C1R 2339   2.461   7.422   3.408  0.1717  0.5155 -0.3706
  143POX     CZ 2340   1.724   7.716   1.682 -0.2990  0.1318  0.4558
  143POX     OZ 2341   1.710   7.846   1.742  0.2163  0.2052  0.4212
  143POX    C2A 2342   1.702   7.954   1.665 -0.2951 -0.1360 -0.0179
  143POX    O2A 2343   1.721   7.942   1.544  1.1357  0.1581  0.1613
  143POX    C2B 2344   1.662   8.076   1.740 -0.4367 -0.1042 -0.1427
  143POX    C2C 2345   1.768   8.186   1.748 -0.5267 -0.0314  0.0669
  143POX    C2D 2346   1.886   8.165   1.843 -0.1344 -0.1650 -0.4415
  143POX    C2E 2347   1.831   8.179   1.985  0.6102 -0.5236 -0.1155
  143POX    C2F 2348   1.956   8.196   2.072  0.5571 -0.6519 -0.0126
  143POX    C2G 2349   1.915   8.232   2.215  0.0480  0.6275 -0.4608
  143POX    C2H 2350   2.039   8.207   2.300 -0.3685  0.0743 -0.0049
  143POX    C2I 2351   2.101   8.333   2.360  0.1140  0.0027 -0.3422
  143POX    C2J 2352   2.181   8.317   2.490  0.5741  0.2095 -0.5991
  143POX    C2K 2353   2.238   8.434   2.569 -0.0657 -0.0081  0.1921
  143POX    C2L 2354   2.284   8.375   2.703 -0.2726  0.2504  0.3796
  143POX    C2M 2355   2.371   8.468   2.787  0.2632  0.1022 -0.0063
  143POX    C2N 2356   2.439   8.396   2.904 -0.4682  0.2365  0.5078
  143POX    C2O 2357   2.527   8.499   2.976  0.1344  0.0483  0.0427
  143POX    C2P 2358   2.659   8.434   3.019  0.3430  0.1868 -0.3792
  144CHL    CN1 2359   1.473   6.290   1.158 -0.3009 -0.1565 -0.2063
  144CHL    CN2 2360   1.525   6.478   1.011 -0.0018  0.1222 -0.5171
  144CHL    CN3 2361   1.334   6.491   1.152  0.4857  0.1136  0.3099
  144CHL    NTM 2362   1.470   6.436   1.140  0.3034 -0.1745 -0.4831
  144CHL     CB 2363   1.538   6.497   1.256 -0.2549 -0.0795 -0.1997
  145PJ2     CA 2364   1.689   6.519   1.265 -0.2103 -0.3206 -0.3336
  145PJ2     OA 2365   1.763   6.397   1.263  0.0296 -0.1737 -0.6276
  145PJ2      P 2366   1.920   6.397   1.297 -0.0774  0.5958 -0.1189
  145PJ2     OB 2367   1.963   6.256   1.283 -0.8272  0.2630  0.8093
  145PJ2     HB 2368   2.062   6.245   1.273 -0.8257 -0.4019  1.5051
  145PJ2     OG 2369   1.986   6.496   1.209  0.3829 -0.0713 -0.5398
  145PJ2     HG 2370   2.083   6.501   1.233  1.1955 -2.5457 -2.8536
  145PJ2     OD 2371   1.924   6.453   1.448 -0.9029 -0.4541  0.3081
  146POX     CD 2372   1.998   6.382   1.547 -0.2666  0.2386  0.3372
  146POX     CE 2373   1.977   6.420   1.694 -0.0853  0.1454  0.3873
  146POX     OE 2374   2.063   6.342   1.777 -0.1003 -0.0879  0.1866
  146POX    C1A 2375   2.141   6.410   1.861 -0.2860  0.2277  0.1022
  146POX    O1A 2376   2.154   6.533   1.858  0.0469  0.1824 -0.7949
  146POX    C1B 2377   2.231   6.314   1.928  0.4581  0.6285 -0.3001
  146POX    C1C 2378   2.270   6.364   2.067  0.3013 -0.1971  0.0478
  146POX    C1D 2379   2.353   6.269   2.154  0.7489 -0.0085 -0.1711
  146POX    C1E 2380   2.417   6.336   2.276 -1.0547 -0.4803  1.0756
  146POX    C1F 2381   2.541   6.269   2.336 -0.1285  0.0326 -0.2124
  146POX    C1G 2382   2.588   6.346   2.459 -0.3030  0.0953 -0.1841
  146POX    C1H 2383   2.673   6.266   2.559 -0.2314  0.2864 -0.0906
  146POX    C1I 2384   2.819   6.238   2.522 -0.1156  0.3575  0.3071
  146POX    C1J 2385   2.878   6.123   2.555  0.1220  0.4289  0.1273
  146POX    C1K 2386   2.814   6.011   2.637 -0.6683  0.4939 -0.3899
  146POX    C1L 2387   2.749   5.913   2.540  0.1757  0.0056 -0.4739
  146POX    C1M 2388   2.695   5.786   2.606  0.5374  0.1446  0.0919
  146POX    C1N 2389   2.602   5.797   2.727  0.2347 -0.8008 -0.0448
  146POX    C1O 2390   2.565   5.657   2.775 -0.4941 -0.5376  0.1637
  146POX    C1P 2391   2.668   5.569   2.846 -0.0983 -0.2532 -0.0538
  146POX    C1Q 2392   2.611   5.435   2.894  0.8367 -0.6337 -0.0026
  146POX    C1R 2393   2.720   5.336   2.938  1.1889 -0.0009  0.5657
  146POX     CZ 2394   1.829   6.405   1.730 -0.2969 -0.1254 -0.5501
  146POX     OZ 2395   1.799   6.442   1.865  0.1620 -0.2982 -0.3989
  146POX    C2A 2396   1.689   6.389   1.918  0.0059  0.6815  0.2850
  146POX    O2A 2397   1.626   6.299   1.862  0.4204  0.5791 -0.0244
  146POX    C2B 2398   1.672   6.432   2.058  0.5133 -0.1684  0.6186
  146POX    C2C 2399   1.553   6.360   2.122 -0.2598  0.2068 -0.3633
  146POX    C2D 2400   1.514   6.421   2.257  0.3814 -0.0684 -0.0500
  146POX    C2E 2401   1.371   6.391   2.302  0.3139 -0.2305 -0.3730
  146POX    C2F 2402   1.357   6.255   2.370 -0.1826 -0.0204 -0.0482
  146POX    C2G 2403   1.455   6.221   2.483 -0.0310  0.1540 -0.1267
  146POX    C2H 2404   1.430   6.083   2.545  0.0194  0.2609  0.1337
  146POX    C2I 2405   1.525   6.044   2.658  0.3492  0.1886 -0.1672
  146POX    C2J 2406   1.469   5.911   2.707  0.4467  0.3565  0.4084
  146POX    C2K 2407   1.540   5.859   2.832  0.5238  0.3284  0.3523
  146POX    C2L 2408   1.547   5.707   2.848  0.5807  0.2719 -0.2045
  146POX    C2M 2409   1.622   5.657   2.971  0.2142  0.4839  0.1055
  146POX    C2N 2410   1.602   5.505   2.969 -0.0953  0.5283 -0.3974
  146POX    C2O 2411   1.679   5.424   3.073 -0.2919  0.3148 -0.4156
  146POX    C2P 2412   1.821   5.392   3.026  0.0513  0.5514  0.4316
  147CHL    CN1 2413   0.705   3.302   0.827  0.1162  0.0327 -0.0938
  147CHL    CN2 2414   0.639   3.386   1.045 -0.5798 -0.5144 -0.0520
  147CHL    CN3 2415   0.573   3.487   0.831  0.4890 -0.5118 -0.3487
  147CHL    NTM 2416   0.680   3.422   0.908  0.2430 -0.1899  0.2750
  147CHL     CB 2417   0.786   3.524   0.912  0.0760 -0.0019 -0.1025
  148PJ2     CA 2418   0.930   3.473   0.904  0.2130  0.4292 -0.4530
  148PJ2     OA 2419   0.982   3.410   1.022 -0.3598  0.0299 -0.4064
  148PJ2      P 2420   1.132   3.362   0.991 -0.2307  0.0397  0.1880
  148PJ2     OB 2421   1.098   3.230   0.935  0.0545  0.0712 -0.0666
  148PJ2     HB 2422   1.014   3.196   0.978  0.1867 -0.8752 -0.5101
  148PJ2     OG 2423   1.199   3.462   0.904 -0.1867  0.0419  0.2240
  148PJ2     HG 2424   1.282   3.418   0.869 -0.0532  0.9279 -0.5972
  148PJ2     OD 2425   1.200   3.368   1.137 -0.1187  0.3230  0.1244
  149POX     CD 2426   1.236   3.499   1.182  0.4240  0.2119  0.0258
  149POX     CE 2427   1.303   3.517   1.318  0.0514 -0.3210  0.2813
  149POX     OE 2428   1.324   3.653   1.356 -0.0668 -0.1618 -0.2165
  149POX    C1A 2429   1.255   3.700   1.459 -0.0305 -0.0479 -0.2435
  149POX    O1A 2430   1.141   3.659   1.480 -0.2329  0.4995 -0.2635
  149POX    C1B 2431   1.295   3.839   1.490 -0.4520  0.0012  0.0897
  149POX    C1C 2432   1.393   3.836   1.608  0.0687 -0.1851 -0.3455
  149POX    C1D 2433   1.523   3.768   1.564  0.1726 -0.3000  0.1369
  149POX    C1E 2434   1.614   3.752   1.686  0.1427 -0.4364  0.1419
  149POX    C1F 2435   1.548   3.648   1.777 -0.0737 -0.5197 -0.1109
  149POX    C1G 2436   1.656   3.622   1.882 -0.2322 -0.4840  0.0615
  149POX    C1H 2437   1.597   3.608   2.022  0.0046  0.1401  0.2227
  149POX    C1I 2438   1.707   3.581   2.126 -0.6134 -0.0977  0.8191
  149POX    C1J 2439   1.703   3.494   2.227  0.6624 -0.3277  0.6782
  149POX    C1K 2440   1.579   3.411   2.259 -0.0489  0.4888  0.0775
  149POX    C1L 2441   1.580   3.395   2.411  0.5005  0.5998  0.0881
  149POX    C1M 2442   1.448   3.325   2.445  0.8367 -0.1880 -0.1940
  149POX    C1N 2443   1.445   3.315   2.597 -0.1989 -0.1815 -0.2066
  149POX    C1O 2444   1.333   3.217   2.634 -0.4324  0.1545 -0.0196
  149POX    C1P 2445   1.316   3.231   2.786  0.0866  0.6908 -0.0067
  149POX    C1Q 2446   1.197   3.146   2.832  0.4882 -0.0909 -0.3820
  149POX    C1R 2447   1.169   3.167   2.981 -0.2803  0.2437 -0.5718
  149POX     CZ 2448   1.410   3.410   1.334  0.5078  0.0296 -0.3906
  149POX     OZ 2449   1.463   3.387   1.465 -0.5263  0.3216  0.0824
  149POX    C2A 2450   1.560   3.299   1.486 -0.2928  0.6315  0.3125
  149POX    O2A 2451   1.586   3.220   1.396  0.3666  0.4473  0.6631
  149POX    C2B 2452   1.616   3.304   1.623  0.7776  0.3334 -0.1005
  149POX    C2C 2453   1.745   3.227   1.647 -0.0378 -0.9803  0.1605
  149POX    C2D 2454   1.770   3.214   1.797  0.4774  0.0493  0.1695
  149POX    C2E 2455   1.889   3.123   1.828  0.5168 -0.2780 -0.9351
  149POX    C2F 2456   1.936   3.152   1.970 -0.3420 -0.2178 -0.6600
  149POX    C2G 2457   1.834   3.095   2.070  0.1864  0.3351  0.2077
  149POX    C2H 2458   1.886   3.094   2.214 -0.1854  0.4053  0.3421
  149POX    C2I 2459   1.782   3.040   2.312 -0.2938 -0.1794 -0.0897
  149POX    C2J 2460   1.821   3.029   2.459 -0.2834 -0.2904 -0.1003
  149POX    C2K 2461   1.689   3.015   2.534 -0.1505  0.1411  0.2183
  149POX    C2L 2462   1.696   2.986   2.684 -0.5890  0.2336  0.2603
  149POX    C2M 2463   1.748   3.108   2.760  0.6819 -0.1855  0.0985
  149POX    C2N 2464   1.734   3.078   2.909  0.0688 -0.2538  0.0297
  149POX    C2O 2465   1.590   3.080   2.961 -0.0173  0.0843 -0.2168
  149POX    C2P 2466   1.581   3.085   3.114 -0.1474 -0.2913 -0.2100
  150CHL    CN1 2467   1.533   5.116   1.586 -0.0785 -0.8268 -0.0439
  150CHL    CN2 2468   1.657   4.976   1.428  0.1884 -0.3871  0.2328
  150CHL    CN3 2469   1.777   5.104   1.592 -0.0048 -0.6729  0.4533
  150CHL    NTM 2470   1.657   5.099   1.508  0.1487 -0.3773  0.2173
  150CHL     CB 2471   1.657   5.216   1.418  0.7419 -0.0884  0.5899
  151PJ2     CA 2472   1.774   5.254   1.326  0.2349  0.0969  0.0160
  151PJ2     OA 2473   1.846   5.144   1.272 -0.0954 -0.1792  0.1336
  151PJ2      P 2474   1.941   5.179   1.147  0.1715 -0.1618  0.3406
  151PJ2     OB 2475   1.972   5.047   1.086  0.0141 -0.0200 -0.0512
  151PJ2     HB 2476   2.015   5.052   0.996 -1.3419  1.7839 -0.6618
  151PJ2     OG 2477   1.880   5.280   1.058  0.6268 -0.2387 -0.0654
  151PJ2     HG 2478   1.932   5.304   0.976  1.7288 -0.2343  0.6168
  151PJ2     OD 2479   2.071   5.246   1.215  0.2494  0.1506 -0.1134
  152POX     CD 2480   2.140   5.163   1.308 -0.1210 -0.0984 -0.0585
  152POX     CE 2481   2.259   5.246   1.356 -0.1319 -0.5668  0.7942
  152POX     OE 2482   2.372   5.167   1.397  0.4388 -0.2172 -0.0848
  152POX    C1A 2483   2.493   5.220   1.408  0.2380  0.1731  0.2659
  152POX    O1A 2484   2.507   5.341   1.388  0.2690 -0.0140 -0.8798
  152POX    C1B 2485   2.589   5.129   1.475  0.4814  0.3667  0.1842
  152POX    C1C 2486   2.557   5.099   1.622 -0.1148 -0.4186 -0.1014
  152POX    C1D 2487   2.561   5.219   1.716  0.1899 -0.2826 -0.2882
  152POX    C1E 2488   2.560   5.181   1.864 -0.1169 -0.1130 -0.2472
  152POX    C1F 2489   2.441   5.096   1.910 -0.2378  0.2496  0.1140
  152POX    C1G 2490   2.463   5.034   2.048 -0.1498 -0.3315 -0.1610
  152POX    C1H 2491   2.444   5.132   2.164  0.1596 -0.2007 -0.2208
  152POX    C1I 2492   2.450   5.056   2.297 -0.3550  0.1347 -0.0028
  152POX    C1J 2493   2.543   5.088   2.386 -0.2878  0.5096 -0.2028
  152POX    C1K 2494   2.663   5.180   2.361  0.2034 -0.0318  0.1412
  152POX    C1L 2495   2.725   5.240   2.487 -0.0479  0.2342  0.1374
  152POX    C1M 2496   2.842   5.336   2.462 -0.3795  0.6535  0.1718
  152POX    C1N 2497   2.902   5.386   2.593 -0.0214 -0.0516  0.2846
  152POX    C1O 2498   3.001   5.502   2.586  0.0176 -0.0939  0.1431
  152POX    C1P 2499   3.058   5.522   2.726 -0.2499  0.1863  0.2120
  152POX    C1Q 2500   3.139   5.403   2.778  0.0070  0.3214  0.1215
  152POX    C1R 2501   3.177   5.428   2.924 -0.7633 -0.0463  0.3853
  152POX     CZ 2502   2.215   5.364   1.442 -0.4981  0.3804 -0.6606
  152POX     OZ 2503   2.173   5.339   1.577  0.5483  0.0643 -0.3843
  152POX    C2A 2504   2.170   5.436   1.667  0.0883 -0.2888 -0.0150
  152POX    O2A 2505   2.242   5.532   1.641 -0.4952  0.1241 -0.1304
  152POX    C2B 2506   2.105   5.409   1.797  0.1485  0.7015  0.2300
  152POX    C2C 2507   2.168   5.468   1.923  0.2280  0.4019  0.3318
  152POX    C2D 2508   2.097   5.404   2.043  0.5159 -0.5110  0.0227
  152POX    C2E 2509   2.129   5.465   2.179  0.1287 -0.3566  0.0482
  152POX    C2F 2510   2.062   5.389   2.293 -0.4669  0.4296  0.2328
  152POX    C2G 2511   2.083   5.444   2.434  0.3660 -0.1956  0.3617
  152POX    C2H 2512   2.035   5.588   2.451 -0.2745 -0.3720  0.0531
  152POX    C2I 2513   2.035   5.609   2.603 -0.1320 -0.3363  0.0481
  152POX    C2J 2514   1.962   5.742   2.627  0.1073 -0.2844  0.5016
  152POX    C2K 2515   2.057   5.860   2.604 -0.0391 -0.2377  0.1234
  152POX    C2L 2516   2.177   5.863   2.700  0.0976 -0.5951 -0.0334
  152POX    C2M 2517   2.250   5.997   2.708 -0.5252 -0.2144 -0.4896
  152POX    C2N 2518   2.165   6.103   2.778 -0.6457 -0.4487 -0.2804
  152POX    C2O 2519   2.226   6.243   2.789  0.0607 -0.8239  0.7208
  152POX    C2P 2520   2.115   6.347   2.807  0.3728 -0.2944 -0.3545
  153CHL    CN1 2521   8.160   8.242   1.293  0.0068 -0.0738 -0.2442
  153CHL    CN2 2522   8.299   8.435   1.239 -0.0602  0.3503  0.0516
  153CHL    CN3 2523   8.071   8.412   1.165  0.3941  0.8673 -0.4409
  153CHL    NTM 2524   8.197   8.341   1.191 -0.0343  0.2983  0.0986
  153CHL     CB 2525   8.228   8.279   1.062  0.6582  0.4950  0.1683
  154PJ2     CA 2526   8.326   8.162   1.047  0.2729  0.1527  0.2868
  154PJ2     OA 2527   8.461   8.203   1.071  0.2615  0.3851 -0.0257
  154PJ2      P 2528   8.565   8.080   1.070 -0.2080 -0.0134 -0.0950
  154PJ2     OB 2529   8.522   7.985   0.965 -0.2083 -0.4813  0.3210
  154PJ2     HB 2530   8.596   7.951   0.906 -1.5519  0.1428 -1.8312
  154PJ2     OG 2531   8.701   8.137   1.067 -0.0913 -0.2877 -0.0320
  154PJ2     HG 2532   8.696   8.223   1.116 -2.7689 -0.2966 -0.1657
  154PJ2     OD 2533   8.530   8.017   1.215 -0.0744  0.0020 -0.0567
  155POX     CD 2534   8.548   8.098   1.331 -0.9038  0.0266  0.0628
  155POX     CE 2535   8.467   8.061   1.456 -0.5191 -0.3602  0.2008
  155POX     OE 2536   8.493   8.153   1.562 -0.0268 -0.0475 -0.1840
  155POX    C1A 2537   8.379   8.173   1.628  0.0402 -0.4507  0.0585
  155POX    O1A 2538   8.273   8.182   1.567  0.2831 -0.2644 -0.3366
  155POX    C1B 2539   8.397   8.185   1.775  0.1709  0.2157 -0.0059
  155POX    C1C 2540   8.357   8.061   1.855 -0.0355  0.3182  0.0497
  155POX    C1D 2541   8.375   8.092   2.004 -0.4869 -0.1272  0.1990
  155POX    C1E 2542   8.518   8.121   2.049 -0.3779  0.0818 -0.2723
  155POX    C1F 2543   8.550   8.124   2.199  0.1682 -0.3136 -0.3801
  155POX    C1G 2544   8.497   8.003   2.276 -0.8621  0.3862  0.0085
  155POX    C1H 2545   8.524   8.029   2.425  0.3639 -0.3343 -0.0812
  155POX    C1I 2546   8.425   7.973   2.527 -0.0174  0.1980 -0.1546
  155POX    C1J 2547   8.382   8.043   2.631  0.1387 -0.4639  0.3620
  155POX    C1K 2548   8.448   8.177   2.661 -0.3716  0.0412 -0.6941
  155POX    C1L 2549   8.381   8.255   2.775  0.1904  0.3058 -0.5387
  155POX    C1M 2550   8.475   8.373   2.801  0.0356  0.3804 -0.3215
  155POX    C1N 2551   8.615   8.336   2.850 -0.2749  0.0816  0.3618
  155POX    C1O 2552   8.700   8.458   2.886  0.2945 -0.1930 -0.0299
  155POX    C1P 2553   8.847   8.429   2.914  0.4797  0.5452 -0.2129
  155POX    C1Q 2554   8.909   8.561   2.961  0.1540  0.5743  0.1408
  155POX    C1R 2555   0.042   8.553   2.961  0.1028 -0.1798  0.3230
  155POX     CZ 2556   8.490   7.912   1.481 -0.4469 -0.3449  0.2266
  155POX     OZ 2557   8.475   7.854   1.611 -0.0417 -0.2795  0.3045
  155POX    C2A 2558   8.510   7.730   1.642  0.1343 -0.2788  0.1120
  155POX    O2A 2559   8.543   7.650   1.554 -0.8841 -0.3929 -0.1689
  155POX    C2B 2560   8.509   7.702   1.787  0.6025 -0.8811  0.0061
  155POX    C2C 2561   8.643   7.747   1.845  0.0485  0.2822  0.4192
  155POX    C2D 2562   8.630   7.741   1.997  0.7981 -0.3646  0.4652
  155POX    C2E 2563   8.656   7.601   2.055  0.3608 -0.5904  0.1240
  155POX    C2F 2564   8.608   7.601   2.201 -0.0423 -0.5581 -0.0056
  155POX    C2G 2565   8.457   7.594   2.225 -0.0292 -0.2230  0.1630
  155POX    C2H 2566   8.426   7.558   2.370 -0.4043 -0.2161  0.0834
  155POX    C2I 2567   8.275   7.563   2.395 -0.3801  0.5912  0.0914
  155POX    C2J 2568   8.220   7.535   2.535  0.5089 -0.4240  0.2416
  155POX    C2K 2569   8.272   7.612   2.657 -0.0475  0.3339  0.0009
  155POX    C2L 2570   8.179   7.553   2.763 -0.0042  0.3236  0.0326
  155POX    C2M 2571   8.184   7.619   2.902 -0.1108  0.3879  0.0060
  155POX    C2N 2572   8.084   7.535   2.982  0.6987 -0.4775  0.1202
  155POX    C2O 2573   8.078   7.574   3.130  0.1706  0.0094 -0.0300
  155POX    C2P 2574   8.036   7.717   3.167 -0.3988 -0.0122 -0.5753
  156CHL    CN1 2575   4.501   8.063   1.400  0.0767 -0.0088  0.0362
  156CHL    CN2 2576   4.386   8.184   1.561 -0.0335 -0.3310 -0.4507
  156CHL    CN3 2577   4.434   7.938   1.571 -0.2430 -0.3301  0.2356
  156CHL    NTM 2578   4.387   8.053   1.493 -0.0265 -0.4947 -0.1390
  156CHL     CB 2579   4.264   8.035   1.414 -0.1410 -0.3532  0.0037
  157PJ2     CA 2580   4.122   8.045   1.469  0.0603 -0.6766  0.5814
  157PJ2     OA 2581   4.096   8.183   1.492 -0.1877 -0.5890 -0.2152
  157PJ2      P 2582   3.946   8.213   1.543  0.1007  0.0610  0.2586
  157PJ2     OB 2583   3.930   8.360   1.540 -0.8596 -0.0488 -0.4838
  157PJ2     HB 2584   3.948   8.381   1.637 -1.5751  0.0640 -0.3733
  157PJ2     OG 2585   3.856   8.126   1.465  0.5328 -0.0879 -0.0814
  157PJ2     HG 2586   3.770   8.171   1.440  0.5623 -1.1197 -2.2168
  157PJ2     OD 2587   3.951   8.165   1.697  0.3185 -0.1274  0.1935
  158POX     CD 2588   3.966   8.272   1.791  0.4470  0.1538 -0.1449
  158POX     CE 2589   4.039   8.218   1.914 -0.1146 -0.2614  0.0095
  158POX     OE 2590   4.053   8.316   2.017  0.0914 -0.0283 -0.2416
  158POX    C1A 2591   3.962   8.314   2.114 -0.1269  0.4521 -0.4304
  158POX    O1A 2592   3.852   8.263   2.095 -0.2757  0.5292  0.2100
  158POX    C1B 2593   3.990   8.396   2.234  0.2171 -0.2656 -0.0181
  158POX    C1C 2594   4.096   8.325   2.319 -0.2488 -0.3702  0.4884
  158POX    C1D 2595   4.046   8.187   2.359  0.0763 -0.7406 -0.3479
  158POX    C1E 2596   4.134   8.127   2.469  0.3123 -0.0379 -0.1460
  158POX    C1F 2597   4.091   7.983   2.500  0.8591 -0.2401 -0.3210
  158POX    C1G 2598   4.149   7.915   2.625  0.2016  0.2905  0.2812
  158POX    C1H 2599   4.120   7.965   2.767 -0.0357  0.0132  0.3314
  158POX    C1I 2600   4.225   7.942   2.876 -0.1116 -0.8510  0.2312
  158POX    C1J 2601   4.257   8.022   2.976 -0.3362 -0.2945 -0.1366
  158POX    C1K 2602   4.177   8.150   3.001 -0.0250 -0.0945 -0.1526
  158POX    C1L 2603   4.269   8.270   3.024 -0.4785  0.1384  0.4735
  158POX    C1M 2604   4.319   8.329   2.892  0.0175 -0.2218  0.4982
  158POX    C1N 2605   4.416   8.443   2.922 -0.6135  0.4447  0.0580
  158POX    C1O 2606   4.527   8.461   2.818 -0.3262  0.3377  0.3431
  158POX    C1P 2607   4.466   8.484   2.679  0.0819 -0.0508  0.0971
  158POX    C1Q 2608   4.575   8.497   2.573 -0.5803 -0.1642 -0.6035
  158POX    C1R 2609   4.528   8.515   2.428  0.1170  0.1726 -0.7936
  158POX     CZ 2610   4.173   8.153   1.879  0.0990 -0.0514  0.4330
  158POX     OZ 2611   4.229   8.070   1.981  0.2941  0.1785  0.5164
  158POX    C2A 2612   4.362   8.058   1.979  0.2791  0.0297  0.0784
  158POX    O2A 2613   4.435   8.090   1.886 -0.0212  0.2542 -0.0842
  158POX    C2B 2614   4.416   7.991   2.100  0.0531 -0.1204  0.0982
  158POX    C2C 2615   4.482   8.078   2.207 -0.2939  0.1502  0.0931
  158POX    C2D 2616   4.480   8.009   2.343  0.0012  0.3853  0.2194
  158POX    C2E 2617   4.556   8.100   2.440 -0.0001  0.6173  0.0053
  158POX    C2F 2618   4.577   8.031   2.576  0.4063  0.5706 -0.0803
  158POX    C2G 2619   4.694   8.098   2.649  0.6773 -0.4452  0.4229
  158POX    C2H 2620   4.702   8.052   2.794 -0.2661 -0.3490  0.5130
  158POX    C2I 2621   4.844   8.082   2.843 -0.0712 -0.1873 -0.1401
  158POX    C2J 2622   4.856   8.073   2.996 -0.1247  0.2323 -0.1111
  158POX    C2K 2623   5.003   8.083   3.035 -0.2108 -0.1976  0.3289
  158POX    C2L 2624   5.027   8.136   3.177  0.2347 -0.3526  0.3135
  158POX    C2M 2625   4.982   8.029   3.276 -0.1317 -0.1014  0.4225
  158POX    C2N 2626   5.061   8.037   3.407  0.2252  0.0983  0.1951
  158POX    C2O 2627   5.013   8.155   3.491 -0.0613 -0.1226  0.3395
  158POX    C2P 2628   5.096   8.153   3.620  0.7271  0.0125 -0.1607
  159CHL    CN1 2629   0.995   0.933   0.885 -0.4652  0.0876  0.0556
  159CHL    CN2 2630   0.868   1.032   1.064 -0.1183  0.1757 -0.0783
  159CHL    CN3 2631   0.758   0.914   0.901 -0.7912  0.2713  0.1990
  159CHL    NTM 2632   0.883   0.915   0.978 -0.6042  0.1292 -0.1027
  159CHL     CB 2633   0.888   0.789   1.054 -0.2676  0.2939  0.1537
  160PJ2     CA 2634   0.986   0.762   1.168 -0.3625  0.2590  0.2275
  160PJ2     OA 2635   1.122   0.795   1.138 -0.2268 -0.2089  0.3278
  160PJ2      P 2636   1.210   0.808   1.272  0.3533 -0.0660 -0.0616
  160PJ2     OB 2637   1.201   0.704   1.378  0.0492  0.4112  0.3865
  160PJ2     HB 2638   1.263   0.725   1.453  2.0962 -1.9275 -0.5330
  160PJ2     OG 2639   1.343   0.861   1.238  0.1539  0.2908 -0.2904
  160PJ2     HG 2640   1.362   0.943   1.291 -1.3863  0.4180  0.0853
  160PJ2     OD 2641   1.129   0.933   1.332 -0.0729 -0.3292 -0.0803
  161POX     CD 2642   1.180   0.998   1.449  0.0285  0.2166 -0.4205
  161POX     CE 2643   1.072   1.100   1.485  0.0169 -0.0789  0.3887
  161POX     OE 2644   1.121   1.192   1.583 -0.3405 -0.0207  0.5146
  161POX    C1A 2645   1.168   1.305   1.532  0.5058 -0.4255  0.3831
  161POX    O1A 2646   1.175   1.325   1.411 -0.2160 -0.2494  0.3639
  161POX    C1B 2647   1.210   1.388   1.647 -0.0944 -0.4985  0.6578
  161POX    C1C 2648   1.355   1.380   1.695  0.4679  0.1598 -0.8739
  161POX    C1D 2649   1.372   1.453   1.828 -0.0951  0.2851 -0.8699
  161POX    C1E 2650   1.516   1.425   1.870 -0.2972 -0.3867 -0.6164
  161POX    C1F 2651   1.527   1.295   1.951 -0.2147  0.0178  0.0268
  161POX    C1G 2652   1.669   1.267   1.999 -0.0398  0.5861 -0.1474
  161POX    C1H 2653   1.696   1.329   2.136  0.1715  0.5262 -0.1606
  161POX    C1I 2654   1.843   1.323   2.177  0.2391  0.7067 -0.3715
  161POX    C1J 2655   1.881   1.309   2.304 -0.3759 -0.0604 -0.2594
  161POX    C1K 2656   1.804   1.300   2.435 -0.1035 -0.3260 -0.1184
  161POX    C1L 2657   1.890   1.320   2.560  0.6861 -0.2081 -0.6742
  161POX    C1M 2658   1.949   1.460   2.572  0.1342 -0.0390  0.1186
  161POX    C1N 2659   1.844   1.564   2.612  0.7803  0.4688  0.5192
  161POX    C1O 2660   1.814   1.545   2.761 -0.3150 -0.2801  0.2121
  161POX    C1P 2661   1.710   1.642   2.818  0.3886  0.5534  0.0880
  161POX    C1Q 2662   1.770   1.783   2.820  0.2451  0.6080  0.5795
  161POX    C1R 2663   1.675   1.899   2.850 -0.0751  0.4406  0.2189
  161POX     CZ 2664   0.949   1.021   1.531 -0.2745  0.2286  0.1405
  161POX     OZ 2665   0.821   1.085   1.522 -0.2728  0.1814 -0.2506
  161POX    C2A 2666   0.749   1.067   1.412 -0.1583  0.3255 -0.3493
  161POX    O2A 2667   0.775   0.972   1.338 -0.2024  0.2059 -0.2096
  161POX    C2B 2668   0.626   1.148   1.424 -0.0008  0.4429  0.5150
  161POX    C2C 2669   0.495   1.071   1.410 -0.0686  0.6932 -0.2778
  161POX    C2D 2670   0.382   1.168   1.447 -0.3649  0.0900  0.4279
  161POX    C2E 2671   0.242   1.115   1.412 -0.1610  0.0573 -0.3714
  161POX    C2F 2672   0.133   1.222   1.413  0.4145  0.6472 -0.2272
  161POX    C2G 2673   0.087   1.255   1.555 -0.1020 -0.0890 -0.2219
  161POX    C2H 2674   9.035   1.143   1.630 -0.1906  0.3842  0.3982
  161POX    C2I 2675   8.970   1.189   1.760 -0.4711  0.1840  0.3294
  161POX    C2J 2676   8.865   1.084   1.798 -0.5551  0.2328  0.2312
  161POX    C2K 2677   8.800   1.144   1.923  0.2255  0.0982  0.7049
  161POX    C2L 2678   8.700   1.053   1.993 -0.2353 -0.0956 -0.1963
  161POX    C2M 2679   8.622   1.123   2.105  0.6348 -0.2775  0.5334
  161POX    C2N 2680   8.542   1.017   2.180 -0.4724  0.0779 -0.1070
  161POX    C2O 2681   8.437   0.938   2.103 -0.3847 -0.1516  0.0075
  161POX    C2P 2682   8.367   0.831   2.188  0.0605 -0.5341 -0.1043
  162CHL    CN1 2683   8.889   2.455   0.327 -0.5475  0.1459  0.1003
  162CHL    CN2 2684   9.061   2.439   0.489 -0.6291  0.4687  0.8982
  162CHL    CN3 2685   9.086   2.581   0.295  0.0742 -0.0444  0.5070
  162CHL    NTM 2686   8.992   2.532   0.398 -0.3552 -0.1031  0.0921
  162CHL     CB 2687   8.921   2.641   0.468  0.0684 -0.0827  0.4971
  163PJ2     CA 2688  -0.019   2.740   0.553 -0.4200  0.6622  0.0895
  163PJ2     OA 2689   0.028   2.685   0.676 -0.2686  0.2105 -0.1644
  163PJ2      P 2690   0.105   2.802   0.757 -0.2056  0.0500  0.0095
  163PJ2     OB 2691   0.223   2.820   0.670 -0.2888  0.2858 -0.0543
  163PJ2     HB 2692   0.225   2.747   0.601 -0.5742 -0.5398  0.8030
  163PJ2     OG 2693   0.010   2.915   0.774 -0.7387 -0.5136  0.8119
  163PJ2     HG 2694  -0.080   2.872   0.785 -0.8100 -0.4495  0.4728
  163PJ2     OD 2695   0.171   2.755   0.896  0.2605  0.0014 -0.2270
  164POX     CD 2696   9.108   2.757   1.012 -0.4591 -0.2836 -0.7396
  164POX     CE 2697   9.044   2.629   1.066 -0.2331 -0.1841 -0.2260
  164POX     OE 2698   8.918   2.642   1.132 -0.0768 -0.6411  0.1728
  164POX    C1A 2699   8.846   2.537   1.170 -0.1676 -0.5176  0.3409
  164POX    O1A 2700   8.884   2.425   1.138 -0.2901 -0.4708  0.0292
  164POX    C1B 2701   8.719   2.563   1.243 -0.1364 -0.3362  0.3319
  164POX    C1C 2702   8.734   2.541   1.393  0.6109  0.2599  0.3538
  164POX    C1D 2703   8.621   2.609   1.471 -0.1242  0.0158 -0.4930
  164POX    C1E 2704   8.617   2.762   1.460  0.1196  0.0227 -0.4789
  164POX    C1F 2705   8.483   2.818   1.506  0.2054 -0.3815  0.2781
  164POX    C1G 2706   8.458   2.959   1.453  0.0850 -0.6090 -0.2749
  164POX    C1H 2707   8.554   3.065   1.508 -0.8681  0.1448 -0.0461
  164POX    C1I 2708   8.545   3.199   1.435  0.0324  0.4174  0.3377
  164POX    C1J 2709   8.625   3.257   1.346 -0.4190 -0.1675 -0.4575
  164POX    C1K 2710   8.757   3.189   1.307 -0.3033 -0.5573  0.5887
  164POX    C1L 2711   8.883   3.204   1.393  0.1660  0.3322 -0.2350
  164POX    C1M 2712   8.982   3.093   1.357 -0.2253 -0.1829  0.2690
  164POX    C1N 2713   8.957   2.945   1.387  0.5732 -0.3058  0.3380
  164POX    C1O 2714   8.968   2.932   1.539  0.4935 -0.4952  0.3277
  164POX    C1P 2715   0.001   2.793   1.576  0.1578 -0.6622  0.1661
  164POX    C1Q 2716   0.054   2.784   1.719 -0.2366 -0.7806  0.3075
  164POX    C1R 2717   8.957   2.800   1.815  0.1900 -0.1610  0.7151
  164POX     CZ 2718   0.143   2.552   1.124 -0.6568 -0.8084 -0.2078
  164POX     OZ 2719   0.207   2.610   1.237  0.2566 -0.8188 -0.7160
  164POX    C2A 2720   0.299   2.537   1.302  0.4943  0.1895  0.1069
  164POX    O2A 2721   0.353   2.439   1.252 -0.0565  0.1485 -0.4230
  164POX    C2B 2722   0.338   2.595   1.432 -0.6770 -0.0138  0.5638
  164POX    C2C 2723   0.370   2.482   1.530 -0.1972 -0.2805  0.1073
  164POX    C2D 2724   0.461   2.527   1.645 -0.4804 -0.1231  0.2733
  164POX    C2E 2725   0.397   2.614   1.752 -0.3239  0.5078 -0.1390
  164POX    C2F 2726   0.434   2.548   1.885  0.3523  0.0406 -0.5551
  164POX    C2G 2727   0.342   2.589   2.000  0.0089 -0.1272 -0.7669
  164POX    C2H 2728   0.383   2.520   2.131  0.5372  0.4743 -0.6092
  164POX    C2I 2729   0.522   2.559   2.183  0.3443 -0.2768  0.4975
  164POX    C2J 2730   0.542   2.519   2.329 -0.5415  0.3196  0.7887
  164POX    C2K 2731   0.538   2.368   2.352 -0.1522  0.2000  0.0898
  164POX    C2L 2732   0.565   2.342   2.501 -0.1084 -0.1486  0.0215
  164POX    C2M 2733   0.563   2.189   2.513  0.5910 -0.1725 -0.0743
  164POX    C2N 2734   0.573   2.157   2.662  0.1010 -0.1584 -0.0363
  164POX    C2O 2735   0.506   2.020   2.678 -0.0121 -0.0392  0.5276
  164POX    C2P 2736   0.485   1.973   2.822 -0.4885  0.2388  0.5534
  165CHL    CN1 2737   3.381   3.753   0.684  0.2577  0.0468 -0.0035
  165CHL    CN2 2738   3.555   3.586   0.689  0.5692 -0.7953  0.2325
  165CHL    CN3 2739   3.613   3.807   0.681 -0.4494  0.3350  0.2095
  165CHL    NTM 2740   3.513   3.718   0.739  0.1804 -0.7155 -0.2929
  165CHL     CB 2741   3.510   3.742   0.884  0.4395 -0.2571 -0.3622
  166PJ2     CA 2742   3.432   3.651   0.980  0.0157  0.5044  0.0317
  166PJ2     OA 2743   3.463   3.512   0.965 -0.4883  0.4609 -0.6813
  166PJ2      P 2744   3.357   3.407   1.026  0.0957  0.3045  0.0882
  166PJ2     OB 2745   3.230   3.429   0.953  0.1857 -0.1320 -0.2037
  166PJ2     HB 2746   3.220   3.528   0.943 -0.6795 -0.3275 -1.7134
  166PJ2     OG 2747   3.416   3.272   1.038 -0.1756  0.1957  0.2182
  166PJ2     HG 2748   3.355   3.200   1.071  1.5347 -0.6146  1.8217
  166PJ2     OD 2749   3.327   3.469   1.171 -0.3611  0.0646  0.1003
  167POX     CD 2750   3.320   3.382   1.285 -0.0743  0.0073  0.0763
  167POX     CE 2751   3.429   3.374   1.392 -0.0418 -0.3263  0.0211
  167POX     OE 2752   3.373   3.292   1.495  0.0466 -0.0111  0.3224
  167POX    C1A 2753   3.456   3.203   1.548  0.3625  0.0063 -0.1319
  167POX    O1A 2754   3.558   3.181   1.482  0.1184  0.2853 -0.6081
  167POX    C1B 2755   3.382   3.131   1.654  0.2424 -0.3038 -0.4255
  167POX    C1C 2756   3.398   3.197   1.791 -0.9002 -0.3277 -0.2723
  167POX    C1D 2757   3.424   3.099   1.905 -0.1729 -0.2027 -0.3276
  167POX    C1E 2758   3.301   3.010   1.923 -0.2137 -0.1650 -0.4252
  167POX    C1F 2759   3.199   3.064   2.024 -0.1038 -0.2958 -0.2452
  167POX    C1G 2760   3.256   3.061   2.166  0.1332  0.7853 -0.3109
  167POX    C1H 2761   3.157   3.085   2.281 -0.1165 -0.0549 -0.3422
  167POX    C1I 2762   3.094   3.224   2.268  0.2967  0.1584 -0.0999
  167POX    C1J 2763   3.024   3.270   2.372  0.0602  0.2039 -0.2772
  167POX    C1K 2764   3.003   3.210   2.511 -0.3779  0.7220 -0.1196
  167POX    C1L 2765   3.080   3.280   2.624 -0.0060 -0.1868  0.2008
  167POX    C1M 2766   3.004   3.309   2.753 -0.0381  0.5995  0.0128
  167POX    C1N 2767   2.982   3.177   2.828  0.1311  0.4892 -0.1304
  167POX    C1O 2768   2.952   3.224   2.971  0.1596  0.0004  0.0368
  167POX    C1P 2769   2.973   3.108   3.069  0.3886  0.0142  0.0051
  167POX    C1Q 2770   2.933   3.165   3.205  0.0610 -0.6330  0.1825
  167POX    C1R 2771   2.785   3.198   3.231  0.2867  0.1806  0.4753
  167POX     CZ 2772   3.463   3.519   1.426 -0.1687 -0.3196  0.1194
  167POX     OZ 2773   3.531   3.562   1.545 -0.6298  0.0429  0.2537
  167POX    C2A 2774   3.502   3.685   1.587 -0.3979  0.0933  0.2644
  167POX    O2A 2775   3.400   3.742   1.550 -0.6957 -0.6751 -0.1185
  167POX    C2B 2776   3.593   3.734   1.694  0.4630  0.1380 -0.4758
  167POX    C2C 2777   3.610   3.643   1.816  0.3384  0.1328 -0.4618
  167POX    C2D 2778   3.717   3.673   1.921  0.6480 -0.3647 -0.6352
  167POX    C2E 2779   3.710   3.571   2.035  0.5278 -0.4208 -0.6931
  167POX    C2F 2780   3.828   3.612   2.124  0.0080 -0.3253 -0.0405
  167POX    C2G 2781   3.856   3.510   2.234  0.4823  0.0631  0.2021
  167POX    C2H 2782   3.756   3.512   2.349 -0.7901 -0.1543 -0.8787
  167POX    C2I 2783   3.761   3.645   2.426 -0.3685 -0.5071 -0.2901
  167POX    C2J 2784   3.655   3.648   2.536  0.0263 -0.4563  0.0898
  167POX    C2K 2785   3.690   3.752   2.642 -0.5353 -0.2235  0.0492
  167POX    C2L 2786   3.573   3.769   2.740 -0.3553  0.3818  0.1651
  167POX    C2M 2787   3.605   3.886   2.833  0.1737  0.1770  0.2410
  167POX    C2N 2788   3.708   3.845   2.940  0.1189  0.1476  0.2823
  167POX    C2O 2789   3.666   3.726   3.026 -0.3688 -0.0062 -0.1583
  167POX    C2P 2790   3.781   3.686   3.118 -0.5337 -0.2702 -0.0648
  168CHL    CN1 2791   2.558   0.164   1.132  0.1811  0.1733 -0.4819
  168CHL    CN2 2792   2.621   0.373   1.036 -1.2155  0.0899 -0.5825
  168CHL    CN3 2793   2.757   0.184   1.000 -0.4841  0.1675 -0.3956
  168CHL    NTM 2794   2.672   0.251   1.099 -0.1351  0.6259 -0.3996
  168CHL     CB 2795   2.748   0.282   1.221 -0.2107 -0.1948 -0.1333
  169PJ2     CA 2796   2.771   9.228   1.331  0.2703 -0.3075 -0.3509
  169PJ2     OA 2797   2.846   9.111   1.298 -0.0546 -0.5964 -0.0862
  169PJ2      P 2798   2.809   8.986   1.392 -0.0449 -0.3850  0.1991
  169PJ2     OB 2799   2.662   8.979   1.378 -0.1008 -0.1241  0.6334
  169PJ2     HB 2800   2.620   8.901   1.425  0.0095  0.4927  1.8046
  169PJ2     OG 2801   2.897   8.871   1.361 -0.2670 -0.3234 -0.6727
  169PJ2     HG 2802   2.882   8.841   1.266 -0.2226  1.6124 -1.3400
  169PJ2     OD 2803   2.855   9.047   1.534  0.6060 -0.2704 -0.0583
  170POX     CD 2804   2.822   8.969   1.649  0.2031  0.2000  0.1470
  170POX     CE 2805   2.835   9.035   1.786  0.1282 -0.2111  0.3536
  170POX     OE 2806   2.789   8.940   1.882  0.0310 -0.1163  0.4006
  170POX    C1A 2807   2.876   8.847   1.919  0.2784 -0.0196  0.0628
  170POX    O1A 2808   2.995   8.842   1.889  0.3413  0.4472  0.2360
  170POX    C1B 2809   2.810   8.735   1.989 -0.1061  0.1139 -0.0883
  170POX    C1C 2810   2.806   8.744   2.142  0.2792  0.7283 -0.1140
  170POX    C1D 2811   2.947   8.720   2.198  0.2316 -0.2454 -0.3986
  170POX    C1E 2812   2.986   8.573   2.219 -0.2054 -0.4427 -0.9191
  170POX    C1F 2813   3.127   8.561   2.278 -0.1550  0.6581 -0.7809
  170POX    C1G 2814   3.163   8.623   2.413 -0.3844 -0.2417 -0.2940
  170POX    C1H 2815   3.187   8.521   2.523  0.4747 -0.3997 -0.6196
  170POX    C1I 2816   3.247   8.591   2.645 -0.1351 -0.3791 -0.3254
  170POX    C1J 2817   3.242   8.558   2.773 -0.1498 -0.2020 -0.2796
  170POX    C1K 2818   3.180   8.424   2.814  0.1590 -0.4896 -0.7558
  170POX    C1L 2819   3.174   8.401   2.965 -0.3158  0.1709 -0.6718
  170POX    C1M 2820   3.099   8.273   3.000  0.0304  0.0535 -0.3549
  170POX    C1N 2821   3.121   8.230   3.145 -0.5188 -0.6165 -0.4610
  170POX    C1O 2822   3.056   8.335   3.236  0.1464 -0.7419  0.1651
  170POX    C1P 2823   3.038   8.298   3.384  0.2513  0.5843  0.5217
  170POX    C1Q 2824   3.170   8.238   3.434 -0.0579 -0.6389 -0.1022
  170POX    C1R 2825   3.156   8.207   3.583 -0.0027 -0.6555 -0.0999
  170POX     CZ 2826   2.760   0.118   1.784  0.0342 -0.2895 -0.5778
  170POX     OZ 2827   2.619   0.108   1.760 -0.0054 -0.6144 -0.2143
  170POX    C2A 2828   2.541   0.208   1.800  0.0660 -0.6602  0.0420
  170POX    O2A 2829   2.591   0.298   1.868  0.0887 -0.3763 -0.3470
  170POX    C2B 2830   2.398   0.197   1.767 -0.0451  0.0406  0.2751
  170POX    C2C 2831   2.315   0.203   1.896 -0.1272 -0.0446  0.2267
  170POX    C2D 2832   2.171   0.182   1.849  0.1276 -0.0253 -0.5733
  170POX    C2E 2833   2.084   0.222   1.968  0.1756 -0.2784 -0.4532
  170POX    C2F 2834   1.999   0.101   2.007 -0.6851  0.2881 -0.5558
  170POX    C2G 2835   1.917   0.121   2.135  0.3767  0.7725  0.0599
  170POX    C2H 2836   1.988   0.153   2.266  0.1714 -0.0206  0.3691
  170POX    C2I 2837   1.885   0.148   2.380 -0.4392  0.2902 -0.1635
  170POX    C2J 2838   1.947   0.171   2.518 -0.2572 -0.1830 -0.1616
  170POX    C2K 2839   2.053   0.066   2.551  0.0616  0.0998 -0.2737
  170POX    C2L 2840   2.121   0.109   2.681 -0.2157 -0.5588  0.0986
  170POX    C2M 2841   2.250   0.030   2.703 -0.2198 -0.5048  0.3169
  170POX    C2N 2842   2.311   0.092   2.829  0.2394 -0.2219 -0.0438
  170POX    C2O 2843   2.439   0.024   2.879  0.0873  0.1551  0.8744
  170POX    C2P 2844   2.392   8.934   2.920  0.5727 -0.2561 -0.0024
  171CHL    CN1 2845   1.307   1.504   1.170 -0.3038 -0.2629  0.1652
  171CHL    CN2 2846   1.489   1.509   1.335 -0.1489 -0.2431  0.2314
  171CHL    CN3 2847   1.417   1.306   1.239  0.1599  0.0151 -0.1851
  171CHL    NTM 2848   1.437   1.449   1.211 -0.1122  0.1004  0.0497
  171CHL     CB 2849   1.538   1.452   1.104 -0.0472 -0.3605  0.0979
  172PJ2     CA 2850   1.574   1.590   1.050 -0.1914 -0.2512  0.2762
  172PJ2     OA 2851   1.632   1.679   1.146 -1.0197  0.2038  0.3611
  172PJ2      P 2852   1.709   1.808   1.089  0.2401 -0.5574  0.3043
  172PJ2     OB 2853   1.841   1.785   1.151  0.4906  0.0937  0.0183
  172PJ2     HB 2854   1.841   1.713   1.220  3.5811  0.5750  0.7043
  172PJ2     OG 2855   1.684   1.815   0.943  0.5058 -0.4760  0.2625
  172PJ2     HG 2856   1.696   1.911   0.921  0.4429 -0.6553 -0.5905
  172PJ2     OD 2857   1.616   1.911   1.170  0.2675 -0.5851  0.3702
  173POX     CD 2858   1.645   1.950   1.305 -0.0502  0.5468  0.1143
  173POX     CE 2859   1.525   2.013   1.376 -0.3176  0.2261 -0.0532
  173POX     OE 2860   1.555   2.108   1.478 -0.1787  0.3132 -0.1760
  173POX    C1A 2861   1.489   2.223   1.470  0.1056  0.4936  0.0097
  173POX    O1A 2862   1.430   2.263   1.369 -0.1263  0.1018 -0.0149
  173POX    C1B 2863   1.482   2.296   1.598 -0.3858  0.0129  0.2644
  173POX    C1C 2864   1.342   2.302   1.659 -0.6991  0.3247 -0.4675
  173POX    C1D 2865   1.354   2.350   1.804 -0.1242 -0.4539 -0.2535
  173POX    C1E 2866   1.227   2.419   1.854  0.2629  0.1636 -0.1180
  173POX    C1F 2867   1.233   2.459   2.001  0.2407  0.0911 -0.0974
  173POX    C1G 2868   1.100   2.512   2.054  0.0841 -0.1863 -0.2139
  173POX    C1H 2869   1.106   2.527   2.206  0.1964 -0.7083 -0.1638
  173POX    C1I 2870   0.989   2.612   2.255 -0.1527 -1.0823 -0.3477
  173POX    C1J 2871   0.927   2.604   2.373  0.5054  0.1226  0.0972
  173POX    C1K 2872   0.970   2.491   2.467 -0.4104 -0.2103  0.1304
  173POX    C1L 2873   0.987   2.544   2.610 -0.0172  0.0780 -0.0200
  173POX    C1M 2874   0.980   2.435   2.717  1.0628 -0.3537 -0.3743
  173POX    C1N 2875   1.004   2.489   2.858 -0.8494 -0.2146 -0.0808
  173POX    C1O 2876   0.949   2.389   2.960  0.4026 -0.7423  0.0834
  173POX    C1P 2877   0.939   2.451   3.099 -0.1500 -0.2751 -0.1638
  173POX    C1Q 2878   0.920   2.342   3.204 -0.2599 -0.1578 -0.0606
  173POX    C1R 2879   0.932   2.401   3.344 -0.3982 -0.0894 -0.0771
  173POX     CZ 2880   1.442   1.895   1.428 -0.6267  0.3329 -0.2995
  173POX     OZ 2881   1.309   1.919   1.474 -0.4997  0.1904  0.1477
  173POX    C2A 2882   1.241   1.808   1.499  0.2712 -0.3124  0.0342
  173POX    O2A 2883   1.264   1.699   1.447  0.0697 -0.3106 -0.0620
  173POX    C2B 2884   1.109   1.830   1.563  0.2436 -0.6476  0.0981
  173POX    C2C 2885   1.110   1.888   1.705  0.3417  0.1804 -0.2341
  173POX    C2D 2886   1.135   1.779   1.810 -0.7665  0.6649  0.5445
  173POX    C2E 2887   1.178   1.845   1.942  0.5784  0.3745  0.2617
  173POX    C2F 2888   1.204   1.755   2.062 -0.0338 -0.1936 -0.0225
  173POX    C2G 2889   1.075   1.676   2.083  0.0942 -0.3251  0.2806
  173POX    C2H 2890   1.074   1.594   2.212  0.0737  0.1827  0.6051
  173POX    C2I 2891   0.935   1.537   2.238 -0.2445  0.4873 -0.4179
  173POX    C2J 2892   0.949   1.442   2.357 -0.5554  0.1523 -0.6419
  173POX    C2K 2893   0.826   1.375   2.417 -0.0956 -0.0070  0.1413
  173POX    C2L 2894   0.850   1.262   2.518 -0.2024 -0.1499  0.0071
  173POX    C2M 2895   0.718   1.205   2.572 -0.3327 -0.1224 -0.2774
  173POX    C2N 2896   0.627   1.156   2.460 -0.7010 -0.2699  0.0858
  173POX    C2O 2897   0.672   1.016   2.416  0.2861  0.0705 -0.0169
  173POX    C2P 2898   0.569   0.978   2.309  0.4232 -0.3059 -0.0157
  174CHL    CN1 2899   2.751   3.045   0.697  0.5914 -0.3673 -0.2334
  174CHL    CN2 2900   2.528   2.948   0.732  0.3259 -0.0307 -0.4984
  174CHL    CN3 2901   2.560   3.176   0.663 -0.3352 -0.3298  0.3469
  174CHL    NTM 2902   2.614   3.066   0.745  0.6199 -0.2754 -0.1932
  174CHL     CB 2903   2.619   3.102   0.888 -0.4107 -0.1034 -0.1895
  175PJ2     CA 2904   2.499   3.101   0.982 -0.3007  0.2695 -0.0420
  175PJ2     OA 2905   2.396   3.187   0.932 -0.1305  0.5076  0.0128
  175PJ2      P 2906   2.248   3.163   0.991 -0.1553  0.2745 -0.1421
  175PJ2     OB 2907   2.158   3.248   0.910  0.0380  0.1362 -0.5040
  175PJ2     HB 2908   2.200   3.338   0.897  3.4560 -1.0864  0.9546
  175PJ2     OG 2909   2.216   3.020   1.009 -0.2516  0.2479 -0.5086
  175PJ2     HG 2910   2.294   2.980   1.058 -1.4936 -0.8602  0.6719
  175PJ2     OD 2911   2.255   3.240   1.132 -0.0033 -0.0691  0.0382
  176POX     CD 2912   2.280   3.380   1.145  0.6203 -0.2122  0.4068
  176POX     CE 2913   2.287   3.444   1.284 -0.1319  0.2860  0.2215
  176POX     OE 2914   2.400   3.397   1.358  0.1880  0.7066  0.0076
  176POX    C1A 2915   2.468   3.489   1.426  0.1644  0.6642  0.0896
  176POX    O1A 2916   2.479   3.597   1.368 -0.3045  0.4554 -0.4020
  176POX    C1B 2917   2.554   3.426   1.528 -0.7463 -0.0860  0.4060
  176POX    C1C 2918   2.526   3.495   1.661 -0.3359 -0.5319  0.7294
  176POX    C1D 2919   2.646   3.490   1.756  0.1184 -0.2663  0.1702
  176POX    C1E 2920   2.608   3.560   1.886 -0.2313 -0.1795  0.0227
  176POX    C1F 2921   2.729   3.515   1.968  0.0458 -0.2402 -0.4190
  176POX    C1G 2922   2.673   3.515   2.110  0.2744 -0.2276 -0.3290
  176POX    C1H 2923   2.774   3.487   2.222 -0.0108  0.4436  0.1035
  176POX    C1I 2924   2.787   3.606   2.317  0.2790  0.2045  0.3671
  176POX    C1J 2925   2.744   3.617   2.442 -0.7249  0.5532 -0.0018
  176POX    C1K 2926   2.675   3.502   2.516  0.1406  0.3199  0.4471
  176POX    C1L 2927   2.705   3.473   2.663  0.0821 -0.6835  0.2672
  176POX    C1M 2928   2.634   3.581   2.745  0.5574 -0.5118  0.4553
  176POX    C1N 2929   2.481   3.567   2.744  0.5303 -0.2087 -0.1438
  176POX    C1O 2930   2.423   3.692   2.810  0.1649 -0.3082 -0.2733
  176POX    C1P 2931   2.272   3.700   2.788  0.1436 -0.1780 -0.0843
  176POX    C1Q 2932   2.245   3.810   2.686 -0.1145  0.0044  0.1778
  176POX    C1R 2933   2.095   3.841   2.683 -0.1277 -0.0703  0.0329
  176POX     CZ 2934   2.159   3.400   1.354  0.1507 -0.1967  0.4439
  176POX     OZ 2935   2.150   3.455   1.486  0.1283  0.1796  0.2880
  176POX    C2A 2936   2.081   3.380   1.571 -0.5962 -0.3611 -0.7495
  176POX    O2A 2937   2.059   3.259   1.563 -0.1753 -0.5125  0.1671
  176POX    C2B 2938   2.039   3.459   1.689  0.5104  0.2135 -0.7289
  176POX    C2C 2939   2.160   3.509   1.768  0.1689 -0.2638  0.1134
  176POX    C2D 2940   2.110   3.626   1.853 -0.0682 -0.3281  0.0624
  176POX    C2E 2941   2.217   3.655   1.959 -0.2710  0.8344 -0.0440
  176POX    C2F 2942   2.159   3.737   2.075 -0.4337  0.2007  0.3251
  176POX    C2G 2943   2.278   3.764   2.166 -0.4847  0.1070  0.4193
  176POX    C2H 2944   2.388   3.854   2.109  0.3043 -0.7820  0.5127
  176POX    C2I 2945   2.516   3.877   2.189  0.1426  0.1302  0.5199
  176POX    C2J 2946   2.492   3.907   2.337 -0.2271  1.1684  0.2546
  176POX    C2K 2947   2.622   3.920   2.418 -0.0612  0.2963  0.1349
  176POX    C2L 2948   2.592   3.980   2.555  0.0836 -0.0054  0.2996
  176POX    C2M 2949   2.514   4.111   2.539  0.0279 -0.0181  0.4658
  176POX    C2N 2950   2.444   4.185   2.653 -0.2669 -0.1634  0.3777
  176POX    C2O 2951   2.530   4.292   2.719  0.4925 -0.2862 -0.4054
  176POX    C2P 2952   2.443   4.380   2.809  0.6060 -0.5317 -0.0523
  177CHL    CN1 2953   3.627   0.723   1.850 -0.6453  0.2121 -0.1771
  177CHL    CN2 2954   3.463   0.590   1.760 -0.1877  0.4767  0.2120
  177CHL    CN3 2955   3.676   0.560   1.695  0.5354 -0.4331  0.0045
  177CHL    NTM 2956   3.581   0.668   1.722  0.3511 -0.5365 -0.2279
  177CHL     CB 2957   3.552   0.773   1.623 -0.1386  0.1409  0.6293
  178PJ2     CA 2958   3.657   0.878   1.587 -0.4746 -0.0156 -0.8796
  178PJ2     OA 2959   3.785   0.836   1.538 -0.1409  0.5285 -0.4893
  178PJ2      P 2960   3.873   0.960   1.484  0.1593  0.5793  0.1169
  178PJ2     OB 2961   4.004   0.901   1.449 -0.0835 -0.0844  0.3183
  178PJ2     HB 2962   4.075   0.968   1.428 -0.2848  0.2591  0.7336
  178PJ2     OG 2963   3.792   1.027   1.380 -0.4073  0.2192  0.3208
  178PJ2     HG 2964   3.696   1.017   1.407 -0.3357  1.7495  1.3159
  178PJ2     OD 2965   3.893   1.044   1.620 -0.1335 -0.1137  0.5960
  179POX     CD 2966   4.006   1.014   1.702  0.8979  0.6996 -0.4851
  179POX     CE 2967   3.995   1.092   1.833 -0.2017 -0.3563  0.0723
  179POX     OE 2968   4.110   1.069   1.915  0.1392  0.3867 -0.1932
  179POX    C1A 2969   4.147   1.177   1.985  0.0576  0.4909 -0.3103
  179POX    O1A 2970   4.131   1.288   1.936  0.3677  0.6207 -0.1165
  179POX    C1B 2971   4.224   1.141   2.106 -0.0776 -0.0796 -0.3903
  179POX    C1C 2972   4.181   1.204   2.238  0.5388 -0.4232 -0.0216
  179POX    C1D 2973   4.302   1.202   2.332  0.5060  0.7255  0.0672
  179POX    C1E 2974   4.279   1.282   2.460  0.8232  0.1609  0.4859
  179POX    C1F 2975   4.188   1.200   2.551  0.4701 -0.5594 -0.5032
  179POX    C1G 2976   4.193   1.260   2.691 -0.5011 -0.0817 -0.6640
  179POX    C1H 2977   4.140   1.403   2.695  0.2663  0.1857  0.3377
  179POX    C1I 2978   4.129   1.464   2.835 -0.0460 -0.2248  0.4951
  179POX    C1J 2979   4.053   1.571   2.856  0.8001  0.3996  0.4567
  179POX    C1K 2980   3.970   1.648   2.754  0.2889 -0.0867  0.4992
  179POX    C1L 2981   3.819   1.660   2.781  0.2352 -0.6429  0.4464
  179POX    C1M 2982   3.747   1.751   2.682  0.1254 -0.6977  0.4767
  179POX    C1N 2983   3.606   1.787   2.731 -0.0508 -0.0597 -0.4722
  179POX    C1O 2984   3.526   1.865   2.626  0.1622 -0.1259 -0.6866
  179POX    C1P 2985   3.561   2.013   2.615  0.4539 -0.0782  0.6593
  179POX    C1Q 2986   3.542   2.094   2.743 -0.1606  0.2136  0.3863
  179POX    C1R 2987   3.571   2.243   2.727 -0.7256  0.2975  0.1004
  179POX     CZ 2988   3.870   1.047   1.910  0.0132 -0.1552  0.5471
  179POX     OZ 2989   3.839   1.118   2.030 -0.4178 -0.1518  0.4352
  179POX    C2A 2990   3.749   1.052   2.103 -0.1858 -0.2019  0.6796
  179POX    O2A 2991   3.711   0.939   2.075  0.1636 -0.0262 -0.5771
  179POX    C2B 2992   3.706   1.145   2.209  0.0804  0.3577  0.3008
  179POX    C2C 2993   3.564   1.112   2.254  0.1491 -0.2121  0.0952
  179POX    C2D 2994   3.517   1.194   2.374 -0.2386 -0.5161  0.1567
  179POX    C2E 2995   3.408   1.118   2.449 -0.0996 -0.3441  0.5379
  179POX    C2F 2996   3.280   1.118   2.365  0.5869  0.1617 -0.5322
  179POX    C2G 2997   3.176   1.027   2.430  0.2240  0.4604 -0.6903
  179POX    C2H 2998   3.218   0.880   2.423  0.0666  0.4087 -0.5740
  179POX    C2I 2999   3.115   0.785   2.484  0.5578  0.0471 -0.2929
  179POX    C2J 3000   3.169   0.644   2.502 -0.2379 -0.1477  0.6257
  179POX    C2K 3001   3.047   0.559   2.538 -0.3534 -0.1348  0.2672
  179POX    C2L 3002   3.093   0.429   2.605  0.2948 -0.1821 -0.2625
  179POX    C2M 3003   2.973   0.356   2.665 -0.0225  0.2192 -0.4067
  179POX    C2N 3004   3.012   0.245   2.763  0.1458  0.3717 -0.2995
  179POX    C2O 3005   3.134   0.289   2.844  0.4857  0.1008 -0.6624
  179POX    C2P 3006   3.199   0.172   2.918 -0.2146  0.5736  0.7334
  180CHL    CN1 3007   1.288   5.819   1.353 -0.2028 -0.7922  0.2374
  180CHL    CN2 3008   1.509   5.835   1.279 -0.3131 -0.0432  0.0959
  180CHL    CN3 3009   1.447   5.932   1.490 -0.0648 -0.2859  0.8560
  180CHL    NTM 3010   1.427   5.817   1.400 -0.1768  0.2163  0.2272
  180CHL     CB 3011   1.464   5.686   1.457 -0.0262 -0.0552 -0.4913
  181PJ2     CA 3012   1.464   5.555   1.378  0.0910 -0.2395 -0.1879
  181PJ2     OA 3013   1.340   5.516   1.320  0.2360 -0.2664 -0.4822
  181PJ2      P 3014   1.345   5.380   1.234 -0.2210 -0.5754 -0.0242
  181PJ2     OB 3015   1.237   5.394   1.134  0.1648  0.1461 -0.3459
  181PJ2     HB 3016   1.173   5.465   1.163  1.1720  0.8820  0.1080
  181PJ2     OG 3017   1.487   5.348   1.208 -0.3166 -0.5014 -0.6509
  181PJ2     HG 3018   1.545   5.407   1.264 -1.5894 -0.0168  0.2074
  181PJ2     OD 3019   1.305   5.293   1.363  0.3514 -0.4241  0.2558
  182POX     CD 3020   1.168   5.265   1.394  0.4209 -0.4840  0.5162
  182POX     CE 3021   1.131   5.230   1.538  0.1187 -0.4730  0.4415
  182POX     OE 3022   0.991   5.217   1.564  0.0815  0.1175  0.5395
  182POX    C1A 3023   0.939   5.096   1.582  0.1469 -0.0585 -0.3833
  182POX    O1A 3024   1.005   4.997   1.550 -0.1713 -0.3076 -0.2752
  182POX    C1B 3025   0.808   5.091   1.651  0.4479 -0.0090  0.2059
  182POX    C1C 3026   0.829   5.103   1.802  0.3932  0.0665  0.2080
  182POX    C1D 3027   0.696   5.100   1.876  0.2092  0.1529 -0.1189
  182POX    C1E 3028   0.698   5.154   2.019 -0.2650  0.0448 -0.0703
  182POX    C1F 3029   0.563   5.116   2.080 -0.2068  0.4557  0.3224
  182POX    C1G 3030   0.589   5.008   2.185 -0.1616  0.4358  0.2908
  182POX    C1H 3031   0.471   4.916   2.219 -0.0742  0.2858  0.1898
  182POX    C1I 3032   0.501   4.846   2.352  0.0837 -0.3837 -0.1951
  182POX    C1J 3033   0.556   4.726   2.365  0.3682 -0.2022  0.2990
  182POX    C1K 3034   0.591   4.643   2.242  0.1433  0.1211  0.0144
  182POX    C1L 3035   0.656   4.512   2.287 -0.1208  0.1014  0.3369
  182POX    C1M 3036   0.793   4.523   2.354 -0.1639 -0.7057  0.5771
  182POX    C1N 3037   0.849   4.391   2.407  0.8016 -0.3048  0.5784
  182POX    C1O 3038   0.875   4.288   2.297 -0.3852  0.0851 -0.0801
  182POX    C1P 3039   0.943   4.167   2.361 -0.0552  0.3693  0.1045
  182POX    C1Q 3040   0.988   4.071   2.251 -0.4031  0.0905  0.2066
  182POX    C1R 3041   0.877   4.013   2.163  0.1132 -0.1020 -0.3231
  182POX     CZ 3042   1.207   5.325   1.630 -0.6727  0.1442  0.4666
  182POX     OZ 3043   1.239   5.270   1.758 -0.0012  0.0606  0.2716
  182POX    C2A 3044   1.258   5.361   1.853  0.0179  0.0062  0.3202
  182POX    O2A 3045   1.301   5.471   1.817  0.0949 -0.0856  0.1293
  182POX    C2B 3046   1.246   5.314   1.992 -0.3373 -0.2399  0.2079
  182POX    C2C 3047   1.101   5.304   2.041 -0.5759  0.8820 -0.2371
  182POX    C2D 3048   1.087   5.287   2.192  0.0773 -0.3217 -0.2921
  182POX    C2E 3049   1.182   5.184   2.253  0.0661 -0.0739  0.1521
  182POX    C2F 3050   1.119   5.086   2.353  0.0151  0.1224  0.3124
  182POX    C2G 3051   1.028   4.989   2.276 -0.1210  0.4001  0.1215
  182POX    C2H 3052   0.983   4.879   2.371 -0.4340 -0.0192 -0.5054
  182POX    C2I 3053   0.875   4.929   2.468  0.5794  0.4781  0.3855
  182POX    C2J 3054   0.879   4.837   2.590 -0.1093  0.2409  0.2342
  182POX    C2K 3055   0.764   4.852   2.689 -0.1111  0.1980  0.2386
  182POX    C2L 3056   0.773   4.738   2.790  0.1561  0.0675  0.0679
  182POX    C2M 3057   0.645   4.726   2.875 -0.1519  0.4349 -0.3402
  182POX    C2N 3058   0.614   4.860   2.940  0.2342  0.4280 -0.1360
  182POX    C2O 3059   0.477   4.903   2.993 -0.3243 -0.7370 -0.6044
  182POX    C2P 3060   0.371   4.940   2.889 -0.6180 -0.3940 -0.1840
  183CHL    CN1 3061   4.845   5.434   1.645  0.6867 -0.2262 -0.3444
  183CHL    CN2 3062   4.856   5.468   1.886 -0.3712 -0.5912  0.3191
  183CHL    CN3 3063   4.746   5.288   1.808 -0.4004  0.1491 -0.5657
  183CHL    NTM 3064   4.772   5.428   1.772  0.4062  0.0242 -0.4935
  183CHL     CB 3065   4.644   5.501   1.765  0.6892  0.5880  0.0912
  184PJ2     CA 3066   4.633   5.648   1.724  0.9056  0.4979 -0.2929
  184PJ2     OA 3067   4.694   5.740   1.815  0.6093  0.1352  0.2793
  184PJ2      P 3068   4.643   5.890   1.788  0.2875  0.0293  0.2881
  184PJ2     OB 3069   4.751   5.971   1.850  0.2546  0.5190 -0.2871
  184PJ2     HB 3070   4.766   6.051   1.792 -0.4538  1.4362  0.7498
  184PJ2     OG 3071   4.613   5.897   1.644  0.2314 -0.0657  0.2957
  184PJ2     HG 3072   4.621   5.807   1.601  1.1252  0.0903  0.1234
  184PJ2     OD 3073   4.505   5.893   1.871  0.2390 -0.4731  0.2272
  185POX     CD 3074   4.527   5.900   2.012  0.2864 -0.2067  0.2075
  185POX     CE 3075   4.395   5.882   2.087  0.0471  0.3187 -0.0824
  185POX     OE 3076   4.411   5.928   2.222 -0.8361 -1.0646  0.5176
  185POX    C1A 3077   4.310   6.002   2.267 -0.1103  0.1190  0.2447
  185POX    O1A 3078   4.222   6.037   2.189  0.0790  0.2134  0.0727
  185POX    C1B 3079   4.310   6.023   2.414  0.5188  0.0752  0.2555
  185POX    C1C 3080   4.243   6.149   2.468  0.2358 -0.3068  0.8099
  185POX    C1D 3081   4.311   6.284   2.445 -0.6586  0.0898  0.4406
  185POX    C1E 3082   4.224   6.399   2.498 -0.6805  0.2240  0.1215
  185POX    C1F 3083   4.151   6.371   2.629  0.0876 -0.1052  0.4898
  185POX    C1G 3084   4.079   6.495   2.682 -0.0027  0.0018  0.1170
  185POX    C1H 3085   3.957   6.508   2.591 -0.1987 -0.1223  0.3591
  185POX    C1I 3086   3.849   6.607   2.634 -0.1142  0.0598  0.1584
  185POX    C1J 3087   3.788   6.691   2.551  0.3602  0.0820 -0.1707
  185POX    C1K 3088   3.799   6.693   2.399  0.2062  0.1003 -0.1812
  185POX    C1L 3089   3.669   6.638   2.339  0.0994  0.4573 -0.2841
  185POX    C1M 3090   3.693   6.653   2.188  0.9028 -0.4676 -0.2612
  185POX    C1N 3091   3.595   6.594   2.087  0.4595  0.4778 -0.3893
  185POX    C1O 3092   3.468   6.678   2.068 -0.1192 -0.2956 -0.0212
  185POX    C1P 3093   3.489   6.823   2.022  0.2491 -0.4556 -0.3666
  185POX    C1Q 3094   3.366   6.909   1.992  0.7499  0.4168  0.0521
  185POX    C1R 3095   3.406   7.030   1.907  0.4183  0.2756 -0.3049
  185POX     CZ 3096   4.368   5.732   2.081  0.2910  0.2833 -0.3084
  185POX     OZ 3097   4.238   5.699   2.131  0.5717  0.4047  0.5075
  185POX    C2A 3098   4.228   5.585   2.199 -0.0369  0.1783  0.0457
  185POX    O2A 3099   4.320   5.504   2.210 -0.1139 -0.0683 -0.9877
  185POX    C2B 3100   4.098   5.560   2.263  0.2746 -0.3322  0.4861
  185POX    C2C 3101   4.111   5.613   2.406 -0.3273  0.6585  0.1821
  185POX    C2D 3102   3.982   5.585   2.482  0.0531 -0.0049  0.5984
  185POX    C2E 3103   3.993   5.637   2.626 -0.7077  0.1094  0.6216
  185POX    C2F 3104   4.091   5.556   2.711  0.0801  0.3577 -0.0416
  185POX    C2G 3105   4.099   5.611   2.853  0.2270  0.0693  0.0630
  185POX    C2H 3106   4.160   5.516   2.956 -0.3238 -0.1896  0.1487
  185POX    C2I 3107   4.119   5.549   3.100 -0.4419 -0.6703  0.2271
  185POX    C2J 3108   4.164   5.442   3.200  0.4944 -0.2434  0.2751
  185POX    C2K 3109   4.091   5.434   3.334 -0.4108 -0.1912 -0.2034
  185POX    C2L 3110   4.147   5.313   3.409 -0.1155  0.0970  0.0414
  185POX    C2M 3111   4.098   5.322   3.554  0.5706  0.2920  0.2640
  185POX    C2N 3112   4.140   5.212   3.652  0.5638 -0.2851 -0.3726
  185POX    C2O 3113   4.115   5.266   3.793 -0.6135 -0.3019 -0.5671
  185POX    C2P 3114   4.186   5.182   3.899 -0.2461  0.7805  0.0639
  186CHL    CN1 3115   1.420   3.842   1.036  0.0153 -0.6457  0.2193
  186CHL    CN2 3116   1.626   3.743   0.955 -0.1051  0.2197 -0.3332
  186CHL    CN3 3117   1.587   3.984   0.965  0.1021  0.0377  0.3118
  186CHL    NTM 3118   1.567   3.855   1.031 -0.0369 -0.0438  0.1106
  186CHL     CB 3119   1.629   3.866   1.163 -0.1351  0.1992  0.1359
  187PJ2     CA 3120   1.777   3.881   1.202 -0.0708  0.3332 -0.1527
  187PJ2     OA 3121   1.865   3.778   1.158 -0.0055  0.4032 -0.1843
  187PJ2      P 3122   2.021   3.816   1.156  0.1143 -0.0724  0.0675
  187PJ2     OB 3123   2.098   3.690   1.148  0.4801  0.1121  0.5718
  187PJ2     HB 3124   2.042   3.622   1.197 -0.5652  0.2833 -0.3565
  187PJ2     OG 3125   2.030   3.918   1.049 -0.1326 -0.2532 -0.1242
  187PJ2     HG 3126   2.123   3.953   1.042 -0.1647 -0.1745 -0.1610
  187PJ2     OD 3127   2.042   3.886   1.300 -0.7929  0.1704  0.0831
  188POX     CD 3128   2.101   3.821   1.413  0.1655  0.0218 -0.4937
  188POX     CE 3129   2.104   3.912   1.537 -0.3411 -0.2842 -0.2534
  188POX     OE 3130   2.208   3.873   1.627 -0.0661 -0.4615 -0.6416
  188POX    C1A 3131   2.324   3.936   1.613 -0.0244 -0.3551  0.1472
  188POX    O1A 3132   2.344   4.013   1.520  0.3268 -0.0263  0.4872
  188POX    C1B 3133   2.419   3.921   1.727 -0.0563  0.5620  0.3033
  188POX    C1C 3134   2.561   3.958   1.685 -0.0446  0.7569  0.5163
  188POX    C1D 3135   2.659   3.911   1.793  0.3380 -0.1032 -0.1991
  188POX    C1E 3136   2.806   3.907   1.751  0.4010  0.1365  0.0030
  188POX    C1F 3137   2.888   3.991   1.850  0.0237  0.3202  0.1635
  188POX    C1G 3138   3.034   3.948   1.838 -0.1664 -0.3149  0.0497
  188POX    C1H 3139   3.124   4.005   1.948 -0.2818 -0.1133  0.0409
  188POX    C1I 3140   3.268   3.957   1.927 -0.1689 -0.0061  0.5597
  188POX    C1J 3141   3.365   3.999   2.008  0.1413  0.4137 -0.0272
  188POX    C1K 3142   3.351   4.107   2.116 -0.3063  0.0955  0.2328
  188POX    C1L 3143   3.490   4.150   2.163 -0.5252  0.5509  0.4677
  188POX    C1M 3144   3.480   4.255   2.273 -0.4444  0.5422  0.4834
  188POX    C1N 3145   3.613   4.269   2.347 -0.0182  0.2532 -0.2229
  188POX    C1O 3146   3.615   4.327   2.489 -1.3662 -0.1883 -0.0122
  188POX    C1P 3147   3.541   4.247   2.597 -0.3837 -0.3654  0.5335
  188POX    C1Q 3148   3.523   4.322   2.729  0.3259  0.2241  0.3064
  188POX    C1R 3149   3.654   4.370   2.793  0.4058 -0.0395  0.3416
  188POX     CZ 3150   1.965   3.940   1.595  0.1690  0.2283  0.7333
  188POX     OZ 3151   1.966   4.028   1.708  0.0039  0.0059  0.9084
  188POX    C2A 3152   1.849   4.066   1.758 -0.4209  0.0187 -0.0742
  188POX    O2A 3153   1.746   4.058   1.692 -0.4265  0.4157 -0.1178
  188POX    C2B 3154   1.845   4.117   1.897 -0.1339  0.3109 -0.1739
  188POX    C2C 3155   1.795   4.008   1.991  0.4686  0.2875  0.1230
  188POX    C2D 3156   1.744   4.058   2.127  0.4617  0.0319  0.2153
  188POX    C2E 3157   1.716   3.939   2.219 -0.5828 -0.1024 -0.2608
  188POX    C2F 3158   1.697   3.982   2.364  0.0320 -0.1446 -0.1650
  188POX    C2G 3159   1.689   3.862   2.459  0.0277  0.0025  0.0211
  188POX    C2H 3160   1.667   3.905   2.604  0.3382  0.2656 -0.0082
  188POX    C2I 3161   1.526   3.957   2.632  0.2006 -0.0031 -0.1983
  188POX    C2J 3162   1.507   4.013   2.773  0.1115 -0.2220 -0.1245
  188POX    C2K 3163   1.356   4.033   2.795  0.0652 -0.3247 -0.3472
  188POX    C2L 3164   1.324   4.101   2.927  0.9846  0.0829 -0.3226
  188POX    C2M 3165   1.367   4.022   3.051 -0.3573 -0.4762 -0.1885
  188POX    C2N 3166   1.346   4.095   3.183 -0.1104 -0.7656  0.0137
  188POX    C2O 3167   1.421   4.029   3.299  0.0236  0.3245  0.5699
  188POX    C2P 3168   1.395   4.085   3.439 -0.3713  0.5049  0.4256
  189CHL    CN1 3169   6.330   0.154   1.037  0.0002  0.0424  0.5261
  189CHL    CN2 3170   6.560   0.239   1.016  0.4897 -0.7244  0.1588
  189CHL    CN3 3171   6.423   0.314   1.189  0.8478  0.4294  0.0615
  189CHL    NTM 3172   6.453   0.196   1.107  0.1523  0.1656  0.1873
  189CHL     CB 3173   6.493   0.099   1.209  0.2534  0.0256  0.0152
  190PJ2     CA 3174   6.584   9.030   1.178  0.1385 -0.2282  0.6789
  190PJ2     OA 3175   6.507   8.931   1.109  0.6148  0.4719 -0.9120
  190PJ2      P 3176   6.597   8.799   1.087  0.4188  0.1666  0.0633
  190PJ2     OB 3177   6.497   8.717   1.014  0.7246  0.0916 -0.2699
  190PJ2     HB 3178   6.531   8.624   1.026 -0.0638 -0.1808 -0.1448
  190PJ2     OG 3179   6.737   8.824   1.049  0.4239 -0.2224 -0.1833
  190PJ2     HG 3180   6.772   8.740   1.007 -0.6626 -0.8196  0.0909
  190PJ2     OD 3181   6.608   8.739   1.236 -0.1614  0.2426  0.1393
  191POX     CD 3182   6.488   8.687   1.296 -0.1551  0.1989  0.1142
  191POX     CE 3183   6.490   8.638   1.441 -0.2148 -0.1436  0.0003
  191POX     OE 3184   6.360   8.609   1.493 -0.0187 -0.2134  0.4486
  191POX    C1A 3185   6.326   8.480   1.496 -0.5251 -0.1062 -0.5348
  191POX    O1A 3186   6.394   8.385   1.457  0.1348  0.0219  0.2822
  191POX    C1B 3187   6.198   8.452   1.565 -0.3592  0.0078 -0.1803
  191POX    C1C 3188   6.187   8.517   1.703  0.1788 -0.3163  0.0161
  191POX    C1D 3189   6.068   8.454   1.777  0.2634 -0.1635  0.2830
  191POX    C1E 3190   6.058   8.533   1.907 -0.6938 -0.0328  0.1350
  191POX    C1F 3191   5.986   8.447   2.012  0.4775 -0.5448  0.5367
  191POX    C1G 3192   5.961   8.535   2.134 -0.2038  0.0989 -0.0539
  191POX    C1H 3193   5.884   8.451   2.236  0.5838 -0.1189  0.3733
  191POX    C1I 3194   5.866   8.540   2.360 -0.8282  0.4519 -0.2163
  191POX    C1J 3195   5.850   8.500   2.485 -0.1041  0.1773 -0.2052
  191POX    C1K 3196   5.846   8.351   2.522  0.4934  0.1647 -0.1776
  191POX    C1L 3197   5.855   8.346   2.674 -0.0264  0.2957 -0.1412
  191POX    C1M 3198   5.831   8.202   2.721 -0.2863  0.5143  0.4061
  191POX    C1N 3199   5.817   8.190   2.873  0.6611 -0.1371  0.4451
  191POX    C1O 3200   5.953   8.179   2.944  0.6630 -0.1607  0.4375
  191POX    C1P 3201   5.963   8.198   3.095 -0.2959 -0.1202  0.5043
  191POX    C1Q 3202   6.100   8.182   3.161 -0.0408 -0.4765 -0.1041
  191POX    C1R 3203   6.153   8.315   3.216  0.0569 -0.4541 -0.2493
  191POX     CZ 3204   6.552   8.754   1.519 -0.0496 -0.0611 -0.2494
  191POX     OZ 3205   6.564   8.729   1.659  0.3573 -0.1163 -0.2956
  191POX    C2A 3206   6.581   8.827   1.747 -0.3774 -0.3438  0.1069
  191POX    O2A 3207   6.585   8.942   1.703  0.1154 -0.3157  0.2120
  191POX    C2B 3208   6.616   8.796   1.888 -0.4567 -0.3831  0.1176
  191POX    C2C 3209   6.535   8.879   1.988 -0.0600  0.5397 -0.3200
  191POX    C2D 3210   6.447   8.787   2.073  0.2375  0.0302 -0.5641
  191POX    C2E 3211   6.369   8.874   2.171  0.0943 -0.7984  0.0719
  191POX    C2F 3212   6.268   8.806   2.263 -0.3941  0.3354  0.3960
  191POX    C2G 3213   6.335   8.724   2.374 -0.2187  0.8472  0.6725
  191POX    C2H 3214   6.221   8.659   2.453 -0.0058  0.3394  0.5669
  191POX    C2I 3215   6.283   8.581   2.569  0.4025 -0.1120  0.0469
  191POX    C2J 3216   6.167   8.538   2.660  0.1653 -0.3291 -0.3528
  191POX    C2K 3217   6.217   8.467   2.785 -0.2345  0.1540  0.0868
  191POX    C2L 3218   6.306   8.554   2.874 -0.5191  0.0091  0.5166
  191POX    C2M 3219   6.398   8.484   2.974  0.5665 -0.0163 -0.4837
  191POX    C2N 3220   6.482   8.583   3.054  0.0571 -0.3745  0.5089
  191POX    C2O 3221   6.546   8.517   3.176  0.1159 -0.5920  0.3596
  191POX    C2P 3222   6.447   8.493   3.290 -0.1842 -0.0582  0.2141
  192CHL    CN1 3223   0.259   0.218   1.071 -0.0336 -0.3397 -0.5702
  192CHL    CN2 3224   0.063   0.173   1.193 -0.5693 -0.2878  0.0695
  192CHL    CN3 3225   0.157   0.022   1.021 -0.7843  0.4510 -0.4010
  192CHL    NTM 3226   0.125   0.160   1.060 -0.4130  0.4065  0.0711
  192CHL     CB 3227   0.053   0.225   0.949 -0.2950  0.5211  0.0613
  193PJ2     CA 3228   8.926   0.267   0.951 -0.4863 -0.1707 -0.3578
  193PJ2     OA 3229   8.846   0.149   0.970 -0.2479 -0.2104  0.4157
  193PJ2      P 3230   8.713   0.126   0.884 -0.0518  0.1153  0.0232
  193PJ2     OB 3231   8.746   0.156   0.743  0.0568 -0.1679 -0.0124
  193PJ2     HB 3232   8.690   0.103   0.679  1.6259 -0.9128 -0.8283
  193PJ2     OG 3233   8.657  -0.008   0.911  0.0560  0.1010  0.1750
  193PJ2     HG 3234   8.659  -0.045   1.004  2.7403 -0.9711 -0.2164
  193PJ2     OD 3235   8.603   0.233   0.933 -0.2936 -0.1315  0.0231
  194POX     CD 3236   8.546   0.207   1.062 -0.7315 -0.3099 -0.2044
  194POX     CE 3237   8.611   0.268   1.186 -0.2857 -0.0947 -0.5421
  194POX     OE 3238   8.606   0.182   1.300 -0.0555  0.1034 -0.3801
  194POX    C1A 3239   8.721   0.184   1.366  0.0609 -0.8238 -0.5393
  194POX    O1A 3240   8.826   0.240   1.334 -0.2346  0.0567 -0.0020
  194POX    C1B 3241   8.704   0.115   1.496 -0.3939 -0.7471 -0.5565
  194POX    C1C 3242   8.654   0.218   1.598  0.2450 -0.4708 -0.5132
  194POX    C1D 3243   8.617   0.145   1.727  0.0326  0.5848  0.0376
  194POX    C1E 3244   8.729   0.060   1.789  0.0002  0.2885 -0.3043
  194POX    C1F 3245   8.837   0.131   1.870 -0.1904 -0.0072  0.2119
  194POX    C1G 3246   8.952   0.054   1.933 -0.4039  0.1210  0.7652
  194POX    C1H 3247  -0.016   0.148   2.042  0.9699  0.9335 -0.5764
  194POX    C1I 3248   0.065   0.073   2.147 -0.4188  0.3703  0.1092
  194POX    C1J 3249   0.079   0.125   2.269 -0.5017 -0.2796  0.4023
  194POX    C1K 3250   0.021   0.261   2.308 -0.7714 -0.2878  0.0419
  194POX    C1L 3251   0.090   0.339   2.420 -0.4290 -0.1083 -0.2902
  194POX    C1M 3252   0.055   0.298   2.563  0.1265  0.1393 -0.0795
  194POX    C1N 3253   0.137   0.374   2.668 -0.3592  0.0294  0.3859
  194POX    C1O 3254   0.116   0.290   2.794 -0.4066 -0.0302  0.3382
  194POX    C1P 3255   0.183   0.361   2.911  0.2964  0.2861 -0.2499
  194POX    C1Q 3256   0.174   0.286   3.044 -0.3025  0.0203 -0.4369
  194POX    C1R 3257   0.045   0.300   3.126 -0.4396 -0.0753 -0.6379
  194POX     CZ 3258   8.562   0.411   1.210  0.3880  0.1049 -0.3215
  194POX     OZ 3259   8.637   0.472   1.316  0.2614 -0.2631 -0.0184
  194POX    C2A 3260   8.619   0.601   1.341  0.4307 -0.1941 -0.2468
  194POX    O2A 3261   8.545   0.675   1.278  0.5411  0.0151 -0.1327
  194POX    C2B 3262   8.694   0.632   1.465 -0.1531 -0.3856  0.1600
  194POX    C2C 3263   8.611   0.699   1.575 -0.3784 -0.3043 -0.0595
  194POX    C2D 3264   8.674   0.680   1.713  0.1650  0.1401 -0.2427
  194POX    C2E 3265   8.642   0.537   1.756 -0.2391  0.2570 -0.1524
  194POX    C2F 3266   8.712   0.508   1.888 -0.1318 -0.2111 -0.3095
  194POX    C2G 3267   8.635   0.569   2.006  0.1418 -0.1565 -0.1578
  194POX    C2H 3268   8.717   0.556   2.134 -0.0309  0.0168 -0.0295
  194POX    C2I 3269   8.622   0.558   2.254 -0.0377  0.2258 -0.0388
  194POX    C2J 3270   8.694   0.547   2.388 -0.0753  0.0547 -0.0322
  194POX    C2K 3271   8.777   0.676   2.401  0.5060 -0.2629 -0.5429
  194POX    C2L 3272   8.869   0.655   2.521 -0.1622 -0.2700 -0.0258
  194POX    C2M 3273   8.933   0.782   2.578 -0.6189  0.1533 -0.4447
  194POX    C2N 3274   0.003   0.748   2.697  0.3430  0.0418 -1.2057
  194POX    C2O 3275   0.102   0.857   2.737 -0.3971  0.3980 -0.3093
  194POX    C2P 3276   0.224   0.844   2.645  0.0575 -0.0348  0.3447
  195CHL    CN1 3277   2.033   1.267   0.908 -0.3925  0.5002  0.2809
  195CHL    CN2 3278   2.252   1.197   0.970 -0.1908 -0.0567  0.2076
  195CHL    CN3 3279   2.084   1.037   0.964  0.0154  0.1477  0.0860
  195CHL    NTM 3280   2.108   1.179   0.997 -0.2815  0.2361 -0.0707
  195CHL     CB 3281   2.083   1.228   1.134 -0.2534  0.1779 -0.0443
  196PJ2     CA 3282   2.115   1.150   1.262  0.0051 -0.1677 -0.3153
  196PJ2     OA 3283   2.247   1.099   1.283  0.1538  0.2645 -0.1994
  196PJ2      P 3284   2.240   0.999   1.409 -0.0417 -0.0096 -0.4262
  196PJ2     OB 3285   2.140   0.893   1.385 -0.2377  0.1192 -0.1801
  196PJ2     HB 3286   2.161   0.816   1.445 -1.4353  0.2439  0.4319
  196PJ2     OG 3287   2.370   0.946   1.456 -0.4045 -0.1310  0.4679
  196PJ2     HG 3288   2.413   1.012   1.518  0.8058  0.5066 -0.9769
  196PJ2     OD 3289   2.181   1.091   1.527  0.3923 -0.2908  0.0123
  197POX     CD 3290   2.127   1.032   1.646  0.5084 -0.0853  0.1689
  197POX     CE 3291   2.073   1.135   1.745  0.3059 -0.0346  0.0073
  197POX     OE 3292   2.072   1.079   1.877  0.4193  0.0142  0.0287
  197POX    C1A 3293   2.183   1.059   1.948  0.2694  0.8678  0.5098
  197POX    O1A 3294   2.291   1.089   1.898  0.2507  0.0357 -0.0392
  197POX    C1B 3295   2.155   1.016   2.087 -0.2489 -0.3374  0.0497
  197POX    C1C 3296   2.258   1.071   2.186 -0.3273 -0.1373  0.0211
  197POX    C1D 3297   2.224   1.038   2.331  0.6593 -0.4539  0.1906
  197POX    C1E 3298   2.312   1.092   2.443  0.6890  0.0271 -0.0652
  197POX    C1F 3299   2.269   1.008   2.563  0.0757  0.4421  0.0098
  197POX    C1G 3300   2.321   1.081   2.687  0.3311  0.1956  0.0483
  197POX    C1H 3301   2.228   1.048   2.805  0.0534 -0.3878 -0.3289
  197POX    C1I 3302   2.093   1.116   2.782  0.4102  0.3926 -0.1343
  197POX    C1J 3303   2.039   1.200   2.869  0.4375  0.5470 -0.2666
  197POX    C1K 3304   2.097   1.230   3.008 -0.3799  0.2555  0.1501
  197POX    C1L 3305   2.082   1.379   3.040  0.2842  0.4175 -0.2592
  197POX    C1M 3306   2.123   1.396   3.186  0.5967 -0.2160 -0.2707
  197POX    C1N 3307   2.217   1.516   3.192  0.5554 -0.1907 -0.1294
  197POX    C1O 3308   2.144   1.643   3.148  0.7294 -0.0466 -0.0083
  197POX    C1P 3309   2.226   1.765   3.189  0.2730  0.3362 -0.2206
  197POX    C1Q 3310   2.145   1.894   3.171 -0.2621  0.0662  0.2251
  197POX    C1R 3311   2.141   1.941   3.026  0.0533  0.3189  0.2985
  197POX     CZ 3312   1.932   1.173   1.699  0.1405 -0.0280  0.5071
  197POX     OZ 3313   1.844   1.062   1.680  0.0292  0.1450 -0.0277
  197POX    C2A 3314   1.740   1.083   1.600  0.2314 -0.1723 -0.3793
  197POX    O2A 3315   1.729   1.185   1.533 -0.5673 -0.1622 -0.2459
  197POX    C2B 3316   1.647   0.968   1.597  0.1927 -0.1873  0.6894
  197POX    C2C 3317   1.537   0.977   1.703 -0.2237  0.8578  0.1877
  197POX    C2D 3318   1.465   0.842   1.707  0.0105  0.7153 -0.2650
  197POX    C2E 3319   1.339   0.852   1.793  0.0656  0.2001 -0.1186
  197POX    C2F 3320   1.261   0.721   1.805  0.3854  0.0174 -0.0292
  197POX    C2G 3321   1.149   0.761   1.903  0.4339  0.1802 -0.0397
  197POX    C2H 3322   1.033   0.662   1.896  0.2306  0.4090  0.1274
  197POX    C2I 3323   0.924   0.700   1.998 -0.2210 -0.6186  0.0356
  197POX    C2J 3324   0.970   0.680   2.143  0.0539  0.3034  0.0785
  197POX    C2K 3325   0.856   0.729   2.232 -0.0755  0.1279  0.0091
  197POX    C2L 3326   0.877   0.714   2.383 -0.2641  0.2123  0.0438
  197POX    C2M 3327   0.999   0.788   2.436 -0.1206  0.0342 -0.0371
  197POX    C2N 3328   1.034   0.777   2.585 -0.1233  0.4626 -0.0045
  197POX    C2O 3329   1.165   0.846   2.622  0.2594 -0.1479 -0.2096
  197POX    C2P 3330   1.154   0.999   2.614  0.3809 -0.1245  0.0734
  198CHL    CN1 3331   2.203   5.852   1.123  0.3265  0.0637 -0.0511
  198CHL    CN2 3332   2.137   5.647   1.203 -0.7572 -0.0002 -0.0687
  198CHL    CN3 3333   1.984   5.765   1.053 -0.0900  0.4670 -0.0938
  198CHL    NTM 3334   2.082   5.777   1.162  0.1074  0.3104 -0.2536
  198CHL     CB 3335   2.021   5.858   1.268 -0.1728 -0.3939  0.1236
  199PJ2     CA 3336   1.909   5.806   1.360 -0.2945 -0.0704  0.1580
  199PJ2     OA 3337   1.959   5.701   1.443  0.1623  0.3403  0.4113
  199PJ2      P 3338   1.848   5.585   1.458  0.3172  0.1002 -0.2568
  199PJ2     OB 3339   1.771   5.570   1.333  0.5916 -0.1931 -0.3943
  199PJ2     HB 3340   1.761   5.473   1.310  0.2647 -0.2894  0.1404
  199PJ2     OG 3341   1.919   5.475   1.527  0.0648  0.2285  0.2070
  199PJ2     HG 3342   2.002   5.447   1.479 -1.2788  0.0157 -2.1421
  199PJ2     OD 3343   1.759   5.664   1.566  0.0536 -0.5755  0.0280
  200POX     CD 3344   1.808   5.665   1.701 -0.5578  0.1627  0.2521
  200POX     CE 3345   1.713   5.717   1.808 -0.1858  0.0959  0.6173
  200POX     OE 3346   1.790   5.757   1.921  0.5680 -0.1759  0.2042
  200POX    C1A 3347   1.743   5.849   2.005  0.4779  0.4462 -0.5135
  200POX    O1A 3348   1.630   5.891   1.981  0.2991  0.1474 -0.2175
  200POX    C1B 3349   1.827   5.891   2.119  0.1471 -0.2049 -0.0187
  200POX    C1C 3350   1.814   6.040   2.155 -0.0418 -0.1930 -0.1360
  200POX    C1D 3351   1.922   6.090   2.250 -0.5845  0.3511  0.1988
  200POX    C1E 3352   1.875   6.213   2.327 -0.2389  0.3693  0.3852
  200POX    C1F 3353   1.983   6.271   2.419  0.3271  0.3827 -0.2783
  200POX    C1G 3354   1.947   6.418   2.446 -0.1983  0.2175 -0.0552
  200POX    C1H 3355   1.822   6.438   2.531  0.4876  0.4941  0.9008
  200POX    C1I 3356   1.795   6.589   2.535 -0.4984  0.3834 -0.5826
  200POX    C1J 3357   1.797   6.670   2.640 -0.3911  0.1963 -0.4393
  200POX    C1K 3358   1.829   6.638   2.787 -0.1789  1.0447 -0.2924
  200POX    C1L 3359   1.707   6.628   2.879  0.0029 -0.1168 -0.1629
  200POX    C1M 3360   1.756   6.612   3.023 -0.5006 -0.7576 -0.0611
  200POX    C1N 3361   1.837   6.488   3.063  0.4597 -0.0239  0.3014
  200POX    C1O 3362   1.760   6.357   3.078 -0.2381  0.3721  0.2441
  200POX    C1P 3363   1.852   6.235   3.092 -0.2161  0.3498 -0.0807
  200POX    C1Q 3364   1.783   6.099   3.077  0.6577 -0.0949 -0.1453
  200POX    C1R 3365   1.677   6.083   3.186  0.1373  0.3523 -0.5713
  200POX     CZ 3366   1.614   5.603   1.835 -0.2254 -0.0244 -0.0149
  200POX     OZ 3367   1.661   5.503   1.926 -0.3958  0.1981  0.3209
  200POX    C2A 3368   1.620   5.377   1.923 -0.4197  0.2075  0.2450
  200POX    O2A 3369   1.549   5.333   1.833 -0.0659 -0.3091  0.2097
  200POX    C2B 3370   1.672   5.298   2.038  0.2182  0.4808  0.1524
  200POX    C2C 3371   1.603   5.162   2.054  0.2589  0.4545  0.1065
  200POX    C2D 3372   1.633   5.088   2.184 -0.0699  0.2675  0.0766
  200POX    C2E 3373   1.544   4.973   2.231  0.1491 -0.1464 -0.5124
  200POX    C2F 3374   1.520   4.855   2.137 -0.4626  0.0681 -0.6251
  200POX    C2G 3375   1.393   4.780   2.178 -0.1051 -0.2331 -0.0563
  200POX    C2H 3376   1.400   4.691   2.302  0.3127 -0.1809 -0.0415
  200POX    C2I 3377   1.385   4.542   2.272 -0.5194 -0.0531 -0.2957
  200POX    C2J 3378   1.382   4.454   2.397 -0.2168 -0.1101 -0.3278
  200POX    C2K 3379   1.250   4.474   2.472 -0.1860  0.1506 -0.3436
  200POX    C2L 3380   1.239   4.380   2.592  0.2040  0.7494  0.1671
  200POX    C2M 3381   1.101   4.376   2.657  0.1688  0.4170  0.0727
  200POX    C2N 3382   1.058   4.505   2.728  0.3328  0.8339 -0.5795
  200POX    C2O 3383   1.147   4.544   2.845 -0.0402  0.3372 -0.1232
  200POX    C2P 3384   1.169   4.435   2.950 -0.2304  0.1481 -0.2793
  201CHL    CN1 3385   3.583   1.834   0.886 -0.0846  0.0471 -0.6230
  201CHL    CN2 3386   3.759   1.790   1.052 -0.2476  0.8533 -0.0916
  201CHL    CN3 3387   3.542   1.678   1.047 -0.5280  0.3809  0.1058
  201CHL    NTM 3388   3.615   1.803   1.026 -0.2311  0.0967 -0.5777
  201CHL     CB 3389   3.548   1.908   1.105  0.3749  0.3856 -0.4358
  202PJ2     CA 3390   3.598   2.051   1.083  0.0384  0.4610 -0.7337
  202PJ2     OA 3391   3.736   2.085   1.067  0.2364  0.1639  0.2239
  202PJ2      P 3392   3.761   2.244   1.070  0.1255  0.1851  0.0534
  202PJ2     OB 3393   3.903   2.253   1.031  0.1984 -0.1144  0.2482
  202PJ2     HB 3394   3.940   2.337   1.072 -1.9620 -0.1686  2.5296
  202PJ2     OG 3395   3.651   2.288   0.981  0.3382  0.6514  0.0208
  202PJ2     HG 3396   3.664   2.388   0.980 -0.3382  0.7413 -0.4496
  202PJ2     OD 3397   3.746   2.256   1.230 -0.0895 -0.2651  0.0699
  203POX     CD 3398   3.869   2.256   1.303  0.1563 -0.0237 -0.3404
  203POX     CE 3399   3.863   2.283   1.454 -0.3555 -0.2101 -0.3261
  203POX     OE 3400   3.993   2.322   1.499 -0.5249  0.6357 -0.5564
  203POX    C1A 3401   4.001   2.403   1.604  0.1730 -0.7512  0.4952
  203POX    O1A 3402   3.904   2.474   1.629  0.5673 -0.0596  0.1286
  203POX    C1B 3403   4.134   2.403   1.669  0.1362 -0.2346  0.5804
  203POX    C1C 3404   4.151   2.462   1.809  0.4992 -0.1913  0.5215
  203POX    C1D 3405   4.093   2.398   1.936 -0.1610 -0.1243  0.2600
  203POX    C1E 3406   3.947   2.428   1.967 -0.3298 -0.2582 -0.3777
  203POX    C1F 3407   3.879   2.380   2.096 -0.4251  0.9996  0.0525
  203POX    C1G 3408   3.942   2.414   2.231  0.1156 -0.2197  0.1206
  203POX    C1H 3409   3.902   2.318   2.344 -0.2122 -0.6436 -0.3538
  203POX    C1I 3410   3.957   2.177   2.320  0.2946 -0.4912 -0.1137
  203POX    C1J 3411   3.971   2.094   2.423 -0.0193 -0.0723  0.2743
  203POX    C1K 3412   3.928   2.144   2.561 -0.2762  0.2416  0.0824
  203POX    C1L 3413   4.040   2.106   2.657  0.0158  0.6068 -0.1145
  203POX    C1M 3414   4.015   2.147   2.803 -1.0835 -0.6670  0.0685
  203POX    C1N 3415   4.082   2.046   2.897  0.1108  0.0406  0.0024
  203POX    C1O 3416   4.031   2.066   3.040 -0.0455  0.3583 -0.0964
  203POX    C1P 3417   4.078   2.199   3.098 -0.8867  0.6688 -0.1208
  203POX    C1Q 3418   4.044   2.217   3.246  0.1987  0.2026  0.1892
  203POX    C1R 3419   3.892   2.218   3.260  0.2112  0.0948  0.3285
  203POX     CZ 3420   3.805   2.158   1.521  0.3288 -0.4737 -0.2138
  203POX     OZ 3421   3.802   2.155   1.664  0.3974 -0.4680 -0.2125
  203POX    C2A 3422   3.751   2.046   1.719  0.3344 -0.2288  0.2111
  203POX    O2A 3423   3.745   1.939   1.657 -0.2217 -0.1650  0.1515
  203POX    C2B 3424   3.716   2.060   1.862 -0.5683  0.2014 -0.0480
  203POX    C2C 3425   3.701   1.931   1.943  0.3179  0.3582  0.3765
  203POX    C2D 3426   3.676   1.968   2.090  0.0393  0.3222  0.3387
  203POX    C2E 3427   3.539   2.035   2.098  0.1811  0.6302  0.2171
  203POX    C2F 3428   3.496   2.055   2.243  0.3751  0.3199  0.3174
  203POX    C2G 3429   3.375   2.146   2.261 -0.4396 -0.6578 -0.0935
  203POX    C2H 3430   3.311   2.149   2.400 -0.3043 -0.0991 -0.0385
  203POX    C2I 3431   3.226   2.276   2.400 -0.1440  0.0091  0.2829
  203POX    C2J 3432   3.145   2.293   2.528  0.0199 -0.2183  0.4164
  203POX    C2K 3433   3.032   2.190   2.521  0.0414 -0.2032 -0.1429
  203POX    C2L 3434   2.940   2.200   2.643 -0.3922  0.0351 -0.4833
  203POX    C2M 3435   2.999   2.164   2.780  0.0783 -0.1361 -0.7292
  203POX    C2N 3436   3.079   2.034   2.786  0.1479 -0.0803 -0.4191
  203POX    C2O 3437   3.154   2.012   2.917 -0.1900  0.0669 -0.2020
  203POX    C2P 3438   3.188   1.863   2.911  0.3844  0.1606  0.5688
  204CHL    CN1 3439   3.876   1.627   1.698 -0.0237 -0.1204 -0.2108
  204CHL    CN2 3440   3.642   1.624   1.724 -0.3357  0.1434  0.5987
  204CHL    CN3 3441   3.779   1.482   1.858 -0.2728  0.1288  0.3786
  204CHL    NTM 3442   3.762   1.538   1.723 -0.2173  0.3084  0.4472
  204CHL     CB 3443   3.761   1.449   1.607 -0.3799  0.7350  0.1172
  205PJ2     CA 3444   3.649   1.346   1.595  0.1457  0.1531  0.1118
  205PJ2     OA 3445   3.651   1.246   1.697  0.0433  0.6182  0.5734
  205PJ2      P 3446   3.511   1.166   1.696  0.2255  0.3008  0.3838
  205PJ2     OB 3447   3.463   1.142   1.558  0.1142  0.4857  0.3897
  205PJ2     HB 3448   3.374   1.096   1.562  0.3748  0.0152  0.8503
  205PJ2     OG 3449   3.528   1.046   1.781  0.1975  0.0397  0.0239
  205PJ2     HG 3450   3.602   1.057   1.847  0.8188 -0.6215 -0.5442
  205PJ2     OD 3451   3.414   1.268   1.774  0.1058  0.6732 -0.2366
  206POX     CD 3452   3.451   1.276   1.912 -0.0084 -0.0052 -0.1619
  206POX     CE 3453   3.356   1.368   1.989 -0.0595 -0.4181  0.2774
  206POX     OE 3454   3.414   1.424   2.107  0.1416  0.0894 -0.0550
  206POX    C1A 3455   3.500   1.525   2.104 -0.0886  0.2779 -0.2238
  206POX    O1A 3456   3.532   1.578   1.997 -0.4054  1.0127  0.0380
  206POX    C1B 3457   3.530   1.568   2.242  0.0928 -0.8106  0.0784
  206POX    C1C 3458   3.664   1.639   2.265 -0.1810 -0.1869 -0.2387
  206POX    C1D 3459   3.765   1.525   2.281  0.0799  0.0675 -0.0729
  206POX    C1E 3460   3.906   1.572   2.243  0.2471 -0.3482  0.0325
  206POX    C1F 3461   3.974   1.666   2.342 -0.1347  0.2703 -0.2877
  206POX    C1G 3462   4.125   1.674   2.321 -0.1547  0.0042 -0.5340
  206POX    C1H 3463   4.182   1.775   2.421 -0.2378 -0.1963 -0.2842
  206POX    C1I 3464   4.334   1.763   2.423 -0.1954  0.3680  0.0146
  206POX    C1J 3465   4.400   1.767   2.539  0.5013 -0.2562 -0.3500
  206POX    C1K 3466   4.336   1.780   2.677 -0.2385  0.0079 -0.7150
  206POX    C1L 3467   4.402   1.746   2.810 -0.5093  0.3152 -0.5010
  206POX    C1M 3468   4.457   1.604   2.810  0.3672  0.6380  0.2971
  206POX    C1N 3469   4.534   1.580   2.940  0.1528  0.0990  0.3290
  206POX    C1O 3470   4.581   1.436   2.963  0.5724  0.1242 -0.3276
  206POX    C1P 3471   4.460   1.345   2.986  0.1847  0.6736 -0.1591
  206POX    C1Q 3472   4.508   1.201   3.002  0.5677  0.8096 -0.0796
  206POX    C1R 3473   4.560   1.149   2.868 -0.8841  0.1525 -0.4113
  206POX     CZ 3474   3.222   1.298   2.010 -0.2350 -0.3514 -0.5871
  206POX     OZ 3475   3.124   1.365   2.089  0.0755 -0.0570 -0.4475
  206POX    C2A 3476   3.027   1.277   2.113 -0.1473  0.2068 -0.3735
  206POX    O2A 3477   3.024   1.160   2.074 -0.1836 -0.1482  0.6687
  206POX    C2B 3478   2.913   1.337   2.186 -0.3123 -0.2105 -0.2837
  206POX    C2C 3479   2.875   1.245   2.302 -0.0374  0.1177  0.0700
  206POX    C2D 3480   2.743   1.294   2.362 -0.1341 -0.0603  0.0040
  206POX    C2E 3481   2.689   1.201   2.471  0.0338 -0.0015  0.1376
  206POX    C2F 3482   2.769   1.196   2.601 -0.0383 -0.2409  0.1727
  206POX    C2G 3483   2.691   1.111   2.701 -0.3605  0.0533  0.1736
  206POX    C2H 3484   2.780   0.987   2.721 -0.2468  0.1394  0.2004
  206POX    C2I 3485   2.710   0.888   2.814 -0.0166 -0.3264 -0.1249
  206POX    C2J 3486   2.794   0.761   2.833  0.4927  0.0233 -0.0319
  206POX    C2K 3487   2.752   0.706   2.969 -0.4123 -0.1932 -0.3891
  206POX    C2L 3488   2.689   0.568   2.952 -0.4791 -0.2463  0.2496
  206POX    C2M 3489   2.640   0.495   3.077  0.1382 -0.3297  0.4427
  206POX    C2N 3490   2.632   0.344   3.053  0.8439 -0.2150 -0.6117
  206POX    C2O 3491   2.736   0.248   3.113  0.3148 -0.0276  0.6478
  206POX    C2P 3492   2.733   0.100   3.074 -0.4628  0.0798  0.2749
  207CHL    CN1 3493   2.050   2.998   1.363 -0.0285 -0.3688  0.4637
  207CHL    CN2 3494   1.823   3.024   1.358  0.3245  0.4036 -0.0467
  207CHL    CN3 3495   1.903   2.845   1.243 -0.0934 -0.2337  0.5899
  207CHL    NTM 3496   1.935   2.986   1.272  0.2357 -0.2070  0.1047
  207CHL     CB 3497   1.939   3.086   1.164 -0.0640 -0.2845  0.0213
  208PJ2     CA 3498   1.848   3.076   1.042 -0.3329 -0.1459  0.2082
  208PJ2     OA 3499   1.710   3.057   1.073 -0.2985 -0.2440  0.2997
  208PJ2      P 3500   1.605   3.046   0.952  0.1318  0.1426 -0.1109
  208PJ2     OB 3501   1.595   3.193   0.938  0.7004  0.1907 -0.0542
  208PJ2     HB 3502   1.535   3.217   0.862  0.9839 -1.4998 -0.8454
  208PJ2     OG 3503   1.668   2.968   0.843  0.2408  0.0877 -0.0095
  208PJ2     HG 3504   1.655   3.011   0.753  1.5219 -1.1240 -0.8048
  208PJ2     OD 3505   1.483   2.975   1.028  0.2995  0.1344  0.1506
  209POX     CD 3506   1.408   3.057   1.119  0.0252 -0.0473  0.0917
  209POX     CE 3507   1.329   2.978   1.223 -0.3078 -0.2612 -0.3231
  209POX     OE 3508   1.239   3.068   1.289 -0.1960 -0.3501 -0.0477
  209POX    C1A 3509   1.115   3.030   1.319 -0.4236 -0.3049 -0.9004
  209POX    O1A 3510   1.080   2.917   1.286 -0.7807 -0.3449 -0.3968
  209POX    C1B 3511   1.051   3.148   1.382 -0.4007 -0.5832 -0.3457
  209POX    C1C 3512   0.960   3.115   1.500  0.2301  0.0089  0.3134
  209POX    C1D 3513   0.887   3.247   1.527  0.3041  0.0627  0.2501
  209POX    C1E 3514   0.803   3.250   1.654 -0.0392 -0.1976  0.0313
  209POX    C1F 3515   0.724   3.380   1.671 -0.0494 -0.2213  0.1660
  209POX    C1G 3516   0.662   3.375   1.811 -0.0381  0.2187  0.1875
  209POX    C1H 3517   0.763   3.392   1.925  0.4768  0.1313 -0.2488
  209POX    C1I 3518   0.696   3.351   2.057 -0.3340  0.5982 -0.5041
  209POX    C1J 3519   0.635   3.422   2.152 -0.6877 -0.1236 -0.1846
  209POX    C1K 3520   0.621   3.574   2.146  0.1387 -0.0300  0.1132
  209POX    C1L 3521   0.492   3.635   2.203  0.2227  0.1634  0.0938
  209POX    C1M 3522   0.496   3.788   2.191  0.8421  0.0759 -1.0170
  209POX    C1N 3523   0.374   3.861   2.249  0.6320 -0.1073 -1.2230
  209POX    C1O 3524   0.405   4.011   2.254  0.5303 -0.1208  0.0522
  209POX    C1P 3525   0.274   4.090   2.254  0.5182 -0.1325 -0.4792
  209POX    C1Q 3526   0.320   4.235   2.272 -0.0870  0.1069 -0.8540
  209POX    C1R 3527   0.202   4.332   2.258  0.1063  0.4792  0.0007
  209POX     CZ 3528   1.428   2.895   1.305  0.0814  1.0432  0.5564
  209POX     OZ 3529   1.392   2.823   1.423  0.2063 -0.6378 -0.4003
  209POX    C2A 3530   1.492   2.809   1.509  0.1302  0.2637 -0.1507
  209POX    O2A 3531   1.602   2.864   1.499 -0.1808  0.7816 -0.8469
  209POX    C2B 3532   1.459   2.710   1.614 -0.0945 -0.0124 -0.4799
  209POX    C2C 3533   1.362   2.760   1.721  0.5727 -0.2648  0.2495
  209POX    C2D 3534   1.429   2.863   1.812  0.4862 -0.7158  0.8274
  209POX    C2E 3535   1.340   2.896   1.932 -0.0980 -0.0965  0.2301
  209POX    C2F 3536   1.412   3.004   2.013 -0.1714  0.3075 -0.2353
  209POX    C2G 3537   1.348   3.040   2.147  0.1285 -0.0042 -0.0042
  209POX    C2H 3538   1.207   3.092   2.117  0.3549  0.1013 -0.9088
  209POX    C2I 3539   1.148   3.144   2.248 -0.1092 -0.4943 -0.8792
  209POX    C2J 3540   1.006   3.201   2.236 -0.2191 -0.5479  0.0588
  209POX    C2K 3541   0.952   3.260   2.366 -0.5123 -0.1614 -0.2372
  209POX    C2L 3542   0.958   3.155   2.477 -0.3942  0.1311  0.0357
  209POX    C2M 3543   0.894   3.208   2.606 -0.0569  0.2104  0.1691
  209POX    C2N 3544   0.742   3.217   2.610 -0.0945 -0.0323 -0.4842
  209POX    C2O 3545   0.694   3.270   2.746 -0.1189 -0.1891 -0.4321
  209POX    C2P 3546   0.712   3.421   2.758 -0.0450 -0.2438  0.1615
  210CHL    CN1 3547   1.358   7.972   1.190  0.3465  0.0024  0.2943
  210CHL    CN2 3548   1.474   7.851   1.360 -0.4424 -0.2137 -0.2987
  210CHL    CN3 3549   1.495   8.086   1.355  0.4897  0.1913  0.1778
  210CHL    NTM 3550   1.401   7.975   1.330  0.2657  0.3499  0.3109
  210CHL     CB 3551   1.279   7.990   1.410  0.3788  0.2114  0.5110
  211PJ2     CA 3552   1.175   8.101   1.391  0.0788 -0.1396  0.0919
  211PJ2     OA 3553   1.222   8.236   1.394 -0.1843 -0.0521  0.2872
  211PJ2      P 3554   1.134   8.339   1.308 -0.0093 -0.0379  0.1260
  211PJ2     OB 3555   1.171   8.482   1.321 -0.2124  0.0770 -0.5025
  211PJ2     HB 3556   1.224   8.502   1.403  0.0170  1.6755 -1.0149
  211PJ2     OG 3557   1.128   8.281   1.172 -0.0833  0.1098  0.0662
  211PJ2     HG 3558   1.105   8.184   1.177  0.6665 -0.0659  0.1792
  211PJ2     OD 3559   0.990   8.314   1.375  0.1065  0.1741  0.4549
  212POX     CD 3560   0.968   8.391   1.493 -0.1240  0.6957  0.0753
  212POX     CE 3561   0.824   8.389   1.545 -0.3180 -0.3213 -0.4730
  212POX     OE 3562   0.784   8.477   1.651 -0.4077 -0.0321 -0.7466
  212POX    C1A 3563   0.754   8.605   1.627  0.7083  0.4886  0.4784
  212POX    O1A 3564   0.756   8.644   1.510  0.2360 -0.7776  0.0269
  212POX    C1B 3565   0.705   8.670   1.750  0.2333  0.6064  0.2317
  212POX    C1C 3566   0.812   8.689   1.858  0.3182 -0.1036  0.2734
  212POX    C1D 3567   0.749   8.716   1.995  0.0176 -0.4708  0.2093
  212POX    C1E 3568   0.849   8.758   2.103 -0.0632  0.7901 -0.1988
  212POX    C1F 3569   0.808   8.746   2.249 -0.6230  0.8242 -0.3500
  212POX    C1G 3570   0.908   8.828   2.332 -0.5386 -0.0276  0.4111
  212POX    C1H 3571   0.853   8.845   2.474 -0.2408  0.6596  0.4439
  212POX    C1I 3572   0.865   8.722   2.564 -0.6771  0.2749 -0.0150
  212POX    C1J 3573   0.863   8.731   2.697 -0.3057 -0.4733  0.0449
  212POX    C1K 3574   0.857   8.866   2.768  0.1546 -0.4312  0.0065
  212POX    C1L 3575   0.800   8.844   2.909  0.2632 -0.5931  0.0251
  212POX    C1M 3576   0.831   8.970   2.990 -0.1667 -0.7992  0.5175
  212POX    C1N 3577   0.805   8.948   3.139 -0.5665  0.3563  0.6253
  212POX    C1O 3578   0.904   8.845   3.194  0.1729  0.8213  0.1828
  212POX    C1P 3579   0.879   8.845   3.345 -0.0288  0.2391  0.1519
  212POX    C1Q 3580   0.757   8.765   3.391  0.2922 -0.4762 -0.2404
  212POX    C1R 3581   0.780   8.616   3.421  0.6398 -0.3277  0.2288
  212POX     CZ 3582   0.798   8.241   1.573 -0.0787 -0.1633  0.6240
  212POX     OZ 3583   0.880   8.167   1.665  0.7139 -0.3569 -0.2205
  212POX    C2A 3584   0.835   8.050   1.708  0.0213 -0.0504 -0.0868
  212POX    O2A 3585   0.734   7.990   1.671 -0.0615 -0.2017  0.3703
  212POX    C2B 3586   0.931   8.005   1.811 -0.1512 -0.2013  0.0097
  212POX    C2C 3587   0.868   7.982   1.949 -0.1541 -0.4039 -0.0259
  212POX    C2D 3588   0.968   7.911   2.041 -0.3665 -0.5011  0.1315
  212POX    C2E 3589   0.896   7.852   2.162  0.2421  0.0991  0.7998
  212POX    C2F 3590   0.994   7.822   2.275  0.3447 -0.1601  0.6441
  212POX    C2G 3591   1.064   7.955   2.305 -0.6444  0.5555 -0.1446
  212POX    C2H 3592   1.166   7.937   2.417 -0.6790 -0.1483 -0.2186
  212POX    C2I 3593   1.210   8.073   2.471  0.0901 -0.3114 -0.4165
  212POX    C2J 3594   1.259   8.087   2.615  0.2597  0.0804 -0.5099
  212POX    C2K 3595   1.383   8.011   2.663 -0.1023 -0.4128 -0.3462
  212POX    C2L 3596   1.422   8.077   2.796 -0.3130 -0.5556 -0.2137
  212POX    C2M 3597   1.563   8.034   2.836 -0.2678 -0.7307 -0.5589
  212POX    C2N 3598   1.660   8.084   2.728 -0.0422 -1.0452 -0.5023
  212POX    C2O 3599   1.805   8.045   2.757  0.1624  0.3298  0.4070
  212POX    C2P 3600   1.901   8.108   2.656 -0.3926  0.1669 -0.2305
  213CHL    CN1 3601   7.991   2.649   0.918  0.2147 -0.2500 -0.0580
  213CHL    CN2 3602   8.084   2.819   0.774 -0.1827  0.4585 -0.3965
  213CHL    CN3 3603   7.890   2.691   0.707 -0.0914  0.4258  0.2245
  213CHL    NTM 3604   7.960   2.754   0.820  0.2648  0.0298  0.2242
  213CHL     CB 3605   7.883   2.865   0.878  0.4565  0.0485  0.4490
  214PJ2     CA 3606   7.737   2.828   0.906  0.4423 -0.0676  0.2293
  214PJ2     OA 3607   7.720   2.719   0.997  0.1404 -0.4340 -0.2639
  214PJ2      P 3608   7.561   2.696   0.990  0.0432  0.1433 -0.0393
  214PJ2     OB 3609   7.480   2.816   1.022  0.3443  0.3906 -0.2027
  214PJ2     HB 3610   7.531   2.874   1.085 -0.1288 -0.9905  1.5477
  214PJ2     OG 3611   7.546   2.625   0.860 -0.4199  0.6805 -0.2811
  214PJ2     HG 3612   7.609   2.551   0.837 -0.8839 -0.2659  1.3211
  214PJ2     OD 3613   7.541   2.591   1.111  0.6172  0.2061  0.1108
  215POX     CD 3614   7.548   2.630   1.248  0.4669  0.2668  0.1024
  215POX     CE 3615   7.578   2.521   1.352  0.4567  0.4157  0.2622
  215POX     OE 3616   7.577   2.581   1.482 -0.2182  0.6777  0.1413
  215POX    C1A 3617   7.484   2.533   1.564  0.1619 -0.5973 -0.1370
  215POX    O1A 3618   7.406   2.447   1.524  0.0318 -0.2447 -0.6619
  215POX    C1B 3619   7.479   2.613   1.688 -0.1734 -0.2573 -0.3670
  215POX    C1C 3620   7.605   2.596   1.774 -0.0839  0.7766 -0.2776
  215POX    C1D 3621   7.583   2.659   1.911 -0.0402 -0.0686  0.1210
  215POX    C1E 3622   7.711   2.666   1.995  0.1275  0.2073 -0.1575
  215POX    C1F 3623   7.677   2.709   2.137 -0.0555 -0.3804 -0.0194
  215POX    C1G 3624   7.792   2.700   2.237  0.1482 -0.3439 -0.2498
  215POX    C1H 3625   7.727   2.683   2.375 -0.4368  0.5096 -0.4122
  215POX    C1I 3626   7.699   2.534   2.396  0.3476  0.3972 -0.1067
  215POX    C1J 3627   7.729   2.475   2.511 -0.1229  0.5385  0.0899
  215POX    C1K 3628   7.802   2.519   2.638  0.4434 -0.3290  0.0712
  215POX    C1L 3629   7.716   2.500   2.763  0.1620  0.4154 -0.0029
  215POX    C1M 3630   7.770   2.566   2.891  0.3475  0.1404  0.0622
  215POX    C1N 3631   7.685   2.560   3.018 -0.3658  0.0170 -0.4101
  215POX    C1O 3632   7.776   2.606   3.133  0.0352 -0.4115 -0.5537
  215POX    C1P 3633   7.690   2.600   3.259  0.3814 -0.1129 -0.3042
  215POX    C1Q 3634   7.767   2.638   3.386  0.0463 -0.3378 -0.0303
  215POX    C1R 3635   7.814   2.783   3.396  0.3001 -0.4161 -0.0593
  215POX     CZ 3636   7.705   2.445   1.311  0.1919  0.1139  0.0012
  215POX     OZ 3637   7.758   2.345   1.397 -0.1326  0.0360  0.1125
  215POX    C2A 3638   7.874   2.366   1.459  0.0187 -0.1817 -0.0974
  215POX    O2A 3639   7.939   2.462   1.419  0.3789 -0.2512  0.3053
  215POX    C2B 3640   7.921   2.285   1.574  0.7183  0.5014  0.1039
  215POX    C2C 3641   7.919   2.365   1.705  0.2777  0.3341  0.2010
  215POX    C2D 3642   8.005   2.311   1.819  0.3518 -0.0522 -0.0354
  215POX    C2E 3643   7.939   2.366   1.945 -0.1058  0.5400 -0.5265
  215POX    C2F 3644   8.023   2.327   2.067 -0.7682  0.8392  0.0353
  215POX    C2G 3645   7.932   2.312   2.189 -0.1640  0.6185  0.4672
  215POX    C2H 3646   8.017   2.298   2.315  0.7103 -0.0222 -0.1820
  215POX    C2I 3647   8.126   2.403   2.339 -0.0462  0.8015 -0.2992
  215POX    C2J 3648   8.160   2.394   2.488 -0.4296 -0.0281 -0.2536
  215POX    C2K 3649   8.295   2.461   2.517 -0.1480 -0.3310 -0.8296
  215POX    C2L 3650   8.425   2.413   2.453  0.0541 -1.1134  0.1373
  215POX    C2M 3651   8.546   2.499   2.492 -0.4511 -0.4143  0.1987
  215POX    C2N 3652   8.675   2.424   2.458 -0.4337 -0.3886  0.2093
  215POX    C2O 3653   8.682   2.285   2.522 -0.1514 -0.1025  0.8095
  215POX    C2P 3654   8.773   2.280   2.645  0.3913 -0.9373  0.3777
  216CHL    CN1 3655   0.932   3.007   0.287  0.6735  0.4972  0.4875
  216CHL    CN2 3656   0.722   2.907   0.294 -0.4195  0.2528  0.7206
  216CHL    CN3 3657   0.752   3.133   0.193  0.0913 -0.3845  0.2114
  216CHL    NTM 3658   0.789   3.038   0.298  0.5018 -0.1878  0.2480
  216CHL     CB 3659   0.772   3.080   0.438  0.1618 -0.4356  0.2838
  217PJ2     CA 3660   0.661   3.174   0.485  0.2093 -0.2003 -0.0749
  217PJ2     OA 3661   0.529   3.121   0.468  0.2239 -0.1781 -0.2659
  217PJ2      P 3662   0.426   3.243   0.488  0.2737 -0.1619 -0.1078
  217PJ2     OB 3663   0.479   3.375   0.449  0.0038  0.0039  0.0791
  217PJ2     HB 3664   0.405   3.433   0.415  1.1590  0.4571 -1.8234
  217PJ2     OG 3665   0.290   3.213   0.438  0.1736 -0.0157  0.0740
  217PJ2     HG 3666   0.276   3.268   0.355 -1.2654  0.5003  0.6315
  217PJ2     OD 3667   0.420   3.238   0.649 -0.2429  0.2134 -0.1126
  218POX     CD 3668   0.306   3.186   0.718 -0.3489  0.3685 -0.1688
  218POX     CE 3669   0.325   3.150   0.865 -0.1826 -0.1783 -0.3180
  218POX     OE 3670   0.354   3.268   0.942 -0.0533 -0.5517  0.2111
  218POX    C1A 3671   0.254   3.299   1.024  0.0723 -0.4387  0.3204
  218POX    O1A 3672   0.137   3.274   0.997  0.0713 -0.0694 -0.0266
  218POX    C1B 3673   0.291   3.394   1.132  0.1475  0.2086 -0.2675
  218POX    C1C 3674   0.212   3.383   1.262  0.3645 -0.5301 -0.1922
  218POX    C1D 3675   0.276   3.470   1.370 -0.1109 -0.2336 -0.1447
  218POX    C1E 3676   0.203   3.462   1.504  0.1959 -0.0798  0.0347
  218POX    C1F 3677   0.266   3.532   1.625 -0.5341 -0.1221  0.4469
  218POX    C1G 3678   0.299   3.679   1.600  0.0355 -0.3532 -0.1998
  218POX    C1H 3679   0.402   3.715   1.707 -0.4082 -0.1963  0.1776
  218POX    C1I 3680   0.459   3.856   1.694 -0.2149 -0.2655  0.2683
  218POX    C1J 3681   0.582   3.877   1.743 -0.1745  0.2527 -0.0475
  218POX    C1K 3682   0.682   3.771   1.788 -0.0051  0.6768  0.5750
  218POX    C1L 3683   0.823   3.830   1.803  0.2715  0.1449  0.1111
  218POX    C1M 3684   0.917   3.710   1.818 -0.4270 -0.4641 -0.3115
  218POX    C1N 3685   1.051   3.770   1.862 -0.7648 -0.0223  0.1281
  218POX    C1O 3686   1.139   3.661   1.924 -0.1248  0.2384 -0.3160
  218POX    C1P 3687   1.176   3.559   1.816 -0.0753 -0.1673  0.0797
  218POX    C1Q 3688   1.189   3.414   1.861  0.1122 -0.0586  0.3822
  218POX    C1R 3689   1.256   3.337   1.747  0.5151  0.2902  0.3800
  218POX     CZ 3690   0.425   3.035   0.881 -0.5171 -0.4746 -0.3515
  218POX     OZ 3691   0.435   2.994   1.017  0.3173 -0.1706 -0.3176
  218POX    C2A 3692   0.540   2.923   1.058  0.3098  0.0702  0.1285
  218POX    O2A 3693   0.622   2.875   0.981  0.1454 -0.2445  0.1495
  218POX    C2B 3694   0.542   2.889   1.202 -0.3780  0.3243  0.2031
  218POX    C2C 3695   0.594   3.011   1.277 -0.4298  0.2361  0.3832
  218POX    C2D 3696   0.588   2.996   1.429  0.3209  0.0151  0.3968
  218POX    C2E 3697   0.443   3.020   1.474  0.3452  0.0396  0.4624
  218POX    C2F 3698   0.448   3.030   1.626  0.5392 -0.6580  0.5023
  218POX    C2G 3699   0.316   3.047   1.701  0.3258  0.5705 -0.1280
  218POX    C2H 3700   0.323   3.127   1.831  0.6181  0.6643 -0.2026
  218POX    C2I 3701   0.182   3.170   1.869  0.3834 -0.1767 -0.0930
  218POX    C2J 3702   0.185   3.271   1.984  0.2242  0.2204 -0.4328
  218POX    C2K 3703   0.225   3.201   2.114  0.2410  0.1404 -0.4802
  218POX    C2L 3704   0.243   3.315   2.215 -0.4559  0.0091 -0.2011
  218POX    C2M 3705   0.209   3.277   2.359  0.0980 -0.0517 -0.0873
  218POX    C2N 3706   0.236   3.387   2.462 -0.5079  0.2959 -0.2990
  218POX    C2O 3707   0.224   3.339   2.607  0.2506  0.1812 -0.2746
  218POX    C2P 3708   0.244   3.445   2.716  0.1951 -0.1874  0.0939
  219CHL    CN1 3709   6.515   1.912   0.987 -0.2370  0.1468  0.2694
  219CHL    CN2 3710   6.552   2.157   0.967 -0.4488  0.0259 -0.0122
  219CHL    CN3 3711   6.498   2.050   1.177  0.1293 -0.1786  0.2593
  219CHL    NTM 3712   6.477   2.047   1.031 -0.3031  0.1142  0.3131
  219CHL     CB 3713   6.338   2.079   0.996 -0.1169  0.6239  0.0315
  220PJ2     CA 3714   6.228   1.986   1.045 -0.1394  0.1849 -0.8347
  220PJ2     OA 3715   6.221   1.976   1.187 -0.2236 -0.4849 -0.8791
  220PJ2      P 3716   6.138   1.846   1.233 -0.3601 -0.1203 -0.0664
  220PJ2     OB 3717   6.093   1.761   1.121 -0.4635 -0.0270 -0.0961
  220PJ2     HB 3718   6.061   1.672   1.155 -1.2888 -0.0708 -0.9461
  220PJ2     OG 3719   6.212   1.783   1.345 -0.9130 -0.7649 -0.0612
  220PJ2     HG 3720   6.303   1.825   1.343 -2.0165  1.7725 -1.7585
  220PJ2     OD 3721   6.011   1.920   1.298  0.2166  0.2915  0.6036
  221POX     CD 3722   6.044   1.999   1.413  0.6112  0.6771  0.2275
  221POX     CE 3723   5.933   2.098   1.447  0.2006  0.3373 -0.1235
  221POX     OE 3724   5.993   2.193   1.535  0.2209  0.4011 -0.2058
  221POX    C1A 3725   5.971   2.318   1.496 -0.6681  0.3351  0.0767
  221POX    O1A 3726   5.906   2.338   1.394 -0.3254 -0.0741 -0.2248
  221POX    C1B 3727   6.015   2.412   1.601  0.1607  0.2329 -0.1755
  221POX    C1C 3728   5.916   2.477   1.698  0.6154 -0.0337  0.4770
  221POX    C1D 3729   5.824   2.364   1.745 -0.4041  0.9349  0.8511
  221POX    C1E 3730   5.728   2.412   1.854 -1.1201  0.1745  0.5664
  221POX    C1F 3731   5.616   2.309   1.852 -0.2210 -0.8126 -0.2102
  221POX    C1G 3732   5.516   2.351   1.960  0.2457  0.0687 -0.1162
  221POX    C1H 3733   5.586   2.348   2.096  0.2687 -0.2620 -0.1335
  221POX    C1I 3734   5.474   2.366   2.198  0.6369  0.3358  0.1715
  221POX    C1J 3735   5.431   2.286   2.295  0.3134  0.8368  0.4458
  221POX    C1K 3736   5.481   2.142   2.309 -0.4327  0.5060 -0.2310
  221POX    C1L 3737   5.365   2.045   2.326  0.0926 -0.0784  0.0616
  221POX    C1M 3738   5.324   2.041   2.473  0.0358 -0.0180  0.0478
  221POX    C1N 3739   5.411   1.942   2.551  0.8477  0.3862 -0.3341
  221POX    C1O 3740   5.396   1.958   2.702 -0.3098  0.3529 -0.4423
  221POX    C1P 3741   5.256   1.916   2.750  0.0381 -0.4766 -0.1446
  221POX    C1Q 3742   5.268   1.900   2.902 -0.0793  0.1893 -0.0635
  221POX    C1R 3743   5.137   1.842   2.955 -0.2468  0.1776 -0.4831
  221POX     CZ 3744   5.814   2.030   1.515  0.4870 -0.3031 -0.2578
  221POX     OZ 3745   5.841   1.959   1.636 -0.2132 -0.1687 -0.0153
  221POX    C2A 3746   5.757   1.863   1.672  0.0692 -0.5048 -0.2454
  221POX    O2A 3747   5.650   1.841   1.615 -0.0972 -0.1222 -0.0828
  221POX    C2B 3748   5.801   1.810   1.803  0.4175  0.4830  0.0431
  221POX    C2C 3749   5.737   1.892   1.915  0.1728  0.1797  0.1260
  221POX    C2D 3750   5.792   1.832   2.045  0.8526  0.3452 -0.0800
  221POX    C2E 3751   5.804   1.936   2.156  0.0138 -0.0059  0.3478
  221POX    C2F 3752   5.830   1.872   2.293  0.0002 -0.1570  0.2797
  221POX    C2G 3753   5.850   1.973   2.405 -0.5580  0.0730  0.1747
  221POX    C2H 3754   5.863   1.901   2.540  0.7661  0.0596  0.0479
  221POX    C2I 3755   5.830   1.994   2.656  0.0167 -0.3952  0.2057
  221POX    C2J 3756   5.869   1.910   2.778 -0.2195 -0.5629  0.1655
  221POX    C2K 3757   5.852   1.991   2.907 -0.3790 -0.0190 -0.1925
  221POX    C2L 3758   5.934   1.943   3.026  0.2241  0.2941 -0.4793
  221POX    C2M 3759   5.918   1.795   3.060  0.5236  0.3859  0.0923
  221POX    C2N 3760   5.962   1.774   3.205 -0.6430 -0.3585  0.3522
  221POX    C2O 3761   5.930   1.630   3.246 -0.0328 -0.7060 -0.3584
  221POX    C2P 3762   5.978   1.608   3.390 -0.5130  0.1555 -0.0600
  222CHL    CN1 3763   7.606   3.431   0.374 -0.3790 -0.2540  0.0865
  222CHL    CN2 3764   7.540   3.233   0.480  0.2049  0.2961  0.8628
  222CHL    CN3 3765   7.762   3.304   0.486 -0.3229 -0.3905 -0.0933
  222CHL    NTM 3766   7.624   3.352   0.497  0.0156  0.4793  0.5031
  222CHL     CB 3767   7.603   3.441   0.612 -0.0821  0.1725  0.7205
  223PJ2     CA 3768   7.616   3.384   0.754 -0.2383 -0.6731  0.4027
  223PJ2     OA 3769   7.750   3.366   0.801  0.0627 -0.0033 -0.1807
  223PJ2      P 3770   7.759   3.217   0.861  0.1303 -0.0250 -0.2443
  223PJ2     OB 3771   7.702   3.112   0.775 -0.2341  0.3294 -0.4362
  223PJ2     HB 3772   7.713   3.025   0.823  0.2064  0.6293  0.0055
  223PJ2     OG 3773   7.902   3.203   0.898  0.0965 -0.2340 -0.1913
  223PJ2     HG 3774   7.946   3.290   0.875  0.3051 -0.6293 -1.3835
  223PJ2     OD 3775   7.672   3.216   0.997  0.3873 -0.5739 -0.0806
  224POX     CD 3776   7.735   3.287   1.104 -0.0668 -0.4304  0.0917
  224POX     CE 3777   7.736   3.219   1.242  0.1540 -0.2119  0.1984
  224POX     OE 3778   7.782   3.302   1.349 -0.2499  0.1910  0.0647
  224POX    C1A 3779   7.699   3.386   1.411 -0.3106  0.2730 -0.1265
  224POX    O1A 3780   7.577   3.373   1.400 -0.2659 -0.6877  0.3962
  224POX    C1B 3781   7.763   3.469   1.515 -0.5200 -0.6036  0.7211
  224POX    C1C 3782   7.789   3.414   1.655  0.2904 -1.1717  0.3602
  224POX    C1D 3783   7.856   3.522   1.740 -0.5949 -0.3210  0.0014
  224POX    C1E 3784   7.868   3.485   1.888 -0.0661  0.2510  0.1077
  224POX    C1F 3785   7.742   3.540   1.954  0.2794  0.3399  0.7020
  224POX    C1G 3786   7.749   3.503   2.103  0.1355  0.0423  0.6368
  224POX    C1H 3787   7.646   3.557   2.202 -0.0596  0.3216  0.2843
  224POX    C1I 3788   7.505   3.520   2.157  0.1439  0.0896 -0.1664
  224POX    C1J 3789   7.409   3.467   2.233  0.2169  0.4490  0.1753
  224POX    C1K 3790   7.423   3.428   2.381  0.5893  0.8386  0.2443
  224POX    C1L 3791   7.293   3.467   2.451  0.1387 -0.4298  0.1411
  224POX    C1M 3792   7.302   3.486   2.602 -0.5427  0.1121  0.1225
  224POX    C1N 3793   7.348   3.360   2.677 -0.0039  0.2529  0.0353
  224POX    C1O 3794   7.369   3.379   2.828  0.3911  0.3384 -0.0297
  224POX    C1P 3795   7.249   3.408   2.918  0.2286  0.2072 -0.2022
  224POX    C1Q 3796   7.312   3.440   3.054 -0.0027  0.4890 -0.1606
  224POX    C1R 3797   7.394   3.326   3.115 -0.0792  0.2149 -0.5650
  224POX     CZ 3798   7.800   3.081   1.245  0.5926 -0.0254 -0.4471
  224POX     OZ 3799   7.814   3.010   1.368  0.4257  0.4261 -0.1680
  224POX    C2A 3800   7.906   2.914   1.377 -0.7197 -0.6616  0.1391
  224POX    O2A 3801   7.965   2.879   1.275  0.2262 -0.4836  0.6198
  224POX    C2B 3802   7.904   2.843   1.506  0.2366  0.3351  0.7179
  224POX    C2C 3803   8.045   2.802   1.548  0.0712 -1.0087  0.0127
  224POX    C2D 3804   8.050   2.795   1.700  0.0600  0.3361  0.0899
  224POX    C2E 3805   8.169   2.735   1.777  0.1427  0.7269  0.2678
  224POX    C2F 3806   8.159   2.759   1.928  0.2979 -0.0830  0.4082
  224POX    C2G 3807   8.273   2.695   2.007  0.2926  0.0520  0.5240
  224POX    C2H 3808   8.255   2.708   2.159 -0.1937 -0.5839  0.5258
  224POX    C2I 3809   8.239   2.851   2.212 -0.0239 -0.1321 -0.6154
  224POX    C2J 3810   8.227   2.838   2.363  0.3625 -0.4840 -0.6124
  224POX    C2K 3811   8.225   2.979   2.423  0.4594 -0.6789 -0.1418
  224POX    C2L 3812   8.203   2.974   2.574 -0.5571  0.2761 -0.2391
  224POX    C2M 3813   8.110   2.864   2.626  0.6574 -0.4450  0.4795
  224POX    C2N 3814   8.073   2.886   2.773 -0.3175  0.6105  0.0910
  224POX    C2O 3815   8.195   2.869   2.865 -0.5489 -0.2285  0.2459
  224POX    C2P 3816   8.161   2.864   3.014  0.0581 -0.3018  0.3820
  225CHL    CN1 3817   7.869   6.142   1.336 -0.2162 -0.2277 -0.0136
  225CHL    CN2 3818   8.092   6.148   1.403  0.2592  0.1083 -0.0993
  225CHL    CN3 3819   8.038   6.208   1.184 -0.2970  0.2491  0.3773
  225CHL    NTM 3820   8.005   6.111   1.290 -0.0924 -0.0100  0.2070
  225CHL     CB 3821   8.021   5.970   1.253 -0.3582  0.1127 -0.3949
  226PJ2     CA 3822   8.162   5.911   1.238 -0.2510  0.3096 -0.1715
  226PJ2     OA 3823   8.239   5.989   1.147  0.0060 -0.0701 -0.2806
  226PJ2      P 3824   8.397   5.961   1.163 -0.0172 -0.0873 -0.0864
  226PJ2     OB 3825   8.455   6.036   1.049  0.2192  0.0141  0.1000
  226PJ2     HB 3826   8.377   6.053   0.989  0.2169 -0.8984 -0.1720
  226PJ2     OG 3827   8.421   5.815   1.170  0.2673 -0.0187  0.4140
  226PJ2     HG 3828   8.489   5.786   1.103  0.4257  2.6734 -0.7078
  226PJ2     OD 3829   8.436   6.029   1.304  0.2191 -0.1785 -0.1073
  227POX     CD 3830   8.528   5.951   1.380 -0.0185 -0.3406  0.0125
  227POX     CE 3831   8.558   5.982   1.527  0.4036  0.0509 -0.1556
  227POX     OE 3832   8.611   5.866   1.593  0.4178  0.3394  0.3421
  227POX    C1A 3833   8.742   5.856   1.607  0.4801  0.2114 -0.3063
  227POX    O1A 3834   8.827   5.937   1.571  0.1616  0.4934 -0.4235
  227POX    C1B 3835   8.773   5.725   1.670 -0.3598  0.0986 -0.1193
  227POX    C1C 3836   8.784   5.732   1.823 -0.3445  0.2305 -0.1264
  227POX    C1D 3837   8.647   5.742   1.890 -0.1632 -0.2352  0.3129
  227POX    C1E 3838   8.657   5.777   2.039 -0.2329  0.1936  0.2158
  227POX    C1F 3839   8.635   5.928   2.054  0.3753  0.3416 -0.3054
  227POX    C1G 3840   8.586   5.973   2.192 -0.4912 -0.6238 -0.2868
  227POX    C1H 3841   8.609   6.123   2.211 -0.5780 -0.6436 -0.0218
  227POX    C1I 3842   8.571   6.170   2.351  0.4825  0.0725  0.0344
  227POX    C1J 3843   8.502   6.278   2.386 -0.3047 -0.3251 -0.2708
  227POX    C1K 3844   8.451   6.380   2.283  0.1161 -0.0691 -0.2280
  227POX    C1L 3845   8.475   6.527   2.317 -0.0854 -0.0928  0.0206
  227POX    C1M 3846   8.399   6.619   2.221  0.2343 -0.5086 -0.6402
  227POX    C1N 3847   8.269   6.671   2.284  0.3106 -0.2195 -0.7196
  227POX    C1O 3848   8.209   6.779   2.195 -0.0204  0.1483 -0.0596
  227POX    C1P 3849   8.075   6.837   2.239 -0.3001 -0.2614 -0.3670
  227POX    C1Q 3850   7.958   6.739   2.228 -0.1435 -0.4385 -0.4586
  227POX    C1R 3851   7.942   6.699   2.081  0.4202 -0.2832 -0.5631
  227POX     CZ 3852   8.425   6.025   1.589  0.5067 -0.1933  0.2404
  227POX     OZ 3853   8.400   6.053   1.727  0.6456  0.8430  0.0582
  227POX    C2A 3854   8.321   6.159   1.739  0.2552  0.5920 -0.2673
  227POX    O2A 3855   8.273   6.222   1.645 -0.5169  0.5417  0.0910
  227POX    C2B 3856   8.302   6.201   1.879 -0.6612 -0.3032 -0.1109
  227POX    C2C 3857   8.160   6.248   1.910 -0.4840  0.4425 -0.3937
  227POX    C2D 3858   8.116   6.219   2.054 -0.0734  0.1073 -0.3318
  227POX    C2E 3859   8.133   6.069   2.077 -0.2107  0.2640  0.8272
  227POX    C2F 3860   8.080   6.026   2.214 -0.1960 -0.1269  0.7105
  227POX    C2G 3861   8.184   6.018   2.326  0.4236  0.1771  0.1598
  227POX    C2H 3862   8.144   5.970   2.465  0.5325 -0.3883 -0.0021
  227POX    C2I 3863   8.050   6.066   2.539  0.5140 -0.2534 -0.1993
  227POX    C2J 3864   8.045   6.018   2.685  0.0797 -0.1717 -0.1856
  227POX    C2K 3865   8.107   6.107   2.794  0.0605  0.1631 -0.4444
  227POX    C2L 3866   8.260   6.115   2.797  0.0728  0.0287 -0.6238
  227POX    C2M 3867   8.323   6.216   2.893 -0.1224 -0.7557  0.3488
  227POX    C2N 3868   8.249   6.216   3.027 -0.4214  0.5018  0.1961
  227POX    C2O 3869   8.302   6.310   3.135  0.3570  0.5071 -0.1857
  227POX    C2P 3870   8.418   6.249   3.215  0.1493  0.7407  0.3009
  228CHL    CN1 3871   2.437   1.287   1.669  0.3939 -0.2987  0.1873
  228CHL    CN2 3872   2.614   1.428   1.613 -0.2156  0.2543 -1.1318
  228CHL    CN3 3873   2.648   1.196   1.585 -0.3792 -0.7272 -0.1228
  228CHL    NTM 3874   2.548   1.303   1.573  0.1164 -0.2550 -0.1265
  228CHL     CB 3875   2.511   1.313   1.431  0.3839  0.6319 -0.1359
  229PJ2     CA 3876   2.404   1.410   1.380  0.0729  0.9783  1.1306
  229PJ2     OA 3877   2.272   1.388   1.429 -0.2424 -0.1637 -0.1506
  229PJ2      P 3878   2.170   1.500   1.374 -0.0821  0.0275 -0.0590
  229PJ2     OB 3879   2.207   1.555   1.241  0.1631 -0.7252 -0.3032
  229PJ2     HB 3880   2.305   1.541   1.231  0.0400 -2.0120  0.0836
  229PJ2     OG 3881   2.036   1.438   1.384 -0.2031  0.4134  0.7666
  229PJ2     HG 3882   1.967   1.509   1.398  0.3713  0.9821  0.7783
  229PJ2     OD 3883   2.192   1.603   1.496  0.5074 -0.3395  0.1467
  230POX     CD 3884   2.106   1.601   1.611  0.1299 -0.1326 -0.1291
  230POX     CE 3885   2.162   1.678   1.731 -0.1366 -0.1003 -0.0267
  230POX     OE 3886   2.133   1.608   1.852  0.0563  0.6178  0.4397
  230POX    C1A 3887   2.226   1.521   1.891 -0.2758 -0.1232 -0.3867
  230POX    O1A 3888   2.334   1.506   1.835 -0.3061 -0.2184 -0.4188
  230POX    C1B 3889   2.187   1.454   2.017 -0.1486  0.3111 -0.1155
  230POX    C1C 3890   2.236   1.538   2.135  0.7270  0.0263 -0.2709
  230POX    C1D 3891   2.270   1.461   2.263 -0.0062  0.4153  0.1674
  230POX    C1E 3892   2.305   1.560   2.374 -0.1583  0.2748  0.3414
  230POX    C1F 3893   2.379   1.488   2.486  0.2198  0.1749  0.0292
  230POX    C1G 3894   2.383   1.569   2.616 -0.3886  0.1047  0.0920
  230POX    C1H 3895   2.482   1.511   2.717 -0.0580 -0.1781 -0.3963
  230POX    C1I 3896   2.458   1.572   2.854  0.4909  0.2974 -0.5080
  230POX    C1J 3897   2.476   1.511   2.971  0.2108  0.1122 -0.5602
  230POX    C1K 3898   2.531   1.369   2.986  0.0376  0.1648  0.7295
  230POX    C1L 3899   2.613   1.350   3.113  0.7756  0.5986  0.3274
  230POX    C1M 3900   2.708   1.230   3.104  0.2476  0.2078 -0.1422
  230POX    C1N 3901   2.815   1.227   3.214  0.2707 -0.4457 -0.1837
  230POX    C1O 3902   2.919   1.115   3.197  0.8656 -0.0270  0.6560
  230POX    C1P 3903   2.872   0.978   3.244 -0.2215 -0.0347 -0.4076
  230POX    C1Q 3904   2.865   0.959   3.396 -0.3580 -0.1973 -0.4337
  230POX    C1R 3905   2.801   0.827   3.441 -0.1310 -0.2062 -0.1372
  230POX     CZ 3906   2.126   1.826   1.715 -0.0323 -0.0667  0.0489
  230POX     OZ 3907   2.190   1.915   1.807 -0.6457 -0.1701  0.5820
  230POX    C2A 3908   2.179   2.043   1.772 -0.6907 -0.3932 -0.2487
  230POX    O2A 3909   2.140   2.081   1.662 -0.1900  0.2709 -0.1982
  230POX    C2B 3910   2.255   2.123   1.870 -0.8247 -0.1161 -0.3716
  230POX    C2C 3911   2.181   2.180   1.991 -0.2189 -0.0460 -0.0289
  230POX    C2D 3912   2.083   2.293   1.959 -0.3745 -0.1229  0.1698
  230POX    C2E 3913   1.996   2.334   2.078 -0.1601 -0.1949  0.3504
  230POX    C2F 3914   1.911   2.222   2.139 -0.3181 -0.2857 -0.0345
  230POX    C2G 3915   1.879   2.249   2.286 -0.5474  0.2056 -0.1704
  230POX    C2H 3916   1.767   2.156   2.334 -0.0822 -0.2716  0.0045
  230POX    C2I 3917   1.781   2.105   2.477  0.2468  0.2412  0.1532
  230POX    C2J 3918   1.659   2.021   2.514  0.7350 -0.2599  0.6399
  230POX    C2K 3919   1.625   1.904   2.421 -0.6025  0.5167  0.1375
  230POX    C2L 3920   1.532   1.803   2.489  0.3777 -0.5740 -0.1145
  230POX    C2M 3921   1.493   1.700   2.384 -0.7156  0.1254 -0.4111
  230POX    C2N 3922   1.401   1.590   2.437 -0.5617  0.1232 -0.1475
  230POX    C2O 3923   1.462   1.498   2.543 -0.0909  0.7476  0.1318
  230POX    C2P 3924   1.348   1.425   2.616  0.2452 -0.1765 -0.2438
  231CHL    CN1 3925   6.508   1.294   1.044  0.3703  0.3072 -0.3649
  231CHL    CN2 3926   6.577   1.077   1.120  0.5894  0.0683 -0.4021
  231CHL    CN3 3927   6.682   1.266   1.211  0.5936  0.3727  0.2779
  231CHL    NTM 3928   6.623   1.213   1.087  0.1557  0.4337  0.4601
  231CHL     CB 3929   6.723   1.212   0.979 -0.0077 -0.2048  0.3101
  232PJ2     CA 3930   6.856   1.136   0.981  0.1917  0.1383  0.0788
  232PJ2     OA 3931   6.844   0.995   0.966  0.0806  0.2212 -0.6605
  232PJ2      P 3932   6.990   0.936   0.936  0.1678  0.1382 -0.0968
  232PJ2     OB 3933   6.971   0.794   0.897  0.3049  0.1926 -0.3640
  232PJ2     HB 3934   6.874   0.781   0.877  0.2227  1.0954 -0.6096
  232PJ2     OG 3935   7.057   1.028   0.841 -0.3398  0.2551 -0.3439
  232PJ2     HG 3936   7.000   1.111   0.843  1.3346  1.4376  0.7103
  232PJ2     OD 3937   7.061   0.958   1.079  0.6089 -0.1242 -0.2703
  233POX     CD 3938   7.034   0.862   1.180  0.0040  0.5365  0.2078
  233POX     CE 3939   7.078   0.906   1.320 -0.2683  0.3772  0.3463
  233POX     OE 3940   7.091   0.795   1.409  0.1489  0.2863  0.1741
  233POX    C1A 3941   7.209   0.790   1.470  0.4728 -0.5853 -0.5004
  233POX    O1A 3942   7.296   0.875   1.450 -0.7457  0.7225 -0.3796
  233POX    C1B 3943   7.213   0.695   1.583  0.2875 -0.0791 -0.0630
  233POX    C1C 3944   7.169   0.773   1.707 -0.1269 -0.1596 -0.1571
  233POX    C1D 3945   7.157   0.669   1.819  0.1899 -0.4124 -0.3558
  233POX    C1E 3946   7.100   0.728   1.948  0.2345 -0.5101 -0.2910
  233POX    C1F 3947   7.091   0.627   2.062  0.8852  0.0380  0.2573
  233POX    C1G 3948   7.019   0.690   2.181  0.2710  0.4142 -0.3033
  233POX    C1H 3949   6.866   0.685   2.181  0.2857 -0.4298  0.3279
  233POX    C1I 3950   6.799   0.800   2.258  0.1124 -0.4712  0.2405
  233POX    C1J 3951   6.694   0.787   2.338 -0.1272 -0.3787 -0.0580
  233POX    C1K 3952   6.622   0.653   2.351 -0.0577 -0.4728 -0.6207
  233POX    C1L 3953   6.470   0.666   2.359  0.0045  0.1177 -0.3010
  233POX    C1M 3954   6.429   0.527   2.410  0.3502  0.2356  0.3014
  233POX    C1N 3955   6.280   0.526   2.444  0.3675 -0.4519  0.3686
  233POX    C1O 3956   6.240   0.382   2.479 -0.5545 -0.1883  0.4210
  233POX    C1P 3957   6.241   0.300   2.350  0.6449 -0.0864  0.3487
  233POX    C1Q 3958   6.169   0.168   2.378  0.1107  0.1069 -0.0873
  233POX    C1R 3959   6.251   0.077   2.470 -0.1573  0.1376  0.1832
  233POX     CZ 3960   6.976   1.012   1.363 -0.3860  0.5904 -0.4330
  233POX     OZ 3961   7.023   1.081   1.480 -0.2801  0.2013 -0.2441
  233POX    C2A 3962   6.939   1.157   1.549 -0.1084  0.3099 -0.1539
  233POX    O2A 3963   6.826   1.176   1.504 -0.2102 -0.5695 -0.2760
  233POX    C2B 3964   6.996   1.202   1.678 -0.1606  0.2909 -0.1238
  233POX    C2C 3965   6.921   1.136   1.794 -0.3613  0.2498 -0.2769
  233POX    C2D 3966   6.946   1.225   1.916 -0.3417 -0.1428  0.0033
  233POX    C2E 3967   6.883   1.155   2.037  0.6824 -0.6658  0.2422
  233POX    C2F 3968   6.914   1.253   2.150  0.8910 -0.0625 -0.3344
  233POX    C2G 3969   6.901   1.170   2.278  0.1642  0.3838 -0.1143
  233POX    C2H 3970   6.943   1.254   2.399  0.1639  0.0292  0.1328
  233POX    C2I 3971   6.958   1.180   2.532  0.2390 -0.2021 -0.0032
  233POX    C2J 3972   7.092   1.108   2.547  0.2238 -0.1549  0.3844
  233POX    C2K 3973   7.199   1.213   2.577  0.1674  0.0578 -0.1353
  233POX    C2L 3974   7.321   1.140   2.635 -0.0650 -0.3167 -0.1165
  233POX    C2M 3975   7.443   1.232   2.624 -0.3207  0.0557  0.1226
  233POX    C2N 3976   7.571   1.175   2.687 -0.2203 -0.0254 -0.1562
  233POX    C2O 3977   7.548   1.149   2.836 -0.0901 -0.2179 -0.1701
  233POX    C2P 3978   7.658   1.063   2.897  0.2189 -0.0764 -0.5251
  234CHL    CN1 3979   0.678   7.538   1.299  0.2425 -0.2990  0.2793
  234CHL    CN2 3980   0.685   7.396   1.109  0.3492 -0.6824  0.3118
  234CHL    CN3 3981   0.763   7.319   1.311 -0.0975 -0.2046 -0.0313
  234CHL    NTM 3982   0.760   7.440   1.228  0.3336 -0.0968  0.1054
  234CHL     CB 3983   0.895   7.479   1.185  0.2116 -0.0847 -0.2763
  235PJ2     CA 3984   0.987   7.530   1.296 -0.1653 -0.0357  0.0162
  235PJ2     OA 3985   0.946   7.647   1.367  0.3113  0.3756 -0.3768
  235PJ2      P 3986   1.055   7.697   1.474 -0.0294  0.1263  0.0926
  235PJ2     OB 3987   1.009   7.831   1.517 -0.0666  0.3121 -0.5195
  235PJ2     HB 3988   0.910   7.832   1.504  0.0593  1.3491 -1.5852
  235PJ2     OG 3989   1.189   7.674   1.414 -0.1710 -0.2361 -0.0913
  235PJ2     HG 3990   1.253   7.681   1.490 -0.1946 -1.0685  0.0100
  235PJ2     OD 3991   1.039   7.588   1.592 -0.0382 -0.1297 -0.1431
  236POX     CD 3992   0.936   7.616   1.687  0.0697 -0.3502  0.0365
  236POX     CE 3993   0.866   7.494   1.748  0.1014 -0.2222  0.3306
  236POX     OE 3994   0.780   7.533   1.856 -0.2135  0.3807 -0.1307
  236POX    C1A 3995   0.658   7.580   1.830 -0.5648 -0.3793  0.1149
  236POX    O1A 3996   0.623   7.604   1.715 -0.2521  0.1426  0.1231
  236POX    C1B 3997   0.580   7.593   1.955 -0.2447  0.1652  0.2627
  236POX    C1C 3998   0.429   7.597   1.935 -0.2055  0.3086 -0.0076
  236POX    C1D 3999   0.351   7.567   2.063 -0.3840 -0.1980 -0.2322
  236POX    C1E 4000   0.386   7.660   2.179 -0.2339 -0.1916 -0.2835
  236POX    C1F 4001   0.308   7.610   2.301  0.6926  0.0440  0.4271
  236POX    C1G 4002   0.340   7.469   2.351 -0.4398 -0.5789 -0.5435
  236POX    C1H 4003   0.271   7.452   2.486  0.0003  0.0625 -0.2351
  236POX    C1I 4004   0.337   7.539   2.594  0.2483  0.1122 -0.4269
  236POX    C1J 4005   0.276   7.602   2.693  0.2447 -0.3312 -0.1448
  236POX    C1K 4006   0.130   7.596   2.739  0.3765 -0.1847  0.3002
  236POX    C1L 4007   0.120   7.665   2.875  0.3868 -0.1480  0.2824
  236POX    C1M 4008  -0.010   7.621   2.942  0.0900 -0.1511 -0.2921
  236POX    C1N 4009   9.011   7.673   3.086  0.1147 -0.1210 -0.3029
  236POX    C1O 4010   8.875   7.642   3.148  0.5186  0.0649  0.6899
  236POX    C1P 4011   8.885   7.499   3.201  0.2269 -0.1293  0.2178
  236POX    C1Q 4012   8.784   7.489   3.315  0.5842  0.3614  0.5787
  236POX    C1R 4013   8.793   7.346   3.368  0.2026  0.0028 -0.3044
  236POX     CZ 4014   0.966   7.387   1.792 -0.1740 -0.4465  0.4134
  236POX     OZ 4015   1.070   7.437   1.876  0.0462  0.1377 -0.1994
  236POX    C2A 4016   1.165   7.358   1.926  0.4663 -0.0567 -1.2682
  236POX    O2A 4017   1.163   7.236   1.910  0.2947 -0.3077  0.4717
  236POX    C2B 4018   1.252   7.439   2.015 -0.2216 -0.3080 -0.3475
  236POX    C2C 4019   1.176   7.470   2.144  0.1336 -0.6086 -0.0665
  236POX    C2D 4020   1.283   7.515   2.244 -0.2290  0.4935 -0.1632
  236POX    C2E 4021   1.229   7.524   2.386  0.4590 -0.2613  0.1565
  236POX    C2F 4022   1.334   7.560   2.492  0.1516  0.4456  0.2303
  236POX    C2G 4023   1.278   7.558   2.635  0.2498 -0.1855  0.2652
  236POX    C2H 4024   1.233   7.419   2.678 -0.2368 -0.0407  0.2279
  236POX    C2I 4025   1.128   7.435   2.788  0.0289  0.4998  0.4013
  236POX    C2J 4026   1.096   7.297   2.846  0.0224  0.3122 -0.0480
  236POX    C2K 4027   1.023   7.320   2.978 -0.1874 -0.2598 -0.0648
  236POX    C2L 4028   1.016   7.184   3.048 -0.1377 -0.0047  0.4430
  236POX    C2M 4029   0.953   7.065   2.975  0.0050  0.1737  0.0266
  236POX    C2N 4030   0.983   6.932   3.046  0.1863  0.0228 -0.3312
  236POX    C2O 4031   1.093   6.836   3.001  0.3959  0.0527  0.1102
  236POX    C2P 4032   1.077   6.719   3.098  0.4942  0.5817  0.7667
  237CHL    CN1 4033   2.766   0.840   1.628 -0.8118 -0.1068  0.0891
  237CHL    CN2 4034   2.943   0.800   1.771 -0.7667  0.3625  0.6389
  237CHL    CN3 4035   2.727   0.759   1.841  0.1356 -0.6507  0.4082
  237CHL    NTM 4036   2.816   0.742   1.726 -0.3468 -0.0216 -0.0620
  237CHL     CB 4037   2.840   0.610   1.665 -0.0769  0.0938 -0.2091
  238PJ2     CA 4038   2.723   0.521   1.623  0.0004 -0.1505  0.0973
  238PJ2     OA 4039   2.632   0.579   1.529  0.0333 -0.0936  0.1006
  238PJ2      P 4040   2.520   0.473   1.482  0.0306 -0.0265 -0.0438
  238PJ2     OB 4041   2.455   0.549   1.373 -0.6203 -0.1376  0.2599
  238PJ2     HB 4042   2.440   0.645   1.399  0.1297 -0.4470  1.9715
  238PJ2     OG 4043   2.574   0.336   1.470 -0.1651 -0.1130  0.0514
  238PJ2     HG 4044   2.633   0.319   1.549  0.8020 -1.0501 -0.8414
  238PJ2     OD 4045   2.421   0.465   1.609  0.4532 -0.7316  0.2432
  239POX     CD 4046   2.328   0.573   1.618  0.2140 -0.9280  0.1045
  239POX     CE 4047   2.257   0.582   1.753  0.3934  0.6686  0.1106
  239POX     OE 4048   2.141   0.664   1.732 -0.0481  0.0771  0.2181
  239POX    C1A 4049   2.034   0.604   1.680  0.3461 -0.5290  0.0867
  239POX    O1A 4050   2.036   0.488   1.641 -0.6753 -0.3711 -0.4727
  239POX    C1B 4051   1.916   0.693   1.678  0.8970  0.2141  0.1336
  239POX    C1C 4052   1.829   0.684   1.804  0.1654 -0.1652 -0.3905
  239POX    C1D 4053   1.884   0.750   1.930  0.4316 -0.4929 -0.3327
  239POX    C1E 4054   1.772   0.754   2.033  0.4124 -0.7678 -0.3438
  239POX    C1F 4055   1.789   0.877   2.121  0.5037 -0.5008 -0.7329
  239POX    C1G 4056   1.679   0.886   2.227  0.4494 -0.3847 -0.7989
  239POX    C1H 4057   1.539   0.927   2.181  0.1430 -0.4379  0.0611
  239POX    C1I 4058   1.433   0.898   2.288  0.7673  0.3503  0.9068
  239POX    C1J 4059   1.312   0.953   2.282  0.5272 -0.2588 -0.2201
  239POX    C1K 4060   1.270   1.038   2.162  0.0142 -0.0848  0.0778
  239POX    C1L 4061   1.120   1.063   2.154 -0.0227 -0.2884  0.1399
  239POX    C1M 4062   1.085   1.114   2.014 -0.0831 -0.2150  0.1819
  239POX    C1N 4063   0.938   1.154   2.029 -0.0383  0.1493 -0.3166
  239POX    C1O 4064   0.874   1.165   1.890  0.0008  0.2288 -0.3289
  239POX    C1P 4065   0.723   1.149   1.909 -0.0333  0.5022 -0.3725
  239POX    C1Q 4066   0.670   1.267   1.990  0.2196  0.0880  0.4066
  239POX    C1R 4067   0.519   1.260   2.010  0.2472 -0.2294  0.5125
  239POX     CZ 4068   2.348   0.622   1.868 -0.1676  0.3307  0.6803
  239POX     OZ 4069   2.309   0.556   1.989 -0.0336 -0.1674  0.4531
  239POX    C2A 4070   2.355   0.604   2.104 -0.1935 -0.1226  0.4980
  239POX    O2A 4071   2.447   0.686   2.108  0.0302 -0.3408 -0.1326
  239POX    C2B 4072   2.291   0.541   2.222 -0.1826  0.0524  0.5975
  239POX    C2C 4073   2.157   0.605   2.261 -0.4565 -0.0991 -0.0753
  239POX    C2D 4074   2.102   0.539   2.388  0.2900 -0.8343 -0.1226
  239POX    C2E 4075   1.982   0.619   2.438  0.3731 -0.4842 -0.4769
  239POX    C2F 4076   1.902   0.543   2.544  0.5731  0.1062  0.1053
  239POX    C2G 4077   1.817   0.645   2.620  0.3779 -0.1109  0.1800
  239POX    C2H 4078   1.887   0.768   2.678  0.4086 -0.0808  0.0797
  239POX    C2I 4079   1.779   0.834   2.764 -0.2597 -0.5041 -0.4266
  239POX    C2J 4080   1.682   0.909   2.672  0.1065  0.6302  0.0950
  239POX    C2K 4081   1.599   1.019   2.737 -0.5247  0.2431 -0.0531
  239POX    C2L 4082   1.672   1.116   2.830 -0.1362 -0.6328  0.5694
  239POX    C2M 4083   1.590   1.227   2.897  0.3438  0.2246 -0.2486
  239POX    C2N 4084   1.686   1.278   3.005  0.1377 -0.5485  0.3048
  239POX    C2O 4085   1.615   1.363   3.111 -0.1263 -0.1929 -0.1547
  239POX    C2P 4086   1.711   1.415   3.217  0.5642 -0.7000 -0.5201
  240CHL    CN1 4087   4.084   7.492   0.825  0.1696 -0.1611  0.3603
  240CHL    CN2 4088   4.084   7.728   0.819 -0.0513 -0.0695  0.1637
  240CHL    CN3 4089   3.892   7.615   0.733 -0.0216 -0.1862  0.3486
  240CHL    NTM 4090   3.998   7.610   0.834  0.1164 -0.1875  0.2052
  240CHL     CB 4091   3.929   7.599   0.964 -0.1125  0.1190  0.1116
  241PJ2     CA 4092   3.985   7.633   1.102  0.4611  0.3295 -0.1695
  241PJ2     OA 4093   4.123   7.604   1.123  0.3643  0.0881  0.1283
  241PJ2      P 4094   4.178   7.707   1.233 -0.1107  0.0310  0.4215
  241PJ2     OB 4095   4.325   7.707   1.244 -0.1064 -0.4492  0.3654
  241PJ2     HB 4096   4.359   7.758   1.323  0.7548 -0.3466 -0.0518
  241PJ2     OG 4097   4.108   7.834   1.202 -0.1624  0.0274  0.5241
  241PJ2     HG 4098   4.160   7.905   1.251  0.1911 -0.2853  0.6047
  241PJ2     OD 4099   4.111   7.645   1.366 -0.5289 -0.5267 -0.0457
  242POX     CD 4100   4.182   7.537   1.427  0.2796  0.0518  0.0517
  242POX     CE 4101   4.116   7.483   1.553  0.0605  0.0019 -0.0831
  242POX     OE 4102   4.199   7.383   1.614 -0.5329 -0.3738  0.1121
  242POX    C1A 4103   4.243   7.408   1.737  0.1027 -0.1593 -0.1593
  242POX    O1A 4104   4.203   7.511   1.790 -0.3814 -0.3032 -0.2402
  242POX    C1B 4105   4.329   7.300   1.793  0.0749  0.0743  0.3359
  242POX    C1C 4106   4.291   7.289   1.940 -0.1923  0.0560  0.2669
  242POX    C1D 4107   4.395   7.223   2.031 -0.0226 -0.0427 -0.0002
  242POX    C1E 4108   4.350   7.239   2.176 -0.0816 -0.2138  0.0012
  242POX    C1F 4109   4.400   7.142   2.283 -0.3028  0.2854  0.5632
  242POX    C1G 4110   4.550   7.172   2.294 -0.1908 -0.1708  0.3188
  242POX    C1H 4111   4.607   7.167   2.436  0.2211  0.2557  0.1711
  242POX    C1I 4112   4.759   7.176   2.441  0.2361  0.0261  0.0962
  242POX    C1J 4113   4.829   7.133   2.545  0.3993 -0.2781 -0.1364
  242POX    C1K 4114   4.770   7.079   2.676  0.6302 -0.3257 -0.0515
  242POX    C1L 4115   4.871   7.129   2.780  0.5452 -0.3823  0.0576
  242POX    C1M 4116   4.812   7.100   2.918  0.3134 -0.6041 -0.0865
  242POX    C1N 4117   4.911   7.130   3.031  0.0673  0.0924 -0.0502
  242POX    C1O 4118   4.853   7.111   3.172  0.1978  0.0864  0.0024
  242POX    C1P 4119   4.957   7.150   3.278  0.3390 -0.0026 -0.1019
  242POX    C1Q 4120   4.928   7.072   3.406  0.1490  0.0381 -0.1196
  242POX    C1R 4121   4.995   7.125   3.533  0.0234 -0.3521  0.1115
  242POX     CZ 4122   3.974   7.440   1.516 -0.2376  0.6771  0.2593
  242POX     OZ 4123   3.898   7.400   1.631 -0.0646  0.1631  0.1952
  242POX    C2A 4124   3.766   7.405   1.622 -0.0719 -0.3872 -0.0353
  242POX    O2A 4125   3.715   7.403   1.510 -0.3107 -0.1381  0.0665
  242POX    C2B 4126   3.690   7.375   1.746 -0.4439 -0.1528 -0.2028
  242POX    C2C 4127   3.628   7.498   1.812 -0.0877 -0.2282  0.2747
  242POX    C2D 4128   3.541   7.479   1.936 -0.2700  0.4889  0.2564
  242POX    C2E 4129   3.622   7.474   2.066  0.1948 -0.4029 -0.0621
  242POX    C2F 4130   3.530   7.449   2.185 -0.6199  0.7588 -0.4338
  242POX    C2G 4131   3.601   7.491   2.314 -0.1981 -0.4348 -0.2731
  242POX    C2H 4132   3.526   7.453   2.442  0.1487  0.0964  0.0894
  242POX    C2I 4133   3.610   7.465   2.570 -0.1296  0.3109  0.2549
  242POX    C2J 4134   3.634   7.611   2.609 -0.8910  0.2915  0.8087
  242POX    C2K 4135   3.715   7.613   2.738 -0.1226 -0.6395  0.3545
  242POX    C2L 4136   3.862   7.569   2.739  0.1360  0.2060  0.2623
  242POX    C2M 4137   3.912   7.539   2.880  0.2311 -0.1642  0.1502
  242POX    C2N 4138   4.059   7.496   2.872  0.1535 -0.3743 -0.1644
  242POX    C2O 4139   4.112   7.461   3.011  0.3115 -0.2154 -0.1846
  242POX    C2P 4140   4.042   7.341   3.075 -0.4235  0.4513  0.2810
  243CHL    CN1 4141   5.008   6.282   1.431 -0.4243  0.3910  0.3657
  243CHL    CN2 4142   5.100   6.083   1.506  0.1813  0.5655 -1.2308
  243CHL    CN3 4143   4.937   6.080   1.327  0.4676 -0.0234 -0.7225
  243CHL    NTM 4144   4.975   6.141   1.455 -0.2565  0.1799 -0.6025
  243CHL     CB 4145   4.866   6.124   1.552 -0.0425  0.1523 -0.3657
  244PJ2     CA 4146   4.724   6.176   1.527 -0.1403  0.1289  0.1218
  244PJ2     OA 4147   4.699   6.316   1.516 -0.0908  0.1554  0.3593
  244PJ2      P 4148   4.545   6.343   1.479  0.0155  0.0101 -0.1922
  244PJ2     OB 4149   4.526   6.485   1.442 -0.1415  0.0781  0.1461
  244PJ2     HB 4150   4.605   6.542   1.468  1.4921 -1.3551 -1.4311
  244PJ2     OG 4151   4.500   6.236   1.387 -0.0409  0.2218 -0.4128
  244PJ2     HG 4152   4.552   6.158   1.420  0.9270  0.5883 -1.0345
  244PJ2     OD 4153   4.493   6.292   1.623 -0.8586 -0.4743 -0.6726
  245POX     CD 4154   4.475   6.396   1.719  0.9612 -0.5739 -0.1923
  245POX     CE 4155   4.484   6.331   1.858  0.4091 -0.2615 -0.0067
  245POX     OE 4156   4.450   6.424   1.960  0.4738 -0.1734 -0.0657
  245POX    C1A 4157   4.323   6.434   1.997  0.3960 -0.0635 -0.3570
  245POX    O1A 4158   4.229   6.398   1.927  0.1986 -0.3344  0.0389
  245POX    C1B 4159   4.313   6.522   2.115  0.0919  0.3845 -0.7141
  245POX    C1C 4160   4.252   6.654   2.069 -0.7198  0.3103  0.1105
  245POX    C1D 4161   4.285   6.762   2.173  0.8879  0.1154 -0.1681
  245POX    C1E 4162   4.200   6.739   2.298  0.2932  0.4496 -0.5033
  245POX    C1F 4163   4.245   6.838   2.406  0.0040 -0.3561  0.3685
  245POX    C1G 4164   4.222   6.792   2.550 -0.2895 -0.6375  0.2352
  245POX    C1H 4165   4.264   6.902   2.648 -0.3802 -0.1744 -0.2448
  245POX    C1I 4166   4.282   6.850   2.791  0.2144 -0.1314 -0.3031
  245POX    C1J 4167   4.347   6.916   2.886  0.0172 -0.1645 -0.1450
  245POX    C1K 4168   4.417   7.049   2.853 -0.4386  0.0859 -0.1063
  245POX    C1L 4169   4.386   7.164   2.949 -0.0245  0.1010  0.0098
  245POX    C1M 4170   4.454   7.149   3.085  0.3588  0.1936 -0.1724
  245POX    C1N 4171   4.344   7.174   3.188  0.3535  0.5842 -0.2731
  245POX    C1O 4172   4.386   7.162   3.335 -0.0758  0.0016 -0.1962
  245POX    C1P 4173   4.470   7.279   3.386 -0.8355  0.4570  0.0417
  245POX    C1Q 4174   4.457   7.307   3.536 -0.5544  0.3897  0.0787
  245POX    C1R 4175   4.544   7.420   3.591 -0.0057  0.0627 -0.1008
  245POX     CZ 4176   4.632   6.300   1.882  0.4612 -0.2500 -0.3083
  245POX     OZ 4177   4.654   6.223   2.001 -0.4429  0.0701  0.0743
  245POX    C2A 4178   4.781   6.214   2.039 -0.3668 -0.0366 -0.2026
  245POX    O2A 4179   4.865   6.291   1.993  0.0162 -0.2027  0.2102
  245POX    C2B 4180   4.797   6.142   2.168  0.0639  0.1924 -0.1272
  245POX    C2C 4181   4.751   6.238   2.278 -0.1598 -0.3578  0.2626
  245POX    C2D 4182   4.773   6.183   2.419 -0.8033  0.3754  0.6549
  245POX    C2E 4183   4.711   6.044   2.432 -0.4954  0.1591 -0.1268
  245POX    C2F 4184   4.718   6.007   2.581  0.0609  0.7028 -0.0139
  245POX    C2G 4185   4.836   5.911   2.592 -0.3408  0.1833 -0.1997
  245POX    C2H 4186   4.856   5.867   2.737  0.4291 -0.0314 -0.3656
  245POX    C2I 4187   4.952   5.750   2.754  0.0240 -0.3577 -0.3173
  245POX    C2J 4188   4.991   5.727   2.901  0.2941  0.6739 -0.2228
  245POX    C2K 4189   5.071   5.601   2.933 -0.5707  0.2554  0.3175
  245POX    C2L 4190   4.982   5.477   2.936 -0.3170  0.0673  0.0701
  245POX    C2M 4191   4.863   5.474   3.032  0.0277 -0.6601  0.4895
  245POX    C2N 4192   4.801   5.334   3.043 -0.3741 -0.4877  0.4430
  245POX    C2O 4193   4.713   5.331   3.168 -0.2808  0.1474  0.5305
  245POX    C2P 4194   4.569   5.319   3.117  0.0284  0.2926 -0.3913
  246CHL    CN1 4195   0.122   6.819   1.635 -0.0048  0.3358  0.0730
  246CHL    CN2 4196   0.266   6.629   1.606 -0.2259 -0.2496  0.3575
  246CHL    CN3 4197   0.259   6.766   1.810  0.1857 -0.2976 -0.3300
  246CHL    NTM 4198   0.255   6.765   1.663 -0.0341  0.0543 -0.3281
  246CHL     CB 4199   0.351   6.862   1.608 -0.2415  0.4186 -0.0491
  247PJ2     CA 4200   0.496   6.873   1.655 -0.1494  0.1765 -0.2726
  247PJ2     OA 4201   0.572   6.752   1.658 -0.0534  0.2399 -0.1054
  247PJ2      P 4202   0.732   6.761   1.671 -0.0048 -0.2222 -0.3449
  247PJ2     OB 4203   0.790   6.626   1.658 -0.0621 -0.2687 -0.1169
  247PJ2     HB 4204   0.869   6.620   1.719 -0.8459  3.0521  1.4141
  247PJ2     OG 4205   0.768   6.870   1.578 -0.8884 -0.0661 -0.5165
  247PJ2     HG 4206   0.710   6.949   1.599 -0.9455 -0.5449  1.2276
  247PJ2     OD 4207   0.733   6.825   1.819  0.0160 -0.7409 -0.1188
  248POX     CD 4208   0.702   6.726   1.918 -0.3881  0.1686  0.6842
  248POX     CE 4209   0.769   6.743   2.054  0.1230  0.2482  0.4247
  248POX     OE 4210   0.752   6.614   2.112 -0.8497  0.1489 -0.0699
  248POX    C1A 4211   0.824   6.588   2.221 -0.0738  0.4198 -0.5201
  248POX    O1A 4212   0.912   6.670   2.249 -0.3617  0.4820  0.2088
  248POX    C1B 4213   0.818   6.452   2.279  0.2579  0.7090  0.2031
  248POX    C1C 4214   0.932   6.413   2.372  0.9090 -0.2457 -0.9697
  248POX    C1D 4215   0.944   6.260   2.372 -0.1742 -0.3498  0.1906
  248POX    C1E 4216   0.823   6.183   2.425 -0.5427  0.2295  0.2040
  248POX    C1F 4217   0.853   6.035   2.449  0.0362  0.3759  0.4220
  248POX    C1G 4218   0.994   6.015   2.504  0.2225  0.0051 -0.1775
  248POX    C1H 4219   1.040   5.870   2.521 -0.0355 -0.0283  0.2489
  248POX    C1I 4220   0.933   5.781   2.586 -0.1534 -0.0172  0.0732
  248POX    C1J 4221   0.952   5.717   2.701  0.5462  0.0837  0.0180
  248POX    C1K 4222   1.085   5.705   2.776  0.3131 -0.1656  0.3987
  248POX    C1L 4223   1.066   5.614   2.897  0.3246 -0.7882 -0.0640
  248POX    C1M 4224   1.198   5.597   2.972  0.5027  0.0341 -0.1848
  248POX    C1N 4225   1.183   5.483   3.073 -0.0706  0.2636 -0.0065
  248POX    C1O 4226   1.168   5.357   2.988 -0.3978 -0.0421  0.4998
  248POX    C1P 4227   1.149   5.235   3.079  0.3211 -0.3190  0.2911
  248POX    C1Q 4228   1.149   5.093   3.022  0.0459 -0.2631  0.1470
  248POX    C1R 4229   1.032   5.077   2.925 -0.5505  0.6636  0.6975
  248POX     CZ 4230   0.706   6.860   2.131 -0.1035  0.1836  0.3360
  248POX     OZ 4231   0.751   6.984   2.076 -0.1202  0.0621  0.0413
  248POX    C2A 4232   0.697   7.096   2.125 -0.3077 -0.1897  0.4168
  248POX    O2A 4233   0.588   7.094   2.182 -0.5791  0.1222 -0.0854
  248POX    C2B 4234   0.764   7.218   2.075  0.1712 -0.4655  0.3794
  248POX    C2C 4235   0.844   7.308   2.169 -0.1890  0.4943 -0.2164
  248POX    C2D 4236   0.751   7.389   2.259 -0.5725  0.3698 -0.4974
  248POX    C2E 4237   0.832   7.458   2.369 -0.4995 -0.4526 -0.0343
  248POX    C2F 4238   0.807   7.383   2.501 -0.5444 -0.3799 -0.0018
  248POX    C2G 4239   0.702   7.450   2.589  0.2711  0.3333  0.4378
  248POX    C2H 4240   0.665   7.360   2.707  0.3585 -0.2063  0.0552
  248POX    C2I 4241   0.580   7.248   2.647  0.1510  0.0535 -0.1414
  248POX    C2J 4242   0.558   7.130   2.742  0.4802  0.4141  0.3886
  248POX    C2K 4243   0.484   7.160   2.872 -0.5237 -0.1825 -0.0333
  248POX    C2L 4244   0.336   7.191   2.845 -0.5450 -0.2579 -0.0013
  248POX    C2M 4245   0.261   7.214   2.976 -0.0331  0.6723  0.1339
  248POX    C2N 4246   0.303   7.345   3.044  0.5346  0.5655 -0.0096
  248POX    C2O 4247   0.239   7.368   3.181 -0.2297 -0.2600 -0.2143
  248POX    C2P 4248   0.231   7.259   3.287  0.4114 -0.3657 -0.2721
  249CHL    CN1 4249   6.877   6.796   1.415  0.0789 -0.3314  0.2277
  249CHL    CN2 4250   6.884   6.633   1.256  0.7762  0.3109 -0.0539
  249CHL    CN3 4251   7.084   6.687   1.359  0.1082 -0.5938  0.5701
  249CHL    NTM 4252   6.962   6.748   1.305  0.6046  0.2494  0.3694
  249CHL     CB 4253   6.978   6.836   1.189  0.3881 -0.2977 -0.0800
  250PJ2     CA 4254   7.039   6.973   1.218 -0.2570 -0.1026  0.3803
  250PJ2     OA 4255   6.930   7.052   1.265 -0.3136  0.3655 -0.5213
  250PJ2      P 4256   6.991   7.193   1.314 -0.3010  0.1185  0.1842
  250PJ2     OB 4257   7.073   7.254   1.207 -0.2445 -0.2120  0.0399
  250PJ2     HB 4258   7.072   7.354   1.215 -0.4944 -0.1630 -0.5745
  250PJ2     OG 4259   6.875   7.270   1.366 -0.0311  0.3893  0.3961
  250PJ2     HG 4260   6.816   7.215   1.425 -2.8455  2.2256 -0.4909
  250PJ2     OD 4261   7.091   7.164   1.436  0.1305  0.2240 -0.1448
  251POX     CD 4262   7.045   7.152   1.571 -0.2380  1.0865 -0.1910
  251POX     CE 4263   7.147   7.134   1.684 -0.7106  0.7646  0.1869
  251POX     OE 4264   7.094   7.073   1.802  0.3167 -0.1054  0.2097
  251POX    C1A 4265   7.097   6.940   1.800  0.7619 -0.0985  0.2738
  251POX    O1A 4266   7.158   6.876   1.714 -0.2395 -0.3784 -0.2352
  251POX    C1B 4267   7.037   6.875   1.918  0.1008 -0.1294 -0.0742
  251POX    C1C 4268   7.140   6.807   2.009  0.4660  0.6182  0.0744
  251POX    C1D 4269   7.076   6.787   2.147  0.5818  0.1485  0.0608
  251POX    C1E 4270   7.139   6.685   2.243  0.4236  0.1746  0.1929
  251POX    C1F 4271   7.054   6.698   2.369  0.1496 -0.3933  0.0688
  251POX    C1G 4272   7.109   6.623   2.490  0.3460 -0.0744  0.1794
  251POX    C1H 4273   7.084   6.474   2.462  0.1204  0.0306 -0.1863
  251POX    C1I 4274   7.174   6.383   2.546  0.0246  0.1110  0.0050
  251POX    C1J 4275   7.172   6.254   2.578 -0.2498  0.1635  0.1969
  251POX    C1K 4276   7.043   6.175   2.551  0.0920 -0.1067 -0.6760
  251POX    C1L 4277   7.082   6.029   2.530 -0.1437 -0.2709 -0.0054
  251POX    C1M 4278   7.053   5.947   2.656 -0.5555 -0.3277 -0.1353
  251POX    C1N 4279   7.098   5.804   2.623 -0.1651 -0.1283 -0.4891
  251POX    C1O 4280   7.040   5.715   2.734  0.8748 -0.0349  0.1403
  251POX    C1P 4281   7.090   5.571   2.725  0.5284 -0.1313 -0.2826
  251POX    C1Q 4282   7.047   5.502   2.595 -0.4260 -0.0073 -0.0398
  251POX    C1R 4283   7.093   5.356   2.591 -1.2779 -0.2824  0.0752
  251POX     CZ 4284   7.239   7.255   1.696 -0.1530  0.3693 -0.0110
  251POX     OZ 4285   7.318   7.250   1.815  0.2456 -0.0232 -0.2920
  251POX    C2A 4286   7.308   7.356   1.894 -0.7878 -0.2814 -0.0599
  251POX    O2A 4287   7.279   7.473   1.870 -0.5961 -0.1757  0.2047
  251POX    C2B 4288   7.359   7.323   2.029  0.4833  0.4655 -0.3440
  251POX    C2C 4289   7.264   7.252   2.126  0.2219  0.6128 -0.4918
  251POX    C2D 4290   7.351   7.211   2.245 -0.2817  0.1105 -0.2901
  251POX    C2E 4291   7.264   7.121   2.332  0.3239 -0.0377  0.1716
  251POX    C2F 4292   7.327   7.061   2.458  0.1311 -0.3050  0.1411
  251POX    C2G 4293   7.233   6.997   2.561 -0.1210 -0.0884  0.0481
  251POX    C2H 4294   7.325   6.955   2.676 -0.1714  0.5683  0.3339
  251POX    C2I 4295   7.245   6.892   2.790 -0.0612 -0.1481  0.0245
  251POX    C2J 4296   7.336   6.835   2.899 -0.0016  0.0077  0.0568
  251POX    C2K 4297   7.354   6.684   2.888  0.7322  0.0146  1.0319
  251POX    C2L 4298   7.360   6.622   3.028  0.1321 -0.0027  1.0516
  251POX    C2M 4299   7.355   6.470   3.015 -0.0182  0.0830  0.0112
  251POX    C2N 4300   7.233   6.417   2.940 -0.1577  0.5115 -0.0685
  251POX    C2O 4301   7.106   6.408   3.025 -0.0583 -0.3456  0.0041
  251POX    C2P 4302   6.993   6.343   2.946 -0.2751 -0.1083  0.1173
  252CHL    CN1 4303   2.847   3.654   1.340  0.2294  0.4999  0.4717
  252CHL    CN2 4304   2.692   3.649   1.145  0.2066 -0.0003  0.3512
  252CHL    CN3 4305   2.870   3.808   1.159  0.2826 -0.3746 -0.3432
  252CHL    NTM 4306   2.829   3.671   1.195  0.2195 -0.1666  0.3898
  252CHL     CB 4307   2.914   3.583   1.113  0.4213  0.3566  0.0295
  253PJ2     CA 4308   2.930   3.435   1.148 -0.4360  0.0923 -0.6602
  253PJ2     OA 4309   2.816   3.362   1.192 -0.0881  0.0890  0.2652
  253PJ2      P 4310   2.833   3.202   1.182 -0.3446  0.0644  0.1981
  253PJ2     OB 4311   2.703   3.139   1.211 -0.0516 -0.4209  0.4641
  253PJ2     HB 4312   2.698   3.039   1.206 -0.1124 -0.4697  1.3016
  253PJ2     OG 4313   2.908   3.161   1.060  0.1031 -0.0334  0.5033
  253PJ2     HG 4314   2.925   3.063   1.066  2.1480  0.0093 -2.3940
  253PJ2     OD 4315   2.932   3.186   1.308 -0.4024  0.1297  0.2515
  254POX     CD 4316   2.876   3.161   1.437  0.2535 -0.7532  0.3694
  254POX     CE 4317   2.952   3.194   1.566  0.1999 -0.1677  0.2508
  254POX     OE 4318   2.870   3.149   1.674  0.1132 -0.2443  0.1530
  254POX    C1A 4319   2.897   3.037   1.741  0.2013 -0.1259  0.3154
  254POX    O1A 4320   2.970   2.957   1.684  0.5999  0.7063 -0.3722
  254POX    C1B 4321   2.805   3.011   1.854  0.0682  0.2057  0.2847
  254POX    C1C 4322   2.843   2.897   1.949  0.0817  0.0843  0.1341
  254POX    C1D 4323   2.736   2.873   2.056 -0.4271 -0.0785 -0.4104
  254POX    C1E 4324   2.733   2.997   2.144 -0.8224 -0.3101 -0.0968
  254POX    C1F 4325   2.678   2.948   2.278  0.3137 -0.3176  0.3815
  254POX    C1G 4326   2.703   3.039   2.399  0.6313 -0.4552  0.4200
  254POX    C1H 4327   2.658   2.965   2.525  0.1096 -0.3608  0.2928
  254POX    C1I 4328   2.671   3.059   2.645  0.4037 -0.2263  0.1571
  254POX    C1J 4329   2.579   3.132   2.709  0.2922 -0.0387 -0.2158
  254POX    C1K 4330   2.427   3.118   2.700  0.2619  0.2873 -0.1965
  254POX    C1L 4331   2.372   3.048   2.824 -0.0371  0.6514 -0.1212
  254POX    C1M 4332   2.223   3.015   2.809  0.1907 -0.3701 -0.2403
  254POX    C1N 4333   2.149   2.967   2.934 -0.1443  0.5066 -0.0931
  254POX    C1O 4334   2.175   2.821   2.970 -0.4298  0.5335  0.2271
  254POX    C1P 4335   2.145   2.792   3.117 -0.0939  0.3296  0.2577
  254POX    C1Q 4336   2.225   2.870   3.222  0.2769 -0.2130  0.3807
  254POX    C1R 4337   2.234   2.797   3.357  0.8368 -0.9558 -0.0475
  254POX     CZ 4338   2.983   3.344   1.561  0.0092 -0.1478 -0.3738
  254POX     OZ 4339   3.069   3.398   1.661 -0.1598  0.0667 -0.3440
  254POX    C2A 4340   3.099   3.528   1.651 -0.1645  0.0559 -0.5090
  254POX    O2A 4341   3.072   3.587   1.547 -0.4533 -0.1413 -0.5492
  254POX    C2B 4342   3.201   3.561   1.753 -0.2604  0.3047 -0.4927
  254POX    C2C 4343   3.135   3.570   1.891  0.6768  0.3342 -0.0387
  254POX    C2D 4344   3.240   3.591   2.000  0.7313 -0.1931  0.0140
  254POX    C2E 4345   3.174   3.600   2.138 -0.1024  0.3308 -0.4091
  254POX    C2F 4346   3.279   3.642   2.241 -0.0005  0.0562 -0.3996
  254POX    C2G 4347   3.208   3.666   2.374  0.0631 -0.4371 -0.2768
  254POX    C2H 4348   3.117   3.788   2.359  0.3811 -0.1289  0.2487
  254POX    C2I 4349   3.086   3.860   2.491  0.1606 -0.1932  0.2327
  254POX    C2J 4350   3.006   3.984   2.454 -0.2523 -0.5144  0.0427
  254POX    C2K 4351   3.068   4.069   2.343  0.2177 -0.3394  0.4371
  254POX    C2L 4352   2.990   4.201   2.332 -0.2994 -0.6866 -0.1025
  254POX    C2M 4353   2.849   4.176   2.277 -0.3468  0.0426 -0.3239
  254POX    C2N 4354   2.769   4.305   2.295  0.1738  0.3252 -0.0084
  254POX    C2O 4355   2.670   4.301   2.179  0.3962  0.1314 -0.1919
  254POX    C2P 4356   2.731   4.319   2.039 -0.0483 -0.4348 -0.4640
  255CHL    CN1 4357   4.476   2.355   0.834 -0.2206  0.1221  0.1346
  255CHL    CN2 4358   4.288   2.332   0.989  0.1417  0.3077 -0.4181
  255CHL    CN3 4359   4.443   2.150   0.928  0.2546 -0.1553 -0.1698
  255CHL    NTM 4360   4.427   2.293   0.957  0.1087 -0.2260  0.0938
  255CHL     CB 4361   4.507   2.335   1.073 -0.1271  0.2848  0.0728
  256PJ2     CA 4362   4.659   2.327   1.085 -0.2349 -0.4258  1.0578
  256PJ2     OA 4363   4.712   2.195   1.069 -0.0213 -0.1664 -0.4891
  256PJ2      P 4364   4.869   2.176   1.095 -0.0415  0.3338  0.0213
  256PJ2     OB 4365   4.915   2.047   1.039  0.6160  0.3830  0.4307
  256PJ2     HB 4366   4.856   2.018   0.963  1.9376 -2.3720  0.3028
  256PJ2     OG 4367   4.916   2.306   1.044  0.3575  0.0778 -0.2764
  256PJ2     HG 4368   4.901   2.317   0.945  0.3106 -0.3514 -0.3168
  256PJ2     OD 4369   4.875   2.177   1.256 -0.1047 -0.3595  0.0344
  257POX     CD 4370   4.803   2.072   1.321 -0.4790 -0.0226  0.1778
  257POX     CE 4371   4.806   2.093   1.472  0.8654  0.1645  0.1436
  257POX     OE 4372   4.745   1.990   1.551  0.1943  0.4039 -0.0576
  257POX    C1A 4373   4.820   1.886   1.584 -0.3628 -0.0246 -0.1332
  257POX    O1A 4374   4.927   1.872   1.525 -0.2567  0.5733 -0.0890
  257POX    C1B 4375   4.757   1.797   1.685  0.4140 -0.5941 -0.1417
  257POX    C1C 4376   4.860   1.725   1.773  0.6151  0.7546  0.7513
  257POX    C1D 4377   4.919   1.605   1.700 -0.2522  0.3903  0.6277
  257POX    C1E 4378   5.024   1.524   1.776  0.1217  0.3322  0.0619
  257POX    C1F 4379   5.146   1.615   1.797  0.3103  0.0106  0.3748
  257POX    C1G 4380   5.262   1.530   1.847  0.2125 -0.3279  0.0342
  257POX    C1H 4381   5.385   1.617   1.876  0.4642 -0.5296 -0.4200
  257POX    C1I 4382   5.497   1.542   1.948 -0.0483 -0.8199  0.0858
  257POX    C1J 4383   5.538   1.539   2.074  0.1398 -0.4463  0.0354
  257POX    C1K 4384   5.455   1.587   2.194  0.5607 -0.3503  0.2883
  257POX    C1L 4385   5.483   1.511   2.324  0.6029 -0.0527  0.4546
  257POX    C1M 4386   5.454   1.593   2.449  0.0781  0.0189  0.2862
  257POX    C1N 4387   5.495   1.506   2.568  0.0343 -0.2300  0.1193
  257POX    C1O 4388   5.522   1.595   2.690  0.8400  0.2665 -0.4098
  257POX    C1P 4389   5.585   1.519   2.806 -0.0640 -0.0309 -0.1014
  257POX    C1Q 4390   5.580   1.608   2.930  0.0386  0.6174 -0.5571
  257POX    C1R 4391   5.444   1.586   2.997  0.4390 -0.2961 -0.0297
  257POX     CZ 4392   4.740   2.230   1.487  0.0576 -0.2204  0.1519
  257POX     OZ 4393   4.749   2.307   1.607 -0.0708  0.3274 -0.1858
  257POX    C2A 4394   4.661   2.406   1.622  0.1349  0.4731  0.0588
  257POX    O2A 4395   4.572   2.427   1.540  0.5443  0.1925 -0.4676
  257POX    C2B 4396   4.679   2.477   1.750 -0.2321 -0.0115  0.3819
  257POX    C2C 4397   4.600   2.411   1.863 -0.4431 -0.5535 -0.0768
  257POX    C2D 4398   4.621   2.469   2.003 -0.9453 -0.1784 -0.1565
  257POX    C2E 4399   4.751   2.418   2.065 -0.8124  0.5087  0.1453
  257POX    C2F 4400   4.767   2.462   2.210 -0.1381 -0.2283  0.3030
  257POX    C2G 4401   4.889   2.412   2.287 -0.1732  0.0937  0.5721
  257POX    C2H 4402   4.880   2.455   2.434  0.2186  0.2645  0.5490
  257POX    C2I 4403   4.974   2.381   2.528 -0.0364 -0.5992  0.1328
  257POX    C2J 4404   4.959   2.418   2.676  0.0607 -0.2484  0.0548
  257POX    C2K 4405   5.036   2.322   2.766  0.6716  0.0890 -0.0981
  257POX    C2L 4406   5.020   2.394   2.900  0.3824  0.0971 -0.1372
  257POX    C2M 4407   5.074   2.328   3.027 -0.0781 -0.3157 -0.1540
  257POX    C2N 4408   5.024   2.189   3.067  0.5898 -0.5639 -0.1726
  257POX    C2O 4409   4.873   2.167   3.085  0.5282 -0.2984 -0.3656
  257POX    C2P 4410   4.862   2.028   3.149 -0.1616  0.0862  0.3622
  258CHL    CN1 4411   0.919   5.970   1.177  0.1323  0.1733 -0.3161
  258CHL    CN2 4412   0.861   6.051   1.395 -0.5390  0.0456 -0.3358
  258CHL    CN3 4413   0.997   6.176   1.251 -0.2551  0.4461  0.4117
  258CHL    NTM 4414   0.879   6.089   1.255 -0.0122  0.0878 -0.2610
  258CHL     CB 4415   0.763   6.156   1.193 -0.0693 -0.2537 -0.5302
  259PJ2     CA 4416   0.646   6.204   1.280  0.2574 -0.0050 -0.2261
  259PJ2     OA 4417   0.572   6.090   1.324  0.5031  0.0263  0.2710
  259PJ2      P 4418   0.433   6.142   1.385  0.0541 -0.0981 -0.6340
  259PJ2     OB 4419   0.384   6.260   1.310 -0.1047  0.2692  0.0390
  259PJ2     HB 4420   0.284   6.258   1.303 -0.2220 -3.3242  0.5714
  259PJ2     OG 4421   0.340   6.030   1.411  0.1624 -0.1548 -0.4921
  259PJ2     HG 4422   0.387   5.965   1.471  0.5844 -0.6631 -1.3634
  259PJ2     OD 4423   0.476   6.211   1.524 -0.1174 -1.0393 -0.0976
  260POX     CD 4424   0.519   6.120   1.625  0.2416 -0.7816 -0.0172
  260POX     CE 4425   0.582   6.192   1.745 -0.1225 -0.3045 -0.1102
  260POX     OE 4426   0.640   6.104   1.841  0.1973 -0.0514 -0.0695
  260POX    C1A 4427   0.736   6.146   1.923 -0.0295  0.2131  0.0618
  260POX    O1A 4428   0.783   6.259   1.911 -0.0247  0.1699 -0.3380
  260POX    C1B 4429   0.787   6.044   2.017  0.0741 -0.0460 -0.2738
  260POX    C1C 4430   0.919   5.981   1.972 -0.4492 -0.7517 -0.8280
  260POX    C1D 4431   0.990   5.909   2.086  0.0456  0.0966 -0.5970
  260POX    C1E 4432   1.114   5.830   2.043  0.0928 -0.2263  0.1121
  260POX    C1F 4433   1.198   5.777   2.159  0.2813 -0.5076 -0.1496
  260POX    C1G 4434   1.342   5.735   2.134  0.2275 -0.5436 -0.3970
  260POX    C1H 4435   1.392   5.669   2.262 -0.2122 -0.3189 -0.1096
  260POX    C1I 4436   1.544   5.680   2.273 -0.2389  0.1491 -0.2239
  260POX    C1J 4437   1.613   5.587   2.337 -0.3983 -0.2131 -0.5736
  260POX    C1K 4438   1.549   5.470   2.411 -0.8618  0.2061 -0.3079
  260POX    C1L 4439   1.624   5.397   2.524 -1.1603  0.1323 -0.1553
  260POX    C1M 4440   1.555   5.264   2.554 -0.2451 -0.2893  0.0861
  260POX    C1N 4441   1.630   5.210   2.676 -0.0045 -0.0908  0.0264
  260POX    C1O 4442   1.582   5.091   2.758  0.4426 -0.7150 -0.5994
  260POX    C1P 4443   1.481   5.006   2.681  0.2381 -0.5438 -0.5188
  260POX    C1Q 4444   1.442   4.879   2.757  0.5190 -0.3620 -0.0678
  260POX    C1R 4445   1.302   4.841   2.707  0.4378 -0.2998  0.1128
  260POX     CZ 4446   0.472   6.284   1.799  0.5036  0.3181  0.1153
  260POX     OZ 4447   0.482   6.353   1.923  0.0017 -0.1001  0.3907
  260POX    C2A 4448   0.375   6.411   1.977 -0.3081 -0.4341  0.1307
  260POX    O2A 4449   0.262   6.415   1.928 -0.2690 -0.4576  0.0395
  260POX    C2B 4450   0.412   6.487   2.098  0.0732 -0.3713 -0.0250
  260POX    C2C 4451   0.411   6.385   2.213 -0.5058 -0.6231 -0.2545
  260POX    C2D 4452   0.414   6.449   2.351 -0.4868  0.1040 -0.5867
  260POX    C2E 4453   0.418   6.328   2.445  0.3096  0.5888  0.0215
  260POX    C2F 4454   0.434   6.370   2.592 -0.0442 -0.0674  0.2510
  260POX    C2G 4455   0.428   6.240   2.672 -0.1586 -0.0758  0.2300
  260POX    C2H 4456   0.289   6.177   2.660 -0.1835  0.0561 -0.1955
  260POX    C2I 4457   0.201   6.206   2.782 -0.1326 -0.2592 -0.0834
  260POX    C2J 4458   0.246   6.121   2.901 -0.1818 -0.4021 -0.1667
  260POX    C2K 4459   0.144   6.122   3.015  0.2322 -0.2187  0.2065
  260POX    C2L 4460   0.184   6.023   3.125 -0.2280 -0.1945  0.3969
  260POX    C2M 4461   0.074   6.001   3.229 -0.4659  0.4328  0.2795
  260POX    C2N 4462   0.098   5.901   3.342  0.1429  0.0054 -0.2210
  260POX    C2O 4463  -0.024   5.886   3.433 -0.1702 -0.0699 -0.6548
  260POX    C2P 4464   0.013   5.794   3.549 -0.2976  0.3634 -0.2690
  261CHL    CN1 4465   5.130  -0.032   0.861 -0.0667 -0.4791 -0.3294
  261CHL    CN2 4466   5.344  -0.048   0.963 -0.5848  0.8800 -0.2257
  261CHL    CN3 4467   5.151   0.046   1.080 -0.5613 -0.4218  0.1313
  261CHL    NTM 4468   5.223   0.035   0.952 -0.8953  0.4401 -0.1420
  261CHL     CB 4469   5.259   0.170   0.909  0.1705  0.2164  0.0151
  262PJ2     CA 4470   5.373   0.251   0.972 -0.1017  0.4443  0.2200
  262PJ2     OA 4471   5.349   0.282   1.110 -0.6492 -0.1466  0.2633
  262PJ2      P 4472   5.374   0.438   1.138 -0.3246 -0.1705  0.1126
  262PJ2     OB 4473   5.379   0.499   1.003 -0.4951  0.2432  0.2925
  262PJ2     HB 4474   5.375   0.599   0.997 -0.0397  0.1787 -1.6204
  262PJ2     OG 4475   5.275   0.481   1.238  0.7020  0.1997  0.9948
  262PJ2     HG 4476   5.179   0.473   1.209 -0.1123  2.2025  2.8320
  262PJ2     OD 4477   5.520   0.421   1.205 -0.1239  0.5868 -0.1229
  263POX     CD 4478   5.516   0.366   1.337  0.2705  0.0637 -0.3293
  263POX     CE 4479   5.638   0.401   1.423 -0.1269  0.0842  0.2298
  263POX     OE 4480   5.668   0.314   1.532  0.3495 -0.1275 -0.0635
  263POX    C1A 4481   5.790   0.328   1.583  0.2705  0.2555  0.0261
  263POX    O1A 4482   5.883   0.377   1.519  0.2559  0.2247 -0.0194
  263POX    C1B 4483   5.792   0.251   1.709  0.2295  0.2141  0.0016
  263POX    C1C 4484   5.773   0.348   1.826  0.5122  0.2014  0.0578
  263POX    C1D 4485   5.779   0.258   1.949  0.0102  0.5802  0.3599
  263POX    C1E 4486   5.795   0.346   2.073  0.1289  0.3461  0.5110
  263POX    C1F 4487   5.801   0.270   2.206 -0.7615 -0.0388  0.3382
  263POX    C1G 4488   5.812   0.372   2.319 -0.1331 -0.0199  0.2646
  263POX    C1H 4489   5.806   0.312   2.459 -0.1160  0.1144  0.3236
  263POX    C1I 4490   5.835   0.424   2.559  0.1557  0.0306  0.3393
  263POX    C1J 4491   5.790   0.420   2.684 -0.3716 -0.0730  0.1485
  263POX    C1K 4492   5.705   0.308   2.745 -0.0609 -0.1192  0.5014
  263POX    C1L 4493   5.722   0.273   2.893 -0.4496  0.2957  0.6467
  263POX    C1M 4494   5.850   0.196   2.925 -0.4609 -0.0179 -0.0333
  263POX    C1N 4495   5.815   0.131   3.059 -0.8404 -0.5600 -0.3929
  263POX    C1O 4496   5.930   0.054   3.123 -0.6966 -0.0310 -0.0126
  263POX    C1P 4497   5.893  -0.019   3.252 -0.2754 -0.1276  0.0544
  263POX    C1Q 4498   5.856   0.070   3.371  0.1530 -0.2655  0.2933
  263POX    C1R 4499   5.775   9.036   3.470  0.1793 -0.8306 -0.1713
  263POX     CZ 4500   5.633   0.548   1.462 -0.3492  0.2003 -0.2302
  263POX     OZ 4501   5.527   0.591   1.548 -0.2052 -0.3587  0.2293
  263POX    C2A 4502   5.476   0.713   1.534 -0.0376 -0.3532 -0.3640
  263POX    O2A 4503   5.476   0.764   1.422 -0.0588 -0.1424 -0.2685
  263POX    C2B 4504   5.413   0.765   1.657  0.5799 -0.1895 -0.1124
  263POX    C2C 4505   5.450   0.911   1.684  0.3008 -0.1425  0.0144
  263POX    C2D 4506   5.453   0.951   1.832  0.0253  0.0639 -0.0338
  263POX    C2E 4507   5.499   1.094   1.864  0.1980 -0.0671  0.3039
  263POX    C2F 4508   5.479   1.136   2.010 -0.7006 -0.5147  0.3209
  263POX    C2G 4509   5.572   1.063   2.107 -0.1781 -0.0160  0.2024
  263POX    C2H 4510   5.544   1.114   2.248  0.4224 -0.2074  0.3925
  263POX    C2I 4511   5.640   1.059   2.354  0.3866  0.1353  0.6029
  263POX    C2J 4512   5.606   1.093   2.500 -0.0066  0.2447  0.4875
  263POX    C2K 4513   5.717   1.039   2.591  0.0731 -0.2389  0.1086
  263POX    C2L 4514   5.688   1.086   2.734  0.0990 -0.3933  0.1643
  263POX    C2M 4515   5.806   1.059   2.828  0.0260 -0.3777  0.2603
  263POX    C2N 4516   5.796   1.131   2.962 -0.4750 -0.1731  0.1141
  263POX    C2O 4517   5.675   1.091   3.048 -0.5700 -0.2390 -0.0486
  263POX    C2P 4518   5.709   1.094   3.197  0.4485 -0.0186 -0.2747
  264CHL    CN1 4519   4.423   4.685   1.406  0.0145  0.4872 -0.1657
  264CHL    CN2 4520   4.300   4.843   1.282 -0.2632  0.2319 -0.6649
  264CHL    CN3 4521   4.409   4.683   1.166  0.5999 -0.2776 -0.0113
  264CHL    NTM 4522   4.427   4.769   1.285 -0.2227  0.3102 -0.2971
  264CHL     CB 4523   4.544   4.857   1.272  0.2810 -0.3162 -0.0608
  265PJ2     CA 4524   4.578   4.951   1.388 -0.1321 -0.2003 -0.0326
  265PJ2     OA 4525   4.463   5.012   1.449  0.1805  0.2253  0.1340
  265PJ2      P 4526   4.481   5.095   1.585  0.0680  0.4102  0.0356
  265PJ2     OB 4527   4.589   5.187   1.544 -0.3778  0.6292 -0.6701
  265PJ2     HB 4528   4.633   5.146   1.464  0.8077  0.2633  0.1443
  265PJ2     OG 4529   4.340   5.129   1.617  0.0152  0.1966  0.0255
  265PJ2     HG 4530   4.313   5.160   1.708  0.5468 -0.2263  0.3374
  265PJ2     OD 4531   4.533   4.967   1.668  0.1311  0.1363 -0.4256
  266POX     CD 4532   4.447   4.934   1.777  0.2874  0.1156 -0.3087
  266POX     CE 4533   4.485   4.801   1.843 -0.2809  0.3956  0.5956
  266POX     OE 4534   4.384   4.728   1.913 -0.1218 -0.0172  0.4003
  266POX    C1A 4535   4.296   4.650   1.850  0.6635 -0.8833  0.3609
  266POX    O1A 4536   4.320   4.620   1.733  0.5906  0.6377 -0.0711
  266POX    C1B 4537   4.191   4.587   1.932 -0.1978 -0.3635 -0.3216
  266POX    C1C 4538   4.050   4.645   1.925  0.0432  0.2368 -0.2704
  266POX    C1D 4539   3.961   4.594   2.038  0.7518  0.4198  0.3752
  266POX    C1E 4540   3.817   4.637   2.008  0.4175 -0.7534  0.2553
  266POX    C1F 4541   3.735   4.630   2.137  0.3417 -0.1059  0.2473
  266POX    C1G 4542   3.593   4.668   2.094  0.3792  0.4498  0.5980
  266POX    C1H 4543   3.494   4.686   2.208 -0.2829 -0.0516  0.1110
  266POX    C1I 4544   3.534   4.805   2.295  0.3690 -0.1740 -0.0188
  266POX    C1J 4545   3.486   4.840   2.414  0.3431 -0.0580 -0.0631
  266POX    C1K 4546   3.372   4.767   2.486 -0.2659  0.4928 -0.4534
  266POX    C1L 4547   3.409   4.677   2.604 -0.3199  0.7444 -0.2443
  266POX    C1M 4548   3.281   4.617   2.661  0.4680 -0.3731  0.3862
  266POX    C1N 4549   3.190   4.543   2.563 -0.1945  0.3935  0.4179
  266POX    C1O 4550   3.066   4.480   2.628 -0.0828  0.2587  0.4991
  266POX    C1P 4551   3.113   4.348   2.689 -0.0731  0.1468  0.2493
  266POX    C1Q 4552   2.980   4.277   2.716 -0.5299  0.9384  0.1042
  266POX    C1R 4553   2.916   4.324   2.846 -0.0340  0.4793  0.5151
  266POX     CZ 4554   4.607   4.819   1.933  0.0302 -0.2378  0.3010
  266POX     OZ 4555   4.600   4.929   2.022  0.3888  0.0023  0.0383
  266POX    C2A 4556   4.717   4.976   2.063  0.2394  0.2572  0.1821
  266POX    O2A 4557   4.820   4.921   2.023  0.3023  0.6372 -0.1829
  266POX    C2B 4558   4.707   5.087   2.160 -0.6645  0.2188  0.1408
  266POX    C2C 4559   4.799   5.078   2.283 -0.4370  0.0536 -0.0405
  266POX    C2D 4560   4.764   5.186   2.385  0.3185  0.7588 -0.5125
  266POX    C2E 4561   4.844   5.201   2.515 -0.2904  0.3185 -0.0737
  266POX    C2F 4562   4.832   5.066   2.586 -0.0712  0.4189  0.1551
  266POX    C2G 4563   4.894   5.064   2.726 -0.2126 -0.3048  0.2063
  266POX    C2H 4564   4.876   4.931   2.800 -0.2797 -0.2905  0.2164
  266POX    C2I 4565   4.925   4.929   2.945  0.3134 -0.2813  0.0173
  266POX    C2J 4566   4.887   4.802   3.021  0.0220 -0.3227 -0.1976
  266POX    C2K 4567   4.923   4.812   3.170 -0.0457 -0.3211 -0.1811
  266POX    C2L 4568   4.881   4.696   3.260  0.0845  0.0521  0.3606
  266POX    C2M 4569   4.728   4.685   3.252  0.1292 -0.1882 -0.2053
  266POX    C2N 4570   4.678   4.603   3.371  0.0830  0.0792 -0.0396
  266POX    C2O 4571   4.526   4.597   3.356  0.0461  0.7177  0.0628
  266POX    C2P 4572   4.447   4.510   3.454  0.7488 -0.3050 -0.2693
  267CHL    CN1 4573   0.197   7.162   0.727 -0.3868  0.7067 -0.4971
  267CHL    CN2 4574   0.049   7.306   0.846 -0.4589  0.0138  0.0136
  267CHL    CN3 4575   0.029   7.075   0.860  0.4245 -0.2294  0.0181
  267CHL    NTM 4576   0.128   7.183   0.855 -0.0875  0.2315 -0.2538
  267CHL     CB 4577   0.229   7.185   0.962  0.0968 -0.0165 -0.4213
  268PJ2     CA 4578   0.176   7.231   1.098  0.3122 -0.3683 -0.2175
  268PJ2     OA 4579   0.068   7.150   1.147  0.0633  0.0767 -0.0272
  268PJ2      P 4580   0.085   7.034   1.257 -0.0507 -0.1434 -0.2423
  268PJ2     OB 4581  -0.012   6.927   1.225  0.1217 -0.2780 -0.3200
  268PJ2     HB 4582  -0.021   6.874   1.310  0.5871 -0.4984 -0.4051
  268PJ2     OG 4583   0.227   6.994   1.273  0.0035  0.0838 -0.1578
  268PJ2     HG 4584   0.236   6.908   1.323 -1.7849 -0.8656 -1.3678
  268PJ2     OD 4585   0.047   7.097   1.399 -0.0811 -0.2385 -0.2082
  269POX     CD 4586   8.929   7.134   1.409 -0.0858 -0.3240 -0.1553
  269POX     CE 4587   8.886   7.190   1.545 -0.2161 -0.4476 -0.1460
  269POX     OE 4588   8.748   7.217   1.572 -0.1458 -0.3072  0.0737
  269POX    C1A 4589   8.685   7.147   1.665 -0.6653  0.0230 -0.0252
  269POX    O1A 4590   8.705   7.026   1.678  0.0263  0.1771  0.4032
  269POX    C1B 4591   8.575   7.218   1.733 -0.3606  0.2760  0.2055
  269POX    C1C 4592   8.497   7.137   1.837  0.2777 -0.3206  0.2243
  269POX    C1D 4593   8.573   7.133   1.970  0.2640 -0.1067  0.2395
  269POX    C1E 4594   8.485   7.052   2.066  0.1893 -0.5010 -0.1539
  269POX    C1F 4595   8.561   7.023   2.196  0.0839  0.1800  0.0661
  269POX    C1G 4596   8.545   7.125   2.309  0.0119 -0.3462  0.5359
  269POX    C1H 4597   8.402   7.118   2.363 -0.2870  0.1096 -0.1885
  269POX    C1I 4598   8.357   7.210   2.476  0.2944 -0.0557  0.1809
  269POX    C1J 4599   8.298   7.161   2.585  0.1842  0.3183  0.2899
  269POX    C1K 4600   8.277   7.011   2.602  0.6368  0.2603  0.3611
  269POX    C1L 4601   8.251   6.980   2.750  0.4072 -0.6066  0.1450
  269POX    C1M 4602   8.117   7.018   2.811  0.3284 -0.0524 -0.3658
  269POX    C1N 4603   8.107   6.966   2.954  0.2008  0.3519 -0.2244
  269POX    C1O 4604   7.964   7.005   2.992  0.1098 -0.3114  0.1491
  269POX    C1P 4605   7.856   6.935   2.910  0.4291  0.1511 -0.6858
  269POX    C1Q 4606   7.739   6.914   3.006  1.0868 -0.5293 -0.0190
  269POX    C1R 4607   7.757   6.822   3.127  0.0214  0.1652  0.6899
  269POX     CZ 4608  -0.033   7.301   1.575 -0.8451  0.2083 -0.4677
  269POX     OZ 4609  -0.047   7.341   1.711 -0.1088 -0.1985 -0.2669
  269POX    C2A 4610   0.049   7.409   1.774 -0.3739 -0.2010  0.1499
  269POX    O2A 4611   0.163   7.391   1.732 -0.3541  0.3625 -0.0384
  269POX    C2B 4612   0.024   7.479   1.902 -0.3634  0.1651 -0.0475
  269POX    C2C 4613  -0.001   7.372   2.008  1.0779 -0.1640 -0.0142
  269POX    C2D 4614   8.999   7.432   2.147  0.0902  0.0778 -0.2547
  269POX    C2E 4615   8.955   7.332   2.255  0.7284 -0.0393 -0.1001
  269POX    C2F 4616   8.906   7.410   2.377 -0.0107 -0.2675 -0.2460
  269POX    C2G 4617   8.836   7.318   2.477  0.2494 -0.0114  0.1776
  269POX    C2H 4618   8.795   7.391   2.604 -0.6013 -0.1512 -0.0121
  269POX    C2I 4619   8.747   7.288   2.706 -0.5536 -0.0671  0.0968
  269POX    C2J 4620   8.669   7.343   2.826 -0.2168  0.3461  0.1285
  269POX    C2K 4621   8.617   7.223   2.906 -0.0801 -0.2874 -0.7126
  269POX    C2L 4622   8.558   7.274   3.038  0.5438 -0.3458 -0.4080
  269POX    C2M 4623   8.496   7.149   3.102 -0.3918  0.4178  0.2044
  269POX    C2N 4624   8.433   7.180   3.238 -0.2193  0.2268  0.3288
  269POX    C2O 4625   8.304   7.262   3.225 -0.3381 -0.0231 -0.0840
  269POX    C2P 4626   8.245   7.282   3.365 -0.5122 -0.1818 -0.1350
  270CHL    CN1 4627   6.289   0.867   1.437 -0.5800  0.0655  0.7811
  270CHL    CN2 4628   6.167   0.672   1.487 -0.2197 -0.1990  0.1336
  270CHL    CN3 4629   6.394   0.652   1.494 -0.0689  0.0473 -0.4859
  270CHL    NTM 4630   6.288   0.721   1.420 -0.3964  0.1456  0.0635
  270CHL     CB 4631   6.292   0.692   1.275  0.2225 -0.4867  0.2011
  271PJ2     CA 4632   6.419   0.702   1.191  0.3566 -0.4253  0.4080
  271PJ2     OA 4633   6.515   0.605   1.232  0.5952 -0.3512  0.0345
  271PJ2      P 4634   6.656   0.666   1.184  0.3213  0.2229 -0.0391
  271PJ2     OB 4635   6.643   0.665   1.037  0.0729 -0.5916 -0.0148
  271PJ2     HB 4636   6.719   0.718   0.999  0.1052 -2.1670 -2.3833
  271PJ2     OG 4637   6.666   0.785   1.271  0.0906  0.4222 -0.2843
  271PJ2     HG 4638   6.624   0.756   1.357  2.0778 -1.4523  0.1404
  271PJ2     OD 4639   6.746   0.544   1.237  0.9681  0.6902 -0.0487
  272POX     CD 4640   6.762   0.525   1.378  0.3294  0.4283 -0.0083
  272POX     CE 4641   6.880   0.438   1.420  0.0027  0.0669  0.1711
  272POX     OE 4642   6.893   0.427   1.562  0.2900 -0.0128  0.1395
  272POX    C1A 4643   6.860   0.313   1.623  0.3859 -0.2406 -0.2317
  272POX    O1A 4644   6.789   0.235   1.560  0.1580 -0.0665 -0.1908
  272POX    C1B 4645   6.904   0.306   1.764  0.0475  0.4146 -0.0908
  272POX    C1C 4646   6.792   0.351   1.858  0.1474 -0.1029  0.2791
  272POX    C1D 4647   6.794   0.287   1.997  0.0114  0.3826  0.5075
  272POX    C1E 4648   6.665   0.330   2.067 -0.4645 -0.5219  0.1971
  272POX    C1F 4649   6.674   0.297   2.216 -0.4183 -0.0309  0.3029
  272POX    C1G 4650   6.666   0.146   2.239  0.1523 -0.0949  0.1001
  272POX    C1H 4651   6.687   0.091   2.380  0.1155  0.6454  0.3978
  272POX    C1I 4652   6.676  -0.061   2.383 -0.0683  0.6417 -0.2148
  272POX    C1J 4653   6.681   8.922   2.498 -0.4374  0.7363 -0.1522
  272POX    C1K 4654   6.693   8.981   2.639  0.0115  0.1344  0.0674
  272POX    C1L 4655   6.572   8.924   2.712  0.2395 -0.1719  0.2096
  272POX    C1M 4656   6.544   9.000   2.842 -0.4060  0.0259 -0.0376
  272POX    C1N 4657   6.419   8.949   2.914 -0.2121 -0.4514 -0.0289
  272POX    C1O 4658   6.394   9.024   3.045  0.2583 -0.7407  0.2256
  272POX    C1P 4659   6.272   8.981   3.128 -0.2250  0.2314  0.0238
  272POX    C1Q 4660   6.309   8.898   3.250  0.6773  0.3610 -0.1549
  272POX    C1R 4661   6.179   8.843   3.308  0.9717  0.2885  0.4551
  272POX     CZ 4662   7.006   0.492   1.351  0.0413  0.0899  0.2596
  272POX     OZ 4663   7.120   0.406   1.357 -0.0337 -0.0370 -0.1134
  272POX    C2A 4664   7.203   0.396   1.254 -0.3017 -0.1740 -0.3182
  272POX    O2A 4665   7.175   0.463   1.155 -0.2431 -0.7887 -0.7543
  272POX    C2B 4666   7.333   0.329   1.281 -0.1285  0.2857 -0.0057
  272POX    C2C 4667   7.432   0.430   1.341 -0.2168  0.1751  0.3268
  272POX    C2D 4668   7.558   0.371   1.404  0.0179 -0.1477 -0.4217
  272POX    C2E 4669   7.643   0.491   1.447 -0.1523 -0.1073 -0.1950
  272POX    C2F 4670   7.588   0.562   1.572  0.3539 -0.8298  0.4470
  272POX    C2G 4671   7.695   0.654   1.631 -0.3772  0.3540 -0.0377
  272POX    C2H 4672   7.772   0.584   1.743 -0.1090 -0.2915 -0.6183
  272POX    C2I 4673   7.687   0.564   1.868  0.4161  0.3668 -0.1507
  272POX    C2J 4674   7.765   0.504   1.985  0.3481  0.1844 -0.1987
  272POX    C2K 4675   7.676   0.475   2.106  0.4283 -0.3508 -0.2658
  272POX    C2L 4676   7.757   0.405   2.216  0.1508 -0.2514  0.0013
  272POX    C2M 4677   7.667   0.359   2.331 -0.5998  0.1032 -0.4372
  272POX    C2N 4678   7.600   0.470   2.413  0.0218  0.0487  0.1540
  272POX    C2O 4679   7.585   0.424   2.558 -0.5896  0.2061  0.1452
  272POX    C2P 4680   7.725   0.439   2.618 -0.7118  0.1215  0.4537
  273CHL    CN1 4681   7.558   8.373   1.426  0.3215  0.1421 -0.5924
  273CHL    CN2 4682   7.457   8.159   1.411 -0.0513  0.0335 -0.0020
  273CHL    CN3 4683   7.338   8.354   1.504 -0.2000 -0.6069 -0.2262
  273CHL    NTM 4684   7.431   8.303   1.402  0.2681  0.0831 -0.1439
  273CHL     CB 4685   7.377   8.344   1.272  0.4318  0.2606 -0.1560
  274PJ2     CA 4686   7.285   8.258   1.186  0.3251  0.5847 -0.3681
  274PJ2     OA 4687   7.173   8.195   1.249  0.8835  0.0143  0.0652
  274PJ2      P 4688   7.102   8.100   1.141  0.1123  0.1722  0.4215
  274PJ2     OB 4689   6.990   8.179   1.086  0.3137  0.1125 -0.0861
  274PJ2     HB 4690   6.953   8.224   1.167  0.5736 -0.6719  0.4788
  274PJ2     OG 4691   7.200   8.041   1.046 -1.0825  0.0399 -0.7621
  274PJ2     HG 4692   7.152   7.990   0.974 -1.4130 -2.3317  1.0126
  274PJ2     OD 4693   7.033   7.981   1.225  0.3328 -0.3702 -0.1461
  275POX     CD 4694   6.915   8.015   1.298  0.5703  0.2245 -0.0329
  275POX     CE 4695   6.922   7.999   1.450  0.1299 -0.3074 -0.0657
  275POX     OE 4696   6.813   8.069   1.511  0.5331 -0.0696  0.3911
  275POX    C1A 4697   6.697   8.017   1.548 -0.1516  0.6287 -0.7308
  275POX    O1A 4698   6.671   7.900   1.520 -0.4072  0.5648 -0.2464
  275POX    C1B 4699   6.608   8.119   1.609  0.1806  0.6053 -0.2020
  275POX    C1C 4700   6.537   8.057   1.729  0.2224  0.3945 -0.2855
  275POX    C1D 4701   6.516   8.137   1.858 -0.1758  0.0636 -0.1413
  275POX    C1E 4702   6.431   8.056   1.955 -0.0911  0.0519 -0.0774
  275POX    C1F 4703   6.368   8.153   2.055 -0.2381 -0.1652  0.0428
  275POX    C1G 4704   6.467   8.194   2.164 -0.2968  0.6747 -0.2123
  275POX    C1H 4705   6.401   8.277   2.276  0.3481  0.5638  0.2530
  275POX    C1I 4706   6.282   8.215   2.348  0.2061  0.1405 -0.3352
  275POX    C1J 4707   6.286   8.130   2.451  0.6609 -0.0650 -0.5219
  275POX    C1K 4708   6.414   8.090   2.524  0.2358 -0.3630  0.0663
  275POX    C1L 4709   6.428   8.164   2.657 -0.0376 -0.2143  0.0136
  275POX    C1M 4710   6.570   8.129   2.703 -0.0824 -0.2854  0.0994
  275POX    C1N 4711   6.616   8.194   2.834 -0.3231  0.2823 -0.0948
  275POX    C1O 4712   6.613   8.096   2.951  0.0903  0.7973  0.3511
  275POX    C1P 4713   6.682   8.164   3.069  0.8549  0.7032 -0.0336
  275POX    C1Q 4714   6.734   8.058   3.166 -0.0355 -0.1808 -0.5067
  275POX    C1R 4715   6.723   8.095   3.314 -0.2041 -0.3277 -0.4819
  275POX     CZ 4716   7.054   8.036   1.520 -0.0806  0.2801  0.0289
  275POX     OZ 4717   7.067   7.977   1.649  0.3473  0.1608 -0.0690
  275POX    C2A 4718   7.144   8.037   1.739  0.0228  0.1010  0.2509
  275POX    O2A 4719   7.206   8.136   1.701  0.2551 -0.0191  0.3151
  275POX    C2B 4720   7.165   7.964   1.866  0.1062 -0.0293  0.1623
  275POX    C2C 4721   7.299   7.893   1.885  0.0674 -0.1166  0.1128
  275POX    C2D 4722   7.320   7.844   2.029 -0.1189  0.0672  0.2019
  275POX    C2E 4723   7.196   7.777   2.088 -0.2819 -0.0986 -0.3195
  275POX    C2F 4724   7.214   7.746   2.237  0.0182  0.0190 -0.3316
  275POX    C2G 4725   7.082   7.711   2.306  0.0280  0.2697 -0.1810
  275POX    C2H 4726   7.082   7.690   2.457 -0.3366 -0.0934 -0.2283
  275POX    C2I 4727   7.119   7.543   2.476 -0.4215 -0.1247 -0.2999
  275POX    C2J 4728   7.107   7.490   2.619  0.4406  0.4716  0.0047
  275POX    C2K 4729   7.214   7.554   2.707  0.7357  0.4312 -0.3253
  275POX    C2L 4730   7.191   7.528   2.856  0.4794  0.2830 -0.3900
  275POX    C2M 4731   7.262   7.396   2.891 -0.0558 -0.0403 -0.5228
  275POX    C2N 4732   7.265   7.369   3.041 -0.5398  0.0626 -0.4912
  275POX    C2O 4733   7.299   7.221   3.060 -0.1436  0.2236  0.0702
  275POX    C2P 4734   7.437   7.207   3.125 -0.2181 -1.2233 -0.0491
  276CHL    CN1 4735   3.402   5.311   1.191 -0.2229  0.2433 -0.1530
  276CHL    CN2 4736   3.188   5.216   1.240  0.1878 -0.8546  0.6027
  276CHL    CN3 4737   3.322   5.128   1.060 -0.0367 -0.4049  0.0617
  276CHL    NTM 4738   3.325   5.187   1.194  0.1373  0.0179 -0.1252
  276CHL     CB 4739   3.389   5.094   1.288  0.4977 -0.3065 -0.6937
  277PJ2     CA 4740   3.322   4.957   1.306  0.1314 -0.0610 -0.1849
  277PJ2     OA 4741   3.198   4.947   1.377  0.2840 -0.1372  0.0739
  277PJ2      P 4742   3.163   4.792   1.403 -0.2009 -0.0237  0.0908
  277PJ2     OB 4743   3.146   4.734   1.268 -0.9057  0.0238  0.1536
  277PJ2     HB 4744   3.169   4.636   1.269 -0.0053  0.2357  1.3157
  277PJ2     OG 4745   3.246   4.720   1.502  0.1281 -0.0881 -0.2318
  277PJ2     HG 4746   3.262   4.627   1.469  1.4341  0.5994 -1.6897
  277PJ2     OD 4747   3.015   4.812   1.464 -0.4218 -0.0639 -0.4269
  278POX     CD 4748   3.009   4.828   1.606  0.1928 -0.2104 -0.3838
  278POX     CE 4749   2.878   4.830   1.684  0.3070 -0.1473 -0.1929
  278POX     OE 4750   2.902   4.887   1.813  0.1838 -0.2653 -0.1177
  278POX    C1A 4751   2.918   5.018   1.828 -0.1149 -0.2163 -0.2323
  278POX    O1A 4752   2.965   5.091   1.740  0.6758 -0.2411  0.1664
  278POX    C1B 4753   2.930   5.052   1.971 -0.0301  0.5211 -0.4097
  278POX    C1C 4754   3.064   5.111   2.017  0.2629 -0.5644  0.1713
  278POX    C1D 4755   3.076   5.120   2.169  0.1738 -0.0330  0.1474
  278POX    C1E 4756   3.217   5.094   2.222  0.0245 -0.5618  0.2910
  278POX    C1F 4757   3.219   5.156   2.363  0.2157  0.4480 -0.1438
  278POX    C1G 4758   3.363   5.155   2.414  0.2423  0.3459 -0.2186
  278POX    C1H 4759   3.371   5.180   2.565  0.0776 -1.0288  0.0337
  278POX    C1I 4760   3.508   5.172   2.632  0.1410 -0.5366 -0.0329
  278POX    C1J 4761   3.534   5.106   2.744  0.0714 -0.2863  0.1337
  278POX    C1K 4762   3.436   5.015   2.819 -0.7781  0.3703 -0.1737
  278POX    C1L 4763   3.485   4.974   2.958 -0.3613  0.3790 -0.3175
  278POX    C1M 4764   3.603   4.876   2.956 -0.3384  0.4097 -0.7321
  278POX    C1N 4765   3.636   4.827   3.097 -0.1570  0.4139 -0.7735
  278POX    C1O 4766   3.533   4.734   3.161  0.7427 -0.1252 -0.0699
  278POX    C1P 4767   3.464   4.621   3.085  0.1862  0.3521 -0.2831
  278POX    C1Q 4768   3.336   4.572   3.153  0.3319  0.4554  0.0674
  278POX    C1R 4769   3.378   4.465   3.254  0.2937  0.0471 -0.3462
  278POX     CZ 4770   2.803   4.698   1.668 -0.2963  0.1982 -0.2843
  278POX     OZ 4771   2.665   4.707   1.703 -0.2144  0.3546 -0.0054
  278POX    C2A 4772   2.610   4.598   1.757  0.2830  0.2543  0.3128
  278POX    O2A 4773   2.653   4.484   1.744  0.0761  0.2346 -0.2072
  278POX    C2B 4774   2.482   4.629   1.826 -0.0097 -0.4643  0.0941
  278POX    C2C 4775   2.508   4.647   1.975  0.7188  0.5255 -0.1470
  278POX    C2D 4776   2.378   4.663   2.054  0.6390 -0.7797  0.0019
  278POX    C2E 4777   2.406   4.664   2.204 -0.1822 -0.4225  0.1589
  278POX    C2F 4778   2.275   4.656   2.282 -0.0581  0.6693  0.4932
  278POX    C2G 4779   2.303   4.646   2.432 -0.6272  0.0781  0.5656
  278POX    C2H 4780   2.370   4.767   2.498  0.1391 -0.1802  0.2797
  278POX    C2I 4781   2.405   4.735   2.643 -0.2705  0.6760  0.5747
  278POX    C2J 4782   2.507   4.835   2.698  0.5336  0.1588  0.0426
  278POX    C2K 4783   2.565   4.794   2.833 -0.4473 -0.7491  0.2034
  278POX    C2L 4784   2.468   4.807   2.951 -0.1299  0.0331  0.3857
  278POX    C2M 4785   2.431   4.955   2.966  0.1082  0.1393 -0.0477
  278POX    C2N 4786   2.398   4.986   3.112  0.1713  0.1242 -0.0298
  278POX    C2O 4787   2.515   5.031   3.200  0.2786 -0.4542  0.1236
  278POX    C2P 4788   2.468   5.105   3.326  0.3675  0.1706 -0.2120
  279CHL    CN1 4789   0.620   1.426   0.450  0.0979 -0.2496 -0.4882
  279CHL    CN2 4790   0.441   1.336   0.591  0.6191 -0.1765 -0.0164
  279CHL    CN3 4791   0.403   1.456   0.388  0.3166 -0.3291  0.0797
  279CHL    NTM 4792   0.487   1.449   0.508  0.3740 -0.0200  0.0602
  279CHL     CB 4793   0.497   1.570   0.592 -0.1391  0.0972 -0.0460
  280PJ2     CA 4794   0.377   1.622   0.670  0.0545  0.4787 -0.0014
  280PJ2     OA 4795   0.246   1.620   0.612 -0.1635 -0.0627  0.4968
  280PJ2      P 4796   0.178   1.765   0.595 -0.1961 -0.1566 -0.1959
  280PJ2     OB 4797   0.285   1.859   0.555 -0.0439 -0.2781 -0.0754
  280PJ2     HB 4798   0.379   1.835   0.578  0.2733  1.0154  0.0921
  280PJ2     OG 4799   0.056   1.776   0.512 -0.0696  0.2585 -0.3314
  280PJ2     HG 4800   0.024   1.683   0.495  1.1628 -0.3959  0.7359
  280PJ2     OD 4801   0.145   1.795   0.749 -0.1232  0.0086 -0.2121
  281POX     CD 4802   0.033   1.736   0.816  0.1726 -0.6852 -0.3285
  281POX     CE 4803   0.030   1.726   0.969 -0.0837 -0.0542 -0.2913
  281POX     OE 4804  -0.062   1.622   1.005  0.4616 -0.3708  0.1999
  281POX    C1A 4805  -0.029   1.565   1.120  0.4725  0.2871  0.5318
  281POX    O1A 4806   0.089   1.550   1.153  0.6000  0.2161  0.0444
  281POX    C1B 4807   8.873   1.507   1.188  0.1038  0.1888 -0.2124
  281POX    C1C 4808   8.876   1.522   1.340 -0.3331  0.4578 -0.2261
  281POX    C1D 4809   8.755   1.451   1.401  0.1378 -0.1891 -0.0327
  281POX    C1E 4810   8.725   1.487   1.547  0.3843 -0.7955  0.1712
  281POX    C1F 4811   8.587   1.446   1.596  0.0231  0.3800  0.1676
  281POX    C1G 4812   8.560   1.504   1.735 -0.1665  0.2953  0.1668
  281POX    C1H 4813   8.417   1.494   1.791 -0.5224  0.5643 -0.6858
  281POX    C1I 4814   8.401   1.589   1.909 -0.1853 -0.2752  0.0465
  281POX    C1J 4815   8.330   1.571   2.020 -0.1071  0.4434  0.2202
  281POX    C1K 4816   8.256   1.439   2.042 -0.2656  0.6262  0.8039
  281POX    C1L 4817   8.257   1.394   2.188 -0.2023 -0.2784  0.5340
  281POX    C1M 4818   8.222   1.247   2.211  0.4070 -0.4805  0.1743
  281POX    C1N 4819   8.204   1.203   2.356 -0.0894 -0.1448  0.2185
  281POX    C1O 4820   8.084   1.273   2.420  0.1448  0.2794  0.1981
  281POX    C1P 4821   8.075   1.237   2.568 -0.4656 -0.3404  0.0172
  281POX    C1Q 4822   7.947   1.275   2.643 -0.1507  0.4749  0.1562
  281POX    C1R 4823   7.967   1.253   2.793  0.0472 -0.0865  0.0509
  281POX     CZ 4824   0.006   1.863   1.033  0.7986 -0.1169  0.1808
  281POX     OZ 4825   0.047   1.866   1.170 -0.4574  0.4251  0.5528
  281POX    C2A 4826   0.139   1.956   1.203 -0.2119  0.3744  0.0231
  281POX    O2A 4827   0.230   1.994   1.131  0.1318  0.1922  0.3564
  281POX    C2B 4828   0.137   1.982   1.349  0.8097 -0.0861  0.1246
  281POX    C2C 4829   0.159   2.129   1.386  1.0176 -0.1230  0.1486
  281POX    C2D 4830   0.119   2.167   1.529  0.0413  0.0651 -0.1735
  281POX    C2E 4831   0.207   2.102   1.635  0.2292  0.3590 -0.1475
  281POX    C2F 4832   0.178   2.149   1.777 -1.1597 -0.5374 -0.1147
  281POX    C2G 4833   0.233   2.056   1.885 -0.2531  0.0078 -0.0971
  281POX    C2H 4834   0.217   2.105   2.029 -0.1813 -0.2757  0.0084
  281POX    C2I 4835   0.257   1.994   2.126  0.2554  0.2204  0.4008
  281POX    C2J 4836   0.136   1.907   2.163  0.3073 -0.0709 -0.1067
  281POX    C2K 4837   0.154   1.831   2.294 -0.1745  0.3151  0.1873
  281POX    C2L 4838   0.128   1.908   2.424  0.3262  0.3230  0.2857
  281POX    C2M 4839   0.097   1.810   2.537 -0.1194  0.5386  0.3534
  281POX    C2N 4840   0.109   1.894   2.664 -0.0482  0.2242  0.5585
  281POX    C2O 4841   0.091   1.830   2.801  0.0883 -0.1143  0.4205
  281POX    C2P 4842   0.137   1.920   2.917 -0.0817  0.9022 -0.2820
  282CHL    CN1 4843   7.393   0.184   0.743 -0.1876 -0.4618  0.1382
  282CHL    CN2 4844   7.159   0.163   0.726  0.0124  0.0958  0.0548
  282CHL    CN3 4845   7.253   0.277   0.915 -0.1887  0.0772  0.2244
  282CHL    NTM 4846   7.270   0.165   0.822 -0.1783  0.0328  0.2793
  282CHL     CB 4847   7.264   0.048   0.911  0.0535  0.0411  0.3060
  283PJ2     CA 4848   7.387   9.015   0.949  0.3090  0.1090 -0.3841
  283PJ2     OA 4849   7.494   9.092   1.005  0.2029 -0.0704  0.0686
  283PJ2      P 4850   7.601   9.005   1.088  0.2601  0.0160  0.0848
  283PJ2     OB 4851   7.629   8.896   0.991  0.1441 -0.1938  0.2839
  283PJ2     HB 4852   7.554   8.865   0.933  0.7493 -0.2324 -0.4953
  283PJ2     OG 4853   7.712   9.086   1.142  0.0117  0.6649 -0.3742
  283PJ2     HG 4854   7.774   9.037   1.203  0.1983  3.0472  1.5523
  283PJ2     OD 4855   7.513   8.946   1.210 -0.0199  0.2269 -0.0144
  284POX     CD 4856   7.510  -0.020   1.325 -0.5517  0.3889 -0.1556
  284POX     CE 4857   7.419  -0.048   1.445 -0.0058 -0.1321  0.1393
  284POX     OE 4858   7.435   0.060   1.537  0.3674 -0.4548  0.4580
  284POX    C1A 4859   7.326   0.132   1.564 -0.0438 -0.9777  0.2061
  284POX    O1A 4860   7.219   0.096   1.515 -0.2896  0.2294 -0.1855
  284POX    C1B 4861   7.344   0.231   1.672 -0.0999 -0.2718 -0.4250
  284POX    C1C 4862   7.319   0.175   1.812  0.0084 -0.0621 -0.3207
  284POX    C1D 4863   7.367   0.266   1.925 -0.5554  0.0842 -0.1955
  284POX    C1E 4864   7.278   0.234   2.045  0.0000  0.1733  0.2449
  284POX    C1F 4865   7.318   0.284   2.184 -0.2278  0.5628  0.1729
  284POX    C1G 4866   7.232   0.228   2.297  0.1607  0.8150  0.5984
  284POX    C1H 4867   7.093   0.294   2.294 -0.2252  0.0008  0.1373
  284POX    C1I 4868   7.002   0.234   2.401 -0.3742  0.2586  0.1564
  284POX    C1J 4869   6.986   0.306   2.512 -0.3254  0.7727 -0.1675
  284POX    C1K 4870   7.027   0.449   2.544  0.1710  0.7141 -0.5313
  284POX    C1L 4871   6.917   0.539   2.600 -0.0624 -0.2917  0.6794
  284POX    C1M 4872   6.806   0.471   2.681 -0.5355  0.1876  0.4464
  284POX    C1N 4873   6.734   0.571   2.771 -0.2461  0.5365  0.2956
  284POX    C1O 4874   6.635   0.509   2.870 -0.5346  0.5299  0.0039
  284POX    C1P 4875   6.508   0.462   2.798 -0.3853  0.8092 -0.4429
  284POX    C1Q 4876   6.410   0.388   2.888  0.2279  0.0365 -0.3944
  284POX    C1R 4877   6.315   0.303   2.804 -0.1400 -0.2277  0.2789
  284POX     CZ 4878   7.433   8.867   1.517 -0.1608 -0.2297 -0.0391
  284POX     OZ 4879   7.568   8.833   1.550 -0.1974  0.1443  0.5145
  284POX    C2A 4880   7.600   8.713   1.596 -0.0787 -0.1210 -0.2498
  284POX    O2A 4881   7.520   8.620   1.592  0.2912 -0.4666  0.1988
  284POX    C2B 4882   7.744   8.702   1.627 -0.1861 -0.0527  0.2775
  284POX    C2C 4883   7.772   8.595   1.733 -0.2029  0.5807  0.9284
  284POX    C2D 4884   7.900   8.634   1.808  0.2134 -0.0661  0.5700
  284POX    C2E 4885   7.948   8.525   1.903  0.0251  0.1200  0.8797
  284POX    C2F 4886   8.056   8.581   1.997  0.7226  0.2250  0.0300
  284POX    C2G 4887   8.139   8.475   2.069  0.0834 -0.1770  0.1856
  284POX    C2H 4888   8.066   8.410   2.187 -0.1701  0.1391  0.2049
  284POX    C2I 4889   8.164   8.337   2.278  0.2394  0.4742  0.0341
  284POX    C2J 4890   8.080   8.290   2.397 -0.5957  0.6431 -0.4894
  284POX    C2K 4891   8.107   8.394   2.505  0.4723 -0.5260  0.3940
  284POX    C2L 4892   8.021   8.355   2.625 -0.3845 -0.5654 -0.2251
  284POX    C2M 4893   8.046   8.451   2.742  0.0738 -0.3396 -0.5053
  284POX    C2N 4894   8.006   8.597   2.720  0.1109 -0.2030  0.3049
  284POX    C2O 4895   8.032   8.692   2.838 -0.0736  0.2305  0.0006
  284POX    C2P 4896   7.988   8.837   2.818  0.4049  0.3977  0.1408
  285CHL    CN1 4897   6.369   7.350   1.374  0.5377  0.0342  0.3905
  285CHL    CN2 4898   6.461   7.467   1.182 -0.0413 -0.3672 -0.7738
  285CHL    CN3 4899   6.342   7.274   1.151  0.1101  0.1621  0.1020
  285CHL    NTM 4900   6.437   7.336   1.244  0.1192  0.0477  0.1688
  285CHL     CB 4901   6.564   7.264   1.262  0.3787  0.4677  0.0236
  286PJ2     CA 4902   6.585   7.127   1.327 -0.2806  0.1552 -0.4200
  286PJ2     OA 4903   6.514   7.100   1.448 -0.2668 -0.0536 -0.4572
  286PJ2      P 4904   6.534   6.944   1.483 -0.2108 -0.0009 -0.2560
  286PJ2     OB 4905   6.409   6.939   1.563 -0.0968  0.2560 -0.0607
  286PJ2     HB 4906   6.373   6.846   1.556  0.3894  0.0564  0.0524
  286PJ2     OG 4907   6.552   6.870   1.357  1.1335 -0.4198  0.1709
  286PJ2     HG 4908   6.579   6.933   1.284  0.7428  0.7544  1.0193
  286PJ2     OD 4909   6.672   6.947   1.566 -0.3186  0.2476 -0.0832
  287POX     CD 4910   6.676   6.992   1.702  0.4190  0.2682 -0.1096
  287POX     CE 4911   6.684   7.139   1.745 -0.2117  0.2404  0.1040
  287POX     OE 4912   6.759   7.154   1.865 -0.2535  0.2705  0.1263
  287POX    C1A 4913   6.829   7.265   1.886 -0.2846  0.2258  0.4884
  287POX    O1A 4914   6.828   7.351   1.798 -0.4263 -0.5378 -0.2690
  287POX    C1B 4915   6.896   7.283   2.016 -0.0123 -0.6395  0.4756
  287POX    C1C 4916   6.799   7.332   2.125 -0.3096 -0.1684  0.0056
  287POX    C1D 4917   6.864   7.340   2.263  0.0741 -0.0950 -0.1780
  287POX    C1E 4918   6.900   7.205   2.326  0.2503  0.2499  0.4681
  287POX    C1F 4919   6.779   7.125   2.373  0.0028  0.4182  0.1239
  287POX    C1G 4920   6.839   7.030   2.478  0.5999  0.0917 -0.5052
  287POX    C1H 4921   6.875   7.091   2.613 -0.6989  0.3387 -0.2606
  287POX    C1I 4922   6.759   7.100   2.714 -0.6183 -0.4371 -0.0917
  287POX    C1J 4923   6.773   7.104   2.846 -0.6744  0.4566 -0.1031
  287POX    C1K 4924   6.903   7.082   2.925 -0.5814 -0.5096 -0.5012
  287POX    C1L 4925   6.891   6.954   3.007  0.2764 -0.4535 -0.2800
  287POX    C1M 4926   6.996   6.962   3.118 -0.1297 -0.6847  0.1251
  287POX    C1N 4927   7.022   6.857   3.226  0.0469  0.2583  1.0234
  287POX    C1O 4928   6.890   6.828   3.296 -0.6089  0.2372 -0.1874
  287POX    C1P 4929   6.869   6.715   3.397  0.1026  0.4543  0.2088
  287POX    C1Q 4930   6.743   6.720   3.485 -0.0491 -0.2134  0.0328
  287POX    C1R 4931   6.757   6.619   3.600 -0.5616  0.0252  0.3036
  287POX     CZ 4932   6.545   7.204   1.738 -0.2700  0.0838 -0.2526
  287POX     OZ 4933   6.527   7.328   1.807 -0.6383 -0.2303  0.2258
  287POX    C2A 4934   6.411   7.392   1.795 -0.1398  0.6218 -0.1538
  287POX    O2A 4935   6.325   7.364   1.712 -0.0612 -1.1142  0.3153
  287POX    C2B 4936   6.404   7.510   1.884  0.6171  0.0320  0.7038
  287POX    C2C 4937   6.275   7.522   1.966  0.1888 -0.5786  0.1228
  287POX    C2D 4938   6.272   7.644   2.058 -1.3184 -0.5969  0.1362
  287POX    C2E 4939   6.366   7.610   2.174  0.3431  0.1228 -0.9631
  287POX    C2F 4940   6.371   7.717   2.284 -0.1574 -0.3516 -0.4731
  287POX    C2G 4941   6.451   7.683   2.410  0.0134 -0.2199 -0.5460
  287POX    C2H 4942   6.600   7.664   2.380  0.1331 -0.4752  0.1850
  287POX    C2I 4943   6.681   7.676   2.509  0.0755  0.1688  0.1636
  287POX    C2J 4944   6.649   7.569   2.613  0.3208  0.0360  0.1030
  287POX    C2K 4945   6.756   7.569   2.723 -0.0703  0.4808  0.4878
  287POX    C2L 4946   6.704   7.505   2.852 -0.2379 -0.2233  0.0772
  287POX    C2M 4947   6.804   7.499   2.967 -0.2171  0.2814  0.0883
  287POX    C2N 4948   6.733   7.410   3.069  0.0482  0.4257  0.4037
  287POX    C2O 4949   6.826   7.397   3.189 -0.0921 -0.0099  0.4654
  287POX    C2P 4950   6.754   7.311   3.293 -0.3813 -0.2824  0.0434
  288CHL    CN1 4951   8.695   7.943   0.497 -0.5151  0.3110  0.4766
  288CHL    CN2 4952   8.836   8.118   0.577  0.1204 -0.3776 -0.0083
  288CHL    CN3 4953   8.924   7.890   0.558  0.1361  0.5549 -0.0138
  288CHL    NTM 4954   8.807   7.974   0.587 -0.3334 -0.2537  0.4502
  288CHL     CB 4955   8.754   7.942   0.721 -0.4712 -0.0275  0.4497
  289PJ2     CA 4956   8.842   7.950   0.845  0.5933  0.0704 -0.2973
  289PJ2     OA 4957   8.955   7.862   0.846  0.3150 -0.2912 -0.2838
  289PJ2      P 4958   8.927   7.728   0.931 -0.2292 -0.1342 -0.2100
  289PJ2     OB 4959   8.794   7.673   0.899 -0.0154 -0.7055 -0.1348
  289PJ2     HB 4960   8.734   7.740   0.855  0.7537  0.5230  0.6423
  289PJ2     OG 4961   9.043   7.650   0.883  0.0304  0.1881 -0.1105
  289PJ2     HG 4962   9.022   7.571   0.826  2.1956  0.0441 -0.8013
  289PJ2     OD 4963   8.930   7.759   1.089  0.3086  0.0337 -0.2505
  290POX     CD 4964   0.024   7.838   1.124  0.2817  0.2609 -0.7185
  290POX     CE 4965   0.015   7.905   1.261  0.0322 -1.0104 -0.0952
  290POX     OE 4966   0.063   7.837   1.377  0.1639 -0.1311  0.3786
  290POX    C1A 4967   0.195   7.821   1.383  0.1636 -0.4360 -0.3252
  290POX    O1A 4968   0.268   7.887   1.309  0.2238  0.3831  0.4442
  290POX    C1B 4969   0.244   7.743   1.498  0.6083  0.4950  0.1270
  290POX    C1C 4970   0.287   7.823   1.621  0.0769  0.6034  0.2425
  290POX    C1D 4971   0.182   7.916   1.685 -0.0017  0.4923  0.2752
  290POX    C1E 4972   0.206   7.932   1.835 -0.2056  0.5344  0.3032
  290POX    C1F 4973   0.083   7.950   1.923 -0.1334  0.5689  0.3975
  290POX    C1G 4974   0.124   7.968   2.069  0.1115  0.2211  0.3723
  290POX    C1H 4975   9.016   7.984   2.151 -0.1299  0.4876 -0.0800
  290POX    C1I 4976   8.964   7.854   2.212 -0.0163  0.5216  0.0880
  290POX    C1J 4977   8.933   7.840   2.341 -0.4710 -0.4545 -0.1209
  290POX    C1K 4978   8.932   7.951   2.445 -0.5616 -0.2365 -0.3542
  290POX    C1L 4979   8.875   7.886   2.571 -0.6432 -0.0993 -0.3200
  290POX    C1M 4980   8.813   7.991   2.664  0.1243  0.0460  0.0326
  290POX    C1N 4981   8.774   7.925   2.797 -0.3355  0.1709 -0.0383
  290POX    C1O 4982   8.650   7.838   2.775 -0.5138  0.5302 -0.4737
  290POX    C1P 4983   8.597   7.772   2.903  0.7063 -0.0456 -0.2583
  290POX    C1Q 4984   8.557   7.862   3.019  0.0317  0.2249 -0.6930
  290POX    C1R 4985   8.437   7.956   3.002 -0.5754 -0.4181 -0.0099
  290POX     CZ 4986   8.891   7.948   1.288  0.3803  0.1211 -0.0436
  290POX     OZ 4987   8.884   8.059   1.377 -0.8293 -0.0600  0.1004
  290POX    C2A 4988   8.857   8.033   1.505 -0.3999 -0.0078  0.2015
  290POX    O2A 4989   8.805   7.926   1.536  0.0688 -0.3824 -0.2831
  290POX    C2B 4990   8.906   8.146   1.587  0.0655  0.3921 -0.6156
  290POX    C2C 4991   8.848   8.149   1.728 -0.1602 -0.1008 -0.6946
  290POX    C2D 4992   8.895   8.283   1.784 -0.0694 -0.3543 -0.1533
  290POX    C2E 4993   8.885   8.291   1.936  0.2626  0.1404 -0.1521
  290POX    C2F 4994   8.983   8.369   2.024  0.1624  0.1259 -0.0269
  290POX    C2G 4995   8.929   8.363   2.167  0.1736  0.4565 -0.0073
  290POX    C2H 4996   9.023   8.436   2.262  0.1315  0.5630 -0.0462
  290POX    C2I 4997   8.957   8.411   2.398  0.2312 -0.1146 -0.1187
  290POX    C2J 4998   8.987   8.515   2.506  0.3932 -0.1166 -0.1609
  290POX    C2K 4999   8.948   8.663   2.504 -0.0892 -0.2374  0.0358
  290POX    C2L 5000   9.016   8.740   2.618 -0.0624  0.4251 -0.4220
  290POX    C2M 5001   8.998   8.892   2.618  0.0773  0.4432  0.1107
  290POX    C2N 5002   9.062   8.935   2.750  0.0504 -0.6103  0.4761
  290POX    C2O 5003   8.977   8.914   2.876 -0.2026 -0.2417  0.3675
  290POX    C2P 5004   0.032   8.945   3.005  0.3685  0.3747 -0.1145
  291CHL    CN1 5005   3.445   7.515   1.368 -0.2203 -0.2664  0.3139
  291CHL    CN2 5006   3.230   7.449   1.303 -0.0007  0.7786  0.4926
  291CHL    CN3 5007   3.278   7.685   1.361  0.0441  0.4174 -0.1861
  291CHL    NTM 5008   3.325   7.561   1.297  0.3154  0.4833 -0.1145
  291CHL     CB 5009   3.348   7.568   1.152 -0.6972  0.3352 -0.2917
  292PJ2     CA 5010   3.453   7.666   1.099 -0.1163 -0.0145  0.1931
  292PJ2     OA 5011   3.457   7.805   1.134  0.3956  0.0188  0.0160
  292PJ2      P 5012   3.609   7.851   1.159  0.3059  0.3562 -0.0547
  292PJ2     OB 5013   3.690   7.779   1.059 -0.0002 -0.1467  0.0533
  292PJ2     HB 5014   3.642   7.692   1.051  1.3817 -0.8247 -1.5706
  292PJ2     OG 5015   3.588   7.996   1.144 -0.2153  0.3156  0.2503
  292PJ2     HG 5016   3.633   8.017   1.057  1.4053  0.2525  1.0375
  292PJ2     OD 5017   3.615   7.801   1.312  0.3065  0.1460 -0.1234
  293POX     CD 5018   3.585   7.897   1.414  0.1720 -0.2773  0.2426
  293POX     CE 5019   3.605   7.884   1.565 -0.2215 -0.6802  0.2620
  293POX     OE 5020   3.545   7.996   1.629 -0.3094 -0.1228 -0.7695
  293POX    C1A 5021   3.482   7.956   1.739 -0.7415  0.9458 -0.6093
  293POX    O1A 5022   3.432   7.843   1.740  0.1270  0.5514 -0.2728
  293POX    C1B 5023   3.452   8.065   1.835  0.3847  0.4545  0.3209
  293POX    C1C 5024   3.531   8.051   1.965  0.4411 -0.1007  0.2315
  293POX    C1D 5025   3.480   7.932   2.048  0.2464  0.0724  0.3630
  293POX    C1E 5026   3.510   7.958   2.196 -0.0903 -0.3508  0.5056
  293POX    C1F 5027   3.659   7.955   2.230  0.1714  1.1334 -0.4269
  293POX    C1G 5028   3.699   7.961   2.377  0.0458 -0.3270 -0.3229
  293POX    C1H 5029   3.660   8.098   2.432  0.0773 -0.3540 -0.2314
  293POX    C1I 5030   3.683   8.106   2.583 -0.3877 -0.3277 -0.1588
  293POX    C1J 5031   3.715   8.218   2.647  0.5203 -0.4467 -0.3895
  293POX    C1K 5032   3.766   8.348   2.583 -0.2867 -0.0413 -0.2230
  293POX    C1L 5033   3.667   8.464   2.592  0.0847  0.2967 -0.4617
  293POX    C1M 5034   3.732   8.585   2.524 -0.1636  0.3164 -0.6643
  293POX    C1N 5035   3.636   8.703   2.538 -1.0170 -0.4063 -0.3039
  293POX    C1O 5036   3.628   8.762   2.679 -0.1241 -0.4638 -0.2251
  293POX    C1P 5037   3.592   8.910   2.678  0.7608 -0.2388  0.1092
  293POX    C1Q 5038   3.545   8.967   2.812  0.0050 -0.4470 -0.0613
  293POX    C1R 5039   3.407   8.905   2.837 -0.2092  0.2293  0.4671
  293POX     CZ 5040   3.755   7.862   1.587  0.0033  0.3665 -0.1466
  293POX     OZ 5041   3.776   7.840   1.727  0.2845  0.3047 -0.1977
  293POX    C2A 5042   3.897   7.856   1.780  0.1402 -0.5964  0.4117
  293POX    O2A 5043   3.999   7.865   1.713 -0.3243 -0.1486 -0.2501
  293POX    C2B 5044   3.889   7.829   1.926  0.1252  0.1073  0.5446
  293POX    C2C 5045   3.993   7.728   1.976 -0.1761 -0.4004  0.1633
  293POX    C2D 5046   3.994   7.722   2.129 -0.2423 -0.3023  0.1676
  293POX    C2E 5047   4.119   7.643   2.168 -0.2460 -0.5770 -0.3786
  293POX    C2F 5048   4.100   7.609   2.316  0.3553  0.3039 -0.0949
  293POX    C2G 5049   4.231   7.544   2.361  0.0362 -0.2290  0.0733
  293POX    C2H 5050   4.231   7.492   2.505 -0.2596  0.0772  0.1851
  293POX    C2I 5051   4.370   7.450   2.554  0.3074  0.8004 -0.7728
  293POX    C2J 5052   4.466   7.569   2.562  0.3658  0.7023  0.0997
  293POX    C2K 5053   4.606   7.540   2.617  0.2647 -0.0193 -0.0129
  293POX    C2L 5054   4.597   7.508   2.766 -0.0173 -0.1272 -0.0523
  293POX    C2M 5055   4.617   7.639   2.844  0.3430 -0.3608  0.2479
  293POX    C2N 5056   4.620   7.611   2.995  0.7009 -0.1198  0.2871
  293POX    C2O 5057   4.660   7.732   3.078 -0.6017  0.5936 -0.0986
  293POX    C2P 5058   4.656   7.691   3.226  0.4902 -0.5903 -0.3837
  294CHL    CN1 5059   7.880   7.795   0.680  0.2084  0.0912  0.5653
  294CHL    CN2 5060   7.684   7.895   0.736 -0.0910 -0.3273 -0.1101
  294CHL    CN3 5061   7.687   7.661   0.699 -0.0805 -0.2094 -0.4135
  294CHL    NTM 5062   7.760   7.772   0.762 -0.1467 -0.3550 -0.0765
  294CHL     CB 5063   7.801   7.745   0.900 -0.1846 -0.3773 -0.0699
  295PJ2     CA 5064   7.906   7.638   0.931  0.5236  0.2255 -0.3638
  295PJ2     OA 5065   7.863   7.515   0.872 -0.0167  0.2970 -0.1248
  295PJ2      P 5066   7.983   7.411   0.896 -0.1983  0.1103 -0.0244
  295PJ2     OB 5067   7.946   7.289   0.821 -0.0093 -0.0857  0.1980
  295PJ2     HB 5068   8.011   7.217   0.844 -0.0602 -0.0474  0.4597
  295PJ2     OG 5069   8.110   7.477   0.862  0.0453 -0.3158  0.0474
  295PJ2     HG 5070   8.120   7.482   0.763 -1.5812 -2.0688 -0.2525
  295PJ2     OD 5071   7.987   7.373   1.053  0.0953 -0.1489 -0.0937
  296POX     CD 5072   7.878   7.312   1.121 -0.2023  0.4309 -0.0471
  296POX     CE 5073   7.919   7.267   1.261  0.3637 -0.2637 -0.4337
  296POX     OE 5074   7.828   7.174   1.320 -0.0633  0.4791  0.0901
  296POX    C1A 5075   7.877   7.073   1.392 -0.6171 -0.0842 -0.3115
  296POX    O1A 5076   7.997   7.049   1.381 -0.4831  0.2047  0.4464
  296POX    C1B 5077   7.776   7.021   1.486 -0.4367  0.2275  0.0595
  296POX    C1C 5078   7.780   7.080   1.627  0.0408  0.1110  0.0978
  296POX    C1D 5079   7.885   7.029   1.725 -0.0414 -0.1849  0.0314
  296POX    C1E 5080   7.848   7.068   1.868 -0.7966 -0.2610 -0.1420
  296POX    C1F 5081   7.733   6.988   1.931 -0.5320 -0.9867 -0.5652
  296POX    C1G 5082   7.674   7.058   2.054 -0.3036  0.1367 -1.0805
  296POX    C1H 5083   7.647   6.956   2.164  0.3016  0.2451 -0.8266
  296POX    C1I 5084   7.541   6.847   2.145 -0.0221  0.4188 -0.0786
  296POX    C1J 5085   7.513   6.767   2.248 -0.2380 -0.2316 -0.6320
  296POX    C1K 5086   7.564   6.780   2.391  0.1769 -0.3138 -0.7732
  296POX    C1L 5087   7.560   6.644   2.460 -0.0176  0.0505 -0.0470
  296POX    C1M 5088   7.627   6.638   2.597  0.0001  0.4788 -0.0362
  296POX    C1N 5089   7.771   6.588   2.581  0.0900  0.7278 -0.0022
  296POX    C1O 5090   7.845   6.608   2.713  0.2101 -0.5736  0.1398
  296POX    C1P 5091   7.997   6.610   2.692  0.2201  0.3800  0.2565
  296POX    C1Q 5092   8.042   6.482   2.622 -0.0935  0.4394 -0.0549
  296POX    C1R 5093   8.190   6.464   2.656 -0.2128 -0.7083 -0.0994
  296POX     CZ 5094   7.953   7.394   1.339  0.2127  0.1139 -0.9847
  296POX     OZ 5095   8.011   7.370   1.467 -0.5401  0.1823 -0.6211
  296POX    C2A 5096   8.062   7.481   1.520  0.2449 -0.4661  0.0136
  296POX    O2A 5097   8.083   7.584   1.457 -0.0731 -0.3056  0.1641
  296POX    C2B 5098   8.075   7.460   1.666  0.0519 -0.8530 -0.0220
  296POX    C2C 5099   8.210   7.431   1.733  0.4502  0.1543 -0.3656
  296POX    C2D 5100   8.201   7.436   1.886 -0.5780  0.2945 -0.4221
  296POX    C2E 5101   8.110   7.327   1.942 -0.2026  0.1923 -0.0046
  296POX    C2F 5102   8.127   7.318   2.094 -0.3981  0.3639  0.0287
  296POX    C2G 5103   8.034   7.218   2.162  0.1386 -0.4624 -0.4292
  296POX    C2H 5104   7.921   7.279   2.245  0.2507  0.0809 -0.6692
  296POX    C2I 5105   7.890   7.179   2.358 -0.0147  0.6659 -0.2194
  296POX    C2J 5106   7.771   7.224   2.443 -0.1203 -0.3979  0.2026
  296POX    C2K 5107   7.748   7.162   2.581  0.2691  0.1199  0.5048
  296POX    C2L 5108   7.793   7.249   2.698  0.4790  0.3458  0.2570
  296POX    C2M 5109   7.678   7.337   2.746  0.3706  0.1734  0.3140
  296POX    C2N 5110   7.720   7.405   2.877 -0.5760 -0.6573  1.0740
  296POX    C2O 5111   7.621   7.518   2.903 -0.2229 -0.0797  0.0070
  296POX    C2P 5112   7.674   7.595   3.025  0.1201  0.1122 -0.2630
  297CHL    CN1 5113   6.620   5.599   1.782 -0.6012  0.1969 -0.4625
  297CHL    CN2 5114   6.835   5.506   1.812  0.0397 -0.3988 -0.2927
  297CHL    CN3 5115   6.787   5.750   1.815 -0.2347 -0.4406  0.1687
  297CHL    NTM 5116   6.762   5.619   1.752 -0.3725 -0.4161  0.1728
  297CHL     CB 5117   6.793   5.623   1.609 -0.4182 -0.1432  0.1697
  298PJ2     CA 5118   6.763   5.744   1.519 -0.7145 -0.2200  0.1653
  298PJ2     OA 5119   6.854   5.853   1.536 -0.7994 -0.0744 -0.3164
  298PJ2      P 5120   6.824   5.969   1.429  0.0842  0.0600 -0.4263
  298PJ2     OB 5121   6.943   6.055   1.413 -0.3168  0.7568  0.2665
  298PJ2     HB 5122   7.002   6.025   1.338 -2.3985  0.0487 -1.1583
  298PJ2     OG 5123   6.755   5.908   1.313  0.0509 -0.2619 -0.2374
  298PJ2     HG 5124   6.699   5.975   1.265  1.8226  3.0703  1.9506
  298PJ2     OD 5125   6.711   6.050   1.511  0.0539 -0.2049 -0.2045
  299POX     CD 5126   6.758   6.148   1.603 -0.2008  0.1122 -0.4058
  299POX     CE 5127   6.654   6.200   1.703  0.2601  0.2317  0.0191
  299POX     OE 5128   6.672   6.340   1.721  0.1915  0.2536 -0.0864
  299POX    C1A 5129   6.568   6.407   1.768 -0.0315  0.0398 -0.2697
  299POX    O1A 5130   6.462   6.345   1.770 -0.1330  0.2119 -0.3313
  299POX    C1B 5131   6.592   6.553   1.771 -0.1930  0.0596  0.1504
  299POX    C1C 5132   6.527   6.628   1.888 -0.4415 -0.0830  0.1039
  299POX    C1D 5133   6.562   6.588   2.031 -0.2354  0.1132  0.1093
  299POX    C1E 5134   6.483   6.658   2.142 -0.0558 -0.6357  0.7236
  299POX    C1F 5135   6.560   6.636   2.272  0.3754 -0.3139  0.5276
  299POX    C1G 5136   6.495   6.710   2.389 -0.4433  0.0062 -0.1224
  299POX    C1H 5137   6.595   6.707   2.505 -0.4830  1.0417 -0.0456
  299POX    C1I 5138   6.537   6.769   2.632  0.1012  0.4180  0.5324
  299POX    C1J 5139   6.598   6.753   2.749  0.6240  0.1376  0.2292
  299POX    C1K 5140   6.709   6.651   2.775  0.6757  0.2429  0.4270
  299POX    C1L 5141   6.712   6.604   2.921 -0.0576 -0.1758  0.3141
  299POX    C1M 5142   6.595   6.509   2.947 -0.5573  0.1607 -0.6339
  299POX    C1N 5143   6.590   6.489   3.099  0.5639 -0.8819 -0.7215
  299POX    C1O 5144   6.509   6.363   3.131 -0.3300 -0.0948  0.1911
  299POX    C1P 5145   6.495   6.365   3.283  0.2818  0.9497  0.2438
  299POX    C1Q 5146   6.377   6.449   3.333 -0.3855  0.2202 -0.0841
  299POX    C1R 5147   6.326   6.437   3.477  0.1185 -0.0769  0.0723
  299POX     CZ 5148   6.653   6.110   1.827  0.0677  0.1139 -0.0675
  299POX     OZ 5149   6.635   6.176   1.952 -0.1856 -0.2239  0.0758
  299POX    C2A 5150   6.610   6.099   2.058 -1.0658 -0.0950 -0.0294
  299POX    O2A 5151   6.635   5.978   2.061 -0.1698  0.0782 -0.2721
  299POX    C2B 5152   6.562   6.172   2.177 -0.2327  0.6631 -0.1495
  299POX    C2C 5153   6.678   6.236   2.254 -0.2307  0.0194  0.3941
  299POX    C2D 5154   6.638   6.306   2.384 -0.0424  0.6698  0.1062
  299POX    C2E 5155   6.585   6.206   2.487 -0.0691  0.2590 -0.3053
  299POX    C2F 5156   6.539   6.289   2.607 -0.3087  0.3374 -0.4498
  299POX    C2G 5157   6.482   6.193   2.712  0.1897  0.4287 -0.0902
  299POX    C2H 5158   6.589   6.110   2.783 -0.2668 -0.2738 -0.2130
  299POX    C2I 5159   6.506   6.029   2.883 -0.1833  0.2810  0.3106
  299POX    C2J 5160   6.596   5.973   2.994  0.3069  0.5785  0.0675
  299POX    C2K 5161   6.725   5.904   2.950 -0.0872 -0.1525  0.0389
  299POX    C2L 5162   6.810   5.862   3.071  0.2338 -0.4543 -0.2867
  299POX    C2M 5163   6.895   5.977   3.125  0.1354 -0.3767 -0.2959
  299POX    C2N 5164   6.973   5.948   3.253  0.3446 -0.1890 -0.3788
  299POX    C2O 5165   7.064   6.063   3.297  0.0820 -0.1703  0.1336
  299POX    C2P 5166   6.985   6.185   3.345  0.4254  0.2775 -0.4138
  300CHL    CN1 5167   2.678   6.184   1.248  0.5023 -0.1578  0.0899
  300CHL    CN2 5168   2.659   6.113   1.021 -0.8307 -0.4265  0.7220
  300CHL    CN3 5169   2.863   6.083   1.126 -0.1391 -0.3915  0.1014
  300CHL    NTM 5170   2.749   6.175   1.120  0.0219 -0.2068 -0.1748
  300CHL     CB 5171   2.775   6.309   1.067  0.2695 -0.1006  0.2129
  301PJ2     CA 5172   2.883   6.396   1.131  0.1001  0.4911 -0.2868
  301PJ2     OA 5173   2.867   6.427   1.270  0.3584 -0.1786 -0.0982
  301PJ2      P 5174   2.988   6.500   1.347  0.1372  0.2708 -0.1704
  301PJ2     OB 5175   3.115   6.501   1.272  0.0497 -0.2627 -0.3269
  301PJ2     HB 5176   3.185   6.539   1.331 -0.3119  1.3223 -0.8780
  301PJ2     OG 5177   2.931   6.617   1.417 -0.4918  0.0470 -0.2971
  301PJ2     HG 5178   2.991   6.697   1.421 -0.2109 -0.1887  0.3301
  301PJ2     OD 5179   3.003   6.381   1.454 -0.2584  0.1773 -0.2154
  302POX     CD 5180   2.923   6.392   1.572  0.1937  0.3128  0.0812
  302POX     CE 5181   2.912   6.252   1.633 -0.6736  0.3332 -0.0176
  302POX     OE 5182   2.797   6.238   1.717 -0.6880  0.3096 -0.0414
  302POX    C1A 5183   2.729   6.127   1.692  0.6272 -0.6073  0.3264
  302POX    O1A 5184   2.767   6.033   1.623  0.1131 -0.3015 -0.3949
  302POX    C1B 5185   2.618   6.125   1.789 -0.0599  0.0643 -0.4283
  302POX    C1C 5186   2.625   5.996   1.871 -0.3405  0.5536  0.3823
  302POX    C1D 5187   2.750   5.965   1.953 -0.3752 -0.2077  0.1517
  302POX    C1E 5188   2.762   6.068   2.065 -0.0343 -0.1036  0.0226
  302POX    C1F 5189   2.901   6.058   2.127 -0.1355  0.4730  0.3508
  302POX    C1G 5190   2.922   5.939   2.221  0.4953 -0.1509 -0.5612
  302POX    C1H 5191   3.065   5.943   2.275  0.0468  0.3595  0.6265
  302POX    C1I 5192   3.106   5.823   2.361 -0.3785 -0.3766 -0.1865
  302POX    C1J 5193   3.189   5.820   2.464 -0.1822 -0.0254 -0.3342
  302POX    C1K 5194   3.263   5.948   2.505 -0.0526 -0.2554  0.1530
  302POX    C1L 5195   3.326   5.925   2.643 -0.0695  0.1052  0.2215
  302POX    C1M 5196   3.233   5.966   2.758 -0.3116 -0.2985  0.1744
  302POX    C1N 5197   3.308   5.972   2.891 -0.3335 -0.1633  0.1815
  302POX    C1O 5198   3.292   5.841   2.968  0.1062 -0.1556  0.2884
  302POX    C1P 5199   3.348   5.854   3.110  0.4305 -0.1285  0.1596
  302POX    C1Q 5200   3.320   5.719   3.178  0.3131 -0.2536 -0.1360
  302POX    C1R 5201   3.373   5.721   3.321 -0.4506  0.8816  0.1526
  302POX     CZ 5202   3.042   6.224   1.708 -0.4865 -0.1659 -0.5303
  302POX     OZ 5203   3.059   6.317   1.815 -0.2804 -0.2993 -0.4471
  302POX    C2A 5204   3.142   6.277   1.912  0.0508  0.0404 -0.5855
  302POX    O2A 5205   3.171   6.158   1.923  0.3175  0.1522 -0.0495
  302POX    C2B 5206   3.182   6.390   1.998 -0.7178 -0.3016  0.2443
  302POX    C2C 5207   3.174   6.340   2.142 -0.1486 -0.2400  0.3017
  302POX    C2D 5208   3.257   6.425   2.239  0.7072 -0.8948  0.1449
  302POX    C2E 5209   3.251   6.374   2.383 -0.2224  0.4157  0.5849
  302POX    C2F 5210   3.368   6.427   2.465 -0.1558  0.4762  0.4510
  302POX    C2G 5211   3.386   6.351   2.596  0.2036 -0.2216  0.0076
  302POX    C2H 5212   3.488   6.403   2.698  0.2180 -0.1434 -0.0469
  302POX    C2I 5213   3.551   6.297   2.789  0.6557  0.0659 -0.1014
  302POX    C2J 5214   3.656   6.357   2.883  0.5687 -0.2256  0.1825
  302POX    C2K 5215   3.579   6.397   3.009  0.2142  0.3227 -0.2017
  302POX    C2L 5216   3.675   6.457   3.112  0.3252 -0.0292 -0.0997
  302POX    C2M 5217   3.610   6.518   3.236  0.1320 -0.6470  0.1066
  302POX    C2N 5218   3.494   6.446   3.306 -0.5319  0.0381 -0.2826
  302POX    C2O 5219   3.452   6.500   3.443 -0.1060 -0.3532  0.0042
  302POX    C2P 5220   3.417   6.648   3.424 -0.6219 -0.3922  0.6353
  303CHL    CN1 5221   5.486   6.542   2.039 -0.0450 -0.8458 -0.5203
  303CHL    CN2 5222   5.375   6.718   1.922  0.0019  0.0415  0.1184
  303CHL    CN3 5223   5.245   6.552   2.014  0.5688 -0.1690  0.5080
  303CHL    NTM 5224   5.374   6.573   1.948  0.0872 -0.0599 -0.4222
  303CHL     CB 5225   5.382   6.513   1.814 -0.2864  0.6535 -0.7675
  304PJ2     CA 5226   5.370   6.361   1.800  0.0028  0.5062  0.4630
  304PJ2     OA 5227   5.486   6.290   1.842 -0.2293 -0.2479 -0.1515
  304PJ2      P 5228   5.471   6.131   1.819 -0.1644 -0.2497 -0.1793
  304PJ2     OB 5229   5.602   6.076   1.860 -0.1858 -0.3457 -0.2397
  304PJ2     HB 5230   5.677   6.131   1.823  1.0741  0.1677  2.7511
  304PJ2     OG 5231   5.428   6.127   1.677  0.7827  0.6554 -0.5100
  304PJ2     HG 5232   5.510   6.158   1.630 -0.4953  1.8506 -2.0753
  304PJ2     OD 5233   5.344   6.099   1.912  0.2679  0.1775  0.5626
  305POX     CD 5234   5.365   6.067   2.050  0.2632 -0.0191  0.5169
  305POX     CE 5235   5.239   6.062   2.137  0.0602  0.0565  0.2284
  305POX     OE 5236   5.270   6.117   2.265 -0.0198 -0.5223  0.4997
  305POX    C1A 5237   5.282   6.248   2.286  0.0722 -0.3990 -0.2907
  305POX    O1A 5238   5.313   6.327   2.198  0.0911  0.3276  0.3612
  305POX    C1B 5239   5.253   6.275   2.429  0.1282 -0.2770 -0.3023
  305POX    C1C 5240   5.108   6.319   2.442  0.2772  0.1695 -0.1541
  305POX    C1D 5241   5.075   6.376   2.581  0.1449 -0.2097 -0.0290
  305POX    C1E 5242   5.100   6.267   2.686 -0.5857 -0.4602 -0.1142
  305POX    C1F 5243   5.027   6.287   2.819 -0.6828 -0.3495 -0.1829
  305POX    C1G 5244   5.090   6.195   2.925  0.8069  0.5973 -0.2175
  305POX    C1H 5245   5.091   6.254   3.066 -0.1994  0.3382 -0.0928
  305POX    C1I 5246   5.136   6.154   3.172 -0.1687  0.1446 -0.2880
  305POX    C1J 5247   5.260   6.152   3.222 -0.3212 -0.0202  0.0867
  305POX    C1K 5248   5.365   6.256   3.183  0.0716 -0.2995  0.3960
  305POX    C1L 5249   5.506   6.195   3.188  0.1638 -0.1305 -0.1090
  305POX    C1M 5250   5.607   6.308   3.168 -0.6731  0.7590  0.5842
  305POX    C1N 5251   5.744   6.278   3.229 -0.4806  0.0285 -0.1927
  305POX    C1O 5252   5.846   6.385   3.193 -0.5206  0.0623 -0.2057
  305POX    C1P 5253   5.807   6.518   3.257  0.0201  0.0643  0.1313
  305POX    C1Q 5254   5.892   6.642   3.228 -0.4167  0.2952 -0.1797
  305POX    C1R 5255   6.032   6.620   3.286 -0.2629  0.2264 -0.5729
  305POX     CZ 5256   5.192   5.916   2.136  0.5207 -0.0919  0.2322
  305POX     OZ 5257   5.059   5.896   2.184  0.1556 -0.0900 -0.7626
  305POX    C2A 5258   5.011   5.772   2.180 -0.1363  0.0161 -0.5546
  305POX    O2A 5259   5.069   5.679   2.125 -0.0262 -0.2266 -0.0381
  305POX    C2B 5260   4.871   5.773   2.228  0.2137  0.3156  0.4945
  305POX    C2C 5261   4.834   5.648   2.307 -0.1915  0.3274  0.3248
  305POX    C2D 5262   4.686   5.657   2.344 -0.4901  0.0945 -0.7657
  305POX    C2E 5263   4.648   5.554   2.451  0.5414  0.3744 -0.1180
  305POX    C2F 5264   4.516   5.594   2.518  0.6850 -0.1564  0.4977
  305POX    C2G 5265   4.448   5.494   2.612 -0.1005  0.0121  0.1162
  305POX    C2H 5266   4.387   5.373   2.541 -0.2430  0.1753 -0.0418
  305POX    C2I 5267   4.338   5.274   2.648 -0.0381  0.2365  0.1086
  305POX    C2J 5268   4.452   5.212   2.728 -0.0811  0.1068  0.0696
  305POX    C2K 5269   4.394   5.103   2.819  0.3087  0.2856  0.5428
  305POX    C2L 5270   4.501   5.015   2.883  0.5494 -0.0005 -0.2327
  305POX    C2M 5271   4.437   4.885   2.934 -0.0113  0.3316 -0.0828
  305POX    C2N 5272   4.410   4.784   2.821 -0.2891 -0.0415  0.3142
  305POX    C2O 5273   4.364   4.646   2.865 -0.6872  0.1003  0.3423
  305POX    C2P 5274   4.468   4.567   2.945  0.1809  0.6076 -0.2803
  306CHL    CN1 5275   6.419   4.911   1.135  0.1391  0.0295 -0.2705
  306CHL    CN2 5276   6.268   4.728   1.140 -0.0823  0.3507  0.0888
  306CHL    CN3 5277   6.441   4.753   1.311 -0.5421 -0.1695  0.1957
  306CHL    NTM 5278   6.344   4.821   1.224  0.0281  0.3636 -0.0256
  306CHL     CB 5279   6.261   4.924   1.288 -0.0481 -0.0141  0.4812
  307PJ2     CA 5280   6.220   4.885   1.431 -0.3879 -0.3017  0.3066
  307PJ2     OA 5281   6.150   4.760   1.436 -0.1914 -0.4215  0.0924
  307PJ2      P 5282   5.990   4.769   1.450 -0.1888 -0.0605 -0.0786
  307PJ2     OB 5283   5.958   4.905   1.400 -0.5560 -0.1448 -0.0761
  307PJ2     HB 5284   5.862   4.932   1.388 -0.3858  0.3308 -0.3913
  307PJ2     OG 5285   5.943   4.644   1.386 -0.3445 -0.2444  0.3906
  307PJ2     HG 5286   5.863   4.656   1.328  0.5270 -1.8024 -1.2352
  307PJ2     OD 5287   5.982   4.776   1.611  0.2938  0.4838 -0.0752
  308POX     CD 5288   5.994   4.658   1.691 -1.1206  0.3401 -0.0529
  308POX     CE 5289   6.001   4.686   1.842  0.0727 -0.3068  0.0204
  308POX     OE 5290   6.025   4.587   1.942 -0.6379 -0.0093  0.4886
  308POX    C1A 5291   6.137   4.517   1.959 -0.4178  0.1995 -0.0831
  308POX    O1A 5292   6.236   4.531   1.888 -0.0998  0.1709  0.3508
  308POX    C1B 5293   6.125   4.413   2.064 -0.0465 -0.0633 -0.2989
  308POX    C1C 5294   6.099   4.269   2.022  0.3239 -0.1881 -0.1052
  308POX    C1D 5295   6.091   4.184   2.149 -0.1243 -0.4092 -0.2778
  308POX    C1E 5296   6.228   4.170   2.216 -0.3248 -0.7168  0.0719
  308POX    C1F 5297   6.216   4.123   2.361  0.2163  0.1226  0.3960
  308POX    C1G 5298   6.350   4.114   2.435  0.3979 -0.0168  0.0541
  308POX    C1H 5299   6.426   3.986   2.398  0.0946 -0.2501  0.2380
  308POX    C1I 5300   6.565   3.966   2.457  0.1511 -0.0657  0.1691
  308POX    C1J 5301   6.598   3.847   2.506 -0.0497 -0.0972  0.2270
  308POX    C1K 5302   6.519   3.715   2.510 -0.3333  0.0558 -0.3085
  308POX    C1L 5303   6.544   3.623   2.629  0.2964 -0.0729 -0.5343
  308POX    C1M 5304   6.453   3.500   2.636 -0.0609  0.1958 -0.3924
  308POX    C1N 5305   6.485   3.406   2.752 -0.7869  0.3106 -0.0958
  308POX    C1O 5306   6.403   3.279   2.725 -0.0190 -0.2936  0.3953
  308POX    C1P 5307   6.395   3.186   2.847 -0.4264 -0.4317  0.2648
  308POX    C1Q 5308   6.323   3.054   2.819  0.5182 -0.8273 -0.3727
  308POX    C1R 5309   6.176   3.076   2.780  0.3258  0.0841  0.7960
  308POX     CZ 5310   5.885   4.783   1.865  0.5572  0.1084  0.7300
  308POX     OZ 5311   5.871   4.840   1.995  0.5620  0.4704  0.5748
  308POX    C2A 5312   5.758   4.901   2.028  0.0740  0.2117 -0.6051
  308POX    O2A 5313   5.665   4.893   1.946 -0.7774 -0.6859  0.4225
  308POX    C2B 5314   5.754   4.976   2.155  0.1497 -0.6236 -0.1070
  308POX    C2C 5315   5.718   4.868   2.257 -0.0472 -0.7207 -0.2788
  308POX    C2D 5316   5.688   4.925   2.396  0.7103 -0.1574 -0.3406
  308POX    C2E 5317   5.725   4.818   2.500 -0.7218  0.0173  0.3753
  308POX    C2F 5318   5.723   4.868   2.644 -0.2205  0.9546  0.0742
  308POX    C2G 5319   5.805   4.773   2.733 -0.8538  0.4211  0.0969
  308POX    C2H 5320   5.812   4.812   2.881 -0.1582 -0.2808  0.2556
  308POX    C2I 5321   5.918   4.721   2.943  0.4128 -0.0566 -0.3764
  308POX    C2J 5322   5.954   4.770   3.083 -0.2204 -0.1577 -0.1731
  308POX    C2K 5323   5.841   4.734   3.180  0.2563 -0.3857  0.3111
  308POX    C2L 5324   5.858   4.800   3.317 -0.1433  0.7855 -0.1922
  308POX    C2M 5325   5.758   4.743   3.418  0.1558  0.2039 -0.2199
  308POX    C2N 5326   5.785   4.816   3.549 -0.2648 -0.1136  0.0446
  308POX    C2O 5327   5.750   4.965   3.556  0.1223  0.0033 -0.4990
  308POX    C2P 5328   5.599   4.985   3.564  0.1273 -0.0587 -0.2391
  309CHL    CN1 5329   3.689   5.805   1.570 -0.3759  0.1067  0.5055
  309CHL    CN2 5330   3.490   5.679   1.539 -0.1217  0.9192 -0.2172
  309CHL    CN3 5331   3.695   5.598   1.447 -0.0648 -0.4921 -0.2748
  309CHL    NTM 5332   3.616   5.719   1.476  0.4630 -0.2524  0.1800
  309CHL     CB 5333   3.603   5.782   1.344 -0.1938  0.2666  0.4874
  310PJ2     CA 5334   3.536   5.919   1.335 -0.1246  0.2424 -0.5823
  310PJ2     OA 5335   3.420   5.941   1.416  0.1906  0.3244 -0.1525
  310PJ2      P 5336   3.360   6.090   1.414 -0.3961  0.0932  0.0537
  310PJ2     OB 5337   3.397   6.151   1.284 -0.6241  0.4577  0.1580
  310PJ2     HB 5338   3.383   6.096   1.202 -0.5453 -1.0045  1.0840
  310PJ2     OG 5339   3.218   6.079   1.455 -0.3652 -0.1265  0.1006
  310PJ2     HG 5340   3.182   6.166   1.488 -0.7034  0.5899 -2.0374
  310PJ2     OD 5341   3.456   6.157   1.525 -0.0888  0.1031 -0.2151
  311POX     CD 5342   3.417   6.156   1.663  0.2202  0.0892 -0.1279
  311POX     CE 5343   3.518   6.241   1.740  0.4174 -0.1013 -0.1749
  311POX     OE 5344   3.495   6.244   1.881  0.0193  0.1381 -0.2414
  311POX    C1A 5345   3.566   6.152   1.947  0.7332  0.4667 -0.5355
  311POX    O1A 5346   3.642   6.079   1.885 -0.0855 -0.3170 -0.6403
  311POX    C1B 5347   3.542   6.156   2.093  0.7443 -0.1780 -0.5115
  311POX    C1C 5348   3.668   6.183   2.176 -0.1310  0.5027  0.6432
  311POX    C1D 5349   3.641   6.145   2.321 -0.4419 -0.3475  0.3681
  311POX    C1E 5350   3.775   6.137   2.395 -0.2244 -0.5752 -0.0489
  311POX    C1F 5351   3.755   6.056   2.524  0.1621 -0.4071  0.1179
  311POX    C1G 5352   3.871   6.071   2.622 -0.0195 -0.2229  0.3041
  311POX    C1H 5353   3.848   5.995   2.753 -0.0418 -0.3525  0.2242
  311POX    C1I 5354   3.958   5.981   2.858 -0.2102  0.0765  0.4574
  311POX    C1J 5355   3.942   5.990   2.990 -0.4777  0.4113  0.4036
  311POX    C1K 5356   3.809   6.023   3.058 -0.6498  0.2632  0.1399
  311POX    C1L 5357   3.812   6.003   3.210  0.0498  0.9048  0.2194
  311POX    C1M 5358   3.676   6.037   3.271 -0.5060 -0.0794 -0.4394
  311POX    C1N 5359   3.691   6.016   3.422  0.3211 -0.0694 -0.5165
  311POX    C1O 5360   3.586   6.090   3.506  0.3388 -0.4081 -0.1961
  311POX    C1P 5361   3.452   6.015   3.512  0.0391  0.1143 -0.3450
  311POX    C1Q 5362   3.331   6.109   3.509  0.0754  0.1922  0.4465
  311POX    C1R 5363   3.205   6.033   3.468 -0.0011  0.7068 -0.2897
  311POX     CZ 5364   3.516   6.387   1.692  0.4536 -0.1053 -0.1887
  311POX     OZ 5365   3.391   6.456   1.681  0.4973 -0.0736 -0.5017
  311POX    C2A 5366   3.396   6.585   1.646  0.1359  0.0039 -0.2654
  311POX    O2A 5367   3.497   6.635   1.599  0.2885  0.1685  0.2236
  311POX    C2B 5368   3.262   6.635   1.609  0.0728  0.1519  0.1503
  311POX    C2C 5369   3.176   6.688   1.724  0.1852  0.3052  0.1634
  311POX    C2D 5370   3.036   6.740   1.693  0.1124 -0.2022 -0.3784
  311POX    C2E 5371   3.005   6.836   1.809 -0.0435 -0.2181 -0.4064
  311POX    C2F 5372   2.865   6.897   1.807  0.1468  0.2386  0.2044
  311POX    C2G 5373   2.843   6.970   1.940 -0.1536  0.6896 -0.0918
  311POX    C2H 5374   2.695   6.976   1.976 -0.1519 -0.5127  0.1474
  311POX    C2I 5375   2.631   6.906   2.096 -0.4082  0.1373  0.3949
  311POX    C2J 5376   2.697   6.981   2.212  0.3485 -0.0418  0.0894
  311POX    C2K 5377   2.621   6.953   2.342  0.2724  0.2760  0.1159
  311POX    C2L 5378   2.703   7.037   2.440  0.2228  0.5908 -0.1147
  311POX    C2M 5379   2.689   7.001   2.588  0.1062  0.5147 -0.1442
  311POX    C2N 5380   2.822   7.041   2.652  0.1697  0.4253 -0.2191
  311POX    C2O 5381   2.822   6.996   2.799  0.4059 -0.7087 -0.5603
  311POX    C2P 5382   2.955   7.024   2.870 -0.0709 -0.0572  0.0818
  312CHL    CN1 5383   4.786   4.022   0.868  0.7624 -0.2615  0.4894
  312CHL    CN2 5384   4.612   4.171   0.907  0.1289 -0.0939 -0.6270
  312CHL    CN3 5385   4.849   4.227   0.953 -0.5945 -0.3663 -0.6283
  312CHL    NTM 5386   4.742   4.127   0.961 -0.3820 -0.5276  0.2527
  312CHL     CB 5387   4.739   4.070   1.097  0.3577 -0.6917  0.2046
  313PJ2     CA 5388   4.694   4.147   1.222 -0.2863 -0.0939 -0.3853
  313PJ2     OA 5389   4.752   4.276   1.239  0.6159 -0.6228  0.6991
  313PJ2      P 5390   4.746   4.357   1.378 -0.2648  0.1344  0.2372
  313PJ2     OB 5391   4.605   4.353   1.422 -0.2633 -0.9321  0.1654
  313PJ2     HB 5392   4.593   4.386   1.516  0.0691  1.4782 -0.5857
  313PJ2     OG 5393   4.821   4.483   1.356  0.4941 -0.2362  0.6405
  313PJ2     HG 5394   4.752   4.555   1.343 -2.4353 -2.7910  0.7756
  313PJ2     OD 5395   4.836   4.264   1.474  0.1916  0.4352  0.1076
  314POX     CD 5396   4.773   4.202   1.587  0.0555  0.0117 -0.2016
  314POX     CE 5397   4.869   4.117   1.670 -0.2879  0.1210  0.3074
  314POX     OE 5398   4.812   4.027   1.765 -0.0538 -0.3787 -0.0228
  314POX    C1A 5399   4.750   3.918   1.719 -0.8196  0.0512 -0.0235
  314POX    O1A 5400   4.756   3.886   1.601 -0.4397 -0.3291  0.0936
  314POX    C1B 5401   4.686   3.836   1.824 -0.1517 -0.1373  0.2435
  314POX    C1C 5402   4.789   3.739   1.883  0.0251 -0.1247 -0.0431
  314POX    C1D 5403   4.731   3.638   1.983 -0.1500  0.3703  0.3631
  314POX    C1E 5404   4.834   3.545   2.047 -0.2769  0.2021  0.3241
  314POX    C1F 5405   4.772   3.430   2.126 -0.2282 -0.1462 -0.1359
  314POX    C1G 5406   4.718   3.497   2.253  0.4145 -0.1717  0.1576
  314POX    C1H 5407   4.652   3.396   2.347 -0.0664  0.1534  0.1729
  314POX    C1I 5408   4.621   3.451   2.486 -0.4689  0.1113  0.1023
  314POX    C1J 5409   4.643   3.378   2.596 -0.0431  0.0891  0.0037
  314POX    C1K 5410   4.695   3.234   2.593  0.1028  0.1397  0.0843
  314POX    C1L 5411   4.627   3.140   2.693 -0.1398 -0.6167 -0.7757
  314POX    C1M 5412   4.475   3.135   2.684 -0.2392  0.2801  0.1705
  314POX    C1N 5413   4.415   3.042   2.789  0.2459  0.3097  0.4749
  314POX    C1O 5414   4.370   3.122   2.911 -0.6479  0.1250  0.2760
  314POX    C1P 5415   4.313   3.030   3.019 -0.1904 -0.0939  0.3329
  314POX    C1Q 5416   4.271   3.104   3.146  0.6801  0.1969  0.4619
  314POX    C1R 5417   4.398   3.159   3.211  0.7495  0.5669  0.0152
  314POX     CZ 5418   4.982   4.206   1.723 -0.1584  0.0978  0.0737
  314POX     OZ 5419   4.945   4.315   1.808  0.3972  0.3534 -0.0105
  314POX    C2A 5420   5.039   4.390   1.866 -0.0643  0.2810  0.8369
  314POX    O2A 5421   5.156   4.359   1.846 -0.3176 -0.3153  0.2162
  314POX    C2B 5422   4.979   4.502   1.942 -0.9120 -0.0295  0.6487
  314POX    C2C 5423   5.087   4.554   2.037  0.1182  0.4523 -0.7470
  314POX    C2D 5424   5.029   4.684   2.094 -0.2123 -0.1366  0.2683
  314POX    C2E 5425   5.147   4.748   2.167  0.1315  0.0309 -0.4316
  314POX    C2F 5426   5.115   4.884   2.230  0.0060 -0.3759  0.3997
  314POX    C2G 5427   5.231   4.942   2.312 -0.1189  0.3821  0.0491
  314POX    C2H 5428   5.191   5.060   2.401  0.1455  0.2108  0.3936
  314POX    C2I 5429   5.311   5.128   2.467  0.6210 -0.2129 -0.0316
  314POX    C2J 5430   5.279   5.154   2.614  0.0999  0.7177 -0.3028
  314POX    C2K 5431   5.404   5.180   2.699  0.1787 -0.3539 -0.0810
  314POX    C2L 5432   5.480   5.303   2.649  0.0102 -0.1143  0.2519
  314POX    C2M 5433   5.622   5.324   2.702  0.0992 -0.1128  0.0151
  314POX    C2N 5434   5.687   5.449   2.643 -0.3631  0.0019 -0.2572
  314POX    C2O 5435   5.702   5.448   2.491 -0.1019 -0.1145 -0.2300
  314POX    C2P 5436   5.811   5.546   2.446  0.3981 -0.4669  0.1936
  315CHL    CN1 5437   5.554   7.741   0.885  0.0860  0.4549  0.4578
  315CHL    CN2 5438   5.713   7.597   0.967 -0.1252 -0.6789 -0.3422
  315CHL    CN3 5439   5.746   7.825   1.030  0.0119 -0.4208  0.0947
  315CHL    NTM 5440   5.644   7.723   1.000  0.1977 -0.6407  0.2098
  315CHL     CB 5441   5.574   7.690   1.125 -0.2202 -0.3214  0.0629
  316PJ2     CA 5442   5.480   7.805   1.160 -0.3679 -0.3317 -0.2914
  316PJ2     OA 5443   5.540   7.927   1.204 -0.7055 -0.2140 -0.1527
  316PJ2      P 5444   5.420   8.033   1.223 -0.2332  0.2749  0.1367
  316PJ2     OB 5445   5.476   8.164   1.182  0.2951 -0.0626 -0.2312
  316PJ2     HB 5446   5.569   8.182   1.215  0.7199 -2.1946 -0.1276
  316PJ2     OG 5447   5.297   7.991   1.152 -0.3483  0.4243  0.2487
  316PJ2     HG 5448   5.216   8.047   1.170  0.1157  0.7167  1.5895
  316PJ2     OD 5449   5.378   8.038   1.378 -0.1534 -0.8641  0.2038
  317POX     CD 5450   5.471   8.114   1.456 -0.0937 -0.5741 -0.1450
  317POX     CE 5451   5.492   8.058   1.597 -0.3555  0.3967  0.2816
  317POX     OE 5452   5.574   8.149   1.672  0.1907  0.0171  0.1481
  317POX    C1A 5453   5.515   8.249   1.737  0.1860 -0.1273  0.3668
  317POX    O1A 5454   5.395   8.277   1.735  0.2423  0.1130  0.3089
  317POX    C1B 5455   5.613   8.341   1.799  0.0291  0.4164 -0.1862
  317POX    C1C 5456   5.555   8.397   1.929 -0.1777 -0.1674 -0.0246
  317POX    C1D 5457   5.554   8.306   2.052  0.3568  0.0785  0.1647
  317POX    C1E 5458   5.417   8.323   2.117  0.3106  0.7444 -0.0990
  317POX    C1F 5459   5.386   8.220   2.226 -0.4691  0.6819 -0.3744
  317POX    C1G 5460   5.474   8.224   2.351 -0.3749  0.1030 -0.4179
  317POX    C1H 5461   5.399   8.143   2.457  0.3427 -0.6949 -0.5161
  317POX    C1I 5462   5.499   8.090   2.560  0.5352  0.3120 -0.1709
  317POX    C1J 5463   5.483   8.104   2.691 -0.2536 -0.0947 -0.2161
  317POX    C1K 5464   5.369   8.181   2.758  0.2686  0.2915  0.2400
  317POX    C1L 5465   5.432   8.274   2.862  0.0679  0.6735  0.0233
  317POX    C1M 5466   5.329   8.354   2.943 -0.8215 -0.1968 -0.2317
  317POX    C1N 5467   5.407   8.431   3.049  0.0577 -0.1490 -0.8937
  317POX    C1O 5468   5.288   8.492   3.124  0.1959  0.0309 -0.8179
  317POX    C1P 5469   5.318   8.580   3.245 -0.1747 -0.5602 -0.2901
  317POX    C1Q 5470   5.199   8.623   3.331  0.1659 -0.3937  0.0982
  317POX    C1R 5471   5.241   8.712   3.449 -0.0283 -0.0311 -0.1029
  317POX     CZ 5472   5.541   7.916   1.572  0.2792  0.6253  0.1937
  317POX     OZ 5473   5.584   7.826   1.674 -0.1341  0.2641  0.0562
  317POX    C2A 5474   5.641   7.715   1.629 -0.4399  0.0724  0.1410
  317POX    O2A 5475   5.677   7.699   1.512 -0.2590  0.1891  0.1810
  317POX    C2B 5476   5.679   7.626   1.741 -0.0459 -0.1896 -0.1970
  317POX    C2C 5477   5.829   7.598   1.743  0.0637  0.4303  0.1329
  317POX    C2D 5478   5.886   7.495   1.841 -0.2657  0.1175 -0.0066
  317POX    C2E 5479   5.858   7.529   1.987  0.3416 -0.2116  0.1919
  317POX    C2F 5480   5.919   7.432   2.089  0.1568  0.2814  0.7773
  317POX    C2G 5481   5.899   7.463   2.237  0.0098  0.5021  0.7131
  317POX    C2H 5482   5.990   7.371   2.320  0.4251 -0.0089 -0.2908
  317POX    C2I 5483   5.946   7.410   2.461  0.1312  0.0248 -0.3893
  317POX    C2J 5484   6.001   7.317   2.569 -0.1575  0.1539 -0.1304
  317POX    C2K 5485   5.959   7.344   2.714 -0.0259 -0.0358 -0.0560
  317POX    C2L 5486   6.013   7.247   2.819  0.8380  0.7178  0.2075
  317POX    C2M 5487   5.977   7.269   2.966  0.8262 -0.0230  0.3207
  317POX    C2N 5488   5.836   7.215   2.991  0.7556 -0.3848 -0.8183
  317POX    C2O 5489   5.839   7.062   2.990  0.0759 -0.4106  0.0297
  317POX    C2P 5490   5.727   7.012   3.081 -0.0102  0.5614  0.4698
  318CHL    CN1 5491   0.841   9.103   1.160  0.1200  0.1463  0.2545
  318CHL    CN2 5492   0.813   8.870   1.088  1.6456 -0.4792  0.0274
  318CHL    CN3 5493   0.664   9.031   1.008  0.7997 -0.0828  0.1454
  318CHL    NTM 5494   0.803   9.012   1.052  0.6306 -0.4113  0.5416
  318CHL     CB 5495   0.896   9.043   0.943 -0.1097  0.2205  0.0781
  319PJ2     CA 5496   1.048   9.028   0.953 -0.0984 -0.0562 -0.4651
  319PJ2     OA 5497   1.098   8.900   0.992 -0.0627  0.1392  0.1367
  319PJ2      P 5498   1.259   8.887   1.001 -0.1000 -0.1682  0.3934
  319PJ2     OB 5499   1.295   8.745   0.984  0.1844 -0.0258 -0.2383
  319PJ2     HB 5500   1.392   8.731   1.000  0.1141 -2.4854 -1.4565
  319PJ2     OG 5501   1.328   8.986   0.914 -0.1764 -0.3295  0.1480
  319PJ2     HG 5502   1.258   9.058   0.913 -2.2695 -2.0013  3.8418
  319PJ2     OD 5503   1.259   8.942   1.152  0.0217 -0.0017  0.3329
  320POX     CD 5504   1.246   8.841   1.252 -0.2426 -0.1268  0.1712
  320POX     CE 5505   1.271   8.884   1.397 -0.3842 -0.1373  0.1996
  320POX     OE 5506   1.412   8.901   1.414 -0.3013 -0.1944 -0.4032
  320POX    C1A 5507   1.472   9.016   1.442 -0.2006 -0.1138 -0.9396
  320POX    O1A 5508   1.409   9.121   1.436 -0.2485 -0.0944 -0.1475
  320POX    C1B 5509   1.611   9.010   1.493 -0.5901  0.2302  0.1778
  320POX    C1C 5510   1.612   8.941   1.630  0.0089 -0.2809 -0.0760
  320POX    C1D 5511   1.751   8.913   1.685  0.0962  0.0373 -0.1292
  320POX    C1E 5512   1.765   8.861   1.829  0.4830 -0.2995 -0.2857
  320POX    C1F 5513   1.692   8.729   1.855 -0.3528  0.2812  0.3489
  320POX    C1G 5514   1.690   8.685   2.001  0.0775  0.1435  0.3158
  320POX    C1H 5515   1.595   8.765   2.091 -0.2444  0.2623 -0.1302
  320POX    C1I 5516   1.652   8.884   2.169 -0.1337 -0.0468  0.2616
  320POX    C1J 5517   1.590   8.951   2.265  0.1007  0.0601  0.3397
  320POX    C1K 5518   1.445   8.937   2.311  0.0122  0.0476  0.0614
  320POX    C1L 5519   1.398   0.030   2.337  0.1311  0.1798 -0.5353
  320POX    C1M 5520   1.275   0.033   2.428  0.6745  0.1385  0.2101
  320POX    C1N 5521   1.320   9.016   2.558  0.0738 -0.0952  0.2947
  320POX    C1O 5522   1.221   8.997   2.674  0.2429 -0.4289  0.3845
  320POX    C1P 5523   1.288   8.955   2.805  0.3157 -0.2054  0.4189
  320POX    C1Q 5524   1.373   9.059   2.879 -0.0268  0.5297 -0.2016
  320POX    C1R 5525   1.459   8.992   2.987 -0.6966  0.3206  0.2059
  320POX     CZ 5526   1.200   8.793   1.497 -0.1697 -0.4765  0.0482
  320POX     OZ 5527   1.204   8.838   1.632  0.2701 -0.8718  0.1685
  320POX    C2A 5528   1.137   8.948   1.667  0.2134 -0.9156  0.1959
  320POX    O2A 5529   1.056   9.001   1.590 -0.1675  0.2972  1.4015
  320POX    C2B 5530   1.165   8.997   1.803 -0.0062 -0.1657 -0.0227
  320POX    C2C 5531   1.049   9.059   1.881  0.2547 -0.2841  0.4653
  320POX    C2D 5532   1.105   0.096   1.994 -0.1659  0.4772  0.0914
  320POX    C2E 5533   1.008   0.185   2.071  0.1412  0.4980  0.4579
  320POX    C2F 5534   1.077   0.263   2.183  0.4858  0.6314  0.1540
  320POX    C2G 5535   0.988   0.281   2.307 -0.2350 -0.1273 -0.2470
  320POX    C2H 5536   1.075   0.339   2.418 -0.3407 -0.5402  0.0536
  320POX    C2I 5537   0.986   0.389   2.531  0.4660  0.0913  0.4238
  320POX    C2J 5538   0.925   0.287   2.627  0.0952 -0.1127 -0.0239
  320POX    C2K 5539   0.842   0.353   2.738  0.3428 -0.2274  0.2316
  320POX    C2L 5540   0.922   0.414   2.853  0.1260  0.3532  0.0803
  320POX    C2M 5541   0.821   0.431   2.967 -0.5948 -0.1083 -0.4775
  320POX    C2N 5542   0.781   0.305   3.044  0.9616 -0.0502  0.4734
  320POX    C2O 5543   0.684   0.327   3.161  0.1290  0.0592 -0.2312
  320POX    C2P 5544   0.594   0.204   3.177  0.1422  0.1133  0.2682
  321CHL    CN1 5545   5.930   2.939   0.870 -0.0511  0.0426  0.7698
  321CHL    CN2 5546   6.110   2.845   0.729 -0.0961 -0.8940 -0.1356
  321CHL    CN3 5547   5.902   2.740   0.773 -0.2002  0.1114 -0.4730
  321CHL    NTM 5548   6.009   2.821   0.833 -0.3737  0.1098 -0.1553
  321CHL     CB 5549   6.069   2.747   0.946  0.2799  0.5460 -0.2104
  322PJ2     CA 5550   6.183   2.812   1.024  0.3156  0.0669  0.1417
  322PJ2     OA 5551   6.168   2.949   1.062 -0.1346 -0.0903  0.5321
  322PJ2      P 5552   6.302   3.024   1.111 -0.1023  0.0538  0.2200
  322PJ2     OB 5553   6.419   2.968   1.040 -0.0421  0.9344 -0.3958
  322PJ2     HB 5554   6.500   3.025   1.058  1.2343 -1.0233  0.3126
  322PJ2     OG 5555   6.274   3.170   1.103 -0.4283 -0.0493 -0.6509
  322PJ2     HG 5556   6.179   3.200   1.096 -0.1921  1.5185  1.8897
  322PJ2     OD 5557   6.305   2.968   1.261  0.8778 -0.2603  0.0855
  323POX     CD 5558   6.230   3.027   1.367  0.1437  0.0269 -0.5881
  323POX     CE 5559   6.172   2.921   1.461 -0.3929  0.5757 -0.2882
  323POX     OE 5560   6.072   2.971   1.550  0.3235  0.3341  0.6701
  323POX    C1A 5561   5.989   2.874   1.586  0.1259  0.2831  0.0945
  323POX    O1A 5562   5.949   2.791   1.505 -0.1873  0.4258  0.1023
  323POX    C1B 5563   5.918   2.892   1.715 -0.1863 -0.7906  0.0857
  323POX    C1C 5564   6.010   2.838   1.825  0.2967 -0.5190 -0.1805
  323POX    C1D 5565   5.931   2.854   1.956  0.1351  0.1987 -0.3587
  323POX    C1E 5566   5.958   2.731   2.043 -0.7271  0.2254 -0.0499
  323POX    C1F 5567   5.875   2.719   2.171  0.1206  0.6445  0.5484
  323POX    C1G 5568   5.908   2.584   2.234 -0.8438  0.2050  0.1346
  323POX    C1H 5569   5.828   2.554   2.362 -0.1351 -0.0508  0.5252
  323POX    C1I 5570   5.896   2.450   2.451  0.3106 -0.1314  0.0971
  323POX    C1J 5571   5.831   2.381   2.544  0.1662  0.5534  0.5134
  323POX    C1K 5572   5.681   2.399   2.571  0.0103 -0.2774  0.2254
  323POX    C1L 5573   5.643   2.340   2.706 -0.0060  0.5710  0.5941
  323POX    C1M 5574   5.497   2.308   2.742 -0.0368 -0.1661 -0.1536
  323POX    C1N 5575   5.410   2.431   2.772  0.3931  0.0167  0.3668
  323POX    C1O 5576   5.459   2.520   2.886  0.1721 -0.1916  0.6259
  323POX    C1P 5577   5.335   2.572   2.960 -0.4630 -0.7857 -0.0068
  323POX    C1Q 5578   5.368   2.675   3.068 -0.7013 -0.0658 -0.6106
  323POX    C1R 5579   5.244   2.730   3.138 -0.4384 -0.3310  0.0754
  323POX     CZ 5580   6.297   2.856   1.522 -0.6364 -0.0038 -0.3926
  323POX     OZ 5581   6.269   2.757   1.621  0.1109  0.0253 -0.1468
  323POX    C2A 5582   6.366   2.681   1.672 -0.1320 -0.3659 -0.2631
  323POX    O2A 5583   6.479   2.688   1.626  0.3612 -0.1722  0.9332
  323POX    C2B 5584   6.323   2.595   1.784  0.2192  0.0579  0.2046
  323POX    C2C 5585   6.375   2.633   1.923 -0.5779 -0.0800  0.5490
  323POX    C2D 5586   6.527   2.629   1.935 -0.4536 -0.3891 -0.9300
  323POX    C2E 5587   6.573   2.483   1.946 -0.0398 -0.1963  0.0048
  323POX    C2F 5588   6.598   2.431   2.088 -0.2026 -0.2215  0.0245
  323POX    C2G 5589   6.653   2.288   2.081 -0.3809 -0.2830 -0.1537
  323POX    C2H 5590   6.654   2.212   2.214  0.2596 -0.2880 -0.1590
  323POX    C2I 5591   6.794   2.181   2.268  0.0395 -0.3197  0.4041
  323POX    C2J 5592   6.875   2.081   2.185 -0.1186 -0.2596  0.1760
  323POX    C2K 5593   7.024   2.077   2.220 -0.0864  0.2978  0.1073
  323POX    C2L 5594   7.105   2.063   2.091 -0.0383 -0.0449  0.1752
  323POX    C2M 5595   7.255   2.041   2.107  0.0550  0.7246  0.3640
  323POX    C2N 5596   7.323   2.047   1.970 -0.0288 -0.3122  0.2708
  323POX    C2O 5597   7.350   2.187   1.914  0.0867 -0.4824 -0.1030
  323POX    C2P 5598   7.435   2.191   1.787  0.2282  0.2202  0.0086
  324CHL    CN1 5599   4.596   3.080   1.720  0.0527 -0.0931  0.2795
  324CHL    CN2 5600   4.384   3.051   1.612  0.1165  0.1798 -0.3942
  324CHL    CN3 5601   4.476   2.877   1.741  0.5827  0.5109  0.5101
  324CHL    NTM 5602   4.510   2.985   1.647  0.0332  0.1902 -0.0706
  324CHL     CB 5603   4.580   2.928   1.531 -0.3536 -0.1016 -0.1604
  325PJ2     CA 5604   4.507   2.863   1.413  0.5271 -0.5477 -0.4691
  325PJ2     OA 5605   4.420   2.754   1.447  0.1944  0.0258  0.5669
  325PJ2      P 5606   4.281   2.743   1.366  0.2595  0.0255  0.4540
  325PJ2     OB 5607   4.316   2.796   1.233 -0.2348  0.1950  0.3885
  325PJ2     HB 5608   4.252   2.768   1.162 -1.5207 -0.6622  1.8279
  325PJ2     OG 5609   4.231   2.604   1.364 -0.0868  0.1595 -0.3132
  325PJ2     HG 5610   4.137   2.583   1.339 -0.1820  3.3142 -3.3861
  325PJ2     OD 5611   4.179   2.849   1.431  0.0913  0.0141  0.2062
  326POX     CD 5612   4.078   2.801   1.520  0.5088 -0.2944  0.5123
  326POX     CE 5613   4.031   2.903   1.624  0.2832 -0.1833  0.3029
  326POX     OE 5614   3.999   2.841   1.748  0.2013  0.0756  0.4111
  326POX    C1A 5615   4.068   2.885   1.852  0.4848 -0.1641  0.3253
  326POX    O1A 5616   4.164   2.960   1.836 -0.5902  1.0149 -0.7797
  326POX    C1B 5617   4.012   2.858   1.986  0.4105  0.4407  0.4217
  326POX    C1C 5618   3.907   2.965   2.019 -0.0472  0.0303  0.3208
  326POX    C1D 5619   3.832   2.941   2.150 -0.4789  0.0497  0.0776
  326POX    C1E 5620   3.742   3.063   2.173  0.5354  0.7689  0.2699
  326POX    C1F 5621   3.679   3.057   2.312  0.3748  0.0226  0.1657
  326POX    C1G 5622   3.583   3.171   2.345  0.1775 -0.1838  0.3066
  326POX    C1H 5623   3.510   3.144   2.476 -0.2663 -0.1678  0.0674
  326POX    C1I 5624   3.437   3.267   2.529  0.0987  0.2436 -0.3828
  326POX    C1J 5625   3.484   3.337   2.632  0.4055 -0.3902 -0.0891
  326POX    C1K 5626   3.618   3.310   2.699  0.3229 -0.4197  0.0649
  326POX    C1L 5627   3.630   3.375   2.837  0.0430 -0.0408 -0.0869
  326POX    C1M 5628   3.771   3.348   2.890 -0.0321  0.3940  0.3499
  326POX    C1N 5629   3.867   3.435   2.808  0.0877 -0.4191 -0.3960
  326POX    C1O 5630   4.016   3.402   2.817  0.2081  0.0692 -0.5808
  326POX    C1P 5631   4.099   3.516   2.757  0.2264  0.2113 -0.2857
  326POX    C1Q 5632   4.251   3.497   2.766  0.1189 -0.3146  0.5024
  326POX    C1R 5633   4.320   3.607   2.686 -0.0005 -0.6020 -0.0027
  326POX     CZ 5634   3.913   2.978   1.562  0.2427 -0.3113  0.2252
  326POX     OZ 5635   3.849   3.080   1.638  0.0466 -0.1693 -0.1288
  326POX    C2A 5636   3.864   3.204   1.591 -0.0127 -0.0756  0.0973
  326POX    O2A 5637   3.910   3.219   1.478  0.3692 -0.2959  0.2224
  326POX    C2B 5638   3.820   3.313   1.681  0.0796  0.1581 -0.1414
  326POX    C2C 5639   3.942   3.382   1.742  0.5411 -0.1642 -0.6911
  326POX    C2D 5640   4.031   3.284   1.819 -0.0802  0.3741  0.7257
  326POX    C2E 5641   4.167   3.341   1.859  0.3125  0.1859 -0.3103
  326POX    C2F 5642   4.267   3.239   1.914 -0.0684  0.2326  0.4905
  326POX    C2G 5643   4.239   3.196   2.058  0.7119 -0.4347  0.4497
  326POX    C2H 5644   4.299   3.297   2.155  0.4170  0.0429  0.1410
  326POX    C2I 5645   4.210   3.338   2.273  0.3131 -0.1366  0.1251
  326POX    C2J 5646   4.165   3.214   2.351  0.1157 -0.0878  0.0899
  326POX    C2K 5647   4.076   3.272   2.460 -0.3127  0.2698 -0.4449
  326POX    C2L 5648   3.984   3.163   2.517 -0.0697  0.2918 -0.0079
  326POX    C2M 5649   4.046   3.032   2.567  0.0279  0.3878  0.1228
  326POX    C2N 5650   3.949   2.924   2.616  0.7432 -0.4448 -0.2661
  326POX    C2O 5651   3.854   2.945   2.734  1.0055  0.7629 -0.2483
  326POX    C2P 5652   3.921   2.965   2.870 -0.9740  0.2260  0.8364
  327CHL    CN1 5653   0.579   2.200   0.771  0.1902  0.0381  0.1556
  327CHL    CN2 5654   0.363   2.259   0.717  0.1904 -0.2643 -0.4152
  327CHL    CN3 5655   0.422   2.235   0.948 -0.4494 -0.5505 -0.2064
  327CHL    NTM 5656   0.440   2.179   0.813  0.0919 -0.2019 -0.2835
  327CHL     CB 5657   0.385   2.042   0.811 -0.4965  0.0206  0.2257
  328PJ2     CA 5658   0.445   1.938   0.905 -0.2539 -0.0786 -0.0370
  328PJ2     OA 5659   0.583   1.902   0.897 -0.3301 -0.3461 -0.1611
  328PJ2      P 5660   0.622   1.771   0.982 -0.0715 -0.1766 -0.0155
  328PJ2     OB 5661   0.511   1.675   0.959 -0.1757 -0.0849  0.1022
  328PJ2     HB 5662   0.539   1.596   1.014  3.2390 -0.4261 -1.7875
  328PJ2     OG 5663   0.754   1.718   0.939 -0.0811 -0.5990  0.4645
  328PJ2     HG 5664   0.763   1.621   0.961 -1.2851 -0.2832  2.6660
  328PJ2     OD 5665   0.617   1.810   1.138  0.0435  0.1079 -0.0833
  329POX     CD 5666   0.518   1.762   1.229  0.3747 -0.9451 -0.2688
  329POX     CE 5667   0.536   1.787   1.379 -0.2831  0.5618 -0.4305
  329POX     OE 5668   0.424   1.755   1.462 -0.0141 -0.2395 -0.3730
  329POX    C1A 5669   0.380   1.630   1.480  0.0159 -0.1743  0.1680
  329POX    O1A 5670   0.462   1.541   1.456 -0.3772 -0.4814 -0.0573
  329POX    C1B 5671   0.241   1.620   1.531 -0.0466 -0.2177 -0.0072
  329POX    C1C 5672   0.229   1.656   1.679  0.1360 -0.0691 -0.0277
  329POX    C1D 5673   0.098   1.604   1.738  0.3567 -0.7873 -0.1601
  329POX    C1E 5674   0.113   1.609   1.890  0.1216  0.5809 -0.1731
  329POX    C1F 5675   0.209   1.498   1.933 -0.1123  0.4123 -0.0795
  329POX    C1G 5676   0.217   1.498   2.086  0.0984  0.6735 -0.0895
  329POX    C1H 5677   0.089   1.469   2.163  0.1504  0.0954 -0.2183
  329POX    C1I 5678   0.118   1.446   2.312 -0.4492  0.3751 -0.0540
  329POX    C1J 5679   0.083   1.349   2.396 -0.7579  0.2774 -0.2920
  329POX    C1K 5680   0.002   1.230   2.346 -0.1396 -0.0158 -0.6059
  329POX    C1L 5681   0.085   1.103   2.323  0.3089  0.3422 -0.9694
  329POX    C1M 5682   0.028   0.985   2.243 -0.3879  0.2085 -0.2864
  329POX    C1N 5683   0.116   0.860   2.250 -0.0787  0.4653  0.6641
  329POX    C1O 5684   0.058   0.741   2.173 -0.0244  0.5626  0.4695
  329POX    C1P 5685   0.115   0.746   2.032 -0.1940  0.0251  0.3813
  329POX    C1Q 5686   0.067   0.638   1.934  0.2147 -0.0437  0.2503
  329POX    C1R 5687   0.096   0.498   1.989  0.2782 -0.2117 -0.2096
  329POX     CZ 5688   0.585   1.931   1.393  0.4248  0.2788  0.0390
  329POX     OZ 5689   0.607   1.984   1.524  0.5471  0.3134  0.0048
  329POX    C2A 5690   0.633   2.113   1.541  0.1749  0.4455 -0.4112
  329POX    O2A 5691   0.645   2.193   1.449 -0.0165  0.1300 -0.7108
  329POX    C2B 5692   0.647   2.154   1.683  0.3875 -0.0597 -0.2819
  329POX    C2C 5693   0.777   2.115   1.752  0.4028 -0.1053 -0.3361
  329POX    C2D 5694   0.783   2.176   1.893 -0.0727 -0.8939  0.0315
  329POX    C2E 5695   0.908   2.131   1.969  0.0314 -0.3206  0.2011
  329POX    C2F 5696   0.901   2.185   2.112  0.0562  0.3226 -0.0379
  329POX    C2G 5697   1.020   2.122   2.184 -0.2848 -0.2929 -0.0112
  329POX    C2H 5698   1.039   2.148   2.334  0.3379 -0.4691 -0.0573
  329POX    C2I 5699   1.148   2.060   2.394  0.6057 -0.1819 -0.1184
  329POX    C2J 5700   1.144   2.078   2.546  0.1540  0.4255 -0.1997
  329POX    C2K 5701   1.009   2.034   2.604  0.1784 -0.0194 -0.4740
  329POX    C2L 5702   1.011   2.027   2.757  0.2339 -0.6071 -0.4993
  329POX    C2M 5703   0.882   1.964   2.810  0.1398 -0.4066 -0.4881
  329POX    C2N 5704   0.905   1.991   2.958 -0.8865  0.2139 -0.4344
  329POX    C2O 5705   0.803   1.919   3.046 -0.1290  0.1806  0.4316
  329POX    C2P 5706   0.823   1.947   3.195  0.3956  0.8106  0.2467
  330CHL    CN1 5707   4.810   2.881   0.952  0.1629  0.6273 -0.5667
  330CHL    CN2 5708   4.627   2.990   1.058 -0.5595 -0.6550 -0.4410
  330CHL    CN3 5709   4.740   3.098   0.883 -0.0576  0.2689  0.6130
  330CHL    NTM 5710   4.760   3.011   0.999 -0.2411  0.0938  0.5144
  330CHL     CB 5711   4.839   3.072   1.107  0.2612  0.3839 -0.0135
  331PJ2     CA 5712   4.987   3.104   1.081  0.4181  0.0734  0.4813
  331PJ2     OA 5713   5.073   2.994   1.053 -0.1006 -0.0083 -0.8555
  331PJ2      P 5714   5.228   3.034   1.034  0.0279 -0.0160  0.1029
  331PJ2     OB 5715   5.284   2.911   0.973 -0.7394 -0.2856 -0.0774
  331PJ2     HB 5716   5.380   2.918   0.944 -0.7301 -0.0194  0.0117
  331PJ2     OG 5717   5.226   3.159   0.955 -0.4597 -0.2128 -0.2032
  331PJ2     HG 5718   5.141   3.203   0.985 -0.9877 -1.3379  0.0164
  331PJ2     OD 5719   5.267   3.057   1.188  0.4532  0.2524 -0.0434
  332POX     CD 5720   5.299   2.947   1.274  0.5470  0.0474 -0.3403
  332POX     CE 5721   5.352   2.989   1.411  0.1544  0.2748 -0.2574
  332POX     OE 5722   5.363   2.872   1.491  0.0017  0.2623 -0.2538
  332POX    C1A 5723   5.477   2.851   1.557 -0.1664 -0.4270 -0.1715
  332POX    O1A 5724   5.569   2.931   1.542 -0.4853 -0.1091 -0.4510
  332POX    C1B 5725   5.479   2.729   1.640 -0.4144 -0.3762 -0.0908
  332POX    C1C 5726   5.538   2.745   1.781 -0.2016 -0.3553 -0.1823
  332POX    C1D 5727   5.437   2.826   1.863  0.5021  0.2375  0.1062
  332POX    C1E 5728   5.493   2.851   2.003  0.4470 -0.3863  0.2441
  332POX    C1F 5729   5.447   2.741   2.099  0.1697  0.1070  0.6798
  332POX    C1G 5730   5.299   2.761   2.131 -0.0728 -0.1179 -0.2821
  332POX    C1H 5731   5.265   2.696   2.265 -0.4376  0.2890 -0.1752
  332POX    C1I 5732   5.306   2.784   2.384 -0.1371 -0.2794  0.1453
  332POX    C1J 5733   5.226   2.844   2.471  0.0158  0.0112  0.0893
  332POX    C1K 5734   5.076   2.814   2.480 -0.0377  0.2889  0.1236
  332POX    C1L 5735   5.005   2.935   2.541 -0.6437 -0.0223  0.0431
  332POX    C1M 5736   5.022   2.953   2.692 -0.3390 -0.0146  0.0077
  332POX    C1N 5737   4.932   2.850   2.761 -0.1964 -0.2784 -0.2003
  332POX    C1O 5738   4.933   2.852   2.914  0.2178  0.5100 -0.2054
  332POX    C1P 5739   4.847   2.969   2.961 -0.2459  0.2741 -0.4569
  332POX    C1Q 5740   4.888   3.021   3.099 -0.2508  0.0072 -0.3550
  332POX    C1R 5741   4.785   3.129   3.132  0.3668  0.5200 -0.0909
  332POX     CZ 5742   5.260   3.091   1.479  0.1695  0.1902 -0.1119
  332POX     OZ 5743   5.307   3.130   1.609 -0.1883  0.0723  0.0545
  332POX    C2A 5744   5.243   3.225   1.678  0.5584  0.6441 -0.0285
  332POX    O2A 5745   5.129   3.263   1.653  0.3333  0.1632  0.2433
  332POX    C2B 5746   5.310   3.261   1.805  0.5798  0.0596  0.1295
  332POX    C2C 5747   5.248   3.192   1.927  0.2364  0.3339  0.1111
  332POX    C2D 5748   5.317   3.236   2.056 -0.1131  0.3414  0.2991
  332POX    C2E 5749   5.237   3.199   2.181  0.4188 -0.1674  0.4966
  332POX    C2F 5750   5.296   3.239   2.316  0.6664  0.5864  0.1701
  332POX    C2G 5751   5.409   3.139   2.342 -0.3695 -0.5103  0.5318
  332POX    C2H 5752   5.474   3.137   2.480  0.5339  0.0032  0.1199
  332POX    C2I 5753   5.582   3.031   2.461  0.5918  0.1543 -0.4125
  332POX    C2J 5754   5.652   3.007   2.595 -0.2633  0.1853  0.0418
  332POX    C2K 5755   5.739   2.881   2.593  0.1701  0.4835  0.2259
  332POX    C2L 5756   5.788   2.867   2.738 -0.0855  0.5494  0.3187
  332POX    C2M 5757   5.879   2.744   2.746  0.2019  0.7383  0.0106
  332POX    C2N 5758   5.863   2.660   2.873  0.2496  0.2898 -0.2788
  332POX    C2O 5759   5.926   2.740   2.988 -0.1876 -0.1173  0.2519
  332POX    C2P 5760   6.077   2.718   3.003 -0.0883 -0.0467 -0.5777
  333CHL    CN1 5761   7.694   4.784   0.730  0.1880 -0.2419  0.4430
  333CHL    CN2 5762   7.731   4.569   0.610  0.0001  0.2856 -0.3141
  333CHL    CN3 5763   7.895   4.726   0.651  0.2056  0.8084 -0.1553
  333CHL    NTM 5764   7.777   4.664   0.712  0.4943  0.0736 -0.3327
  333CHL     CB 5765   7.808   4.607   0.844 -0.6401  0.4292  0.1039
  334PJ2     CA 5766   7.688   4.543   0.914 -0.2748 -0.5134 -0.1163
  334PJ2     OA 5767   7.581   4.630   0.952  0.0395  0.0150 -0.4212
  334PJ2      P 5768   7.468   4.541   1.024 -0.0586  0.2678 -0.2631
  334PJ2     OB 5769   7.358   4.631   1.068 -0.1968 -0.0773  0.1075
  334PJ2     HB 5770   7.405   4.694   1.130  0.8026 -0.4967 -0.1903
  334PJ2     OG 5771   7.420   4.427   0.943 -0.6223  0.6317 -0.4476
  334PJ2     HG 5772   7.426   4.466   0.851  0.6364  1.7177  0.0605
  334PJ2     OD 5773   7.537   4.469   1.150  0.1794 -0.0031 -0.5461
  335POX     CD 5774   7.556   4.549   1.268 -0.7836 -0.5889  0.0284
  335POX     CE 5775   7.629   4.470   1.377  0.2471  0.0863 -0.1546
  335POX     OE 5776   7.601   4.526   1.506  0.1497 -0.1411 -0.0767
  335POX    C1A 5777   7.527   4.450   1.586  0.2965 -0.3343 -0.1234
  335POX    O1A 5778   7.437   4.387   1.532  0.4822 -0.1258 -0.6847
  335POX    C1B 5779   7.515   4.511   1.721  0.2972 -0.1900 -0.1881
  335POX    C1C 5780   7.646   4.488   1.795  0.1242 -0.2552  0.1019
  335POX    C1D 5781   7.640   4.539   1.939  0.2160  0.1303 -0.0288
  335POX    C1E 5782   7.782   4.548   1.996  0.2788  0.0281 -0.1691
  335POX    C1F 5783   7.779   4.623   2.129  0.3007 -0.5020  0.1327
  335POX    C1G 5784   7.922   4.664   2.165  0.3442 -1.2183  0.7908
  335POX    C1H 5785   7.924   4.753   2.289 -0.1828  0.0681 -0.1011
  335POX    C1I 5786   8.071   4.779   2.325 -0.2647  0.0816  0.2291
  335POX    C1J 5787   8.120   4.739   2.442 -0.0676 -0.2857  0.0239
  335POX    C1K 5788   8.040   4.667   2.552  0.2026 -0.1588  0.3053
  335POX    C1L 5789   8.053   4.515   2.543  0.2110 -0.1385 -0.0435
  335POX    C1M 5790   7.959   4.449   2.644  0.2179 -0.6601 -0.3736
  335POX    C1N 5791   7.815   4.434   2.596 -0.1072  0.1804  0.3105
  335POX    C1O 5792   7.802   4.340   2.476  0.4695  1.3727 -0.7000
  335POX    C1P 5793   7.656   4.326   2.435  0.1764  0.1599  0.6723
  335POX    C1Q 5794   7.652   4.202   2.345 -0.1336  0.2866  0.5104
  335POX    C1R 5795   7.709   4.234   2.206 -0.0367  0.3567  0.5668
  335POX     CZ 5796   7.771   4.441   1.328  0.0881 -0.6628 -0.1778
[truncated: 2,272,478 more chars]
