# Supplementary material for: Arginine Residues Modulate the Membrane Interactions of pHLIP Peptides
Source: J Chem Inf Model. 2023 Jul 3;63(14):4433–46. doi: 10.1021/acs.jcim.3c00360 (PMC10369490; doi:10.1021/acs.jcim.3c00360)
Supplement: Supplementary file 2 — ci3c00360_si_002.zip [file ci3c00360_si_002.zip › Simulation_files/R17/start_rep1.gro]

Generated by trjconv : Protein t= 100000.00000
38730
    1ALA      N    1   0.513   4.753   1.532
    1ALA     H1    2   0.484   4.727   1.624
    1ALA     H2    3   0.542   4.665   1.495
    1ALA     H3    4   0.598   4.806   1.533
    1ALA     CA    5   0.405   4.803   1.446
    1ALA     CB    6   0.278   4.835   1.525
    1ALA      C    7   0.447   4.927   1.366
    1ALA      O    8   0.545   4.986   1.411
    2AS4      N    9   0.384   4.976   1.260
    2AS4      H   10   0.305   4.930   1.219
    2AS4     CA   11   0.414   5.105   1.196
    2AS4     CB   12   0.370   5.087   1.050
    2AS4     CG   13   0.406   5.195   0.948
    2AS4    OD1   14   0.500   5.278   0.954
    2AS4   HD11   15   0.535   5.297   0.862
    2AS4   HD12   16   0.518   5.293   1.051
    2AS4    OD2   17   0.331   5.186   0.849
    2AS4   HD21   18   0.326   5.278   0.809
    2AS4   HD22   19   0.328   5.091   0.819
    2AS4      C   20   0.348   5.223   1.267
    2AS4      O   21   0.258   5.202   1.349
    3ASN      N   22   0.375   5.345   1.222
    3ASN      H   23   0.432   5.362   1.142
    3ASN     CA   24   0.325   5.462   1.297
    3ASN     CB   25   0.376   5.587   1.225
    3ASN     CG   26   0.525   5.622   1.219
    3ASN    OD1   27   0.612   5.565   1.153
    3ASN    ND2   28   0.569   5.724   1.292
    3ASN   HD21   29   0.513   5.764   1.364
    3ASN   HD22   30   0.666   5.747   1.292
    3ASN      C   31   0.176   5.473   1.331
    3ASN      O   32   0.141   5.465   1.448
    4ASN      N   33   0.095   5.460   1.227
    4ASN      H   34   0.125   5.434   1.135
    4ASN     CA   35  -0.051   5.469   1.249
    4ASN     CB   36  -0.136   5.495   1.124
    4ASN     CG   37  -0.288   5.480   1.137
    4ASN    OD1   38  -0.350   5.382   1.095
    4ASN    ND2   39  -0.341   5.588   1.193
    4ASN   HD21   40  -0.279   5.665   1.207
    4ASN   HD22   41  -0.433   5.599   1.231
    4ASN      C   42  -0.100   5.359   1.343
    4ASN      O   43  -0.171   5.397   1.435
    5PRO      N   44  -0.070   5.231   1.323
    5PRO     CA   45  -0.127   5.135   1.418
    5PRO     CB   46  -0.116   4.996   1.353
    5PRO     CG   47  -0.020   5.013   1.235
    5PRO     CD   48  -0.044   5.159   1.197
    5PRO      C   49  -0.072   5.123   1.560
    5PRO      O   50  -0.136   5.064   1.646
    6PHE      N   51   0.057   5.157   1.572
    6PHE      H   52   0.112   5.202   1.501
    6PHE     CA   53   0.133   5.141   1.696
    6PHE     CB   54   0.281   5.176   1.677
    6PHE     CG   55   0.368   5.172   1.802
    6PHE    CD1   56   0.376   5.276   1.894
    6PHE    HD1   57   0.313   5.362   1.874
    6PHE    CD2   58   0.429   5.051   1.835
    6PHE    HD2   59   0.445   4.968   1.767
    6PHE    CE1   60   0.439   5.262   2.017
    6PHE    HE1   61   0.442   5.350   2.082
    6PHE    CE2   62   0.494   5.038   1.958
    6PHE    HE2   63   0.543   4.946   1.988
    6PHE     CZ   64   0.504   5.143   2.049
    6PHE     HZ   65   0.575   5.136   2.132
    6PHE      C   66   0.059   5.205   1.814
    6PHE      O   67   0.049   5.144   1.921
    7ILE      N   68   0.016   5.330   1.803
    7ILE      H   69   0.044   5.394   1.731
    7ILE     CA   70  -0.083   5.392   1.892
    7ILE     CB   71  -0.096   5.542   1.864
    7ILE    CG1   72  -0.102   5.583   1.717
    7ILE    CG2   73   0.010   5.613   1.949
    7ILE     CD   74  -0.249   5.600   1.679
    7ILE      C   75  -0.223   5.335   1.920
    7ILE      O   76  -0.263   5.339   2.036
    8TYR      N   77  -0.272   5.236   1.847
    8TYR      H   78  -0.226   5.196   1.768
    8TYR     CA   79  -0.399   5.166   1.870
    8TYR     CB   80  -0.453   5.110   1.738
    8TYR     CG   81  -0.525   5.229   1.675
    8TYR    CD1   82  -0.658   5.261   1.700
    8TYR    HD1   83  -0.691   5.235   1.801
    8TYR    CD2   84  -0.461   5.292   1.568
    8TYR    HD2   85  -0.355   5.275   1.551
    8TYR    CE1   86  -0.716   5.366   1.629
    8TYR    HE1   87  -0.819   5.390   1.654
    8TYR    CE2   88  -0.520   5.398   1.501
    8TYR    HE2   89  -0.452   5.457   1.438
    8TYR     CZ   90  -0.651   5.435   1.527
    8TYR     OH   91  -0.724   5.504   1.436
    8TYR     HH   92  -0.667   5.565   1.381
    8TYR      C   93  -0.402   5.062   1.983
    8TYR      O   94  -0.486   4.972   1.985
    9ALA      N   95  -0.324   5.084   2.088
    9ALA      H   96  -0.262   5.163   2.090
    9ALA     CA   97  -0.310   4.989   2.199
    9ALA     CB   98  -0.174   5.017   2.263
    9ALA      C   99  -0.427   4.988   2.298
    9ALA      O  100  -0.401   4.942   2.409
   10THR      N  101  -0.541   5.038   2.251
   10THR      H  102  -0.552   5.047   2.152
   10THR     CA  103  -0.664   5.059   2.328
   10THR     CB  104  -0.763   5.145   2.249
   10THR    OG1  105  -0.773   5.088   2.118
   10THR    HG1  106  -0.849   5.025   2.101
   10THR    CG2  107  -0.733   5.294   2.264
   10THR      C  108  -0.739   4.938   2.384
   10THR      O  109  -0.859   4.938   2.409
   11TYR      N  110  -0.664   4.839   2.431
   11TYR      H  111  -0.566   4.854   2.443
   11TYR     CA  112  -0.710   4.706   2.472
   11TYR     CB  113  -0.589   4.613   2.476
   11TYR     CG  114  -0.535   4.568   2.340
   11TYR    CD1  115  -0.580   4.447   2.290
   11TYR    HD1  116  -0.666   4.398   2.335
   11TYR    CD2  117  -0.435   4.635   2.270
   11TYR    HD2  118  -0.380   4.716   2.318
   11TYR    CE1  119  -0.528   4.397   2.171
   11TYR    HE1  120  -0.588   4.326   2.114
   11TYR    CE2  121  -0.390   4.588   2.147
   11TYR    HE2  122  -0.335   4.663   2.090
   11TYR     CZ  123  -0.436   4.468   2.094
   11TYR     OH  124  -0.417   4.445   1.961
   11TYR     HH  125  -0.330   4.474   1.922
   11TYR      C  126  -0.786   4.688   2.604
   11TYR      O  127  -0.741   4.636   2.707
   12ALA      N  128  -0.916   4.697   2.580
   12ALA      H  129  -0.952   4.679   2.489
   12ALA     CA  130  -1.019   4.706   2.685
   12ALA     CB  131  -1.147   4.777   2.642
   12ALA      C  132  -1.062   4.572   2.747
   12ALA      O  133  -1.037   4.548   2.865
   13AS4      N  134  -1.071   4.474   2.658
   13AS4      H  135  -1.022   4.487   2.572
   13AS4     CA  136  -1.090   4.330   2.680
   13AS4     CB  137  -1.096   4.272   2.539
   13AS4     CG  138  -0.978   4.296   2.444
   13AS4    OD1  139  -0.929   4.199   2.383
   13AS4   HD11  140  -0.834   4.223   2.405
   13AS4   HD12  141  -0.994   4.136   2.341
   13AS4    OD2  142  -0.918   4.405   2.443
   13AS4   HD21  143  -0.839   4.415   2.382
   13AS4   HD22  144  -0.959   4.465   2.511
   13AS4      C  145  -0.983   4.261   2.764
   13AS4      O  146  -0.990   4.151   2.820
   14LEU      N  147  -0.861   4.303   2.729
   14LEU      H  148  -0.843   4.353   2.645
   14LEU     CA  149  -0.736   4.264   2.796
   14LEU     CB  150  -0.616   4.322   2.721
   14LEU     CG  151  -0.538   4.212   2.649
   14LEU    CD1  152  -0.613   4.157   2.527
   14LEU    CD2  153  -0.401   4.273   2.617
   14LEU      C  154  -0.741   4.317   2.939
   14LEU      O  155  -0.748   4.230   3.025
   15THR      N  156  -0.749   4.448   2.964
   15THR      H  157  -0.773   4.512   2.891
   15THR     CA  158  -0.754   4.509   3.098
   15THR     CB  159  -0.771   4.660   3.115
   15THR    OG1  160  -0.900   4.694   3.063
   15THR    HG1  161  -0.887   4.744   2.978
   15THR    CG2  162  -0.664   4.739   3.040
   15THR      C  163  -0.837   4.437   3.205
   15THR      O  164  -0.794   4.434   3.320
   16PHE      N  165  -0.959   4.398   3.170
   16PHE      H  166  -0.998   4.435   3.085
   16PHE     CA  167  -1.050   4.319   3.255
   16PHE     CB  168  -1.182   4.297   3.182
   16PHE     CG  169  -1.274   4.416   3.154
   16PHE    CD1  170  -1.351   4.478   3.251
   16PHE    HD1  171  -1.338   4.450   3.356
   16PHE    CD2  172  -1.288   4.450   3.020
   16PHE    HD2  173  -1.234   4.397   2.942
   16PHE    CE1  174  -1.440   4.579   3.215
   16PHE    HE1  175  -1.496   4.631   3.292
   16PHE    CE2  176  -1.391   4.536   2.986
   16PHE    HE2  177  -1.387   4.577   2.885
   16PHE     CZ  178  -1.465   4.605   3.081
   16PHE     HZ  179  -1.551   4.664   3.047
   16PHE      C  180  -0.998   4.180   3.293
   16PHE      O  181  -1.024   4.143   3.407
   17AR4      N  182  -0.930   4.107   3.205
   17AR4      H  183  -0.879   4.139   3.125
   17AR4     CA  184  -0.907   3.965   3.234
   17AR4     CB  185  -0.872   3.890   3.105
   17AR4     CG  186  -0.997   3.855   3.023
   17AR4     CD  187  -0.960   3.780   2.895
   17AR4     NE  188  -0.911   3.878   2.797
   17AR4     HE  189  -0.910   3.975   2.822
   17AR4     CZ  190  -0.885   3.849   2.669
   17AR4    NH1  191  -0.897   3.722   2.627
   17AR4   HH11  192  -0.928   3.661   2.699
   17AR4   HH12  193  -0.866   3.693   2.536
   17AR4    NH2  194  -0.861   3.948   2.583
   17AR4   HH21  195  -0.867   4.038   2.627
   17AR4   HH22  196  -0.869   3.934   2.484
   17AR4      C  197  -0.815   3.927   3.350
   17AR4      O  198  -0.843   3.834   3.427
   18PRO      N  199  -0.710   4.003   3.380
   18PRO     CA  200  -0.640   4.003   3.509
   18PRO     CB  201  -0.524   4.102   3.499
   18PRO     CG  202  -0.502   4.113   3.348
   18PRO     CD  203  -0.639   4.088   3.284
   18PRO      C  204  -0.729   4.045   3.626
   18PRO      O  205  -0.740   3.965   3.719
   19LEU      N  206  -0.803   4.156   3.618
   19LEU      H  207  -0.779   4.221   3.546
   19LEU     CA  208  -0.895   4.203   3.722
   19LEU     CB  209  -0.947   4.338   3.672
   19LEU     CG  210  -1.048   4.415   3.757
   19LEU    CD1  211  -1.009   4.443   3.902
   19LEU    CD2  212  -1.061   4.551   3.687
   19LEU      C  213  -1.012   4.116   3.768
   19LEU      O  214  -1.044   4.099   3.886
   20LEU      N  215  -1.077   4.050   3.673
   20LEU      H  216  -1.060   4.079   3.579
   20LEU     CA  217  -1.172   3.944   3.709
   20LEU     CB  218  -1.268   3.900   3.598
   20LEU     CG  219  -1.342   4.017   3.533
   20LEU    CD1  220  -1.394   3.991   3.392
   20LEU    CD2  221  -1.455   4.051   3.629
   20LEU      C  222  -1.104   3.823   3.772
   20LEU      O  223  -1.150   3.779   3.877
   21LEU      N  224  -0.988   3.783   3.720
   21LEU      H  225  -0.950   3.812   3.632
   21LEU     CA  226  -0.908   3.679   3.787
   21LEU     CB  227  -0.792   3.637   3.696
   21LEU     CG  228  -0.843   3.526   3.604
   21LEU    CD1  229  -0.742   3.530   3.489
   21LEU    CD2  230  -0.837   3.388   3.670
   21LEU      C  231  -0.846   3.708   3.924
   21LEU      O  232  -0.873   3.624   4.010
   22LEU      N  233  -0.799   3.831   3.941
   22LEU      H  234  -0.782   3.894   3.865
   22LEU     CA  235  -0.751   3.867   4.075
   22LEU     CB  236  -0.648   3.979   4.061
   22LEU     CG  237  -0.509   3.934   4.015
   22LEU    CD1  238  -0.426   4.054   3.969
   22LEU    CD2  239  -0.427   3.874   4.130
   22LEU      C  240  -0.870   3.886   4.170
   22LEU      O  241  -0.860   3.845   4.285
   23AS1      N  242  -0.987   3.936   4.131
   23AS1      H  243  -0.990   3.997   4.052
   23AS1     CA  244  -1.107   3.935   4.216
   23AS1     CB  245  -1.217   4.021   4.154
   23AS1     CG  246  -1.207   4.166   4.201
   23AS1    OD1  247  -1.091   4.224   4.159
   23AS1   HD11  248  -1.084   4.310   4.210
   23AS1   HD12  249  -1.048   4.164   4.092
   23AS1    OD2  250  -1.288   4.219   4.277
   23AS1   HD21  251  -1.245   4.267   4.353
   23AS1   HD22  252  -1.377   4.206   4.232
   23AS1      C  253  -1.145   3.791   4.252
   23AS1      O  254  -1.176   3.763   4.367
   24LEU      N  255  -1.152   3.710   4.146
   24LEU      H  256  -1.160   3.734   4.049
   24LEU     CA  257  -1.167   3.565   4.163
   24LEU     CB  258  -1.182   3.508   4.022
   24LEU     CG  259  -1.183   3.356   4.009
   24LEU    CD1  260  -1.314   3.286   4.047
   24LEU    CD2  261  -1.134   3.308   3.872
   24LEU      C  262  -1.061   3.494   4.248
   24LEU      O  263  -1.099   3.409   4.328
   25ALA      N  264  -0.933   3.531   4.240
   25ALA      H  265  -0.895   3.556   4.151
   25ALA     CA  266  -0.834   3.490   4.340
   25ALA     CB  267  -0.698   3.534   4.284
   25ALA      C  268  -0.855   3.524   4.488
   25ALA      O  269  -0.860   3.437   4.575
   26LEU      N  270  -0.896   3.647   4.519
   26LEU      H  271  -0.881   3.726   4.459
   26LEU     CA  272  -0.936   3.693   4.652
   26LEU     CB  273  -0.975   3.839   4.629
   26LEU     CG  274  -0.847   3.922   4.629
   26LEU    CD1  275  -0.888   4.069   4.613
   26LEU    CD2  276  -0.766   3.895   4.756
   26LEU      C  277  -1.058   3.616   4.704
   26LEU      O  278  -1.069   3.601   4.825
   27LEU      N  279  -1.147   3.575   4.614
   27LEU      H  280  -1.133   3.603   4.519
   27LEU     CA  281  -1.260   3.483   4.635
   27LEU     CB  282  -1.351   3.487   4.512
   27LEU     CG  283  -1.490   3.528   4.563
   27LEU    CD1  284  -1.509   3.679   4.550
   27LEU    CD2  285  -1.600   3.437   4.507
   27LEU      C  286  -1.206   3.347   4.681
   27LEU      O  287  -1.215   3.325   4.801
   28VAL      N  288  -1.138   3.272   4.595
   28VAL      H  289  -1.117   3.301   4.502
   28VAL     CA  290  -1.077   3.144   4.634
   28VAL     CB  291  -1.016   3.075   4.512
   28VAL    CG1  292  -1.111   3.064   4.393
   28VAL    CG2  293  -0.872   3.113   4.477
   28VAL      C  294  -0.993   3.142   4.762
   28VAL      O  295  -0.975   3.040   4.828
   29AS1      N  296  -0.916   3.249   4.785
   29AS1      H  297  -0.897   3.314   4.711
   29AS1     CA  298  -0.854   3.274   4.915
   29AS1     CB  299  -0.748   3.383   4.897
   29AS1     CG  300  -0.613   3.323   4.856
   29AS1    OD1  301  -0.537   3.295   4.949
   29AS1   HD11  302  -0.441   3.307   4.923
   29AS1   HD12  303  -0.596   3.263   5.023
   29AS1    OD2  304  -0.581   3.335   4.725
   29AS1   HD21  305  -0.524   3.255   4.706
   29AS1   HD22  306  -0.621   3.418   4.687
   29AS1      C  307  -0.950   3.292   5.033
   29AS1      O  308  -0.900   3.263   5.142
   30TRP      N  309  -1.064   3.358   5.021
   30TRP      H  310  -1.090   3.400   4.934
   30TRP     CA  311  -1.163   3.378   5.128
   30TRP     CB  312  -1.249   3.494   5.078
   30TRP     CG  313  -1.378   3.514   5.158
   30TRP    CD1  314  -1.399   3.536   5.288
   30TRP    HD1  315  -1.327   3.552   5.369
   30TRP    CD2  316  -1.497   3.504   5.087
   30TRP    NE1  317  -1.530   3.540   5.309
   30TRP    HE1  318  -1.569   3.597   5.381
   30TRP    CE2  319  -1.588   3.526   5.190
   30TRP    CE3  320  -1.541   3.508   4.955
   30TRP    HE3  321  -1.479   3.463   4.878
   30TRP    CZ2  322  -1.717   3.562   5.156
   30TRP    HZ2  323  -1.795   3.559   5.233
   30TRP    CZ3  324  -1.672   3.543   4.922
   30TRP    HZ3  325  -1.701   3.559   4.818
   30TRP    CH2  326  -1.758   3.580   5.024
   30TRP    HH2  327  -1.855   3.621   4.997
   30TRP      C  328  -1.252   3.258   5.162
   30TRP      O  329  -1.284   3.224   5.276
   31AS1      N  330  -1.300   3.194   5.056
   31AS1      H  331  -1.295   3.231   4.963
   31AS1     CA  332  -1.376   3.068   5.060
   31AS1     CB  333  -1.430   3.034   4.921
   31AS1     CG  334  -1.504   3.142   4.843
   31AS1    OD1  335  -1.470   3.166   4.727
   31AS1   HD11  336  -1.503   3.258   4.705
   31AS1   HD12  337  -1.451   3.080   4.680
   31AS1    OD2  338  -1.611   3.202   4.902
   31AS1   HD21  339  -1.668   3.243   4.830
   31AS1   HD22  340  -1.580   3.225   4.995
   31AS1      C  341  -1.299   2.947   5.115
   31AS1      O  342  -1.177   2.940   5.104
   32AS4      N  343  -1.380   2.850   5.156
   32AS4      H  344  -1.479   2.865   5.155
   32AS4     CA  345  -1.332   2.718   5.199
   32AS4     CB  346  -1.280   2.726   5.343
   32AS4     CG  347  -1.183   2.612   5.374
   32AS4    OD1  348  -1.075   2.606   5.312
   32AS4   HD11  349  -1.029   2.522   5.340
   32AS4   HD12  350  -1.057   2.693   5.267
   32AS4    OD2  351  -1.207   2.538   5.472
   32AS4   HD21  352  -1.132   2.472   5.476
   32AS4   HD22  353  -1.304   2.548   5.494
   32AS4      C  354  -1.444   2.614   5.195
   32AS4      O  355  -1.553   2.623   5.252
   32AS4   HO11  356  -1.592   2.531   5.261
   32AS4   HO12  357  -1.573   2.720   5.254
   32AS4     O2  358  -1.413   2.504   5.123
   32AS4   HO21  359  -1.499   2.454   5.117
   32AS4   HO22  360  -1.313   2.492   5.126
   33CHL    CN1  361   6.387   4.283   1.638
   33CHL    CN2  362   6.508   4.377   1.455
   33CHL    CN3  363   6.339   4.199   1.426
   33CHL    NTM  364   6.448   4.253   1.507
   33CHL     CB  365   6.546   4.144   1.517
   34PJ2     CA  366   6.683   4.153   1.584
   34PJ2     OA  367   6.674   4.202   1.718
   34PJ2      P  368   6.819   4.214   1.786
   34PJ2     OB  369   6.858   4.081   1.837
   34PJ2     HB  370   6.777   4.034   1.872
   34PJ2     OG  371   6.898   4.286   1.683
   34PJ2     HG  372   6.986   4.319   1.717
   34PJ2     OD  373   6.770   4.309   1.906
   35POX     CD  374   6.678   4.246   1.996
   35POX     CE  375   6.630   4.317   2.123
   35POX     OE  376   6.553   4.225   2.201
   35POX    C1A  377   6.597   4.210   2.326
   35POX    O1A  378   6.718   4.228   2.341
   35POX    C1B  379   6.513   4.136   2.423
   35POX    C1C  380   6.550   4.158   2.570
   35POX    C1D  381   6.452   4.094   2.668
   35POX    C1E  382   6.318   4.169   2.673
   35POX    C1F  383   6.227   4.110   2.781
   35POX    C1G  384   6.107   4.195   2.821
   35POX    C1H  385   6.063   4.157   2.962
   35POX    C1I  386   5.946   4.233   3.025
   35POX    C1J  387   5.954   4.250   3.156
   35POX    C1K  388   6.076   4.223   3.244
   35POX    C1L  389   6.030   4.139   3.364
   35POX    C1M  390   6.019   3.989   3.338
   35POX    C1N  391   6.157   3.933   3.304
   35POX    C1O  392   6.153   3.786   3.264
   35POX    C1P  393   6.294   3.729   3.261
   35POX    C1Q  394   6.356   3.705   3.399
   35POX    C1R  395   6.489   3.629   3.386
   35POX     CZ  396   6.550   4.442   2.086
   35POX     OZ  397   6.509   4.519   2.199
   35POX    C2A  398   6.391   4.579   2.188
   35POX    O2A  399   6.308   4.539   2.106
   35POX    C2B  400   6.355   4.663   2.304
   35POX    C2C  401   6.219   4.627   2.364
   35POX    C2D  402   6.203   4.696   2.500
   35POX    C2E  403   6.085   4.645   2.582
   35POX    C2F  404   6.068   4.706   2.721
   35POX    C2G  405   5.954   4.640   2.799
   35POX    C2H  406   5.934   4.707   2.935
   35POX    C2I  407   5.822   4.650   3.022
   35POX    C2J  408   5.850   4.685   3.169
   35POX    C2K  409   5.750   4.626   3.268
   35POX    C2L  410   5.775   4.648   3.417
   35POX    C2M  411   5.906   4.579   3.457
   35POX    C2N  412   5.898   4.516   3.596
   35POX    C2O  413   5.875   4.619   3.706
   35POX    C2P  414   5.917   4.578   3.847
   36CHL    CN1  415   5.938   4.832   1.505
   36CHL    CN2  416   5.913   4.606   1.507
   36CHL    CN3  417   6.106   4.702   1.408
   36CHL    NTM  418   5.960   4.714   1.419
   36CHL     CB  419   5.894   4.727   1.288
   37PJ2     CA  420   5.741   4.717   1.281
   37PJ2     OA  421   5.677   4.827   1.346
   37PJ2      P  422   5.517   4.814   1.348
   37PJ2     OB  423   5.448   4.944   1.344
   37PJ2     HB  424   5.350   4.926   1.347
   37PJ2     OG  425   5.485   4.713   1.245
   37PJ2     HG  426   5.564   4.704   1.184
   37PJ2     OD  427   5.491   4.749   1.494
   38POX     CD  428   5.478   4.839   1.604
   38POX     CE  429   5.418   4.784   1.733
   38POX     OE  430   5.364   4.886   1.817
   38POX    C1A  431   5.239   4.931   1.806
   38POX    O1A  432   5.167   4.891   1.715
   38POX    C1B  433   5.195   5.009   1.924
   38POX    C1C  434   5.109   4.913   2.006
   38POX    C1D  435   5.047   4.971   2.134
   38POX    C1E  436   5.144   5.017   2.242
   38POX    C1F  437   5.083   4.990   2.380
   38POX    C1G  438   5.194   5.013   2.483
   38POX    C1H  439   5.131   5.040   2.620
   38POX    C1I  440   5.238   5.103   2.710
   38POX    C1J  441   5.205   5.187   2.807
   38POX    C1K  442   5.065   5.235   2.844
   38POX    C1L  443   5.043   5.230   2.995
   38POX    C1M  444   5.105   5.339   3.084
   38POX    C1N  445   5.054   5.332   3.228
   38POX    C1O  446   5.137   5.388   3.344
   38POX    C1P  447   5.276   5.323   3.351
   38POX    C1Q  448   5.348   5.377   3.475
   38POX    C1R  449   5.486   5.313   3.485
   38POX     CZ  450   5.505   4.668   1.783
   38POX     OZ  451   5.463   4.626   1.913
   38POX    C2A  452   5.525   4.524   1.973
   38POX    O2A  453   5.618   4.472   1.911
   38POX    C2B  454   5.490   4.499   2.115
   38POX    C2C  455   5.344   4.464   2.142
   38POX    C2D  456   5.310   4.440   2.289
   38POX    C2E  457   5.338   4.551   2.391
   38POX    C2F  458   5.259   4.528   2.520
   38POX    C2G  459   5.113   4.484   2.515
   38POX    C2H  460   5.079   4.406   2.642
   38POX    C2I  461   5.085   4.491   2.769
   38POX    C2J  462   5.062   4.415   2.900
   38POX    C2K  463   5.041   4.503   3.024
   38POX    C2L  464   4.977   4.439   3.147
   38POX    C2M  465   5.063   4.332   3.213
   38POX    C2N  466   5.000   4.303   3.350
   38POX    C2O  467   5.104   4.237   3.439
   38POX    C2P  468   5.055   4.219   3.583
   39CHL    CN1  469   6.375   8.224   2.070
   39CHL    CN2  470   6.343   7.990   2.016
   39CHL    CN3  471   6.331   8.141   1.842
   39CHL    NTM  472   6.398   8.118   1.970
   39CHL     CB  473   6.544   8.108   1.955
   40PJ2     CA  474   6.611   8.009   1.860
   40PJ2     OA  475   6.594   7.875   1.908
   40PJ2      P  476   6.640   7.762   1.804
   40PJ2     OB  477   6.541   7.784   1.696
   40PJ2     HB  478   6.575   7.737   1.614
   40PJ2     OG  479   6.783   7.799   1.787
   40PJ2     HG  480   6.842   7.718   1.783
   40PJ2     OD  481   6.621   7.626   1.887
   41POX     CD  482   6.732   7.593   1.971
   41POX     CE  483   6.767   7.646   2.110
   41POX     OE  484   6.822   7.545   2.195
   41POX    C1A  485   6.921   7.583   2.276
   41POX    O1A  486   6.968   7.696   2.265
   41POX    C1B  487   6.970   7.473   2.363
   41POX    C1C  488   6.977   7.543   2.498
   41POX    C1D  489   7.038   7.453   2.605
   41POX    C1E  490   6.948   7.333   2.636
   41POX    C1F  491   7.023   7.254   2.744
   41POX    C1G  492   6.955   7.129   2.800
   41POX    C1H  493   7.058   7.095   2.908
   41POX    C1I  494   6.990   7.000   3.007
   41POX    C1J  495   7.030   6.986   3.133
   41POX    C1K  496   7.147   7.064   3.194
   41POX    C1L  497   7.097   7.162   3.301
   41POX    C1M  498   7.209   7.246   3.363
   41POX    C1N  499   7.168   7.387   3.402
   41POX    C1O  500   7.121   7.463   3.278
   41POX    C1P  501   7.055   7.593   3.325
   41POX    C1Q  502   7.062   7.701   3.217
   41POX    C1R  503   6.968   7.672   3.099
   41POX     CZ  504   6.636   7.704   2.165
   41POX     OZ  505   6.645   7.761   2.296
   41POX    C2A  506   6.542   7.837   2.334
   41POX    O2A  507   6.431   7.847   2.282
   41POX    C2B  508   6.572   7.917   2.454
   41POX    C2C  509   6.655   7.855   2.567
   41POX    C2D  510   6.662   7.937   2.696
   41POX    C2E  511   6.760   7.875   2.797
   41POX    C2F  512   6.735   7.910   2.944
   41POX    C2G  513   6.607   7.851   3.003
   41POX    C2H  514   6.566   7.904   3.141
   41POX    C2I  515   6.531   8.053   3.136
   41POX    C2J  516   6.499   8.105   3.276
   41POX    C2K  517   6.350   8.105   3.314
   41POX    C2L  518   6.301   7.969   3.363
   41POX    C2M  519   6.150   7.975   3.381
   41POX    C2N  520   6.075   7.974   3.248
   41POX    C2O  521   5.924   7.973   3.269
   41POX    C2P  522   5.849   7.929   3.143
   42CHL    CN1  523   7.721   7.772   1.573
   42CHL    CN2  524   7.616   7.781   1.800
   42CHL    CN3  525   7.826   7.709   1.781
   42CHL    NTM  526   7.735   7.804   1.716
   42CHL     CB  527   7.776   7.945   1.730
   43PJ2     CA  528   7.688   8.042   1.652
   43PJ2     OA  529   7.552   8.051   1.695
   43PJ2      P  530   7.497   8.202   1.678
   43PJ2     OB  531   7.559   8.260   1.557
   43PJ2     HB  532   7.555   8.359   1.563
   43PJ2     OG  533   7.352   8.188   1.703
   43PJ2     HG  534   7.307   8.277   1.699
   43PJ2     OD  535   7.563   8.263   1.811
   44POX     CD  536   7.498   8.245   1.937
   44POX     CE  537   7.591   8.271   2.057
   44POX     OE  538   7.529   8.249   2.184
   44POX    C1A  539   7.529   8.136   2.254
   44POX    O1A  540   7.530   8.027   2.196
   44POX    C1B  541   7.476   8.152   2.391
   44POX    C1C  542   7.581   8.214   2.484
   44POX    C1D  543   7.520   8.264   2.616
   44POX    C1E  544   7.637   8.322   2.695
   44POX    C1F  545   7.578   8.405   2.810
   44POX    C1G  546   7.679   8.425   2.923
   44POX    C1H  547   7.595   8.508   3.021
   44POX    C1I  548   7.687   8.586   3.116
   44POX    C1J  549   7.657   8.625   3.239
   44POX    C1K  550   7.527   8.603   3.317
   44POX    C1L  551   7.504   8.475   3.398
   44POX    C1M  552   7.606   8.460   3.510
   44POX    C1N  553   7.565   8.379   3.634
   44POX    C1O  554   7.477   8.443   3.741
   44POX    C1P  555   7.523   8.577   3.800
   44POX    C1Q  556   7.432   8.617   3.916
   44POX    C1R  557   7.456   8.762   3.959
   44POX     CZ  558   7.639   8.414   2.033
   44POX     OZ  559   7.772   8.452   2.069
   44POX    C2A  560   7.807   8.572   2.023
   44POX    O2A  561   7.744   8.637   1.939
   44POX    C2B  562   7.941   8.608   2.075
   44POX    C2C  563   7.933   8.732   2.164
   44POX    C2D  564   8.074   8.752   2.219
   44POX    C2E  565   8.120   8.886   2.278
   44POX    C2F  566   8.051   8.936   2.405
   44POX    C2G  567   8.102   9.049   2.494
   44POX    C2H  568   7.999   9.088   2.601
   44POX    C2I  569   8.056   9.188   2.702
   44POX    C2J  570   8.092   9.324   2.643
   44POX    C2K  571   8.085   9.442   2.741
   44POX    C2L  572   7.949   9.510   2.744
   44POX    C2M  573   7.944   9.635   2.831
   44POX    C2N  574   7.813   9.708   2.798
   44POX    C2O  575   7.823   9.853   2.848
   44POX    C2P  576   7.827   9.883   2.998
   45CHL    CN1  577   5.201   1.405   1.176
   45CHL    CN2  578   4.964   1.425   1.241
   45CHL    CN3  579   5.034   1.291   1.050
   45CHL    NTM  580   5.061   1.411   1.131
   45CHL     CB  581   5.040   1.520   1.036
   46PJ2     CA  582   5.052   1.671   1.061
   46PJ2     OA  583   5.181   1.703   1.113
   46PJ2      P  584   5.211   1.861   1.106
   46PJ2     OB  585   5.355   1.893   1.094
   46PJ2     HB  586   5.405   1.810   1.067
   46PJ2     OG  587   5.127   1.910   0.995
   46PJ2     HG  588   5.161   1.982   0.934
   46PJ2     OD  589   5.144   1.914   1.242
   47POX     CD  590   5.238   1.929   1.349
   47POX     CE  591   5.175   1.941   1.487
   47POX     OE  592   5.270   1.992   1.580
   47POX    C1A  593   5.241   2.094   1.661
   47POX    O1A  594   5.147   2.167   1.627
   47POX    C1B  595   5.342   2.118   1.766
   47POX    C1C  596   5.280   2.167   1.897
   47POX    C1D  597   5.212   2.051   1.971
   47POX    C1E  598   5.148   2.101   2.100
   47POX    C1F  599   5.028   2.197   2.093
   47POX    C1G  600   4.954   2.220   2.225
   47POX    C1H  601   5.017   2.324   2.318
   47POX    C1I  602   4.953   2.309   2.456
   47POX    C1J  603   4.960   2.393   2.559
   47POX    C1K  604   5.039   2.523   2.539
   47POX    C1L  605   5.003   2.629   2.643
   47POX    C1M  606   4.859   2.680   2.655
   47POX    C1N  607   4.837   2.807   2.737
   47POX    C1O  608   4.870   2.793   2.886
   47POX    C1P  609   4.855   2.927   2.957
   47POX    C1Q  610   4.883   2.896   3.104
   47POX    C1R  611   4.758   2.844   3.175
   47POX     CZ  612   5.104   1.808   1.516
   47POX     OZ  613   4.995   1.813   1.609
   47POX    C2A  614   4.952   1.698   1.660
   47POX    O2A  615   5.001   1.594   1.616
   47POX    C2B  616   4.853   1.717   1.768
   47POX    C2C  617   4.908   1.708   1.911
   47POX    C2D  618   4.798   1.739   2.012
   47POX    C2E  619   4.855   1.719   2.153
   47POX    C2F  620   4.762   1.784   2.255
   47POX    C2G  621   4.807   1.766   2.400
   47POX    C2H  622   4.709   1.836   2.495
   47POX    C2I  623   4.721   1.776   2.635
   47POX    C2J  624   4.815   1.866   2.715
   47POX    C2K  625   4.810   1.849   2.867
   47POX    C2L  626   4.900   1.951   2.937
   47POX    C2M  627   4.840   2.090   2.918
   47POX    C2N  628   4.938   2.194   2.973
   47POX    C2O  629   4.878   2.331   2.941
   47POX    C2P  630   4.984   2.439   2.966
   48CHL    CN1  631   8.086   4.576   1.857
   48CHL    CN2  632   7.967   4.712   1.991
   48CHL    CN3  633   7.873   4.671   1.775
   48CHL    NTM  634   7.999   4.693   1.848
   48CHL     CB  635   8.066   4.815   1.801
   49PJ2     CA  636   8.128   4.819   1.661
   49PJ2     OA  637   8.235   4.725   1.646
   49PJ2      P  638   8.219   4.636   1.513
   49PJ2     OB  639   8.086   4.572   1.508
   49PJ2     HB  640   8.055   4.548   1.600
   49PJ2     OG  641   8.266   4.712   1.395
   49PJ2     HG  642   8.285   4.806   1.422
   49PJ2     OD  643   8.339   4.530   1.528
   50POX     CD  644   8.466   4.588   1.561
   50POX     CE  645   8.551   4.487   1.639
   50POX     OE  646   8.679   4.536   1.680
   50POX    C1A  647   8.702   4.538   1.811
   50POX    O1A  648   8.609   4.508   1.886
   50POX    C1B  649   8.828   4.609   1.844
   50POX    C1C  650   8.816   4.685   1.976
   50POX    C1D  651   8.950   4.750   2.011
   50POX    C1E  652   8.949   4.818   2.148
   50POX    C1F  653   9.096   4.835   2.184
   50POX    C1G  654   9.182   4.709   2.203
   50POX    C1H  655   9.129   4.642   2.330
   50POX    C1I  656   9.239   4.547   2.378
   50POX    C1J  657   9.256   4.500   2.501
   50POX    C1K  658   9.161   4.546   2.612
   50POX    C1L  659   9.222   4.580   2.749
   50POX    C1M  660   9.118   4.598   2.859
   50POX    C1N  661   9.054   4.737   2.864
   50POX    C1O  662   8.948   4.762   2.972
   50POX    C1P  663   8.891   4.904   2.976
   50POX    C1Q  664   8.998   5.010   3.005
   50POX    C1R  665   8.956   5.156   2.988
   50POX     CZ  666   8.550   4.354   1.564
   50POX     OZ  667   8.626   4.250   1.627
   50POX    C2A  668   8.561   4.174   1.714
   50POX    O2A  669   8.439   4.153   1.713
   50POX    C2B  670   8.658   4.081   1.775
   50POX    C2C  671   8.675   4.101   1.926
   50POX    C2D  672   8.720   4.239   1.974
   50POX    C2E  673   8.720   4.245   2.127
   50POX    C2F  674   8.705   4.392   2.165
   50POX    C2G  675   8.700   4.410   2.316
   50POX    C2H  676   8.738   4.554   2.351
   50POX    C2I  677   8.748   4.582   2.501
   50POX    C2J  678   8.612   4.622   2.557
   50POX    C2K  679   8.627   4.658   2.705
   50POX    C2L  680   8.492   4.714   2.751
   50POX    C2M  681   8.452   4.855   2.706
   50POX    C2N  682   8.536   4.958   2.783
   50POX    C2O  683   8.521   4.973   2.935
   50POX    C2P  684   8.380   5.031   2.950
   51CHL    CN1  685   2.726   5.923   1.374
   51CHL    CN2  686   2.662   6.046   1.193
   51CHL    CN3  687   2.728   5.810   1.160
   51CHL    NTM  688   2.754   5.937   1.230
   51CHL     CB  689   2.887   5.998   1.220
   52PJ2     CA  690   3.012   5.911   1.233
   52PJ2     OA  691   3.036   5.845   1.357
   52PJ2      P  692   3.191   5.803   1.364
   52PJ2     OB  693   3.207   5.697   1.263
   52PJ2     HB  694   3.116   5.681   1.226
   52PJ2     OG  695   3.266   5.929   1.344
   52PJ2     HG  696   3.221   6.007   1.389
   52PJ2     OD  697   3.193   5.750   1.516
   53POX     CD  698   3.264   5.840   1.603
   53POX     CE  699   3.322   5.779   1.731
   53POX     OE  700   3.219   5.766   1.830
   53POX    C1A  701   3.238   5.678   1.927
   53POX    O1A  702   3.331   5.600   1.912
   53POX    C1B  703   3.136   5.667   2.034
   53POX    C1C  704   3.165   5.563   2.142
   53POX    C1D  705   3.076   5.592   2.263
   53POX    C1E  706   3.136   5.699   2.354
   53POX    C1F  707   3.253   5.635   2.430
   53POX    C1G  708   3.246   5.684   2.575
   53POX    C1H  709   3.328   5.591   2.664
   53POX    C1I  710   3.255   5.458   2.682
   53POX    C1J  711   3.298   5.377   2.779
   53POX    C1K  712   3.404   5.412   2.883
   53POX    C1L  713   3.351   5.418   3.026
   53POX    C1M  714   3.467   5.441   3.124
   53POX    C1N  715   3.400   5.489   3.252
   53POX    C1O  716   3.509   5.493   3.360
   53POX    C1P  717   3.466   5.520   3.504
   53POX    C1Q  718   3.590   5.545   3.589
   53POX    C1R  719   3.549   5.578   3.733
   53POX     CZ  720   3.433   5.879   1.765
   53POX     OZ  721   3.498   5.859   1.890
   53POX    C2A  722   3.595   5.768   1.899
   53POX    O2A  723   3.658   5.729   1.801
   53POX    C2B  724   3.630   5.763   2.043
   53POX    C2C  725   3.721   5.645   2.078
   53POX    C2D  726   3.867   5.652   2.033
   53POX    C2E  727   3.943   5.760   2.110
   53POX    C2F  728   4.089   5.756   2.064
   53POX    C2G  729   4.175   5.837   2.161
   53POX    C2H  730   4.131   5.983   2.168
   53POX    C2I  731   4.175   6.047   2.300
   53POX    C2J  732   4.113   5.980   2.423
   53POX    C2K  733   4.169   6.043   2.550
   53POX    C2L  734   4.098   6.003   2.680
   53POX    C2M  735   4.167   6.065   2.802
   53POX    C2N  736   4.196   6.215   2.808
   53POX    C2O  737   4.077   6.299   2.761
   53POX    C2P  738   4.102   6.443   2.807
   54CHL    CN1  739   6.559   0.351   1.939
   54CHL    CN2  740   6.656   0.166   2.040
   54CHL    CN3  741   6.798   0.329   1.937
   54CHL    NTM  742   6.671   0.257   1.925
   54CHL     CB  743   6.668   0.183   1.798
   55PJ2     CA  744   6.571   0.088   1.727
   55PJ2     OA  745   6.436   0.134   1.719
   55PJ2      P  746   6.354   0.011   1.656
   55PJ2     OB  747   6.395   0.014   1.513
   55PJ2     HB  748   6.421   0.109   1.495
   55PJ2     OG  749   6.378  -0.118   1.724
   55PJ2     HG  750   6.438  -0.112   1.804
   55PJ2     OD  751   6.200   0.050   1.683
   56POX     CD  752   6.152   0.039   1.817
   56POX     CE  753   6.000   0.035   1.830
   56POX     OE  754   5.954   0.089   1.954
   56POX    C1A  755   5.824   0.118   1.959
   56POX    O1A  756   5.750   0.104   1.861
   56POX    C1B  757   5.790   0.191   2.082
   56POX    C1C  758   5.754   0.082   2.184
   56POX    C1D  759   5.707   0.146   2.315
   56POX    C1E  760   5.700   0.044   2.429
   56POX    C1F  761   5.666   0.111   2.563
   56POX    C1G  762   5.763   0.224   2.597
   56POX    C1H  763   5.731   0.274   2.738
   56POX    C1I  764   5.785   0.415   2.763
   56POX    C1J  765   5.778   0.480   2.879
   56POX    C1K  766   5.724   0.410   3.004
   56POX    C1L  767   5.700   0.505   3.122
   56POX    C1M  768   5.637   0.429   3.239
   56POX    C1N  769   5.611   0.517   3.362
   56POX    C1O  770   5.598   0.459   3.503
   56POX    C1P  771   5.573   0.572   3.603
   56POX    C1Q  772   5.568   0.528   3.749
   56POX    C1R  773   5.488   0.632   3.828
   56POX     CZ  774   5.964  -0.110   1.796
   56POX     OZ  775   6.005  -0.214   1.886
   56POX    C2A  776   5.902  -0.276   1.943
   56POX    O2A  777   5.785  -0.240   1.935
   56POX    C2B  778   5.960  -0.367   2.044
   56POX    C2C  779   5.932  -0.325   2.188
   56POX    C2D  780   5.980  -0.408   2.307
   56POX    C2E  781   5.890  -0.376   2.427
   56POX    C2F  782   5.958  -0.422   2.555
   56POX    C2G  783   6.079  -0.333   2.586
   56POX    C2H  784   6.161  -0.367   2.710
   56POX    C2I  785   6.192  -0.517   2.708
   56POX    C2J  786   6.233  -0.579   2.841
   56POX    C2K  787   6.293  -0.718   2.820
   56POX    C2L  788   6.190  -0.816   2.764
   56POX    C2M  789   6.142  -0.915   2.869
   56POX    C2N  790   6.028  -0.982   2.791
   56POX    C2O  791   5.946  -1.094   2.855
   56POX    C2P  792   5.870  -1.155   2.737
   57CHL    CN1  793   1.760   0.898   0.995
   57CHL    CN2  794   1.912   0.764   0.906
   57CHL    CN3  795   1.886   0.781   1.142
   57CHL    NTM  796   1.899   0.858   1.018
   57CHL     CB  797   1.982   0.979   1.003
   58PJ2     CA  798   2.085   1.013   1.111
   58PJ2     OA  799   2.034   1.044   1.241
   58PJ2      P  800   2.146   1.120   1.329
   58PJ2     OB  801   2.223   1.198   1.229
   58PJ2     HB  802   2.261   1.281   1.271
   58PJ2     OG  803   2.086   1.186   1.447
   58PJ2     HG  804   2.164   1.229   1.493
   58PJ2     OD  805   2.223   0.982   1.360
   59POX     CD  806   2.193   0.925   1.487
   59POX     CE  807   2.226   0.777   1.507
   59POX     OE  808   2.190   0.725   1.635
   59POX    C1A  809   2.073   0.663   1.643
   59POX    O1A  810   2.011   0.621   1.545
   59POX    C1B  811   2.033   0.636   1.784
   59POX    C1C  812   2.107   0.518   1.846
   59POX    C1D  813   2.085   0.517   1.997
   59POX    C1E  814   2.132   0.398   2.081
   59POX    C1F  815   2.089   0.415   2.227
   59POX    C1G  816   2.169   0.525   2.297
   59POX    C1H  817   2.151   0.504   2.447
   59POX    C1I  818   2.197   0.625   2.529
   59POX    C1J  819   2.209   0.610   2.660
   59POX    C1K  820   2.180   0.486   2.744
   59POX    C1L  821   2.309   0.424   2.800
   59POX    C1M  822   2.379   0.527   2.888
   59POX    C1N  823   2.521   0.479   2.919
   59POX    C1O  824   2.618   0.513   2.805
   59POX    C1P  825   2.755   0.517   2.871
   59POX    C1Q  826   2.860   0.563   2.769
   59POX    C1R  827   2.856   0.494   2.633
   59POX     CZ  828   2.373   0.759   1.468
   59POX     OZ  829   2.485   0.809   1.542
   59POX    C2A  830   2.608   0.800   1.493
   59POX    O2A  831   2.627   0.779   1.373
   59POX    C2B  832   2.715   0.820   1.593
   59POX    C2C  833   2.730   0.695   1.681
   59POX    C2D  834   2.857   0.722   1.763
   59POX    C2E  835   2.895   0.587   1.824
   59POX    C2F  836   3.037   0.592   1.881
   59POX    C2G  837   3.079   0.458   1.941
   59POX    C2H  838   2.987   0.404   2.051
   59POX    C2I  839   3.029   0.259   2.072
   59POX    C2J  840   2.931   0.186   2.165
   59POX    C2K  841   2.971   0.039   2.176
   59POX    C2L  842   2.887  -0.044   2.274
   59POX    C2M  843   2.915  -0.194   2.265
   59POX    C2N  844   2.831  -0.276   2.363
   59POX    C2O  845   2.854  -0.251   2.512
   59POX    C2P  846   2.772  -0.351   2.595
   60CHL    CN1  847   0.632   1.449   1.251
   60CHL    CN2  848   0.762   1.425   1.463
   60CHL    CN3  849   0.562   1.310   1.403
   60CHL    NTM  850   0.631   1.439   1.398
   60CHL     CB  851   0.553   1.543   1.467
   61PJ2     CA  852   0.602   1.687   1.451
   61PJ2     OA  853   0.739   1.713   1.482
   61PJ2      P  854   0.779   1.854   1.415
   61PJ2     OB  855   0.927   1.849   1.407
   61PJ2     HB  856   0.971   1.932   1.441
   61PJ2     OG  857   0.705   1.866   1.287
   61PJ2     HG  858   0.628   1.802   1.282
   61PJ2     OD  859   0.722   1.963   1.519
   62POX     CD  860   0.794   1.993   1.638
   62POX     CE  861   0.721   2.093   1.728
   62POX     OE  862   0.781   2.103   1.858
   62POX    C1A  863   0.891   2.174   1.880
   62POX    O1A  864   0.936   2.252   1.797
   62POX    C1B  865   0.949   2.158   2.016
   62POX    C1C  866   1.083   2.227   2.041
   62POX    C1D  867   1.066   2.372   2.088
   62POX    C1E  868   1.201   2.444   2.086
   62POX    C1F  869   1.196   2.592   2.125
   62POX    C1G  870   1.330   2.663   2.103
   62POX    C1H  871   1.449   2.599   2.176
   62POX    C1I  872   1.582   2.664   2.137
   62POX    C1J  873   1.685   2.658   2.221
   62POX    C1K  874   1.690   2.587   2.356
   62POX    C1L  875   1.787   2.649   2.457
   62POX    C1M  876   1.738   2.626   2.599
   62POX    C1N  877   1.622   2.716   2.644
   62POX    C1O  878   1.590   2.698   2.792
   62POX    C1P  879   1.555   2.552   2.823
   62POX    C1Q  880   1.581   2.510   2.968
   62POX    C1R  881   1.503   2.596   3.067
   62POX     CZ  882   0.574   2.053   1.745
   62POX     OZ  883   0.549   1.945   1.835
   62POX    C2A  884   0.425   1.899   1.846
   62POX    O2A  885   0.352   1.909   1.747
   62POX    C2B  886   0.404   1.800   1.954
   62POX    C2C  887   0.346   1.859   2.083
   62POX    C2D  888   0.351   1.750   2.191
   62POX    C2E  889   0.289   1.801   2.322
   62POX    C2F  890   0.395   1.891   2.385
   62POX    C2G  891   0.322   1.945   2.508
   62POX    C2H  892   0.414   2.027   2.597
   62POX    C2I  893   0.344   2.050   2.731
   62POX    C2J  894   0.316   1.926   2.816
   62POX    C2K  895   0.229   1.964   2.936
   62POX    C2L  896   0.209   1.851   3.038
   62POX    C2M  897   0.141   1.919   3.156
   62POX    C2N  898   0.111   1.832   3.278
   62POX    C2O  899   0.001   1.873   3.376
   62POX    C2P  900  -0.007   1.790   3.505
   63CHL    CN1  901   4.746   6.995   0.755
   63CHL    CN2  902   4.664   6.786   0.709
   63CHL    CN3  903   4.889   6.815   0.792
   63CHL    NTM  904   4.749   6.857   0.806
   63CHL     CB  905   4.703   6.838   0.944
   64PJ2     CA  906   4.551   6.847   0.956
   64PJ2     OA  907   4.516   6.986   0.953
   64PJ2      P  908   4.357   7.005   0.965
   64PJ2     OB  909   4.349   7.150   0.937
   64PJ2     HB  910   4.438   7.195   0.945
   64PJ2     OG  911   4.304   6.904   0.871
   64PJ2     HG  912   4.310   6.806   0.894
   64PJ2     OD  913   4.300   6.977   1.113
   65POX     CD  914   4.277   7.088   1.201
   65POX     CE  915   4.268   7.067   1.353
   65POX     OE  916   4.242   7.185   1.430
   65POX    C1A  917   4.117   7.231   1.438
   65POX    O1A  918   4.026   7.188   1.366
   65POX    C1B  919   4.102   7.347   1.529
   65POX    C1C  920   3.991   7.308   1.627
   65POX    C1D  921   3.992   7.380   1.762
   65POX    C1E  922   4.123   7.386   1.841
   65POX    C1F  923   4.096   7.430   1.985
   65POX    C1G  924   4.226   7.425   2.066
   65POX    C1H  925   4.203   7.511   2.191
   65POX    C1I  926   4.299   7.447   2.291
   65POX    C1J  927   4.318   7.502   2.410
   65POX    C1K  928   4.236   7.621   2.460
   65POX    C1L  929   4.213   7.610   2.610
   65POX    C1M  930   4.152   7.737   2.670
   65POX    C1N  931   3.999   7.731   2.676
   65POX    C1O  932   3.955   7.823   2.791
   65POX    C1P  933   3.806   7.810   2.822
   65POX    C1Q  934   3.754   7.945   2.872
   65POX    C1R  935   3.604   7.923   2.894
   65POX     CZ  936   4.385   6.982   1.403
   65POX     OZ  937   4.382   6.946   1.541
   65POX    C2A  938   4.456   6.847   1.589
   65POX    O2A  939   4.520   6.772   1.515
   65POX    C2B  940   4.454   6.820   1.734
   65POX    C2C  941   4.387   6.924   1.825
   65POX    C2D  942   4.398   6.876   1.970
   65POX    C2E  943   4.355   6.991   2.061
   65POX    C2F  944   4.339   6.943   2.205
   65POX    C2G  945   4.334   7.040   2.323
   65POX    C2H  946   4.326   6.976   2.462
   65POX    C2I  947   4.285   7.086   2.560
   65POX    C2J  948   4.228   7.035   2.693
   65POX    C2K  949   4.107   6.947   2.659
   65POX    C2L  950   4.032   6.893   2.780
   65POX    C2M  951   3.925   6.793   2.735
   65POX    C2N  952   3.865   6.750   2.869
   65POX    C2O  953   3.746   6.658   2.841
   65POX    C2P  954   3.622   6.686   2.927
   66CHL    CN1  955   2.695   7.720   1.209
   66CHL    CN2  956   2.634   7.656   1.435
   66CHL    CN3  957   2.837   7.774   1.401
   66CHL    NTM  958   2.699   7.757   1.351
   66CHL     CB  959   2.630   7.884   1.380
   67PJ2     CA  960   2.489   7.913   1.329
   67PJ2     OA  961   2.378   7.847   1.392
   67PJ2      P  962   2.233   7.869   1.326
   67PJ2     OB  963   2.186   7.987   1.402
   67PJ2     HB  964   2.088   8.003   1.384
   67PJ2     OG  965   2.253   7.890   1.181
   67PJ2     HG  966   2.174   7.866   1.124
   67PJ2     OD  967   2.163   7.730   1.367
   68POX     CD  968   2.146   7.717   1.508
   68POX     CE  969   2.105   7.574   1.544
   68POX     OE  970   2.061   7.560   1.679
   68POX    C1A  971   1.947   7.617   1.718
   68POX    O1A  972   1.861   7.648   1.637
   68POX    C1B  973   1.917   7.609   1.863
   68POX    C1C  974   1.824   7.494   1.903
   68POX    C1D  975   1.840   7.473   2.054
   68POX    C1E  976   1.743   7.564   2.130
   68POX    C1F  977   1.766   7.544   2.280
   68POX    C1G  978   1.663   7.627   2.357
   68POX    C1H  979   1.659   7.634   2.510
   68POX    C1I  980   1.602   7.500   2.557
   68POX    C1J  981   1.673   7.432   2.647
   68POX    C1K  982   1.792   7.487   2.726
   68POX    C1L  983   1.792   7.450   2.874
   68POX    C1M  984   1.926   7.480   2.942
   68POX    C1N  985   1.946   7.460   3.092
   68POX    C1O  986   2.085   7.505   3.137
   68POX    C1P  987   2.177   7.389   3.098
   68POX    C1Q  988   2.325   7.426   3.090
   68POX    C1R  989   2.401   7.293   3.096
   68POX     CZ  990   2.226   7.482   1.521
   68POX     OZ  991   2.207   7.344   1.489
   68POX    C2A  992   2.324   7.286   1.465
   68POX    O2A  993   2.435   7.338   1.458
   68POX    C2B  994   2.312   7.146   1.418
   68POX    C2C  995   2.306   7.044   1.532
   68POX    C2D  996   2.321   6.901   1.478
   68POX    C2E  997   2.356   6.826   1.606
   68POX    C2F  998   2.324   6.676   1.611
   68POX    C2G  999   2.330   6.620   1.753
   68POX    C2H 1000   2.226   6.667   1.854
   68POX    C2I 1001   2.250   6.603   1.991
   68POX    C2J 1002   2.138   6.648   2.085
   68POX    C2K 1003   2.180   6.626   2.230
   68POX    C2L 1004   2.071   6.665   2.329
   68POX    C2M 1005   2.095   6.609   2.469
   68POX    C2N 1006   2.201   6.686   2.549
   68POX    C2O 1007   2.204   6.631   2.692
   68POX    C2P 1008   2.239   6.483   2.701
   69CHL    CN1 1009   0.649   0.563   1.148
   69CHL    CN2 1010   0.640   0.424   0.950
   69CHL    CN3 1011   0.449   0.439   1.096
   69CHL    NTM 1012   0.564   0.511   1.040
   69CHL     CB 1013   0.499   0.619   0.963
   70PJ2     CA 1014   0.464   0.747   1.038
   70PJ2     OA 1015   0.370   0.723   1.143
   70PJ2      P 1016   0.330   0.857   1.223
   70PJ2     OB 1017   0.360   0.979   1.146
   70PJ2     HB 1018   0.458   0.987   1.127
   70PJ2     OG 1019   0.192   0.847   1.277
   70PJ2     HG 1020   0.167   0.921   1.338
   70PJ2     OD 1021   0.423   0.850   1.355
   71POX     CD 1022   0.409   0.737   1.441
   71POX     CE 1023   0.514   0.742   1.552
   71POX     OE 1024   0.510   0.629   1.639
   71POX    C1A 1025   0.589   0.527   1.607
   71POX    O1A 1026   0.600   0.507   1.486
   71POX    C1B 1027   0.614   0.427   1.713
   71POX    C1C 1028   0.674   0.492   1.838
   71POX    C1D 1029   0.592   0.587   1.925
   71POX    C1E 1030   0.688   0.667   2.013
   71POX    C1F 1031   0.628   0.763   2.116
   71POX    C1G 1032   0.745   0.843   2.173
   71POX    C1H 1033   0.689   0.956   2.260
   71POX    C1I 1034   0.798   1.047   2.316
   71POX    C1J 1035   0.798   1.097   2.440
   71POX    C1K 1036   0.704   1.048   2.550
   71POX    C1L 1037   0.762   1.089   2.685
   71POX    C1M 1038   0.696   1.010   2.798
   71POX    C1N 1039   0.690   1.086   2.931
   71POX    C1O 1040   0.666   0.995   3.052
   71POX    C1P 1041   0.648   1.083   3.176
   71POX    C1Q 1042   0.622   1.007   3.306
   71POX    C1R 1043   0.690   0.870   3.315
   71POX     CZ 1044   0.529   0.883   1.610
   71POX     OZ 1045   0.655   0.924   1.664
   71POX    C2A 1046   0.678   1.053   1.686
   71POX    O2A 1047   0.577   1.123   1.691
   71POX    C2B 1048   0.812   1.093   1.733
   71POX    C2C 1049   0.815   1.177   1.860
   71POX    C2D 1050   0.955   1.237   1.874
   71POX    C2E 1051   0.984   1.271   2.020
   71POX    C2F 1052   1.126   1.327   2.022
   71POX    C2G 1053   1.183   1.384   2.153
   71POX    C2H 1054   1.156   1.312   2.285
   71POX    C2I 1055   1.179   1.403   2.405
   71POX    C2J 1056   1.118   1.351   2.535
   71POX    C2K 1057   1.134   1.461   2.641
   71POX    C2L 1058   1.064   1.419   2.771
   71POX    C2M 1059   1.156   1.319   2.842
   71POX    C2N 1060   1.097   1.263   2.971
   71POX    C2O 1061   1.091   1.379   3.071
   71POX    C2P 1062   1.044   1.332   3.209
   72CHL    CN1 1063   2.799   5.237   0.690
   72CHL    CN2 1064   2.572   5.292   0.766
   72CHL    CN3 1065   2.713   5.463   0.706
   72CHL    NTM 1066   2.714   5.329   0.766
   72CHL     CB 1067   2.755   5.334   0.907
   73PJ2     CA 1068   2.894   5.390   0.940
   73PJ2     OA 1069   2.995   5.292   0.920
   73PJ2      P 1070   3.145   5.346   0.943
   73PJ2     OB 1071   3.212   5.218   0.910
   73PJ2     HB 1072   3.311   5.232   0.912
   73PJ2     OG 1073   3.145   5.463   0.853
   73PJ2     HG 1074   3.219   5.457   0.786
   73PJ2     OD 1075   3.151   5.384   1.099
   74POX     CD 1076   3.144   5.282   1.199
   74POX     CE 1077   3.161   5.345   1.338
   74POX     OE 1078   3.159   5.243   1.437
   74POX    C1A 1079   3.224   5.281   1.547
   74POX    O1A 1080   3.312   5.367   1.546
   74POX    C1B 1081   3.186   5.206   1.668
   74POX    C1C 1082   3.258   5.249   1.796
   74POX    C1D 1083   3.213   5.164   1.914
   74POX    C1E 1084   3.305   5.188   2.034
   74POX    C1F 1085   3.281   5.118   2.168
   74POX    C1G 1086   3.415   5.120   2.242
   74POX    C1H 1087   3.390   5.053   2.376
   74POX    C1I 1088   3.512   5.081   2.464
   74POX    C1J 1089   3.510   5.055   2.595
   74POX    C1K 1090   3.386   4.988   2.654
   74POX    C1L 1091   3.415   4.932   2.793
   74POX    C1M 1092   3.291   4.922   2.882
   74POX    C1N 1093   3.312   4.868   3.023
   74POX    C1O 1094   3.179   4.867   3.098
   74POX    C1P 1095   3.170   4.796   3.234
   74POX    C1Q 1096   3.212   4.649   3.224
   74POX    C1R 1097   3.190   4.576   3.356
   74POX     CZ 1098   3.050   5.449   1.350
   74POX     OZ 1099   3.029   5.493   1.484
   74POX    C2A 1100   2.919   5.564   1.509
   74POX    O2A 1101   2.842   5.603   1.421
   74POX    C2B 1102   2.891   5.586   1.652
   74POX    C2C 1103   2.820   5.473   1.727
   74POX    C2D 1104   2.781   5.522   1.866
   74POX    C2E 1105   2.756   5.401   1.957
   74POX    C2F 1106   2.705   5.449   2.093
   74POX    C2G 1107   2.692   5.327   2.184
   74POX    C2H 1108   2.661   5.371   2.327
   74POX    C2I 1109   2.612   5.258   2.418
   74POX    C2J 1110   2.587   5.307   2.560
   74POX    C2K 1111   2.479   5.416   2.562
   74POX    C2L 1112   2.436   5.469   2.699
   74POX    C2M 1113   2.290   5.514   2.694
   74POX    C2N 1114   2.231   5.578   2.820
   74POX    C2O 1115   2.098   5.649   2.795
   74POX    C2P 1116   2.026   5.704   2.918
   75CHL    CN1 1117   4.659   5.042   1.332
   75CHL    CN2 1118   4.709   4.950   1.108
   75CHL    CN3 1119   4.851   4.910   1.285
   75CHL    NTM 1120   4.708   4.928   1.254
   75CHL     CB 1121   4.637   4.806   1.292
   76PJ2     CA 1122   4.514   4.741   1.227
   76PJ2     OA 1123   4.398   4.824   1.231
   76PJ2      P 1124   4.264   4.747   1.278
   76PJ2     OB 1125   4.159   4.842   1.235
   76PJ2     HB 1126   4.197   4.901   1.164
   76PJ2     OG 1127   4.288   4.613   1.219
   76PJ2     HG 1128   4.200   4.580   1.186
   76PJ2     OD 1129   4.272   4.723   1.437
   77POX     CD 1130   4.283   4.849   1.503
   77POX     CE 1131   4.215   4.852   1.641
   77POX     OE 1132   4.212   4.979   1.706
   77POX    C1A 1133   4.122   5.069   1.669
   77POX    O1A 1134   4.032   5.030   1.596
   77POX    C1B 1135   4.156   5.210   1.698
   77POX    C1C 1136   4.066   5.251   1.815
   77POX    C1D 1137   4.130   5.380   1.866
   77POX    C1E 1138   4.249   5.351   1.958
   77POX    C1F 1139   4.327   5.482   1.975
   77POX    C1G 1140   4.451   5.458   2.062
   77POX    C1H 1141   4.536   5.584   2.071
   77POX    C1I 1142   4.634   5.577   2.188
   77POX    C1J 1143   4.607   5.585   2.318
   77POX    C1K 1144   4.466   5.617   2.366
   77POX    C1L 1145   4.453   5.590   2.516
   77POX    C1M 1146   4.328   5.649   2.581
   77POX    C1N 1147   4.344   5.650   2.733
   77POX    C1O 1148   4.314   5.513   2.794
   77POX    C1P 1149   4.343   5.518   2.944
   77POX    C1Q 1150   4.337   5.378   3.005
   77POX    C1R 1151   4.190   5.341   3.024
   77POX     CZ 1152   4.303   4.748   1.712
   77POX     OZ 1153   4.249   4.724   1.842
   77POX    C2A 1154   4.310   4.629   1.912
   77POX    O2A 1155   4.397   4.557   1.864
   77POX    C2B 1156   4.258   4.615   2.050
   77POX    C2C 1157   4.353   4.691   2.143
   77POX    C2D 1158   4.297   4.745   2.274
   77POX    C2E 1159   4.229   4.641   2.364
   77POX    C2F 1160   4.187   4.710   2.494
   77POX    C2G 1161   4.304   4.724   2.592
   77POX    C2H 1162   4.255   4.800   2.715
   77POX    C2I 1163   4.375   4.810   2.810
   77POX    C2J 1164   4.348   4.913   2.920
   77POX    C2K 1165   4.224   4.883   3.004
   77POX    C2L 1166   4.220   4.969   3.131
   77POX    C2M 1167   4.084   4.915   3.174
   77POX    C2N 1168   4.031   4.996   3.293
   77POX    C2O 1169   3.999   5.138   3.246
   77POX    C2P 1170   3.977   5.223   3.372
   78CHL    CN1 1171   6.118   2.208   0.917
   78CHL    CN2 1172   6.126   2.080   1.127
   78CHL    CN3 1173   6.213   2.001   0.916
   78CHL    NTM 1174   6.105   2.076   0.982
   78CHL     CB 1175   5.976   2.018   0.942
   79PJ2     CA 1176   5.846   2.064   1.009
   79PJ2     OA 1177   5.813   2.203   1.002
   79PJ2      P 1178   5.656   2.231   0.981
   79PJ2     OB 1179   5.652   2.378   0.993
   79PJ2     HB 1180   5.561   2.422   0.991
   79PJ2     OG 1181   5.641   2.161   0.852
   79PJ2     HG 1182   5.693   2.076   0.851
   79PJ2     OD 1183   5.608   2.163   1.119
   80POX     CD 1184   5.638   2.236   1.238
   80POX     CE 1185   5.570   2.189   1.367
   80POX     OE 1186   5.570   2.297   1.461
   80POX    C1A 1187   5.482   2.397   1.466
   80POX    O1A 1188   5.397   2.395   1.377
   80POX    C1B 1189   5.502   2.496   1.574
   80POX    C1C 1190   5.378   2.527   1.658
   80POX    C1D 1191   5.389   2.600   1.792
   80POX    C1E 1192   5.447   2.508   1.899
   80POX    C1F 1193   5.474   2.587   2.027
   80POX    C1G 1194   5.524   2.489   2.134
   80POX    C1H 1195   5.539   2.540   2.277
   80POX    C1I 1196   5.409   2.544   2.358
   80POX    C1J 1197   5.410   2.576   2.488
   80POX    C1K 1198   5.527   2.601   2.583
   80POX    C1L 1199   5.487   2.580   2.729
   80POX    C1M 1200   5.418   2.703   2.789
   80POX    C1N 1201   5.372   2.674   2.932
   80POX    C1O 1202   5.346   2.798   3.018
   80POX    C1P 1203   5.276   2.753   3.146
   80POX    C1Q 1204   5.375   2.713   3.255
   80POX    C1R 1205   5.454   2.828   3.319
   80POX     CZ 1206   5.615   2.054   1.422
   80POX     OZ 1207   5.746   2.020   1.471
   80POX    C2A 1208   5.832   1.950   1.397
   80POX    O2A 1209   5.801   1.922   1.281
   80POX    C2B 1210   5.958   1.917   1.467
   80POX    C2C 1211   5.986   1.988   1.599
   80POX    C2D 1212   6.087   1.903   1.677
   80POX    C2E 1213   6.106   1.971   1.813
   80POX    C2F 1214   6.157   1.870   1.916
   80POX    C2G 1215   6.123   1.939   2.049
   80POX    C2H 1216   6.161   1.856   2.172
   80POX    C2I 1217   6.144   1.934   2.303
   80POX    C2J 1218   6.206   1.859   2.420
   80POX    C2K 1219   6.224   1.972   2.522
   80POX    C2L 1220   6.298   1.912   2.641
   80POX    C2M 1221   6.280   2.009   2.758
   80POX    C2N 1222   6.370   1.970   2.876
   80POX    C2O 1223   6.305   1.866   2.967
   80POX    C2P 1224   6.397   1.849   3.088
   81CHL    CN1 1225   0.728   3.667   1.370
   81CHL    CN2 1226   0.884   3.486   1.346
   81CHL    CN3 1227   0.925   3.641   1.505
   81CHL    NTM 1228   0.870   3.631   1.369
   81CHL     CB 1229   0.949   3.711   1.274
   82PJ2     CA 1230   0.978   3.857   1.313
   82PJ2     OA 1231   0.868   3.927   1.371
   82PJ2      P 1232   0.900   4.085   1.382
   82PJ2     OB 1233   0.967   4.124   1.256
   82PJ2     HB 1234   0.972   4.223   1.242
   82PJ2     OG 1235   0.766   4.130   1.425
   82PJ2     HG 1236   0.780   4.201   1.494
   82PJ2     OD 1237   1.004   4.101   1.503
   83POX     CD 1238   0.962   4.062   1.633
   83POX     CE 1239   1.046   4.108   1.753
   83POX     OE 1240   1.007   4.036   1.870
   83POX    C1A 1241   1.108   3.985   1.940
   83POX    O1A 1242   1.211   3.955   1.880
   83POX    C1B 1243   1.086   3.974   2.086
   83POX    C1C 1244   1.162   4.083   2.161
   83POX    C1D 1245   1.150   4.063   2.312
   83POX    C1E 1246   1.187   4.185   2.397
   83POX    C1F 1247   1.177   4.157   2.547
   83POX    C1G 1248   1.191   4.294   2.614
   83POX    C1H 1249   1.185   4.279   2.766
   83POX    C1I 1250   1.168   4.422   2.818
   83POX    C1J 1251   1.179   4.451   2.947
   83POX    C1K 1252   1.204   4.359   3.067
   83POX    C1L 1253   1.176   4.415   3.206
   83POX    C1M 1254   1.217   4.313   3.313
   83POX    C1N 1255   1.221   4.343   3.462
   83POX    C1O 1256   1.304   4.469   3.492
   83POX    C1P 1257   1.300   4.514   3.638
   83POX    C1Q 1258   1.367   4.650   3.657
   83POX    C1R 1259   1.340   4.714   3.794
   83POX     CZ 1260   1.051   4.261   1.746
   83POX     OZ 1261   1.131   4.326   1.845
   83POX    C2A 1262   1.160   4.455   1.836
   83POX    O2A 1263   1.117   4.529   1.747
   83POX    C2B 1264   1.231   4.506   1.955
   83POX    C2C 1265   1.130   4.570   2.051
   83POX    C2D 1266   1.189   4.598   2.189
   83POX    C2E 1267   1.291   4.712   2.181
   83POX    C2F 1268   1.354   4.714   2.321
   83POX    C2G 1269   1.265   4.755   2.438
   83POX    C2H 1270   1.335   4.730   2.572
   83POX    C2I 1271   1.249   4.797   2.679
   83POX    C2J 1272   1.340   4.812   2.801
   83POX    C2K 1273   1.264   4.893   2.905
   83POX    C2L 1274   1.153   4.822   2.982
   83POX    C2M 1275   1.155   4.891   3.119
   83POX    C2N 1276   1.044   4.822   3.197
   83POX    C2O 1277   1.032   4.892   3.333
   83POX    C2P 1278   0.946   4.808   3.428
   84CHL    CN1 1279   7.362   5.713   1.651
   84CHL    CN2 1280   7.315   5.944   1.640
   84CHL    CN3 1281   7.299   5.823   1.444
   84CHL    NTM 1282   7.274   5.813   1.588
   84CHL     CB 1283   7.135   5.784   1.628
   85PJ2     CA 1284   7.013   5.867   1.587
   85PJ2     OA 1285   7.003   6.001   1.635
   85PJ2      P 1286   6.867   6.074   1.591
   85PJ2     OB 1287   6.876   6.222   1.586
   85PJ2     HB 1288   6.904   6.251   1.495
   85PJ2     OG 1289   6.816   6.001   1.473
   85PJ2     HG 1290   6.736   6.042   1.429
   85PJ2     OD 1291   6.780   6.020   1.715
   86POX     CD 1292   6.790   6.097   1.836
   86POX     CE 1293   6.792   6.021   1.969
   86POX     OE 1294   6.795   6.114   2.077
   86POX    C1A 1295   6.695   6.198   2.103
   86POX    O1A 1296   6.589   6.187   2.042
   86POX    C1B 1297   6.721   6.303   2.204
   86POX    C1C 1298   6.685   6.271   2.349
   86POX    C1D 1299   6.697   6.395   2.438
   86POX    C1E 1300   6.714   6.367   2.587
   86POX    C1F 1301   6.630   6.254   2.648
   86POX    C1G 1302   6.644   6.243   2.799
   86POX    C1H 1303   6.790   6.210   2.834
   86POX    C1I 1304   6.795   6.165   2.981
   86POX    C1J 1305   6.912   6.166   3.043
   86POX    C1K 1306   7.048   6.203   2.982
   86POX    C1L 1307   7.165   6.163   3.071
   86POX    C1M 1308   7.165   6.236   3.206
   86POX    C1N 1309   7.288   6.180   3.277
   86POX    C1O 1310   7.293   6.237   3.419
   86POX    C1P 1311   7.419   6.191   3.493
   86POX    C1Q 1312   7.472   6.272   3.612
   86POX    C1R 1313   7.371   6.291   3.725
   86POX     CZ 1314   6.902   5.916   1.949
   86POX     OZ 1315   6.910   5.816   2.051
   86POX    C2A 1316   6.994   5.713   2.040
   86POX    O2A 1317   7.073   5.717   1.946
   86POX    C2B 1318   7.021   5.645   2.169
   86POX    C2C 1319   7.130   5.714   2.251
   86POX    C2D 1320   7.147   5.659   2.393
   86POX    C2E 1321   7.272   5.723   2.455
   86POX    C2F 1322   7.349   5.602   2.508
   86POX    C2G 1323   7.422   5.651   2.633
   86POX    C2H 1324   7.338   5.630   2.758
   86POX    C2I 1325   7.425   5.598   2.880
   86POX    C2J 1326   7.351   5.657   3.000
   86POX    C2K 1327   7.394   5.599   3.135
   86POX    C2L 1328   7.360   5.695   3.249
   86POX    C2M 1329   7.439   5.655   3.374
   86POX    C2N 1330   7.407   5.756   3.485
   86POX    C2O 1331   7.345   5.690   3.609
   86POX    C2P 1332   7.443   5.587   3.665
   87CHL    CN1 1333   5.435   8.782   1.529
   87CHL    CN2 1334   5.370   8.556   1.561
   87CHL    CN3 1335   5.584   8.631   1.631
   87CHL    NTM 1336   5.483   8.643   1.525
   87CHL     CB 1337   5.532   8.609   1.390
   88PJ2     CA 1338   5.607   8.479   1.364
   88PJ2     OA 1339   5.536   8.364   1.410
   88PJ2      P 1340   5.608   8.229   1.459
   88PJ2     OB 1341   5.498   8.130   1.470
   88PJ2     HB 1342   5.521   8.039   1.504
   88PJ2     OG 1343   5.724   8.199   1.372
   88PJ2     HG 1344   5.765   8.275   1.323
   88PJ2     OD 1345   5.664   8.286   1.598
   89POX     CD 1346   5.680   8.187   1.700
   89POX     CE 1347   5.689   8.249   1.839
   89POX     OE 1348   5.723   8.144   1.930
   89POX    C1A 1349   5.846   8.095   1.927
   89POX    O1A 1350   5.935   8.159   1.871
   89POX    C1B 1351   5.863   7.985   2.025
   89POX    C1C 1352   5.922   8.047   2.152
   89POX    C1D 1353   5.934   7.934   2.255
   89POX    C1E 1354   6.057   7.842   2.243
   89POX    C1F 1355   6.061   7.743   2.359
   89POX    C1G 1356   6.032   7.598   2.319
   89POX    C1H 1357   5.956   7.514   2.421
   89POX    C1I 1358   5.941   7.369   2.374
   89POX    C1J 1359   5.917   7.266   2.455
   89POX    C1K 1360   5.902   7.285   2.606
   89POX    C1L 1361   6.039   7.268   2.673
   89POX    C1M 1362   6.043   7.249   2.825
   89POX    C1N 1363   5.967   7.351   2.910
   89POX    C1O 1364   6.023   7.356   3.052
   89POX    C1P 1365   6.151   7.439   3.057
   89POX    C1Q 1366   6.207   7.443   3.200
   89POX    C1R 1367   6.324   7.539   3.220
   89POX     CZ 1368   5.571   8.334   1.887
   89POX     OZ 1369   5.581   8.412   2.006
   89POX    C2A 1370   5.497   8.514   2.023
   89POX    O2A 1371   5.415   8.547   1.938
   89POX    C2B 1372   5.497   8.575   2.158
   89POX    C2C 1373   5.360   8.565   2.225
   89POX    C2D 1374   5.358   8.586   2.377
   89POX    C2E 1375   5.433   8.481   2.458
   89POX    C2F 1376   5.379   8.483   2.601
   89POX    C2G 1377   5.462   8.405   2.704
   89POX    C2H 1378   5.581   8.484   2.759
   89POX    C2I 1379   5.644   8.407   2.876
   89POX    C2J 1380   5.778   8.469   2.915
   89POX    C2K 1381   5.824   8.401   3.044
   89POX    C2L 1382   5.970   8.434   3.078
   89POX    C2M 1383   5.985   8.403   3.227
   89POX    C2N 1384   6.117   8.450   3.289
   89POX    C2O 1385   6.127   8.601   3.315
   89POX    C2P 1386   6.007   8.648   3.397
   90CHL    CN1 1387   3.894   7.153   1.094
   90CHL    CN2 1388   3.846   7.297   0.906
   90CHL    CN3 1389   3.864   7.375   1.133
   90CHL    NTM 1390   3.919   7.284   1.032
   90CHL     CB 1391   4.066   7.291   1.019
   91PJ2     CA 1392   4.137   7.417   0.970
   91PJ2     OA 1393   4.119   7.526   1.062
   91PJ2      P 1394   4.241   7.631   1.057
   91PJ2     OB 1395   4.296   7.671   0.926
   91PJ2     HB 1396   4.303   7.588   0.870
   91PJ2     OG 1397   4.201   7.737   1.152
   91PJ2     HG 1398   4.149   7.699   1.229
   91PJ2     OD 1399   4.364   7.549   1.123
   92POX     CD 1400   4.358   7.531   1.265
   92POX     CE 1401   4.489   7.474   1.320
   92POX     OE 1402   4.476   7.455   1.461
   92POX    C1A 1403   4.518   7.338   1.509
   92POX    O1A 1404   4.574   7.256   1.437
   92POX    C1B 1405   4.486   7.323   1.653
   92POX    C1C 1406   4.621   7.313   1.724
   92POX    C1D 1407   4.596   7.363   1.867
   92POX    C1E 1408   4.707   7.321   1.964
   92POX    C1F 1409   4.664   7.335   2.110
   92POX    C1G 1410   4.783   7.304   2.201
   92POX    C1H 1411   4.753   7.343   2.347
   92POX    C1I 1412   4.628   7.284   2.412
   92POX    C1J 1413   4.591   7.317   2.535
   92POX    C1K 1414   4.670   7.413   2.624
   92POX    C1L 1415   4.576   7.479   2.724
   92POX    C1M 1416   4.654   7.570   2.819
   92POX    C1N 1417   4.562   7.675   2.880
   92POX    C1O 1418   4.610   7.740   3.010
   92POX    C1P 1419   4.491   7.781   3.096
   92POX    C1Q 1420   4.555   7.824   3.228
   92POX    C1R 1421   4.447   7.861   3.330
   92POX     CZ 1422   4.607   7.557   1.269
   92POX     OZ 1423   4.625   7.677   1.345
   92POX    C2A 1424   4.736   7.677   1.418
   92POX    O2A 1425   4.822   7.589   1.415
   92POX    C2B 1426   4.765   7.808   1.481
   92POX    C2C 1427   4.881   7.808   1.581
   92POX    C2D 1428   4.854   7.730   1.709
   92POX    C2E 1429   4.974   7.689   1.795
   92POX    C2F 1430   4.923   7.615   1.919
   92POX    C2G 1431   5.014   7.649   2.037
   92POX    C2H 1432   4.948   7.767   2.109
   92POX    C2I 1433   5.036   7.833   2.215
   92POX    C2J 1434   5.061   7.750   2.341
   92POX    C2K 1435   5.175   7.800   2.430
   92POX    C2L 1436   5.171   7.747   2.574
   92POX    C2M 1437   5.040   7.788   2.640
   92POX    C2N 1438   5.048   7.733   2.782
   92POX    C2O 1439   5.053   7.581   2.778
   92POX    C2P 1440   5.059   7.518   2.918
   93CHL    CN1 1441   0.437   7.147   0.754
   93CHL    CN2 1442   0.228   7.061   0.670
   93CHL    CN3 1443   0.374   6.924   0.806
   93CHL    NTM 1444   0.322   7.060   0.783
   93CHL     CB 1445   0.273   7.116   0.910
   94PJ2     CA 1446   0.139   7.069   0.966
   94PJ2     OA 1447   0.125   6.928   0.982
   94PJ2      P 1448  -0.026   6.889   1.024
   94PJ2     OB 1449  -0.112   6.994   0.964
   94PJ2     HB 1450  -0.203   6.958   0.947
   94PJ2     OG 1451  -0.043   6.744   1.002
   94PJ2     HG 1452  -0.074   6.736   0.907
   94PJ2     OD 1453  -0.024   6.911   1.184
   95POX     CD 1454   0.016   6.804   1.270
   95POX     CE 1455  -0.007   6.847   1.415
   95POX     OE 1456   0.062   6.771   1.515
   95POX    C1A 1457   0.192   6.792   1.526
   95POX    O1A 1458   0.246   6.878   1.457
   95POX    C1B 1459   0.250   6.704   1.630
   95POX    C1C 1460   0.321   6.785   1.738
   95POX    C1D 1461   0.403   6.704   1.839
   95POX    C1E 1462   0.494   6.797   1.919
   95POX    C1F 1463   0.521   6.719   2.048
   95POX    C1G 1464   0.568   6.821   2.152
   95POX    C1H 1465   0.613   6.730   2.267
   95POX    C1I 1466   0.661   6.819   2.382
   95POX    C1J 1467   0.665   6.788   2.511
   95POX    C1K 1468   0.616   6.653   2.565
   95POX    C1L 1469   0.566   6.671   2.708
   95POX    C1M 1470   0.523   6.541   2.775
   95POX    C1N 1471   0.451   6.555   2.909
   95POX    C1O 1472   0.387   6.420   2.940
   95POX    C1P 1473   0.338   6.411   3.085
   95POX    C1Q 1474   0.275   6.274   3.105
   95POX    C1R 1475   0.218   6.256   3.246
   95POX     CZ 1476  -0.157   6.861   1.444
   95POX     OZ 1477  -0.204   6.917   1.567
   95POX    C2A 1478  -0.324   6.973   1.565
   95POX    O2A 1479  -0.394   6.962   1.465
   95POX    C2B 1480  -0.376   7.033   1.690
   95POX    C2C 1481  -0.405   6.917   1.787
   95POX    C2D 1482  -0.439   6.982   1.921
   95POX    C2E 1483  -0.475   6.875   2.024
   95POX    C2F 1484  -0.550   6.940   2.140
   95POX    C2G 1485  -0.552   6.835   2.251
   95POX    C2H 1486  -0.540   6.895   2.392
   95POX    C2I 1487  -0.582   6.786   2.491
   95POX    C2J 1488  -0.567   6.853   2.628
   95POX    C2K 1489  -0.706   6.895   2.678
   95POX    C2L 1490  -0.706   6.938   2.825
   95POX    C2M 1491  -0.654   7.081   2.843
   95POX    C2N 1492  -0.634   7.108   2.993
   95POX    C2O 1493  -0.584   7.252   3.002
   95POX    C2P 1494  -0.445   7.269   2.941
   96CHL    CN1 1495   3.828   2.651   1.239
   96CHL    CN2 1496   3.861   2.875   1.259
   96CHL    CN3 1497   3.660   2.763   1.369
   96CHL    NTM 1498   3.752   2.776   1.254
   96CHL     CB 1499   3.680   2.807   1.130
   97PJ2     CA 1500   3.548   2.737   1.097
   97PJ2     OA 1501   3.546   2.597   1.068
   97PJ2      P 1502   3.393   2.547   1.053
   97PJ2     OB 1503   3.321   2.638   0.962
   97PJ2     HB 1504   3.238   2.595   0.928
   97PJ2     OG 1505   3.386   2.403   1.020
   97PJ2     HG 1506   3.440   2.352   1.087
   97PJ2     OD 1507   3.341   2.565   1.205
   98POX     CD 1508   3.399   2.472   1.296
   98POX     CE 1509   3.335   2.456   1.434
   98POX     OE 1510   3.414   2.406   1.542
   98POX    C1A 1511   3.473   2.496   1.620
   98POX    O1A 1512   3.456   2.618   1.614
   98POX    C1B 1513   3.560   2.433   1.722
   98POX    C1C 1514   3.475   2.409   1.846
   98POX    C1D 1515   3.562   2.403   1.972
   98POX    C1E 1516   3.505   2.293   2.062
   98POX    C1F 1517   3.594   2.266   2.183
   98POX    C1G 1518   3.594   2.382   2.284
   98POX    C1H 1519   3.665   2.324   2.406
   98POX    C1I 1520   3.732   2.427   2.498
   98POX    C1J 1521   3.769   2.402   2.624
   98POX    C1K 1522   3.744   2.266   2.689
   98POX    C1L 1523   3.712   2.264   2.839
   98POX    C1M 1524   3.829   2.313   2.923
   98POX    C1N 1525   3.805   2.339   3.072
   98POX    C1O 1526   3.709   2.457   3.087
   98POX    C1P 1527   3.684   2.498   3.232
   98POX    C1Q 1528   3.810   2.545   3.307
   98POX    C1R 1529   3.781   2.594   3.448
   98POX     CZ 1530   3.207   2.377   1.408
   98POX     OZ 1531   3.095   2.366   1.496
   98POX    C2A 1532   3.004   2.277   1.459
   98POX    O2A 1533   3.023   2.194   1.370
   98POX    C2B 1534   2.898   2.265   1.562
   98POX    C2C 1535   2.929   2.155   1.664
   98POX    C2D 1536   2.810   2.075   1.717
   98POX    C2E 1537   2.847   1.988   1.837
   98POX    C2F 1538   2.746   1.874   1.856
   98POX    C2G 1539   2.785   1.784   1.973
   98POX    C2H 1540   2.662   1.695   1.995
   98POX    C2I 1541   2.703   1.592   2.101
   98POX    C2J 1542   2.605   1.477   2.120
   98POX    C2K 1543   2.657   1.364   2.209
   98POX    C2L 1544   2.540   1.279   2.261
   98POX    C2M 1545   2.600   1.173   2.353
   98POX    C2N 1546   2.492   1.068   2.379
   98POX    C2O 1547   2.545   0.934   2.433
   98POX    C2P 1548   2.613   0.953   2.569
   99CHL    CN1 1549   1.795   1.504   1.500
   99CHL    CN2 1550   2.020   1.584   1.483
   99CHL    CN3 1551   1.847   1.694   1.361
   99CHL    NTM 1552   1.895   1.563   1.409
   99CHL     CB 1553   1.933   1.467   1.304
  100PJ2     CA 1554   1.852   1.429   1.180
  100PJ2     OA 1555   1.713   1.399   1.199
  100PJ2      P 1556   1.682   1.264   1.117
  100PJ2     OB 1557   1.536   1.243   1.114
  100PJ2     HB 1558   1.518   1.181   1.038
  100PJ2     OG 1559   1.758   1.256   0.989
  100PJ2     HG 1560   1.738   1.165   0.954
  100PJ2     OD 1561   1.738   1.148   1.214
  101POX     CD 1562   1.644   1.124   1.319
  101POX     CE 1563   1.682   1.050   1.447
  101POX     OE 1564   1.580   1.023   1.543
  101POX    C1A 1565   1.536   0.898   1.555
  101POX    O1A 1566   1.552   0.815   1.465
  101POX    C1B 1567   1.466   0.857   1.679
  101POX    C1C 1568   1.560   0.822   1.794
  101POX    C1D 1569   1.632   0.688   1.777
  101POX    C1E 1570   1.547   0.562   1.766
  101POX    C1F 1571   1.490   0.529   1.904
  101POX    C1G 1572   1.591   0.446   1.984
  101POX    C1H 1573   1.548   0.458   2.131
  101POX    C1I 1574   1.567   0.601   2.182
  101POX    C1J 1575   1.566   0.634   2.311
  101POX    C1K 1576   1.562   0.548   2.437
  101POX    C1L 1577   1.430   0.563   2.514
  101POX    C1M 1578   1.397   0.454   2.617
  101POX    C1N 1579   1.292   0.495   2.720
  101POX    C1O 1580   1.301   0.390   2.831
  101POX    C1P 1581   1.185   0.421   2.926
  101POX    C1Q 1582   1.100   0.300   2.967
  101POX    C1R 1583   1.005   0.266   2.852
  101POX     CZ 1584   1.790   1.139   1.510
  101POX     OZ 1585   1.860   1.084   1.622
  101POX    C2A 1586   1.948   1.169   1.676
  101POX    O2A 1587   1.932   1.290   1.666
  101POX    C2B 1588   2.020   1.099   1.784
  101POX    C2C 1589   1.934   1.069   1.908
  101POX    C2D 1590   1.993   0.964   2.002
  101POX    C2E 1591   1.895   0.964   2.119
  101POX    C2F 1592   1.947   0.892   2.245
  101POX    C2G 1593   1.845   0.912   2.358
  101POX    C2H 1594   1.868   0.835   2.488
  101POX    C2I 1595   1.748   0.845   2.582
  101POX    C2J 1596   1.773   0.759   2.706
  101POX    C2K 1597   1.661   0.774   2.808
  101POX    C2L 1598   1.681   0.675   2.923
  101POX    C2M 1599   1.567   0.686   3.025
  101POX    C2N 1600   1.587   0.577   3.131
  101POX    C2O 1601   1.471   0.579   3.232
  101POX    C2P 1602   1.439   0.709   3.305
  102CHL    CN1 1603   6.522   8.347   1.344
  102CHL    CN2 1604   6.402   8.171   1.477
  102CHL    CN3 1605   6.291   8.331   1.343
  102CHL    NTM 1606   6.408   8.310   1.430
  102CHL     CB 1607   6.393   8.405   1.541
  103PJ2     CA 1608   6.515   8.463   1.612
  103PJ2     OA 1609   6.585   8.362   1.686
  103PJ2      P 1610   6.731   8.389   1.748
  103PJ2     OB 1611   6.793   8.255   1.755
  103PJ2     HB 1612   6.735   8.187   1.711
  103PJ2     OG 1613   6.793   8.500   1.671
  103PJ2     HG 1614   6.726   8.562   1.630
  103PJ2     OD 1615   6.709   8.439   1.899
  104POX     CD 1616   6.656   8.567   1.936
  104POX     CE 1617   6.614   8.577   2.082
  104POX     OE 1618   6.524   8.685   2.107
  104POX    C1A 1619   6.401   8.661   2.150
  104POX    O1A 1620   6.384   8.562   2.220
  104POX    C1B 1621   6.319   8.785   2.155
  104POX    C1C 1622   6.349   8.854   2.288
  104POX    C1D 1623   6.267   8.981   2.314
  104POX    C1E 1624   6.139   8.939   2.388
  104POX    C1F 1625   6.159   8.925   2.539
  104POX    C1G 1626   6.156   9.057   2.617
  104POX    C1H 1627   6.165   9.029   2.767
  104POX    C1I 1628   6.154   9.159   2.847
  104POX    C1J 1629   6.112   9.165   2.974
  104POX    C1K 1630   6.063   9.045   3.054
  104POX    C1L 1631   6.075   9.073   3.204
  104POX    C1M 1632   6.211   9.028   3.260
  104POX    C1N 1633   6.213   9.045   3.412
  104POX    C1O 1634   6.347   8.987   3.459
  104POX    C1P 1635   6.353   8.961   3.609
  104POX    C1Q 1636   6.408   9.078   3.690
  104POX    C1R 1637   6.453   9.017   3.823
  104POX     CZ 1638   6.744   8.568   2.164
  104POX     OZ 1639   6.731   8.596   2.304
  104POX    C2A 1640   6.756   8.719   2.348
  104POX    O2A 1641   6.806   8.801   2.271
  104POX    C2B 1642   6.754   8.725   2.496
  104POX    C2C 1643   6.612   8.705   2.547
  104POX    C2D 1644   6.610   8.688   2.699
  104POX    C2E 1645   6.472   8.701   2.764
  104POX    C2F 1646   6.466   8.654   2.909
  104POX    C2G 1647   6.479   8.502   2.924
  104POX    C2H 1648   6.478   8.472   3.074
  104POX    C2I 1649   6.617   8.494   3.133
  104POX    C2J 1650   6.640   8.444   3.276
  104POX    C2K 1651   6.560   8.537   3.367
  104POX    C2L 1652   6.607   8.511   3.510
  104POX    C2M 1653   6.532   8.592   3.617
  104POX    C2N 1654   6.391   8.534   3.623
  104POX    C2O 1655   6.313   8.588   3.743
  104POX    C2P 1656   6.207   8.484   3.780
  105CHL    CN1 1657   7.036   3.954   1.499
  105CHL    CN2 1658   7.219   3.919   1.610
  105CHL    CN3 1659   7.089   3.719   1.523
  105CHL    NTM 1660   7.090   3.851   1.588
  105CHL     CB 1661   7.023   3.837   1.719
  106PJ2     CA 1662   6.878   3.790   1.733
  106PJ2     OA 1663   6.775   3.845   1.652
  106PJ2      P 1664   6.641   3.755   1.645
  106PJ2     OB 1665   6.542   3.818   1.555
  106PJ2     HB 1666   6.532   3.762   1.473
  106PJ2     OG 1667   6.683   3.613   1.643
  106PJ2     HG 1668   6.627   3.568   1.574
  106PJ2     OD 1669   6.585   3.766   1.795
  107POX     CD 1670   6.534   3.898   1.819
  107POX     CE 1671   6.409   3.909   1.906
  107POX     OE 1672   6.337   4.032   1.908
  107POX    C1A 1673   6.204   4.027   1.903
  107POX    O1A 1674   6.152   3.919   1.877
  107POX    C1B 1675   6.134   4.156   1.921
  107POX    C1C 1676   6.045   4.155   2.046
  107POX    C1D 1677   5.944   4.268   2.059
  107POX    C1E 1678   5.861   4.261   2.188
  107POX    C1F 1679   5.951   4.232   2.309
  107POX    C1G 1680   5.866   4.174   2.422
  107POX    C1H 1681   5.771   4.272   2.491
  107POX    C1I 1682   5.815   4.328   2.626
  107POX    C1J 1683   5.751   4.345   2.742
  107POX    C1K 1684   5.602   4.310   2.752
  107POX    C1L 1685   5.574   4.297   2.902
  107POX    C1M 1686   5.436   4.251   2.950
  107POX    C1N 1687   5.435   4.214   3.098
  107POX    C1O 1688   5.489   4.316   3.199
  107POX    C1P 1689   5.478   4.254   3.339
  107POX    C1Q 1690   5.547   4.335   3.449
  107POX    C1R 1691   5.536   4.254   3.578
  107POX     CZ 1692   6.436   3.835   2.038
  107POX     OZ 1693   6.327   3.795   2.120
  107POX    C2A 1694   6.350   3.736   2.237
  107POX    O2A 1695   6.464   3.713   2.278
  107POX    C2B 1696   6.231   3.707   2.320
  107POX    C2C 1697   6.197   3.834   2.399
  107POX    C2D 1698   6.099   3.791   2.509
  107POX    C2E 1699   5.954   3.779   2.462
  107POX    C2F 1700   5.863   3.750   2.581
  107POX    C2G 1701   5.859   3.853   2.694
  107POX    C2H 1702   5.754   3.827   2.803
  107POX    C2I 1703   5.738   3.928   2.917
  107POX    C2J 1704   5.653   3.850   3.017
  107POX    C2K 1705   5.694   3.903   3.155
  107POX    C2L 1706   5.624   3.829   3.270
  107POX    C2M 1707   5.476   3.858   3.295
  107POX    C2N 1708   5.424   3.751   3.391
  107POX    C2O 1709   5.276   3.775   3.422
  107POX    C2P 1710   5.255   3.888   3.523
  108CHL    CN1 1711   0.346   3.305   0.997
  108CHL    CN2 1712   0.536   3.428   0.937
  108CHL    CN3 1713   0.572   3.221   1.036
  108CHL    NTM 1714   0.483   3.338   1.040
  108CHL     CB 1715   0.473   3.420   1.162
  109PJ2     CA 1716   0.466   3.365   1.304
  109PJ2     OA 1717   0.582   3.305   1.364
  109PJ2      P 1718   0.550   3.255   1.514
  109PJ2     OB 1719   0.418   3.305   1.556
  109PJ2     HB 1720   0.341   3.245   1.535
  109PJ2     OG 1721   0.566   3.108   1.501
  109PJ2     HG 1722   0.577   3.056   1.585
  109PJ2     OD 1723   0.680   3.319   1.583
  110POX     CD 1724   0.662   3.327   1.725
  110POX     CE 1725   0.777   3.325   1.826
  110POX     OE 1726   0.726   3.298   1.958
  110POX    C1A 1727   0.788   3.211   2.036
  110POX    O1A 1728   0.869   3.138   1.978
  110POX    C1B 1729   0.740   3.213   2.176
  110POX    C1C 1730   0.787   3.345   2.237
  110POX    C1D 1731   0.939   3.336   2.249
  110POX    C1E 1732   0.988   3.421   2.366
  110POX    C1F 1733   1.139   3.397   2.373
  110POX    C1G 1734   1.194   3.491   2.481
  110POX    C1H 1735   1.332   3.440   2.525
  110POX    C1I 1736   1.326   3.321   2.621
  110POX    C1J 1737   1.401   3.278   2.722
  110POX    C1K 1738   1.519   3.357   2.781
  110POX    C1L 1739   1.538   3.328   2.930
  110POX    C1M 1740   1.685   3.329   2.973
  110POX    C1N 1741   1.717   3.322   3.122
  110POX    C1O 1742   1.680   3.197   3.202
  110POX    C1P 1743   1.734   3.223   3.343
  110POX    C1Q 1744   1.649   3.310   3.435
  110POX    C1R 1745   1.739   3.328   3.558
  110POX     CZ 1746   0.875   3.441   1.811
  110POX     OZ 1747   0.988   3.448   1.898
  110POX    C2A 1748   1.092   3.515   1.850
  110POX    O2A 1749   1.075   3.588   1.753
  110POX    C2B 1750   1.214   3.505   1.934
  110POX    C2C 1751   1.208   3.604   2.052
  110POX    C2D 1752   1.351   3.631   2.100
  110POX    C2E 1753   1.405   3.753   2.026
  110POX    C2F 1754   1.532   3.803   2.094
  110POX    C2G 1755   1.495   3.855   2.233
  110POX    C2H 1756   1.625   3.887   2.307
  110POX    C2I 1757   1.588   3.940   2.446
  110POX    C2J 1758   1.535   3.840   2.549
  110POX    C2K 1759   1.506   3.901   2.686
  110POX    C2L 1760   1.508   3.802   2.802
  110POX    C2M 1761   1.422   3.859   2.916
  110POX    C2N 1762   1.486   3.975   2.992
  110POX    C2O 1763   1.575   3.927   3.106
  110POX    C2P 1764   1.660   4.049   3.144
  111CHL    CN1 1765   7.404   7.277   1.261
  111CHL    CN2 1766   7.465   7.476   1.149
  111CHL    CN3 1767   7.268   7.358   1.078
  111CHL    NTM 1768   7.404   7.344   1.130
  111CHL     CB 1769   7.476   7.274   1.022
  112PJ2     CA 1770   7.595   7.180   1.037
  112PJ2     OA 1771   7.702   7.245   1.106
  112PJ2      P 1772   7.828   7.157   1.154
  112PJ2     OB 1773   7.859   7.056   1.050
  112PJ2     HB 1774   7.956   7.034   1.044
  112PJ2     OG 1775   7.929   7.260   1.188
  112PJ2     HG 1776   7.882   7.340   1.224
  112PJ2     OD 1777   7.772   7.094   1.291
  113POX     CD 1778   7.767   7.168   1.413
  113POX     CE 1779   7.692   7.094   1.524
  113POX     OE 1780   7.692   7.163   1.649
  113POX    C1A 1781   7.597   7.141   1.740
  113POX    O1A 1782   7.493   7.081   1.713
  113POX    C1B 1783   7.613   7.220   1.864
  113POX    C1C 1784   7.614   7.142   1.996
  113POX    C1D 1785   7.731   7.043   1.996
  113POX    C1E 1786   7.747   6.988   2.138
  113POX    C1F 1787   7.849   7.070   2.217
  113POX    C1G 1788   7.830   7.041   2.366
  113POX    C1H 1789   7.862   7.151   2.468
  113POX    C1I 1790   7.803   7.120   2.606
  113POX    C1J 1791   7.782   7.195   2.713
  113POX    C1K 1792   7.796   7.347   2.709
  113POX    C1L 1793   7.864   7.399   2.836
  113POX    C1M 1794   7.871   7.550   2.810
  113POX    C1N 1795   7.958   7.606   2.923
  113POX    C1O 1796   7.992   7.753   2.897
  113POX    C1P 1797   7.870   7.837   2.938
  113POX    C1Q 1798   7.894   7.986   2.913
  113POX    C1R 1799   7.808   8.096   2.973
  113POX     CZ 1800   7.775   6.966   1.542
  113POX     OZ 1801   7.736   6.886   1.653
  113POX    C2A 1802   7.677   6.772   1.620
  113POX    O2A 1803   7.614   6.749   1.516
  113POX    C2B 1804   7.680   6.687   1.741
  113POX    C2C 1805   7.555   6.676   1.828
  113POX    C2D 1806   7.603   6.614   1.960
  113POX    C2E 1807   7.506   6.619   2.077
  113POX    C2F 1808   7.584   6.538   2.181
  113POX    C2G 1809   7.486   6.492   2.290
  113POX    C2H 1810   7.465   6.604   2.392
  113POX    C2I 1811   7.591   6.645   2.468
  113POX    C2J 1812   7.610   6.573   2.602
  113POX    C2K 1813   7.748   6.619   2.651
  113POX    C2L 1814   7.785   6.544   2.780
  113POX    C2M 1815   7.936   6.524   2.787
  113POX    C2N 1816   7.973   6.420   2.893
  113POX    C2O 1817   8.123   6.426   2.918
  113POX    C2P 1818   8.207   6.339   2.824
  114CHL    CN1 1819   1.281   1.945   1.255
  114CHL    CN2 1820   1.354   2.006   1.035
  114CHL    CN3 1821   1.423   1.802   1.122
  114CHL    NTM 1822   1.309   1.895   1.120
  114CHL     CB 1823   1.193   1.826   1.062
  115PJ2     CA 1824   1.101   1.736   1.146
  115PJ2     OA 1825   1.174   1.624   1.195
  115PJ2      P 1826   1.080   1.501   1.240
  115PJ2     OB 1827   0.969   1.482   1.144
  115PJ2     HB 1828   0.927   1.570   1.120
  115PJ2     OG 1829   1.171   1.385   1.248
  115PJ2     HG 1830   1.260   1.426   1.267
  115PJ2     OD 1831   1.030   1.559   1.381
  116POX     CD 1832   1.132   1.579   1.479
  116POX     CE 1833   1.111   1.686   1.587
  116POX     OE 1834   1.235   1.708   1.655
  116POX    C1A 1835   1.243   1.816   1.733
  116POX    O1A 1836   1.167   1.911   1.716
  116POX    C1B 1837   1.358   1.819   1.827
  116POX    C1C 1838   1.329   1.864   1.970
  116POX    C1D 1839   1.270   1.753   2.057
  116POX    C1E 1840   1.270   1.808   2.200
  116POX    C1F 1841   1.381   1.754   2.289
  116POX    C1G 1842   1.364   1.829   2.421
  116POX    C1H 1843   1.435   1.760   2.539
  116POX    C1I 1844   1.391   1.827   2.669
  116POX    C1J 1845   1.388   1.786   2.796
  116POX    C1K 1846   1.449   1.649   2.828
  116POX    C1L 1847   1.501   1.675   2.969
  116POX    C1M 1848   1.547   1.552   3.048
  116POX    C1N 1849   1.584   1.604   3.187
  116POX    C1O 1850   1.720   1.674   3.192
  116POX    C1P 1851   1.812   1.577   3.267
  116POX    C1Q 1852   1.953   1.635   3.262
  116POX    C1R 1853   1.980   1.690   3.402
  116POX     CZ 1854   1.010   1.621   1.681
  116POX     OZ 1855   0.956   1.686   1.797
  116POX    C2A 1856   0.834   1.651   1.834
  116POX    O2A 1857   0.789   1.548   1.785
  116POX    C2B 1858   0.788   1.713   1.961
  116POX    C2C 1859   0.802   1.637   2.093
  116POX    C2D 1860   0.780   1.718   2.221
  116POX    C2E 1861   0.794   1.632   2.347
  116POX    C2F 1862   0.801   1.733   2.462
  116POX    C2G 1863   0.934   1.808   2.466
  116POX    C2H 1864   0.961   1.883   2.597
  116POX    C2I 1865   0.948   1.813   2.732
  116POX    C2J 1866   0.988   1.904   2.848
  116POX    C2K 1867   0.988   1.826   2.980
  116POX    C2L 1868   1.051   1.896   3.101
  116POX    C2M 1869   1.199   1.919   3.071
  116POX    C2N 1870   1.256   2.025   3.165
  116POX    C2O 1871   1.405   2.049   3.140
  116POX    C2P 1872   1.467   2.171   3.208
  117CHL    CN1 1873   1.933   5.136   1.051
  117CHL    CN2 1874   1.769   4.984   1.148
  117CHL    CN3 1875   1.768   5.198   1.217
  117CHL    NTM 1876   1.794   5.119   1.096
  117CHL     CB 1877   1.714   5.146   0.976
  118PJ2     CA 1878   1.561   5.152   0.986
  118PJ2     OA 1879   1.518   5.263   1.066
  118PJ2      P 1880   1.359   5.257   1.090
  118PJ2     OB 1881   1.293   5.384   1.128
  118PJ2     HB 1882   1.314   5.456   1.062
  118PJ2     OG 1883   1.300   5.169   0.987
  118PJ2     HG 1884   1.383   5.133   0.945
  118PJ2     OD 1885   1.367   5.174   1.228
  119POX     CD 1886   1.382   5.239   1.354
  119POX     CE 1887   1.346   5.160   1.479
  119POX     OE 1888   1.286   5.238   1.583
  119POX    C1A 1889   1.202   5.176   1.666
  119POX    O1A 1890   1.168   5.061   1.639
  119POX    C1B 1891   1.173   5.253   1.789
  119POX    C1C 1892   1.271   5.221   1.903
  119POX    C1D 1893   1.210   5.124   2.004
  119POX    C1E 1894   1.160   5.210   2.121
  119POX    C1F 1895   1.090   5.146   2.241
  119POX    C1G 1896   1.146   5.189   2.377
  119POX    C1H 1897   1.052   5.126   2.480
  119POX    C1I 1898   1.123   5.150   2.614
  119POX    C1J 1899   1.071   5.178   2.733
  119POX    C1K 1900   0.919   5.193   2.730
  119POX    C1L 1901   0.860   5.170   2.870
  119POX    C1M 1902   0.707   5.167   2.867
  119POX    C1N 1903   0.636   5.163   3.003
  119POX    C1O 1904   0.614   5.302   3.064
  119POX    C1P 1905   0.603   5.288   3.216
  119POX    C1Q 1906   0.487   5.369   3.273
  119POX    C1R 1907   0.421   5.314   3.399
  119POX     CZ 1908   1.466   5.067   1.495
  119POX     OZ 1909   1.479   5.026   1.631
  119POX    C2A 1910   1.541   4.910   1.652
  119POX    O2A 1911   1.596   4.842   1.565
  119POX    C2B 1912   1.542   4.867   1.794
  119POX    C2C 1913   1.672   4.812   1.852
  119POX    C2D 1914   1.654   4.780   2.000
  119POX    C2E 1915   1.787   4.793   2.074
  119POX    C2F 1916   1.772   4.738   2.215
  119POX    C2G 1917   1.894   4.768   2.303
  119POX    C2H 1918   1.863   4.758   2.452
  119POX    C2I 1919   1.970   4.682   2.532
  119POX    C2J 1920   1.972   4.695   2.684
  119POX    C2K 1921   2.082   4.637   2.774
  119POX    C2L 1922   2.049   4.670   2.919
  119POX    C2M 1923   2.077   4.818   2.950
  119POX    C2N 1924   2.031   4.855   3.091
  119POX    C2O 1925   2.128   4.793   3.192
  119POX    C2P 1926   2.076   4.802   3.335
  120CHL    CN1 1927   0.742   7.490   1.223
  120CHL    CN2 1928   0.634   7.444   1.013
  120CHL    CN3 1929   0.758   7.641   1.018
  120CHL    NTM 1930   0.680   7.550   1.103
  120CHL     CB 1931   0.557   7.619   1.143
  121PJ2     CA 1932   0.552   7.731   1.247
  121PJ2     OA 1933   0.633   7.842   1.208
  121PJ2      P 1934   0.559   7.985   1.208
  121PJ2     OB 1935   0.655   8.090   1.168
  121PJ2     HB 1936   0.607   8.173   1.139
  121PJ2     OG 1937   0.437   7.963   1.127
  121PJ2     HG 1938   0.408   8.055   1.101
  121PJ2     OD 1939   0.536   8.022   1.363
  122POX     CD 1940   0.643   8.051   1.453
  122POX     CE 1941   0.598   8.022   1.596
  122POX     OE 1942   0.685   8.079   1.695
  122POX    C1A 1943   0.630   8.125   1.807
  122POX    O1A 1944   0.515   8.169   1.799
  122POX    C1B 1945   0.722   8.147   1.921
  122POX    C1C 1946   0.722   8.024   2.012
  122POX    C1D 1947   0.802   8.057   2.138
  122POX    C1E 1948   0.782   7.945   2.242
  122POX    C1F 1949   0.874   7.964   2.362
  122POX    C1G 1950   0.824   7.884   2.482
  122POX    C1H 1951   0.934   7.884   2.589
  122POX    C1I 1952   0.895   7.778   2.692
  122POX    C1J 1953   0.964   7.732   2.796
  122POX    C1K 1954   1.093   7.794   2.851
  122POX    C1L 1955   1.172   7.685   2.924
  122POX    C1M 1956   1.318   7.712   2.959
  122POX    C1N 1957   1.324   7.829   3.058
  122POX    C1O 1958   1.299   7.780   3.201
  122POX    C1P 1959   1.288   7.911   3.278
  122POX    C1Q 1960   1.247   7.869   3.419
  122POX    C1R 1961   1.233   7.988   3.515
  122POX     CZ 1962   0.578   7.870   1.598
  122POX     OZ 1963   0.538   7.822   1.726
  122POX    C2A 1964   0.537   7.690   1.737
  122POX    O2A 1965   0.627   7.619   1.693
  122POX    C2B 1966   0.444   7.647   1.844
  122POX    C2C 1967   0.517   7.659   1.978
  122POX    C2D 1968   0.440   7.584   2.087
  122POX    C2E 1969   0.521   7.598   2.217
  122POX    C2F 1970   0.468   7.518   2.336
  122POX    C2G 1971   0.544   7.545   2.466
  122POX    C2H 1972   0.473   7.488   2.589
  122POX    C2I 1973   0.547   7.534   2.715
  122POX    C2J 1974   0.445   7.537   2.829
  122POX    C2K 1975   0.497   7.625   2.943
  122POX    C2L 1976   0.409   7.624   3.067
  122POX    C2M 1977   0.447   7.732   3.169
  122POX    C2N 1978   0.328   7.760   3.261
  122POX    C2O 1979   0.378   7.838   3.383
  122POX    C2P 1980   0.414   7.983   3.352
  123CHL    CN1 1981   3.958   8.195   1.186
  123CHL    CN2 1982   3.947   7.961   1.218
  123CHL    CN3 1983   3.868   8.060   1.020
  123CHL    NTM 1984   3.873   8.077   1.165
  123CHL     CB 1985   3.739   8.102   1.220
  124PJ2     CA 1986   3.627   7.999   1.238
  124PJ2     OA 1987   3.615   7.919   1.120
  124PJ2      P 1988   3.540   7.778   1.144
  124PJ2     OB 1989   3.417   7.807   1.221
  124PJ2     HB 1990   3.370   7.722   1.246
  124PJ2     OG 1991   3.525   7.702   1.018
  124PJ2     HG 1992   3.608   7.711   0.962
  124PJ2     OD 1993   3.642   7.697   1.239
  125POX     CD 1994   3.597   7.591   1.324
  125POX     CE 1995   3.676   7.572   1.454
  125POX     OE 1996   3.603   7.481   1.536
  125POX    C1A 1997   3.595   7.351   1.507
  125POX    O1A 1998   3.653   7.305   1.409
  125POX    C1B 1999   3.520   7.282   1.614
  125POX    C1C 2000   3.619   7.212   1.707
  125POX    C1D 2001   3.579   7.237   1.852
  125POX    C1E 2002   3.672   7.162   1.948
  125POX    C1F 2003   3.670   7.246   2.076
  125POX    C1G 2004   3.766   7.189   2.181
  125POX    C1H 2005   3.791   7.291   2.291
  125POX    C1I 2006   3.913   7.255   2.376
  125POX    C1J 2007   3.944   7.272   2.504
  125POX    C1K 2008   3.840   7.341   2.594
  125POX    C1L 2009   3.886   7.340   2.740
  125POX    C1M 2010   3.782   7.407   2.831
  125POX    C1N 2011   3.830   7.394   2.976
  125POX    C1O 2012   3.773   7.508   3.060
  125POX    C1P 2013   3.785   7.500   3.212
  125POX    C1Q 2014   3.685   7.399   3.270
  125POX    C1R 2015   3.537   7.429   3.245
  125POX     CZ 2016   3.699   7.714   1.506
  125POX     OZ 2017   3.822   7.743   1.572
  125POX    C2A 2018   3.847   7.869   1.606
  125POX    O2A 2019   3.780   7.956   1.552
  125POX    C2B 2020   3.971   7.886   1.686
  125POX    C2C 2021   3.951   7.929   1.831
  125POX    C2D 2022   4.078   7.938   1.916
  125POX    C2E 2023   4.055   7.917   2.066
  125POX    C2F 2024   4.042   8.043   2.151
  125POX    C2G 2025   4.038   8.008   2.300
  125POX    C2H 2026   4.015   8.138   2.378
  125POX    C2I 2027   4.046   8.121   2.527
  125POX    C2J 2028   4.069   8.254   2.600
  125POX    C2K 2029   3.953   8.352   2.578
  125POX    C2L 2030   3.962   8.480   2.660
  125POX    C2M 2031   3.926   8.461   2.808
  125POX    C2N 2032   3.939   8.594   2.881
  125POX    C2O 2033   3.937   8.563   3.031
  125POX    C2P 2034   3.959   8.678   3.129
  126CHL    CN1 2035   3.937   3.682   1.375
  126CHL    CN2 2036   3.718   3.724   1.291
  126CHL    CN3 2037   3.897   3.659   1.146
  126CHL    NTM 2038   3.836   3.637   1.278
  126CHL     CB 2039   3.776   3.505   1.301
  127PJ2     CA 2040   3.833   3.368   1.266
  127PJ2     OA 2041   3.965   3.349   1.318
  127PJ2      P 2042   4.041   3.219   1.264
  127PJ2     OB 2043   3.980   3.156   1.145
  127PJ2     HB 2044   4.022   3.066   1.132
  127PJ2     OG 2045   4.186   3.250   1.271
  127PJ2     HG 2046   4.210   3.342   1.241
  127PJ2     OD 2047   3.992   3.118   1.379
  128POX     CD 2048   4.087   3.111   1.485
  128POX     CE 2049   4.022   3.105   1.624
  128POX     OE 2050   4.125   3.131   1.720
  128POX    C1A 2051   4.125   3.257   1.763
  128POX    O1A 2052   4.029   3.329   1.733
  128POX    C1B 2053   4.225   3.293   1.866
  128POX    C1C 2054   4.156   3.261   1.999
  128POX    C1D 2055   4.105   3.120   2.025
  128POX    C1E 2056   4.028   3.120   2.158
  128POX    C1F 2057   3.976   2.979   2.185
  128POX    C1G 2058   3.954   2.944   2.332
  128POX    C1H 2059   3.949   2.794   2.362
  128POX    C1I 2060   3.839   2.716   2.289
  128POX    C1J 2061   3.850   2.628   2.190
  128POX    C1K 2062   3.978   2.584   2.119
  128POX    C1L 2063   3.978   2.603   1.967
  128POX    C1M 2064   4.109   2.541   1.918
  128POX    C1N 2065   4.140   2.613   1.787
  128POX    C1O 2066   4.271   2.558   1.730
  128POX    C1P 2067   4.277   2.595   1.581
  128POX    C1Q 2068   4.409   2.555   1.516
  128POX    C1R 2069   4.386   2.413   1.466
  128POX     CZ 2070   3.951   2.971   1.645
  128POX     OZ 2071   3.865   2.982   1.760
  128POX    C2A 2072   3.785   2.878   1.780
  128POX    O2A 2073   3.804   2.767   1.731
  128POX    C2B 2074   3.687   2.900   1.889
  128POX    C2C 2075   3.551   2.856   1.834
  128POX    C2D 2076   3.440   2.861   1.940
  128POX    C2E 2077   3.460   2.770   2.061
  128POX    C2F 2078   3.341   2.791   2.155
  128POX    C2G 2079   3.395   2.772   2.297
  128POX    C2H 2080   3.309   2.690   2.394
  128POX    C2I 2081   3.368   2.697   2.535
  128POX    C2J 2082   3.293   2.608   2.634
  128POX    C2K 2083   3.376   2.630   2.761
  128POX    C2L 2084   3.333   2.551   2.885
  128POX    C2M 2085   3.205   2.607   2.946
  128POX    C2N 2086   3.165   2.554   3.083
  128POX    C2O 2087   3.027   2.605   3.127
  128POX    C2P 2088   2.908   2.553   3.045
  129CHL    CN1 2089   0.721   2.836   1.607
  129CHL    CN2 2090   0.956   2.792   1.590
  129CHL    CN3 2091   0.884   2.957   1.734
  129CHL    NTM 2092   0.854   2.898   1.603
  129CHL     CB 2093   0.864   3.003   1.501
  130PJ2     CA 2094   0.996   3.071   1.462
  130PJ2     OA 2095   1.052   3.166   1.553
  130PJ2      P 2096   1.174   3.242   1.481
  130PJ2     OB 2097   1.192   3.381   1.528
  130PJ2     HB 2098   1.143   3.396   1.614
  130PJ2     OG 2099   1.184   3.224   1.335
  130PJ2     HG 2100   1.113   3.162   1.303
  130PJ2     OD 2101   1.290   3.152   1.547
  131POX     CD 2102   1.325   3.186   1.682
  131POX     CE 2103   1.380   3.084   1.781
  131POX     OE 2104   1.360   3.114   1.920
  131POX    C1A 2105   1.306   3.019   1.995
  131POX    O1A 2106   1.230   2.941   1.938
  131POX    C1B 2107   1.307   3.052   2.140
  131POX    C1C 2108   1.442   3.004   2.192
  131POX    C1D 2109   1.474   3.058   2.332
  131POX    C1E 2110   1.617   3.016   2.366
  131POX    C1F 2111   1.661   3.078   2.498
  131POX    C1G 2112   1.807   3.036   2.518
  131POX    C1H 2113   1.875   3.091   2.644
  131POX    C1I 2114   1.836   3.010   2.767
  131POX    C1J 2115   1.916   3.000   2.873
  131POX    C1K 2116   2.045   3.078   2.898
  131POX    C1L 2117   2.124   3.006   3.008
  131POX    C1M 2118   2.082   3.059   3.145
  131POX    C1N 2119   2.167   3.000   3.257
  131POX    C1O 2120   2.117   3.051   3.393
  131POX    C1P 2121   2.164   2.971   3.514
  131POX    C1Q 2122   2.119   3.051   3.637
  131POX    C1R 2123   2.189   3.007   3.765
  131POX     CZ 2124   1.518   3.043   1.729
  131POX     OZ 2125   1.596   2.966   1.820
  131POX    C2A 2126   1.709   2.919   1.767
  131POX    O2A 2127   1.734   2.907   1.647
  131POX    C2B 2128   1.794   2.864   1.875
  131POX    C2C 2129   1.884   2.971   1.936
  131POX    C2D 2130   2.034   2.947   1.917
  131POX    C2E 2131   2.081   2.814   1.976
  131POX    C2F 2132   2.094   2.820   2.129
  131POX    C2G 2133   2.168   2.697   2.180
  131POX    C2H 2134   2.166   2.690   2.333
  131POX    C2I 2135   2.234   2.802   2.411
  131POX    C2J 2136   2.293   2.740   2.538
  131POX    C2K 2137   2.193   2.741   2.654
  131POX    C2L 2138   2.269   2.687   2.776
  131POX    C2M 2139   2.185   2.644   2.897
  131POX    C2N 2140   2.054   2.579   2.851
  131POX    C2O 2141   1.961   2.537   2.964
  131POX    C2P 2142   1.942   2.639   3.077
  132CHL    CN1 2143   6.137   7.755   1.027
  132CHL    CN2 2144   6.236   7.542   1.048
  132CHL    CN3 2145   6.364   7.745   1.072
  132CHL    NTM 2146   6.236   7.679   1.104
  132CHL     CB 2147   6.213   7.690   1.249
  133PJ2     CA 2148   6.078   7.657   1.311
  133PJ2     OA 2149   5.970   7.747   1.283
  133PJ2      P 2150   5.826   7.676   1.273
  133PJ2     OB 2151   5.760   7.795   1.214
  133PJ2     HB 2152   5.693   7.829   1.280
  133PJ2     OG 2153   5.836   7.550   1.196
  133PJ2     HG 2154   5.924   7.505   1.212
  133PJ2     OD 2155   5.811   7.649   1.431
  134POX     CD 2156   5.778   7.760   1.514
  134POX     CE 2157   5.783   7.736   1.666
  134POX     OE 2158   5.708   7.831   1.742
  134POX    C1A 2159   5.582   7.796   1.763
  134POX    O1A 2160   5.540   7.681   1.745
  134POX    C1B 2161   5.509   7.905   1.831
  134POX    C1C 2162   5.399   7.855   1.925
  134POX    C1D 2163   5.359   7.960   2.029
  134POX    C1E 2164   5.476   7.996   2.120
  134POX    C1F 2165   5.438   8.121   2.200
  134POX    C1G 2166   5.551   8.158   2.297
  134POX    C1H 2167   5.560   8.053   2.408
  134POX    C1I 2168   5.631   8.107   2.533
  134POX    C1J 2169   5.610   8.066   2.658
  134POX    C1K 2170   5.498   7.968   2.696
  134POX    C1L 2171   5.536   7.904   2.830
  134POX    C1M 2172   5.420   7.824   2.890
  134POX    C1N 2173   5.444   7.754   3.024
  134POX    C1O 2174   5.546   7.641   3.013
  134POX    C1P 2175   5.513   7.535   2.907
  134POX    C1Q 2176   5.590   7.404   2.923
  134POX    C1R 2177   5.555   7.327   3.051
  134POX     CZ 2178   5.931   7.741   1.706
  134POX     OZ 2179   5.960   7.670   1.827
  134POX    C2A 2180   6.090   7.663   1.856
  134POX    O2A 2181   6.154   7.766   1.830
  134POX    C2B 2182   6.115   7.574   1.970
  134POX    C2C 2183   6.263   7.532   1.968
  134POX    C2D 2184   6.293   7.423   2.071
  134POX    C2E 2185   6.335   7.493   2.200
  134POX    C2F 2186   6.374   7.373   2.286
  134POX    C2G 2187   6.438   7.395   2.424
  134POX    C2H 2188   6.360   7.484   2.521
  134POX    C2I 2189   6.451   7.525   2.637
  134POX    C2J 2190   6.485   7.413   2.736
  134POX    C2K 2191   6.599   7.458   2.827
  134POX    C2L 2192   6.619   7.362   2.944
  134POX    C2M 2193   6.702   7.420   3.059
  134POX    C2N 2194   6.753   7.303   3.143
  134POX    C2O 2195   6.637   7.233   3.216
  134POX    C2P 2196   6.687   7.127   3.315
  135CHL    CN1 2197   4.292   3.858   1.228
  135CHL    CN2 2198   4.476   3.739   1.162
  135CHL    CN3 2199   4.377   3.705   1.385
  135CHL    NTM 2200   4.416   3.801   1.281
  135CHL     CB 2201   4.503   3.907   1.335
  136PJ2     CA 2202   4.649   3.885   1.373
  136PJ2     OA 2203   4.677   3.763   1.443
  136PJ2      P 2204   4.836   3.758   1.469
  136PJ2     OB 2205   4.887   3.629   1.520
  136PJ2     HB 2206   4.823   3.583   1.581
  136PJ2     OG 2207   4.901   3.802   1.343
  136PJ2     HG 2208   5.000   3.794   1.350
  136PJ2     OD 2209   4.855   3.878   1.574
  137POX     CD 2210   4.864   3.832   1.709
  137POX     CE 2211   4.852   3.943   1.814
  137POX     OE 2212   4.865   3.901   1.949
  137POX    C1A 2213   4.983   3.923   2.007
  137POX    O1A 2214   5.087   3.945   1.945
  137POX    C1B 2215   4.967   3.914   2.154
  137POX    C1C 2216   4.898   4.036   2.216
  137POX    C1D 2217   4.852   4.002   2.358
  137POX    C1E 2218   4.814   4.133   2.427
  137POX    C1F 2219   4.724   4.120   2.550
  137POX    C1G 2220   4.668   4.257   2.591
  137POX    C1H 2221   4.606   4.247   2.730
  137POX    C1I 2222   4.543   4.386   2.747
  137POX    C1J 2223   4.546   4.451   2.863
  137POX    C1K 2224   4.605   4.424   3.002
  137POX    C1L 2225   4.528   4.509   3.104
  137POX    C1M 2226   4.570   4.471   3.246
  137POX    C1N 2227   4.476   4.532   3.350
  137POX    C1O 2228   4.535   4.667   3.391
  137POX    C1P 2229   4.435   4.737   3.483
  137POX    C1Q 2230   4.498   4.869   3.526
  137POX    C1R 2231   4.429   4.950   3.636
  137POX     CZ 2232   4.722   4.019   1.788
  137POX     OZ 2233   4.693   4.133   1.868
  137POX    C2A 2234   4.566   4.160   1.898
  137POX    O2A 2235   4.478   4.107   1.831
  137POX    C2B 2236   4.545   4.286   1.973
  137POX    C2C 2237   4.524   4.255   2.121
  137POX    C2D 2238   4.379   4.213   2.142
  137POX    C2E 2239   4.356   4.181   2.290
  137POX    C2F 2240   4.211   4.214   2.327
  137POX    C2G 2241   4.201   4.213   2.480
  137POX    C2H 2242   4.059   4.249   2.526
  137POX    C2I 2243   4.036   4.254   2.677
  137POX    C2J 2244   4.151   4.269   2.777
  137POX    C2K 2245   4.093   4.295   2.916
  137POX    C2L 2246   4.082   4.447   2.932
  137POX    C2M 2247   4.004   4.487   3.058
  137POX    C2N 2248   4.097   4.485   3.180
  137POX    C2O 2249   4.032   4.462   3.316
  137POX    C2P 2250   4.002   4.598   3.379
  138CHL    CN1 2251   4.506   6.162   0.942
  138CHL    CN2 2252   4.396   6.029   0.780
  138CHL    CN3 2253   4.327   6.246   0.804
  138CHL    NTM 2254   4.375   6.132   0.883
  138CHL     CB 2255   4.275   6.071   0.971
  139PJ2     CA 2256   4.242   6.144   1.101
  139PJ2     OA 2257   4.188   6.275   1.082
  139PJ2      P 2258   4.027   6.283   1.085
  139PJ2     OB 2259   3.971   6.158   1.030
  139PJ2     HB 2260   3.879   6.140   1.066
  139PJ2     OG 2261   3.985   6.406   1.015
  139PJ2     HG 2262   4.060   6.471   1.026
  139PJ2     OD 2263   4.005   6.281   1.245
  140POX     CD 2264   4.042   6.398   1.318
  140POX     CE 2265   3.924   6.471   1.384
  140POX     OE 2266   3.972   6.591   1.445
  140POX    C1A 2267   3.884   6.689   1.465
  140POX    O1A 2268   3.786   6.689   1.391
  140POX    C1B 2269   3.921   6.807   1.547
  140POX    C1C 2270   3.894   6.778   1.694
  140POX    C1D 2271   3.940   6.878   1.800
  140POX    C1E 2272   3.893   6.833   1.938
  140POX    C1F 2273   3.987   6.900   2.037
  140POX    C1G 2274   3.956   6.853   2.180
  140POX    C1H 2275   4.031   6.725   2.218
  140POX    C1I 2276   3.974   6.637   2.329
  140POX    C1J 2277   4.052   6.548   2.389
  140POX    C1K 2278   4.204   6.555   2.373
  140POX    C1L 2279   4.277   6.470   2.478
  140POX    C1M 2280   4.422   6.512   2.501
  140POX    C1N 2281   4.437   6.638   2.586
  140POX    C1O 2282   4.582   6.686   2.590
  140POX    C1P 2283   4.667   6.577   2.654
  140POX    C1Q 2284   4.666   6.581   2.807
  140POX    C1R 2285   4.731   6.457   2.868
  140POX     CZ 2286   3.846   6.371   1.471
  140POX     OZ 2287   3.740   6.404   1.560
  140POX    C2A 2288   3.672   6.306   1.618
  140POX    O2A 2289   3.697   6.187   1.597
  140POX    C2B 2290   3.558   6.355   1.699
  140POX    C2C 2291   3.546   6.279   1.831
  140POX    C2D 2292   3.411   6.286   1.904
  140POX    C2E 2293   3.408   6.197   2.029
  140POX    C2F 2294   3.269   6.187   2.093
  140POX    C2G 2295   3.285   6.126   2.232
  140POX    C2H 2296   3.152   6.112   2.307
  140POX    C2I 2297   3.162   6.054   2.449
  140POX    C2J 2298   3.036   6.089   2.528
  140POX    C2K 2299   3.063   6.032   2.668
  140POX    C2L 2300   3.187   6.091   2.735
  140POX    C2M 2301   3.164   6.097   2.886
  140POX    C2N 2302   3.164   5.951   2.931
  140POX    C2O 2303   3.167   5.947   3.084
  140POX    C2P 2304   3.210   5.807   3.127
  141CHL    CN1 2305   3.593   5.927   0.945
  141CHL    CN2 2306   3.434   5.933   0.756
  141CHL    CN3 2307   3.367   5.829   0.948
  141CHL    NTM 2308   3.453   5.938   0.901
  141CHL     CB 2309   3.410   6.056   0.978
  142PJ2     CA 2310   3.287   6.144   0.956
  142PJ2     OA 2311   3.163   6.086   0.996
  142PJ2      P 2312   3.040   6.184   0.962
  142PJ2     OB 2313   3.076   6.294   0.870
  142PJ2     HB 2314   2.999   6.358   0.874
  142PJ2     OG 2315   2.912   6.111   0.944
  142PJ2     HG 2316   2.891   6.055   1.024
  142PJ2     OD 2317   3.000   6.258   1.099
  143POX     CD 2318   3.019   6.392   1.144
  143POX     CE 2319   2.916   6.456   1.237
  143POX     OE 2320   2.928   6.421   1.375
  143POX    C1A 2321   3.023   6.483   1.444
  143POX    O1A 2322   3.075   6.588   1.406
  143POX    C1B 2323   3.033   6.430   1.581
  143POX    C1C 2324   3.103   6.294   1.588
  143POX    C1D 2325   3.072   6.197   1.702
  143POX    C1E 2326   2.946   6.115   1.676
  143POX    C1F 2327   2.925   5.997   1.770
  143POX    C1G 2328   2.886   6.049   1.909
  143POX    C1H 2329   2.877   5.956   2.030
  143POX    C1I 2330   2.729   5.924   2.048
  143POX    C1J 2331   2.679   5.898   2.169
  143POX    C1K 2332   2.763   5.904   2.297
  143POX    C1L 2333   2.740   5.778   2.380
  143POX    C1M 2334   2.782   5.795   2.526
  143POX    C1N 2335   2.817   5.662   2.595
  143POX    C1O 2336   2.876   5.690   2.733
  143POX    C1P 2337   2.776   5.759   2.827
  143POX    C1Q 2338   2.812   5.742   2.974
  143POX    C1R 2339   2.772   5.868   3.050
  143POX     CZ 2340   2.783   6.427   1.167
  143POX     OZ 2341   2.671   6.492   1.229
  143POX    C2A 2342   2.553   6.493   1.168
  143POX    O2A 2343   2.534   6.430   1.064
  143POX    C2B 2344   2.442   6.546   1.251
  143POX    C2C 2345   2.323   6.453   1.279
  143POX    C2D 2346   2.370   6.319   1.336
  143POX    C2E 2347   2.255   6.242   1.403
  143POX    C2F 2348   2.305   6.111   1.463
  143POX    C2G 2349   2.420   6.127   1.563
  143POX    C2H 2350   2.361   6.156   1.702
  143POX    C2I 2351   2.465   6.171   1.813
  143POX    C2J 2352   2.387   6.217   1.937
  143POX    C2K 2353   2.490   6.241   2.048
  143POX    C2L 2354   2.425   6.298   2.174
  143POX    C2M 2355   2.538   6.311   2.277
  143POX    C2N 2356   2.502   6.392   2.402
  143POX    C2O 2357   2.640   6.412   2.465
  143POX    C2P 2358   2.636   6.504   2.587
  144CHL    CN1 2359   2.693   3.945   1.399
  144CHL    CN2 2360   2.884   4.060   1.490
  144CHL    CN3 2361   2.851   3.821   1.516
  144CHL    NTM 2362   2.837   3.936   1.426
  144CHL     CB 2363   2.908   3.908   1.300
  145PJ2     CA 2364   3.048   3.960   1.265
  145PJ2     OA 2365   3.155   3.952   1.360
  145PJ2      P 2366   3.266   4.064   1.327
  145PJ2     OB 2367   3.351   4.014   1.217
  145PJ2     HB 2368   3.330   4.050   1.126
  145PJ2     OG 2369   3.191   4.190   1.306
  145PJ2     HG 2370   3.095   4.175   1.284
  145PJ2     OD 2371   3.357   4.087   1.457
  146POX     CD 2372   3.407   3.967   1.516
  146POX     CE 2373   3.442   3.986   1.664
  146POX     OE 2374   3.501   3.869   1.721
  146POX    C1A 2375   3.627   3.886   1.760
  146POX    O1A 2376   3.698   3.976   1.715
  146POX    C1B 2377   3.669   3.793   1.868
  146POX    C1C 2378   3.638   3.836   2.011
  146POX    C1D 2379   3.691   3.751   2.127
  146POX    C1E 2380   3.617   3.772   2.259
  146POX    C1F 2381   3.610   3.914   2.315
  146POX    C1G 2382   3.536   3.921   2.448
  146POX    C1H 2383   3.513   4.065   2.494
  146POX    C1I 2384   3.417   4.069   2.614
  146POX    C1J 2385   3.443   4.139   2.724
  146POX    C1K 2386   3.545   4.251   2.742
  146POX    C1L 2387   3.565   4.296   2.887
  146POX    C1M 2388   3.450   4.382   2.941
  146POX    C1N 2389   3.459   4.387   3.094
  146POX    C1O 2390   3.585   4.463   3.134
  146POX    C1P 2391   3.564   4.493   3.283
  146POX    C1Q 2392   3.593   4.368   3.366
  146POX    C1R 2393   3.585   4.385   3.518
  146POX     CZ 2394   3.310   4.025   1.731
  146POX     OZ 2395   3.331   4.038   1.872
  146POX    C2A 2396   3.229   4.053   1.957
  146POX    O2A 2397   3.111   4.043   1.921
  146POX    C2B 2398   3.274   4.056   2.098
  146POX    C2C 2399   3.201   4.157   2.186
  146POX    C2D 2400   3.239   4.304   2.166
  146POX    C2E 2401   3.169   4.380   2.279
  146POX    C2F 2402   3.211   4.526   2.296
  146POX    C2G 2403   3.143   4.598   2.412
  146POX    C2H 2404   3.185   4.552   2.552
  146POX    C2I 2405   3.084   4.592   2.660
  146POX    C2J 2406   2.945   4.531   2.640
  146POX    C2K 2407   2.846   4.601   2.734
  146POX    C2L 2408   2.866   4.598   2.886
  146POX    C2M 2409   2.779   4.688   2.975
  146POX    C2N 2410   2.816   4.683   3.123
  146POX    C2O 2411   2.733   4.778   3.210
  146POX    C2P 2412   2.771   4.925   3.194
  147CHL    CN1 2413   4.256   1.320   0.400
  147CHL    CN2 2414   4.298   1.138   0.537
  147CHL    CN3 2415   4.071   1.186   0.449
  147CHL    NTM 2416   4.195   1.238   0.506
  147CHL     CB 2417   4.197   1.326   0.624
  148PJ2     CA 2418   4.129   1.284   0.755
  148PJ2     OA 2419   4.087   1.150   0.781
  148PJ2      P 2420   3.948   1.127   0.859
  148PJ2     OB 2421   3.855   1.213   0.783
  148PJ2     HB 2422   3.885   1.308   0.780
  148PJ2     OG 2423   3.930   0.980   0.849
  148PJ2     HG 2424   4.014   0.943   0.889
  148PJ2     OD 2425   3.989   1.164   1.010
  149POX     CD 2426   4.071   1.068   1.078
  149POX     CE 2427   4.111   1.104   1.221
  149POX     OE 2428   4.143   0.984   1.291
  149POX    C1A 2429   4.272   0.955   1.309
  149POX    O1A 2430   4.362   1.018   1.253
  149POX    C1B 2431   4.285   0.839   1.399
  149POX    C1C 2432   4.341   0.881   1.536
  149POX    C1D 2433   4.258   0.972   1.627
  149POX    C1E 2434   4.338   0.980   1.758
  149POX    C1F 2435   4.282   1.058   1.877
  149POX    C1G 2436   4.170   0.975   1.940
  149POX    C1H 2437   4.123   1.051   2.065
  149POX    C1I 2438   4.004   0.980   2.129
  149POX    C1J 2439   3.980   0.997   2.259
  149POX    C1K 2440   4.062   1.094   2.344
  149POX    C1L 2441   4.016   1.113   2.489
  149POX    C1M 2442   4.103   1.194   2.586
  149POX    C1N 2443   4.047   1.212   2.727
  149POX    C1O 2444   4.151   1.295   2.803
  149POX    C1P 2445   4.268   1.212   2.857
  149POX    C1Q 2446   4.375   1.314   2.897
  149POX    C1R 2447   4.475   1.218   2.961
  149POX     CZ 2448   4.006   1.187   1.295
  149POX     OZ 2449   4.060   1.221   1.423
  149POX    C2A 2450   3.978   1.281   1.509
  149POX    O2A 2451   3.857   1.286   1.489
  149POX    C2B 2452   4.053   1.314   1.632
  149POX    C2C 2453   4.001   1.448   1.686
  149POX    C2D 2454   4.077   1.490   1.813
  149POX    C2E 2455   4.060   1.412   1.943
  149POX    C2F 2456   3.913   1.421   1.986
  149POX    C2G 2457   3.893   1.382   2.133
  149POX    C2H 2458   3.938   1.497   2.224
  149POX    C2I 2459   3.875   1.486   2.363
  149POX    C2J 2460   3.910   1.603   2.456
  149POX    C2K 2461   3.871   1.563   2.599
  149POX    C2L 2462   3.907   1.666   2.706
  149POX    C2M 2463   3.844   1.635   2.842
  149POX    C2N 2464   3.879   1.497   2.899
  149POX    C2O 2465   3.840   1.467   3.044
  149POX    C2P 2466   3.893   1.334   3.096
  150CHL    CN1 2467   2.971   2.940   1.194
  150CHL    CN2 2468   3.035   2.725   1.134
  150CHL    CN3 2469   3.171   2.822   1.292
  150CHL    NTM 2470   3.090   2.856   1.173
  150CHL     CB 2471   3.181   2.913   1.073
  151PJ2     CA 2472   3.264   3.041   1.083
  151PJ2     OA 2473   3.377   3.017   1.167
  151PJ2      P 2474   3.460   3.153   1.189
  151PJ2     OB 2475   3.601   3.110   1.191
  151PJ2     HB 2476   3.662   3.189   1.200
  151PJ2     OG 2477   3.424   3.255   1.088
  151PJ2     HG 2478   3.485   3.333   1.100
  151PJ2     OD 2479   3.420   3.204   1.337
  152POX     CD 2480   3.490   3.145   1.446
  152POX     CE 2481   3.455   3.197   1.586
  152POX     OE 2482   3.568   3.185   1.673
  152POX    C1A 2483   3.599   3.302   1.727
  152POX    O1A 2484   3.618   3.399   1.654
  152POX    C1B 2485   3.667   3.292   1.858
  152POX    C1C 2486   3.556   3.287   1.964
  152POX    C1D 2487   3.589   3.364   2.093
  152POX    C1E 2488   3.522   3.301   2.216
  152POX    C1F 2489   3.604   3.198   2.294
  152POX    C1G 2490   3.518   3.151   2.411
  152POX    C1H 2491   3.580   3.053   2.511
  152POX    C1I 2492   3.493   3.064   2.636
  152POX    C1J 2493   3.523   2.998   2.748
  152POX    C1K 2494   3.641   2.901   2.753
  152POX    C1L 2495   3.716   2.920   2.885
  152POX    C1M 2496   3.818   2.807   2.899
  152POX    C1N 2497   3.903   2.767   2.779
  152POX    C1O 2498   3.983   2.637   2.795
  152POX    C1P 2499   4.073   2.621   2.672
  152POX    C1Q 2500   4.131   2.480   2.666
  152POX    C1R 2501   4.193   2.445   2.530
  152POX     CZ 2502   3.328   3.119   1.623
  152POX     OZ 2503   3.261   3.163   1.741
  152POX    C2A 2504   3.163   3.082   1.781
  152POX    O2A 2505   3.155   2.960   1.768
  152POX    C2B 2506   3.077   3.160   1.873
  152POX    C2C 2507   3.131   3.152   2.016
  152POX    C2D 2508   3.062   3.065   2.121
  152POX    C2E 2509   2.927   3.116   2.170
  152POX    C2F 2510   2.929   3.218   2.285
  152POX    C2G 2511   2.796   3.272   2.336
  152POX    C2H 2512   2.826   3.379   2.441
  152POX    C2I 2513   2.699   3.448   2.489
  152POX    C2J 2514   2.734   3.523   2.617
  152POX    C2K 2515   2.778   3.427   2.728
  152POX    C2L 2516   2.778   3.489   2.867
  152POX    C2M 2517   2.898   3.579   2.896
  152POX    C2N 2518   2.902   3.582   3.049
  152POX    C2O 2519   3.028   3.653   3.099
  152POX    C2P 2520   3.043   3.661   3.251
  153CHL    CN1 2521   0.935   6.945   0.692
  153CHL    CN2 2522   0.949   6.830   0.889
  153CHL    CN3 2523   1.144   6.860   0.759
  153CHL    NTM 2524   1.001   6.827   0.751
  153CHL     CB 2525   0.969   6.707   0.673
  154PJ2     CA 2526   1.000   6.565   0.720
  154PJ2     OA 2527   1.131   6.536   0.769
  154PJ2      P 2528   1.130   6.390   0.837
  154PJ2     OB 2529   1.000   6.324   0.815
  154PJ2     HB 2530   1.012   6.225   0.807
  154PJ2     OG 2531   1.262   6.340   0.793
  154PJ2     HG 2532   1.337   6.401   0.817
  154PJ2     OD 2533   1.147   6.433   0.991
  155POX     CD 2534   1.283   6.446   1.035
  155POX     CE 2535   1.289   6.470   1.186
  155POX     OE 2536   1.266   6.351   1.261
  155POX    C1A 2537   1.374   6.285   1.301
  155POX    O1A 2538   1.479   6.301   1.240
  155POX    C1B 2539   1.338   6.177   1.396
  155POX    C1C 2540   1.431   6.180   1.518
  155POX    C1D 2541   1.390   6.102   1.643
  155POX    C1E 2542   1.512   6.111   1.734
  155POX    C1F 2543   1.494   6.037   1.867
  155POX    C1G 2544   1.410   6.124   1.960
  155POX    C1H 2545   1.381   6.070   2.100
  155POX    C1I 2546   1.392   6.176   2.211
  155POX    C1J 2547   1.431   6.152   2.335
  155POX    C1K 2548   1.455   6.011   2.391
  155POX    C1L 2549   1.569   5.999   2.491
  155POX    C1M 2550   1.538   6.035   2.637
  155POX    C1N 2551   1.438   5.945   2.708
  155POX    C1O 2552   1.451   5.985   2.855
  155POX    C1P 2553   1.379   5.882   2.941
  155POX    C1Q 2554   1.344   5.935   3.080
  155POX    C1R 2555   1.302   5.821   3.173
  155POX     CZ 2556   1.203   6.591   1.224
  155POX     OZ 2557   1.200   6.635   1.360
  155POX    C2A 2558   1.099   6.705   1.412
  155POX    O2A 2559   0.994   6.720   1.351
  155POX    C2B 2560   1.133   6.748   1.550
  155POX    C2C 2561   1.018   6.820   1.620
  155POX    C2D 2562   1.043   6.821   1.771
  155POX    C2E 2563   0.927   6.825   1.870
  155POX    C2F 2564   0.975   6.816   2.016
  155POX    C2G 2565   1.045   6.941   2.071
  155POX    C2H 2566   1.129   6.917   2.197
  155POX    C2I 2567   1.044   6.853   2.307
  155POX    C2J 2568   1.121   6.855   2.439
  155POX    C2K 2569   1.042   6.783   2.548
  155POX    C2L 2570   1.114   6.793   2.683
  155POX    C2M 2571   1.055   6.686   2.776
  155POX    C2N 2572   1.075   6.535   2.765
  155POX    C2O 2573   1.225   6.504   2.771
  155POX    C2P 2574   1.256   6.355   2.772
  156CHL    CN1 2575   5.000   7.412   1.243
  156CHL    CN2 2576   4.971   7.399   1.011
  156CHL    CN3 2577   5.180   7.480   1.113
  156CHL    NTM 2578   5.033   7.481   1.117
  156CHL     CB 2579   4.982   7.619   1.114
  157PJ2     CA 2580   5.037   7.718   1.010
  157PJ2     OA 2581   5.174   7.754   1.023
  157PJ2      P 2582   5.200   7.888   0.938
  157PJ2     OB 2583   5.346   7.900   0.920
  157PJ2     HB 2584   5.365   7.996   0.899
  157PJ2     OG 2585   5.107   7.879   0.823
  157PJ2     HG 2586   5.115   7.957   0.761
  157PJ2     OD 2587   5.137   8.004   1.030
  158POX     CD 2588   5.191   8.006   1.162
  158POX     CE 2589   5.131   8.110   1.256
  158POX     OE 2590   5.179   8.091   1.389
  158POX    C1A 2591   5.196   8.205   1.455
  158POX    O1A 2592   5.200   8.313   1.397
  158POX    C1B 2593   5.229   8.179   1.598
  158POX    C1C 2594   5.119   8.235   1.688
  158POX    C1D 2595   5.173   8.241   1.831
  158POX    C1E 2596   5.065   8.297   1.924
  158POX    C1F 2597   5.104   8.294   2.072
  158POX    C1G 2598   4.975   8.299   2.154
  158POX    C1H 2599   5.003   8.271   2.302
  158POX    C1I 2600   4.879   8.215   2.370
  158POX    C1J 2601   4.861   8.203   2.502
  158POX    C1K 2602   4.969   8.247   2.600
  158POX    C1L 2603   4.900   8.291   2.729
  158POX    C1M 2604   4.988   8.361   2.833
  158POX    C1N 2605   5.081   8.262   2.904
  158POX    C1O 2606   5.168   8.311   3.019
  158POX    C1P 2607   5.252   8.200   3.083
  158POX    C1Q 2608   5.381   8.249   3.151
  158POX    C1R 2609   5.471   8.134   3.197
  158POX     CZ 2610   4.978   8.116   1.248
  158POX     OZ 2611   4.904   8.163   1.361
  158POX    C2A 2612   4.793   8.231   1.335
  158POX    O2A 2613   4.774   8.269   1.219
  158POX    C2B 2614   4.718   8.293   1.446
  158POX    C2C 2615   4.713   8.205   1.571
  158POX    C2D 2616   4.675   8.288   1.694
  158POX    C2E 2617   4.659   8.202   1.820
  158POX    C2F 2618   4.614   8.300   1.929
  158POX    C2G 2619   4.565   8.236   2.059
  158POX    C2H 2620   4.507   8.341   2.154
  158POX    C2I 2621   4.479   8.273   2.288
  158POX    C2J 2622   4.452   8.375   2.399
  158POX    C2K 2623   4.571   8.468   2.424
  158POX    C2L 2624   4.580   8.521   2.567
  158POX    C2M 2625   4.464   8.602   2.624
  158POX    C2N 2626   4.516   8.668   2.751
  158POX    C2O 2627   4.568   8.564   2.851
  158POX    C2P 2628   4.613   8.634   2.979
  159CHL    CN1 2629   4.150   0.504   1.100
  159CHL    CN2 2630   4.144   0.278   1.171
  159CHL    CN3 2631   4.006   0.430   1.276
  159CHL    NTM 2632   4.060   0.396   1.143
  159CHL     CB 2633   3.963   0.371   1.037
  160PJ2     CA 2634   3.852   0.270   1.069
  160PJ2     OA 2635   3.892   0.133   1.073
  160PJ2      P 2636   3.776   0.034   1.125
  160PJ2     OB 2637   3.649   0.091   1.073
  160PJ2     HB 2638   3.568   0.045   1.110
  160PJ2     OG 2639   3.822  -0.099   1.079
  160PJ2     HG 2640   3.788  -0.167   1.144
  160PJ2     OD 2641   3.823   0.060   1.277
  161POX     CD 2642   3.931  -0.016   1.331
  161POX     CE 2643   3.991   0.029   1.465
  161POX     OE 2644   4.090  -0.067   1.503
  161POX    C1A 2645   4.208  -0.012   1.533
  161POX    O1A 2646   4.235   0.100   1.491
  161POX    C1B 2647   4.313  -0.106   1.578
  161POX    C1C 2648   4.404  -0.067   1.694
  161POX    C1D 2649   4.317  -0.032   1.815
  161POX    C1E 2650   4.416  -0.014   1.931
  161POX    C1F 2651   4.331   0.014   2.055
  161POX    C1G 2652   4.423   0.034   2.175
  161POX    C1H 2653   4.342   0.055   2.303
  161POX    C1I 2654   4.263  -0.067   2.352
  161POX    C1J 2655   4.173  -0.077   2.448
  161POX    C1K 2656   4.124   0.048   2.521
  161POX    C1L 2657   4.145   0.029   2.671
  161POX    C1M 2658   4.113   0.161   2.742
  161POX    C1N 2659   4.146   0.144   2.890
  161POX    C1O 2660   4.295   0.128   2.920
  161POX    C1P 2661   4.335   0.096   3.064
  161POX    C1Q 2662   4.278  -0.021   3.144
  161POX    C1R 2663   4.358  -0.024   3.274
  161POX     CZ 2664   3.880   0.030   1.570
  161POX     OZ 2665   3.916   0.077   1.700
  161POX    C2A 2666   3.811   0.109   1.775
  161POX    O2A 2667   3.694   0.095   1.739
  161POX    C2B 2668   3.859   0.156   1.907
  161POX    C2C 2669   3.832   0.046   2.010
  161POX    C2D 2670   3.872   0.096   2.149
  161POX    C2E 2671   3.769   0.178   2.227
  161POX    C2F 2672   3.791   0.191   2.378
  161POX    C2G 2673   3.734   0.064   2.440
  161POX    C2H 2674   3.744   0.056   2.592
  161POX    C2I 2675   3.655   0.160   2.659
  161POX    C2J 2676   3.655   0.156   2.812
  161POX    C2K 2677   3.623   0.014   2.861
  161POX    C2L 2678   3.604   0.012   3.013
  161POX    C2M 2679   3.491   0.103   3.062
  161POX    C2N 2680   3.355   0.033   3.072
  161POX    C2O 2681   3.267   0.139   3.139
  161POX    C2P 2682   3.234   0.255   3.045
  162CHL    CN1 2683   2.462   0.991   0.904
  162CHL    CN2 2684   2.501   1.007   1.143
  162CHL    CN3 2685   2.568   0.818   1.017
  162CHL    NTM 2686   2.557   0.964   1.013
  162CHL     CB 2687   2.689   1.028   1.005
  163PJ2     CA 2688   2.702   1.165   0.938
  163PJ2     OA 2689   2.609   1.262   0.986
  163PJ2      P 2690   2.616   1.403   0.909
  163PJ2     OB 2691   2.752   1.455   0.931
  163PJ2     HB 2692   2.762   1.449   1.031
  163PJ2     OG 2693   2.563   1.384   0.772
  163PJ2     HG 2694   2.631   1.428   0.713
  163PJ2     OD 2695   2.505   1.484   0.993
  164POX     CD 2696   2.561   1.542   1.111
  164POX     CE 2697   2.465   1.547   1.230
  164POX     OE 2698   2.507   1.643   1.327
  164POX    C1A 2699   2.446   1.761   1.334
  164POX    O1A 2700   2.357   1.791   1.254
  164POX    C1B 2701   2.472   1.840   1.456
  164POX    C1C 2702   2.357   1.829   1.557
  164POX    C1D 2703   2.411   1.861   1.697
  164POX    C1E 2704   2.344   1.988   1.751
  164POX    C1F 2705   2.353   1.998   1.903
  164POX    C1G 2706   2.278   1.883   1.972
  164POX    C1H 2707   2.271   1.922   2.119
  164POX    C1I 2708   2.229   1.793   2.188
  164POX    C1J 2709   2.290   1.737   2.293
  164POX    C1K 2710   2.416   1.795   2.359
  164POX    C1L 2711   2.485   1.689   2.445
  164POX    C1M 2712   2.406   1.646   2.568
  164POX    C1N 2713   2.466   1.518   2.627
  164POX    C1O 2714   2.576   1.555   2.727
  164POX    C1P 2715   2.624   1.428   2.798
  164POX    C1Q 2716   2.709   1.339   2.708
  164POX    C1R 2717   2.754   1.210   2.776
  164POX     CZ 2718   2.457   1.403   1.281
  164POX     OZ 2719   2.365   1.388   1.390
  164POX    C2A 2720   2.411   1.303   1.482
  164POX    O2A 2721   2.514   1.237   1.466
  164POX    C2B 2722   2.329   1.314   1.605
  164POX    C2C 2723   2.396   1.423   1.689
  164POX    C2D 2724   2.348   1.423   1.834
  164POX    C2E 2725   2.203   1.458   1.870
  164POX    C2F 2726   2.176   1.477   2.020
  164POX    C2G 2727   2.140   1.352   2.099
  164POX    C2H 2728   2.148   1.379   2.250
  164POX    C2I 2729   2.109   1.257   2.334
  164POX    C2J 2730   2.108   1.306   2.479
  164POX    C2K 2731   2.119   1.179   2.564
  164POX    C2L 2732   2.237   1.178   2.662
  164POX    C2M 2733   2.256   1.040   2.725
  164POX    C2N 2734   2.346   1.054   2.848
  164POX    C2O 2735   2.402   0.917   2.890
  164POX    C2P 2736   2.483   0.909   3.019
  165CHL    CN1 2737   4.377   2.974   0.861
  165CHL    CN2 2738   4.594   3.058   0.912
  165CHL    CN3 2739   4.419   3.196   0.819
  165CHL    NTM 2740   4.450   3.089   0.915
  165CHL     CB 2741   4.396   3.125   1.047
  166PJ2     CA 2742   4.465   3.221   1.143
  166PJ2     OA 2743   4.604   3.201   1.171
  166PJ2      P 2744   4.683   3.341   1.186
  166PJ2     OB 2745   4.824   3.303   1.165
  166PJ2     HB 2746   4.834   3.208   1.195
  166PJ2     OG 2747   4.609   3.434   1.097
  166PJ2     HG 2748   4.510   3.433   1.107
  166PJ2     OD 2749   4.643   3.389   1.335
  167POX     CD 2750   4.731   3.354   1.442
  167POX     CE 2751   4.666   3.337   1.580
  167POX     OE 2752   4.555   3.247   1.572
  167POX    C1A 2753   4.593   3.120   1.587
  167POX    O1A 2754   4.696   3.093   1.647
  167POX    C1B 2755   4.480   3.030   1.555
  167POX    C1C 2756   4.463   2.919   1.659
  167POX    C1D 2757   4.446   2.969   1.802
  167POX    C1E 2758   4.450   2.846   1.894
  167POX    C1F 2759   4.429   2.906   2.033
  167POX    C1G 2760   4.415   2.787   2.127
  167POX    C1H 2761   4.490   2.806   2.259
  167POX    C1I 2762   4.485   2.674   2.337
  167POX    C1J 2763   4.467   2.667   2.468
  167POX    C1K 2764   4.420   2.783   2.557
  167POX    C1L 2765   4.435   2.753   2.706
  167POX    C1M 2766   4.396   2.864   2.805
  167POX    C1N 2767   4.422   2.822   2.950
  167POX    C1O 2768   4.365   2.904   3.065
  167POX    C1P 2769   4.228   2.968   3.038
  167POX    C1Q 2770   4.160   3.023   3.163
  167POX    C1R 2771   4.113   2.914   3.260
  167POX     CZ 2772   4.617   3.479   1.610
  167POX     OZ 2773   4.569   3.486   1.745
  167POX    C2A 2774   4.547   3.607   1.795
  167POX    O2A 2775   4.562   3.706   1.723
  167POX    C2B 2776   4.494   3.619   1.933
  167POX    C2C 2777   4.606   3.641   2.034
  167POX    C2D 2778   4.556   3.636   2.178
  167POX    C2E 2779   4.661   3.653   2.289
  167POX    C2F 2780   4.620   3.748   2.401
  167POX    C2G 2781   4.503   3.686   2.478
  167POX    C2H 2782   4.477   3.750   2.614
  167POX    C2I 2783   4.599   3.731   2.704
  167POX    C2J 2784   4.601   3.842   2.809
  167POX    C2K 2785   4.489   3.814   2.910
  167POX    C2L 2786   4.475   3.925   3.014
  167POX    C2M 2787   4.371   3.906   3.124
  167POX    C2N 2788   4.350   4.044   3.187
  167POX    C2O 2789   4.228   4.052   3.279
  167POX    C2P 2790   4.232   3.990   3.419
  168CHL    CN1 2791   3.382   6.990   1.147
  168CHL    CN2 2792   3.247   7.167   1.058
  168CHL    CN3 2793   3.443   7.205   1.201
  168CHL    NTM 2794   3.325   7.122   1.175
  168CHL     CB 2795   3.251   7.091   1.298
  169PJ2     CA 2796   3.152   7.193   1.355
  169PJ2     OA 2797   3.197   7.329   1.358
  169PJ2      P 2798   3.080   7.436   1.387
  169PJ2     OB 2799   3.036   7.482   1.253
  169PJ2     HB 2800   2.937   7.494   1.248
  169PJ2     OG 2801   2.979   7.378   1.479
  169PJ2     HG 2802   3.020   7.325   1.552
  169PJ2     OD 2803   3.156   7.568   1.437
  170POX     CD 2804   3.241   7.549   1.551
  170POX     CE 2805   3.254   7.660   1.656
  170POX     OE 2806   3.350   7.616   1.751
  170POX    C1A 2807   3.462   7.683   1.775
  170POX    O1A 2808   3.481   7.788   1.713
  170POX    C1B 2809   3.562   7.609   1.855
  170POX    C1C 2810   3.648   7.703   1.939
  170POX    C1D 2811   3.669   7.644   2.078
  170POX    C1E 2812   3.757   7.729   2.170
  170POX    C1F 2813   3.737   7.690   2.316
  170POX    C1G 2814   3.600   7.719   2.379
  170POX    C1H 2815   3.580   7.653   2.516
  170POX    C1I 2816   3.443   7.700   2.564
  170POX    C1J 2817   3.368   7.620   2.638
  170POX    C1K 2818   3.376   7.472   2.678
  170POX    C1L 2819   3.280   7.443   2.794
  170POX    C1M 2820   3.286   7.538   2.914
  170POX    C1N 2821   3.179   7.487   3.012
  170POX    C1O 2822   3.153   7.591   3.121
  170POX    C1P 2823   3.052   7.556   3.230
  170POX    C1Q 2824   3.061   7.651   3.350
  170POX    C1R 2825   2.923   7.688   3.406
  170POX     CZ 2826   3.117   7.685   1.719
  170POX     OZ 2827   3.035   7.580   1.771
  170POX    C2A 2828   2.907   7.568   1.736
  170POX    O2A 2829   2.852   7.640   1.653
  170POX    C2B 2830   2.834   7.472   1.821
  170POX    C2C 2831   2.708   7.411   1.759
  170POX    C2D 2832   2.654   7.321   1.870
  170POX    C2E 2833   2.727   7.186   1.881
  170POX    C2F 2834   2.610   7.088   1.885
  170POX    C2G 2835   2.667   6.947   1.901
  170POX    C2H 2836   2.693   6.908   2.047
  170POX    C2I 2837   2.569   6.898   2.136
  170POX    C2J 2838   2.615   6.853   2.275
  170POX    C2K 2839   2.503   6.877   2.376
  170POX    C2L 2840   2.499   7.021   2.427
  170POX    C2M 2841   2.430   7.044   2.562
  170POX    C2N 2842   2.500   6.997   2.690
  170POX    C2O 2843   2.418   7.012   2.818
  170POX    C2P 2844   2.491   6.922   2.919
  171CHL    CN1 2845   3.040   0.532   0.668
  171CHL    CN2 2846   3.232   0.391   0.629
  171CHL    CN3 2847   3.265   0.622   0.637
  171CHL    NTM 2848   3.183   0.514   0.694
  171CHL     CB 2849   3.213   0.508   0.837
  172PJ2     CA 2850   3.182   0.378   0.912
  172PJ2     OA 2851   3.058   0.308   0.906
  172PJ2      P 2852   3.045   0.193   1.018
  172PJ2     OB 2853   2.932   0.105   0.982
  172PJ2     HB 2854   2.970   0.013   0.996
  172PJ2     OG 2855   3.175   0.124   1.039
  172PJ2     HG 2856   3.161   0.042   1.093
  172PJ2     OD 2857   3.015   0.281   1.149
  173POX     CD 2858   2.880   0.327   1.162
  173POX     CE 2859   2.847   0.403   1.290
  173POX     OE 2860   2.719   0.399   1.352
  173POX    C1A 2861   2.708   0.340   1.471
  173POX    O1A 2862   2.806   0.278   1.512
  173POX    C1B 2863   2.571   0.349   1.526
  173POX    C1C 2864   2.535   0.249   1.636
  173POX    C1D 2865   2.609   0.296   1.761
  173POX    C1E 2866   2.637   0.191   1.870
  173POX    C1F 2867   2.508   0.136   1.931
  173POX    C1G 2868   2.522   0.020   2.030
  173POX    C1H 2869   2.383  -0.032   2.069
  173POX    C1I 2870   2.409  -0.132   2.181
  173POX    C1J 2871   2.355  -0.119   2.302
  173POX    C1K 2872   2.265  -0.006   2.353
  173POX    C1L 2873   2.155  -0.044   2.452
  173POX    C1M 2874   2.103   0.083   2.520
  173POX    C1N 2875   2.032   0.056   2.652
  173POX    C1O 2876   1.977   0.191   2.699
  173POX    C1P 2877   1.862   0.246   2.615
  173POX    C1Q 2878   1.772   0.357   2.670
  173POX    C1R 2879   1.696   0.315   2.796
  173POX     CZ 2880   2.888   0.550   1.273
  173POX     OZ 2881   3.024   0.592   1.284
  173POX    C2A 2882   3.032   0.722   1.257
  173POX    O2A 2883   2.952   0.780   1.184
  173POX    C2B 2884   3.170   0.760   1.295
  173POX    C2C 2885   3.173   0.896   1.363
  173POX    C2D 2886   3.093   0.905   1.494
  173POX    C2E 2887   3.107   1.044   1.557
  173POX    C2F 2888   3.218   1.060   1.661
  173POX    C2G 2889   3.191   0.982   1.790
  173POX    C2H 2890   3.278   1.017   1.910
  173POX    C2I 2891   3.188   1.017   2.034
  173POX    C2J 2892   3.129   0.885   2.084
  173POX    C2K 2893   2.989   0.895   2.144
  173POX    C2L 2894   2.954   0.766   2.219
  173POX    C2M 2895   3.042   0.733   2.340
  173POX    C2N 2896   3.006   0.830   2.452
  173POX    C2O 2897   3.107   0.825   2.567
  173POX    C2P 2898   3.083   0.932   2.673
  174CHL    CN1 2899   3.640   1.554   1.157
  174CHL    CN2 2900   3.564   1.421   0.982
  174CHL    CN3 2901   3.723   1.321   1.125
  174CHL    NTM 2902   3.683   1.449   1.065
  174CHL     CB 2903   3.784   1.497   0.970
  175PJ2     CA 2904   3.907   1.574   1.018
  175PJ2     OA 2905   3.984   1.499   1.112
  175PJ2      P 2906   4.141   1.533   1.106
  175PJ2     OB 2907   4.200   1.417   1.175
  175PJ2     HB 2908   4.286   1.445   1.217
  175PJ2     OG 2909   4.170   1.571   0.965
  175PJ2     HG 2910   4.238   1.515   0.918
  175PJ2     OD 2911   4.121   1.656   1.208
  176POX     CD 2912   4.187   1.644   1.334
  176POX     CE 2913   4.187   1.775   1.414
  176POX     OE 2914   4.244   1.776   1.545
  176POX    C1A 2915   4.341   1.864   1.566
  176POX    O1A 2916   4.374   1.954   1.488
  176POX    C1B 2917   4.394   1.859   1.704
  176POX    C1C 2918   4.392   1.994   1.776
  176POX    C1D 2919   4.457   1.965   1.912
  176POX    C1E 2920   4.486   2.102   1.972
  176POX    C1F 2921   4.550   2.102   2.111
  176POX    C1G 2922   4.483   2.202   2.205
  176POX    C1H 2923   4.546   2.194   2.344
  176POX    C1I 2924   4.447   2.151   2.452
  176POX    C1J 2925   4.439   2.180   2.581
  176POX    C1K 2926   4.518   2.290   2.654
  176POX    C1L 2927   4.482   2.274   2.802
  176POX    C1M 2928   4.524   2.389   2.893
  176POX    C1N 2929   4.451   2.371   3.026
  176POX    C1O 2930   4.496   2.476   3.127
  176POX    C1P 2931   4.412   2.482   3.256
  176POX    C1Q 2932   4.366   2.614   3.316
  176POX    C1R 2933   4.261   2.605   3.427
  176POX     CZ 2934   4.042   1.822   1.413
  176POX     OZ 2935   3.948   1.738   1.481
  176POX    C2A 2936   3.821   1.777   1.483
  176POX    O2A 2937   3.777   1.833   1.383
  176POX    C2B 2938   3.750   1.707   1.593
  176POX    C2C 2939   3.758   1.789   1.722
  176POX    C2D 2940   3.699   1.732   1.851
  176POX    C2E 2941   3.702   1.823   1.974
  176POX    C2F 2942   3.636   1.755   2.094
  176POX    C2G 2943   3.641   1.857   2.208
  176POX    C2H 2944   3.578   1.776   2.321
  176POX    C2I 2945   3.594   1.853   2.452
  176POX    C2J 2946   3.496   1.800   2.556
  176POX    C2K 2947   3.546   1.854   2.690
  176POX    C2L 2948   3.450   1.822   2.805
  176POX    C2M 2949   3.465   1.865   2.952
  176POX    C2N 2950   3.333   1.829   3.020
  176POX    C2O 2951   3.355   1.823   3.172
  176POX    C2P 2952   3.219   1.835   3.241
  177CHL    CN1 2953   5.746  -0.001   0.791
  177CHL    CN2 2954   5.987  -0.033   0.811
  177CHL    CN3 2955   5.844  -0.045   1.003
  177CHL    NTM 2956   5.865   0.021   0.873
  177CHL     CB 2957   5.898   0.164   0.888
  178PJ2     CA 2958   5.796   0.259   0.950
  178PJ2     OA 2959   5.844   0.393   0.936
  178PJ2      P 2960   5.740   0.516   0.930
  178PJ2     OB 2961   5.806   0.643   0.892
  178PJ2     HB 2962   5.898   0.624   0.926
  178PJ2     OG 2963   5.642   0.461   0.834
  178PJ2     HG 2964   5.665   0.473   0.738
  178PJ2     OD 2965   5.681   0.533   1.079
  179POX     CD 2966   5.761   0.613   1.165
  179POX     CE 2967   5.701   0.643   1.303
  179POX     OE 2968   5.785   0.749   1.351
  179POX    C1A 2969   5.731   0.845   1.425
  179POX    O1A 2970   5.608   0.848   1.436
  179POX    C1B 2971   5.810   0.927   1.520
  179POX    C1C 2972   5.898   0.847   1.616
  179POX    C1D 2973   5.819   0.748   1.702
  179POX    C1E 2974   5.901   0.692   1.818
  179POX    C1F 2975   5.814   0.613   1.916
  179POX    C1G 2976   5.710   0.697   1.989
  179POX    C1H 2977   5.627   0.605   2.081
  179POX    C1I 2978   5.698   0.567   2.211
  179POX    C1J 2979   5.670   0.601   2.336
  179POX    C1K 2980   5.549   0.688   2.372
  179POX    C1L 2981   5.549   0.721   2.521
  179POX    C1M 2982   5.428   0.801   2.569
  179POX    C1N 2983   5.432   0.824   2.720
  179POX    C1O 2984   5.313   0.906   2.770
  179POX    C1P 2985   5.341   0.971   2.905
  179POX    C1Q 2986   5.244   1.087   2.927
  179POX    C1R 2987   5.261   1.175   3.050
  179POX     CZ 2988   5.696   0.511   1.380
  179POX     OZ 2989   5.617   0.516   1.499
  179POX    C2A 2990   5.572   0.400   1.545
  179POX    O2A 2991   5.596   0.294   1.487
  179POX    C2B 2992   5.483   0.419   1.662
  179POX    C2C 2993   5.475   0.298   1.754
  179POX    C2D 2994   5.389   0.327   1.877
  179POX    C2E 2995   5.395   0.215   1.981
  179POX    C2F 2996   5.386   0.276   2.121
  179POX    C2G 2997   5.236   0.302   2.135
  179POX    C2H 2998   5.218   0.331   2.284
  179POX    C2I 2999   5.074   0.310   2.333
  179POX    C2J 3000   5.021   0.352   2.470
  179POX    C2K 3001   5.110   0.294   2.580
  179POX    C2L 3002   5.099   0.392   2.698
  179POX    C2M 3003   5.224   0.388   2.786
  179POX    C2N 3004   5.232   0.504   2.885
  179POX    C2O 3005   5.132   0.484   2.999
  179POX    C2P 3006   5.109   0.616   3.074
  180CHL    CN1 3007   3.477   3.951   0.755
  180CHL    CN2 3008   3.254   3.988   0.808
  180CHL    CN3 3009   3.331   3.786   0.706
  180CHL    NTM 3010   3.359   3.885   0.811
  180CHL     CB 3011   3.392   3.833   0.944
  181PJ2     CA 3012   3.288   3.743   1.013
  181PJ2     OA 3013   3.241   3.617   0.965
  181PJ2      P 3014   3.094   3.590   1.024
  181PJ2     OB 3015   3.037   3.721   1.065
  181PJ2     HB 3016   2.938   3.732   1.055
  181PJ2     OG 3017   3.025   3.538   0.904
  181PJ2     HG 3018   3.024   3.439   0.918
  181PJ2     OD 3019   3.086   3.488   1.148
  182POX     CD 3020   3.000   3.532   1.254
  182POX     CE 3021   3.012   3.445   1.380
  182POX     OE 3022   2.912   3.478   1.476
  182POX    C1A 3023   2.824   3.395   1.533
  182POX    O1A 3024   2.827   3.280   1.491
  182POX    C1B 3025   2.748   3.457   1.644
  182POX    C1C 3026   2.769   3.371   1.769
  182POX    C1D 3027   2.752   3.444   1.902
  182POX    C1E 3028   2.615   3.510   1.923
  182POX    C1F 3029   2.618   3.597   2.049
  182POX    C1G 3030   2.700   3.724   2.025
  182POX    C1H 3031   2.722   3.795   2.159
  182POX    C1I 3032   2.816   3.914   2.139
  182POX    C1J 3033   2.890   3.981   2.227
  182POX    C1K 3034   2.895   3.942   2.375
  182POX    C1L 3035   2.917   4.055   2.475
  182POX    C1M 3036   2.970   3.997   2.607
  182POX    C1N 3037   2.954   4.103   2.715
  182POX    C1O 3038   3.054   4.074   2.827
  182POX    C1P 3039   3.052   4.177   2.940
  182POX    C1Q 3040   2.955   4.143   3.054
  182POX    C1R 3041   2.949   4.262   3.150
  182POX     CZ 3042   3.159   3.447   1.423
  182POX     OZ 3043   3.175   3.455   1.565
  182POX    C2A 3044   3.186   3.578   1.614
  182POX    O2A 3045   3.177   3.680   1.546
  182POX    C2B 3046   3.238   3.577   1.752
  182POX    C2C 3047   3.134   3.553   1.862
  182POX    C2D 3048   3.185   3.522   2.003
  182POX    C2E 3049   3.237   3.647   2.075
  182POX    C2F 3050   3.277   3.639   2.222
  182POX    C2G 3051   3.175   3.568   2.310
  182POX    C2H 3052   3.196   3.608   2.456
  182POX    C2I 3053   3.334   3.574   2.515
  182POX    C2J 3054   3.339   3.602   2.665
  182POX    C2K 3055   3.294   3.746   2.693
  182POX    C2L 3056   3.306   3.785   2.841
  182POX    C2M 3057   3.447   3.778   2.899
  182POX    C2N 3058   3.444   3.820   3.046
  182POX    C2O 3059   3.386   3.960   3.071
  182POX    C2P 3060   3.405   3.995   3.219
  183CHL    CN1 3061   5.387   5.235   0.941
  183CHL    CN2 3062   5.464   5.234   1.167
  183CHL    CN3 3063   5.579   5.368   1.005
  183CHL    NTM 3064   5.507   5.242   1.026
  183CHL     CB 3065   5.590   5.130   0.980
  184PJ2     CA 3066   5.710   5.092   1.067
  184PJ2     OA 3067   5.798   5.203   1.083
  184PJ2      P 3068   5.896   5.173   1.207
  184PJ2     OB 3069   5.958   5.044   1.172
  184PJ2     HB 3070   5.928   5.019   1.079
  184PJ2     OG 3071   5.987   5.289   1.227
  184PJ2     HG 3072   5.925   5.366   1.210
  184PJ2     OD 3073   5.803   5.148   1.336
  185POX     CD 3074   5.764   5.268   1.402
  185POX     CE 3075   5.674   5.254   1.526
  185POX     OE 3076   5.642   5.383   1.577
  185POX    C1A 3077   5.519   5.418   1.614
  185POX    O1A 3078   5.423   5.344   1.593
  185POX    C1B 3079   5.508   5.556   1.665
  185POX    C1C 3080   5.402   5.567   1.774
  185POX    C1D 3081   5.473   5.600   1.905
  185POX    C1E 3082   5.462   5.479   1.998
  185POX    C1F 3083   5.526   5.496   2.136
  185POX    C1G 3084   5.651   5.584   2.128
  185POX    C1H 3085   5.712   5.603   2.267
  185POX    C1I 3086   5.796   5.483   2.311
  185POX    C1J 3087   5.766   5.412   2.419
  185POX    C1K 3088   5.654   5.411   2.523
  185POX    C1L 3089   5.627   5.269   2.571
  185POX    C1M 3090   5.569   5.268   2.713
  185POX    C1N 3091   5.683   5.227   2.806
  185POX    C1O 3092   5.638   5.196   2.950
  185POX    C1P 3093   5.761   5.163   3.034
  185POX    C1Q 3094   5.722   5.124   3.177
  185POX    C1R 3095   5.829   5.094   3.282
  185POX     CZ 3096   5.731   5.155   1.628
  185POX     OZ 3097   5.658   5.146   1.751
  185POX    C2A 3098   5.675   5.039   1.828
  185POX    O2A 3099   5.749   4.949   1.789
  185POX    C2B 3100   5.593   5.051   1.950
  185POX    C2C 3101   5.645   4.976   2.073
  185POX    C2D 3102   5.527   4.958   2.169
  185POX    C2E 3103   5.545   4.872   2.294
  185POX    C2F 3104   5.653   4.920   2.392
  185POX    C2G 3105   5.704   4.829   2.503
  185POX    C2H 3106   5.650   4.869   2.640
  185POX    C2I 3107   5.522   4.794   2.676
  185POX    C2J 3108   5.494   4.820   2.824
  185POX    C2K 3109   5.392   4.723   2.883
  185POX    C2L 3110   5.379   4.727   3.036
  185POX    C2M 3111   5.292   4.848   3.072
  185POX    C2N 3112   5.285   4.850   3.225
  185POX    C2O 3113   5.413   4.903   3.289
  185POX    C2P 3114   5.415   4.902   3.442
  186CHL    CN1 3115   3.479   2.240   0.722
  186CHL    CN2 3116   3.419   2.020   0.755
  186CHL    CN3 3117   3.647   2.066   0.738
  186CHL    NTM 3118   3.521   2.118   0.793
  186CHL     CB 3119   3.535   2.147   0.936
  187PJ2     CA 3120   3.641   2.245   0.986
  187PJ2     OA 3121   3.780   2.208   0.987
  187PJ2      P 3122   3.867   2.337   1.029
  187PJ2     OB 3123   4.010   2.299   1.028
  187PJ2     HB 3124   4.014   2.248   1.114
  187PJ2     OG 3125   3.823   2.443   0.935
  187PJ2     HG 3126   3.725   2.458   0.935
  187PJ2     OD 3127   3.823   2.339   1.183
  188POX     CD 3128   3.890   2.244   1.267
  188POX     CE 3129   3.837   2.221   1.409
  188POX     OE 3130   3.927   2.156   1.498
  188POX    C1A 3131   3.957   2.232   1.603
  188POX    O1A 3132   3.933   2.352   1.617
  188POX    C1B 3133   4.034   2.158   1.705
  188POX    C1C 3134   3.956   2.146   1.837
  188POX    C1D 3135   4.035   2.074   1.946
  188POX    C1E 3136   3.958   2.098   2.077
  188POX    C1F 3137   4.036   2.026   2.187
  188POX    C1G 3138   3.969   2.053   2.322
  188POX    C1H 3139   4.040   1.991   2.442
  188POX    C1I 3140   3.972   2.029   2.574
  188POX    C1J 3141   4.031   2.004   2.691
  188POX    C1K 3142   4.159   1.926   2.721
  188POX    C1L 3143   4.190   1.917   2.871
  188POX    C1M 3144   4.293   1.804   2.883
  188POX    C1N 3145   4.361   1.817   3.020
  188POX    C1O 3146   4.473   1.921   3.031
  188POX    C1P 3147   4.496   1.948   3.179
  188POX    C1Q 3148   4.515   1.839   3.285
  188POX    C1R 3149   4.665   1.811   3.276
  188POX     CZ 3150   3.691   2.176   1.403
  188POX     OZ 3151   3.633   2.139   1.529
  188POX    C2A 3152   3.505   2.103   1.529
  188POX    O2A 3153   3.430   2.110   1.432
  188POX    C2B 3154   3.468   2.042   1.659
  188POX    C2C 3155   3.323   2.066   1.701
  188POX    C2D 3156   3.265   1.936   1.757
  188POX    C2E 3157   3.295   1.937   1.907
  188POX    C2F 3158   3.224   1.816   1.966
  188POX    C2G 3159   3.217   1.824   2.119
  188POX    C2H 3160   3.155   1.694   2.171
  188POX    C2I 3161   3.153   1.674   2.323
  188POX    C2J 3162   3.080   1.540   2.333
  188POX    C2K 3163   3.058   1.495   2.478
  188POX    C2L 3164   3.193   1.473   2.547
  188POX    C2M 3165   3.164   1.424   2.689
  188POX    C2N 3166   3.285   1.356   2.754
  188POX    C2O 3167   3.397   1.451   2.798
  188POX    C2P 3168   3.469   1.419   2.929
  189CHL    CN1 3169   8.366   6.701   1.083
  189CHL    CN2 3170   8.236   6.659   1.292
  189CHL    CN3 3171   8.129   6.686   1.085
  189CHL    NTM 3172   8.252   6.635   1.148
  189CHL     CB 3173   8.279   6.493   1.120
  190PJ2     CA 3174   8.180   6.380   1.152
  190PJ2     OA 3175   8.047   6.418   1.115
  190PJ2      P 3176   7.938   6.300   1.127
  190PJ2     OB 3177   7.809   6.339   1.066
  190PJ2     HB 3178   7.826   6.355   0.969
  190PJ2     OG 3179   7.998   6.178   1.067
  190PJ2     HG 3180   8.090   6.208   1.041
  190PJ2     OD 3181   7.921   6.275   1.285
  191POX     CD 3182   7.865   6.385   1.357
  191POX     CE 3183   7.853   6.376   1.509
  191POX     OE 3184   7.973   6.376   1.587
  191POX    C1A 3185   8.048   6.486   1.599
  191POX    O1A 3186   8.003   6.597   1.574
  191POX    C1B 3187   8.164   6.462   1.688
  191POX    C1C 3188   8.150   6.533   1.823
  191POX    C1D 3189   8.048   6.463   1.913
  191POX    C1E 3190   8.025   6.553   2.034
  191POX    C1F 3191   7.989   6.476   2.162
  191POX    C1G 3192   7.994   6.557   2.291
  191POX    C1H 3193   7.952   6.464   2.405
  191POX    C1I 3194   8.081   6.404   2.462
  191POX    C1J 3195   8.103   6.283   2.512
  191POX    C1K 3196   7.982   6.190   2.513
  191POX    C1L 3197   8.028   6.049   2.549
  191POX    C1M 3198   8.063   6.036   2.697
  191POX    C1N 3199   8.155   5.920   2.737
  191POX    C1O 3200   8.183   5.930   2.887
  191POX    C1P 3201   8.302   5.839   2.919
  191POX    C1Q 3202   8.438   5.908   2.902
  191POX    C1R 3203   8.547   5.800   2.910
  191POX     CZ 3204   7.742   6.277   1.544
  191POX     OZ 3205   7.701   6.290   1.681
  191POX    C2A 3206   7.630   6.190   1.732
  191POX    O2A 3207   7.611   6.086   1.669
  191POX    C2B 3208   7.608   6.203   1.877
  191POX    C2C 3209   7.611   6.068   1.950
  191POX    C2D 3210   7.577   6.090   2.098
  191POX    C2E 3211   7.603   5.963   2.179
  191POX    C2F 3212   7.635   6.021   2.317
  191POX    C2G 3213   7.652   5.915   2.425
  191POX    C2H 3214   7.773   5.822   2.411
  191POX    C2I 3215   7.772   5.721   2.526
  191POX    C2J 3216   7.846   5.602   2.465
  191POX    C2K 3217   7.868   5.497   2.574
  191POX    C2L 3218   7.745   5.423   2.626
  191POX    C2M 3219   7.762   5.331   2.746
  191POX    C2N 3220   7.871   5.228   2.715
  191POX    C2O 3221   7.978   5.222   2.824
  191POX    C2P 3222   8.081   5.112   2.795
  192CHL    CN1 3223   1.260   1.232   0.803
  192CHL    CN2 3224   1.158   1.018   0.862
  192CHL    CN3 3225   1.063   1.178   0.699
  192CHL    NTM 3226   1.134   1.158   0.825
  192CHL     CB 3227   1.071   1.231   0.936
  193PJ2     CA 3228   0.922   1.217   0.971
  193PJ2     OA 3229   0.884   1.083   1.003
  193PJ2      P 3230   0.724   1.064   1.013
  193PJ2     OB 3231   0.651   1.176   0.948
  193PJ2     HB 3232   0.685   1.265   0.980
  193PJ2     OG 3233   0.701   0.933   0.949
  193PJ2     HG 3234   0.771   0.866   0.975
  193PJ2     OD 3235   0.718   1.069   1.173
  194POX     CD 3236   0.739   0.941   1.233
  194POX     CE 3237   0.882   0.910   1.278
  194POX     OE 3238   0.872   0.797   1.365
  194POX    C1A 3239   0.986   0.740   1.403
  194POX    O1A 3240   1.095   0.770   1.353
  194POX    C1B 3241   0.977   0.647   1.518
  194POX    C1C 3242   1.051   0.701   1.640
  194POX    C1D 3243   0.987   0.675   1.777
  194POX    C1E 3244   1.085   0.720   1.885
  194POX    C1F 3245   1.063   0.869   1.914
  194POX    C1G 3246   1.183   0.937   1.980
  194POX    C1H 3247   1.211   0.876   2.118
  194POX    C1I 3248   1.339   0.936   2.178
  194POX    C1J 3249   1.352   0.972   2.305
  194POX    C1K 3250   1.245   0.947   2.412
  194POX    C1L 3251   1.305   0.938   2.553
  194POX    C1M 3252   1.196   0.887   2.647
  194POX    C1N 3253   1.240   0.890   2.794
  194POX    C1O 3254   1.125   0.858   2.890
  194POX    C1P 3255   1.167   0.834   3.035
  194POX    C1Q 3256   1.058   0.781   3.128
  194POX    C1R 3257   1.079   0.821   3.274
  194POX     CZ 3258   0.924   1.033   1.359
  194POX     OZ 3259   1.061   1.046   1.397
  194POX    C2A 3260   1.088   1.151   1.474
  194POX    O2A 3261   0.991   1.215   1.515
  194POX    C2B 3262   1.228   1.179   1.510
  194POX    C2C 3263   1.252   1.244   1.647
  194POX    C2D 3264   1.402   1.253   1.675
  194POX    C2E 3265   1.446   1.328   1.801
  194POX    C2F 3266   1.592   1.296   1.835
  194POX    C2G 3267   1.640   1.366   1.963
  194POX    C2H 3268   1.579   1.289   2.080
  194POX    C2I 3269   1.603   1.358   2.215
  194POX    C2J 3270   1.587   1.252   2.324
  194POX    C2K 3271   1.623   1.309   2.462
  194POX    C2L 3272   1.590   1.203   2.566
  194POX    C2M 3273   1.617   1.242   2.712
  194POX    C2N 3274   1.566   1.138   2.812
  194POX    C2O 3275   1.596   1.185   2.954
  194POX    C2P 3276   1.744   1.180   2.994
  195CHL    CN1 3277   3.386   0.280   1.563
  195CHL    CN2 3278   3.332   0.060   1.537
  195CHL    CN3 3279   3.530   0.145   1.428
  195CHL    NTM 3280   3.389   0.173   1.462
  195CHL     CB 3281   3.307   0.199   1.343
  196PJ2     CA 3282   3.326   0.332   1.270
  196PJ2     OA 3283   3.462   0.357   1.233
  196PJ2      P 3284   3.480   0.507   1.178
  196PJ2     OB 3285   3.613   0.531   1.118
  196PJ2     HB 3286   3.675   0.472   1.170
  196PJ2     OG 3287   3.359   0.557   1.109
  196PJ2     HG 3288   3.370   0.631   1.043
  196PJ2     OD 3289   3.484   0.579   1.322
  197POX     CD 3290   3.610   0.570   1.389
  197POX     CE 3291   3.621   0.661   1.511
  197POX     OE 3292   3.748   0.637   1.572
  197POX    C1A 3293   3.824   0.737   1.618
  197POX    O1A 3294   3.814   0.842   1.555
  197POX    C1B 3295   3.934   0.697   1.708
  197POX    C1C 3296   3.895   0.617   1.832
  197POX    C1D 3297   4.014   0.578   1.920
  197POX    C1E 3298   3.978   0.520   2.057
  197POX    C1F 3299   4.107   0.467   2.121
  197POX    C1G 3300   4.084   0.464   2.272
  197POX    C1H 3301   4.208   0.438   2.357
  197POX    C1I 3302   4.181   0.458   2.506
  197POX    C1J 3303   4.210   0.574   2.564
  197POX    C1K 3304   4.243   0.698   2.480
  197POX    C1L 3305   4.390   0.725   2.510
  197POX    C1M 3306   4.436   0.830   2.407
  197POX    C1N 3307   4.456   0.766   2.270
  197POX    C1O 3308   4.552   0.854   2.191
  197POX    C1P 3309   4.592   0.783   2.061
  197POX    C1Q 3310   4.738   0.816   2.028
  197POX    C1R 3311   4.779   0.959   1.991
  197POX     CZ 3312   3.508   0.629   1.610
  197POX     OZ 3313   3.491   0.686   1.740
  197POX    C2A 3314   3.497   0.592   1.834
  197POX    O2A 3315   3.518   0.474   1.806
  197POX    C2B 3316   3.492   0.664   1.963
  197POX    C2C 3317   3.474   0.583   2.092
  197POX    C2D 3318   3.470   0.661   2.223
  197POX    C2E 3319   3.467   0.576   2.350
  197POX    C2F 3320   3.447   0.650   2.482
  197POX    C2G 3321   3.425   0.546   2.593
  197POX    C2H 3322   3.436   0.628   2.722
  197POX    C2I 3323   3.435   0.533   2.842
  197POX    C2J 3324   3.446   0.593   2.982
  197POX    C2K 3325   3.323   0.677   3.015
  197POX    C2L 3326   3.313   0.728   3.159
  197POX    C2M 3327   3.242   0.864   3.154
  197POX    C2N 3328   3.094   0.872   3.114
  197POX    C2O 3329   3.038   1.014   3.099
  197POX    C2P 3330   2.889   1.009   3.067
  198CHL    CN1 3331   3.414   4.751   1.312
  198CHL    CN2 3332   3.241   4.915   1.353
  198CHL    CN3 3333   3.262   4.719   1.491
  198CHL    NTM 3334   3.275   4.772   1.355
  198CHL     CB 3335   3.190   4.687   1.271
  199PJ2     CA 3336   3.038   4.706   1.263
  199PJ2     OA 3337   2.956   4.693   1.379
  199PJ2      P 3338   2.879   4.552   1.390
  199PJ2     OB 3339   2.750   4.569   1.460
  199PJ2     HB 3340   2.760   4.633   1.537
  199PJ2     OG 3341   2.872   4.492   1.255
  199PJ2     HG 3342   2.817   4.408   1.261
  199PJ2     OD 3343   2.965   4.454   1.486
  200POX     CD 3344   2.965   4.484   1.625
  200POX     CE 3345   3.030   4.371   1.705
  200POX     OE 3346   3.002   4.386   1.845
  200POX    C1A 3347   2.885   4.347   1.894
  200POX    O1A 3348   2.791   4.318   1.820
  200POX    C1B 3349   2.860   4.358   2.039
  200POX    C1C 3350   2.778   4.485   2.062
  200POX    C1D 3351   2.737   4.511   2.207
  200POX    C1E 3352   2.620   4.423   2.250
  200POX    C1F 3353   2.636   4.401   2.401
  200POX    C1G 3354   2.503   4.344   2.450
  200POX    C1H 3355   2.507   4.317   2.600
  200POX    C1I 3356   2.363   4.324   2.652
  200POX    C1J 3357   2.347   4.333   2.783
  200POX    C1K 3358   2.460   4.328   2.886
  200POX    C1L 3359   2.414   4.416   3.003
  200POX    C1M 3360   2.482   4.396   3.138
  200POX    C1N 3361   2.423   4.487   3.247
  200POX    C1O 3362   2.479   4.457   3.386
  200POX    C1P 3363   2.631   4.459   3.406
  200POX    C1Q 3364   2.682   4.362   3.514
  200POX    C1R 3365   2.834   4.374   3.512
  200POX     CZ 3366   3.178   4.372   1.666
  200POX     OZ 3367   3.253   4.471   1.736
  200POX    C2A 3368   3.386   4.461   1.735
  200POX    O2A 3369   3.441   4.362   1.685
  200POX    C2B 3370   3.461   4.565   1.808
  200POX    C2C 3371   3.475   4.561   1.960
  200POX    C2D 3372   3.585   4.472   2.017
  200POX    C2E 3373   3.615   4.487   2.167
  200POX    C2F 3374   3.723   4.591   2.197
  200POX    C2G 3375   3.721   4.625   2.346
  200POX    C2H 3376   3.756   4.513   2.444
  200POX    C2I 3377   3.826   4.575   2.565
  200POX    C2J 3378   3.715   4.620   2.660
  200POX    C2K 3379   3.776   4.710   2.768
  200POX    C2L 3380   3.800   4.857   2.735
  200POX    C2M 3381   3.824   4.936   2.864
  200POX    C2N 3382   3.810   5.088   2.854
  200POX    C2O 3383   3.884   5.140   2.731
  200POX    C2P 3384   3.900   5.292   2.745
  201CHL    CN1 3385   6.011   1.447   0.710
  201CHL    CN2 3386   6.200   1.571   0.676
  201CHL    CN3 3387   6.215   1.376   0.802
  201CHL    NTM 3388   6.131   1.495   0.780
  201CHL     CB 3389   6.093   1.581   0.893
  202PJ2     CA 3390   6.192   1.626   1.000
  202PJ2     OA 3391   6.309   1.687   0.943
  202PJ2      P 3392   6.420   1.699   1.059
  202PJ2     OB 3393   6.436   1.568   1.126
  202PJ2     HB 3394   6.517   1.566   1.185
  202PJ2     OG 3395   6.539   1.770   1.005
  202PJ2     HG 3396   6.524   1.867   0.989
  202PJ2     OD 3397   6.368   1.791   1.179
  203POX     CD 3398   6.436   1.784   1.305
  203POX     CE 3399   6.364   1.740   1.432
  203POX     OE 3400   6.453   1.738   1.545
  203POX    C1A 3401   6.468   1.850   1.614
  203POX    O1A 3402   6.403   1.952   1.592
  203POX    C1B 3403   6.571   1.833   1.719
  203POX    C1C 3404   6.529   1.897   1.852
  203POX    C1D 3405   6.638   1.868   1.956
  203POX    C1E 3406   6.608   1.934   2.090
  203POX    C1F 3407   6.674   1.859   2.206
  203POX    C1G 3408   6.626   1.715   2.222
  203POX    C1H 3409   6.692   1.646   2.341
  203POX    C1I 3410   6.643   1.501   2.353
  203POX    C1J 3411   6.600   1.452   2.468
  203POX    C1K 3412   6.607   1.536   2.597
  203POX    C1L 3413   6.511   1.497   2.709
  203POX    C1M 3414   6.550   1.374   2.792
  203POX    C1N 3415   6.461   1.374   2.916
  203POX    C1O 3416   6.479   1.236   2.981
  203POX    C1P 3417   6.388   1.195   3.096
  203POX    C1Q 3418   6.391   1.052   3.149
  203POX    C1R 3419   6.289   1.035   3.262
  203POX     CZ 3420   6.273   1.619   1.417
  203POX     OZ 3421   6.162   1.627   1.507
  203POX    C2A 3422   6.076   1.526   1.519
  203POX    O2A 3423   6.081   1.427   1.446
  203POX    C2B 3424   5.958   1.557   1.602
  203POX    C2C 3425   5.928   1.445   1.701
  203POX    C2D 3426   5.825   1.480   1.808
  203POX    C2E 3427   5.834   1.366   1.909
  203POX    C2F 3428   5.738   1.387   2.027
  203POX    C2G 3429   5.811   1.497   2.103
  203POX    C2H 3430   5.750   1.506   2.243
  203POX    C2I 3431   5.820   1.611   2.329
  203POX    C2J 3432   5.711   1.667   2.422
  203POX    C2K 3433   5.771   1.740   2.542
  203POX    C2L 3434   5.658   1.792   2.631
  203POX    C2M 3435   5.718   1.912   2.705
  203POX    C2N 3436   5.820   1.864   2.808
  203POX    C2O 3437   5.854   1.984   2.896
  203POX    C2P 3438   5.947   1.963   3.015
  204CHL    CN1 3439   5.358   0.859   0.930
  204CHL    CN2 3440   5.358   0.768   0.711
  204CHL    CN3 3441   5.155   0.765   0.825
  204CHL    NTM 3442   5.300   0.753   0.845
  204CHL     CB 3443   5.354   0.626   0.896
  205PJ2     CA 3444   5.289   0.550   1.012
  205PJ2     OA 3445   5.279   0.614   1.139
  205PJ2      P 3446   5.243   0.511   1.258
  205PJ2     OB 3447   5.259   0.374   1.204
  205PJ2     HB 3448   5.296   0.306   1.267
  205PJ2     OG 3449   5.321   0.552   1.377
  205PJ2     HG 3450   5.337   0.472   1.434
  205PJ2     OD 3451   5.089   0.539   1.292
  206POX     CD 3452   5.055   0.673   1.331
  206POX     CE 3453   4.921   0.687   1.405
  206POX     OE 3454   4.883   0.822   1.428
  206POX    C1A 3455   4.754   0.848   1.448
  206POX    O1A 3456   4.667   0.760   1.442
  206POX    C1B 3457   4.723   0.991   1.465
  206POX    C1C 3458   4.779   1.045   1.597
  206POX    C1D 3459   4.808   1.193   1.570
  206POX    C1E 3460   4.888   1.247   1.688
  206POX    C1F 3461   5.016   1.170   1.723
  206POX    C1G 3462   5.062   1.215   1.862
  206POX    C1H 3463   5.112   1.359   1.872
  206POX    C1I 3464   5.262   1.380   1.849
  206POX    C1J 3465   5.340   1.467   1.912
  206POX    C1K 3466   5.275   1.572   2.002
  206POX    C1L 3467   5.361   1.601   2.125
  206POX    C1M 3468   5.278   1.690   2.218
  206POX    C1N 3469   5.333   1.677   2.360
  206POX    C1O 3470   5.252   1.781   2.437
  206POX    C1P 3471   5.277   1.738   2.581
  206POX    C1Q 3472   5.220   1.838   2.682
  206POX    C1R 3473   5.238   1.793   2.827
  206POX     CZ 3474   4.937   0.610   1.536
  206POX     OZ 3475   5.030   0.657   1.634
  206POX    C2A 3476   5.045   0.590   1.748
  206POX    O2A 3477   4.997   0.478   1.762
  206POX    C2B 3478   5.131   0.662   1.846
  206POX    C2C 3479   5.085   0.626   1.987
  206POX    C2D 3480   5.143   0.710   2.101
  206POX    C2E 3481   5.062   0.703   2.231
  206POX    C2F 3482   5.121   0.799   2.335
  206POX    C2G 3483   5.041   0.813   2.465
  206POX    C2H 3484   4.891   0.830   2.440
  206POX    C2I 3485   4.810   0.861   2.566
  206POX    C2J 3486   4.848   0.779   2.689
  206POX    C2K 3487   4.789   0.815   2.825
  206POX    C2L 3488   4.644   0.777   2.858
  206POX    C2M 3489   4.606   0.847   2.988
  206POX    C2N 3490   4.456   0.868   3.010
  206POX    C2O 3491   4.372   0.750   2.958
  206POX    C2P 3492   4.251   0.720   3.046
  207CHL    CN1 3493   4.921   2.114   1.162
  207CHL    CN2 3494   4.856   2.300   1.026
  207CHL    CN3 3495   4.691   2.175   1.110
  207CHL    NTM 3496   4.827   2.159   1.058
  207CHL     CB 3497   4.840   2.088   0.930
  208PJ2     CA 3498   4.830   1.936   0.919
  208PJ2     OA 3499   4.699   1.901   0.967
  208PJ2      P 3500   4.684   1.741   0.972
  208PJ2     OB 3501   4.542   1.717   0.938
  208PJ2     HB 3502   4.492   1.801   0.958
  208PJ2     OG 3503   4.787   1.670   0.894
  208PJ2     HG 3504   4.870   1.676   0.950
  208PJ2     OD 3505   4.718   1.726   1.129
  209POX     CD 3506   4.604   1.710   1.214
  209POX     CE 3507   4.641   1.724   1.362
  209POX     OE 3508   4.548   1.652   1.444
  209POX    C1A 3509   4.569   1.521   1.456
  209POX    O1A 3510   4.663   1.462   1.402
  209POX    C1B 3511   4.471   1.459   1.547
  209POX    C1C 3512   4.524   1.463   1.690
  209POX    C1D 3513   4.476   1.341   1.770
  209POX    C1E 3514   4.558   1.314   1.897
  209POX    C1F 3515   4.567   1.432   1.994
  209POX    C1G 3516   4.433   1.478   2.050
  209POX    C1H 3517   4.450   1.619   2.106
  209POX    C1I 3518   4.316   1.686   2.137
  209POX    C1J 3519   4.270   1.740   2.250
  209POX    C1K 3520   4.358   1.740   2.375
  209POX    C1L 3521   4.309   1.652   2.491
  209POX    C1M 3522   4.336   1.503   2.471
  209POX    C1N 3523   4.483   1.466   2.449
  209POX    C1O 3524   4.507   1.318   2.419
  209POX    C1P 3525   4.658   1.293   2.413
  209POX    C1Q 3526   4.689   1.159   2.346
  209POX    C1R 3527   4.834   1.175   2.300
  209POX     CZ 3528   4.650   1.874   1.392
  209POX     OZ 3529   4.721   1.917   1.508
  209POX    C2A 3530   4.757   2.044   1.525
  209POX    O2A 3531   4.756   2.112   1.423
  209POX    C2B 3532   4.796   2.081   1.663
  209POX    C2C 3533   4.764   2.230   1.671
  209POX    C2D 3534   4.785   2.255   1.820
  209POX    C2E 3535   4.833   2.396   1.857
  209POX    C2F 3536   4.715   2.489   1.885
  209POX    C2G 3537   4.763   2.619   1.949
  209POX    C2H 3538   4.835   2.595   2.082
  209POX    C2I 3539   4.896   2.721   2.145
  209POX    C2J 3540   5.047   2.722   2.125
  209POX    C2K 3541   5.096   2.867   2.124
  209POX    C2L 3542   5.075   2.936   2.259
  209POX    C2M 3543   5.168   2.910   2.378
  209POX    C2N 3544   5.120   2.994   2.496
  209POX    C2O 3545   5.238   3.035   2.586
  209POX    C2P 3546   5.187   3.093   2.718
  210CHL    CN1 3547   2.049   8.452   1.120
  210CHL    CN2 3548   2.091   8.400   1.350
  210CHL    CN3 3549   2.077   8.225   1.176
  210CHL    NTM 3550   2.120   8.361   1.211
  210CHL     CB 3551   2.260   8.383   1.173
  211PJ2     CA 3552   2.372   8.315   1.252
  211PJ2     OA 3553   2.409   8.362   1.382
  211PJ2      P 3554   2.535   8.286   1.446
  211PJ2     OB 3555   2.616   8.236   1.332
  211PJ2     HB 3556   2.600   8.263   1.237
  211PJ2     OG 3557   2.599   8.388   1.530
  211PJ2     HG 3558   2.648   8.330   1.596
  211PJ2     OD 3559   2.453   8.173   1.526
  212POX     CD 3560   2.405   8.208   1.656
  212POX     CE 3561   2.296   8.119   1.717
  212POX     OE 3562   2.230   8.179   1.828
  212POX    C1A 3563   2.120   8.251   1.807
  212POX    O1A 3564   2.069   8.261   1.695
  212POX    C1B 3565   2.057   8.283   1.937
  212POX    C1C 3566   2.132   8.407   1.988
  212POX    C1D 3567   2.109   8.431   2.137
  212POX    C1E 3568   2.154   8.318   2.231
  212POX    C1F 3569   2.168   8.381   2.370
  212POX    C1G 3570   2.245   8.286   2.462
  212POX    C1H 3571   2.236   8.325   2.610
  212POX    C1I 3572   2.310   8.452   2.652
  212POX    C1J 3573   2.284   8.514   2.766
  212POX    C1K 3574   2.176   8.474   2.868
  212POX    C1L 3575   2.235   8.366   2.960
  212POX    C1M 3576   2.135   8.329   3.069
  212POX    C1N 3577   2.195   8.214   3.151
  212POX    C1O 3578   2.115   8.203   3.280
  212POX    C1P 3579   2.132   8.078   3.367
  212POX    C1Q 3580   2.026   8.058   3.475
  212POX    C1R 3581   2.057   7.947   3.576
  212POX     CZ 3582   2.351   7.977   1.722
  212POX     OZ 3583   2.296   7.883   1.814
  212POX    C2A 3584   2.371   7.774   1.830
  212POX    O2A 3585   2.464   7.743   1.755
  212POX    C2B 3586   2.322   7.688   1.940
  212POX    C2C 3587   2.436   7.621   2.018
  212POX    C2D 3588   2.380   7.527   2.124
  212POX    C2E 3589   2.487   7.428   2.171
  212POX    C2F 3590   2.597   7.495   2.253
  212POX    C2G 3591   2.699   7.386   2.289
  212POX    C2H 3592   2.793   7.411   2.406
  212POX    C2I 3593   2.852   7.283   2.466
  212POX    C2J 3594   2.966   7.299   2.567
  212POX    C2K 3595   3.011   7.167   2.630
  212POX    C2L 3596   2.926   7.117   2.747
  212POX    C2M 3597   2.919   7.211   2.867
  212POX    C2N 3598   2.797   7.171   2.950
  212POX    C2O 3599   2.783   7.238   3.087
  212POX    C2P 3600   2.921   7.233   3.155
  213CHL    CN1 3601   8.389   2.527   1.233
  213CHL    CN2 3602   8.568   2.627   1.114
  213CHL    CN3 3603   8.406   2.765   1.221
  213CHL    NTM 3604   8.483   2.640   1.233
  213CHL     CB 3605   8.569   2.650   1.353
  214PJ2     CA 3606   8.520   2.696   1.490
  214PJ2     OA 3607   8.394   2.635   1.517
  214PJ2      P 3608   8.317   2.704   1.641
  214PJ2     OB 3609   8.362   2.844   1.649
  214PJ2     HB 3610   8.460   2.852   1.672
  214PJ2     OG 3611   8.173   2.676   1.620
  214PJ2     HG 3612   8.168   2.617   1.540
  214PJ2     OD 3613   8.369   2.612   1.762
  215POX     CD 3614   8.321   2.478   1.748
  215POX     CE 3615   8.336   2.402   1.880
  215POX     OE 3616   8.294   2.479   1.993
  215POX    C1A 3617   8.171   2.480   2.044
  215POX    O1A 3618   8.075   2.443   1.978
  215POX    C1B 3619   8.172   2.533   2.182
  215POX    C1C 3620   8.249   2.463   2.294
  215POX    C1D 3621   8.246   2.529   2.433
  215POX    C1E 3622   8.285   2.440   2.551
  215POX    C1F 3623   8.304   2.538   2.667
  215POX    C1G 3624   8.309   2.439   2.784
  215POX    C1H 3625   8.314   2.524   2.911
  215POX    C1I 3626   8.438   2.610   2.933
  215POX    C1J 3627   8.472   2.663   3.051
  215POX    C1K 3628   8.381   2.666   3.174
  215POX    C1L 3629   8.473   2.666   3.296
  215POX    C1M 3630   8.388   2.657   3.423
  215POX    C1N 3631   8.473   2.660   3.550
  215POX    C1O 3632   8.389   2.663   3.678
  215POX    C1P 3633   8.488   2.678   3.794
  215POX    C1Q 3634   8.400   2.702   3.917
  215POX    C1R 3635   8.495   2.717   4.036
  215POX     CZ 3636   8.488   2.382   1.883
  215POX     OZ 3637   8.519   2.278   1.977
  215POX    C2A 3638   8.613   2.296   2.069
  215POX    O2A 3639   8.678   2.400   2.080
  215POX    C2B 3640   8.638   2.178   2.154
  215POX    C2C 3641   8.547   2.171   2.276
  215POX    C2D 3642   8.563   2.052   2.371
  215POX    C2E 3643   8.477   2.058   2.497
  215POX    C2F 3644   8.530   2.146   2.611
  215POX    C2G 3645   8.665   2.101   2.667
  215POX    C2H 3646   8.727   2.212   2.750
  215POX    C2I 3647   8.640   2.253   2.869
  215POX    C2J 3648   8.730   2.291   2.986
  215POX    C2K 3649   8.642   2.294   3.111
  215POX    C2L 3650   8.647   2.164   3.191
  215POX    C2M 3651   8.518   2.133   3.267
  215POX    C2N 3652   8.510   2.230   3.385
  215POX    C2O 3653   8.394   2.201   3.480
  215POX    C2P 3654   8.388   2.297   3.599
  216CHL    CN1 3655   2.423   1.902   0.942
  216CHL    CN2 3656   2.515   2.023   0.760
  216CHL    CN3 3657   2.431   1.801   0.732
  216CHL    NTM 3658   2.507   1.890   0.822
  216CHL     CB 3659   2.632   1.820   0.854
  217PJ2     CA 3660   2.733   1.908   0.929
  217PJ2     OA 3661   2.683   1.977   1.044
  217PJ2      P 3662   2.791   2.074   1.115
  217PJ2     OB 3663   2.882   2.118   1.008
  217PJ2     HB 3664   2.949   2.185   1.040
  217PJ2     OG 3665   2.716   2.180   1.187
  217PJ2     HG 3666   2.773   2.257   1.215
  217PJ2     OD 3667   2.881   1.960   1.184
  218POX     CD 3668   2.866   1.935   1.324
  218POX     CE 3669   2.932   1.803   1.365
  218POX     OE 3670   2.868   1.738   1.474
  218POX    C1A 3671   2.834   1.610   1.461
  218POX    O1A 3672   2.850   1.548   1.357
  218POX    C1B 3673   2.775   1.550   1.583
  218POX    C1C 3674   2.856   1.430   1.630
  218POX    C1D 3675   2.782   1.367   1.748
  218POX    C1E 3676   2.868   1.244   1.779
  218POX    C1F 3677   2.815   1.154   1.891
  218POX    C1G 3678   2.678   1.094   1.859
  218POX    C1H 3679   2.636   0.981   1.953
  218POX    C1I 3680   2.497   0.918   1.936
  218POX    C1J 3681   2.465   0.802   1.993
  218POX    C1K 3682   2.573   0.725   2.069
  218POX    C1L 3683   2.517   0.623   2.168
  218POX    C1M 3684   2.627   0.551   2.247
  218POX    C1N 3685   2.574   0.470   2.366
  218POX    C1O 3686   2.516   0.337   2.319
  218POX    C1P 3687   2.493   0.249   2.442
  218POX    C1Q 3688   2.627   0.215   2.507
  218POX    C1R 3689   2.620   0.093   2.599
  218POX     CZ 3690   3.083   1.830   1.377
  218POX     OZ 3691   3.147   1.715   1.432
  218POX    C2A 3692   3.279   1.719   1.451
  218POX    O2A 3693   3.345   1.821   1.434
  218POX    C2B 3694   3.333   1.595   1.512
  218POX    C2C 3695   3.296   1.575   1.659
  218POX    C2D 3696   3.386   1.476   1.734
  218POX    C2E 3697   3.351   1.477   1.883
  218POX    C2F 3698   3.464   1.404   1.955
  218POX    C2G 3699   3.426   1.365   2.098
  218POX    C2H 3700   3.547   1.296   2.161
  218POX    C2I 3701   3.524   1.285   2.312
  218POX    C2J 3702   3.410   1.195   2.360
  218POX    C2K 3703   3.436   1.046   2.340
  218POX    C2L 3704   3.544   0.995   2.436
  218POX    C2M 3705   3.513   1.025   2.583
  218POX    C2N 3706   3.604   0.973   2.694
  218POX    C2O 3707   3.599   1.045   2.829
  218POX    C2P 3708   3.698   0.975   2.922
  219CHL    CN1 3709   6.467   3.146   1.796
  219CHL    CN2 3710   6.671   3.065   1.898
  219CHL    CN3 3711   6.679   3.237   1.746
  219CHL    NTM 3712   6.608   3.111   1.774
  219CHL     CB 3713   6.622   3.014   1.664
  220PJ2     CA 3714   6.760   2.961   1.628
  220PJ2     OA 3715   6.838   2.878   1.715
  220PJ2      P 3716   6.990   2.856   1.668
  220PJ2     OB 3717   6.987   2.777   1.543
  220PJ2     HB 3718   6.937   2.692   1.558
  220PJ2     OG 3719   7.049   2.992   1.665
  220PJ2     HG 3720   7.098   3.017   1.581
  220PJ2     OD 3721   7.067   2.777   1.785
  221POX     CD 3722   7.016   2.646   1.809
  221POX     CE 3723   7.100   2.550   1.894
  221POX     OE 3724   7.027   2.429   1.912
  221POX    C1A 3725   7.102   2.319   1.910
  221POX    O1A 3726   7.203   2.320   1.840
  221POX    C1B 3727   7.023   2.199   1.943
  221POX    C1C 3728   7.060   2.129   2.074
  221POX    C1D 3729   7.009   2.213   2.191
  221POX    C1E 3730   7.054   2.163   2.328
  221POX    C1F 3731   6.935   2.140   2.422
  221POX    C1G 3732   6.984   2.065   2.545
  221POX    C1H 3733   6.887   2.065   2.663
  221POX    C1I 3734   6.748   2.004   2.645
  221POX    C1J 3735   6.697   1.920   2.735
  221POX    C1K 3736   6.773   1.881   2.862
  221POX    C1L 3737   6.740   1.741   2.915
  221POX    C1M 3738   6.816   1.734   3.047
  221POX    C1N 3739   6.774   1.606   3.119
  221POX    C1O 3740   6.841   1.565   3.251
  221POX    C1P 3741   6.782   1.441   3.318
  221POX    C1Q 3742   6.642   1.458   3.378
  221POX    C1R 3743   6.586   1.317   3.400
  221POX     CZ 3744   7.128   2.617   2.029
  221POX     OZ 3745   7.185   2.552   2.142
  221POX    C2A 3746   7.204   2.622   2.254
  221POX    O2A 3747   7.166   2.738   2.268
  221POX    C2B 3748   7.241   2.518   2.352
  221POX    C2C 3749   7.331   2.573   2.462
  221POX    C2D 3750   7.336   2.476   2.580
  221POX    C2E 3751   7.382   2.333   2.549
  221POX    C2F 3752   7.363   2.229   2.660
  221POX    C2G 3753   7.481   2.132   2.651
  221POX    C2H 3754   7.438   1.988   2.680
  221POX    C2I 3755   7.425   1.951   2.828
  221POX    C2J 3756   7.303   1.859   2.838
  221POX    C2K 3757   7.279   1.815   2.982
  221POX    C2L 3758   7.396   1.747   3.052
  221POX    C2M 3759   7.411   1.598   3.019
  221POX    C2N 3760   7.498   1.540   3.131
  221POX    C2O 3761   7.544   1.397   3.101
  221POX    C2P 3762   7.443   1.283   3.113
  222CHL    CN1 3763   0.332   2.018   1.423
  222CHL    CN2 3764   0.282   2.173   1.255
  222CHL    CN3 3765   0.123   1.997   1.287
  222CHL    NTM 3766   0.220   2.084   1.354
  222CHL     CB 3767   0.152   2.160   1.461
  223PJ2     CA 3768   0.212   2.281   1.533
  223PJ2     OA 3769   0.334   2.269   1.606
  223PJ2      P 3770   0.399   2.415   1.624
  223PJ2     OB 3771   0.531   2.381   1.681
  223PJ2     HB 3772   0.515   2.304   1.743
  223PJ2     OG 3773   0.392   2.484   1.493
  223PJ2     HG 3774   0.454   2.562   1.485
  223PJ2     OD 3775   0.309   2.499   1.726
  224POX     CD 3776   0.351   2.545   1.855
  224POX     CE 3777   0.234   2.569   1.950
  224POX     OE 3778   0.254   2.672   2.047
  224POX    C1A 3779   0.141   2.723   2.096
  224POX    O1A 3780   0.045   2.747   2.023
  224POX    C1B 3781   0.170   2.771   2.233
  224POX    C1C 3782   0.165   2.924   2.225
  224POX    C1D 3783   0.226   2.990   2.349
  224POX    C1E 3784   0.378   3.001   2.364
  224POX    C1F 3785   0.410   3.068   2.498
  224POX    C1G 3786   0.561   3.068   2.524
  224POX    C1H 3787   0.606   3.173   2.626
  224POX    C1I 3788   0.752   3.143   2.664
  224POX    C1J 3789   0.807   3.200   2.770
  224POX    C1K 3790   0.749   3.323   2.841
  224POX    C1L 3791   0.862   3.405   2.902
  224POX    C1M 3792   0.888   3.363   3.047
  224POX    C1N 3793   1.004   3.433   3.118
  224POX    C1O 3794   1.140   3.417   3.051
  224POX    C1P 3795   1.241   3.516   3.109
  224POX    C1Q 3796   1.292   3.467   3.244
  224POX    C1R 3797   1.395   3.572   3.287
  224POX     CZ 3798   0.197   2.430   2.003
  224POX     OZ 3799   0.301   2.373   2.084
  224POX    C2A 3800   0.291   2.248   2.127
  224POX    O2A 3801   0.212   2.168   2.077
  224POX    C2B 3802   0.405   2.218   2.218
  224POX    C2C 3803   0.542   2.213   2.151
  224POX    C2D 3804   0.652   2.168   2.247
  224POX    C2E 3805   0.659   2.255   2.373
  224POX    C2F 3806   0.796   2.236   2.439
  224POX    C2G 3807   0.807   2.314   2.570
  224POX    C2H 3808   0.691   2.279   2.664
  224POX    C2I 3809   0.728   2.308   2.810
  224POX    C2J 3810   0.594   2.333   2.878
  224POX    C2K 3811   0.611   2.431   2.995
  224POX    C2L 3812   0.481   2.430   3.076
  224POX    C2M 3813   0.488   2.524   3.197
  224POX    C2N 3814   0.570   2.482   3.320
  224POX    C2O 3815   0.533   2.563   3.444
  224POX    C2P 3816   0.619   2.516   3.561
  225CHL    CN1 3817   2.249   4.142   1.371
  225CHL    CN2 3818   2.067   4.154   1.531
  225CHL    CN3 3819   2.159   3.951   1.478
  225CHL    NTM 3820   2.123   4.080   1.417
  225CHL     CB 3821   2.018   4.068   1.316
  226PJ2     CA 3822   1.966   4.191   1.241
  226PJ2     OA 3823   1.973   4.312   1.318
  226PJ2      P 3824   1.950   4.430   1.211
  226PJ2     OB 3825   1.818   4.414   1.145
  226PJ2     HB 3826   1.811   4.489   1.080
  226PJ2     OG 3827   2.075   4.423   1.132
  226PJ2     HG 3828   2.132   4.345   1.156
  226PJ2     OD 3829   1.950   4.560   1.306
  227POX     CD 3830   2.061   4.582   1.393
  227POX     CE 3831   2.022   4.666   1.515
  227POX     OE 3832   2.135   4.685   1.599
  227POX    C1A 3833   2.141   4.768   1.703
  227POX    O1A 3834   2.067   4.865   1.689
  227POX    C1B 3835   2.260   4.772   1.791
  227POX    C1C 3836   2.212   4.771   1.936
  227POX    C1D 3837   2.334   4.813   2.019
  227POX    C1E 3838   2.309   4.813   2.170
  227POX    C1F 3839   2.426   4.834   2.266
  227POX    C1G 3840   2.366   4.788   2.399
  227POX    C1H 3841   2.485   4.778   2.494
  227POX    C1I 3842   2.443   4.727   2.633
  227POX    C1J 3843   2.428   4.797   2.745
  227POX    C1K 3844   2.463   4.945   2.758
  227POX    C1L 3845   2.443   4.996   2.901
  227POX    C1M 3846   2.491   5.140   2.915
  227POX    C1N 3847   2.481   5.169   3.065
  227POX    C1O 3848   2.546   5.301   3.107
  227POX    C1P 3849   2.526   5.311   3.259
  227POX    C1Q 3850   2.594   5.436   3.314
  227POX    C1R 3851   2.573   5.443   3.466
  227POX     CZ 3852   1.908   4.592   1.586
  227POX     OZ 3853   1.954   4.471   1.648
  227POX    C2A 3854   1.868   4.422   1.736
  227POX    O2A 3855   1.755   4.396   1.694
  227POX    C2B 3856   1.926   4.341   1.846
  227POX    C2C 3857   2.049   4.394   1.920
  227POX    C2D 3858   2.092   4.279   2.011
  227POX    C2E 3859   2.193   4.317   2.120
  227POX    C2F 3860   2.134   4.403   2.231
  227POX    C2G 3861   2.035   4.328   2.321
  227POX    C2H 3862   2.078   4.191   2.376
  227POX    C2I 3863   1.993   4.146   2.495
  227POX    C2J 3864   2.042   4.014   2.554
  227POX    C2K 3865   2.000   3.980   2.697
  227POX    C2L 3866   2.083   4.056   2.800
  227POX    C2M 3867   2.055   3.993   2.937
  227POX    C2N 3868   2.133   4.082   3.033
  227POX    C2O 3869   2.122   4.018   3.172
  227POX    C2P 3870   2.220   4.095   3.260
  228CHL    CN1 3871   5.105   0.020   1.162
  228CHL    CN2 3872   5.181   0.077   0.943
  228CHL    CN3 3873   4.959  -0.002   0.965
  228CHL    NTM 3874   5.064   0.076   1.032
  228CHL     CB 3875   5.025   0.217   1.039
  229PJ2     CA 3876   4.944   0.280   1.153
  229PJ2     OA 3877   4.811   0.231   1.170
  229PJ2      P 3878   4.721   0.334   1.254
  229PJ2     OB 3879   4.758   0.473   1.220
  229PJ2     HB 3880   4.687   0.542   1.236
  229PJ2     OG 3881   4.577   0.300   1.264
  229PJ2     HG 3882   4.542   0.331   1.352
  229PJ2     OD 3883   4.775   0.301   1.402
  230POX     CD 3884   4.726   0.185   1.469
  230POX     CE 3885   4.773   0.171   1.614
  230POX     OE 3886   4.758   0.043   1.676
  230POX    C1A 3887   4.867   0.005   1.742
  230POX    O1A 3888   4.968   0.075   1.742
  230POX    C1B 3889   4.849  -0.125   1.812
  230POX    C1C 3890   4.783  -0.095   1.946
  230POX    C1D 3891   4.879  -0.049   2.056
  230POX    C1E 3892   4.816  -0.064   2.195
  230POX    C1F 3893   4.900  -0.015   2.313
  230POX    C1G 3894   4.949  -0.123   2.409
  230POX    C1H 3895   5.000  -0.083   2.548
  230POX    C1I 3896   4.884  -0.049   2.641
  230POX    C1J 3897   4.893  -0.061   2.773
  230POX    C1K 3898   5.020  -0.108   2.845
  230POX    C1L 3899   5.061  -0.012   2.956
  230POX    C1M 3900   5.187  -0.054   3.034
  230POX    C1N 3901   5.316  -0.047   2.953
  230POX    C1O 3902   5.434  -0.109   3.029
  230POX    C1P 3903   5.490  -0.003   3.124
  230POX    C1Q 3904   5.598  -0.054   3.219
  230POX    C1R 3905   5.719   0.039   3.236
  230POX     CZ 3906   4.699   0.284   1.687
  230POX     OZ 3907   4.743   0.309   1.821
  230POX    C2A 3908   4.698   0.415   1.887
  230POX    O2A 3909   4.609   0.490   1.847
  230POX    C2B 3910   4.754   0.423   2.024
  230POX    C2C 3911   4.654   0.366   2.125
  230POX    C2D 3912   4.695   0.405   2.267
  230POX    C2E 3913   4.595   0.342   2.365
  230POX    C2F 3914   4.649   0.367   2.506
  230POX    C2G 3915   4.539   0.329   2.605
  230POX    C2H 3916   4.572   0.362   2.750
  230POX    C2I 3917   4.674   0.264   2.808
  230POX    C2J 3918   4.734   0.304   2.943
  230POX    C2K 3919   4.652   0.254   3.062
  230POX    C2L 3920   4.697   0.313   3.196
  230POX    C2M 3921   4.633   0.450   3.219
  230POX    C2N 3922   4.675   0.516   3.351
  230POX    C2O 3923   4.572   0.626   3.377
  230POX    C2P 3924   4.622   0.712   3.493
  231CHL    CN1 3925   7.918   0.994   1.043
  231CHL    CN2 3926   7.897   1.236   1.030
  231CHL    CN3 3927   8.108   1.138   1.066
  231CHL    NTM 3928   7.965   1.123   1.095
  231CHL     CB 3929   7.924   1.128   1.236
  232PJ2     CA 3930   7.981   1.044   1.351
  232PJ2     OA 3931   7.954   0.904   1.350
  232PJ2      P 3932   8.089   0.817   1.363
  232PJ2     OB 3933   8.038   0.679   1.351
  232PJ2     HB 3934   8.120   0.622   1.355
  232PJ2     OG 3935   8.184   0.868   1.261
  232PJ2     HG 3936   8.178   0.968   1.270
  232PJ2     OD 3937   8.142   0.858   1.510
  233POX     CD 3938   8.261   0.790   1.548
  233POX     CE 3939   8.306   0.813   1.693
  233POX     OE 3940   8.436   0.757   1.714
  233POX    C1A 3941   8.537   0.842   1.721
  233POX    O1A 3942   8.528   0.963   1.698
  233POX    C1B 3943   8.659   0.783   1.781
  233POX    C1C 3944   8.684   0.834   1.923
  233POX    C1D 3945   8.832   0.820   1.964
  233POX    C1E 3946   8.845   0.882   2.103
  233POX    C1F 3947   8.986   0.878   2.162
  233POX    C1G 3948   9.084   0.973   2.094
  233POX    C1H 3949   9.069   1.113   2.154
  233POX    C1I 3950   9.192   1.195   2.113
  233POX    C1J 3951   9.246   1.305   2.165
  233POX    C1K 3952   9.187   1.359   2.295
  233POX    C1L 3953   9.309   1.379   2.385
  233POX    C1M 3954   9.253   1.438   2.515
  233POX    C1N 3955   9.357   1.492   2.612
  233POX    C1O 3956   9.273   1.521   2.737
  233POX    C1P 3957   9.355   1.572   2.857
  233POX    C1Q 3958   9.437   1.460   2.920
  233POX    C1R 3959   9.442   1.505   3.066
  233POX     CZ 3960   8.186   0.766   1.776
  233POX     OZ 3961   8.191   0.803   1.914
  233POX    C2A 3962   8.138   0.721   2.004
  233POX    O2A 3963   8.089   0.614   1.969
  233POX    C2B 3964   8.155   0.766   2.144
  233POX    C2C 3965   8.298   0.752   2.197
  233POX    C2D 3966   8.316   0.817   2.334
  233POX    C2E 3967   8.453   0.778   2.388
  233POX    C2F 3968   8.448   0.814   2.537
  233POX    C2G 3969   8.582   0.769   2.597
  233POX    C2H 3970   8.574   0.797   2.747
  233POX    C2I 3971   8.705   0.765   2.819
  233POX    C2J 3972   8.715   0.844   2.950
  233POX    C2K 3973   8.745   0.991   2.921
  233POX    C2L 3974   8.809   1.071   3.036
  233POX    C2M 3975   8.844   1.218   3.016
  233POX    C2N 3976   8.880   1.292   3.145
  233POX    C2O 3977   9.017   1.251   3.198
  233POX    C2P 3978   9.120   1.327   3.114
  234CHL    CN1 3979   1.613   8.526   1.511
  234CHL    CN2 3980   1.379   8.495   1.532
  234CHL    CN3 3981   1.529   8.338   1.633
  234CHL    NTM 3982   1.507   8.424   1.515
  234CHL     CB 3983   1.511   8.347   1.391
  235PJ2     CA 3984   1.420   8.226   1.364
  235PJ2     OA 3985   1.281   8.256   1.355
  235PJ2      P 3986   1.185   8.151   1.280
  235PJ2     OB 3987   1.274   8.065   1.200
  235PJ2     HB 3988   1.361   8.072   1.250
  235PJ2     OG 3989   1.095   8.248   1.213
  235PJ2     HG 3990   1.087   8.329   1.270
  235PJ2     OD 3991   1.111   8.064   1.393
  236POX     CD 3992   1.190   7.964   1.458
  236POX     CE 3993   1.142   7.937   1.601
  236POX     OE 3994   1.249   7.869   1.666
  236POX    C1A 3995   1.340   7.950   1.720
  236POX    O1A 3996   1.344   8.071   1.700
  236POX    C1B 3997   1.448   7.886   1.798
  236POX    C1C 3998   1.554   7.982   1.852
  236POX    C1D 3999   1.651   7.914   1.949
  236POX    C1E 4000   1.780   7.994   1.974
  236POX    C1F 4001   1.868   7.955   2.093
  236POX    C1G 4002   1.815   7.995   2.230
  236POX    C1H 4003   1.924   7.982   2.337
  236POX    C1I 4004   1.875   8.013   2.478
  236POX    C1J 4005   1.939   8.001   2.595
  236POX    C1K 4006   2.081   7.949   2.615
  236POX    C1L 4007   2.114   7.928   2.763
  236POX    C1M 4008   2.262   7.908   2.799
  236POX    C1N 4009   2.285   7.908   2.950
  236POX    C1O 4010   2.426   7.868   2.994
  236POX    C1P 4011   2.419   7.861   3.147
  236POX    C1Q 4012   2.448   7.723   3.207
  236POX    C1R 4013   2.444   7.710   3.360
  236POX     CZ 4014   1.003   7.875   1.616
  236POX     OZ 4015   0.937   7.851   1.741
  236POX    C2A 4016   0.933   7.726   1.786
  236POX    O2A 4017   0.982   7.633   1.721
  236POX    C2B 4018   0.870   7.709   1.919
  236POX    C2C 4019   0.947   7.630   2.025
  236POX    C2D 4020   1.089   7.686   2.038
  236POX    C2E 4021   1.134   7.688   2.185
  236POX    C2F 4022   1.173   7.545   2.224
  236POX    C2G 4023   1.198   7.536   2.374
  236POX    C2H 4024   1.218   7.389   2.409
  236POX    C2I 4025   1.243   7.370   2.559
  236POX    C2J 4026   1.261   7.224   2.601
  236POX    C2K 4027   1.246   7.204   2.752
  236POX    C2L 4028   1.325   7.293   2.848
  236POX    C2M 4029   1.309   7.267   2.998
  236POX    C2N 4030   1.384   7.359   3.094
  236POX    C2O 4031   1.510   7.291   3.147
  236POX    C2P 4032   1.520   7.299   3.299
  237CHL    CN1 4033   3.051   8.244   0.633
  237CHL    CN2 4034   2.985   8.450   0.728
  237CHL    CN3 4035   2.840   8.251   0.728
  237CHL    NTM 4036   2.976   8.304   0.743
  237CHL     CB 4037   3.020   8.264   0.878
  238PJ2     CA 4038   3.160   8.260   0.940
  238PJ2     OA 4039   3.227   8.383   0.913
  238PJ2      P 4040   3.386   8.364   0.928
  238PJ2     OB 4041   3.429   8.243   0.853
  238PJ2     HB 4042   3.353   8.179   0.848
  238PJ2     OG 4043   3.438   8.490   0.871
  238PJ2     HG 4044   3.412   8.493   0.775
  238PJ2     OD 4045   3.426   8.361   1.084
  239POX     CD 4046   3.423   8.484   1.157
  239POX     CE 4047   3.448   8.473   1.308
  239POX     OE 4048   3.577   8.422   1.342
  239POX    C1A 4049   3.651   8.486   1.432
  239POX    O1A 4050   3.611   8.593   1.478
  239POX    C1B 4051   3.783   8.430   1.469
  239POX    C1C 4052   3.756   8.306   1.554
  239POX    C1D 4053   3.708   8.343   1.695
  239POX    C1E 4054   3.690   8.211   1.769
  239POX    C1F 4055   3.646   8.250   1.910
  239POX    C1G 4056   3.645   8.123   1.996
  239POX    C1H 4057   3.553   8.164   2.112
  239POX    C1I 4058   3.539   8.053   2.216
  239POX    C1J 4059   3.499   8.065   2.342
  239POX    C1K 4060   3.489   8.210   2.389
  239POX    C1L 4061   3.555   8.221   2.526
  239POX    C1M 4062   3.551   8.362   2.586
  239POX    C1N 4063   3.410   8.417   2.603
  239POX    C1O 4064   3.411   8.545   2.687
  239POX    C1P 4065   3.275   8.595   2.737
  239POX    C1Q 4066   3.218   8.498   2.841
  239POX    C1R 4067   3.157   8.576   2.957
  239POX     CZ 4068   3.333   8.392   1.369
  239POX     OZ 4069   3.344   8.357   1.507
  239POX    C2A 4070   3.250   8.279   1.558
  239POX    O2A 4071   3.161   8.218   1.499
  239POX    C2B 4072   3.256   8.286   1.706
  239POX    C2C 4073   3.171   8.406   1.746
  239POX    C2D 4074   3.188   8.436   1.895
  239POX    C2E 4075   3.162   8.326   1.999
  239POX    C2F 4076   3.152   8.386   2.139
  239POX    C2G 4077   3.130   8.263   2.228
  239POX    C2H 4078   3.126   8.297   2.377
  239POX    C2I 4079   3.115   8.167   2.458
  239POX    C2J 4080   2.995   8.079   2.426
  239POX    C2K 4081   2.861   8.134   2.476
  239POX    C2L 4082   2.756   8.022   2.488
  239POX    C2M 4083   2.619   8.081   2.523
  239POX    C2N 4084   2.516   7.969   2.536
  239POX    C2O 4085   2.477   7.906   2.402
  239POX    C2P 4086   2.407   8.008   2.311
  240CHL    CN1 4087   4.882   5.512   1.044
  240CHL    CN2 4088   4.825   5.635   1.235
  240CHL    CN3 4089   4.861   5.740   1.015
  240CHL    NTM 4090   4.802   5.627   1.090
  240CHL     CB 4091   4.662   5.596   1.057
  241PJ2     CA 4092   4.559   5.700   1.098
  241PJ2     OA 4093   4.548   5.724   1.239
  241PJ2      P 4094   4.445   5.843   1.273
  241PJ2     OB 4095   4.349   5.852   1.161
  241PJ2     HB 4096   4.315   5.945   1.170
  241PJ2     OG 4097   4.392   5.845   1.411
  241PJ2     HG 4098   4.462   5.875   1.475
  241PJ2     OD 4099   4.534   5.977   1.257
  242POX     CD 4100   4.644   5.971   1.348
  242POX     CE 4101   4.721   6.101   1.373
  242POX     OE 4102   4.835   6.086   1.458
  242POX    C1A 4103   4.952   6.041   1.413
  242POX    O1A 4104   4.961   6.015   1.293
  242POX    C1B 4105   5.065   6.062   1.506
  242POX    C1C 4106   5.074   5.953   1.613
  242POX    C1D 4107   4.948   5.937   1.699
  242POX    C1E 4108   4.973   5.852   1.824
  242POX    C1F 4109   5.084   5.894   1.921
  242POX    C1G 4110   5.091   5.813   2.050
  242POX    C1H 4111   4.973   5.867   2.131
  242POX    C1I 4112   4.975   5.813   2.275
  242POX    C1J 4113   5.017   5.866   2.390
  242POX    C1K 4114   5.065   6.011   2.399
  242POX    C1L 4115   5.020   6.073   2.532
  242POX    C1M 4116   5.140   6.148   2.591
  242POX    C1N 4117   5.098   6.213   2.723
  242POX    C1O 4118   5.043   6.119   2.831
  242POX    C1P 4119   5.052   6.199   2.961
  242POX    C1Q 4120   5.195   6.187   3.014
  242POX    C1R 4121   5.208   6.240   3.157
  242POX     CZ 4122   4.622   6.213   1.403
  242POX     OZ 4123   4.516   6.199   1.497
  242POX    C2A 4124   4.398   6.235   1.448
  242POX    O2A 4125   4.386   6.292   1.339
  242POX    C2B 4126   4.280   6.215   1.536
  242POX    C2C 4127   4.300   6.305   1.658
  242POX    C2D 4128   4.161   6.318   1.720
  242POX    C2E 4129   4.152   6.432   1.821
  242POX    C2F 4130   4.013   6.436   1.886
  242POX    C2G 4131   4.003   6.342   2.006
  242POX    C2H 4132   3.859   6.331   2.055
  242POX    C2I 4133   3.854   6.268   2.194
  242POX    C2J 4134   3.722   6.329   2.243
  242POX    C2K 4135   3.671   6.248   2.362
  242POX    C2L 4136   3.774   6.239   2.475
  242POX    C2M 4137   3.719   6.143   2.581
  242POX    C2N 4138   3.602   6.187   2.669
  242POX    C2O 4139   3.643   6.309   2.752
  242POX    C2P 4140   3.734   6.274   2.870
  243CHL    CN1 4141   6.455   5.304   0.882
  243CHL    CN2 4142   6.449   5.073   0.953
  243CHL    CN3 4143   6.346   5.137   0.748
  243CHL    NTM 4144   6.375   5.181   0.885
  243CHL     CB 4145   6.259   5.200   0.973
  244PJ2     CA 4146   6.131   5.272   0.928
  244PJ2     OA 4147   6.153   5.405   0.882
  244PJ2      P 4148   6.020   5.470   0.819
  244PJ2     OB 4149   6.068   5.586   0.740
  244PJ2     HB 4150   5.999   5.654   0.714
  244PJ2     OG 4151   5.935   5.366   0.756
  244PJ2     HG 4152   5.967   5.277   0.788
  244PJ2     OD 4153   5.954   5.524   0.956
  245POX     CD 4154   5.965   5.656   1.008
  245POX     CE 4155   5.893   5.672   1.142
  245POX     OE 4156   5.868   5.811   1.168
  245POX    C1A 4157   5.762   5.869   1.111
  245POX    O1A 4158   5.712   5.817   1.011
  245POX    C1B 4159   5.751   6.014   1.138
  245POX    C1C 4160   5.627   6.061   1.214
  245POX    C1D 4161   5.613   6.001   1.354
  245POX    C1E 4162   5.499   6.062   1.436
  245POX    C1F 4163   5.523   6.203   1.491
  245POX    C1G 4164   5.399   6.244   1.569
  245POX    C1H 4165   5.417   6.344   1.683
  245POX    C1I 4166   5.287   6.397   1.745
  245POX    C1J 4167   5.278   6.517   1.804
  245POX    C1K 4168   5.389   6.622   1.800
  245POX    C1L 4169   5.481   6.630   1.922
  245POX    C1M 4170   5.580   6.747   1.914
  245POX    C1N 4171   5.534   6.892   1.925
  245POX    C1O 4172   5.469   6.929   2.059
  245POX    C1P 4173   5.410   7.068   2.037
  245POX    C1Q 4174   5.276   7.087   2.110
  245POX    C1R 4175   5.213   7.225   2.088
  245POX     CZ 4176   5.994   5.620   1.245
  245POX     OZ 4177   5.952   5.609   1.381
  245POX    C2A 4178   6.038   5.581   1.479
  245POX    O2A 4179   6.155   5.557   1.449
  245POX    C2B 4180   5.978   5.541   1.609
  245POX    C2C 4181   6.084   5.501   1.712
  245POX    C2D 4182   6.157   5.612   1.787
  245POX    C2E 4183   6.081   5.627   1.919
  245POX    C2F 4184   6.138   5.743   2.001
  245POX    C2G 4185   6.070   5.753   2.138
  245POX    C2H 4186   6.066   5.902   2.175
  245POX    C2I 4187   6.039   5.906   2.325
  245POX    C2J 4188   6.040   6.052   2.369
  245POX    C2K 4189   6.177   6.118   2.351
  245POX    C2L 4190   6.175   6.268   2.382
  245POX    C2M 4191   6.296   6.333   2.314
  245POX    C2N 4192   6.321   6.480   2.347
  245POX    C2O 4193   6.267   6.585   2.248
  245POX    C2P 4194   6.314   6.570   2.104
  246CHL    CN1 4195   2.162   5.950   0.753
  246CHL    CN2 4196   2.160   6.108   0.919
  246CHL    CN3 4197   2.274   5.927   0.982
  246CHL    NTM 4198   2.157   5.963   0.900
  246CHL     CB 4199   2.031   5.915   0.959
  247PJ2     CA 4200   1.990   5.769   0.976
  247PJ2     OA 4201   2.073   5.695   1.065
  247PJ2      P 4202   2.059   5.536   1.042
  247PJ2     OB 4203   1.917   5.497   1.027
  247PJ2     HB 4204   1.868   5.539   1.104
  247PJ2     OG 4205   2.147   5.489   0.933
  247PJ2     HG 4206   2.225   5.551   0.924
  247PJ2     OD 4207   2.117   5.476   1.179
  248POX     CD 4208   2.045   5.498   1.301
  248POX     CE 4209   2.130   5.466   1.424
  248POX     OE 4210   2.030   5.479   1.526
  248POX    C1A 4211   1.966   5.370   1.569
  248POX    O1A 4212   1.990   5.260   1.519
  248POX    C1B 4213   1.865   5.393   1.675
  248POX    C1C 4214   1.848   5.273   1.769
  248POX    C1D 4215   1.806   5.308   1.912
  248POX    C1E 4216   1.743   5.204   2.004
  248POX    C1F 4217   1.720   5.269   2.141
  248POX    C1G 4218   1.697   5.157   2.243
  248POX    C1H 4219   1.704   5.197   2.390
  248POX    C1I 4220   1.683   5.084   2.490
  248POX    C1J 4221   1.591   5.079   2.586
  248POX    C1K 4222   1.500   5.194   2.630
  248POX    C1L 4223   1.542   5.276   2.752
  248POX    C1M 4224   1.528   5.188   2.876
  248POX    C1N 4225   1.536   5.280   2.998
  248POX    C1O 4226   1.399   5.343   3.025
  248POX    C1P 4227   1.306   5.267   3.120
  248POX    C1Q 4228   1.170   5.336   3.125
  248POX    C1R 4229   1.189   5.472   3.192
  248POX     CZ 4230   2.247   5.564   1.441
  248POX     OZ 4231   2.295   5.579   1.575
  248POX    C2A 4232   2.389   5.673   1.587
  248POX    O2A 4233   2.414   5.753   1.498
  248POX    C2B 4234   2.444   5.664   1.725
  248POX    C2C 4235   2.383   5.765   1.823
  248POX    C2D 4236   2.400   5.746   1.974
  248POX    C2E 4237   2.296   5.822   2.057
  248POX    C2F 4238   2.321   5.787   2.204
  248POX    C2G 4239   2.220   5.847   2.301
  248POX    C2H 4240   2.266   5.859   2.447
  248POX    C2I 4241   2.383   5.949   2.487
  248POX    C2J 4242   2.375   5.980   2.637
  248POX    C2K 4243   2.512   6.033   2.679
  248POX    C2L 4244   2.504   6.125   2.801
  248POX    C2M 4245   2.643   6.166   2.851
  248POX    C2N 4246   2.642   6.225   2.992
  248POX    C2O 4247   2.537   6.334   3.008
  248POX    C2P 4248   2.541   6.398   3.147
  249CHL    CN1 4249   8.677   6.273   0.723
  249CHL    CN2 4250   8.766   6.054   0.744
  249CHL    CN3 4251   8.704   6.178   0.945
  249CHL    NTM 4252   8.759   6.186   0.809
  249CHL     CB 4253   8.892   6.249   0.808
  250PJ2     CA 4254   8.993   6.206   0.915
  250PJ2     OA 4255   8.993   6.066   0.943
  250PJ2      P 4256   9.138   6.025   0.998
  250PJ2     OB 4257   9.113   5.879   0.988
  250PJ2     HB 4258   9.031   5.860   1.042
  250PJ2     OG 4259   9.234   6.082   0.900
  250PJ2     HG 4260   9.193   6.167   0.867
  250PJ2     OD 4261   9.145   6.070   1.152
  251POX     CD 4262   9.045   6.003   1.231
  251POX     CE 4263   9.082   6.011   1.379
  251POX     OE 4264   9.017   5.919   1.467
  251POX    C1A 4265   9.098   5.829   1.523
  251POX    O1A 4266   9.216   5.819   1.489
  251POX    C1B 4267   9.032   5.763   1.638
  251POX    C1C 4268   9.120   5.729   1.759
  251POX    C1D 4269   9.219   5.619   1.723
  251POX    C1E 4270   9.336   5.635   1.821
  251POX    C1F 4271   9.444   5.534   1.783
  251POX    C1G 4272   9.567   5.535   1.874
  251POX    C1H 4273   9.522   5.515   2.019
  251POX    C1I 4274   9.643   5.493   2.110
  251POX    C1J 4275   9.638   5.423   2.223
  251POX    C1K 4276   9.505   5.387   2.289
  251POX    C1L 4277   9.507   5.255   2.367
  251POX    C1M 4278   9.367   5.231   2.423
  251POX    C1N 4279   9.364   5.121   2.529
  251POX    C1O 4280   9.227   5.104   2.595
  251POX    C1P 4281   9.126   5.039   2.500
  251POX    C1Q 4282   8.998   5.017   2.580
  251POX    C1R 4283   8.891   4.938   2.505
  251POX     CZ 4284   9.094   6.161   1.408
  251POX     OZ 4285   9.099   6.188   1.548
  251POX    C2A 4286   9.218   6.231   1.589
  251POX    O2A 4287   9.322   6.212   1.526
  251POX    C2B 4288   9.200   6.299   1.719
  251POX    C2C 4289   9.309   6.276   1.823
  251POX    C2D 4290   9.323   6.129   1.866
  251POX    C2E 4291   9.429   6.119   1.977
  251POX    C2F 4292   9.421   5.986   2.051
  251POX    C2G 4293   9.300   5.984   2.145
  251POX    C2H 4294   9.266   5.842   2.189
  251POX    C2I 4295   9.136   5.828   2.268
  251POX    C2J 4296   9.099   5.681   2.285
  251POX    C2K 4297   8.971   5.689   2.369
  251POX    C2L 4298   8.885   5.563   2.357
  251POX    C2M 4299   8.784   5.565   2.473
  251POX    C2N 4300   8.808   5.443   2.561
  251POX    C2O 4301   8.722   5.443   2.688
  251POX    C2P 4302   8.723   5.298   2.737
  252CHL    CN1 4303   4.939   2.626   1.520
  252CHL    CN2 4304   5.027   2.739   1.709
  252CHL    CN3 4305   5.134   2.773   1.485
  252CHL    NTM 4306   5.012   2.746   1.563
  252CHL     CB 4307   4.921   2.860   1.543
  253PJ2     CA 4308   4.972   3.005   1.540
  253PJ2     OA 4309   5.088   3.034   1.618
  253PJ2      P 4310   5.145   3.182   1.590
  253PJ2     OB 4311   5.291   3.175   1.618
  253PJ2     HB 4312   5.338   3.161   1.531
  253PJ2     OG 4313   5.099   3.232   1.459
  253PJ2     HG 4314   5.171   3.290   1.422
  253PJ2     OD 4315   5.092   3.281   1.706
  254POX     CD 4316   5.131   3.239   1.837
  254POX     CE 4317   5.048   3.308   1.945
  254POX     OE 4318   5.114   3.291   2.071
  254POX    C1A 4319   5.210   3.373   2.113
  254POX    O1A 4320   5.248   3.463   2.039
  254POX    C1B 4321   5.247   3.363   2.256
  254POX    C1C 4322   5.160   3.455   2.342
  254POX    C1D 4323   5.203   3.471   2.488
  254POX    C1E 4324   5.138   3.591   2.556
  254POX    C1F 4325   4.997   3.559   2.607
  254POX    C1G 4326   4.975   3.430   2.687
  254POX    C1H 4327   4.827   3.410   2.717
  254POX    C1I 4328   4.806   3.270   2.774
  254POX    C1J 4329   4.690   3.214   2.809
  254POX    C1K 4330   4.560   3.294   2.802
  254POX    C1L 4331   4.466   3.244   2.912
  254POX    C1M 4332   4.345   3.332   2.945
  254POX    C1N 4333   4.381   3.441   3.046
  254POX    C1O 4334   4.251   3.517   3.073
  254POX    C1P 4335   4.174   3.448   3.186
  254POX    C1Q 4336   4.049   3.526   3.224
  254POX    C1R 4337   4.077   3.659   3.295
  254POX     CZ 4338   4.906   3.250   1.941
  254POX     OZ 4339   4.813   3.281   2.044
  254POX    C2A 4340   4.731   3.190   2.096
  254POX    O2A 4341   4.748   3.072   2.068
  254POX    C2B 4342   4.638   3.241   2.199
  254POX    C2C 4343   4.673   3.179   2.335
  254POX    C2D 4344   4.567   3.225   2.435
  254POX    C2E 4345   4.425   3.189   2.392
  254POX    C2F 4346   4.325   3.269   2.475
  254POX    C2G 4347   4.202   3.188   2.517
  254POX    C2H 4348   4.094   3.275   2.580
  254POX    C2I 4349   3.988   3.186   2.646
  254POX    C2J 4350   3.919   3.270   2.755
  254POX    C2K 4351   3.795   3.344   2.706
  254POX    C2L 4352   3.732   3.434   2.813
  254POX    C2M 4353   3.610   3.364   2.872
  254POX    C2N 4354   3.570   3.404   3.014
  254POX    C2O 4355   3.494   3.287   3.076
  254POX    C2P 4356   3.429   3.335   3.206
  255CHL    CN1 4357   6.889   1.220   1.072
  255CHL    CN2 4358   6.800   1.409   0.943
  255CHL    CN3 4359   6.663   1.223   0.985
  255CHL    NTM 4360   6.771   1.304   1.042
  255CHL     CB 4361   6.718   1.354   1.170
  256PJ2     CA 4362   6.785   1.478   1.230
  256PJ2     OA 4363   6.918   1.455   1.278
  256PJ2      P 4364   6.973   1.566   1.381
  256PJ2     OB 4365   7.098   1.504   1.429
  256PJ2     HB 4366   7.087   1.407   1.449
  256PJ2     OG 4367   6.984   1.696   1.311
  256PJ2     HG 4368   6.914   1.694   1.239
  256PJ2     OD 4369   6.864   1.561   1.499
  257POX     CD 4370   6.883   1.460   1.598
  257POX     CE 4371   6.790   1.481   1.718
  257POX     OE 4372   6.831   1.404   1.832
  257POX    C1A 4373   6.871   1.486   1.929
  257POX    O1A 4374   6.909   1.601   1.909
  257POX    C1B 4375   6.881   1.403   2.051
  257POX    C1C 4376   7.018   1.389   2.116
  257POX    C1D 4377   7.023   1.272   2.215
  257POX    C1E 4378   6.933   1.297   2.337
  257POX    C1F 4379   6.936   1.167   2.417
  257POX    C1G 4380   6.827   1.151   2.523
  257POX    C1H 4381   6.863   1.032   2.612
  257POX    C1I 4382   6.767   0.998   2.727
  257POX    C1J 4383   6.743   0.884   2.791
  257POX    C1K 4384   6.827   0.760   2.761
  257POX    C1L 4385   6.882   0.688   2.885
  257POX    C1M 4386   6.972   0.571   2.843
  257POX    C1N 4387   7.039   0.499   2.960
  257POX    C1O 4388   7.111   0.365   2.950
  257POX    C1P 4389   7.177   0.329   3.084
  257POX    C1Q 4390   7.080   0.314   3.201
  257POX    C1R 4391   7.134   0.321   3.344
  257POX     CZ 4392   6.644   1.460   1.677
  257POX     OZ 4393   6.545   1.490   1.776
  257POX    C2A 4394   6.419   1.451   1.758
  257POX    O2A 4395   6.379   1.378   1.668
  257POX    C2B 4396   6.334   1.512   1.862
  257POX    C2C 4397   6.322   1.423   1.986
  257POX    C2D 4398   6.274   1.503   2.108
  257POX    C2E 4399   6.241   1.400   2.216
  257POX    C2F 4400   6.194   1.477   2.340
  257POX    C2G 4401   6.164   1.388   2.461
  257POX    C2H 4402   6.146   1.478   2.583
  257POX    C2I 4403   6.118   1.385   2.700
  257POX    C2J 4404   6.086   1.461   2.829
  257POX    C2K 4405   6.046   1.388   2.958
  257POX    C2L 4406   6.019   1.482   3.075
  257POX    C2M 4407   6.145   1.512   3.157
  257POX    C2N 4408   6.119   1.558   3.301
  257POX    C2O 4409   6.059   1.699   3.303
  257POX    C2P 4410   6.001   1.716   3.443
  258CHL    CN1 4411   1.148   5.947   0.748
  258CHL    CN2 4412   1.380   5.922   0.802
  258CHL    CN3 4413   1.229   5.902   0.974
  258CHL    NTM 4414   1.244   5.873   0.831
  258CHL     CB 4415   1.225   5.730   0.804
  259PJ2     CA 4416   1.287   5.655   0.685
  259PJ2     OA 4417   1.430   5.652   0.684
  259PJ2      P 4418   1.494   5.511   0.728
  259PJ2     OB 4419   1.392   5.409   0.695
  259PJ2     HB 4420   1.432   5.317   0.699
  259PJ2     OG 4421   1.632   5.497   0.677
  259PJ2     HG 4422   1.681   5.428   0.731
  259PJ2     OD 4423   1.501   5.546   0.885
  260POX     CD 4424   1.619   5.608   0.936
  260POX     CE 4425   1.591   5.671   1.072
  260POX     OE 4426   1.663   5.792   1.097
  260POX    C1A 4427   1.596   5.885   1.165
  260POX    O1A 4428   1.474   5.899   1.154
  260POX    C1B 4429   1.691   5.992   1.204
  260POX    C1C 4430   1.753   5.986   1.344
  260POX    C1D 4431   1.876   6.073   1.374
  260POX    C1E 4432   1.928   6.022   1.508
  260POX    C1F 4433   1.954   5.871   1.513
  260POX    C1G 4434   2.021   5.820   1.640
  260POX    C1H 4435   1.941   5.828   1.771
  260POX    C1I 4436   1.812   5.746   1.773
  260POX    C1J 4437   1.781   5.710   1.897
  260POX    C1K 4438   1.856   5.746   2.026
  260POX    C1L 4439   1.762   5.780   2.141
  260POX    C1M 4440   1.831   5.746   2.273
  260POX    C1N 4441   1.839   5.594   2.289
  260POX    C1O 4442   1.841   5.548   2.435
  260POX    C1P 4443   1.714   5.586   2.512
  260POX    C1Q 4444   1.748   5.599   2.661
  260POX    C1R 4445   1.620   5.647   2.730
  260POX     CZ 4446   1.597   5.562   1.179
  260POX     OZ 4447   1.570   5.616   1.308
  260POX    C2A 4448   1.605   5.535   1.407
  260POX    O2A 4449   1.635   5.418   1.385
  260POX    C2B 4450   1.577   5.596   1.539
  260POX    C2C 4451   1.436   5.554   1.583
  260POX    C2D 4452   1.373   5.637   1.695
  260POX    C2E 4453   1.411   5.585   1.834
  260POX    C2F 4454   1.355   5.687   1.933
  260POX    C2G 4455   1.390   5.662   2.080
  260POX    C2H 4456   1.387   5.517   2.131
  260POX    C2I 4457   1.419   5.492   2.278
  260POX    C2J 4458   1.324   5.576   2.364
  260POX    C2K 4459   1.302   5.525   2.506
  260POX    C2L 4460   1.222   5.636   2.574
  260POX    C2M 4461   1.161   5.584   2.705
  260POX    C2N 4462   1.078   5.698   2.765
  260POX    C2O 4463   1.020   5.659   2.901
  260POX    C2P 4464   0.928   5.537   2.893
  261CHL    CN1 4465   7.134   8.132   2.123
  261CHL    CN2 4466   6.901   8.153   2.085
  261CHL    CN3 4467   7.014   7.953   2.022
  261CHL    NTM 4468   7.025   8.099   2.030
  261CHL     CB 4469   7.050   8.154   1.896
  262PJ2     CA 4470   7.102   8.296   1.877
  262PJ2     OA 4471   7.018   8.392   1.942
  262PJ2      P 4472   7.086   8.538   1.951
  262PJ2     OB 4473   7.177   8.550   1.836
  262PJ2     HB 4474   7.243   8.475   1.838
  262PJ2     OG 4475   7.005   8.659   1.977
  262PJ2     HG 4476   7.068   8.735   1.960
  262PJ2     OD 4477   7.190   8.526   2.074
  263POX     CD 4478   7.119   8.543   2.197
  263POX     CE 4479   7.211   8.503   2.313
  263POX     OE 4480   7.140   8.496   2.437
  263POX    C1A 4481   7.111   8.370   2.470
  263POX    O1A 4482   7.120   8.278   2.388
  263POX    C1B 4483   7.041   8.397   2.597
  263POX    C1C 4484   7.039   8.278   2.694
  263POX    C1D 4485   6.979   8.328   2.826
  263POX    C1E 4486   6.974   8.217   2.931
  263POX    C1F 4487   6.936   8.270   3.070
  263POX    C1G 4488   6.957   8.151   3.164
  263POX    C1H 4489   6.916   8.176   3.310
  263POX    C1I 4490   6.959   8.061   3.401
  263POX    C1J 4491   6.896   8.039   3.516
  263POX    C1K 4492   6.771   8.116   3.560
  263POX    C1L 4493   6.676   8.027   3.641
  263POX    C1M 4494   6.555   8.107   3.688
  263POX    C1N 4495   6.468   8.013   3.773
  263POX    C1O 4496   6.332   8.080   3.792
  263POX    C1P 4497   6.238   8.000   3.883
  263POX    C1Q 4498   6.297   7.968   4.020
  263POX    C1R 4499   6.201   7.879   4.100
  263POX     CZ 4500   7.333   8.595   2.303
  263POX     OZ 4501   7.434   8.569   2.400
  263POX    C2A 4502   7.544   8.644   2.388
  263POX    O2A 4503   7.558   8.720   2.293
  263POX    C2B 4504   7.660   8.605   2.472
  263POX    C2C 4505   7.650   8.682   2.604
  263POX    C2D 4506   7.686   8.830   2.583
  263POX    C2E 4507   7.664   8.883   2.724
  263POX    C2F 4508   7.790   8.865   2.810
  263POX    C2G 4509   7.775   8.925   2.950
  263POX    C2H 4510   7.736   9.071   2.926
  263POX    C2I 4511   7.689   9.132   3.058
  263POX    C2J 4512   7.579   9.062   3.139
  263POX    C2K 4513   7.560   9.130   3.275
  263POX    C2L 4514   7.639   9.058   3.384
  263POX    C2M 4515   7.607   9.100   3.527
  263POX    C2N 4516   7.652   9.008   3.641
  263POX    C2O 4517   7.805   9.009   3.644
  263POX    C2P 4518   7.849   8.917   3.758
  264CHL    CN1 4519   4.027   4.288   1.472
  264CHL    CN2 4520   4.235   4.208   1.578
  264CHL    CN3 4521   4.207   4.433   1.541
  264CHL    NTM 4522   4.172   4.302   1.484
  264CHL     CB 4523   4.231   4.278   1.351
  265PJ2     CA 4524   4.377   4.310   1.320
  265PJ2     OA 4525   4.473   4.230   1.391
  265PJ2      P 4526   4.621   4.292   1.381
  265PJ2     OB 4527   4.722   4.201   1.440
  265PJ2     HB 4528   4.803   4.215   1.383
  265PJ2     OG 4529   4.628   4.346   1.244
  265PJ2     HG 4530   4.540   4.383   1.211
  265PJ2     OD 4531   4.603   4.418   1.479
  266POX     CD 4532   4.616   4.395   1.620
  266POX     CE 4533   4.724   4.486   1.678
  266POX     OE 4534   4.765   4.447   1.810
  266POX    C1A 4535   4.891   4.472   1.844
  266POX    O1A 4536   4.967   4.516   1.757
  266POX    C1B 4537   4.932   4.438   1.982
  266POX    C1C 4538   4.943   4.563   2.070
  266POX    C1D 4539   4.816   4.620   2.132
  266POX    C1E 4540   4.778   4.549   2.263
  266POX    C1F 4541   4.666   4.616   2.343
  266POX    C1G 4542   4.706   4.751   2.404
  266POX    C1H 4543   4.794   4.741   2.528
  266POX    C1I 4544   4.721   4.698   2.656
  266POX    C1J 4545   4.745   4.730   2.783
  266POX    C1K 4546   4.849   4.836   2.822
  266POX    C1L 4547   4.790   4.922   2.935
  266POX    C1M 4548   4.828   4.859   3.069
  266POX    C1N 4549   4.764   4.927   3.190
  266POX    C1O 4550   4.838   4.883   3.317
  266POX    C1P 4551   4.978   4.935   3.347
  266POX    C1Q 4552   4.983   4.987   3.491
  266POX    C1R 4553   5.111   5.066   3.520
  266POX     CZ 4554   4.670   4.627   1.656
  266POX     OZ 4555   4.721   4.739   1.730
  266POX    C2A 4556   4.684   4.860   1.689
  266POX    O2A 4557   4.607   4.876   1.595
  266POX    C2B 4558   4.716   4.969   1.783
  266POX    C2C 4559   4.616   4.969   1.899
  266POX    C2D 4560   4.673   5.037   2.023
  266POX    C2E 4561   4.570   5.040   2.136
  266POX    C2F 4562   4.622   5.124   2.253
  266POX    C2G 4563   4.511   5.120   2.359
  266POX    C2H 4564   4.544   5.215   2.475
  266POX    C2I 4565   4.660   5.163   2.560
  266POX    C2J 4566   4.680   5.260   2.676
  266POX    C2K 4567   4.745   5.390   2.629
  266POX    C2L 4568   4.804   5.474   2.742
  266POX    C2M 4569   4.785   5.625   2.731
  266POX    C2N 4570   4.815   5.695   2.864
  266POX    C2O 4571   4.948   5.688   2.940
  266POX    C2P 4572   4.917   5.702   3.089
  267CHL    CN1 4573   0.798   5.294   0.790
  267CHL    CN2 4574   0.980   5.162   0.873
  267CHL    CN3 4575   0.830   5.289   1.024
  267CHL    NTM 4576   0.844   5.210   0.901
  267CHL     CB 4577   0.764   5.087   0.914
  268PJ2     CA 4578   0.753   5.001   1.040
  268PJ2     OA 4579   0.879   4.970   1.101
  268PJ2      P 4580   0.838   4.929   1.251
  268PJ2     OB 4581   0.737   4.821   1.254
  268PJ2     HB 4582   0.657   4.865   1.211
  268PJ2     OG 4583   0.969   4.882   1.301
  268PJ2     HG 4584   0.978   4.862   1.399
  268PJ2     OD 4585   0.805   5.066   1.330
  269POX     CD 4586   0.914   5.133   1.395
  269POX     CE 4587   0.852   5.233   1.493
  269POX     OE 4588   0.923   5.346   1.545
  269POX    C1A 4589   0.979   5.430   1.458
  269POX    O1A 4590   0.933   5.427   1.344
  269POX    C1B 4591   1.050   5.541   1.524
  269POX    C1C 4592   0.956   5.654   1.569
  269POX    C1D 4593   1.029   5.786   1.594
  269POX    C1E 4594   0.959   5.894   1.677
  269POX    C1F 4595   0.917   5.852   1.818
  269POX    C1G 4596   1.027   5.877   1.922
  269POX    C1H 4597   0.976   5.841   2.061
  269POX    C1I 4598   1.082   5.845   2.172
  269POX    C1J 4599   1.049   5.867   2.299
  269POX    C1K 4600   0.916   5.892   2.370
  269POX    C1L 4601   0.838   5.765   2.406
  269POX    C1M 4602   0.732   5.798   2.512
  269POX    C1N 4603   0.665   5.671   2.565
  269POX    C1O 4604   0.552   5.697   2.664
  269POX    C1P 4605   0.477   5.566   2.691
  269POX    C1Q 4606   0.363   5.583   2.791
  269POX    C1R 4607   0.308   5.441   2.798
  269POX     CZ 4608   0.786   5.142   1.597
  269POX     OZ 4609   0.867   5.048   1.668
  269POX    C2A 4610   0.824   4.925   1.690
  269POX    O2A 4611   0.712   4.884   1.659
  269POX    C2B 4612   0.918   4.842   1.768
  269POX    C2C 4613   0.917   4.868   1.919
  269POX    C2D 4614   0.799   4.812   1.998
  269POX    C2E 4615   0.840   4.847   2.141
  269POX    C2F 4616   0.728   4.804   2.236
  269POX    C2G 4617   0.772   4.807   2.383
  269POX    C2H 4618   0.846   4.677   2.414
  269POX    C2I 4619   0.884   4.640   2.558
  269POX    C2J 4620   0.793   4.691   2.670
  269POX    C2K 4621   0.848   4.669   2.811
  269POX    C2L 4622   0.776   4.757   2.912
  269POX    C2M 4623   0.698   4.672   3.013
  269POX    C2N 4624   0.792   4.612   3.118
  269POX    C2O 4625   0.717   4.544   3.232
  269POX    C2P 4626   0.815   4.493   3.338
  270CHL    CN1 4627   8.576   8.741   1.294
  270CHL    CN2 4628   8.461   8.711   1.099
  270CHL    CN3 4629   8.688   8.785   1.094
  270CHL    NTM 4630   8.558   8.802   1.161
  270CHL     CB 4631   8.512   8.941   1.163
  271PJ2     CA 4632   8.375   8.985   1.215
  271PJ2     OA 4633   8.344   8.941   1.348
  271PJ2      P 4634   8.184   8.941   1.359
  271PJ2     OB 4635   8.139   9.082   1.362
  271PJ2     HB 4636   8.040   9.070   1.363
  271PJ2     OG 4637   8.146   8.862   1.239
  271PJ2     HG 4638   8.210   8.788   1.219
  271PJ2     OD 4639   8.162   8.852   1.491
  272POX     CD 4640   8.177   8.924   1.614
  272POX     CE 4641   8.179   8.850   1.748
  272POX     OE 4642   8.158   8.939   1.858
  272POX    C1A 4643   8.049   9.013   1.874
  272POX    O1A 4644   7.949   8.995   1.804
  272POX    C1B 4645   8.047   9.098   1.995
  272POX    C1C 4646   7.901   9.118   2.034
  272POX    C1D 4647   7.898   9.195   2.166
  272POX    C1E 4648   7.753   9.202   2.214
  272POX    C1F 4649   7.772   9.271   2.349
  272POX    C1G 4650   7.646   9.256   2.435
  272POX    C1H 4651   7.626   9.341   2.561
  272POX    C1I 4652   7.495   9.294   2.623
  272POX    C1J 4653   7.460   9.316   2.750
  272POX    C1K 4654   7.539   9.401   2.849
  272POX    C1L 4655   7.435   9.450   2.950
  272POX    C1M 4656   7.500   9.519   3.070
  272POX    C1N 4657   7.398   9.580   3.167
  272POX    C1O 4658   7.464   9.654   3.283
  272POX    C1P 4659   7.356   9.726   3.364
  272POX    C1Q 4660   7.425   9.794   3.482
  272POX    C1R 4661   7.523   9.905   3.443
  272POX     CZ 4662   8.303   8.761   1.739
  272POX     OZ 4663   8.437   8.813   1.745
  272POX    C2A 4664   8.536   8.733   1.708
  272POX    O2A 4665   8.510   8.625   1.656
  272POX    C2B 4666   8.668   8.790   1.745
  272POX    C2C 4667   8.712   8.710   1.868
  272POX    C2D 4668   8.855   8.752   1.904
  272POX    C2E 4669   8.910   8.684   2.030
  272POX    C2F 4670   8.949   8.539   2.001
  272POX    C2G 4671   9.000   8.468   2.127
  272POX    C2H 4672   9.147   8.506   2.141
  272POX    C2I 4673   9.223   8.415   2.237
  272POX    C2J 4674   9.370   8.446   2.207
  272POX    C2K 4675   9.465   8.418   2.324
  272POX    C2L 4676   9.600   8.469   2.272
  272POX    C2M 4677   9.708   8.446   2.378
  272POX    C2N 4678   9.842   8.498   2.325
  272POX    C2O 4679   9.965   8.445   2.399
  272POX    C2P 4680  10.095   8.507   2.348
  273CHL    CN1 4681   8.056   7.854   1.139
  273CHL    CN2 4682   8.163   8.021   1.032
  273CHL    CN3 4683   8.184   8.017   1.268
  273CHL    NTM 4684   8.180   7.932   1.148
  273CHL     CB 4685   8.304   7.857   1.123
  274PJ2     CA 4686   8.362   7.754   1.220
  274PJ2     OA 4687   8.394   7.800   1.352
  274PJ2      P 4688   8.550   7.783   1.390
  274PJ2     OB 4689   8.629   7.840   1.279
  274PJ2     HB 4690   8.570   7.879   1.209
  274PJ2     OG 4691   8.568   7.837   1.527
  274PJ2     HG 4692   8.489   7.808   1.581
  274PJ2     OD 4693   8.545   7.622   1.390
  275POX     CD 4694   8.478   7.562   1.501
  275POX     CE 4695   8.450   7.412   1.482
  275POX     OE 4696   8.373   7.354   1.588
  275POX    C1A 4697   8.242   7.371   1.600
  275POX    O1A 4698   8.185   7.425   1.505
  275POX    C1B 4699   8.170   7.304   1.711
  275POX    C1C 4700   8.176   7.398   1.831
  275POX    C1D 4701   8.104   7.357   1.960
  275POX    C1E 4702   7.966   7.419   1.976
  275POX    C1F 4703   7.905   7.445   2.115
  275POX    C1G 4704   7.780   7.530   2.095
  275POX    C1H 4705   7.694   7.541   2.222
  275POX    C1I 4706   7.580   7.643   2.218
  275POX    C1J 4707   7.536   7.690   2.335
  275POX    C1K 4708   7.574   7.647   2.477
  275POX    C1L 4709   7.590   7.773   2.561
  275POX    C1M 4710   7.456   7.828   2.609
  275POX    C1N 4711   7.401   7.746   2.726
  275POX    C1O 4712   7.287   7.824   2.793
  275POX    C1P 4713   7.343   7.949   2.860
  275POX    C1Q 4714   7.250   8.000   2.971
  275POX    C1R 4715   7.305   8.140   3.002
  275POX     CZ 4716   8.581   7.339   1.455
  275POX     OZ 4717   8.678   7.356   1.559
  275POX    C2A 4718   8.795   7.297   1.536
  275POX    O2A 4719   8.805   7.212   1.447
  275POX    C2B 4720   8.905   7.338   1.626
  275POX    C2C 4721   8.881   7.239   1.741
  275POX    C2D 4722   8.995   7.254   1.842
  275POX    C2E 4723   8.982   7.156   1.959
  275POX    C2F 4724   9.075   7.189   2.076
  275POX    C2G 4725   9.070   7.084   2.187
  275POX    C2H 4726   9.122   7.147   2.317
  275POX    C2I 4727   9.131   7.048   2.433
  275POX    C2J 4728   9.144   7.109   2.573
  275POX    C2K 4729   9.154   7.004   2.684
  275POX    C2L 4730   9.208   7.051   2.819
  275POX    C2M 4731   9.179   6.957   2.936
  275POX    C2N 4732   9.222   7.025   3.066
  275POX    C2O 4733   9.292   6.919   3.151
  275POX    C2P 4734   9.331   6.978   3.287
  276CHL    CN1 4735   3.787   5.499   1.390
  276CHL    CN2 4736   3.722   5.694   1.519
  276CHL    CN3 4737   3.842   5.532   1.618
  276CHL    NTM 4738   3.831   5.599   1.488
  276CHL     CB 4739   3.954   5.673   1.457
  277PJ2     CA 4740   4.070   5.617   1.374
  277PJ2     OA 4741   4.128   5.497   1.426
  277PJ2      P 4742   4.251   5.430   1.348
  277PJ2     OB 4743   4.238   5.287   1.383
  277PJ2     HB 4744   4.332   5.254   1.372
  277PJ2     OG 4745   4.226   5.473   1.208
  277PJ2     HG 4746   4.312   5.498   1.164
  277PJ2     OD 4747   4.377   5.502   1.416
  278POX     CD 4748   4.439   5.448   1.534
  278POX     CE 4749   4.522   5.547   1.617
  278POX     OE 4750   4.604   5.478   1.712
  278POX    C1A 4751   4.733   5.509   1.708
  278POX    O1A 4752   4.782   5.554   1.604
  278POX    C1B 4753   4.815   5.478   1.827
  278POX    C1C 4754   4.872   5.337   1.845
  278POX    C1D 4755   4.967   5.332   1.965
  278POX    C1E 4756   4.900   5.340   2.102
  278POX    C1F 4757   5.018   5.374   2.193
  278POX    C1G 4758   4.977   5.423   2.332
  278POX    C1H 4759   5.089   5.409   2.435
  278POX    C1I 4760   5.207   5.499   2.401
  278POX    C1J 4761   5.286   5.557   2.492
  278POX    C1K 4762   5.254   5.556   2.641
  278POX    C1L 4763   5.371   5.599   2.731
  278POX    C1M 4764   5.336   5.628   2.877
  278POX    C1N 4765   5.443   5.715   2.943
  278POX    C1O 4766   5.364   5.763   3.065
  278POX    C1P 4767   5.437   5.863   3.156
  278POX    C1Q 4768   5.346   5.913   3.269
  278POX    C1R 4769   5.297   5.795   3.352
  278POX     CZ 4770   4.432   5.659   1.669
  278POX     OZ 4771   4.508   5.758   1.739
  278POX    C2A 4772   4.445   5.847   1.814
  278POX    O2A 4773   4.323   5.854   1.805
  278POX    C2B 4774   4.533   5.946   1.882
  278POX    C2C 4775   4.457   6.060   1.950
  278POX    C2D 4776   4.533   6.137   2.058
  278POX    C2E 4777   4.567   6.049   2.178
  278POX    C2F 4778   4.606   6.137   2.298
  278POX    C2G 4779   4.591   6.058   2.428
  278POX    C2H 4780   4.616   6.119   2.566
  278POX    C2I 4781   4.590   6.017   2.677
  278POX    C2J 4782   4.600   6.078   2.817
  278POX    C2K 4783   4.605   5.965   2.920
  278POX    C2L 4784   4.622   6.027   3.059
  278POX    C2M 4785   4.497   6.110   3.089
  278POX    C2N 4786   4.527   6.188   3.217
  278POX    C2O 4787   4.416   6.292   3.238
  278POX    C2P 4788   4.419   6.380   3.363
  279CHL    CN1 4789   2.450   2.606   0.760
  279CHL    CN2 4790   2.680   2.581   0.813
  279CHL    CN3 4791   2.526   2.457   0.937
  279CHL    NTM 4792   2.545   2.587   0.870
  279CHL     CB 4793   2.527   2.705   0.956
  280PJ2     CA 4794   2.406   2.694   1.049
  280PJ2     OA 4795   2.275   2.689   0.993
  280PJ2      P 4796   2.161   2.654   1.102
  280PJ2     OB 4797   2.168   2.771   1.193
  280PJ2     HB 4798   2.255   2.818   1.205
  280PJ2     OG 4799   2.050   2.609   1.015
  280PJ2     HG 4800   2.045   2.691   0.958
  280PJ2     OD 4801   2.234   2.529   1.173
  281POX     CD 4802   2.152   2.483   1.280
  281POX     CE 4803   2.226   2.375   1.360
  281POX     OE 4804   2.146   2.341   1.473
  281POX    C1A 4805   2.098   2.217   1.474
  281POX    O1A 4806   2.095   2.156   1.367
  281POX    C1B 4807   2.034   2.164   1.596
  281POX    C1C 4808   1.882   2.146   1.590
  281POX    C1D 4809   1.811   2.086   1.711
  281POX    C1E 4810   1.848   1.938   1.726
  281POX    C1F 4811   1.785   1.875   1.850
  281POX    C1G 4812   1.841   1.936   1.979
  281POX    C1H 4813   1.795   1.873   2.110
  281POX    C1I 4814   1.829   1.724   2.108
  281POX    C1J 4815   1.847   1.667   2.227
  281POX    C1K 4816   1.820   1.731   2.363
  281POX    C1L 4817   1.884   1.649   2.475
  281POX    C1M 4818   1.836   1.714   2.605
  281POX    C1N 4819   1.904   1.672   2.736
  281POX    C1O 4820   1.887   1.522   2.759
  281POX    C1P 4821   1.979   1.478   2.874
  281POX    C1Q 4822   2.128   1.509   2.853
  281POX    C1R 4823   2.206   1.426   2.954
  281POX     CZ 4824   2.361   2.433   1.400
  281POX     OZ 4825   2.383   2.494   1.528
  281POX    C2A 4826   2.504   2.541   1.557
  281POX    O2A 4827   2.581   2.564   1.464
  281POX    C2B 4828   2.534   2.582   1.696
  281POX    C2C 4829   2.511   2.457   1.782
  281POX    C2D 4830   2.500   2.499   1.929
  281POX    C2E 4831   2.480   2.384   2.027
  281POX    C2F 4832   2.474   2.426   2.174
  281POX    C2G 4833   2.429   2.303   2.252
  281POX    C2H 4834   2.517   2.179   2.234
  281POX    C2I 4835   2.648   2.206   2.308
  281POX    C2J 4836   2.756   2.103   2.277
  281POX    C2K 4837   2.750   1.967   2.346
  281POX    C2L 4838   2.753   1.972   2.499
  281POX    C2M 4839   2.822   1.846   2.553
  281POX    C2N 4840   2.875   1.855   2.696
  281POX    C2O 4841   2.908   1.716   2.751
  281POX    C2P 4842   2.951   1.720   2.898
  282CHL    CN1 4843   7.651   8.718   1.439
  282CHL    CN2 4844   7.880   8.661   1.450
  282CHL    CN3 4845   7.720   8.523   1.320
  282CHL    NTM 4846   7.745   8.605   1.440
  282CHL     CB 4847   7.712   8.533   1.564
  283PJ2     CA 4848   7.796   8.414   1.612
  283PJ2     OA 4849   7.935   8.440   1.628
  283PJ2      P 4850   8.011   8.298   1.627
  283PJ2     OB 4851   7.961   8.240   1.501
  283PJ2     HB 4852   7.864   8.265   1.500
  283PJ2     OG 4853   8.154   8.326   1.654
  283PJ2     HG 4854   8.157   8.423   1.679
  283PJ2     OD 4855   7.954   8.218   1.754
  284POX     CD 4856   7.999   8.255   1.885
  284POX     CE 4857   8.073   8.147   1.965
  284POX     OE 4858   8.098   8.194   2.097
  284POX    C1A 4859   8.018   8.175   2.201
  284POX    O1A 4860   7.901   8.140   2.186
  284POX    C1B 4861   8.070   8.236   2.326
  284POX    C1C 4862   7.982   8.353   2.370
  284POX    C1D 4863   8.062   8.444   2.464
  284POX    C1E 4864   8.117   8.380   2.592
  284POX    C1F 4865   8.008   8.317   2.678
  284POX    C1G 4866   8.058   8.297   2.821
  284POX    C1H 4867   8.185   8.212   2.835
  284POX    C1I 4868   8.215   8.174   2.980
  284POX    C1J 4869   8.329   8.116   3.016
  284POX    C1K 4870   8.440   8.083   2.916
  284POX    C1L 4871   8.471   7.934   2.902
  284POX    C1M 4872   8.396   7.880   2.780
  284POX    C1N 4873   8.403   7.729   2.759
  284POX    C1O 4874   8.308   7.684   2.647
  284POX    C1P 4875   8.315   7.532   2.631
  284POX    C1Q 4876   8.216   7.484   2.525
  284POX    C1R 4877   8.265   7.525   2.385
  284POX     CZ 4878   8.196   8.090   1.894
  284POX     OZ 4879   8.249   7.982   1.971
  284POX    C2A 4880   8.381   7.968   1.980
  284POX    O2A 4881   8.455   8.045   1.920
  284POX    C2B 4882   8.426   7.865   2.075
  284POX    C2C 4883   8.563   7.902   2.135
  284POX    C2D 4884   8.603   7.792   2.233
  284POX    C2E 4885   8.694   7.838   2.347
  284POX    C2F 4886   8.710   7.718   2.441
  284POX    C2G 4887   8.820   7.732   2.547
  284POX    C2H 4888   8.799   7.652   2.676
  284POX    C2I 4889   8.879   7.696   2.799
  284POX    C2J 4890   8.834   7.837   2.835
  284POX    C2K 4891   8.932   7.907   2.931
  284POX    C2L 4892   8.906   8.057   2.939
  284POX    C2M 4893   9.007   8.133   3.025
  284POX    C2N 4894   8.986   8.284   3.007
  284POX    C2O 4895   9.068   8.381   3.091
  284POX    C2P 4896   9.025   8.382   3.238
  285CHL    CN1 4897   7.581   5.881   1.084
  285CHL    CN2 4898   7.707   5.738   0.943
  285CHL    CN3 4899   7.713   5.704   1.182
  285CHL    NTM 4900   7.706   5.804   1.074
  285CHL     CB 4901   7.811   5.907   1.085
  286PJ2     CA 4902   7.960   5.883   1.105
  286PJ2     OA 4903   8.010   5.796   1.207
  286PJ2      P 4904   8.171   5.797   1.213
  286PJ2     OB 4905   8.198   5.675   1.292
  286PJ2     HB 4906   8.293   5.645   1.299
  286PJ2     OG 4907   8.226   5.798   1.076
  286PJ2     HG 4908   8.303   5.735   1.062
  286PJ2     OD 4909   8.213   5.934   1.286
  287POX     CD 4910   8.202   5.938   1.429
  287POX     CE 4911   8.330   5.981   1.500
  287POX     OE 4912   8.338   5.956   1.641
  287POX    C1A 4913   8.464   5.946   1.682
  287POX    O1A 4914   8.557   5.926   1.604
  287POX    C1B 4915   8.459   5.980   1.826
  287POX    C1C 4916   8.582   6.062   1.867
  287POX    C1D 4917   8.711   5.980   1.872
  287POX    C1E 4918   8.845   6.055   1.884
  287POX    C1F 4919   8.850   6.119   2.022
  287POX    C1G 4920   8.982   6.195   2.032
  287POX    C1H 4921   9.004   6.265   2.167
  287POX    C1I 4922   9.145   6.319   2.193
  287POX    C1J 4923   9.214   6.321   2.307
  287POX    C1K 4924   9.144   6.258   2.428
  287POX    C1L 4925   9.239   6.188   2.525
  287POX    C1M 4926   9.155   6.143   2.644
  287POX    C1N 4927   9.046   6.042   2.609
  287POX    C1O 4928   8.927   6.030   2.705
  287POX    C1P 4929   8.965   5.987   2.847
  287POX    C1Q 4930   8.849   6.006   2.945
  287POX    C1R 4931   8.880   5.963   3.088
  287POX     CZ 4932   8.333   6.130   1.466
  287POX     OZ 4933   8.433   6.197   1.544
  287POX    C2A 4934   8.465   6.325   1.528
  287POX    O2A 4935   8.421   6.405   1.446
  287POX    C2B 4936   8.560   6.375   1.631
  287POX    C2C 4937   8.543   6.519   1.680
  287POX    C2D 4938   8.610   6.543   1.815
  287POX    C2E 4939   8.758   6.507   1.798
  287POX    C2F 4940   8.823   6.529   1.935
  287POX    C2G 4941   8.793   6.668   1.992
  287POX    C2H 4942   8.809   6.683   2.143
  287POX    C2I 4943   8.956   6.669   2.185
  287POX    C2J 4944   8.978   6.683   2.335
  287POX    C2K 4945   8.902   6.579   2.419
  287POX    C2L 4946   8.891   6.611   2.568
  287POX    C2M 4947   8.835   6.485   2.635
  287POX    C2N 4948   8.766   6.523   2.767
  287POX    C2O 4949   8.721   6.396   2.839
  287POX    C2P 4950   8.648   6.434   2.968
  288CHL    CN1 4951   1.784   6.678   0.751
  288CHL    CN2 4952   1.924   6.529   0.846
  288CHL    CN3 4953   1.759   6.436   0.711
  288CHL    NTM 4954   1.782   6.543   0.809
  288CHL     CB 4955   1.689   6.531   0.922
  289PJ2     CA 4956   1.700   6.617   1.048
  289PJ2     OA 4957   1.695   6.760   1.043
  289PJ2      P 4958   1.549   6.823   1.019
  289PJ2     OB 4959   1.558   6.956   0.954
  289PJ2     HB 4960   1.594   7.030   1.011
  289PJ2     OG 4961   1.472   6.722   0.944
  289PJ2     HG 4962   1.388   6.766   0.911
  289PJ2     OD 4963   1.479   6.823   1.164
  290POX     CD 4964   1.525   6.917   1.261
  290POX     CE 4965   1.462   6.896   1.399
  290POX     OE 4966   1.501   6.988   1.502
  290POX    C1A 4967   1.411   7.054   1.575
  290POX    O1A 4968   1.298   7.063   1.529
  290POX    C1B 4969   1.467   7.107   1.701
  290POX    C1C 4970   1.408   7.041   1.826
  290POX    C1D 4971   1.499   7.054   1.948
  290POX    C1E 4972   1.497   7.193   2.011
  290POX    C1F 4973   1.568   7.200   2.146
  290POX    C1G 4974   1.487   7.144   2.263
  290POX    C1H 4975   1.567   7.128   2.392
  290POX    C1I 4976   1.676   7.022   2.381
  290POX    C1J 4977   1.772   7.008   2.472
  290POX    C1K 4978   1.773   7.086   2.604
  290POX    C1L 4979   1.864   7.006   2.698
  290POX    C1M 4980   1.879   7.058   2.841
  290POX    C1N 4981   1.975   6.961   2.911
  290POX    C1O 4982   2.005   7.011   3.052
  290POX    C1P 4983   1.872   7.000   3.128
  290POX    C1Q 4984   1.903   7.016   3.277
  290POX    C1R 4985   1.772   7.029   3.355
  290POX     CZ 4986   1.516   6.760   1.441
  290POX     OZ 4987   1.436   6.694   1.540
  290POX    C2A 4988   1.479   6.570   1.562
  290POX    O2A 4989   1.549   6.512   1.479
  290POX    C2B 4990   1.430   6.510   1.688
  290POX    C2C 4991   1.443   6.603   1.809
  290POX    C2D 4992   1.452   6.529   1.943
  290POX    C2E 4993   1.499   6.620   2.056
  290POX    C2F 4994   1.528   6.532   2.178
  290POX    C2G 4995   1.552   6.617   2.302
  290POX    C2H 4996   1.553   6.532   2.429
  290POX    C2I 4997   1.610   6.611   2.548
  290POX    C2J 4998   1.595   6.534   2.679
  290POX    C2K 4999   1.711   6.559   2.776
  290POX    C2L 5000   1.684   6.685   2.858
  290POX    C2M 5001   1.559   6.680   2.945
  290POX    C2N 5002   1.524   6.819   2.997
  290POX    C2O 5003   1.393   6.816   3.075
  290POX    C2P 5004   1.292   6.892   2.990
  291CHL    CN1 5005   5.534   7.463   1.560
  291CHL    CN2 5006   5.504   7.245   1.639
  291CHL    CN3 5007   5.470   7.290   1.405
  291CHL    NTM 5008   5.552   7.322   1.523
  291CHL     CB 5009   5.694   7.305   1.493
  292PJ2     CA 5010   5.743   7.167   1.448
  292PJ2     OA 5011   5.720   7.057   1.536
  292PJ2      P 5012   5.746   6.915   1.464
  292PJ2     OB 5013   5.828   6.925   1.341
  292PJ2     HB 5014   5.895   6.852   1.349
  292PJ2     OG 5015   5.785   6.815   1.566
  292PJ2     HG 5016   5.726   6.832   1.645
  292PJ2     OD 5017   5.598   6.873   1.416
  293POX     CD 5018   5.496   6.843   1.511
  293POX     CE 5019   5.363   6.893   1.455
  293POX     OE 5020   5.279   6.944   1.559
  293POX    C1A 5021   5.160   7.000   1.536
  293POX    O1A 5022   5.124   7.027   1.422
  293POX    C1B 5023   5.094   7.038   1.662
  293POX    C1C 5024   5.008   6.921   1.712
  293POX    C1D 5025   4.952   6.940   1.854
  293POX    C1E 5026   4.864   6.820   1.891
  293POX    C1F 5027   4.777   6.854   2.012
  293POX    C1G 5028   4.872   6.866   2.131
  293POX    C1H 5029   4.806   6.893   2.266
  293POX    C1I 5030   4.911   6.865   2.374
  293POX    C1J 5031   4.910   6.923   2.493
  293POX    C1K 5032   4.802   7.007   2.564
  293POX    C1L 5033   4.789   6.949   2.705
  293POX    C1M 5034   4.674   7.016   2.779
  293POX    C1N 5035   4.647   6.983   2.926
  293POX    C1O 5036   4.526   7.070   2.960
  293POX    C1P 5037   4.444   7.013   3.076
  293POX    C1Q 5038   4.314   7.093   3.085
  293POX    C1R 5039   4.204   7.059   3.187
  293POX     CZ 5040   5.324   6.805   1.337
  293POX     OZ 5041   5.259   6.687   1.384
  293POX    C2A 5042   5.161   6.634   1.311
  293POX    O2A 5043   5.108   6.686   1.213
  293POX    C2B 5044   5.111   6.510   1.374
  293POX    C2C 5045   5.006   6.556   1.476
  293POX    C2D 5046   4.946   6.435   1.548
  293POX    C2E 5047   4.858   6.473   1.668
  293POX    C2F 5048   4.813   6.353   1.752
  293POX    C2G 5049   4.737   6.398   1.876
  293POX    C2H 5050   4.830   6.387   1.998
  293POX    C2I 5051   4.881   6.252   2.047
  293POX    C2J 5052   4.990   6.276   2.151
  293POX    C2K 5053   5.131   6.294   2.092
  293POX    C2L 5054   5.233   6.339   2.197
  293POX    C2M 5055   5.186   6.475   2.249
  293POX    C2N 5056   5.283   6.532   2.353
  293POX    C2O 5057   5.229   6.666   2.403
  293POX    C2P 5058   5.319   6.742   2.500
  294CHL    CN1 5059   0.738   6.259   1.299
  294CHL    CN2 5060   0.828   6.416   1.140
  294CHL    CN3 5061   0.845   6.176   1.100
  294CHL    NTM 5062   0.764   6.285   1.157
  294CHL     CB 5063   0.642   6.281   1.076
  295PJ2     CA 5064   0.523   6.377   1.093
  295PJ2     OA 5065   0.453   6.356   1.215
  295PJ2      P 5066   0.403   6.502   1.261
  295PJ2     OB 5067   0.345   6.574   1.145
  295PJ2     HB 5068   0.394   6.531   1.069
  295PJ2     OG 5069   0.318   6.481   1.380
  295PJ2     HG 5070   0.315   6.566   1.433
  295PJ2     OD 5071   0.540   6.570   1.311
  296POX     CD 5072   0.576   6.557   1.449
  296POX     CE 5073   0.707   6.618   1.499
  296POX     OE 5074   0.751   6.566   1.624
  296POX    C1A 5075   0.853   6.481   1.618
  296POX    O1A 5076   0.904   6.459   1.508
  296POX    C1B 5077   0.884   6.423   1.750
  296POX    C1C 5078   1.035   6.399   1.757
  296POX    C1D 5079   1.078   6.314   1.877
  296POX    C1E 5080   1.089   6.405   2.000
  296POX    C1F 5081   1.094   6.341   2.139
  296POX    C1G 5082   0.956   6.352   2.204
  296POX    C1H 5083   0.972   6.308   2.350
  296POX    C1I 5084   0.852   6.354   2.432
  296POX    C1J 5085   0.821   6.293   2.546
  296POX    C1K 5086   0.890   6.166   2.597
  296POX    C1L 5087   0.880   6.142   2.748
  296POX    C1M 5088   0.737   6.131   2.801
  296POX    C1N 5089   0.740   6.077   2.944
  296POX    C1O 5090   0.597   6.030   2.974
  296POX    C1P 5091   0.584   5.935   3.093
  296POX    C1Q 5092   0.674   5.814   3.068
  296POX    C1R 5093   0.658   5.727   3.193
  296POX     CZ 5094   0.698   6.770   1.480
  296POX     OZ 5095   0.629   6.867   1.560
  296POX    C2A 5096   0.639   6.997   1.534
  296POX    O2A 5097   0.674   7.037   1.423
  296POX    C2B 5098   0.580   7.088   1.635
  296POX    C2C 5099   0.682   7.152   1.729
  296POX    C2D 5100   0.623   7.230   1.847
  296POX    C2E 5101   0.734   7.243   1.951
  296POX    C2F 5102   0.678   7.242   2.093
  296POX    C2G 5103   0.775   7.278   2.206
  296POX    C2H 5104   0.714   7.243   2.342
  296POX    C2I 5105   0.805   7.257   2.465
  296POX    C2J 5106   0.736   7.220   2.597
  296POX    C2K 5107   0.831   7.235   2.716
  296POX    C2L 5108   0.756   7.260   2.847
  296POX    C2M 5109   0.847   7.225   2.965
  296POX    C2N 5110   0.851   7.075   2.994
  296POX    C2O 5111   0.930   7.055   3.123
  296POX    C2P 5112   0.946   6.906   3.150
  297CHL    CN1 5113   8.272   5.106   1.004
  297CHL    CN2 5114   8.086   4.957   1.043
  297CHL    CN3 5115   8.057   5.183   1.018
  297CHL    NTM 5116   8.148   5.085   1.080
  297CHL     CB 5117   8.156   5.109   1.225
  298PJ2     CA 5118   8.048   5.091   1.332
  298PJ2     OA 5119   7.917   5.148   1.325
  298PJ2      P 5120   7.817   5.050   1.404
  298PJ2     OB 5121   7.676   5.085   1.375
  298PJ2     HB 5122   7.668   5.164   1.314
  298PJ2     OG 5123   7.859   4.909   1.386
  298PJ2     HG 5124   7.786   4.841   1.389
  298PJ2     OD 5125   7.843   5.087   1.558
  299POX     CD 5126   7.741   5.036   1.644
  299POX     CE 5127   7.709   5.131   1.759
  299POX     OE 5128   7.636   5.078   1.870
  299POX    C1A 5129   7.696   5.000   1.960
  299POX    O1A 5130   7.813   4.965   1.954
  299POX    C1B 5131   7.604   4.970   2.072
  299POX    C1C 5132   7.613   5.071   2.187
  299POX    C1D 5133   7.531   5.025   2.308
  299POX    C1E 5134   7.535   5.129   2.420
  299POX    C1F 5135   7.436   5.081   2.527
  299POX    C1G 5136   7.437   5.162   2.657
  299POX    C1H 5137   7.322   5.141   2.755
  299POX    C1I 5138   7.301   4.995   2.797
  299POX    C1J 5139   7.355   4.922   2.894
  299POX    C1K 5140   7.475   4.972   2.975
  299POX    C1L 5141   7.572   4.862   3.018
  299POX    C1M 5142   7.685   4.921   3.103
  299POX    C1N 5143   7.637   4.971   3.240
  299POX    C1O 5144   7.749   5.043   3.316
  299POX    C1P 5145   7.788   5.181   3.264
  299POX    C1Q 5146   7.675   5.282   3.283
  299POX    C1R 5147   7.653   5.314   3.431
  299POX     CZ 5148   7.638   5.250   1.694
  299POX     OZ 5149   7.716   5.357   1.640
  299POX    C2A 5150   7.652   5.464   1.594
  299POX    O2A 5151   7.531   5.472   1.613
  299POX    C2B 5152   7.743   5.576   1.561
  299POX    C2C 5153   7.770   5.654   1.690
  299POX    C2D 5154   7.870   5.764   1.655
  299POX    C2E 5155   7.882   5.852   1.780
  299POX    C2F 5156   8.002   5.945   1.762
  299POX    C2G 5157   8.026   6.049   1.872
  299POX    C2H 5158   8.078   5.976   1.996
  299POX    C2I 5159   8.119   6.074   2.106
  299POX    C2J 5160   8.234   6.159   2.052
  299POX    C2K 5161   8.309   6.228   2.166
  299POX    C2L 5162   8.417   6.324   2.116
  299POX    C2M 5163   8.506   6.375   2.230
  299POX    C2N 5164   8.422   6.432   2.345
  299POX    C2O 5165   8.508   6.490   2.458
  299POX    C2P 5166   8.415   6.492   2.579
  300CHL    CN1 5167   2.538   4.729   0.944
  300CHL    CN2 5168   2.387   4.611   1.085
  300CHL    CN3 5169   2.375   4.842   1.082
  300CHL    NTM 5170   2.471   4.731   1.075
  300CHL     CB 5171   2.562   4.734   1.190
  301PJ2     CA 5172   2.666   4.847   1.198
  301PJ2     OA 5173   2.636   4.986   1.191
  301PJ2      P 5174   2.770   5.075   1.203
  301PJ2     OB 5175   2.865   5.023   1.102
  301PJ2     HB 5176   2.943   5.085   1.097
  301PJ2     OG 5177   2.737   5.219   1.205
  301PJ2     HG 5178   2.788   5.268   1.134
  301PJ2     OD 5179   2.830   5.039   1.348
  302POX     CD 5180   2.779   5.095   1.469
  302POX     CE 5181   2.773   4.993   1.583
  302POX     OE 5182   2.698   5.032   1.698
  302POX    C1A 5183   2.566   5.029   1.679
  302POX    O1A 5184   2.507   4.975   1.586
  302POX    C1B 5185   2.490   5.076   1.797
  302POX    C1C 5186   2.418   5.205   1.758
  302POX    C1D 5187   2.311   5.254   1.855
  302POX    C1E 5188   2.372   5.311   1.984
  302POX    C1F 5189   2.279   5.335   2.103
  302POX    C1G 5190   2.204   5.211   2.151
  302POX    C1H 5191   2.150   5.242   2.290
  302POX    C1I 5192   2.091   5.114   2.350
  302POX    C1J 5193   2.097   5.078   2.478
  302POX    C1K 5194   2.132   5.171   2.594
  302POX    C1L 5195   2.013   5.200   2.687
  302POX    C1M 5196   2.054   5.214   2.834
  302POX    C1N 5197   1.933   5.209   2.927
  302POX    C1O 5198   1.939   5.302   3.049
  302POX    C1P 5199   2.050   5.268   3.148
  302POX    C1Q 5200   2.038   5.345   3.280
  302POX    C1R 5201   2.128   5.293   3.392
  302POX     CZ 5202   2.914   4.948   1.621
  302POX     OZ 5203   2.932   4.856   1.729
  302POX    C2A 5204   3.054   4.845   1.781
  302POX    O2A 5205   3.153   4.876   1.715
  302POX    C2B 5206   3.039   4.756   1.898
  302POX    C2C 5207   3.045   4.856   2.015
  302POX    C2D 5208   2.911   4.907   2.066
  302POX    C2E 5209   2.924   5.007   2.182
  302POX    C2F 5210   2.959   4.946   2.317
  302POX    C2G 5211   2.966   5.065   2.413
  302POX    C2H 5212   2.976   5.007   2.555
  302POX    C2I 5213   2.953   5.125   2.649
  302POX    C2J 5214   2.967   5.082   2.796
  302POX    C2K 5215   2.953   5.208   2.881
  302POX    C2L 5216   3.009   5.192   3.023
  302POX    C2M 5217   2.990   5.325   3.096
  302POX    C2N 5218   3.036   5.326   3.242
  302POX    C2O 5219   2.984   5.210   3.327
  302POX    C2P 5220   3.062   5.200   3.457
  303CHL    CN1 5221   6.277   6.747   1.322
  303CHL    CN2 5222   6.148   6.903   1.478
  303CHL    CN3 5223   6.302   6.737   1.551
  303CHL    NTM 5224   6.203   6.770   1.447
  303CHL     CB 5225   6.093   6.674   1.463
  304PJ2     CA 5226   6.009   6.630   1.342
  304PJ2     OA 5227   6.083   6.535   1.266
  304PJ2      P 5228   6.006   6.394   1.276
  304PJ2     OB 5229   6.078   6.301   1.187
  304PJ2     HB 5230   6.177   6.303   1.205
  304PJ2     OG 5231   5.863   6.424   1.248
  304PJ2     HG 5232   5.833   6.509   1.291
  304PJ2     OD 5233   6.030   6.352   1.429
  305POX     CD 5234   5.937   6.262   1.491
  305POX     CE 5235   5.968   6.223   1.636
  305POX     OE 5236   5.896   6.102   1.663
  305POX    C1A 5237   5.951   6.013   1.745
  305POX    O1A 5238   6.073   6.018   1.761
  305POX    C1B 5239   5.851   5.907   1.772
  305POX    C1C 5240   5.752   5.928   1.887
  305POX    C1D 5241   5.692   6.068   1.897
  305POX    C1E 5242   5.622   6.099   2.030
  305POX    C1F 5243   5.493   6.020   2.050
  305POX    C1G 5244   5.436   6.045   2.190
  305POX    C1H 5245   5.521   5.988   2.304
  305POX    C1I 5246   5.435   5.999   2.430
  305POX    C1J 5247   5.466   5.950   2.549
  305POX    C1K 5248   5.587   5.863   2.585
  305POX    C1L 5249   5.675   5.919   2.697
  305POX    C1M 5250   5.823   5.879   2.686
  305POX    C1N 5251   5.883   5.883   2.826
  305POX    C1O 5252   6.036   5.873   2.828
  305POX    C1P 5253   6.107   5.984   2.750
  305POX    C1Q 5254   6.257   5.999   2.773
  305POX    C1R 5255   6.333   5.895   2.691
  305POX     CZ 5256   5.940   6.345   1.724
  305POX     OZ 5257   5.941   6.317   1.865
  305POX    C2A 5258   5.926   6.427   1.938
  305POX    O2A 5259   5.889   6.532   1.887
  305POX    C2B 5260   5.929   6.418   2.086
  305POX    C2C 5261   5.789   6.390   2.142
  305POX    C2D 5262   5.804   6.395   2.295
  305POX    C2E 5263   5.670   6.367   2.363
  305POX    C2F 5264   5.696   6.384   2.513
  305POX    C2G 5265   5.778   6.267   2.566
  305POX    C2H 5266   5.802   6.284   2.716
  305POX    C2I 5267   5.900   6.387   2.773
  305POX    C2J 5268   6.040   6.400   2.713
  305POX    C2K 5269   6.119   6.526   2.748
  305POX    C2L 5270   6.087   6.649   2.663
  305POX    C2M 5271   6.183   6.764   2.695
  305POX    C2N 5272   6.144   6.896   2.629
  305POX    C2O 5273   6.215   6.906   2.494
  305POX    C2P 5274   6.198   7.044   2.430
  306CHL    CN1 5275   7.248   4.594   2.070
  306CHL    CN2 5276   7.286   4.378   1.971
  306CHL    CN3 5277   7.106   4.405   2.116
  306CHL    NTM 5278   7.184   4.474   2.012
  306CHL     CB 5279   7.092   4.503   1.901
  307PJ2     CA 5280   6.967   4.589   1.923
  307PJ2     OA 5281   7.001   4.728   1.934
  307PJ2      P 5282   6.875   4.826   1.942
  307PJ2     OB 5283   6.919   4.968   1.940
  307PJ2     HB 5284   6.841   5.031   1.944
  307PJ2     OG 5285   6.785   4.773   1.837
  307PJ2     HG 5286   6.830   4.701   1.785
  307PJ2     OD 5287   6.812   4.791   2.086
  308POX     CD 5288   6.894   4.829   2.197
  308POX     CE 5289   6.833   4.804   2.335
  308POX     OE 5290   6.822   4.667   2.374
  308POX    C1A 5291   6.929   4.590   2.387
  308POX    O1A 5292   7.042   4.619   2.347
  308POX    C1B 5293   6.897   4.460   2.452
  308POX    C1C 5294   6.986   4.443   2.575
  308POX    C1D 5295   6.974   4.295   2.614
  308POX    C1E 5296   6.910   4.271   2.750
  308POX    C1F 5297   6.890   4.124   2.787
  308POX    C1G 5298   6.820   4.091   2.919
  308POX    C1H 5299   6.814   3.941   2.949
  308POX    C1I 5300   6.714   3.925   3.064
  308POX    C1J 5301   6.740   3.917   3.194
  308POX    C1K 5302   6.885   3.906   3.242
  308POX    C1L 5303   6.871   3.927   3.393
  308POX    C1M 5304   6.981   3.863   3.478
  308POX    C1N 5305   6.999   3.713   3.454
  308POX    C1O 5306   7.125   3.663   3.525
  308POX    C1P 5307   7.127   3.651   3.677
  308POX    C1Q 5308   7.243   3.559   3.719
  308POX    C1R 5309   7.204   3.418   3.676
  308POX     CZ 5310   6.698   4.877   2.337
  308POX     OZ 5311   6.699   5.019   2.329
  308POX    C2A 5312   6.575   5.065   2.340
  308POX    O2A 5313   6.474   5.003   2.306
  308POX    C2B 5314   6.570   5.212   2.354
  308POX    C2C 5315   6.534   5.244   2.499
  308POX    C2D 5316   6.492   5.388   2.530
  308POX    C2E 5317   6.470   5.409   2.680
  308POX    C2F 5318   6.458   5.553   2.731
  308POX    C2G 5319   6.489   5.556   2.881
  308POX    C2H 5320   6.462   5.681   2.964
  308POX    C2I 5321   6.540   5.675   3.095
  308POX    C2J 5322   6.507   5.798   3.180
  308POX    C2K 5323   6.529   5.924   3.096
  308POX    C2L 5324   6.493   6.050   3.175
  308POX    C2M 5325   6.342   6.072   3.169
  308POX    C2N 5326   6.295   6.200   3.239
  308POX    C2O 5327   6.353   6.319   3.161
  308POX    C2P 5328   6.276   6.352   3.032
  309CHL    CN1 5329   3.663   4.937   1.124
  309CHL    CN2 5330   3.773   5.155   1.131
  309CHL    CN3 5331   3.894   4.962   1.050
  309CHL    NTM 5332   3.790   5.009   1.142
  309CHL     CB 5333   3.844   4.978   1.275
  310PJ2     CA 5334   3.895   4.846   1.334
  310PJ2     OA 5335   3.786   4.759   1.362
  310PJ2      P 5336   3.845   4.609   1.367
  310PJ2     OB 5337   3.727   4.522   1.386
  310PJ2     HB 5338   3.753   4.434   1.346
  310PJ2     OG 5339   3.938   4.593   1.253
  310PJ2     HG 5340   3.961   4.674   1.200
  310PJ2     OD 5341   3.932   4.596   1.502
  311POX     CD 5342   3.856   4.580   1.622
  311POX     CE 5343   3.920   4.596   1.760
  311POX     OE 5344   3.890   4.496   1.857
  311POX    C1A 5345   3.983   4.405   1.885
  311POX    O1A 5346   4.091   4.394   1.827
  311POX    C1B 5347   3.954   4.318   2.001
  311POX    C1C 5348   3.889   4.192   1.943
  311POX    C1D 5349   3.979   4.097   1.863
  311POX    C1E 5350   4.073   4.024   1.959
  311POX    C1F 5351   4.142   3.894   1.917
  311POX    C1G 5352   4.209   3.831   2.038
  311POX    C1H 5353   4.102   3.791   2.140
  311POX    C1I 5354   4.156   3.666   2.209
  311POX    C1J 5355   4.121   3.645   2.336
  311POX    C1K 5356   4.034   3.736   2.422
  311POX    C1L 5357   4.070   3.714   2.569
  311POX    C1M 5358   3.978   3.805   2.650
  311POX    C1N 5359   3.996   3.795   2.801
  311POX    C1O 5360   3.904   3.903   2.858
  311POX    C1P 5361   3.897   3.885   3.009
  311POX    C1Q 5362   3.836   4.005   3.081
  311POX    C1R 5363   3.822   3.989   3.233
  311POX     CZ 5364   3.880   4.732   1.817
  311POX     OZ 5365   3.937   4.784   1.937
  311POX    C2A 5366   3.886   4.896   1.988
  311POX    O2A 5367   3.786   4.948   1.938
  311POX    C2B 5368   3.938   4.928   2.122
  311POX    C2C 5369   3.920   5.077   2.155
  311POX    C2D 5370   4.034   5.128   2.243
  311POX    C2E 5371   3.997   5.273   2.273
  311POX    C2F 5372   4.108   5.336   2.357
  311POX    C2G 5373   4.077   5.484   2.377
  311POX    C2H 5374   3.957   5.508   2.469
  311POX    C2I 5375   3.931   5.656   2.498
  311POX    C2J 5376   3.784   5.693   2.523
  311POX    C2K 5377   3.744   5.657   2.666
  311POX    C2L 5378   3.841   5.710   2.772
  311POX    C2M 5379   3.790   5.670   2.910
  311POX    C2N 5380   3.867   5.552   2.971
  311POX    C2O 5381   3.842   5.522   3.119
  311POX    C2P 5382   3.895   5.632   3.211
  312CHL    CN1 5383   6.301   5.896   1.555
  312CHL    CN2 5384   6.423   5.913   1.751
  312CHL    CN3 5385   6.425   6.088   1.591
  312CHL    NTM 5386   6.430   5.942   1.608
  312CHL     CB 5387   6.543   5.882   1.536
  313PJ2     CA 5388   6.590   5.738   1.561
  313PJ2     OA 5389   6.657   5.722   1.686
  313PJ2      P 5390   6.704   5.573   1.723
  313PJ2     OB 5391   6.839   5.584   1.784
  313PJ2     HB 5392   6.883   5.496   1.797
  313PJ2     OG 5393   6.684   5.487   1.604
  313PJ2     HG 5394   6.617   5.524   1.538
  313PJ2     OD 5395   6.584   5.548   1.827
  314POX     CD 5396   6.618   5.566   1.964
  314POX     CE 5397   6.503   5.556   2.064
  314POX     OE 5398   6.547   5.599   2.193
  314POX    C1A 5399   6.527   5.728   2.217
  314POX    O1A 5400   6.454   5.799   2.148
  314POX    C1B 5401   6.578   5.772   2.349
  314POX    C1C 5402   6.675   5.890   2.340
  314POX    C1D 5403   6.750   5.924   2.469
  314POX    C1E 5404   6.822   5.810   2.541
  314POX    C1F 5405   6.890   5.839   2.675
  314POX    C1G 5406   6.906   5.721   2.770
  314POX    C1H 5407   6.995   5.746   2.893
  314POX    C1I 5408   6.993   5.618   2.977
  314POX    C1J 5409   6.955   5.620   3.104
  314POX    C1K 5410   6.893   5.736   3.182
  314POX    C1L 5411   6.901   5.739   3.335
  314POX    C1M 5412   6.884   5.604   3.406
  314POX    C1N 5413   6.840   5.622   3.551
  314POX    C1O 5414   6.947   5.574   3.649
  314POX    C1P 5415   6.889   5.582   3.790
  314POX    C1Q 5416   7.006   5.558   3.886
  314POX    C1R 5417   6.959   5.558   4.032
  314POX     CZ 5418   6.448   5.413   2.049
  314POX     OZ 5419   6.326   5.389   2.120
  314POX    C2A 5420   6.281   5.268   2.086
  314POX    O2A 5421   6.321   5.198   1.993
  314POX    C2B 5422   6.159   5.234   2.162
  314POX    C2C 5423   6.148   5.087   2.205
  314POX    C2D 5424   6.058   5.072   2.328
  314POX    C2E 5425   6.118   5.096   2.467
  314POX    C2F 5426   6.004   5.108   2.569
  314POX    C2G 5427   6.051   5.159   2.705
  314POX    C2H 5428   6.110   5.300   2.700
  314POX    C2I 5429   6.074   5.387   2.821
  314POX    C2J 5430   6.117   5.328   2.955
  314POX    C2K 5431   6.066   5.415   3.071
  314POX    C2L 5432   6.112   5.370   3.210
  314POX    C2M 5433   6.075   5.480   3.310
  314POX    C2N 5434   6.105   5.454   3.458
  314POX    C2O 5435   6.044   5.324   3.512
  314POX    C2P 5436   6.100   5.280   3.647
  315CHL    CN1 5437   6.863   7.731   1.441
  315CHL    CN2 5438   7.082   7.642   1.391
  315CHL    CN3 5439   7.051   7.870   1.396
  315CHL    NTM 5440   7.008   7.747   1.462
  315CHL     CB 5441   7.051   7.747   1.603
  316PJ2     CA 5442   7.027   7.625   1.693
  316PJ2     OA 5443   7.076   7.500   1.645
  316PJ2      P 5444   6.965   7.387   1.674
  316PJ2     OB 5445   6.841   7.447   1.621
  316PJ2     HB 5446   6.763   7.387   1.640
  316PJ2     OG 5447   7.031   7.272   1.608
  316PJ2     HG 5448   7.098   7.243   1.675
  316PJ2     OD 5449   6.964   7.367   1.834
  317POX     CD 5450   7.076   7.299   1.889
  317POX     CE 5451   7.053   7.268   2.037
  317POX     OE 5452   7.174   7.235   2.107
  317POX    C1A 5453   7.256   7.330   2.151
  317POX    O1A 5454   7.236   7.443   2.106
  317POX    C1B 5455   7.364   7.277   2.237
  317POX    C1C 5456   7.329   7.291   2.385
  317POX    C1D 5457   7.422   7.199   2.464
  317POX    C1E 5458   7.376   7.184   2.609
  317POX    C1F 5459   7.437   7.292   2.699
  317POX    C1G 5460   7.411   7.282   2.849
  317POX    C1H 5461   7.424   7.420   2.913
  317POX    C1I 5462   7.448   7.393   3.061
  317POX    C1J 5463   7.483   7.489   3.146
  317POX    C1K 5464   7.506   7.640   3.133
  317POX    C1L 5465   7.575   7.694   3.258
  317POX    C1M 5466   7.618   7.839   3.243
  317POX    C1N 5467   7.682   7.907   3.364
  317POX    C1O 5468   7.636   8.053   3.369
  317POX    C1P 5469   7.488   8.086   3.393
  317POX    C1Q 5470   7.435   8.050   3.532
  317POX    C1R 5471   7.291   8.089   3.567
  317POX     CZ 5472   6.943   7.162   2.049
  317POX     OZ 5473   6.903   7.128   2.182
  317POX    C2A 5474   6.823   7.023   2.199
  317POX    O2A 5475   6.807   6.934   2.115
  317POX    C2B 5476   6.779   7.014   2.340
  317POX    C2C 5477   6.634   7.056   2.360
  317POX    C2D 5478   6.586   7.040   2.505
  317POX    C2E 5479   6.600   6.894   2.549
  317POX    C2F 5480   6.573   6.889   2.699
  317POX    C2G 5481   6.620   6.758   2.765
  317POX    C2H 5482   6.551   6.777   2.900
  317POX    C2I 5483   6.557   6.658   2.997
  317POX    C2J 5484   6.688   6.648   3.076
  317POX    C2K 5485   6.692   6.524   3.166
  317POX    C2L 5486   6.808   6.539   3.264
  317POX    C2M 5487   6.944   6.579   3.206
  317POX    C2N 5488   7.042   6.608   3.320
  317POX    C2O 5489   7.170   6.676   3.272
  317POX    C2P 5490   7.291   6.616   3.345
  318CHL    CN1 5491   0.966   0.172   1.456
  318CHL    CN2 5492   1.007  -0.012   1.589
  318CHL    CN3 5493   0.814   0.003   1.444
  318CHL    NTM 5494   0.959   0.025   1.455
  318CHL     CB 5495   1.024  -0.035   1.338
  319PJ2     CA 5496   1.176  -0.032   1.323
  319PJ2     OA 5497   1.241   0.090   1.360
  319PJ2      P 5498   1.398   0.087   1.397
  319PJ2     OB 5499   1.473   0.002   1.302
  319PJ2     HB 5500   1.419  -0.061   1.246
  319PJ2     OG 5501   1.451   0.224   1.412
  319PJ2     HG 5502   1.549   0.235   1.392
  319PJ2     OD 5503   1.402   0.014   1.541
  320POX     CD 5504   1.401   0.104   1.652
  320POX     CE 5505   1.380   0.052   1.794
  320POX     OE 5506   1.360   0.151   1.896
  320POX    C1A 5507   1.241   0.209   1.907
  320POX    O1A 5508   1.158   0.209   1.815
  320POX    C1B 5509   1.225   0.280   2.036
  320POX    C1C 5510   1.122   0.393   2.044
  320POX    C1D 5511   1.129   0.432   2.192
  320POX    C1E 5512   1.000   0.501   2.235
  320POX    C1F 5513   0.976   0.489   2.386
  320POX    C1G 5514   0.839   0.536   2.434
  320POX    C1H 5515   0.807   0.525   2.583
  320POX    C1I 5516   0.883   0.629   2.665
  320POX    C1J 5517   0.865   0.638   2.796
  320POX    C1K 5518   0.760   0.550   2.864
  320POX    C1L 5519   0.768   0.537   3.016
  320POX    C1M 5520   0.640   0.485   3.082
  320POX    C1N 5521   0.655   0.333   3.089
  320POX    C1O 5522   0.529   0.266   3.145
  320POX    C1P 5523   0.551   0.115   3.150
  320POX    C1Q 5524   0.411   0.053   3.152
  320POX    C1R 5525   0.423  -0.097   3.120
  320POX     CZ 5526   1.503  -0.039   1.810
  320POX     OZ 5527   1.513  -0.129   1.920
  320POX    C2A 5528   1.440  -0.240   1.924
  320POX    O2A 5529   1.369  -0.270   1.827
  320POX    C2B 5530   1.460  -0.324   2.044
  320POX    C2C 5531   1.610  -0.356   2.051
  320POX    C2D 5532   1.659  -0.435   2.173
  320POX    C2E 5533   1.661  -0.348   2.299
  320POX    C2F 5534   1.707  -0.432   2.418
  320POX    C2G 5535   1.791  -0.348   2.514
  320POX    C2H 5536   1.836  -0.447   2.621
  320POX    C2I 5537   1.725  -0.489   2.718
  320POX    C2J 5538   1.774  -0.604   2.806
  320POX    C2K 5539   1.667  -0.668   2.895
  320POX    C2L 5540   1.637  -0.568   3.007
  320POX    C2M 5541   1.546  -0.614   3.121
  320POX    C2N 5542   1.548  -0.507   3.230
  320POX    C2O 5543   1.425  -0.512   3.320
  320POX    C2P 5544   1.395  -0.379   3.390
  321CHL    CN1 5545   6.841   3.258   2.244
  321CHL    CN2 5546   6.948   3.122   2.399
  321CHL    CN3 5547   6.930   3.355   2.448
  321CHL    NTM 5548   6.951   3.257   2.340
  321CHL     CB 5549   7.082   3.270   2.274
  322PJ2     CA 5550   7.133   3.397   2.204
  322PJ2     OA 5551   7.045   3.456   2.108
  322PJ2      P 5552   7.026   3.615   2.131
  322PJ2     OB 5553   7.155   3.687   2.139
  322PJ2     HB 5554   7.126   3.782   2.126
  322PJ2     OG 5555   6.936   3.653   2.019
  322PJ2     HG 5556   6.969   3.609   1.935
  322PJ2     OD 5557   6.957   3.619   2.276
  323POX     CD 5558   6.983   3.737   2.352
  323POX     CE 5559   6.895   3.777   2.470
  323POX     OE 5560   6.920   3.705   2.592
  323POX    C1A 5561   7.034   3.735   2.653
  323POX    O1A 5562   7.112   3.818   2.606
  323POX    C1B 5563   7.050   3.664   2.782
  323POX    C1C 5564   7.144   3.730   2.883
  323POX    C1D 5565   7.156   3.653   3.014
  323POX    C1E 5566   7.254   3.724   3.108
  323POX    C1F 5567   7.402   3.718   3.071
  323POX    C1G 5568   7.503   3.622   3.134
  323POX    C1H 5569   7.498   3.620   3.286
  323POX    C1I 5570   7.606   3.531   3.348
  323POX    C1J 5571   7.601   3.406   3.394
  323POX    C1K 5572   7.473   3.325   3.368
  323POX    C1L 5573   7.495   3.184   3.423
  323POX    C1M 5574   7.360   3.115   3.445
  323POX    C1N 5575   7.371   2.983   3.520
  323POX    C1O 5576   7.432   3.000   3.660
  323POX    C1P 5577   7.437   2.872   3.744
  323POX    C1Q 5578   7.476   2.891   3.891
  323POX    C1R 5579   7.499   2.756   3.959
  323POX     CZ 5580   6.746   3.797   2.441
  323POX     OZ 5581   6.646   3.802   2.543
  323POX    C2A 5582   6.598   3.683   2.580
  323POX    O2A 5583   6.639   3.575   2.539
  323POX    C2B 5584   6.471   3.701   2.653
  323POX    C2C 5585   6.484   3.665   2.801
  323POX    C2D 5586   6.484   3.513   2.812
  323POX    C2E 5587   6.568   3.460   2.928
  323POX    C2F 5588   6.714   3.501   2.905
  323POX    C2G 5589   6.805   3.443   3.014
  323POX    C2H 5590   6.759   3.467   3.158
  323POX    C2I 5591   6.858   3.401   3.254
  323POX    C2J 5592   6.773   3.379   3.380
  323POX    C2K 5593   6.847   3.309   3.495
  323POX    C2L 5594   6.763   3.314   3.623
  323POX    C2M 5595   6.758   3.457   3.677
  323POX    C2N 5596   6.671   3.461   3.802
  323POX    C2O 5597   6.647   3.604   3.850
  323POX    C2P 5598   6.774   3.677   3.895
  324CHL    CN1 5599   5.187   3.622   1.686
  324CHL    CN2 5600   5.376   3.503   1.749
  324CHL    CN3 5601   5.368   3.742   1.777
  324CHL    NTM 5602   5.334   3.630   1.688
  324CHL     CB 5603   5.357   3.651   1.544
  325PJ2     CA 5604   5.502   3.675   1.503
  325PJ2     OA 5605   5.558   3.796   1.555
  325PJ2      P 5606   5.715   3.778   1.583
  325PJ2     OB 5607   5.765   3.648   1.531
  325PJ2     HB 5608   5.865   3.646   1.538
  325PJ2     OG 5609   5.792   3.904   1.568
  325PJ2     HG 5610   5.880   3.880   1.607
  325PJ2     OD 5611   5.704   3.757   1.742
  326POX     CD 5612   5.819   3.772   1.826
  326POX     CE 5613   5.785   3.786   1.974
  326POX     OE 5614   5.726   3.673   2.040
  326POX    C1A 5615   5.798   3.566   2.071
  326POX    O1A 5616   5.921   3.575   2.075
  326POX    C1B 5617   5.715   3.469   2.146
  326POX    C1C 5618   5.709   3.497   2.296
  326POX    C1D 5619   5.623   3.390   2.363
  326POX    C1E 5620   5.632   3.417   2.513
  326POX    C1F 5621   5.526   3.356   2.605
  326POX    C1G 5622   5.568   3.387   2.749
  326POX    C1H 5623   5.460   3.341   2.848
  326POX    C1I 5624   5.477   3.399   2.988
  326POX    C1J 5625   5.373   3.416   3.069
  326POX    C1K 5626   5.231   3.367   3.037
  326POX    C1L 5627   5.128   3.414   3.140
  326POX    C1M 5628   5.000   3.334   3.119
  326POX    C1N 5629   4.880   3.395   3.192
  326POX    C1O 5630   4.770   3.291   3.214
  326POX    C1P 5631   4.670   3.327   3.324
  326POX    C1Q 5632   4.548   3.237   3.303
  326POX    C1R 5633   4.442   3.280   3.404
  326POX     CZ 5634   5.708   3.918   1.984
  326POX     OZ 5635   5.666   3.958   2.115
  326POX    C2A 5636   5.566   4.045   2.127
  326POX    O2A 5637   5.511   4.087   2.026
  326POX    C2B 5638   5.520   4.070   2.266
  326POX    C2C 5639   5.391   3.999   2.305
  326POX    C2D 5640   5.321   4.040   2.435
  326POX    C2E 5641   5.394   3.996   2.562
  326POX    C2F 5642   5.313   4.026   2.688
  326POX    C2G 5643   5.213   3.912   2.712
  326POX    C2H 5644   5.145   3.947   2.845
  326POX    C2I 5645   5.041   3.837   2.869
  326POX    C2J 5646   4.966   3.863   3.000
  326POX    C2K 5647   5.033   3.831   3.134
  326POX    C2L 5648   4.944   3.851   3.256
  326POX    C2M 5649   4.824   3.756   3.259
  326POX    C2N 5650   4.716   3.804   3.357
  326POX    C2O 5651   4.623   3.685   3.381
  326POX    C2P 5652   4.514   3.733   3.476
  327CHL    CN1 5653   1.915   3.077   0.817
  327CHL    CN2 5654   1.689   3.008   0.802
  327CHL    CN3 5655   1.777   3.128   0.991
  327CHL    NTM 5656   1.803   3.022   0.893
  327CHL     CB 5657   1.853   2.899   0.957
  328PJ2     CA 5658   1.750   2.811   1.028
  328PJ2     OA 5659   1.662   2.868   1.124
  328PJ2      P 5660   1.568   2.758   1.196
  328PJ2     OB 5661   1.463   2.834   1.268
  328PJ2     HB 5662   1.394   2.767   1.293
  328PJ2     OG 5663   1.521   2.653   1.104
  328PJ2     HG 5664   1.453   2.589   1.141
  328PJ2     OD 5665   1.665   2.674   1.294
  329POX     CD 5666   1.624   2.679   1.431
  329POX     CE 5667   1.699   2.576   1.516
  329POX     OE 5668   1.620   2.533   1.627
  329POX    C1A 5669   1.550   2.421   1.616
  329POX    O1A 5670   1.545   2.361   1.508
  329POX    C1B 5671   1.472   2.397   1.739
  329POX    C1C 5672   1.566   2.317   1.830
  329POX    C1D 5673   1.485   2.269   1.951
  329POX    C1E 5674   1.552   2.252   2.087
  329POX    C1F 5675   1.457   2.190   2.190
  329POX    C1G 5676   1.499   2.234   2.330
  329POX    C1H 5677   1.410   2.186   2.446
  329POX    C1I 5678   1.298   2.287   2.472
  329POX    C1J 5679   1.211   2.292   2.572
  329POX    C1K 5680   1.221   2.194   2.689
  329POX    C1L 5681   1.124   2.241   2.798
  329POX    C1M 5682   1.163   2.369   2.872
  329POX    C1N 5683   1.089   2.380   3.006
  329POX    C1O 5684   1.066   2.517   3.071
  329POX    C1P 5685   1.016   2.503   3.215
  329POX    C1Q 5686   1.135   2.472   3.306
  329POX    C1R 5687   1.080   2.428   3.442
  329POX     CZ 5688   1.840   2.625   1.551
  329POX     OZ 5689   1.923   2.527   1.612
  329POX    C2A 5690   2.025   2.567   1.687
  329POX    O2A 5691   2.091   2.665   1.650
  329POX    C2B 5692   2.077   2.458   1.772
  329POX    C2C 5693   1.970   2.429   1.878
  329POX    C2D 5694   2.040   2.358   1.993
  329POX    C2E 5695   1.936   2.333   2.102
  329POX    C2F 5696   2.000   2.292   2.235
  329POX    C2G 5697   1.888   2.236   2.323
  329POX    C2H 5698   1.925   2.177   2.459
  329POX    C2I 5699   1.805   2.158   2.552
  329POX    C2J 5700   1.852   2.121   2.692
  329POX    C2K 5701   1.745   2.136   2.801
  329POX    C2L 5702   1.775   2.084   2.941
  329POX    C2M 5703   1.898   2.160   2.992
  329POX    C2N 5704   1.921   2.161   3.143
  329POX    C2O 5705   2.062   2.202   3.188
  329POX    C2P 5706   2.167   2.095   3.160
  330CHL    CN1 5707   6.134   3.744   1.581
  330CHL    CN2 5708   6.143   3.634   1.374
  330CHL    CN3 5709   6.089   3.513   1.584
  330CHL    NTM 5710   6.170   3.616   1.518
  330CHL     CB 5711   6.314   3.595   1.539
  331PJ2     CA 5712   6.376   3.457   1.518
  331PJ2     OA 5713   6.317   3.380   1.413
  331PJ2      P 5714   6.385   3.237   1.383
  331PJ2     OB 5715   6.326   3.194   1.254
  331PJ2     HB 5716   6.296   3.279   1.211
  331PJ2     OG 5717   6.530   3.265   1.382
  331PJ2     HG 5718   6.562   3.239   1.291
  331PJ2     OD 5719   6.342   3.126   1.492
  332POX     CD 5720   6.199   3.123   1.486
  332POX     CE 5721   6.133   3.044   1.600
  332POX     OE 5722   6.148   3.116   1.723
  332POX    C1A 5723   6.051   3.200   1.756
  332POX    O1A 5724   5.975   3.250   1.673
  332POX    C1B 5725   6.056   3.240   1.899
  332POX    C1C 5726   5.981   3.140   1.988
  332POX    C1D 5727   5.986   3.176   2.136
  332POX    C1E 5728   6.128   3.196   2.189
  332POX    C1F 5729   6.122   3.256   2.330
  332POX    C1G 5730   6.081   3.164   2.444
  332POX    C1H 5731   6.020   3.249   2.556
  332POX    C1I 5732   6.125   3.340   2.621
  332POX    C1J 5733   6.108   3.421   2.725
  332POX    C1K 5734   5.973   3.428   2.798
  332POX    C1L 5735   5.991   3.423   2.950
  332POX    C1M 5736   5.857   3.438   3.021
  332POX    C1N 5737   5.873   3.432   3.173
  332POX    C1O 5738   5.745   3.425   3.256
  332POX    C1P 5739   5.768   3.399   3.405
  332POX    C1Q 5740   5.634   3.394   3.478
  332POX    C1R 5741   5.652   3.394   3.630
  332POX     CZ 5742   6.195   2.904   1.603
  332POX     OZ 5743   6.165   2.824   1.718
  332POX    C2A 5744   6.270   2.807   1.797
  332POX    O2A 5745   6.381   2.856   1.777
  332POX    C2B 5746   6.242   2.728   1.919
  332POX    C2C 5747   6.262   2.820   2.040
  332POX    C2D 5748   6.278   2.731   2.163
  332POX    C2E 5749   6.250   2.811   2.290
  332POX    C2F 5750   6.230   2.736   2.421
  332POX    C2G 5751   6.214   2.829   2.541
  332POX    C2H 5752   6.249   2.753   2.669
  332POX    C2I 5753   6.211   2.835   2.793
  332POX    C2J 5754   6.227   2.725   2.897
  332POX    C2K 5755   6.179   2.734   3.042
  332POX    C2L 5756   6.289   2.722   3.148
  332POX    C2M 5757   6.245   2.765   3.288
  332POX    C2N 5758   6.172   2.653   3.362
  332POX    C2O 5759   6.155   2.680   3.512
  332POX    C2P 5760   6.076   2.559   3.563
  333CHL    CN1 5761   8.481   3.685   1.176
  333CHL    CN2 5762   8.598   3.506   1.286
  333CHL    CN3 5763   8.476   3.471   1.090
  333CHL    NTM 5764   8.566   3.566   1.155
  333CHL     CB 5765   8.687   3.597   1.077
  334PJ2     CA 5766   8.802   3.683   1.131
  334PJ2     OA 5767   8.883   3.620   1.231
  334PJ2      P 5768   9.009   3.706   1.282
  334PJ2     OB 5769   9.113   3.675   1.181
  334PJ2     HB 5770   9.200   3.713   1.213
  334PJ2     OG 5771   8.962   3.845   1.303
  334PJ2     HG 5772   8.863   3.857   1.303
  334PJ2     OD 5773   9.039   3.628   1.420
  335POX     CD 5774   9.001   3.678   1.548
  335POX     CE 5775   8.992   3.584   1.668
  335POX     OE 5776   8.916   3.656   1.766
  335POX    C1A 5777   8.785   3.633   1.766
  335POX    O1A 5778   8.741   3.537   1.703
  335POX    C1B 5779   8.698   3.706   1.863
  335POX    C1C 5780   8.650   3.619   1.978
  335POX    C1D 5781   8.769   3.564   2.057
  335POX    C1E 5782   8.699   3.479   2.163
  335POX    C1F 5783   8.788   3.394   2.254
  335POX    C1G 5784   8.700   3.316   2.352
  335POX    C1H 5785   8.791   3.272   2.467
  335POX    C1I 5786   8.711   3.229   2.591
  335POX    C1J 5787   8.761   3.237   2.714
  335POX    C1K 5788   8.899   3.290   2.751
  335POX    C1L 5789   8.953   3.184   2.848
  335POX    C1M 5790   9.084   3.232   2.910
  335POX    C1N 5791   9.143   3.122   2.998
  335POX    C1O 5792   9.275   3.139   3.074
  335POX    C1P 5793   9.304   2.996   3.121
  335POX    C1Q 5794   9.430   2.966   3.202
  335POX    C1R 5795   9.569   2.979   3.137
  335POX     CZ 5796   9.136   3.558   1.712
  335POX     OZ 5797   9.213   3.670   1.756
  335POX    C2A 5798   9.325   3.694   1.688
  335POX    O2A 5799   9.367   3.614   1.604
  335POX    C2B 5800   9.395   3.816   1.732
  335POX    C2C 5801   9.499   3.806   1.844
  335POX    C2D 5802   9.441   3.754   1.976
  335POX    C2E 5803   9.542   3.784   2.087
  335POX    C2F 5804   9.501   3.731   2.225
  335POX    C2G 5805   9.614   3.770   2.320
  335POX    C2H 5806   9.580   3.733   2.465
  335POX    C2I 5807   9.689   3.797   2.551
  335POX    C2J 5808   9.668   3.767   2.700
  335POX    C2K 5809   9.762   3.843   2.793
  335POX    C2L 5810   9.727   3.832   2.941
  335POX    C2M 5811   9.819   3.923   3.023
  335POX    C2N 5812   9.769   3.907   3.167
  335POX    C2O 5813   9.860   3.985   3.262
  335POX    C2P 5814   9.824   3.954   3.407
  336CHL    CN1 5815   7.404   3.074   1.898
  336CHL    CN2 5816   7.524   3.081   1.696
  336CHL    CN3 5817   7.419   3.283   1.796
  336CHL    NTM 5818   7.494   3.158   1.818
  336CHL     CB 5819   7.615   3.199   1.890
  337PJ2     CA 5820   7.619   3.257   2.032
  337PJ2     OA 5821   7.567   3.171   2.134
  337PJ2      P 5822   7.487   3.235   2.259
  337PJ2     OB 5823   7.419   3.355   2.206
  337PJ2     HB 5824   7.447   3.364   2.111
  337PJ2     OG 5825   7.405   3.128   2.319
  337PJ2     HG 5826   7.450   3.040   2.303
  337PJ2     OD 5827   7.616   3.273   2.348
  338POX     CD 5828   7.689   3.171   2.418
  338POX     CE 5829   7.832   3.219   2.441
  338POX     OE 5830   7.911   3.099   2.444
  338POX    C1A 5831   8.013   3.083   2.360
  338POX    O1A 5832   8.012   3.134   2.248
  338POX    C1B 5833   8.107   2.975   2.397
  338POX    C1C 5834   8.252   3.012   2.364
  338POX    C1D 5835   8.352   2.905   2.407
  338POX    C1E 5836   8.490   2.969   2.398
  338POX    C1F 5837   8.604   2.868   2.411
  338POX    C1G 5838   8.604   2.795   2.545
  338POX    C1H 5839   8.714   2.692   2.571
  338POX    C1I 5840   8.688   2.574   2.476
  338POX    C1J 5841   8.766   2.480   2.424
  338POX    C1K 5842   8.919   2.487   2.433
  338POX    C1L 5843   8.992   2.405   2.540
  338POX    C1M 5844   9.144   2.408   2.525
  338POX    C1N 5845   9.204   2.548   2.537
  338POX    C1O 5846   9.192   2.587   2.685
  338POX    C1P 5847   9.271   2.712   2.723
  338POX    C1Q 5848   9.419   2.695   2.686
  338POX    C1R 5849   9.497   2.800   2.767
  338POX     CZ 5850   7.836   3.322   2.554
  338POX     OZ 5851   7.789   3.297   2.687
  338POX    C2A 5852   7.793   3.396   2.776
  338POX    O2A 5853   7.847   3.505   2.758
  338POX    C2B 5854   7.773   3.349   2.915
  338POX    C2C 5855   7.901   3.351   2.998
  338POX    C2D 5856   7.889   3.252   3.114
  338POX    C2E 5857   8.000   3.287   3.213
  338POX    C2F 5858   8.031   3.186   3.324
  338POX    C2G 5859   7.907   3.117   3.381
  338POX    C2H 5860   7.941   3.027   3.500
  338POX    C2I 5861   7.826   2.955   3.570
  338POX    C2J 5862   7.879   2.868   3.685
  338POX    C2K 5863   7.927   2.955   3.801
  338POX    C2L 5864   8.004   2.884   3.913
  338POX    C2M 5865   7.925   2.828   4.032
  338POX    C2N 5866   8.016   2.742   4.120
  338POX    C2O 5867   7.939   2.671   4.231
  338POX    C2P 5868   8.030   2.575   4.309
  339CHL    CN1 5869   1.926   3.180   1.544
  339CHL    CN2 5870   2.059   2.988   1.521
  339CHL    CN3 5871   1.899   3.029   1.355
  339CHL    NTM 5872   1.994   3.096   1.445
  339CHL     CB 5873   2.080   3.178   1.358
  340PJ2     CA 5874   2.232   3.185   1.374
  340PJ2     OA 5875   2.273   3.273   1.479
  340PJ2      P 5876   2.431   3.301   1.464
  340PJ2     OB 5877   2.470   3.327   1.323
  340PJ2     HB 5878   2.450   3.245   1.269
  340PJ2     OG 5879   2.436   3.421   1.549
  340PJ2     HG 5880   2.524   3.461   1.574
  340PJ2     OD 5881   2.512   3.175   1.523
  341POX     CD 5882   2.513   3.144   1.663
  341POX     CE 5883   2.580   3.016   1.715
  341POX     OE 5884   2.587   3.030   1.857
  341POX    C1A 5885   2.522   2.942   1.932
  341POX    O1A 5886   2.428   2.881   1.881
  341POX    C1B 5887   2.537   2.951   2.079
  341POX    C1C 5888   2.633   2.846   2.136
  341POX    C1D 5889   2.647   2.864   2.287
  341POX    C1E 5890   2.689   2.738   2.363
  341POX    C1F 5891   2.832   2.689   2.340
  341POX    C1G 5892   2.857   2.553   2.405
  341POX    C1H 5893   2.875   2.567   2.557
  341POX    C1I 5894   2.886   2.435   2.633
  341POX    C1J 5895   2.794   2.367   2.701
  341POX    C1K 5896   2.649   2.415   2.708
  341POX    C1L 5897   2.550   2.301   2.732
  341POX    C1M 5898   2.410   2.339   2.683
  341POX    C1N 5899   2.302   2.236   2.718
  341POX    C1O 5900   2.308   2.115   2.625
  341POX    C1P 5901   2.276   1.989   2.706
  341POX    C1Q 5902   2.365   1.961   2.828
  341POX    C1R 5903   2.303   1.859   2.924
  341POX     CZ 5904   2.711   2.992   1.640
  341POX     OZ 5905   2.760   2.857   1.642
  341POX    C2A 5906   2.882   2.828   1.598
  341POX    O2A 5907   2.959   2.899   1.532
  341POX    C2B 5908   2.903   2.685   1.626
  341POX    C2C 5909   2.969   2.672   1.763
  341POX    C2D 5910   3.002   2.525   1.793
  341POX    C2E 5911   3.036   2.524   1.942
  341POX    C2F 5912   3.053   2.382   1.998
  341POX    C2G 5913   3.097   2.388   2.144
  341POX    C2H 5914   3.143   2.253   2.200
  341POX    C2I 5915   3.146   2.259   2.352
  341POX    C2J 5916   3.251   2.161   2.406
  341POX    C2K 5917   3.292   2.194   2.549
  341POX    C2L 5918   3.166   2.199   2.637
  341POX    C2M 5919   3.185   2.170   2.786
  341POX    C2N 5920   3.065   2.166   2.881
  341POX    C2O 5921   3.124   2.131   3.018
  341POX    C2P 5922   3.007   2.129   3.116
  342CHL    CN1 5923   7.531   3.898   2.133
  342CHL    CN2 5924   7.735   3.952   2.255
  342CHL    CN3 5925   7.656   4.075   2.066
  342CHL    NTM 5926   7.672   3.940   2.123
  342CHL     CB 5927   7.743   3.858   2.024
  343PJ2     CA 5928   7.749   3.708   2.052
  343PJ2     OA 5929   7.834   3.694   2.166
  343PJ2      P 5930   7.794   3.562   2.248
  343PJ2     OB 5931   7.796   3.461   2.140
  343PJ2     HB 5932   7.741   3.384   2.171
  343PJ2     OG 5933   7.890   3.555   2.361
  343PJ2     HG 5934   7.923   3.650   2.366
  343PJ2     OD 5935   7.646   3.587   2.305
  344POX     CD 5936   7.632   3.625   2.442
  344POX     CE 5937   7.491   3.671   2.478
  344POX     OE 5938   7.484   3.739   2.603
  344POX    C1A 5939   7.521   3.867   2.603
  344POX    O1A 5940   7.562   3.925   2.503
  344POX    C1B 5941   7.518   3.924   2.740
  344POX    C1C 5942   7.391   4.008   2.751
  344POX    C1D 5943   7.392   4.056   2.896
  344POX    C1E 5944   7.273   4.145   2.932
  344POX    C1F 5945   7.266   4.150   3.084
  344POX    C1G 5946   7.141   4.224   3.133
  344POX    C1H 5947   7.108   4.202   3.281
  344POX    C1I 5948   6.971   4.266   3.306
  344POX    C1J 5949   6.933   4.296   3.430
  344POX    C1K 5950   7.008   4.262   3.559
  344POX    C1L 5951   7.029   4.388   3.643
  344POX    C1M 5952   7.101   4.357   3.774
  344POX    C1N 5953   7.163   4.486   3.828
  344POX    C1O 5954   7.246   4.435   3.946
  344POX    C1P 5955   7.326   4.551   4.007
  344POX    C1Q 5956   7.380   4.510   4.144
  344POX    C1R 5957   7.263   4.528   4.241
  344POX     CZ 5958   7.396   3.551   2.491
  344POX     OZ 5959   7.437   3.444   2.576
  344POX    C2A 5960   7.342   3.354   2.601
  344POX    O2A 5961   7.228   3.356   2.555
  344POX    C2B 5962   7.394   3.247   2.689
  344POX    C2C 5963   7.305   3.235   2.813
  344POX    C2D 5964   7.349   3.114   2.895
  344POX    C2E 5965   7.271   3.099   3.026
  344POX    C2F 5966   7.141   3.021   3.008
  344POX    C2G 5967   7.078   2.984   3.142
  344POX    C2H 5968   6.983   2.865   3.122
  344POX    C2I 5969   6.883   2.839   3.235
  344POX    C2J 5970   6.793   2.958   3.269
  344POX    C2K 5971   6.675   2.912   3.355
  344POX    C2L 5972   6.589   3.032   3.395
  344POX    C2M 5973   6.506   2.986   3.515
  344POX    C2N 5974   6.480   3.091   3.623
  344POX    C2O 5975   6.424   3.032   3.753
  344POX    C2P 5976   6.298   2.949   3.726
  345CHL    CN1 5977   8.087   4.194   1.546
  345CHL    CN2 5978   7.976   4.055   1.385
  345CHL    CN3 5979   8.070   4.260   1.319
  345CHL    NTM 5980   8.091   4.145   1.408
  345CHL     CB 5981   8.226   4.090   1.390
  346PJ2     CA 5982   8.254   3.945   1.431
  346PJ2     OA 5983   8.204   3.927   1.564
  346PJ2      P 5984   8.218   3.776   1.617
  346PJ2     OB 5985   8.106   3.724   1.537
  346PJ2     HB 5986   8.131   3.641   1.487
  346PJ2     OG 5987   8.355   3.720   1.600
  346PJ2     HG 5988   8.335   3.629   1.564
  346PJ2     OD 5989   8.174   3.777   1.772
  347POX     CD 5990   8.274   3.844   1.849
  347POX     CE 5991   8.263   3.817   1.999
  347POX     OE 5992   8.355   3.897   2.074
  347POX    C1A 5993   8.320   3.932   2.197
  347POX    O1A 5994   8.209   3.900   2.240
  347POX    C1B 5995   8.420   4.017   2.267
  347POX    C1C 5996   8.537   3.937   2.324
  347POX    C1D 5997   8.488   3.876   2.456
  347POX    C1E 5998   8.599   3.790   2.517
  347POX    C1F 5999   8.571   3.760   2.664
  347POX    C1G 6000   8.663   3.645   2.704
  347POX    C1H 6001   8.645   3.595   2.848
  347POX    C1I 6002   8.671   3.707   2.950
  347POX    C1J 6003   8.767   3.696   3.042
  347POX    C1K 6004   8.834   3.562   3.072
  347POX    C1L 6005   8.845   3.565   3.224
  347POX    C1M 6006   8.936   3.451   3.270
  347POX    C1N 6007   8.944   3.447   3.423
  347POX    C1O 6008   8.986   3.317   3.491
  347POX    C1P 6009   9.014   3.328   3.641
  347POX    C1Q 6010   8.884   3.329   3.722
  347POX    C1R 6011   8.919   3.344   3.870
  347POX     CZ 6012   8.293   3.668   2.021
  347POX     OZ 6013   8.236   3.622   2.144
  347POX    C2A 6014   8.275   3.505   2.193
  347POX    O2A 6015   8.347   3.430   2.128
  347POX    C2B 6016   8.224   3.464   2.327
  347POX    C2C 6017   8.319   3.385   2.417
  347POX    C2D 6018   8.262   3.371   2.558
  347POX    C2E 6019   8.252   3.504   2.635
  347POX    C2F 6020   8.174   3.494   2.766
  347POX    C2G 6021   8.197   3.618   2.853
  347POX    C2H 6022   8.236   3.573   2.994
  347POX    C2I 6023   8.271   3.689   3.089
  347POX    C2J 6024   8.354   3.640   3.207
  347POX    C2K 6025   8.434   3.767   3.238
  347POX    C2L 6026   8.529   3.737   3.355
  347POX    C2M 6027   8.452   3.726   3.487
  347POX    C2N 6028   8.537   3.679   3.605
  347POX    C2O 6029   8.455   3.661   3.732
  347POX    C2P 6030   8.558   3.597   3.827
  348CHL    CN1 6031   8.030   2.005   1.386
  348CHL    CN2 6032   8.030   2.213   1.495
  348CHL    CN3 6033   7.994   2.201   1.265
  348CHL    NTM 6034   8.075   2.144   1.373
  348CHL     CB 6035   8.220   2.158   1.353
  349PJ2     CA 6036   8.322   2.077   1.433
  349PJ2     OA 6037   8.301   2.067   1.574
  349PJ2      P 6038   8.436   2.058   1.661
  349PJ2     OB 6039   8.519   1.944   1.615
  349PJ2     HB 6040   8.598   1.942   1.677
  349PJ2     OG 6041   8.493   2.194   1.650
  349PJ2     HG 6042   8.428   2.255   1.606
  349PJ2     OD 6043   8.368   2.042   1.806
  350POX     CD 6044   8.329   1.914   1.857
  350POX     CE 6045   8.335   1.909   2.010
  350POX     OE 6046   8.322   1.776   2.060
  350POX    C1A 6047   8.415   1.681   2.068
  350POX    O1A 6048   8.516   1.698   1.999
  350POX    C1B 6049   8.397   1.562   2.154
  350POX    C1C 6050   8.447   1.574   2.298
  350POX    C1D 6051   8.599   1.594   2.306
  350POX    C1E 6052   8.638   1.642   2.446
  350POX    C1F 6053   8.789   1.633   2.470
  350POX    C1G 6054   8.821   1.672   2.615
  350POX    C1H 6055   8.816   1.553   2.711
  350POX    C1I 6056   8.787   1.593   2.856
  350POX    C1J 6057   8.674   1.627   2.918
  350POX    C1K 6058   8.540   1.641   2.846
  350POX    C1L 6059   8.458   1.760   2.898
  350POX    C1M 6060   8.323   1.785   2.830
  350POX    C1N 6061   8.243   1.656   2.806
  350POX    C1O 6062   8.151   1.674   2.686
  350POX    C1P 6063   8.040   1.775   2.715
  350POX    C1Q 6064   7.928   1.727   2.806
  350POX    C1R 6065   7.820   1.835   2.819
  350POX     CZ 6066   8.208   1.989   2.040
  350POX     OZ 6067   8.183   2.042   2.171
  350POX    C2A 6068   8.057   2.077   2.197
  350POX    O2A 6069   7.964   2.070   2.117
  350POX    C2B 6070   8.037   2.131   2.334
  350POX    C2C 6071   7.900   2.104   2.396
  350POX    C2D 6072   7.877   2.196   2.516
  350POX    C2E 6073   7.974   2.181   2.634
  350POX    C2F 6074   7.952   2.286   2.743
  350POX    C2G 6075   7.814   2.270   2.808
  350POX    C2H 6076   7.813   2.351   2.938
  350POX    C2I 6077   7.677   2.402   2.986
  350POX    C2J 6078   7.605   2.278   3.039
  350POX    C2K 6079   7.524   2.306   3.166
  350POX    C2L 6080   7.456   2.172   3.197
  350POX    C2M 6081   7.388   2.189   3.333
  350POX    C2N 6082   7.300   2.070   3.372
  350POX    C2O 6083   7.179   2.066   3.277
  350POX    C2P 6084   7.094   1.949   3.327
  351CHL    CN1 6085   1.804   7.618   1.153
  351CHL    CN2 6086   1.854   7.852   1.138
  351CHL    CN3 6087   1.818   7.715   0.938
  351CHL    NTM 6088   1.873   7.721   1.074
  351CHL     CB 6089   2.015   7.689   1.060
  352PJ2     CA 6090   2.075   7.554   1.020
  352PJ2     OA 6091   2.032   7.436   1.088
  352PJ2      P 6092   2.134   7.313   1.064
  352PJ2     OB 6093   2.157   7.305   0.919
  352PJ2     HB 6094   2.217   7.381   0.892
  352PJ2     OG 6095   2.244   7.339   1.160
  352PJ2     HG 6096   2.298   7.258   1.182
  352PJ2     OD 6097   2.033   7.200   1.120
  353POX     CD 6098   1.994   7.192   1.257
  353POX     CE 6099   1.902   7.073   1.286
  353POX     OE 6100   1.908   7.035   1.424
  353POX    C1A 6101   1.851   7.110   1.518
  353POX    O1A 6102   1.795   7.215   1.487
  353POX    C1B 6103   1.865   7.049   1.653
  353POX    C1C 6104   1.962   7.140   1.729
  353POX    C1D 6105   2.012   7.072   1.857
  353POX    C1E 6106   2.134   7.144   1.914
  353POX    C1F 6107   2.197   7.072   2.033
  353POX    C1G 6108   2.107   7.078   2.157
  353POX    C1H 6109   2.115   7.216   2.221
  353POX    C1I 6110   2.040   7.222   2.354
  353POX    C1J 6111   2.044   7.315   2.449
  353POX    C1K 6112   2.146   7.429   2.457
  353POX    C1L 6113   2.222   7.429   2.589
  353POX    C1M 6114   2.355   7.504   2.582
  353POX    C1N 6115   2.428   7.499   2.716
  353POX    C1O 6116   2.552   7.587   2.703
  353POX    C1P 6117   2.658   7.584   2.814
  353POX    C1Q 6118   2.765   7.688   2.782
  353POX    C1R 6119   2.868   7.695   2.895
  353POX     CZ 6120   1.933   6.948   1.204
  353POX     OZ 6121   1.893   6.820   1.255
  353POX    C2A 6122   1.983   6.743   1.315
  353POX    O2A 6123   2.102   6.769   1.296
  353POX    C2B 6124   1.940   6.612   1.369
  353POX    C2C 6125   1.924   6.613   1.521
  353POX    C2D 6126   1.939   6.466   1.559
  353POX    C2E 6127   1.887   6.439   1.701
  353POX    C2F 6128   1.940   6.310   1.764
  353POX    C2G 6129   1.896   6.289   1.909
  353POX    C2H 6130   1.956   6.157   1.958
  353POX    C2I 6131   1.915   6.137   2.104
  353POX    C2J 6132   2.004   6.217   2.200
  353POX    C2K 6133   1.963   6.173   2.341
  353POX    C2L 6134   2.068   6.226   2.440
  353POX    C2M 6135   2.024   6.179   2.578
  353POX    C2N 6136   1.913   6.255   2.651
  353POX    C2O 6137   1.852   6.169   2.762
  353POX    C2P 6138   1.952   6.169   2.877
  354CHL    CN1 6139   2.948   8.663   1.514
  354CHL    CN2 6140   2.768   8.807   1.577
  354CHL    CN3 6141   2.867   8.812   1.355
  354CHL    NTM 6142   2.825   8.728   1.467
  354CHL     CB 6143   2.730   8.622   1.429
  355PJ2     CA 6144   2.602   8.653   1.351
  355PJ2     OA 6145   2.531   8.766   1.403
  355PJ2      P 6146   2.383   8.767   1.338
  355PJ2     OB 6147   2.357   8.912   1.351
  355PJ2     HB 6148   2.409   8.951   1.427
  355PJ2     OG 6149   2.381   8.696   1.209
  355PJ2     HG 6150   2.478   8.677   1.192
  355PJ2     OD 6151   2.301   8.692   1.455
  356POX     CD 6152   2.260   8.763   1.572
  356POX     CE 6153   2.243   8.665   1.689
  356POX     OE 6154   2.190   8.725   1.807
  356POX    C1A 6155   2.059   8.742   1.822
  356POX    O1A 6156   1.986   8.710   1.728
  356POX    C1B 6157   2.014   8.799   1.951
  356POX    C1C 6158   1.892   8.889   1.931
  356POX    C1D 6159   1.825   8.949   2.055
  356POX    C1E 6160   1.771   8.842   2.149
  356POX    C1F 6161   1.708   8.911   2.270
  356POX    C1G 6162   1.576   8.851   2.318
  356POX    C1H 6163   1.505   8.960   2.399
  356POX    C1I 6164   1.367   8.918   2.447
  356POX    C1J 6165   1.343   8.851   2.560
  356POX    C1K 6166   1.450   8.804   2.658
  356POX    C1L 6167   1.409   8.814   2.805
  356POX    C1M 6168   1.514   8.789   2.913
  356POX    C1N 6169   1.600   8.667   2.879
  356POX    C1O 6170   1.742   8.678   2.935
  356POX    C1P 6171   1.747   8.673   3.088
  356POX    C1Q 6172   1.880   8.625   3.146
  356POX    C1R 6173   1.884   8.684   3.287
  356POX     CZ 6174   2.381   8.601   1.707
  356POX     OZ 6175   2.396   8.505   1.812
  356POX    C2A 6176   2.512   8.493   1.875
  356POX    O2A 6177   2.608   8.563   1.842
  356POX    C2B 6178   2.512   8.380   1.970
  356POX    C2C 6179   2.645   8.304   1.973
  356POX    C2D 6180   2.658   8.172   2.049
  356POX    C2E 6181   2.780   8.096   1.996
  356POX    C2F 6182   2.818   7.988   2.097
  356POX    C2G 6183   2.948   7.922   2.050
  356POX    C2H 6184   2.979   7.805   2.144
  356POX    C2I 6185   3.120   7.752   2.116
  356POX    C2J 6186   3.158   7.618   2.181
  356POX    C2K 6187   3.280   7.543   2.127
  356POX    C2L 6188   3.344   7.443   2.223
  356POX    C2M 6189   3.256   7.323   2.259
  356POX    C2N 6190   3.261   7.216   2.149
  356POX    C2O 6191   3.162   7.105   2.185
  356POX    C2P 6192   3.194   6.987   2.094
  357CHL    CN1 6193   1.520   4.516   1.573
  357CHL    CN2 6194   1.394   4.497   1.372
  357CHL    CN3 6195   1.379   4.327   1.533
  357CHL    NTM 6196   1.472   4.422   1.471
  357CHL     CB 6197   1.582   4.366   1.391
  358PJ2     CA 6198   1.559   4.244   1.302
  358PJ2     OA 6199   1.523   4.128   1.377
  358PJ2      P 6200   1.625   4.008   1.345
  358PJ2     OB 6201   1.548   3.882   1.353
  358PJ2     HB 6202   1.540   3.859   1.256
  358PJ2     OG 6203   1.714   4.039   1.231
  358PJ2     HG 6204   1.715   4.138   1.223
  358PJ2     OD 6205   1.724   4.029   1.470
  359POX     CD 6206   1.708   3.927   1.568
  359POX     CE 6207   1.717   3.986   1.709
  359POX     OE 6208   1.762   3.886   1.801
  359POX    C1A 6209   1.888   3.898   1.843
  359POX    O1A 6210   1.960   3.974   1.778
  359POX    C1B 6211   1.931   3.806   1.950
  359POX    C1C 6212   1.925   3.864   2.092
  359POX    C1D 6213   1.999   3.765   2.182
  359POX    C1E 6214   2.146   3.806   2.190
  359POX    C1F 6215   2.208   3.718   2.299
  359POX    C1G 6216   2.349   3.771   2.322
  359POX    C1H 6217   2.364   3.801   2.472
  359POX    C1I 6218   2.512   3.812   2.509
  359POX    C1J 6219   2.566   3.887   2.605
  359POX    C1K 6220   2.484   3.969   2.705
  359POX    C1L 6221   2.489   3.909   2.846
  359POX    C1M 6222   2.626   3.914   2.914
  359POX    C1N 6223   2.625   3.832   3.044
  359POX    C1O 6224   2.514   3.860   3.145
  359POX    C1P 6225   2.505   3.760   3.260
  359POX    C1Q 6226   2.373   3.774   3.335
  359POX    C1R 6227   2.338   3.657   3.428
  359POX     CZ 6228   1.593   4.071   1.739
  359POX     OZ 6229   1.582   4.110   1.876
  359POX    C2A 6230   1.500   4.210   1.908
  359POX    O2A 6231   1.438   4.276   1.825
  359POX    C2B 6232   1.509   4.238   2.053
  359POX    C2C 6233   1.632   4.323   2.082
  359POX    C2D 6234   1.651   4.341   2.233
  359POX    C2E 6235   1.540   4.416   2.307
  359POX    C2F 6236   1.580   4.424   2.455
  359POX    C2G 6237   1.578   4.290   2.529
  359POX    C2H 6238   1.594   4.315   2.679
  359POX    C2I 6239   1.734   4.366   2.717
  359POX    C2J 6240   1.748   4.391   2.867
  359POX    C2K 6241   1.675   4.514   2.921
  359POX    C2L 6242   1.689   4.537   3.071
  359POX    C2M 6243   1.596   4.646   3.127
  359POX    C2N 6244   1.628   4.718   3.258
  359POX    C2O 6245   1.647   4.607   3.362
  359POX    C2P 6246   1.686   4.671   3.496
  360CHL    CN1 6247   7.558   1.746   1.804
  360CHL    CN2 6248   7.529   1.614   1.610
  360CHL    CN3 6249   7.739   1.714   1.662
  360CHL    NTM 6250   7.622   1.645   1.719
  360CHL     CB 6251   7.646   1.527   1.803
  361PJ2     CA 6252   7.690   1.393   1.744
  361PJ2     OA 6253   7.814   1.401   1.673
  361PJ2      P 6254   7.864   1.250   1.646
  361PJ2     OB 6255   7.808   1.160   1.749
  361PJ2     HB 6256   7.849   1.172   1.840
  361PJ2     OG 6257   7.816   1.247   1.506
  361PJ2     HG 6258   7.851   1.326   1.457
  361PJ2     OD 6259   8.022   1.277   1.655
  362POX     CD 6260   8.091   1.220   1.767
  362POX     CE 6261   8.229   1.268   1.813
  362POX     OE 6262   8.264   1.188   1.926
  362POX    C1A 6263   8.384   1.210   1.979
  362POX    O1A 6264   8.463   1.278   1.914
  362POX    C1B 6265   8.421   1.121   2.091
  362POX    C1C 6266   8.494   1.201   2.200
  362POX    C1D 6267   8.569   1.110   2.297
  362POX    C1E 6268   8.622   1.191   2.416
  362POX    C1F 6269   8.748   1.119   2.463
  362POX    C1G 6270   8.825   1.176   2.583
  362POX    C1H 6271   8.929   1.079   2.640
  362POX    C1I 6272   9.028   1.054   2.526
  362POX    C1J 6273   9.111   0.951   2.510
  362POX    C1K 6274   9.113   0.835   2.610
  362POX    C1L 6275   9.132   0.713   2.519
  362POX    C1M 6276   9.096   0.579   2.583
  362POX    C1N 6277   9.171   0.561   2.716
  362POX    C1O 6278   9.144   0.420   2.769
  362POX    C1P 6279   9.003   0.361   2.761
  362POX    C1Q 6280   9.007   0.222   2.825
  362POX    C1R 6281   8.873   0.149   2.822
  362POX     CZ 6282   8.208   1.418   1.837
  362POX     OZ 6283   8.126   1.439   1.952
  362POX    C2A 6284   8.064   1.556   1.962
  362POX    O2A 6285   8.084   1.647   1.882
  362POX    C2B 6286   7.983   1.566   2.086
  362POX    C2C 6287   7.960   1.708   2.137
  362POX    C2D 6288   7.892   1.722   2.274
  362POX    C2E 6289   7.760   1.650   2.302
  362POX    C2F 6290   7.713   1.687   2.442
  362POX    C2G 6291   7.643   1.562   2.497
  362POX    C2H 6292   7.583   1.572   2.637
  362POX    C2I 6293   7.518   1.436   2.664
  362POX    C2J 6294   7.601   1.308   2.673
  362POX    C2K 6295   7.512   1.192   2.716
  362POX    C2L 6296   7.400   1.162   2.616
  362POX    C2M 6297   7.313   1.039   2.645
  362POX    C2N 6298   7.351   0.910   2.571
  362POX    C2O 6299   7.289   0.893   2.432
  362POX    C2P 6300   7.324   0.757   2.371
  363CHL    CN1 6301   6.039   0.853   1.196
  363CHL    CN2 6302   6.085   0.934   0.987
  363CHL    CN3 6303   6.265   0.918   1.131
  363CHL    NTM 6304   6.142   0.849   1.092
  363CHL     CB 6305   6.167   0.717   1.031
  364PJ2     CA 6306   6.206   0.583   1.093
  364PJ2     OA 6307   6.098   0.532   1.172
  364PJ2      P 6308   6.100   0.374   1.202
  364PJ2     OB 6309   5.972   0.313   1.243
  364PJ2     HB 6310   5.970   0.229   1.189
  364PJ2     OG 6311   6.188   0.317   1.097
  364PJ2     HG 6312   6.220   0.401   1.052
  364PJ2     OD 6313   6.186   0.397   1.336
  365POX     CD 6314   6.102   0.422   1.448
  365POX     CE 6315   6.176   0.489   1.564
  365POX     OE 6316   6.114   0.462   1.690
  365POX    C1A 6317   6.197   0.444   1.793
  365POX    O1A 6318   6.318   0.463   1.780
  365POX    C1B 6319   6.139   0.422   1.927
  365POX    C1C 6320   6.173   0.536   2.023
  365POX    C1D 6321   6.125   0.522   2.167
  365POX    C1E 6322   6.229   0.583   2.261
  365POX    C1F 6323   6.191   0.578   2.409
  365POX    C1G 6324   6.074   0.670   2.442
  365POX    C1H 6325   6.039   0.700   2.588
  365POX    C1I 6326   5.892   0.730   2.621
  365POX    C1J 6327   5.851   0.796   2.728
  365POX    C1K 6328   5.939   0.844   2.843
  365POX    C1L 6329   5.843   0.887   2.955
  365POX    C1M 6330   5.933   0.938   3.067
  365POX    C1N 6331   5.849   1.017   3.169
  365POX    C1O 6332   5.776   0.926   3.268
  365POX    C1P 6333   5.668   0.991   3.355
  365POX    C1Q 6334   5.550   0.905   3.399
  365POX    C1R 6335   5.470   0.829   3.294
  365POX     CZ 6336   6.180   0.638   1.527
  365POX     OZ 6337   6.272   0.720   1.600
  365POX    C2A 6338   6.285   0.849   1.571
  365POX    O2A 6339   6.233   0.898   1.470
  365POX    C2B 6340   6.368   0.921   1.669
  365POX    C2C 6341   6.300   1.054   1.701
  365POX    C2D 6342   6.173   1.044   1.787
  365POX    C2E 6343   6.181   0.974   1.923
  365POX    C2F 6344   6.057   1.006   2.007
  365POX    C2G 6345   6.085   0.999   2.157
  365POX    C2H 6346   5.951   1.053   2.206
  365POX    C2I 6347   5.940   1.044   2.358
  365POX    C2J 6348   5.835   1.142   2.410
  365POX    C2K 6349   5.818   1.141   2.562
  365POX    C2L 6350   5.719   1.253   2.595
  365POX    C2M 6351   5.699   1.299   2.739
  365POX    C2N 6352   5.557   1.354   2.758
  365POX    C2O 6353   5.529   1.385   2.906
  365POX    C2P 6354   5.597   1.502   2.978
  366CHL    CN1 6355   8.499   3.199   1.981
  366CHL    CN2 6356   8.688   3.075   2.023
  366CHL    CN3 6357   8.678   3.228   1.831
  366CHL    NTM 6358   8.607   3.127   1.912
  366CHL     CB 6359   8.553   3.018   1.830
  367PJ2     CA 6360   8.655   2.919   1.772
  367PJ2     OA 6361   8.749   2.975   1.681
  367PJ2      P 6362   8.860   2.865   1.643
  367PJ2     OB 6363   8.807   2.728   1.634
  367PJ2     HB 6364   8.800   2.702   1.538
  367PJ2     OG 6365   8.915   2.922   1.518
  367PJ2     HG 6366   8.839   2.928   1.453
  367PJ2     OD 6367   8.968   2.881   1.762
  368POX     CD 6368   9.040   3.004   1.756
  368POX     CE 6369   9.119   3.030   1.885
  368POX     OE 6370   9.175   3.161   1.896
  368POX    C1A 6371   9.095   3.248   1.958
  368POX    O1A 6372   8.974   3.249   1.940
  368POX    C1B 6373   9.166   3.360   2.024
  368POX    C1C 6374   9.163   3.350   2.176
  368POX    C1D 6375   9.211   3.479   2.243
  368POX    C1E 6376   9.143   3.479   2.380
  368POX    C1F 6377   9.208   3.585   2.469
  368POX    C1G 6378   9.142   3.587   2.607
  368POX    C1H 6379   9.226   3.663   2.708
  368POX    C1I 6380   9.143   3.676   2.836
  368POX    C1J 6381   9.193   3.705   2.956
  368POX    C1K 6382   9.338   3.746   2.984
  368POX    C1L 6383   9.393   3.647   3.087
  368POX    C1M 6384   9.356   3.679   3.232
  368POX    C1N 6385   9.435   3.591   3.329
  368POX    C1O 6386   9.372   3.458   3.371
  368POX    C1P 6387   9.463   3.376   3.463
  368POX    C1Q 6388   9.401   3.238   3.487
  368POX    C1R 6389   9.512   3.153   3.549
  368POX     CZ 6390   9.223   2.919   1.900
  368POX     OZ 6391   9.319   2.923   2.007
  368POX    C2A 6392   9.385   2.810   2.032
  368POX    O2A 6393   9.420   2.742   1.937
  368POX    C2B 6394   9.467   2.830   2.154
  368POX    C2C 6395   9.482   2.700   2.232
  368POX    C2D 6396   9.565   2.722   2.358
  368POX    C2E 6397   9.704   2.658   2.355
  368POX    C2F 6398   9.819   2.728   2.427
  368POX    C2G 6399   9.825   2.683   2.573
  368POX    C2H 6400   9.971   2.710   2.610
  368POX    C2I 6401  10.028   2.852   2.612
  368POX    C2J 6402   9.966   2.929   2.729
  368POX    C2K 6403  10.014   2.863   2.859
  368POX    C2L 6404   9.959   2.924   2.988
  368POX    C2M 6405  10.037   2.877   3.112
  368POX    C2N 6406   9.967   2.920   3.241
  368POX    C2O 6407   9.933   3.069   3.245
  368POX    C2P 6408   9.849   3.086   3.372
  369CHL    CN1 6409   7.274   0.055   1.947
  369CHL    CN2 6410   7.449  -0.095   1.903
  369CHL    CN3 6411   7.504   0.123   1.934
  369CHL    NTM 6412   7.400   0.040   1.872
  369CHL     CB 6413   7.374   0.055   1.728
  370PJ2     CA 6414   7.359   0.192   1.660
  370PJ2     OA 6415   7.233   0.258   1.674
  370PJ2      P 6416   7.210   0.405   1.612
  370PJ2     OB 6417   7.309   0.420   1.503
  370PJ2     HB 6418   7.392   0.451   1.551
  370PJ2     OG 6419   7.072   0.452   1.585
  370PJ2     HG 6420   7.011   0.427   1.659
  370PJ2     OD 6421   7.265   0.503   1.727
  371POX     CD 6422   7.201   0.513   1.855
  371POX     CE 6423   7.292   0.515   1.978
  371POX     OE 6424   7.212   0.510   2.097
  371POX    C1A 6425   7.217   0.395   2.164
  371POX    O1A 6426   7.305   0.313   2.141
  371POX    C1B 6427   7.139   0.402   2.289
  371POX    C1C 6428   7.047   0.284   2.322
  371POX    C1D 6429   6.973   0.304   2.454
  371POX    C1E 6430   7.066   0.282   2.574
  371POX    C1F 6431   7.047   0.138   2.619
  371POX    C1G 6432   7.185   0.093   2.669
  371POX    C1H 6433   7.166  -0.025   2.765
  371POX    C1I 6434   7.283  -0.028   2.863
  371POX    C1J 6435   7.281  -0.083   2.984
  371POX    C1K 6436   7.156  -0.148   3.045
  371POX    C1L 6437   7.130  -0.110   3.191
  371POX    C1M 6438   7.055  -0.221   3.265
  371POX    C1N 6439   7.061  -0.185   3.413
  371POX    C1O 6440   7.031  -0.296   3.514
  371POX    C1P 6441   7.090  -0.276   3.653
  371POX    C1Q 6442   7.052  -0.377   3.763
  371POX    C1R 6443   6.902  -0.392   3.782
  371POX     CZ 6444   7.384   0.636   1.959
  371POX     OZ 6445   7.502   0.656   2.036
  371POX    C2A 6446   7.578   0.761   2.005
  371POX    O2A 6447   7.542   0.835   1.913
  371POX    C2B 6448   7.697   0.782   2.091
  371POX    C2C 6449   7.662   0.876   2.207
  371POX    C2D 6450   7.793   0.879   2.286
  371POX    C2E 6451   7.810   1.010   2.363
  371POX    C2F 6452   7.953   1.058   2.388
  371POX    C2G 6453   7.936   1.193   2.458
  371POX    C2H 6454   8.074   1.244   2.497
  371POX    C2I 6455   8.144   1.161   2.605
  371POX    C2J 6456   8.273   1.219   2.665
  371POX    C2K 6457   8.343   1.129   2.767
  371POX    C2L 6458   8.411   1.226   2.864
  371POX    C2M 6459   8.418   1.175   3.008
  371POX    C2N 6460   8.276   1.153   3.059
  371POX    C2O 6461   8.278   1.089   3.198
  371POX    C2P 6462   8.137   1.039   3.232
  372CHL    CN1 6463   0.335   4.360   0.757
  372CHL    CN2 6464   0.163   4.269   0.886
  372CHL    CN3 6465   0.180   4.509   0.869
  372CHL    NTM 6466   0.256   4.383   0.879
  372CHL     CB 6467   0.331   4.378   1.005
  373PJ2     CA 6468   0.266   4.438   1.130
  373PJ2     OA 6469   0.143   4.380   1.172
  373PJ2      P 6470   0.076   4.462   1.294
  373PJ2     OB 6471   0.082   4.607   1.264
  373PJ2     HB 6472   0.038   4.612   1.175
  373PJ2     OG 6473  -0.051   4.391   1.316
  373PJ2     HG 6474  -0.040   4.297   1.284
  373PJ2     OD 6475   0.188   4.419   1.401
  374POX     CD 6476   0.180   4.286   1.454
  374POX     CE 6477   0.273   4.239   1.566
  374POX     OE 6478   0.229   4.117   1.627
  374POX    C1A 6479   0.319   4.046   1.695
  374POX    O1A 6480   0.439   4.057   1.670
  374POX    C1B 6481   0.263   3.970   1.809
  374POX    C1C 6482   0.329   4.020   1.937
  374POX    C1D 6483   0.283   3.940   2.059
  374POX    C1E 6484   0.331   4.009   2.187
  374POX    C1F 6485   0.284   3.939   2.314
  374POX    C1G 6486   0.284   4.038   2.431
  374POX    C1H 6487   0.222   3.983   2.560
  374POX    C1I 6488   0.275   4.035   2.694
  374POX    C1J 6489   0.210   4.076   2.802
  374POX    C1K 6490   0.060   4.045   2.807
  374POX    C1L 6491  -0.026   4.144   2.887
  374POX    C1M 6492  -0.176   4.129   2.857
  374POX    C1N 6493  -0.261   4.172   2.977
  374POX    C1O 6494  -0.251   4.317   3.026
  374POX    C1P 6495  -0.375   4.349   3.110
  374POX    C1Q 6496  -0.363   4.483   3.183
  374POX    C1R 6497  -0.451   4.482   3.309
  374POX     CZ 6498   0.293   4.367   1.646
  374POX     OZ 6499   0.388   4.364   1.753
  374POX    C2A 6500   0.436   4.477   1.804
  374POX    O2A 6501   0.411   4.586   1.752
  374POX    C2B 6502   0.491   4.446   1.938
  374POX    C2C 6503   0.640   4.474   1.957
  374POX    C2D 6504   0.704   4.411   2.081
  374POX    C2E 6505   0.707   4.258   2.077
  374POX    C2F 6506   0.750   4.200   2.212
  374POX    C2G 6507   0.656   4.220   2.331
  374POX    C2H 6508   0.724   4.177   2.461
  374POX    C2I 6509   0.630   4.181   2.582
  374POX    C2J 6510   0.713   4.200   2.709
  374POX    C2K 6511   0.624   4.173   2.830
  374POX    C2L 6512   0.665   4.216   2.971
  374POX    C2M 6513   0.569   4.155   3.073
  374POX    C2N 6514   0.633   4.153   3.212
  374POX    C2O 6515   0.565   4.054   3.308
  374POX    C2P 6516   0.632   4.064   3.445
  375CHL    CN1 6517   4.883   8.262   0.638
  375CHL    CN2 6518   4.773   8.292   0.854
  375CHL    CN3 6519   5.007   8.237   0.833
  375CHL    NTM 6520   4.873   8.216   0.777
  375CHL     CB 6521   4.849   8.071   0.766
  376PJ2     CA 6522   4.823   7.975   0.883
  376PJ2     OA 6523   4.698   7.985   0.952
  376PJ2      P 6524   4.703   7.877   1.071
  376PJ2     OB 6525   4.687   7.765   0.975
  376PJ2     HB 6526   4.663   7.682   1.024
  376PJ2     OG 6527   4.822   7.900   1.157
  376PJ2     HG 6528   4.842   7.998   1.157
  376PJ2     OD 6529   4.558   7.893   1.138
  377POX     CD 6530   4.550   8.006   1.226
  377POX     CE 6531   4.416   8.026   1.298
  377POX     OE 6532   4.414   8.132   1.394
  377POX    C1A 6533   4.306   8.209   1.402
  377POX    O1A 6534   4.221   8.206   1.314
  377POX    C1B 6535   4.303   8.317   1.503
  377POX    C1C 6536   4.229   8.274   1.630
  377POX    C1D 6537   4.166   8.396   1.698
  377POX    C1E 6538   4.088   8.367   1.826
  377POX    C1F 6539   4.064   8.505   1.886
  377POX    C1G 6540   4.022   8.509   2.033
  377POX    C1H 6541   3.884   8.448   2.055
  377POX    C1I 6542   3.855   8.433   2.205
  377POX    C1J 6543   3.747   8.494   2.252
  377POX    C1K 6544   3.653   8.584   2.171
  377POX    C1L 6545   3.509   8.589   2.223
  377POX    C1M 6546   3.426   8.686   2.138
  377POX    C1N 6547   3.402   8.818   2.212
  377POX    C1O 6548   3.323   8.790   2.341
  377POX    C1P 6549   3.314   8.913   2.431
  377POX    C1Q 6550   3.216   8.900   2.548
  377POX    C1R 6551   3.236   9.020   2.640
  377POX     CZ 6552   4.354   7.898   1.354
  377POX     OZ 6553   4.409   7.848   1.476
  377POX    C2A 6554   4.342   7.756   1.544
  377POX    O2A 6555   4.219   7.754   1.545
  377POX    C2B 6556   4.424   7.698   1.653
  377POX    C2C 6557   4.407   7.779   1.782
  377POX    C2D 6558   4.510   7.745   1.889
  377POX    C2E 6559   4.494   7.824   2.019
  377POX    C2F 6560   4.579   7.748   2.122
  377POX    C2G 6561   4.573   7.821   2.256
  377POX    C2H 6562   4.601   7.724   2.371
  377POX    C2I 6563   4.633   7.819   2.486
  377POX    C2J 6564   4.508   7.887   2.543
  377POX    C2K 6565   4.549   8.003   2.634
  377POX    C2L 6566   4.423   8.051   2.705
  377POX    C2M 6567   4.460   8.171   2.792
  377POX    C2N 6568   4.339   8.234   2.861
  377POX    C2O 6569   4.277   8.141   2.965
  377POX    C2P 6570   4.135   8.185   3.002
  378CHL    CN1 6571   2.738   7.187   0.854
  378CHL    CN2 6572   2.549   7.052   0.826
  378CHL    CN3 6573   2.528   7.292   0.862
  378CHL    NTM 6574   2.599   7.169   0.899
  378CHL     CB 6575   2.590   7.160   1.045
  379PJ2     CA 6576   2.609   7.027   1.120
  379PJ2     OA 6577   2.732   6.958   1.093
  379PJ2      P 6578   2.700   6.802   1.114
  379PJ2     OB 6579   2.573   6.760   1.052
  379PJ2     HB 6580   2.579   6.660   1.057
  379PJ2     OG 6581   2.826   6.730   1.081
  379PJ2     HG 6582   2.901   6.788   1.111
  379PJ2     OD 6583   2.683   6.794   1.274
  380POX     CD 6584   2.803   6.803   1.351
  380POX     CE 6585   2.777   6.786   1.501
  380POX     OE 6586   2.901   6.769   1.570
  380POX    C1A 6587   2.957   6.876   1.625
  380POX    O1A 6588   2.923   6.992   1.602
  380POX    C1B 6589   3.068   6.841   1.717
  380POX    C1C 6590   3.199   6.895   1.659
  380POX    C1D 6591   3.310   6.887   1.764
  380POX    C1E 6592   3.372   6.752   1.729
  380POX    C1F 6593   3.465   6.704   1.840
  380POX    C1G 6594   3.393   6.674   1.972
  380POX    C1H 6595   3.485   6.616   2.079
  380POX    C1I 6596   3.413   6.572   2.206
  380POX    C1J 6597   3.415   6.637   2.323
  380POX    C1K 6598   3.495   6.767   2.333
  380POX    C1L 6599   3.499   6.819   2.477
  380POX    C1M 6600   3.552   6.962   2.482
  380POX    C1N 6601   3.573   7.010   2.626
  380POX    C1O 6602   3.445   7.084   2.663
  380POX    C1P 6603   3.444   7.106   2.814
  380POX    C1Q 6604   3.420   6.978   2.893
  380POX    C1R 6605   3.274   6.934   2.876
  380POX     CZ 6606   2.700   6.655   1.519
  380POX     OZ 6607   2.670   6.625   1.655
  380POX    C2A 6608   2.691   6.503   1.703
  380POX    O2A 6609   2.689   6.407   1.625
  380POX    C2B 6610   2.666   6.504   1.848
  380POX    C2C 6611   2.801   6.545   1.907
  380POX    C2D 6612   2.821   6.511   2.055
  380POX    C2E 6613   2.927   6.598   2.124
  380POX    C2F 6614   2.916   6.589   2.277
  380POX    C2G 6615   3.009   6.694   2.336
  380POX    C2H 6616   2.989   6.735   2.482
  380POX    C2I 6617   2.987   6.627   2.591
  380POX    C2J 6618   3.014   6.676   2.733
  380POX    C2K 6619   2.983   6.556   2.822
  380POX    C2L 6620   3.018   6.577   2.970
  380POX    C2M 6621   2.954   6.701   3.033
  380POX    C2N 6622   2.817   6.681   3.098
  380POX    C2O 6623   2.779   6.796   3.191
  380POX    C2P 6624   2.638   6.770   3.245
  381CHL    CN1 6625   1.756   3.959   0.791
  381CHL    CN2 6626   1.969   3.992   0.895
  381CHL    CN3 6627   1.917   3.776   0.811
  381CHL    NTM 6628   1.860   3.896   0.874
  381CHL     CB 6629   1.794   3.870   1.002
  382PJ2     CA 6630   1.851   3.767   1.100
  382PJ2     OA 6631   1.986   3.793   1.141
  382PJ2      P 6632   2.051   3.661   1.205
  382PJ2     OB 6633   1.983   3.535   1.168
  382PJ2     HB 6634   2.016   3.458   1.222
  382PJ2     OG 6635   2.195   3.671   1.171
  382PJ2     HG 6636   2.237   3.580   1.182
  382PJ2     OD 6637   2.033   3.687   1.363
  383POX     CD 6638   2.062   3.574   1.445
  383POX     CE 6639   2.025   3.578   1.594
  383POX     OE 6640   2.106   3.490   1.673
  383POX    C1A 6641   2.183   3.540   1.769
  383POX    O1A 6642   2.157   3.657   1.794
  383POX    C1B 6643   2.263   3.444   1.849
  383POX    C1C 6644   2.185   3.404   1.974
  383POX    C1D 6645   2.234   3.267   2.021
  383POX    C1E 6646   2.267   3.261   2.170
  383POX    C1F 6647   2.145   3.265   2.262
  383POX    C1G 6648   2.183   3.305   2.405
  383POX    C1H 6649   2.255   3.200   2.489
  383POX    C1I 6650   2.294   3.258   2.624
  383POX    C1J 6651   2.377   3.196   2.708
  383POX    C1K 6652   2.466   3.079   2.665
  383POX    C1L 6653   2.514   3.012   2.794
  383POX    C1M 6654   2.626   2.912   2.765
  383POX    C1N 6655   2.754   2.994   2.747
  383POX    C1O 6656   2.868   2.912   2.688
  383POX    C1P 6657   3.001   2.988   2.696
  383POX    C1Q 6658   3.054   2.989   2.839
  383POX    C1R 6659   3.120   3.125   2.861
  383POX     CZ 6660   1.873   3.572   1.605
  383POX     OZ 6661   1.817   3.566   1.737
  383POX    C2A 6662   1.750   3.454   1.762
  383POX    O2A 6663   1.735   3.359   1.686
  383POX    C2B 6664   1.686   3.463   1.895
  383POX    C2C 6665   1.768   3.411   2.013
  383POX    C2D 6666   1.700   3.430   2.149
  383POX    C2E 6667   1.801   3.402   2.261
  383POX    C2F 6668   1.776   3.462   2.400
  383POX    C2G 6669   1.894   3.539   2.458
  383POX    C2H 6670   1.860   3.569   2.604
  383POX    C2I 6671   1.995   3.590   2.673
  383POX    C2J 6672   2.003   3.528   2.813
  383POX    C2K 6673   2.150   3.538   2.854
  383POX    C2L 6674   2.165   3.483   2.996
  383POX    C2M 6675   2.312   3.497   3.038
  383POX    C2N 6676   2.328   3.410   3.162
  383POX    C2O 6677   2.467   3.396   3.225
  383POX    C2P 6678   2.457   3.302   3.346
  384CHL    CN1 6679   6.948   2.318   1.314
  384CHL    CN2 6680   6.711   2.292   1.388
  384CHL    CN3 6681   6.868   2.379   1.536
  384CHL    NTM 6682   6.835   2.371   1.393
  384CHL     CB 6683   6.799   2.500   1.332
  385PJ2     CA 6684   6.715   2.605   1.406
  385PJ2     OA 6685   6.584   2.566   1.447
  385PJ2      P 6686   6.518   2.672   1.548
  385PJ2     OB 6687   6.535   2.804   1.484
  385PJ2     HB 6688   6.630   2.814   1.456
  385PJ2     OG 6689   6.379   2.623   1.568
  385PJ2     HG 6690   6.330   2.684   1.630
  385PJ2     OD 6691   6.617   2.650   1.673
  386POX     CD 6692   6.570   2.538   1.748
  386POX     CE 6693   6.627   2.530   1.890
  386POX     OE 6694   6.535   2.458   1.972
  386POX    C1A 6695   6.573   2.343   2.029
  386POX    O1A 6696   6.677   2.289   1.991
  386POX    C1B 6697   6.464   2.282   2.109
  386POX    C1C 6698   6.476   2.343   2.248
  386POX    C1D 6699   6.400   2.249   2.342
  386POX    C1E 6700   6.375   2.304   2.482
  386POX    C1F 6701   6.502   2.351   2.555
  386POX    C1G 6702   6.464   2.416   2.688
  386POX    C1H 6703   6.583   2.493   2.747
  386POX    C1I 6704   6.549   2.517   2.895
  386POX    C1J 6705   6.602   2.619   2.962
  386POX    C1K 6706   6.670   2.739   2.895
  386POX    C1L 6707   6.618   2.879   2.930
  386POX    C1M 6708   6.686   2.983   2.841
  386POX    C1N 6709   6.585   3.023   2.733
  386POX    C1O 6710   6.624   3.146   2.651
  386POX    C1P 6711   6.562   3.167   2.512
  386POX    C1Q 6712   6.567   3.047   2.418
  386POX    C1R 6713   6.511   3.078   2.279
  386POX     CZ 6714   6.660   2.661   1.962
  386POX     OZ 6715   6.708   2.643   2.095
  386POX    C2A 6716   6.811   2.716   2.136
  386POX    O2A 6717   6.849   2.814   2.072
  386POX    C2B 6718   6.854   2.689   2.275
  386POX    C2C 6719   6.798   2.780   2.385
  386POX    C2D 6720   6.866   2.777   2.522
  386POX    C2E 6721   6.871   2.630   2.564
  386POX    C2F 6722   6.964   2.616   2.686
  386POX    C2G 6723   6.985   2.469   2.722
  386POX    C2H 6724   7.005   2.446   2.871
  386POX    C2I 6725   7.026   2.296   2.890
  386POX    C2J 6726   6.981   2.252   3.029
  386POX    C2K 6727   6.833   2.282   3.056
  386POX    C2L 6728   6.804   2.246   3.202
  386POX    C2M 6729   6.661   2.286   3.241
  386POX    C2N 6730   6.547   2.211   3.172
  386POX    C2O 6731   6.410   2.216   3.239
  386POX    C2P 6732   6.356   2.357   3.264
  387CHL    CN1 6733   8.610   1.105   0.936
  387CHL    CN2 6734   8.832   1.103   0.869
  387CHL    CN3 6735   8.767   1.261   1.040
  387CHL    NTM 6736   8.746   1.126   0.986
  387CHL     CB 6737   8.783   1.028   1.089
  388PJ2     CA 6738   8.745   0.881   1.072
  388PJ2     OA 6739   8.606   0.844   1.067
  388PJ2      P 6740   8.594   0.697   1.003
  388PJ2     OB 6741   8.452   0.656   0.989
  388PJ2     HB 6742   8.393   0.650   1.069
  388PJ2     OG 6743   8.670   0.696   0.876
  388PJ2     HG 6744   8.763   0.715   0.909
  388PJ2     OD 6745   8.653   0.593   1.110
  389POX     CD 6746   8.575   0.584   1.230
  389POX     CE 6747   8.649   0.511   1.342
  389POX     OE 6748   8.563   0.475   1.450
  389POX    C1A 6749   8.575   0.350   1.496
  389POX    O1A 6750   8.658   0.272   1.449
  389POX    C1B 6751   8.481   0.320   1.606
  389POX    C1C 6752   8.502   0.404   1.733
  389POX    C1D 6753   8.404   0.375   1.846
  389POX    C1E 6754   8.432   0.445   1.979
  389POX    C1F 6755   8.564   0.409   2.048
  389POX    C1G 6756   8.604   0.262   2.067
  389POX    C1H 6757   8.526   0.190   2.177
  389POX    C1I 6758   8.621   0.128   2.280
  389POX    C1J 6759   8.636   0.182   2.400
  389POX    C1K 6760   8.570   0.314   2.441
  389POX    C1L 6761   8.545   0.317   2.592
  389POX    C1M 6762   8.448   0.220   2.660
  389POX    C1N 6763   8.411   0.273   2.799
  389POX    C1O 6764   8.529   0.252   2.895
  389POX    C1P 6765   8.542   0.358   3.004
  389POX    C1Q 6766   8.672   0.343   3.083
  389POX    C1R 6767   8.683   0.443   3.199
  389POX     CZ 6768   8.760   0.611   1.380
  389POX     OZ 6769   8.836   0.548   1.484
  389POX    C2A 6770   8.931   0.461   1.452
  389POX    O2A 6771   8.958   0.437   1.335
  389POX    C2B 6772   9.006   0.433   1.576
  389POX    C2C 6773   8.954   0.304   1.640
  389POX    C2D 6774   9.026   0.266   1.770
  389POX    C2E 6775   8.987   0.349   1.892
  389POX    C2F 6776   9.084   0.307   2.002
  389POX    C2G 6777   9.072   0.389   2.131
  389POX    C2H 6778   9.177   0.343   2.233
  389POX    C2I 6779   9.142   0.206   2.290
  389POX    C2J 6780   9.016   0.200   2.377
  389POX    C2K 6781   8.983   0.053   2.403
  389POX    C2L 6782   9.079  -0.003   2.509
  389POX    C2M 6783   9.023  -0.141   2.543
  389POX    C2N 6784   9.128  -0.248   2.572
  389POX    C2O 6785   9.184  -0.252   2.715
  389POX    C2P 6786   9.279  -0.371   2.731
  390CHL    CN1 6787   6.853   6.508   1.381
  390CHL    CN2 6788   6.969   6.603   1.184
  390CHL    CN3 6789   6.750   6.522   1.157
  390CHL    NTM 6790   6.873   6.503   1.235
  390CHL     CB 6791   6.919   6.370   1.193
  391PJ2     CA 6792   7.030   6.291   1.262
  391PJ2     OA 6793   7.142   6.371   1.303
  391PJ2      P 6794   7.274   6.307   1.368
  391PJ2     OB 6795   7.301   6.193   1.279
  391PJ2     HB 6796   7.393   6.162   1.304
  391PJ2     OG 6797   7.356   6.428   1.343
  391PJ2     HG 6798   7.295   6.506   1.332
  391PJ2     OD 6799   7.219   6.277   1.517
  392POX     CD 6800   7.218   6.384   1.612
  392POX     CE 6801   7.144   6.384   1.746
  392POX     OE 6802   7.196   6.498   1.815
  392POX    C1A 6803   7.117   6.606   1.812
  392POX    O1A 6804   7.032   6.621   1.725
  392POX    C1B 6805   7.146   6.703   1.919
  392POX    C1C 6806   7.072   6.672   2.050
  392POX    C1D 6807   7.127   6.749   2.170
  392POX    C1E 6808   7.053   6.690   2.290
  392POX    C1F 6809   7.078   6.758   2.425
  392POX    C1G 6810   6.990   6.698   2.535
  392POX    C1H 6811   7.052   6.713   2.674
  392POX    C1I 6812   7.116   6.587   2.732
  392POX    C1J 6813   7.202   6.591   2.834
  392POX    C1K 6814   7.243   6.718   2.908
  392POX    C1L 6815   7.393   6.738   2.891
  392POX    C1M 6816   7.432   6.854   2.983
  392POX    C1N 6817   7.582   6.880   2.976
  392POX    C1O 6818   7.617   7.010   3.051
  392POX    C1P 6819   7.630   6.984   3.201
  392POX    C1Q 6820   7.680   7.113   3.267
  392POX    C1R 6821   7.829   7.128   3.232
  392POX     CZ 6822   7.180   6.261   1.829
  392POX     OZ 6823   7.126   6.261   1.962
  392POX    C2A 6824   7.152   6.159   2.044
  392POX    O2A 6825   7.196   6.057   1.992
  392POX    C2B 6826   7.093   6.155   2.180
  392POX    C2C 6827   7.194   6.103   2.282
  392POX    C2D 6828   7.145   6.113   2.426
  392POX    C2E 6829   7.264   6.118   2.523
  392POX    C2F 6830   7.313   6.255   2.569
  392POX    C2G 6831   7.386   6.231   2.702
  392POX    C2H 6832   7.526   6.181   2.666
  392POX    C2I 6833   7.622   6.173   2.786
  392POX    C2J 6834   7.603   6.057   2.884
  392POX    C2K 6835   7.698   6.063   3.005
  392POX    C2L 6836   7.699   5.927   3.075
  392POX    C2M 6837   7.784   5.928   3.203
  392POX    C2N 6838   7.777   5.790   3.270
  392POX    C2O 6839   7.873   5.683   3.219
  392POX    C2P 6840   8.019   5.712   3.254
  393CHL    CN1 6841   6.436   7.124   1.747
  393CHL    CN2 6842   6.635   7.148   1.640
  393CHL    CN3 6843   6.514   7.342   1.726
  393CHL    NTM 6844   6.505   7.214   1.653
  393CHL     CB 6845   6.432   7.224   1.526
  394PJ2     CA 6846   6.303   7.307   1.519
  394PJ2     OA 6847   6.216   7.260   1.622
  394PJ2      P 6848   6.088   7.357   1.637
  394PJ2     OB 6849   6.139   7.496   1.630
  394PJ2     HB 6850   6.238   7.509   1.631
  394PJ2     OG 6851   6.006   7.308   1.524
  394PJ2     HG 6852   6.057   7.240   1.472
  394PJ2     OD 6853   6.048   7.334   1.791
  395POX     CD 6854   5.974   7.213   1.808
  395POX     CE 6855   5.935   7.201   1.956
  395POX     OE 6856   5.925   7.062   1.988
  395POX    C1A 6857   6.012   7.019   2.080
  395POX    O1A 6858   6.129   7.057   2.066
  395POX    C1B 6859   5.970   6.891   2.140
  395POX    C1C 6860   5.891   6.916   2.268
  395POX    C1D 6861   5.826   6.790   2.324
  395POX    C1E 6862   5.769   6.812   2.465
  395POX    C1F 6863   5.651   6.910   2.465
  395POX    C1G 6864   5.592   6.931   2.605
  395POX    C1H 6865   5.703   6.962   2.706
  395POX    C1I 6866   5.650   7.007   2.842
  395POX    C1J 6867   5.669   6.941   2.956
  395POX    C1K 6868   5.746   6.810   2.971
  395POX    C1L 6869   5.654   6.690   2.996
  395POX    C1M 6870   5.720   6.561   3.045
  395POX    C1N 6871   5.626   6.456   3.105
  395POX    C1O 6872   5.711   6.344   3.167
  395POX    C1P 6873   5.616   6.241   3.228
  395POX    C1Q 6874   5.687   6.106   3.239
  395POX    C1R 6875   5.797   6.116   3.346
  395POX     CZ 6876   5.799   7.264   1.984
  395POX     OZ 6877   5.794   7.406   1.991
  395POX    C2A 6878   5.673   7.461   1.994
  395POX    O2A 6879   5.577   7.388   1.968
  395POX    C2B 6880   5.664   7.603   2.035
  395POX    C2C 6881   5.654   7.606   2.188
  395POX    C2D 6882   5.508   7.578   2.224
  395POX    C2E 6883   5.494   7.573   2.377
  395POX    C2F 6884   5.539   7.444   2.445
  395POX    C2G 6885   5.429   7.338   2.446
  395POX    C2H 6886   5.307   7.386   2.525
  395POX    C2I 6887   5.214   7.275   2.576
  395POX    C2J 6888   5.275   7.172   2.672
  395POX    C2K 6889   5.187   7.071   2.746
  395POX    C2L 6890   5.282   6.979   2.823
  395POX    C2M 6891   5.215   6.866   2.901
  395POX    C2N 6892   5.142   6.765   2.812
  395POX    C2O 6893   5.078   6.644   2.881
  395POX    C2P 6894   5.152   6.601   3.008
  396CHL    CN1 6895   0.204   8.275   1.364
  396CHL    CN2 6896   0.211   8.115   1.543
  396CHL    CN3 6897   0.017   8.147   1.402
  396CHL    NTM 6898   0.163   8.140   1.407
  396CHL     CB 6899   0.216   8.044   1.309
  397PJ2     CA 6900   0.203   7.891   1.314
  397PJ2     OA 6901   0.263   7.845   1.435
  397PJ2      P 6902   0.224   7.690   1.452
  397PJ2     OB 6903   0.197   7.641   1.315
  397PJ2     HB 6904   0.219   7.544   1.309
  397PJ2     OG 6905   0.335   7.638   1.535
  397PJ2     HG 6906   0.394   7.712   1.567
  397PJ2     OD 6907   0.096   7.736   1.538
  398POX     CD 6908   0.118   7.727   1.679
  398POX     CE 6909   0.004   7.782   1.765
  398POX     OE 6910   0.050   7.805   1.898
  398POX    C1A 6911   0.127   7.912   1.919
  398POX    O1A 6912   0.122   8.010   1.845
  398POX    C1B 6913   0.198   7.916   2.048
  398POX    C1C 6914   0.314   8.009   2.083
  398POX    C1D 6915   0.331   7.997   2.235
  398POX    C1E 6916   0.215   8.058   2.313
  398POX    C1F 6917   0.264   8.110   2.449
  398POX    C1G 6918   0.148   8.123   2.548
  398POX    C1H 6919   0.021   8.185   2.488
  398POX    C1I 6920  -0.086   8.182   2.597
  398POX    C1J 6921  -0.180   8.275   2.613
  398POX    C1K 6922  -0.179   8.402   2.528
  398POX    C1L 6923  -0.313   8.476   2.538
  398POX    C1M 6924  -0.311   8.601   2.450
  398POX    C1N 6925  -0.273   8.580   2.303
  398POX    C1O 6926  -0.390   8.526   2.222
  398POX    C1P 6927  -0.341   8.516   2.077
  398POX    C1Q 6928  -0.413   8.417   1.985
  398POX    C1R 6929  -0.345   8.382   1.852
  398POX     CZ 6930  -0.119   7.689   1.771
  398POX     OZ 6931  -0.110   7.554   1.816
  398POX    C2A 6932  -0.226   7.502   1.858
  398POX    O2A 6933  -0.334   7.556   1.836
  398POX    C2B 6934  -0.202   7.363   1.903
  398POX    C2C 6935  -0.271   7.333   2.036
  398POX    C2D 6936  -0.207   7.399   2.158
  398POX    C2E 6937  -0.231   7.319   2.285
  398POX    C2F 6938  -0.163   7.182   2.285
  398POX    C2G 6939  -0.192   7.112   2.419
  398POX    C2H 6940  -0.096   6.998   2.453
  398POX    C2I 6941  -0.136   6.948   2.592
  398POX    C2J 6942  -0.118   7.050   2.705
  398POX    C2K 6943  -0.177   7.015   2.842
  398POX    C2L 6944  -0.086   6.914   2.912
  398POX    C2M 6945  -0.166   6.846   3.023
  398POX    C2N 6946  -0.081   6.749   3.107
  398POX    C2O 6947   0.006   6.825   3.207
  398POX    C2P 6948   0.114   6.733   3.265
  399CHL    CN1 6949   5.407   1.812   0.543
  399CHL    CN2 6950   5.332   2.037   0.551
  399CHL    CN3 6951   5.571   1.989   0.558
  399CHL    NTM 6952   5.436   1.944   0.599
  399CHL     CB 6953   5.422   1.940   0.745
  400PJ2     CA 6954   5.530   1.884   0.837
  400PJ2     OA 6955   5.556   1.745   0.814
  400PJ2      P 6956   5.692   1.690   0.879
  400PJ2     OB 6957   5.807   1.780   0.855
  400PJ2     HB 6958   5.776   1.874   0.841
  400PJ2     OG 6959   5.713   1.550   0.836
  400PJ2     HG 6960   5.752   1.539   0.745
  400PJ2     OD 6961   5.669   1.687   1.038
  401POX     CD 6962   5.564   1.600   1.083
  401POX     CE 6963   5.592   1.568   1.230
  401POX     OE 6964   5.517   1.456   1.278
  401POX    C1A 6965   5.582   1.343   1.303
  401POX    O1A 6966   5.704   1.332   1.292
  401POX    C1B 6967   5.503   1.239   1.372
  401POX    C1C 6968   5.549   1.227   1.518
  401POX    C1D 6969   5.452   1.149   1.606
  401POX    C1E 6970   5.500   1.121   1.748
  401POX    C1F 6971   5.394   1.034   1.815
  401POX    C1G 6972   5.434   0.983   1.953
  401POX    C1H 6973   5.419   1.093   2.058
  401POX    C1I 6974   5.466   1.043   2.194
  401POX    C1J 6975   5.431   1.099   2.310
  401POX    C1K 6976   5.350   1.227   2.329
  401POX    C1L 6977   5.268   1.222   2.458
  401POX    C1M 6978   5.181   1.346   2.475
  401POX    C1N 6979   5.111   1.352   2.610
  401POX    C1O 6980   5.000   1.248   2.635
  401POX    C1P 6981   4.925   1.252   2.768
  401POX    C1Q 6982   4.831   1.372   2.774
  401POX    C1R 6983   4.778   1.411   2.913
  401POX     CZ 6984   5.551   1.699   1.297
  401POX     OZ 6985   5.580   1.701   1.437
  401POX    C2A 6986   5.489   1.668   1.528
  401POX    O2A 6987   5.373   1.645   1.493
  401POX    C2B 6988   5.549   1.669   1.664
  401POX    C2C 6989   5.553   1.811   1.720
  401POX    C2D 6990   5.647   1.813   1.841
  401POX    C2E 6991   5.686   1.961   1.852
  401POX    C2F 6992   5.729   1.986   1.997
  401POX    C2G 6993   5.605   1.987   2.087
  401POX    C2H 6994   5.640   2.072   2.209
  401POX    C2I 6995   5.515   2.089   2.296
  401POX    C2J 6996   5.553   2.157   2.427
  401POX    C2K 6997   5.431   2.150   2.518
  401POX    C2L 6998   5.472   2.216   2.650
  401POX    C2M 6999   5.374   2.196   2.766
  401POX    C2N 7000   5.427   2.255   2.896
  401POX    C2O 7001   5.319   2.218   2.998
  401POX    C2P 7002   5.350   2.264   3.141
  402CHL    CN1 7003   8.062   2.909   1.996
  402CHL    CN2 7004   7.898   2.973   1.842
  402CHL    CN3 7005   7.906   2.745   1.931
  402CHL    NTM 7006   7.921   2.888   1.960
  402CHL     CB 7007   7.828   2.934   2.064
  403PJ2     CA 7008   7.695   2.868   2.101
  403PJ2     OA 7009   7.608   2.844   1.990
  403PJ2      P 7010   7.504   2.723   2.012
  403PJ2     OB 7011   7.456   2.733   2.152
  403PJ2     HB 7012   7.521   2.710   2.224
  403PJ2     OG 7013   7.427   2.702   1.888
  403PJ2     HG 7014   7.337   2.663   1.907
  403PJ2     OD 7015   7.606   2.598   2.003
  404POX     CD 7016   7.574   2.503   2.104
  404POX     CE 7017   7.674   2.390   2.133
  404POX     OE 7018   7.617   2.276   2.198
  404POX    C1A 7019   7.543   2.199   2.119
  404POX    O1A 7020   7.565   2.184   1.999
  404POX    C1B 7021   7.465   2.114   2.212
  404POX    C1C 7022   7.416   1.986   2.144
  404POX    C1D 7023   7.360   1.889   2.248
  404POX    C1E 7024   7.299   1.771   2.171
  404POX    C1F 7025   7.238   1.670   2.269
  404POX    C1G 7026   7.135   1.715   2.374
  404POX    C1H 7027   7.086   1.600   2.463
  404POX    C1I 7028   7.001   1.664   2.573
  404POX    C1J 7029   6.973   1.603   2.688
  404POX    C1K 7030   7.023   1.461   2.710
  404POX    C1L 7031   7.036   1.440   2.861
  404POX    C1M 7032   7.045   1.292   2.896
  404POX    C1N 7033   7.011   1.272   3.044
  404POX    C1O 7034   7.025   1.122   3.070
  404POX    C1P 7035   6.950   1.083   3.198
  404POX    C1Q 7036   6.813   1.017   3.181
  404POX    C1R 7037   6.749   0.961   3.308
  404POX     CZ 7038   7.810   2.442   2.180
  404POX     OZ 7039   7.819   2.490   2.314
  404POX    C2A 7040   7.874   2.609   2.338
  404POX    O2A 7041   7.889   2.693   2.249
  404POX    C2B 7042   7.881   2.642   2.482
  404POX    C2C 7043   7.744   2.689   2.533
  404POX    C2D 7044   7.749   2.742   2.677
  404POX    C2E 7045   7.864   2.836   2.715
  404POX    C2F 7046   7.812   2.929   2.825
  404POX    C2G 7047   7.761   2.868   2.956
  404POX    C2H 7048   7.701   2.955   3.066
  404POX    C2I 7049   7.644   2.869   3.179
  404POX    C2J 7050   7.511   2.809   3.133
  404POX    C2K 7051   7.449   2.748   3.259
  404POX    C2L 7052   7.336   2.645   3.248
  404POX    C2M 7053   7.296   2.617   3.393
  404POX    C2N 7054   7.158   2.551   3.393
  404POX    C2O 7055   7.079   2.546   3.524
  404POX    C2P 7056   6.978   2.431   3.517
  405CHL    CN1 7057   1.192   8.695   0.713
  405CHL    CN2 7058   1.139   8.515   0.852
  405CHL    CN3 7059   1.177   8.479   0.619
  405CHL    NTM 7060   1.116   8.569   0.717
  405CHL     CB 7061   0.972   8.591   0.696
  406PJ2     CA 7062   0.879   8.674   0.784
  406PJ2     OA 7063   0.864   8.625   0.918
  406PJ2      P 7064   0.771   8.721   1.007
  406PJ2     OB 7065   0.838   8.853   0.993
  406PJ2     HB 7066   0.776   8.930   1.004
  406PJ2     OG 7067   0.631   8.696   0.967
  406PJ2     HG 7068   0.584   8.782   0.951
  406PJ2     OD 7069   0.792   8.646   1.147
  407POX     CD 7070   0.749   8.509   1.141
  407POX     CE 7071   0.740   8.442   1.278
  407POX     OE 7072   0.656   8.525   1.359
  407POX    C1A 7073   0.542   8.475   1.406
  407POX    O1A 7074   0.486   8.397   1.329
  407POX    C1B 7075   0.488   8.536   1.529
  407POX    C1C 7076   0.560   8.467   1.645
  407POX    C1D 7077   0.520   8.499   1.789
  407POX    C1E 7078   0.533   8.648   1.825
  407POX    C1F 7079   0.676   8.703   1.827
  407POX    C1G 7080   0.681   8.841   1.893
  407POX    C1H 7081   0.680   8.841   2.046
  407POX    C1I 7082   0.701   8.982   2.101
  407POX    C1J 7083   0.804   9.008   2.181
  407POX    C1K 7084   0.909   8.900   2.208
  407POX    C1L 7085   0.950   8.907   2.355
  407POX    C1M 7086   0.834   8.881   2.452
  407POX    C1N 7087   0.885   8.796   2.569
  407POX    C1O 7088   0.802   8.802   2.697
  407POX    C1P 7089   0.840   8.677   2.777
  407POX    C1Q 7090   0.771   8.675   2.914
  407POX    C1R 7091   0.764   8.527   2.954
  407POX     CZ 7092   0.880   8.420   1.336
  407POX     OZ 7093   0.881   8.368   1.469
  407POX    C2A 7094   0.985   8.395   1.548
  407POX    O2A 7095   1.050   8.495   1.518
  407POX    C2B 7096   0.982   8.316   1.673
  407POX    C2C 7097   1.102   8.318   1.768
  407POX    C2D 7098   1.081   8.249   1.903
  407POX    C2E 7099   1.212   8.220   1.976
  407POX    C2F 7100   1.180   8.138   2.101
  407POX    C2G 7101   1.309   8.107   2.177
  407POX    C2H 7102   1.300   8.020   2.303
  407POX    C2I 7103   1.429   8.046   2.381
  407POX    C2J 7104   1.444   7.979   2.518
  407POX    C2K 7105   1.347   8.031   2.623
  407POX    C2L 7106   1.382   8.179   2.643
  407POX    C2M 7107   1.287   8.220   2.756
  407POX    C2N 7108   1.299   8.370   2.788
  407POX    C2O 7109   1.191   8.413   2.887
  407POX    C2P 7110   1.159   8.322   3.006
  408CHL    CN1 7111   5.653   3.205   1.056
  408CHL    CN2 7112   5.454   3.161   0.941
  408CHL    CN3 7113   5.527   3.006   1.098
  408CHL    NTM 7114   5.576   3.097   0.993
  408CHL     CB 7115   5.650   3.031   0.884
  409PJ2     CA 7116   5.739   2.913   0.922
  409PJ2     OA 7117   5.845   2.948   1.011
  409PJ2      P 7118   5.940   2.819   1.027
  409PJ2     OB 7119   6.065   2.895   1.046
  409PJ2     HB 7120   6.054   2.978   1.101
  409PJ2     OG 7121   5.919   2.733   0.908
  409PJ2     HG 7122   5.995   2.669   0.906
  409PJ2     OD 7123   5.886   2.752   1.163
  410POX     CD 7124   5.888   2.835   1.279
  410POX     CE 7125   5.838   2.762   1.404
  410POX     OE 7126   5.820   2.846   1.518
  410POX    C1A 7127   5.697   2.893   1.538
  410POX    O1A 7128   5.608   2.869   1.456
  410POX    C1B 7129   5.694   2.996   1.645
  410POX    C1C 7130   5.616   2.941   1.765
  410POX    C1D 7131   5.582   3.061   1.853
  410POX    C1E 7132   5.474   3.026   1.956
  410POX    C1F 7133   5.521   3.026   2.102
  410POX    C1G 7134   5.629   2.921   2.131
  410POX    C1H 7135   5.640   2.910   2.283
  410POX    C1I 7136   5.724   3.025   2.341
  410POX    C1J 7137   5.736   3.054   2.470
  410POX    C1K 7138   5.699   2.952   2.578
  410POX    C1L 7139   5.817   2.951   2.675
  410POX    C1M 7140   5.790   2.864   2.798
  410POX    C1N 7141   5.705   2.941   2.900
  410POX    C1O 7142   5.777   3.059   2.966
  410POX    C1P 7143   5.881   3.018   3.071
  410POX    C1Q 7144   5.810   2.955   3.191
  410POX    C1R 7145   5.906   2.947   3.310
  410POX     CZ 7146   5.914   2.631   1.424
  410POX     OZ 7147   5.866   2.547   1.529
  410POX    C2A 7148   5.917   2.426   1.550
  410POX    O2A 7149   5.971   2.373   1.453
  410POX    C2B 7150   5.873   2.360   1.675
  410POX    C2C 7151   5.979   2.392   1.782
  410POX    C2D 7152   5.940   2.346   1.922
  410POX    C2E 7153   6.064   2.349   2.013
  410POX    C2F 7154   6.017   2.284   2.143
  410POX    C2G 7155   5.951   2.397   2.223
  410POX    C2H 7156   5.886   2.343   2.351
  410POX    C2I 7157   5.980   2.304   2.466
  410POX    C2J 7158   5.927   2.246   2.598
  410POX    C2K 7159   5.845   2.335   2.690
  410POX    C2L 7160   5.919   2.453   2.754
  410POX    C2M 7161   5.836   2.487   2.878
  410POX    C2N 7162   5.846   2.383   2.989
  410POX    C2O 7163   5.755   2.430   3.103
  410POX    C2P 7164   5.819   2.520   3.209
  411CHL    CN1 7165   7.052   5.172   1.476
  411CHL    CN2 7166   6.928   5.165   1.672
  411CHL    CN3 7167   6.809   5.175   1.468
  411CHL    NTM 7168   6.928   5.118   1.532
  411CHL     CB 7169   6.939   4.972   1.520
  412PJ2     CA 7170   7.033   4.887   1.605
  412PJ2     OA 7171   7.172   4.906   1.574
  412PJ2      P 7172   7.275   4.820   1.663
  412PJ2     OB 7173   7.212   4.689   1.636
  412PJ2     HB 7174   7.174   4.645   1.717
  412PJ2     OG 7175   7.396   4.867   1.592
  412PJ2     HG 7176   7.477   4.818   1.625
  412PJ2     OD 7177   7.231   4.876   1.808
  413POX     CD 7178   7.325   4.969   1.863
  413POX     CE 7179   7.251   5.096   1.907
  413POX     OE 7180   7.339   5.208   1.914
  413POX    C1A 7181   7.286   5.330   1.915
  413POX    O1A 7182   7.171   5.332   1.871
  413POX    C1B 7183   7.370   5.444   1.957
  413POX    C1C 7184   7.442   5.423   2.090
  413POX    C1D 7185   7.539   5.536   2.127
  413POX    C1E 7186   7.657   5.549   2.031
  413POX    C1F 7187   7.759   5.437   2.055
  413POX    C1G 7188   7.890   5.455   1.978
  413POX    C1H 7189   7.994   5.561   2.014
  413POX    C1I 7190   8.118   5.570   1.926
  413POX    C1J 7191   8.242   5.586   1.971
  413POX    C1K 7192   8.267   5.596   2.122
  413POX    C1L 7193   8.389   5.685   2.143
  413POX    C1M 7194   8.412   5.713   2.291
  413POX    C1N 7195   8.496   5.835   2.332
  413POX    C1O 7196   8.496   5.849   2.485
  413POX    C1P 7197   8.614   5.944   2.506
  413POX    C1Q 7198   8.571   6.089   2.483
  413POX    C1R 7199   8.693   6.181   2.488
  413POX     CZ 7200   7.191   5.068   2.045
  413POX     OZ 7201   7.153   5.178   2.127
  413POX    C2A 7202   7.086   5.155   2.239
  413POX    O2A 7203   7.111   5.051   2.300
  413POX    C2B 7204   7.026   5.272   2.306
  413POX    C2C 7205   7.056   5.263   2.456
  413POX    C2D 7206   6.927   5.305   2.528
  413POX    C2E 7207   6.932   5.261   2.674
  413POX    C2F 7208   6.901   5.111   2.683
  413POX    C2G 7209   6.937   5.048   2.817
  413POX    C2H 7210   6.873   4.909   2.826
  413POX    C2I 7211   6.915   4.816   2.940
  413POX    C2J 7212   6.903   4.891   3.072
  413POX    C2K 7213   6.935   4.795   3.186
  413POX    C2L 7214   6.900   4.862   3.319
  413POX    C2M 7215   6.944   4.787   3.445
  413POX    C2N 7216   7.096   4.790   3.456
  413POX    C2O 7217   7.160   4.758   3.591
  413POX    C2P 7218   7.311   4.739   3.574
  414CHL    CN1 7219   7.648   0.873   1.589
  414CHL    CN2 7220   7.641   0.778   1.371
  414CHL    CN3 7221   7.706   0.649   1.552
  414CHL    NTM 7222   7.610   0.753   1.513
  414CHL     CB 7223   7.475   0.701   1.540
  415PJ2     CA 7224   7.342   0.749   1.482
  415PJ2     OA 7225   7.324   0.889   1.502
  415PJ2      P 7226   7.178   0.944   1.463
  415PJ2     OB 7227   7.182   1.087   1.426
  415PJ2     HB 7228   7.259   1.129   1.474
  415PJ2     OG 7229   7.109   0.853   1.369
  415PJ2     HG 7230   7.135   0.758   1.385
  415PJ2     OD 7231   7.105   0.928   1.606
  416POX     CD 7232   7.159   1.008   1.711
  416POX     CE 7233   7.074   1.018   1.838
  416POX     OE 7234   7.064   0.890   1.901
  416POX    C1A 7235   7.084   0.900   2.032
  416POX    O1A 7236   7.154   0.987   2.083
  416POX    C1B 7237   7.032   0.781   2.103
  416POX    C1C 7238   6.928   0.823   2.207
  416POX    C1D 7239   6.864   0.700   2.273
  416POX    C1E 7240   6.747   0.654   2.187
  416POX    C1F 7241   6.626   0.601   2.264
  416POX    C1G 7242   6.661   0.463   2.321
  416POX    C1H 7243   6.562   0.427   2.433
  416POX    C1I 7244   6.614   0.300   2.501
  416POX    C1J 7245   6.604   0.279   2.631
  416POX    C1K 7246   6.546   0.370   2.740
  416POX    C1L 7247   6.611   0.367   2.878
  416POX    C1M 7248   6.616   0.227   2.940
  416POX    C1N 7249   6.652   0.262   3.084
  416POX    C1O 7250   6.696   0.150   3.179
  416POX    C1P 7251   6.719   0.213   3.317
  416POX    C1Q 7252   6.778   0.116   3.419
  416POX    C1R 7253   6.782   0.181   3.558
  416POX     CZ 7254   6.933   1.058   1.793
  416POX     OZ 7255   6.825   1.058   1.887
  416POX    C2A 7256   6.704   1.090   1.841
  416POX    O2A 7257   6.672   1.080   1.723
  416POX    C2B 7258   6.605   1.134   1.942
  416POX    C2C 7259   6.586   1.031   2.054
  416POX    C2D 7260   6.487   1.099   2.149
  416POX    C2E 7261   6.426   1.008   2.256
  416POX    C2F 7262   6.525   0.990   2.371
  416POX    C2G 7263   6.457   0.903   2.477
  416POX    C2H 7264   6.390   0.992   2.581
  416POX    C2I 7265   6.333   0.910   2.698
  416POX    C2J 7266   6.410   0.785   2.741
  416POX    C2K 7267   6.343   0.730   2.867
  416POX    C2L 7268   6.449   0.707   2.975
  416POX    C2M 7269   6.399   0.646   3.106
  416POX    C2N 7270   6.521   0.624   3.195
  416POX    C2O 7271   6.472   0.563   3.327
  416POX    C2P 7272   6.402   0.656   3.426
  417CHL    CN1 7273   2.204   5.331   5.705
  417CHL    CN2 7274   2.406   5.447   5.691
  417CHL    CN3 7275   2.383   5.271   5.854
  417CHL    NTM 7276   2.349   5.314   5.717
  417CHL     CB 7277   2.412   5.229   5.615
  418PJ2     CA 7278   2.403   5.078   5.595
  418PJ2     OA 7279   2.264   5.043   5.598
  418PJ2      P 7280   2.247   4.884   5.576
  418PJ2     OB 7281   2.315   4.810   5.684
  418PJ2     HB 7282   2.244   4.769   5.741
  418PJ2     OG 7283   2.102   4.860   5.568
  418PJ2     HG 7284   2.082   4.762   5.572
  418PJ2     OD 7285   2.322   4.844   5.439
  419POX     CD 7286   2.238   4.822   5.326
  419POX     CE 7287   2.306   4.864   5.196
  419POX     OE 7288   2.208   4.880   5.093
  419POX    C1A 7289   2.190   4.998   5.035
  419POX    O1A 7290   2.255   5.099   5.063
  419POX    C1B 7291   2.082   4.995   4.933
  419POX    C1C 7292   2.146   5.013   4.795
  419POX    C1D 7293   2.036   4.992   4.691
  419POX    C1E 7294   1.931   5.102   4.699
  419POX    C1F 7295   1.833   5.091   4.582
  419POX    C1G 7296   1.722   5.196   4.598
  419POX    C1H 7297   1.774   5.338   4.577
  419POX    C1I 7298   1.826   5.387   4.442
  419POX    C1J 7299   1.882   5.501   4.404
  419POX    C1K 7300   1.884   5.614   4.507
  419POX    C1L 7301   1.961   5.729   4.442
  419POX    C1M 7302   1.869   5.842   4.393
  419POX    C1N 7303   1.805   5.824   4.256
  419POX    C1O 7304   1.713   5.944   4.234
  419POX    C1P 7305   1.633   5.914   4.107
  419POX    C1Q 7306   1.723   5.914   3.982
  419POX    C1R 7307   1.678   5.812   3.877
  419POX     CZ 7308   2.417   4.762   5.170
  419POX     OZ 7309   2.509   4.774   5.060
  419POX    C2A 7310   2.602   4.683   5.033
  419POX    O2A 7311   2.635   4.602   5.120
  419POX    C2B 7312   2.659   4.697   4.898
  419POX    C2C 7313   2.768   4.597   4.859
  419POX    C2D 7314   2.840   4.585   4.724
  419POX    C2E 7315   2.730   4.548   4.625
  419POX    C2F 7316   2.785   4.518   4.486
  419POX    C2G 7317   2.841   4.627   4.394
  419POX    C2H 7318   2.733   4.700   4.314
  419POX    C2I 7319   2.797   4.812   4.231
  419POX    C2J 7320   2.748   4.956   4.235
  419POX    C2K 7321   2.619   4.976   4.154
  419POX    C2L 7322   2.608   4.932   4.008
  419POX    C2M 7323   2.489   4.996   3.937
  419POX    C2N 7324   2.512   4.998   3.786
  419POX    C2O 7325   2.406   5.071   3.703
  419POX    C2P 7326   2.423   5.223   3.700
  420CHL    CN1 7327   4.203   4.349   6.041
  420CHL    CN2 7328   4.230   4.120   5.998
  420CHL    CN3 7329   4.039   4.213   6.119
  420CHL    NTM 7330   4.130   4.227   6.004
  420CHL     CB 7331   4.057   4.252   5.879
  421PJ2     CA 7332   3.938   4.167   5.834
  421PJ2     OA 7333   3.990   4.038   5.803
  421PJ2      P 7334   3.903   3.907   5.838
  421PJ2     OB 7335   3.985   3.784   5.826
  421PJ2     HB 7336   3.954   3.705   5.879
  421PJ2     OG 7337   3.832   3.923   5.967
  421PJ2     HG 7338   3.773   4.003   5.953
  421PJ2     OD 7339   3.785   3.886   5.730
  422POX     CD 7340   3.827   3.825   5.608
  422POX     CE 7341   3.728   3.794   5.495
  422POX     OE 7342   3.788   3.738   5.378
  422POX    C1A 7343   3.838   3.615   5.376
  422POX    O1A 7344   3.821   3.540   5.472
  422POX    C1B 7345   3.890   3.578   5.243
  422POX    C1C 7346   4.035   3.529   5.243
  422POX    C1D 7347   4.060   3.467   5.106
  422POX    C1E 7348   4.209   3.433   5.093
  422POX    C1F 7349   4.233   3.367   4.957
  422POX    C1G 7350   4.205   3.470   4.847
  422POX    C1H 7351   4.240   3.428   4.704
  422POX    C1I 7352   4.340   3.534   4.656
  422POX    C1J 7353   4.420   3.514   4.552
  422POX    C1K 7354   4.441   3.390   4.464
  422POX    C1L 7355   4.382   3.398   4.323
  422POX    C1M 7356   4.443   3.515   4.246
  422POX    C1N 7357   4.568   3.478   4.167
  422POX    C1O 7358   4.539   3.409   4.033
  422POX    C1P 7359   4.658   3.445   3.945
  422POX    C1Q 7360   4.655   3.397   3.799
  422POX    C1R 7361   4.777   3.459   3.729
  422POX     CZ 7362   3.632   3.908   5.461
  422POX     OZ 7363   3.704   4.022   5.412
  422POX    C2A 7364   3.634   4.111   5.342
  422POX    O2A 7365   3.515   4.122   5.370
  422POX    C2B 7366   3.712   4.195   5.249
  422POX    C2C 7367   3.637   4.198   5.115
  422POX    C2D 7368   3.596   4.069   5.043
  422POX    C2E 7369   3.601   4.105   4.894
  422POX    C2F 7370   3.599   3.974   4.815
  422POX    C2G 7371   3.552   4.009   4.673
  422POX    C2H 7372   3.563   3.899   4.567
  422POX    C2I 7373   3.559   3.955   4.425
  422POX    C2J 7374   3.586   3.850   4.317
  422POX    C2K 7375   3.578   3.903   4.174
  422POX    C2L 7376   3.693   3.999   4.142
  422POX    C2M 7377   3.682   4.053   3.999
  422POX    C2N 7378   3.813   4.116   3.952
  422POX    C2O 7379   3.804   4.167   3.808
  422POX    C2P 7380   3.947   4.174   3.754
  423CHL    CN1 7381   5.469   3.746   5.940
  423CHL    CN2 7382   5.306   3.764   5.758
  423CHL    CN3 7383   5.507   3.894   5.776
  423CHL    NTM 7384   5.395   3.836   5.851
  423CHL     CB 7385   5.328   3.938   5.933
  424PJ2     CA 7386   5.261   4.054   5.860
  424PJ2     OA 7387   5.154   4.012   5.775
  424PJ2      P 7388   5.075   4.142   5.724
  424PJ2     OB 7389   4.966   4.146   5.824
  424PJ2     HB 7390   4.944   4.242   5.835
  424PJ2     OG 7391   5.172   4.253   5.712
  424PJ2     HG 7392   5.127   4.343   5.706
  424PJ2     OD 7393   5.029   4.068   5.588
  425POX     CD 7394   5.115   4.077   5.474
  425POX     CE 7395   5.041   4.084   5.340
  425POX     OE 7396   5.128   4.093   5.227
  425POX    C1A 7397   5.164   3.979   5.170
  425POX    O1A 7398   5.164   3.873   5.234
  425POX    C1B 7399   5.230   3.992   5.039
  425POX    C1C 7400   5.379   4.021   5.061
  425POX    C1D 7401   5.462   4.002   4.934
  425POX    C1E 7402   5.612   4.016   4.962
  425POX    C1F 7403   5.694   4.052   4.837
  425POX    C1G 7404   5.646   4.176   4.760
  425POX    C1H 7405   5.755   4.220   4.661
  425POX    C1I 7406   5.709   4.351   4.597
  425POX    C1J 7407   5.765   4.401   4.488
  425POX    C1K 7408   5.874   4.325   4.412
  425POX    C1L 7409   6.005   4.402   4.388
  425POX    C1M 7410   6.109   4.344   4.293
  425POX    C1N 7411   6.220   4.447   4.267
  425POX    C1O 7412   6.341   4.381   4.200
  425POX    C1P 7413   6.312   4.335   4.057
  425POX    C1Q 7414   6.331   4.449   3.957
  425POX    C1R 7415   6.307   4.402   3.814
  425POX     CZ 7416   4.973   4.221   5.350
  425POX     OZ 7417   4.860   4.243   5.265
  425POX    C2A 7418   4.750   4.173   5.289
  425POX    O2A 7419   4.732   4.120   5.398
  425POX    C2B 7420   4.645   4.180   5.184
  425POX    C2C 7421   4.501   4.216   5.219
  425POX    C2D 7422   4.502   4.358   5.276
  425POX    C2E 7423   4.365   4.413   5.319
  425POX    C2F 7424   4.351   4.525   5.423
  425POX    C2G 7425   4.419   4.658   5.391
  425POX    C2H 7426   4.361   4.723   5.266
  425POX    C2I 7427   4.432   4.856   5.242
  425POX    C2J 7428   4.368   4.930   5.124
  425POX    C2K 7429   4.402   4.849   4.999
  425POX    C2L 7430   4.396   4.928   4.867
  425POX    C2M 7431   4.399   4.837   4.744
  425POX    C2N 7432   4.397   4.912   4.611
  425POX    C2O 7433   4.386   4.829   4.483
  425POX    C2P 7434   4.265   4.737   4.497
  426CHL    CN1 7435   2.568   0.400   5.439
  426CHL    CN2 7436   2.345   0.428   5.536
  426CHL    CN3 7437   2.488   0.231   5.590
  426CHL    NTM 7438   2.448   0.333   5.491
  426CHL     CB 7439   2.387   0.263   5.377
  427PJ2     CA 7440   2.451   0.167   5.276
  427PJ2     OA 7441   2.557   0.086   5.328
  427PJ2      P 7442   2.562  -0.058   5.256
  427PJ2     OB 7443   2.690  -0.127   5.283
  427PJ2     HB 7444   2.765  -0.065   5.260
  427PJ2     OG 7445   2.422  -0.107   5.258
  427PJ2     HG 7446   2.365  -0.039   5.212
  427PJ2     OD 7447   2.594   0.001   5.109
  428POX     CD 7448   2.624  -0.095   5.007
  428POX     CE 7449   2.630  -0.046   4.862
  428POX     OE 7450   2.616  -0.154   4.770
  428POX    C1A 7451   2.554  -0.133   4.654
  428POX    O1A 7452   2.479  -0.036   4.651
  428POX    C1B 7453   2.573  -0.247   4.561
  428POX    C1C 7454   2.469  -0.235   4.450
  428POX    C1D 7455   2.479  -0.337   4.335
  428POX    C1E 7456   2.600  -0.298   4.250
  428POX    C1F 7457   2.583  -0.358   4.110
  428POX    C1G 7458   2.677  -0.283   4.016
  428POX    C1H 7459   2.670  -0.350   3.879
  428POX    C1I 7460   2.757  -0.282   3.773
  428POX    C1J 7461   2.807  -0.337   3.663
  428POX    C1K 7462   2.770  -0.482   3.634
  428POX    C1L 7463   2.875  -0.567   3.561
  428POX    C1M 7464   2.797  -0.690   3.515
  428POX    C1N 7465   2.678  -0.650   3.427
  428POX    C1O 7466   2.706  -0.638   3.277
  428POX    C1P 7467   2.585  -0.577   3.207
  428POX    C1Q 7468   2.595  -0.545   3.057
  428POX    C1R 7469   2.711  -0.450   3.029
  428POX     CZ 7470   2.747   0.049   4.831
  428POX     OZ 7471   2.764   0.096   4.698
  428POX    C2A 7472   2.683   0.198   4.670
  428POX    O2A 7473   2.650   0.279   4.756
  428POX    C2B 7474   2.672   0.202   4.522
  428POX    C2C 7475   2.775   0.310   4.488
  428POX    C2D 7476   2.778   0.335   4.337
  428POX    C2E 7477   2.911   0.276   4.291
  428POX    C2F 7478   2.911   0.262   4.138
  428POX    C2G 7479   3.042   0.189   4.108
  428POX    C2H 7480   3.048   0.152   3.960
  428POX    C2I 7481   3.088   0.264   3.863
  428POX    C2J 7482   3.074   0.222   3.717
  428POX    C2K 7483   3.207   0.185   3.650
  428POX    C2L 7484   3.178   0.103   3.524
  428POX    C2M 7485   3.167  -0.048   3.543
  428POX    C2N 7486   3.150  -0.118   3.407
  428POX    C2O 7487   3.105  -0.261   3.433
  428POX    C2P 7488   3.047  -0.335   3.312
  429CHL    CN1 7489   5.621   4.924   6.135
  429CHL    CN2 7490   5.517   5.121   6.050
  429CHL    CN3 7491   5.760   5.105   6.100
  429CHL    NTM 7492   5.639   5.040   6.047
  429CHL     CB 7493   5.680   5.025   5.907
  430PJ2     CA 7494   5.635   4.893   5.845
  430PJ2     OA 7495   5.499   4.852   5.858
  430PJ2      P 7496   5.453   4.728   5.766
  430PJ2     OB 7497   5.565   4.634   5.748
  430PJ2     HB 7498   5.648   4.689   5.753
  430PJ2     OG 7499   5.329   4.672   5.823
  430PJ2     HG 7500   5.351   4.651   5.918
  430PJ2     OD 7501   5.420   4.813   5.632
  431POX     CD 7502   5.380   4.748   5.511
  431POX     CE 7503   5.416   4.817   5.379
  431POX     OE 7504   5.331   4.764   5.276
  431POX    C1A 7505   5.201   4.792   5.279
  431POX    O1A 7506   5.157   4.884   5.348
  431POX    C1B 7507   5.125   4.726   5.171
  431POX    C1C 7508   5.017   4.642   5.240
  431POX    C1D 7509   4.938   4.573   5.129
  431POX    C1E 7510   4.870   4.672   5.034
  431POX    C1F 7511   4.819   4.597   4.911
  431POX    C1G 7512   4.750   4.674   4.798
  431POX    C1H 7513   4.826   4.643   4.669
  431POX    C1I 7514   4.793   4.760   4.577
  431POX    C1J 7515   4.746   4.737   4.455
  431POX    C1K 7516   4.706   4.606   4.387
  431POX    C1L 7517   4.822   4.559   4.298
  431POX    C1M 7518   4.818   4.414   4.248
  431POX    C1N 7519   4.959   4.392   4.192
  431POX    C1O 7520   4.957   4.344   4.047
  431POX    C1P 7521   5.097   4.304   4.000
  431POX    C1Q 7522   5.159   4.176   4.056
  431POX    C1R 7523   5.302   4.152   4.008
  431POX     CZ 7524   5.568   4.800   5.376
  431POX     OZ 7525   5.637   4.890   5.288
  431POX    C2A 7526   5.766   4.871   5.262
  431POX    O2A 7527   5.831   4.784   5.321
  431POX    C2B 7528   5.818   4.966   5.162
  431POX    C2C 7529   5.787   4.918   5.020
  431POX    C2D 7530   5.675   5.008   4.967
  431POX    C2E 7531   5.619   4.954   4.836
  431POX    C2F 7532   5.721   4.950   4.722
  431POX    C2G 7533   5.639   4.943   4.593
  431POX    C2H 7534   5.724   4.932   4.467
  431POX    C2I 7535   5.642   4.880   4.349
  431POX    C2J 7536   5.712   4.881   4.213
  431POX    C2K 7537   5.730   5.027   4.170
  431POX    C2L 7538   5.851   5.027   4.076
  431POX    C2M 7539   5.857   5.132   3.965
  431POX    C2N 7540   5.761   5.121   3.846
  431POX    C2O 7541   5.770   4.979   3.790
  431POX    C2P 7542   5.642   4.951   3.713
  432CHL    CN1 7543   4.033   1.301   5.423
  432CHL    CN2 7544   4.015   1.231   5.200
  432CHL    CN3 7545   3.915   1.110   5.386
  432CHL    NTM 7546   4.034   1.181   5.337
  432CHL     CB 7547   4.148   1.088   5.336
  433PJ2     CA 7548   4.285   1.123   5.277
  433PJ2     OA 7549   4.338   1.242   5.336
  433PJ2      P 7550   4.485   1.276   5.281
  433PJ2     OB 7551   4.535   1.382   5.371
  433PJ2     HB 7552   4.456   1.426   5.413
  433PJ2     OG 7553   4.555   1.146   5.282
  433PJ2     HG 7554   4.482   1.077   5.278
  433PJ2     OD 7555   4.463   1.316   5.127
  434POX     CD 7556   4.450   1.456   5.101
  434POX     CE 7557   4.439   1.480   4.950
  434POX     OE 7558   4.461   1.615   4.910
  434POX    C1A 7559   4.582   1.668   4.923
  434POX    O1A 7560   4.673   1.604   4.977
  434POX    C1B 7561   4.591   1.807   4.872
  434POX    C1C 7562   4.714   1.832   4.784
  434POX    C1D 7563   4.695   1.970   4.720
  434POX    C1E 7564   4.812   2.002   4.627
  434POX    C1F 7565   4.795   2.152   4.600
  434POX    C1G 7566   4.900   2.177   4.491
  434POX    C1H 7567   4.847   2.155   4.349
  434POX    C1I 7568   4.975   2.126   4.270
  434POX    C1J 7569   4.968   2.096   4.140
  434POX    C1K 7570   4.837   2.091   4.061
  434POX    C1L 7571   4.870   2.138   3.919
  434POX    C1M 7572   4.749   2.156   3.827
  434POX    C1N 7573   4.806   2.185   3.688
  434POX    C1O 7574   4.697   2.210   3.583
  434POX    C1P 7575   4.750   2.263   3.449
  434POX    C1Q 7576   4.793   2.408   3.425
  434POX    C1R 7577   4.911   2.455   3.509
  434POX     CZ 7578   4.300   1.430   4.910
  434POX     OZ 7579   4.257   1.444   4.775
  434POX    C2A 7580   4.132   1.420   4.736
  434POX    O2A 7581   4.045   1.383   4.814
  434POX    C2B 7582   4.108   1.451   4.593
  434POX    C2C 7583   3.976   1.526   4.572
  434POX    C2D 7584   3.956   1.559   4.424
  434POX    C2E 7585   4.063   1.654   4.369
  434POX    C2F 7586   4.016   1.703   4.232
  434POX    C2G 7587   4.131   1.782   4.170
  434POX    C2H 7588   4.189   1.712   4.046
  434POX    C2I 7589   4.298   1.805   3.993
  434POX    C2J 7590   4.265   1.872   3.859
  434POX    C2K 7591   4.374   1.973   3.823
  434POX    C2L 7592   4.371   1.998   3.672
  434POX    C2M 7593   4.251   2.081   3.624
  434POX    C2N 7594   4.250   2.082   3.471
  434POX    C2O 7595   4.133   2.169   3.424
  434POX    C2P 7596   4.148   2.207   3.277
  435CHL    CN1 7597   7.029   7.520   5.470
  435CHL    CN2 7598   6.783   7.529   5.468
  435CHL    CN3 7599   6.904   7.696   5.571
  435CHL    NTM 7600   6.906   7.552   5.545
  435CHL     CB 7601   6.901   7.499   5.682
  436PJ2     CA 7602   6.912   7.348   5.703
  436PJ2     OA 7603   6.806   7.281   5.634
  436PJ2      P 7604   6.776   7.131   5.683
  436PJ2     OB 7605   6.878   7.104   5.787
  436PJ2     HB 7606   6.865   7.009   5.816
  436PJ2     OG 7607   6.636   7.129   5.729
  436PJ2     HG 7608   6.601   7.045   5.771
  436PJ2     OD 7609   6.824   7.057   5.548
  437POX     CD 7610   6.756   7.095   5.428
  437POX     CE 7611   6.828   7.022   5.314
  437POX     OE 7612   6.827   7.097   5.192
  437POX    C1A 7613   6.921   7.191   5.183
  437POX    O1A 7614   6.985   7.220   5.283
  437POX    C1B 7615   6.937   7.258   5.052
  437POX    C1C 7616   6.952   7.410   5.057
  437POX    C1D 7617   6.823   7.488   5.077
  437POX    C1E 7618   6.825   7.640   5.054
  437POX    C1F 7619   6.822   7.673   4.905
  437POX    C1G 7620   6.684   7.643   4.846
  437POX    C1H 7621   6.673   7.687   4.700
  437POX    C1I 7622   6.529   7.700   4.648
  437POX    C1J 7623   6.497   7.773   4.541
  437POX    C1K 7624   6.610   7.823   4.452
  437POX    C1L 7625   6.571   7.871   4.312
  437POX    C1M 7626   6.699   7.895   4.231
  437POX    C1N 7627   6.677   7.988   4.113
  437POX    C1O 7628   6.806   8.021   4.037
  437POX    C1P 7629   6.903   8.095   4.129
  437POX    C1Q 7630   7.039   8.114   4.061
  437POX    C1R 7631   7.130   8.212   4.136
  437POX     CZ 7632   6.771   6.880   5.318
  437POX     OZ 7633   6.826   6.797   5.216
  437POX    C2A 7634   6.766   6.683   5.184
  437POX    O2A 7635   6.652   6.660   5.224
  437POX    C2B 7636   6.838   6.617   5.072
  437POX    C2C 7637   6.754   6.594   4.946
  437POX    C2D 7638   6.821   6.527   4.826
  437POX    C2E 7639   6.723   6.512   4.709
  437POX    C2F 7640   6.809   6.524   4.583
  437POX    C2G 7641   6.742   6.476   4.454
  437POX    C2H 7642   6.834   6.504   4.335
  437POX    C2I 7643   6.786   6.429   4.210
  437POX    C2J 7644   6.658   6.486   4.149
  437POX    C2K 7645   6.676   6.605   4.054
  437POX    C2L 7646   6.697   6.557   3.910
  437POX    C2M 7647   6.692   6.672   3.809
  437POX    C2N 7648   6.686   6.617   3.667
  437POX    C2O 7649   6.623   6.717   3.570
  437POX    C2P 7650   6.718   6.836   3.553
  438CHL    CN1 7651   2.633   5.694   5.087
  438CHL    CN2 7652   2.490   5.678   4.897
  438CHL    CN3 7653   2.728   5.663   4.872
  438CHL    NTM 7654   2.619   5.730   4.945
  438CHL     CB 7655   2.615   5.876   4.927
  439PJ2     CA 7656   2.747   5.949   4.948
  439PJ2     OA 7657   2.817   5.928   5.071
  439PJ2      P 7658   2.951   6.018   5.068
  439PJ2     OB 7659   2.907   6.142   5.001
  439PJ2     HB 7660   2.807   6.155   5.001
  439PJ2     OG 7661   3.022   6.035   5.196
  439PJ2     HG 7662   3.041   5.943   5.229
  439PJ2     OD 7663   3.034   5.937   4.955
  440POX     CD 7664   3.143   5.998   4.885
  440POX     CE 7665   3.172   5.943   4.745
  440POX     OE 7666   3.281   6.020   4.693
  440POX    C1A 7667   3.400   5.993   4.745
  440POX    O1A 7668   3.415   5.902   4.827
  440POX    C1B 7669   3.498   6.082   4.678
  440POX    C1C 7670   3.569   6.023   4.556
  440POX    C1D 7671   3.649   6.128   4.479
  440POX    C1E 7672   3.744   6.059   4.380
  440POX    C1F 7673   3.718   6.108   4.238
  440POX    C1G 7674   3.588   6.047   4.183
  440POX    C1H 7675   3.568   6.067   4.032
  440POX    C1I 7676   3.438   6.003   3.984
  440POX    C1J 7677   3.410   5.971   3.858
  440POX    C1K 7678   3.513   6.001   3.749
  440POX    C1L 7679   3.434   6.052   3.628
  440POX    C1M 7680   3.534   6.083   3.516
  440POX    C1N 7681   3.562   5.963   3.425
  440POX    C1O 7682   3.662   5.991   3.313
  440POX    C1P 7683   3.806   5.995   3.363
  440POX    C1Q 7684   3.914   6.048   3.269
  440POX    C1R 7685   4.049   6.048   3.342
  440POX     CZ 7686   3.041   5.950   4.667
  440POX     OZ 7687   3.019   5.856   4.561
  440POX    C2A 7688   2.920   5.872   4.473
  440POX    O2A 7689   2.834   5.955   4.499
  440POX    C2B 7690   2.914   5.765   4.371
  440POX    C2C 7691   2.846   5.644   4.434
  440POX    C2D 7692   2.820   5.531   4.333
  440POX    C2E 7693   2.949   5.456   4.297
  440POX    C2F 7694   2.918   5.347   4.194
  440POX    C2G 7695   2.838   5.397   4.073
  440POX    C2H 7696   2.808   5.310   3.951
  440POX    C2I 7697   2.917   5.310   3.844
  440POX    C2J 7698   2.900   5.179   3.767
  440POX    C2K 7699   2.960   5.059   3.841
  440POX    C2L 7700   2.956   4.930   3.758
  440POX    C2M 7701   3.042   4.816   3.815
  440POX    C2N 7702   3.015   4.743   3.946
  440POX    C2O 7703   3.125   4.641   3.975
  440POX    C2P 7704   3.093   4.516   3.892
  441CHL    CN1 7705   6.709   0.285   5.494
  441CHL    CN2 7706   6.693   0.348   5.724
  441CHL    CN3 7707   6.890   0.249   5.634
  441CHL    NTM 7708   6.743   0.245   5.631
  441CHL     CB 7709   6.710   0.106   5.666
  442PJ2     CA 7710   6.568   0.069   5.708
  442PJ2     OA 7711   6.472   0.087   5.603
  442PJ2      P 7712   6.326   0.024   5.622
  442PJ2     OB 7713   6.324  -0.082   5.726
  442PJ2     HB 7714   6.239  -0.132   5.744
  442PJ2     OG 7715   6.226   0.133   5.639
  442PJ2     HG 7716   6.265   0.224   5.626
  442PJ2     OD 7717   6.289  -0.041   5.480
  443POX     CD 7718   6.273   0.050   5.371
  443POX     CE 7719   6.381   0.052   5.262
  443POX     OE 7720   6.335   0.136   5.156
  443POX    C1A 7721   6.420   0.183   5.066
  443POX    O1A 7722   6.538   0.193   5.099
  443POX    C1B 7723   6.357   0.233   4.941
  443POX    C1C 7724   6.426   0.346   4.864
  443POX    C1D 7725   6.351   0.383   4.736
  443POX    C1E 7726   6.410   0.506   4.665
  443POX    C1F 7727   6.392   0.497   4.514
  443POX    C1G 7728   6.433   0.627   4.445
  443POX    C1H 7729   6.514   0.586   4.322
  443POX    C1I 7730   6.425   0.525   4.214
  443POX    C1J 7731   6.437   0.538   4.082
  443POX    C1K 7732   6.566   0.596   4.023
  443POX    C1L 7733   6.580   0.577   3.872
  443POX    C1M 7734   6.726   0.602   3.835
  443POX    C1N 7735   6.749   0.616   3.685
  443POX    C1O 7736   6.895   0.635   3.641
  443POX    C1P 7737   6.901   0.633   3.488
  443POX    C1Q 7738   7.015   0.716   3.429
  443POX    C1R 7739   7.041   0.699   3.280
  443POX     CZ 7740   6.393  -0.093   5.214
  443POX     OZ 7741   6.451  -0.125   5.087
  443POX    C2A 7742   6.477  -0.253   5.064
  443POX    O2A 7743   6.444  -0.337   5.148
  443POX    C2B 7744   6.537  -0.278   4.931
  443POX    C2C 7745   6.442  -0.252   4.814
  443POX    C2D 7746   6.462  -0.355   4.704
  443POX    C2E 7747   6.417  -0.327   4.560
  443POX    C2F 7748   6.268  -0.293   4.561
  443POX    C2G 7749   6.220  -0.264   4.418
  443POX    C2H 7750   6.071  -0.230   4.414
  443POX    C2I 7751   6.033  -0.233   4.266
  443POX    C2J 7752   5.886  -0.207   4.235
  443POX    C2K 7753   5.835  -0.236   4.094
  443POX    C2L 7754   5.683  -0.227   4.076
  443POX    C2M 7755   5.632  -0.248   3.933
  443POX    C2N 7756   5.688  -0.158   3.823
  443POX    C2O 7757   5.617  -0.161   3.687
  443POX    C2P 7758   5.470  -0.120   3.684
  444CHL    CN1 7759   0.733   6.951   5.458
  444CHL    CN2 7760   0.687   7.135   5.595
  444CHL    CN3 7761   0.504   7.034   5.475
  444CHL    NTM 7762   0.646   7.069   5.471
  444CHL     CB 7763   0.672   7.146   5.348
  445PJ2     CA 7764   0.605   7.275   5.299
  445PJ2     OA 7765   0.462   7.279   5.297
  445PJ2      P 7766   0.407   7.403   5.211
  445PJ2     OB 7767   0.259   7.398   5.209
  445PJ2     HB 7768   0.231   7.486   5.170
  445PJ2     OG 7769   0.474   7.530   5.247
  445PJ2     HG 7770   0.550   7.507   5.309
  445PJ2     OD 7771   0.446   7.377   5.057
  446POX     CD 7772   0.366   7.288   4.978
  446POX     CE 7773   0.425   7.224   4.852
  446POX     OE 7774   0.331   7.146   4.777
  446POX    C1A 7775   0.274   7.217   4.679
  446POX    O1A 7776   0.264   7.339   4.693
  446POX    C1B 7777   0.198   7.127   4.590
  446POX    C1C 7778   0.280   7.083   4.468
  446POX    C1D 7779   0.210   6.971   4.390
  446POX    C1E 7780   0.293   6.926   4.270
  446POX    C1F 7781   0.286   7.031   4.159
  446POX    C1G 7782   0.351   6.973   4.034
  446POX    C1H 7783   0.276   7.018   3.908
  446POX    C1I 7784   0.345   6.951   3.790
  446POX    C1J 7785   0.379   7.002   3.671
  446POX    C1K 7786   0.363   7.144   3.619
  446POX    C1L 7787   0.299   7.148   3.480
  446POX    C1M 7788   0.302   7.286   3.416
  446POX    C1N 7789   0.282   7.287   3.264
  446POX    C1O 7790   0.141   7.245   3.223
  446POX    C1P 7791   0.102   7.329   3.101
  446POX    C1Q 7792  -0.039   7.306   3.045
  446POX    C1R 7793  -0.138   7.385   3.131
  446POX     CZ 7794   0.543   7.143   4.905
  446POX     OZ 7795   0.623   7.059   4.821
  446POX    C2A 7796   0.729   7.008   4.883
  446POX    O2A 7797   0.787   7.071   4.971
  446POX    C2B 7798   0.775   6.884   4.816
  446POX    C2C 7799   0.867   6.901   4.695
  446POX    C2D 7800   0.845   6.790   4.592
  446POX    C2E 7801   0.700   6.806   4.546
  446POX    C2F 7802   0.672   6.683   4.459
  446POX    C2G 7803   0.523   6.695   4.424
  446POX    C2H 7804   0.461   6.570   4.362
  446POX    C2I 7805   0.518   6.545   4.223
  446POX    C2J 7806   0.436   6.431   4.165
  446POX    C2K 7807   0.452   6.408   4.014
  446POX    C2L 7808   0.352   6.511   3.960
  446POX    C2M 7809   0.366   6.524   3.808
  446POX    C2N 7810   0.317   6.392   3.748
  446POX    C2O 7811   0.342   6.394   3.597
  446POX    C2P 7812   0.252   6.494   3.524
  447CHL    CN1 7813   7.800   5.714   5.919
  447CHL    CN2 7814   7.972   5.810   5.779
  447CHL    CN3 7815   7.976   5.851   6.005
  447CHL    NTM 7816   7.944   5.746   5.908
  447CHL     CB 7817   8.033   5.633   5.939
  448PJ2     CA 7818   7.998   5.493   5.889
  448PJ2     OA 7819   7.958   5.491   5.752
  448PJ2      P 7820   7.950   5.345   5.684
  448PJ2     OB 7821   8.089   5.311   5.647
  448PJ2     HB 7822   8.100   5.216   5.677
  448PJ2     OG 7823   7.886   5.259   5.786
  448PJ2     HG 7824   7.886   5.295   5.880
  448PJ2     OD 7825   7.841   5.373   5.570
  449POX     CD 7826   7.886   5.396   5.436
  449POX     CE 7827   7.782   5.426   5.328
  449POX     OE 7828   7.825   5.403   5.193
  449POX    C1A 7829   7.829   5.277   5.151
  449POX    O1A 7830   7.816   5.186   5.233
  449POX    C1B 7831   7.860   5.267   5.007
  449POX    C1C 7832   7.783   5.155   4.936
  449POX    C1D 7833   7.800   5.160   4.784
  449POX    C1E 7834   7.715   5.049   4.721
  449POX    C1F 7835   7.678   5.094   4.579
  449POX    C1G 7836   7.613   4.980   4.501
  449POX    C1H 7837   7.554   5.034   4.370
  449POX    C1I 7838   7.482   4.920   4.297
  449POX    C1J 7839   7.476   4.918   4.164
  449POX    C1K 7840   7.538   5.011   4.059
  449POX    C1L 7841   7.568   4.919   3.940
  449POX    C1M 7842   7.584   5.008   3.816
  449POX    C1N 7843   7.711   5.091   3.799
  449POX    C1O 7844   7.839   5.007   3.800
  449POX    C1P 7845   7.867   4.944   3.664
  449POX    C1Q 7846   7.987   4.849   3.662
  449POX    C1R 7847   7.978   4.760   3.538
  449POX     CZ 7848   7.728   5.566   5.356
  449POX     OZ 7849   7.646   5.625   5.255
  449POX    C2A 7850   7.593   5.747   5.269
  449POX    O2A 7851   7.582   5.805   5.377
  449POX    C2B 7852   7.513   5.776   5.148
  449POX    C2C 7853   7.546   5.911   5.084
  449POX    C2D 7854   7.518   5.906   4.933
  449POX    C2E 7855   7.554   6.046   4.884
  449POX    C2F 7856   7.539   6.059   4.732
  449POX    C2G 7857   7.543   6.207   4.695
  449POX    C2H 7858   7.683   6.270   4.702
  449POX    C2I 7859   7.693   6.421   4.680
  449POX    C2J 7860   7.679   6.435   4.528
  449POX    C2K 7861   7.731   6.565   4.466
  449POX    C2L 7862   7.656   6.687   4.520
  449POX    C2M 7863   7.659   6.805   4.423
  449POX    C2N 7864   7.583   6.785   4.291
  449POX    C2O 7865   7.646   6.877   4.186
  449POX    C2P 7866   7.603   6.840   4.044
  450CHL    CN1 7867   1.794   2.523   5.537
  450CHL    CN2 7868   1.814   2.741   5.604
  450CHL    CN3 7869   1.894   2.678   5.384
  450CHL    NTM 7870   1.884   2.638   5.525
  450CHL     CB 7871   2.010   2.610   5.595
  451PJ2     CA 7872   2.137   2.680   5.545
  451PJ2     OA 7873   2.122   2.822   5.547
  451PJ2      P 7874   2.246   2.902   5.483
  451PJ2     OB 7875   2.206   3.042   5.510
  451PJ2     HB 7876   2.284   3.102   5.489
  451PJ2     OG 7877   2.358   2.840   5.557
  451PJ2     HG 7878   2.328   2.747   5.578
  451PJ2     OD 7879   2.247   2.872   5.324
  452POX     CD 7880   2.131   2.930   5.263
  452POX     CE 7881   2.153   2.957   5.115
  452POX     OE 7882   2.042   3.024   5.052
  452POX    C1A 7883   2.026   3.155   5.064
  452POX    O1A 7884   2.112   3.216   5.128
  452POX    C1B 7885   1.910   3.197   4.982
  452POX    C1C 7886   1.926   3.319   4.891
  452POX    C1D 7887   1.815   3.344   4.789
  452POX    C1E 7888   1.875   3.441   4.687
  452POX    C1F 7889   1.764   3.491   4.594
  452POX    C1G 7890   1.669   3.593   4.657
  452POX    C1H 7891   1.541   3.602   4.574
  452POX    C1I 7892   1.485   3.743   4.598
  452POX    C1J 7893   1.371   3.775   4.537
  452POX    C1K 7894   1.300   3.681   4.439
  452POX    C1L 7895   1.249   3.764   4.322
  452POX    C1M 7896   1.195   3.670   4.213
  452POX    C1N 7897   1.108   3.762   4.127
  452POX    C1O 7898   1.176   3.873   4.047
  452POX    C1P 7899   1.077   3.964   3.974
  452POX    C1Q 7900   1.159   4.066   3.895
  452POX    C1R 7901   1.063   4.156   3.818
  452POX     CZ 7902   2.200   2.828   5.048
  452POX     OZ 7903   2.218   2.844   4.907
  452POX    C2A 7904   2.265   2.745   4.831
  452POX    O2A 7905   2.253   2.626   4.863
  452POX    C2B 7906   2.262   2.784   4.689
  452POX    C2C 7907   2.173   2.706   4.592
  452POX    C2D 7908   2.176   2.742   4.444
  452POX    C2E 7909   2.317   2.729   4.386
  452POX    C2F 7910   2.370   2.588   4.361
  452POX    C2G 7911   2.313   2.498   4.250
  452POX    C2H 7912   2.333   2.553   4.108
  452POX    C2I 7913   2.481   2.548   4.070
  452POX    C2J 7914   2.499   2.598   3.927
  452POX    C2K 7915   2.648   2.584   3.895
  452POX    C2L 7916   2.661   2.597   3.743
  452POX    C2M 7917   2.733   2.483   3.671
  452POX    C2N 7918   2.749   2.502   3.520
  452POX    C2O 7919   2.841   2.616   3.475
  452POX    C2P 7920   2.986   2.619   3.523
  453CHL    CN1 7921   4.361   5.161   5.697
  453CHL    CN2 7922   4.250   5.019   5.547
  453CHL    CN3 7923   4.342   4.928   5.749
  453CHL    NTM 7924   4.272   5.043   5.691
  453CHL     CB 7925   4.148   5.066   5.765
  454PJ2     CA 7926   4.028   5.145   5.712
  454PJ2     OA 7927   4.071   5.277   5.678
  454PJ2      P 7928   3.944   5.375   5.659
  454PJ2     OB 7929   3.836   5.330   5.750
  454PJ2     HB 7930   3.842   5.230   5.752
  454PJ2     OG 7931   3.999   5.511   5.673
  454PJ2     HG 7932   3.929   5.562   5.722
  454PJ2     OD 7933   3.897   5.357   5.506
  455POX     CD 7934   3.984   5.388   5.397
  455POX     CE 7935   3.948   5.300   5.277
  455POX     OE 7936   4.029   5.333   5.164
  455POX    C1A 7937   4.145   5.267   5.158
  455POX    O1A 7938   4.193   5.209   5.255
  455POX    C1B 7939   4.220   5.294   5.034
  455POX    C1C 7940   4.327   5.403   5.048
  455POX    C1D 7941   4.433   5.372   4.942
  455POX    C1E 7942   4.388   5.425   4.806
  455POX    C1F 7943   4.466   5.377   4.683
  455POX    C1G 7944   4.416   5.424   4.546
  455POX    C1H 7945   4.311   5.330   4.488
  455POX    C1I 7946   4.271   5.378   4.348
  455POX    C1J 7947   4.238   5.305   4.242
  455POX    C1K 7948   4.282   5.159   4.252
  455POX    C1L 7949   4.309   5.105   4.111
  455POX    C1M 7950   4.323   4.953   4.118
  455POX    C1N 7951   4.193   4.872   4.120
  455POX    C1O 7952   4.227   4.724   4.129
  455POX    C1P 7953   4.353   4.680   4.055
  455POX    C1Q 7954   4.379   4.530   4.061
  455POX    C1R 7955   4.290   4.432   3.984
  455POX     CZ 7956   3.798   5.312   5.250
  455POX     OZ 7957   3.758   5.226   5.142
  455POX    C2A 7958   3.635   5.231   5.092
  455POX    O2A 7959   3.550   5.285   5.164
  455POX    C2B 7960   3.611   5.125   4.992
  455POX    C2C 7961   3.503   5.171   4.894
  455POX    C2D 7962   3.543   5.147   4.748
  455POX    C2E 7963   3.457   5.216   4.642
  455POX    C2F 7964   3.478   5.169   4.498
  455POX    C2G 7965   3.380   5.247   4.410
  455POX    C2H 7966   3.411   5.218   4.263
  455POX    C2I 7967   3.305   5.271   4.166
  455POX    C2J 7968   3.369   5.295   4.030
  455POX    C2K 7969   3.396   5.166   3.952
  455POX    C2L 7970   3.458   5.202   3.817
  455POX    C2M 7971   3.457   5.077   3.729
  455POX    C2N 7972   3.554   5.113   3.616
  455POX    C2O 7973   3.587   4.999   3.520
  455POX    C2P 7974   3.584   4.860   3.585
  456CHL    CN1 7975   6.238   8.164   5.488
  456CHL    CN2 7976   6.342   8.298   5.331
  456CHL    CN3 7977   6.477   8.203   5.509
  456CHL    NTM 7978   6.347   8.262   5.474
  456CHL     CB 7979   6.304   8.375   5.557
  457PJ2     CA 7980   6.410   8.482   5.585
  457PJ2     OA 7981   6.495   8.530   5.480
  457PJ2      P 7982   6.642   8.578   5.525
  457PJ2     OB 7983   6.661   8.706   5.453
  457PJ2     HB 7984   6.625   8.780   5.510
  457PJ2     OG 7985   6.667   8.567   5.670
  457PJ2     HG 7986   6.629   8.642   5.725
  457PJ2     OD 7987   6.715   8.454   5.453
  458POX     CD 7988   6.709   8.447   5.310
  458POX     CE 7989   6.833   8.387   5.243
  458POX     OE 7990   6.874   8.448   5.121
  458POX    C1A 7991   6.937   8.565   5.130
  458POX    O1A 7992   6.985   8.620   5.229
  458POX    C1B 7993   6.949   8.610   4.990
  458POX    C1C 7994   6.876   8.738   4.949
  458POX    C1D 7995   6.939   8.805   4.826
  458POX    C1E 7996   6.844   8.918   4.787
  458POX    C1F 7997   6.721   8.859   4.718
  458POX    C1G 7998   6.752   8.823   4.573
  458POX    C1H 7999   6.630   8.817   4.480
  458POX    C1I 8000   6.599   8.961   4.442
  458POX    C1J 8001   6.513   8.995   4.346
  458POX    C1K 8002   6.416   8.903   4.272
  458POX    C1L 8003   6.319   8.987   4.189
  458POX    C1M 8004   6.198   8.917   4.127
  458POX    C1N 8005   6.156   9.004   4.008
  458POX    C1O 8006   6.067   8.938   3.901
  458POX    C1P 8007   6.008   9.043   3.807
  458POX    C1Q 8008   5.915   8.974   3.707
  458POX    C1R 8009   5.837   9.058   3.606
  458POX     CZ 8010   6.799   8.238   5.235
  458POX     OZ 8011   6.702   8.200   5.137
  458POX    C2A 8012   6.697   8.077   5.089
  458POX    O2A 8013   6.746   7.982   5.149
  458POX    C2B 8014   6.605   8.074   4.973
  458POX    C2C 8015   6.461   8.060   5.023
  458POX    C2D 8016   6.353   8.028   4.920
  458POX    C2E 8017   6.338   8.117   4.796
  458POX    C2F 8018   6.213   8.071   4.720
  458POX    C2G 8019   6.210   8.140   4.584
  458POX    C2H 8020   6.072   8.116   4.522
  458POX    C2I 8021   6.085   8.181   4.384
  458POX    C2J 8022   5.968   8.151   4.291
  458POX    C2K 8023   6.003   8.213   4.156
  458POX    C2L 8024   5.893   8.177   4.056
  458POX    C2M 8025   5.918   8.210   3.909
  458POX    C2N 8026   5.804   8.140   3.836
  458POX    C2O 8027   5.785   8.184   3.691
  458POX    C2P 8028   5.875   8.098   3.603
  459CHL    CN1 8029   4.541   7.846   5.476
  459CHL    CN2 8030   4.583   7.775   5.703
  459CHL    CN3 8031   4.665   7.978   5.639
  459CHL    NTM 8032   4.551   7.889   5.616
  459CHL     CB 8033   4.421   7.936   5.667
  460PJ2     CA 8034   4.381   8.077   5.622
  460PJ2     OA 8035   4.462   8.193   5.640
  460PJ2      P 8036   4.381   8.330   5.617
  460PJ2     OB 8037   4.248   8.307   5.678
  460PJ2     HB 8038   4.236   8.210   5.700
  460PJ2     OG 8039   4.465   8.436   5.677
  460PJ2     HG 8040   4.560   8.405   5.669
  460PJ2     OD 8041   4.371   8.338   5.457
  461POX     CD 8042   4.489   8.384   5.390
  461POX     CE 8043   4.470   8.366   5.239
  461POX     OE 8044   4.597   8.383   5.176
  461POX    C1A 8045   4.634   8.293   5.085
  461POX    O1A 8046   4.560   8.201   5.050
  461POX    C1B 8047   4.756   8.328   5.010
  461POX    C1C 8048   4.756   8.430   4.896
  461POX    C1D 8049   4.888   8.425   4.820
  461POX    C1E 8050   4.882   8.525   4.704
  461POX    C1F 8051   5.023   8.559   4.655
  461POX    C1G 8052   5.089   8.667   4.740
  461POX    C1H 8053   5.219   8.724   4.682
  461POX    C1I 8054   5.312   8.777   4.792
  461POX    C1J 8055   5.416   8.859   4.775
  461POX    C1K 8056   5.431   8.931   4.641
  461POX    C1L 8057   5.551   8.897   4.552
  461POX    C1M 8058   5.547   8.972   4.419
  461POX    C1N 8059   5.458   8.917   4.307
  461POX    C1O 8060   5.445   9.011   4.187
  461POX    C1P 8061   5.337   8.949   4.098
  461POX    C1Q 8062   5.299   9.059   3.998
  461POX    C1R 8063   5.230   8.996   3.878
  461POX     CZ 8064   4.357   8.450   5.181
  461POX     OZ 8065   4.335   8.447   5.040
  461POX    C2A 8066   4.212   8.429   4.993
  461POX    O2A 8067   4.120   8.390   5.065
  461POX    C2B 8068   4.209   8.421   4.845
  461POX    C2C 8069   4.106   8.512   4.780
  461POX    C2D 8070   4.122   8.490   4.630
  461POX    C2E 8071   4.031   8.582   4.547
  461POX    C2F 8072   4.101   8.625   4.418
  461POX    C2G 8073   4.004   8.676   4.311
  461POX    C2H 8074   3.921   8.567   4.244
  461POX    C2I 8075   3.953   8.536   4.097
  461POX    C2J 8076   4.089   8.467   4.091
  461POX    C2K 8077   4.117   8.420   3.948
  461POX    C2L 8078   4.091   8.524   3.839
  461POX    C2M 8079   4.124   8.452   3.708
  461POX    C2N 8080   4.051   8.538   3.605
  461POX    C2O 8081   4.078   8.471   3.470
  461POX    C2P 8082   4.016   8.333   3.443
  462CHL    CN1 8083   1.454   1.164   4.883
  462CHL    CN2 8084   1.584   1.008   5.011
  462CHL    CN3 8085   1.358   0.969   4.989
  462CHL    NTM 8086   1.455   1.078   5.002
  462CHL     CB 8087   1.430   1.152   5.126
  463PJ2     CA 8088   1.507   1.281   5.157
  463PJ2     OA 8089   1.460   1.398   5.090
  463PJ2      P 8090   1.578   1.506   5.102
  463PJ2     OB 8091   1.523   1.642   5.077
  463PJ2     HB 8092   1.531   1.691   5.163
  463PJ2     OG 8093   1.651   1.484   5.229
  463PJ2     HG 8094   1.670   1.386   5.233
  463PJ2     OD 8095   1.695   1.477   4.995
  464POX     CD 8096   1.700   1.565   4.883
  464POX     CE 8097   1.794   1.525   4.769
  464POX     OE 8098   1.796   1.599   4.646
  464POX    C1A 8099   1.855   1.718   4.652
  464POX    O1A 8100   1.959   1.723   4.719
  464POX    C1B 8101   1.811   1.807   4.542
  464POX    C1C 8102   1.912   1.915   4.503
  464POX    C1D 8103   1.856   2.030   4.419
  464POX    C1E 8104   1.958   2.103   4.331
  464POX    C1F 8105   1.973   2.031   4.197
  464POX    C1G 8106   2.043   2.125   4.099
  464POX    C1H 8107   2.049   2.058   3.961
  464POX    C1I 8108   2.110   2.152   3.857
  464POX    C1J 8109   2.237   2.178   3.826
  464POX    C1K 8110   2.355   2.121   3.904
  464POX    C1L 8111   2.468   2.090   3.806
  464POX    C1M 8112   2.587   2.048   3.892
  464POX    C1N 8113   2.719   2.043   3.815
  464POX    C1O 8114   2.700   1.934   3.709
  464POX    C1P 8115   2.803   1.928   3.596
  464POX    C1Q 8116   2.797   1.786   3.540
  464POX    C1R 8117   2.880   1.771   3.412
  464POX     CZ 8118   1.792   1.374   4.744
  464POX     OZ 8119   1.855   1.333   4.622
  464POX    C2A 8120   1.987   1.341   4.608
  464POX    O2A 8121   2.071   1.363   4.694
  464POX    C2B 8122   2.025   1.276   4.481
  464POX    C2C 8123   2.128   1.354   4.399
  464POX    C2D 8124   2.104   1.493   4.341
  464POX    C2E 8125   2.216   1.531   4.244
  464POX    C2F 8126   2.182   1.667   4.182
  464POX    C2G 8127   2.290   1.708   4.082
  464POX    C2H 8128   2.305   1.636   3.947
  464POX    C2I 8129   2.187   1.664   3.853
  464POX    C2J 8130   2.193   1.588   3.720
  464POX    C2K 8131   2.317   1.626   3.639
  464POX    C2L 8132   2.339   1.557   3.505
  464POX    C2M 8133   2.465   1.612   3.439
  464POX    C2N 8134   2.464   1.605   3.286
  464POX    C2O 8135   2.575   1.671   3.206
  464POX    C2P 8136   2.567   1.824   3.205
  465CHL    CN1 8137   1.335   8.218   5.328
  465CHL    CN2 8138   1.239   8.260   5.120
  465CHL    CN3 8139   1.299   8.038   5.170
  465CHL    NTM 8140   1.243   8.161   5.228
  465CHL     CB 8141   1.109   8.129   5.281
  466PJ2     CA 8142   1.001   8.076   5.186
  466PJ2     OA 8143   0.918   8.183   5.139
  466PJ2      P 8144   0.775   8.132   5.085
  466PJ2     OB 8145   0.719   8.039   5.185
  466PJ2     HB 8146   0.652   7.975   5.148
  466PJ2     OG 8147   0.691   8.251   5.058
  466PJ2     HG 8148   0.680   8.299   5.145
  466PJ2     OD 8149   0.821   8.053   4.952
  467POX     CD 8150   0.841   8.130   4.833
  467POX     CE 8151   0.933   8.069   4.728
  467POX     OE 8152   0.920   8.139   4.604
  467POX    C1A 8153   1.037   8.151   4.541
  467POX    O1A 8154   1.142   8.145   4.606
  467POX    C1B 8155   1.020   8.185   4.398
  467POX    C1C 8156   1.121   8.132   4.296
  467POX    C1D 8157   1.092   8.153   4.147
  467POX    C1E 8158   1.181   8.063   4.062
  467POX    C1F 8159   1.232   8.135   3.936
  467POX    C1G 8160   1.326   8.246   3.983
  467POX    C1H 8161   1.404   8.303   3.864
  467POX    C1I 8162   1.499   8.419   3.894
  467POX    C1J 8163   1.479   8.542   3.848
  467POX    C1K 8164   1.380   8.609   3.752
  467POX    C1L 8165   1.322   8.742   3.801
  467POX    C1M 8166   1.212   8.780   3.702
  467POX    C1N 8167   1.147   8.913   3.742
  467POX    C1O 8168   1.253   9.022   3.722
  467POX    C1P 8169   1.215   9.167   3.751
  467POX    C1Q 8170   1.328   9.266   3.723
  467POX    C1R 8171   1.279   9.410   3.711
  467POX     CZ 8172   0.882   7.928   4.703
  467POX     OZ 8173   0.942   7.849   4.599
  467POX    C2A 8174   0.865   7.766   4.530
  467POX    O2A 8175   0.743   7.770   4.547
  467POX    C2B 8176   0.941   7.683   4.433
  467POX    C2C 8177   0.978   7.766   4.310
  467POX    C2D 8178   1.048   7.674   4.210
  467POX    C2E 8179   0.964   7.558   4.156
  467POX    C2F 8180   1.039   7.482   4.045
  467POX    C2G 8181   0.955   7.364   3.997
  467POX    C2H 8182   0.863   7.422   3.889
  467POX    C2I 8183   0.826   7.315   3.787
  467POX    C2J 8184   0.941   7.287   3.690
  467POX    C2K 8185   0.889   7.182   3.591
  467POX    C2L 8186   1.003   7.126   3.506
  467POX    C2M 8187   1.096   7.030   3.580
  467POX    C2N 8188   1.215   6.994   3.490
  467POX    C2O 8189   1.339   6.937   3.559
  467POX    C2P 8190   1.435   6.859   3.469
  468CHL    CN1 8191   0.419   6.351   5.499
  468CHL    CN2 8192   0.380   6.365   5.268
  468CHL    CN3 8193   0.564   6.477   5.364
  468CHL    NTM 8194   0.423   6.443   5.384
  468CHL     CB 8195   0.340   6.563   5.404
  469PJ2     CA 8196   0.323   6.661   5.287
  469PJ2     OA 8197   0.434   6.732   5.232
  469PJ2      P 8198   0.398   6.874   5.166
  469PJ2     OB 8199   0.289   6.926   5.252
  469PJ2     HB 8200   0.222   6.855   5.273
  469PJ2     OG 8201   0.534   6.932   5.163
  469PJ2     HG 8202   0.605   6.881   5.211
  469PJ2     OD 8203   0.334   6.823   5.027
  470POX     CD 8204   0.438   6.781   4.938
  470POX     CE 8205   0.404   6.661   4.850
  470POX     OE 8206   0.518   6.601   4.787
  470POX    C1A 8207   0.604   6.522   4.851
  470POX    O1A 8208   0.615   6.522   4.973
  470POX    C1B 8209   0.684   6.432   4.765
  470POX    C1C 8210   0.619   6.294   4.777
  470POX    C1D 8211   0.686   6.207   4.671
  470POX    C1E 8212   0.633   6.227   4.529
  470POX    C1F 8213   0.723   6.145   4.435
  470POX    C1G 8214   0.676   6.113   4.294
  470POX    C1H 8215   0.783   6.038   4.213
  470POX    C1I 8216   0.738   5.931   4.113
  470POX    C1J 8217   0.771   5.803   4.123
  470POX    C1K 8218   0.863   5.729   4.220
  470POX    C1L 8219   0.847   5.581   4.188
  470POX    C1M 8220   0.943   5.502   4.277
  470POX    C1N 8221   0.931   5.518   4.429
  470POX    C1O 8222   1.019   5.427   4.515
  470POX    C1P 8223   0.952   5.412   4.652
  470POX    C1Q 8224   1.029   5.308   4.733
  470POX    C1R 8225   0.948   5.296   4.863
  470POX     CZ 8226   0.307   6.722   4.749
  470POX     OZ 8227   0.252   6.621   4.664
  470POX    C2A 8228   0.142   6.658   4.601
  470POX    O2A 8229   0.082   6.760   4.635
  470POX    C2B 8230   0.101   6.557   4.500
  470POX    C2C 8231  -0.020   6.598   4.416
  470POX    C2D 8232  -0.045   6.520   4.287
  470POX    C2E 8233  -0.188   6.551   4.242
  470POX    C2F 8234  -0.220   6.512   4.097
  470POX    C2G 8235  -0.134   6.604   4.011
  470POX    C2H 8236  -0.156   6.547   3.871
  470POX    C2I 8237  -0.030   6.568   3.786
  470POX    C2J 8238   0.000   6.697   3.710
  470POX    C2K 8239  -0.122   6.745   3.630
  470POX    C2L 8240  -0.094   6.882   3.568
  470POX    C2M 8241  -0.225   6.948   3.524
  470POX    C2N 8242  -0.178   7.077   3.457
  470POX    C2O 8243  -0.304   7.151   3.411
  470POX    C2P 8244  -0.402   7.076   3.320
  471CHL    CN1 8245   0.134   5.555   5.458
  471CHL    CN2 8246   0.268   5.448   5.300
  471CHL    CN3 8247   0.095   5.333   5.437
  471CHL    NTM 8248   0.206   5.429   5.431
  471CHL     CB 8249   0.305   5.413   5.538
  472PJ2     CA 8250   0.405   5.297   5.534
  472PJ2     OA 8251   0.339   5.170   5.533
  472PJ2      P 8252   0.446   5.059   5.487
  472PJ2     OB 8253   0.576   5.098   5.547
  472PJ2     HB 8254   0.650   5.034   5.527
  472PJ2     OG 8255   0.400   4.918   5.496
  472PJ2     HG 8256   0.480   4.859   5.501
  472PJ2     OD 8257   0.440   5.098   5.331
  473POX     CD 8258   0.330   5.042   5.260
  473POX     CE 8259   0.338   5.064   5.108
  473POX     OE 8260   0.218   5.031   5.038
  473POX    C1A 8261   0.128   5.127   5.019
  473POX    O1A 8262   0.134   5.233   5.080
  473POX    C1B 8263   0.006   5.081   4.949
  473POX    C1C 8264  -0.034   5.169   4.830
  473POX    C1D 8265  -0.172   5.121   4.782
  473POX    C1E 8266  -0.206   5.162   4.639
  473POX    C1F 8267  -0.226   5.313   4.628
  473POX    C1G 8268  -0.352   5.371   4.692
  473POX    C1H 8269  -0.479   5.344   4.611
  473POX    C1I 8270  -0.609   5.388   4.678
  473POX    C1J 8271  -0.727   5.402   4.618
  473POX    C1K 8272  -0.741   5.372   4.468
  473POX    C1L 8273  -0.836   5.471   4.401
  473POX    C1M 8274  -0.873   5.431   4.258
  473POX    C1N 8275  -1.019   5.392   4.234
  473POX    C1O 8276  -1.129   5.487   4.279
  473POX    C1P 8277  -1.261   5.447   4.213
  473POX    C1Q 8278  -1.284   5.481   4.065
  473POX    C1R 8279  -1.392   5.392   4.005
  473POX     CZ 8280   0.461   4.985   5.064
  473POX     OZ 8281   0.490   4.991   4.924
  473POX    C2A 8282   0.557   4.888   4.873
  473POX    O2A 8283   0.595   4.798   4.948
  473POX    C2B 8284   0.601   4.905   4.733
  473POX    C2C 8285   0.752   4.931   4.728
  473POX    C2D 8286   0.798   4.918   4.582
  473POX    C2E 8287   0.729   5.032   4.506
  473POX    C2F 8288   0.767   5.040   4.358
  473POX    C2G 8289   0.696   5.157   4.290
  473POX    C2H 8290   0.705   5.161   4.137
  473POX    C2I 8291   0.591   5.076   4.080
  473POX    C2J 8292   0.607   5.083   3.928
  473POX    C2K 8293   0.497   5.029   3.836
  473POX    C2L 8294   0.542   4.895   3.778
  473POX    C2M 8295   0.438   4.851   3.674
  473POX    C2N 8296   0.505   4.781   3.557
  473POX    C2O 8297   0.568   4.881   3.459
  473POX    C2P 8298   0.462   4.947   3.371
  474CHL    CN1 8299   5.598   7.581   5.406
  474CHL    CN2 8300   5.575   7.352   5.328
  474CHL    CN3 8301   5.768   7.424   5.440
  474CHL    NTM 8302   5.621   7.439   5.437
  474CHL     CB 8303   5.567   7.407   5.570
  475PJ2     CA 8304   5.421   7.408   5.618
  475PJ2     OA 8305   5.363   7.534   5.583
  475PJ2      P 8306   5.202   7.534   5.591
  475PJ2     OB 8307   5.158   7.470   5.717
  475PJ2     HB 8308   5.062   7.490   5.734
  475PJ2     OG 8309   5.166   7.675   5.565
  475PJ2     HG 8310   5.075   7.702   5.598
  475PJ2     OD 8311   5.170   7.426   5.476
  476POX     CD 8312   5.142   7.469   5.342
  476POX     CE 8313   5.125   7.358   5.238
  476POX     OE 8314   5.122   7.390   5.099
  476POX    C1A 8315   5.239   7.432   5.052
  476POX    O1A 8316   5.341   7.419   5.120
  476POX    C1B 8317   5.248   7.471   4.909
  476POX    C1C 8318   5.297   7.614   4.886
  476POX    C1D 8319   5.272   7.664   4.744
  476POX    C1E 8320   5.124   7.668   4.703
  476POX    C1F 8321   5.111   7.732   4.565
  476POX    C1G 8322   4.964   7.756   4.528
  476POX    C1H 8323   4.964   7.744   4.375
  476POX    C1I 8324   4.821   7.786   4.341
  476POX    C1J 8325   4.762   7.777   4.222
  476POX    C1K 8326   4.823   7.736   4.088
  476POX    C1L 8327   4.709   7.723   3.986
  476POX    C1M 8328   4.749   7.676   3.846
  476POX    C1N 8329   4.623   7.647   3.763
  476POX    C1O 8330   4.644   7.635   3.612
  476POX    C1P 8331   4.726   7.512   3.573
  476POX    C1Q 8332   4.795   7.523   3.437
  476POX    C1R 8333   4.877   7.396   3.412
  476POX     CZ 8334   5.019   7.260   5.287
  476POX     OZ 8335   5.013   7.133   5.223
  476POX    C2A 8336   4.913   7.048   5.243
  476POX    O2A 8337   4.840   7.064   5.340
  476POX    C2B 8338   4.930   6.921   5.168
  476POX    C2C 8339   4.850   6.902   5.039
  476POX    C2D 8340   4.890   6.990   4.920
  476POX    C2E 8341   5.029   6.966   4.861
  476POX    C2F 8342   5.121   7.085   4.891
  476POX    C2G 8343   5.240   7.104   4.797
  476POX    C2H 8344   5.185   7.143   4.660
  476POX    C2I 8345   5.300   7.165   4.562
  476POX    C2J 8346   5.247   7.236   4.438
  476POX    C2K 8347   5.359   7.320   4.375
  476POX    C2L 8348   5.315   7.381   4.241
  476POX    C2M 8349   5.384   7.518   4.234
  476POX    C2N 8350   5.309   7.601   4.130
  476POX    C2O 8351   5.254   7.739   4.167
  476POX    C2P 8352   5.182   7.793   4.043
  477CHL    CN1 8353   1.791   5.429   5.064
  477CHL    CN2 8354   1.899   5.583   4.915
  477CHL    CN3 8355   2.000   5.377   4.967
  477CHL    NTM 8356   1.921   5.487   5.024
  477CHL     CB 8357   2.004   5.547   5.128
  478PJ2     CA 8358   1.932   5.628   5.236
  478PJ2     OA 8359   1.853   5.739   5.192
  478PJ2      P 8360   1.759   5.807   5.303
  478PJ2     OB 8361   1.681   5.695   5.362
  478PJ2     HB 8362   1.686   5.720   5.459
  478PJ2     OG 8363   1.850   5.891   5.384
  478PJ2     HG 8364   1.918   5.937   5.327
  478PJ2     OD 8365   1.668   5.894   5.203
  479POX     CD 8366   1.573   5.812   5.135
  479POX     CE 8367   1.480   5.886   5.039
  479POX     OE 8368   1.357   5.816   5.019
  479POX    C1A 8369   1.251   5.895   5.010
  479POX    O1A 8370   1.259   6.008   5.060
  479POX    C1B 8371   1.124   5.828   4.974
  479POX    C1C 8372   1.029   5.925   4.904
  479POX    C1D 8373   1.054   5.961   4.757
  479POX    C1E 8374   1.000   5.853   4.662
  479POX    C1F 8375   1.004   5.915   4.522
  479POX    C1G 8376   1.146   5.945   4.476
  479POX    C1H 8377   1.129   6.014   4.340
  479POX    C1I 8378   1.262   6.067   4.286
  479POX    C1J 8379   1.287   6.121   4.167
  479POX    C1K 8380   1.172   6.130   4.067
  479POX    C1L 8381   1.222   6.171   3.928
  479POX    C1M 8382   1.317   6.072   3.861
  479POX    C1N 8383   1.336   6.104   3.712
  479POX    C1O 8384   1.408   5.993   3.635
  479POX    C1P 8385   1.324   5.868   3.609
  479POX    C1Q 8386   1.418   5.762   3.553
  479POX    C1R 8387   1.350   5.629   3.521
  479POX     CZ 8388   1.564   5.906   4.912
  479POX     OZ 8389   1.500   5.985   4.811
  479POX    C2A 8390   1.533   6.112   4.796
  479POX    O2A 8391   1.618   6.175   4.859
  479POX    C2B 8392   1.475   6.175   4.675
  479POX    C2C 8393   1.563   6.283   4.612
  479POX    C2D 8394   1.479   6.353   4.506
  479POX    C2E 8395   1.532   6.494   4.482
  479POX    C2F 8396   1.444   6.567   4.380
  479POX    C2G 8397   1.459   6.718   4.393
  479POX    C2H 8398   1.374   6.787   4.285
  479POX    C2I 8399   1.399   6.748   4.139
  479POX    C2J 8400   1.331   6.827   4.027
  479POX    C2K 8401   1.387   6.968   4.003
  479POX    C2L 8402   1.274   7.058   3.953
  479POX    C2M 8403   1.298   7.209   3.957
  479POX    C2N 8404   1.401   7.257   3.854
  479POX    C2O 8405   1.327   7.335   3.746
  479POX    C2P 8406   1.385   7.475   3.725
  480CHL    CN1 8407   5.242   4.555   6.316
  480CHL    CN2 8408   5.286   4.324   6.260
  480CHL    CN3 8409   5.459   4.493   6.260
  480CHL    NTM 8410   5.318   4.464   6.229
  480CHL     CB 8411   5.294   4.497   6.087
  481PJ2     CA 8412   5.350   4.402   5.981
  481PJ2     OA 8413   5.492   4.418   5.993
  481PJ2      P 8414   5.576   4.283   5.969
  481PJ2     OB 8415   5.712   4.311   6.021
  481PJ2     HB 8416   5.751   4.230   6.065
  481PJ2     OG 8417   5.495   4.176   6.032
  481PJ2     HG 8418   5.536   4.087   6.053
  481PJ2     OD 8419   5.563   4.234   5.817
  482POX     CD 8420   5.631   4.327   5.732
  482POX     CE 8421   5.585   4.326   5.586
  482POX     OE 8422   5.676   4.404   5.507
  482POX    C1A 8423   5.774   4.348   5.438
  482POX    O1A 8424   5.809   4.232   5.460
  482POX    C1B 8425   5.825   4.436   5.331
  482POX    C1C 8426   5.898   4.384   5.207
  482POX    C1D 8427   5.939   4.504   5.121
  482POX    C1E 8428   5.971   4.466   4.976
  482POX    C1F 8429   5.989   4.597   4.899
  482POX    C1G 8430   5.987   4.570   4.749
  482POX    C1H 8431   6.001   4.692   4.657
  482POX    C1I 8432   6.140   4.754   4.669
  482POX    C1J 8433   6.172   4.863   4.599
  482POX    C1K 8434   6.084   4.916   4.486
  482POX    C1L 8435   6.168   4.967   4.369
  482POX    C1M 8436   6.203   4.844   4.285
  482POX    C1N 8437   6.305   4.878   4.176
  482POX    C1O 8438   6.220   4.928   4.060
  482POX    C1P 8439   6.312   4.940   3.938
  482POX    C1Q 8440   6.230   4.998   3.823
  482POX    C1R 8441   6.110   4.915   3.779
  482POX     CZ 8442   5.437   4.366   5.582
  482POX     OZ 8443   5.388   4.409   5.455
  482POX    C2A 8444   5.387   4.328   5.350
  482POX    O2A 8445   5.392   4.206   5.362
  482POX    C2B 8446   5.379   4.406   5.224
  482POX    C2C 8447   5.494   4.421   5.125
  482POX    C2D 8448   5.478   4.539   5.029
  482POX    C2E 8449   5.379   4.507   4.917
  482POX    C2F 8450   5.363   4.629   4.827
  482POX    C2G 8451   5.256   4.610   4.719
  482POX    C2H 8452   5.280   4.725   4.620
  482POX    C2I 8453   5.175   4.832   4.649
  482POX    C2J 8454   5.183   4.954   4.556
  482POX    C2K 8455   5.149   4.916   4.412
  482POX    C2L 8456   5.198   5.032   4.325
  482POX    C2M 8457   5.242   4.972   4.191
  482POX    C2N 8458   5.126   4.956   4.092
  482POX    C2O 8459   5.169   4.883   3.965
  482POX    C2P 8460   5.280   4.954   3.887
  483CHL    CN1 8461   5.868   2.945   5.945
  483CHL    CN2 8462   5.912   3.000   5.717
  483CHL    CN3 8463   6.014   2.806   5.820
  483CHL    NTM 8464   5.894   2.889   5.811
  483CHL     CB 8465   5.781   2.800   5.779
  484PJ2     CA 8466   5.758   2.749   5.637
  484PJ2     OA 8467   5.840   2.638   5.599
  484PJ2      P 8468   5.785   2.488   5.625
  484PJ2     OB 8469   5.897   2.391   5.614
  484PJ2     HB 8470   5.972   2.431   5.562
  484PJ2     OG 8471   5.719   2.492   5.757
  484PJ2     HG 8472   5.702   2.588   5.779
  484PJ2     OD 8473   5.673   2.469   5.512
  485POX     CD 8474   5.722   2.430   5.383
  485POX     CE 8475   5.616   2.400   5.277
  485POX     OE 8476   5.683   2.390   5.151
  485POX    C1A 8477   5.621   2.310   5.064
  485POX    O1A 8478   5.527   2.239   5.097
  485POX    C1B 8479   5.682   2.323   4.929
  485POX    C1C 8480   5.655   2.191   4.857
  485POX    C1D 8481   5.704   2.204   4.712
  485POX    C1E 8482   5.855   2.226   4.698
  485POX    C1F 8483   5.908   2.188   4.559
  485POX    C1G 8484   5.859   2.266   4.437
  485POX    C1H 8485   5.961   2.237   4.327
  485POX    C1I 8486   5.910   2.254   4.184
  485POX    C1J 8487   5.949   2.203   4.068
  485POX    C1K 8488   6.072   2.112   4.056
  485POX    C1L 8489   6.166   2.144   3.940
  485POX    C1M 8490   6.112   2.104   3.802
  485POX    C1N 8491   6.224   2.121   3.699
  485POX    C1O 8492   6.165   2.080   3.564
  485POX    C1P 8493   6.034   2.152   3.530
  485POX    C1Q 8494   5.981   2.129   3.389
  485POX    C1R 8495   5.834   2.169   3.384
  485POX     CZ 8496   5.508   2.509   5.276
  485POX     OZ 8497   5.539   2.647   5.257
  485POX    C2A 8498   5.437   2.731   5.239
  485POX    O2A 8499   5.322   2.690   5.250
  485POX    C2B 8500   5.465   2.867   5.188
  485POX    C2C 8501   5.475   2.866   5.035
  485POX    C2D 8502   5.530   3.002   4.991
  485POX    C2E 8503   5.505   3.013   4.841
  485POX    C2F 8504   5.455   3.155   4.812
  485POX    C2G 8505   5.444   3.172   4.661
  485POX    C2H 8506   5.417   3.311   4.603
  485POX    C2I 8507   5.419   3.321   4.450
  485POX    C2J 8508   5.535   3.249   4.380
  485POX    C2K 8509   5.553   3.268   4.230
  485POX    C2L 8510   5.591   3.411   4.190
  485POX    C2M 8511   5.733   3.435   4.241
  485POX    C2N 8512   5.798   3.560   4.181
  485POX    C2O 8513   5.903   3.613   4.278
  485POX    C2P 8514   5.988   3.714   4.201
  486CHL    CN1 8515   0.511   4.443   5.426
  486CHL    CN2 8516   0.485   4.586   5.604
  486CHL    CN3 8517   0.594   4.378   5.632
  486CHL    NTM 8518   0.478   4.443   5.569
  486CHL     CB 8519   0.349   4.382   5.604
  487PJ2     CA 8520   0.306   4.239   5.569
  487PJ2     OA 8521   0.291   4.206   5.431
  487PJ2      P 8522   0.263   4.053   5.392
  487PJ2     OB 8523   0.238   3.974   5.515
  487PJ2     HB 8524   0.281   4.015   5.596
  487PJ2     OG 8525   0.177   4.042   5.272
  487PJ2     HG 8526   0.197   4.109   5.200
  487PJ2     OD 8527   0.415   4.031   5.343
  488POX     CD 8528   0.437   4.082   5.211
  488POX     CE 8529   0.585   4.101   5.175
  488POX     OE 8530   0.590   4.176   5.054
  488POX    C1A 8531   0.675   4.278   5.055
  488POX    O1A 8532   0.733   4.311   5.158
  488POX    C1B 8533   0.722   4.324   4.922
  488POX    C1C 8534   0.673   4.468   4.904
  488POX    C1D 8535   0.662   4.504   4.756
  488POX    C1E 8536   0.545   4.434   4.687
  488POX    C1F 8537   0.539   4.451   4.535
  488POX    C1G 8538   0.427   4.364   4.478
  488POX    C1H 8539   0.451   4.359   4.327
  488POX    C1I 8540   0.372   4.244   4.266
  488POX    C1J 8541   0.373   4.204   4.138
  488POX    C1K 8542   0.443   4.287   4.031
  488POX    C1L 8543   0.371   4.257   3.899
  488POX    C1M 8544   0.426   4.341   3.783
  488POX    C1N 8545   0.381   4.294   3.645
  488POX    C1O 8546   0.397   4.402   3.536
  488POX    C1P 8547   0.300   4.385   3.420
  488POX    C1Q 8548   0.310   4.497   3.316
  488POX    C1R 8549   0.230   4.444   3.196
  488POX     CZ 8550   0.660   3.968   5.178
  488POX     OZ 8551   0.595   3.852   5.125
  488POX    C2A 8552   0.663   3.740   5.142
  488POX    O2A 8553   0.754   3.729   5.224
  488POX    C2B 8554   0.620   3.625   5.060
  488POX    C2C 8555   0.713   3.593   4.942
  488POX    C2D 8556   0.704   3.445   4.906
  488POX    C2E 8557   0.569   3.392   4.858
  488POX    C2F 8558   0.564   3.240   4.838
  488POX    C2G 8559   0.446   3.181   4.760
  488POX    C2H 8560   0.443   3.256   4.627
  488POX    C2I 8561   0.340   3.185   4.538
  488POX    C2J 8562   0.348   3.250   4.400
  488POX    C2K 8563   0.251   3.177   4.307
  488POX    C2L 8564   0.103   3.213   4.326
  488POX    C2M 8565   0.073   3.344   4.253
  488POX    C2N 8566  -0.074   3.388   4.260
  488POX    C2O 8567  -0.104   3.512   4.177
  488POX    C2P 8568  -0.249   3.560   4.185
  489CHL    CN1 8569   2.248   7.044   5.143
  489CHL    CN2 8570   2.413   7.168   5.036
  489CHL    CN3 8571   2.448   7.072   5.248
  489CHL    NTM 8572   2.351   7.146   5.167
  489CHL     CB 8573   2.299   7.258   5.248
  490PJ2     CA 8574   2.180   7.335   5.190
  490PJ2     OA 8575   2.186   7.406   5.066
  490PJ2      P 8576   2.049   7.454   4.997
  490PJ2     OB 8577   1.977   7.486   5.122
  490PJ2     HB 8578   1.890   7.527   5.095
  490PJ2     OG 8579   2.090   7.562   4.905
  490PJ2     HG 8580   2.010   7.600   4.858
  490PJ2     OD 8581   2.013   7.320   4.916
  491POX     CD 8582   2.098   7.286   4.806
  491POX     CE 8583   2.104   7.143   4.751
  491POX     OE 8584   2.214   7.141   4.659
  491POX    C1A 8585   2.298   7.039   4.665
  491POX    O1A 8586   2.329   6.996   4.776
  491POX    C1B 8587   2.381   7.013   4.545
  491POX    C1C 8588   2.376   6.864   4.510
  491POX    C1D 8589   2.456   6.849   4.380
  491POX    C1E 8590   2.403   6.729   4.301
  491POX    C1F 8591   2.488   6.690   4.179
  491POX    C1G 8592   2.439   6.556   4.125
  491POX    C1H 8593   2.489   6.485   3.999
  491POX    C1I 8594   2.416   6.350   3.989
  491POX    C1J 8595   2.399   6.278   3.879
  491POX    C1K 8596   2.457   6.324   3.745
  491POX    C1L 8597   2.453   6.220   3.633
  491POX    C1M 8598   2.547   6.251   3.516
  491POX    C1N 8599   2.557   6.127   3.427
  491POX    C1O 8600   2.440   6.096   3.334
  491POX    C1P 8601   2.431   5.944   3.313
  491POX    C1Q 8602   2.315   5.906   3.221
  491POX    C1R 8603   2.362   5.936   3.078
  491POX     CZ 8604   1.965   7.086   4.723
  491POX     OZ 8605   1.885   7.181   4.653
  491POX    C2A 8606   1.780   7.125   4.593
  491POX    O2A 8607   1.759   7.004   4.591
  491POX    C2B 8608   1.721   7.226   4.502
  491POX    C2C 8609   1.639   7.163   4.389
  491POX    C2D 8610   1.541   7.266   4.331
  491POX    C2E 8611   1.590   7.358   4.219
  491POX    C2F 8612   1.505   7.484   4.200
  491POX    C2G 8613   1.574   7.578   4.100
  491POX    C2H 8614   1.488   7.679   4.024
  491POX    C2I 8615   1.557   7.737   3.900
  491POX    C2J 8616   1.624   7.869   3.937
  491POX    C2K 8617   1.688   7.941   3.818
  491POX    C2L 8618   1.729   8.079   3.869
  491POX    C2M 8619   1.801   8.172   3.772
  491POX    C2N 8620   1.815   8.324   3.786
  491POX    C2O 8621   1.898   8.390   3.676
  491POX    C2P 8622   1.817   8.383   3.546
  492CHL    CN1 8623   2.206   6.517   4.737
  492CHL    CN2 8624   2.435   6.477   4.822
  492CHL    CN3 8625   2.329   6.688   4.849
  492CHL    NTM 8626   2.306   6.543   4.842
  492CHL     CB 8627   2.260   6.508   4.978
  493PJ2     CA 8628   2.222   6.372   5.036
  493PJ2     OA 8629   2.327   6.275   5.038
  493PJ2      P 8630   2.255   6.136   5.073
  493PJ2     OB 8631   2.366   6.040   5.094
  493PJ2     HB 8632   2.446   6.058   5.036
  493PJ2     OG 8633   2.159   6.157   5.184
  493PJ2     HG 8634   2.095   6.231   5.167
  493PJ2     OD 8635   2.195   6.117   4.925
  494POX     CD 8636   2.282   6.053   4.831
  494POX     CE 8637   2.231   6.022   4.690
  494POX     OE 8638   2.336   5.970   4.608
  494POX    C1A 8639   2.358   5.840   4.589
  494POX    O1A 8640   2.295   5.756   4.654
  494POX    C1B 8641   2.445   5.801   4.477
  494POX    C1C 8642   2.365   5.786   4.347
  494POX    C1D 8643   2.318   5.919   4.289
  494POX    C1E 8644   2.241   5.890   4.160
  494POX    C1F 8645   2.236   5.998   4.052
  494POX    C1G 8646   2.101   5.992   3.979
  494POX    C1H 8647   2.097   6.065   3.845
  494POX    C1I 8648   1.961   6.079   3.777
  494POX    C1J 8649   1.938   6.115   3.651
  494POX    C1K 8650   2.050   6.166   3.559
  494POX    C1L 8651   1.988   6.174   3.419
  494POX    C1M 8652   1.929   6.041   3.371
  494POX    C1N 8653   1.854   6.048   3.238
  494POX    C1O 8654   1.812   5.912   3.182
  494POX    C1P 8655   1.716   5.822   3.260
  494POX    C1Q 8656   1.680   5.691   3.190
  494POX    C1R 8657   1.632   5.580   3.284
  494POX     CZ 8658   2.162   6.149   4.641
  494POX     OZ 8659   2.099   6.143   4.513
  494POX    C2A 8660   2.082   6.260   4.453
  494POX    O2A 8661   2.153   6.355   4.485
  494POX    C2B 8662   1.995   6.260   4.333
  494POX    C2C 8663   2.038   6.352   4.219
  494POX    C2D 8664   1.952   6.348   4.092
  494POX    C2E 8665   1.813   6.407   4.118
  494POX    C2F 8666   1.743   6.399   3.982
  494POX    C2G 8667   1.591   6.422   3.982
  494POX    C2H 8668   1.533   6.426   3.841
  494POX    C2I 8669   1.390   6.479   3.834
  494POX    C2J 8670   1.350   6.545   3.701
  494POX    C2K 8671   1.199   6.571   3.707
  494POX    C2L 8672   1.140   6.606   3.571
  494POX    C2M 8673   1.120   6.477   3.491
  494POX    C2N 8674   1.066   6.516   3.353
  494POX    C2O 8675   1.049   6.405   3.249
  494POX    C2P 8676   1.150   6.291   3.257
  495CHL    CN1 8677   1.649   3.351   5.818
  495CHL    CN2 8678   1.633   3.133   5.728
  495CHL    CN3 8679   1.832   3.255   5.691
  495CHL    NTM 8680   1.686   3.268   5.702
  495CHL     CB 8681   1.624   3.316   5.577
  496PJ2     CA 8682   1.643   3.464   5.541
  496PJ2     OA 8683   1.781   3.499   5.528
  496PJ2      P 8684   1.797   3.660   5.528
  496PJ2     OB 8685   1.685   3.712   5.610
  496PJ2     HB 8686   1.727   3.782   5.667
  496PJ2     OG 8687   1.938   3.696   5.554
  496PJ2     HG 8688   2.006   3.623   5.553
  496PJ2     OD 8689   1.758   3.728   5.387
  497POX     CD 8690   1.859   3.792   5.309
  497POX     CE 8691   1.817   3.813   5.163
  497POX     OE 8692   1.930   3.830   5.078
  497POX    C1A 8693   1.964   3.720   5.011
  497POX    O1A 8694   1.912   3.612   5.040
  497POX    C1B 8695   2.049   3.733   4.890
  497POX    C1C 8696   2.200   3.738   4.913
  497POX    C1D 8697   2.265   3.794   4.787
  497POX    C1E 8698   2.262   3.702   4.664
  497POX    C1F 8699   2.377   3.749   4.575
  497POX    C1G 8700   2.380   3.632   4.477
  497POX    C1H 8701   2.464   3.667   4.355
  497POX    C1I 8702   2.499   3.550   4.263
  497POX    C1J 8703   2.536   3.564   4.136
  497POX    C1K 8704   2.533   3.699   4.064
  497POX    C1L 8705   2.440   3.714   3.944
  497POX    C1M 8706   2.441   3.856   3.889
  497POX    C1N 8707   2.580   3.902   3.844
  497POX    C1O 8708   2.615   3.835   3.711
  497POX    C1P 8709   2.751   3.886   3.664
  497POX    C1Q 8710   2.776   3.850   3.517
  497POX    C1R 8711   2.771   3.978   3.434
  497POX     CZ 8712   1.710   3.922   5.162
  497POX     OZ 8713   1.631   3.948   5.046
  497POX    C2A 8714   1.506   3.987   5.070
  497POX    O2A 8715   1.461   4.003   5.184
  497POX    C2B 8716   1.433   4.023   4.947
  497POX    C2C 8717   1.456   4.170   4.911
  497POX    C2D 8718   1.401   4.207   4.773
  497POX    C2E 8719   1.473   4.147   4.653
  497POX    C2F 8720   1.405   4.201   4.527
  497POX    C2G 8721   1.488   4.176   4.401
  497POX    C2H 8722   1.394   4.189   4.280
  497POX    C2I 8723   1.457   4.132   4.153
  497POX    C2J 8724   1.587   4.202   4.113
  497POX    C2K 8725   1.670   4.130   4.007
  497POX    C2L 8726   1.664   4.220   3.883
  497POX    C2M 8727   1.741   4.174   3.759
  497POX    C2N 8728   1.888   4.162   3.797
  497POX    C2O 8729   1.981   4.137   3.678
  497POX    C2P 8730   2.128   4.110   3.707
  498CHL    CN1 8731   4.307   2.901   5.536
  498CHL    CN2 8732   4.162   2.819   5.703
  498CHL    CN3 8733   4.329   2.986   5.754
  498CHL    NTM 8734   4.300   2.863   5.678
  498CHL     CB 8735   4.399   2.762   5.715
  499PJ2     CA 8736   4.378   2.615   5.679
  499PJ2     OA 8737   4.383   2.599   5.537
  499PJ2      P 8738   4.355   2.447   5.490
  499PJ2     OB 8739   4.467   2.357   5.525
  499PJ2     HB 8740   4.536   2.414   5.570
  499PJ2     OG 8741   4.218   2.419   5.539
  499PJ2     HG 8742   4.184   2.512   5.548
  499PJ2     OD 8743   4.368   2.456   5.330
  500POX     CD 8744   4.250   2.511   5.270
  500POX     CE 8745   4.277   2.587   5.140
  500POX     OE 8746   4.162   2.652   5.085
  500POX    C1A 8747   4.099   2.759   5.134
  500POX    O1A 8748   4.121   2.787   5.252
  500POX    C1B 8749   3.992   2.815   5.050
  500POX    C1C 8750   4.040   2.931   4.962
  500POX    C1D 8751   3.937   2.951   4.851
  500POX    C1E 8752   3.960   3.053   4.740
  500POX    C1F 8753   4.087   3.015   4.663
  500POX    C1G 8754   4.108   3.087   4.530
  500POX    C1H 8755   4.012   3.072   4.412
  500POX    C1I 8756   3.865   3.113   4.427
  500POX    C1J 8757   3.812   3.230   4.391
  500POX    C1K 8758   3.878   3.355   4.333
  500POX    C1L 8759   3.775   3.420   4.240
  500POX    C1M 8760   3.850   3.513   4.145
  500POX    C1N 8761   3.778   3.570   4.022
  500POX    C1O 8762   3.872   3.662   3.944
  500POX    C1P 8763   3.826   3.672   3.798
  500POX    C1Q 8764   3.914   3.756   3.706
  500POX    C1R 8765   3.820   3.847   3.627
  500POX     CZ 8766   4.351   2.490   5.047
  500POX     OZ 8767   4.458   2.550   4.973
  500POX    C2A 8768   4.518   2.470   4.885
  500POX    O2A 8769   4.503   2.348   4.891
  500POX    C2B 8770   4.622   2.545   4.811
  500POX    C2C 8771   4.615   2.503   4.664
  500POX    C2D 8772   4.681   2.595   4.560
  500POX    C2E 8773   4.833   2.577   4.559
  500POX    C2F 8774   4.887   2.612   4.421
  500POX    C2G 8775   5.040   2.612   4.429
  500POX    C2H 8776   5.103   2.491   4.359
  500POX    C2I 8777   5.057   2.472   4.215
  500POX    C2J 8778   5.159   2.539   4.122
  500POX    C2K 8779   5.147   2.531   3.970
  500POX    C2L 8780   5.198   2.404   3.902
  500POX    C2M 8781   5.216   2.417   3.750
  500POX    C2N 8782   5.223   2.274   3.696
  500POX    C2O 8783   5.245   2.289   3.545
  500POX    C2P 8784   5.276   2.154   3.479
  501CHL    CN1 8785   0.592   7.626   4.845
  501CHL    CN2 8786   0.563   7.862   4.851
  501CHL    CN3 8787   0.392   7.732   4.927
  501CHL    NTM 8788   0.539   7.737   4.926
  501CHL     CB 8789   0.578   7.751   5.067
  502PJ2     CA 8790   0.722   7.715   5.106
  502PJ2     OA 8791   0.825   7.782   5.033
  502PJ2      P 8792   0.970   7.734   5.085
  502PJ2     OB 8793   1.058   7.840   5.030
  502PJ2     HB 8794   1.148   7.825   5.072
  502PJ2     OG 8795   0.970   7.702   5.230
  502PJ2     HG 8796   0.873   7.690   5.252
  502PJ2     OD 8797   1.005   7.596   5.011
  503POX     CD 8798   1.048   7.610   4.875
  503POX     CE 8799   1.135   7.492   4.831
  503POX     OE 8800   1.175   7.512   4.695
  503POX    C1A 8801   1.299   7.558   4.679
  503POX    O1A 8802   1.380   7.549   4.770
  503POX    C1B 8803   1.328   7.603   4.540
  503POX    C1C 8804   1.381   7.745   4.527
  503POX    C1D 8805   1.401   7.823   4.397
  503POX    C1E 8806   1.453   7.962   4.432
  503POX    C1F 8807   1.529   8.010   4.309
  503POX    C1G 8808   1.603   8.141   4.341
  503POX    C1H 8809   1.670   8.212   4.224
  503POX    C1I 8810   1.721   8.349   4.267
  503POX    C1J 8811   1.834   8.412   4.235
  503POX    C1K 8812   1.939   8.357   4.138
  503POX    C1L 8813   2.082   8.380   4.188
  503POX    C1M 8814   2.180   8.373   4.071
  503POX    C1N 8815   2.172   8.251   3.979
  503POX    C1O 8816   2.293   8.253   3.886
  503POX    C1P 8817   2.285   8.142   3.781
  503POX    C1Q 8818   2.428   8.107   3.740
  503POX    C1R 8819   2.423   7.987   3.645
  503POX     CZ 8820   1.050   7.368   4.859
  503POX     OZ 8821   0.970   7.304   4.759
  503POX    C2A 8822   0.841   7.337   4.754
  503POX    O2A 8823   0.789   7.400   4.845
  503POX    C2B 8824   0.784   7.291   4.625
  503POX    C2C 8825   0.705   7.407   4.564
  503POX    C2D 8826   0.637   7.362   4.435
  503POX    C2E 8827   0.536   7.467   4.390
  503POX    C2F 8828   0.466   7.423   4.261
  503POX    C2G 8829   0.550   7.486   4.150
  503POX    C2H 8830   0.466   7.467   4.023
  503POX    C2I 8831   0.522   7.559   3.914
  503POX    C2J 8832   0.437   7.533   3.789
  503POX    C2K 8833   0.447   7.663   3.709
  503POX    C2L 8834   0.582   7.677   3.638
  503POX    C2M 8835   0.606   7.563   3.539
  503POX    C2N 8836   0.737   7.592   3.466
  503POX    C2O 8837   0.745   7.518   3.333
  503POX    C2P 8838   0.881   7.518   3.262
  504CHL    CN1 8839   3.328   7.057   5.105
  504CHL    CN2 8840   3.117   7.058   5.221
  504CHL    CN3 8841   3.313   6.964   5.322
  504CHL    NTM 8842   3.262   7.071   5.235
  504CHL     CB 8843   3.298   7.207   5.279
  505PJ2     CA 8844   3.436   7.246   5.332
  505PJ2     OA 8845   3.553   7.194   5.267
  505PJ2      P 8846   3.691   7.249   5.329
  505PJ2     OB 8847   3.671   7.281   5.472
  505PJ2     HB 8848   3.588   7.335   5.481
  505PJ2     OG 8849   3.795   7.156   5.279
  505PJ2     HG 8850   3.759   7.069   5.247
  505PJ2     OD 8851   3.704   7.385   5.244
  506POX     CD 8852   3.717   7.377   5.102
  506POX     CE 8853   3.816   7.484   5.053
  506POX     OE 8854   3.822   7.474   4.911
  506POX    C1A 8855   3.898   7.563   4.848
  506POX    O1A 8856   3.907   7.674   4.900
  506POX    C1B 8857   3.923   7.533   4.706
  506POX    C1C 8858   3.797   7.554   4.622
  506POX    C1D 8859   3.792   7.494   4.481
  506POX    C1E 8860   3.872   7.582   4.385
  506POX    C1F 8861   3.877   7.533   4.240
  506POX    C1G 8862   3.742   7.491   4.182
  506POX    C1H 8863   3.765   7.417   4.050
  506POX    C1I 8864   3.646   7.428   3.954
  506POX    C1J 8865   3.649   7.400   3.824
  506POX    C1K 8866   3.786   7.356   3.772
  506POX    C1L 8867   3.817   7.412   3.633
  506POX    C1M 8868   3.935   7.348   3.559
  506POX    C1N 8869   4.076   7.370   3.613
  506POX    C1O 8870   4.180   7.349   3.503
  506POX    C1P 8871   4.179   7.452   3.389
  506POX    C1Q 8872   4.294   7.408   3.298
  506POX    C1R 8873   4.292   7.502   3.177
  506POX     CZ 8874   3.949   7.456   5.124
  506POX     OZ 8875   4.038   7.358   5.069
  506POX    C2A 8876   4.156   7.346   5.128
  506POX    O2A 8877   4.173   7.386   5.243
  506POX    C2B 8878   4.225   7.230   5.067
  506POX    C2C 8879   4.300   7.285   4.945
  506POX    C2D 8880   4.342   7.162   4.864
  506POX    C2E 8881   4.383   7.214   4.726
  506POX    C2F 8882   4.398   7.092   4.635
  506POX    C2G 8883   4.438   7.137   4.495
  506POX    C2H 8884   4.470   7.016   4.408
  506POX    C2I 8885   4.340   6.949   4.362
  506POX    C2J 8886   4.381   6.825   4.282
  506POX    C2K 8887   4.267   6.773   4.194
[truncated: 1,342,967 more chars]
