# Supplementary material for: Arginine Residues Modulate the Membrane Interactions of pHLIP Peptides
Source: J Chem Inf Model. 2023 Jul 3;63(14):4433–46. doi: 10.1021/acs.jcim.3c00360 (PMC10369490; doi:10.1021/acs.jcim.3c00360)
Supplement: Supplementary file 2 — ci3c00360_si_002.zip [file ci3c00360_si_002.zip › Simulation_files/R17/start_rep2.gro]

Generated by trjconv : Protein t= 90000.00000
38730
    1ALA      N    1   0.673   4.573   1.515
    1ALA     H1    2   0.720   4.578   1.427
    1ALA     H2    3   0.716   4.646   1.567
    1ALA     H3    4   0.697   4.494   1.571
    1ALA     CA    5   0.527   4.590   1.503
    1ALA     CB    6   0.477   4.597   1.648
    1ALA      C    7   0.503   4.722   1.429
    1ALA      O    8   0.581   4.814   1.455
    2AS4      N    9   0.392   4.735   1.357
    2AS4      H   10   0.348   4.649   1.332
    2AS4     CA   11   0.341   4.861   1.301
    2AS4     CB   12   0.225   4.827   1.207
    2AS4     CG   13   0.203   4.944   1.111
    2AS4    OD1   14   0.110   5.025   1.131
    2AS4   HD11   15   0.102   5.083   1.050
    2AS4   HD12   16   0.077   5.012   1.225
    2AS4    OD2   17   0.295   4.958   1.027
    2AS4   HD21   18   0.295   5.048   0.983
    2AS4   HD22   19   0.332   4.869   1.001
    2AS4      C   20   0.292   4.958   1.408
    2AS4      O   21   0.235   4.925   1.512
    3ASN      N   22   0.314   5.084   1.372
    3ASN      H   23   0.339   5.101   1.277
    3ASN     CA   24   0.282   5.210   1.441
    3ASN     CB   25   0.321   5.338   1.366
    3ASN     CG   26   0.471   5.335   1.335
    3ASN    OD1   27   0.527   5.284   1.238
    3ASN    ND2   28   0.546   5.410   1.416
    3ASN   HD21   29   0.510   5.467   1.489
    3ASN   HD22   30   0.643   5.390   1.407
    3ASN      C   31   0.132   5.228   1.466
    3ASN      O   32   0.096   5.268   1.576
    4ASN      N   33   0.051   5.198   1.365
    4ASN      H   34   0.077   5.145   1.284
    4ASN     CA   35  -0.094   5.211   1.381
    4ASN     CB   36  -0.163   5.243   1.248
    4ASN     CG   37  -0.304   5.301   1.259
    4ASN    OD1   38  -0.405   5.231   1.249
    4ASN    ND2   39  -0.321   5.432   1.270
    4ASN   HD21   40  -0.238   5.488   1.273
    4ASN   HD22   41  -0.404   5.485   1.289
    4ASN      C   42  -0.159   5.104   1.469
    4ASN      O   43  -0.236   5.137   1.560
    5PRO      N   44  -0.122   4.977   1.463
    5PRO     CA   45  -0.142   4.884   1.575
    5PRO     CB   46  -0.074   4.754   1.532
    5PRO     CG   47  -0.113   4.755   1.384
    5PRO     CD   48  -0.105   4.901   1.338
    5PRO      C   49  -0.079   4.927   1.708
    5PRO      O   50  -0.154   4.919   1.805
    6PHE      N   51   0.038   4.990   1.709
    6PHE      H   52   0.076   5.035   1.628
    6PHE     CA   53   0.112   5.023   1.832
    6PHE     CB   54   0.250   5.080   1.797
    6PHE     CG   55   0.360   5.048   1.898
    6PHE    CD1   56   0.468   4.974   1.852
    6PHE    HD1   57   0.468   4.912   1.762
    6PHE    CD2   58   0.357   5.098   2.028
    6PHE    HD2   59   0.279   5.159   2.073
    6PHE    CE1   60   0.576   4.958   1.938
    6PHE    HE1   61   0.662   4.915   1.887
    6PHE    CE2   62   0.464   5.069   2.112
    6PHE    HE2   63   0.441   5.090   2.217
    6PHE     CZ   64   0.576   4.999   2.071
    6PHE     HZ   65   0.667   4.992   2.131
    6PHE      C   66   0.045   5.118   1.931
    6PHE      O   67   0.045   5.110   2.054
    7ILE      N   68  -0.023   5.216   1.873
    7ILE      H   69   0.003   5.241   1.780
    7ILE     CA   70  -0.111   5.308   1.947
    7ILE     CB   71  -0.128   5.448   1.889
    7ILE    CG1   72  -0.133   5.466   1.737
    7ILE    CG2   73  -0.009   5.530   1.942
    7ILE     CD   74  -0.225   5.575   1.682
    7ILE      C   75  -0.247   5.258   1.996
    7ILE      O   76  -0.300   5.299   2.099
    8TYR      N   77  -0.304   5.161   1.925
    8TYR      H   78  -0.263   5.130   1.839
    8TYR     CA   79  -0.422   5.081   1.960
    8TYR     CB   80  -0.497   5.034   1.835
    8TYR     CG   81  -0.572   5.134   1.747
    8TYR    CD1   82  -0.501   5.219   1.662
    8TYR    HD1   83  -0.395   5.239   1.677
    8TYR    CD2   84  -0.709   5.119   1.725
    8TYR    HD2   85  -0.757   5.067   1.808
    8TYR    CE1   86  -0.565   5.288   1.560
    8TYR    HE1   87  -0.503   5.342   1.488
    8TYR    CE2   88  -0.775   5.183   1.621
    8TYR    HE2   89  -0.879   5.156   1.603
    8TYR     CZ   90  -0.701   5.266   1.538
    8TYR     OH   91  -0.750   5.330   1.428
    8TYR     HH   92  -0.849   5.316   1.425
    8TYR      C   93  -0.408   4.975   2.070
    8TYR      O   94  -0.443   4.857   2.063
    9ALA      N   95  -0.365   5.016   2.189
    9ALA      H   96  -0.344   5.113   2.200
    9ALA     CA   97  -0.347   4.923   2.302
    9ALA     CB   98  -0.236   4.987   2.386
    9ALA      C   99  -0.472   4.879   2.379
    9ALA      O  100  -0.454   4.849   2.496
   10THR      N  101  -0.577   4.834   2.311
   10THR      H  102  -0.557   4.854   2.215
   10THR     CA  103  -0.705   4.797   2.373
   10THR     CB  104  -0.834   4.825   2.296
   10THR    OG1  105  -0.817   4.778   2.162
   10THR    HG1  106  -0.903   4.788   2.112
   10THR    CG2  107  -0.880   4.970   2.309
   10THR      C  108  -0.711   4.654   2.427
   10THR      O  109  -0.818   4.597   2.449
   11TYR      N  110  -0.601   4.627   2.497
   11TYR      H  111  -0.525   4.689   2.514
   11TYR     CA  112  -0.566   4.494   2.549
   11TYR     CB  113  -0.417   4.498   2.581
   11TYR     CG  114  -0.330   4.476   2.457
   11TYR    CD1  115  -0.320   4.345   2.411
   11TYR    HD1  116  -0.403   4.281   2.440
   11TYR    CD2  117  -0.236   4.568   2.411
   11TYR    HD2  118  -0.225   4.670   2.449
   11TYR    CE1  119  -0.217   4.306   2.327
   11TYR    HE1  120  -0.192   4.204   2.297
   11TYR    CE2  121  -0.132   4.529   2.328
   11TYR    HE2  122  -0.036   4.577   2.349
   11TYR     CZ  123  -0.127   4.400   2.277
   11TYR     OH  124  -0.053   4.355   2.172
   11TYR     HH  125  -0.019   4.439   2.131
   11TYR      C  126  -0.640   4.434   2.670
   11TYR      O  127  -0.584   4.347   2.736
   12ALA      N  128  -0.765   4.477   2.678
   12ALA      H  129  -0.804   4.539   2.610
   12ALA     CA  130  -0.868   4.452   2.780
   12ALA     CB  131  -1.003   4.508   2.734
   12ALA      C  132  -0.897   4.303   2.798
   12ALA      O  133  -0.919   4.254   2.909
   13AS4      N  134  -0.899   4.228   2.689
   13AS4      H  135  -0.890   4.274   2.601
   13AS4     CA  136  -0.941   4.087   2.684
   13AS4     CB  137  -0.969   4.037   2.542
   13AS4     CG  138  -0.863   4.055   2.433
   13AS4    OD1  139  -0.764   3.980   2.430
   13AS4   HD11  140  -0.724   3.980   2.338
   13AS4   HD12  141  -0.729   3.985   2.524
   13AS4    OD2  142  -0.878   4.157   2.362
   13AS4   HD21  143  -0.858   4.134   2.267
   13AS4   HD22  144  -0.902   4.235   2.420
   13AS4      C  145  -0.843   3.987   2.746
   13AS4      O  146  -0.868   3.868   2.765
   14LEU      N  147  -0.717   4.025   2.724
   14LEU      H  148  -0.686   4.065   2.638
   14LEU     CA  149  -0.606   3.964   2.799
   14LEU     CB  150  -0.469   4.018   2.759
   14LEU     CG  151  -0.421   3.950   2.631
   14LEU    CD1  152  -0.303   4.038   2.588
   14LEU    CD2  153  -0.385   3.802   2.649
   14LEU      C  154  -0.610   3.979   2.952
   14LEU      O  155  -0.624   3.880   3.024
   15THR      N  156  -0.612   4.101   3.004
   15THR      H  157  -0.597   4.185   2.952
   15THR     CA  158  -0.610   4.138   3.146
   15THR     CB  159  -0.604   4.290   3.168
   15THR    OG1  160  -0.722   4.341   3.105
   15THR    HG1  161  -0.789   4.389   3.161
   15THR    CG2  162  -0.472   4.343   3.114
   15THR      C  163  -0.731   4.082   3.221
   15THR      O  164  -0.726   4.065   3.342
   16PHE      N  165  -0.849   4.083   3.159
   16PHE      H  166  -0.865   4.162   3.099
   16PHE     CA  167  -0.971   4.009   3.195
   16PHE     CB  168  -1.080   4.007   3.088
   16PHE     CG  169  -1.220   3.956   3.124
   16PHE    CD1  170  -1.275   3.982   3.249
   16PHE    HD1  171  -1.229   4.064   3.304
   16PHE    CD2  172  -1.291   3.889   3.026
   16PHE    HD2  173  -1.252   3.891   2.924
   16PHE    CE1  174  -1.398   3.928   3.286
   16PHE    HE1  175  -1.433   3.940   3.388
   16PHE    CE2  176  -1.410   3.831   3.067
   16PHE    HE2  177  -1.448   3.749   3.005
   16PHE     CZ  178  -1.468   3.854   3.191
   16PHE     HZ  179  -1.568   3.817   3.214
   16PHE      C  180  -0.946   3.866   3.244
   16PHE      O  181  -0.990   3.822   3.350
   17AR4      N  182  -0.871   3.787   3.169
   17AR4      H  183  -0.826   3.818   3.085
   17AR4     CA  184  -0.839   3.648   3.207
   17AR4     CB  185  -0.761   3.580   3.094
   17AR4     CG  186  -0.848   3.536   2.975
   17AR4     CD  187  -0.771   3.500   2.848
   17AR4     NE  188  -0.756   3.612   2.754
   17AR4     HE  189  -0.791   3.702   2.780
   17AR4     CZ  190  -0.698   3.598   2.633
   17AR4    NH1  191  -0.657   3.483   2.579
   17AR4   HH11  192  -0.652   3.401   2.636
   17AR4   HH12  193  -0.627   3.488   2.484
   17AR4    NH2  194  -0.716   3.703   2.551
   17AR4   HH21  195  -0.776   3.774   2.587
   17AR4   HH22  196  -0.657   3.703   2.471
   17AR4      C  197  -0.768   3.624   3.340
   17AR4      O  198  -0.808   3.525   3.401
   18PRO      N  199  -0.682   3.706   3.399
   18PRO     CA  200  -0.641   3.698   3.540
   18PRO     CB  201  -0.523   3.793   3.561
   18PRO     CG  202  -0.455   3.788   3.424
   18PRO     CD  203  -0.571   3.771   3.326
   18PRO      C  204  -0.750   3.716   3.645
   18PRO      O  205  -0.752   3.637   3.739
   19LEU      N  206  -0.853   3.797   3.618
   19LEU      H  207  -0.862   3.851   3.535
   19LEU     CA  208  -0.969   3.805   3.708
   19LEU     CB  209  -1.068   3.916   3.674
   19LEU     CG  210  -1.035   4.050   3.740
   19LEU    CD1  211  -1.132   4.153   3.683
   19LEU    CD2  212  -1.046   4.032   3.892
   19LEU      C  213  -1.039   3.669   3.718
   19LEU      O  214  -1.053   3.609   3.825
   20LEU      N  215  -1.095   3.625   3.606
   20LEU      H  216  -1.075   3.664   3.516
   20LEU     CA  217  -1.168   3.497   3.601
   20LEU     CB  218  -1.204   3.458   3.458
   20LEU     CG  219  -1.268   3.572   3.378
   20LEU    CD1  220  -1.280   3.514   3.237
   20LEU    CD2  221  -1.411   3.594   3.426
   20LEU      C  222  -1.095   3.380   3.666
   20LEU      O  223  -1.135   3.314   3.762
   21LEU      N  224  -0.970   3.372   3.620
   21LEU      H  225  -0.915   3.443   3.576
   21LEU     CA  226  -0.893   3.252   3.655
   21LEU     CB  227  -0.765   3.237   3.572
   21LEU     CG  228  -0.757   3.093   3.522
   21LEU    CD1  229  -0.636   3.077   3.429
   21LEU    CD2  230  -0.746   2.989   3.633
   21LEU      C  231  -0.863   3.240   3.805
   21LEU      O  232  -0.910   3.149   3.872
   22LEU      N  233  -0.816   3.351   3.862
   22LEU      H  234  -0.798   3.434   3.809
   22LEU     CA  235  -0.795   3.362   4.007
   22LEU     CB  236  -0.729   3.490   4.059
   22LEU     CG  237  -0.584   3.497   4.010
   22LEU    CD1  238  -0.551   3.646   4.008
   22LEU    CD2  239  -0.477   3.404   4.068
   22LEU      C  240  -0.922   3.354   4.092
   22LEU      O  241  -0.928   3.262   4.174
   23AS1      N  242  -1.025   3.418   4.040
   23AS1      H  243  -1.022   3.465   3.951
   23AS1     CA  244  -1.148   3.412   4.120
   23AS1     CB  245  -1.243   3.529   4.091
   23AS1     CG  246  -1.190   3.654   4.161
   23AS1    OD1  247  -1.209   3.676   4.280
   23AS1   HD11  248  -1.151   3.749   4.315
   23AS1   HD12  249  -1.276   3.611   4.316
   23AS1    OD2  250  -1.119   3.742   4.085
   23AS1   HD21  251  -1.037   3.767   4.137
   23AS1   HD22  252  -1.153   3.738   3.991
   23AS1      C  253  -1.225   3.280   4.115
   23AS1      O  254  -1.297   3.244   4.208
   24LEU      N  255  -1.190   3.204   4.012
   24LEU      H  256  -1.148   3.240   3.929
   24LEU     CA  257  -1.227   3.062   4.003
   24LEU     CB  258  -1.220   3.011   3.859
   24LEU     CG  259  -1.331   2.920   3.806
   24LEU    CD1  260  -1.323   2.897   3.655
   24LEU    CD2  261  -1.338   2.788   3.882
   24LEU      C  262  -1.139   2.971   4.089
   24LEU      O  263  -1.185   2.906   4.182
   25ALA      N  264  -1.007   2.982   4.077
   25ALA      H  265  -0.970   3.070   4.048
   25ALA     CA  266  -0.911   2.897   4.149
   25ALA     CB  267  -0.777   2.899   4.076
   25ALA      C  268  -0.905   2.911   4.302
   25ALA      O  269  -0.945   2.820   4.374
   26LEU      N  270  -0.910   3.035   4.348
   26LEU      H  271  -0.872   3.108   4.292
   26LEU     CA  272  -0.941   3.076   4.486
   26LEU     CB  273  -0.925   3.227   4.500
   26LEU     CG  274  -0.780   3.275   4.509
   26LEU    CD1  275  -0.769   3.405   4.429
   26LEU    CD2  276  -0.745   3.299   4.656
   26LEU      C  277  -1.076   3.032   4.545
   26LEU      O  278  -1.076   3.002   4.664
   27LEU      N  279  -1.178   3.018   4.461
   27LEU      H  280  -1.158   3.034   4.365
   27LEU     CA  281  -1.315   2.974   4.493
   27LEU     CB  282  -1.413   2.991   4.377
   27LEU     CG  283  -1.559   2.971   4.418
   27LEU    CD1  284  -1.592   3.080   4.521
   27LEU    CD2  285  -1.643   2.963   4.291
   27LEU      C  286  -1.312   2.825   4.528
   27LEU      O  287  -1.338   2.783   4.641
   28VAL      N  288  -1.251   2.748   4.439
   28VAL      H  289  -1.236   2.789   4.349
   28VAL     CA  290  -1.239   2.601   4.441
   28VAL     CB  291  -1.208   2.543   4.303
   28VAL    CG1  292  -1.316   2.590   4.205
   28VAL    CG2  293  -1.062   2.549   4.257
   28VAL      C  294  -1.146   2.550   4.550
   28VAL      O  295  -1.179   2.452   4.617
   29AS1      N  296  -1.047   2.632   4.585
   29AS1      H  297  -1.020   2.709   4.528
   29AS1     CA  298  -0.951   2.613   4.694
   29AS1     CB  299  -0.825   2.695   4.665
   29AS1     CG  300  -0.704   2.674   4.757
   29AS1    OD1  301  -0.676   2.760   4.840
   29AS1   HD11  302  -0.596   2.730   4.892
   29AS1   HD12  303  -0.742   2.834   4.828
   29AS1    OD2  304  -0.655   2.547   4.764
   29AS1   HD21  305  -0.559   2.558   4.789
   29AS1   HD22  306  -0.736   2.492   4.745
   29AS1      C  307  -1.011   2.640   4.832
   29AS1      O  308  -0.962   2.598   4.937
   30TRP      N  309  -1.118   2.720   4.833
   30TRP      H  310  -1.154   2.758   4.748
   30TRP     CA  311  -1.204   2.752   4.948
   30TRP     CB  312  -1.246   2.898   4.928
   30TRP     CG  313  -1.334   2.950   5.041
   30TRP    CD1  314  -1.282   3.003   5.152
   30TRP    HD1  315  -1.177   3.018   5.175
   30TRP    CD2  316  -1.472   2.967   5.049
   30TRP    NE1  317  -1.380   3.040   5.234
   30TRP    HE1  318  -1.376   3.094   5.318
   30TRP    CE2  319  -1.498   3.022   5.175
   30TRP    CE3  320  -1.577   2.941   4.962
   30TRP    HE3  321  -1.547   2.922   4.859
   30TRP    CZ2  322  -1.630   3.037   5.214
   30TRP    HZ2  323  -1.647   3.085   5.310
   30TRP    CZ3  324  -1.709   2.947   5.005
   30TRP    HZ3  325  -1.784   2.948   4.927
   30TRP    CH2  326  -1.735   2.998   5.132
   30TRP    HH2  327  -1.840   2.993   5.159
   30TRP      C  328  -1.320   2.659   4.984
   30TRP      O  329  -1.331   2.621   5.101
   31AS1      N  330  -1.376   2.591   4.884
   31AS1      H  331  -1.362   2.626   4.791
   31AS1     CA  332  -1.460   2.472   4.899
   31AS1     CB  333  -1.521   2.448   4.761
   31AS1     CG  334  -1.642   2.537   4.732
   31AS1    OD1  335  -1.758   2.496   4.732
   31AS1   HD11  336  -1.804   2.544   4.657
   31AS1   HD12  337  -1.768   2.459   4.825
   31AS1    OD2  338  -1.609   2.667   4.710
   31AS1   HD21  339  -1.697   2.713   4.699
   31AS1   HD22  340  -1.518   2.699   4.736
   31AS1      C  341  -1.406   2.343   4.961
   31AS1      O  342  -1.286   2.317   4.969
   32AS4      N  343  -1.499   2.272   5.023
   32AS4      H  344  -1.598   2.287   5.018
   32AS4     CA  345  -1.472   2.157   5.110
   32AS4     CB  346  -1.576   2.142   5.221
   32AS4     CG  347  -1.529   2.237   5.331
   32AS4    OD1  348  -1.410   2.227   5.369
   32AS4   HD11  349  -1.405   2.277   5.455
   32AS4   HD12  350  -1.362   2.150   5.327
   32AS4    OD2  351  -1.620   2.294   5.394
   32AS4   HD21  352  -1.583   2.369   5.450
   32AS4   HD22  353  -1.706   2.247   5.377
   32AS4      C  354  -1.464   2.026   5.031
   32AS4      O  355  -1.523   2.017   4.909
   32AS4   HO11  356  -1.518   1.920   4.885
   32AS4   HO12  357  -1.579   2.098   4.894
   32AS4     O2  358  -1.401   1.930   5.077
   32AS4   HO21  359  -1.394   1.857   5.010
   32AS4   HO22  360  -1.366   1.956   5.167
   33CHL    CN1  361   6.351   3.739   1.879
   33CHL    CN2  362   6.555   3.873   1.951
   33CHL    CN3  363   6.404   3.930   1.770
   33CHL    NTM  364   6.469   3.821   1.844
   33CHL     CB  365   6.554   3.745   1.751
   34PJ2     CA  366   6.615   3.616   1.805
   34PJ2     OA  367   6.544   3.492   1.815
   34PJ2      P  368   6.639   3.372   1.866
   34PJ2     OB  369   6.567   3.243   1.856
   34PJ2     HB  370   6.476   3.265   1.821
   34PJ2     OG  371   6.774   3.387   1.807
   34PJ2     HG  372   6.776   3.428   1.716
   34PJ2     OD  373   6.631   3.410   2.022
   35POX     CD  374   6.520   3.368   2.101
   35POX     CE  375   6.500   3.444   2.232
   35POX     OE  376   6.393   3.388   2.308
   35POX    C1A  377   6.418   3.281   2.383
   35POX    O1A  378   6.526   3.224   2.364
   35POX    C1B  379   6.301   3.229   2.457
   35POX    C1C  380   6.313   3.077   2.471
   35POX    C1D  381   6.174   3.017   2.446
   35POX    C1E  382   6.091   3.050   2.570
   35POX    C1F  383   5.954   2.983   2.553
   35POX    C1G  384   5.956   2.835   2.592
   35POX    C1H  385   5.811   2.798   2.621
   35POX    C1I  386   5.795   2.646   2.633
   35POX    C1J  387   5.731   2.575   2.726
   35POX    C1K  388   5.680   2.645   2.852
   35POX    C1L  389   5.572   2.563   2.924
   35POX    C1M  390   5.563   2.581   3.076
   35POX    C1N  391   5.445   2.501   3.132
   35POX    C1O  392   5.448   2.513   3.285
   35POX    C1P  393   5.330   2.445   3.355
   35POX    C1Q  394   5.328   2.473   3.505
   35POX    C1R  395   5.287   2.618   3.532
   35POX     CZ  396   6.478   3.591   2.198
   35POX     OZ  397   6.472   3.679   2.311
   35POX    C2A  398   6.383   3.777   2.307
   35POX    O2A  399   6.330   3.819   2.204
   35POX    C2B  400   6.382   3.856   2.432
   35POX    C2C  401   6.254   3.836   2.514
   35POX    C2D  402   6.260   3.713   2.605
   35POX    C2E  403   6.147   3.733   2.707
   35POX    C2F  404   6.156   3.618   2.808
   35POX    C2G  405   6.049   3.635   2.916
   35POX    C2H  406   6.086   3.753   3.005
   35POX    C2I  407   5.997   3.787   3.124
   35POX    C2J  408   6.042   3.905   3.211
   35POX    C2K  409   5.937   3.936   3.319
   35POX    C2L  410   5.993   4.052   3.401
   35POX    C2M  411   5.918   4.076   3.532
   35POX    C2N  412   5.771   4.107   3.505
   35POX    C2O  413   5.684   4.134   3.627
   35POX    C2P  414   5.533   4.128   3.602
   36CHL    CN1  415   6.030   4.074   1.743
   36CHL    CN2  416   5.970   4.293   1.672
   36CHL    CN3  417   5.819   4.156   1.801
   36CHL    NTM  418   5.919   4.157   1.694
   36CHL     CB  419   5.849   4.107   1.575
   37PJ2     CA  420   5.736   4.178   1.500
   37PJ2     OA  421   5.612   4.173   1.572
   37PJ2      P  422   5.488   4.199   1.473
   37PJ2     OB  423   5.527   4.235   1.334
   37PJ2     HB  424   5.443   4.267   1.290
   37PJ2     OG  425   5.388   4.090   1.483
   37PJ2     HG  426   5.420   4.030   1.556
   37PJ2     OD  427   5.417   4.326   1.541
   38POX     CD  428   5.358   4.291   1.667
   38POX     CE  429   5.237   4.375   1.708
   38POX     OE  430   5.237   4.402   1.848
   38POX    C1A  431   5.140   4.484   1.889
   38POX    O1A  432   5.093   4.574   1.821
   38POX    C1B  433   5.141   4.471   2.037
   38POX    C1C  434   4.996   4.476   2.087
   38POX    C1D  435   4.988   4.476   2.239
   38POX    C1E  436   5.027   4.346   2.310
   38POX    C1F  437   5.048   4.369   2.459
   38POX    C1G  438   5.112   4.238   2.506
   38POX    C1H  439   5.140   4.233   2.656
   38POX    C1I  440   5.208   4.108   2.713
   38POX    C1J  441   5.268   4.093   2.831
   38POX    C1K  442   5.275   4.211   2.929
   38POX    C1L  443   5.304   4.172   3.074
   38POX    C1M  444   5.445   4.124   3.109
   38POX    C1N  445   5.545   4.238   3.090
   38POX    C1O  446   5.682   4.198   3.146
   38POX    C1P  447   5.798   4.291   3.108
   38POX    C1Q  448   5.810   4.301   2.955
   38POX    C1R  449   5.883   4.433   2.932
   38POX     CZ  450   5.114   4.315   1.640
   38POX     OZ  451   5.053   4.192   1.681
   38POX    C2A  452   4.932   4.159   1.635
   38POX    O2A  453   4.892   4.210   1.530
   38POX    C2B  454   4.884   4.025   1.674
   38POX    C2C  455   4.863   4.011   1.825
   38POX    C2D  456   4.778   4.118   1.893
   38POX    C2E  457   4.750   4.077   2.038
   38POX    C2F  458   4.683   4.196   2.107
   38POX    C2G  459   4.621   4.152   2.240
   38POX    C2H  460   4.511   4.244   2.292
   38POX    C2I  461   4.574   4.310   2.415
   38POX    C2J  462   4.573   4.229   2.545
   38POX    C2K  463   4.565   4.333   2.657
   38POX    C2L  464   4.631   4.270   2.780
   38POX    C2M  465   4.717   4.367   2.861
   38POX    C2N  466   4.819   4.295   2.948
   38POX    C2O  467   4.890   4.395   3.040
   38POX    C2P  468   4.948   4.322   3.161
   39CHL    CN1  469   6.439   7.314   1.451
   39CHL    CN2  470   6.365   7.396   1.232
   39CHL    CN3  471   6.562   7.282   1.246
   39CHL    NTM  472   6.428   7.286   1.307
   39CHL     CB  473   6.372   7.160   1.257
   40PJ2     CA  474   6.267   7.092   1.345
   40PJ2     OA  475   6.326   7.047   1.467
   40PJ2      P  476   6.214   6.967   1.551
   40PJ2     OB  477   6.116   6.920   1.450
   40PJ2     HB  478   6.155   6.953   1.364
   40PJ2     OG  479   6.283   6.866   1.634
   40PJ2     HG  480   6.268   6.772   1.605
   40PJ2     OD  481   6.177   7.084   1.655
   41POX     CD  482   6.269   7.098   1.764
   41POX     CE  483   6.227   7.212   1.857
   41POX     OE  484   6.320   7.220   1.966
   41POX    C1A  485   6.432   7.289   1.948
   41POX    O1A  486   6.464   7.339   1.840
   41POX    C1B  487   6.517   7.297   2.068
   41POX    C1C  488   6.615   7.180   2.063
   41POX    C1D  489   6.709   7.180   2.184
   41POX    C1E  490   6.821   7.079   2.163
   41POX    C1F  491   6.939   7.119   2.252
   41POX    C1G  492   7.056   7.021   2.247
   41POX    C1H  493   7.145   7.038   2.371
   41POX    C1I  494   7.284   6.976   2.355
   41POX    C1J  495   7.368   6.974   2.458
   41POX    C1K  496   7.340   7.052   2.586
   41POX    C1L  497   7.439   7.026   2.700
   41POX    C1M  498   7.405   7.118   2.817
   41POX    C1N  499   7.282   7.066   2.892
   41POX    C1O  500   7.303   6.946   2.984
   41POX    C1P  501   7.381   6.991   3.108
   41POX    C1Q  502   7.362   6.906   3.234
   41POX    C1R  503   7.416   6.998   3.343
   41POX     CZ  504   6.085   7.180   1.904
   41POX     OZ  505   6.033   7.277   1.995
   41POX    C2A  506   5.956   7.238   2.096
   41POX    O2A  507   5.911   7.124   2.102
   41POX    C2B  508   5.921   7.350   2.187
   41POX    C2C  509   5.909   7.295   2.329
   41POX    C2D  510   5.846   7.411   2.406
   41POX    C2E  511   5.873   7.418   2.557
   41POX    C2F  512   6.005   7.484   2.596
   41POX    C2G  513   6.031   7.460   2.745
   41POX    C2H  514   6.042   7.312   2.783
   41POX    C2I  515   6.054   7.291   2.934
   41POX    C2J  516   5.938   7.350   3.014
   41POX    C2K  517   5.961   7.341   3.165
   41POX    C2L  518   5.944   7.198   3.217
   41POX    C2M  519   5.951   7.174   3.368
   41POX    C2N  520   6.092   7.178   3.428
   41POX    C2O  521   6.084   7.146   3.577
   41POX    C2P  522   6.221   7.113   3.638
   42CHL    CN1  523   7.633   7.850   0.700
   42CHL    CN2  524   7.510   7.648   0.776
   42CHL    CN3  525   7.731   7.658   0.793
   42CHL    NTM  526   7.615   7.747   0.804
   42CHL     CB  527   7.613   7.798   0.942
   43PJ2     CA  528   7.543   7.930   0.976
   43PJ2     OA  529   7.402   7.930   0.952
   43PJ2      P  530   7.326   8.066   0.994
   43PJ2     OB  531   7.393   8.170   0.912
   43PJ2     HB  532   7.455   8.131   0.845
   43PJ2     OG  533   7.185   8.036   0.963
   43PJ2     HG  534   7.166   8.056   0.867
   43PJ2     OD  535   7.375   8.088   1.146
   44POX     CD  536   7.269   8.044   1.231
   44POX     CE  537   7.311   7.981   1.365
   44POX     OE  538   7.203   7.927   1.442
   44POX    C1A  539   7.152   7.814   1.394
   44POX    O1A  540   7.211   7.751   1.307
   44POX    C1B  541   7.019   7.778   1.450
   44POX    C1C  542   7.051   7.715   1.585
   44POX    C1D  543   6.929   7.667   1.665
   44POX    C1E  544   6.966   7.593   1.793
   44POX    C1F  545   6.867   7.581   1.909
   44POX    C1G  546   6.928   7.500   2.023
   44POX    C1H  547   6.865   7.534   2.158
   44POX    C1I  548   6.947   7.479   2.274
   44POX    C1J  549   6.909   7.467   2.401
   44POX    C1K  550   6.779   7.519   2.463
   44POX    C1L  551   6.764   7.457   2.602
   44POX    C1M  552   6.850   7.524   2.710
   44POX    C1N  553   6.824   7.478   2.853
   44POX    C1O  554   6.916   7.364   2.898
   44POX    C1P  555   6.886   7.322   3.041
   44POX    C1Q  556   6.943   7.192   3.099
   44POX    C1R  557   6.886   7.172   3.239
   44POX     CZ  558   7.386   8.087   1.446
   44POX     OZ  559   7.436   8.052   1.575
   44POX    C2A  560   7.504   8.146   1.641
   44POX    O2A  561   7.528   8.254   1.587
   44POX    C2B  562   7.564   8.103   1.769
   44POX    C2C  563   7.715   8.132   1.771
   44POX    C2D  564   7.794   8.064   1.883
   44POX    C2E  565   7.937   8.119   1.888
   44POX    C2F  566   8.010   8.065   2.011
   44POX    C2G  567   8.157   8.105   1.998
   44POX    C2H  568   8.247   8.043   2.105
   44POX    C2I  569   8.198   8.070   2.248
   44POX    C2J  570   8.302   8.023   2.349
   44POX    C2K  571   8.255   8.047   2.492
   44POX    C2L  572   8.368   8.017   2.591
   44POX    C2M  573   8.323   7.979   2.732
   44POX    C2N  574   8.239   7.851   2.732
   44POX    C2O  575   8.327   7.727   2.716
   44POX    C2P  576   8.287   7.618   2.816
   45CHL    CN1  577   5.268   1.213   1.328
   45CHL    CN2  578   5.228   0.994   1.238
   45CHL    CN3  579   5.445   1.086   1.241
   45CHL    NTM  580   5.303   1.119   1.220
   45CHL     CB  581   5.277   1.164   1.082
   46PJ2     CA  582   5.337   1.296   1.032
   46PJ2     OA  583   5.479   1.290   1.039
   46PJ2      P  584   5.546   1.427   1.092
   46PJ2     OB  585   5.693   1.421   1.075
   46PJ2     HB  586   5.738   1.336   1.101
   46PJ2     OG  587   5.469   1.533   1.023
   46PJ2     HG  588   5.523   1.614   0.998
   46PJ2     OD  589   5.523   1.423   1.251
   47POX     CD  590   5.612   1.509   1.323
   47POX     CE  591   5.572   1.526   1.470
   47POX     OE  592   5.652   1.624   1.536
   47POX    C1A  593   5.599   1.746   1.547
   47POX    O1A  594   5.484   1.775   1.515
   47POX    C1B  595   5.698   1.848   1.589
   47POX    C1C  596   5.659   1.938   1.706
   47POX    C1D  597   5.683   1.871   1.842
   47POX    C1E  598   5.660   1.973   1.954
   47POX    C1F  599   5.661   1.896   2.086
   47POX    C1G  600   5.657   1.993   2.205
   47POX    C1H  601   5.683   1.905   2.328
   47POX    C1I  602   5.632   1.986   2.447
   47POX    C1J  603   5.587   1.930   2.559
   47POX    C1K  604   5.585   1.783   2.602
   47POX    C1L  605   5.470   1.747   2.696
   47POX    C1M  606   5.453   1.600   2.734
   47POX    C1N  607   5.581   1.569   2.812
   47POX    C1O  608   5.599   1.417   2.808
   47POX    C1P  609   5.714   1.358   2.890
   47POX    C1Q  610   5.725   1.206   2.882
   47POX    C1R  611   5.817   1.154   2.993
   47POX     CZ  612   5.562   1.390   1.539
   47POX     OZ  613   5.448   1.368   1.623
   47POX    C2A  614   5.419   1.246   1.667
   47POX    O2A  615   5.440   1.143   1.603
   47POX    C2B  616   5.335   1.258   1.788
   47POX    C2C  617   5.388   1.282   1.929
   47POX    C2D  618   5.467   1.162   1.983
   47POX    C2E  619   5.474   1.174   2.135
   47POX    C2F  620   5.530   1.043   2.190
   47POX    C2G  621   5.538   1.044   2.343
   47POX    C2H  622   5.623   0.923   2.384
   47POX    C2I  623   5.678   0.946   2.525
   47POX    C2J  624   5.727   0.818   2.592
   47POX    C2K  625   5.602   0.748   2.645
   47POX    C2L  626   5.578   0.792   2.789
   47POX    C2M  627   5.472   0.704   2.857
   47POX    C2N  628   5.452   0.739   3.005
   47POX    C2O  629   5.366   0.636   3.079
   47POX    C2P  630   5.300   0.705   3.199
   48CHL    CN1  631   8.413   4.540   2.055
   48CHL    CN2  632   8.420   4.627   1.835
   48CHL    CN3  633   8.216   4.601   1.941
   48CHL    NTM  634   8.347   4.536   1.924
   48CHL     CB  635   8.320   4.401   1.872
   49PJ2     CA  636   8.430   4.318   1.806
   49PJ2     OA  637   8.483   4.392   1.695
   49PJ2      P  638   8.568   4.311   1.586
   49PJ2     OB  639   8.501   4.184   1.549
   49PJ2     HB  640   8.474   4.178   1.453
   49PJ2     OG  641   8.594   4.414   1.483
   49PJ2     HG  642   8.611   4.367   1.396
   49PJ2     OD  643   8.712   4.287   1.655
   50POX     CD  644   8.797   4.399   1.676
   50POX     CE  645   8.871   4.383   1.809
   50POX     OE  646   8.957   4.496   1.824
   50POX    C1A  647   8.953   4.553   1.944
   50POX    O1A  648   8.851   4.553   2.012
   50POX    C1B  649   9.052   4.659   1.973
   50POX    C1C  650   9.115   4.660   2.113
   50POX    C1D  651   9.035   4.684   2.241
   50POX    C1E  652   9.113   4.697   2.372
   50POX    C1F  653   9.013   4.726   2.484
   50POX    C1G  654   9.082   4.738   2.619
   50POX    C1H  655   8.989   4.772   2.735
   50POX    C1I  656   9.047   4.735   2.872
   50POX    C1J  657   9.115   4.826   2.942
   50POX    C1K  658   9.167   4.968   2.916
   50POX    C1L  659   9.272   5.011   3.019
   50POX    C1M  660   9.330   5.146   2.974
   50POX    C1N  661   9.235   5.264   2.990
   50POX    C1O  662   9.306   5.394   2.951
   50POX    C1P  663   9.215   5.513   2.917
   50POX    C1Q  664   9.284   5.647   2.891
   50POX    C1R  665   9.172   5.751   2.878
   50POX     CZ  666   8.942   4.248   1.792
   50POX     OZ  667   9.030   4.205   1.896
   50POX    C2A  668   9.054   4.075   1.916
   50POX    O2A  669   9.012   3.982   1.848
   50POX    C2B  670   9.161   4.058   2.017
   50POX    C2C  671   9.137   4.067   2.167
   50POX    C2D  672   9.088   4.207   2.205
   50POX    C2E  673   9.045   4.234   2.349
   50POX    C2F  674   9.144   4.218   2.465
   50POX    C2G  675   9.100   4.293   2.591
   50POX    C2H  676   9.221   4.311   2.683
   50POX    C2I  677   9.167   4.355   2.819
   50POX    C2J  678   9.274   4.374   2.927
   50POX    C2K  679   9.235   4.445   3.056
   50POX    C2L  680   9.112   4.392   3.131
   50POX    C2M  681   9.082   4.481   3.252
   50POX    C2N  682   8.974   4.411   3.334
   50POX    C2O  683   8.929   4.487   3.459
   50POX    C2P  684   9.018   4.488   3.584
   51CHL    CN1  685   3.493   5.815   1.213
   51CHL    CN2  686   3.355   5.642   1.295
   51CHL    CN3  687   3.532   5.707   1.428
   51CHL    NTM  688   3.494   5.688   1.287
   51CHL     CB  689   3.547   5.568   1.221
   52PJ2     CA  690   3.692   5.572   1.174
   52PJ2     OA  691   3.789   5.622   1.266
   52PJ2      P  692   3.913   5.683   1.183
   52PJ2     OB  693   3.969   5.576   1.097
   52PJ2     HB  694   3.992   5.495   1.151
   52PJ2     OG  695   3.878   5.814   1.123
   52PJ2     HG  696   3.910   5.815   1.028
   52PJ2     OD  697   4.017   5.725   1.298
   53POX     CD  698   3.976   5.843   1.369
   53POX     CE  699   4.013   5.867   1.515
   53POX     OE  700   3.910   5.936   1.585
   53POX    C1A  701   3.806   5.866   1.628
   53POX    O1A  702   3.783   5.750   1.594
   53POX    C1B  703   3.705   5.932   1.714
   53POX    C1C  704   3.708   5.894   1.863
   53POX    C1D  705   3.606   5.979   1.940
   53POX    C1E  706   3.464   5.924   1.928
   53POX    C1F  707   3.457   5.788   1.997
   53POX    C1G  708   3.362   5.686   1.933
   53POX    C1H  709   3.350   5.571   2.033
   53POX    C1I  710   3.316   5.443   1.956
   53POX    C1J  711   3.362   5.324   1.993
   53POX    C1K  712   3.432   5.299   2.126
   53POX    C1L  713   3.462   5.151   2.151
   53POX    C1M  714   3.535   5.130   2.284
   53POX    C1N  715   3.436   5.156   2.398
   53POX    C1O  716   3.490   5.090   2.525
   53POX    C1P  717   3.412   5.152   2.642
   53POX    C1Q  718   3.468   5.096   2.773
   53POX    C1R  719   3.399   5.135   2.904
   53POX     CZ  720   4.157   5.917   1.532
   53POX     OZ  721   4.197   5.910   1.670
   53POX    C2A  722   4.314   5.965   1.700
   53POX    O2A  723   4.363   6.051   1.628
   53POX    C2B  724   4.372   5.915   1.827
   53POX    C2C  725   4.441   6.007   1.928
   53POX    C2D  726   4.464   5.917   2.050
   53POX    C2E  727   4.567   5.980   2.144
   53POX    C2F  728   4.536   5.949   2.291
   53POX    C2G  729   4.623   6.033   2.384
   53POX    C2H  730   4.628   5.943   2.507
   53POX    C2I  731   4.713   5.997   2.622
   53POX    C2J  732   4.725   5.905   2.744
   53POX    C2K  733   4.759   5.986   2.870
   53POX    C2L  734   4.817   5.898   2.981
   53POX    C2M  735   4.797   5.952   3.123
   53POX    C2N  736   4.898   6.064   3.150
   53POX    C2O  737   4.909   6.096   3.299
   53POX    C2P  738   4.980   6.228   3.325
   54CHL    CN1  739   6.014   8.238   1.126
   54CHL    CN2  740   6.116   8.446   1.158
   54CHL    CN3  741   5.930   8.374   1.297
   54CHL    NTM  742   5.986   8.378   1.161
   54CHL     CB  743   5.903   8.448   1.061
   55PJ2     CA  744   5.765   8.389   1.032
   55PJ2     OA  745   5.756   8.272   0.951
   55PJ2      P  746   5.641   8.175   1.007
   55PJ2     OB  747   5.519   8.251   1.042
   55PJ2     HB  748   5.537   8.347   1.021
   55PJ2     OG  749   5.637   8.061   0.913
   55PJ2     HG  750   5.541   8.039   0.894
   55PJ2     OD  751   5.724   8.119   1.133
   56POX     CD  752   5.652   8.038   1.227
   56POX     CE  753   5.730   7.991   1.350
   56POX     OE  754   5.742   8.095   1.447
   56POX    C1A  755   5.635   8.135   1.516
   56POX    O1A  756   5.526   8.077   1.511
   56POX    C1B  757   5.680   8.229   1.621
   56POX    C1C  758   5.616   8.201   1.757
   56POX    C1D  759   5.694   8.087   1.823
   56POX    C1E  760   5.618   8.035   1.945
   56POX    C1F  761   5.605   8.122   2.070
   56POX    C1G  762   5.534   8.041   2.178
   56POX    C1H  763   5.525   8.130   2.302
   56POX    C1I  764   5.469   8.052   2.421
   56POX    C1J  765   5.514   8.067   2.546
   56POX    C1K  766   5.630   8.162   2.576
   56POX    C1L  767   5.691   8.112   2.706
   56POX    C1M  768   5.790   8.218   2.757
   56POX    C1N  769   5.876   8.174   2.876
   56POX    C1O  770   6.002   8.254   2.907
   56POX    C1P  771   6.061   8.209   3.040
   56POX    C1Q  772   6.175   8.309   3.061
   56POX    C1R  773   6.290   8.264   2.970
   56POX     CZ  774   5.859   7.922   1.305
   56POX     OZ  775   5.951   7.899   1.411
   56POX    C2A  776   6.011   8.009   1.457
   56POX    O2A  777   6.054   8.088   1.372
   56POX    C2B  778   6.063   7.987   1.594
   56POX    C2C  779   6.063   8.112   1.683
   56POX    C2D  780   6.078   8.065   1.828
   56POX    C2E  781   6.159   8.169   1.905
   56POX    C2F  782   6.181   8.117   2.047
   56POX    C2G  783   6.295   8.192   2.115
   56POX    C2H  784   6.316   8.152   2.261
   56POX    C2I  785   6.463   8.148   2.304
   56POX    C2J  786   6.465   8.081   2.442
   56POX    C2K  787   6.605   8.059   2.499
   56POX    C2L  788   6.683   7.955   2.418
   56POX    C2M  789   6.828   7.983   2.458
   56POX    C2N  790   6.927   7.889   2.389
   56POX    C2O  791   7.072   7.916   2.429
   56POX    C2P  792   7.175   7.821   2.368
   57CHL    CN1  793   2.041   0.395   1.163
   57CHL    CN2  794   2.187   0.407   1.365
   57CHL    CN3  795   1.947   0.438   1.373
   57CHL    NTM  796   2.069   0.456   1.294
   57CHL     CB  797   2.091   0.597   1.258
   58PJ2     CA  798   2.153   0.705   1.347
   58PJ2     OA  799   2.068   0.719   1.462
   58PJ2      P  800   2.115   0.824   1.574
   58PJ2     OB  801   2.215   0.916   1.516
   58PJ2     HB  802   2.286   0.936   1.583
   58PJ2     OG  803   1.998   0.894   1.632
   58PJ2     HG  804   2.021   0.969   1.693
   58PJ2     OD  805   2.196   0.717   1.663
   59POX     CD  806   2.122   0.624   1.743
   59POX     CE  807   2.215   0.527   1.817
   59POX     OE  808   2.136   0.453   1.910
   59POX    C1A  809   2.092   0.331   1.879
   59POX    O1A  810   2.135   0.278   1.776
   59POX    C1B  811   2.014   0.257   1.980
   59POX    C1C  812   2.029   0.105   1.968
   59POX    C1D  813   1.969   0.047   2.096
   59POX    C1E  814   1.968  -0.106   2.097
   59POX    C1F  815   1.920  -0.164   2.230
   59POX    C1G  816   2.017  -0.152   2.349
   59POX    C1H  817   1.989  -0.252   2.461
   59POX    C1I  818   1.981  -0.172   2.592
   59POX    C1J  819   1.884  -0.188   2.681
   59POX    C1K  820   1.765  -0.283   2.669
   59POX    C1L  821   1.720  -0.338   2.804
   59POX    C1M  822   1.646  -0.235   2.890
   59POX    C1N  823   1.597  -0.312   3.013
   59POX    C1O  824   1.667  -0.274   3.144
   59POX    C1P  825   1.634  -0.135   3.197
   59POX    C1Q  826   1.722  -0.086   3.312
   59POX    C1R  827   1.677   0.053   3.358
   59POX     CZ  828   2.341   0.594   1.872
   59POX     OZ  829   2.318   0.692   1.972
   59POX    C2A  830   2.416   0.772   2.013
   59POX    O2A  831   2.529   0.763   1.964
   59POX    C2B  832   2.378   0.883   2.104
   59POX    C2C  833   2.404   0.840   2.248
   59POX    C2D  834   2.378   0.958   2.342
   59POX    C2E  835   2.232   0.994   2.371
   59POX    C2F  836   2.170   0.869   2.436
   59POX    C2G  837   2.188   0.868   2.588
   59POX    C2H  838   2.132   0.756   2.675
   59POX    C2I  839   2.181   0.793   2.815
   59POX    C2J  840   2.099   0.706   2.911
   59POX    C2K  841   2.130   0.726   3.059
   59POX    C2L  842   2.050   0.634   3.152
   59POX    C2M  843   2.083   0.672   3.296
   59POX    C2N  844   2.045   0.561   3.394
   59POX    C2O  845   1.894   0.555   3.415
   59POX    C2P  846   1.849   0.428   3.488
   60CHL    CN1  847   0.665   1.082   1.799
   60CHL    CN2  848   0.533   1.083   1.987
   60CHL    CN3  849   0.545   0.883   1.863
   60CHL    NTM  850   0.538   1.029   1.850
   60CHL     CB  851   0.424   1.062   1.762
   61PJ2     CA  852   0.386   1.205   1.725
   61PJ2     OA  853   0.485   1.275   1.650
   61PJ2      P  854   0.456   1.433   1.635
   61PJ2     OB  855   0.548   1.480   1.529
   61PJ2     HB  856   0.526   1.573   1.501
   61PJ2     OG  857   0.310   1.433   1.609
   61PJ2     HG  858   0.293   1.517   1.558
   61PJ2     OD  859   0.503   1.485   1.780
   62POX     CD  860   0.641   1.473   1.814
   62POX     CE  861   0.692   1.534   1.945
   62POX     OE  862   0.834   1.549   1.950
   62POX    C1A  863   0.888   1.658   1.896
   62POX    O1A  864   0.818   1.747   1.846
   62POX    C1B  865   1.033   1.668   1.924
   62POX    C1C  866   1.048   1.695   2.074
   62POX    C1D  867   1.183   1.656   2.134
   62POX    C1E  868   1.193   1.667   2.286
   62POX    C1F  869   1.336   1.653   2.338
   62POX    C1G  870   1.347   1.680   2.489
   62POX    C1H  871   1.293   1.811   2.548
   62POX    C1I  872   1.385   1.848   2.665
   62POX    C1J  873   1.327   1.915   2.764
   62POX    C1K  874   1.191   1.985   2.773
   62POX    C1L  875   1.184   2.094   2.881
   62POX    C1M  876   1.187   2.046   3.026
   62POX    C1N  877   1.207   2.150   3.137
   62POX    C1O  878   1.270   2.084   3.260
   62POX    C1P  879   1.166   2.042   3.364
   62POX    C1Q  880   1.233   2.038   3.502
   62POX    C1R  881   1.360   1.954   3.507
   62POX     CZ  882   0.628   1.447   2.053
   62POX     OZ  883   0.622   1.500   2.186
   62POX    C2A  884   0.552   1.429   2.273
   62POX    O2A  885   0.517   1.315   2.242
   62POX    C2B  886   0.555   1.477   2.413
   62POX    C2C  887   0.550   1.367   2.520
   62POX    C2D  888   0.581   1.412   2.663
   62POX    C2E  889   0.622   1.286   2.739
   62POX    C2F  890   0.707   1.316   2.863
   62POX    C2G  891   0.626   1.384   2.974
   62POX    C2H  892   0.700   1.382   3.108
   62POX    C2I  893   0.610   1.446   3.215
   62POX    C2J  894   0.646   1.417   3.361
   62POX    C2K  895   0.658   1.267   3.391
   62POX    C2L  896   0.709   1.246   3.534
   62POX    C2M  897   0.737   1.100   3.568
   62POX    C2N  898   0.775   1.080   3.715
   62POX    C2O  899   0.751   0.936   3.762
   62POX    C2P  900   0.856   0.839   3.708
   63CHL    CN1  901   4.435   6.448   0.876
   63CHL    CN2  902   4.543   6.623   1.001
   63CHL    CN3  903   4.393   6.680   0.831
   63CHL    NTM  904   4.418   6.581   0.936
   63CHL     CB  905   4.313   6.550   1.034
   64PJ2     CA  906   4.243   6.658   1.117
   64PJ2     OA  907   4.335   6.737   1.193
   64PJ2      P  908   4.268   6.872   1.249
   64PJ2     OB  909   4.381   6.929   1.325
   64PJ2     HB  910   4.369   7.026   1.348
   64PJ2     OG  911   4.215   6.941   1.129
   64PJ2     HG  912   4.198   7.036   1.155
   64PJ2     OD  913   4.146   6.823   1.342
   65POX     CD  914   4.098   6.927   1.428
   65POX     CE  915   3.978   6.892   1.516
   65POX     OE  916   3.926   6.998   1.596
   65POX    C1A  917   3.824   7.075   1.560
   65POX    O1A  918   3.786   7.063   1.444
   65POX    C1B  919   3.773   7.157   1.672
   65POX    C1C  920   3.713   7.084   1.792
   65POX    C1D  921   3.602   6.985   1.755
   65POX    C1E  922   3.514   6.972   1.880
   65POX    C1F  923   3.411   6.860   1.867
   65POX    C1G  924   3.322   6.837   1.989
   65POX    C1H  925   3.406   6.803   2.112
   65POX    C1I  926   3.316   6.812   2.236
   65POX    C1J  927   3.355   6.767   2.355
   65POX    C1K  928   3.490   6.704   2.389
   65POX    C1L  929   3.520   6.680   2.537
   65POX    C1M  930   3.634   6.580   2.556
   65POX    C1N  931   3.680   6.591   2.701
   65POX    C1O  932   3.570   6.547   2.798
   65POX    C1P  933   3.591   6.602   2.939
   65POX    C1Q  934   3.590   6.754   2.954
   65POX    C1R  935   3.586   6.786   3.104
   65POX     CZ  936   4.016   6.770   1.601
   65POX     OZ  937   4.117   6.788   1.701
   65POX    C2A  938   4.163   6.683   1.769
   65POX    O2A  939   4.121   6.572   1.738
   65POX    C2B  940   4.267   6.707   1.871
   65POX    C2C  941   4.275   6.594   1.974
   65POX    C2D  942   4.334   6.637   2.108
   65POX    C2E  943   4.290   6.547   2.224
   65POX    C2F  944   4.349   6.408   2.197
   65POX    C2G  945   4.347   6.303   2.308
   65POX    C2H  946   4.414   6.350   2.437
   65POX    C2I  947   4.340   6.298   2.561
   65POX    C2J  948   4.407   6.333   2.694
   65POX    C2K  949   4.346   6.466   2.738
   65POX    C2L  950   4.406   6.522   2.867
   65POX    C2M  951   4.353   6.665   2.887
   65POX    C2N  952   4.388   6.727   3.022
   65POX    C2O  953   4.328   6.867   3.016
   65POX    C2P  954   4.362   6.951   3.139
   66CHL    CN1  955   2.531   7.628   1.452
   66CHL    CN2  956   2.389   7.795   1.351
   66CHL    CN3  957   2.592   7.740   1.253
   66CHL    NTM  958   2.479   7.682   1.326
   66CHL     CB  959   2.414   7.583   1.237
   67PJ2     CA  960   2.298   7.498   1.289
   67PJ2     OA  961   2.317   7.440   1.418
   67PJ2      P  962   2.199   7.334   1.445
   67PJ2     OB  963   2.068   7.402   1.433
   67PJ2     HB  964   2.058   7.475   1.501
   67PJ2     OG  965   2.239   7.224   1.355
   67PJ2     HG  966   2.335   7.240   1.332
   67PJ2     OD  967   2.241   7.302   1.597
   68POX     CD  968   2.146   7.338   1.698
   68POX     CE  969   2.198   7.337   1.842
   68POX     OE  970   2.101   7.320   1.947
   68POX    C1A  971   2.060   7.198   1.978
   68POX    O1A  972   2.068   7.104   1.899
   68POX    C1B  973   1.972   7.201   2.097
   68POX    C1C  974   2.005   7.083   2.189
   68POX    C1D  975   2.145   7.077   2.249
   68POX    C1E  976   2.148   6.972   2.360
   68POX    C1F  977   2.268   6.960   2.454
   68POX    C1G  978   2.238   6.847   2.552
   68POX    C1H  979   2.284   6.873   2.695
   68POX    C1I  980   2.199   6.791   2.793
   68POX    C1J  981   2.243   6.762   2.915
   68POX    C1K  982   2.362   6.836   2.977
   68POX    C1L  983   2.471   6.759   3.051
   68POX    C1M  984   2.593   6.718   2.969
   68POX    C1N  985   2.681   6.608   3.029
   68POX    C1O  986   2.612   6.472   3.036
   68POX    C1P  987   2.687   6.379   3.133
   68POX    C1Q  988   2.797   6.305   3.058
   68POX    C1R  989   2.735   6.199   2.966
   68POX     CZ  990   2.277   7.468   1.850
   68POX     OZ  991   2.344   7.502   1.971
   68POX    C2A  992   2.418   7.613   1.964
   68POX    O2A  993   2.433   7.671   1.857
   68POX    C2B  994   2.483   7.639   2.094
   68POX    C2C  995   2.613   7.562   2.118
   68POX    C2D  996   2.679   7.626   2.241
   68POX    C2E  997   2.816   7.570   2.278
   68POX    C2F  998   2.869   7.629   2.409
   68POX    C2G  999   3.008   7.567   2.430
   68POX    C2H 1000   3.062   7.613   2.566
   68POX    C2I 1001   2.982   7.594   2.695
   68POX    C2J 1002   3.051   7.647   2.821
   68POX    C2K 1003   2.997   7.584   2.949
   68POX    C2L 1004   3.043   7.438   2.949
   68POX    C2M 1005   3.021   7.392   3.093
   68POX    C2N 1006   3.058   7.243   3.101
   68POX    C2O 1007   2.984   7.181   3.220
   68POX    C2P 1008   2.959   7.032   3.199
   69CHL    CN1 1009   0.532   0.470   0.746
   69CHL    CN2 1010   0.507   0.444   0.512
   69CHL    CN3 1011   0.672   0.319   0.626
   69CHL    NTM 1012   0.535   0.372   0.637
   69CHL     CB 1013   0.430   0.271   0.658
   70PJ2     CA 1014   0.427   0.144   0.744
   70PJ2     OA 1015   0.453   0.159   0.884
   70PJ2      P 1016   0.430   0.013   0.948
   70PJ2     OB 1017   0.291  -0.036   0.936
   70PJ2     HB 1018   0.269  -0.106   1.004
   70PJ2     OG 1019   0.544  -0.067   0.897
   70PJ2     HG 1020   0.621  -0.003   0.899
   70PJ2     OD 1021   0.458   0.022   1.106
   71POX     CD 1022   0.588   0.024   1.166
   71POX     CE 1023   0.605   0.034   1.318
   71POX     OE 1024   0.561  -0.085   1.383
   71POX    C1A 1025   0.657  -0.137   1.459
   71POX    O1A 1026   0.775  -0.113   1.431
   71POX    C1B 1027   0.601  -0.239   1.550
   71POX    C1C 1028   0.642  -0.225   1.697
   71POX    C1D 1029   0.557  -0.124   1.774
   71POX    C1E 1030   0.608  -0.112   1.918
   71POX    C1F 1031   0.514  -0.050   2.022
   71POX    C1G 1032   0.574  -0.082   2.159
   71POX    C1H 1033   0.503   0.006   2.262
   71POX    C1I 1034   0.577  -0.005   2.395
   71POX    C1J 1035   0.532   0.031   2.515
   71POX    C1K 1036   0.391   0.079   2.548
   71POX    C1L 1037   0.312  -0.010   2.644
   71POX    C1M 1038   0.183   0.055   2.694
   71POX    C1N 1039   0.093  -0.039   2.774
   71POX    C1O 1040   0.029  -0.144   2.684
   71POX    C1P 1041  -0.069  -0.232   2.762
   71POX    C1Q 1042  -0.123  -0.343   2.672
   71POX    C1R 1043  -0.190  -0.463   2.739
   71POX     CZ 1044   0.537   0.165   1.356
   71POX     OZ 1045   0.518   0.189   1.496
   71POX    C2A 1046   0.543   0.312   1.539
   71POX    O2A 1047   0.563   0.409   1.466
   71POX    C2B 1048   0.529   0.327   1.686
   71POX    C2C 1049   0.663   0.325   1.759
   71POX    C2D 1050   0.674   0.302   1.910
   71POX    C2E 1051   0.819   0.318   1.955
   71POX    C2F 1052   0.860   0.465   1.954
   71POX    C2G 1053   1.004   0.480   2.003
   71POX    C2H 1054   1.029   0.431   2.146
   71POX    C2I 1055   1.177   0.444   2.181
   71POX    C2J 1056   1.221   0.417   2.325
   71POX    C2K 1057   1.150   0.512   2.422
   71POX    C2L 1058   1.196   0.497   2.567
   71POX    C2M 1059   1.104   0.584   2.654
   71POX    C2N 1060   1.129   0.545   2.800
   71POX    C2O 1061   1.037   0.629   2.890
   71POX    C2P 1062   1.093   0.642   3.031
   72CHL    CN1 1063   3.686   6.070   0.793
   72CHL    CN2 1064   3.918   6.073   0.752
   72CHL    CN3 1065   3.765   5.952   0.604
   72CHL    NTM 1066   3.798   5.989   0.742
   72CHL     CB 1067   3.827   5.868   0.821
   73PJ2     CA 1068   3.740   5.743   0.834
   73PJ2     OA 1069   3.611   5.753   0.895
   73PJ2      P 1070   3.516   5.635   0.841
   73PJ2     OB 1071   3.493   5.653   0.696
   73PJ2     HB 1072   3.518   5.746   0.668
   73PJ2     OG 1073   3.592   5.516   0.886
   73PJ2     HG 1074   3.564   5.433   0.838
   73PJ2     OD 1075   3.392   5.670   0.938
   74POX     CD 1076   3.297   5.760   0.882
   74POX     CE 1077   3.155   5.774   0.938
   74POX     OE 1078   3.160   5.832   1.069
   74POX    C1A 1079   3.050   5.891   1.115
   74POX    O1A 1080   2.974   5.953   1.041
   74POX    C1B 1081   3.044   5.892   1.263
   74POX    C1C 1082   2.959   5.773   1.309
   74POX    C1D 1083   2.963   5.764   1.461
   74POX    C1E 1084   2.864   5.673   1.535
   74POX    C1F 1085   2.856   5.688   1.687
   74POX    C1G 1086   2.734   5.633   1.761
   74POX    C1H 1087   2.765   5.617   1.910
   74POX    C1I 1088   2.664   5.534   1.988
   74POX    C1J 1089   2.697   5.489   2.109
   74POX    C1K 1090   2.832   5.502   2.181
   74POX    C1L 1091   2.878   5.383   2.266
   74POX    C1M 1092   3.024   5.414   2.303
   74POX    C1N 1093   3.064   5.327   2.422
   74POX    C1O 1094   3.018   5.365   2.563
   74POX    C1P 1095   3.060   5.263   2.670
   74POX    C1Q 1096   2.973   5.283   2.794
   74POX    C1R 1097   3.009   5.189   2.908
   74POX     CZ 1098   3.105   5.630   0.947
   74POX     OZ 1099   3.145   5.524   1.033
   74POX    C2A 1100   3.104   5.401   1.006
   74POX    O2A 1101   3.039   5.369   0.907
   74POX    C2B 1102   3.120   5.303   1.116
   74POX    C2C 1103   3.084   5.362   1.253
   74POX    C2D 1104   3.083   5.260   1.366
   74POX    C2E 1105   3.047   5.335   1.495
   74POX    C2F 1106   3.029   5.237   1.611
   74POX    C2G 1107   3.007   5.322   1.737
   74POX    C2H 1108   2.951   5.252   1.861
   74POX    C2I 1109   3.047   5.141   1.903
   74POX    C2J 1110   3.007   5.071   2.033
   74POX    C2K 1111   2.919   4.947   2.016
   74POX    C2L 1112   2.990   4.829   1.949
   74POX    C2M 1113   2.889   4.719   1.915
   74POX    C2N 1114   2.847   4.637   2.037
   74POX    C2O 1115   2.750   4.527   1.996
   74POX    C2P 1116   2.817   4.425   1.903
   75CHL    CN1 1117   4.847   4.264   0.969
   75CHL    CN2 1118   4.673   4.307   1.115
   75CHL    CN3 1119   4.762   4.467   0.950
   75CHL    NTM 1120   4.716   4.330   0.976
   75CHL     CB 1121   4.626   4.255   0.887
   76PJ2     CA 1122   4.493   4.321   0.848
   76PJ2     OA 1123   4.421   4.388   0.952
   76PJ2      P 1124   4.293   4.470   0.900
   76PJ2     OB 1125   4.335   4.600   0.843
   76PJ2     HB 1126   4.415   4.642   0.886
   76PJ2     OG 1127   4.222   4.372   0.815
   76PJ2     HG 1128   4.168   4.310   0.871
   76PJ2     OD 1129   4.208   4.498   1.034
   77POX     CD 1130   4.275   4.581   1.129
   77POX     CE 1131   4.191   4.614   1.252
   77POX     OE 1132   4.267   4.704   1.334
   77POX    C1A 1133   4.202   4.801   1.398
   77POX    O1A 1134   4.088   4.826   1.356
   77POX    C1B 1135   4.273   4.884   1.497
   77POX    C1C 1136   4.248   4.823   1.635
   77POX    C1D 1137   4.290   4.916   1.750
   77POX    C1E 1138   4.231   4.872   1.884
   77POX    C1F 1139   4.240   4.978   1.994
   77POX    C1G 1140   4.228   4.898   2.124
   77POX    C1H 1141   4.232   4.995   2.242
   77POX    C1I 1142   4.170   4.926   2.363
   77POX    C1J 1143   4.226   4.941   2.483
   77POX    C1K 1144   4.343   5.029   2.526
   77POX    C1L 1145   4.347   5.024   2.679
   77POX    C1M 1146   4.431   5.141   2.729
   77POX    C1N 1147   4.425   5.155   2.882
   77POX    C1O 1148   4.510   5.274   2.927
   77POX    C1P 1149   4.454   5.407   2.876
   77POX    C1Q 1150   4.554   5.523   2.874
   77POX    C1R 1151   4.651   5.505   2.757
   77POX     CZ 1152   4.170   4.480   1.323
   77POX     OZ 1153   4.109   4.484   1.452
   77POX    C2A 1154   4.106   4.369   1.519
   77POX    O2A 1155   4.143   4.264   1.469
   77POX    C2B 1156   4.046   4.384   1.654
   77POX    C2C 1157   4.149   4.424   1.760
   77POX    C2D 1158   4.075   4.432   1.894
   77POX    C2E 1159   4.165   4.501   1.997
   77POX    C2F 1160   4.105   4.481   2.136
   77POX    C2G 1161   4.211   4.498   2.245
   77POX    C2H 1162   4.170   4.484   2.392
   77POX    C2I 1163   4.263   4.571   2.476
   77POX    C2J 1164   4.277   4.554   2.627
   77POX    C2K 1165   4.137   4.591   2.675
   77POX    C2L 1166   4.151   4.609   2.826
   77POX    C2M 1167   4.159   4.475   2.900
   77POX    C2N 1168   4.266   4.481   3.009
   77POX    C2O 1169   4.282   4.341   3.067
   77POX    C2P 1170   4.404   4.334   3.159
   78CHL    CN1 1171   6.422   1.790   1.338
   78CHL    CN2 1172   6.592   1.677   1.210
   78CHL    CN3 1173   6.535   1.887   1.157
   78CHL    NTM 1174   6.472   1.762   1.203
   78CHL     CB 1175   6.382   1.711   1.098
   79PJ2     CA 1176   6.239   1.758   1.069
   79PJ2     OA 1177   6.232   1.900   1.055
   79PJ2      P 1178   6.087   1.948   1.003
   79PJ2     OB 1179   6.076   2.084   0.945
   79PJ2     HB 1180   6.134   2.106   0.867
   79PJ2     OG 1181   6.038   1.837   0.918
   79PJ2     HG 1182   5.980   1.869   0.843
   79PJ2     OD 1183   6.000   1.954   1.138
   80POX     CD 1184   6.037   2.058   1.230
   80POX     CE 1185   5.985   2.043   1.373
   80POX     OE 1186   5.926   2.161   1.426
   80POX    C1A 1187   5.810   2.202   1.375
   80POX    O1A 1188   5.746   2.131   1.298
   80POX    C1B 1189   5.761   2.324   1.444
   80POX    C1C 1190   5.647   2.290   1.540
   80POX    C1D 1191   5.562   2.412   1.574
   80POX    C1E 1192   5.436   2.376   1.653
   80POX    C1F 1193   5.463   2.324   1.794
   80POX    C1G 1194   5.334   2.266   1.852
   80POX    C1H 1195   5.344   2.218   1.997
   80POX    C1I 1196   5.198   2.214   2.045
   80POX    C1J 1197   5.152   2.128   2.136
   80POX    C1K 1198   5.225   2.036   2.234
   80POX    C1L 1199   5.126   2.011   2.348
   80POX    C1M 1200   5.184   1.912   2.450
   80POX    C1N 1201   5.061   1.873   2.533
   80POX    C1O 1202   5.069   1.731   2.590
   80POX    C1P 1203   4.996   1.723   2.725
   80POX    C1Q 1204   4.997   1.579   2.776
   80POX    C1R 1205   4.871   1.550   2.858
   80POX     CZ 1206   6.099   1.976   1.450
   80POX     OZ 1207   6.073   1.949   1.588
   80POX    C2A 1208   6.177   1.898   1.654
   80POX    O2A 1209   6.263   1.834   1.594
   80POX    C2B 1210   6.185   1.955   1.790
   80POX    C2C 1211   6.094   1.863   1.872
   80POX    C2D 1212   6.071   1.924   2.010
   80POX    C2E 1213   6.205   1.932   2.084
   80POX    C2F 1214   6.182   2.001   2.219
   80POX    C2G 1215   6.316   2.049   2.276
   80POX    C2H 1216   6.316   2.153   2.388
   80POX    C2I 1217   6.262   2.088   2.516
   80POX    C2J 1218   6.303   2.167   2.641
   80POX    C2K 1219   6.219   2.099   2.750
   80POX    C2L 1220   6.239   2.176   2.881
   80POX    C2M 1221   6.189   2.099   3.003
   80POX    C2N 1222   6.222   2.153   3.142
   80POX    C2O 1223   6.155   2.052   3.235
   80POX    C2P 1224   6.150   2.116   3.374
   81CHL    CN1 1225   1.261   4.531   0.833
   81CHL    CN2 1226   1.257   4.771   0.865
   81CHL    CN3 1227   1.339   4.633   1.039
   81CHL    NTM 1228   1.241   4.640   0.929
   81CHL     CB 1229   1.104   4.636   0.982
   82PJ2     CA 1230   1.038   4.528   1.068
   82PJ2     OA 1231   1.088   4.398   1.037
   82PJ2      P 1232   0.983   4.283   1.078
   82PJ2     OB 1233   0.853   4.337   1.123
   82PJ2     HB 1234   0.846   4.436   1.133
   82PJ2     OG 1235   0.981   4.166   0.987
   82PJ2     HG 1236   1.069   4.157   0.940
   82PJ2     OD 1237   1.053   4.238   1.216
   83POX     CD 1238   0.981   4.135   1.285
   83POX     CE 1239   1.025   4.106   1.428
   83POX     OE 1240   0.946   4.002   1.486
   83POX    C1A 1241   0.989   3.877   1.469
   83POX    O1A 1242   1.094   3.849   1.411
   83POX    C1B 1243   0.904   3.789   1.552
   83POX    C1C 1244   0.969   3.735   1.680
   83POX    C1D 1245   0.983   3.850   1.779
   83POX    C1E 1246   1.056   3.803   1.905
   83POX    C1F 1247   1.027   3.899   2.020
   83POX    C1G 1248   0.891   3.876   2.087
   83POX    C1H 1249   0.867   3.960   2.212
   83POX    C1I 1250   0.721   3.969   2.254
   83POX    C1J 1251   0.691   4.047   2.358
   83POX    C1K 1252   0.797   4.129   2.431
   83POX    C1L 1253   0.750   4.155   2.574
   83POX    C1M 1254   0.788   4.050   2.679
   83POX    C1N 1255   0.934   4.024   2.716
   83POX    C1O 1256   0.934   3.948   2.848
   83POX    C1P 1257   0.867   4.027   2.960
   83POX    C1Q 1258   0.866   3.938   3.085
   83POX    C1R 1259   0.759   3.828   3.092
   83POX     CZ 1260   1.034   4.238   1.506
   83POX     OZ 1261   1.060   4.219   1.645
   83POX    C2A 1262   1.061   4.331   1.718
   83POX    O2A 1263   1.057   4.445   1.672
   83POX    C2B 1264   1.051   4.299   1.862
   83POX    C2C 1265   1.176   4.267   1.945
   83POX    C2D 1266   1.163   4.278   2.097
   83POX    C2E 1267   1.268   4.185   2.156
   83POX    C2F 1268   1.254   4.165   2.307
   83POX    C2G 1269   1.246   4.299   2.382
   83POX    C2H 1270   1.205   4.280   2.528
   83POX    C2I 1271   1.329   4.265   2.617
   83POX    C2J 1272   1.294   4.254   2.765
   83POX    C2K 1273   1.424   4.275   2.843
   83POX    C2L 1274   1.405   4.266   2.995
   83POX    C2M 1275   1.543   4.292   3.057
   83POX    C2N 1276   1.538   4.315   3.208
   83POX    C2O 1277   1.672   4.351   3.274
   83POX    C2P 1278   1.659   4.413   3.413
   84CHL    CN1 1279   6.582   4.916   0.996
   84CHL    CN2 1280   6.506   4.714   1.105
   84CHL    CN3 1281   6.732   4.745   1.079
   84CHL    NTM 1282   6.608   4.820   1.104
   84CHL     CB 1283   6.612   4.883   1.237
   85PJ2     CA 1284   6.703   5.004   1.257
   85PJ2     OA 1285   6.844   4.997   1.232
   85PJ2      P 1286   6.923   5.136   1.249
   85PJ2     OB 1287   7.053   5.109   1.183
   85PJ2     HB 1288   7.091   5.029   1.230
   85PJ2     OG 1289   6.833   5.243   1.201
   85PJ2     HG 1290   6.877   5.333   1.196
   85PJ2     OD 1291   6.938   5.150   1.409
   86POX     CD 1292   7.026   5.247   1.466
   86POX     CE 1293   7.047   5.229   1.617
   86POX     OE 1294   7.147   5.325   1.654
   86POX    C1A 1295   7.131   5.363   1.780
   86POX    O1A 1296   7.017   5.366   1.827
   86POX    C1B 1297   7.248   5.434   1.836
   86POX    C1C 1298   7.257   5.425   1.989
   86POX    C1D 1299   7.388   5.489   2.036
   86POX    C1E 1300   7.425   5.494   2.184
   86POX    C1F 1301   7.402   5.623   2.264
   86POX    C1G 1302   7.365   5.584   2.407
   86POX    C1H 1303   7.310   5.707   2.479
   86POX    C1I 1304   7.259   5.660   2.615
   86POX    C1J 1305   7.205   5.737   2.709
   86POX    C1K 1306   7.187   5.886   2.679
   86POX    C1L 1307   7.049   5.934   2.633
   86POX    C1M 1308   7.035   6.081   2.594
   86POX    C1N 1309   6.905   6.114   2.520
   86POX    C1O 1310   6.908   6.264   2.488
   86POX    C1P 1311   6.826   6.345   2.588
   86POX    C1Q 1312   6.848   6.496   2.578
   86POX    C1R 1313   6.827   6.565   2.713
   86POX     CZ 1314   7.096   5.087   1.644
   86POX     OZ 1315   7.094   5.059   1.784
   86POX    C2A 1316   7.200   4.992   1.829
   86POX    O2A 1317   7.281   4.943   1.751
   86POX    C2B 1318   7.221   5.007   1.975
   86POX    C2C 1319   7.259   4.878   2.047
   86POX    C2D 1320   7.294   4.917   2.191
   86POX    C2E 1321   7.433   4.982   2.192
   86POX    C2F 1322   7.468   5.064   2.316
   86POX    C2G 1323   7.605   5.131   2.304
   86POX    C2H 1324   7.615   5.211   2.435
   86POX    C2I 1325   7.744   5.290   2.456
   86POX    C2J 1326   7.726   5.371   2.584
   86POX    C2K 1327   7.856   5.443   2.621
   86POX    C2L 1328   7.849   5.529   2.747
   86POX    C2M 1329   7.737   5.633   2.743
   86POX    C2N 1330   7.758   5.735   2.855
   86POX    C2O 1331   7.649   5.842   2.849
   86POX    C2P 1332   7.522   5.784   2.911
   87CHL    CN1 1333   5.739   7.474   0.785
   87CHL    CN2 1334   5.885   7.606   0.648
   87CHL    CN3 1335   5.939   7.377   0.687
   87CHL    NTM 1336   5.879   7.497   0.747
   87CHL     CB 1337   5.949   7.539   0.869
   88PJ2     CA 1338   6.001   7.441   0.974
   88PJ2     OA 1339   5.908   7.338   1.010
   88PJ2      P 1340   5.953   7.270   1.149
   88PJ2     OB 1341   5.857   7.169   1.199
   88PJ2     HB 1342   5.905   7.104   1.258
   88PJ2     OG 1343   6.096   7.236   1.132
   88PJ2     HG 1344   6.125   7.299   1.060
   88PJ2     OD 1345   5.956   7.397   1.248
   89POX     CD 1346   6.020   7.379   1.375
   89POX     CE 1347   6.014   7.503   1.464
   89POX     OE 1348   6.083   7.485   1.588
   89POX    C1A 1349   6.171   7.581   1.615
   89POX    O1A 1350   6.241   7.629   1.526
   89POX    C1B 1351   6.180   7.614   1.759
   89POX    C1C 1352   6.048   7.659   1.822
   89POX    C1D 1353   6.076   7.697   1.967
   89POX    C1E 1354   5.952   7.751   2.040
   89POX    C1F 1355   5.975   7.792   2.185
   89POX    C1G 1356   5.845   7.810   2.264
   89POX    C1H 1357   5.880   7.829   2.412
   89POX    C1I 1358   5.951   7.963   2.435
   89POX    C1J 1359   6.019   8.001   2.542
   89POX    C1K 1360   6.045   7.908   2.661
   89POX    C1L 1361   6.198   7.896   2.670
   89POX    C1M 1362   6.238   7.827   2.800
   89POX    C1N 1363   6.389   7.803   2.813
   89POX    C1O 1364   6.418   7.731   2.945
   89POX    C1P 1365   6.405   7.581   2.920
   89POX    C1Q 1366   6.438   7.494   3.042
   89POX    C1R 1367   6.459   7.348   3.004
   89POX     CZ 1368   5.866   7.541   1.473
   89POX     OZ 1369   5.815   7.636   1.567
   89POX    C2A 1370   5.686   7.668   1.571
   89POX    O2A 1371   5.624   7.652   1.467
   89POX    C2B 1372   5.625   7.704   1.701
   89POX    C2C 1373   5.475   7.685   1.725
   89POX    C2D 1374   5.442   7.717   1.871
   89POX    C2E 1375   5.294   7.693   1.903
   89POX    C2F 1376   5.262   7.736   2.047
   89POX    C2G 1377   5.121   7.685   2.078
   89POX    C2H 1378   5.083   7.704   2.225
   89POX    C2I 1379   4.953   7.631   2.259
   89POX    C2J 1380   4.953   7.641   2.412
   89POX    C2K 1381   4.808   7.618   2.456
   89POX    C2L 1382   4.789   7.588   2.605
   89POX    C2M 1383   4.814   7.709   2.695
   89POX    C2N 1384   4.710   7.706   2.807
   89POX    C2O 1385   4.766   7.800   2.914
   89POX    C2P 1386   4.864   7.741   3.015
   90CHL    CN1 1387   3.761   7.361   1.043
   90CHL    CN2 1388   3.637   7.165   0.986
   90CHL    CN3 1389   3.855   7.194   0.899
   90CHL    NTM 1390   3.771   7.217   1.018
   90CHL     CB 1391   3.841   7.154   1.131
   91PJ2     CA 1392   3.983   7.172   1.183
   91PJ2     OA 1393   4.014   7.305   1.226
   91PJ2      P 1394   4.170   7.331   1.258
   91PJ2     OB 1395   4.241   7.294   1.133
   91PJ2     HB 1396   4.199   7.219   1.081
   91PJ2     OG 1397   4.177   7.474   1.293
   91PJ2     HG 1398   4.273   7.497   1.276
   91PJ2     OD 1399   4.204   7.234   1.382
   92POX     CD 1400   4.223   7.289   1.513
   92POX     CE 1401   4.299   7.199   1.610
   92POX     OE 1402   4.250   7.214   1.744
   92POX    C1A 1403   4.276   7.118   1.831
   92POX    O1A 1404   4.339   7.018   1.797
   92POX    C1B 1405   4.226   7.136   1.969
   92POX    C1C 1406   4.075   7.147   1.986
   92POX    C1D 1407   4.046   7.121   2.134
   92POX    C1E 1408   3.903   7.117   2.188
   92POX    C1F 1409   3.888   7.106   2.340
   92POX    C1G 1410   3.743   7.087   2.386
   92POX    C1H 1411   3.732   7.065   2.537
   92POX    C1I 1412   3.583   7.033   2.554
   92POX    C1J 1413   3.526   7.076   2.666
   92POX    C1K 1414   3.594   7.151   2.782
   92POX    C1L 1415   3.505   7.182   2.903
   92POX    C1M 1416   3.573   7.236   3.029
   92POX    C1N 1417   3.482   7.254   3.151
   92POX    C1O 1418   3.422   7.129   3.215
   92POX    C1P 1419   3.375   7.152   3.359
   92POX    C1Q 1420   3.323   7.022   3.419
   92POX    C1R 1421   3.318   7.024   3.572
   92POX     CZ 1422   4.450   7.204   1.586
   92POX     OZ 1423   4.507   7.332   1.617
   92POX    C2A 1424   4.639   7.347   1.620
   92POX    O2A 1425   4.706   7.254   1.574
   92POX    C2B 1426   4.653   7.491   1.653
   92POX    C2C 1427   4.726   7.517   1.784
   92POX    C2D 1428   4.720   7.661   1.837
   92POX    C2E 1429   4.579   7.696   1.886
   92POX    C2F 1430   4.599   7.766   2.021
   92POX    C2G 1431   4.458   7.792   2.074
   92POX    C2H 1432   4.443   7.864   2.208
   92POX    C2I 1433   4.463   7.768   2.325
   92POX    C2J 1434   4.404   7.831   2.452
   92POX    C2K 1435   4.375   7.738   2.570
   92POX    C2L 1436   4.347   7.831   2.689
   92POX    C2M 1437   4.201   7.876   2.692
   92POX    C2N 1438   4.188   7.990   2.794
   92POX    C2O 1439   4.218   8.128   2.735
   92POX    C2P 1440   4.212   8.235   2.844
   93CHL    CN1 1441   8.436   6.768   0.589
   93CHL    CN2 1442   8.320   6.880   0.754
   93CHL    CN3 1443   8.306   6.634   0.740
   93CHL    NTM 1444   8.390   6.754   0.728
   93CHL     CB 1445   8.506   6.720   0.812
   94PJ2     CA 1446   8.497   6.735   0.964
   94PJ2     OA 1447   8.383   6.678   1.030
   94PJ2      P 1448   8.334   6.752   1.165
   94PJ2     OB 1449   8.348   6.894   1.128
   94PJ2     HB 1450   8.254   6.927   1.139
   94PJ2     OG 1451   8.196   6.702   1.188
   94PJ2     HG 1452   8.191   6.603   1.176
   94PJ2     OD 1453   8.430   6.692   1.280
   95POX     CD 1454   8.390   6.572   1.347
   95POX     CE 1455   8.427   6.554   1.494
   95POX     OE 1456   8.389   6.422   1.533
   95POX    C1A 1457   8.482   6.355   1.601
   95POX    O1A 1458   8.600   6.369   1.570
   95POX    C1B 1459   8.433   6.241   1.681
   95POX    C1C 1460   8.354   6.285   1.805
   95POX    C1D 1461   8.334   6.172   1.906
   95POX    C1E 1462   8.273   6.231   2.033
   95POX    C1F 1463   8.274   6.138   2.155
   95POX    C1G 1464   8.199   6.206   2.269
   95POX    C1H 1465   8.295   6.292   2.353
   95POX    C1I 1466   8.236   6.333   2.488
   95POX    C1J 1467   8.276   6.273   2.599
   95POX    C1K 1468   8.390   6.172   2.597
   95POX    C1L 1469   8.490   6.188   2.711
   95POX    C1M 1470   8.440   6.126   2.842
   95POX    C1N 1471   8.531   6.154   2.962
   95POX    C1O 1472   8.497   6.073   3.087
   95POX    C1P 1473   8.590   6.101   3.205
   95POX    C1Q 1474   8.546   6.032   3.335
   95POX    C1R 1475   8.430   6.101   3.408
   95POX     CZ 1476   8.353   6.657   1.578
   95POX     OZ 1477   8.383   6.657   1.718
   95POX    C2A 1478   8.283   6.680   1.804
   95POX    O2A 1479   8.170   6.691   1.756
   95POX    C2B 1480   8.315   6.670   1.948
   95POX    C2C 1481   8.231   6.762   2.037
   95POX    C2D 1482   8.296   6.784   2.174
   95POX    C2E 1483   8.184   6.839   2.263
   95POX    C2F 1484   8.211   6.869   2.410
   95POX    C2G 1485   8.253   6.743   2.487
   95POX    C2H 1486   8.288   6.779   2.632
   95POX    C2I 1487   8.297   6.652   2.716
   95POX    C2J 1488   8.344   6.691   2.856
   95POX    C2K 1489   8.350   6.563   2.941
   95POX    C2L 1490   8.407   6.605   3.076
   95POX    C2M 1491   8.445   6.489   3.167
   95POX    C2N 1492   8.503   6.553   3.293
   95POX    C2O 1493   8.595   6.455   3.365
   95POX    C2P 1494   8.732   6.440   3.299
   96CHL    CN1 1495   4.334   2.572   1.360
   96CHL    CN2 1496   4.559   2.498   1.317
   96CHL    CN3 1497   4.375   2.415   1.184
   96CHL    NTM 1498   4.417   2.458   1.318
   96CHL     CB 1499   4.386   2.357   1.420
   97PJ2     CA 1500   4.244   2.302   1.435
   97PJ2     OA 1501   4.120   2.370   1.453
   97PJ2      P 1502   3.997   2.273   1.416
   97PJ2     OB 1503   3.936   2.297   1.284
   97PJ2     HB 1504   3.943   2.393   1.257
   97PJ2     OG 1505   4.036   2.136   1.457
   97PJ2     HG 1506   4.074   2.134   1.550
   97PJ2     OD 1507   3.877   2.324   1.511
   98POX     CD 1508   3.895   2.323   1.653
   98POX     CE 1509   3.780   2.395   1.723
   98POX     OE 1510   3.813   2.428   1.858
   98POX    C1A 1511   3.748   2.524   1.923
   98POX    O1A 1512   3.643   2.569   1.875
   98POX    C1B 1513   3.789   2.560   2.060
   98POX    C1C 1514   3.767   2.446   2.160
   98POX    C1D 1515   3.767   2.504   2.302
   98POX    C1E 1516   3.773   2.391   2.405
   98POX    C1F 1517   3.825   2.441   2.540
   98POX    C1G 1518   3.780   2.365   2.664
   98POX    C1H 1519   3.874   2.399   2.780
   98POX    C1I 1520   3.802   2.347   2.904
   98POX    C1J 1521   3.814   2.386   3.031
   98POX    C1K 1522   3.928   2.480   3.068
   98POX    C1L 1523   3.900   2.552   3.200
   98POX    C1M 1524   4.019   2.639   3.240
   98POX    C1N 1525   3.988   2.722   3.365
   98POX    C1O 1526   4.110   2.803   3.408
   98POX    C1P 1527   4.071   2.894   3.525
   98POX    C1Q 1528   4.203   2.961   3.563
   98POX    C1R 1529   4.316   2.873   3.618
   98POX     CZ 1530   3.657   2.308   1.695
   98POX     OZ 1531   3.649   2.189   1.774
   98POX    C2A 1532   3.544   2.113   1.744
   98POX    O2A 1533   3.466   2.148   1.655
   98POX    C2B 1534   3.528   1.988   1.821
   98POX    C2C 1535   3.465   2.000   1.960
   98POX    C2D 1536   3.462   1.866   2.034
   98POX    C2E 1537   3.357   1.874   2.145
   98POX    C2F 1538   3.379   1.759   2.243
   98POX    C2G 1539   3.314   1.765   2.381
   98POX    C2H 1540   3.358   1.657   2.480
   98POX    C2I 1541   3.289   1.690   2.613
   98POX    C2J 1542   3.341   1.596   2.721
   98POX    C2K 1543   3.344   1.662   2.859
   98POX    C2L 1544   3.391   1.565   2.968
   98POX    C2M 1545   3.497   1.630   3.057
   98POX    C2N 1546   3.511   1.560   3.192
   98POX    C2O 1547   3.574   1.421   3.196
   98POX    C2P 1548   3.580   1.337   3.324
   99CHL    CN1 1549   1.608   1.131   1.417
   99CHL    CN2 1550   1.472   1.264   1.277
   99CHL    CN3 1551   1.387   1.050   1.343
   99CHL    NTM 1552   1.509   1.125   1.309
   99CHL     CB 1553   1.567   1.078   1.182
  100PJ2     CA 1554   1.657   0.955   1.174
  100PJ2     OA 1555   1.600   0.829   1.210
  100PJ2      P 1556   1.717   0.720   1.227
  100PJ2     OB 1557   1.662   0.586   1.199
  100PJ2     HB 1558   1.562   0.593   1.200
  100PJ2     OG 1559   1.844   0.775   1.173
  100PJ2     HG 1560   1.833   0.774   1.074
  100PJ2     OD 1561   1.747   0.725   1.385
  101POX     CD 1562   1.635   0.690   1.467
  101POX     CE 1563   1.667   0.685   1.617
  101POX     OE 1564   1.577   0.593   1.679
  101POX    C1A 1565   1.627   0.472   1.706
  101POX    O1A 1566   1.731   0.434   1.653
  101POX    C1B 1567   1.536   0.389   1.788
  101POX    C1C 1568   1.629   0.308   1.878
  101POX    C1D 1569   1.558   0.193   1.950
  101POX    C1E 1570   1.474   0.253   2.063
  101POX    C1F 1571   1.438   0.143   2.164
  101POX    C1G 1572   1.546   0.112   2.268
  101POX    C1H 1573   1.620   0.227   2.337
  101POX    C1I 1574   1.719   0.172   2.441
  101POX    C1J 1575   1.838   0.228   2.459
  101POX    C1K 1576   1.878   0.360   2.393
  101POX    C1L 1577   2.029   0.372   2.368
  101POX    C1M 1578   2.118   0.377   2.492
  101POX    C1N 1579   2.270   0.359   2.484
  101POX    C1O 1580   2.326   0.390   2.623
  101POX    C1P 1581   2.472   0.436   2.614
  101POX    C1Q 1582   2.547   0.423   2.747
  101POX    C1R 1583   2.494   0.517   2.856
  101POX     CZ 1584   1.690   0.822   1.681
  101POX     OZ 1585   1.700   0.835   1.823
  101POX    C2A 1586   1.687   0.954   1.879
  101POX    O2A 1587   1.628   1.038   1.811
  101POX    C2B 1588   1.719   0.960   2.024
  101POX    C2C 1589   1.835   0.871   2.070
  101POX    C2D 1590   1.838   0.889   2.222
  101POX    C2E 1591   1.715   0.841   2.299
  101POX    C2F 1592   1.724   0.849   2.451
  101POX    C2G 1593   1.597   0.822   2.531
  101POX    C2H 1594   1.633   0.828   2.680
  101POX    C2I 1595   1.708   0.700   2.721
  101POX    C2J 1596   1.612   0.582   2.738
  101POX    C2K 1597   1.672   0.447   2.780
  101POX    C2L 1598   1.769   0.466   2.896
  101POX    C2M 1599   1.868   0.351   2.919
  101POX    C2N 1600   1.813   0.214   2.959
  101POX    C2O 1601   1.919   0.116   3.010
  101POX    C2P 1602   2.006   0.180   3.118
  102CHL    CN1 1603   7.305   8.761   0.920
  102CHL    CN2 1604   7.260   8.948   1.063
  102CHL    CN3 1605   7.395   8.766   1.139
  102CHL    NTM 1606   7.277   8.802   1.058
  102CHL     CB 1607   7.161   8.734   1.118
  103PJ2     CA 1608   7.031   8.722   1.039
  103PJ2     OA 1609   6.961   8.846   1.021
  103PJ2      P 1610   6.805   8.821   0.990
  103PJ2     OB 1611   6.733   8.949   0.971
  103PJ2     HB 1612   6.642   8.934   0.932
  103PJ2     OG 1613   6.780   8.708   0.897
  103PJ2     HG 1614   6.685   8.681   0.910
  103PJ2     OD 1615   6.763   8.767   1.136
  104POX     CD 1616   6.739   8.864   1.238
  104POX     CE 1617   6.690   8.807   1.371
  104POX     OE 1618   6.643   8.909   1.459
  104POX    C1A 1619   6.519   8.904   1.506
  104POX    O1A 1620   6.428   8.827   1.476
  104POX    C1B 1621   6.504   9.007   1.612
  104POX    C1C 1622   6.433   8.962   1.739
  104POX    C1D 1623   6.450   9.075   1.840
  104POX    C1E 1624   6.363   9.040   1.961
  104POX    C1F 1625   6.425   9.087   2.092
  104POX    C1G 1626   6.350   9.027   2.211
  104POX    C1H 1627   6.416   9.056   2.346
  104POX    C1I 1628   6.342   8.994   2.465
  104POX    C1J 1629   6.390   8.991   2.589
  104POX    C1K 1630   6.527   9.045   2.627
  104POX    C1L 1631   6.578   8.985   2.758
  104POX    C1M 1632   6.731   8.983   2.769
  104POX    C1N 1633   6.779   8.913   2.896
  104POX    C1O 1634   6.932   8.918   2.905
  104POX    C1P 1635   6.981   8.823   3.014
  104POX    C1Q 1636   7.127   8.778   3.005
  104POX    C1R 1637   7.167   8.741   2.862
  104POX     CZ 1638   6.799   8.719   1.431
  104POX     OZ 1639   6.769   8.672   1.563
  104POX    C2A 1640   6.688   8.568   1.579
  104POX    O2A 1641   6.619   8.525   1.487
  104POX    C2B 1642   6.686   8.502   1.712
  104POX    C2C 1643   6.544   8.535   1.757
  104POX    C2D 1644   6.556   8.523   1.909
  104POX    C2E 1645   6.417   8.561   1.959
  104POX    C2F 1646   6.416   8.630   2.095
  104POX    C2G 1647   6.454   8.530   2.204
  104POX    C2H 1648   6.534   8.607   2.309
  104POX    C2I 1649   6.585   8.510   2.416
  104POX    C2J 1650   6.664   8.569   2.534
  104POX    C2K 1651   6.721   8.447   2.606
  104POX    C2L 1652   6.789   8.484   2.738
  104POX    C2M 1653   6.805   8.369   2.838
  104POX    C2N 1654   6.665   8.324   2.882
  104POX    C2O 1655   6.680   8.194   2.961
  104POX    C2P 1656   6.736   8.072   2.888
  105CHL    CN1 1657   6.877   3.212   1.387
  105CHL    CN2 1658   6.682   3.212   1.257
  105CHL    CN3 1659   6.744   3.394   1.384
  105CHL    NTM 1660   6.735   3.247   1.390
  105CHL     CB 1661   6.652   3.179   1.491
  106PJ2     CA 1662   6.506   3.215   1.517
  106PJ2     OA 1663   6.461   3.351   1.517
  106PJ2      P 1664   6.303   3.360   1.487
  106PJ2     OB 1665   6.263   3.501   1.473
  106PJ2     HB 1666   6.302   3.554   1.549
  106PJ2     OG 1667   6.283   3.280   1.364
  106PJ2     HG 1668   6.363   3.240   1.319
  106PJ2     OD 1669   6.236   3.296   1.619
  107POX     CD 1670   6.216   3.394   1.721
  107POX     CE 1671   6.119   3.368   1.837
  107POX     OE 1672   6.127   3.471   1.937
  107POX    C1A 1673   6.013   3.511   1.993
  107POX    O1A 1674   5.909   3.478   1.936
  107POX    C1B 1675   6.036   3.581   2.121
  107POX    C1C 1676   5.936   3.547   2.232
  107POX    C1D 1677   5.987   3.589   2.370
  107POX    C1E 1678   5.870   3.611   2.466
  107POX    C1F 1679   5.788   3.489   2.506
  107POX    C1G 1680   5.865   3.398   2.601
  107POX    C1H 1681   5.775   3.304   2.681
  107POX    C1I 1682   5.683   3.387   2.771
  107POX    C1J 1683   5.581   3.344   2.846
  107POX    C1K 1684   5.551   3.194   2.842
  107POX    C1L 1685   5.460   3.141   2.953
  107POX    C1M 1686   5.507   3.002   2.993
  107POX    C1N 1687   5.437   2.947   3.117
  107POX    C1O 1688   5.284   2.944   3.104
  107POX    C1P 1689   5.202   2.874   3.212
  107POX    C1Q 1690   5.181   2.958   3.338
  107POX    C1R 1691   5.078   2.874   3.414
  107POX     CZ 1692   6.143   3.231   1.900
  107POX     OZ 1693   6.062   3.202   2.014
  107POX    C2A 1694   5.976   3.103   1.995
  107POX    O2A 1695   5.975   3.034   1.893
  107POX    C2B 1696   5.888   3.078   2.111
  107POX    C2C 1697   5.754   3.152   2.114
  107POX    C2D 1698   5.694   3.115   2.250
  107POX    C2E 1699   5.543   3.140   2.256
  107POX    C2F 1700   5.462   3.017   2.300
  107POX    C2G 1701   5.464   2.986   2.450
  107POX    C2H 1702   5.358   2.882   2.483
  107POX    C2I 1703   5.359   2.845   2.631
  107POX    C2J 1704   5.238   2.756   2.659
  107POX    C2K 1705   5.214   2.696   2.798
  107POX    C2L 1706   5.088   2.609   2.798
  107POX    C2M 1707   5.058   2.551   2.936
  107POX    C2N 1708   4.912   2.503   2.938
  107POX    C2O 1709   4.860   2.484   3.081
  107POX    C2P 1710   4.710   2.456   3.065
  108CHL    CN1 1711   1.120   2.945   1.125
  108CHL    CN2 1712   1.004   3.118   1.032
  108CHL    CN3 1713   1.045   3.124   1.269
  108CHL    NTM 1714   1.010   3.038   1.155
  108CHL     CB 1715   0.885   2.970   1.190
  109PJ2     CA 1716   0.899   2.859   1.294
  109PJ2     OA 1717   0.960   2.884   1.421
  109PJ2      P 1718   1.013   2.753   1.497
  109PJ2     OB 1719   0.896   2.686   1.559
  109PJ2     HB 1720   0.829   2.759   1.575
  109PJ2     OG 1721   1.094   2.684   1.393
  109PJ2     HG 1722   1.107   2.590   1.424
  109PJ2     OD 1723   1.112   2.822   1.602
  110POX     CD 1724   1.055   2.885   1.717
  110POX     CE 1725   1.129   2.923   1.846
  110POX     OE 1726   1.046   2.981   1.946
  110POX    C1A 1727   0.988   2.895   2.030
  110POX    O1A 1728   1.012   2.775   2.018
  110POX    C1B 1729   0.911   2.968   2.133
  110POX    C1C 1730   0.928   2.899   2.268
  110POX    C1D 1731   1.051   2.942   2.348
  110POX    C1E 1732   1.020   3.031   2.469
  110POX    C1F 1733   1.144   3.010   2.555
  110POX    C1G 1734   1.113   3.039   2.702
  110POX    C1H 1735   1.013   2.948   2.775
  110POX    C1I 1736   0.949   3.009   2.899
  110POX    C1J 1737   0.987   2.962   3.018
  110POX    C1K 1738   1.082   2.850   3.058
  110POX    C1L 1739   1.054   2.811   3.203
  110POX    C1M 1740   1.172   2.730   3.259
  110POX    C1N 1741   1.148   2.710   3.409
  110POX    C1O 1742   1.231   2.592   3.458
  110POX    C1P 1743   1.185   2.583   3.604
  110POX    C1Q 1744   1.260   2.461   3.660
  110POX    C1R 1745   1.161   2.346   3.676
  110POX     CZ 1746   1.236   3.014   1.785
  110POX     OZ 1747   1.329   3.058   1.885
  110POX    C2A 1748   1.397   3.171   1.871
  110POX    O2A 1749   1.402   3.230   1.764
  110POX    C2B 1750   1.492   3.196   1.982
  110POX    C2C 1751   1.413   3.232   2.109
  110POX    C2D 1752   1.515   3.267   2.217
  110POX    C2E 1753   1.436   3.336   2.329
  110POX    C2F 1754   1.516   3.316   2.458
  110POX    C2G 1755   1.469   3.396   2.579
  110POX    C2H 1756   1.560   3.399   2.702
  110POX    C2I 1757   1.505   3.450   2.836
  110POX    C2J 1758   1.379   3.374   2.878
  110POX    C2K 1759   1.318   3.417   3.012
  110POX    C2L 1760   1.191   3.342   3.053
  110POX    C2M 1761   1.139   3.380   3.192
  110POX    C2N 1762   1.025   3.282   3.217
  110POX    C2O 1763   0.982   3.267   3.363
  110POX    C2P 1764   1.092   3.201   3.445
  111CHL    CN1 1765   7.266   7.380   1.336
  111CHL    CN2 1766   7.337   7.184   1.464
  111CHL    CN3 1767   7.482   7.283   1.321
  111CHL    NTM 1768   7.339   7.252   1.334
  111CHL     CB 1769   7.294   7.178   1.215
  112PJ2     CA 1770   7.319   7.028   1.200
  112PJ2     OA 1771   7.455   6.984   1.205
  112PJ2      P 1772   7.446   6.823   1.206
  112PJ2     OB 1773   7.353   6.776   1.102
  112PJ2     HB 1774   7.309   6.862   1.075
  112PJ2     OG 1775   7.589   6.786   1.200
  112PJ2     HG 1776   7.604   6.689   1.182
  112PJ2     OD 1777   7.388   6.799   1.354
  113POX     CD 1778   7.470   6.807   1.471
  113POX     CE 1779   7.401   6.777   1.604
  113POX     OE 1780   7.485   6.769   1.720
  113POX    C1A 1781   7.551   6.873   1.769
  113POX    O1A 1782   7.560   6.982   1.713
  113POX    C1B 1783   7.636   6.840   1.886
  113POX    C1C 1784   7.624   6.956   1.985
  113POX    C1D 1785   7.732   6.950   2.092
  113POX    C1E 1786   7.693   7.056   2.196
  113POX    C1F 1787   7.790   7.036   2.312
  113POX    C1G 1788   7.762   7.134   2.425
  113POX    C1H 1789   7.887   7.182   2.500
  113POX    C1I 1790   7.847   7.265   2.622
  113POX    C1J 1791   7.909   7.257   2.740
  113POX    C1K 1792   8.028   7.163   2.759
  113POX    C1L 1793   8.147   7.246   2.809
  113POX    C1M 1794   8.280   7.176   2.780
  113POX    C1N 1795   8.406   7.248   2.828
  113POX    C1O 1796   8.520   7.165   2.887
  113POX    C1P 1797   8.577   7.064   2.787
  113POX    C1Q 1798   8.686   6.966   2.831
  113POX    C1R 1799   8.653   6.896   2.963
  113POX     CZ 1800   7.297   6.667   1.581
  113POX     OZ 1801   7.184   6.652   1.667
  113POX    C2A 1802   7.086   6.740   1.654
  113POX    O2A 1803   7.082   6.826   1.566
  113POX    C2B 1804   6.974   6.695   1.740
  113POX    C2C 1805   6.977   6.738   1.887
  113POX    C2D 1806   6.875   6.674   1.981
  113POX    C2E 1807   6.898   6.523   1.990
  113POX    C2F 1808   6.786   6.454   2.068
  113POX    C2G 1809   6.789   6.302   2.046
  113POX    C2H 1810   6.663   6.231   2.096
  113POX    C2I 1811   6.690   6.081   2.097
  113POX    C2J 1812   6.567   6.008   2.153
  113POX    C2K 1813   6.564   6.029   2.304
  113POX    C2L 1814   6.453   5.961   2.384
  113POX    C2M 1815   6.417   6.038   2.511
  113POX    C2N 1816   6.530   6.009   2.610
  113POX    C2O 1817   6.495   6.061   2.750
  113POX    C2P 1818   6.535   6.208   2.756
  114CHL    CN1 1819   0.468   1.246   1.135
  114CHL    CN2 1820   0.611   1.068   1.181
  114CHL    CN3 1821   0.705   1.282   1.116
  114CHL    NTM 1822   0.599   1.214   1.192
  114CHL     CB 1823   0.601   1.250   1.335
  115PJ2     CA 1824   0.724   1.215   1.419
  115PJ2     OA 1825   0.738   1.074   1.440
  115PJ2      P 1826   0.891   1.032   1.467
  115PJ2     OB 1827   0.889   0.887   1.499
  115PJ2     HB 1828   0.972   0.856   1.453
  115PJ2     OG 1829   0.972   1.079   1.353
  115PJ2     HG 1830   0.956   1.174   1.326
  115PJ2     OD 1831   0.923   1.116   1.601
  116POX     CD 1832   1.060   1.150   1.621
  116POX     CE 1833   1.107   1.234   1.740
  116POX     OE 1834   1.249   1.251   1.752
  116POX    C1A 1835   1.300   1.367   1.792
  116POX    O1A 1836   1.250   1.475   1.759
  116POX    C1B 1837   1.447   1.355   1.810
  116POX    C1C 1838   1.482   1.280   1.939
  116POX    C1D 1839   1.442   1.360   2.063
  116POX    C1E 1840   1.459   1.297   2.201
  116POX    C1F 1841   1.601   1.269   2.250
  116POX    C1G 1842   1.578   1.208   2.389
  116POX    C1H 1843   1.539   1.308   2.498
  116POX    C1I 1844   1.521   1.241   2.634
  116POX    C1J 1845   1.527   1.312   2.746
  116POX    C1K 1846   1.550   1.463   2.759
  116POX    C1L 1847   1.602   1.514   2.894
  116POX    C1M 1848   1.754   1.495   2.904
  116POX    C1N 1849   1.791   1.521   3.050
  116POX    C1O 1850   1.943   1.525   3.059
  116POX    C1P 1851   1.985   1.577   3.197
  116POX    C1Q 1852   2.133   1.614   3.207
  116POX    C1R 1853   2.159   1.739   3.122
  116POX     CZ 1854   1.033   1.171   1.859
  116POX     OZ 1855   1.049   1.240   1.983
  116POX    C2A 1856   0.947   1.235   2.069
  116POX    O2A 1857   0.850   1.161   2.050
  116POX    C2B 1858   0.979   1.307   2.194
  116POX    C2C 1859   0.872   1.270   2.297
  116POX    C2D 1860   0.904   1.337   2.430
  116POX    C2E 1861   1.046   1.329   2.488
  116POX    C2F 1862   1.044   1.392   2.627
  116POX    C2G 1863   1.004   1.539   2.645
  116POX    C2H 1864   0.990   1.586   2.789
  116POX    C2I 1865   1.127   1.577   2.856
  116POX    C2J 1866   1.120   1.608   3.005
  116POX    C2K 1867   1.262   1.628   3.059
  116POX    C2L 1868   1.258   1.663   3.207
  116POX    C2M 1869   1.222   1.540   3.291
  116POX    C2N 1870   1.287   1.525   3.429
  116POX    C2O 1871   1.436   1.497   3.407
  116POX    C2P 1872   1.477   1.358   3.358
  117CHL    CN1 1873   2.280   4.660   1.108
  117CHL    CN2 1874   2.385   4.792   1.265
  117CHL    CN3 1875   2.244   4.896   1.112
  117CHL    NTM 1876   2.256   4.775   1.195
  117CHL     CB 1877   2.155   4.766   1.301
  118PJ2     CA 1878   2.015   4.719   1.261
  118PJ2     OA 1879   1.957   4.821   1.179
  118PJ2      P 1880   1.803   4.796   1.141
  118PJ2     OB 1881   1.768   4.910   1.054
  118PJ2     HB 1882   1.834   4.985   1.051
  118PJ2     OG 1883   1.784   4.656   1.096
  118PJ2     HG 1884   1.795   4.602   1.179
  118PJ2     OD 1885   1.736   4.816   1.286
  119POX     CD 1886   1.659   4.932   1.321
  119POX     CE 1887   1.620   4.954   1.467
  119POX     OE 1888   1.525   5.059   1.484
  119POX    C1A 1889   1.397   5.022   1.479
  119POX    O1A 1890   1.357   4.929   1.410
  119POX    C1B 1891   1.298   5.120   1.530
  119POX    C1C 1892   1.231   5.087   1.664
  119POX    C1D 1893   1.330   5.059   1.778
  119POX    C1E 1894   1.267   5.050   1.917
  119POX    C1F 1895   1.378   5.054   2.023
  119POX    C1G 1896   1.319   5.044   2.163
  119POX    C1H 1897   1.420   5.008   2.272
  119POX    C1I 1898   1.515   5.127   2.288
  119POX    C1J 1899   1.578   5.168   2.398
  119POX    C1K 1900   1.569   5.089   2.529
  119POX    C1L 1901   1.587   5.184   2.648
  119POX    C1M 1902   1.550   5.126   2.785
  119POX    C1N 1903   1.514   5.221   2.899
  119POX    C1O 1904   1.451   5.131   3.005
  119POX    C1P 1905   1.415   5.211   3.131
  119POX    C1Q 1906   1.340   5.130   3.237
  119POX    C1R 1907   1.349   5.178   3.382
  119POX     CZ 1908   1.752   4.950   1.545
  119POX     OZ 1909   1.737   4.935   1.686
  119POX    C2A 1910   1.836   4.983   1.761
  119POX    O2A 1911   1.951   4.983   1.717
  119POX    C2B 1912   1.801   5.018   1.901
  119POX    C2C 1913   1.874   4.922   1.995
  119POX    C2D 1914   1.860   4.977   2.137
  119POX    C2E 1915   1.921   4.875   2.233
  119POX    C2F 1916   1.903   4.931   2.374
  119POX    C2G 1917   2.003   5.043   2.405
  119POX    C2H 1918   1.995   5.057   2.557
  119POX    C2I 1919   2.058   5.191   2.596
  119POX    C2J 1920   2.089   5.202   2.746
  119POX    C2K 1921   1.965   5.230   2.832
  119POX    C2L 1922   1.999   5.253   2.979
  119POX    C2M 1923   1.885   5.322   3.054
  119POX    C2N 1924   1.933   5.355   3.195
  119POX    C2O 1925   2.026   5.476   3.207
  119POX    C2P 1926   2.075   5.493   3.351
  120CHL    CN1 1927   0.526   6.798   1.123
  120CHL    CN2 1928   0.398   6.682   1.293
  120CHL    CN3 1929   0.329   6.694   1.063
  120CHL    NTM 1930   0.391   6.768   1.174
  120CHL     CB 1931   0.319   6.892   1.205
  121PJ2     CA 1932   0.314   7.015   1.114
  121PJ2     OA 1933   0.439   7.080   1.089
  121PJ2      P 1934   0.405   7.213   1.006
  121PJ2     OB 1935   0.529   7.252   0.935
  121PJ2     HB 1936   0.526   7.351   0.924
  121PJ2     OG 1937   0.296   7.173   0.914
  121PJ2     HG 1938   0.275   7.255   0.861
  121PJ2     OD 1939   0.387   7.318   1.126
  122POX     CD 1940   0.501   7.339   1.209
  122POX     CE 1941   0.474   7.367   1.357
  122POX     OE 1942   0.592   7.397   1.432
  122POX    C1A 1943   0.583   7.491   1.525
  122POX    O1A 1944   0.506   7.585   1.505
  122POX    C1B 1945   0.693   7.479   1.624
  122POX    C1C 1946   0.688   7.344   1.696
  122POX    C1D 1947   0.774   7.354   1.822
  122POX    C1E 1948   0.768   7.222   1.899
  122POX    C1F 1949   0.860   7.227   2.022
  122POX    C1G 1950   0.835   7.105   2.111
  122POX    C1H 1951   0.944   7.080   2.215
  122POX    C1I 1952   0.904   6.970   2.314
  122POX    C1J 1953   0.886   6.988   2.445
  122POX    C1K 1954   0.876   7.124   2.515
  122POX    C1L 1955   0.820   7.115   2.657
  122POX    C1M 1956   0.777   7.257   2.694
  122POX    C1N 1957   0.703   7.265   2.828
  122POX    C1O 1958   0.771   7.175   2.931
  122POX    C1P 1959   0.719   7.190   3.074
  122POX    C1Q 1960   0.594   7.105   3.098
  122POX    C1R 1961   0.547   7.097   3.244
  122POX     CZ 1962   0.413   7.240   1.416
  122POX     OZ 1963   0.368   7.269   1.548
  122POX    C2A 1964   0.317   7.167   1.616
  122POX    O2A 1965   0.337   7.050   1.586
  122POX    C2B 1966   0.279   7.218   1.750
  122POX    C2C 1967   0.368   7.153   1.856
  122POX    C2D 1968   0.304   7.166   1.995
  122POX    C2E 1969   0.413   7.108   2.086
  122POX    C2F 1970   0.354   7.079   2.224
  122POX    C2G 1971   0.463   7.024   2.315
  122POX    C2H 1972   0.404   6.992   2.453
  122POX    C2I 1973   0.510   6.917   2.534
  122POX    C2J 1974   0.436   6.885   2.663
  122POX    C2K 1975   0.514   6.817   2.776
  122POX    C2L 1976   0.564   6.676   2.743
  122POX    C2M 1977   0.594   6.610   2.877
  122POX    C2N 1978   0.625   6.465   2.841
  122POX    C2O 1979   0.696   6.395   2.957
  122POX    C2P 1980   0.611   6.398   3.085
  123CHL    CN1 1981   3.514   7.466   0.491
  123CHL    CN2 1982   3.407   7.630   0.616
  123CHL    CN3 1983   3.625   7.552   0.685
  123CHL    NTM 1984   3.495   7.513   0.629
  123CHL     CB 1985   3.428   7.410   0.709
  124PJ2     CA 1986   3.364   7.420   0.848
  124PJ2     OA 1987   3.449   7.487   0.941
  124PJ2      P 1988   3.375   7.516   1.080
  124PJ2     OB 1989   3.455   7.621   1.148
  124PJ2     HB 1990   3.411   7.652   1.232
  124PJ2     OG 1991   3.230   7.533   1.056
  124PJ2     HG 1992   3.191   7.510   0.967
  124PJ2     OD 1993   3.406   7.386   1.170
  125POX     CD 1994   3.384   7.403   1.310
  125POX     CE 1995   3.507   7.378   1.398
  125POX     OE 1996   3.473   7.378   1.537
  125POX    C1A 1997   3.404   7.271   1.578
  125POX    O1A 1998   3.396   7.172   1.505
  125POX    C1B 1999   3.342   7.280   1.712
  125POX    C1C 2000   3.194   7.316   1.730
  125POX    C1D 2001   3.166   7.345   1.878
  125POX    C1E 2002   3.056   7.245   1.911
  125POX    C1F 2003   3.032   7.240   2.062
  125POX    C1G 2004   3.148   7.185   2.145
  125POX    C1H 2005   3.107   7.171   2.292
  125POX    C1I 2006   3.232   7.140   2.374
  125POX    C1J 2007   3.232   7.114   2.505
  125POX    C1K 2008   3.099   7.117   2.581
  125POX    C1L 2009   3.125   7.092   2.730
  125POX    C1M 2010   3.171   6.947   2.745
  125POX    C1N 2011   3.163   6.904   2.891
  125POX    C1O 2012   3.188   6.753   2.901
  125POX    C1P 2013   3.053   6.681   2.900
  125POX    C1Q 2014   3.072   6.535   2.940
  125POX    C1R 2015   3.155   6.461   2.835
  125POX     CZ 2016   3.610   7.490   1.381
  125POX     OZ 2017   3.741   7.452   1.425
  125POX    C2A 2018   3.823   7.551   1.459
  125POX    O2A 2019   3.792   7.666   1.427
  125POX    C2B 2020   3.937   7.507   1.544
  125POX    C2C 2021   3.918   7.572   1.681
  125POX    C2D 2022   4.046   7.546   1.762
  125POX    C2E 2023   4.036   7.560   1.914
  125POX    C2F 2024   4.168   7.553   1.990
  125POX    C2G 2025   4.153   7.609   2.132
  125POX    C2H 2026   4.083   7.508   2.223
  125POX    C2I 2027   4.070   7.564   2.365
  125POX    C2J 2028   3.996   7.460   2.450
  125POX    C2K 2029   4.009   7.511   2.593
  125POX    C2L 2030   3.970   7.415   2.706
  125POX    C2M 2031   4.060   7.292   2.714
  125POX    C2N 2032   3.987   7.194   2.806
  125POX    C2O 2033   4.048   7.054   2.807
  125POX    C2P 2034   3.967   6.972   2.907
  126CHL    CN1 2035   3.887   3.353   1.609
  126CHL    CN2 2036   3.802   3.140   1.670
  126CHL    CN3 2037   3.653   3.298   1.577
  126CHL    NTM 2038   3.791   3.248   1.571
  126CHL     CB 2039   3.813   3.199   1.434
  127PJ2     CA 2040   3.925   3.101   1.396
  127PJ2     OA 2041   4.059   3.139   1.428
  127PJ2      P 2042   4.169   3.027   1.391
  127PJ2     OB 2043   4.132   2.955   1.267
  127PJ2     HB 2044   4.204   2.940   1.200
  127PJ2     OG 2045   4.304   3.084   1.413
  127PJ2     HG 2046   4.318   3.078   1.512
  127PJ2     OD 2047   4.165   2.914   1.506
  128POX     CD 2048   4.181   2.948   1.644
  128POX     CE 2049   4.140   2.849   1.753
  128POX     OE 2050   4.144   2.915   1.879
  128POX    C1A 2051   4.040   2.912   1.962
  128POX    O1A 2052   3.934   2.867   1.921
  128POX    C1B 2053   4.062   2.977   2.093
  128POX    C1C 2054   4.099   2.863   2.188
  128POX    C1D 2055   4.110   2.916   2.331
  128POX    C1E 2056   3.993   2.858   2.411
  128POX    C1F 2057   3.997   2.888   2.561
  128POX    C1G 2058   3.866   2.823   2.606
  128POX    C1H 2059   3.860   2.817   2.759
  128POX    C1I 2060   3.747   2.729   2.813
  128POX    C1J 2061   3.671   2.750   2.919
  128POX    C1K 2062   3.681   2.875   3.006
  128POX    C1L 2063   3.556   2.875   3.095
  128POX    C1M 2064   3.539   3.014   3.156
  128POX    C1N 2065   3.413   3.033   3.241
  128POX    C1O 2066   3.423   2.982   3.385
  128POX    C1P 2067   3.287   2.967   3.452
  128POX    C1Q 2068   3.288   2.908   3.593
  128POX    C1R 2069   3.349   2.769   3.581
  128POX     CZ 2070   4.216   2.717   1.736
  128POX     OZ 2071   4.162   2.598   1.795
  128POX    C2A 2072   4.233   2.487   1.779
  128POX    O2A 2073   4.334   2.485   1.708
  128POX    C2B 2074   4.185   2.390   1.879
  128POX    C2C 2075   4.275   2.378   2.002
  128POX    C2D 2076   4.192   2.440   2.115
  128POX    C2E 2077   4.270   2.423   2.246
  128POX    C2F 2078   4.176   2.474   2.355
  128POX    C2G 2079   4.262   2.465   2.481
  128POX    C2H 2080   4.199   2.521   2.609
  128POX    C2I 2081   4.312   2.515   2.712
  128POX    C2J 2082   4.268   2.611   2.823
  128POX    C2K 2083   4.377   2.611   2.930
  128POX    C2L 2084   4.363   2.734   3.019
  128POX    C2M 2085   4.458   2.713   3.137
  128POX    C2N 2086   4.472   2.841   3.219
  128POX    C2O 2087   4.592   2.835   3.314
  128POX    C2P 2088   4.721   2.865   3.237
  129CHL    CN1 2089   1.088   2.267   1.786
  129CHL    CN2 2090   1.259   2.385   1.909
  129CHL    CN3 2091   1.089   2.500   1.805
  129CHL    NTM 2092   1.177   2.384   1.787
  129CHL     CB 2093   1.254   2.389   1.661
  130PJ2     CA 2094   1.376   2.475   1.628
  130PJ2     OA 2095   1.357   2.614   1.654
  130PJ2      P 2096   1.479   2.717   1.638
  130PJ2     OB 2097   1.446   2.861   1.624
  130PJ2     HB 2098   1.378   2.891   1.691
  130PJ2     OG 2099   1.574   2.660   1.539
  130PJ2     HG 2100   1.572   2.563   1.517
  130PJ2     OD 2101   1.541   2.699   1.785
  131POX     CD 2102   1.521   2.796   1.888
  131POX     CE 2103   1.627   2.788   1.998
  131POX     OE 2104   1.592   2.848   2.123
  131POX    C1A 2105   1.511   2.777   2.200
  131POX    O1A 2106   1.458   2.671   2.165
  131POX    C1B 2107   1.483   2.852   2.324
  131POX    C1C 2108   1.529   2.764   2.441
  131POX    C1D 2109   1.626   2.845   2.527
  131POX    C1E 2110   1.567   2.946   2.626
  131POX    C1F 2111   1.563   2.908   2.774
  131POX    C1G 2112   1.493   3.007   2.868
  131POX    C1H 2113   1.532   2.967   3.011
  131POX    C1I 2114   1.467   3.063   3.111
  131POX    C1J 2115   1.435   3.037   3.238
  131POX    C1K 2116   1.489   2.910   3.304
  131POX    C1L 2117   1.540   2.942   3.445
  131POX    C1M 2118   1.579   2.808   3.509
  131POX    C1N 2119   1.647   2.847   3.641
  131POX    C1O 2120   1.699   2.722   3.711
  131POX    C1P 2121   1.828   2.666   3.652
  131POX    C1Q 2122   1.945   2.744   3.712
  131POX    C1R 2123   2.077   2.714   3.641
  131POX     CZ 2124   1.751   2.843   1.927
  131POX     OZ 2125   1.765   2.983   1.902
  131POX    C2A 2126   1.861   3.024   1.819
  131POX    O2A 2127   1.945   2.948   1.771
  131POX    C2B 2128   1.859   3.171   1.803
  131POX    C2C 2129   1.916   3.245   1.924
  131POX    C2D 2130   1.863   3.389   1.925
  131POX    C2E 2131   1.919   3.465   2.046
  131POX    C2F 2132   1.830   3.584   2.081
  131POX    C2G 2133   1.848   3.663   2.210
  131POX    C2H 2134   1.844   3.589   2.344
  131POX    C2I 2135   1.884   3.686   2.456
  131POX    C2J 2136   1.868   3.626   2.596
  131POX    C2K 2137   1.911   3.720   2.709
  131POX    C2L 2138   1.850   3.665   2.838
  131POX    C2M 2139   1.905   3.727   2.966
  131POX    C2N 2140   1.840   3.863   2.993
  131POX    C2O 2141   1.908   3.923   3.116
  131POX    C2P 2142   1.838   4.046   3.173
  132CHL    CN1 2143   5.705   6.628   1.304
  132CHL    CN2 2144   5.610   6.529   1.508
  132CHL    CN3 2145   5.498   6.502   1.302
  132CHL    NTM 2146   5.631   6.515   1.363
  132CHL     CB 2147   5.698   6.386   1.343
  133PJ2     CA 2148   5.847   6.366   1.369
  133PJ2     OA 2149   5.890   6.402   1.501
  133PJ2      P 2150   6.048   6.431   1.486
  133PJ2     OB 2151   6.109   6.297   1.492
  133PJ2     HB 2152   6.205   6.319   1.512
  133PJ2     OG 2153   6.087   6.524   1.378
  133PJ2     HG 2154   6.158   6.585   1.414
  133PJ2     OD 2155   6.075   6.509   1.624
  134POX     CD 2156   6.055   6.651   1.620
  134POX     CE 2157   5.983   6.710   1.741
  134POX     OE 2158   5.942   6.846   1.724
  134POX    C1A 2159   5.838   6.880   1.649
  134POX    O1A 2160   5.753   6.798   1.616
  134POX    C1B 2161   5.825   7.026   1.629
  134POX    C1C 2162   5.712   7.089   1.711
  134POX    C1D 2163   5.705   7.241   1.691
  134POX    C1E 2164   5.603   7.319   1.773
  134POX    C1F 2165   5.639   7.298   1.920
  134POX    C1G 2166   5.509   7.329   1.995
  134POX    C1H 2167   5.515   7.315   2.147
  134POX    C1I 2168   5.378   7.348   2.207
  134POX    C1J 2169   5.351   7.388   2.331
  134POX    C1K 2170   5.464   7.428   2.426
  134POX    C1L 2171   5.413   7.530   2.529
  134POX    C1M 2172   5.523   7.566   2.628
  134POX    C1N 2173   5.473   7.643   2.750
  134POX    C1O 2174   5.598   7.707   2.809
  134POX    C1P 2175   5.569   7.800   2.928
  134POX    C1Q 2176   5.684   7.847   3.017
  134POX    C1R 2177   5.749   7.725   3.082
  134POX     CZ 2178   6.070   6.690   1.866
  134POX     OZ 2179   5.989   6.692   1.983
  134POX    C2A 2180   6.037   6.666   2.104
  134POX    O2A 2181   6.132   6.588   2.114
  134POX    C2B 2182   5.949   6.721   2.210
  134POX    C2C 2183   6.010   6.853   2.257
  134POX    C2D 2184   5.972   6.911   2.393
  134POX    C2E 2185   5.988   6.808   2.505
  134POX    C2F 2186   5.997   6.865   2.646
  134POX    C2G 2187   5.957   6.758   2.748
  134POX    C2H 2188   5.978   6.801   2.893
  134POX    C2I 2189   6.128   6.803   2.924
  134POX    C2J 2190   6.165   6.889   3.045
  134POX    C2K 2191   6.309   6.889   3.098
  134POX    C2L 2192   6.324   6.987   3.215
  134POX    C2M 2193   6.462   6.977   3.280
  134POX    C2N 2194   6.490   7.044   3.414
  134POX    C2O 2195   6.622   6.989   3.468
  134POX    C2P 2196   6.675   7.082   3.578
  135CHL    CN1 2197   4.434   3.233   0.871
  135CHL    CN2 2198   4.477   3.006   0.876
  135CHL    CN3 2199   4.273   3.094   0.760
  135CHL    NTM 2200   4.366   3.103   0.873
  135CHL     CB 2201   4.303   3.075   1.003
  136PJ2     CA 2202   4.181   3.157   1.046
  136PJ2     OA 2203   4.198   3.299   1.042
  136PJ2      P 2204   4.071   3.386   1.089
  136PJ2     OB 2205   4.031   3.462   0.969
  136PJ2     HB 2206   3.951   3.520   0.981
  136PJ2     OG 2207   3.967   3.303   1.153
  136PJ2     HG 2208   3.882   3.354   1.137
  136PJ2     OD 2209   4.120   3.493   1.199
  137POX     CD 2210   4.137   3.453   1.336
  137POX     CE 2211   4.176   3.560   1.438
  137POX     OE 2212   4.170   3.497   1.566
  137POX    C1A 2213   4.286   3.484   1.631
  137POX    O1A 2214   4.388   3.529   1.579
  137POX    C1B 2215   4.288   3.435   1.770
  137POX    C1C 2216   4.182   3.328   1.797
  137POX    C1D 2217   4.197   3.278   1.941
  137POX    C1E 2218   4.169   3.387   2.045
  137POX    C1F 2219   4.169   3.323   2.184
  137POX    C1G 2220   4.200   3.414   2.303
  137POX    C1H 2221   4.189   3.345   2.439
  137POX    C1I 2222   4.195   3.442   2.557
  137POX    C1J 2223   4.154   3.420   2.681
  137POX    C1K 2224   4.108   3.285   2.736
  137POX    C1L 2225   4.181   3.238   2.862
  137POX    C1M 2226   4.124   3.101   2.901
  137POX    C1N 2227   4.140   3.073   3.051
  137POX    C1O 2228   4.092   3.189   3.138
  137POX    C1P 2229   3.939   3.191   3.147
  137POX    C1Q 2230   3.887   3.307   3.233
  137POX    C1R 2231   3.735   3.320   3.239
  137POX     CZ 2232   4.073   3.673   1.424
  137POX     OZ 2233   4.112   3.786   1.503
  137POX    C2A 2234   4.021   3.882   1.515
  137POX    O2A 2235   3.917   3.889   1.449
  137POX    C2B 2236   4.058   3.982   1.617
  137POX    C2C 2237   3.990   3.931   1.744
  137POX    C2D 2238   4.059   4.001   1.862
  137POX    C2E 2239   3.995   3.966   1.996
  137POX    C2F 2240   4.066   4.028   2.116
  137POX    C2G 2241   3.991   4.013   2.249
  137POX    C2H 2242   4.070   4.104   2.344
  137POX    C2I 2243   4.015   4.094   2.486
  137POX    C2J 2244   4.106   4.160   2.590
  137POX    C2K 2245   4.077   4.114   2.733
  137POX    C2L 2246   3.953   4.185   2.788
  137POX    C2M 2247   3.898   4.133   2.921
  137POX    C2N 2248   3.760   4.185   2.960
  137POX    C2O 2249   3.721   4.117   3.092
  137POX    C2P 2250   3.592   4.174   3.151
  138CHL    CN1 2251   4.571   6.476   1.597
  138CHL    CN2 2252   4.353   6.533   1.509
  138CHL    CN3 2253   4.380   6.345   1.654
  138CHL    NTM 2254   4.444   6.423   1.547
  138CHL     CB 2255   4.480   6.337   1.433
  139PJ2     CA 2256   4.376   6.257   1.354
  139PJ2     OA 2257   4.275   6.341   1.299
  139PJ2      P 2258   4.143   6.258   1.256
  139PJ2     OB 2259   4.192   6.128   1.205
  139PJ2     HB 2260   4.267   6.098   1.263
  139PJ2     OG 2261   4.075   6.351   1.164
  139PJ2     HG 2262   4.127   6.433   1.138
  139PJ2     OD 2263   4.068   6.243   1.398
  140POX     CD 2264   3.965   6.338   1.426
  140POX     CE 2265   3.874   6.313   1.546
  140POX     OE 2266   3.791   6.429   1.565
  140POX    C1A 2267   3.671   6.411   1.619
  140POX    O1A 2268   3.617   6.301   1.605
  140POX    C1B 2269   3.603   6.538   1.653
  140POX    C1C 2270   3.604   6.566   1.803
  140POX    C1D 2271   3.738   6.615   1.861
  140POX    C1E 2272   3.737   6.614   2.014
  140POX    C1F 2273   3.872   6.638   2.081
  140POX    C1G 2274   3.854   6.669   2.229
  140POX    C1H 2275   3.985   6.695   2.304
  140POX    C1I 2276   3.959   6.719   2.452
  140POX    C1J 2277   4.054   6.756   2.538
  140POX    C1K 2278   4.204   6.759   2.508
  140POX    C1L 2279   4.246   6.905   2.528
  140POX    C1M 2280   4.351   6.940   2.422
  140POX    C1N 2281   4.370   7.091   2.409
  140POX    C1O 2282   4.487   7.128   2.318
  140POX    C1P 2283   4.505   7.279   2.330
  140POX    C1Q 2284   4.638   7.326   2.271
  140POX    C1R 2285   4.636   7.331   2.118
  140POX     CZ 2286   3.972   6.288   1.661
  140POX     OZ 2287   3.913   6.273   1.790
  140POX    C2A 2288   3.989   6.231   1.892
  140POX    O2A 2289   4.107   6.198   1.880
  140POX    C2B 2290   3.908   6.201   2.012
  140POX    C2C 2291   3.978   6.106   2.110
  140POX    C2D 2292   3.912   6.105   2.247
  140POX    C2E 2293   3.959   6.222   2.335
  140POX    C2F 2294   3.918   6.185   2.477
  140POX    C2G 2295   3.961   6.289   2.580
  140POX    C2H 2296   3.925   6.260   2.726
  140POX    C2I 2297   3.963   6.373   2.822
  140POX    C2J 2298   3.939   6.332   2.968
  140POX    C2K 2299   4.007   6.411   3.081
  140POX    C2L 2300   3.964   6.377   3.224
  140POX    C2M 2301   4.011   6.476   3.331
  140POX    C2N 2302   3.940   6.608   3.301
  140POX    C2O 2303   3.968   6.708   3.413
  140POX    C2P 2304   3.898   6.841   3.382
  141CHL    CN1 2305   2.724   6.547   1.103
  141CHL    CN2 2306   2.601   6.634   0.920
  141CHL    CN3 2307   2.638   6.404   0.931
  141CHL    NTM 2308   2.610   6.522   1.014
  141CHL     CB 2309   2.481   6.510   1.083
  142PJ2     CA 2310   2.460   6.415   1.201
  142PJ2     OA 2311   2.497   6.277   1.191
  142PJ2      P 2312   2.413   6.199   1.304
  142PJ2     OB 2313   2.276   6.251   1.326
  142PJ2     HB 2314   2.255   6.347   1.310
  142PJ2     OG 2315   2.426   6.057   1.265
  142PJ2     HG 2316   2.429   6.060   1.165
  142PJ2     OD 2317   2.514   6.232   1.425
  143POX     CD 2318   2.633   6.158   1.454
  143POX     CE 2319   2.716   6.196   1.576
  143POX     OE 2320   2.830   6.112   1.590
  143POX    C1A 2321   2.948   6.172   1.603
  143POX    O1A 2322   2.977   6.281   1.553
  143POX    C1B 2323   3.047   6.077   1.658
  143POX    C1C 2324   3.088   6.098   1.804
  143POX    C1D 2325   2.964   6.085   1.894
  143POX    C1E 2326   2.994   6.076   2.044
  143POX    C1F 2327   3.066   5.953   2.099
  143POX    C1G 2328   3.039   5.926   2.247
  143POX    C1H 2329   3.091   5.786   2.279
  143POX    C1I 2330   3.082   5.756   2.429
  143POX    C1J 2331   3.187   5.699   2.487
  143POX    C1K 2332   3.325   5.676   2.425
  143POX    C1L 2333   3.415   5.568   2.486
  143POX    C1M 2334   3.563   5.575   2.448
  143POX    C1N 2335   3.620   5.717   2.447
  143POX    C1O 2336   3.763   5.700   2.394
  143POX    C1P 2337   3.765   5.683   2.242
  143POX    C1Q 2338   3.912   5.675   2.203
  143POX    C1R 2339   3.927   5.625   2.060
  143POX     CZ 2340   2.624   6.204   1.698
  143POX     OZ 2341   2.679   6.230   1.828
  143POX    C2A 2342   2.606   6.308   1.908
  143POX    O2A 2343   2.486   6.325   1.887
  143POX    C2B 2344   2.681   6.361   2.024
  143POX    C2C 2345   2.645   6.274   2.145
  143POX    C2D 2346   2.736   6.312   2.262
  143POX    C2E 2347   2.710   6.218   2.380
  143POX    C2F 2348   2.819   6.234   2.487
  143POX    C2G 2349   2.834   6.093   2.544
  143POX    C2H 2350   2.948   6.083   2.647
  143POX    C2I 2351   2.929   5.956   2.730
  143POX    C2J 2352   3.031   5.943   2.844
  143POX    C2K 2353   2.993   5.822   2.929
  143POX    C2L 2354   3.044   5.680   2.900
  143POX    C2M 2355   3.193   5.668   2.934
  143POX    C2N 2356   3.258   5.531   2.913
  143POX    C2O 2357   3.410   5.538   2.896
  143POX    C2P 2358   3.486   5.595   3.016
  144CHL    CN1 2359   2.611   3.681   1.354
  144CHL    CN2 2360   2.730   3.490   1.445
  144CHL    CN3 2361   2.500   3.467   1.362
  144CHL    NTM 2362   2.629   3.535   1.347
  144CHL     CB 2363   2.660   3.502   1.207
  145PJ2     CA 2364   2.781   3.553   1.129
  145PJ2     OA 2365   2.893   3.477   1.175
  145PJ2      P 2366   3.028   3.554   1.132
  145PJ2     OB 2367   3.136   3.458   1.161
  145PJ2     HB 2368   3.131   3.433   1.258
  145PJ2     OG 2369   2.992   3.589   0.992
  145PJ2     HG 2370   3.054   3.665   0.973
  145PJ2     OD 2371   3.032   3.680   1.232
  146POX     CD 2372   3.158   3.709   1.293
  146POX     CE 2373   3.151   3.795   1.419
  146POX     OE 2374   3.284   3.819   1.468
  146POX    C1A 2375   3.322   3.945   1.483
  146POX    O1A 2376   3.268   4.039   1.424
  146POX    C1B 2377   3.427   3.982   1.581
  146POX    C1C 2378   3.412   3.910   1.715
  146POX    C1D 2379   3.532   3.943   1.804
  146POX    C1E 2380   3.642   3.836   1.794
  146POX    C1F 2381   3.596   3.711   1.869
  146POX    C1G 2382   3.703   3.609   1.908
  146POX    C1H 2383   3.645   3.482   1.971
  146POX    C1I 2384   3.748   3.369   1.971
  146POX    C1J 2385   3.773   3.287   2.073
  146POX    C1K 2386   3.678   3.287   2.193
  146POX    C1L 2387   3.753   3.228   2.313
  146POX    C1M 2388   3.676   3.264   2.440
  146POX    C1N 2389   3.743   3.217   2.569
  146POX    C1O 2390   3.643   3.209   2.685
  146POX    C1P 2391   3.516   3.127   2.659
  146POX    C1Q 2392   3.414   3.177   2.761
  146POX    C1R 2393   3.318   3.062   2.790
  146POX     CZ 2394   3.049   3.744   1.521
  146POX     OZ 2395   3.042   3.825   1.639
  146POX    C2A 2396   2.958   3.770   1.726
  146POX    O2A 2397   2.875   3.681   1.709
  146POX    C2B 2398   2.970   3.834   1.859
  146POX    C2C 2399   3.089   3.767   1.928
  146POX    C2D 2400   3.107   3.828   2.067
  146POX    C2E 2401   3.229   3.772   2.141
  146POX    C2F 2402   3.255   3.850   2.269
  146POX    C2G 2403   3.379   3.796   2.340
  146POX    C2H 2404   3.497   3.871   2.278
  146POX    C2I 2405   3.622   3.838   2.360
  146POX    C2J 2406   3.684   3.699   2.350
  146POX    C2K 2407   3.788   3.657   2.454
  146POX    C2L 2408   3.729   3.641   2.594
  146POX    C2M 2409   3.848   3.618   2.687
  146POX    C2N 2410   3.807   3.567   2.826
  146POX    C2O 2411   3.727   3.680   2.891
  146POX    C2P 2412   3.676   3.628   3.026
  147CHL    CN1 2413   4.782   0.946   1.350
  147CHL    CN2 2414   4.570   0.937   1.478
  147CHL    CN3 2415   4.597   0.818   1.273
  147CHL    NTM 2416   4.635   0.940   1.346
  147CHL     CB 2417   4.581   1.043   1.257
  148PJ2     CA 2418   4.436   1.092   1.262
  148PJ2     OA 2419   4.346   0.981   1.258
  148PJ2      P 2420   4.197   1.012   1.310
  148PJ2     OB 2421   4.142   1.130   1.241
  148PJ2     HB 2422   4.082   1.182   1.302
  148PJ2     OG 2423   4.126   0.884   1.286
  148PJ2     HG 2424   4.100   0.882   1.189
  148PJ2     OD 2425   4.223   1.025   1.469
  149POX     CD 2426   4.170   0.929   1.561
  149POX     CE 2427   4.220   0.946   1.705
  149POX     OE 2428   4.183   0.835   1.788
  149POX    C1A 2429   4.276   0.794   1.874
  149POX    O1A 2430   4.392   0.836   1.875
  149POX    C1B 2431   4.225   0.714   1.987
  149POX    C1C 2432   4.176   0.788   2.111
  149POX    C1D 2433   4.037   0.850   2.090
  149POX    C1E 2434   3.978   0.892   2.225
  149POX    C1F 2435   3.929   0.772   2.305
  149POX    C1G 2436   3.851   0.820   2.427
  149POX    C1H 2437   3.796   0.715   2.524
  149POX    C1I 2438   3.755   0.784   2.654
  149POX    C1J 2439   3.644   0.772   2.726
  149POX    C1K 2440   3.519   0.695   2.684
  149POX    C1L 2441   3.389   0.772   2.708
  149POX    C1M 2442   3.299   0.704   2.811
  149POX    C1N 2443   3.356   0.682   2.951
  149POX    C1O 2444   3.247   0.632   3.046
  149POX    C1P 2445   3.200   0.494   3.000
  149POX    C1Q 2446   3.065   0.459   3.065
  149POX    C1R 2447   2.951   0.549   3.018
  149POX     CZ 2448   4.177   1.085   1.753
  149POX     OZ 2449   4.232   1.130   1.877
  149POX    C2A 2450   4.212   1.259   1.903
  149POX    O2A 2451   4.116   1.315   1.850
  149POX    C2B 2452   4.293   1.307   2.016
  149POX    C2C 2453   4.307   1.229   2.147
  149POX    C2D 2454   4.193   1.268   2.241
  149POX    C2E 2455   4.210   1.170   2.357
  149POX    C2F 2456   4.111   1.198   2.471
  149POX    C2G 2457   4.157   1.107   2.585
  149POX    C2H 2458   4.042   1.083   2.683
  149POX    C2I 2459   4.104   1.043   2.817
  149POX    C2J 2460   4.002   1.048   2.930
  149POX    C2K 2461   4.071   0.982   3.050
  149POX    C2L 2462   4.154   1.087   3.124
  149POX    C2M 2463   4.224   1.031   3.247
  149POX    C2N 2464   4.141   0.998   3.371
  149POX    C2O 2465   4.198   0.873   3.439
  149POX    C2P 2466   4.147   0.833   3.578
  150CHL    CN1 2467   3.414   2.554   1.208
  150CHL    CN2 2468   3.217   2.607   1.340
  150CHL    CN3 2469   3.201   2.479   1.146
  150CHL    NTM 2470   3.272   2.593   1.204
  150CHL     CB 2471   3.263   2.721   1.133
  151PJ2     CA 2472   3.296   2.856   1.199
  151PJ2     OA 2473   3.423   2.863   1.263
  151PJ2      P 2474   3.466   3.010   1.312
  151PJ2     OB 2475   3.610   2.991   1.341
  151PJ2     HB 2476   3.631   2.906   1.390
  151PJ2     OG 2477   3.424   3.108   1.209
  151PJ2     HG 2478   3.326   3.124   1.200
  151PJ2     OD 2479   3.366   3.039   1.435
  152POX     CD 2480   3.411   2.966   1.549
  152POX     CE 2481   3.317   2.953   1.669
  152POX     OE 2482   3.380   2.883   1.776
  152POX    C1A 2483   3.466   2.947   1.855
  152POX    O1A 2484   3.513   3.055   1.820
  152POX    C1B 2485   3.509   2.872   1.975
  152POX    C1C 2486   3.396   2.856   2.076
  152POX    C1D 2487   3.451   2.796   2.206
  152POX    C1E 2488   3.363   2.812   2.330
  152POX    C1F 2489   3.391   2.721   2.449
  152POX    C1G 2490   3.287   2.747   2.559
  152POX    C1H 2491   3.321   2.680   2.692
  152POX    C1I 2492   3.198   2.713   2.776
  152POX    C1J 2493   3.164   2.633   2.877
  152POX    C1K 2494   3.235   2.508   2.929
  152POX    C1L 2495   3.249   2.505   3.081
  152POX    C1M 2496   3.119   2.537   3.155
  152POX    C1N 2497   3.125   2.513   3.306
  152POX    C1O 2498   2.984   2.530   3.363
  152POX    C1P 2499   2.955   2.490   3.508
  152POX    C1Q 2500   3.056   2.566   3.595
  152POX    C1R 2501   3.019   2.540   3.741
  152POX     CZ 2502   3.179   2.911   1.618
  152POX     OZ 2503   3.073   2.876   1.708
  152POX    C2A 2504   3.064   2.749   1.746
  152POX    O2A 2505   3.143   2.664   1.705
  152POX    C2B 2506   2.961   2.732   1.850
  152POX    C2C 2507   2.979   2.831   1.966
  152POX    C2D 2508   2.849   2.856   2.043
  152POX    C2E 2509   2.875   2.947   2.163
  152POX    C2F 2510   2.977   2.892   2.262
  152POX    C2G 2511   2.968   2.968   2.395
  152POX    C2H 2512   2.878   2.884   2.486
  152POX    C2I 2513   2.916   2.920   2.630
  152POX    C2J 2514   2.875   3.061   2.672
  152POX    C2K 2515   2.962   3.121   2.783
  152POX    C2L 2516   2.946   3.038   2.911
  152POX    C2M 2517   3.030   3.089   3.028
  152POX    C2N 2518   2.963   3.208   3.097
  152POX    C2O 2519   3.053   3.261   3.209
  152POX    C2P 2520   3.165   3.351   3.156
  153CHL    CN1 2521   1.552   6.199   0.698
  153CHL    CN2 2522   1.663   6.403   0.718
  153CHL    CN3 2523   1.606   6.291   0.916
  153CHL    NTM 2524   1.558   6.321   0.780
  153CHL     CB 2525   1.432   6.396   0.784
  154PJ2     CA 2526   1.322   6.362   0.886
  154PJ2     OA 2527   1.263   6.233   0.878
  154PJ2      P 2528   1.126   6.217   0.962
  154PJ2     OB 2529   1.052   6.345   0.955
  154PJ2     HB 2530   1.112   6.420   0.928
  154PJ2     OG 2531   1.066   6.088   0.920
  154PJ2     HG 2532   1.020   6.042   0.995
  154PJ2     OD 2533   1.172   6.194   1.115
  155POX     CD 2534   1.199   6.060   1.159
  155POX     CE 2535   1.222   6.038   1.308
  155POX     OE 2536   1.220   5.897   1.335
  155POX    C1A 2537   1.340   5.841   1.345
  155POX    O1A 2538   1.447   5.902   1.340
  155POX    C1B 2539   1.331   5.699   1.384
  155POX    C1C 2540   1.445   5.637   1.464
  155POX    C1D 2541   1.420   5.491   1.500
  155POX    C1E 2542   1.526   5.412   1.577
  155POX    C1F 2543   1.494   5.438   1.724
  155POX    C1G 2544   1.596   5.354   1.801
  155POX    C1H 2545   1.595   5.404   1.946
  155POX    C1I 2546   1.704   5.328   2.020
  155POX    C1J 2547   1.764   5.380   2.127
  155POX    C1K 2548   1.761   5.519   2.190
  155POX    C1L 2549   1.782   5.528   2.341
  155POX    C1M 2550   1.928   5.534   2.387
  155POX    C1N 2551   1.957   5.533   2.537
  155POX    C1O 2552   1.933   5.670   2.601
  155POX    C1P 2553   1.935   5.665   2.754
  155POX    C1Q 2554   1.934   5.802   2.822
  155POX    C1R 2555   1.994   5.797   2.963
  155POX     CZ 2556   1.102   6.099   1.382
  155POX     OZ 2557   1.085   6.086   1.523
  155POX    C2A 2558   0.958   6.087   1.562
  155POX    O2A 2559   0.871   6.070   1.476
  155POX    C2B 2560   0.938   6.072   1.708
  155POX    C2C 2561   0.932   6.204   1.786
  155POX    C2D 2562   0.912   6.162   1.932
  155POX    C2E 2563   0.942   6.288   2.012
  155POX    C2F 2564   0.917   6.256   2.160
  155POX    C2G 2565   1.028   6.171   2.222
  155POX    C2H 2566   1.004   6.104   2.357
  155POX    C2I 2567   1.129   6.061   2.434
  155POX    C2J 2568   1.091   5.995   2.567
  155POX    C2K 2569   1.202   5.994   2.672
  155POX    C2L 2570   1.171   5.938   2.812
  155POX    C2M 2571   1.063   6.028   2.873
  155POX    C2N 2572   1.002   5.940   2.982
  155POX    C2O 2573   0.871   5.990   3.043
  155POX    C2P 2574   0.816   5.886   3.142
  156CHL    CN1 2575   5.082   7.267   0.808
  156CHL    CN2 2576   4.940   7.330   1.000
  156CHL    CN3 2577   4.861   7.198   0.816
  156CHL    NTM 2578   4.949   7.310   0.855
  156CHL     CB 2579   4.911   7.420   0.766
  157PJ2     CA 2580   4.973   7.557   0.796
  157PJ2     OA 2581   4.964   7.602   0.931
  157PJ2      P 2582   5.045   7.740   0.951
  157PJ2     OB 2583   5.188   7.702   0.949
  157PJ2     HB 2584   5.252   7.769   0.986
  157PJ2     OG 2585   4.990   7.846   0.863
  157PJ2     HG 2586   5.043   7.931   0.870
  157PJ2     OD 2587   4.993   7.770   1.101
  158POX     CD 2588   5.042   7.674   1.195
  158POX     CE 2589   5.048   7.720   1.341
  158POX     OE 2590   5.068   7.600   1.417
  158POX    C1A 2591   5.172   7.614   1.499
  158POX    O1A 2592   5.218   7.725   1.524
  158POX    C1B 2593   5.212   7.483   1.554
  158POX    C1C 2594   5.143   7.455   1.688
  158POX    C1D 2595   5.194   7.334   1.766
  158POX    C1E 2596   5.104   7.335   1.890
  158POX    C1F 2597   5.139   7.210   1.970
  158POX    C1G 2598   5.053   7.171   2.091
  158POX    C1H 2599   5.073   7.027   2.137
  158POX    C1I 2600   4.959   6.986   2.231
  158POX    C1J 2601   4.943   7.005   2.362
  158POX    C1K 2602   5.053   7.070   2.445
  158POX    C1L 2603   5.002   7.183   2.536
  158POX    C1M 2604   5.115   7.224   2.629
  158POX    C1N 2605   5.046   7.296   2.745
  158POX    C1O 2606   5.154   7.359   2.834
  158POX    C1P 2607   5.106   7.443   2.953
  158POX    C1Q 2608   5.217   7.499   3.043
  158POX    C1R 2609   5.155   7.559   3.169
  158POX     CZ 2610   4.921   7.792   1.388
  158POX     OZ 2611   4.921   7.847   1.520
  158POX    C2A 2612   4.884   7.971   1.553
  158POX    O2A 2613   4.836   8.046   1.469
  158POX    C2B 2614   4.896   7.996   1.699
  158POX    C2C 2615   4.872   8.143   1.735
  158POX    C2D 2616   4.957   8.188   1.854
  158POX    C2E 2617   4.916   8.112   1.980
  158POX    C2F 2618   5.003   8.158   2.098
  158POX    C2G 2619   4.985   8.074   2.224
  158POX    C2H 2620   5.082   8.117   2.334
  158POX    C2I 2621   5.085   8.032   2.462
  158POX    C2J 2622   5.129   8.101   2.591
  158POX    C2K 2623   5.142   7.993   2.699
  158POX    C2L 2624   5.250   8.041   2.796
  158POX    C2M 2625   5.198   8.133   2.906
  158POX    C2N 2626   5.307   8.179   3.004
  158POX    C2O 2627   5.356   8.057   3.082
  158POX    C2P 2628   5.431   8.106   3.207
  159CHL    CN1 2629   3.351   8.558   1.529
  159CHL    CN2 2630   3.563   8.503   1.582
  159CHL    CN3 2631   3.513   8.659   1.389
  159CHL    NTM 2632   3.486   8.615   1.527
  159CHL     CB 2633   3.480   8.732   1.616
  160PJ2     CA 2634   3.610   8.810   1.630
  160PJ2     OA 2635   3.720   8.734   1.681
  160PJ2      P 2636   3.851   8.827   1.674
  160PJ2     OB 2637   3.956   8.735   1.724
  160PJ2     HB 2638   4.038   8.783   1.754
  160PJ2     OG 2639   3.867   8.900   1.546
  160PJ2     HG 2640   3.949   8.957   1.548
  160PJ2     OD 2641   3.823   8.939   1.787
  161POX     CD 2642   3.873   8.917   1.919
  161POX     CE 2643   3.762   8.911   2.023
  161POX     OE 2644   3.816   8.930   2.154
  161POX    C1A 2645   3.858   9.046   2.203
  161POX    O1A 2646   3.830   9.154   2.152
  161POX    C1B 2647   3.915   9.033   2.339
  161POX    C1C 2648   3.806   9.023   2.445
  161POX    C1D 2649   3.815   9.145   2.538
  161POX    C1E 2650   3.690   9.169   2.623
  161POX    C1F 2651   3.679   9.085   2.750
  161POX    C1G 2652   3.528   9.065   2.768
  161POX    C1H 2653   3.514   8.949   2.867
  161POX    C1I 2654   3.364   8.927   2.883
  161POX    C1J 2655   3.320   8.816   2.940
  161POX    C1K 2656   3.403   8.697   2.989
  161POX    C1L 2657   3.303   8.592   3.036
  161POX    C1M 2658   3.360   8.488   3.132
  161POX    C1N 2659   3.244   8.389   3.151
  161POX    C1O 2660   3.275   8.272   3.244
  161POX    C1P 2661   3.144   8.200   3.277
  161POX    C1Q 2662   3.063   8.280   3.380
  161POX    C1R 2663   3.090   8.228   3.522
  161POX     CZ 2664   3.677   8.786   2.003
  161POX     OZ 2665   3.540   8.802   2.042
  161POX    C2A 2666   3.459   8.708   1.995
  161POX    O2A 2667   3.504   8.621   1.921
  161POX    C2B 2668   3.319   8.726   2.039
  161POX    C2C 2669   3.263   8.613   2.126
  161POX    C2D 2670   3.129   8.657   2.184
  161POX    C2E 2671   3.135   8.678   2.335
  161POX    C2F 2672   2.996   8.728   2.375
  161POX    C2G 2673   2.996   8.797   2.512
  161POX    C2H 2674   2.879   8.887   2.549
  161POX    C2I 2675   2.898   8.954   2.685
  161POX    C2J 2676   2.869   8.851   2.795
  161POX    C2K 2677   2.852   8.900   2.939
  161POX    C2L 2678   2.710   8.952   2.966
  161POX    C2M 2679   2.714   8.993   3.113
  161POX    C2N 2680   2.577   9.057   3.134
  161POX    C2O 2681   2.571   9.104   3.280
  161POX    C2P 2682   2.423   9.121   3.312
  162CHL    CN1 2683   3.206   1.039   1.497
  162CHL    CN2 2684   3.229   1.186   1.672
  162CHL    CN3 2685   3.414   1.158   1.536
  162CHL    NTM 2686   3.267   1.169   1.531
  162CHL     CB 2687   3.237   1.282   1.443
  163PJ2     CA 2688   3.092   1.329   1.423
  163PJ2     OA 2689   3.015   1.357   1.540
  163PJ2      P 2690   2.876   1.425   1.496
  163PJ2     OB 2691   2.918   1.544   1.420
  163PJ2     HB 2692   2.993   1.594   1.465
  163PJ2     OG 2693   2.812   1.318   1.417
  163PJ2     HG 2694   2.772   1.363   1.337
  163PJ2     OD 2695   2.801   1.453   1.636
  164POX     CD 2696   2.876   1.528   1.732
  164POX     CE 2697   2.802   1.644   1.799
  164POX     OE 2698   2.891   1.703   1.894
  164POX    C1A 2699   2.884   1.835   1.882
  164POX    O1A 2700   2.863   1.894   1.777
  164POX    C1B 2701   2.948   1.902   1.998
  164POX    C1C 2702   2.838   1.948   2.094
  164POX    C1D 2703   2.903   2.026   2.209
  164POX    C1E 2704   2.812   2.066   2.325
  164POX    C1F 2705   2.795   2.215   2.356
  164POX    C1G 2706   2.929   2.276   2.399
  164POX    C1H 2707   2.906   2.428   2.403
  164POX    C1I 2708   3.010   2.487   2.498
  164POX    C1J 2709   2.989   2.514   2.627
  164POX    C1K 2710   2.850   2.502   2.689
  164POX    C1L 2711   2.856   2.449   2.833
  164POX    C1M 2712   2.732   2.476   2.918
  164POX    C1N 2713   2.746   2.412   3.056
  164POX    C1O 2714   2.626   2.426   3.150
  164POX    C1P 2715   2.609   2.573   3.187
  164POX    C1Q 2716   2.512   2.591   3.304
  164POX    C1R 2717   2.517   2.737   3.349
  164POX     CZ 2718   2.679   1.587   1.870
  164POX     OZ 2719   2.601   1.690   1.931
  164POX    C2A 2720   2.493   1.649   1.997
  164POX    O2A 2721   2.445   1.537   1.979
  164POX    C2B 2722   2.428   1.754   2.078
  164POX    C2C 2723   2.493   1.799   2.209
  164POX    C2D 2724   2.413   1.909   2.280
  164POX    C2E 2725   2.278   1.870   2.339
  164POX    C2F 2726   2.218   1.973   2.435
  164POX    C2G 2727   2.311   2.046   2.532
  164POX    C2H 2728   2.237   2.167   2.590
  164POX    C2I 2729   2.318   2.216   2.710
  164POX    C2J 2730   2.226   2.293   2.805
  164POX    C2K 2731   2.220   2.239   2.948
  164POX    C2L 2732   2.141   2.333   3.039
  164POX    C2M 2733   2.217   2.465   3.059
  164POX    C2N 2734   2.124   2.559   3.135
  164POX    C2O 2735   2.194   2.695   3.147
  164POX    C2P 2736   2.221   2.767   3.015
  165CHL    CN1 2737   5.169   2.560   1.437
  165CHL    CN2 2738   5.081   2.464   1.239
  165CHL    CN3 2739   4.936   2.512   1.415
  165CHL    NTM 2740   5.055   2.563   1.344
  165CHL     CB 2741   5.053   2.703   1.300
  166PJ2     CA 2742   4.944   2.753   1.205
  166PJ2     OA 2743   4.813   2.762   1.262
  166PJ2      P 2744   4.710   2.858   1.183
  166PJ2     OB 2745   4.762   2.994   1.208
  166PJ2     HB 2746   4.799   2.998   1.301
  166PJ2     OG 2747   4.718   2.802   1.047
  166PJ2     HG 2748   4.625   2.780   1.016
  166PJ2     OD 2749   4.579   2.823   1.270
  167POX     CD 2750   4.549   2.902   1.386
  167POX     CE 2751   4.617   2.880   1.521
  167POX     OE 2752   4.614   2.740   1.553
  167POX    C1A 2753   4.709   2.694   1.634
  167POX    O1A 2754   4.822   2.741   1.635
  167POX    C1B 2755   4.682   2.561   1.695
  167POX    C1C 2756   4.612   2.561   1.831
  167POX    C1D 2757   4.679   2.626   1.952
  167POX    C1E 2758   4.575   2.698   2.039
  167POX    C1F 2759   4.619   2.715   2.185
  167POX    C1G 2760   4.525   2.791   2.279
  167POX    C1H 2761   4.579   2.820   2.419
  167POX    C1I 2762   4.475   2.905   2.492
  167POX    C1J 2763   4.472   2.932   2.622
  167POX    C1K 2764   4.577   2.877   2.719
  167POX    C1L 2765   4.697   2.969   2.744
  167POX    C1M 2766   4.781   2.936   2.868
  167POX    C1N 2767   4.910   3.016   2.888
  167POX    C1O 2768   4.879   3.141   2.971
  167POX    C1P 2769   5.010   3.220   2.966
  167POX    C1Q 2770   4.999   3.341   3.059
  167POX    C1R 2771   5.001   3.297   3.206
  167POX     CZ 2772   4.550   2.980   1.615
  167POX     OZ 2773   4.602   2.999   1.747
  167POX    C2A 2774   4.562   3.104   1.818
  167POX    O2A 2775   4.490   3.193   1.773
  167POX    C2B 2776   4.609   3.092   1.957
  167POX    C2C 2777   4.624   3.231   2.018
  167POX    C2D 2778   4.634   3.211   2.169
  167POX    C2E 2779   4.632   3.351   2.231
  167POX    C2F 2780   4.666   3.340   2.380
  167POX    C2G 2781   4.653   3.476   2.449
  167POX    C2H 2782   4.692   3.477   2.597
  167POX    C2I 2783   4.591   3.394   2.676
  167POX    C2J 2784   4.638   3.390   2.822
  167POX    C2K 2785   4.528   3.344   2.918
  167POX    C2L 2786   4.578   3.372   3.060
  167POX    C2M 2787   4.500   3.311   3.177
  167POX    C2N 2788   4.578   3.344   3.304
  167POX    C2O 2789   4.510   3.288   3.429
  167POX    C2P 2790   4.561   3.371   3.547
  168CHL    CN1 2791   2.666   6.982   1.506
  168CHL    CN2 2792   2.695   7.184   1.632
  168CHL    CN3 2793   2.493   7.063   1.647
  168CHL    NTM 2794   2.600   7.104   1.554
  168CHL     CB 2795   2.541   7.187   1.447
  169PJ2     CA 2796   2.621   7.246   1.331
  169PJ2     OA 2797   2.719   7.341   1.372
  169PJ2      P 2798   2.788   7.397   1.238
  169PJ2     OB 2799   2.883   7.287   1.208
  169PJ2     HB 2800   2.894   7.279   1.109
  169PJ2     OG 2801   2.677   7.425   1.145
  169PJ2     HG 2802   2.603   7.469   1.197
  169PJ2     OD 2803   2.860   7.531   1.293
  170POX     CD 2804   2.993   7.532   1.345
  170POX     CE 2805   3.018   7.627   1.462
  170POX     OE 2806   3.150   7.612   1.515
  170POX    C1A 2807   3.223   7.717   1.552
  170POX    O1A 2808   3.200   7.825   1.498
  170POX    C1B 2809   3.340   7.675   1.631
  170POX    C1C 2810   3.376   7.777   1.740
  170POX    C1D 2811   3.460   7.697   1.839
  170POX    C1E 2812   3.533   7.795   1.931
  170POX    C1F 2813   3.621   7.716   2.028
  170POX    C1G 2814   3.545   7.598   2.088
  170POX    C1H 2815   3.629   7.493   2.161
  170POX    C1I 2816   3.538   7.387   2.223
  170POX    C1J 2817   3.512   7.384   2.354
  170POX    C1K 2818   3.585   7.468   2.459
  170POX    C1L 2819   3.486   7.507   2.569
  170POX    C1M 2820   3.555   7.547   2.699
  170POX    C1N 2821   3.455   7.619   2.789
  170POX    C1O 2822   3.498   7.645   2.933
  170POX    C1P 2823   3.401   7.720   3.023
  170POX    C1Q 2824   3.447   7.734   3.169
  170POX    C1R 2825   3.350   7.806   3.262
  170POX     CZ 2826   2.911   7.592   1.566
  170POX     OZ 2827   2.926   7.667   1.687
  170POX    C2A 2828   2.887   7.614   1.802
  170POX    O2A 2829   2.834   7.503   1.815
  170POX    C2B 2830   2.920   7.707   1.913
  170POX    C2C 2831   3.048   7.671   1.988
  170POX    C2D 2832   3.102   7.757   2.102
  170POX    C2E 2833   3.227   7.710   2.177
  170POX    C2F 2834   3.301   7.822   2.250
  170POX    C2G 2835   3.218   7.906   2.347
  170POX    C2H 2836   3.305   8.025   2.390
  170POX    C2I 2837   3.285   8.135   2.286
  170POX    C2J 2838   3.354   8.271   2.303
  170POX    C2K 2839   3.505   8.254   2.294
  170POX    C2L 2840   3.587   8.383   2.290
  170POX    C2M 2841   3.568   8.479   2.408
  170POX    C2N 2842   3.632   8.616   2.385
  170POX    C2O 2843   3.546   8.722   2.454
  170POX    C2P 2844   3.551   8.706   2.606
  171CHL    CN1 2845   2.743   1.058   1.586
  171CHL    CN2 2846   2.733   0.863   1.726
  171CHL    CN3 2847   2.620   1.073   1.776
  171CHL    NTM 2848   2.657   0.976   1.672
  171CHL     CB 2849   2.532   0.919   1.620
  172PJ2     CA 2850   2.524   0.822   1.502
  172PJ2     OA 2851   2.603   0.703   1.507
  172PJ2      P 2852   2.627   0.618   1.372
  172PJ2     OB 2853   2.496   0.578   1.315
  172PJ2     HB 2854   2.476   0.614   1.224
  172PJ2     OG 2855   2.725   0.686   1.285
  172PJ2     HG 2856   2.811   0.682   1.336
  172PJ2     OD 2857   2.678   0.487   1.451
  173POX     CD 2858   2.574   0.410   1.512
  173POX     CE 2859   2.629   0.303   1.607
  173POX     OE 2860   2.521   0.229   1.664
  173POX    C1A 2861   2.560   0.120   1.730
  173POX    O1A 2862   2.662   0.064   1.688
  173POX    C1B 2863   2.458   0.061   1.818
  173POX    C1C 2864   2.509   0.066   1.962
  173POX    C1D 2865   2.420   0.005   2.071
  173POX    C1E 2866   2.483   0.001   2.211
  173POX    C1F 2867   2.414  -0.080   2.321
  173POX    C1G 2868   2.455  -0.021   2.456
  173POX    C1H 2869   2.379  -0.057   2.584
  173POX    C1I 2870   2.442   0.020   2.700
  173POX    C1J 2871   2.394   0.036   2.823
  173POX    C1K 2872   2.279  -0.055   2.868
  173POX    C1L 2873   2.323  -0.125   2.997
  173POX    C1M 2874   2.212  -0.210   3.060
  173POX    C1N 2875   2.281  -0.281   3.177
  173POX    C1O 2876   2.175  -0.365   3.248
  173POX    C1P 2877   2.222  -0.393   3.391
  173POX    C1Q 2878   2.138  -0.500   3.461
  173POX    C1R 2879   2.173  -0.521   3.608
  173POX     CZ 2880   2.729   0.377   1.695
  173POX     OZ 2881   2.680   0.437   1.815
  173POX    C2A 2882   2.758   0.422   1.921
  173POX    O2A 2883   2.856   0.348   1.929
  173POX    C2B 2884   2.701   0.476   2.046
  173POX    C2C 2885   2.817   0.509   2.140
  173POX    C2D 2886   2.882   0.643   2.105
  173POX    C2E 2887   2.803   0.762   2.161
  173POX    C2F 2888   2.888   0.883   2.121
  173POX    C2G 2889   2.855   1.012   2.197
  173POX    C2H 2890   2.735   1.084   2.136
  173POX    C2I 2891   2.696   1.211   2.210
  173POX    C2J 2892   2.554   1.257   2.180
  173POX    C2K 2893   2.507   1.376   2.265
  173POX    C2L 2894   2.479   1.354   2.414
  173POX    C2M 2895   2.430   1.482   2.482
  173POX    C2N 2896   2.432   1.465   2.634
  173POX    C2O 2897   2.372   1.587   2.705
  173POX    C2P 2898   2.389   1.563   2.855
  174CHL    CN1 2899   3.956   1.618   1.453
  174CHL    CN2 2900   3.955   1.443   1.290
  174CHL    CN3 2901   3.992   1.400   1.527
  174CHL    NTM 2902   4.017   1.490   1.414
  174CHL     CB 2903   4.162   1.510   1.404
  175PJ2     CA 2904   4.271   1.408   1.438
  175PJ2     OA 2905   4.294   1.345   1.564
  175PJ2      P 2906   4.450   1.328   1.598
  175PJ2     OB 2907   4.452   1.219   1.698
  175PJ2     HB 2908   4.536   1.167   1.679
  175PJ2     OG 2909   4.526   1.328   1.471
  175PJ2     HG 2910   4.620   1.303   1.494
  175PJ2     OD 2911   4.483   1.470   1.666
  176POX     CD 2912   4.588   1.479   1.762
  176POX     CE 2913   4.577   1.603   1.851
  176POX     OE 2914   4.674   1.600   1.956
  176POX    C1A 2915   4.790   1.661   1.932
  176POX    O1A 2916   4.815   1.698   1.818
  176POX    C1B 2917   4.880   1.671   2.050
  176POX    C1C 2918   4.854   1.775   2.158
  176POX    C1D 2919   4.729   1.748   2.242
  176POX    C1E 2920   4.757   1.658   2.363
  176POX    C1F 2921   4.648   1.670   2.470
  176POX    C1G 2922   4.530   1.586   2.422
  176POX    C1H 2923   4.415   1.591   2.523
  176POX    C1I 2924   4.277   1.547   2.475
  176POX    C1J 2925   4.174   1.548   2.559
  176POX    C1K 2926   4.186   1.589   2.706
  176POX    C1L 2927   4.098   1.488   2.780
  176POX    C1M 2928   4.098   1.533   2.926
  176POX    C1N 2929   4.012   1.441   3.013
  176POX    C1O 2930   4.026   1.468   3.163
  176POX    C1P 2931   3.948   1.364   3.243
  176POX    C1Q 2932   3.958   1.377   3.395
  176POX    C1R 2933   4.100   1.344   3.442
  176POX     CZ 2934   4.434   1.620   1.903
  176POX     OZ 2935   4.418   1.739   1.980
  176POX    C2A 2936   4.295   1.759   2.025
  176POX    O2A 2937   4.195   1.711   1.972
  176POX    C2B 2938   4.297   1.882   2.108
  176POX    C2C 2939   4.245   1.861   2.251
  176POX    C2D 2940   4.239   1.994   2.327
  176POX    C2E 2941   4.167   1.964   2.458
  176POX    C2F 2942   4.200   2.076   2.557
  176POX    C2G 2943   4.100   2.079   2.673
  176POX    C2H 2944   4.159   2.174   2.777
  176POX    C2I 2945   4.267   2.113   2.867
  176POX    C2J 2946   4.327   2.217   2.962
  176POX    C2K 2947   4.246   2.209   3.091
  176POX    C2L 2948   4.322   2.293   3.194
  176POX    C2M 2949   4.249   2.295   3.328
  176POX    C2N 2950   4.313   2.402   3.418
  176POX    C2O 2951   4.294   2.379   3.568
  176POX    C2P 2952   4.149   2.397   3.616
  177CHL    CN1 2953   5.265   8.598   0.700
  177CHL    CN2 2954   5.496   8.679   0.699
  177CHL    CN3 2955   5.442   8.451   0.652
  177CHL    NTM 2956   5.405   8.569   0.732
  177CHL     CB 2957   5.422   8.525   0.871
  178PJ2     CA 2958   5.350   8.580   0.994
  178PJ2     OA 2959   5.360   8.723   0.997
  178PJ2      P 2960   5.255   8.789   1.099
  178PJ2     OB 2961   5.274   8.935   1.097
  178PJ2     HB 2962   5.363   8.973   1.124
  178PJ2     OG 2963   5.125   8.726   1.067
  178PJ2     HG 2964   5.055   8.797   1.079
  178PJ2     OD 2965   5.293   8.738   1.248
  179POX     CD 2966   5.407   8.806   1.302
  179POX     CE 2967   5.419   8.809   1.454
  179POX     OE 2968   5.546   8.859   1.496
  179POX    C1A 2969   5.565   8.990   1.512
  179POX    O1A 2970   5.491   9.076   1.466
  179POX    C1B 2971   5.698   9.023   1.567
  179POX    C1C 2972   5.700   9.025   1.720
  179POX    C1D 2973   5.846   9.018   1.764
  179POX    C1E 2974   5.851   8.980   1.912
  179POX    C1F 2975   5.994   8.944   1.954
  179POX    C1G 2976   6.007   8.847   2.071
  179POX    C1H 2977   5.925   8.891   2.192
  179POX    C1I 2978   5.985   9.012   2.263
  179POX    C1J 2979   5.973   9.021   2.395
  179POX    C1K 2980   5.897   8.923   2.484
  179POX    C1L 2981   5.963   8.914   2.622
  179POX    C1M 2982   5.862   8.891   2.735
  179POX    C1N 2983   5.833   8.742   2.749
  179POX    C1O 2984   5.721   8.704   2.846
  179POX    C1P 2985   5.766   8.709   2.992
  179POX    C1Q 2986   5.676   8.631   3.088
  179POX    C1R 2987   5.660   8.483   3.052
  179POX     CZ 2988   5.412   8.666   1.508
  179POX     OZ 2989   5.399   8.654   1.650
  179POX    C2A 2990   5.388   8.533   1.705
  179POX    O2A 2991   5.376   8.432   1.635
  179POX    C2B 2992   5.408   8.521   1.851
  179POX    C2C 2993   5.269   8.553   1.907
  179POX    C2D 2994   5.248   8.505   2.051
  179POX    C2E 2995   5.122   8.577   2.100
  179POX    C2F 2996   5.125   8.561   2.253
  179POX    C2G 2997   4.981   8.542   2.302
  179POX    C2H 2998   4.989   8.475   2.439
  179POX    C2I 2999   4.847   8.424   2.466
  179POX    C2J 3000   4.829   8.367   2.607
  179POX    C2K 3001   4.741   8.243   2.619
  179POX    C2L 3002   4.752   8.153   2.742
  179POX    C2M 3003   4.794   8.238   2.863
  179POX    C2N 3004   4.809   8.148   2.986
  179POX    C2O 3005   4.671   8.133   3.052
  179POX    C2P 3006   4.665   8.055   3.183
  180CHL    CN1 3007   2.837   3.266   0.596
  180CHL    CN2 3008   2.885   3.497   0.654
  180CHL    CN3 3009   2.735   3.370   0.782
  180CHL    NTM 3010   2.859   3.362   0.705
  180CHL     CB 3011   2.974   3.335   0.792
  181PJ2     CA 3012   3.001   3.192   0.837
  181PJ2     OA 3013   2.889   3.141   0.910
  181PJ2      P 3014   2.916   2.990   0.961
  181PJ2     OB 3015   2.788   2.917   0.965
  181PJ2     HB 3016   2.729   2.971   1.025
  181PJ2     OG 3017   3.027   2.943   0.876
  181PJ2     HG 3018   3.076   3.024   0.843
  181PJ2     OD 3019   2.959   3.016   1.114
  182POX     CD 3020   2.855   3.078   1.190
  182POX     CE 3021   2.892   3.104   1.336
  182POX     OE 3022   2.776   3.146   1.408
  182POX    C1A 3023   2.749   3.062   1.507
  182POX    O1A 3024   2.799   2.950   1.522
  182POX    C1B 3025   2.639   3.109   1.594
  182POX    C1C 3026   2.686   3.208   1.700
  182POX    C1D 3027   2.781   3.145   1.802
  182POX    C1E 3028   2.756   3.234   1.925
  182POX    C1F 3029   2.860   3.345   1.943
  182POX    C1G 3030   2.829   3.455   2.044
  182POX    C1H 3031   2.796   3.415   2.188
  182POX    C1I 3032   2.791   3.534   2.284
  182POX    C1J 3033   2.761   3.520   2.413
  182POX    C1K 3034   2.704   3.392   2.474
  182POX    C1L 3035   2.706   3.417   2.625
  182POX    C1M 3036   2.602   3.349   2.714
  182POX    C1N 3037   2.604   3.433   2.842
  182POX    C1O 3038   2.480   3.393   2.923
  182POX    C1P 3039   2.501   3.475   3.050
  182POX    C1Q 3040   2.373   3.455   3.132
  182POX    C1R 3041   2.397   3.484   3.280
  182POX     CZ 3042   3.011   3.200   1.351
  182POX     OZ 3043   3.073   3.210   1.479
  182POX    C2A 3044   3.069   3.323   1.550
  182POX    O2A 3045   3.016   3.425   1.508
  182POX    C2B 3046   3.120   3.310   1.688
  182POX    C2C 3047   3.263   3.363   1.706
  182POX    C2D 3048   3.326   3.330   1.842
  182POX    C2E 3049   3.237   3.368   1.960
  182POX    C2F 3050   3.299   3.320   2.091
  182POX    C2G 3051   3.204   3.297   2.208
  182POX    C2H 3052   3.284   3.246   2.328
  182POX    C2I 3053   3.212   3.276   2.459
  182POX    C2J 3054   3.188   3.422   2.500
  182POX    C2K 3055   3.096   3.447   2.620
  182POX    C2L 3056   3.080   3.593   2.664
  182POX    C2M 3057   3.219   3.638   2.710
  182POX    C2N 3058   3.214   3.788   2.741
  182POX    C2O 3059   3.353   3.848   2.762
  182POX    C2P 3060   3.348   3.998   2.793
  183CHL    CN1 3061   5.706   4.717   0.936
  183CHL    CN2 3062   5.929   4.758   1.012
  183CHL    CN3 3063   5.882   4.644   0.804
  183CHL    NTM 3064   5.841   4.662   0.944
  183CHL     CB 3065   5.843   4.530   1.010
  184PJ2     CA 3066   5.781   4.505   1.147
  184PJ2     OA 3067   5.836   4.597   1.241
  184PJ2      P 3068   5.876   4.523   1.378
  184PJ2     OB 3069   5.920   4.384   1.353
  184PJ2     HB 3070   5.867   4.342   1.279
  184PJ2     OG 3071   5.971   4.618   1.442
  184PJ2     HG 3072   6.028   4.572   1.510
  184PJ2     OD 3073   5.735   4.520   1.455
  185POX     CD 3074   5.693   4.645   1.509
  185POX     CE 3075   5.617   4.623   1.641
  185POX     OE 3076   5.549   4.743   1.681
  185POX    C1A 3077   5.441   4.776   1.611
  185POX    O1A 3078   5.400   4.709   1.517
  185POX    C1B 3079   5.372   4.895   1.665
  185POX    C1C 3080   5.260   4.861   1.762
  185POX    C1D 3081   5.167   4.982   1.773
  185POX    C1E 3082   5.069   4.956   1.887
  185POX    C1F 3083   5.123   4.972   2.030
  185POX    C1G 3084   5.129   5.120   2.064
  185POX    C1H 3085   5.170   5.132   2.211
  185POX    C1I 3086   5.139   5.265   2.280
  185POX    C1J 3087   5.196   5.301   2.395
  185POX    C1K 3088   5.306   5.225   2.469
  185POX    C1L 3089   5.393   5.313   2.560
  185POX    C1M 3090   5.507   5.379   2.483
  185POX    C1N 3091   5.585   5.466   2.582
  185POX    C1O 3092   5.684   5.552   2.505
  185POX    C1P 3093   5.754   5.646   2.603
  185POX    C1Q 3094   5.855   5.726   2.520
  185POX    C1R 3095   5.802   5.841   2.434
  185POX     CZ 3096   5.714   4.580   1.751
  185POX     OZ 3097   5.647   4.504   1.852
  185POX    C2A 3098   5.722   4.448   1.947
  185POX    O2A 3099   5.845   4.443   1.946
  185POX    C2B 3100   5.639   4.372   2.043
  185POX    C2C 3101   5.715   4.334   2.170
  185POX    C2D 3102   5.732   4.442   2.277
  185POX    C2E 3103   5.759   4.382   2.415
  185POX    C2F 3104   5.742   4.477   2.533
  185POX    C2G 3105   5.593   4.504   2.554
  185POX    C2H 3106   5.557   4.581   2.681
  185POX    C2I 3107   5.623   4.719   2.688
  185POX    C2J 3108   5.608   4.796   2.819
  185POX    C2K 3109   5.677   4.735   2.941
  185POX    C2L 3110   5.707   4.832   3.056
  185POX    C2M 3111   5.784   4.772   3.173
  185POX    C2N 3112   5.930   4.817   3.167
  185POX    C2O 3113   6.015   4.744   3.271
  185POX    C2P 3114   5.998   4.802   3.411
  186CHL    CN1 3115   3.788   1.973   0.948
  186CHL    CN2 3116   3.923   1.773   0.996
  186CHL    CN3 3117   4.017   1.978   0.908
  186CHL    NTM 3118   3.916   1.920   0.997
  186CHL     CB 3119   3.934   1.989   1.125
  187PJ2     CA 3120   4.059   1.962   1.209
  187PJ2     OA 3121   4.115   1.832   1.226
  187PJ2      P 3122   4.257   1.847   1.301
  187PJ2     OB 3123   4.335   1.722   1.314
  187PJ2     HB 3124   4.420   1.741   1.362
  187PJ2     OG 3125   4.305   1.977   1.249
  187PJ2     HG 3126   4.392   1.975   1.199
  187PJ2     OD 3127   4.202   1.883   1.448
  188POX     CD 3128   4.315   1.903   1.533
  188POX     CE 3129   4.282   1.992   1.653
  188POX     OE 3130   4.388   1.992   1.749
  188POX    C1A 3131   4.491   2.074   1.731
  188POX    O1A 3132   4.488   2.167   1.650
  188POX    C1B 3133   4.586   2.051   1.842
  188POX    C1C 3134   4.568   2.162   1.946
  188POX    C1D 3135   4.657   2.134   2.067
  188POX    C1E 3136   4.630   2.247   2.167
  188POX    C1F 3137   4.701   2.239   2.302
  188POX    C1G 3138   4.602   2.196   2.411
  188POX    C1H 3139   4.681   2.121   2.518
  188POX    C1I 3140   4.746   2.212   2.623
  188POX    C1J 3141   4.762   2.158   2.744
  188POX    C1K 3142   4.708   2.020   2.781
  188POX    C1L 3143   4.637   2.007   2.916
  188POX    C1M 3144   4.597   1.866   2.959
  188POX    C1N 3145   4.503   1.869   3.080
  188POX    C1O 3146   4.446   1.733   3.119
  188POX    C1P 3147   4.397   1.735   3.265
  188POX    C1Q 3148   4.259   1.799   3.259
  188POX    C1R 3149   4.169   1.765   3.378
  188POX     CZ 3150   4.151   1.948   1.716
  188POX     OZ 3151   4.096   2.033   1.817
  188POX    C2A 3152   3.978   1.990   1.861
  188POX    O2A 3153   3.919   1.909   1.789
  188POX    C2B 3154   3.918   2.072   1.968
  188POX    C2C 3155   3.867   1.969   2.069
  188POX    C2D 3156   3.837   2.045   2.198
  188POX    C2E 3157   3.820   1.935   2.303
  188POX    C2F 3158   3.766   2.002   2.429
  188POX    C2G 3159   3.733   1.899   2.537
  188POX    C2H 3160   3.741   1.955   2.679
  188POX    C2I 3161   3.700   1.854   2.787
  188POX    C2J 3162   3.738   1.911   2.924
  188POX    C2K 3163   3.878   1.880   2.976
  188POX    C2L 3164   3.919   1.969   3.094
  188POX    C2M 3165   3.825   1.940   3.211
  188POX    C2N 3166   3.871   1.976   3.353
  188POX    C2O 3167   3.880   2.124   3.393
  188POX    C2P 3168   3.934   2.137   3.536
  189CHL    CN1 3169   7.910   6.471   1.207
  189CHL    CN2 3170   7.857   6.306   1.369
  189CHL    CN3 3171   7.954   6.528   1.434
  189CHL    NTM 3172   7.865   6.451   1.346
  189CHL     CB 3173   7.735   6.520   1.353
  190PJ2     CA 3174   7.613   6.486   1.267
  190PJ2     OA 3175   7.560   6.357   1.298
  190PJ2      P 3176   7.433   6.358   1.397
  190PJ2     OB 3177   7.330   6.448   1.341
  190PJ2     HB 3178   7.364   6.501   1.263
  190PJ2     OG 3179   7.409   6.215   1.424
  190PJ2     HG 3180   7.333   6.200   1.487
  190PJ2     OD 3181   7.491   6.433   1.527
  191POX     CD 3182   7.581   6.358   1.609
  191POX     CE 3183   7.603   6.415   1.750
  191POX     OE 3184   7.711   6.343   1.811
  191POX    C1A 3185   7.785   6.412   1.897
  191POX    O1A 3186   7.826   6.520   1.855
  191POX    C1B 3187   7.858   6.328   1.995
  191POX    C1C 3188   7.837   6.414   2.120
  191POX    C1D 3189   7.693   6.424   2.171
  191POX    C1E 3190   7.662   6.551   2.249
  191POX    C1F 3191   7.747   6.568   2.375
  191POX    C1G 3192   7.725   6.707   2.436
  191POX    C1H 3193   7.787   6.726   2.575
  191POX    C1I 3194   7.716   6.820   2.673
  191POX    C1J 3195   7.708   6.806   2.805
  191POX    C1K 3196   7.786   6.701   2.884
  191POX    C1L 3197   7.918   6.757   2.938
  191POX    C1M 3198   7.900   6.831   3.071
  191POX    C1N 3199   7.883   6.729   3.184
  191POX    C1O 3200   7.854   6.812   3.308
  191POX    C1P 3201   7.971   6.889   3.370
  191POX    C1Q 3202   7.937   6.961   3.501
  191POX    C1R 3203   7.873   6.863   3.600
  191POX     CZ 3204   7.470   6.417   1.825
  191POX     OZ 3205   7.450   6.500   1.939
  191POX    C2A 3206   7.324   6.525   1.975
  191POX    O2A 3207   7.227   6.470   1.925
  191POX    C2B 3208   7.312   6.618   2.090
  191POX    C2C 3209   7.301   6.535   2.218
  191POX    C2D 3210   7.258   6.631   2.330
  191POX    C2E 3211   7.322   6.577   2.458
  191POX    C2F 3212   7.260   6.634   2.585
  191POX    C2G 3213   7.330   6.593   2.715
  191POX    C2H 3214   7.304   6.446   2.748
  191POX    C2I 3215   7.399   6.385   2.851
  191POX    C2J 3216   7.390   6.233   2.865
  191POX    C2K 3217   7.484   6.178   2.973
  191POX    C2L 3218   7.469   6.235   3.114
  191POX    C2M 3219   7.597   6.202   3.191
  191POX    C2N 3220   7.579   6.232   3.339
  191POX    C2O 3221   7.701   6.224   3.431
  191POX    C2P 3222   7.782   6.354   3.422
  192CHL    CN1 3223   1.290   0.559   0.730
  192CHL    CN2 3224   1.417   0.359   0.723
  192CHL    CN3 3225   1.208   0.359   0.830
  192CHL    NTM 3226   1.328   0.440   0.807
  192CHL     CB 3227   1.404   0.465   0.931
  193PJ2     CA 3228   1.351   0.570   1.028
  193PJ2     OA 3229   1.209   0.554   1.036
  193PJ2      P 3230   1.144   0.664   1.134
  193PJ2     OB 3231   1.169   0.788   1.058
  193PJ2     HB 3232   1.264   0.817   1.070
  193PJ2     OG 3233   1.002   0.628   1.158
  193PJ2     HG 3234   0.989   0.530   1.145
  193PJ2     OD 3235   1.218   0.662   1.277
  194POX     CD 3236   1.169   0.576   1.379
  194POX     CE 3237   1.246   0.545   1.508
  194POX     OE 3238   1.195   0.428   1.572
  194POX    C1A 3239   1.244   0.309   1.536
  194POX    O1A 3240   1.306   0.295   1.431
  194POX    C1B 3241   1.196   0.198   1.622
  194POX    C1C 3242   1.298   0.085   1.629
  194POX    C1D 3243   1.247  -0.011   1.737
  194POX    C1E 3244   1.134  -0.109   1.704
  194POX    C1F 3245   1.062  -0.167   1.826
  194POX    C1G 3246   1.029  -0.060   1.930
  194POX    C1H 3247   1.003  -0.121   2.068
  194POX    C1I 3248   0.973  -0.020   2.179
  194POX    C1J 3249   1.023   0.003   2.300
  194POX    C1K 3250   1.147  -0.075   2.344
  194POX    C1L 3251   1.189  -0.054   2.489
  194POX    C1M 3252   1.248   0.085   2.513
  194POX    C1N 3253   1.299   0.110   2.655
  194POX    C1O 3254   1.191   0.102   2.763
  194POX    C1P 3255   1.218   0.145   2.907
  194POX    C1Q 3256   1.319   0.043   2.961
  194POX    C1R 3257   1.359   0.088   3.102
  194POX     CZ 3258   1.220   0.668   1.595
  194POX     OZ 3259   1.271   0.662   1.729
  194POX    C2A 3260   1.258   0.772   1.804
  194POX    O2A 3261   1.166   0.851   1.787
  194POX    C2B 3262   1.354   0.762   1.916
  194POX    C2C 3263   1.294   0.786   2.055
  194POX    C2D 3264   1.280   0.937   2.078
  194POX    C2E 3265   1.192   0.975   2.197
  194POX    C2F 3266   1.243   0.907   2.325
  194POX    C2G 3267   1.162   0.958   2.444
  194POX    C2H 3268   1.241   0.926   2.571
  194POX    C2I 3269   1.169   0.984   2.693
  194POX    C2J 3270   1.248   0.979   2.824
  194POX    C2K 3271   1.195   1.057   2.944
  194POX    C2L 3272   1.270   1.011   3.069
  194POX    C2M 3273   1.207   1.088   3.185
  194POX    C2N 3274   1.079   1.025   3.239
  194POX    C2O 3275   1.104   0.886   3.297
  194POX    C2P 3276   1.174   0.914   3.430
  195CHL    CN1 3277   4.067   0.566   1.597
  195CHL    CN2 3278   3.989   0.510   1.394
  195CHL    CN3 3279   3.859   0.656   1.540
  195CHL    NTM 3280   3.940   0.534   1.531
  195CHL     CB 3281   3.884   0.410   1.586
  196PJ2     CA 3282   3.748   0.351   1.551
  196PJ2     OA 3283   3.634   0.433   1.576
  196PJ2      P 3284   3.496   0.350   1.577
  196PJ2     OB 3285   3.385   0.446   1.559
  196PJ2     HB 3286   3.299   0.404   1.586
  196PJ2     OG 3287   3.512   0.240   1.480
  196PJ2     HG 3288   3.441   0.243   1.409
  196PJ2     OD 3289   3.493   0.269   1.717
  197POX     CD 3290   3.513   0.351   1.832
  197POX     CE 3291   3.401   0.434   1.896
  197POX     OE 3292   3.452   0.548   1.966
  197POX    C1A 3293   3.379   0.659   1.973
  197POX    O1A 3294   3.258   0.659   1.951
  197POX    C1B 3295   3.458   0.781   2.004
  197POX    C1C 3296   3.477   0.817   2.151
  197POX    C1D 3297   3.386   0.934   2.192
  197POX    C1E 3298   3.433   0.984   2.329
  197POX    C1F 3299   3.356   1.110   2.369
  197POX    C1G 3300   3.205   1.088   2.379
  197POX    C1H 3301   3.146   1.213   2.446
  197POX    C1I 3302   3.003   1.177   2.489
  197POX    C1J 3303   2.946   1.233   2.595
  197POX    C1K 3304   3.017   1.335   2.684
  197POX    C1L 3305   2.930   1.378   2.803
  197POX    C1M 3306   3.023   1.459   2.894
  197POX    C1N 3307   2.954   1.536   3.007
  197POX    C1O 3308   2.846   1.451   3.074
  197POX    C1P 3309   2.769   1.541   3.171
  197POX    C1Q 3310   2.680   1.454   3.260
  197POX    C1R 3311   2.777   1.398   3.364
  197POX     CZ 3312   3.315   0.344   1.984
  197POX     OZ 3313   3.353   0.316   2.118
  197POX    C2A 3314   3.287   0.224   2.188
  197POX    O2A 3315   3.187   0.166   2.146
  197POX    C2B 3316   3.323   0.221   2.332
  197POX    C2C 3317   3.310   0.359   2.397
  197POX    C2D 3318   3.161   0.383   2.423
  197POX    C2E 3319   3.154   0.520   2.490
  197POX    C2F 3320   3.009   0.554   2.527
  197POX    C2G 3321   2.999   0.698   2.578
  197POX    C2H 3322   2.857   0.726   2.630
  197POX    C2I 3323   2.818   0.874   2.631
  197POX    C2J 3324   2.680   0.898   2.692
  197POX    C2K 3325   2.627   1.034   2.647
  197POX    C2L 3326   2.506   1.069   2.734
  197POX    C2M 3327   2.515   1.121   2.878
  197POX    C2N 3328   2.382   1.123   2.954
  197POX    C2O 3329   2.414   1.163   3.098
  197POX    C2P 3330   2.286   1.161   3.182
  198CHL    CN1 3331   3.163   3.962   0.650
  198CHL    CN2 3332   2.964   4.073   0.696
  198CHL    CN3 3333   3.147   4.115   0.850
  198CHL    NTM 3334   3.084   4.017   0.760
  198CHL     CB 3335   3.046   3.907   0.850
  199PJ2     CA 3336   2.945   3.921   0.964
  199PJ2     OA 3337   2.837   4.013   0.958
  199PJ2      P 3338   2.724   3.976   1.067
  199PJ2     OB 3339   2.630   4.085   1.034
  199PJ2     HB 3340   2.688   4.167   1.039
  199PJ2     OG 3341   2.694   3.832   1.045
  199PJ2     HG 3342   2.780   3.781   1.042
  199PJ2     OD 3343   2.800   3.997   1.207
  200POX     CD 3344   2.712   4.048   1.308
  200POX     CE 3345   2.770   4.071   1.447
  200POX     OE 3346   2.673   4.105   1.546
  200POX    C1A 3347   2.630   4.007   1.626
  200POX    O1A 3348   2.656   3.893   1.588
  200POX    C1B 3349   2.547   4.055   1.739
  200POX    C1C 3350   2.638   4.079   1.859
  200POX    C1D 3351   2.550   4.127   1.974
  200POX    C1E 3352   2.621   4.156   2.107
  200POX    C1F 3353   2.674   4.024   2.163
  200POX    C1G 3354   2.771   4.048   2.279
  200POX    C1H 3355   2.841   3.920   2.326
  200POX    C1I 3356   2.930   3.935   2.450
  200POX    C1J 3357   2.900   3.920   2.579
  200POX    C1K 3358   2.761   3.903   2.640
  200POX    C1L 3359   2.762   3.787   2.739
  200POX    C1M 3360   2.834   3.816   2.871
  200POX    C1N 3361   2.817   3.700   2.969
  200POX    C1O 3362   2.876   3.727   3.107
  200POX    C1P 3363   2.805   3.840   3.183
  200POX    C1Q 3364   2.859   3.875   3.322
  200POX    C1R 3365   2.803   4.002   3.386
  200POX     CZ 3366   2.893   4.162   1.432
  200POX     OZ 3367   2.993   4.180   1.532
  200POX    C2A 3368   3.089   4.269   1.509
  200POX    O2A 3369   3.079   4.349   1.417
  200POX    C2B 3370   3.193   4.281   1.614
  200POX    C2C 3371   3.143   4.370   1.728
  200POX    C2D 3372   3.217   4.344   1.860
  200POX    C2E 3373   3.192   4.209   1.926
  200POX    C2F 3374   3.259   4.194   2.063
  200POX    C2G 3375   3.214   4.301   2.161
  200POX    C2H 3376   3.245   4.271   2.308
  200POX    C2I 3377   3.184   4.358   2.418
  200POX    C2J 3378   3.235   4.329   2.559
  200POX    C2K 3379   3.177   4.419   2.668
  200POX    C2L 3380   3.033   4.381   2.704
  200POX    C2M 3381   3.028   4.234   2.746
  200POX    C2N 3382   3.062   4.206   2.892
  200POX    C2O 3383   2.935   4.218   2.977
  200POX    C2P 3384   2.968   4.236   3.126
  201CHL    CN1 3385   6.601   1.390   0.817
  201CHL    CN2 3386   6.608   1.272   0.624
  201CHL    CN3 3387   6.398   1.352   0.715
  201CHL    NTM 3388   6.526   1.287   0.745
  201CHL     CB 3389   6.505   1.167   0.828
  202PJ2     CA 3390   6.431   1.175   0.962
  202PJ2     OA 3391   6.470   1.269   1.062
  202PJ2      P 3392   6.360   1.277   1.180
  202PJ2     OB 3393   6.277   1.382   1.117
  202PJ2     HB 3394   6.224   1.431   1.186
  202PJ2     OG 3395   6.327   1.135   1.208
  202PJ2     HG 3396   6.348   1.082   1.126
  202PJ2     OD 3397   6.453   1.351   1.288
  203POX     CD 3398   6.519   1.258   1.375
  203POX     CE 3399   6.649   1.297   1.447
  203POX     OE 3400   6.655   1.203   1.555
  203POX    C1A 3401   6.774   1.180   1.611
  203POX    O1A 3402   6.878   1.231   1.571
  203POX    C1B 3403   6.761   1.090   1.728
  203POX    C1C 3404   6.767   1.172   1.857
  203POX    C1D 3405   6.756   1.070   1.971
  203POX    C1E 3406   6.714   1.162   2.086
  203POX    C1F 3407   6.714   1.100   2.226
  203POX    C1G 3408   6.710   1.220   2.321
  203POX    C1H 3409   6.692   1.179   2.467
  203POX    C1I 3410   6.567   1.097   2.499
  203POX    C1J 3411   6.549   0.998   2.586
  203POX    C1K 3412   6.669   0.965   2.674
  203POX    C1L 3413   6.671   1.020   2.817
  203POX    C1M 3414   6.812   0.988   2.866
  203POX    C1N 3415   6.910   1.106   2.868
  203POX    C1O 3416   6.853   1.227   2.943
  203POX    C1P 3417   6.946   1.349   2.942
  203POX    C1Q 3418   6.918   1.454   3.049
  203POX    C1R 3419   6.802   1.545   3.009
  203POX     CZ 3420   6.631   1.439   1.500
  203POX     OZ 3421   6.533   1.461   1.602
  203POX    C2A 3422   6.539   1.582   1.656
  203POX    O2A 3423   6.621   1.670   1.631
  203POX    C2B 3424   6.445   1.595   1.770
  203POX    C2C 3425   6.512   1.543   1.898
  203POX    C2D 3426   6.424   1.563   2.021
  203POX    C2E 3427   6.499   1.544   2.153
  203POX    C2F 3428   6.419   1.577   2.280
  203POX    C2G 3429   6.515   1.597   2.397
  203POX    C2H 3430   6.464   1.597   2.542
  203POX    C2I 3431   6.574   1.561   2.642
  203POX    C2J 3432   6.513   1.572   2.782
  203POX    C2K 3433   6.498   1.714   2.835
  203POX    C2L 3434   6.461   1.706   2.984
  203POX    C2M 3435   6.496   1.838   3.053
  203POX    C2N 3436   6.488   1.816   3.204
  203POX    C2O 3437   6.549   1.939   3.271
  203POX    C2P 3438   6.533   1.929   3.423
  204CHL    CN1 3439   4.785   0.725   0.837
  204CHL    CN2 3440   4.606   0.700   0.681
  204CHL    CN3 3441   4.565   0.644   0.911
  204CHL    NTM 3442   4.666   0.646   0.804
  204CHL     CB 3443   4.675   0.501   0.778
  205PJ2     CA 3444   4.782   0.421   0.853
  205PJ2     OA 3445   4.914   0.457   0.812
  205PJ2      P 3446   5.028   0.376   0.892
  205PJ2     OB 3447   5.001   0.231   0.876
  205PJ2     HB 3448   5.074   0.182   0.924
  205PJ2     OG 3449   5.154   0.439   0.848
  205PJ2     HG 3450   5.216   0.434   0.927
  205PJ2     OD 3451   5.002   0.414   1.047
  206POX     CD 3452   5.087   0.350   1.143
  206POX     CE 3453   5.079   0.384   1.292
  206POX     OE 3454   5.134   0.509   1.335
  206POX    C1A 3455   5.054   0.586   1.409
  206POX    O1A 3456   4.932   0.570   1.408
  206POX    C1B 3457   5.127   0.668   1.508
  206POX    C1C 3458   5.084   0.656   1.654
  206POX    C1D 3459   5.189   0.721   1.745
  206POX    C1E 3460   5.118   0.768   1.872
  206POX    C1F 3461   5.232   0.843   1.942
  206POX    C1G 3462   5.180   0.907   2.071
  206POX    C1H 3463   5.160   0.798   2.177
  206POX    C1I 3464   5.107   0.887   2.289
  206POX    C1J 3465   5.129   0.864   2.418
  206POX    C1K 3466   5.183   0.731   2.470
  206POX    C1L 3467   5.117   0.687   2.601
  206POX    C1M 3468   4.965   0.696   2.599
  206POX    C1N 3469   4.908   0.729   2.737
  206POX    C1O 3470   4.760   0.769   2.733
  206POX    C1P 3471   4.716   0.818   2.871
  206POX    C1Q 3472   4.569   0.862   2.867
  206POX    C1R 3473   4.529   0.902   3.009
  206POX     CZ 3474   5.127   0.261   1.370
  206POX     OZ 3475   5.085   0.254   1.506
  206POX    C2A 3476   5.086   0.138   1.571
  206POX    O2A 3477   5.085   0.030   1.512
  206POX    C2B 3478   5.056   0.152   1.715
  206POX    C2C 3479   5.179   0.114   1.798
  206POX    C2D 3480   5.280   0.228   1.818
  206POX    C2E 3481   5.397   0.199   1.912
  206POX    C2F 3482   5.356   0.136   2.045
  206POX    C2G 3483   5.479   0.086   2.121
  206POX    C2H 3484   5.429  -0.021   2.217
  206POX    C2I 3485   5.536  -0.019   2.327
  206POX    C2J 3486   5.525  -0.134   2.427
  206POX    C2K 3487   5.396  -0.115   2.507
  206POX    C2L 3488   5.377  -0.217   2.619
  206POX    C2M 3489   5.260  -0.171   2.706
  206POX    C2N 3490   5.244  -0.255   2.833
  206POX    C2O 3491   5.135  -0.200   2.925
  206POX    C2P 3492   4.990  -0.222   2.881
  207CHL    CN1 3493   5.395   2.020   1.172
  207CHL    CN2 3494   5.284   1.989   0.983
  207CHL    CN3 3495   5.160   1.987   1.189
  207CHL    NTM 3496   5.282   1.940   1.122
  207CHL     CB 3497   5.322   1.800   1.139
  208PJ2     CA 3498   5.233   1.682   1.100
  208PJ2     OA 3499   5.092   1.689   1.119
  208PJ2      P 3500   5.033   1.540   1.138
  208PJ2     OB 3501   4.886   1.558   1.144
  208PJ2     HB 3502   4.853   1.644   1.105
  208PJ2     OG 3503   5.085   1.440   1.043
  208PJ2     HG 3504   5.053   1.346   1.055
  208PJ2     OD 3505   5.096   1.510   1.283
  209POX     CD 3506   5.010   1.515   1.398
  209POX     CE 3507   5.081   1.517   1.533
  209POX     OE 3508   4.992   1.458   1.629
  209POX    C1A 3509   5.001   1.326   1.641
  209POX    O1A 3510   5.084   1.255   1.583
  209POX    C1B 3511   4.906   1.274   1.742
  209POX    C1C 3512   4.981   1.191   1.846
  209POX    C1D 3513   4.897   1.167   1.972
  209POX    C1E 3514   4.870   1.299   2.045
  209POX    C1F 3515   4.786   1.281   2.171
  209POX    C1G 3516   4.859   1.202   2.280
  209POX    C1H 3517   4.796   1.178   2.418
  209POX    C1I 3518   4.663   1.103   2.428
  209POX    C1J 3519   4.563   1.126   2.514
  209POX    C1K 3520   4.549   1.251   2.602
  209POX    C1L 3521   4.486   1.221   2.738
  209POX    C1M 3522   4.499   1.339   2.834
  209POX    C1N 3523   4.456   1.290   2.972
  209POX    C1O 3524   4.526   1.371   3.082
  209POX    C1P 3525   4.551   1.289   3.209
  209POX    C1Q 3526   4.598   1.379   3.323
  209POX    C1R 3527   4.547   1.322   3.456
  209POX     CZ 3528   5.135   1.654   1.573
  209POX     OZ 3529   5.218   1.654   1.690
  209POX    C2A 3530   5.221   1.757   1.774
  209POX    O2A 3531   5.171   1.863   1.734
  209POX    C2B 3532   5.321   1.743   1.882
  209POX    C2C 3533   5.267   1.643   1.985
  209POX    C2D 3534   5.341   1.639   2.119
  209POX    C2E 3535   5.278   1.526   2.200
  209POX    C2F 3536   5.354   1.502   2.330
  209POX    C2G 3537   5.282   1.382   2.393
  209POX    C2H 3538   5.348   1.321   2.517
  209POX    C2I 3539   5.248   1.228   2.585
  209POX    C2J 3540   5.313   1.117   2.668
  209POX    C2K 3541   5.221   1.041   2.763
  209POX    C2L 3542   5.155   1.119   2.878
  209POX    C2M 3543   5.035   1.044   2.936
  209POX    C2N 3544   4.953   1.125   3.037
  209POX    C2O 3545   5.042   1.147   3.160
  209POX    C2P 3546   4.988   1.244   3.265
  210CHL    CN1 3547   2.229   8.411   1.231
  210CHL    CN2 3548   2.309   8.211   1.308
  210CHL    CN3 3549   2.106   8.273   1.390
  210CHL    NTM 3550   2.184   8.275   1.266
  210CHL     CB 3551   2.114   8.226   1.146
  211PJ2     CA 3552   2.040   8.093   1.136
  211PJ2     OA 3553   2.120   7.977   1.165
  211PJ2      P 3554   2.027   7.846   1.164
  211PJ2     OB 3555   1.915   7.885   1.075
  211PJ2     HB 3556   1.916   7.985   1.070
  211PJ2     OG 3557   2.123   7.737   1.141
  211PJ2     HG 3558   2.079   7.648   1.153
  211PJ2     OD 3559   1.968   7.845   1.314
  212POX     CD 3560   2.032   7.779   1.424
  212POX     CE 3561   1.993   7.835   1.561
  212POX     OE 3562   2.096   7.836   1.660
  212POX    C1A 3563   2.177   7.941   1.666
  212POX    O1A 3564   2.187   8.022   1.574
  212POX    C1B 3565   2.260   7.947   1.788
  212POX    C1C 3566   2.251   8.083   1.856
  212POX    C1D 3567   2.349   8.091   1.974
  212POX    C1E 3568   2.307   8.207   2.065
  212POX    C1F 3569   2.381   8.186   2.197
  212POX    C1G 3570   2.350   8.290   2.306
  212POX    C1H 3571   2.419   8.263   2.440
  212POX    C1I 3572   2.372   8.373   2.536
  212POX    C1J 3573   2.357   8.352   2.666
  212POX    C1K 3574   2.383   8.227   2.750
  212POX    C1L 3575   2.254   8.152   2.787
  212POX    C1M 3576   2.190   8.197   2.918
  212POX    C1N 3577   2.053   8.133   2.934
  212POX    C1O 3578   1.957   8.208   3.026
  212POX    C1P 3579   1.821   8.138   3.019
  212POX    C1Q 3580   1.740   8.168   3.146
  212POX    C1R 3581   1.597   8.115   3.134
  212POX     CZ 3582   1.862   7.760   1.587
  212POX     OZ 3583   1.803   7.764   1.717
  212POX    C2A 3584   1.758   7.650   1.769
  212POX    O2A 3585   1.766   7.545   1.706
  212POX    C2B 3586   1.744   7.652   1.917
  212POX    C2C 3587   1.876   7.629   1.991
  212POX    C2D 3588   1.872   7.607   2.142
  212POX    C2E 3589   2.009   7.604   2.211
  212POX    C2F 3590   1.975   7.634   2.357
  212POX    C2G 3591   2.100   7.678   2.434
  212POX    C2H 3592   2.163   7.814   2.407
  212POX    C2I 3593   2.266   7.845   2.516
  212POX    C2J 3594   2.379   7.742   2.522
  212POX    C2K 3595   2.488   7.789   2.619
  212POX    C2L 3596   2.445   7.787   2.766
  212POX    C2M 3597   2.564   7.798   2.861
  212POX    C2N 3598   2.633   7.935   2.859
  212POX    C2O 3599   2.726   7.947   2.980
  212POX    C2P 3600   2.798   8.081   2.991
  213CHL    CN1 3601   0.606   2.082   1.476
  213CHL    CN2 3602   0.746   1.927   1.363
  213CHL    CN3 3603   0.778   1.967   1.602
  213CHL    NTM 3604   0.682   1.957   1.491
  213CHL     CB 3605   0.611   1.834   1.528
  214PJ2     CA 3606   0.478   1.814   1.602
  214PJ2     OA 3607   0.458   1.900   1.715
  214PJ2      P 3608   0.298   1.916   1.731
  214PJ2     OB 3609   0.273   2.043   1.803
  214PJ2     HB 3610   0.361   2.089   1.812
  214PJ2     OG 3611   0.232   1.893   1.601
  214PJ2     HG 3612   0.305   1.843   1.555
  214PJ2     OD 3613   0.283   1.776   1.809
  215POX     CD 3614   0.331   1.772   1.944
  215POX     CE 3615   0.260   1.682   2.045
  215POX     OE 3616   0.315   1.704   2.175
  215POX    C1A 3617   0.238   1.774   2.258
  215POX    O1A 3618   0.141   1.839   2.219
  215POX    C1B 3619   0.291   1.778   2.396
  215POX    C1C 3620   0.229   1.669   2.484
  215POX    C1D 3621   0.261   1.685   2.633
  215POX    C1E 3622   0.246   1.825   2.694
  215POX    C1F 3623   0.252   1.827   2.847
  215POX    C1G 3624   0.152   1.734   2.917
  215POX    C1H 3625   0.228   1.675   3.036
  215POX    C1I 3626   0.125   1.586   3.107
  215POX    C1J 3627   0.136   1.567   3.238
  215POX    C1K 3628   0.238   1.626   3.335
  215POX    C1L 3629   0.177   1.644   3.474
  215POX    C1M 3630   0.271   1.698   3.581
  215POX    C1N 3631   0.207   1.702   3.720
  215POX    C1O 3632   0.113   1.823   3.729
  215POX    C1P 3633   0.044   1.817   3.865
  215POX    C1Q 3634  -0.068   1.921   3.872
  215POX    C1R 3635  -0.131   1.924   4.011
  215POX     CZ 3636   0.263   1.537   1.996
  215POX     OZ 3637   0.205   1.448   2.092
  215POX    C2A 3638   0.229   1.317   2.085
  215POX    O2A 3639   0.293   1.265   1.994
  215POX    C2B 3640   0.195   1.249   2.212
  215POX    C2C 3641   0.052   1.196   2.213
  215POX    C2D 3642   0.002   1.161   2.354
  215POX    C2E 3643  -0.138   1.099   2.355
  215POX    C2F 3644  -0.121   0.948   2.343
  215POX    C2G 3645  -0.052   0.899   2.471
  215POX    C2H 3646   0.024   0.766   2.461
  215POX    C2I 3647   0.027   0.706   2.601
  215POX    C2J 3648   0.105   0.574   2.594
  215POX    C2K 3649   0.204   0.550   2.709
  215POX    C2L 3650   0.321   0.455   2.682
  215POX    C2M 3651   0.434   0.486   2.780
  215POX    C2N 3652   0.552   0.393   2.750
  215POX    C2O 3653   0.676   0.396   2.839
  215POX    C2P 3654   0.626   0.370   2.981
  216CHL    CN1 3655   3.115   1.980   1.677
  216CHL    CN2 3656   3.212   2.064   1.466
  216CHL    CN3 3657   2.982   2.084   1.528
  216CHL    NTM 3658   3.099   1.995   1.532
  216CHL     CB 3659   3.064   1.862   1.481
  217PJ2     CA 3660   3.160   1.744   1.464
  217PJ2     OA 3661   3.231   1.722   1.586
  217PJ2      P 3662   3.360   1.626   1.588
  217PJ2     OB 3663   3.369   1.552   1.460
  217PJ2     HB 3664   3.283   1.546   1.408
  217PJ2     OG 3665   3.478   1.713   1.606
  217PJ2     HG 3666   3.460   1.799   1.654
  217PJ2     OD 3667   3.336   1.524   1.710
  218POX     CD 3668   3.308   1.582   1.837
  218POX     CE 3669   3.293   1.478   1.948
  218POX     OE 3670   3.202   1.513   2.054
  218POX    C1A 3671   3.091   1.441   2.065
  218POX    O1A 3672   3.063   1.355   1.980
  218POX    C1B 3673   3.039   1.449   2.203
  218POX    C1C 3674   2.939   1.563   2.221
  218POX    C1D 3675   2.937   1.599   2.369
  218POX    C1E 3676   2.818   1.691   2.398
  218POX    C1F 3677   2.802   1.729   2.546
  218POX    C1G 3678   2.678   1.813   2.579
  218POX    C1H 3679   2.701   1.845   2.727
  218POX    C1I 3680   2.596   1.937   2.789
  218POX    C1J 3681   2.564   1.970   2.914
  218POX    C1K 3682   2.648   1.917   3.031
  218POX    C1L 3683   2.720   2.035   3.096
  218POX    C1M 3684   2.765   2.014   3.241
  218POX    C1N 3685   2.863   1.899   3.261
  218POX    C1O 3686   3.002   1.927   3.205
  218POX    C1P 3687   3.107   1.821   3.241
  218POX    C1Q 3688   3.138   1.818   3.391
  218POX    C1R 3689   3.231   1.701   3.425
  218POX     CZ 3690   3.426   1.417   1.991
  218POX     OZ 3691   3.535   1.507   2.017
  218POX    C2A 3692   3.658   1.458   2.035
  218POX    O2A 3693   3.673   1.339   2.008
  218POX    C2B 3694   3.752   1.568   2.065
  218POX    C2C 3695   3.877   1.536   2.149
  218POX    C2D 3696   3.846   1.475   2.286
  218POX    C2E 3697   3.788   1.572   2.389
  218POX    C2F 3698   3.766   1.504   2.524
  218POX    C2G 3699   3.660   1.394   2.534
  218POX    C2H 3700   3.671   1.347   2.679
  218POX    C2I 3701   3.553   1.255   2.707
  218POX    C2J 3702   3.582   1.175   2.834
  218POX    C2K 3703   3.455   1.098   2.872
  218POX    C2L 3704   3.357   1.203   2.924
  218POX    C2M 3705   3.224   1.142   2.968
  218POX    C2N 3706   3.222   1.060   3.098
  218POX    C2O 3707   3.086   1.008   3.145
  218POX    C2P 3708   2.987   1.124   3.156
  219CHL    CN1 3709   7.373   2.369   1.687
  219CHL    CN2 3710   7.577   2.378   1.813
  219CHL    CN3 3711   7.476   2.573   1.739
  219CHL    NTM 3712   7.504   2.434   1.699
  219CHL     CB 3713   7.572   2.437   1.569
  220PJ2     CA 3714   7.639   2.306   1.526
  220PJ2     OA 3715   7.556   2.191   1.510
  220PJ2      P 3716   7.638   2.053   1.512
  220PJ2     OB 3717   7.547   1.950   1.456
  220PJ2     HB 3718   7.580   1.856   1.466
  220PJ2     OG 3719   7.760   2.090   1.437
  220PJ2     HG 3720   7.831   2.021   1.450
  220PJ2     OD 3721   7.658   2.033   1.670
  221POX     CD 3722   7.568   1.940   1.731
  221POX     CE 3723   7.620   1.899   1.869
  221POX     OE 3724   7.542   1.796   1.931
  221POX    C1A 3725   7.582   1.669   1.935
  221POX    O1A 3726   7.666   1.632   1.853
  221POX    C1B 3727   7.502   1.588   2.030
  221POX    C1C 3728   7.582   1.546   2.154
  221POX    C1D 3729   7.480   1.501   2.258
  221POX    C1E 3730   7.537   1.416   2.372
  221POX    C1F 3731   7.437   1.396   2.486
  221POX    C1G 3732   7.493   1.332   2.613
  221POX    C1H 3733   7.392   1.308   2.726
  221POX    C1I 3734   7.444   1.248   2.856
  221POX    C1J 3735   7.432   1.305   2.976
  221POX    C1K 3736   7.365   1.440   3.004
  221POX    C1L 3737   7.409   1.531   3.119
  221POX    C1M 3738   7.319   1.654   3.108
  221POX    C1N 3739   7.297   1.715   3.247
  221POX    C1O 3740   7.424   1.779   3.303
  221POX    C1P 3741   7.390   1.841   3.439
  221POX    C1Q 3742   7.374   1.731   3.545
  221POX    C1R 3743   7.356   1.813   3.673
  221POX     CZ 3744   7.635   2.028   1.950
  221POX     OZ 3745   7.709   2.018   2.072
  221POX    C2A 3746   7.733   2.123   2.150
  221POX    O2A 3747   7.717   2.234   2.098
  221POX    C2B 3748   7.818   2.085   2.265
  221POX    C2C 3749   7.810   2.184   2.381
  221POX    C2D 3750   7.900   2.139   2.496
  221POX    C2E 3751   7.884   2.227   2.621
  221POX    C2F 3752   7.960   2.145   2.726
  221POX    C2G 3753   7.964   2.240   2.846
  221POX    C2H 3754   8.068   2.192   2.948
  221POX    C2I 3755   8.091   2.300   3.054
  221POX    C2J 3756   8.185   2.253   3.165
  221POX    C2K 3757   8.224   2.351   3.276
  221POX    C2L 3758   8.101   2.398   3.354
  221POX    C2M 3759   8.128   2.502   3.462
  221POX    C2N 3760   8.205   2.448   3.583
  221POX    C2O 3761   8.234   2.571   3.668
  221POX    C2P 3762   8.298   2.539   3.803
  222CHL    CN1 3763   8.537   2.143   1.768
  222CHL    CN2 3764   8.551   2.165   1.535
  222CHL    CN3 3765   8.623   2.345   1.675
  222CHL    NTM 3766   8.621   2.199   1.660
  222CHL     CB 3767   8.755   2.141   1.673
  223PJ2     CA 3768   8.861   2.170   1.566
  223PJ2     OA 3769   8.885   2.310   1.554
  223PJ2      P 3770   9.004   2.327   1.446
  223PJ2     OB 3771   9.017   2.210   1.356
  223PJ2     HB 3772   8.985   2.135   1.414
  223PJ2     OG 3773   8.974   2.457   1.382
  223PJ2     HG 3774   8.962   2.528   1.451
  223PJ2     OD 3775   9.139   2.327   1.532
  224POX     CD 3776   9.165   2.446   1.608
  224POX     CE 3777   9.172   2.415   1.757
  224POX     OE 3778   9.162   2.537   1.832
  224POX    C1A 3779   9.040   2.574   1.870
  224POX    O1A 3780   8.937   2.535   1.816
  224POX    C1B 3781   9.046   2.676   1.977
  224POX    C1C 3782   9.125   2.632   2.101
  224POX    C1D 3783   9.101   2.719   2.224
  224POX    C1E 3784   9.200   2.673   2.332
  224POX    C1F 3785   9.199   2.764   2.455
  224POX    C1G 3786   9.298   2.707   2.557
  224POX    C1H 3787   9.307   2.807   2.673
  224POX    C1I 3788   9.387   2.743   2.786
  224POX    C1J 3789   9.401   2.802   2.904
  224POX    C1K 3790   9.366   2.947   2.937
  224POX    C1L 3791   9.235   2.958   3.016
  224POX    C1M 3792   9.263   2.916   3.161
  224POX    C1N 3793   9.333   3.035   3.227
  224POX    C1O 3794   9.367   3.019   3.375
  224POX    C1P 3795   9.493   2.941   3.414
  224POX    C1Q 3796   9.482   2.941   3.567
  224POX    C1R 3797   9.520   3.070   3.641
  224POX     CZ 3798   9.293   2.327   1.789
  224POX     OZ 3799   9.273   2.247   1.906
  224POX    C2A 3800   9.378   2.171   1.936
  224POX    O2A 3801   9.473   2.148   1.862
  224POX    C2B 3802   9.359   2.104   2.067
  224POX    C2C 3803   9.421   1.964   2.064
  224POX    C2D 3804   9.404   1.900   2.201
  224POX    C2E 3805   9.495   1.959   2.309
  224POX    C2F 3806   9.444   1.910   2.445
  224POX    C2G 3807   9.530   1.950   2.566
  224POX    C2H 3808   9.479   1.866   2.684
  224POX    C2I 3809   9.555   1.913   2.808
  224POX    C2J 3810   9.501   1.842   2.932
  224POX    C2K 3811   9.549   1.914   3.058
  224POX    C2L 3812   9.480   1.873   3.189
  224POX    C2M 3813   9.538   1.924   3.321
  224POX    C2N 3814   9.514   2.074   3.343
  224POX    C2O 3815   9.555   2.122   3.482
  224POX    C2P 3816   9.551   2.275   3.481
  225CHL    CN1 3817   1.545   3.808   0.445
  225CHL    CN2 3818   1.495   4.033   0.474
  225CHL    CN3 3819   1.724   3.957   0.454
  225CHL    NTM 3820   1.592   3.930   0.513
  225CHL     CB 3821   1.589   3.903   0.658
  226PJ2     CA 3822   1.645   4.003   0.759
  226PJ2     OA 3823   1.605   4.139   0.740
  226PJ2      P 3824   1.711   4.237   0.811
  226PJ2     OB 3825   1.655   4.367   0.767
  226PJ2     HB 3826   1.555   4.364   0.769
  226PJ2     OG 3827   1.845   4.192   0.768
  226PJ2     HG 3828   1.914   4.264   0.763
  226PJ2     OD 3829   1.681   4.211   0.967
  227POX     CD 3830   1.595   4.311   1.022
  227POX     CE 3831   1.574   4.301   1.174
  227POX     OE 3832   1.484   4.403   1.216
  227POX    C1A 3833   1.390   4.367   1.304
  227POX    O1A 3834   1.343   4.254   1.297
  227POX    C1B 3835   1.329   4.478   1.380
  227POX    C1C 3836   1.410   4.521   1.503
  227POX    C1D 3837   1.343   4.616   1.602
  227POX    C1E 3838   1.445   4.654   1.710
  227POX    C1F 3839   1.437   4.556   1.827
  227POX    C1G 3840   1.553   4.580   1.924
  227POX    C1H 3841   1.567   4.486   2.044
  227POX    C1I 3842   1.477   4.520   2.163
  227POX    C1J 3843   1.522   4.531   2.288
  227POX    C1K 3844   1.667   4.519   2.335
  227POX    C1L 3845   1.689   4.611   2.456
  227POX    C1M 3846   1.625   4.561   2.585
  227POX    C1N 3847   1.674   4.633   2.711
  227POX    C1O 3848   1.819   4.634   2.760
  227POX    C1P 3849   1.839   4.718   2.886
  227POX    C1Q 3850   1.981   4.706   2.942
  227POX    C1R 3851   2.000   4.788   3.070
  227POX     CZ 3852   1.710   4.324   1.240
  227POX     OZ 3853   1.719   4.279   1.375
  227POX    C2A 3854   1.845   4.283   1.420
  227POX    O2A 3855   1.938   4.288   1.340
  227POX    C2B 3856   1.857   4.287   1.567
  227POX    C2C 3857   1.860   4.429   1.623
  227POX    C2D 3858   1.907   4.428   1.768
  227POX    C2E 3859   2.043   4.361   1.789
  227POX    C2F 3860   2.143   4.449   1.713
  227POX    C2G 3861   2.272   4.374   1.680
  227POX    C2H 3862   2.381   4.468   1.629
  227POX    C2I 3863   2.526   4.417   1.625
  227POX    C2J 3864   2.635   4.510   1.572
  227POX    C2K 3865   2.647   4.506   1.419
  227POX    C2L 3866   2.769   4.590   1.380
  227POX    C2M 3867   2.752   4.739   1.412
  227POX    C2N 3868   2.886   4.812   1.409
  227POX    C2O 3869   2.957   4.777   1.541
  227POX    C2P 3870   3.081   4.865   1.532
  228CHL    CN1 3871   4.840   8.406   1.428
  228CHL    CN2 3872   5.014   8.543   1.504
  228CHL    CN3 3873   5.048   8.397   1.313
  228CHL    NTM 3874   4.954   8.487   1.382
  228CHL     CB 3875   4.921   8.588   1.281
  229PJ2     CA 3876   4.856   8.720   1.322
  229PJ2     OA 3877   4.729   8.713   1.386
  229PJ2      P 3878   4.660   8.858   1.400
  229PJ2     OB 3879   4.715   8.951   1.298
  229PJ2     HB 3880   4.814   8.940   1.309
  229PJ2     OG 3881   4.513   8.844   1.405
  229PJ2     HG 3882   4.491   8.790   1.487
  229PJ2     OD 3883   4.717   8.923   1.536
  230POX     CD 3884   4.662   8.872   1.658
  230POX     CE 3885   4.688   8.942   1.792
  230POX     OE 3886   4.627   8.878   1.904
  230POX    C1A 3887   4.683   8.769   1.956
  230POX    O1A 3888   4.776   8.709   1.903
  230POX    C1B 3889   4.614   8.724   2.079
  230POX    C1C 3890   4.617   8.836   2.184
  230POX    C1D 3891   4.758   8.859   2.237
  230POX    C1E 3892   4.752   8.937   2.368
  230POX    C1F 3893   4.889   8.944   2.437
  230POX    C1G 3894   4.905   9.050   2.545
  230POX    C1H 3895   4.816   9.031   2.668
  230POX    C1I 3896   4.856   9.140   2.768
  230POX    C1J 3897   4.889   9.110   2.893
  230POX    C1K 3898   4.885   8.968   2.949
  230POX    C1L 3899   4.810   8.947   3.081
  230POX    C1M 3900   4.859   9.051   3.182
  230POX    C1N 3901   4.801   9.027   3.322
  230POX    C1O 3902   4.873   9.115   3.424
  230POX    C1P 3903   4.794   9.112   3.554
  230POX    C1Q 3904   4.833   9.225   3.650
  230POX    C1R 3905   4.751   9.241   3.778
  230POX     CZ 3906   4.656   9.092   1.785
  230POX     OZ 3907   4.712   9.182   1.881
  230POX    C2A 3908   4.670   9.308   1.874
  230POX    O2A 3909   4.568   9.338   1.812
  230POX    C2B 3910   4.746   9.395   1.966
  230POX    C2C 3911   4.668   9.409   2.097
  230POX    C2D 3912   4.722   9.533   2.169
  230POX    C2E 3913   4.669   9.547   2.312
  230POX    C2F 3914   4.520   9.562   2.341
  230POX    C2G 3915   4.490   9.539   2.490
  230POX    C2H 3916   4.339   9.546   2.510
  230POX    C2I 3917   4.295   9.513   2.652
  230POX    C2J 3918   4.144   9.509   2.679
  230POX    C2K 3919   4.127   9.464   2.824
  230POX    C2L 3920   3.986   9.429   2.873
  230POX    C2M 3921   3.991   9.319   2.979
  230POX    C2N 3922   3.884   9.318   3.089
  230POX    C2O 3923   3.899   9.422   3.200
  230POX    C2P 3924   3.999   9.360   3.298
  231CHL    CN1 3925   8.209   0.841   0.913
  231CHL    CN2 3926   8.058   0.989   1.013
  231CHL    CN3 3927   8.281   1.004   1.070
  231CHL    NTM 3928   8.176   0.906   1.041
  231CHL     CB 3929   8.136   0.823   1.156
  232PJ2     CA 3930   8.179   0.678   1.179
  232PJ2     OA 3931   8.318   0.667   1.209
  232PJ2      P 3932   8.354   0.516   1.253
  232PJ2     OB 3933   8.295   0.428   1.151
  232PJ2     HB 3934   8.195   0.438   1.154
  232PJ2     OG 3935   8.501   0.506   1.272
  232PJ2     HG 3936   8.544   0.420   1.246
  232PJ2     OD 3937   8.270   0.505   1.390
  233POX     CD 3938   8.348   0.468   1.504
  233POX     CE 3939   8.281   0.516   1.633
  233POX     OE 3940   8.378   0.501   1.738
  233POX    C1A 3941   8.381   0.600   1.827
  233POX    O1A 3942   8.326   0.706   1.799
  233POX    C1B 3943   8.476   0.573   1.938
  233POX    C1C 3944   8.399   0.514   2.056
  233POX    C1D 3945   8.460   0.524   2.196
  233POX    C1E 3946   8.387   0.436   2.296
  233POX    C1F 3947   8.448   0.455   2.435
  233POX    C1G 3948   8.362   0.400   2.549
  233POX    C1H 3949   8.432   0.421   2.683
  233POX    C1I 3950   8.329   0.363   2.780
  233POX    C1J 3951   8.357   0.254   2.851
  233POX    C1K 3952   8.476   0.159   2.854
  233POX    C1L 3953   8.599   0.218   2.923
  233POX    C1M 3954   8.588   0.210   3.075
  233POX    C1N 3955   8.719   0.206   3.153
  233POX    C1O 3956   8.808   0.083   3.130
  233POX    C1P 3957   8.942   0.087   3.203
  233POX    C1Q 3958   9.042   0.201   3.182
  233POX    C1R 3959   9.096   0.181   3.040
  233POX     CZ 3960   8.152   0.437   1.655
  233POX     OZ 3961   8.069   0.490   1.759
  233POX    C2A 3962   7.978   0.413   1.817
  233POX    O2A 3963   7.956   0.296   1.787
  233POX    C2B 3964   7.909   0.486   1.926
  233POX    C2C 3965   7.984   0.491   2.060
  233POX    C2D 3966   7.918   0.573   2.170
  233POX    C2E 3967   7.820   0.485   2.248
  233POX    C2F 3968   7.882   0.398   2.358
  233POX    C2G 3969   7.902   0.479   2.486
  233POX    C2H 3970   7.924   0.391   2.609
  233POX    C2I 3971   7.922   0.472   2.739
  233POX    C2J 3972   7.906   0.380   2.861
  233POX    C2K 3973   7.854   0.443   2.990
  233POX    C2L 3974   7.946   0.556   3.036
  233POX    C2M 3975   7.903   0.610   3.173
  233POX    C2N 3976   7.984   0.733   3.216
  233POX    C2O 3977   7.915   0.796   3.337
  233POX    C2P 3978   8.014   0.885   3.414
  234CHL    CN1 3979   1.490   7.980   1.003
  234CHL    CN2 3980   1.446   8.119   1.185
  234CHL    CN3 3981   1.607   8.183   1.031
  234CHL    NTM 3982   1.555   8.066   1.103
  234CHL     CB 3983   1.655   7.994   1.183
  235PJ2     CA 3984   1.645   7.849   1.230
  235PJ2     OA 3985   1.514   7.821   1.279
  235PJ2      P 3986   1.511   7.671   1.339
  235PJ2     OB 3987   1.644   7.646   1.400
  235PJ2     HB 3988   1.640   7.565   1.458
  235PJ2     OG 3989   1.465   7.596   1.221
  235PJ2     HG 3990   1.455   7.500   1.247
  235PJ2     OD 3991   1.401   7.677   1.456
  236POX     CD 3992   1.439   7.738   1.580
  236POX     CE 3993   1.321   7.746   1.676
  236POX     OE 3994   1.350   7.844   1.776
  236POX    C1A 3995   1.260   7.934   1.815
  236POX    O1A 3996   1.155   7.934   1.751
  236POX    C1B 3997   1.286   8.028   1.926
  236POX    C1C 3998   1.287   7.968   2.067
  236POX    C1D 3999   1.414   7.895   2.113
  236POX    C1E 4000   1.400   7.828   2.249
  236POX    C1F 4001   1.525   7.747   2.286
  236POX    C1G 4002   1.499   7.684   2.423
  236POX    C1H 4003   1.607   7.597   2.487
  236POX    C1I 4004   1.528   7.532   2.601
  236POX    C1J 4005   1.583   7.428   2.662
  236POX    C1K 4006   1.704   7.357   2.600
  236POX    C1L 4007   1.811   7.316   2.701
  236POX    C1M 4008   1.910   7.217   2.640
  236POX    C1N 4009   1.852   7.077   2.619
  236POX    C1O 4010   1.789   7.004   2.737
  236POX    C1P 4011   1.695   6.886   2.707
  236POX    C1Q 4012   1.763   6.774   2.628
  236POX    C1R 4013   1.866   6.696   2.710
  236POX     CZ 4014   1.295   7.603   1.724
  236POX     OZ 4015   1.398   7.538   1.799
  236POX    C2A 4016   1.399   7.405   1.800
  236POX    O2A 4017   1.310   7.339   1.745
  236POX    C2B 4018   1.514   7.346   1.872
  236POX    C2C 4019   1.473   7.309   2.015
  236POX    C2D 4020   1.588   7.242   2.092
  236POX    C2E 4021   1.549   7.231   2.239
  236POX    C2F 4022   1.490   7.093   2.270
  236POX    C2G 4023   1.450   7.081   2.417
  236POX    C2H 4024   1.356   7.185   2.477
  236POX    C2I 4025   1.283   7.123   2.596
  236POX    C2J 4026   1.360   7.083   2.723
  236POX    C2K 4027   1.256   7.022   2.816
  236POX    C2L 4028   1.311   7.025   2.959
  236POX    C2M 4029   1.416   6.915   2.975
  236POX    C2N 4030   1.492   6.945   3.104
  236POX    C2O 4031   1.561   6.814   3.143
  236POX    C2P 4032   1.667   6.746   3.056
  237CHL    CN1 4033   4.247   8.462   1.066
  237CHL    CN2 4034   4.275   8.663   0.929
  237CHL    CN3 4035   4.083   8.624   1.083
  237CHL    NTM 4036   4.227   8.608   1.057
  237CHL     CB 4037   4.305   8.657   1.172
  238PJ2     CA 4038   4.318   8.809   1.180
  238PJ2     OA 4039   4.196   8.880   1.201
  238PJ2      P 4040   4.209   9.041   1.207
  238PJ2     OB 4041   4.348   9.076   1.173
  238PJ2     HB 4042   4.375   9.155   1.228
  238PJ2     OG 4043   4.094   9.101   1.136
  238PJ2     HG 4044   4.067   9.036   1.065
  238PJ2     OD 4045   4.187   9.070   1.364
  239POX     CD 4046   4.294   9.077   1.459
  239POX     CE 4047   4.250   9.026   1.596
  239POX     OE 4048   4.312   9.108   1.696
  239POX    C1A 4049   4.246   9.120   1.810
  239POX    O1A 4050   4.124   9.127   1.798
  239POX    C1B 4051   4.329   9.161   1.926
  239POX    C1C 4052   4.272   9.099   2.054
  239POX    C1D 4053   4.364   9.139   2.170
  239POX    C1E 4054   4.331   9.061   2.297
  239POX    C1F 4055   4.393   9.114   2.427
  239POX    C1G 4056   4.343   9.029   2.544
  239POX    C1H 4057   4.379   9.107   2.671
  239POX    C1I 4058   4.316   9.051   2.799
  239POX    C1J 4059   4.362   9.050   2.923
  239POX    C1K 4060   4.493   9.122   2.956
  239POX    C1L 4061   4.502   9.178   3.099
  239POX    C1M 4062   4.417   9.303   3.124
  239POX    C1N 4063   4.462   9.367   3.255
  239POX    C1O 4064   4.413   9.279   3.371
  239POX    C1P 4065   4.457   9.331   3.508
  239POX    C1Q 4066   4.377   9.253   3.613
  239POX    C1R 4067   4.232   9.301   3.618
  239POX     CZ 4068   4.271   8.876   1.607
  239POX     OZ 4069   4.285   8.809   1.733
  239POX    C2A 4070   4.265   8.678   1.740
  239POX    O2A 4071   4.274   8.615   1.634
  239POX    C2B 4072   4.274   8.624   1.877
  239POX    C2C 4073   4.137   8.558   1.901
  239POX    C2D 4074   4.119   8.494   2.039
  239POX    C2E 4075   4.094   8.600   2.147
  239POX    C2F 4076   4.055   8.529   2.276
  239POX    C2G 4077   4.004   8.645   2.362
  239POX    C2H 4078   4.000   8.598   2.508
  239POX    C2I 4079   4.020   8.726   2.590
  239POX    C2J 4080   4.012   8.700   2.740
  239POX    C2K 4081   3.971   8.824   2.820
  239POX    C2L 4082   3.960   8.805   2.971
  239POX    C2M 4083   3.828   8.737   3.006
  239POX    C2N 4084   3.815   8.708   3.156
  239POX    C2O 4085   3.749   8.817   3.239
  239POX    C2P 4086   3.761   8.793   3.390
  240CHL    CN1 4087   5.041   5.518   1.245
  240CHL    CN2 4088   4.978   5.278   1.221
  240CHL    CN3 4089   4.906   5.401   1.397
  240CHL    NTM 4090   4.937   5.415   1.254
  240CHL     CB 4091   4.814   5.443   1.178
  241PJ2     CA 4092   4.730   5.571   1.180
  241PJ2     OA 4093   4.698   5.626   1.307
  241PJ2      P 4094   4.650   5.779   1.288
  241PJ2     OB 4095   4.728   5.837   1.177
  241PJ2     HB 4096   4.806   5.779   1.154
  241PJ2     OG 4097   4.502   5.787   1.286
  241PJ2     HG 4098   4.468   5.755   1.375
  241PJ2     OD 4099   4.707   5.855   1.418
  242POX     CD 4100   4.662   5.797   1.541
  242POX     CE 4101   4.756   5.844   1.653
  242POX     OE 4102   4.740   5.776   1.777
  242POX    C1A 4103   4.815   5.668   1.797
  242POX    O1A 4104   4.881   5.620   1.706
  242POX    C1B 4105   4.788   5.611   1.931
  242POX    C1C 4106   4.862   5.663   2.054
  242POX    C1D 4107   4.866   5.575   2.179
  242POX    C1E 4108   4.914   5.666   2.292
  242POX    C1F 4109   4.913   5.596   2.428
  242POX    C1G 4110   4.983   5.695   2.521
  242POX    C1H 4111   4.999   5.622   2.655
  242POX    C1I 4112   5.046   5.708   2.772
  242POX    C1J 4113   5.168   5.701   2.824
  242POX    C1K 4114   5.271   5.588   2.811
  242POX    C1L 4115   5.392   5.609   2.902
  242POX    C1M 4116   5.476   5.482   2.915
  242POX    C1N 4117   5.452   5.418   3.052
  242POX    C1O 4118   5.534   5.292   3.081
  242POX    C1P 4119   5.490   5.178   2.990
  242POX    C1Q 4120   5.344   5.133   2.995
  242POX    C1R 4121   5.332   5.048   2.869
  242POX     CZ 4122   4.745   5.997   1.660
  242POX     OZ 4123   4.773   6.060   1.786
  242POX    C2A 4124   4.766   6.192   1.782
  242POX    O2A 4125   4.729   6.248   1.679
  242POX    C2B 4126   4.813   6.258   1.907
  242POX    C2C 4127   4.751   6.396   1.929
  242POX    C2D 4128   4.766   6.455   2.069
  242POX    C2E 4129   4.743   6.606   2.082
  242POX    C2F 4130   4.761   6.658   2.225
  242POX    C2G 4131   4.687   6.591   2.341
  242POX    C2H 4132   4.734   6.627   2.482
  242POX    C2I 4133   4.713   6.777   2.502
  242POX    C2J 4134   4.713   6.816   2.650
  242POX    C2K 4135   4.716   6.967   2.669
  242POX    C2L 4136   4.703   6.997   2.819
  242POX    C2M 4137   4.684   7.146   2.850
  242POX    C2N 4138   4.692   7.192   2.996
  242POX    C2O 4139   4.667   7.343   3.002
  242POX    C2P 4140   4.519   7.378   3.010
  243CHL    CN1 4141   6.049   4.720   2.028
  243CHL    CN2 4142   6.191   4.537   1.972
  243CHL    CN3 4143   6.281   4.757   1.955
  243CHL    NTM 4144   6.159   4.677   1.941
  243CHL     CB 4145   6.115   4.681   1.800
  244PJ2     CA 4146   6.053   4.799   1.726
  244PJ2     OA 4147   5.920   4.838   1.761
  244PJ2      P 4148   5.892   4.980   1.691
  244PJ2     OB 4149   5.989   5.075   1.750
  244PJ2     HB 4150   5.980   5.162   1.701
  244PJ2     OG 4151   5.887   4.980   1.543
  244PJ2     HG 4152   5.879   4.888   1.504
  244PJ2     OD 4153   5.743   5.009   1.746
  245POX     CD 4154   5.734   5.112   1.845
  245POX     CE 4155   5.615   5.086   1.938
  245POX     OE 4156   5.575   5.208   2.002
  245POX    C1A 4157   5.505   5.292   1.927
  245POX    O1A 4158   5.474   5.266   1.811
  245POX    C1B 4159   5.482   5.413   2.009
  245POX    C1C 4160   5.346   5.475   1.974
  245POX    C1D 4161   5.286   5.553   2.091
  245POX    C1E 4162   5.369   5.674   2.134
  245POX    C1F 4163   5.348   5.711   2.281
  245POX    C1G 4164   5.436   5.825   2.331
  245POX    C1H 4165   5.377   5.881   2.460
  245POX    C1I 4166   5.458   5.991   2.529
  245POX    C1J 4167   5.417   6.061   2.634
  245POX    C1K 4168   5.279   6.052   2.699
  245POX    C1L 4169   5.274   6.093   2.846
  245POX    C1M 4170   5.277   6.245   2.863
  245POX    C1N 4171   5.303   6.282   3.009
  245POX    C1O 4172   5.308   6.434   3.029
  245POX    C1P 4173   5.344   6.457   3.176
  245POX    C1Q 4174   5.245   6.562   3.226
  245POX    C1R 4175   5.263   6.593   3.375
  245POX     CZ 4176   5.636   4.956   2.015
  245POX     OZ 4177   5.535   4.882   2.084
  245POX    C2A 4178   5.567   4.769   2.147
  245POX    O2A 4179   5.685   4.734   2.150
  245POX    C2B 4180   5.451   4.704   2.213
  245POX    C2C 4181   5.373   4.805   2.298
  245POX    C2D 4182   5.261   4.740   2.379
  245POX    C2E 4183   5.185   4.838   2.469
  245POX    C2F 4184   5.110   4.772   2.585
  245POX    C2G 4185   5.204   4.703   2.684
  245POX    C2H 4186   5.149   4.688   2.826
  245POX    C2I 4187   5.269   4.677   2.920
  245POX    C2J 4188   5.225   4.634   3.060
  245POX    C2K 4189   5.346   4.605   3.149
  245POX    C2L 4190   5.292   4.561   3.286
  245POX    C2M 4191   5.410   4.504   3.365
  245POX    C2N 4192   5.506   4.606   3.426
  245POX    C2O 4193   5.628   4.547   3.496
  245POX    C2P 4194   5.706   4.654   3.572
  246CHL    CN1 4195   1.962   6.032   1.063
  246CHL    CN2 4196   2.186   6.100   1.003
  246CHL    CN3 4197   2.095   5.897   0.913
  246CHL    NTM 4198   2.097   5.986   1.030
  246CHL     CB 4199   2.138   5.908   1.148
  247PJ2     CA 4200   2.249   5.804   1.137
  247PJ2     OA 4201   2.232   5.680   1.066
  247PJ2      P 4202   2.378   5.612   1.060
  247PJ2     OB 4203   2.353   5.472   1.018
  247PJ2     HB 4204   2.303   5.469   0.932
  247PJ2     OG 4205   2.471   5.694   0.979
  247PJ2     HG 4206   2.523   5.631   0.921
  247PJ2     OD 4207   2.429   5.602   1.213
  248POX     CD 4208   2.400   5.495   1.303
  248POX     CE 4209   2.449   5.516   1.446
  248POX     OE 4210   2.432   5.398   1.526
  248POX    C1A 4211   2.527   5.306   1.511
  248POX    O1A 4212   2.599   5.311   1.412
  248POX    C1B 4213   2.522   5.206   1.620
  248POX    C1C 4214   2.638   5.106   1.617
  248POX    C1D 4215   2.637   5.000   1.728
  248POX    C1E 4216   2.502   4.931   1.740
  248POX    C1F 4217   2.507   4.837   1.861
  248POX    C1G 4218   2.368   4.786   1.900
  248POX    C1H 4219   2.363   4.686   2.015
  248POX    C1I 4220   2.219   4.633   2.017
  248POX    C1J 4221   2.155   4.580   2.120
  248POX    C1K 4222   2.211   4.549   2.259
  248POX    C1L 4223   2.113   4.561   2.376
  248POX    C1M 4224   2.186   4.567   2.510
  248POX    C1N 4225   2.262   4.697   2.533
  248POX    C1O 4226   2.328   4.702   2.671
  248POX    C1P 4227   2.309   4.838   2.739
  248POX    C1Q 4228   2.382   4.961   2.685
  248POX    C1R 4229   2.531   4.938   2.711
  248POX     CZ 4230   2.379   5.642   1.497
  248POX     OZ 4231   2.421   5.684   1.628
  248POX    C2A 4232   2.337   5.760   1.698
  248POX    O2A 4233   2.262   5.834   1.635
  248POX    C2B 4234   2.376   5.773   1.840
  248POX    C2C 4235   2.320   5.885   1.928
  248POX    C2D 4236   2.417   5.921   2.041
  248POX    C2E 4237   2.443   5.808   2.142
  248POX    C2F 4238   2.531   5.848   2.261
  248POX    C2G 4239   2.540   5.731   2.359
  248POX    C2H 4240   2.645   5.775   2.462
  248POX    C2I 4241   2.685   5.661   2.556
  248POX    C2J 4242   2.564   5.598   2.624
  248POX    C2K 4243   2.593   5.453   2.663
  248POX    C2L 4244   2.509   5.403   2.780
  248POX    C2M 4245   2.574   5.443   2.913
  248POX    C2N 4246   2.479   5.422   3.031
  248POX    C2O 4247   2.534   5.427   3.174
  248POX    C2P 4248   2.641   5.324   3.211
  249CHL    CN1 4249   8.575   5.971   1.089
  249CHL    CN2 4250   8.689   6.126   0.933
  249CHL    CN3 4251   8.649   5.906   0.877
  249CHL    NTM 4252   8.684   5.991   0.992
  249CHL     CB 4253   8.819   5.954   1.035
  250PJ2     CA 4254   8.851   5.814   1.089
  250PJ2     OA 4255   8.764   5.779   1.197
  250PJ2      P 4256   8.803   5.630   1.245
  250PJ2     OB 4257   8.678   5.604   1.321
  250PJ2     HB 4258   8.653   5.689   1.368
  250PJ2     OG 4259   8.836   5.554   1.123
  250PJ2     HG 4260   8.839   5.456   1.144
  250PJ2     OD 4261   8.933   5.646   1.338
  251POX     CD 4262   8.905   5.629   1.477
  251POX     CE 4263   9.000   5.699   1.574
  251POX     OE 4264   9.047   5.621   1.684
  251POX    C1A 4265   9.165   5.563   1.662
  251POX    O1A 4266   9.242   5.599   1.573
  251POX    C1B 4267   9.205   5.461   1.761
  251POX    C1C 4268   9.353   5.458   1.797
  251POX    C1D 4269   9.391   5.370   1.917
  251POX    C1E 4270   9.543   5.357   1.925
  251POX    C1F 4271   9.581   5.276   2.049
  251POX    C1G 4272   9.731   5.249   2.054
  251POX    C1H 4273   9.776   5.196   2.190
  251POX    C1I 4274   9.742   5.287   2.308
  251POX    C1J 4275   9.798   5.260   2.426
  251POX    C1K 4276   9.877   5.133   2.457
  251POX    C1L 4277   9.945   5.140   2.594
  251POX    C1M 4278   9.830   5.146   2.696
  251POX    C1N 4279   9.876   5.158   2.841
  251POX    C1O 4280   9.760   5.136   2.939
  251POX    C1P 4281   9.816   5.148   3.080
  251POX    C1Q 4282   9.722   5.148   3.201
  251POX    C1R 4283   9.660   5.012   3.232
  251POX     CZ 4284   8.938   5.836   1.602
  251POX     OZ 4285   8.821   5.843   1.685
  251POX    C2A 4286   8.778   5.961   1.729
  251POX    O2A 4287   8.809   6.068   1.676
  251POX    C2B 4288   8.662   5.938   1.818
  251POX    C2C 4289   8.698   5.927   1.966
  251POX    C2D 4290   8.712   6.067   2.026
  251POX    C2E 4291   8.705   6.076   2.179
  251POX    C2F 4292   8.834   6.014   2.233
  251POX    C2G 4293   8.826   5.976   2.381
  251POX    C2H 4294   8.902   6.076   2.467
  251POX    C2I 4295   8.854   6.037   2.607
  251POX    C2J 4296   8.922   6.113   2.721
  251POX    C2K 4297   8.856   6.251   2.734
  251POX    C2L 4298   8.909   6.328   2.855
  251POX    C2M 4299   8.814   6.440   2.898
  251POX    C2N 4300   8.892   6.526   2.997
  251POX    C2O 4301   8.980   6.639   2.943
  251POX    C2P 4302   9.034   6.738   3.047
  252CHL    CN1 4303   4.840   3.272   1.466
  252CHL    CN2 4304   4.824   3.472   1.350
  252CHL    CN3 4305   5.023   3.438   1.449
  252CHL    NTM 4306   4.918   3.363   1.380
  252CHL     CB 4307   4.959   3.303   1.252
  253PJ2     CA 4308   5.046   3.177   1.258
  253PJ2     OA 4309   5.157   3.180   1.349
  253PJ2      P 4310   5.226   3.036   1.364
  253PJ2     OB 4311   5.201   2.956   1.243
  253PJ2     HB 4312   5.115   2.976   1.195
  253PJ2     OG 4313   5.371   3.053   1.392
  253PJ2     HG 4314   5.376   3.147   1.425
  253PJ2     OD 4315   5.135   2.979   1.485
  254POX     CD 4316   5.156   3.036   1.614
  254POX     CE 4317   5.055   3.010   1.726
  254POX     OE 4318   5.065   3.097   1.840
  254POX    C1A 4319   4.975   3.195   1.845
  254POX    O1A 4320   4.875   3.199   1.773
  254POX    C1B 4321   5.007   3.291   1.953
  254POX    C1C 4322   4.962   3.435   1.929
  254POX    C1D 4323   4.984   3.520   2.055
  254POX    C1E 4324   4.984   3.672   2.036
  254POX    C1F 4325   4.925   3.744   2.158
  254POX    C1G 4326   5.017   3.718   2.278
  254POX    C1H 4327   4.938   3.745   2.406
  254POX    C1I 4328   4.903   3.891   2.435
  254POX    C1J 4329   4.866   3.921   2.560
  254POX    C1K 4330   4.845   3.830   2.681
  254POX    C1L 4331   4.799   3.903   2.807
  254POX    C1M 4332   4.839   3.839   2.940
  254POX    C1N 4333   4.752   3.897   3.052
  254POX    C1O 4334   4.734   3.792   3.161
  254POX    C1P 4335   4.861   3.770   3.243
  254POX    C1Q 4336   4.861   3.662   3.352
  254POX    C1R 4337   4.969   3.679   3.460
  254POX     CZ 4338   5.069   2.863   1.766
  254POX     OZ 4339   5.203   2.834   1.805
  254POX    C2A 4340   5.248   2.709   1.817
  254POX    O2A 4341   5.178   2.610   1.795
  254POX    C2B 4342   5.386   2.696   1.867
  254POX    C2C 4343   5.378   2.674   2.018
  254POX    C2D 4344   5.510   2.612   2.067
  254POX    C2E 4345   5.518   2.596   2.219
  254POX    C2F 4346   5.423   2.491   2.277
  254POX    C2G 4347   5.429   2.493   2.429
  254POX    C2H 4348   5.335   2.379   2.468
  254POX    C2I 4349   5.354   2.336   2.614
  254POX    C2J 4350   5.251   2.237   2.668
  254POX    C2K 4351   5.309   2.173   2.795
  254POX    C2L 4352   5.220   2.059   2.846
  254POX    C2M 4353   5.315   1.989   2.943
  254POX    C2N 4354   5.258   1.859   2.999
  254POX    C2O 4355   5.363   1.798   3.093
  254POX    C2P 4356   5.298   1.692   3.182
  255CHL    CN1 4357   6.285   0.594   0.785
  255CHL    CN2 4358   6.404   0.467   0.941
  255CHL    CN3 4359   6.309   0.359   0.756
  255CHL    NTM 4360   6.379   0.482   0.797
  255CHL     CB 4361   6.507   0.498   0.726
  256PJ2     CA 4362   6.582   0.631   0.728
  256PJ2     OA 4363   6.621   0.684   0.855
  256PJ2      P 4364   6.666   0.837   0.837
  256PJ2     OB 4365   6.813   0.843   0.823
  256PJ2     HB 4366   6.844   0.748   0.828
  256PJ2     OG 4367   6.572   0.889   0.735
  256PJ2     HG 4368   6.608   0.971   0.690
  256PJ2     OD 4369   6.617   0.905   0.975
  257POX     CD 4370   6.693   0.848   1.082
  257POX     CE 4371   6.658   0.909   1.218
  257POX     OE 4372   6.748   0.850   1.312
  257POX    C1A 4373   6.869   0.898   1.337
  257POX    O1A 4374   6.924   0.979   1.262
  257POX    C1B 4375   6.930   0.840   1.459
  257POX    C1C 4376   7.042   0.927   1.516
  257POX    C1D 4377   7.124   0.850   1.620
  257POX    C1E 4378   7.037   0.812   1.741
  257POX    C1F 4379   7.113   0.728   1.843
  257POX    C1G 4380   7.043   0.712   1.978
  257POX    C1H 4381   7.129   0.613   2.057
  257POX    C1I 4382   7.067   0.570   2.190
  257POX    C1J 4383   7.160   0.545   2.283
  257POX    C1K 4384   7.312   0.554   2.277
  257POX    C1L 4385   7.352   0.678   2.357
  257POX    C1M 4386   7.504   0.696   2.356
  257POX    C1N 4387   7.555   0.792   2.464
  257POX    C1O 4388   7.501   0.752   2.601
  257POX    C1P 4389   7.540   0.840   2.720
  257POX    C1Q 4390   7.682   0.822   2.774
  257POX    C1R 4391   7.706   0.918   2.891
  257POX     CZ 4392   6.509   0.893   1.248
  257POX     OZ 4393   6.455   0.934   1.374
  257POX    C2A 4394   6.325   0.918   1.394
  257POX    O2A 4395   6.267   0.824   1.341
  257POX    C2B 4396   6.262   1.001   1.499
  257POX    C2C 4397   6.294   0.928   1.630
  257POX    C2D 4398   6.239   1.007   1.749
  257POX    C2E 4399   6.272   0.939   1.883
  257POX    C2F 4400   6.252   1.035   2.000
  257POX    C2G 4401   6.252   0.951   2.127
  257POX    C2H 4402   6.225   1.031   2.255
  257POX    C2I 4403   6.091   1.105   2.262
  257POX    C2J 4404   6.075   1.175   2.397
  257POX    C2K 4405   6.068   1.075   2.513
  257POX    C2L 4406   6.048   1.138   2.651
  257POX    C2M 4407   6.160   1.230   2.701
  257POX    C2N 4408   6.161   1.225   2.854
  257POX    C2O 4409   6.272   1.308   2.920
  257POX    C2P 4410   6.283   1.289   3.072
  258CHL    CN1 4411   2.349   5.350   0.449
  258CHL    CN2 4412   2.557   5.417   0.531
  258CHL    CN3 4413   2.402   5.588   0.493
  258CHL    NTM 4414   2.413   5.448   0.538
  258CHL     CB 4415   2.370   5.426   0.677
  259PJ2     CA 4416   2.222   5.417   0.713
  259PJ2     OA 4417   2.134   5.530   0.716
  259PJ2      P 4418   1.978   5.496   0.731
  259PJ2     OB 4419   1.897   5.616   0.700
  259PJ2     HB 4420   1.924   5.673   0.777
  259PJ2     OG 4421   1.960   5.387   0.633
  259PJ2     HG 4422   2.015   5.305   0.650
  259PJ2     OD 4423   1.928   5.453   0.878
  260POX     CD 4424   1.946   5.549   0.982
  260POX     CE 4425   1.911   5.499   1.123
  260POX     OE 4426   1.889   5.615   1.203
  260POX    C1A 4427   1.780   5.616   1.280
  260POX    O1A 4428   1.690   5.537   1.253
  260POX    C1B 4429   1.775   5.711   1.394
  260POX    C1C 4430   1.876   5.676   1.503
  260POX    C1D 4431   1.828   5.726   1.639
  260POX    C1E 4432   1.938   5.705   1.744
  260POX    C1F 4433   1.887   5.720   1.888
  260POX    C1G 4434   1.842   5.856   1.942
  260POX    C1H 4435   1.952   5.950   1.992
  260POX    C1I 4436   1.892   6.076   2.054
  260POX    C1J 4437   1.957   6.157   2.138
  260POX    C1K 4438   2.095   6.126   2.195
  260POX    C1L 4439   2.086   6.080   2.341
  260POX    C1M 4440   2.224   6.040   2.393
  260POX    C1N 4441   2.207   6.007   2.542
  260POX    C1O 4442   2.331   5.962   2.620
  260POX    C1P 4443   2.290   5.938   2.765
  260POX    C1Q 4444   2.399   5.880   2.856
  260POX    C1R 4445   2.356   5.884   3.002
  260POX     CZ 4446   2.008   5.387   1.161
  260POX     OZ 4447   1.998   5.350   1.299
  260POX    C2A 4448   2.064   5.238   1.327
  260POX    O2A 4449   2.165   5.206   1.265
  260POX    C2B 4450   2.017   5.174   1.452
  260POX    C2C 4451   2.115   5.194   1.568
  260POX    C2D 4452   2.101   5.334   1.629
  260POX    C2E 4453   2.079   5.340   1.781
  260POX    C2F 4454   2.196   5.280   1.859
  260POX    C2G 4455   2.182   5.310   2.008
  260POX    C2H 4456   2.304   5.240   2.069
  260POX    C2I 4457   2.301   5.257   2.221
  260POX    C2J 4458   2.423   5.179   2.271
  260POX    C2K 4459   2.411   5.026   2.262
  260POX    C2L 4460   2.538   4.972   2.329
  260POX    C2M 4461   2.537   4.820   2.317
  260POX    C2N 4462   2.666   4.764   2.377
  260POX    C2O 4463   2.650   4.613   2.359
  260POX    C2P 4464   2.758   4.524   2.421
  261CHL    CN1 4465   6.590   8.458   1.145
  261CHL    CN2 4466   6.526   8.306   0.977
  261CHL    CN3 4467   6.659   8.228   1.152
  261CHL    NTM 4468   6.637   8.345   1.065
  261CHL     CB 4469   6.757   8.380   0.988
  262PJ2     CA 4470   6.891   8.408   1.056
  262PJ2     OA 4471   6.897   8.474   1.182
  262PJ2      P 4472   7.024   8.440   1.276
  262PJ2     OB 4473   7.147   8.449   1.195
  262PJ2     HB 4474   7.106   8.467   1.105
  262PJ2     OG 4475   7.026   8.533   1.392
  262PJ2     HG 4476   6.939   8.519   1.440
  262PJ2     OD 4477   6.976   8.292   1.316
  263POX     CD 4478   6.878   8.289   1.420
  263POX     CE 4479   6.884   8.178   1.525
  263POX     OE 4480   6.760   8.165   1.595
  263POX    C1A 4481   6.655   8.100   1.545
  263POX    O1A 4482   6.663   8.068   1.426
  263POX    C1B 4483   6.536   8.099   1.633
  263POX    C1C 4484   6.461   7.967   1.614
  263POX    C1D 4485   6.509   7.857   1.708
  263POX    C1E 4486   6.498   7.887   1.858
  263POX    C1F 4487   6.521   7.762   1.943
  263POX    C1G 4488   6.479   7.781   2.089
  263POX    C1H 4489   6.458   7.655   2.174
  263POX    C1I 4490   6.411   7.690   2.315
  263POX    C1J 4491   6.356   7.610   2.405
  263POX    C1K 4492   6.344   7.460   2.375
  263POX    C1L 4493   6.355   7.367   2.496
  263POX    C1M 4494   6.370   7.223   2.447
  263POX    C1N 4495   6.384   7.130   2.568
  263POX    C1O 4496   6.520   7.138   2.638
  263POX    C1P 4497   6.531   7.026   2.741
  263POX    C1Q 4498   6.670   6.988   2.795
  263POX    C1R 4499   6.664   6.885   2.907
  263POX     CZ 4500   7.011   8.183   1.609
  263POX     OZ 4501   7.026   8.299   1.690
  263POX    C2A 4502   7.128   8.384   1.675
  263POX    O2A 4503   7.214   8.354   1.594
  263POX    C2B 4504   7.123   8.501   1.766
  263POX    C2C 4505   7.233   8.515   1.871
  263POX    C2D 4506   7.247   8.396   1.966
  263POX    C2E 4507   7.383   8.396   2.036
  263POX    C2F 4508   7.403   8.281   2.136
  263POX    C2G 4509   7.548   8.282   2.185
  263POX    C2H 4510   7.557   8.167   2.285
  263POX    C2I 4511   7.586   8.029   2.226
  263POX    C2J 4512   7.629   7.930   2.335
  263POX    C2K 4513   7.695   7.801   2.287
  263POX    C2L 4514   7.824   7.830   2.209
  263POX    C2M 4515   7.896   7.702   2.168
  263POX    C2N 4516   7.933   7.611   2.285
  263POX    C2O 4517   8.016   7.677   2.396
  263POX    C2P 4518   8.016   7.591   2.523
  264CHL    CN1 4519   3.954   4.154   1.262
  264CHL    CN2 4520   3.931   4.287   1.056
  264CHL    CN3 4521   3.772   4.120   1.106
  264CHL    NTM 4522   3.914   4.156   1.121
  264CHL     CB 4523   3.995   4.058   1.046
  265PJ2     CA 4524   4.142   4.072   1.006
  265PJ2     OA 4525   4.237   4.098   1.109
  265PJ2      P 4526   4.346   3.981   1.090
  265PJ2     OB 4527   4.297   3.842   1.101
  265PJ2     HB 4528   4.373   3.778   1.107
  265PJ2     OG 4529   4.414   4.010   0.962
  265PJ2     HG 4530   4.504   3.968   0.969
  265PJ2     OD 4531   4.445   4.008   1.214
  266POX     CD 4532   4.393   3.977   1.344
  266POX     CE 4533   4.463   4.029   1.470
  266POX     OE 4534   4.419   3.958   1.586
  266POX    C1A 4535   4.501   3.867   1.638
  266POX    O1A 4536   4.601   3.834   1.574
  266POX    C1B 4537   4.442   3.794   1.753
  266POX    C1C 4538   4.450   3.850   1.895
  266POX    C1D 4539   4.357   3.774   1.990
  266POX    C1E 4540   4.405   3.838   2.120
  266POX    C1F 4541   4.431   3.749   2.242
  266POX    C1G 4542   4.463   3.839   2.361
  266POX    C1H 4543   4.415   3.791   2.498
  266POX    C1I 4544   4.437   3.893   2.610
  266POX    C1J 4545   4.425   3.874   2.741
  266POX    C1K 4546   4.394   3.737   2.803
  266POX    C1L 4547   4.299   3.761   2.921
  266POX    C1M 4548   4.368   3.835   3.036
  266POX    C1N 4549   4.283   3.849   3.163
  266POX    C1O 4550   4.151   3.923   3.141
  266POX    C1P 4551   4.064   3.908   3.266
  266POX    C1Q 4552   4.024   3.762   3.285
  266POX    C1R 4553   3.939   3.742   3.411
  266POX     CZ 4554   4.446   4.180   1.488
  266POX     OZ 4555   4.560   4.248   1.543
  266POX    C2A 4556   4.535   4.376   1.569
  266POX    O2A 4557   4.451   4.438   1.504
  266POX    C2B 4558   4.614   4.442   1.675
  266POX    C2C 4559   4.535   4.476   1.802
  266POX    C2D 4560   4.603   4.585   1.885
  266POX    C2E 4561   4.524   4.621   2.011
  266POX    C2F 4562   4.618   4.697   2.105
  266POX    C2G 4563   4.552   4.703   2.243
  266POX    C2H 4564   4.666   4.717   2.344
  266POX    C2I 4565   4.613   4.732   2.487
  266POX    C2J 4566   4.709   4.765   2.600
  266POX    C2K 4567   4.655   4.774   2.743
  266POX    C2L 4568   4.754   4.767   2.859
  266POX    C2M 4569   4.690   4.743   2.996
  266POX    C2N 4570   4.793   4.753   3.108
  266POX    C2O 4571   4.856   4.891   3.129
  266POX    C2P 4572   4.743   4.981   3.178
  267CHL    CN1 4573   0.668   5.200   0.763
  267CHL    CN2 4574   0.560   5.001   0.739
  267CHL    CN3 4575   0.787   4.995   0.805
  267CHL    NTM 4576   0.660   5.067   0.824
  267CHL     CB 4577   0.599   5.091   0.955
  268PJ2     CA 4578   0.645   5.006   1.074
  268PJ2     OA 4579   0.785   5.025   1.098
  268PJ2      P 4580   0.846   4.892   1.166
  268PJ2     OB 4581   0.766   4.776   1.121
  268PJ2     HB 4582   0.667   4.791   1.127
  268PJ2     OG 4583   0.994   4.890   1.155
  268PJ2     HG 4584   1.022   4.797   1.177
  268PJ2     OD 4585   0.809   4.914   1.321
  269POX     CD 4586   0.888   5.018   1.379
  269POX     CE 4587   0.835   5.093   1.501
  269POX     OE 4588   0.913   5.206   1.542
  269POX    C1A 4589   0.905   5.324   1.482
  269POX    O1A 4590   0.806   5.352   1.414
  269POX    C1B 4591   1.017   5.414   1.519
  269POX    C1C 4592   0.960   5.519   1.615
  269POX    C1D 4593   1.072   5.589   1.691
  269POX    C1E 4594   1.010   5.703   1.772
  269POX    C1F 4595   0.964   5.657   1.911
  269POX    C1G 4596   0.893   5.771   1.984
  269POX    C1H 4597   0.850   5.735   2.126
  269POX    C1I 4598   0.755   5.839   2.186
  269POX    C1J 4599   0.672   5.798   2.282
  269POX    C1K 4600   0.680   5.659   2.345
  269POX    C1L 4601   0.577   5.648   2.458
  269POX    C1M 4602   0.559   5.505   2.508
  269POX    C1N 4603   0.686   5.444   2.567
  269POX    C1O 4604   0.674   5.298   2.612
  269POX    C1P 4605   0.623   5.211   2.496
  269POX    C1Q 4606   0.586   5.067   2.534
  269POX    C1R 4607   0.706   4.973   2.534
  269POX     CZ 4608   0.792   5.003   1.617
  269POX     OZ 4609   0.898   4.930   1.679
  269POX    C2A 4610   0.876   4.817   1.745
  269POX    O2A 4611   0.771   4.755   1.728
  269POX    C2B 4612   0.989   4.767   1.826
  269POX    C2C 4613   0.956   4.775   1.975
  269POX    C2D 4614   1.067   4.730   2.071
  269POX    C2E 4615   1.027   4.748   2.217
  269POX    C2F 4616   1.140   4.683   2.297
  269POX    C2G 4617   1.104   4.668   2.445
  269POX    C2H 4618   1.237   4.667   2.521
  269POX    C2I 4619   1.235   4.693   2.672
  269POX    C2J 4620   1.349   4.784   2.719
  269POX    C2K 4621   1.317   4.821   2.864
  269POX    C2L 4622   1.326   4.707   2.965
  269POX    C2M 4623   1.279   4.761   3.100
  269POX    C2N 4624   1.307   4.651   3.202
  269POX    C2O 4625   1.256   4.694   3.340
  269POX    C2P 4626   1.339   4.812   3.390
  270CHL    CN1 4627   8.444   8.010   1.682
  270CHL    CN2 4628   8.600   7.831   1.703
  270CHL    CN3 4629   8.668   8.037   1.603
  270CHL    NTM 4630   8.557   7.942   1.616
  270CHL     CB 4631   8.532   7.888   1.482
  271PJ2     CA 4632   8.475   7.976   1.370
  271PJ2     OA 4633   8.371   8.069   1.398
  271PJ2      P 4634   8.296   8.119   1.264
  271PJ2     OB 4635   8.271   7.995   1.188
  271PJ2     HB 4636   8.189   8.010   1.133
  271PJ2     OG 4637   8.180   8.210   1.278
  271PJ2     HG 4638   8.195   8.283   1.345
  271PJ2     OD 4639   8.412   8.201   1.188
  272POX     CD 4640   8.422   8.342   1.213
  272POX     CE 4641   8.507   8.372   1.336
  272POX     OE 4642   8.431   8.438   1.438
  272POX    C1A 4643   8.428   8.388   1.562
  272POX    O1A 4644   8.492   8.286   1.589
  272POX    C1B 4645   8.344   8.465   1.656
  272POX    C1C 4646   8.244   8.377   1.732
  272POX    C1D 4647   8.177   8.440   1.854
  272POX    C1E 4648   8.055   8.521   1.808
  272POX    C1F 4649   7.990   8.579   1.933
  272POX    C1G 4650   7.883   8.481   1.982
  272POX    C1H 4651   7.870   8.504   2.133
  272POX    C1I 4652   7.988   8.426   2.191
  272POX    C1J 4653   7.998   8.362   2.308
  272POX    C1K 4654   7.879   8.353   2.403
  272POX    C1L 4655   7.918   8.274   2.528
  272POX    C1M 4656   7.817   8.251   2.640
  272POX    C1N 4657   7.881   8.172   2.754
  272POX    C1O 4658   7.780   8.159   2.868
  272POX    C1P 4659   7.660   8.069   2.837
  272POX    C1Q 4660   7.600   7.995   2.956
  272POX    C1R 4661   7.537   8.092   3.056
  272POX     CZ 4662   8.628   8.447   1.281
  272POX     OZ 4663   8.725   8.497   1.375
  272POX    C2A 4664   8.833   8.424   1.400
  272POX    O2A 4665   8.852   8.315   1.347
  272POX    C2B 4666   8.931   8.482   1.494
  272POX    C2C 4667   8.908   8.434   1.638
  272POX    C2D 4668   8.963   8.532   1.741
  272POX    C2E 4669   8.924   8.475   1.878
  272POX    C2F 4670   8.979   8.545   2.002
  272POX    C2G 4671   8.938   8.467   2.127
  272POX    C2H 4672   9.004   8.531   2.249
  272POX    C2I 4673   8.967   8.460   2.379
  272POX    C2J 4674   9.091   8.382   2.421
  272POX    C2K 4675   9.063   8.295   2.544
  272POX    C2L 4676   9.196   8.234   2.589
  272POX    C2M 4677   9.146   8.133   2.692
  272POX    C2N 4678   9.264   8.039   2.719
  272POX    C2O 4679   9.240   7.957   2.846
  272POX    C2P 4680   9.271   8.039   2.972
  273CHL    CN1 4681   7.831   7.533   1.169
  273CHL    CN2 4682   7.985   7.485   1.340
  273CHL    CN3 4683   8.010   7.372   1.136
  273CHL    NTM 4684   7.972   7.501   1.195
  273CHL     CB 4685   8.055   7.614   1.152
  274PJ2     CA 4686   8.206   7.600   1.135
  274PJ2     OA 4687   8.277   7.592   1.259
  274PJ2      P 4688   8.431   7.545   1.257
  274PJ2     OB 4689   8.474   7.576   1.119
  274PJ2     HB 4690   8.428   7.659   1.087
  274PJ2     OG 4691   8.503   7.601   1.373
  274PJ2     HG 4692   8.595   7.622   1.339
  274PJ2     OD 4693   8.429   7.384   1.253
  275POX     CD 4694   8.403   7.324   1.381
  275POX     CE 4695   8.349   7.181   1.374
  275POX     OE 4696   8.275   7.138   1.488
  275POX    C1A 4697   8.144   7.161   1.488
  275POX    O1A 4698   8.081   7.206   1.393
  275POX    C1B 4699   8.089   7.115   1.618
  275POX    C1C 4700   8.081   7.230   1.718
  275POX    C1D 4701   8.023   7.170   1.846
  275POX    C1E 4702   8.066   7.270   1.954
  275POX    C1F 4703   8.143   7.200   2.066
  275POX    C1G 4704   8.174   7.304   2.174
  275POX    C1H 4705   8.294   7.261   2.258
  275POX    C1I 4706   8.303   7.345   2.386
  275POX    C1J 4707   8.417   7.351   2.455
  275POX    C1K 4708   8.551   7.307   2.395
  275POX    C1L 4709   8.654   7.420   2.386
  275POX    C1M 4710   8.797   7.377   2.353
  275POX    C1N 4711   8.848   7.269   2.448
  275POX    C1O 4712   8.876   7.317   2.590
  275POX    C1P 4713   8.939   7.204   2.671
  275POX    C1Q 4714   8.968   7.245   2.815
  275POX    C1R 4715   9.051   7.133   2.880
  275POX     CZ 4716   8.463   7.085   1.342
  275POX     OZ 4717   8.560   7.075   1.446
  275POX    C2A 4718   8.667   7.000   1.421
  275POX    O2A 4719   8.664   6.918   1.329
  275POX    C2B 4720   8.761   7.000   1.536
  275POX    C2C 4721   8.765   6.878   1.628
  275POX    C2D 4722   8.883   6.889   1.725
  275POX    C2E 4723   8.894   6.750   1.786
  275POX    C2F 4724   8.994   6.738   1.901
  275POX    C2G 4725   8.996   6.599   1.965
  275POX    C2H 4726   9.057   6.497   1.869
  275POX    C2I 4727   9.092   6.361   1.931
  275POX    C2J 4728   9.178   6.377   2.056
  275POX    C2K 4729   9.162   6.257   2.151
  275POX    C2L 4730   9.264   6.271   2.263
  275POX    C2M 4731   9.287   6.139   2.338
  275POX    C2N 4732   9.359   6.161   2.471
  275POX    C2O 4733   9.340   6.040   2.563
  275POX    C2P 4734   9.395   6.066   2.703
  276CHL    CN1 4735   4.048   5.456   1.501
  276CHL    CN2 4736   4.043   5.227   1.529
  276CHL    CN3 4737   3.855   5.336   1.444
  276CHL    NTM 4738   4.002   5.333   1.436
  276CHL     CB 4739   4.032   5.318   1.293
  277PJ2     CA 4740   4.172   5.298   1.235
  277PJ2     OA 4741   4.240   5.182   1.283
  277PJ2      P 4742   4.390   5.159   1.229
  277PJ2     OB 4743   4.420   5.018   1.259
  277PJ2     HB 4744   4.511   4.983   1.237
  277PJ2     OG 4745   4.397   5.216   1.092
  277PJ2     HG 4746   4.491   5.238   1.065
  277PJ2     OD 4747   4.486   5.247   1.324
  278POX     CD 4748   4.488   5.202   1.460
  278POX     CE 4749   4.542   5.297   1.567
  278POX     OE 4750   4.550   5.218   1.686
  278POX    C1A 4751   4.673   5.180   1.721
  278POX    O1A 4752   4.769   5.220   1.656
  278POX    C1B 4753   4.669   5.096   1.843
  278POX    C1C 4754   4.673   5.173   1.975
  278POX    C1D 4755   4.673   5.089   2.103
  278POX    C1E 4756   4.716   5.187   2.212
  278POX    C1F 4757   4.733   5.104   2.340
  278POX    C1G 4758   4.741   5.202   2.457
  278POX    C1H 4759   4.789   5.150   2.593
  278POX    C1I 4760   4.938   5.119   2.600
  278POX    C1J 4761   5.014   5.110   2.708
  278POX    C1K 4762   4.956   5.147   2.845
  278POX    C1L 4763   5.012   5.282   2.890
  278POX    C1M 4764   4.923   5.327   3.006
  278POX    C1N 4765   4.958   5.463   3.068
  278POX    C1O 4766   5.095   5.456   3.136
  278POX    C1P 4767   5.115   5.589   3.210
  278POX    C1Q 4768   5.027   5.610   3.334
  278POX    C1R 4769   5.050   5.511   3.449
  278POX     CZ 4770   4.448   5.417   1.580
  278POX     OZ 4771   4.453   5.482   1.707
  278POX    C2A 4772   4.342   5.456   1.775
  278POX    O2A 4773   4.232   5.432   1.726
  278POX    C2B 4774   4.371   5.486   1.917
  278POX    C2C 4775   4.318   5.386   2.020
  278POX    C2D 4776   4.390   5.420   2.150
  278POX    C2E 4777   4.288   5.426   2.264
  278POX    C2F 4778   4.348   5.405   2.403
  278POX    C2G 4779   4.436   5.526   2.435
  278POX    C2H 4780   4.354   5.652   2.463
  278POX    C2I 4781   4.285   5.640   2.599
  278POX    C2J 4782   4.268   5.779   2.660
  278POX    C2K 4783   4.300   5.762   2.809
  278POX    C2L 4784   4.288   5.904   2.864
  278POX    C2M 4785   4.271   5.875   3.014
  278POX    C2N 4786   4.288   6.002   3.098
  278POX    C2O 4787   4.414   6.087   3.084
  278POX    C2P 4788   4.371   6.227   3.128
  279CHL    CN1 4789   2.180   1.367   0.793
  279CHL    CN2 4790   2.297   1.556   0.845
  279CHL    CN3 4791   2.321   1.378   0.988
  279CHL    NTM 4792   2.219   1.449   0.909
  279CHL     CB 4793   2.100   1.492   0.983
  280PJ2     CA 4794   2.081   1.621   1.063
  280PJ2     OA 4795   2.185   1.640   1.159
  280PJ2      P 4796   2.170   1.793   1.207
  280PJ2     OB 4797   2.228   1.852   1.085
  280PJ2     HB 4798   2.173   1.932   1.061
  280PJ2     OG 4799   2.034   1.838   1.244
  280PJ2     HG 4800   1.987   1.752   1.266
  280PJ2     OD 4801   2.269   1.809   1.333
  281POX     CD 4802   2.211   1.770   1.458
  281POX     CE 4803   2.293   1.766   1.587
  281POX     OE 4804   2.200   1.726   1.688
  281POX    C1A 4805   2.196   1.597   1.722
  281POX    O1A 4806   2.253   1.507   1.660
  281POX    C1B 4807   2.110   1.567   1.839
  281POX    C1C 4808   2.137   1.435   1.911
  281POX    C1D 4809   2.042   1.427   2.032
  281POX    C1E 4810   2.063   1.284   2.081
  281POX    C1F 4811   1.987   1.264   2.212
  281POX    C1G 4812   2.064   1.335   2.324
  281POX    C1H 4813   2.011   1.293   2.462
  281POX    C1I 4814   2.083   1.353   2.583
  281POX    C1J 4815   2.094   1.295   2.702
  281POX    C1K 4816   2.019   1.165   2.731
  281POX    C1L 4817   1.900   1.176   2.827
  281POX    C1M 4818   1.877   1.044   2.900
  281POX    C1N 4819   1.774   1.052   3.013
  281POX    C1O 4820   1.762   0.906   3.058
  281POX    C1P 4821   1.649   0.892   3.161
  281POX    C1Q 4822   1.623   0.747   3.202
  281POX    C1R 4823   1.501   0.738   3.294
  281POX     CZ 4824   2.357   1.905   1.593
  281POX     OZ 4825   2.399   1.946   1.723
  281POX    C2A 4826   2.428   2.073   1.751
  281POX    O2A 4827   2.422   2.154   1.659
  281POX    C2B 4828   2.453   2.096   1.895
  281POX    C2C 4829   2.373   2.201   1.972
  281POX    C2D 4830   2.435   2.229   2.109
  281POX    C2E 4831   2.390   2.360   2.174
  281POX    C2F 4832   2.440   2.359   2.318
  281POX    C2G 4833   2.406   2.489   2.391
  281POX    C2H 4834   2.509   2.599   2.364
  281POX    C2I 4835   2.500   2.724   2.453
  281POX    C2J 4836   2.523   2.713   2.604
  281POX    C2K 4837   2.535   2.851   2.670
  281POX    C2L 4838   2.559   2.831   2.819
  281POX    C2M 4839   2.564   2.968   2.888
  281POX    C2N 4840   2.578   2.946   3.039
  281POX    C2O 4841   2.532   3.074   3.109
  281POX    C2P 4842   2.532   3.062   3.261
  282CHL    CN1 4843   7.689   8.330   1.303
  282CHL    CN2 4844   7.896   8.456   1.283
  282CHL    CN3 4845   7.871   8.264   1.144
  282CHL    NTM 4846   7.833   8.324   1.273
  282CHL     CB 4847   7.894   8.239   1.377
  283PJ2     CA 4848   7.897   8.086   1.370
  283PJ2     OA 4849   7.765   8.032   1.375
  283PJ2      P 4850   7.763   7.890   1.299
  283PJ2     OB 4851   7.617   7.868   1.283
  283PJ2     HB 4852   7.577   7.879   1.374
  283PJ2     OG 4853   7.849   7.883   1.179
  283PJ2     HG 4854   7.865   7.786   1.158
  283PJ2     OD 4855   7.837   7.792   1.402
  284POX     CD 4856   7.761   7.780   1.523
  284POX     CE 4857   7.819   7.714   1.649
  284POX     OE 4858   7.738   7.732   1.765
  284POX    C1A 4859   7.644   7.644   1.796
  284POX    O1A 4860   7.644   7.531   1.746
  284POX    C1B 4861   7.560   7.676   1.913
  284POX    C1C 4862   7.436   7.745   1.855
  284POX    C1D 4863   7.337   7.788   1.963
  284POX    C1E 4864   7.234   7.883   1.902
  284POX    C1F 4865   7.135   7.940   2.004
  284POX    C1G 4866   7.044   8.053   1.953
  284POX    C1H 4867   6.933   8.096   2.048
  284POX    C1I 4868   6.867   8.226   2.001
  284POX    C1J 4869   6.878   8.337   2.073
  284POX    C1K 4870   6.924   8.345   2.218
  284POX    C1L 4871   6.983   8.483   2.245
  284POX    C1M 4872   7.036   8.506   2.387
  284POX    C1N 4873   7.168   8.437   2.421
  284POX    C1O 4874   7.209   8.456   2.567
  284POX    C1P 4875   7.350   8.410   2.605
  284POX    C1Q 4876   7.348   8.259   2.627
  284POX    C1R 4877   7.244   8.214   2.730
  284POX     CZ 4878   7.965   7.760   1.661
  284POX     OZ 4879   8.043   7.693   1.761
  284POX    C2A 4880   8.142   7.759   1.819
  284POX    O2A 4881   8.187   7.860   1.764
  284POX    C2B 4882   8.204   7.686   1.932
  284POX    C2C 4883   8.356   7.703   1.931
  284POX    C2D 4884   8.413   7.621   2.047
  284POX    C2E 4885   8.564   7.637   2.066
  284POX    C2F 4886   8.596   7.780   2.111
  284POX    C2G 4887   8.746   7.805   2.125
  284POX    C2H 4888   8.787   7.949   2.156
  284POX    C2I 4889   8.726   8.008   2.283
  284POX    C2J 4890   8.787   7.934   2.402
  284POX    C2K 4891   8.737   8.005   2.528
  284POX    C2L 4892   8.810   7.939   2.645
  284POX    C2M 4893   8.735   7.822   2.709
  284POX    C2N 4894   8.795   7.777   2.842
  284POX    C2O 4895   8.701   7.667   2.893
  284POX    C2P 4896   8.697   7.534   2.817
  285CHL    CN1 4897   7.355   5.473   1.410
  285CHL    CN2 4898   7.253   5.646   1.555
  285CHL    CN3 4899   7.248   5.650   1.307
  285CHL    NTM 4900   7.322   5.615   1.429
  285CHL     CB 4901   7.447   5.692   1.419
  286PJ2     CA 4902   7.561   5.675   1.520
  286PJ2     OA 4903   7.612   5.541   1.523
  286PJ2      P 4904   7.753   5.526   1.447
  286PJ2     OB 4905   7.782   5.382   1.463
  286PJ2     HB 4906   7.721   5.322   1.515
  286PJ2     OG 4907   7.752   5.570   1.306
  286PJ2     HG 4908   7.661   5.607   1.285
  286PJ2     OD 4909   7.842   5.630   1.533
  287POX     CD 4910   7.917   5.563   1.635
  287POX     CE 4911   7.997   5.672   1.707
  287POX     OE 4912   8.077   5.611   1.808
  287POX    C1A 4913   8.188   5.672   1.849
  287POX    O1A 4914   8.241   5.755   1.776
  287POX    C1B 4915   8.232   5.610   1.976
  287POX    C1C 4916   8.308   5.716   2.057
  287POX    C1D 4917   8.320   5.655   2.197
  287POX    C1E 4918   8.424   5.738   2.273
  287POX    C1F 4919   8.464   5.670   2.403
  287POX    C1G 4920   8.508   5.762   2.517
  287POX    C1H 4921   8.562   5.678   2.633
  287POX    C1I 4922   8.601   5.784   2.735
  287POX    C1J 4923   8.659   5.774   2.855
  287POX    C1K 4924   8.688   5.636   2.914
  287POX    C1L 4925   8.687   5.633   3.067
  287POX    C1M 4926   8.693   5.488   3.117
  287POX    C1N 4927   8.680   5.475   3.269
  287POX    C1O 4928   8.818   5.485   3.335
  287POX    C1P 4929   8.797   5.537   3.477
  287POX    C1Q 4930   8.932   5.583   3.533
  287POX    C1R 4931   8.964   5.732   3.525
  287POX     CZ 4932   7.908   5.786   1.756
  287POX     OZ 4933   7.797   5.776   1.846
  287POX    C2A 4934   7.734   5.889   1.875
  287POX    O2A 4935   7.760   5.991   1.811
  287POX    C2B 4936   7.654   5.872   1.998
  287POX    C2C 4937   7.729   5.944   2.111
  287POX    C2D 4938   7.840   5.857   2.169
  287POX    C2E 4939   7.898   5.920   2.296
  287POX    C2F 4940   7.982   5.828   2.385
  287POX    C2G 4941   8.001   5.894   2.522
  287POX    C2H 4942   8.085   5.794   2.602
  287POX    C2I 4943   8.114   5.850   2.741
  287POX    C2J 4944   8.211   5.772   2.830
  287POX    C2K 4945   8.186   5.827   2.971
  287POX    C2L 4946   8.265   5.735   3.063
  287POX    C2M 4947   8.249   5.767   3.212
  287POX    C2N 4948   8.318   5.665   3.303
  287POX    C2O 4949   8.328   5.713   3.448
  287POX    C2P 4950   8.397   5.609   3.537
  288CHL    CN1 4951   1.067   6.659   1.114
  288CHL    CN2 4952   1.098   6.875   1.194
  288CHL    CN3 4953   0.922   6.825   1.038
  288CHL    NTM 4954   1.063   6.800   1.073
  288CHL     CB 4955   1.152   6.825   0.959
  289PJ2     CA 4956   1.303   6.822   0.984
  289PJ2     OA 4957   1.341   6.696   1.040
  289PJ2      P 4958   1.502   6.692   1.047
  289PJ2     OB 4959   1.543   6.691   0.905
  289PJ2     HB 4960   1.496   6.757   0.846
  289PJ2     OG 4961   1.525   6.807   1.137
  289PJ2     HG 4962   1.433   6.836   1.164
  289PJ2     OD 4963   1.528   6.554   1.126
  290POX     CD 4964   1.493   6.572   1.263
  290POX     CE 4965   1.448   6.451   1.346
  290POX     OE 4966   1.385   6.492   1.468
  290POX    C1A 4967   1.252   6.482   1.475
  290POX    O1A 4968   1.189   6.448   1.375
  290POX    C1B 4969   1.183   6.495   1.605
  290POX    C1C 4970   1.221   6.597   1.713
  290POX    C1D 4971   1.145   6.565   1.841
  290POX    C1E 4972   1.196   6.656   1.953
  290POX    C1F 4973   1.139   6.618   2.090
  290POX    C1G 4974   1.162   6.715   2.207
  290POX    C1H 4975   1.282   6.657   2.283
  290POX    C1I 4976   1.299   6.738   2.412
  290POX    C1J 4977   1.354   6.688   2.522
  290POX    C1K 4978   1.385   6.540   2.543
  290POX    C1L 4979   1.526   6.530   2.602
  290POX    C1M 4980   1.550   6.392   2.662
  290POX    C1N 4981   1.445   6.366   2.770
  290POX    C1O 4982   1.504   6.276   2.879
  290POX    C1P 4983   1.403   6.214   2.976
  290POX    C1Q 4984   1.463   6.121   3.082
  290POX    C1R 4985   1.360   6.080   3.188
  290POX     CZ 4986   1.565   6.353   1.357
  290POX     OZ 4987   1.528   6.234   1.428
  290POX    C2A 4988   1.620   6.192   1.514
  290POX    O2A 4989   1.706   6.272   1.550
  290POX    C2B 4990   1.567   6.071   1.581
  290POX    C2C 4991   1.536   6.103   1.728
  290POX    C2D 4992   1.458   5.984   1.784
  290POX    C2E 4993   1.395   5.975   1.923
  290POX    C2F 4994   1.334   5.842   1.967
  290POX    C2G 4995   1.302   5.842   2.117
  290POX    C2H 4996   1.270   5.702   2.167
  290POX    C2I 4997   1.387   5.604   2.154
  290POX    C2J 4998   1.353   5.486   2.245
  290POX    C2K 4999   1.321   5.514   2.392
  290POX    C2L 5000   1.430   5.549   2.494
  290POX    C2M 5001   1.405   5.667   2.588
  290POX    C2N 5002   1.490   5.622   2.706
  290POX    C2O 5003   1.482   5.704   2.835
  290POX    C2P 5004   1.576   5.631   2.932
  291CHL    CN1 5005   5.008   6.497   0.821
  291CHL    CN2 5006   5.217   6.480   0.941
  291CHL    CN3 5007   5.023   6.482   1.064
  291CHL    NTM 5008   5.077   6.435   0.935
  291CHL     CB 5009   5.058   6.290   0.931
  292PJ2     CA 5010   5.100   6.200   1.047
  292PJ2     OA 5011   5.242   6.191   1.062
  292PJ2      P 5012   5.287   6.065   1.152
  292PJ2     OB 5013   5.222   5.949   1.085
  292PJ2     HB 5014   5.223   5.872   1.149
  292PJ2     OG 5015   5.434   6.069   1.147
  292PJ2     HG 5016   5.472   5.983   1.181
  292PJ2     OD 5017   5.241   6.070   1.306
  293POX     CD 5018   5.298   6.170   1.391
  293POX     CE 5019   5.224   6.173   1.525
  293POX     OE 5020   5.243   6.293   1.600
  293POX    C1A 5021   5.140   6.374   1.623
  293POX    O1A 5022   5.029   6.357   1.572
  293POX    C1B 5023   5.170   6.492   1.706
  293POX    C1C 5024   5.176   6.454   1.854
  293POX    C1D 5025   5.196   6.580   1.938
  293POX    C1E 5026   5.206   6.530   2.082
  293POX    C1F 5027   5.204   6.641   2.188
  293POX    C1G 5028   5.247   6.574   2.319
  293POX    C1H 5029   5.225   6.674   2.433
  293POX    C1I 5030   5.279   6.600   2.555
  293POX    C1J 5031   5.261   6.644   2.680
  293POX    C1K 5032   5.177   6.764   2.722
  293POX    C1L 5033   5.213   6.822   2.858
  293POX    C1M 5034   5.104   6.909   2.922
  293POX    C1N 5035   5.147   6.943   3.065
  293POX    C1O 5036   5.049   7.050   3.114
  293POX    C1P 5037   5.089   7.087   3.256
  293POX    C1Q 5038   5.000   7.204   3.300
  293POX    C1R 5039   5.030   7.255   3.441
  293POX     CZ 5040   5.258   6.046   1.604
  293POX     OZ 5041   5.187   6.040   1.728
  293POX    C2A 5042   5.183   5.922   1.790
  293POX    O2A 5043   5.188   5.823   1.718
  293POX    C2B 5044   5.128   5.924   1.927
  293POX    C2C 5045   5.165   6.043   2.015
  293POX    C2D 5046   5.083   6.044   2.144
  293POX    C2E 5047   5.133   6.150   2.243
  293POX    C2F 5048   5.022   6.165   2.347
  293POX    C2G 5049   5.066   6.272   2.447
  293POX    C2H 5050   4.964   6.268   2.561
  293POX    C2I 5051   4.986   6.382   2.660
  293POX    C2J 5052   4.899   6.368   2.785
  293POX    C2K 5053   4.908   6.492   2.873
  293POX    C2L 5054   4.832   6.479   3.005
  293POX    C2M 5055   4.786   6.613   3.063
  293POX    C2N 5056   4.759   6.604   3.214
  293POX    C2O 5057   4.797   6.734   3.284
  293POX    C2P 5058   4.715   6.854   3.235
  294CHL    CN1 5059   0.528   5.694   0.940
  294CHL    CN2 5060   0.384   5.580   1.090
  294CHL    CN3 5061   0.594   5.497   1.039
  294CHL    NTM 5062   0.523   5.623   1.069
  294CHL     CB 5063   0.586   5.696   1.179
  295PJ2     CA 5064   0.530   5.829   1.231
  295PJ2     OA 5065   0.392   5.836   1.269
  295PJ2      P 5066   0.343   5.989   1.263
  295PJ2     OB 5067   0.363   6.033   1.123
  295PJ2     HB 5068   0.315   6.118   1.104
  295PJ2     OG 5069   0.204   5.982   1.313
  295PJ2     HG 5070   0.200   5.965   1.411
  295PJ2     OD 5071   0.443   6.074   1.356
  296POX     CD 5072   0.385   6.093   1.485
  296POX     CE 5073   0.490   6.144   1.585
  296POX     OE 5074   0.453   6.089   1.712
  296POX    C1A 5075   0.531   5.996   1.766
  296POX    O1A 5076   0.623   5.949   1.698
  296POX    C1B 5077   0.507   5.953   1.905
  296POX    C1C 5078   0.416   5.832   1.925
  296POX    C1D 5079   0.387   5.797   2.071
  296POX    C1E 5080   0.321   5.660   2.085
  296POX    C1F 5081   0.274   5.635   2.229
  296POX    C1G 5082   0.186   5.511   2.243
  296POX    C1H 5083   0.271   5.387   2.271
  296POX    C1I 5084   0.173   5.269   2.268
  296POX    C1J 5085   0.139   5.203   2.378
  296POX    C1K 5086   0.196   5.221   2.519
  296POX    C1L 5087   0.109   5.325   2.589
  296POX    C1M 5088  -0.004   5.264   2.673
  296POX    C1N 5089   0.053   5.172   2.780
  296POX    C1O 5090  -0.059   5.110   2.864
  296POX    C1P 5091  -0.092   4.974   2.801
  296POX    C1Q 5092  -0.203   4.913   2.886
  296POX    C1R 5093  -0.241   4.777   2.828
  296POX     CZ 5094   0.489   6.296   1.572
  296POX     OZ 5095   0.593   6.371   1.635
  296POX    C2A 5096   0.586   6.504   1.634
  296POX    O2A 5097   0.488   6.556   1.581
  296POX    C2B 5098   0.701   6.565   1.704
  296POX    C2C 5099   0.690   6.569   1.856
  296POX    C2D 5100   0.653   6.713   1.893
  296POX    C2E 5101   0.598   6.726   2.035
  296POX    C2F 5102   0.718   6.710   2.130
  296POX    C2G 5103   0.673   6.637   2.257
  296POX    C2H 5104   0.788   6.602   2.351
  296POX    C2I 5105   0.751   6.504   2.463
  296POX    C2J 5106   0.880   6.454   2.526
  296POX    C2K 5107   0.954   6.568   2.597
  296POX    C2L 5108   1.041   6.518   2.712
  296POX    C2M 5109   1.073   6.631   2.810
  296POX    C2N 5110   1.152   6.595   2.936
  296POX    C2O 5111   1.100   6.468   3.003
  296POX    C2P 5112   1.184   6.452   3.130
  297CHL    CN1 5113   8.352   4.871   1.197
  297CHL    CN2 5114   8.170   5.022   1.233
  297CHL    CN3 5115   8.242   4.893   1.406
  297CHL    NTM 5116   8.220   4.886   1.261
  297CHL     CB 5117   8.143   4.771   1.211
  298PJ2     CA 5118   8.001   4.736   1.255
  298PJ2     OA 5119   7.978   4.755   1.395
  298PJ2      P 5120   7.834   4.827   1.410
  298PJ2     OB 5121   7.831   4.955   1.337
  298PJ2     HB 5122   7.916   4.966   1.285
  298PJ2     OG 5123   7.737   4.721   1.375
  298PJ2     HG 5124   7.756   4.640   1.431
  298PJ2     OD 5125   7.841   4.861   1.567
  299POX     CD 5126   7.749   4.776   1.636
  299POX     CE 5127   7.699   4.832   1.770
  299POX     OE 5128   7.638   4.723   1.840
  299POX    C1A 5129   7.677   4.720   1.967
  299POX    O1A 5130   7.768   4.791   2.010
  299POX    C1B 5131   7.602   4.619   2.045
  299POX    C1C 5132   7.610   4.625   2.198
  299POX    C1D 5133   7.524   4.509   2.250
  299POX    C1E 5134   7.551   4.470   2.395
  299POX    C1F 5135   7.446   4.377   2.457
  299POX    C1G 5136   7.478   4.318   2.594
  299POX    C1H 5137   7.361   4.235   2.647
  299POX    C1I 5138   7.393   4.166   2.780
  299POX    C1J 5139   7.318   4.171   2.889
  299POX    C1K 5140   7.191   4.253   2.912
  299POX    C1L 5141   7.070   4.165   2.944
  299POX    C1M 5142   7.086   4.089   3.076
  299POX    C1N 5143   6.964   4.019   3.137
  299POX    C1O 5144   6.863   4.122   3.186
  299POX    C1P 5145   6.767   4.057   3.286
  299POX    C1Q 5146   6.665   4.153   3.347
  299POX    C1R 5147   6.737   4.261   3.428
  299POX     CZ 5148   7.618   4.960   1.747
  299POX     OZ 5149   7.677   5.090   1.750
  299POX    C2A 5150   7.592   5.191   1.763
  299POX    O2A 5151   7.470   5.179   1.758
  299POX    C2B 5152   7.659   5.323   1.760
  299POX    C2C 5153   7.702   5.366   1.901
  299POX    C2D 5154   7.834   5.310   1.955
  299POX    C2E 5155   7.885   5.384   2.079
  299POX    C2F 5156   7.998   5.295   2.132
  299POX    C2G 5157   8.053   5.366   2.256
  299POX    C2H 5158   8.173   5.291   2.314
  299POX    C2I 5159   8.200   5.347   2.454
  299POX    C2J 5160   8.279   5.242   2.533
  299POX    C2K 5161   8.316   5.301   2.669
  299POX    C2L 5162   8.200   5.276   2.766
  299POX    C2M 5163   8.223   5.347   2.899
  299POX    C2N 5164   8.134   5.269   2.995
  299POX    C2O 5165   8.184   5.308   3.134
  299POX    C2P 5166   8.327   5.261   3.160
  300CHL    CN1 5167   3.289   4.961   0.916
  300CHL    CN2 5168   3.238   4.741   0.981
  300CHL    CN3 5169   3.110   4.915   1.067
  300CHL    NTM 5170   3.247   4.879   1.030
  300CHL     CB 5171   3.354   4.870   1.131
  301PJ2     CA 5172   3.435   4.994   1.168
  301PJ2     OA 5173   3.374   5.110   1.225
  301PJ2      P 5174   3.470   5.213   1.304
  301PJ2     OB 5175   3.568   5.235   1.195
  301PJ2     HB 5176   3.596   5.331   1.192
  301PJ2     OG 5177   3.413   5.331   1.371
  301PJ2     HG 5178   3.484   5.377   1.424
  301PJ2     OD 5179   3.539   5.125   1.421
  302POX     CD 5180   3.465   5.092   1.539
  302POX     CE 5181   3.551   5.045   1.657
  302POX     OE 5182   3.478   4.971   1.755
  302POX    C1A 5183   3.438   4.845   1.738
  302POX    O1A 5184   3.472   4.791   1.632
  302POX    C1B 5185   3.352   4.797   1.848
  302POX    C1C 5186   3.417   4.674   1.913
  302POX    C1D 5187   3.371   4.647   2.056
  302POX    C1E 5188   3.424   4.761   2.143
  302POX    C1F 5189   3.391   4.745   2.292
  302POX    C1G 5190   3.249   4.794   2.321
  302POX    C1H 5191   3.191   4.772   2.461
  302POX    C1I 5192   3.051   4.834   2.465
  302POX    C1J 5193   2.977   4.855   2.573
  302POX    C1K 5194   3.019   4.822   2.716
  302POX    C1L 5195   2.906   4.746   2.787
  302POX    C1M 5196   2.937   4.716   2.933
  302POX    C1N 5197   2.816   4.652   3.002
  302POX    C1O 5198   2.726   4.750   3.078
  302POX    C1P 5199   2.713   4.713   3.226
  302POX    C1Q 5200   2.595   4.786   3.290
  302POX    C1R 5201   2.631   4.798   3.439
  302POX     CZ 5202   3.609   5.177   1.708
  302POX     OZ 5203   3.729   5.158   1.784
  302POX    C2A 5204   3.808   5.262   1.806
  302POX    O2A 5205   3.809   5.363   1.735
  302POX    C2B 5206   3.902   5.229   1.916
  302POX    C2C 5207   3.828   5.235   2.050
  302POX    C2D 5208   3.930   5.241   2.165
  302POX    C2E 5209   3.862   5.274   2.298
  302POX    C2F 5210   3.965   5.318   2.403
  302POX    C2G 5211   3.894   5.372   2.527
  302POX    C2H 5212   4.003   5.376   2.634
  302POX    C2I 5213   3.935   5.398   2.770
  302POX    C2J 5214   4.056   5.398   2.863
  302POX    C2K 5215   4.021   5.469   2.994
  302POX    C2L 5216   4.146   5.467   3.082
  302POX    C2M 5217   4.125   5.546   3.211
  302POX    C2N 5218   4.013   5.486   3.297
  302POX    C2O 5219   3.982   5.580   3.414
  302POX    C2P 5220   3.891   5.507   3.513
  303CHL    CN1 5221   5.406   5.666   1.561
  303CHL    CN2 5222   5.625   5.724   1.523
  303CHL    CN3 5223   5.573   5.503   1.627
  303CHL    NTM 5224   5.542   5.646   1.615
  303CHL     CB 5225   5.543   5.703   1.751
  304PJ2     CA 5226   5.678   5.725   1.821
  304PJ2     OA 5227   5.746   5.602   1.847
  304PJ2      P 5228   5.896   5.633   1.896
  304PJ2     OB 5229   5.887   5.706   2.025
  304PJ2     HB 5230   5.856   5.636   2.090
  304PJ2     OG 5231   5.969   5.692   1.781
  304PJ2     HG 5232   6.064   5.707   1.809
  304PJ2     OD 5233   5.965   5.490   1.919
  305POX     CD 5234   5.922   5.431   2.042
  305POX     CE 5235   6.007   5.324   2.112
  305POX     OE 5236   5.945   5.278   2.232
  305POX    C1A 5237   5.907   5.151   2.238
  305POX    O1A 5238   5.952   5.069   2.158
  305POX    C1B 5239   5.831   5.105   2.356
  305POX    C1C 5240   5.917   5.046   2.468
  305POX    C1D 5241   5.844   5.008   2.597
  305POX    C1E 5242   5.799   5.135   2.668
  305POX    C1F 5243   5.906   5.229   2.724
  305POX    C1G 5244   5.996   5.164   2.830
  305POX    C1H 5245   5.951   5.224   2.963
  305POX    C1I 5246   6.027   5.166   3.082
  305POX    C1J 5247   6.009   5.208   3.207
  305POX    C1K 5248   5.899   5.296   3.266
  305POX    C1L 5249   5.827   5.237   3.387
  305POX    C1M 5250   5.757   5.105   3.353
  305POX    C1N 5251   5.662   5.052   3.461
  305POX    C1O 5252   5.547   5.147   3.495
  305POX    C1P 5253   5.424   5.097   3.419
  305POX    C1Q 5254   5.314   5.198   3.450
  305POX    C1R 5255   5.254   5.175   3.589
  305POX     CZ 5256   6.151   5.375   2.126
  305POX     OZ 5257   6.235   5.316   2.226
  305POX    C2A 5258   6.354   5.373   2.242
  305POX    O2A 5259   6.380   5.480   2.189
  305POX    C2B 5260   6.425   5.299   2.349
  305POX    C2C 5261   6.345   5.313   2.478
  305POX    C2D 5262   6.348   5.453   2.539
  305POX    C2E 5263   6.222   5.459   2.626
  305POX    C2F 5264   6.242   5.564   2.736
  305POX    C2G 5265   6.148   5.554   2.856
  305POX    C2H 5266   6.150   5.682   2.941
  305POX    C2I 5267   6.289   5.703   3.000
  305POX    C2J 5268   6.304   5.826   3.090
  305POX    C2K 5269   6.451   5.846   3.126
  305POX    C2L 5270   6.458   5.963   3.224
  305POX    C2M 5271   6.389   5.929   3.357
  305POX    C2N 5272   6.359   6.067   3.416
  305POX    C2O 5273   6.273   6.052   3.542
  305POX    C2P 5274   6.340   5.996   3.668
  306CHL    CN1 5275   7.405   3.672   1.821
  306CHL    CN2 5276   7.426   3.451   1.743
  306CHL    CN3 5277   7.268   3.497   1.915
  306CHL    NTM 5278   7.328   3.550   1.791
  306CHL     CB 5279   7.238   3.580   1.679
  307PJ2     CA 5280   7.098   3.637   1.700
  307PJ2     OA 5281   7.104   3.748   1.789
  307PJ2      P 5282   6.957   3.808   1.815
  307PJ2     OB 5283   6.979   3.945   1.865
  307PJ2     HB 5284   7.038   3.941   1.946
  307PJ2     OG 5285   6.866   3.797   1.698
  307PJ2     HG 5286   6.821   3.885   1.683
  307PJ2     OD 5287   6.906   3.717   1.937
  308POX     CD 5288   6.956   3.755   2.065
  308POX     CE 5289   6.911   3.722   2.208
  308POX     OE 5290   6.893   3.586   2.250
  308POX    C1A 5291   7.000   3.520   2.292
  308POX    O1A 5292   7.098   3.586   2.324
  308POX    C1B 5293   6.968   3.379   2.326
  308POX    C1C 5294   6.919   3.352   2.468
  308POX    C1D 5295   6.778   3.405   2.496
  308POX    C1E 5296   6.743   3.401   2.645
  308POX    C1F 5297   6.593   3.412   2.676
  308POX    C1G 5298   6.578   3.398   2.827
  308POX    C1H 5299   6.439   3.359   2.878
  308POX    C1I 5300   6.403   3.211   2.873
  308POX    C1J 5301   6.301   3.160   2.943
  308POX    C1K 5302   6.220   3.256   3.031
  308POX    C1L 5303   6.132   3.176   3.128
  308POX    C1M 5304   6.032   3.265   3.202
  308POX    C1N 5305   5.926   3.331   3.114
  308POX    C1O 5306   5.806   3.389   3.189
  308POX    C1P 5307   5.748   3.288   3.289
  308POX    C1Q 5308   5.622   3.335   3.362
  308POX    C1R 5309   5.506   3.379   3.272
  308POX     CZ 5310   6.783   3.805   2.223
  308POX     OZ 5311   6.808   3.931   2.286
  308POX    C2A 5312   6.710   4.021   2.288
  308POX    O2A 5313   6.617   4.012   2.207
  308POX    C2B 5314   6.719   4.131   2.386
  308POX    C2C 5315   6.588   4.180   2.448
  308POX    C2D 5316   6.614   4.250   2.581
  308POX    C2E 5317   6.704   4.373   2.569
  308POX    C2F 5318   6.706   4.460   2.695
  308POX    C2G 5319   6.576   4.540   2.695
  308POX    C2H 5320   6.561   4.649   2.801
  308POX    C2I 5321   6.533   4.593   2.940
  308POX    C2J 5322   6.390   4.545   2.970
  308POX    C2K 5323   6.391   4.487   3.111
  308POX    C2L 5324   6.247   4.441   3.131
  308POX    C2M 5325   6.230   4.363   3.261
  308POX    C2N 5326   6.239   4.451   3.385
  308POX    C2O 5327   6.162   4.399   3.507
  308POX    C2P 5328   6.012   4.408   3.476
  309CHL    CN1 5329   4.095   5.050   0.857
  309CHL    CN2 5330   4.177   4.911   1.027
  309CHL    CN3 5331   4.304   4.953   0.820
  309CHL    NTM 5332   4.173   4.927   0.881
  309CHL     CB 5333   4.113   4.813   0.810
  310PJ2     CA 5334   3.986   4.739   0.852
  310PJ2     OA 5335   3.885   4.817   0.918
  310PJ2      P 5336   3.762   4.738   0.987
  310PJ2     OB 5337   3.641   4.822   0.981
  310PJ2     HB 5338   3.564   4.787   1.034
  310PJ2     OG 5339   3.763   4.597   0.944
  310PJ2     HG 5340   3.860   4.576   0.935
  310PJ2     OD 5341   3.810   4.743   1.141
  311POX     CD 5342   3.718   4.666   1.218
  311POX     CE 5343   3.754   4.614   1.358
  311POX     OE 5344   3.645   4.539   1.413
  311POX    C1A 5345   3.671   4.409   1.429
  311POX    O1A 5346   3.768   4.353   1.379
  311POX    C1B 5347   3.578   4.348   1.528
  311POX    C1C 5348   3.654   4.354   1.661
  311POX    C1D 5349   3.593   4.300   1.790
  311POX    C1E 5350   3.686   4.291   1.911
  311POX    C1F 5351   3.614   4.304   2.046
  311POX    C1G 5352   3.707   4.306   2.167
  311POX    C1H 5353   3.645   4.336   2.304
  311POX    C1I 5354   3.750   4.374   2.409
  311POX    C1J 5355   3.732   4.442   2.522
  311POX    C1K 5356   3.602   4.510   2.566
  311POX    C1L 5357   3.605   4.530   2.718
  311POX    C1M 5358   3.491   4.619   2.767
  311POX    C1N 5359   3.451   4.590   2.912
  311POX    C1O 5360   3.327   4.671   2.949
  311POX    C1P 5361   3.293   4.662   3.098
  311POX    C1Q 5362   3.246   4.522   3.139
  311POX    C1R 5363   3.266   4.487   3.287
  311POX     CZ 5364   3.789   4.735   1.443
  311POX     OZ 5365   3.819   4.705   1.580
  311POX    C2A 5366   3.868   4.806   1.650
  311POX    O2A 5367   3.885   4.919   1.605
  311POX    C2B 5368   3.906   4.770   1.789
  311POX    C2C 5369   3.789   4.798   1.884
  311POX    C2D 5370   3.826   4.722   2.012
  311POX    C2E 5371   3.837   4.827   2.122
  311POX    C2F 5372   3.875   4.778   2.262
  311POX    C2G 5373   3.808   4.867   2.367
  311POX    C2H 5374   3.832   4.818   2.510
  311POX    C2I 5375   3.808   4.929   2.614
  311POX    C2J 5376   3.852   4.881   2.752
  311POX    C2K 5377   3.835   4.997   2.850
  311POX    C2L 5378   3.891   4.957   2.987
  311POX    C2M 5379   3.859   5.072   3.083
  311POX    C2N 5380   3.719   5.069   3.143
  311POX    C2O 5381   3.725   5.183   3.245
  311POX    C2P 5382   3.582   5.228   3.272
  312CHL    CN1 5383   6.518   5.307   1.607
  312CHL    CN2 5384   6.321   5.444   1.580
  312CHL    CN3 5385   6.330   5.290   1.764
  312CHL    NTM 5386   6.373   5.314   1.626
  312CHL     CB 5387   6.312   5.211   1.540
  313PJ2     CA 5388   6.337   5.062   1.562
  313PJ2     OA 5389   6.469   5.014   1.535
  313PJ2      P 5390   6.505   4.874   1.607
  313PJ2     OB 5391   6.632   4.842   1.538
  313PJ2     HB 5392   6.679   4.764   1.579
  313PJ2     OG 5393   6.388   4.784   1.615
  313PJ2     HG 5394   6.306   4.837   1.636
  313PJ2     OD 5395   6.534   4.930   1.755
  314POX     CD 5396   6.658   4.984   1.800
  314POX     CE 5397   6.656   5.018   1.950
  314POX     OE 5398   6.778   5.079   1.991
  314POX    C1A 5399   6.780   5.190   2.065
  314POX    O1A 5400   6.669   5.236   2.093
  314POX    C1B 5401   6.912   5.236   2.111
  314POX    C1C 5402   6.914   5.250   2.264
  314POX    C1D 5403   7.053   5.266   2.326
  314POX    C1E 5404   7.039   5.269   2.479
  314POX    C1F 5405   7.166   5.281   2.562
  314POX    C1G 5406   7.145   5.260   2.712
  314POX    C1H 5407   7.271   5.226   2.792
  314POX    C1I 5408   7.342   5.358   2.822
  314POX    C1J 5409   7.457   5.369   2.888
  314POX    C1K 5410   7.526   5.239   2.931
  314POX    C1L 5411   7.614   5.270   3.052
  314POX    C1M 5412   7.725   5.169   3.084
  314POX    C1N 5413   7.797   5.196   3.216
  314POX    C1O 5414   7.867   5.071   3.270
  314POX    C1P 5415   7.757   4.972   3.308
  314POX    C1Q 5416   7.649   5.022   3.405
  314POX    C1R 5417   7.566   4.897   3.431
  314POX     CZ 5418   6.611   4.891   2.023
  314POX     OZ 5419   6.579   4.924   2.158
  314POX    C2A 5420   6.629   4.854   2.260
  314POX    O2A 5421   6.664   4.737   2.248
  314POX    C2B 5422   6.604   4.923   2.389
  314POX    C2C 5423   6.732   4.948   2.469
  314POX    C2D 5424   6.692   4.986   2.611
  314POX    C2E 5425   6.797   5.001   2.721
  314POX    C2F 5426   6.731   4.992   2.858
  314POX    C2G 5427   6.637   5.113   2.872
  314POX    C2H 5428   6.544   5.100   2.993
  314POX    C2I 5429   6.426   5.003   2.986
  314POX    C2J 5430   6.351   5.008   2.852
  314POX    C2K 5431   6.266   4.883   2.832
  314POX    C2L 5432   6.199   4.885   2.695
  314POX    C2M 5433   6.113   4.763   2.658
  314POX    C2N 5434   6.205   4.690   2.560
  314POX    C2O 5435   6.175   4.736   2.418
  314POX    C2P 5436   6.269   4.674   2.314
  315CHL    CN1 5437   6.502   6.387   1.411
  315CHL    CN2 5438   6.402   6.389   1.621
  315CHL    CN3 5439   6.626   6.474   1.587
  315CHL    NTM 5440   6.489   6.468   1.533
  315CHL     CB 5441   6.414   6.593   1.517
  316PJ2     CA 5442   6.463   6.678   1.400
  316PJ2     OA 5443   6.602   6.710   1.401
  316PJ2      P 5444   6.629   6.836   1.305
  316PJ2     OB 5445   6.774   6.846   1.275
  316PJ2     HB 5446   6.796   6.916   1.207
  316PJ2     OG 5447   6.523   6.845   1.203
  316PJ2     HG 5448   6.455   6.789   1.251
  316PJ2     OD 5449   6.596   6.944   1.420
  317POX     CD 5450   6.699   6.955   1.519
  317POX     CE 5451   6.672   6.986   1.666
  317POX     OE 5452   6.797   6.998   1.734
  317POX    C1A 5453   6.852   7.119   1.740
  317POX    O1A 5454   6.815   7.217   1.676
  317POX    C1B 5455   6.976   7.108   1.822
  317POX    C1C 5456   7.112   7.158   1.773
  317POX    C1D 5457   7.213   7.149   1.888
  317POX    C1E 5458   7.334   7.236   1.853
  317POX    C1F 5459   7.407   7.290   1.976
  317POX    C1G 5460   7.323   7.382   2.064
  317POX    C1H 5461   7.402   7.447   2.178
  317POX    C1I 5462   7.440   7.348   2.288
  317POX    C1J 5463   7.463   7.373   2.417
  317POX    C1K 5464   7.441   7.515   2.471
  317POX    C1L 5465   7.376   7.494   2.608
  317POX    C1M 5466   7.279   7.597   2.666
  317POX    C1N 5467   7.275   7.552   2.812
  317POX    C1O 5468   7.179   7.648   2.882
  317POX    C1P 5469   7.236   7.789   2.901
  317POX    C1Q 5470   7.120   7.889   2.907
  317POX    C1R 5471   7.084   7.909   3.054
  317POX     CZ 5472   6.591   6.865   1.713
  317POX     OZ 5473   6.529   6.870   1.842
  317POX    C2A 5474   6.473   6.760   1.891
  317POX    O2A 5475   6.491   6.646   1.846
  317POX    C2B 5476   6.408   6.798   2.018
  317POX    C2C 5477   6.463   6.707   2.128
  317POX    C2D 5478   6.420   6.768   2.262
  317POX    C2E 5479   6.476   6.695   2.384
  317POX    C2F 5480   6.414   6.556   2.396
  317POX    C2G 5481   6.278   6.545   2.465
  317POX    C2H 5482   6.258   6.399   2.508
  317POX    C2I 5483   6.154   6.381   2.619
  317POX    C2J 5484   6.114   6.235   2.644
  317POX    C2K 5485   5.985   6.209   2.722
  317POX    C2L 5486   5.962   6.060   2.748
  317POX    C2M 5487   5.824   6.058   2.812
  317POX    C2N 5488   5.790   5.915   2.853
  317POX    C2O 5489   5.648   5.897   2.908
  317POX    C2P 5490   5.625   5.971   3.040
  318CHL    CN1 5491   0.742   8.466   1.009
  318CHL    CN2 5492   0.634   8.268   0.925
  318CHL    CN3 5493   0.775   8.397   0.786
  318CHL    NTM 5494   0.757   8.348   0.923
  318CHL     CB 5495   0.858   8.255   0.975
  319PJ2     CA 5496   1.006   8.293   0.977
  319PJ2     OA 5497   1.023   8.365   1.100
  319PJ2      P 5498   1.162   8.445   1.113
  319PJ2     OB 5499   1.243   8.405   0.996
  319PJ2     HB 5500   1.311   8.473   0.969
  319PJ2     OG 5501   1.123   8.587   1.129
  319PJ2     HG 5502   1.193   8.640   1.082
  319PJ2     OD 5503   1.226   8.385   1.248
  320POX     CD 5504   1.153   8.398   1.370
  320POX     CE 5505   1.188   8.306   1.488
  320POX     OE 5506   1.103   8.324   1.601
  320POX    C1A 5507   0.988   8.258   1.595
  320POX    O1A 5508   0.961   8.170   1.513
  320POX    C1B 5509   0.887   8.298   1.695
  320POX    C1C 5510   0.936   8.279   1.839
  320POX    C1D 5511   0.824   8.295   1.943
  320POX    C1E 5512   0.882   8.277   2.084
  320POX    C1F 5513   0.833   8.381   2.184
  320POX    C1G 5514   0.880   8.347   2.326
  320POX    C1H 5515   0.856   8.447   2.438
  320POX    C1I 5516   0.912   8.387   2.567
  320POX    C1J 5517   0.891   8.442   2.686
  320POX    C1K 5518   0.818   8.575   2.711
  320POX    C1L 5519   0.832   8.614   2.859
  320POX    C1M 5520   0.772   8.753   2.879
  320POX    C1N 5521   0.756   8.783   3.028
  320POX    C1O 5522   0.882   8.837   3.097
  320POX    C1P 5523   0.848   8.912   3.226
  320POX    C1Q 5524   0.959   8.996   3.288
  320POX    C1R 5525   1.003   9.123   3.216
  320POX     CZ 5526   1.336   8.312   1.526
  320POX     OZ 5527   1.400   8.205   1.597
  320POX    C2A 5528   1.526   8.175   1.571
  320POX    O2A 5529   1.584   8.222   1.473
  320POX    C2B 5530   1.583   8.075   1.664
  320POX    C2C 5531   1.676   8.163   1.748
  320POX    C2D 5532   1.773   8.085   1.836
  320POX    C2E 5533   1.830   8.164   1.954
  320POX    C2F 5534   1.738   8.179   2.075
  320POX    C2G 5535   1.794   8.274   2.181
  320POX    C2H 5536   1.934   8.251   2.238
  320POX    C2I 5537   1.935   8.147   2.350
  320POX    C2J 5538   1.857   8.203   2.469
  320POX    C2K 5539   1.864   8.098   2.581
  320POX    C2L 5540   1.742   8.006   2.578
  320POX    C2M 5541   1.716   7.928   2.707
  320POX    C2N 5542   1.819   7.818   2.731
  320POX    C2O 5543   1.827   7.770   2.876
  320POX    C2P 5544   1.948   7.683   2.911
  321CHL    CN1 5545   6.555   2.982   2.206
  321CHL    CN2 5546   6.739   2.832   2.166
  321CHL    CN3 5547   6.773   3.072   2.185
  321CHL    NTM 5548   6.684   2.965   2.138
  321CHL     CB 5549   6.671   2.981   1.992
  322PJ2     CA 5550   6.791   2.940   1.906
  322PJ2     OA 5551   6.908   3.019   1.925
  322PJ2      P 5552   7.042   2.960   1.857
  322PJ2     OB 5553   7.000   2.881   1.740
  322PJ2     HB 5554   6.908   2.841   1.748
  322PJ2     OG 5555   7.109   3.092   1.849
  322PJ2     HG 5556   7.191   3.089   1.905
  322PJ2     OD 5557   7.082   2.872   1.986
  323POX     CD 5558   7.136   2.947   2.094
  323POX     CE 5559   7.174   2.852   2.208
  323POX     OE 5560   7.201   2.924   2.328
  323POX    C1A 5561   7.107   2.938   2.421
  323POX    O1A 5562   6.995   2.892   2.402
  323POX    C1B 5563   7.153   3.008   2.544
  323POX    C1C 5564   7.156   2.901   2.653
  323POX    C1D 5565   7.126   2.964   2.789
  323POX    C1E 5566   7.248   3.027   2.857
  323POX    C1F 5567   7.211   3.077   2.997
  323POX    C1G 5568   7.171   2.971   3.099
  323POX    C1H 5569   7.169   3.038   3.237
  323POX    C1I 5570   7.053   3.136   3.256
  323POX    C1J 5571   7.051   3.223   3.357
  323POX    C1K 5572   7.162   3.243   3.460
  323POX    C1L 5573   7.089   3.290   3.586
  323POX    C1M 5574   7.191   3.313   3.698
  323POX    C1N 5575   7.156   3.241   3.828
  323POX    C1O 5576   7.154   3.336   3.948
  323POX    C1P 5577   7.150   3.268   4.085
  323POX    C1Q 5578   7.099   3.359   4.196
  323POX    C1R 5579   7.196   3.475   4.217
  323POX     CZ 5580   7.291   2.769   2.153
  323POX     OZ 5581   7.319   2.647   2.222
  323POX    C2A 5582   7.390   2.550   2.165
  323POX    O2A 5583   7.445   2.564   2.056
  323POX    C2B 5584   7.404   2.433   2.254
  323POX    C2C 5585   7.347   2.428   2.396
  323POX    C2D 5586   7.394   2.303   2.472
  323POX    C2E 5587   7.362   2.315   2.621
  323POX    C2F 5588   7.215   2.295   2.658
  323POX    C2G 5589   7.183   2.307   2.807
  323POX    C2H 5590   7.181   2.442   2.879
  323POX    C2I 5591   7.140   2.419   3.024
  323POX    C2J 5592   7.175   2.539   3.113
  323POX    C2K 5593   7.126   2.493   3.250
  323POX    C2L 5594   7.148   2.590   3.367
  323POX    C2M 5595   7.279   2.571   3.444
  323POX    C2N 5596   7.274   2.446   3.532
  323POX    C2O 5597   7.407   2.425   3.603
  323POX    C2P 5598   7.392   2.324   3.717
  324CHL    CN1 5599   5.739   3.624   1.064
  324CHL    CN2 5600   5.547   3.542   0.958
  324CHL    CN3 5601   5.565   3.771   0.979
  324CHL    NTM 5602   5.594   3.646   1.050
  324CHL     CB 5603   5.513   3.637   1.172
  325PJ2     CA 5604   5.536   3.729   1.292
  325PJ2     OA 5605   5.655   3.680   1.354
  325PJ2      P 5606   5.743   3.788   1.436
  325PJ2     OB 5607   5.861   3.716   1.490
  325PJ2     HB 5608   5.908   3.788   1.542
  325PJ2     OG 5609   5.769   3.889   1.331
  325PJ2     HG 5610   5.692   3.893   1.268
  325PJ2     OD 5611   5.642   3.841   1.550
  326POX     CD 5612   5.635   3.766   1.671
  326POX     CE 5613   5.549   3.801   1.793
  326POX     OE 5614   5.523   3.686   1.874
  326POX    C1A 5615   5.598   3.666   1.982
  326POX    O1A 5616   5.682   3.752   2.009
  326POX    C1B 5617   5.581   3.542   2.060
  326POX    C1C 5618   5.447   3.542   2.134
  326POX    C1D 5619   5.471   3.509   2.282
  326POX    C1E 5620   5.341   3.513   2.362
  326POX    C1F 5621   5.362   3.499   2.513
  326POX    C1G 5622   5.238   3.432   2.573
  326POX    C1H 5623   5.238   3.279   2.573
  326POX    C1I 5624   5.111   3.224   2.637
  326POX    C1J 5625   5.012   3.178   2.561
  326POX    C1K 5626   5.012   3.143   2.412
  326POX    C1L 5627   4.930   3.019   2.378
  326POX    C1M 5628   4.936   2.990   2.227
  326POX    C1N 5629   5.075   2.951   2.178
  326POX    C1O 5630   5.117   2.806   2.201
  326POX    C1P 5631   5.048   2.691   2.127
  326POX    C1Q 5632   5.065   2.552   2.189
  326POX    C1R 5633   5.017   2.557   2.334
  326POX     CZ 5634   5.423   3.876   1.749
  326POX     OZ 5635   5.384   3.954   1.862
  326POX    C2A 5636   5.257   3.954   1.902
  326POX    O2A 5637   5.173   3.884   1.847
  326POX    C2B 5638   5.233   4.034   2.024
  326POX    C2C 5639   5.347   4.022   2.126
  326POX    C2D 5640   5.346   3.903   2.222
  326POX    C2E 5641   5.472   3.880   2.305
  326POX    C2F 5642   5.491   3.991   2.410
  326POX    C2G 5643   5.591   3.924   2.505
  326POX    C2H 5644   5.638   4.030   2.605
  326POX    C2I 5645   5.755   3.978   2.689
  326POX    C2J 5646   5.738   3.850   2.772
  326POX    C2K 5647   5.635   3.852   2.886
  326POX    C2L 5648   5.646   3.725   2.970
  326POX    C2M 5649   5.529   3.708   3.067
  326POX    C2N 5650   5.410   3.633   3.007
  326POX    C2O 5651   5.294   3.623   3.107
  326POX    C2P 5652   5.252   3.761   3.157
  327CHL    CN1 5653   2.650   2.154   1.093
  327CHL    CN2 5654   2.572   2.216   1.310
  327CHL    CN3 5655   2.520   1.998   1.221
  327CHL    NTM 5656   2.539   2.140   1.188
  327CHL     CB 5657   2.411   2.184   1.131
  328PJ2     CA 5658   2.290   2.229   1.215
  328PJ2     OA 5659   2.232   2.139   1.309
  328PJ2      P 5660   2.087   2.208   1.326
  328PJ2     OB 5661   2.112   2.338   1.392
  328PJ2     HB 5662   2.031   2.374   1.438
  328PJ2     OG 5663   2.023   2.218   1.193
  328PJ2     HG 5664   1.993   2.133   1.150
  328PJ2     OD 5665   1.987   2.116   1.412
  329POX     CD 5666   2.028   2.120   1.549
  329POX     CE 5667   1.929   2.103   1.664
  329POX     OE 5668   1.981   2.117   1.796
  329POX    C1A 5669   1.905   2.175   1.888
  329POX    O1A 5670   1.794   2.207   1.847
  329POX    C1B 5671   1.950   2.164   2.029
  329POX    C1C 5672   2.001   2.295   2.091
  329POX    C1D 5673   1.887   2.391   2.125
  329POX    C1E 5674   1.927   2.499   2.226
  329POX    C1F 5675   1.973   2.454   2.365
  329POX    C1G 5676   1.982   2.568   2.467
  329POX    C1H 5677   1.996   2.518   2.611
  329POX    C1I 5678   1.997   2.642   2.700
  329POX    C1J 5679   1.908   2.684   2.790
  329POX    C1K 5680   1.789   2.597   2.829
  329POX    C1L 5681   1.736   2.640   2.966
  329POX    C1M 5682   1.665   2.524   3.036
  329POX    C1N 5683   1.615   2.568   3.174
  329POX    C1O 5684   1.523   2.459   3.229
  329POX    C1P 5685   1.611   2.348   3.286
  329POX    C1Q 5686   1.668   2.406   3.416
  329POX    C1R 5687   1.607   2.313   3.522
  329POX     CZ 5688   1.873   1.963   1.640
  329POX     OZ 5689   1.788   1.930   1.750
  329POX    C2A 5690   1.732   1.810   1.753
  329POX    O2A 5691   1.759   1.716   1.678
  329POX    C2B 5692   1.647   1.793   1.874
  329POX    C2C 5693   1.737   1.718   1.972
  329POX    C2D 5694   1.683   1.746   2.113
  329POX    C2E 5695   1.763   1.670   2.219
  329POX    C2F 5696   1.763   1.757   2.345
  329POX    C2G 5697   1.882   1.713   2.430
  329POX    C2H 5698   1.845   1.733   2.577
  329POX    C2I 5699   1.873   1.876   2.622
  329POX    C2J 5700   1.834   1.902   2.768
  329POX    C2K 5701   1.842   2.048   2.812
  329POX    C2L 5702   1.786   2.067   2.953
  329POX    C2M 5703   1.855   2.003   3.074
  329POX    C2N 5704   1.781   2.037   3.203
  329POX    C2O 5705   1.654   1.954   3.223
  329POX    C2P 5706   1.687   1.810   3.261
  330CHL    CN1 5707   6.361   2.612   1.010
  330CHL    CN2 5708   6.578   2.645   0.905
  330CHL    CN3 5709   6.460   2.433   0.914
  330CHL    NTM 5710   6.495   2.556   0.987
  330CHL     CB 5711   6.567   2.523   1.111
  331PJ2     CA 5712   6.607   2.645   1.195
  331PJ2     OA 5713   6.510   2.733   1.253
  331PJ2      P 5714   6.573   2.818   1.374
  331PJ2     OB 5715   6.706   2.865   1.330
  331PJ2     HB 5716   6.720   2.959   1.361
  331PJ2     OG 5717   6.460   2.912   1.390
  331PJ2     HG 5718   6.487   3.006   1.410
  331PJ2     OD 5719   6.572   2.717   1.500
  332POX     CD 5720   6.691   2.677   1.567
  332POX     CE 5721   6.672   2.545   1.642
  332POX     OE 5722   6.781   2.513   1.729
  332POX    C1A 5723   6.792   2.576   1.845
  332POX    O1A 5724   6.698   2.643   1.888
  332POX    C1B 5725   6.913   2.558   1.928
  332POX    C1C 5726   6.883   2.462   2.044
  332POX    C1D 5727   7.007   2.450   2.133
  332POX    C1E 5728   6.975   2.367   2.257
  332POX    C1F 5729   6.881   2.434   2.357
  332POX    C1G 5730   6.952   2.541   2.441
  332POX    C1H 5731   6.872   2.584   2.564
  332POX    C1I 5732   6.734   2.634   2.523
  332POX    C1J 5733   6.672   2.720   2.605
  332POX    C1K 5734   6.731   2.782   2.731
  332POX    C1L 5735   6.694   2.931   2.728
  332POX    C1M 5736   6.736   3.007   2.854
  332POX    C1N 5737   6.678   2.947   2.982
  332POX    C1O 5738   6.743   3.020   3.100
  332POX    C1P 5739   6.735   2.946   3.234
  332POX    C1Q 5740   6.802   2.809   3.241
  332POX    C1R 5741   6.815   2.777   3.390
  332POX     CZ 5742   6.635   2.436   1.541
  332POX     OZ 5743   6.595   2.313   1.603
  332POX    C2A 5744   6.563   2.212   1.523
  332POX    O2A 5745   6.592   2.208   1.404
  332POX    C2B 5746   6.505   2.097   1.596
  332POX    C2C 5747   6.609   2.025   1.682
  332POX    C2D 5748   6.623   2.095   1.817
  332POX    C2E 5749   6.699   2.003   1.912
  332POX    C2F 5750   6.701   2.071   2.049
  332POX    C2G 5751   6.726   1.959   2.150
  332POX    C2H 5752   6.719   2.023   2.289
  332POX    C2I 5753   6.789   1.938   2.395
  332POX    C2J 5754   6.826   2.002   2.529
  332POX    C2K 5755   6.696   2.020   2.608
  332POX    C2L 5756   6.723   2.083   2.744
  332POX    C2M 5757   6.715   2.236   2.738
  332POX    C2N 5758   6.767   2.298   2.868
  332POX    C2O 5759   6.647   2.345   2.952
  332POX    C2P 5760   6.720   2.411   3.069
  333CHL    CN1 5761   0.362   3.048   0.782
  333CHL    CN2 5762   0.205   2.911   0.923
  333CHL    CN3 5763   0.409   2.816   0.827
  333CHL    NTM 5764   0.341   2.937   0.876
  333CHL     CB 5765   0.427   2.972   0.990
  334PJ2     CA 5766   0.414   3.103   1.069
  334PJ2     OA 5767   0.287   3.113   1.134
  334PJ2      P 5768   0.262   3.255   1.206
  334PJ2     OB 5769   0.331   3.355   1.121
  334PJ2     HB 5770   0.416   3.318   1.084
  334PJ2     OG 5771   0.117   3.267   1.230
  334PJ2     HG 5772   0.097   3.359   1.265
  334PJ2     OD 5773   0.333   3.248   1.350
  335POX     CD 5774   0.283   3.347   1.441
  335POX     CE 5775   0.347   3.338   1.580
  335POX     OE 5776   0.291   3.427   1.677
  335POX    C1A 5777   0.204   3.379   1.766
  335POX    O1A 5778   0.173   3.261   1.756
  335POX    C1B 5779   0.163   3.478   1.868
  335POX    C1C 5780   0.198   3.429   2.008
  335POX    C1D 5781   0.098   3.333   2.072
  335POX    C1E 5782   0.120   3.333   2.224
  335POX    C1F 5783   0.061   3.203   2.280
  335POX    C1G 5784   0.061   3.191   2.433
  335POX    C1H 5785  -0.001   3.062   2.488
  335POX    C1I 5786  -0.017   3.066   2.640
  335POX    C1J 5787  -0.030   2.961   2.721
  335POX    C1K 5788  -0.024   2.817   2.671
  335POX    C1L 5789   0.103   2.748   2.721
  335POX    C1M 5790   0.106   2.709   2.869
  335POX    C1N 5791   0.230   2.625   2.898
  335POX    C1O 5792   0.234   2.591   3.048
  335POX    C1P 5793   0.344   2.506   3.111
  335POX    C1Q 5794   0.341   2.525   3.263
  335POX    C1R 5795   0.447   2.440   3.333
  335POX     CZ 5796   0.496   3.361   1.549
  335POX     OZ 5797   0.594   3.326   1.647
  335POX    C2A 5798   0.724   3.331   1.618
  335POX    O2A 5799   0.758   3.398   1.521
  335POX    C2B 5800   0.820   3.276   1.716
  335POX    C2C 5801   0.876   3.377   1.815
  335POX    C2D 5802   0.989   3.314   1.897
  335POX    C2E 5803   1.047   3.399   2.010
  335POX    C2F 5804   0.965   3.418   2.138
  335POX    C2G 5805   1.035   3.507   2.240
  335POX    C2H 5806   0.936   3.562   2.343
  335POX    C2I 5807   1.008   3.610   2.469
  335POX    C2J 5808   1.064   3.490   2.546
  335POX    C2K 5809   1.098   3.527   2.690
  335POX    C2L 5810   0.973   3.560   2.772
  335POX    C2M 5811   0.897   3.436   2.819
  335POX    C2N 5812   0.812   3.474   2.940
  335POX    C2O 5813   0.707   3.365   2.959
  335POX    C2P 5814   0.628   3.384   3.089
  336CHL    CN1 5815   7.883   3.197   1.580
  336CHL    CN2 5816   7.698   3.166   1.733
  336CHL    CN3 5817   7.871   3.001   1.711
  336CHL    NTM 5818   7.842   3.146   1.711
  336CHL     CB 5819   7.917   3.218   1.815
  337PJ2     CA 5820   7.891   3.184   1.962
  337PJ2     OA 5821   7.896   3.045   1.995
  337PJ2      P 5822   7.826   3.008   2.135
  337PJ2     OB 5823   7.701   3.088   2.137
  337PJ2     HB 5824   7.620   3.034   2.116
  337PJ2     OG 5825   7.811   2.861   2.136
  337PJ2     HG 5826   7.851   2.830   2.049
  337PJ2     OD 5827   7.933   3.068   2.239
  338POX     CD 5828   8.044   2.983   2.269
  338POX     CE 5829   8.170   3.053   2.322
  338POX     OE 5830   8.282   2.971   2.358
  338POX    C1A 5831   8.373   2.939   2.267
  338POX    O1A 5832   8.364   2.989   2.155
  338POX    C1B 5833   8.489   2.860   2.313
  338POX    C1C 5834   8.515   2.746   2.215
  338POX    C1D 5835   8.650   2.680   2.244
  338POX    C1E 5836   8.646   2.570   2.351
  338POX    C1F 5837   8.792   2.525   2.355
  338POX    C1G 5838   8.821   2.388   2.418
  338POX    C1H 5839   8.969   2.357   2.390
  338POX    C1I 5840   9.001   2.211   2.418
  338POX    C1J 5841   9.102   2.164   2.491
  338POX    C1K 5842   9.199   2.265   2.555
  338POX    C1L 5843   9.226   2.229   2.701
  338POX    C1M 5844   9.339   2.317   2.756
  338POX    C1N 5845   9.384   2.270   2.894
  338POX    C1O 5846   9.536   2.287   2.902
  338POX    C1P 5847   9.570   2.434   2.926
  338POX    C1Q 5848   9.707   2.455   2.990
  338POX    C1R 5849   9.695   2.443   3.142
  338POX     CZ 5850   8.113   3.132   2.439
  338POX     OZ 5851   8.042   3.072   2.548
  338POX    C2A 5852   8.042   3.137   2.664
  338POX    O2A 5853   8.095   3.246   2.681
  338POX    C2B 5854   7.946   3.083   2.763
  338POX    C2C 5855   7.819   3.169   2.764
  338POX    C2D 5856   7.727   3.105   2.869
  338POX    C2E 5857   7.689   3.200   2.982
  338POX    C2F 5858   7.614   3.121   3.090
  338POX    C2G 5859   7.713   3.026   3.158
  338POX    C2H 5860   7.659   2.980   3.293
  338POX    C2I 5861   7.535   2.892   3.273
  338POX    C2J 5862   7.571   2.755   3.215
  338POX    C2K 5863   7.650   2.662   3.307
  338POX    C2L 5864   7.698   2.535   3.236
  338POX    C2M 5865   7.584   2.436   3.211
  338POX    C2N 5866   7.628   2.342   3.098
  338POX    C2O 5867   7.524   2.230   3.094
  338POX    C2P 5868   7.534   2.150   2.964
  339CHL    CN1 5869   2.040   2.915   1.363
  339CHL    CN2 5870   1.875   2.816   1.505
  339CHL    CN3 5871   1.884   2.747   1.281
  339CHL    NTM 5872   1.968   2.790   1.394
  339CHL     CB 5873   2.065   2.685   1.430
  340PJ2     CA 5874   2.176   2.628   1.343
  340PJ2     OA 5875   2.266   2.724   1.287
  340PJ2      P 5876   2.401   2.649   1.240
  340PJ2     OB 5877   2.373   2.521   1.173
  340PJ2     HB 5878   2.356   2.447   1.238
  340PJ2     OG 5879   2.474   2.749   1.159
  340PJ2     HG 5880   2.453   2.843   1.184
  340PJ2     OD 5881   2.474   2.602   1.376
  341POX     CD 5882   2.511   2.696   1.477
  341POX     CE 5883   2.516   2.641   1.620
  341POX     OE 5884   2.512   2.749   1.713
  341POX    C1A 5885   2.396   2.807   1.746
  341POX    O1A 5886   2.293   2.776   1.687
  341POX    C1B 5887   2.422   2.905   1.854
  341POX    C1C 5888   2.454   2.849   1.993
  341POX    C1D 5889   2.341   2.868   2.094
  341POX    C1E 5890   2.200   2.840   2.042
  341POX    C1F 5891   2.101   2.870   2.155
  341POX    C1G 5892   2.094   3.017   2.197
  341POX    C1H 5893   1.983   3.023   2.302
  341POX    C1I 5894   1.932   3.161   2.345
  341POX    C1J 5895   1.915   3.209   2.468
  341POX    C1K 5896   1.954   3.126   2.590
  341POX    C1L 5897   1.992   3.221   2.705
  341POX    C1M 5898   2.019   3.148   2.837
  341POX    C1N 5899   2.080   3.233   2.949
  341POX    C1O 5900   2.112   3.140   3.066
  341POX    C1P 5901   1.986   3.081   3.129
  341POX    C1Q 5902   2.017   3.010   3.260
  341POX    C1R 5903   1.891   2.940   3.313
  341POX     CZ 5904   2.648   2.563   1.618
  341POX     OZ 5905   2.666   2.469   1.724
  341POX    C2A 5906   2.743   2.363   1.703
  341POX    O2A 5907   2.794   2.348   1.592
  341POX    C2B 5908   2.766   2.283   1.825
  341POX    C2C 5909   2.867   2.337   1.927
  341POX    C2D 5910   3.011   2.331   1.876
  341POX    C2E 5911   3.097   2.390   1.988
  341POX    C2F 5912   3.243   2.355   1.956
  341POX    C2G 5913   3.331   2.437   2.050
  341POX    C2H 5914   3.308   2.413   2.199
  341POX    C2I 5915   3.327   2.263   2.225
  341POX    C2J 5916   3.320   2.215   2.370
  341POX    C2K 5917   3.422   2.281   2.463
  341POX    C2L 5918   3.390   2.260   2.611
  341POX    C2M 5919   3.332   2.129   2.665
  341POX    C2N 5920   3.187   2.141   2.712
  341POX    C2O 5921   3.146   2.035   2.813
  341POX    C2P 5922   2.994   2.040   2.828
  342CHL    CN1 5923   7.899   3.820   2.206
  342CHL    CN2 5924   8.026   3.930   2.062
  342CHL    CN3 5925   7.789   3.896   2.004
  342CHL    NTM 5926   7.911   3.838   2.061
  342CHL     CB 5927   7.943   3.720   1.979
  343PJ2     CA 5928   7.972   3.577   2.027
  343PJ2     OA 5929   8.065   3.574   2.135
  343PJ2      P 5930   8.087   3.419   2.174
  343PJ2     OB 5931   8.123   3.346   2.050
  343PJ2     HB 5932   8.222   3.350   2.041
  343PJ2     OG 5933   8.188   3.419   2.282
  343PJ2     HG 5934   8.163   3.490   2.348
  343PJ2     OD 5935   7.935   3.402   2.225
  344POX     CD 5936   7.915   3.448   2.359
  344POX     CE 5937   7.766   3.461   2.392
  344POX     OE 5938   7.741   3.509   2.524
  344POX    C1A 5939   7.680   3.627   2.538
  344POX    O1A 5940   7.673   3.700   2.439
  344POX    C1B 5941   7.632   3.666   2.672
  344POX    C1C 5942   7.482   3.646   2.696
  344POX    C1D 5943   7.429   3.505   2.668
  344POX    C1E 5944   7.282   3.486   2.706
  344POX    C1F 5945   7.267   3.494   2.858
  344POX    C1G 5946   7.117   3.491   2.889
  344POX    C1H 5947   7.075   3.505   3.036
  344POX    C1I 5948   6.922   3.511   3.038
  344POX    C1J 5949   6.857   3.532   3.152
  344POX    C1K 5950   6.937   3.573   3.275
  344POX    C1L 5951   6.849   3.650   3.374
  344POX    C1M 5952   6.908   3.679   3.512
  344POX    C1N 5953   7.034   3.765   3.519
  344POX    C1O 5954   7.077   3.739   3.664
  344POX    C1P 5955   7.203   3.820   3.697
  344POX    C1Q 5956   7.250   3.802   3.841
  344POX    C1R 5957   7.363   3.898   3.880
  344POX     CZ 5958   7.694   3.331   2.354
  344POX     OZ 5959   7.722   3.213   2.429
  344POX    C2A 5960   7.626   3.122   2.411
  344POX    O2A 5961   7.510   3.160   2.391
  344POX    C2B 5962   7.655   2.988   2.465
  344POX    C2C 5963   7.597   2.876   2.378
  344POX    C2D 5964   7.603   2.744   2.457
  344POX    C2E 5965   7.749   2.698   2.468
  344POX    C2F 5966   7.769   2.580   2.563
  344POX    C2G 5967   7.679   2.580   2.687
  344POX    C2H 5968   7.733   2.671   2.798
  344POX    C2I 5969   7.876   2.641   2.845
  344POX    C2J 5970   7.931   2.740   2.948
  344POX    C2K 5971   8.057   2.702   3.025
  344POX    C2L 5972   8.095   2.809   3.128
  344POX    C2M 5973   8.188   2.917   3.073
  344POX    C2N 5974   8.333   2.872   3.096
  344POX    C2O 5975   8.428   2.980   3.046
  344POX    C2P 5976   8.577   2.952   3.068
  345CHL    CN1 5977   8.345   3.422   1.295
  345CHL    CN2 5978   8.400   3.652   1.343
  345CHL    CN3 5979   8.318   3.592   1.124
  345CHL    NTM 5980   8.311   3.563   1.268
  345CHL     CB 5981   8.172   3.584   1.310
  346PJ2     CA 5982   8.121   3.556   1.451
  346PJ2     OA 5983   8.184   3.624   1.560
  346PJ2      P 5984   8.150   3.540   1.693
  346PJ2     OB 5985   8.003   3.541   1.711
  346PJ2     HB 5986   7.978   3.467   1.774
  346PJ2     OG 5987   8.220   3.411   1.677
  346PJ2     HG 5988   8.198   3.368   1.590
  346PJ2     OD 5989   8.213   3.618   1.820
  347POX     CD 5990   8.355   3.622   1.808
  347POX     CE 5991   8.411   3.642   1.949
  347POX     OE 5992   8.526   3.727   1.938
  347POX    C1A 5993   8.538   3.817   2.035
  347POX    O1A 5994   8.455   3.843   2.122
  347POX    C1B 5995   8.669   3.887   2.027
  347POX    C1C 5996   8.768   3.833   2.131
  347POX    C1D 5997   8.711   3.829   2.273
  347POX    C1E 5998   8.821   3.787   2.370
  347POX    C1F 5999   8.762   3.805   2.510
  347POX    C1G 6000   8.848   3.731   2.613
  347POX    C1H 6001   8.789   3.753   2.753
  347POX    C1I 6002   8.686   3.651   2.802
  347POX    C1J 6003   8.639   3.670   2.925
  347POX    C1K 6004   8.682   3.784   3.018
  347POX    C1L 6005   8.575   3.894   3.014
  347POX    C1M 6006   8.623   4.014   3.096
  347POX    C1N 6007   8.722   4.111   3.031
  347POX    C1O 6008   8.648   4.199   2.929
  347POX    C1P 6009   8.752   4.279   2.851
  347POX    C1Q 6010   8.684   4.358   2.740
  347POX    C1R 6011   8.754   4.492   2.720
  347POX     CZ 6012   8.424   3.508   2.021
  347POX     OZ 6013   8.455   3.530   2.159
  347POX    C2A 6014   8.502   3.430   2.233
  347POX    O2A 6015   8.576   3.345   2.183
  347POX    C2B 6016   8.503   3.478   2.373
  347POX    C2C 6017   8.453   3.361   2.458
  347POX    C2D 6018   8.463   3.399   2.606
  347POX    C2E 6019   8.443   3.287   2.708
  347POX    C2F 6020   8.463   3.331   2.853
  347POX    C2G 6021   8.347   3.413   2.910
  347POX    C2H 6022   8.357   3.456   3.056
  347POX    C2I 6023   8.325   3.337   3.146
  347POX    C2J 6024   8.342   3.357   3.297
  347POX    C2K 6025   8.488   3.380   3.339
  347POX    C2L 6026   8.492   3.378   3.492
  347POX    C2M 6027   8.609   3.463   3.542
  347POX    C2N 6028   8.619   3.444   3.694
  347POX    C2O 6029   8.716   3.544   3.757
  347POX    C2P 6030   8.738   3.510   3.904
  348CHL    CN1 6031   8.363   1.664   1.689
  348CHL    CN2 6032   8.142   1.576   1.689
  348CHL    CN3 6033   8.327   1.450   1.777
  348CHL    NTM 6034   8.284   1.541   1.670
  348CHL     CB 6035   8.308   1.486   1.536
  349PJ2     CA 6036   8.238   1.357   1.491
  349PJ2     OA 6037   8.275   1.250   1.578
  349PJ2      P 6038   8.393   1.156   1.522
  349PJ2     OB 6039   8.361   1.023   1.579
  349PJ2     HB 6040   8.387   1.033   1.675
  349PJ2     OG 6041   8.410   1.183   1.378
  349PJ2     HG 6042   8.429   1.279   1.358
  349PJ2     OD 6043   8.521   1.220   1.596
  350POX     CD 6044   8.590   1.145   1.697
  350POX     CE 6045   8.725   1.205   1.737
  350POX     OE 6046   8.773   1.126   1.845
  350POX    C1A 6047   8.833   1.010   1.820
  350POX    O1A 6048   8.900   0.986   1.719
  350POX    C1B 6049   8.853   0.936   1.946
  350POX    C1C 6050   8.834   0.784   1.940
  350POX    C1D 6051   8.890   0.706   2.059
  350POX    C1E 6052   9.032   0.652   2.043
  350POX    C1F 6053   9.052   0.548   2.154
  350POX    C1G 6054   9.198   0.502   2.150
  350POX    C1H 6055   9.249   0.431   2.276
  350POX    C1I 6056   9.400   0.424   2.251
  350POX    C1J 6057   9.481   0.513   2.307
  350POX    C1K 6058   9.443   0.621   2.409
  350POX    C1L 6059   9.540   0.739   2.416
  350POX    C1M 6060   9.500   0.859   2.502
  350POX    C1N 6061   9.538   0.820   2.645
  350POX    C1O 6062   9.472   0.895   2.761
  350POX    C1P 6063   9.542   0.880   2.896
  350POX    C1Q 6064   9.468   0.972   2.994
  350POX    C1R 6065   9.537   0.957   3.130
  350POX     CZ 6066   8.719   1.354   1.774
  350POX     OZ 6067   8.640   1.395   1.886
  350POX    C2A 6068   8.652   1.516   1.941
  350POX    O2A 6069   8.730   1.597   1.892
  350POX    C2B 6070   8.584   1.537   2.070
  350POX    C2C 6071   8.440   1.589   2.067
  350POX    C2D 6072   8.373   1.569   2.203
  350POX    C2E 6073   8.355   1.421   2.235
  350POX    C2F 6074   8.323   1.383   2.380
  350POX    C2G 6075   8.425   1.428   2.485
  350POX    C2H 6076   8.386   1.373   2.622
  350POX    C2I 6077   8.464   1.448   2.731
  350POX    C2J 6078   8.614   1.435   2.709
  350POX    C2K 6079   8.682   1.306   2.757
  350POX    C2L 6080   8.828   1.293   2.716
  350POX    C2M 6081   8.891   1.178   2.795
  350POX    C2N 6082   9.032   1.140   2.748
  350POX    C2O 6083   9.040   1.025   2.647
  350POX    C2P 6084   9.149   1.058   2.544
  351CHL    CN1 6085   1.937   7.028   1.399
  351CHL    CN2 6086   1.901   7.163   1.214
  351CHL    CN3 6087   1.719   7.053   1.313
  351CHL    NTM 6088   1.860   7.035   1.274
  351CHL     CB 6089   1.872   6.926   1.177
  352PJ2     CA 6090   1.852   6.784   1.230
  352PJ2     OA 6091   1.947   6.731   1.324
  352PJ2      P 6092   1.886   6.604   1.401
  352PJ2     OB 6093   1.833   6.525   1.288
  352PJ2     HB 6094   1.813   6.433   1.322
  352PJ2     OG 6095   1.996   6.562   1.490
  352PJ2     HG 6096   2.060   6.638   1.501
  352PJ2     OD 6097   1.771   6.687   1.477
  353POX     CD 6098   1.794   6.721   1.614
  353POX     CE 6099   1.702   6.672   1.726
  353POX     OE 6100   1.736   6.743   1.845
  353POX    C1A 6101   1.638   6.752   1.935
  353POX    O1A 6102   1.523   6.771   1.894
  353POX    C1B 6103   1.684   6.816   2.060
  353POX    C1C 6104   1.703   6.710   2.169
  353POX    C1D 6105   1.849   6.669   2.152
  353POX    C1E 6106   1.887   6.568   2.260
  353POX    C1F 6107   2.035   6.532   2.257
  353POX    C1G 6108   2.072   6.453   2.383
  353POX    C1H 6109   2.210   6.492   2.436
  353POX    C1I 6110   2.206   6.461   2.586
  353POX    C1J 6111   2.307   6.438   2.670
  353POX    C1K 6112   2.448   6.434   2.613
  353POX    C1L 6113   2.525   6.561   2.650
  353POX    C1M 6114   2.652   6.586   2.569
  353POX    C1N 6115   2.723   6.713   2.618
  353POX    C1O 6116   2.864   6.698   2.563
  353POX    C1P 6117   2.886   6.704   2.411
  353POX    C1Q 6118   2.879   6.847   2.357
  353POX    C1R 6119   2.922   6.839   2.210
  353POX     CZ 6120   1.714   6.519   1.729
  353POX     OZ 6121   1.623   6.445   1.812
  353POX    C2A 6122   1.664   6.375   1.917
  353POX    O2A 6123   1.781   6.347   1.940
  353POX    C2B 6124   1.548   6.332   1.999
  353POX    C2C 6125   1.575   6.346   2.148
  353POX    C2D 6126   1.481   6.244   2.212
  353POX    C2E 6127   1.524   6.181   2.345
  353POX    C2F 6128   1.563   6.033   2.343
  353POX    C2G 6129   1.624   5.987   2.476
  353POX    C2H 6130   1.754   6.066   2.490
  353POX    C2I 6131   1.792   6.074   2.638
  353POX    C2J 6132   1.894   6.184   2.670
  353POX    C2K 6133   1.910   6.180   2.822
  353POX    C2L 6134   2.036   6.256   2.865
  353POX    C2M 6135   2.054   6.261   3.017
  353POX    C2N 6136   2.180   6.340   3.053
  353POX    C2O 6137   2.150   6.409   3.186
  353POX    C2P 6138   2.272   6.395   3.277
  354CHL    CN1 6139   2.953   8.288   0.887
  354CHL    CN2 6140   3.130   8.356   1.046
  354CHL    CN3 6141   2.922   8.462   1.042
  354CHL    NTM 6142   2.986   8.331   1.024
  354CHL     CB 6143   2.935   8.229   1.116
  355PJ2     CA 6144   2.979   8.232   1.263
  355PJ2     OA 6145   2.935   8.352   1.327
  355PJ2      P 6146   2.950   8.341   1.487
  355PJ2     OB 6147   3.043   8.234   1.528
  355PJ2     HB 6148   3.025   8.150   1.476
  355PJ2     OG 6149   2.964   8.482   1.529
  355PJ2     HG 6150   2.923   8.550   1.468
  355PJ2     OD 6151   2.807   8.274   1.521
  356POX     CD 6152   2.733   8.352   1.615
  356POX     CE 6153   2.613   8.288   1.685
  356POX     OE 6154   2.510   8.377   1.728
  356POX    C1A 6155   2.418   8.418   1.641
  356POX    O1A 6156   2.423   8.370   1.528
  356POX    C1B 6157   2.319   8.519   1.683
  356POX    C1C 6158   2.181   8.456   1.705
  356POX    C1D 6159   2.074   8.559   1.739
  356POX    C1E 6160   1.936   8.501   1.708
  356POX    C1F 6161   1.828   8.594   1.763
  356POX    C1G 6162   1.688   8.536   1.739
  356POX    C1H 6163   1.578   8.562   1.843
  356POX    C1I 6164   1.439   8.500   1.829
  356POX    C1J 6165   1.363   8.469   1.934
  356POX    C1K 6166   1.393   8.479   2.084
  356POX    C1L 6167   1.337   8.377   2.183
  356POX    C1M 6168   1.398   8.406   2.320
  356POX    C1N 6169   1.388   8.272   2.394
  356POX    C1O 6170   1.387   8.292   2.545
  356POX    C1P 6171   1.348   8.169   2.627
  356POX    C1Q 6172   1.388   8.189   2.774
  356POX    C1R 6173   1.357   8.059   2.847
  356POX     CZ 6174   2.657   8.182   1.787
  356POX     OZ 6175   2.768   8.215   1.871
  356POX    C2A 6176   2.809   8.115   1.949
  356POX    O2A 6177   2.745   8.011   1.966
  356POX    C2B 6178   2.942   8.141   2.008
  356POX    C2C 6179   2.930   8.211   2.144
  356POX    C2D 6180   2.871   8.133   2.261
  356POX    C2E 6181   2.895   8.222   2.384
  356POX    C2F 6182   2.830   8.154   2.505
  356POX    C2G 6183   2.922   8.051   2.570
  356POX    C2H 6184   3.038   8.116   2.645
  356POX    C2I 6185   3.106   8.020   2.743
  356POX    C2J 6186   3.211   8.076   2.839
  356POX    C2K 6187   3.329   8.117   2.750
  356POX    C2L 6188   3.431   8.170   2.851
  356POX    C2M 6189   3.546   8.253   2.794
  356POX    C2N 6190   3.626   8.316   2.908
  356POX    C2O 6191   3.738   8.416   2.880
  356POX    C2P 6192   3.834   8.369   2.771
  357CHL    CN1 6193   2.205   4.256   1.058
  357CHL    CN2 6194   2.061   4.092   1.132
  357CHL    CN3 6195   2.282   4.028   1.049
  357CHL    NTM 6196   2.166   4.116   1.032
  357CHL     CB 6197   2.111   4.102   0.896
  358PJ2     CA 6198   2.023   3.986   0.851
  358PJ2     OA 6199   2.084   3.858   0.871
  358PJ2      P 6200   1.967   3.748   0.869
  358PJ2     OB 6201   1.885   3.775   0.749
  358PJ2     HB 6202   1.854   3.870   0.749
  358PJ2     OG 6203   2.043   3.621   0.878
  358PJ2     HG 6204   2.097   3.635   0.961
  358PJ2     OD 6205   1.881   3.787   1.000
  359POX     CD 6206   1.902   3.723   1.126
  359POX     CE 6207   1.819   3.786   1.238
  359POX     OE 6208   1.864   3.762   1.372
  359POX    C1A 6209   1.976   3.815   1.421
  359POX    O1A 6210   2.065   3.860   1.350
  359POX    C1B 6211   1.989   3.790   1.566
  359POX    C1C 6212   2.026   3.924   1.631
  359POX    C1D 6213   2.076   3.889   1.771
  359POX    C1E 6214   2.170   3.992   1.835
  359POX    C1F 6215   2.235   3.942   1.964
  359POX    C1G 6216   2.138   3.934   2.082
  359POX    C1H 6217   2.205   3.902   2.216
  359POX    C1I 6218   2.111   3.925   2.334
  359POX    C1J 6219   2.129   4.017   2.428
  359POX    C1K 6220   2.240   4.123   2.425
  359POX    C1L 6221   2.359   4.079   2.509
  359POX    C1M 6222   2.470   4.183   2.532
  359POX    C1N 6223   2.471   4.220   2.680
  359POX    C1O 6224   2.536   4.357   2.701
  359POX    C1P 6225   2.557   4.386   2.850
  359POX    C1Q 6226   2.426   4.405   2.927
  359POX    C1R 6227   2.479   4.456   3.061
  359POX     CZ 6228   1.668   3.772   1.221
  359POX     OZ 6229   1.591   3.825   1.329
  359POX    C2A 6230   1.488   3.903   1.298
  359POX    O2A 6231   1.468   3.952   1.187
  359POX    C2B 6232   1.418   3.946   1.422
  359POX    C2C 6233   1.500   4.041   1.509
  359POX    C2D 6234   1.415   4.080   1.630
  359POX    C2E 6235   1.507   4.142   1.735
  359POX    C2F 6236   1.580   4.026   1.803
  359POX    C2G 6237   1.681   4.051   1.915
  359POX    C2H 6238   1.612   4.095   2.044
  359POX    C2I 6239   1.701   4.093   2.169
  359POX    C2J 6240   1.636   4.124   2.304
  359POX    C2K 6241   1.753   4.134   2.402
  359POX    C2L 6242   1.713   4.169   2.545
  359POX    C2M 6243   1.829   4.148   2.643
  359POX    C2N 6244   1.922   4.270   2.637
  359POX    C2O 6245   2.043   4.264   2.731
  359POX    C2P 6246   2.006   4.239   2.877
  360CHL    CN1 6247   7.260   1.369   1.109
  360CHL    CN2 6248   7.353   1.214   1.265
  360CHL    CN3 6249   7.478   1.280   1.077
  360CHL    NTM 6250   7.384   1.329   1.179
  360CHL     CB 6251   7.434   1.444   1.256
  361PJ2     CA 6252   7.557   1.434   1.347
  361PJ2     OA 6253   7.676   1.359   1.319
  361PJ2      P 6254   7.803   1.451   1.356
  361PJ2     OB 6255   7.931   1.401   1.302
  361PJ2     HB 6256   8.000   1.411   1.374
  361PJ2     OG 6257   7.768   1.594   1.347
  361PJ2     HG 6258   7.850   1.651   1.355
  361PJ2     OD 6259   7.807   1.439   1.516
  362POX     CD 6260   7.866   1.322   1.574
  362POX     CE 6261   7.826   1.295   1.719
  362POX     OE 6262   7.909   1.191   1.771
  362POX    C1A 6263   8.029   1.214   1.824
  362POX    O1A 6264   8.054   1.333   1.840
  362POX    C1B 6265   8.116   1.097   1.850
  362POX    C1C 6266   8.234   1.136   1.939
  362POX    C1D 6267   8.331   1.018   1.945
  362POX    C1E 6268   8.286   0.913   2.047
  362POX    C1F 6269   8.287   0.961   2.192
  362POX    C1G 6270   8.245   0.848   2.286
  362POX    C1H 6271   8.260   0.887   2.433
  362POX    C1I 6272   8.208   0.773   2.521
  362POX    C1J 6273   8.185   0.774   2.652
  362POX    C1K 6274   8.198   0.883   2.759
  362POX    C1L 6275   8.191   0.818   2.897
  362POX    C1M 6276   8.310   0.733   2.942
  362POX    C1N 6277   8.443   0.810   2.938
  362POX    C1O 6278   8.464   0.904   3.057
  362POX    C1P 6279   8.610   0.948   3.048
  362POX    C1Q 6280   8.631   1.065   3.144
  362POX    C1R 6281   8.776   1.073   3.191
  362POX     CZ 6282   7.677   1.260   1.723
  362POX     OZ 6283   7.612   1.240   1.848
  362POX    C2A 6284   7.488   1.193   1.845
  362POX    O2A 6285   7.437   1.172   1.735
  362POX    C2B 6286   7.426   1.198   1.979
  362POX    C2C 6287   7.279   1.241   1.977
  362POX    C2D 6288   7.222   1.229   2.118
  362POX    C2E 6289   7.193   1.085   2.160
  362POX    C2F 6290   7.132   1.078   2.300
  362POX    C2G 6291   7.240   1.062   2.407
  362POX    C2H 6292   7.176   1.041   2.544
  362POX    C2I 6293   7.092   0.913   2.543
  362POX    C2J 6294   7.137   0.819   2.655
  362POX    C2K 6295   7.060   0.688   2.635
  362POX    C2L 6296   7.055   0.606   2.764
  362POX    C2M 6297   7.184   0.569   2.837
  362POX    C2N 6298   7.150   0.483   2.959
  362POX    C2O 6299   7.278   0.445   3.033
  362POX    C2P 6300   7.256   0.313   3.107
  363CHL    CN1 6301   5.547   0.504   1.047
  363CHL    CN2 6302   5.758   0.411   1.036
  363CHL    CN3 6303   5.647   0.462   1.250
  363CHL    NTM 6304   5.634   0.407   1.115
  363CHL     CB 6305   5.563   0.279   1.133
  364PJ2     CA 6306   5.630   0.153   1.079
  364PJ2     OA 6307   5.750   0.125   1.152
  364PJ2      P 6308   5.803  -0.021   1.108
  364PJ2     OB 6309   5.723  -0.135   1.157
  364PJ2     HB 6310   5.774  -0.221   1.150
  364PJ2     OG 6311   5.833  -0.020   0.963
  364PJ2     HG 6312   5.855  -0.113   0.933
  364PJ2     OD 6313   5.940  -0.035   1.190
  365POX     CD 6314   5.937  -0.032   1.333
  365POX     CE 6315   6.073  -0.020   1.402
  365POX     OE 6316   6.053  -0.058   1.538
  365POX    C1A 6317   6.098  -0.177   1.579
  365POX    O1A 6318   6.150  -0.256   1.501
  365POX    C1B 6319   6.075  -0.207   1.722
  365POX    C1C 6320   5.943  -0.278   1.751
  365POX    C1D 6321   5.926  -0.293   1.903
  365POX    C1E 6322   5.797  -0.364   1.942
  365POX    C1F 6323   5.783  -0.359   2.095
  365POX    C1G 6324   5.872  -0.448   2.181
  365POX    C1H 6325   5.846  -0.414   2.328
  365POX    C1I 6326   5.950  -0.485   2.415
  365POX    C1J 6327   6.055  -0.422   2.467
  365POX    C1K 6328   6.092  -0.274   2.474
  365POX    C1L 6329   6.215  -0.256   2.564
  365POX    C1M 6330   6.176  -0.236   2.711
  365POX    C1N 6331   6.291  -0.161   2.779
  365POX    C1O 6332   6.299  -0.155   2.932
  365POX    C1P 6333   6.431  -0.110   2.996
  365POX    C1Q 6334   6.410  -0.086   3.145
  365POX    C1R 6335   6.325   0.034   3.187
  365POX     CZ 6336   6.119   0.123   1.374
  365POX     OZ 6337   6.053   0.238   1.427
  365POX    C2A 6338   6.070   0.359   1.374
  365POX    O2A 6339   6.115   0.375   1.261
  365POX    C2B 6340   5.982   0.453   1.446
  365POX    C2C 6341   6.049   0.585   1.482
  365POX    C2D 6342   6.143   0.575   1.602
  365POX    C2E 6343   6.066   0.544   1.731
  365POX    C2F 6344   6.155   0.545   1.855
  365POX    C2G 6345   6.068   0.543   1.980
  365POX    C2H 6346   6.146   0.561   2.110
  365POX    C2I 6347   6.049   0.569   2.228
  365POX    C2J 6348   6.132   0.592   2.355
  365POX    C2K 6349   6.039   0.604   2.476
  365POX    C2L 6350   6.104   0.567   2.609
  365POX    C2M 6351   6.006   0.504   2.709
  365POX    C2N 6352   6.072   0.469   2.842
  365POX    C2O 6353   5.981   0.369   2.913
  365POX    C2P 6354   5.830   0.388   2.924
  366CHL    CN1 6355  -0.073   2.827   1.461
  366CHL    CN2 6356   0.045   3.026   1.527
  366CHL    CN3 6357   0.089   2.922   1.314
  366CHL    NTM 6358   0.056   2.898   1.455
  366CHL     CB 6359   0.156   2.820   1.530
  367PJ2     CA 6360   0.304   2.816   1.491
  367PJ2     OA 6361   0.381   2.936   1.490
  367PJ2      P 6362   0.531   2.915   1.434
  367PJ2     OB 6363   0.530   2.814   1.326
  367PJ2     HB 6364   0.469   2.742   1.359
  367PJ2     OG 6365   0.591   3.048   1.409
  367PJ2     HG 6366   0.588   3.096   1.496
  367PJ2     OD 6367   0.573   2.838   1.569
  368POX     CD 6368   0.620   2.917   1.679
  368POX     CE 6369   0.606   2.854   1.817
  368POX     OE 6370   0.626   2.948   1.922
  368POX    C1A 6371   0.516   2.995   1.981
  368POX    O1A 6372   0.404   2.977   1.932
  368POX    C1B 6373   0.531   3.085   2.097
  368POX    C1C 6374   0.427   3.083   2.209
  368POX    C1D 6375   0.453   3.187   2.317
  368POX    C1E 6376   0.570   3.155   2.411
  368POX    C1F 6377   0.560   3.242   2.536
  368POX    C1G 6378   0.453   3.178   2.624
  368POX    C1H 6379   0.401   3.270   2.735
  368POX    C1I 6380   0.311   3.385   2.693
  368POX    C1J 6381   0.225   3.454   2.767
  368POX    C1K 6382   0.209   3.423   2.916
  368POX    C1L 6383   0.101   3.323   2.956
  368POX    C1M 6384   0.122   3.252   3.090
  368POX    C1N 6385   0.135   3.333   3.219
  368POX    C1O 6386   0.163   3.239   3.337
  368POX    C1P 6387   0.233   3.313   3.452
  368POX    C1Q 6388   0.256   3.219   3.571
  368POX    C1R 6389   0.333   3.301   3.675
  368POX     CZ 6390   0.692   2.728   1.825
  368POX     OZ 6391   0.670   2.651   1.944
  368POX    C2A 6392   0.748   2.544   1.963
  368POX    O2A 6393   0.808   2.494   1.869
  368POX    C2B 6394   0.717   2.478   2.092
  368POX    C2C 6395   0.823   2.509   2.198
  368POX    C2D 6396   0.801   2.412   2.314
  368POX    C2E 6397   0.895   2.422   2.434
  368POX    C2F 6398   0.888   2.558   2.504
  368POX    C2G 6399   0.982   2.575   2.623
  368POX    C2H 6400   1.129   2.541   2.597
  368POX    C2I 6401   1.213   2.578   2.719
  368POX    C2J 6402   1.359   2.535   2.709
  368POX    C2K 6403   1.382   2.389   2.746
  368POX    C2L 6404   1.493   2.314   2.672
  368POX    C2M 6405   1.458   2.273   2.528
  368POX    C2N 6406   1.589   2.241   2.455
  368POX    C2O 6407   1.550   2.172   2.325
  368POX    C2P 6408   1.663   2.115   2.239
  369CHL    CN1 6409   8.016  -0.020   0.941
  369CHL    CN2 6410   8.119   0.020   1.148
  369CHL    CN3 6411   7.876   0.048   1.113
  369CHL    NTM 6412   8.011   0.067   1.059
  369CHL     CB 6413   8.054   0.205   1.030
  370PJ2     CA 6414   8.000   0.319   1.117
  370PJ2     OA 6415   7.861   0.349   1.100
  370PJ2      P 6416   7.834   0.504   1.133
  370PJ2     OB 6417   7.925   0.596   1.061
  370PJ2     HB 6418   7.881   0.677   1.023
  370PJ2     OG 6419   7.690   0.517   1.102
  370PJ2     HG 6420   7.691   0.591   1.035
  370PJ2     OD 6421   7.858   0.506   1.292
  371POX     CD 6422   7.736   0.507   1.368
  371POX     CE 6423   7.738   0.535   1.518
  371POX     OE 6424   7.607   0.524   1.573
  371POX    C1A 6425   7.580   0.410   1.637
  371POX    O1A 6426   7.669   0.339   1.683
  371POX    C1B 6427   7.441   0.408   1.688
  371POX    C1C 6428   7.427   0.493   1.814
  371POX    C1D 6429   7.505   0.429   1.929
  371POX    C1E 6430   7.462   0.297   1.992
  371POX    C1F 6431   7.570   0.230   2.077
  371POX    C1G 6432   7.501   0.101   2.124
  371POX    C1H 6433   7.602   0.023   2.207
  371POX    C1I 6434   7.574  -0.098   2.296
  371POX    C1J 6435   7.621  -0.111   2.420
  371POX    C1K 6436   7.710  -0.005   2.485
  371POX    C1L 6437   7.691  -0.029   2.635
  371POX    C1M 6438   7.771  -0.151   2.680
  371POX    C1N 6439   7.775  -0.153   2.833
  371POX    C1O 6440   7.788  -0.019   2.907
  371POX    C1P 6441   7.799  -0.036   3.059
  371POX    C1Q 6442   7.766   0.090   3.141
  371POX    C1R 6443   7.617   0.120   3.155
  371POX     CZ 6444   7.806   0.671   1.536
  371POX     OZ 6445   7.828   0.712   1.671
  371POX    C2A 6446   7.804   0.840   1.700
  371POX    O2A 6447   7.758   0.918   1.617
  371POX    C2B 6448   7.833   0.874   1.841
  371POX    C2C 6449   7.719   0.846   1.939
  371POX    C2D 6450   7.754   0.870   2.086
  371POX    C2E 6451   7.810   1.009   2.119
  371POX    C2F 6452   7.829   1.003   2.271
  371POX    C2G 6453   7.831   1.143   2.333
  371POX    C2H 6454   7.874   1.121   2.479
  371POX    C2I 6455   7.921   1.246   2.553
  371POX    C2J 6456   7.949   1.191   2.693
  371POX    C2K 6457   8.015   1.293   2.786
  371POX    C2L 6458   8.042   1.242   2.928
  371POX    C2M 6459   8.144   1.330   3.001
  371POX    C2N 6460   8.185   1.270   3.136
  371POX    C2O 6461   8.271   1.357   3.228
  371POX    C2P 6462   8.317   1.277   3.349
  372CHL    CN1 6463   0.742   3.765   0.925
  372CHL    CN2 6464   0.674   3.777   1.149
  372CHL    CN3 6465   0.512   3.789   0.974
  372CHL    NTM 6466   0.647   3.830   1.015
  372CHL     CB 6467   0.658   3.977   1.020
  373PJ2     CA 6468   0.566   4.062   1.108
  373PJ2     OA 6469   0.572   4.045   1.250
  373PJ2      P 6470   0.434   4.111   1.300
  373PJ2     OB 6471   0.415   4.240   1.230
  373PJ2     HB 6472   0.495   4.251   1.172
  373PJ2     OG 6473   0.333   4.005   1.276
  373PJ2     HG 6474   0.324   3.946   1.356
  373PJ2     OD 6475   0.443   4.164   1.451
  374POX     CD 6476   0.441   4.073   1.562
  374POX     CE 6477   0.575   4.009   1.600
  374POX     OE 6478   0.561   3.906   1.698
  374POX    C1A 6479   0.502   3.790   1.670
  374POX    O1A 6480   0.479   3.745   1.558
  374POX    C1B 6481   0.481   3.719   1.798
  374POX    C1C 6482   0.602   3.658   1.870
  374POX    C1D 6483   0.560   3.582   1.996
  374POX    C1E 6484   0.495   3.672   2.101
  374POX    C1F 6485   0.465   3.591   2.227
  374POX    C1G 6486   0.411   3.694   2.327
  374POX    C1H 6487   0.406   3.654   2.475
  374POX    C1I 6488   0.543   3.636   2.542
  374POX    C1J 6489   0.595   3.701   2.646
  374POX    C1K 6490   0.528   3.818   2.719
  374POX    C1L 6491   0.452   3.773   2.844
  374POX    C1M 6492   0.362   3.886   2.895
  374POX    C1N 6493   0.260   3.848   3.002
  374POX    C1O 6494   0.330   3.770   3.114
  374POX    C1P 6495   0.246   3.753   3.241
  374POX    C1Q 6496   0.335   3.687   3.347
  374POX    C1R 6497   0.273   3.714   3.484
  374POX     CZ 6498   0.660   4.124   1.654
  374POX     OZ 6499   0.598   4.197   1.760
  374POX    C2A 6500   0.664   4.307   1.798
  374POX    O2A 6501   0.755   4.350   1.727
  374POX    C2B 6502   0.614   4.355   1.928
  374POX    C2C 6503   0.717   4.430   2.013
  374POX    C2D 6504   0.685   4.419   2.162
  374POX    C2E 6505   0.703   4.546   2.246
  374POX    C2F 6506   0.675   4.519   2.394
  374POX    C2G 6507   0.749   4.614   2.488
  374POX    C2H 6508   0.713   4.576   2.632
  374POX    C2I 6509   0.796   4.671   2.720
  374POX    C2J 6510   0.771   4.619   2.862
  374POX    C2K 6511   0.880   4.673   2.954
  374POX    C2L 6512   0.851   4.634   3.099
  374POX    C2M 6513   0.863   4.485   3.130
  374POX    C2N 6514   1.008   4.440   3.148
  374POX    C2O 6515   1.020   4.288   3.164
  374POX    C2P 6516   1.070   4.262   3.306
  375CHL    CN1 6517   4.594   8.046   1.125
  375CHL    CN2 6518   4.823   8.021   1.088
  375CHL    CN3 6519   4.702   8.147   0.933
  375CHL    NTM 6520   4.694   8.027   1.019
  375CHL     CB 6521   4.683   7.907   0.935
  376PJ2     CA 6522   4.631   7.777   0.995
  376PJ2     OA 6523   4.698   7.728   1.111
  376PJ2      P 6524   4.624   7.596   1.165
  376PJ2     OB 6525   4.552   7.522   1.059
  376PJ2     HB 6526   4.502   7.581   0.996
  376PJ2     OG 6527   4.710   7.511   1.250
  376PJ2     HG 6528   4.690   7.413   1.256
  376PJ2     OD 6529   4.501   7.673   1.236
  377POX     CD 6530   4.517   7.706   1.374
  377POX     CE 6531   4.421   7.821   1.404
  377POX     OE 6532   4.454   7.893   1.523
  377POX    C1A 6533   4.476   8.024   1.527
  377POX    O1A 6534   4.475   8.087   1.421
  377POX    C1B 6535   4.492   8.077   1.664
  377POX    C1C 6536   4.360   8.134   1.717
  377POX    C1D 6537   4.368   8.141   1.870
  377POX    C1E 6538   4.480   8.232   1.920
  377POX    C1F 6539   4.529   8.215   2.064
  377POX    C1G 6540   4.416   8.257   2.157
  377POX    C1H 6541   4.458   8.251   2.304
  377POX    C1I 6542   4.349   8.276   2.408
  377POX    C1J 6543   4.351   8.380   2.491
  377POX    C1K 6544   4.462   8.485   2.499
  377POX    C1L 6545   4.445   8.539   2.641
  377POX    C1M 6546   4.539   8.656   2.668
  377POX    C1N 6547   4.505   8.713   2.806
  377POX    C1O 6548   4.568   8.626   2.915
  377POX    C1P 6549   4.547   8.682   3.056
  377POX    C1Q 6550   4.611   8.596   3.165
  377POX    C1R 6551   4.523   8.473   3.190
  377POX     CZ 6552   4.278   7.767   1.400
  377POX     OZ 6553   4.182   7.862   1.446
  377POX    C2A 6554   4.058   7.877   1.400
  377POX    O2A 6555   4.022   7.824   1.295
  377POX    C2B 6556   3.971   7.941   1.502
  377POX    C2C 6557   4.008   8.080   1.553
  377POX    C2D 6558   3.920   8.109   1.675
  377POX    C2E 6559   3.970   8.047   1.805
  377POX    C2F 6560   3.916   8.105   1.936
  377POX    C2G 6561   3.981   8.037   2.057
  377POX    C2H 6562   3.888   8.058   2.177
  377POX    C2I 6563   3.932   7.963   2.289
  377POX    C2J 6564   3.853   7.991   2.417
  377POX    C2K 6565   3.754   7.879   2.449
  377POX    C2L 6566   3.674   7.902   2.578
  377POX    C2M 6567   3.776   7.875   2.688
  377POX    C2N 6568   3.727   7.918   2.826
  377POX    C2O 6569   3.830   7.907   2.938
  377POX    C2P 6570   3.850   7.763   2.988
  378CHL    CN1 6571   2.089   6.493   1.830
  378CHL    CN2 6572   2.006   6.266   1.741
  378CHL    CN3 6573   2.190   6.300   1.881
  378CHL    NTM 6574   2.114   6.361   1.771
  378CHL     CB 6575   2.183   6.379   1.642
  379PJ2     CA 6576   2.327   6.429   1.634
  379PJ2     OA 6577   2.367   6.552   1.696
  379PJ2      P 6578   2.499   6.605   1.620
  379PJ2     OB 6579   2.596   6.498   1.650
  379PJ2     HB 6580   2.689   6.534   1.640
  379PJ2     OG 6581   2.460   6.615   1.477
  379PJ2     HG 6582   2.361   6.604   1.466
  379PJ2     OD 6583   2.543   6.741   1.693
  380POX     CD 6584   2.554   6.733   1.836
  380POX     CE 6585   2.665   6.811   1.908
  380POX     OE 6586   2.627   6.946   1.937
  380POX    C1A 6587   2.569   6.987   2.049
  380POX    O1A 6588   2.525   6.901   2.126
  380POX    C1B 6589   2.539   7.132   2.052
  380POX    C1C 6590   2.522   7.196   2.190
  380POX    C1D 6591   2.644   7.174   2.279
  380POX    C1E 6592   2.603   7.205   2.423
  380POX    C1F 6593   2.709   7.212   2.533
  380POX    C1G 6594   2.652   7.166   2.667
  380POX    C1H 6595   2.751   7.210   2.775
  380POX    C1I 6596   2.727   7.129   2.902
  380POX    C1J 6597   2.647   7.170   3.000
  380POX    C1K 6598   2.565   7.299   2.991
  380POX    C1L 6599   2.438   7.286   3.076
  380POX    C1M 6600   2.319   7.380   3.054
  380POX    C1N 6601   2.203   7.312   3.126
  380POX    C1O 6602   2.068   7.348   3.063
  380POX    C1P 6603   1.953   7.322   3.160
  380POX    C1Q 6604   1.945   7.172   3.191
  380POX    C1R 6605   1.826   7.137   3.280
  380POX     CZ 6606   2.800   6.797   1.838
  380POX     OZ 6607   2.858   6.673   1.879
  380POX    C2A 6608   2.985   6.665   1.840
  380POX    O2A 6609   3.052   6.759   1.799
  380POX    C2B 6610   3.054   6.534   1.851
  380POX    C2C 6611   3.115   6.524   1.991
  380POX    C2D 6612   3.233   6.429   1.977
  380POX    C2E 6613   3.312   6.414   2.108
  380POX    C2F 6614   3.425   6.311   2.099
  380POX    C2G 6615   3.483   6.271   2.234
  380POX    C2H 6616   3.370   6.215   2.320
  380POX    C2I 6617   3.410   6.185   2.465
  380POX    C2J 6618   3.300   6.116   2.546
  380POX    C2K 6619   3.372   6.125   2.680
  380POX    C2L 6620   3.467   6.006   2.695
  380POX    C2M 6621   3.527   6.023   2.835
  380POX    C2N 6622   3.607   5.902   2.882
  380POX    C2O 6623   3.752   5.912   2.834
  380POX    C2P 6624   3.823   5.777   2.847
  381CHL    CN1 6625   2.250   3.190   0.731
  381CHL    CN2 6626   2.262   3.324   0.930
  381CHL    CN3 6627   2.185   3.112   0.946
  381CHL    NTM 6628   2.181   3.227   0.855
  381CHL     CB 6629   2.048   3.282   0.822
  382PJ2     CA 6630   1.944   3.339   0.919
  382PJ2     OA 6631   1.892   3.236   1.004
  382PJ2      P 6632   1.805   3.304   1.121
  382PJ2     OB 6633   1.726   3.409   1.053
  382PJ2     HB 6634   1.786   3.486   1.032
  382PJ2     OG 6635   1.742   3.186   1.183
  382PJ2     HG 6636   1.734   3.202   1.281
  382PJ2     OD 6637   1.915   3.375   1.214
  383POX     CD 6638   1.957   3.323   1.340
  383POX     CE 6639   1.934   3.416   1.459
  383POX     OE 6640   2.007   3.373   1.575
  383POX    C1A 6641   2.129   3.425   1.576
  383POX    O1A 6642   2.179   3.488   1.482
  383POX    C1B 6643   2.183   3.431   1.713
  383POX    C1C 6644   2.334   3.404   1.719
  383POX    C1D 6645   2.391   3.403   1.861
  383POX    C1E 6646   2.343   3.515   1.953
  383POX    C1F 6647   2.382   3.502   2.100
  383POX    C1G 6648   2.297   3.398   2.174
  383POX    C1H 6649   2.381   3.367   2.298
  383POX    C1I 6650   2.285   3.323   2.409
  383POX    C1J 6651   2.244   3.413   2.498
  383POX    C1K 6652   2.283   3.561   2.503
  383POX    C1L 6653   2.298   3.589   2.653
  383POX    C1M 6654   2.307   3.741   2.670
  383POX    C1N 6655   2.305   3.759   2.822
  383POX    C1O 6656   2.366   3.892   2.864
  383POX    C1P 6657   2.385   3.882   3.016
  383POX    C1Q 6658   2.406   4.020   3.079
  383POX    C1R 6659   2.283   4.111   3.080
  383POX     CZ 6660   1.783   3.418   1.478
  383POX     OZ 6661   1.736   3.495   1.589
  383POX    C2A 6662   1.605   3.522   1.584
  383POX    O2A 6663   1.538   3.477   1.491
  383POX    C2B 6664   1.563   3.626   1.679
  383POX    C2C 6665   1.509   3.565   1.809
  383POX    C2D 6666   1.448   3.678   1.892
  383POX    C2E 6667   1.425   3.635   2.037
  383POX    C2F 6668   1.417   3.759   2.127
  383POX    C2G 6669   1.409   3.715   2.273
  383POX    C2H 6670   1.434   3.829   2.372
  383POX    C2I 6671   1.429   3.774   2.515
  383POX    C2J 6672   1.466   3.891   2.607
  383POX    C2K 6673   1.490   3.843   2.750
  383POX    C2L 6674   1.368   3.880   2.835
  383POX    C2M 6675   1.391   3.822   2.974
  383POX    C2N 6676   1.264   3.850   3.055
  383POX    C2O 6677   1.283   3.828   3.205
  383POX    C2P 6678   1.393   3.920   3.258
  384CHL    CN1 6679   7.203   2.221   0.906
  384CHL    CN2 6680   7.183   2.108   1.112
  384CHL    CN3 6681   7.385   2.215   1.063
  384CHL    NTM 6682   7.239   2.228   1.048
  384CHL     CB 6683   7.180   2.349   1.107
  385PJ2     CA 6684   7.217   2.412   1.241
  385PJ2     OA 6685   7.189   2.324   1.350
  385PJ2      P 6686   7.069   2.398   1.428
  385PJ2     OB 6687   7.108   2.538   1.455
  385PJ2     HB 6688   7.206   2.547   1.436
  385PJ2     OG 6689   6.958   2.375   1.332
  385PJ2     HG 6690   6.868   2.395   1.371
  385PJ2     OD 6691   7.081   2.315   1.565
  386POX     CD 6692   6.990   2.208   1.596
  386POX     CE 6693   7.049   2.110   1.697
  386POX     OE 6694   6.970   1.990   1.700
  386POX    C1A 6695   7.041   1.881   1.729
  386POX    O1A 6696   7.160   1.875   1.696
  386POX    C1B 6697   6.947   1.770   1.756
  386POX    C1C 6698   7.020   1.643   1.801
  386POX    C1D 6699   6.918   1.555   1.873
  386POX    C1E 6700   6.881   1.605   2.013
  386POX    C1F 6701   6.991   1.559   2.109
  386POX    C1G 6702   6.988   1.637   2.240
  386POX    C1H 6703   7.112   1.590   2.317
  386POX    C1I 6704   7.085   1.481   2.419
  386POX    C1J 6705   7.053   1.507   2.546
  386POX    C1K 6706   7.071   1.648   2.602
  386POX    C1L 6707   7.151   1.647   2.733
  386POX    C1M 6708   7.200   1.788   2.765
  386POX    C1N 6709   7.091   1.881   2.819
  386POX    C1O 6710   7.029   1.825   2.947
  386POX    C1P 6711   6.916   1.901   3.017
  386POX    C1Q 6712   6.967   2.030   3.082
  386POX    C1R 6713   7.070   1.989   3.187
  386POX     CZ 6714   7.047   2.179   1.834
  386POX     OZ 6715   7.079   2.114   1.957
  386POX    C2A 6716   7.205   2.115   1.998
  386POX    O2A 6717   7.276   2.206   1.955
  386POX    C2B 6718   7.239   2.006   2.092
  386POX    C2C 6719   7.317   2.049   2.216
  386POX    C2D 6720   7.384   1.923   2.271
  386POX    C2E 6721   7.464   1.943   2.400
  386POX    C2F 6722   7.509   1.821   2.479
  386POX    C2G 6723   7.564   1.845   2.620
  386POX    C2H 6724   7.598   1.717   2.696
  386POX    C2I 6725   7.651   1.765   2.831
  386POX    C2J 6726   7.715   1.647   2.903
  386POX    C2K 6727   7.746   1.687   3.048
  386POX    C2L 6728   7.879   1.762   3.045
  386POX    C2M 6729   7.921   1.830   3.176
  386POX    C2N 6730   7.838   1.948   3.228
  386POX    C2O 6731   7.884   1.986   3.369
  386POX    C2P 6732   7.808   2.108   3.420
  387CHL    CN1 6733   0.367   0.596   1.231
  387CHL    CN2 6734   0.349   0.388   1.121
  387CHL    CN3 6735   0.156   0.495   1.226
  387CHL    NTM 6736   0.278   0.515   1.147
  387CHL     CB 6737   0.243   0.602   1.034
  388PJ2     CA 6738   0.150   0.546   0.926
  388PJ2     OA 6739   0.193   0.428   0.859
  388PJ2      P 6740   0.072   0.323   0.840
  388PJ2     OB 6741  -0.045   0.404   0.798
  388PJ2     HB 6742  -0.133   0.357   0.807
  388PJ2     OG 6743   0.115   0.221   0.741
  388PJ2     HG 6744   0.046   0.149   0.742
  388PJ2     OD 6745   0.041   0.265   0.987
  389POX     CD 6746  -0.027   0.139   0.991
  389POX     CE 6747  -0.030   0.086   1.134
  389POX     OE 6748  -0.145   0.120   1.212
  389POX    C1A 6749  -0.240   0.027   1.222
  389POX    O1A 6750  -0.248  -0.072   1.150
  389POX    C1B 6751  -0.331   0.078   1.326
  389POX    C1C 6752  -0.311   0.006   1.460
  389POX    C1D 6753  -0.339   0.099   1.577
  389POX    C1E 6754  -0.318   0.022   1.708
  389POX    C1F 6755  -0.379   0.098   1.826
  389POX    C1G 6756  -0.408  -0.006   1.935
  389POX    C1H 6757  -0.469   0.047   2.065
  389POX    C1I 6758  -0.607   0.112   2.055
  389POX    C1J 6759  -0.700   0.087   2.147
  389POX    C1K 6760  -0.702  -0.013   2.262
  389POX    C1L 6761  -0.659   0.038   2.400
  389POX    C1M 6762  -0.652  -0.079   2.499
  389POX    C1N 6763  -0.566  -0.033   2.618
  389POX    C1O 6764  -0.615  -0.105   2.744
  389POX    C1P 6765  -0.603  -0.256   2.725
  389POX    C1Q 6766  -0.664  -0.326   2.847
  389POX    C1R 6767  -0.608  -0.469   2.854
  389POX     CZ 6768   0.100   0.126   1.205
  389POX     OZ 6769   0.125   0.073   1.335
  389POX    C2A 6770   0.179   0.145   1.433
  389POX    O2A 6771   0.223   0.257   1.408
  389POX    C2B 6772   0.169   0.087   1.569
  389POX    C2C 6773   0.060   0.155   1.653
  389POX    C2D 6774   0.068   0.111   1.799
  389POX    C2E 6775   0.180   0.160   1.891
  389POX    C2F 6776   0.180   0.105   2.033
  389POX    C2G 6777   0.085   0.187   2.121
  389POX    C2H 6778   0.103   0.160   2.270
  389POX    C2I 6779   0.051   0.019   2.296
  389POX    C2J 6780  -0.101   0.031   2.313
  389POX    C2K 6781  -0.177  -0.098   2.343
  389POX    C2L 6782  -0.205  -0.199   2.232
  389POX    C2M 6783  -0.298  -0.311   2.279
  389POX    C2N 6784  -0.334  -0.403   2.161
  389POX    C2O 6785  -0.211  -0.475   2.105
  389POX    C2P 6786  -0.224  -0.558   1.977
  390CHL    CN1 6787   7.025   6.267   1.103
  390CHL    CN2 6788   7.239   6.276   1.021
  390CHL    CN3 6789   7.108   6.072   0.993
  390CHL    NTM 6790   7.144   6.183   1.083
  390CHL     CB 6791   7.200   6.142   1.213
  391PJ2     CA 6792   7.103   6.070   1.306
  391PJ2     OA 6793   7.056   5.940   1.272
  391PJ2      P 6794   6.930   5.904   1.367
  391PJ2     OB 6795   6.850   6.028   1.366
  391PJ2     HB 6796   6.899   6.102   1.319
  391PJ2     OG 6797   6.884   5.770   1.325
  391PJ2     HG 6798   6.787   5.769   1.350
  391PJ2     OD 6799   7.008   5.895   1.508
  392POX     CD 6800   6.920   5.854   1.612
  392POX     CE 6801   6.977   5.880   1.752
  392POX     OE 6802   6.916   5.785   1.839
  392POX    C1A 6803   6.998   5.737   1.932
  392POX    O1A 6804   7.118   5.723   1.906
  392POX    C1B 6805   6.926   5.665   2.039
  392POX    C1C 6806   6.988   5.710   2.171
  392POX    C1D 6807   6.918   5.641   2.288
  392POX    C1E 6808   6.807   5.720   2.358
  392POX    C1F 6809   6.741   5.643   2.473
  392POX    C1G 6810   6.830   5.624   2.596
  392POX    C1H 6811   6.756   5.546   2.705
  392POX    C1I 6812   6.839   5.465   2.805
  392POX    C1J 6813   6.862   5.500   2.932
  392POX    C1K 6814   6.809   5.623   3.005
  392POX    C1L 6815   6.894   5.749   2.985
  392POX    C1M 6816   6.845   5.882   3.042
  392POX    C1N 6817   6.960   5.982   3.057
  392POX    C1O 6818   6.909   6.126   3.064
  392POX    C1P 6819   7.003   6.238   3.019
  392POX    C1Q 6820   6.958   6.373   3.076
  392POX    C1R 6821   7.058   6.488   3.063
  392POX     CZ 6822   6.960   6.027   1.790
  392POX     OZ 6823   7.005   6.068   1.920
  392POX    C2A 6824   7.133   6.102   1.930
  392POX    O2A 6825   7.211   6.098   1.835
  392POX    C2B 6826   7.159   6.179   2.053
  392POX    C2C 6827   7.309   6.175   2.085
  392POX    C2D 6828   7.340   6.047   2.163
  392POX    C2E 6829   7.287   6.060   2.305
  392POX    C2F 6830   7.367   6.154   2.396
  392POX    C2G 6831   7.519   6.139   2.403
  392POX    C2H 6832   7.572   6.214   2.526
  392POX    C2I 6833   7.709   6.171   2.578
  392POX    C2J 6834   7.766   6.259   2.689
  392POX    C2K 6835   7.904   6.217   2.741
  392POX    C2L 6836   7.932   6.301   2.866
  392POX    C2M 6837   8.078   6.280   2.907
  392POX    C2N 6838   8.090   6.176   3.018
  392POX    C2O 6839   8.033   6.217   3.154
  392POX    C2P 6840   8.116   6.331   3.214
  393CHL    CN1 6841   6.035   6.257   1.811
  393CHL    CN2 6842   5.983   6.050   1.921
  393CHL    CN3 6843   6.207   6.091   1.853
  393CHL    NTM 6844   6.066   6.113   1.817
  393CHL     CB 6845   6.039   6.059   1.683
  394PJ2     CA 6846   5.896   6.059   1.629
  394PJ2     OA 6847   5.783   6.041   1.714
  394PJ2      P 6848   5.651   6.121   1.670
  394PJ2     OB 6849   5.651   6.149   1.524
  394PJ2     HB 6850   5.734   6.103   1.492
  394PJ2     OG 6851   5.542   6.042   1.732
  394PJ2     HG 6852   5.457   6.092   1.719
  394PJ2     OD 6853   5.687   6.258   1.747
  395POX     CD 6854   5.654   6.265   1.886
  395POX     CE 6855   5.696   6.397   1.950
  395POX     OE 6856   5.655   6.410   2.086
  395POX    C1A 6857   5.717   6.338   2.179
  395POX    O1A 6858   5.826   6.285   2.157
  395POX    C1B 6859   5.658   6.336   2.315
  395POX    C1C 6860   5.683   6.461   2.399
  395POX    C1D 6861   5.662   6.448   2.550
  395POX    C1E 6862   5.662   6.566   2.647
  395POX    C1F 6863   5.601   6.543   2.786
  395POX    C1G 6864   5.665   6.420   2.851
  395POX    C1H 6865   5.771   6.465   2.951
  395POX    C1I 6866   5.827   6.358   3.045
  395POX    C1J 6867   5.944   6.340   3.105
  395POX    C1K 6868   6.063   6.436   3.095
  395POX    C1L 6869   6.165   6.398   2.987
  395POX    C1M 6870   6.296   6.459   3.036
  395POX    C1N 6871   6.366   6.405   3.161
  395POX    C1O 6872   6.511   6.454   3.164
  395POX    C1P 6873   6.521   6.553   3.281
  395POX    C1Q 6874   6.670   6.566   3.313
  395POX    C1R 6875   6.721   6.684   3.229
  395POX     CZ 6876   5.624   6.507   1.871
  395POX     OZ 6877   5.655   6.643   1.901
  395POX    C2A 6878   5.557   6.733   1.903
  395POX    O2A 6879   5.451   6.720   1.842
  395POX    C2B 6880   5.595   6.856   1.976
  395POX    C2C 6881   5.566   6.839   2.125
  395POX    C2D 6882   5.603   6.965   2.203
  395POX    C2E 6883   5.588   6.927   2.351
  395POX    C2F 6884   5.522   7.047   2.418
  395POX    C2G 6885   5.518   7.045   2.571
  395POX    C2H 6886   5.642   7.107   2.637
  395POX    C2I 6887   5.621   7.145   2.784
  395POX    C2J 6888   5.602   7.022   2.873
  395POX    C2K 6889   5.620   7.057   3.020
  395POX    C2L 6890   5.586   6.947   3.120
  395POX    C2M 6891   5.672   6.820   3.126
  395POX    C2N 6892   5.658   6.763   3.267
  395POX    C2O 6893   5.761   6.650   3.280
  395POX    C2P 6894   5.780   6.605   3.425
  396CHL    CN1 6895   0.082   7.703   1.198
  396CHL    CN2 6896   0.090   7.791   0.981
  396CHL    CN3 6897   0.247   7.623   1.047
  396CHL    NTM 6898   0.108   7.668   1.058
  396CHL     CB 6899   0.015   7.566   1.007
  397PJ2     CA 6900  -0.030   7.444   1.088
  397PJ2     OA 6901   0.075   7.365   1.145
  397PJ2      P 6902   0.019   7.243   1.234
  397PJ2     OB 6903  -0.093   7.180   1.160
  397PJ2     HB 6904  -0.119   7.225   1.075
  397PJ2     OG 6905   0.129   7.164   1.293
  397PJ2     HG 6906   0.141   7.080   1.240
  397PJ2     OD 6907  -0.040   7.332   1.354
  398POX     CD 6908   0.029   7.346   1.478
  398POX     CE 6909  -0.001   7.479   1.547
  398POX     OE 6910   0.101   7.496   1.645
  398POX    C1A 6911   0.134   7.622   1.674
  398POX    O1A 6912   0.076   7.717   1.623
  398POX    C1B 6913   0.216   7.622   1.797
  398POX    C1C 6914   0.361   7.668   1.780
  398POX    C1D 6915   0.429   7.697   1.914
  398POX    C1E 6916   0.442   7.576   2.007
  398POX    C1F 6917   0.536   7.613   2.122
  398POX    C1G 6918   0.576   7.503   2.221
  398POX    C1H 6919   0.449   7.464   2.298
  398POX    C1I 6920   0.494   7.392   2.425
  398POX    C1J 6921   0.522   7.452   2.541
  398POX    C1K 6922   0.484   7.598   2.566
  398POX    C1L 6923   0.442   7.604   2.713
  398POX    C1M 6924   0.553   7.620   2.818
  398POX    C1N 6925   0.512   7.609   2.965
  398POX    C1O 6926   0.629   7.636   3.060
  398POX    C1P 6927   0.591   7.622   3.208
  398POX    C1Q 6928   0.714   7.674   3.281
  398POX    C1R 6929   0.711   7.692   3.433
  398POX     CZ 6930  -0.140   7.485   1.611
  398POX     OZ 6931  -0.174   7.382   1.704
  398POX    C2A 6932  -0.292   7.376   1.766
  398POX    O2A 6933  -0.387   7.444   1.728
  398POX    C2B 6934  -0.301   7.271   1.870
  398POX    C2C 6935  -0.291   7.127   1.817
  398POX    C2D 6936  -0.300   7.044   1.945
  398POX    C2E 6937  -0.176   7.067   2.031
  398POX    C2F 6938  -0.142   6.938   2.106
  398POX    C2G 6939  -0.001   6.958   2.164
  398POX    C2H 6940   0.052   6.852   2.261
  398POX    C2I 6941  -0.030   6.862   2.390
  398POX    C2J 6942   0.030   6.778   2.503
  398POX    C2K 6943   0.024   6.627   2.478
  398POX    C2L 6944  -0.112   6.559   2.466
  398POX    C2M 6945  -0.127   6.429   2.387
  398POX    C2N 6946  -0.081   6.434   2.241
  398POX    C2O 6947  -0.174   6.515   2.150
  398POX    C2P 6948  -0.127   6.508   2.005
  399CHL    CN1 6949   5.595   1.590   0.605
  399CHL    CN2 6950   5.681   1.379   0.528
  399CHL    CN3 6951   5.523   1.391   0.706
  399CHL    NTM 6952   5.640   1.456   0.646
  399CHL     CB 6953   5.743   1.461   0.751
  400PJ2     CA 6954   5.828   1.337   0.779
  400PJ2     OA 6955   5.752   1.219   0.801
  400PJ2      P 6956   5.828   1.090   0.860
  400PJ2     OB 6957   5.927   1.063   0.753
  400PJ2     HB 6958   5.978   1.147   0.734
  400PJ2     OG 6959   5.739   0.980   0.903
  400PJ2     HG 6960   5.796   0.899   0.916
  400PJ2     OD 6961   5.906   1.136   0.994
  401POX     CD 6962   5.837   1.127   1.119
  401POX     CE 6963   5.911   1.165   1.247
  401POX     OE 6964   5.838   1.105   1.354
  401POX    C1A 6965   5.886   0.993   1.407
  401POX    O1A 6966   5.967   0.922   1.347
  401POX    C1B 6967   5.808   0.946   1.524
  401POX    C1C 6968   5.877   0.987   1.654
  401POX    C1D 6969   5.789   0.922   1.760
  401POX    C1E 6970   5.779   0.769   1.763
  401POX    C1F 6971   5.668   0.727   1.860
  401POX    C1G 6972   5.705   0.610   1.951
  401POX    C1H 6973   5.594   0.598   2.056
  401POX    C1I 6974   5.641   0.538   2.188
  401POX    C1J 6975   5.560   0.496   2.284
  401POX    C1K 6976   5.408   0.513   2.276
  401POX    C1L 6977   5.345   0.395   2.351
  401POX    C1M 6978   5.389   0.388   2.497
  401POX    C1N 6979   5.350   0.259   2.569
  401POX    C1O 6980   5.392   0.270   2.716
  401POX    C1P 6981   5.303   0.181   2.804
  401POX    C1Q 6982   5.319   0.196   2.955
  401POX    C1R 6983   5.456   0.163   3.013
  401POX     CZ 6984   5.934   1.316   1.252
  401POX     OZ 6985   6.033   1.355   1.348
  401POX    C2A 6986   6.058   1.485   1.358
  401POX    O2A 6987   6.006   1.575   1.292
  401POX    C2B 6988   6.162   1.511   1.460
  401POX    C2C 6989   6.133   1.508   1.610
  401POX    C2D 6990   6.109   1.365   1.659
  401POX    C2E 6991   6.074   1.336   1.805
  401POX    C2F 6992   5.932   1.367   1.854
  401POX    C2G 6993   5.944   1.369   2.007
  401POX    C2H 6994   5.808   1.387   2.073
  401POX    C2I 6995   5.821   1.394   2.226
  401POX    C2J 6996   5.840   1.534   2.284
  401POX    C2K 6997   5.855   1.516   2.436
  401POX    C2L 6998   5.914   1.639   2.505
  401POX    C2M 6999   5.979   1.613   2.641
  401POX    C2N 7000   6.050   1.742   2.680
  401POX    C2O 7001   6.091   1.761   2.826
  401POX    C2P 7002   5.959   1.798   2.895
  402CHL    CN1 7003   8.358   2.828   1.899
  402CHL    CN2 7004   8.275   2.612   1.967
  402CHL    CN3 7005   8.129   2.762   1.870
  402CHL    NTM 7006   8.269   2.717   1.864
  402CHL     CB 7007   8.294   2.659   1.731
  403PJ2     CA 7008   8.217   2.542   1.669
  403PJ2     OA 7009   8.243   2.420   1.739
  403PJ2      P 7010   8.127   2.314   1.703
  403PJ2     OB 7011   8.017   2.364   1.789
  403PJ2     HB 7012   7.926   2.340   1.757
  403PJ2     OG 7013   8.115   2.305   1.556
  403PJ2     HG 7014   8.200   2.342   1.518
  403PJ2     OD 7015   8.195   2.179   1.758
  404POX     CD 7016   8.110   2.122   1.858
  404POX     CE 7017   8.167   2.035   1.971
  404POX     OE 7018   8.064   1.960   2.035
  404POX    C1A 7019   8.056   1.831   2.005
  404POX    O1A 7020   8.141   1.782   1.931
  404POX    C1B 7021   7.946   1.754   2.069
  404POX    C1C 7022   7.987   1.679   2.196
  404POX    C1D 7023   7.965   1.751   2.329
  404POX    C1E 7024   8.009   1.678   2.456
  404POX    C1F 7025   8.020   1.772   2.577
  404POX    C1G 7026   8.097   1.697   2.685
  404POX    C1H 7027   8.137   1.790   2.800
  404POX    C1I 7028   8.244   1.719   2.885
  404POX    C1J 7029   8.346   1.790   2.931
  404POX    C1K 7030   8.364   1.942   2.917
  404POX    C1L 7031   8.509   1.986   2.896
  404POX    C1M 7032   8.526   2.132   2.856
  404POX    C1N 7033   8.489   2.166   2.711
  404POX    C1O 7034   8.572   2.092   2.606
  404POX    C1P 7035   8.507   2.091   2.468
  404POX    C1Q 7036   8.537   1.964   2.388
  404POX    C1R 7037   8.515   1.967   2.237
  404POX     CZ 7038   8.245   2.134   2.058
  404POX     OZ 7039   8.161   2.208   2.146
  404POX    C2A 7040   8.212   2.319   2.199
  404POX    O2A 7041   8.327   2.350   2.165
  404POX    C2B 7042   8.136   2.406   2.291
  404POX    C2C 7043   8.228   2.465   2.398
  404POX    C2D 7044   8.164   2.572   2.486
  404POX    C2E 7045   8.257   2.639   2.587
  404POX    C2F 7046   8.300   2.542   2.698
  404POX    C2G 7047   8.416   2.594   2.782
  404POX    C2H 7048   8.452   2.516   2.909
  404POX    C2I 7049   8.574   2.588   2.967
  404POX    C2J 7050   8.627   2.540   3.102
  404POX    C2K 7051   8.679   2.396   3.101
  404POX    C2L 7052   8.752   2.358   3.230
  404POX    C2M 7053   8.839   2.237   3.196
  404POX    C2N 7054   8.900   2.187   3.327
  404POX    C2O 7055   8.963   2.048   3.310
  404POX    C2P 7056   9.082   2.045   3.406
  405CHL    CN1 7057   1.128   7.602   1.230
  405CHL    CN2 7058   1.003   7.654   1.429
  405CHL    CN3 7059   1.078   7.432   1.388
  405CHL    NTM 7060   1.026   7.554   1.324
  405CHL     CB 7061   0.908   7.525   1.242
  406PJ2     CA 7062   0.794   7.623   1.216
  406PJ2     OA 7063   0.829   7.757   1.180
  406PJ2      P 7064   0.718   7.868   1.216
  406PJ2     OB 7065   0.783   7.994   1.173
  406PJ2     HB 7066   0.830   8.035   1.251
  406PJ2     OG 7067   0.586   7.824   1.165
  406PJ2     HG 7068   0.567   7.881   1.085
  406PJ2     OD 7069   0.693   7.845   1.373
  407POX     CD 7070   0.658   7.966   1.442
  407POX     CE 7071   0.633   7.942   1.591
  407POX     OE 7072   0.585   8.066   1.645
  407POX    C1A 7073   0.455   8.090   1.657
  407POX    O1A 7074   0.376   8.005   1.614
  407POX    C1B 7075   0.424   8.206   1.744
  407POX    C1C 7076   0.455   8.193   1.893
  407POX    C1D 7077   0.358   8.097   1.962
  407POX    C1E 7078   0.377   8.084   2.114
  407POX    C1F 7079   0.517   8.038   2.154
  407POX    C1G 7080   0.533   8.033   2.306
  407POX    C1H 7081   0.676   8.024   2.360
  407POX    C1I 7082   0.695   7.872   2.368
  407POX    C1J 7083   0.797   7.815   2.431
  407POX    C1K 7084   0.904   7.900   2.502
  407POX    C1L 7085   0.876   7.907   2.652
  407POX    C1M 7086   0.958   8.017   2.720
  407POX    C1N 7087   0.917   8.033   2.867
  407POX    C1O 7088   0.985   8.145   2.946
  407POX    C1P 7089   0.930   8.153   3.088
  407POX    C1Q 7090   0.933   8.292   3.150
  407POX    C1R 7091   1.073   8.354   3.147
  407POX     CZ 7092   0.771   7.895   1.638
  407POX     OZ 7093   0.792   7.863   1.776
  407POX    C2A 7094   0.902   7.795   1.810
  407POX    O2A 7095   0.945   7.720   1.723
  407POX    C2B 7096   0.925   7.793   1.956
  407POX    C2C 7097   1.005   7.672   2.005
  407POX    C2D 7098   1.044   7.674   2.153
  407POX    C2E 7099   1.123   7.546   2.181
  407POX    C2F 7100   1.075   7.468   2.303
  407POX    C2G 7101   1.114   7.538   2.433
  407POX    C2H 7102   1.039   7.497   2.560
  407POX    C2I 7103   1.052   7.561   2.699
  407POX    C2J 7104   1.190   7.547   2.765
  407POX    C2K 7105   1.198   7.647   2.880
  407POX    C2L 7106   1.328   7.650   2.961
  407POX    C2M 7107   1.369   7.506   2.990
  407POX    C2N 7108   1.505   7.497   3.058
  407POX    C2O 7109   1.541   7.355   3.105
  407POX    C2P 7110   1.523   7.356   3.257
  408CHL    CN1 7111   6.133   2.963   1.566
  408CHL    CN2 7112   6.036   2.754   1.581
  408CHL    CN3 7113   6.272   2.771   1.614
  408CHL    NTM 7114   6.158   2.821   1.536
  408CHL     CB 7115   6.177   2.794   1.393
  409PJ2     CA 7116   6.157   2.655   1.331
  409PJ2     OA 7117   6.220   2.551   1.406
  409PJ2      P 7118   6.144   2.411   1.387
  409PJ2     OB 7119   6.249   2.307   1.379
  409PJ2     HB 7120   6.224   2.211   1.388
  409PJ2     OG 7121   6.038   2.422   1.283
  409PJ2     HG 7122   6.084   2.420   1.194
  409PJ2     OD 7123   6.069   2.406   1.529
  410POX     CD 7124   6.166   2.382   1.631
  410POX     CE 7125   6.097   2.372   1.767
  410POX     OE 7126   6.185   2.320   1.867
  410POX    C1A 7127   6.270   2.403   1.927
  410POX    O1A 7128   6.265   2.523   1.901
  410POX    C1B 7129   6.370   2.328   2.006
  410POX    C1C 7130   6.467   2.409   2.093
  410POX    C1D 7131   6.380   2.481   2.196
  410POX    C1E 7132   6.435   2.575   2.303
  410POX    C1F 7133   6.337   2.672   2.369
  410POX    C1G 7134   6.225   2.616   2.457
  410POX    C1H 7135   6.266   2.576   2.599
  410POX    C1I 7136   6.338   2.679   2.686
  410POX    C1J 7137   6.329   2.710   2.815
  410POX    C1K 7138   6.254   2.617   2.910
  410POX    C1L 7139   6.116   2.653   2.967
  410POX    C1M 7140   6.110   2.784   3.045
  410POX    C1N 7141   5.968   2.801   3.099
  410POX    C1O 7142   5.953   2.709   3.220
  410POX    C1P 7143   5.943   2.784   3.354
  410POX    C1Q 7144   5.801   2.836   3.373
  410POX    C1R 7145   5.815   2.894   3.514
  410POX     CZ 7146   5.969   2.287   1.760
  410POX     OZ 7147   5.904   2.267   1.886
  410POX    C2A 7148   5.833   2.374   1.921
  410POX    O2A 7149   5.781   2.448   1.838
  410POX    C2B 7150   5.781   2.362   2.059
  410POX    C2C 7151   5.897   2.367   2.159
  410POX    C2D 7152   5.842   2.322   2.294
  410POX    C2E 7153   5.972   2.316   2.375
  410POX    C2F 7154   5.956   2.332   2.526
  410POX    C2G 7155   5.879   2.215   2.588
  410POX    C2H 7156   5.826   2.244   2.728
  410POX    C2I 7157   5.760   2.135   2.813
  410POX    C2J 7158   5.787   2.151   2.963
  410POX    C2K 7159   5.728   2.033   3.039
  410POX    C2L 7160   5.734   2.065   3.189
  410POX    C2M 7161   5.690   1.939   3.263
  410POX    C2N 7162   5.651   1.958   3.410
  410POX    C2O 7163   5.502   1.988   3.419
  410POX    C2P 7164   5.456   2.006   3.564
  411CHL    CN1 7165   6.993   4.287   1.535
  411CHL    CN2 7166   6.974   4.139   1.347
  411CHL    CN3 7167   7.178   4.238   1.395
  411CHL    NTM 7168   7.060   4.180   1.459
  411CHL     CB 7169   7.088   4.063   1.544
  412PJ2     CA 7170   7.215   4.050   1.628
  412PJ2     OA 7171   7.250   4.160   1.712
  412PJ2      P 7172   7.380   4.140   1.805
  412PJ2     OB 7173   7.446   4.026   1.737
  412PJ2     HB 7174   7.392   3.944   1.721
  412PJ2     OG 7175   7.461   4.263   1.813
  412PJ2     HG 7176   7.402   4.344   1.809
  412PJ2     OD 7177   7.325   4.086   1.947
  413POX     CD 7178   7.303   4.188   2.045
  413POX     CE 7179   7.217   4.138   2.161
  413POX     OE 7180   7.185   4.242   2.254
  413POX    C1A 7181   7.060   4.288   2.257
  413POX    O1A 7182   6.968   4.242   2.189
  413POX    C1B 7183   7.061   4.388   2.367
  413POX    C1C 7184   7.064   4.522   2.294
  413POX    C1D 7185   7.039   4.637   2.392
  413POX    C1E 7186   7.117   4.638   2.524
  413POX    C1F 7187   7.043   4.738   2.614
  413POX    C1G 7188   7.127   4.755   2.740
  413POX    C1H 7189   7.271   4.805   2.721
  413POX    C1I 7190   7.355   4.829   2.847
  413POX    C1J 7191   7.486   4.851   2.843
  413POX    C1K 7192   7.567   4.865   2.714
  413POX    C1L 7193   7.694   4.940   2.753
  413POX    C1M 7194   7.809   4.899   2.661
  413POX    C1N 7195   7.937   4.954   2.725
  413POX    C1O 7196   7.982   4.856   2.833
  413POX    C1P 7197   8.112   4.906   2.895
  413POX    C1Q 7198   8.169   4.808   2.998
  413POX    C1R 7199   8.265   4.878   3.095
  413POX     CZ 7200   7.264   4.005   2.222
  413POX     OZ 7201   7.172   3.957   2.321
  413POX    C2A 7202   7.216   3.927   2.442
  413POX    O2A 7203   7.336   3.933   2.469
  413POX    C2B 7204   7.101   3.869   2.514
  413POX    C2C 7205   7.041   3.933   2.640
  413POX    C2D 7206   6.940   3.832   2.695
  413POX    C2E 7207   6.828   3.900   2.774
  413POX    C2F 7208   6.724   3.788   2.787
  413POX    C2G 7209   6.597   3.820   2.866
  413POX    C2H 7210   6.539   3.957   2.832
  413POX    C2I 7211   6.407   3.998   2.899
  413POX    C2J 7212   6.388   4.149   2.896
  413POX    C2K 7213   6.246   4.190   2.857
  413POX    C2L 7214   6.224   4.143   2.713
  413POX    C2M 7215   6.089   4.182   2.654
  413POX    C2N 7216   6.085   4.154   2.503
  413POX    C2O 7217   6.178   4.245   2.422
  413POX    C2P 7218   6.141   4.239   2.274
  414CHL    CN1 7219   7.124   0.702   0.879
  414CHL    CN2 7220   7.196   0.870   0.706
  414CHL    CN3 7221   7.252   0.639   0.696
  414CHL    NTM 7222   7.148   0.734   0.738
  414CHL     CB 7223   7.030   0.718   0.652
  415PJ2     CA 7224   6.933   0.601   0.669
  415PJ2     OA 7225   7.000   0.475   0.680
  415PJ2      P 7226   6.908   0.347   0.711
  415PJ2     OB 7227   6.789   0.352   0.623
  415PJ2     HB 7228   6.726   0.277   0.642
  415PJ2     OG 7229   7.003   0.235   0.728
  415PJ2     HG 7230   7.096   0.265   0.706
  415PJ2     OD 7231   6.873   0.411   0.855
  416POX     CD 7232   6.929   0.356   0.974
  416POX     CE 7233   6.901   0.419   1.111
  416POX     OE 7234   6.962   0.347   1.218
  416POX    C1A 7235   7.075   0.397   1.268
  416POX    O1A 7236   7.161   0.432   1.186
  416POX    C1B 7237   7.110   0.357   1.406
  416POX    C1C 7238   7.011   0.432   1.495
  416POX    C1D 7239   6.996   0.393   1.643
  416POX    C1E 7240   6.929   0.256   1.654
  416POX    C1F 7241   6.930   0.195   1.794
  416POX    C1G 7242   6.835   0.075   1.801
  416POX    C1H 7243   6.813   0.037   1.948
  416POX    C1I 7244   6.749   0.146   2.034
  416POX    C1J 7245   6.772   0.163   2.164
  416POX    C1K 7246   6.857   0.087   2.266
  416POX    C1L 7247   6.935   0.183   2.357
  416POX    C1M 7248   6.998   0.118   2.480
  416POX    C1N 7249   7.109   0.198   2.549
  416POX    C1O 7250   7.230   0.191   2.456
  416POX    C1P 7251   7.347   0.283   2.489
  416POX    C1Q 7252   7.392   0.272   2.635
  416POX    C1R 7253   7.502   0.374   2.669
  416POX     CZ 7254   6.749   0.434   1.117
  416POX     OZ 7255   6.688   0.496   1.230
  416POX    C2A 7256   6.568   0.453   1.266
  416POX    O2A 7257   6.522   0.346   1.225
  416POX    C2B 7258   6.505   0.535   1.372
  416POX    C2C 7259   6.579   0.522   1.505
  416POX    C2D 7260   6.570   0.641   1.601
  416POX    C2E 7261   6.624   0.601   1.739
  416POX    C2F 7262   6.581   0.694   1.852
  416POX    C2G 7263   6.620   0.636   1.988
  416POX    C2H 7264   6.614   0.731   2.108
  416POX    C2I 7265   6.684   0.690   2.238
  416POX    C2J 7266   6.614   0.565   2.290
  416POX    C2K 7267   6.626   0.548   2.441
  416POX    C2L 7268   6.522   0.631   2.517
  416POX    C2M 7269   6.498   0.593   2.663
  416POX    C2N 7270   6.627   0.589   2.745
  416POX    C2O 7271   6.598   0.573   2.894
  416POX    C2P 7272   6.722   0.549   2.980
  417CHL    CN1 7273   2.950   4.510   5.738
  417CHL    CN2 7274   3.008   4.529   5.503
  417CHL    CN3 7275   3.169   4.470   5.679
  417CHL    NTM 7276   3.032   4.456   5.629
  417CHL     CB 7277   2.993   4.315   5.614
  418PJ2     CA 7278   3.068   4.210   5.531
  418PJ2     OA 7279   3.066   4.228   5.389
  418PJ2      P 7280   3.190   4.142   5.334
  418PJ2     OB 7281   3.318   4.188   5.393
  418PJ2     HB 7282   3.310   4.286   5.410
  418PJ2     OG 7283   3.147   4.003   5.363
  418PJ2     HG 7284   3.220   3.939   5.341
  418PJ2     OD 7285   3.173   4.154   5.175
  419POX     CD 7286   3.201   4.278   5.110
  419POX     CE 7287   3.208   4.298   4.958
  419POX     OE 7288   3.081   4.279   4.895
  419POX    C1A 7289   3.020   4.391   4.856
  419POX    O1A 7290   3.077   4.500   4.862
  419POX    C1B 7291   2.880   4.372   4.813
  419POX    C1C 7292   2.868   4.360   4.661
  419POX    C1D 7293   2.726   4.344   4.606
  419POX    C1E 7294   2.731   4.353   4.454
  419POX    C1F 7295   2.599   4.357   4.376
  419POX    C1G 7296   2.517   4.485   4.387
  419POX    C1H 7297   2.376   4.466   4.333
  419POX    C1I 7298   2.338   4.548   4.210
  419POX    C1J 7299   2.268   4.495   4.110
  419POX    C1K 7300   2.235   4.345   4.106
  419POX    C1L 7301   2.321   4.290   3.992
  419POX    C1M 7302   2.315   4.137   3.994
  419POX    C1N 7303   2.181   4.083   3.942
  419POX    C1O 7304   2.191   4.112   3.792
  419POX    C1P 7305   2.061   4.084   3.717
  419POX    C1Q 7306   2.082   4.134   3.574
  419POX    C1R 7307   1.964   4.085   3.490
  419POX     CZ 7308   3.320   4.200   4.921
  419POX     OZ 7309   3.456   4.241   4.939
  419POX    C2A 7310   3.556   4.155   4.951
  419POX    O2A 7311   3.531   4.040   4.989
  419POX    C2B 7312   3.693   4.210   4.947
  419POX    C2C 7313   3.765   4.181   4.815
  419POX    C2D 7314   3.914   4.215   4.820
  419POX    C2E 7315   3.980   4.201   4.682
  419POX    C2F 7316   3.954   4.330   4.604
  419POX    C2G 7317   4.004   4.313   4.460
  419POX    C2H 7318   3.988   4.445   4.385
  419POX    C2I 7319   4.005   4.425   4.234
  419POX    C2J 7320   4.000   4.551   4.148
  419POX    C2K 7321   4.011   4.497   4.005
  419POX    C2L 7322   4.016   4.606   3.898
  419POX    C2M 7323   3.993   4.537   3.763
  419POX    C2N 7324   4.073   4.626   3.667
  419POX    C2O 7325   4.106   4.557   3.535
  419POX    C2P 7326   4.209   4.620   3.440
  420CHL    CN1 7327   4.063   3.122   5.349
  420CHL    CN2 7328   4.158   3.286   5.500
  420CHL    CN3 7329   3.932   3.237   5.517
  420CHL    NTM 7330   4.062   3.176   5.486
  420CHL     CB 7331   4.091   3.067   5.581
  421PJ2     CA 7332   4.220   2.987   5.565
  421PJ2     OA 7333   4.338   3.066   5.553
  421PJ2      P 7334   4.471   2.984   5.514
  421PJ2     OB 7335   4.596   3.059   5.491
  421PJ2     HB 7336   4.565   3.152   5.473
  421PJ2     OG 7337   4.467   2.868   5.607
  421PJ2     HG 7338   4.481   2.900   5.700
  421PJ2     OD 7339   4.418   2.916   5.378
  422POX     CD 7340   4.504   2.947   5.268
  422POX     CE 7341   4.478   2.893   5.128
  422POX     OE 7342   4.573   2.912   5.023
  422POX    C1A 7343   4.623   2.804   4.963
  422POX    O1A 7344   4.575   2.695   4.995
  422POX    C1B 7345   4.744   2.825   4.881
  422POX    C1C 7346   4.696   2.879   4.746
  422POX    C1D 7347   4.816   2.925   4.663
  422POX    C1E 7348   4.896   2.806   4.610
  422POX    C1F 7349   4.999   2.849   4.505
  422POX    C1G 7350   5.064   2.731   4.431
  422POX    C1H 7351   4.963   2.681   4.327
  422POX    C1I 7352   4.971   2.529   4.318
  422POX    C1J 7353   4.867   2.453   4.284
  422POX    C1K 7354   4.720   2.490   4.263
  422POX    C1L 7355   4.685   2.446   4.120
  422POX    C1M 7356   4.534   2.456   4.101
  422POX    C1N 7357   4.496   2.407   3.961
  422POX    C1O 7358   4.348   2.367   3.959
  422POX    C1P 7359   4.340   2.216   3.986
  422POX    C1Q 7360   4.199   2.161   3.964
  422POX    C1R 7361   4.203   2.019   3.906
  422POX     CZ 7362   4.341   2.949   5.086
  422POX     OZ 7363   4.297   2.962   4.951
  422POX    C2A 7364   4.180   3.021   4.928
  422POX    O2A 7365   4.131   3.093   5.014
  422POX    C2B 7366   4.134   3.019   4.787
  422POX    C2C 7367   4.169   3.143   4.705
  422POX    C2D 7368   4.055   3.186   4.612
  422POX    C2E 7369   4.077   3.315   4.533
  422POX    C2F 7370   3.973   3.336   4.424
  422POX    C2G 7371   3.983   3.473   4.355
  422POX    C2H 7372   3.864   3.490   4.259
  422POX    C2I 7373   3.899   3.591   4.150
  422POX    C2J 7374   3.787   3.605   4.047
  422POX    C2K 7375   3.845   3.705   3.946
  422POX    C2L 7376   3.735   3.764   3.857
  422POX    C2M 7377   3.781   3.896   3.796
  422POX    C2N 7378   3.693   3.954   3.685
  422POX    C2O 7379   3.744   4.085   3.625
  422POX    C2P 7380   3.747   4.083   3.472
  423CHL    CN1 7381   5.626   4.211   5.865
  423CHL    CN2 7382   5.628   4.320   5.657
  423CHL    CN3 7383   5.423   4.239   5.749
  423CHL    NTM 7384   5.566   4.209   5.731
  423CHL     CB 7385   5.585   4.088   5.649
  424PJ2     CA 7386   5.718   4.013   5.647
  424PJ2     OA 7387   5.823   4.073   5.571
  424PJ2      P 7388   5.923   3.958   5.521
  424PJ2     OB 7389   6.042   4.033   5.476
  424PJ2     HB 7390   6.016   4.087   5.396
  424PJ2     OG 7391   5.949   3.874   5.640
  424PJ2     HG 7392   5.874   3.872   5.706
  424PJ2     OD 7393   5.848   3.880   5.402
  425POX     CD 7394   5.836   3.951   5.278
  425POX     CE 7395   5.739   3.908   5.168
  425POX     OE 7396   5.774   3.965   5.041
  425POX    C1A 7397   5.869   3.905   4.970
  425POX    O1A 7398   5.923   3.803   5.013
  425POX    C1B 7399   5.887   3.963   4.835
  425POX    C1C 7400   5.775   3.923   4.740
  425POX    C1D 7401   5.778   3.773   4.712
  425POX    C1E 7402   5.652   3.744   4.630
  425POX    C1F 7403   5.683   3.712   4.484
  425POX    C1G 7404   5.559   3.659   4.411
  425POX    C1H 7405   5.578   3.623   4.264
  425POX    C1I 7406   5.454   3.546   4.218
  425POX    C1J 7407   5.444   3.473   4.107
  425POX    C1K 7408   5.560   3.465   4.007
  425POX    C1L 7409   5.521   3.463   3.859
  425POX    C1M 7410   5.643   3.465   3.767
  425POX    C1N 7411   5.728   3.592   3.781
  425POX    C1O 7412   5.782   3.635   3.644
  425POX    C1P 7413   5.885   3.535   3.593
  425POX    C1Q 7414   6.013   3.556   3.674
  425POX    C1R 7415   6.082   3.691   3.659
  425POX     CZ 7416   5.599   3.910   5.229
  425POX     OZ 7417   5.486   3.877   5.147
  425POX    C2A 7418   5.382   3.958   5.165
  425POX    O2A 7419   5.395   4.066   5.222
  425POX    C2B 7420   5.267   3.925   5.079
  425POX    C2C 7421   5.256   4.024   4.963
  425POX    C2D 7422   5.196   3.966   4.835
  425POX    C2E 7423   5.211   4.051   4.708
  425POX    C2F 7424   5.128   4.015   4.585
  425POX    C2G 7425   5.154   4.111   4.469
  425POX    C2H 7426   5.103   4.059   4.335
  425POX    C2I 7427   5.138   4.165   4.229
  425POX    C2J 7428   5.060   4.158   4.098
  425POX    C2K 7429   5.099   4.262   3.993
  425POX    C2L 7430   5.058   4.212   3.854
  425POX    C2M 7431   5.099   4.314   3.748
  425POX    C2N 7432   5.047   4.278   3.609
  425POX    C2O 7433   5.141   4.164   3.568
  425POX    C2P 7434   5.097   4.108   3.433
  426CHL    CN1 7435   2.996   0.004   5.494
  426CHL    CN2 7436   3.109   0.143   5.345
  426CHL    CN3 7437   2.955  -0.019   5.250
  426CHL    NTM 7438   3.051   0.008   5.358
  426CHL     CB 7439   3.168  -0.081   5.365
  427PJ2     CA 7440   3.266  -0.092   5.248
  427PJ2     OA 7441   3.216  -0.138   5.123
  427PJ2      P 7442   3.323  -0.117   5.005
  427PJ2     OB 7443   3.322   0.030   4.987
  427PJ2     HB 7444   3.242   0.063   5.036
  427PJ2     OG 7445   3.454  -0.175   5.045
  427PJ2     HG 7446   3.449  -0.253   5.107
  427PJ2     OD 7447   3.244  -0.169   4.875
  428POX     CD 7448   3.251  -0.305   4.833
  428POX     CE 7449   3.155  -0.348   4.722
  428POX     OE 7450   3.158  -0.484   4.676
  428POX    C1A 7451   3.073  -0.568   4.735
  428POX    O1A 7452   3.005  -0.548   4.835
  428POX    C1B 7453   3.082  -0.700   4.669
  428POX    C1C 7454   2.999  -0.700   4.540
  428POX    C1D 7455   3.092  -0.676   4.421
  428POX    C1E 7456   3.011  -0.627   4.301
  428POX    C1F 7457   3.092  -0.607   4.173
  428POX    C1G 7458   3.175  -0.479   4.180
  428POX    C1H 7459   3.227  -0.446   4.039
  428POX    C1I 7460   3.294  -0.309   4.048
  428POX    C1J 7461   3.304  -0.234   3.938
  428POX    C1K 7462   3.235  -0.270   3.806
  428POX    C1L 7463   3.209  -0.140   3.730
  428POX    C1M 7464   3.189  -0.162   3.580
  428POX    C1N 7465   3.167  -0.031   3.505
  428POX    C1O 7466   3.304   0.032   3.479
  428POX    C1P 7467   3.291   0.156   3.390
  428POX    C1Q 7468   3.429   0.215   3.362
  428POX    C1R 7469   3.420   0.333   3.264
  428POX     CZ 7470   3.192  -0.266   4.598
  428POX     OZ 7471   3.100  -0.261   4.488
  428POX    C2A 7472   3.026  -0.151   4.480
  428POX    O2A 7473   3.052  -0.045   4.536
  428POX    C2B 7474   2.920  -0.163   4.377
  428POX    C2C 7475   2.962  -0.122   4.235
  428POX    C2D 7476   2.858  -0.171   4.134
  428POX    C2E 7477   2.893  -0.136   3.990
  428POX    C2F 7478   2.783  -0.187   3.897
  428POX    C2G 7479   2.836  -0.183   3.753
  428POX    C2H 7480   2.721  -0.231   3.664
  428POX    C2I 7481   2.774  -0.249   3.521
  428POX    C2J 7482   2.654  -0.293   3.437
  428POX    C2K 7483   2.665  -0.261   3.288
  428POX    C2L 7484   2.789  -0.310   3.212
  428POX    C2M 7485   2.789  -0.266   3.065
  428POX    C2N 7486   2.680  -0.331   2.981
  428POX    C2O 7487   2.703  -0.306   2.832
  428POX    C2P 7488   2.815  -0.401   2.790
  429CHL    CN1 7489   5.387   5.044   6.076
  429CHL    CN2 7490   5.530   5.219   6.010
  429CHL    CN3 7491   5.618   5.003   6.081
  429CHL    NTM 7492   5.513   5.073   6.006
  429CHL     CB 7493   5.511   5.034   5.864
  430PJ2     CA 7494   5.632   5.044   5.772
  430PJ2     OA 7495   5.716   4.928   5.784
  430PJ2      P 7496   5.855   4.940   5.704
  430PJ2     OB 7497   5.923   5.068   5.733
  430PJ2     HB 7498   5.855   5.140   5.746
  430PJ2     OG 7499   5.936   4.816   5.708
  430PJ2     HG 7500   6.020   4.832   5.656
  430PJ2     OD 7501   5.797   4.949   5.554
  431POX     CD 7502   5.778   4.827   5.481
  431POX     CE 7503   5.794   4.845   5.330
  431POX     OE 7504   5.763   4.726   5.256
  431POX    C1A 7505   5.639   4.684   5.236
  431POX    O1A 7506   5.542   4.729   5.298
  431POX    C1B 7507   5.643   4.566   5.147
  431POX    C1C 7508   5.509   4.560   5.072
  431POX    C1D 7509   5.539   4.479   4.945
  431POX    C1E 7510   5.415   4.486   4.856
  431POX    C1F 7511   5.433   4.384   4.743
  431POX    C1G 7512   5.565   4.389   4.666
  431POX    C1H 7513   5.555   4.285   4.555
  431POX    C1I 7514   5.679   4.268   4.467
  431POX    C1J 7515   5.681   4.218   4.343
  431POX    C1K 7516   5.556   4.157   4.279
  431POX    C1L 7517   5.597   4.057   4.171
  431POX    C1M 7518   5.474   3.979   4.126
  431POX    C1N 7519   5.488   3.911   3.989
  431POX    C1O 7520   5.364   3.858   3.917
  431POX    C1P 7521   5.416   3.794   3.788
  431POX    C1Q 7522   5.305   3.786   3.683
  431POX    C1R 7523   5.342   3.704   3.559
  431POX     CZ 7524   5.934   4.900   5.305
  431POX     OZ 7525   5.981   4.931   5.174
  431POX    C2A 7526   6.105   4.968   5.144
  431POX    O2A 7527   6.192   4.983   5.230
  431POX    C2B 7528   6.119   5.000   5.000
  431POX    C2C 7529   6.014   5.097   4.945
  431POX    C2D 7530   6.062   5.147   4.809
  431POX    C2E 7531   6.067   5.034   4.706
  431POX    C2F 7532   6.142   5.087   4.584
  431POX    C2G 7533   6.171   4.981   4.477
  431POX    C2H 7534   6.258   5.035   4.363
  431POX    C2I 7535   6.277   4.934   4.250
  431POX    C2J 7536   6.379   5.004   4.160
  431POX    C2K 7537   6.315   5.110   4.071
  431POX    C2L 7538   6.422   5.209   4.025
  431POX    C2M 7539   6.353   5.330   3.962
  431POX    C2N 7540   6.459   5.408   3.883
  431POX    C2O 7541   6.394   5.511   3.790
  431POX    C2P 7542   6.494   5.621   3.754
  432CHL    CN1 7543   4.409   1.204   5.351
  432CHL    CN2 7544   4.474   1.383   5.490
  432CHL    CN3 7545   4.352   1.442   5.296
  432CHL    NTM 7546   4.449   1.345   5.350
  432CHL     CB 7547   4.582   1.345   5.288
  433PJ2     CA 7548   4.669   1.468   5.315
  433PJ2     OA 7549   4.612   1.591   5.269
  433PJ2      P 7550   4.712   1.717   5.280
  433PJ2     OB 7551   4.628   1.839   5.271
  433PJ2     HB 7552   4.572   1.858   5.352
  433PJ2     OG 7553   4.812   1.697   5.387
  433PJ2     HG 7554   4.876   1.773   5.376
  433PJ2     OD 7555   4.794   1.695   5.143
  434POX     CD 7556   4.744   1.767   5.030
  434POX     CE 7557   4.810   1.724   4.898
  434POX     OE 7558   4.797   1.821   4.793
  434POX    C1A 7559   4.899   1.905   4.779
  434POX    O1A 7560   5.007   1.890   4.837
  434POX    C1B 7561   4.868   1.999   4.669
  434POX    C1C 7562   4.986   2.034   4.578
  434POX    C1D 7563   4.941   2.124   4.462
  434POX    C1E 7564   5.071   2.181   4.403
  434POX    C1F 7565   5.148   2.272   4.498
  434POX    C1G 7566   5.264   2.357   4.447
  434POX    C1H 7567   5.375   2.295   4.361
  434POX    C1I 7568   5.459   2.412   4.311
  434POX    C1J 7569   5.530   2.409   4.199
  434POX    C1K 7570   5.516   2.297   4.095
  434POX    C1L 7571   5.591   2.332   3.966
  434POX    C1M 7572   5.562   2.223   3.863
  434POX    C1N 7573   5.627   2.257   3.729
  434POX    C1O 7574   5.780   2.251   3.733
  434POX    C1P 7575   5.843   2.261   3.594
  434POX    C1Q 7576   5.793   2.371   3.500
  434POX    C1R 7577   5.883   2.381   3.377
  434POX     CZ 7578   4.769   1.579   4.871
  434POX     OZ 7579   4.828   1.514   4.758
  434POX    C2A 7580   4.744   1.461   4.670
  434POX    O2A 7581   4.622   1.452   4.685
  434POX    C2B 7582   4.817   1.393   4.560
  434POX    C2C 7583   4.738   1.420   4.432
  434POX    C2D 7584   4.802   1.338   4.319
  434POX    C2E 7585   4.792   1.396   4.178
  434POX    C2F 7586   4.878   1.310   4.086
  434POX    C2G 7587   4.849   1.340   3.938
  434POX    C2H 7588   4.933   1.462   3.901
  434POX    C2I 7589   4.908   1.503   3.756
  434POX    C2J 7590   4.978   1.637   3.729
  434POX    C2K 7591   4.945   1.691   3.590
  434POX    C2L 7592   5.020   1.821   3.562
  434POX    C2M 7593   4.975   1.873   3.426
  434POX    C2N 7594   5.042   2.009   3.406
  434POX    C2O 7595   4.998   2.057   3.267
  434POX    C2P 7596   5.031   2.205   3.252
  435CHL    CN1 7597   7.323   7.807   5.367
  435CHL    CN2 7598   7.306   8.034   5.442
  435CHL    CN3 7599   7.431   7.883   5.568
  435CHL    NTM 7600   7.310   7.893   5.485
  435CHL     CB 7601   7.187   7.874   5.564
  436PJ2     CA 7602   7.151   7.731   5.603
  436PJ2     OA 7603   7.078   7.672   5.495
  436PJ2      P 7604   7.066   7.513   5.517
  436PJ2     OB 7605   7.041   7.502   5.663
  436PJ2     HB 7606   7.066   7.587   5.710
  436PJ2     OG 7607   6.959   7.457   5.433
  436PJ2     HG 7608   6.914   7.517   5.367
  436PJ2     OD 7609   7.212   7.453   5.483
  437POX     CD 7610   7.241   7.439   5.344
  437POX     CE 7611   7.371   7.362   5.317
  437POX     OE 7612   7.436   7.428   5.208
  437POX    C1A 7613   7.566   7.415   5.184
  437POX    O1A 7614   7.638   7.385   5.279
  437POX    C1B 7615   7.607   7.449   5.046
  437POX    C1C 7616   7.605   7.324   4.958
  437POX    C1D 7617   7.635   7.339   4.808
  437POX    C1E 7618   7.639   7.201   4.741
  437POX    C1F 7619   7.649   7.201   4.589
  437POX    C1G 7620   7.521   7.233   4.513
  437POX    C1H 7621   7.543   7.237   4.361
  437POX    C1I 7622   7.407   7.253   4.294
  437POX    C1J 7623   7.405   7.289   4.166
  437POX    C1K 7624   7.528   7.320   4.081
  437POX    C1L 7625   7.502   7.409   3.959
  437POX    C1M 7626   7.617   7.415   3.859
  437POX    C1N 7627   7.566   7.502   3.743
  437POX    C1O 7628   7.651   7.507   3.616
  437POX    C1P 7629   7.594   7.593   3.502
  437POX    C1Q 7630   7.697   7.615   3.392
  437POX    C1R 7631   7.649   7.722   3.294
  437POX     CZ 7632   7.336   7.213   5.320
  437POX     OZ 7633   7.277   7.160   5.200
  437POX    C2A 7634   7.232   7.036   5.215
  437POX    O2A 7635   7.198   6.981   5.319
  437POX    C2B 7636   7.187   6.989   5.082
  437POX    C2C 7637   7.283   6.892   5.012
  437POX    C2D 7638   7.275   6.911   4.860
  437POX    C2E 7639   7.137   6.918   4.793
  437POX    C2F 7640   7.132   6.997   4.662
  437POX    C2G 7641   7.197   6.912   4.552
  437POX    C2H 7642   7.176   6.973   4.413
  437POX    C2I 7643   7.232   6.899   4.291
  437POX    C2J 7644   7.196   6.961   4.156
  437POX    C2K 7645   7.203   6.876   4.029
  437POX    C2L 7646   7.243   6.972   3.916
  437POX    C2M 7647   7.134   7.073   3.881
  437POX    C2N 7648   7.204   7.175   3.791
  437POX    C2O 7649   7.095   7.249   3.712
  437POX    C2P 7650   7.060   7.171   3.585
  438CHL    CN1 7651   2.876   4.870   4.929
  438CHL    CN2 7652   2.844   5.102   4.865
  438CHL    CN3 7653   3.065   5.010   4.870
  438CHL    NTM 7654   2.932   5.006   4.933
  438CHL     CB 7655   2.944   5.029   5.078
  439PJ2     CA 7656   3.025   5.145   5.137
  439PJ2     OA 7657   2.963   5.264   5.088
  439PJ2      P 7658   3.039   5.389   5.156
  439PJ2     OB 7659   2.959   5.499   5.098
  439PJ2     HB 7660   3.020   5.578   5.094
  439PJ2     OG 7661   3.046   5.367   5.302
  439PJ2     HG 7662   3.123   5.407   5.351
  439PJ2     OD 7663   3.184   5.367   5.088
  440POX     CD 7664   3.203   5.442   4.968
  440POX     CE 7665   3.332   5.414   4.891
  440POX     OE 7666   3.358   5.504   4.783
  440POX    C1A 7667   3.439   5.608   4.792
  440POX    O1A 7668   3.492   5.638   4.899
  440POX    C1B 7669   3.421   5.699   4.677
  440POX    C1C 7670   3.540   5.668   4.586
  440POX    C1D 7671   3.515   5.767   4.472
  440POX    C1E 7672   3.623   5.742   4.366
  440POX    C1F 7673   3.584   5.810   4.235
  440POX    C1G 7674   3.476   5.724   4.169
  440POX    C1H 7675   3.418   5.817   4.062
  440POX    C1I 7676   3.291   5.759   4.000
  440POX    C1J 7677   3.266   5.789   3.873
  440POX    C1K 7678   3.353   5.863   3.772
  440POX    C1L 7679   3.448   5.781   3.685
  440POX    C1M 7680   3.458   5.827   3.539
  440POX    C1N 7681   3.585   5.796   3.460
  440POX    C1O 7682   3.568   5.834   3.313
  440POX    C1P 7683   3.704   5.817   3.245
  440POX    C1Q 7684   3.800   5.932   3.276
  440POX    C1R 7685   3.915   5.928   3.175
  440POX     CZ 7686   3.331   5.270   4.839
  440POX     OZ 7687   3.441   5.235   4.755
  440POX    C2A 7688   3.442   5.108   4.718
  440POX    O2A 7689   3.367   5.024   4.767
  440POX    C2B 7690   3.551   5.072   4.624
  440POX    C2C 7691   3.510   4.951   4.539
  440POX    C2D 7692   3.612   4.893   4.440
  440POX    C2E 7693   3.531   4.785   4.369
  440POX    C2F 7694   3.619   4.703   4.275
  440POX    C2G 7695   3.680   4.769   4.151
  440POX    C2H 7696   3.585   4.803   4.036
  440POX    C2I 7697   3.665   4.871   3.924
  440POX    C2J 7698   3.588   4.864   3.792
  440POX    C2K 7699   3.675   4.917   3.678
  440POX    C2L 7700   3.606   4.928   3.542
  440POX    C2M 7701   3.595   4.794   3.470
  440POX    C2N 7702   3.715   4.766   3.380
  440POX    C2O 7703   3.696   4.632   3.309
  440POX    C2P 7704   3.785   4.588   3.193
  441CHL    CN1 7705   6.858   8.499   5.484
  441CHL    CN2 7706   6.910   8.487   5.255
  441CHL    CN3 7707   6.685   8.499   5.318
  441CHL    NTM 7708   6.814   8.441   5.356
  441CHL     CB 7709   6.816   8.294   5.352
  442PJ2     CA 7710   6.734   8.217   5.456
  442PJ2     OA 7711   6.594   8.246   5.462
  442PJ2      P 7712   6.502   8.126   5.406
  442PJ2     OB 7713   6.539   8.027   5.510
  442PJ2     HB 7714   6.637   8.031   5.531
  442PJ2     OG 7715   6.366   8.183   5.394
  442PJ2     HG 7716   6.352   8.262   5.454
  442PJ2     OD 7717   6.577   8.096   5.267
  443POX     CD 7718   6.517   8.160   5.154
  443POX     CE 7719   6.594   8.163   5.021
  443POX     OE 7720   6.537   8.241   4.916
  443POX    C1A 7721   6.609   8.351   4.896
  443POX    O1A 7722   6.684   8.398   4.982
  443POX    C1B 7723   6.585   8.417   4.766
  443POX    C1C 7724   6.674   8.385   4.645
  443POX    C1D 7725   6.606   8.437   4.518
  443POX    C1E 7726   6.601   8.589   4.503
  443POX    C1F 7727   6.521   8.612   4.375
  443POX    C1G 7728   6.521   8.763   4.352
  443POX    C1H 7729   6.491   8.797   4.206
  443POX    C1I 7730   6.592   8.738   4.107
  443POX    C1J 7731   6.558   8.721   3.979
  443POX    C1K 7732   6.418   8.753   3.928
  443POX    C1L 7733   6.379   8.646   3.825
  443POX    C1M 7734   6.231   8.632   3.792
  443POX    C1N 7735   6.211   8.530   3.680
  443POX    C1O 7736   6.063   8.530   3.639
  443POX    C1P 7737   6.029   8.404   3.560
  443POX    C1Q 7738   6.071   8.431   3.416
  443POX    C1R 7739   5.987   8.540   3.350
  443POX     CZ 7740   6.622   8.016   4.991
  443POX     OZ 7741   6.723   8.001   4.891
  443POX    C2A 7742   6.739   7.874   4.853
  443POX    O2A 7743   6.653   7.791   4.883
  443POX    C2B 7744   6.853   7.837   4.767
  443POX    C2C 7745   6.816   7.840   4.618
  443POX    C2D 7746   6.930   7.882   4.525
  443POX    C2E 7747   6.972   8.029   4.534
  443POX    C2F 7748   7.084   8.059   4.435
  443POX    C2G 7749   7.027   8.090   4.296
  443POX    C2H 7750   7.137   8.088   4.189
  443POX    C2I 7751   7.064   8.145   4.067
  443POX    C2J 7752   7.008   8.032   3.981
  443POX    C2K 7753   6.962   8.105   3.854
  443POX    C2L 7754   6.908   8.009   3.747
  443POX    C2M 7755   6.821   8.096   3.657
  443POX    C2N 7756   6.799   8.025   3.523
  443POX    C2O 7757   6.751   8.119   3.412
  443POX    C2P 7758   6.876   8.168   3.340
  444CHL    CN1 7759   1.365   6.704   5.726
  444CHL    CN2 7760   1.521   6.541   5.799
  444CHL    CN3 7761   1.580   6.678   5.619
  444CHL    NTM 7762   1.466   6.607   5.680
  444CHL     CB 7763   1.399   6.516   5.587
  445PJ2     CA 7764   1.378   6.563   5.443
  445PJ2     OA 7765   1.293   6.678   5.436
  445PJ2      P 7766   1.144   6.643   5.387
  445PJ2     OB 7767   1.117   6.503   5.424
  445PJ2     HB 7768   1.029   6.473   5.386
  445PJ2     OG 7769   1.055   6.761   5.404
  445PJ2     HG 7770   0.992   6.776   5.328
  445PJ2     OD 7771   1.174   6.622   5.230
  446POX     CD 7772   1.069   6.605   5.134
  446POX     CE 7773   1.123   6.588   4.991
  446POX     OE 7774   1.009   6.593   4.905
  446POX    C1A 7775   0.987   6.710   4.846
  446POX    O1A 7776   1.042   6.818   4.867
  446POX    C1B 7777   0.876   6.686   4.751
  446POX    C1C 7778   0.899   6.756   4.617
  446POX    C1D 7779   0.780   6.724   4.527
  446POX    C1E 7780   0.837   6.740   4.386
  446POX    C1F 7781   0.740   6.671   4.289
  446POX    C1G 7782   0.801   6.647   4.151
  446POX    C1H 7783   0.724   6.551   4.060
  446POX    C1I 7784   0.791   6.514   3.928
  446POX    C1J 7785   0.780   6.408   3.849
  446POX    C1K 7786   0.688   6.296   3.898
  446POX    C1L 7787   0.674   6.190   3.789
  446POX    C1M 7788   0.576   6.231   3.678
  446POX    C1N 7789   0.570   6.123   3.570
  446POX    C1O 7790   0.439   6.125   3.492
  446POX    C1P 7791   0.429   6.010   3.391
  446POX    C1Q 7792   0.323   6.041   3.285
  446POX    C1R 7793   0.358   6.141   3.175
  446POX     CZ 7794   1.200   6.456   4.987
  446POX     OZ 7795   1.223   6.407   4.855
  446POX    C2A 7796   1.306   6.305   4.838
  446POX    O2A 7797   1.343   6.242   4.937
  446POX    C2B 7798   1.310   6.261   4.697
  446POX    C2C 7799   1.443   6.299   4.631
  446POX    C2D 7800   1.436   6.224   4.498
  446POX    C2E 7801   1.573   6.218   4.432
  446POX    C2F 7802   1.582   6.157   4.292
  446POX    C2G 7803   1.669   6.249   4.206
  446POX    C2H 7804   1.701   6.191   4.068
  446POX    C2I 7805   1.776   6.291   3.979
  446POX    C2J 7806   1.811   6.223   3.846
  446POX    C2K 7807   1.877   6.324   3.752
  446POX    C2L 7808   1.922   6.264   3.618
  446POX    C2M 7809   2.008   6.138   3.610
  446POX    C2N 7810   2.044   6.098   3.467
  446POX    C2O 7811   2.076   5.949   3.450
  446POX    C2P 7812   2.086   5.913   3.302
  447CHL    CN1 7813   8.397   5.890   5.626
  447CHL    CN2 7814   8.523   5.901   5.425
  447CHL    CN3 7815   8.553   5.719   5.595
  447CHL    NTM 7816   8.463   5.809   5.523
  447CHL     CB 7817   8.358   5.728   5.459
  448PJ2     CA 7818   8.381   5.614   5.359
  448PJ2     OA 7819   8.481   5.520   5.398
  448PJ2      P 7820   8.423   5.373   5.430
  448PJ2     OB 7821   8.546   5.310   5.485
  448PJ2     HB 7822   8.618   5.370   5.520
  448PJ2     OG 7823   8.309   5.400   5.520
  448PJ2     HG 7824   8.245   5.323   5.511
  448PJ2     OD 7825   8.381   5.313   5.287
  449POX     CD 7826   8.483   5.239   5.219
  449POX     CE 7827   8.433   5.196   5.081
  449POX     OE 7828   8.513   5.093   5.023
  449POX    C1A 7829   8.486   4.965   5.044
  449POX    O1A 7830   8.388   4.932   5.112
  449POX    C1B 7831   8.572   4.863   4.980
  449POX    C1C 7832   8.513   4.721   4.978
  449POX    C1D 7833   8.620   4.619   4.939
  449POX    C1E 7834   8.606   4.467   4.953
  449POX    C1F 7835   8.694   4.400   4.848
  449POX    C1G 7836   8.653   4.254   4.830
  449POX    C1H 7837   8.515   4.237   4.766
  449POX    C1I 7838   8.497   4.100   4.699
  449POX    C1J 7839   8.419   4.070   4.596
  449POX    C1K 7840   8.326   4.172   4.530
  449POX    C1L 7841   8.403   4.254   4.426
  449POX    C1M 7842   8.334   4.385   4.388
  449POX    C1N 7843   8.306   4.484   4.501
  449POX    C1O 7844   8.322   4.629   4.453
  449POX    C1P 7845   8.288   4.727   4.565
  449POX    C1Q 7846   8.374   4.852   4.547
  449POX    C1R 7847   8.318   4.967   4.631
  449POX     CZ 7848   8.407   5.321   4.996
  449POX     OZ 7849   8.343   5.303   4.869
  449POX    C2A 7850   8.346   5.408   4.787
  449POX    O2A 7851   8.387   5.518   4.822
  449POX    C2B 7852   8.287   5.387   4.653
  449POX    C2C 7853   8.135   5.404   4.657
  449POX    C2D 7854   8.062   5.375   4.526
  449POX    C2E 7855   7.914   5.413   4.532
  449POX    C2F 7856   7.844   5.365   4.405
  449POX    C2G 7857   7.875   5.440   4.275
  449POX    C2H 7858   7.791   5.394   4.156
  449POX    C2I 7859   7.655   5.461   4.138
  449POX    C2J 7860   7.589   5.398   4.015
  449POX    C2K 7861   7.642   5.463   3.888
  449POX    C2L 7862   7.587   5.401   3.759
  449POX    C2M 7863   7.643   5.449   3.626
  449POX    C2N 7864   7.795   5.428   3.630
  449POX    C2O 7865   7.865   5.463   3.499
  449POX    C2P 7866   8.018   5.456   3.510
  450CHL    CN1 7867   2.145   2.569   5.897
  450CHL    CN2 7868   1.917   2.559   5.834
  450CHL    CN3 7869   2.017   2.361   5.888
  450CHL    NTM 7870   2.046   2.490   5.823
  450CHL     CB 7871   2.086   2.481   5.682
  451PJ2     CA 7872   2.008   2.406   5.574
  451PJ2     OA 7873   1.871   2.444   5.560
  451PJ2      P 7874   1.789   2.339   5.470
  451PJ2     OB 7875   1.825   2.206   5.523
  451PJ2     HB 7876   1.906   2.211   5.581
  451PJ2     OG 7877   1.651   2.392   5.465
  451PJ2     HG 7878   1.635   2.450   5.545
  451PJ2     OD 7879   1.862   2.361   5.328
  452POX     CD 7880   1.800   2.458   5.242
  452POX     CE 7881   1.884   2.502   5.122
  452POX     OE 7882   1.791   2.583   5.050
  452POX    C1A 7883   1.786   2.713   5.078
  452POX    O1A 7884   1.794   2.756   5.193
  452POX    C1B 7885   1.736   2.791   4.963
  452POX    C1C 7886   1.798   2.930   4.946
  452POX    C1D 7887   1.746   3.015   4.830
  452POX    C1E 7888   1.858   3.104   4.776
  452POX    C1F 7889   1.820   3.148   4.635
  452POX    C1G 7890   1.936   3.221   4.567
  452POX    C1H 7891   1.906   3.243   4.418
  452POX    C1I 7892   2.032   3.309   4.360
  452POX    C1J 7893   2.036   3.400   4.263
  452POX    C1K 7894   1.911   3.465   4.204
  452POX    C1L 7895   1.933   3.470   4.053
  452POX    C1M 7896   1.816   3.540   3.982
  452POX    C1N 7897   1.858   3.602   3.848
  452POX    C1O 7898   1.738   3.663   3.775
  452POX    C1P 7899   1.786   3.714   3.639
  452POX    C1Q 7900   1.673   3.789   3.568
  452POX    C1R 7901   1.557   3.701   3.521
  452POX     CZ 7902   1.949   2.383   5.051
  452POX     OZ 7903   2.009   2.418   4.926
  452POX    C2A 7904   2.104   2.334   4.885
  452POX    O2A 7905   2.111   2.222   4.937
  452POX    C2B 7906   2.198   2.370   4.777
  452POX    C2C 7907   2.219   2.253   4.680
  452POX    C2D 7908   2.337   2.286   4.589
  452POX    C2E 7909   2.376   2.149   4.532
  452POX    C2F 7910   2.512   2.185   4.472
  452POX    C2G 7911   2.599   2.070   4.421
  452POX    C2H 7912   2.688   2.117   4.306
  452POX    C2I 7913   2.621   2.120   4.169
  452POX    C2J 7914   2.704   2.162   4.047
  452POX    C2K 7915   2.615   2.163   3.922
  452POX    C2L 7916   2.674   2.198   3.785
  452POX    C2M 7917   2.664   2.348   3.761
  452POX    C2N 7918   2.535   2.424   3.796
  452POX    C2O 7919   2.540   2.573   3.763
  452POX    C2P 7920   2.402   2.636   3.747
  453CHL    CN1 7921   4.706   4.079   5.202
  453CHL    CN2 7922   4.867   4.004   5.337
  453CHL    CN3 7923   4.760   4.207   5.407
  453CHL    NTM 7924   4.739   4.075   5.345
  453CHL     CB 7925   4.643   3.999   5.426
  454PJ2     CA 7926   4.492   4.019   5.411
  454PJ2     OA 7927   4.457   4.148   5.462
  454PJ2      P 7928   4.307   4.179   5.512
  454PJ2     OB 7929   4.247   4.048   5.546
  454PJ2     HB 7930   4.311   3.973   5.561
  454PJ2     OG 7931   4.330   4.268   5.629
  454PJ2     HG 7932   4.361   4.210   5.705
  454PJ2     OD 7933   4.235   4.248   5.386
  455POX     CD 7934   4.261   4.386   5.361
  455POX     CE 7935   4.301   4.419   5.217
  455POX     OE 7936   4.405   4.517   5.208
  455POX    C1A 7937   4.528   4.474   5.181
  455POX    O1A 7938   4.542   4.355   5.154
  455POX    C1B 7939   4.629   4.583   5.178
  455POX    C1C 7940   4.699   4.598   5.043
  455POX    C1D 7941   4.610   4.704   4.978
  455POX    C1E 7942   4.670   4.723   4.839
  455POX    C1F 7943   4.576   4.790   4.739
  455POX    C1G 7944   4.656   4.837   4.617
  455POX    C1H 7945   4.586   4.942   4.531
  455POX    C1I 7946   4.690   4.998   4.434
  455POX    C1J 7947   4.709   4.992   4.303
  455POX    C1K 7948   4.610   4.929   4.205
  455POX    C1L 7949   4.644   4.973   4.062
  455POX    C1M 7950   4.562   4.900   3.956
  455POX    C1N 7951   4.418   4.950   3.939
  455POX    C1O 7952   4.356   4.894   3.811
  455POX    C1P 7953   4.392   4.988   3.696
  455POX    C1Q 7954   4.317   4.959   3.566
  455POX    C1R 7955   4.338   5.066   3.458
  455POX     CZ 7956   4.171   4.461   5.149
  455POX     OZ 7957   4.171   4.490   5.009
  455POX    C2A 7958   4.187   4.615   4.966
  455POX    O2A 7959   4.227   4.705   5.039
  455POX    C2B 7960   4.169   4.626   4.819
  455POX    C2C 7961   4.113   4.761   4.775
  455POX    C2D 7962   4.087   4.749   4.624
  455POX    C2E 7963   4.005   4.873   4.585
  455POX    C2F 7964   4.023   4.874   4.433
  455POX    C2G 7965   3.975   5.012   4.385
  455POX    C2H 7966   3.992   5.026   4.234
  455POX    C2I 7967   3.921   5.152   4.182
  455POX    C2J 7968   3.920   5.150   4.029
  455POX    C2K 7969   3.871   5.280   3.965
  455POX    C2L 7970   3.977   5.390   3.955
  455POX    C2M 7971   3.902   5.522   3.935
  455POX    C2N 7972   3.887   5.596   4.068
  455POX    C2O 7973   4.026   5.617   4.128
  455POX    C2P 7974   4.025   5.677   4.269
  456CHL    CN1 7975   6.643   7.586   5.437
  456CHL    CN2 7976   6.532   7.739   5.277
  456CHL    CN3 7977   6.517   7.502   5.254
  456CHL    NTM 7978   6.604   7.612   5.298
  456CHL     CB 7979   6.727   7.602   5.217
  457PJ2     CA 7980   6.844   7.695   5.248
  457PJ2     OA 7981   6.823   7.820   5.183
  457PJ2      P 7982   6.923   7.932   5.241
  457PJ2     OB 7983   6.897   8.066   5.183
  457PJ2     HB 7984   6.885   8.054   5.084
  457PJ2     OG 7985   6.935   7.919   5.388
  457PJ2     HG 7986   6.900   7.829   5.415
  457PJ2     OD 7987   7.067   7.895   5.181
  458POX     CD 7988   7.083   7.928   5.043
  458POX     CE 7989   7.225   7.925   4.984
  458POX     OE 7990   7.242   8.019   4.878
  458POX    C1A 7991   7.248   8.146   4.918
  458POX    O1A 7992   7.307   8.171   5.023
  458POX    C1B 7993   7.213   8.234   4.804
  458POX    C1C 7994   7.180   8.378   4.844
  458POX    C1D 7995   7.138   8.463   4.724
  458POX    C1E 7996   7.232   8.458   4.604
  458POX    C1F 7997   7.188   8.535   4.479
  458POX    C1G 7998   7.048   8.496   4.429
  458POX    C1H 7999   7.027   8.536   4.283
  458POX    C1I 8000   6.897   8.470   4.237
  458POX    C1J 8001   6.851   8.469   4.112
  458POX    C1K 8002   6.928   8.545   4.003
  458POX    C1L 8003   6.907   8.468   3.873
  458POX    C1M 8004   6.933   8.567   3.759
  458POX    C1N 8005   6.874   8.515   3.628
  458POX    C1O 8006   6.721   8.514   3.631
  458POX    C1P 8007   6.666   8.480   3.493
  458POX    C1Q 8008   6.719   8.584   3.394
  458POX    C1R 8009   6.739   8.534   3.251
  458POX     CZ 8010   7.270   7.786   4.937
  458POX     OZ 8011   7.161   7.719   4.874
  458POX    C2A 8012   7.185   7.595   4.831
  458POX    O2A 8013   7.285   7.535   4.871
  458POX    C2B 8014   7.063   7.547   4.762
  458POX    C2C 8015   7.111   7.468   4.639
  458POX    C2D 8016   7.172   7.574   4.548
  458POX    C2E 8017   7.132   7.535   4.405
  458POX    C2F 8018   7.175   7.634   4.296
  458POX    C2G 8019   7.134   7.579   4.159
  458POX    C2H 8020   7.129   7.690   4.053
  458POX    C2I 8021   7.149   7.624   3.916
  458POX    C2J 8022   7.150   7.723   3.799
  458POX    C2K 8023   7.135   7.641   3.671
  458POX    C2L 8024   7.166   7.724   3.546
  458POX    C2M 8025   7.224   7.649   3.426
  458POX    C2N 8026   7.130   7.560   3.344
  458POX    C2O 8027   7.209   7.470   3.249
  458POX    C2P 8028   7.298   7.365   3.315
  459CHL    CN1 8029   4.860   7.795   5.154
  459CHL    CN2 8030   4.944   8.015   5.133
  459CHL    CN3 8031   4.713   7.969   5.101
  459CHL    NTM 8032   4.830   7.936   5.184
  459CHL     CB 8033   4.808   7.958   5.327
  460PJ2     CA 8034   4.767   8.096   5.380
  460PJ2     OA 8035   4.863   8.197   5.349
  460PJ2      P 8036   4.849   8.336   5.430
  460PJ2     OB 8037   4.792   8.301   5.562
  460PJ2     HB 8038   4.866   8.287   5.628
  460PJ2     OG 8039   4.973   8.416   5.418
  460PJ2     HG 8040   4.983   8.456   5.327
  460PJ2     OD 8041   4.727   8.402   5.348
  461POX     CD 8042   4.768   8.462   5.225
  461POX     CE 8043   4.762   8.386   5.092
  461POX     OE 8044   4.852   8.444   4.998
  461POX    C1A 8045   4.975   8.398   4.974
  461POX    O1A 8046   5.000   8.288   5.022
  461POX    C1B 8047   5.075   8.492   4.920
  461POX    C1C 8048   5.134   8.438   4.789
  461POX    C1D 8049   5.260   8.513   4.747
  461POX    C1E 8050   5.351   8.413   4.675
  461POX    C1F 8051   5.465   8.481   4.598
  461POX    C1G 8052   5.581   8.384   4.579
  461POX    C1H 8053   5.698   8.453   4.508
  461POX    C1I 8054   5.673   8.486   4.361
  461POX    C1J 8055   5.761   8.451   4.267
  461POX    C1K 8056   5.905   8.403   4.287
  461POX    C1L 8057   5.999   8.442   4.173
  461POX    C1M 8058   6.144   8.447   4.222
  461POX    C1N 8059   6.208   8.310   4.246
  461POX    C1O 8060   6.274   8.253   4.120
  461POX    C1P 8061   6.397   8.329   4.071
  461POX    C1Q 8062   6.454   8.244   3.958
  461POX    C1R 8063   6.597   8.285   3.924
  461POX     CZ 8064   4.614   8.379   5.056
  461POX     OZ 8065   4.586   8.284   4.953
  461POX    C2A 8066   4.466   8.284   4.896
  461POX    O2A 8067   4.382   8.373   4.914
  461POX    C2B 8068   4.466   8.185   4.787
  461POX    C2C 8069   4.444   8.237   4.645
  461POX    C2D 8070   4.455   8.112   4.558
  461POX    C2E 8071   4.458   8.147   4.409
  461POX    C2F 8072   4.526   8.025   4.345
  461POX    C2G 8073   4.540   8.046   4.194
  461POX    C2H 8074   4.625   7.930   4.141
  461POX    C2I 8075   4.627   7.947   3.989
  461POX    C2J 8076   4.698   7.837   3.910
  461POX    C2K 8077   4.651   7.833   3.764
  461POX    C2L 8078   4.723   7.720   3.689
  461POX    C2M 8079   4.683   7.697   3.544
  461POX    C2N 8080   4.752   7.581   3.472
  461POX    C2O 8081   4.683   7.534   3.344
  461POX    C2P 8082   4.551   7.467   3.381
  462CHL    CN1 8083   2.138   0.331   5.439
  462CHL    CN2 8084   2.252   0.122   5.391
  462CHL    CN3 8085   2.277   0.226   5.599
  462CHL    NTM 8086   2.262   0.253   5.456
  462CHL     CB 8087   2.379   0.329   5.410
  463PJ2     CA 8088   2.412   0.468   5.466
  463PJ2     OA 8089   2.332   0.574   5.414
  463PJ2      P 8090   2.392   0.720   5.444
  463PJ2     OB 8091   2.286   0.822   5.430
  463PJ2     HB 8092   2.310   0.918   5.445
  463PJ2     OG 8093   2.465   0.709   5.573
  463PJ2     HG 8094   2.463   0.803   5.607
  463PJ2     OD 8095   2.493   0.738   5.320
  464POX     CD 8096   2.426   0.770   5.197
  464POX     CE 8097   2.498   0.869   5.105
  464POX     OE 8098   2.418   0.901   4.992
  464POX    C1A 8099   2.435   1.015   4.924
  464POX    O1A 8100   2.528   1.091   4.951
  464POX    C1B 8101   2.325   1.033   4.827
  464POX    C1C 8102   2.386   1.027   4.687
  464POX    C1D 8103   2.282   1.028   4.575
  464POX    C1E 8104   2.222   1.168   4.563
  464POX    C1F 8105   2.120   1.176   4.449
  464POX    C1G 8106   2.032   1.300   4.433
  464POX    C1H 8107   1.940   1.288   4.312
  464POX    C1I 8108   1.816   1.204   4.346
  464POX    C1J 8109   1.729   1.150   4.261
  464POX    C1K 8110   1.740   1.168   4.109
  464POX    C1L 8111   1.607   1.198   4.038
  464POX    C1M 8112   1.621   1.201   3.886
  464POX    C1N 8113   1.714   1.318   3.851
  464POX    C1O 8114   1.704   1.353   3.703
  464POX    C1P 8115   1.790   1.473   3.662
  464POX    C1Q 8116   1.843   1.473   3.518
  464POX    C1R 8117   1.950   1.365   3.504
  464POX     CZ 8118   2.633   0.808   5.066
  464POX     OZ 8119   2.663   0.679   5.013
  464POX    C2A 8120   2.700   0.672   4.885
  464POX    O2A 8121   2.753   0.765   4.825
  464POX    C2B 8122   2.667   0.539   4.828
  464POX    C2C 8123   2.554   0.565   4.728
  464POX    C2D 8124   2.518   0.437   4.652
  464POX    C2E 8125   2.402   0.463   4.556
  464POX    C2F 8126   2.342   0.333   4.501
  464POX    C2G 8127   2.216   0.362   4.419
  464POX    C2H 8128   2.162   0.230   4.362
  464POX    C2I 8129   2.059   0.258   4.253
  464POX    C2J 8130   2.027   0.137   4.164
  464POX    C2K 8131   1.915   0.165   4.064
  464POX    C2L 8132   1.873   0.027   4.012
  464POX    C2M 8133   1.748   0.033   3.923
  464POX    C2N 8134   1.728  -0.104   3.859
  464POX    C2O 8135   1.602  -0.110   3.772
  464POX    C2P 8136   1.476  -0.088   3.855
  465CHL    CN1 8137   1.675   7.313   6.010
  465CHL    CN2 8138   1.452   7.372   5.999
  465CHL    CN3 8139   1.624   7.535   5.945
  465CHL    NTM 8140   1.581   7.395   5.932
  465CHL     CB 8141   1.592   7.346   5.793
  466PJ2     CA 8142   1.475   7.374   5.699
  466PJ2     OA 8143   1.426   7.508   5.688
  466PJ2      P 8144   1.275   7.520   5.633
  466PJ2     OB 8145   1.191   7.425   5.709
  466PJ2     HB 8146   1.095   7.432   5.681
  466PJ2     OG 8147   1.241   7.664   5.634
  466PJ2     HG 8148   1.218   7.691   5.540
  466PJ2     OD 8149   1.289   7.472   5.480
  467POX     CD 8150   1.341   7.549   5.372
  467POX     CE 8151   1.465   7.502   5.296
  467POX     OE 8152   1.518   7.601   5.207
  467POX    C1A 8153   1.647   7.594   5.177
  467POX    O1A 8154   1.727   7.562   5.265
  467POX    C1B 8155   1.675   7.684   5.063
  467POX    C1C 8156   1.617   7.626   4.934
  467POX    C1D 8157   1.670   7.709   4.817
  467POX    C1E 8158   1.601   7.664   4.688
  467POX    C1F 8159   1.631   7.763   4.575
  467POX    C1G 8160   1.581   7.708   4.441
  467POX    C1H 8161   1.573   7.817   4.334
  467POX    C1I 8162   1.705   7.850   4.265
  467POX    C1J 8163   1.732   7.839   4.135
  467POX    C1K 8164   1.636   7.788   4.028
  467POX    C1L 8165   1.682   7.816   3.885
  467POX    C1M 8166   1.831   7.801   3.851
  467POX    C1N 8167   1.845   7.819   3.700
  467POX    C1O 8168   1.991   7.790   3.667
  467POX    C1P 8169   2.013   7.772   3.516
  467POX    C1Q 8170   1.929   7.657   3.460
  467POX    C1R 8171   1.894   7.661   3.311
  467POX     CZ 8172   1.417   7.379   5.218
  467POX     OZ 8173   1.517   7.317   5.138
  467POX    C2A 8174   1.473   7.217   5.063
  467POX    O2A 8175   1.355   7.185   5.052
  467POX    C2B 8176   1.586   7.168   4.981
  467POX    C2C 8177   1.583   7.242   4.847
  467POX    C2D 8178   1.707   7.203   4.766
  467POX    C2E 8179   1.710   7.264   4.626
  467POX    C2F 8180   1.610   7.204   4.527
  467POX    C2G 8181   1.591   7.300   4.409
  467POX    C2H 8182   1.676   7.270   4.286
  467POX    C2I 8183   1.656   7.129   4.231
  467POX    C2J 8184   1.717   7.117   4.091
  467POX    C2K 8185   1.677   6.976   4.044
  467POX    C2L 8186   1.747   6.937   3.914
  467POX    C2M 8187   1.683   6.815   3.847
  467POX    C2N 8188   1.757   6.740   3.736
  467POX    C2O 8189   1.772   6.832   3.614
  467POX    C2P 8190   1.871   6.766   3.518
  468CHL    CN1 8191   0.643   5.504   5.161
  468CHL    CN2 8192   0.718   5.675   5.012
  468CHL    CN3 8193   0.830   5.624   5.219
  468CHL    NTM 8194   0.699   5.640   5.154
  468CHL     CB 8195   0.613   5.743   5.214
  469PJ2     CA 8196   0.635   5.895   5.220
  469PJ2     OA 8197   0.761   5.914   5.285
  469PJ2      P 8198   0.820   6.064   5.285
  469PJ2     OB 8199   0.706   6.157   5.303
  469PJ2     HB 8200   0.631   6.090   5.301
  469PJ2     OG 8201   0.938   6.072   5.374
  469PJ2     HG 8202   0.969   6.167   5.374
  469PJ2     OD 8203   0.861   6.081   5.131
  470POX     CD 8204   0.983   6.023   5.084
  470POX     CE 8205   1.002   6.019   4.932
  470POX     OE 8206   1.133   5.985   4.887
  470POX    C1A 8207   1.153   5.856   4.859
  470POX    O1A 8208   1.109   5.775   4.939
  470POX    C1B 8209   1.269   5.828   4.771
  470POX    C1C 8210   1.247   5.900   4.637
  470POX    C1D 8211   1.332   5.839   4.525
  470POX    C1E 8212   1.304   5.889   4.383
  470POX    C1F 8213   1.385   5.823   4.271
  470POX    C1G 8214   1.342   5.677   4.250
  470POX    C1H 8215   1.424   5.622   4.133
  470POX    C1I 8216   1.353   5.496   4.085
  470POX    C1J 8217   1.369   5.439   3.966
  470POX    C1K 8218   1.480   5.480   3.869
  470POX    C1L 8219   1.432   5.458   3.725
  470POX    C1M 8220   1.553   5.454   3.631
  470POX    C1N 8221   1.529   5.516   3.493
  470POX    C1O 8222   1.663   5.562   3.435
  470POX    C1P 8223   1.647   5.629   3.298
  470POX    C1Q 8224   1.597   5.774   3.307
  470POX    C1R 8225   1.698   5.879   3.352
  470POX     CZ 8226   0.963   6.154   4.870
  470POX     OZ 8227   0.938   6.160   4.729
  470POX    C2A 8228   0.891   6.276   4.685
  470POX    O2A 8229   0.831   6.352   4.762
  470POX    C2B 8230   0.863   6.261   4.541
  470POX    C2C 8231   0.980   6.277   4.444
  470POX    C2D 8232   0.945   6.242   4.299
  470POX    C2E 8233   1.058   6.257   4.198
  470POX    C2F 8234   1.026   6.194   4.062
  470POX    C2G 8235   1.154   6.187   3.980
  470POX    C2H 8236   1.129   6.119   3.845
  470POX    C2I 8237   1.256   6.107   3.761
  470POX    C2J 8238   1.359   6.008   3.816
  470POX    C2K 8239   1.487   5.975   3.739
  470POX    C2L 8240   1.573   5.871   3.810
  470POX    C2M 8241   1.704   5.851   3.733
  470POX    C2N 8242   1.810   5.806   3.834
  470POX    C2O 8243   1.943   5.787   3.760
  470POX    C2P 8244   1.929   5.688   3.644
  471CHL    CN1 8245   0.722   4.832   5.662
  471CHL    CN2 8246   0.515   4.726   5.588
  471CHL    CN3 8247   0.711   4.598   5.610
  471CHL    NTM 8248   0.661   4.731   5.575
  471CHL     CB 8249   0.695   4.753   5.433
  472PJ2     CA 8250   0.669   4.895   5.383
  472PJ2     OA 8251   0.532   4.935   5.386
  472PJ2      P 8252   0.502   5.090   5.356
  472PJ2     OB 8253   0.359   5.118   5.382
  472PJ2     HB 8254   0.305   5.115   5.298
  472PJ2     OG 8255   0.600   5.158   5.443
  472PJ2     HG 8256   0.654   5.092   5.495
  472PJ2     OD 8257   0.537   5.126   5.203
  473POX     CD 8258   0.428   5.129   5.110
  473POX     CE 8259   0.440   5.059   4.974
  473POX     OE 8260   0.314   5.029   4.914
  473POX    C1A 8261   0.279   5.094   4.804
  473POX    O1A 8262   0.332   5.201   4.776
  473POX    C1B 8263   0.152   5.054   4.739
  473POX    C1C 8264   0.147   4.912   4.681
  473POX    C1D 8265   0.012   4.891   4.614
  473POX    C1E 8266  -0.009   4.742   4.587
  473POX    C1F 8267  -0.001   4.732   4.435
  473POX    C1G 8268  -0.089   4.613   4.396
  473POX    C1H 8269  -0.079   4.585   4.246
  473POX    C1I 8270  -0.149   4.453   4.213
  473POX    C1J 8271  -0.100   4.344   4.154
  473POX    C1K 8272   0.049   4.328   4.122
  473POX    C1L 8273   0.091   4.291   3.980
  473POX    C1M 8274   0.056   4.151   3.929
  473POX    C1N 8275   0.101   4.123   3.786
  473POX    C1O 8276   0.020   4.000   3.743
  473POX    C1P 8277  -0.114   4.034   3.678
  473POX    C1Q 8278  -0.101   4.100   3.541
  473POX    C1R 8279  -0.242   4.114   3.483
  473POX     CZ 8280   0.521   4.931   5.001
  473POX     OZ 8281   0.560   4.871   4.877
  473POX    C2A 8282   0.596   4.743   4.873
  473POX    O2A 8283   0.616   4.677   4.975
  473POX    C2B 8284   0.646   4.702   4.740
  473POX    C2C 8285   0.537   4.637   4.655
  473POX    C2D 8286   0.561   4.634   4.503
  473POX    C2E 8287   0.432   4.566   4.457
  473POX    C2F 8288   0.417   4.508   4.316
  473POX    C2G 8289   0.512   4.390   4.294
  473POX    C2H 8290   0.490   4.305   4.169
  473POX    C2I 8291   0.521   4.365   4.032
  473POX    C2J 8292   0.521   4.261   3.921
  473POX    C2K 8293   0.634   4.291   3.822
  473POX    C2L 8294   0.653   4.192   3.707
  473POX    C2M 8295   0.547   4.198   3.596
  473POX    C2N 8296   0.573   4.088   3.493
  473POX    C2O 8297   0.490   4.118   3.368
  473POX    C2P 8298   0.537   4.027   3.254
  474CHL    CN1 8299   5.572   6.950   5.059
  474CHL    CN2 8300   5.651   6.737   5.105
  474CHL    CN3 8301   5.801   6.910   5.091
  474CHL    NTM 8302   5.668   6.878   5.144
  474CHL     CB 8303   5.648   6.905   5.287
  475PJ2     CA 8304   5.516   6.862   5.351
  475PJ2     OA 8305   5.403   6.928   5.292
  475PJ2      P 8306   5.258   6.899   5.355
  475PJ2     OB 8307   5.262   6.848   5.494
  475PJ2     HB 8308   5.322   6.768   5.494
  475PJ2     OG 8309   5.176   7.018   5.322
  475PJ2     HG 8310   5.079   7.010   5.345
  475PJ2     OD 8311   5.218   6.774   5.262
  476POX     CD 8312   5.182   6.821   5.131
  476POX     CE 8313   5.208   6.705   5.034
  476POX     OE 8314   5.182   6.741   4.898
  476POX    C1A 8315   5.292   6.771   4.830
  476POX    O1A 8316   5.401   6.773   4.887
  476POX    C1B 8317   5.280   6.819   4.690
  476POX    C1C 8318   5.212   6.731   4.586
  476POX    C1D 8319   5.205   6.795   4.447
  476POX    C1E 8320   5.340   6.778   4.378
  476POX    C1F 8321   5.369   6.845   4.244
  476POX    C1G 8322   5.267   6.805   4.137
  476POX    C1H 8323   5.293   6.879   4.006
  476POX    C1I 8324   5.244   6.783   3.898
  476POX    C1J 8325   5.245   6.805   3.766
  476POX    C1K 8326   5.290   6.939   3.708
  476POX    C1L 8327   5.393   6.929   3.595
  476POX    C1M 8328   5.454   7.069   3.579
  476POX    C1N 8329   5.526   7.079   3.445
  476POX    C1O 8330   5.594   7.215   3.428
  476POX    C1P 8331   5.511   7.340   3.398
  476POX    C1Q 8332   5.618   7.444   3.365
  476POX    C1R 8333   5.557   7.584   3.355
  476POX     CZ 8334   5.131   6.582   5.083
  476POX     OZ 8335   5.167   6.469   5.003
  476POX    C2A 8336   5.104   6.355   5.028
  476POX    O2A 8337   5.031   6.344   5.127
  476POX    C2B 8338   5.171   6.247   4.952
  476POX    C2C 8339   5.070   6.159   4.878
  476POX    C2D 8340   5.140   6.062   4.782
  476POX    C2E 8341   5.232   6.130   4.681
  476POX    C2F 8342   5.147   6.189   4.568
  476POX    C2G 8343   5.224   6.281   4.474
  476POX    C2H 8344   5.317   6.208   4.376
  476POX    C2I 8345   5.399   6.301   4.286
  476POX    C2J 8346   5.506   6.219   4.213
  476POX    C2K 8347   5.615   6.297   4.138
  476POX    C2L 8348   5.555   6.376   4.022
  476POX    C2M 8349   5.651   6.448   3.926
  476POX    C2N 8350   5.590   6.552   3.832
  476POX    C2O 8351   5.480   6.488   3.748
  476POX    C2P 8352   5.534   6.417   3.624
  477CHL    CN1 8353   1.873   5.235   5.701
  477CHL    CN2 8354   2.078   5.244   5.823
  477CHL    CN3 8355   1.933   5.415   5.853
  477CHL    NTM 8356   1.980   5.323   5.748
  477CHL     CB 8357   2.046   5.386   5.633
  478PJ2     CA 8358   1.968   5.490   5.552
  478PJ2     OA 8359   1.835   5.459   5.511
  478PJ2      P 8360   1.768   5.575   5.422
  478PJ2     OB 8361   1.628   5.537   5.394
  478PJ2     HB 8362   1.570   5.547   5.475
  478PJ2     OG 8363   1.785   5.691   5.513
  478PJ2     HG 8364   1.698   5.739   5.523
  478PJ2     OD 8365   1.860   5.605   5.293
  479POX     CD 8366   1.833   5.508   5.192
  479POX     CE 8367   1.883   5.546   5.052
  479POX     OE 8368   1.823   5.455   4.959
  479POX    C1A 8369   1.707   5.491   4.905
  479POX    O1A 8370   1.634   5.579   4.949
  479POX    C1B 8371   1.664   5.390   4.806
  479POX    C1C 8372   1.706   5.408   4.660
  479POX    C1D 8373   1.620   5.320   4.568
  479POX    C1E 8374   1.645   5.340   4.419
  479POX    C1F 8375   1.782   5.326   4.352
  479POX    C1G 8376   1.760   5.352   4.202
  479POX    C1H 8377   1.892   5.369   4.127
  479POX    C1I 8378   1.855   5.428   3.991
  479POX    C1J 8379   1.921   5.408   3.878
  479POX    C1K 8380   2.043   5.317   3.864
  479POX    C1L 8381   2.038   5.211   3.755
  479POX    C1M 8382   2.175   5.143   3.747
  479POX    C1N 8383   2.180   5.046   3.629
  479POX    C1O 8384   2.198   5.125   3.499
  479POX    C1P 8385   2.206   5.024   3.385
  479POX    C1Q 8386   2.243   5.096   3.256
  479POX    C1R 8387   2.277   4.981   3.161
  479POX     CZ 8388   2.035   5.526   5.051
  479POX     OZ 8389   2.097   5.555   4.926
  479POX    C2A 8390   2.171   5.472   4.852
  479POX    O2A 8391   2.187   5.357   4.890
  479POX    C2B 8392   2.226   5.527   4.726
  479POX    C2C 8393   2.112   5.544   4.625
  479POX    C2D 8394   2.139   5.473   4.492
  479POX    C2E 8395   2.242   5.540   4.401
  479POX    C2F 8396   2.234   5.460   4.271
  479POX    C2G 8397   2.345   5.511   4.179
  479POX    C2H 8398   2.357   5.433   4.049
  479POX    C2I 8399   2.481   5.467   3.966
  479POX    C2J 8400   2.490   5.612   3.918
  479POX    C2K 8401   2.369   5.653   3.834
  479POX    C2L 8402   2.331   5.801   3.833
  479POX    C2M 8403   2.440   5.892   3.777
  479POX    C2N 8404   2.382   6.032   3.752
  479POX    C2O 8405   2.484   6.145   3.738
  479POX    C2P 8406   2.556   6.130   3.604
  480CHL    CN1 8407   6.188   4.012   6.132
  480CHL    CN2 8408   5.958   3.970   6.094
  480CHL    CN3 8409   6.109   3.791   6.058
  480CHL    NTM 8410   6.094   3.937   6.048
  480CHL     CB 8411   6.118   3.975   5.908
  481PJ2     CA 8412   6.099   4.117   5.853
  481PJ2     OA 8413   5.991   4.205   5.885
  481PJ2      P 8414   6.028   4.349   5.823
  481PJ2     OB 8415   5.920   4.435   5.875
  481PJ2     HB 8416   5.948   4.530   5.859
  481PJ2     OG 8417   6.169   4.380   5.856
  481PJ2     HG 8418   6.191   4.473   5.825
  481PJ2     OD 8419   6.031   4.329   5.663
  482POX     CD 8420   6.040   4.450   5.589
  482POX     CE 8421   6.103   4.424   5.452
  482POX     OE 8422   6.157   4.531   5.373
  482POX    C1A 8423   6.238   4.499   5.273
  482POX    O1A 8424   6.305   4.399   5.298
  482POX    C1B 8425   6.277   4.614   5.187
  482POX    C1C 8426   6.302   4.559   5.047
  482POX    C1D 8427   6.349   4.662   4.943
  482POX    C1E 8428   6.350   4.590   4.808
  482POX    C1F 8429   6.413   4.663   4.689
  482POX    C1G 8430   6.446   4.571   4.570
  482POX    C1H 8431   6.337   4.597   4.466
  482POX    C1I 8432   6.354   4.508   4.342
  482POX    C1J 8433   6.299   4.388   4.329
  482POX    C1K 8434   6.204   4.327   4.432
  482POX    C1L 8435   6.256   4.204   4.507
  482POX    C1M 8436   6.189   4.187   4.643
  482POX    C1N 8437   6.242   4.060   4.710
  482POX    C1O 8438   6.368   4.095   4.789
  482POX    C1P 8439   6.349   4.173   4.920
  482POX    C1Q 8440   6.486   4.196   4.983
  482POX    C1R 8441   6.573   4.288   4.898
  482POX     CZ 8442   5.989   4.354   5.377
  482POX     OZ 8443   6.010   4.324   5.239
  482POX    C2A 8444   5.900   4.308   5.166
  482POX    O2A 8445   5.791   4.287   5.218
  482POX    C2B 8446   5.935   4.299   5.023
  482POX    C2C 8447   5.943   4.436   4.954
  482POX    C2D 8448   5.942   4.409   4.804
  482POX    C2E 8449   5.951   4.540   4.725
  482POX    C2F 8450   5.916   4.515   4.578
  482POX    C2G 8451   5.931   4.636   4.486
  482POX    C2H 8452   5.885   4.601   4.344
  482POX    C2I 8453   5.899   4.728   4.261
  482POX    C2J 8454   5.855   4.697   4.118
  482POX    C2K 8455   5.966   4.643   4.028
  482POX    C2L 8456   5.921   4.662   3.883
  482POX    C2M 8457   6.049   4.642   3.802
  482POX    C2N 8458   6.152   4.755   3.810
  482POX    C2O 8459   6.262   4.743   3.704
  482POX    C2P 8460   6.371   4.837   3.754
  483CHL    CN1 8461   6.449   2.215   5.515
  483CHL    CN2 8462   6.462   2.292   5.298
  483CHL    CN3 8463   6.520   2.072   5.330
  483CHL    NTM 8464   6.424   2.174   5.376
  483CHL     CB 8465   6.283   2.140   5.352
  484PJ2     CA 8466   6.235   2.006   5.409
  484PJ2     OA 8467   6.291   1.885   5.356
  484PJ2      P 8468   6.188   1.763   5.377
  484PJ2     OB 8469   6.262   1.642   5.337
  484PJ2     HB 8470   6.331   1.666   5.269
  484PJ2     OG 8471   6.138   1.768   5.517
  484PJ2     HG 8472   6.205   1.809   5.579
  484PJ2     OD 8473   6.063   1.784   5.278
  485POX     CD 8474   6.080   1.726   5.149
  485POX     CE 8475   5.984   1.796   5.052
  485POX     OE 8476   5.970   1.703   4.944
  485POX    C1A 8477   5.865   1.722   4.864
  485POX    O1A 8478   5.770   1.784   4.911
  485POX    C1B 8479   5.868   1.639   4.742
  485POX    C1C 8480   5.733   1.618   4.673
  485POX    C1D 8481   5.746   1.524   4.553
  485POX    C1E 8482   5.784   1.384   4.603
  485POX    C1F 8483   5.736   1.274   4.508
  485POX    C1G 8484   5.809   1.269   4.373
  485POX    C1H 8485   5.724   1.198   4.268
  485POX    C1I 8486   5.621   1.285   4.197
  485POX    C1J 8487   5.573   1.283   4.073
  485POX    C1K 8488   5.623   1.176   3.975
  485POX    C1L 8489   5.628   1.227   3.831
  485POX    C1M 8490   5.702   1.121   3.748
  485POX    C1N 8491   5.692   1.144   3.597
  485POX    C1O 8492   5.549   1.127   3.546
  485POX    C1P 8493   5.552   1.130   3.393
  485POX    C1Q 8494   5.420   1.083   3.333
  485POX    C1R 8495   5.414   1.061   3.182
  485POX     CZ 8496   6.046   1.931   5.014
  485POX     OZ 8497   6.170   1.937   4.944
  485POX    C2A 8498   6.225   2.057   4.933
  485POX    O2A 8499   6.203   2.145   5.017
  485POX    C2B 8500   6.336   2.044   4.836
  485POX    C2C 8501   6.282   2.085   4.699
  485POX    C2D 8502   6.402   2.082   4.603
  485POX    C2E 8503   6.371   2.118   4.458
  485POX    C2F 8504   6.472   2.077   4.351
  485POX    C2G 8505   6.411   2.111   4.215
  485POX    C2H 8506   6.497   2.032   4.116
  485POX    C2I 8507   6.621   2.109   4.069
  485POX    C2J 8508   6.707   2.047   3.959
  485POX    C2K 8509   6.834   2.129   3.935
  485POX    C2L 8510   6.816   2.281   3.929
  485POX    C2M 8511   6.945   2.359   3.901
  485POX    C2N 8512   6.910   2.508   3.894
  485POX    C2O 8513   7.038   2.588   3.871
  485POX    C2P 8514   7.025   2.723   3.802
  486CHL    CN1 8515   0.530   2.997   5.145
  486CHL    CN2 8516   0.309   2.931   5.176
  486CHL    CN3 8517   0.367   3.162   5.193
  486CHL    NTM 8518   0.410   3.026   5.225
  486CHL     CB 8519   0.433   3.002   5.368
  487PJ2     CA 8520   0.535   3.082   5.450
  487PJ2     OA 8521   0.513   3.224   5.448
  487PJ2      P 8522   0.624   3.301   5.536
  487PJ2     OB 8523   0.591   3.439   5.578
  487PJ2     HB 8524   0.527   3.496   5.527
  487PJ2     OG 8525   0.670   3.207   5.640
  487PJ2     HG 8526   0.650   3.113   5.613
  487PJ2     OD 8527   0.745   3.309   5.430
  488POX     CD 8528   0.725   3.410   5.330
  488POX     CE 8529   0.829   3.403   5.219
  488POX     OE 8530   0.819   3.516   5.132
  488POX    C1A 8531   0.895   3.625   5.142
  488POX    O1A 8532   0.990   3.627   5.221
  488POX    C1B 8533   0.865   3.738   5.052
  488POX    C1C 8534   0.978   3.757   4.951
  488POX    C1D 8535   0.979   3.900   4.896
  488POX    C1E 8536   1.077   3.924   4.781
  488POX    C1F 8537   1.036   3.849   4.654
  488POX    C1G 8538   1.094   3.918   4.530
  488POX    C1H 8539   1.075   3.840   4.400
  488POX    C1I 8540   1.123   3.927   4.284
  488POX    C1J 8541   1.162   3.880   4.166
  488POX    C1K 8542   1.183   3.730   4.146
  488POX    C1L 8543   1.317   3.692   4.084
  488POX    C1M 8544   1.437   3.740   4.166
  488POX    C1N 8545   1.481   3.647   4.279
  488POX    C1O 8546   1.563   3.716   4.387
  488POX    C1P 8547   1.637   3.629   4.489
  488POX    C1Q 8548   1.528   3.557   4.569
  488POX    C1R 8549   1.571   3.440   4.658
  488POX     CZ 8550   0.826   3.278   5.132
  488POX     OZ 8551   0.918   3.252   5.025
  488POX    C2A 8552   0.877   3.300   4.908
  488POX    O2A 8553   0.760   3.336   4.893
  488POX    C2B 8554   0.982   3.308   4.804
  488POX    C2C 8555   1.045   3.447   4.806
  488POX    C2D 8556   1.153   3.457   4.699
  488POX    C2E 8557   1.097   3.421   4.561
  488POX    C2F 8558   1.195   3.424   4.444
  488POX    C2G 8559   1.151   3.333   4.330
  488POX    C2H 8560   1.021   3.378   4.262
  488POX    C2I 8561   1.010   3.337   4.116
  488POX    C2J 8562   0.917   3.436   4.045
  488POX    C2K 8563   0.930   3.437   3.893
  488POX    C2L 8564   0.808   3.505   3.831
  488POX    C2M 8565   0.845   3.541   3.687
  488POX    C2N 8566   0.719   3.578   3.608
  488POX    C2O 8567   0.756   3.617   3.465
  488POX    C2P 8568   0.847   3.739   3.448
  489CHL    CN1 8569   3.065   6.688   5.360
  489CHL    CN2 8570   3.117   6.746   5.595
  489CHL    CN3 8571   3.090   6.523   5.515
  489CHL    NTM 8572   3.041   6.661   5.502
  489CHL     CB 8573   2.896   6.675   5.526
  490PJ2     CA 8574   2.829   6.812   5.516
  490PJ2     OA 8575   2.864   6.898   5.407
  490PJ2      P 8576   2.736   6.931   5.316
  490PJ2     OB 8577   2.621   6.934   5.410
  490PJ2     HB 8578   2.541   6.983   5.374
  490PJ2     OG 8579   2.771   7.062   5.257
  490PJ2     HG 8580   2.781   7.134   5.325
  490PJ2     OD 8581   2.732   6.805   5.217
  491POX     CD 8582   2.825   6.820   5.110
  491POX     CE 8583   2.832   6.704   5.011
  491POX     OE 8584   2.890   6.740   4.885
  491POX    C1A 8585   3.022   6.737   4.869
  491POX    O1A 8586   3.100   6.726   4.964
  491POX    C1B 8587   3.060   6.749   4.726
  491POX    C1C 8588   2.976   6.665   4.630
  491POX    C1D 8589   3.016   6.708   4.489
  491POX    C1E 8590   2.915   6.647   4.391
  491POX    C1F 8591   2.951   6.639   4.242
  491POX    C1G 8592   3.048   6.741   4.182
  491POX    C1H 8593   3.023   6.745   4.031
  491POX    C1I 8594   3.134   6.818   3.955
  491POX    C1J 8595   3.175   6.772   3.837
  491POX    C1K 8596   3.117   6.651   3.765
  491POX    C1L 8597   3.221   6.581   3.678
  491POX    C1M 8598   3.193   6.598   3.528
  491POX    C1N 8599   3.324   6.584   3.450
  491POX    C1O 8600   3.284   6.556   3.305
  491POX    C1P 8601   3.401   6.490   3.231
  491POX    C1Q 8602   3.387   6.338   3.218
  491POX    C1R 8603   3.504   6.268   3.148
  491POX     CZ 8604   2.695   6.638   4.997
  491POX     OZ 8605   2.603   6.738   4.953
  491POX    C2A 8606   2.485   6.700   4.905
  491POX    O2A 8607   2.437   6.590   4.931
  491POX    C2B 8608   2.414   6.812   4.838
  491POX    C2C 8609   2.272   6.765   4.806
  491POX    C2D 8610   2.220   6.876   4.715
  491POX    C2E 8611   2.096   6.835   4.635
  491POX    C2F 8612   2.030   6.960   4.578
  491POX    C2G 8613   2.100   7.005   4.449
  491POX    C2H 8614   2.015   7.096   4.360
  491POX    C2I 8615   2.091   7.123   4.229
  491POX    C2J 8616   2.104   6.997   4.143
  491POX    C2K 8617   2.170   7.023   4.007
  491POX    C2L 8618   2.202   6.888   3.942
  491POX    C2M 8619   2.243   6.893   3.795
  491POX    C2N 8620   2.287   6.760   3.734
  491POX    C2O 8621   2.168   6.664   3.729
  491POX    C2P 8622   2.179   6.558   3.620
  492CHL    CN1 8623   2.613   5.558   4.976
  492CHL    CN2 8624   2.499   5.671   5.159
  492CHL    CN3 8625   2.430   5.450   5.087
  492CHL    NTM 8626   2.543   5.542   5.104
  492CHL     CB 8627   2.642   5.488   5.199
  493PJ2     CA 8628   2.668   5.337   5.207
  493PJ2     OA 8629   2.567   5.253   5.263
  493PJ2      P 8630   2.601   5.096   5.271
  493PJ2     OB 8631   2.744   5.084   5.308
  493PJ2     HB 8632   2.753   5.103   5.406
  493PJ2     OG 8633   2.506   5.022   5.356
  493PJ2     HG 8634   2.414   5.021   5.317
  493PJ2     OD 8635   2.589   5.044   5.119
  494POX     CD 8636   2.471   4.971   5.084
  494POX     CE 8637   2.451   4.974   4.932
  494POX     OE 8638   2.550   4.907   4.854
  494POX    C1A 8639   2.497   4.809   4.782
  494POX    O1A 8640   2.385   4.763   4.804
  494POX    C1B 8641   2.592   4.743   4.689
  494POX    C1C 8642   2.590   4.802   4.548
  494POX    C1D 8643   2.720   4.780   4.469
  494POX    C1E 8644   2.821   4.891   4.496
  494POX    C1F 8645   2.906   4.914   4.371
  494POX    C1G 8646   3.032   4.999   4.382
  494POX    C1H 8647   3.097   5.016   4.244
  494POX    C1I 8648   3.173   4.887   4.213
  494POX    C1J 8649   3.232   4.856   4.098
  494POX    C1K 8650   3.213   4.947   3.976
  494POX    C1L 8651   3.219   4.862   3.849
  494POX    C1M 8652   3.191   4.968   3.741
  494POX    C1N 8653   3.203   4.910   3.600
  494POX    C1O 8654   3.219   5.008   3.485
  494POX    C1P 8655   3.238   4.923   3.359
  494POX    C1Q 8656   3.201   5.000   3.232
  494POX    C1R 8657   3.053   5.038   3.241
  494POX     CZ 8658   2.426   5.117   4.884
  494POX     OZ 8659   2.448   5.135   4.744
  494POX    C2A 8660   2.495   5.253   4.704
  494POX    O2A 8661   2.529   5.342   4.782
  494POX    C2B 8662   2.507   5.261   4.557
  494POX    C2C 8663   2.621   5.356   4.521
  494POX    C2D 8664   2.650   5.362   4.371
  494POX    C2E 8665   2.679   5.223   4.312
  494POX    C2F 8666   2.730   5.224   4.168
  494POX    C2G 8667   2.854   5.310   4.144
  494POX    C2H 8668   2.915   5.281   4.007
  494POX    C2I 8669   3.031   5.377   3.977
  494POX    C2J 8670   2.989   5.520   3.943
  494POX    C2K 8671   2.936   5.548   3.802
  494POX    C2L 8672   2.896   5.695   3.786
  494POX    C2M 8673   2.883   5.735   3.639
  494POX    C2N 8674   2.763   5.676   3.564
  494POX    C2O 8675   2.713   5.774   3.458
  494POX    C2P 8676   2.574   5.735   3.408
  495CHL    CN1 8677   1.656   3.220   5.377
  495CHL    CN2 8678   1.785   3.026   5.336
  495CHL    CN3 8679   1.559   3.021   5.395
  495CHL    NTM 8680   1.687   3.085   5.428
  495CHL     CB 8681   1.721   3.099   5.570
  496PJ2     CA 8682   1.860   3.152   5.607
  496PJ2     OA 8683   1.898   3.282   5.560
  496PJ2      P 8684   2.053   3.310   5.527
  496PJ2     OB 8685   2.068   3.455   5.502
  496PJ2     HB 8686   1.977   3.493   5.517
  496PJ2     OG 8687   2.145   3.249   5.625
  496PJ2     HG 8688   2.119   3.152   5.625
  496PJ2     OD 8689   2.078   3.240   5.384
  497POX     CD 8690   2.201   3.276   5.320
  497POX     CE 8691   2.229   3.193   5.194
  497POX     OE 8692   2.356   3.221   5.134
  497POX    C1A 8693   2.468   3.162   5.174
  497POX    O1A 8694   2.467   3.078   5.264
  497POX    C1B 8695   2.580   3.217   5.094
  497POX    C1C 8696   2.605   3.124   4.974
  497POX    C1D 8697   2.707   3.196   4.886
  497POX    C1E 8698   2.714   3.115   4.756
  497POX    C1F 8699   2.818   3.161   4.654
  497POX    C1G 8700   2.824   3.052   4.547
  497POX    C1H 8701   2.887   3.097   4.415
  497POX    C1I 8702   2.883   2.984   4.312
  497POX    C1J 8703   2.954   2.967   4.200
  497POX    C1K 8704   3.058   3.068   4.153
  497POX    C1L 8705   3.045   3.082   4.002
  497POX    C1M 8706   2.908   3.130   3.953
  497POX    C1N 8707   2.916   3.135   3.801
  497POX    C1O 8708   2.925   3.002   3.727
  497POX    C1P 8709   2.888   3.016   3.579
  497POX    C1Q 8710   2.902   2.891   3.492
  497POX    C1R 8711   2.888   2.909   3.340
  497POX     CZ 8712   2.122   3.237   5.094
  497POX     OZ 8713   2.099   3.374   5.058
  497POX    C2A 8714   1.994   3.414   4.988
  497POX    O2A 8715   1.897   3.338   4.983
  497POX    C2B 8716   1.998   3.558   4.951
  497POX    C2C 8717   1.965   3.574   4.802
  497POX    C2D 8718   2.010   3.707   4.743
  497POX    C2E 8719   1.960   3.717   4.599
  497POX    C2F 8720   2.025   3.838   4.530
  497POX    C2G 8721   1.987   3.978   4.578
  497POX    C2H 8722   2.040   4.087   4.485
  497POX    C2I 8723   1.925   4.137   4.398
  497POX    C2J 8724   1.930   4.073   4.260
  497POX    C2K 8725   1.800   4.079   4.181
  497POX    C2L 8726   1.801   3.971   4.072
  497POX    C2M 8727   1.696   3.993   3.963
  497POX    C2N 8728   1.705   4.125   3.886
  497POX    C2O 8729   1.592   4.145   3.785
  497POX    C2P 8730   1.538   4.286   3.765
  498CHL    CN1 8731   4.766   2.729   5.514
  498CHL    CN2 8732   4.821   2.704   5.745
  498CHL    CN3 8733   4.962   2.836   5.604
  498CHL    NTM 8734   4.877   2.716   5.609
  498CHL     CB 8735   4.955   2.597   5.570
  499PJ2     CA 8736   4.914   2.451   5.588
  499PJ2     OA 8737   4.785   2.421   5.535
  499PJ2      P 8738   4.736   2.268   5.539
  499PJ2     OB 8739   4.775   2.208   5.669
  499PJ2     HB 8740   4.719   2.126   5.682
  499PJ2     OG 8741   4.594   2.241   5.507
  499PJ2     HG 8742   4.573   2.288   5.421
  499PJ2     OD 8743   4.843   2.214   5.432
  500POX     CD 8744   4.785   2.139   5.325
  500POX     CE 8745   4.815   2.173   5.179
  500POX     OE 8746   4.727   2.112   5.083
  500POX    C1A 8747   4.612   2.173   5.055
  500POX    O1A 8748   4.586   2.286   5.096
  500POX    C1B 8749   4.514   2.087   4.985
  500POX    C1C 8750   4.370   2.136   4.990
  500POX    C1D 8751   4.289   2.068   4.880
  500POX    C1E 8752   4.153   2.134   4.857
  500POX    C1F 8753   4.063   2.037   4.779
  500POX    C1G 8754   3.915   2.073   4.781
  500POX    C1H 8755   3.819   2.008   4.681
  500POX    C1I 8756   3.744   1.890   4.745
  500POX    C1J 8757   3.737   1.766   4.697
  500POX    C1K 8758   3.801   1.733   4.562
  500POX    C1L 8759   3.854   1.591   4.540
  500POX    C1M 8760   3.925   1.594   4.405
  500POX    C1N 8761   3.986   1.455   4.389
  500POX    C1O 8762   4.067   1.438   4.260
  500POX    C1P 8763   4.176   1.540   4.228
  500POX    C1Q 8764   4.309   1.503   4.292
  500POX    C1R 8765   4.438   1.563   4.235
  500POX     CZ 8766   4.962   2.131   5.180
  500POX     OZ 8767   5.030   2.142   5.055
  500POX    C2A 8768   5.152   2.090   5.054
  500POX    O2A 8769   5.196   2.036   5.156
  500POX    C2B 8770   5.229   2.123   4.932
  500POX    C2C 8771   5.333   2.017   4.898
  500POX    C2D 8772   5.402   2.050   4.765
  500POX    C2E 8773   5.534   1.973   4.761
  500POX    C2F 8774   5.614   2.006   4.634
  500POX    C2G 8775   5.550   1.965   4.501
  500POX    C2H 8776   5.647   1.973   4.384
  500POX    C2I 8777   5.580   1.910   4.262
  500POX    C2J 8778   5.678   1.893   4.146
  500POX    C2K 8779   5.585   1.819   4.049
  500POX    C2L 8780   5.651   1.773   3.919
  500POX    C2M 8781   5.543   1.710   3.832
  500POX    C2N 8782   5.609   1.645   3.710
  500POX    C2O 8783   5.505   1.615   3.602
  500POX    C2P 8784   5.437   1.477   3.605
  501CHL    CN1 8785   0.918   7.152   5.349
  501CHL    CN2 8786   1.085   7.248   5.223
  501CHL    CN3 8787   1.088   7.235   5.470
  501CHL    NTM 8788   1.065   7.165   5.343
  501CHL     CB 8789   1.131   7.034   5.335
  502PJ2     CA 8790   1.262   7.006   5.408
  502PJ2     OA 8791   1.366   7.104   5.399
  502PJ2      P 8792   1.483   7.064   5.502
  502PJ2     OB 8793   1.579   7.177   5.495
  502PJ2     HB 8794   1.616   7.221   5.577
  502PJ2     OG 8795   1.433   7.022   5.634
  502PJ2     HG 8796   1.377   7.100   5.662
  502PJ2     OD 8797   1.554   6.939   5.431
  503POX     CD 8798   1.647   6.976   5.328
  503POX     CE 8799   1.727   6.868   5.255
  503POX     OE 8800   1.812   6.935   5.161
  503POX    C1A 8801   1.924   6.993   5.202
  503POX    O1A 8802   1.954   6.989   5.321
  503POX    C1B 8803   2.002   7.046   5.087
  503POX    C1C 8804   2.071   7.181   5.106
  503POX    C1D 8805   1.983   7.302   5.140
  503POX    C1E 8806   2.029   7.432   5.073
  503POX    C1F 8807   2.010   7.411   4.923
  503POX    C1G 8808   2.021   7.547   4.854
  503POX    C1H 8809   2.014   7.526   4.703
  503POX    C1I 8810   2.142   7.554   4.624
  503POX    C1J 8811   2.151   7.578   4.494
  503POX    C1K 8812   2.035   7.551   4.398
  503POX    C1L 8813   2.074   7.504   4.258
  503POX    C1M 8814   1.967   7.526   4.151
  503POX    C1N 8815   2.021   7.472   4.019
  503POX    C1O 8816   1.902   7.434   3.930
  503POX    C1P 8817   1.957   7.363   3.806
  503POX    C1Q 8818   1.842   7.293   3.733
  503POX    C1R 8819   1.894   7.235   3.602
  503POX     CZ 8820   1.647   6.758   5.186
  503POX     OZ 8821   1.589   6.819   5.070
  503POX    C2A 8822   1.507   6.752   4.990
  503POX    O2A 8823   1.492   6.632   5.012
  503POX    C2B 8824   1.448   6.823   4.875
  503POX    C2C 8825   1.534   6.812   4.748
  503POX    C2D 8826   1.437   6.798   4.631
  503POX    C2E 8827   1.366   6.663   4.639
  503POX    C2F 8828   1.280   6.630   4.517
  503POX    C2G 8829   1.366   6.591   4.397
  503POX    C2H 8830   1.277   6.562   4.276
  503POX    C2I 8831   1.374   6.566   4.158
  503POX    C2J 8832   1.292   6.548   4.030
  503POX    C2K 8833   1.406   6.508   3.937
  503POX    C2L 8834   1.407   6.593   3.810
  503POX    C2M 8835   1.310   6.533   3.708
  503POX    C2N 8836   1.324   6.573   3.561
  503POX    C2O 8837   1.422   6.475   3.496
  503POX    C2P 8838   1.506   6.536   3.384
  504CHL    CN1 8839   3.491   6.372   5.672
  504CHL    CN2 8840   3.637   6.196   5.747
  504CHL    CN3 8841   3.661   6.288   5.526
  504CHL    NTM 8842   3.628   6.318   5.666
  504CHL     CB 8843   3.723   6.422   5.708
  505PJ2     CA 8844   3.870   6.387   5.734
  505PJ2     OA 8845   3.950   6.317   5.638
  505PJ2      P 8846   4.108   6.303   5.665
  505PJ2     OB 8847   4.130   6.327   5.809
  505PJ2     HB 8848   4.036   6.323   5.843
  505PJ2     OG 8849   4.175   6.183   5.610
  505PJ2     HG 8850   4.135   6.156   5.523
  505PJ2     OD 8851   4.164   6.437   5.595
  506POX     CD 8852   4.189   6.432   5.454
  506POX     CE 8853   4.246   6.561   5.395
  506POX     OE 8854   4.193   6.591   5.265
  506POX    C1A 8855   4.212   6.715   5.223
  506POX    O1A 8856   4.238   6.810   5.297
  506POX    C1B 8857   4.163   6.731   5.085
  506POX    C1C 8858   4.273   6.698   4.984
  506POX    C1D 8859   4.219   6.754   4.852
  506POX    C1E 8860   4.324   6.760   4.740
  506POX    C1F 8861   4.271   6.824   4.612
  506POX    C1G 8862   4.390   6.879   4.532
  506POX    C1H 8863   4.478   6.761   4.488
  506POX    C1I 8864   4.428   6.691   4.361
  506POX    C1J 8865   4.498   6.674   4.249
  506POX    C1K 8866   4.646   6.714   4.250
  506POX    C1L 8867   4.680   6.827   4.153
  506POX    C1M 8868   4.828   6.865   4.162
  506POX    C1N 8869   4.873   6.966   4.056
  506POX    C1O 8870   4.878   6.925   3.908
  506POX    C1P 8871   4.882   7.041   3.809
  506POX    C1Q 8872   4.874   6.996   3.663
  506POX    C1R 8873   4.733   6.947   3.629
  506POX     CZ 8874   4.398   6.556   5.401
  506POX     OZ 8875   4.458   6.518   5.277
  506POX    C2A 8876   4.587   6.485   5.281
  506POX    O2A 8877   4.659   6.529   5.370
  506POX    C2B 8878   4.627   6.397   5.169
  506POX    C2C 8879   4.697   6.477   5.059
  506POX    C2D 8880   4.736   6.398   4.934
  506POX    C2E 8881   4.640   6.374   4.818
  506POX    C2F 8882   4.610   6.505   4.745
  506POX    C2G 8883   4.726   6.537   4.650
  506POX    C2H 8884   4.740   6.441   4.531
  506POX    C2I 8885   4.861   6.479   4.446
  506POX    C2J 8886   4.863   6.391   4.321
  506POX    C2K 8887   4.979   6.425   4.228
[truncated: 1,342,967 more chars]
