# Supplementary material for: Arginine Residues Modulate the Membrane Interactions of pHLIP Peptides
Source: J Chem Inf Model. 2023 Jul 3;63(14):4433–46. doi: 10.1021/acs.jcim.3c00360 (PMC10369490; doi:10.1021/acs.jcim.3c00360)
Supplement: Supplementary file 2 — ci3c00360_si_002.zip [file ci3c00360_si_002.zip › Simulation_files/R17/start_rep3.gro]

Generated by trjconv : Protein t= 95000.00000
38730
    1ALA      N    1   0.599   4.800   1.545
    1ALA     H1    2   0.659   4.740   1.491
    1ALA     H2    3   0.647   4.887   1.558
    1ALA     H3    4   0.586   4.762   1.636
    1ALA     CA    5   0.475   4.807   1.466
    1ALA     CB    6   0.359   4.736   1.537
    1ALA      C    7   0.437   4.953   1.441
    1ALA      O    8   0.442   5.025   1.541
    2AS4      N    9   0.361   4.973   1.334
    2AS4      H   10   0.317   4.896   1.288
    2AS4     CA   11   0.345   5.104   1.270
    2AS4     CB   12   0.270   5.086   1.138
    2AS4     CG   13   0.264   5.218   1.061
    2AS4    OD1   14   0.164   5.231   0.986
    2AS4   HD11   15   0.146   5.328   0.970
    2AS4   HD12   16   0.115   5.144   0.973
    2AS4    OD2   17   0.357   5.299   1.045
    2AS4   HD21   18   0.326   5.382   0.999
    2AS4   HD22   19   0.438   5.255   1.085
    2AS4      C   20   0.276   5.205   1.361
    2AS4      O   21   0.168   5.181   1.416
    3ASN      N   22   0.323   5.330   1.360
    3ASN      H   23   0.366   5.368   1.278
    3ASN     CA   24   0.302   5.426   1.469
    3ASN     CB   25   0.365   5.560   1.429
    3ASN     CG   26   0.517   5.540   1.421
    3ASN    OD1   27   0.570   5.458   1.346
    3ASN    ND2   28   0.594   5.632   1.478
    3ASN   HD21   29   0.560   5.710   1.531
    3ASN   HD22   30   0.692   5.616   1.487
    3ASN      C   31   0.157   5.466   1.497
    3ASN      O   32   0.117   5.487   1.612
    4ASN      N   33   0.077   5.484   1.393
    4ASN      H   34   0.105   5.523   1.306
    4ASN     CA   35  -0.070   5.501   1.396
    4ASN     CB   36  -0.114   5.567   1.266
    4ASN     CG   37  -0.247   5.642   1.258
    4ASN    OD1   38  -0.352   5.583   1.235
    4ASN    ND2   39  -0.243   5.775   1.268
    4ASN   HD21   40  -0.153   5.817   1.262
    4ASN   HD22   41  -0.317   5.831   1.230
    4ASN      C   42  -0.150   5.377   1.437
    4ASN      O   43  -0.248   5.404   1.507
    5PRO      N   44  -0.117   5.259   1.386
    5PRO     CA   45  -0.166   5.142   1.461
    5PRO     CB   46  -0.125   5.024   1.373
    5PRO     CG   47  -0.150   5.073   1.231
    5PRO     CD   48  -0.095   5.215   1.248
    5PRO      C   49  -0.118   5.125   1.605
    5PRO      O   50  -0.187   5.079   1.696
    6PHE      N   51   0.005   5.170   1.631
    6PHE      H   52   0.070   5.169   1.555
    6PHE     CA   53   0.064   5.150   1.764
    6PHE     CB   54   0.214   5.182   1.759
    6PHE     CG   55   0.287   5.127   1.882
    6PHE    CD1   56   0.361   5.012   1.862
    6PHE    HD1   57   0.331   4.941   1.784
    6PHE    CD2   58   0.313   5.212   1.989
    6PHE    HD2   59   0.257   5.306   1.993
    6PHE    CE1   60   0.462   4.984   1.953
    6PHE    HE1   61   0.512   4.888   1.934
    6PHE    CE2   62   0.416   5.184   2.077
    6PHE    HE2   63   0.428   5.244   2.167
    6PHE     CZ   64   0.494   5.071   2.057
    6PHE     HZ   65   0.554   5.048   2.144
    6PHE      C   66  -0.015   5.219   1.876
    6PHE      O   67  -0.049   5.157   1.977
    7ILE      N   68  -0.045   5.345   1.848
    7ILE      H   69  -0.003   5.392   1.771
    7ILE     CA   70  -0.104   5.436   1.948
    7ILE     CB   71  -0.097   5.583   1.905
    7ILE    CG1   72  -0.177   5.609   1.777
    7ILE    CG2   73   0.047   5.630   1.889
    7ILE     CD   74  -0.179   5.755   1.732
    7ILE      C   75  -0.247   5.404   1.991
    7ILE      O   76  -0.286   5.441   2.102
    8TYR      N   77  -0.306   5.305   1.924
    8TYR      H   78  -0.245   5.262   1.857
    8TYR     CA   79  -0.441   5.254   1.953
    8TYR     CB   80  -0.486   5.205   1.816
    8TYR     CG   81  -0.580   5.298   1.738
    8TYR    CD1   82  -0.715   5.264   1.737
    8TYR    HD1   83  -0.741   5.215   1.831
    8TYR    CD2   84  -0.524   5.380   1.641
    8TYR    HD2   85  -0.428   5.431   1.647
    8TYR    CE1   86  -0.805   5.305   1.640
    8TYR    HE1   87  -0.910   5.275   1.640
    8TYR    CE2   88  -0.613   5.418   1.542
    8TYR    HE2   89  -0.571   5.477   1.460
    8TYR     CZ   90  -0.747   5.380   1.538
    8TYR     OH   91  -0.826   5.435   1.442
    8TYR     HH   92  -0.907   5.379   1.428
    8TYR      C   93  -0.460   5.153   2.066
    8TYR      O   94  -0.536   5.059   2.046
    9ALA      N   95  -0.404   5.183   2.183
    9ALA      H   96  -0.345   5.264   2.184
    9ALA     CA   97  -0.405   5.106   2.308
    9ALA     CB   98  -0.337   5.199   2.409
    9ALA      C   99  -0.537   5.073   2.377
    9ALA      O  100  -0.535   5.030   2.492
   10THR      N  101  -0.645   5.071   2.300
   10THR      H  102  -0.634   5.087   2.202
   10THR     CA  103  -0.782   5.047   2.349
   10THR     CB  104  -0.879   5.068   2.232
   10THR    OG1  105  -0.861   4.968   2.132
   10THR    HG1  106  -0.939   4.906   2.131
   10THR    CG2  107  -0.870   5.206   2.167
   10THR      C  108  -0.823   4.915   2.415
   10THR      O  109  -0.942   4.889   2.427
   11TYR      N  110  -0.720   4.843   2.458
   11TYR      H  111  -0.630   4.884   2.470
   11TYR     CA  112  -0.732   4.707   2.514
   11TYR     CB  113  -0.589   4.655   2.530
   11TYR     CG  114  -0.515   4.629   2.399
   11TYR    CD1  115  -0.568   4.520   2.330
   11TYR    HD1  116  -0.657   4.468   2.365
   11TYR    CD2  117  -0.400   4.689   2.349
   11TYR    HD2  118  -0.340   4.747   2.420
   11TYR    CE1  119  -0.507   4.482   2.212
   11TYR    HE1  120  -0.557   4.402   2.157
   11TYR    CE2  121  -0.340   4.651   2.229
   11TYR    HE2  122  -0.234   4.671   2.213
   11TYR     CZ  123  -0.398   4.549   2.156
   11TYR     OH  124  -0.378   4.539   2.022
   11TYR     HH  125  -0.305   4.594   1.981
   11TYR      C  126  -0.813   4.689   2.642
   11TYR      O  127  -0.772   4.630   2.742
   12ALA      N  128  -0.942   4.724   2.634
   12ALA      H  129  -0.975   4.767   2.550
   12ALA     CA  130  -1.038   4.704   2.743
   12ALA     CB  131  -1.175   4.767   2.717
   12ALA      C  132  -1.055   4.554   2.769
   12ALA      O  133  -1.026   4.506   2.879
   13AS4      N  134  -1.070   4.473   2.665
   13AS4      H  135  -1.072   4.509   2.572
   13AS4     CA  136  -1.089   4.327   2.668
   13AS4     CB  137  -1.099   4.278   2.524
   13AS4     CG  138  -0.988   4.324   2.429
   13AS4    OD1  139  -1.002   4.428   2.361
   13AS4   HD11  140  -0.987   4.404   2.265
   13AS4   HD12  141  -1.039   4.502   2.417
   13AS4    OD2  142  -0.890   4.247   2.434
   13AS4   HD21  143  -0.816   4.270   2.371
   13AS4   HD22  144  -0.911   4.190   2.513
   13AS4      C  145  -0.988   4.241   2.744
   13AS4      O  146  -1.029   4.131   2.780
   14LEU      N  147  -0.863   4.287   2.740
   14LEU      H  148  -0.832   4.355   2.673
   14LEU     CA  149  -0.752   4.238   2.823
   14LEU     CB  150  -0.622   4.290   2.763
   14LEU     CG  151  -0.571   4.228   2.633
   14LEU    CD1  152  -0.438   4.287   2.586
   14LEU    CD2  153  -0.555   4.078   2.656
   14LEU      C  154  -0.753   4.274   2.972
   14LEU      O  155  -0.774   4.178   3.046
   15THR      N  156  -0.778   4.397   3.016
   15THR      H  157  -0.808   4.472   2.957
   15THR     CA  158  -0.791   4.431   3.158
   15THR     CB  159  -0.789   4.583   3.179
   15THR    OG1  160  -0.869   4.634   3.072
   15THR    HG1  161  -0.862   4.733   3.070
   15THR    CG2  162  -0.644   4.631   3.194
   15THR      C  163  -0.907   4.370   3.237
   15THR      O  164  -0.893   4.330   3.353
   16PHE      N  165  -1.016   4.364   3.162
   16PHE      H  166  -1.039   4.435   3.096
   16PHE     CA  167  -1.133   4.281   3.197
   16PHE     CB  168  -1.249   4.322   3.106
   16PHE     CG  169  -1.310   4.448   3.166
   16PHE    CD1  170  -1.402   4.434   3.269
   16PHE    HD1  171  -1.424   4.334   3.307
   16PHE    CD2  172  -1.293   4.574   3.109
   16PHE    HD2  173  -1.244   4.584   3.012
   16PHE    CE1  174  -1.481   4.539   3.313
   16PHE    HE1  175  -1.546   4.520   3.399
   16PHE    CE2  176  -1.365   4.679   3.165
   16PHE    HE2  177  -1.356   4.775   3.113
   16PHE     CZ  178  -1.462   4.668   3.263
   16PHE     HZ  179  -1.522   4.754   3.292
   16PHE      C  180  -1.126   4.130   3.218
   16PHE      O  181  -1.169   4.083   3.323
   17AR4      N  182  -1.030   4.064   3.153
   17AR4      H  183  -0.959   4.102   3.093
   17AR4     CA  184  -1.011   3.919   3.165
   17AR4     CB  185  -0.957   3.865   3.032
   17AR4     CG  186  -1.063   3.838   2.926
   17AR4     CD  187  -0.996   3.770   2.806
   17AR4     NE  188  -0.941   3.869   2.712
   17AR4     HE  189  -0.987   3.957   2.724
   17AR4     CZ  190  -0.873   3.838   2.602
   17AR4    NH1  191  -0.837   3.714   2.565
   17AR4   HH11  192  -0.852   3.631   2.618
   17AR4   HH12  193  -0.802   3.701   2.472
   17AR4    NH2  194  -0.837   3.932   2.513
   17AR4   HH21  195  -0.861   4.029   2.520
   17AR4   HH22  196  -0.764   3.904   2.451
   17AR4      C  197  -0.958   3.868   3.299
   17AR4      O  198  -1.027   3.779   3.348
   18PRO      N  199  -0.865   3.937   3.365
   18PRO     CA  200  -0.842   3.926   3.509
   18PRO     CB  201  -0.717   4.005   3.548
   18PRO     CG  202  -0.652   4.048   3.416
   18PRO     CD  203  -0.749   4.006   3.306
   18PRO      C  204  -0.955   3.936   3.611
   18PRO      O  205  -0.980   3.841   3.686
   19LEU      N  206  -1.039   4.038   3.595
   19LEU      H  207  -1.044   4.097   3.514
   19LEU     CA  208  -1.144   4.058   3.696
   19LEU     CB  209  -1.219   4.190   3.678
   19LEU     CG  210  -1.128   4.309   3.711
   19LEU    CD1  211  -1.101   4.393   3.587
   19LEU    CD2  212  -1.200   4.386   3.822
   19LEU      C  213  -1.241   3.940   3.703
   19LEU      O  214  -1.257   3.864   3.799
   20LEU      N  215  -1.274   3.891   3.584
   20LEU      H  216  -1.248   3.945   3.503
   20LEU     CA  217  -1.371   3.783   3.563
   20LEU     CB  218  -1.405   3.788   3.414
   20LEU     CG  219  -1.506   3.897   3.377
   20LEU    CD1  220  -1.517   3.904   3.225
   20LEU    CD2  221  -1.641   3.855   3.437
   20LEU      C  222  -1.326   3.647   3.616
   20LEU      O  223  -1.406   3.584   3.686
   21LEU      N  224  -1.204   3.602   3.589
   21LEU      H  225  -1.154   3.652   3.518
   21LEU     CA  226  -1.148   3.473   3.632
   21LEU     CB  227  -1.010   3.447   3.571
   21LEU     CG  228  -1.018   3.412   3.422
   21LEU    CD1  229  -0.883   3.409   3.351
   21LEU    CD2  230  -1.090   3.279   3.403
   21LEU      C  231  -1.125   3.483   3.783
   21LEU      O  232  -1.186   3.406   3.858
   22LEU      N  233  -1.053   3.585   3.828
   22LEU      H  234  -1.022   3.654   3.763
   22LEU     CA  235  -1.028   3.620   3.969
   22LEU     CB  236  -0.966   3.759   3.975
   22LEU     CG  237  -0.814   3.773   3.981
   22LEU    CD1  238  -0.737   3.720   3.859
   22LEU    CD2  239  -0.796   3.922   4.006
   22LEU      C  240  -1.153   3.625   4.057
   22LEU      O  241  -1.152   3.548   4.152
   23AS1      N  242  -1.260   3.688   4.007
   23AS1      H  243  -1.260   3.741   3.923
   23AS1     CA  244  -1.384   3.681   4.085
   23AS1     CB  245  -1.459   3.812   4.056
   23AS1     CG  246  -1.399   3.917   4.149
   23AS1    OD1  247  -1.497   3.982   4.217
   23AS1   HD11  248  -1.461   4.043   4.288
   23AS1   HD12  249  -1.585   3.951   4.183
   23AS1    OD2  250  -1.280   3.947   4.161
   23AS1   HD21  251  -1.269   4.016   4.232
   23AS1   HD22  252  -1.225   3.888   4.103
   23AS1      C  253  -1.465   3.551   4.088
   23AS1      O  254  -1.537   3.517   4.181
   24LEU      N  255  -1.447   3.464   3.989
   24LEU      H  256  -1.415   3.499   3.901
   24LEU     CA  257  -1.494   3.325   3.995
   24LEU     CB  258  -1.500   3.262   3.855
   24LEU     CG  259  -1.634   3.306   3.795
   24LEU    CD1  260  -1.639   3.290   3.643
   24LEU    CD2  261  -1.755   3.236   3.856
   24LEU      C  262  -1.405   3.240   4.086
   24LEU      O  263  -1.448   3.183   4.186
   25ALA      N  264  -1.274   3.264   4.088
   25ALA      H  265  -1.232   3.333   4.029
   25ALA     CA  266  -1.170   3.198   4.167
   25ALA     CB  267  -1.033   3.248   4.121
   25ALA      C  268  -1.196   3.231   4.315
   25ALA      O  269  -1.160   3.149   4.400
   26LEU      N  270  -1.235   3.352   4.354
   26LEU      H  271  -1.228   3.440   4.307
   26LEU     CA  272  -1.289   3.374   4.489
   26LEU     CB  273  -1.324   3.522   4.498
   26LEU     CG  274  -1.221   3.633   4.476
   26LEU    CD1  275  -1.281   3.770   4.508
   26LEU    CD2  276  -1.096   3.598   4.556
   26LEU      C  277  -1.409   3.289   4.531
   26LEU      O  278  -1.388   3.197   4.610
   27LEU      N  279  -1.517   3.293   4.453
   27LEU      H  280  -1.539   3.356   4.379
   27LEU     CA  281  -1.641   3.224   4.491
   27LEU     CB  282  -1.748   3.251   4.385
   27LEU     CG  283  -1.894   3.237   4.428
   27LEU    CD1  284  -1.943   3.326   4.542
   27LEU    CD2  285  -1.974   3.260   4.299
   27LEU      C  286  -1.641   3.075   4.525
   27LEU      O  287  -1.649   3.052   4.646
   28VAL      N  288  -1.571   3.002   4.439
   28VAL      H  289  -1.531   3.049   4.360
   28VAL     CA  290  -1.551   2.857   4.441
   28VAL     CB  291  -1.518   2.808   4.299
   28VAL    CG1  292  -1.630   2.844   4.201
   28VAL    CG2  293  -1.387   2.859   4.240
   28VAL      C  294  -1.454   2.797   4.543
   28VAL      O  295  -1.453   2.678   4.575
   29AS1      N  296  -1.351   2.875   4.573
   29AS1      H  297  -1.335   2.967   4.536
   29AS1     CA  298  -1.260   2.847   4.685
   29AS1     CB  299  -1.126   2.920   4.676
   29AS1     CG  300  -1.012   2.857   4.757
   29AS1    OD1  301  -0.965   2.899   4.862
   29AS1   HD11  302  -0.870   2.870   4.868
   29AS1   HD12  303  -1.035   2.956   4.906
   29AS1    OD2  304  -0.957   2.744   4.705
   29AS1   HD21  305  -0.871   2.736   4.756
   29AS1   HD22  306  -1.015   2.699   4.637
   29AS1      C  307  -1.324   2.882   4.820
   29AS1      O  308  -1.277   2.825   4.918
   30TRP      N  309  -1.402   2.990   4.818
   30TRP      H  310  -1.388   3.031   4.728
   30TRP     CA  311  -1.468   3.043   4.939
   30TRP     CB  312  -1.504   3.191   4.924
   30TRP     CG  313  -1.594   3.252   5.031
   30TRP    CD1  314  -1.550   3.309   5.142
   30TRP    HD1  315  -1.451   3.291   5.184
   30TRP    CD2  316  -1.725   3.298   5.016
   30TRP    NE1  317  -1.648   3.373   5.204
   30TRP    HE1  318  -1.629   3.431   5.284
   30TRP    CE2  319  -1.757   3.375   5.127
   30TRP    CE3  320  -1.826   3.260   4.929
   30TRP    HE3  321  -1.795   3.197   4.845
   30TRP    CZ2  322  -1.888   3.415   5.147
   30TRP    HZ2  323  -1.922   3.468   5.236
   30TRP    CZ3  324  -1.958   3.298   4.949
   30TRP    HZ3  325  -2.035   3.247   4.890
   30TRP    CH2  326  -1.987   3.382   5.055
   30TRP    HH2  327  -2.090   3.408   5.082
   30TRP      C  328  -1.581   2.954   4.990
   30TRP      O  329  -1.593   2.929   5.110
   31AS1      N  330  -1.665   2.904   4.900
   31AS1      H  331  -1.671   2.959   4.816
   31AS1     CA  332  -1.765   2.799   4.923
   31AS1     CB  333  -1.827   2.767   4.786
   31AS1     CG  334  -1.902   2.886   4.728
   31AS1    OD1  335  -1.938   2.901   4.611
   31AS1   HD11  336  -2.006   2.974   4.611
   31AS1   HD12  337  -1.882   2.843   4.551
   31AS1    OD2  338  -1.961   2.957   4.828
   31AS1   HD21  339  -2.043   3.005   4.796
   31AS1   HD22  340  -1.901   2.956   4.908
   31AS1      C  341  -1.718   2.674   4.998
   31AS1      O  342  -1.625   2.606   4.953
   32AS4      N  343  -1.800   2.625   5.090
   32AS4      H  344  -1.896   2.649   5.077
   32AS4     CA  345  -1.776   2.509   5.177
   32AS4     CB  346  -1.785   2.557   5.322
   32AS4     CG  347  -1.656   2.556   5.404
   32AS4    OD1  348  -1.641   2.646   5.490
   32AS4   HD11  349  -1.543   2.658   5.505
   32AS4   HD12  350  -1.727   2.689   5.520
   32AS4    OD2  351  -1.574   2.463   5.389
   32AS4   HD21  352  -1.493   2.475   5.446
   32AS4   HD22  353  -1.618   2.397   5.328
   32AS4      C  354  -1.876   2.397   5.153
   32AS4      O  355  -1.865   2.276   5.213
   32AS4   HO11  356  -1.951   2.225   5.201
   32AS4   HO12  357  -1.785   2.280   5.274
   32AS4     O2  358  -1.966   2.407   5.069
   32AS4   HO21  359  -2.022   2.325   5.079
   32AS4   HO22  360  -1.951   2.492   5.018
   33CHL    CN1  361   6.240   4.174   1.747
   33CHL    CN2  362   6.311   4.310   1.932
   33CHL    CN3  363   6.378   4.369   1.710
   33CHL    NTM  364   6.349   4.257   1.801
   33CHL     CB  365   6.470   4.177   1.823
   34PJ2     CA  366   6.542   4.096   1.715
   34PJ2     OA  367   6.493   3.967   1.677
   34PJ2      P  368   6.606   3.854   1.694
   34PJ2     OB  369   6.582   3.731   1.614
   34PJ2     HB  370   6.669   3.706   1.572
   34PJ2     OG  371   6.737   3.916   1.668
   34PJ2     HG  372   6.735   4.007   1.711
   34PJ2     OD  373   6.592   3.824   1.852
   35POX     CD  374   6.525   3.705   1.893
   35POX     CE  375   6.475   3.696   2.037
   35POX     OE  376   6.426   3.565   2.069
   35POX    C1A  377   6.514   3.465   2.078
   35POX    O1A  378   6.635   3.486   2.074
   35POX    C1B  379   6.456   3.338   2.127
   35POX    C1C  380   6.538   3.218   2.081
   35POX    C1D  381   6.478   3.091   2.142
   35POX    C1E  382   6.546   2.956   2.120
   35POX    C1F  383   6.452   2.835   2.126
   35POX    C1G  384   6.392   2.837   2.267
   35POX    C1H  385   6.326   2.701   2.288
   35POX    C1I  386   6.280   2.671   2.431
   35POX    C1J  387   6.288   2.562   2.507
   35POX    C1K  388   6.344   2.424   2.471
   35POX    C1L  389   6.495   2.403   2.487
   35POX    C1M  390   6.532   2.353   2.627
   35POX    C1N  391   6.677   2.395   2.654
   35POX    C1O  392   6.715   2.384   2.802
   35POX    C1P  393   6.700   2.502   2.899
   35POX    C1Q  394   6.811   2.507   3.003
   35POX    C1R  395   6.888   2.637   2.983
   35POX     CZ  396   6.367   3.804   2.043
   35POX     OZ  397   6.337   3.848   2.176
   35POX    C2A  398   6.225   3.916   2.198
   35POX    O2A  399   6.154   3.961   2.108
   35POX    C2B  400   6.206   3.919   2.344
   35POX    C2C  401   6.072   3.864   2.393
   35POX    C2D  402   6.076   3.854   2.545
   35POX    C2E  403   5.936   3.817   2.596
   35POX    C2F  404   5.924   3.824   2.748
   35POX    C2G  405   5.784   3.864   2.795
   35POX    C2H  406   5.765   3.857   2.946
   35POX    C2I  407   5.767   3.712   2.995
   35POX    C2J  408   5.799   3.708   3.145
   35POX    C2K  409   5.803   3.568   3.207
   35POX    C2L  410   5.855   3.577   3.350
   35POX    C2M  411   5.867   3.438   3.412
   35POX    C2N  412   5.975   3.361   3.337
   35POX    C2O  413   5.968   3.215   3.383
   35POX    C2P  414   6.086   3.132   3.333
   36CHL    CN1  415   6.134   4.984   1.436
   36CHL    CN2  416   6.133   5.101   1.634
   36CHL    CN3  417   6.224   4.881   1.635
   36CHL    NTM  418   6.116   4.965   1.580
   36CHL     CB  419   5.975   4.934   1.604
   37PJ2     CA  420   5.923   4.790   1.592
   37PJ2     OA  421   5.976   4.712   1.700
   37PJ2      P  422   5.952   4.554   1.682
   37PJ2     OB  423   5.975   4.525   1.539
   37PJ2     HB  424   5.957   4.427   1.531
   37PJ2     OG  425   6.048   4.489   1.775
   37PJ2     HG  426   6.028   4.392   1.761
   37PJ2     OD  427   5.798   4.534   1.722
   38POX     CD  428   5.769   4.583   1.854
   38POX     CE  429   5.634   4.552   1.920
   38POX     OE  430   5.580   4.665   1.989
   38POX    C1A  431   5.449   4.686   1.983
   38POX    O1A  432   5.384   4.644   1.888
   38POX    C1B  433   5.390   4.791   2.069
   38POX    C1C  434   5.316   4.717   2.181
   38POX    C1D  435   5.403   4.639   2.280
   38POX    C1E  436   5.310   4.538   2.346
   38POX    C1F  437   5.386   4.471   2.461
   38POX    C1G  438   5.320   4.350   2.528
   38POX    C1H  439   5.192   4.389   2.603
   38POX    C1I  440   5.136   4.297   2.712
   38POX    C1J  441   5.016   4.312   2.767
   38POX    C1K  442   4.912   4.420   2.736
   38POX    C1L  443   4.766   4.393   2.775
   38POX    C1M  444   4.735   4.362   2.922
   38POX    C1N  445   4.752   4.495   2.994
   38POX    C1O  446   4.732   4.509   3.145
   38POX    C1P  447   4.598   4.450   3.189
   38POX    C1Q  448   4.606   4.411   3.337
   38POX    C1R  449   4.612   4.545   3.412
   38POX     CZ  450   5.656   4.429   2.009
   38POX     OZ  451   5.526   4.386   2.051
   38POX    C2A  452   5.447   4.323   1.965
   38POX    O2A  453   5.494   4.263   1.868
   38POX    C2B  454   5.312   4.295   2.020
   38POX    C2C  455   5.280   4.149   1.990
   38POX    C2D  456   5.133   4.124   2.026
   38POX    C2E  457   5.105   4.144   2.174
   38POX    C2F  458   4.967   4.091   2.215
   38POX    C2G  459   4.977   4.086   2.368
   38POX    C2H  460   4.891   3.985   2.444
   38POX    C2I  461   4.936   3.979   2.590
   38POX    C2J  462   4.823   3.915   2.672
   38POX    C2K  463   4.841   3.880   2.819
   38POX    C2L  464   4.872   3.995   2.916
   38POX    C2M  465   4.855   3.942   3.058
   38POX    C2N  466   4.854   4.058   3.158
   38POX    C2O  467   4.817   3.993   3.291
   38POX    C2P  468   4.917   3.881   3.323
   39CHL    CN1  469   5.834   7.636   1.340
   39CHL    CN2  470   5.694   7.629   1.528
   39CHL    CN3  471   5.818   7.434   1.460
   39CHL    NTM  472   5.822   7.580   1.475
   39CHL     CB  473   5.924   7.620   1.573
   40PJ2     CA  474   6.072   7.586   1.548
   40PJ2     OA  475   6.104   7.448   1.567
   40PJ2      P  476   6.252   7.417   1.511
   40PJ2     OB  477   6.275   7.275   1.544
   40PJ2     HB  478   6.221   7.260   1.627
   40PJ2     OG  479   6.261   7.460   1.370
   40PJ2     HG  480   6.342   7.421   1.325
   40PJ2     OD  481   6.342   7.509   1.608
   41POX     CD  482   6.388   7.476   1.739
   41POX     CE  483   6.419   7.602   1.820
   41POX     OE  484   6.514   7.582   1.926
   41POX    C1A  485   6.644   7.601   1.908
   41POX    O1A  486   6.683   7.632   1.795
   41POX    C1B  487   6.715   7.580   2.036
   41POX    C1C  488   6.843   7.497   2.036
   41POX    C1D  489   6.897   7.447   2.170
   41POX    C1E  490   6.796   7.363   2.248
   41POX    C1F  491   6.844   7.309   2.383
   41POX    C1G  492   6.773   7.183   2.432
   41POX    C1H  493   6.744   7.066   2.337
   41POX    C1I  494   6.683   6.949   2.414
   41POX    C1J  495   6.752   6.850   2.470
   41POX    C1K  496   6.904   6.833   2.466
   41POX    C1L  497   6.972   6.711   2.403
   41POX    C1M  498   6.981   6.599   2.507
   41POX    C1N  499   7.072   6.485   2.462
   41POX    C1O  500   7.119   6.402   2.581
   41POX    C1P  501   7.202   6.472   2.688
   41POX    C1Q  502   7.293   6.378   2.767
   41POX    C1R  503   7.368   6.466   2.867
   41POX     CZ  504   6.285   7.662   1.862
   41POX     OZ  505   6.211   7.573   1.946
   41POX    C2A  506   6.092   7.618   1.986
   41POX    O2A  507   6.022   7.667   1.897
   41POX    C2B  508   6.035   7.539   2.097
   41POX    C2C  509   5.904   7.600   2.148
   41POX    C2D  510   5.857   7.519   2.268
   41POX    C2E  511   5.958   7.513   2.383
   41POX    C2F  512   5.900   7.440   2.504
   41POX    C2G  513   6.008   7.416   2.611
   41POX    C2H  514   5.941   7.332   2.720
   41POX    C2I  515   6.042   7.275   2.820
   41POX    C2J  516   6.089   7.387   2.912
   41POX    C2K  517   6.197   7.338   3.010
   41POX    C2L  518   6.142   7.238   3.111
   41POX    C2M  519   6.119   7.307   3.246
   41POX    C2N  520   6.251   7.344   3.312
   41POX    C2O  521   6.230   7.460   3.410
   41POX    C2P  522   6.371   7.506   3.447
   42CHL    CN1  523   7.212   7.855   1.600
   42CHL    CN2  524   7.327   7.670   1.532
   42CHL    CN3  525   7.116   7.703   1.431
   42CHL    NTM  526   7.236   7.774   1.480
   42CHL     CB  527   7.302   7.849   1.373
   43PJ2     CA  528   7.242   7.965   1.294
   43PJ2     OA  529   7.182   8.077   1.360
   43PJ2      P  530   7.142   8.194   1.257
   43PJ2     OB  531   7.267   8.215   1.181
   43PJ2     HB  532   7.335   8.147   1.205
   43PJ2     OG  533   7.018   8.151   1.188
   43PJ2     HG  534   6.940   8.144   1.250
   43PJ2     OD  535   7.128   8.322   1.355
   44POX     CD  536   7.046   8.307   1.472
   44POX     CE  537   7.119   8.329   1.604
   44POX     OE  538   7.075   8.238   1.705
   44POX    C1A  539   7.170   8.193   1.787
   44POX    O1A  540   7.268   8.139   1.736
   44POX    C1B  541   7.144   8.191   1.933
   44POX    C1C  542   7.096   8.056   1.985
   44POX    C1D  543   7.064   8.067   2.134
   44POX    C1E  544   7.022   7.927   2.180
   44POX    C1F  545   6.959   7.935   2.319
   44POX    C1G  546   6.951   7.797   2.386
   44POX    C1H  547   6.910   7.805   2.533
   44POX    C1I  548   7.011   7.882   2.618
   44POX    C1J  549   7.017   7.871   2.751
   44POX    C1K  550   6.942   7.770   2.838
   44POX    C1L  551   7.011   7.732   2.970
   44POX    C1M  552   7.124   7.637   2.931
   44POX    C1N  553   7.198   7.566   3.045
   44POX    C1O  554   7.103   7.459   3.101
   44POX    C1P  555   7.177   7.355   3.185
   44POX    C1Q  556   7.096   7.237   3.238
   44POX    C1R  557   7.197   7.133   3.285
   44POX     CZ  558   7.129   8.479   1.632
   44POX     OZ  559   7.200   8.495   1.755
   44POX    C2A  560   7.291   8.590   1.768
   44POX    O2A  561   7.312   8.667   1.674
   44POX    C2B  562   7.339   8.616   1.906
   44POX    C2C  563   7.455   8.525   1.943
   44POX    C2D  564   7.548   8.594   2.044
   44POX    C2E  565   7.477   8.633   2.174
   44POX    C2F  566   7.587   8.692   2.263
   44POX    C2G  567   7.522   8.755   2.386
   44POX    C2H  568   7.489   8.655   2.497
   44POX    C2I  569   7.408   8.727   2.605
   44POX    C2J  570   7.352   8.623   2.702
   44POX    C2K  571   7.291   8.702   2.818
   44POX    C2L  572   7.220   8.623   2.928
   44POX    C2M  573   7.128   8.703   3.021
   44POX    C2N  574   7.103   8.636   3.156
   44POX    C2O  575   7.220   8.674   3.247
   44POX    C2P  576   7.210   8.591   3.375
   45CHL    CN1  577   5.087   1.282   0.887
   45CHL    CN2  578   4.926   1.191   1.053
   45CHL    CN3  579   4.881   1.201   0.816
   45CHL    NTM  580   4.947   1.268   0.929
   45CHL     CB  581   4.903   1.406   0.949
   46PJ2     CA  582   4.933   1.494   1.071
   46PJ2     OA  583   5.070   1.503   1.110
   46PJ2      P  584   5.087   1.651   1.170
   46PJ2     OB  585   5.234   1.664   1.188
   46PJ2     HB  586   5.270   1.571   1.190
   46PJ2     OG  587   5.029   1.742   1.069
   46PJ2     HG  588   5.096   1.816   1.071
   46PJ2     OD  589   5.011   1.656   1.312
   47POX     CD  590   5.104   1.660   1.420
   47POX     CE  591   5.045   1.635   1.558
   47POX     OE  592   5.134   1.675   1.663
   47POX    C1A  593   5.129   1.801   1.705
   47POX    O1A  594   5.023   1.861   1.685
   47POX    C1B  595   5.217   1.829   1.820
   47POX    C1C  596   5.159   1.779   1.952
   47POX    C1D  597   5.171   1.875   2.070
   47POX    C1E  598   5.146   1.803   2.203
   47POX    C1F  599   5.142   1.884   2.333
   47POX    C1G  600   5.128   1.800   2.460
   47POX    C1H  601   5.113   1.890   2.584
   47POX    C1I  602   5.115   1.806   2.712
   47POX    C1J  603   5.096   1.848   2.837
   47POX    C1K  604   5.077   1.991   2.888
   47POX    C1L  605   5.166   2.021   3.008
   47POX    C1M  606   5.179   2.170   3.041
   47POX    C1N  607   5.230   2.181   3.185
   47POX    C1O  608   5.169   2.302   3.257
   47POX    C1P  609   5.216   2.321   3.401
   47POX    C1Q  610   5.143   2.441   3.464
   47POX    C1R  611   5.008   2.391   3.512
   47POX     CZ  612   4.994   1.492   1.575
   47POX     OZ  613   4.915   1.466   1.692
   47POX    C2A  614   4.875   1.341   1.711
   47POX    O2A  615   4.905   1.254   1.629
   47POX    C2B  616   4.785   1.326   1.827
   47POX    C2C  617   4.868   1.246   1.928
   47POX    C2D  618   4.800   1.249   2.064
   47POX    C2E  619   4.894   1.185   2.167
   47POX    C2F  620   4.835   1.172   2.308
   47POX    C2G  621   4.805   1.301   2.384
   47POX    C2H  622   4.933   1.381   2.412
   47POX    C2I  623   4.922   1.464   2.539
   47POX    C2J  624   4.886   1.382   2.663
   47POX    C2K  625   4.886   1.456   2.797
   47POX    C2L  626   5.029   1.464   2.852
   47POX    C2M  627   5.011   1.495   3.001
   47POX    C2N  628   4.973   1.365   3.071
   47POX    C2O  629   4.980   1.381   3.223
   47POX    C2P  630   5.114   1.423   3.285
   48CHL    CN1  631   8.093   4.857   1.823
   48CHL    CN2  632   7.943   4.687   1.872
   48CHL    CN3  633   8.112   4.741   2.021
   48CHL    NTM  634   8.086   4.721   1.878
   48CHL     CB  635   8.177   4.624   1.816
   49PJ2     CA  636   8.184   4.623   1.663
   49PJ2     OA  637   8.264   4.718   1.592
   49PJ2      P  638   8.361   4.653   1.481
   49PJ2     OB  639   8.279   4.546   1.419
   49PJ2     HB  640   8.213   4.505   1.481
   49PJ2     OG  641   8.443   4.740   1.393
   49PJ2     HG  642   8.486   4.679   1.327
   49PJ2     OD  643   8.472   4.580   1.571
   50POX     CD  644   8.576   4.668   1.616
   50POX     CE  645   8.669   4.597   1.715
   50POX     OE  646   8.760   4.680   1.787
   50POX    C1A  647   8.710   4.710   1.907
   50POX    O1A  648   8.594   4.693   1.942
   50POX    C1B  649   8.799   4.793   1.991
   50POX    C1C  650   8.724   4.872   2.098
   50POX    C1D  651   8.831   4.895   2.207
   50POX    C1E  652   8.763   4.982   2.313
   50POX    C1F  653   8.845   5.069   2.409
   50POX    C1G  654   8.930   5.170   2.333
   50POX    C1H  655   9.020   5.258   2.420
   50POX    C1I  656   9.082   5.388   2.368
   50POX    C1J  657   9.182   5.445   2.434
   50POX    C1K  658   9.200   5.397   2.579
   50POX    C1L  659   9.152   5.516   2.663
   50POX    C1M  660   9.136   5.483   2.811
   50POX    C1N  661   9.274   5.449   2.868
   50POX    C1O  662   9.252   5.474   3.017
   50POX    C1P  663   9.386   5.517   3.076
   50POX    C1Q  664   9.403   5.550   3.225
   50POX    C1R  665   9.359   5.440   3.322
   50POX     CZ  666   8.741   4.490   1.632
   50POX     OZ  667   8.817   4.382   1.687
   50POX    C2A  668   8.757   4.276   1.739
   50POX    O2A  669   8.635   4.263   1.727
   50POX    C2B  670   8.843   4.179   1.810
   50POX    C2C  671   8.837   4.191   1.963
   50POX    C2D  672   8.902   4.316   2.022
   50POX    C2E  673   8.912   4.302   2.174
   50POX    C2F  674   8.951   4.437   2.235
   50POX    C2G  675   8.942   4.449   2.387
   50POX    C2H  676   8.795   4.433   2.429
   50POX    C2I  677   8.786   4.488   2.571
   50POX    C2J  678   8.648   4.551   2.590
   50POX    C2K  679   8.623   4.588   2.736
   50POX    C2L  680   8.497   4.673   2.752
   50POX    C2M  681   8.471   4.708   2.898
   50POX    C2N  682   8.589   4.791   2.950
   50POX    C2O  683   8.579   4.811   3.101
   50POX    C2P  684   8.451   4.880   3.147
   51CHL    CN1  685   3.225   5.774   1.229
   51CHL    CN2  686   3.031   5.632   1.208
   51CHL    CN3  687   3.199   5.585   1.365
   51CHL    NTM  688   3.176   5.636   1.229
   51CHL     CB  689   3.236   5.549   1.127
   52PJ2     CA  690   3.385   5.518   1.126
   52PJ2     OA  691   3.467   5.635   1.120
   52PJ2      P  692   3.623   5.601   1.100
   52PJ2     OB  693   3.639   5.466   1.042
   52PJ2     HB  694   3.581   5.410   1.101
   52PJ2     OG  695   3.686   5.709   1.022
   52PJ2     HG  696   3.773   5.675   0.986
   52PJ2     OD  697   3.675   5.594   1.252
   53POX     CD  698   3.638   5.714   1.320
   53POX     CE  699   3.666   5.704   1.470
   53POX     OE  700   3.576   5.783   1.549
   53POX    C1A  701   3.518   5.711   1.644
   53POX    O1A  702   3.542   5.591   1.660
   53POX    C1B  703   3.422   5.794   1.721
   53POX    C1C  704   3.456   5.808   1.869
   53POX    C1D  705   3.340   5.872   1.945
   53POX    C1E  706   3.348   5.845   2.095
   53POX    C1F  707   3.267   5.940   2.183
   53POX    C1G  708   3.247   5.876   2.321
   53POX    C1H  709   3.156   5.754   2.318
   53POX    C1I  710   3.118   5.717   2.462
   53POX    C1J  711   3.153   5.600   2.513
   53POX    C1K  712   3.261   5.505   2.461
   53POX    C1L  713   3.335   5.431   2.572
   53POX    C1M  714   3.385   5.531   2.677
   53POX    C1N  715   3.451   5.452   2.790
   53POX    C1O  716   3.540   5.535   2.883
   53POX    C1P  717   3.588   5.448   2.999
   53POX    C1Q  718   3.717   5.514   3.048
   53POX    C1R  719   3.776   5.455   3.176
   53POX     CZ  720   3.816   5.718   1.497
   53POX     OZ  721   3.866   5.691   1.628
   53POX    C2A  722   3.936   5.789   1.686
   53POX    O2A  723   3.955   5.901   1.639
   53POX    C2B  724   3.966   5.755   1.827
   53POX    C2C  725   3.855   5.789   1.925
   53POX    C2D  726   3.905   5.772   2.069
   53POX    C2E  727   3.791   5.811   2.163
   53POX    C2F  728   3.844   5.825   2.306
   53POX    C2G  729   3.731   5.783   2.402
   53POX    C2H  730   3.781   5.803   2.545
   53POX    C2I  731   3.664   5.839   2.638
   53POX    C2J  732   3.729   5.895   2.765
   53POX    C2K  733   3.626   5.927   2.874
   53POX    C2L  734   3.697   5.983   2.997
   53POX    C2M  735   3.607   6.047   3.102
   53POX    C2N  736   3.673   6.129   3.214
   53POX    C2O  737   3.601   6.084   3.342
   53POX    C2P  738   3.699   6.064   3.457
   54CHL    CN1  739   5.710   0.122   1.376
   54CHL    CN2  740   5.948   0.138   1.397
   54CHL    CN3  741   5.822   0.292   1.261
   54CHL    NTM  742   5.835   0.152   1.305
   54CHL     CB  743   5.850   0.068   1.185
   55PJ2     CA  744   5.809  -0.080   1.189
   55PJ2     OA  745   5.669  -0.107   1.203
   55PJ2      P  746   5.619  -0.259   1.184
   55PJ2     OB  747   5.506  -0.238   1.091
   55PJ2     HB  748   5.449  -0.320   1.084
   55PJ2     OG  749   5.735  -0.344   1.149
   55PJ2     HG  750   5.718  -0.423   1.090
   55PJ2     OD  751   5.571  -0.300   1.332
   56POX     CD  752   5.467  -0.217   1.384
   56POX     CE  753   5.438  -0.251   1.531
   56POX     OE  754   5.331  -0.171   1.581
   56POX    C1A  755   5.207  -0.218   1.571
   56POX    O1A  756   5.178  -0.328   1.524
   56POX    C1B  757   5.108  -0.131   1.638
   56POX    C1C  758   5.049  -0.188   1.767
   56POX    C1D  759   5.165  -0.194   1.866
   56POX    C1E  760   5.189  -0.331   1.931
   56POX    C1F  761   5.304  -0.309   2.030
   56POX    C1G  762   5.324  -0.410   2.143
   56POX    C1H  763   5.226  -0.426   2.259
   56POX    C1I  764   5.213  -0.296   2.339
   56POX    C1J  765   5.169  -0.294   2.464
   56POX    C1K  766   5.154  -0.418   2.552
   56POX    C1L  767   5.185  -0.386   2.699
   56POX    C1M  768   5.065  -0.319   2.766
   56POX    C1N  769   5.066  -0.308   2.919
   56POX    C1O  770   4.924  -0.274   2.964
   56POX    C1P  771   4.906  -0.280   3.116
   56POX    C1Q  772   4.757  -0.272   3.150
   56POX    C1R  773   4.700  -0.414   3.141
   56POX     CZ  774   5.563  -0.254   1.619
   56POX     OZ  775   5.561  -0.327   1.742
   56POX    C2A  776   5.555  -0.460   1.743
   56POX    O2A  777   5.568  -0.524   1.638
   56POX    C2B  778   5.556  -0.521   1.877
   56POX    C2C  779   5.689  -0.598   1.886
   56POX    C2D  780   5.718  -0.669   2.018
   56POX    C2E  781   5.624  -0.784   2.053
   56POX    C2F  782   5.657  -0.840   2.192
   56POX    C2G  783   5.636  -0.748   2.313
   56POX    C2H  784   5.669  -0.815   2.446
   56POX    C2I  785   5.651  -0.714   2.560
   56POX    C2J  786   5.695  -0.776   2.692
   56POX    C2K  787   5.673  -0.678   2.808
   56POX    C2L  788   5.545  -0.691   2.891
   56POX    C2M  789   5.531  -0.596   3.010
   56POX    C2N  790   5.382  -0.568   3.033
   56POX    C2O  791   5.334  -0.476   3.145
   56POX    C2P  792   5.402  -0.339   3.144
   57CHL    CN1  793   2.190   1.019   1.019
   57CHL    CN2  794   2.031   1.106   1.165
   57CHL    CN3  795   1.979   1.065   0.937
   57CHL    NTM  796   2.082   1.119   1.028
   57CHL     CB  797   2.129   1.249   0.979
   58PJ2     CA  798   2.233   1.332   1.054
   58PJ2     OA  799   2.160   1.367   1.172
   58PJ2      P  800   2.245   1.449   1.281
   58PJ2     OB  801   2.324   1.541   1.197
   58PJ2     HB  802   2.368   1.606   1.259
   58PJ2     OG  803   2.144   1.514   1.368
   58PJ2     HG  804   2.056   1.467   1.374
   58PJ2     OD  805   2.336   1.339   1.356
   59POX     CD  806   2.258   1.248   1.434
   59POX     CE  807   2.332   1.121   1.476
   59POX     OE  808   2.240   1.049   1.559
   59POX    C1A  809   2.214   0.923   1.528
   59POX    O1A  810   2.245   0.875   1.418
   59POX    C1B  811   2.143   0.850   1.635
   59POX    C1C  812   2.213   0.824   1.768
   59POX    C1D  813   2.135   0.749   1.876
   59POX    C1E  814   2.184   0.745   2.021
   59POX    C1F  815   2.093   0.654   2.104
   59POX    C1G  816   1.977   0.729   2.169
   59POX    C1H  817   1.870   0.638   2.229
   59POX    C1I  818   1.733   0.706   2.217
   59POX    C1J  819   1.622   0.661   2.275
   59POX    C1K  820   1.615   0.540   2.367
   59POX    C1L  821   1.514   0.560   2.480
   59POX    C1M  822   1.514   0.450   2.587
   59POX    C1N  823   1.642   0.451   2.671
   59POX    C1O  824   1.650   0.346   2.782
   59POX    C1P  825   1.729   0.387   2.906
   59POX    C1Q  826   1.678   0.506   2.987
   59POX    C1R  827   1.548   0.476   3.061
   59POX     CZ  828   2.464   1.163   1.542
   59POX     OZ  829   2.544   1.060   1.600
   59POX    C2A  830   2.659   1.079   1.666
   59POX    O2A  831   2.725   1.176   1.629
   59POX    C2B  832   2.700   0.959   1.742
   59POX    C2C  833   2.611   0.965   1.867
   59POX    C2D  834   2.643   0.854   1.968
   59POX    C2E  835   2.542   0.879   2.080
   59POX    C2F  836   2.596   0.858   2.222
   59POX    C2G  837   2.487   0.888   2.325
   59POX    C2H  838   2.544   0.852   2.463
   59POX    C2I  839   2.453   0.898   2.577
   59POX    C2J  840   2.524   0.872   2.710
   59POX    C2K  841   2.456   0.953   2.820
   59POX    C2L  842   2.447   0.858   2.940
   59POX    C2M  843   2.423   0.944   3.064
   59POX    C2N  844   2.431   0.854   3.187
   59POX    C2O  845   2.358   0.924   3.302
   59POX    C2P  846   2.339   0.828   3.420
   60CHL    CN1  847   0.082   1.449   1.893
   60CHL    CN2  848   0.131   1.236   1.846
   60CHL    CN3  849   0.317   1.376   1.928
   60CHL    NTM  850   0.195   1.369   1.845
   60CHL     CB  851   0.240   1.380   1.706
   61PJ2     CA  852   0.236   1.514   1.632
   61PJ2     OA  853   0.311   1.610   1.705
   61PJ2      P  854   0.300   1.752   1.630
   61PJ2     OB  855   0.422   1.805   1.565
   61PJ2     HB  856   0.503   1.781   1.619
   61PJ2     OG  857   0.176   1.753   1.549
   61PJ2     HG  858   0.184   1.694   1.468
   61PJ2     OD  859   0.263   1.843   1.758
   62POX     CD  860   0.369   1.850   1.853
   62POX     CE  861   0.353   1.940   1.975
   62POX     OE  862   0.476   1.992   2.027
   62POX    C1A  863   0.534   2.100   1.974
   62POX    O1A  864   0.476   2.177   1.898
   62POX    C1B  865   0.659   2.127   2.048
   62POX    C1C  866   0.717   2.267   2.024
   62POX    C1D  867   0.858   2.253   2.081
   62POX    C1E  868   0.936   2.383   2.054
   62POX    C1F  869   0.995   2.378   1.913
   62POX    C1G  870   1.130   2.309   1.926
   62POX    C1H  871   1.226   2.410   1.990
   62POX    C1I  872   1.357   2.331   2.005
   62POX    C1J  873   1.477   2.380   1.977
   62POX    C1K  874   1.512   2.524   1.938
   62POX    C1L  875   1.573   2.595   2.059
   62POX    C1M  876   1.566   2.744   2.026
   62POX    C1N  877   1.597   2.836   2.144
   62POX    C1O  878   1.745   2.857   2.178
   62POX    C1P  879   1.774   2.907   2.320
   62POX    C1Q  880   1.920   2.903   2.366
   62POX    C1R  881   1.976   3.026   2.294
   62POX     CZ  882   0.272   1.854   2.072
   62POX     OZ  883   0.334   1.755   2.154
   62POX    C2A  884   0.254   1.677   2.226
   62POX    O2A  885   0.131   1.679   2.215
   62POX    C2B  886   0.330   1.591   2.319
   62POX    C2C  887   0.294   1.444   2.301
   62POX    C2D  888   0.386   1.352   2.381
   62POX    C2E  889   0.380   1.369   2.533
   62POX    C2F  890   0.446   1.258   2.616
   62POX    C2G  891   0.475   1.299   2.760
   62POX    C2H  892   0.558   1.193   2.833
   62POX    C2I  893   0.591   1.243   2.974
   62POX    C2J  894   0.474   1.284   3.063
   62POX    C2K  895   0.527   1.367   3.181
   62POX    C2L  896   0.401   1.402   3.261
   62POX    C2M  897   0.447   1.446   3.400
   62POX    C2N  898   0.319   1.479   3.479
   62POX    C2O  899   0.349   1.562   3.603
   62POX    C2P  900   0.215   1.607   3.662
   63CHL    CN1  901   3.764   6.475   0.732
   63CHL    CN2  902   3.919   6.294   0.765
   63CHL    CN3  903   3.996   6.510   0.781
   63CHL    NTM  904   3.878   6.427   0.811
   63CHL     CB  905   3.866   6.433   0.958
   64PJ2     CA  906   3.734   6.440   1.036
   64PJ2     OA  907   3.650   6.551   1.005
   64PJ2      P  908   3.498   6.523   1.053
   64PJ2     OB  909   3.425   6.639   0.998
   64PJ2     HB  910   3.328   6.646   1.019
   64PJ2     OG  911   3.443   6.388   1.026
   64PJ2     HG  912   3.348   6.378   1.055
   64PJ2     OD  913   3.519   6.528   1.212
   65POX     CD  914   3.519   6.663   1.259
   65POX     CE  915   3.540   6.687   1.408
   65POX     OE  916   3.513   6.822   1.447
   65POX    C1A  917   3.392   6.877   1.438
   65POX    O1A  918   3.299   6.798   1.424
   65POX    C1B  919   3.361   7.017   1.475
   65POX    C1C  920   3.465   7.077   1.569
   65POX    C1D  921   3.427   7.219   1.612
   65POX    C1E  922   3.300   7.241   1.695
   65POX    C1F  923   3.304   7.214   1.845
   65POX    C1G  924   3.165   7.233   1.908
   65POX    C1H  925   3.158   7.141   2.030
   65POX    C1I  926   3.035   7.160   2.119
   65POX    C1J  927   3.023   7.173   2.251
   65POX    C1K  928   3.140   7.182   2.349
   65POX    C1L  929   3.066   7.212   2.480
   65POX    C1M  930   3.170   7.246   2.587
   65POX    C1N  931   3.117   7.280   2.727
   65POX    C1O  932   3.226   7.331   2.821
   65POX    C1P  933   3.171   7.371   2.958
   65POX    C1Q  934   3.079   7.494   2.957
   65POX    C1R  935   3.048   7.559   3.092
   65POX     CZ  936   3.676   6.632   1.453
   65POX     OZ  937   3.686   6.599   1.592
   65POX    C2A  938   3.794   6.528   1.624
   65POX    O2A  939   3.864   6.471   1.541
   65POX    C2B  940   3.809   6.503   1.770
   65POX    C2C  941   3.943   6.563   1.814
   65POX    C2D  942   3.994   6.529   1.954
   65POX    C2E  943   3.903   6.584   2.064
   65POX    C2F  944   3.992   6.569   2.187
   65POX    C2G  945   3.942   6.664   2.296
   65POX    C2H  946   4.057   6.720   2.380
   65POX    C2I  947   4.002   6.809   2.491
   65POX    C2J  948   3.948   6.728   2.609
   65POX    C2K  949   3.884   6.824   2.711
   65POX    C2L  950   3.993   6.893   2.793
   65POX    C2M  951   4.070   6.798   2.885
   65POX    C2N  952   4.058   6.833   3.033
   65POX    C2O  953   4.099   6.976   3.071
   65POX    C2P  954   4.103   7.008   3.220
   66CHL    CN1  955   2.333   7.800   1.055
   66CHL    CN2  956   2.175   7.915   1.195
   66CHL    CN3  957   2.324   8.025   1.038
   66CHL    NTM  958   2.236   7.910   1.061
   66CHL     CB  959   2.148   7.905   0.943
   67PJ2     CA  960   2.006   7.847   0.940
   67PJ2     OA  961   1.919   7.920   1.026
   67PJ2      P  962   1.766   7.869   1.022
   67PJ2     OB  963   1.686   7.984   1.070
   67PJ2     HB  964   1.700   7.980   1.169
   67PJ2     OG  965   1.741   7.813   0.887
   67PJ2     HG  966   1.802   7.735   0.879
   67PJ2     OD  967   1.764   7.763   1.143
   68POX     CD  968   1.798   7.823   1.268
   68POX     CE  969   1.780   7.732   1.389
   68POX     OE  970   1.797   7.820   1.501
   68POX    C1A  971   1.693   7.874   1.563
   68POX    O1A  972   1.585   7.867   1.504
   68POX    C1B  973   1.736   7.929   1.694
   68POX    C1C  974   1.699   7.851   1.820
   68POX    C1D  975   1.755   7.916   1.947
   68POX    C1E  976   1.721   7.824   2.064
   68POX    C1F  977   1.738   7.864   2.211
   68POX    C1G  978   1.643   7.981   2.241
   68POX    C1H  979   1.600   7.986   2.388
   68POX    C1I  980   1.720   8.013   2.479
   68POX    C1J  981   1.716   8.001   2.611
   68POX    C1K  982   1.590   7.972   2.692
   68POX    C1L  983   1.604   8.025   2.835
   68POX    C1M  984   1.477   8.009   2.918
   68POX    C1N  985   1.460   8.126   3.015
   68POX    C1O  986   1.327   8.137   3.090
   68POX    C1P  987   1.336   8.242   3.201
   68POX    C1Q  988   1.337   8.382   3.140
   68POX    C1R  989   1.327   8.494   3.244
   68POX     CZ  990   1.881   7.617   1.390
   68POX     OZ  991   1.858   7.515   1.488
   68POX    C2A  992   1.964   7.495   1.565
   68POX    O2A  993   2.074   7.535   1.528
   68POX    C2B  994   1.929   7.407   1.679
   68POX    C2C  995   1.956   7.477   1.812
   68POX    C2D  996   1.912   7.395   1.933
   68POX    C2E  997   1.928   7.459   2.071
   68POX    C2F  998   2.056   7.401   2.132
   68POX    C2G  999   2.067   7.458   2.274
   68POX    C2H 1000   2.190   7.406   2.349
   68POX    C2I 1001   2.167   7.434   2.498
   68POX    C2J 1002   2.204   7.313   2.584
   68POX    C2K 1003   2.191   7.357   2.730
   68POX    C2L 1004   2.245   7.240   2.812
   68POX    C2M 1005   2.219   7.272   2.959
   68POX    C2N 1006   2.276   7.198   3.080
   68POX    C2O 1007   2.427   7.218   3.096
   68POX    C2P 1008   2.464   7.145   3.226
   69CHL    CN1 1009   0.227   0.358   1.274
   69CHL    CN2 1010   0.002   0.316   1.198
   69CHL    CN3 1011   0.034   0.393   1.407
   69CHL    NTM 1012   0.089   0.409   1.272
   69CHL     CB 1013   0.080   0.546   1.220
   70PJ2     CA 1014   0.120   0.684   1.272
   70PJ2     OA 1015   0.070   0.723   1.400
   70PJ2      P 1016   0.081   0.879   1.439
   70PJ2     OB 1017   0.086   0.965   1.319
   70PJ2     HB 1018   0.010   0.937   1.261
   70PJ2     OG 1019  -0.010   0.892   1.555
   70PJ2     HG 1020  -0.067   0.811   1.571
   70PJ2     OD 1021   0.232   0.877   1.497
   71POX     CD 1022   0.242   0.839   1.634
   71POX     CE 1023   0.385   0.824   1.685
   71POX     OE 1024   0.385   0.756   1.811
   71POX    C1A 1025   0.464   0.649   1.817
   71POX    O1A 1026   0.499   0.586   1.717
   71POX    C1B 1027   0.452   0.602   1.957
   71POX    C1C 1028   0.361   0.481   1.976
   71POX    C1D 1029   0.426   0.343   1.962
   71POX    C1E 1030   0.315   0.250   2.012
   71POX    C1F 1031   0.363   0.107   2.033
   71POX    C1G 1032   0.299   0.039   2.154
   71POX    C1H 1033   0.369   0.093   2.279
   71POX    C1I 1034   0.318   0.024   2.406
   71POX    C1J 1035   0.292   0.076   2.525
   71POX    C1K 1036   0.321   0.224   2.551
   71POX    C1L 1037   0.200   0.309   2.511
   71POX    C1M 1038   0.242   0.452   2.474
   71POX    C1N 1039   0.294   0.525   2.598
   71POX    C1O 1040   0.277   0.677   2.595
   71POX    C1P 1041   0.386   0.736   2.685
   71POX    C1Q 1042   0.351   0.879   2.727
   71POX    C1R 1043   0.238   0.875   2.830
   71POX     CZ 1044   0.451   0.962   1.689
   71POX     OZ 1045   0.591   0.972   1.716
   71POX    C2A 1046   0.625   1.101   1.716
   71POX    O2A 1047   0.549   1.195   1.739
   71POX    C2B 1048   0.766   1.125   1.754
   71POX    C2C 1049   0.785   1.133   1.905
   71POX    C2D 1050   0.938   1.140   1.921
   71POX    C2E 1051   0.978   1.143   2.069
   71POX    C2F 1052   0.975   1.288   2.117
   71POX    C2G 1053   0.995   1.288   2.269
   71POX    C2H 1054   1.141   1.256   2.302
   71POX    C2I 1055   1.232   1.377   2.276
   71POX    C2J 1056   1.252   1.470   2.396
   71POX    C2K 1057   1.292   1.387   2.518
   71POX    C2L 1058   1.314   1.474   2.641
   71POX    C2M 1059   1.187   1.542   2.694
   71POX    C2N 1060   1.219   1.653   2.794
   71POX    C2O 1061   1.092   1.721   2.847
   71POX    C2P 1062   1.107   1.836   2.947
   72CHL    CN1 1063   2.889   4.863   0.596
   72CHL    CN2 1064   2.959   5.095   0.605
   72CHL    CN3 1065   3.101   4.929   0.680
   72CHL    NTM 1066   2.958   4.966   0.675
   72CHL     CB 1067   2.915   4.967   0.815
   73PJ2     CA 1068   2.773   5.002   0.858
   73PJ2     OA 1069   2.717   5.123   0.807
   73PJ2      P 1070   2.556   5.129   0.815
   73PJ2     OB 1071   2.488   5.250   0.764
   73PJ2     HB 1072   2.398   5.215   0.740
   73PJ2     OG 1073   2.507   4.993   0.783
   73PJ2     HG 1074   2.408   4.985   0.795
   73PJ2     OD 1075   2.538   5.126   0.975
   74POX     CD 1076   2.551   5.243   1.056
   74POX     CE 1077   2.498   5.223   1.198
   74POX     OE 1078   2.496   5.348   1.268
   74POX    C1A 1079   2.382   5.387   1.326
   74POX    O1A 1080   2.275   5.348   1.279
   74POX    C1B 1081   2.392   5.509   1.409
   74POX    C1C 1082   2.468   5.493   1.541
   74POX    C1D 1083   2.481   5.630   1.608
   74POX    C1E 1084   2.558   5.621   1.740
   74POX    C1F 1085   2.571   5.743   1.831
   74POX    C1G 1086   2.697   5.718   1.914
   74POX    C1H 1087   2.725   5.843   1.997
   74POX    C1I 1088   2.835   5.807   2.098
   74POX    C1J 1089   2.847   5.868   2.215
   74POX    C1K 1090   2.751   5.963   2.288
   74POX    C1L 1091   2.838   6.058   2.370
   74POX    C1M 1092   2.738   6.152   2.438
   74POX    C1N 1093   2.804   6.226   2.555
   74POX    C1O 1094   2.713   6.332   2.617
   74POX    C1P 1095   2.569   6.294   2.653
   74POX    C1Q 1096   2.472   6.411   2.634
   74POX    C1R 1097   2.469   6.482   2.498
   74POX     CZ 1098   2.580   5.112   1.264
   74POX     OZ 1099   2.566   5.088   1.404
   74POX    C2A 1100   2.473   5.000   1.438
   74POX    O2A 1101   2.385   4.968   1.358
   74POX    C2B 1102   2.474   4.979   1.585
   74POX    C2C 1103   2.330   5.004   1.632
   74POX    C2D 1104   2.321   4.975   1.782
   74POX    C2E 1105   2.361   5.100   1.860
   74POX    C2F 1106   2.244   5.194   1.892
   74POX    C2G 1107   2.290   5.316   1.972
   74POX    C2H 1108   2.166   5.401   2.003
   74POX    C2I 1109   2.182   5.537   2.072
   74POX    C2J 1110   2.048   5.609   2.091
   74POX    C2K 1111   2.038   5.674   2.229
   74POX    C2L 1112   2.137   5.790   2.238
   74POX    C2M 1113   2.132   5.864   2.371
   74POX    C2N 1114   2.230   5.980   2.386
   74POX    C2O 1115   2.198   6.058   2.513
   74POX    C2P 1116   2.227   5.989   2.647
   75CHL    CN1 1117   5.005   4.761   1.251
   75CHL    CN2 1118   5.115   4.564   1.180
   75CHL    CN3 1119   4.963   4.563   1.364
   75CHL    NTM 1120   4.987   4.617   1.229
   75CHL     CB 1121   4.886   4.585   1.128
   76PJ2     CA 1122   4.751   4.657   1.132
   76PJ2     OA 1123   4.673   4.632   1.250
   76PJ2      P 1124   4.517   4.659   1.222
   76PJ2     OB 1125   4.497   4.803   1.194
   76PJ2     HB 1126   4.404   4.839   1.196
   76PJ2     OG 1127   4.480   4.582   1.101
   76PJ2     HG 1128   4.406   4.620   1.045
   76PJ2     OD 1129   4.428   4.623   1.351
   77POX     CD 1130   4.459   4.688   1.474
   77POX     CE 1131   4.359   4.664   1.588
   77POX     OE 1132   4.370   4.743   1.706
   77POX    C1A 1133   4.275   4.831   1.736
   77POX    O1A 1134   4.196   4.868   1.649
   77POX    C1B 1135   4.302   4.902   1.863
   77POX    C1C 1136   4.218   4.840   1.975
   77POX    C1D 1137   4.322   4.749   2.041
   77POX    C1E 1138   4.252   4.662   2.145
   77POX    C1F 1139   4.345   4.610   2.255
   77POX    C1G 1140   4.433   4.707   2.334
   77POX    C1H 1141   4.432   4.680   2.485
   77POX    C1I 1142   4.476   4.534   2.505
   77POX    C1J 1143   4.437   4.468   2.613
   77POX    C1K 1144   4.342   4.536   2.712
   77POX    C1L 1145   4.301   4.435   2.819
   77POX    C1M 1146   4.161   4.468   2.869
   77POX    C1N 1147   4.129   4.390   2.997
   77POX    C1O 1148   3.996   4.421   3.066
   77POX    C1P 1149   3.991   4.555   3.139
   77POX    C1Q 1150   3.858   4.605   3.197
   77POX    C1R 1151   3.772   4.646   3.078
   77POX     CZ 1152   4.380   4.515   1.616
   77POX     OZ 1153   4.293   4.468   1.719
   77POX    C2A 1154   4.263   4.338   1.719
   77POX    O2A 1155   4.276   4.269   1.619
   77POX    C2B 1156   4.212   4.284   1.847
   77POX    C2C 1157   4.061   4.299   1.857
   77POX    C2D 1158   4.017   4.255   1.997
   77POX    C2E 1159   3.879   4.312   2.031
   77POX    C2F 1160   3.849   4.315   2.181
   77POX    C2G 1161   3.926   4.423   2.257
   77POX    C2H 1162   3.892   4.414   2.406
   77POX    C2I 1163   3.751   4.467   2.434
   77POX    C2J 1164   3.731   4.464   2.585
   77POX    C2K 1165   3.597   4.526   2.626
   77POX    C2L 1166   3.573   4.512   2.776
   77POX    C2M 1167   3.469   4.602   2.842
   77POX    C2N 1168   3.328   4.595   2.781
   77POX    C2O 1169   3.224   4.679   2.855
   77POX    C2P 1170   3.105   4.692   2.760
   78CHL    CN1 1171   6.175   1.579   1.166
   78CHL    CN2 1172   6.093   1.648   0.951
   78CHL    CN3 1173   6.132   1.809   1.136
   78CHL    NTM 1174   6.088   1.675   1.095
   78CHL     CB 1175   5.960   1.639   1.157
   79PJ2     CA 1176   5.833   1.713   1.114
   79PJ2     OA 1177   5.830   1.850   1.155
   79PJ2      P 1178   5.720   1.932   1.070
   79PJ2     OB 1179   5.749   2.077   1.080
   79PJ2     HB 1180   5.738   2.130   1.163
   79PJ2     OG 1181   5.720   1.866   0.937
   79PJ2     HG 1182   5.726   1.767   0.936
   79PJ2     OD 1183   5.575   1.900   1.130
   80POX     CD 1184   5.549   1.984   1.243
   80POX     CE 1185   5.416   1.943   1.308
   80POX     OE 1186   5.373   2.040   1.404
   80POX    C1A 1187   5.255   2.098   1.384
   80POX    O1A 1188   5.164   2.030   1.335
   80POX    C1B 1189   5.243   2.212   1.477
   80POX    C1C 1190   5.206   2.177   1.621
   80POX    C1D 1191   5.213   2.305   1.704
   80POX    C1E 1192   5.206   2.287   1.856
   80POX    C1F 1193   5.075   2.219   1.894
   80POX    C1G 1194   5.039   2.234   2.042
   80POX    C1H 1195   4.894   2.198   2.074
   80POX    C1I 1196   4.805   2.321   2.056
   80POX    C1J 1197   4.751   2.384   2.160
   80POX    C1K 1198   4.760   2.344   2.307
   80POX    C1L 1199   4.653   2.407   2.396
   80POX    C1M 1200   4.659   2.373   2.545
   80POX    C1N 1201   4.555   2.441   2.635
   80POX    C1O 1202   4.548   2.593   2.625
   80POX    C1P 1203   4.501   2.664   2.752
   80POX    C1Q 1204   4.448   2.804   2.719
   80POX    C1R 1205   4.399   2.861   2.853
   80POX     CZ 1206   5.428   1.814   1.390
   80POX     OZ 1207   5.532   1.815   1.487
   80POX    C2A 1208   5.564   1.702   1.549
   80POX    O2A 1209   5.530   1.589   1.514
   80POX    C2B 1210   5.658   1.723   1.662
   80POX    C2C 1211   5.602   1.673   1.795
   80POX    C2D 1212   5.709   1.651   1.901
   80POX    C2E 1213   5.635   1.625   2.032
   80POX    C2F 1214   5.730   1.645   2.150
   80POX    C2G 1215   5.683   1.587   2.284
   80POX    C2H 1216   5.575   1.674   2.349
   80POX    C2I 1217   5.570   1.613   2.489
   80POX    C2J 1218   5.437   1.594   2.562
   80POX    C2K 1219   5.438   1.536   2.703
   80POX    C2L 1220   5.515   1.626   2.801
   80POX    C2M 1221   5.479   1.581   2.942
   80POX    C2N 1222   5.558   1.650   3.054
   80POX    C2O 1223   5.521   1.595   3.191
   80POX    C2P 1224   5.642   1.631   3.277
   81CHL    CN1 1225   1.232   4.632   1.271
   81CHL    CN2 1226   1.142   4.630   1.052
   81CHL    CN3 1227   1.251   4.822   1.151
   81CHL    NTM 1228   1.157   4.711   1.173
   81CHL     CB 1229   1.035   4.768   1.233
   82PJ2     CA 1230   0.921   4.679   1.282
   82PJ2     OA 1231   0.905   4.548   1.225
   82PJ2      P 1232   0.801   4.474   1.322
   82PJ2     OB 1233   0.713   4.567   1.395
   82PJ2     HB 1234   0.739   4.662   1.379
   82PJ2     OG 1235   0.740   4.357   1.255
   82PJ2     HG 1236   0.812   4.294   1.226
   82PJ2     OD 1237   0.897   4.414   1.437
   83POX     CD 1238   0.871   4.427   1.577
   83POX     CE 1239   0.957   4.345   1.673
   83POX     OE 1240   0.904   4.337   1.806
   83POX    C1A 1241   0.894   4.216   1.861
   83POX    O1A 1242   0.928   4.119   1.794
   83POX    C1B 1243   0.846   4.209   2.001
   83POX    C1C 1244   0.966   4.210   2.096
   83POX    C1D 1245   0.897   4.184   2.230
   83POX    C1E 1246   0.787   4.281   2.273
   83POX    C1F 1247   0.767   4.258   2.423
   83POX    C1G 1248   0.670   4.367   2.467
   83POX    C1H 1249   0.626   4.354   2.613
   83POX    C1I 1250   0.531   4.464   2.660
   83POX    C1J 1251   0.422   4.450   2.736
   83POX    C1K 1252   0.389   4.316   2.802
   83POX    C1L 1253   0.242   4.297   2.838
   83POX    C1M 1254   0.183   4.408   2.925
   83POX    C1N 1255   0.219   4.398   3.073
   83POX    C1O 1256   0.144   4.509   3.148
   83POX    C1P 1257   0.171   4.506   3.299
   83POX    C1Q 1258   0.307   4.549   3.355
   83POX    C1R 1259   0.300   4.674   3.444
   83POX     CZ 1260   1.104   4.387   1.667
   83POX     OZ 1261   1.191   4.386   1.781
   83POX    C2A 1262   1.305   4.453   1.773
   83POX    O2A 1263   1.328   4.527   1.677
   83POX    C2B 1264   1.399   4.433   1.885
   83POX    C2C 1265   1.373   4.309   1.972
   83POX    C2D 1266   1.428   4.337   2.112
   83POX    C2E 1267   1.407   4.215   2.202
   83POX    C2F 1268   1.442   4.257   2.345
   83POX    C2G 1269   1.306   4.278   2.413
   83POX    C2H 1270   1.242   4.147   2.457
   83POX    C2I 1271   1.128   4.180   2.553
   83POX    C2J 1272   1.128   4.079   2.668
   83POX    C2K 1273   0.986   4.083   2.725
   83POX    C2L 1274   0.969   4.207   2.813
   83POX    C2M 1275   0.828   4.211   2.871
   83POX    C2N 1276   0.812   4.331   2.963
   83POX    C2O 1277   0.678   4.325   3.038
   83POX    C2P 1278   0.634   4.462   3.091
   84CHL    CN1 1279   7.286   5.298   0.960
   84CHL    CN2 1280   7.053   5.309   0.896
   84CHL    CN3 1281   7.108   5.320   1.120
   84CHL    NTM 1282   7.156   5.361   0.987
   84CHL     CB 1283   7.175   5.506   0.975
   85PJ2     CA 1284   7.062   5.609   0.978
   85PJ2     OA 1285   6.982   5.599   1.096
   85PJ2      P 1286   6.844   5.679   1.072
   85PJ2     OB 1287   6.876   5.820   1.041
   85PJ2     HB 1288   6.797   5.869   1.004
   85PJ2     OG 1289   6.776   5.597   0.969
   85PJ2     HG 1290   6.677   5.610   0.967
   85PJ2     OD 1291   6.766   5.654   1.211
   86POX     CD 1292   6.822   5.726   1.321
   86POX     CE 1293   6.772   5.688   1.461
   86POX     OE 1294   6.802   5.793   1.553
   86POX    C1A 1295   6.697   5.857   1.604
   86POX    O1A 1296   6.591   5.858   1.542
   86POX    C1B 1297   6.726   5.955   1.711
   86POX    C1C 1298   6.822   5.910   1.821
   86POX    C1D 1299   6.767   5.796   1.907
   86POX    C1E 1300   6.883   5.733   1.982
   86POX    C1F 1301   6.921   5.799   2.115
   86POX    C1G 1302   7.024   5.717   2.192
   86POX    C1H 1303   7.070   5.763   2.330
   86POX    C1I 1304   7.127   5.904   2.337
   86POX    C1J 1305   7.106   5.982   2.443
   86POX    C1K 1306   7.015   5.944   2.560
   86POX    C1L 1307   7.055   6.013   2.691
   86POX    C1M 1308   6.947   5.986   2.796
   86POX    C1N 1309   6.977   6.063   2.925
   86POX    C1O 1310   6.851   6.059   3.012
   86POX    C1P 1311   6.846   6.171   3.116
   86POX    C1Q 1312   6.726   6.157   3.211
   86POX    C1R 1313   6.583   6.169   3.159
   86POX     CZ 1314   6.835   5.553   1.493
   86POX     OZ 1315   6.798   5.500   1.621
   86POX    C2A 1316   6.795   5.367   1.631
   86POX    O2A 1317   6.855   5.296   1.550
   86POX    C2B 1318   6.710   5.316   1.740
   86POX    C2C 1319   6.783   5.298   1.873
   86POX    C2D 1320   6.728   5.399   1.975
   86POX    C2E 1321   6.589   5.370   2.032
   86POX    C2F 1322   6.555   5.430   2.168
   86POX    C2G 1323   6.654   5.399   2.280
   86POX    C2H 1324   6.629   5.492   2.399
   86POX    C2I 1325   6.708   5.453   2.524
   86POX    C2J 1326   6.717   5.567   2.625
   86POX    C2K 1327   6.799   5.524   2.746
   86POX    C2L 1328   6.934   5.458   2.717
   86POX    C2M 1329   7.038   5.462   2.829
   86POX    C2N 1330   7.161   5.546   2.796
   86POX    C2O 1331   7.223   5.492   2.667
   86POX    C2P 1332   7.309   5.606   2.613
   87CHL    CN1 1333   5.385   7.557   1.058
   87CHL    CN2 1334   5.284   7.768   1.115
   87CHL    CN3 1335   5.410   7.651   1.273
   87CHL    NTM 1336   5.315   7.633   1.163
   87CHL     CB 1337   5.190   7.573   1.214
   88PJ2     CA 1338   5.183   7.437   1.283
   88PJ2     OA 1339   5.241   7.424   1.413
   88PJ2      P 1340   5.213   7.275   1.467
   88PJ2     OB 1341   5.071   7.269   1.507
   88PJ2     HB 1342   5.056   7.291   1.603
   88PJ2     OG 1343   5.281   7.168   1.389
   88PJ2     HG 1344   5.223   7.087   1.384
   88PJ2     OD 1345   5.295   7.292   1.604
   89POX     CD 1346   5.226   7.348   1.716
   89POX     CE 1347   5.331   7.431   1.790
   89POX     OE 1348   5.309   7.432   1.931
   89POX    C1A 1349   5.414   7.459   2.008
   89POX    O1A 1350   5.524   7.483   1.958
   89POX    C1B 1351   5.382   7.461   2.152
   89POX    C1C 1352   5.356   7.606   2.192
   89POX    C1D 1353   5.351   7.632   2.343
   89POX    C1E 1354   5.487   7.645   2.411
   89POX    C1F 1355   5.482   7.652   2.563
   89POX    C1G 1356   5.618   7.663   2.634
   89POX    C1H 1357   5.595   7.646   2.784
   89POX    C1I 1358   5.724   7.629   2.866
   89POX    C1J 1359   5.746   7.675   2.989
   89POX    C1K 1360   5.633   7.741   3.067
   89POX    C1L 1361   5.690   7.825   3.181
   89POX    C1M 1362   5.586   7.909   3.257
   89POX    C1N 1363   5.641   7.971   3.386
   89POX    C1O 1364   5.777   8.039   3.376
   89POX    C1P 1365   5.846   8.008   3.509
   89POX    C1Q 1366   5.966   8.099   3.536
   89POX    C1R 1367   6.030   8.090   3.675
   89POX     CZ 1368   5.356   7.558   1.708
   89POX     OZ 1369   5.246   7.649   1.694
   89POX    C2A 1370   5.269   7.773   1.736
   89POX    O2A 1371   5.375   7.811   1.785
   89POX    C2B 1372   5.160   7.870   1.711
   89POX    C2C 1373   5.143   7.976   1.820
   89POX    C2D 1374   5.086   7.907   1.944
   89POX    C2E 1375   5.153   7.994   2.051
   89POX    C2F 1376   5.120   7.932   2.187
   89POX    C2G 1377   5.162   8.019   2.305
   89POX    C2H 1378   5.136   7.975   2.449
   89POX    C2I 1379   5.231   8.057   2.537
   89POX    C2J 1380   5.285   7.966   2.648
   89POX    C2K 1381   5.187   7.884   2.732
   89POX    C2L 1382   5.241   7.848   2.871
   89POX    C2M 1383   5.124   7.809   2.960
   89POX    C2N 1384   5.175   7.763   3.097
   89POX    C2O 1385   5.259   7.637   3.114
   89POX    C2P 1386   5.170   7.515   3.137
   90CHL    CN1 1387   3.386   7.331   0.957
   90CHL    CN2 1388   3.435   7.108   1.038
   90CHL    CN3 1389   3.282   7.148   0.860
   90CHL    NTM 1390   3.409   7.191   0.919
   90CHL     CB 1391   3.512   7.184   0.814
   91PJ2     CA 1392   3.648   7.253   0.826
   91PJ2     OA 1393   3.730   7.194   0.927
   91PJ2      P 1394   3.848   7.301   0.948
   91PJ2     OB 1395   3.901   7.325   0.812
   91PJ2     HB 1396   3.981   7.384   0.819
   91PJ2     OG 1397   3.783   7.416   1.014
   91PJ2     HG 1398   3.789   7.485   0.942
   91PJ2     OD 1399   3.952   7.209   1.030
   92POX     CD 1400   3.939   7.202   1.172
   92POX     CE 1401   3.981   7.075   1.245
   92POX     OE 1402   3.927   7.087   1.377
   92POX    C1A 1403   3.890   6.980   1.448
   92POX    O1A 1404   3.917   6.872   1.396
   92POX    C1B 1405   3.846   6.995   1.589
   92POX    C1C 1406   3.958   6.958   1.686
   92POX    C1D 1407   3.922   7.000   1.829
   92POX    C1E 1408   3.793   6.941   1.885
   92POX    C1F 1409   3.773   7.023   2.013
   92POX    C1G 1410   3.645   6.995   2.091
   92POX    C1H 1411   3.632   7.103   2.199
   92POX    C1I 1412   3.721   7.059   2.314
   92POX    C1J 1413   3.717   7.100   2.441
   92POX    C1K 1414   3.621   7.212   2.484
   92POX    C1L 1415   3.680   7.291   2.601
   92POX    C1M 1416   3.578   7.403   2.626
   92POX    C1N 1417   3.627   7.497   2.735
   92POX    C1O 1418   3.635   7.418   2.866
   92POX    C1P 1419   3.737   7.476   2.964
   92POX    C1Q 1420   3.768   7.378   3.077
   92POX    C1R 1421   3.847   7.253   3.040
   92POX     CZ 1422   4.132   7.052   1.249
   92POX     OZ 1423   4.205   7.156   1.314
   92POX    C2A 1424   4.223   7.150   1.446
   92POX    O2A 1425   4.212   7.042   1.504
   92POX    C2B 1426   4.303   7.264   1.495
   92POX    C2C 1427   4.411   7.230   1.598
   92POX    C2D 1428   4.485   7.362   1.624
   92POX    C2E 1429   4.596   7.334   1.724
   92POX    C2F 1430   4.554   7.287   1.864
   92POX    C2G 1431   4.684   7.240   1.929
   92POX    C2H 1432   4.654   7.207   2.075
   92POX    C2I 1433   4.783   7.198   2.156
   92POX    C2J 1434   4.748   7.192   2.305
   92POX    C2K 1435   4.686   7.057   2.338
   92POX    C2L 1436   4.627   7.084   2.477
   92POX    C2M 1437   4.548   6.962   2.524
   92POX    C2N 1438   4.508   6.977   2.671
   92POX    C2O 1439   4.625   6.978   2.771
   92POX    C2P 1440   4.713   6.853   2.765
   93CHL    CN1 1441   8.570   6.779   0.891
   93CHL    CN2 1442   8.764   6.879   0.972
   93CHL    CN3 1443   8.589   7.023   0.887
   93CHL    NTM 1444   8.619   6.899   0.960
   93CHL     CB 1445   8.566   6.922   1.096
   94PJ2     CA 1446   8.415   6.920   1.123
   94PJ2     OA 1447   8.339   6.806   1.083
   94PJ2      P 1448   8.182   6.827   1.051
   94PJ2     OB 1449   8.176   6.957   0.980
   94PJ2     HB 1450   8.248   7.017   1.014
   94PJ2     OG 1451   8.129   6.707   0.983
   94PJ2     HG 1452   8.151   6.719   0.886
   94PJ2     OD 1453   8.139   6.823   1.206
   95POX     CD 1454   8.143   6.693   1.265
   95POX     CE 1455   8.153   6.701   1.418
   95POX     OE 1456   8.164   6.572   1.479
   95POX    C1A 1457   8.282   6.543   1.533
   95POX    O1A 1458   8.381   6.604   1.493
   95POX    C1B 1459   8.274   6.440   1.639
   95POX    C1C 1460   8.288   6.509   1.776
   95POX    C1D 1461   8.220   6.405   1.865
   95POX    C1E 1462   8.182   6.468   1.998
   95POX    C1F 1463   8.306   6.522   2.071
   95POX    C1G 1464   8.269   6.601   2.196
   95POX    C1H 1465   8.385   6.636   2.289
   95POX    C1I 1466   8.480   6.742   2.233
   95POX    C1J 1467   8.535   6.839   2.307
   95POX    C1K 1468   8.513   6.860   2.457
   95POX    C1L 1469   8.642   6.903   2.527
   95POX    C1M 1470   8.622   6.897   2.678
   95POX    C1N 1471   8.753   6.939   2.747
   95POX    C1O 1472   8.733   6.912   2.896
   95POX    C1P 1473   8.737   6.763   2.931
   95POX    C1Q 1474   8.867   6.702   2.878
   95POX    C1R 1475   8.899   6.566   2.940
   95POX     CZ 1476   8.034   6.789   1.458
   95POX     OZ 1477   8.033   6.817   1.598
   95POX    C2A 1478   7.940   6.894   1.654
   95POX    O2A 1479   7.851   6.946   1.588
   95POX    C2B 1480   7.963   6.905   1.800
   95POX    C2C 1481   7.923   6.774   1.868
   95POX    C2D 1482   7.931   6.757   2.020
   95POX    C2E 1483   7.844   6.651   2.087
   95POX    C2F 1484   7.864   6.641   2.238
   95POX    C2G 1485   7.822   6.770   2.308
   95POX    C2H 1486   7.810   6.757   2.460
   95POX    C2I 1487   7.951   6.743   2.518
   95POX    C2J 1488   8.038   6.866   2.543
   95POX    C2K 1489   8.012   6.947   2.671
   95POX    C2L 1490   8.112   7.061   2.690
   95POX    C2M 1491   8.071   7.134   2.818
   95POX    C2N 1492   8.124   7.277   2.814
   95POX    C2O 1493   8.058   7.356   2.927
   95POX    C2P 1494   8.094   7.504   2.913
   96CHL    CN1 1495   3.876   2.800   1.522
   96CHL    CN2 1496   3.925   2.573   1.557
   96CHL    CN3 1497   4.085   2.708   1.443
   96CHL    NTM 1498   3.941   2.683   1.461
   96CHL     CB 1499   3.882   2.650   1.331
   97PJ2     CA 1500   3.734   2.641   1.294
   97PJ2     OA 1501   3.672   2.531   1.361
   97PJ2      P 1502   3.519   2.532   1.311
   97PJ2     OB 1503   3.499   2.631   1.204
   97PJ2     HB 1504   3.491   2.587   1.115
   97PJ2     OG 1505   3.467   2.393   1.305
   97PJ2     HG 1506   3.512   2.350   1.383
   97PJ2     OD 1507   3.447   2.608   1.434
   98POX     CD 1508   3.447   2.543   1.561
   98POX     CE 1509   3.339   2.602   1.652
   98POX     OE 1510   3.361   2.573   1.790
   98POX    C1A 1511   3.372   2.682   1.866
   98POX    O1A 1512   3.407   2.787   1.813
   98POX    C1B 1513   3.351   2.655   2.010
   98POX    C1C 1514   3.467   2.679   2.107
   98POX    C1D 1515   3.436   2.641   2.252
   98POX    C1E 1516   3.509   2.725   2.357
   98POX    C1F 1517   3.472   2.666   2.494
   98POX    C1G 1518   3.533   2.755   2.602
   98POX    C1H 1519   3.664   2.697   2.655
   98POX    C1I 1520   3.655   2.556   2.714
   98POX    C1J 1521   3.719   2.511   2.822
   98POX    C1K 1522   3.808   2.614   2.891
   98POX    C1L 1523   3.956   2.575   2.899
   98POX    C1M 1524   4.025   2.693   2.967
   98POX    C1N 1525   4.027   2.680   3.120
   98POX    C1O 1526   4.125   2.572   3.163
   98POX    C1P 1527   4.267   2.625   3.183
   98POX    C1Q 1528   4.362   2.539   3.267
   98POX    C1R 1529   4.300   2.495   3.400
   98POX     CZ 1530   3.206   2.554   1.593
   98POX     OZ 1531   3.212   2.411   1.592
   98POX    C2A 1532   3.107   2.351   1.536
   98POX    O2A 1533   3.005   2.407   1.495
   98POX    C2B 1534   3.114   2.205   1.552
   98POX    C2C 1535   3.055   2.170   1.689
   98POX    C2D 1536   3.112   2.038   1.741
   98POX    C2E 1537   3.048   2.041   1.880
   98POX    C2F 1538   3.121   1.951   1.980
   98POX    C2G 1539   3.037   1.922   2.104
   98POX    C2H 1540   3.116   1.873   2.226
   98POX    C2I 1541   3.177   1.976   2.322
   98POX    C2J 1542   3.232   1.914   2.450
   98POX    C2K 1543   3.251   2.019   2.560
   98POX    C2L 1544   3.339   2.141   2.531
   98POX    C2M 1545   3.327   2.257   2.629
   98POX    C2N 1546   3.348   2.233   2.779
   98POX    C2O 1547   3.336   2.368   2.850
   98POX    C2P 1548   3.332   2.359   3.003
   99CHL    CN1 1549   1.344   1.901   1.351
   99CHL    CN2 1550   1.257   1.804   1.146
   99CHL    CN3 1551   1.218   1.701   1.354
   99CHL    NTM 1552   1.318   1.777   1.277
   99CHL     CB 1553   1.441   1.698   1.280
  100PJ2     CA 1554   1.454   1.570   1.197
  100PJ2     OA 1555   1.345   1.477   1.188
  100PJ2      P 1556   1.390   1.343   1.111
  100PJ2     OB 1557   1.267   1.267   1.078
  100PJ2     HB 1558   1.250   1.269   0.979
  100PJ2     OG 1559   1.470   1.380   0.992
  100PJ2     HG 1560   1.477   1.306   0.926
  100PJ2     OD 1561   1.482   1.252   1.206
  101POX     CD 1562   1.405   1.184   1.306
  101POX     CE 1563   1.481   1.083   1.391
  101POX     OE 1564   1.381   1.024   1.475
  101POX    C1A 1565   1.396   0.898   1.516
  101POX    O1A 1566   1.490   0.826   1.484
  101POX    C1B 1567   1.279   0.845   1.589
  101POX    C1C 1568   1.245   0.915   1.721
  101POX    C1D 1569   1.352   0.867   1.820
  101POX    C1E 1570   1.327   0.922   1.961
  101POX    C1F 1571   1.457   0.930   2.042
  101POX    C1G 1572   1.436   1.014   2.167
  101POX    C1H 1573   1.572   1.050   2.227
  101POX    C1I 1574   1.553   1.153   2.338
  101POX    C1J 1575   1.565   1.125   2.468
  101POX    C1K 1576   1.608   0.991   2.527
  101POX    C1L 1577   1.712   1.030   2.632
  101POX    C1M 1578   1.741   0.926   2.740
  101POX    C1N 1579   1.794   0.792   2.689
  101POX    C1O 1580   1.939   0.801   2.641
  101POX    C1P 1581   1.995   0.666   2.596
  101POX    C1Q 1582   2.135   0.693   2.540
  101POX    C1R 1583   2.182   0.575   2.455
  101POX     CZ 1584   1.605   1.147   1.454
  101POX     OZ 1585   1.694   1.076   1.540
  101POX    C2A 1586   1.794   1.137   1.604
  101POX    O2A 1587   1.813   1.258   1.588
  101POX    C2B 1588   1.844   1.048   1.711
  101POX    C2C 1589   1.872   1.143   1.828
  101POX    C2D 1590   1.956   1.076   1.937
  101POX    C2E 1591   1.961   1.170   2.057
  101POX    C2F 1592   2.053   1.124   2.171
  101POX    C2G 1593   2.047   1.227   2.283
  101POX    C2H 1594   2.133   1.171   2.396
  101POX    C2I 1595   2.085   1.223   2.531
  101POX    C2J 1596   2.119   1.132   2.649
  101POX    C2K 1597   2.074   1.202   2.778
  101POX    C2L 1598   2.066   1.098   2.890
  101POX    C2M 1599   2.011   1.161   3.018
  101POX    C2N 1600   2.110   1.252   3.091
  101POX    C2O 1601   2.051   1.383   3.145
  101POX    C2P 1602   1.952   1.358   3.259
  102CHL    CN1 1603   5.780   8.534   0.808
  102CHL    CN2 1604   5.995   8.601   0.752
  102CHL    CN3 1605   5.918   8.411   0.650
  102CHL    NTM 1606   5.914   8.482   0.779
  102CHL     CB 1607   5.981   8.398   0.879
  103PJ2     CA 1608   6.006   8.456   1.018
  103PJ2     OA 1609   6.070   8.583   1.035
  103PJ2      P 1610   6.225   8.568   1.078
  103PJ2     OB 1611   6.275   8.456   0.997
  103PJ2     HB 1612   6.203   8.386   0.997
  103PJ2     OG 1613   6.286   8.703   1.068
  103PJ2     HG 1614   6.385   8.696   1.072
  103PJ2     OD 1615   6.219   8.533   1.235
  104POX     CD 1616   6.169   8.631   1.327
  104POX     CE 1617   6.164   8.597   1.476
  104POX     OE 1618   6.075   8.689   1.540
  104POX    C1A 1619   5.994   8.635   1.630
  104POX    O1A 1620   5.962   8.516   1.633
  104POX    C1B 1621   5.914   8.741   1.697
  104POX    C1C 1622   5.847   8.706   1.830
  104POX    C1D 1623   5.953   8.719   1.940
  104POX    C1E 1624   5.899   8.712   2.083
  104POX    C1F 1625   6.024   8.710   2.171
  104POX    C1G 1626   5.992   8.599   2.272
  104POX    C1H 1627   6.090   8.578   2.388
  104POX    C1I 1628   6.080   8.431   2.428
  104POX    C1J 1629   6.139   8.378   2.535
  104POX    C1K 1630   6.204   8.456   2.650
  104POX    C1L 1631   6.131   8.418   2.779
  104POX    C1M 1632   6.206   8.462   2.905
  104POX    C1N 1633   6.129   8.400   3.023
  104POX    C1O 1634   6.225   8.394   3.142
  104POX    C1P 1635   6.336   8.290   3.126
  104POX    C1Q 1636   6.409   8.260   3.256
  104POX    C1R 1637   6.343   8.160   3.352
  104POX     CZ 1638   6.300   8.574   1.542
  104POX     OZ 1639   6.296   8.520   1.674
  104POX    C2A 1640   6.304   8.388   1.681
  104POX    O2A 1641   6.287   8.324   1.577
  104POX    C2B 1642   6.292   8.343   1.822
  104POX    C2C 1643   6.163   8.381   1.895
  104POX    C2D 1644   6.166   8.333   2.041
  104POX    C2E 1645   6.169   8.180   2.034
  104POX    C2F 1646   6.171   8.126   2.177
  104POX    C2G 1647   6.108   7.987   2.190
  104POX    C2H 1648   6.147   7.921   2.323
  104POX    C2I 1649   6.063   7.977   2.438
  104POX    C2J 1650   6.055   7.869   2.546
  104POX    C2K 1651   6.062   7.924   2.689
  104POX    C2L 1652   6.029   7.799   2.772
  104POX    C2M 1653   6.032   7.830   2.922
  104POX    C2N 1654   6.178   7.805   2.960
  104POX    C2O 1655   6.207   7.826   3.109
  104POX    C2P 1656   6.127   7.728   3.194
  105CHL    CN1 1657   6.724   3.739   1.101
  105CHL    CN2 1658   6.822   3.947   1.168
  105CHL    CN3 1659   6.889   3.743   1.268
  105CHL    NTM 1660   6.773   3.817   1.216
  105CHL     CB 1661   6.683   3.820   1.332
  106PJ2     CA 1662   6.538   3.866   1.320
  106PJ2     OA 1663   6.447   3.790   1.240
  106PJ2      P 1664   6.289   3.810   1.266
  106PJ2     OB 1665   6.279   3.953   1.301
  106PJ2     HB 1666   6.368   3.996   1.318
  106PJ2     OG 1667   6.235   3.759   1.138
  106PJ2     HG 1668   6.140   3.728   1.134
  106PJ2     OD 1669   6.271   3.706   1.388
  107POX     CD 1670   6.265   3.755   1.522
  107POX     CE 1671   6.202   3.649   1.612
  107POX     OE 1672   6.161   3.697   1.741
  107POX    C1A 1673   6.036   3.736   1.766
  107POX    O1A 1674   5.967   3.780   1.674
  107POX    C1B 1675   6.000   3.759   1.907
  107POX    C1C 1676   5.945   3.632   1.972
  107POX    C1D 1677   5.932   3.645   2.124
  107POX    C1E 1678   5.826   3.545   2.172
  107POX    C1F 1679   5.840   3.539   2.325
  107POX    C1G 1680   5.723   3.458   2.380
  107POX    C1H 1681   5.688   3.473   2.528
  107POX    C1I 1682   5.581   3.367   2.553
  107POX    C1J 1683   5.539   3.340   2.676
  107POX    C1K 1684   5.584   3.403   2.808
  107POX    C1L 1685   5.477   3.414   2.916
  107POX    C1M 1686   5.448   3.279   2.983
  107POX    C1N 1687   5.566   3.236   3.071
  107POX    C1O 1688   5.525   3.114   3.154
  107POX    C1P 1689   5.657   3.067   3.217
  107POX    C1Q 1690   5.617   2.934   3.280
  107POX    C1R 1691   5.756   2.886   3.321
  107POX     CZ 1692   6.296   3.529   1.629
  107POX     OZ 1693   6.238   3.420   1.702
  107POX    C2A 1694   6.318   3.317   1.727
  107POX    O2A 1695   6.429   3.310   1.674
  107POX    C2B 1696   6.250   3.213   1.808
  107POX    C2C 1697   6.173   3.270   1.927
  107POX    C2D 1698   6.126   3.144   2.001
  107POX    C2E 1699   6.025   3.195   2.103
  107POX    C2F 1700   6.015   3.091   2.215
  107POX    C2G 1701   5.902   3.113   2.315
  107POX    C2H 1702   5.912   3.008   2.425
  107POX    C2I 1703   5.807   3.012   2.537
  107POX    C2J 1704   5.841   2.913   2.648
  107POX    C2K 1705   5.806   2.964   2.788
  107POX    C2L 1706   5.825   2.847   2.886
  107POX    C2M 1707   5.688   2.779   2.890
  107POX    C2N 1708   5.691   2.681   3.007
  107POX    C2O 1709   5.559   2.613   3.045
  107POX    C2P 1710   5.512   2.510   2.942
  108CHL    CN1 1711   0.750   3.668   1.480
  108CHL    CN2 1712   0.947   3.594   1.574
  108CHL    CN3 1713   0.952   3.716   1.374
  108CHL    NTM 1714   0.880   3.609   1.444
  108CHL     CB 1715   0.857   3.485   1.369
  109PJ2     CA 1716   0.793   3.367   1.443
  109PJ2     OA 1717   0.652   3.369   1.470
  109PJ2      P 1718   0.587   3.237   1.536
  109PJ2     OB 1719   0.455   3.284   1.585
  109PJ2     HB 1720   0.395   3.207   1.606
  109PJ2     OG 1721   0.595   3.137   1.427
  109PJ2     HG 1722   0.538   3.057   1.443
  109PJ2     OD 1723   0.683   3.190   1.656
  110POX     CD 1724   0.677   3.250   1.785
  110POX     CE 1725   0.794   3.218   1.878
  110POX     OE 1726   0.765   3.238   2.017
  110POX    C1A 1727   0.802   3.134   2.091
  110POX    O1A 1728   0.808   3.025   2.034
  110POX    C1B 1729   0.777   3.154   2.235
  110POX    C1C 1730   0.904   3.215   2.295
  110POX    C1D 1731   0.899   3.202   2.447
  110POX    C1E 1732   1.031   3.220   2.524
  110POX    C1F 1733   1.011   3.203   2.675
  110POX    C1G 1734   1.144   3.227   2.748
  110POX    C1H 1735   1.134   3.177   2.892
  110POX    C1I 1736   1.256   3.223   2.973
  110POX    C1J 1737   1.261   3.288   3.089
  110POX    C1K 1738   1.141   3.354   3.158
  110POX    C1L 1739   1.160   3.330   3.308
  110POX    C1M 1740   1.050   3.409   3.379
  110POX    C1N 1741   1.068   3.424   3.530
  110POX    C1O 1742   1.198   3.502   3.555
  110POX    C1P 1743   1.228   3.497   3.705
  110POX    C1Q 1744   1.370   3.546   3.735
  110POX    C1R 1745   1.422   3.531   3.878
  110POX     CZ 1746   0.916   3.299   1.831
  110POX     OZ 1747   1.046   3.282   1.888
  110POX    C2A 1748   1.109   3.392   1.928
  110POX    O2A 1749   1.058   3.502   1.905
  110POX    C2B 1750   1.248   3.372   1.974
  110POX    C2C 1751   1.251   3.368   2.127
  110POX    C2D 1752   1.386   3.332   2.189
  110POX    C2E 1753   1.377   3.264   2.326
  110POX    C2F 1754   1.495   3.287   2.420
  110POX    C2G 1755   1.472   3.198   2.542
  110POX    C2H 1756   1.480   3.049   2.506
  110POX    C2I 1757   1.520   2.952   2.618
  110POX    C2J 1758   1.661   2.988   2.664
  110POX    C2K 1759   1.700   2.881   2.766
  110POX    C2L 1760   1.615   2.878   2.893
  110POX    C2M 1761   1.652   2.985   2.996
  110POX    C2N 1762   1.573   2.977   3.127
  110POX    C2O 1763   1.603   3.105   3.205
  110POX    C2P 1764   1.526   3.086   3.336
  111CHL    CN1 1765   7.203   7.385   0.896
  111CHL    CN2 1766   7.078   7.232   0.753
  111CHL    CN3 1767   6.994   7.453   0.802
  111CHL    NTM 1768   7.070   7.338   0.854
  111CHL     CB 1769   6.997   7.311   0.979
  112PJ2     CA 1770   7.038   7.190   1.063
  112PJ2     OA 1771   7.055   7.070   0.987
  112PJ2      P 1772   7.179   6.986   1.048
  112PJ2     OB 1773   7.195   6.860   0.973
  112PJ2     HB 1774   7.243   6.796   1.034
  112PJ2     OG 1775   7.303   7.064   1.030
  112PJ2     HG 1776   7.315   7.072   0.931
  112PJ2     OD 1777   7.154   6.951   1.203
  113POX     CD 1778   7.269   6.973   1.286
  113POX     CE 1779   7.250   6.941   1.434
  113POX     OE 1780   7.366   6.960   1.515
  113POX    C1A 1781   7.388   7.071   1.584
  113POX    O1A 1782   7.309   7.164   1.568
  113POX    C1B 1783   7.506   7.079   1.673
  113POX    C1C 1784   7.483   7.116   1.819
  113POX    C1D 1785   7.607   7.102   1.908
  113POX    C1E 1786   7.582   7.115   2.058
  113POX    C1F 1787   7.706   7.118   2.149
  113POX    C1G 1788   7.662   7.130   2.295
  113POX    C1H 1789   7.779   7.161   2.387
  113POX    C1I 1790   7.732   7.178   2.532
  113POX    C1J 1791   7.703   7.295   2.587
  113POX    C1K 1792   7.716   7.432   2.521
  113POX    C1L 1793   7.846   7.506   2.556
  113POX    C1M 1794   7.867   7.632   2.473
  113POX    C1N 1795   7.975   7.731   2.520
  113POX    C1O 1796   7.971   7.850   2.425
  113POX    C1P 1797   8.031   7.817   2.288
  113POX    C1Q 1798   8.043   7.946   2.205
  113POX    C1R 1799   8.080   7.922   2.058
  113POX     CZ 1800   7.189   6.802   1.454
  113POX     OZ 1801   7.146   6.775   1.588
  113POX    C2A 1802   7.023   6.813   1.623
  113POX    O2A 1803   6.962   6.905   1.569
  113POX    C2B 1804   6.980   6.744   1.746
  113POX    C2C 1805   6.833   6.704   1.727
  113POX    C2D 1806   6.770   6.638   1.850
  113POX    C2E 1807   6.799   6.709   1.982
  113POX    C2F 1808   6.733   6.637   2.100
  113POX    C2G 1809   6.583   6.665   2.100
  113POX    C2H 1810   6.514   6.594   2.216
  113POX    C2I 1811   6.390   6.676   2.251
  113POX    C2J 1812   6.300   6.609   2.355
  113POX    C2K 1813   6.355   6.601   2.497
  113POX    C2L 1814   6.260   6.552   2.607
  113POX    C2M 1815   6.160   6.662   2.639
  113POX    C2N 1816   6.068   6.614   2.752
  113POX    C2O 1817   5.974   6.724   2.803
  113POX    C2P 1818   6.041   6.860   2.815
  114CHL    CN1 1819   0.470   1.717   1.035
  114CHL    CN2 1820   0.699   1.656   1.055
  114CHL    CN3 1821   0.652   1.883   1.054
  114CHL    NTM 1822   0.598   1.753   1.097
  114CHL     CB 1823   0.595   1.747   1.244
  115PJ2     CA 1824   0.524   1.624   1.300
  115PJ2     OA 1825   0.600   1.504   1.319
  115PJ2      P 1826   0.564   1.408   1.444
  115PJ2     OB 1827   0.420   1.391   1.412
  115PJ2     HB 1828   0.370   1.477   1.426
  115PJ2     OG 1829   0.658   1.295   1.441
  115PJ2     HG 1830   0.747   1.335   1.418
  115PJ2     OD 1831   0.597   1.515   1.560
  116POX     CD 1832   0.730   1.516   1.613
  116POX     CE 1833   0.752   1.608   1.732
  116POX     OE 1834   0.891   1.638   1.754
  116POX    C1A 1835   0.939   1.758   1.723
  116POX    O1A 1836   0.883   1.816   1.630
  116POX    C1B 1837   1.064   1.802   1.788
  116POX    C1C 1838   1.041   1.857   1.929
  116POX    C1D 1839   1.170   1.905   1.995
  116POX    C1E 1840   1.127   1.969   2.127
  116POX    C1F 1841   1.087   1.870   2.237
  116POX    C1G 1842   1.087   1.936   2.375
  116POX    C1H 1843   1.227   1.953   2.436
  116POX    C1I 1844   1.205   2.012   2.575
  116POX    C1J 1845   1.295   2.043   2.668
  116POX    C1K 1846   1.443   2.038   2.628
  116POX    C1L 1847   1.499   1.899   2.659
  116POX    C1M 1848   1.641   1.882   2.604
  116POX    C1N 1849   1.740   1.982   2.663
  116POX    C1O 1850   1.806   1.940   2.794
  116POX    C1P 1851   1.919   2.030   2.845
  116POX    C1Q 1852   1.917   2.050   2.997
  116POX    C1R 1853   1.788   2.120   3.041
  116POX     CZ 1854   0.679   1.544   1.850
  116POX     OZ 1855   0.728   1.595   1.974
  116POX    C2A 1856   0.657   1.590   2.086
  116POX    O2A 1857   0.563   1.513   2.095
  116POX    C2B 1858   0.718   1.676   2.191
  116POX    C2C 1859   0.726   1.597   2.322
  116POX    C2D 1860   0.809   1.671   2.428
  116POX    C2E 1861   0.841   1.576   2.544
  116POX    C2F 1862   0.738   1.574   2.656
  116POX    C2G 1863   0.733   1.693   2.752
  116POX    C2H 1864   0.643   1.662   2.872
  116POX    C2I 1865   0.653   1.775   2.975
  116POX    C2J 1866   0.534   1.766   3.071
  116POX    C2K 1867   0.531   1.878   3.176
  116POX    C2L 1868   0.421   1.860   3.280
  116POX    C2M 1869   0.432   1.969   3.387
  116POX    C2N 1870   0.317   1.970   3.488
  116POX    C2O 1871   0.299   2.093   3.577
  116POX    C2P 1872   0.170   2.074   3.655
  117CHL    CN1 1873   1.866   5.114   1.158
  117CHL    CN2 1874   1.686   4.962   1.203
  117CHL    CN3 1875   1.701   5.178   1.309
  117CHL    NTM 1876   1.722   5.103   1.184
  117CHL     CB 1877   1.648   5.163   1.072
  118PJ2     CA 1878   1.497   5.185   1.082
  118PJ2     OA 1879   1.451   5.291   1.167
  118PJ2      P 1880   1.298   5.330   1.133
  118PJ2     OB 1881   1.268   5.469   1.174
  118PJ2     HB 1882   1.332   5.504   1.242
  118PJ2     OG 1883   1.269   5.280   0.997
  118PJ2     HG 1884   1.173   5.281   0.969
  118PJ2     OD 1885   1.227   5.221   1.229
  119POX     CD 1886   1.197   5.272   1.359
  119POX     CE 1887   1.217   5.166   1.467
  119POX     OE 1888   1.189   5.231   1.591
  119POX    C1A 1889   1.138   5.158   1.690
  119POX    O1A 1890   1.073   5.058   1.658
  119POX    C1B 1891   1.155   5.226   1.820
  119POX    C1C 1892   1.207   5.133   1.929
  119POX    C1D 1893   1.210   5.206   2.064
  119POX    C1E 1894   1.253   5.103   2.168
  119POX    C1F 1895   1.281   5.172   2.301
  119POX    C1G 1896   1.343   5.078   2.404
  119POX    C1H 1897   1.377   5.166   2.524
  119POX    C1I 1898   1.404   5.076   2.645
  119POX    C1J 1899   1.391   5.115   2.771
  119POX    C1K 1900   1.333   5.248   2.820
  119POX    C1L 1901   1.266   5.214   2.954
  119POX    C1M 1902   1.202   5.341   3.011
  119POX    C1N 1903   1.135   5.315   3.146
  119POX    C1O 1904   1.022   5.407   3.189
  119POX    C1P 1905   0.996   5.399   3.340
  119POX    C1Q 1906   1.084   5.507   3.404
  119POX    C1R 1907   1.066   5.536   3.553
  119POX     CZ 1908   1.356   5.102   1.471
  119POX     OZ 1909   1.387   5.000   1.567
  119POX    C2A 1910   1.507   4.943   1.560
  119POX    O2A 1911   1.593   4.972   1.478
  119POX    C2B 1912   1.527   4.833   1.658
  119POX    C2C 1913   1.538   4.878   1.804
  119POX    C2D 1914   1.530   4.761   1.902
  119POX    C2E 1915   1.547   4.816   2.043
  119POX    C2F 1916   1.524   4.704   2.145
  119POX    C2G 1917   1.542   4.756   2.288
  119POX    C2H 1918   1.478   4.655   2.383
  119POX    C2I 1919   1.522   4.670   2.529
  119POX    C2J 1920   1.464   4.569   2.628
  119POX    C2K 1921   1.547   4.570   2.756
  119POX    C2L 1922   1.464   4.505   2.867
  119POX    C2M 1923   1.432   4.356   2.855
  119POX    C2N 1924   1.297   4.322   2.919
  119POX    C2O 1925   1.299   4.370   3.065
  119POX    C2P 1926   1.170   4.323   3.131
  120CHL    CN1 1927   0.185   7.023   1.596
  120CHL    CN2 1928   0.251   7.009   1.365
  120CHL    CN3 1929   0.396   7.097   1.524
  120CHL    NTM 1930   0.254   7.092   1.487
  120CHL     CB 1931   0.193   7.225   1.470
  121PJ2     CA 1932   0.236   7.320   1.359
  121PJ2     OA 1933   0.375   7.353   1.354
  121PJ2      P 1934   0.394   7.498   1.286
  121PJ2     OB 1935   0.538   7.503   1.253
  121PJ2     HB 1936   0.580   7.437   1.317
  121PJ2     OG 1937   0.287   7.530   1.190
  121PJ2     HG 1938   0.284   7.630   1.191
  121PJ2     OD 1939   0.375   7.584   1.421
  122POX     CD 1940   0.475   7.560   1.521
  122POX     CE 1941   0.462   7.639   1.650
  122POX     OE 1942   0.578   7.630   1.734
  122POX    C1A 1943   0.661   7.734   1.749
  122POX    O1A 1944   0.637   7.838   1.688
  122POX    C1B 1945   0.778   7.699   1.832
  122POX    C1C 1946   0.770   7.779   1.963
  122POX    C1D 1947   0.694   7.700   2.069
  122POX    C1E 1948   0.708   7.771   2.204
  122POX    C1F 1949   0.588   7.738   2.293
  122POX    C1G 1950   0.568   7.833   2.412
  122POX    C1H 1951   0.670   7.810   2.524
  122POX    C1I 1952   0.643   7.893   2.649
  122POX    C1J 1953   0.597   7.855   2.768
  122POX    C1K 1954   0.565   7.707   2.795
  122POX    C1L 1955   0.617   7.636   2.920
  122POX    C1M 1956   0.573   7.491   2.935
  122POX    C1N 1957   0.426   7.479   2.977
  122POX    C1O 1958   0.399   7.350   3.055
  122POX    C1P 1959   0.248   7.351   3.082
  122POX    C1Q 1960   0.169   7.311   2.957
  122POX    C1R 1961   0.031   7.375   2.973
  122POX     CZ 1962   0.325   7.624   1.715
  122POX     OZ 1963   0.293   7.687   1.840
  122POX    C2A 1964   0.324   7.614   1.947
  122POX    O2A 1965   0.378   7.504   1.939
  122POX    C2B 1966   0.273   7.677   2.071
  122POX    C2C 1967   0.148   7.601   2.114
  122POX    C2D 1968   0.058   7.674   2.214
  122POX    C2E 1969  -0.075   7.601   2.232
  122POX    C2F 1970  -0.162   7.680   2.330
  122POX    C2G 1971  -0.239   7.793   2.261
  122POX    C2H 1972  -0.366   7.821   2.342
  122POX    C2I 1973  -0.340   7.887   2.478
  122POX    C2J 1974  -0.469   7.909   2.558
  122POX    C2K 1975  -0.438   7.956   2.701
  122POX    C2L 1976  -0.568   7.979   2.778
  122POX    C2M 1977  -0.632   7.856   2.844
  122POX    C2N 1978  -0.747   7.893   2.938
  122POX    C2O 1979  -0.724   7.984   3.058
  122POX    C2P 1980  -0.851   8.013   3.138
  123CHL    CN1 1981   3.581   7.921   0.799
  123CHL    CN2 1982   3.587   8.061   0.612
  123CHL    CN3 1983   3.547   8.157   0.835
  123CHL    NTM 1984   3.523   8.044   0.744
  123CHL     CB 1985   3.378   8.043   0.720
  124PJ2     CA 1986   3.279   8.018   0.835
  124PJ2     OA 1987   3.305   7.898   0.908
  124PJ2      P 1988   3.212   7.769   0.882
  124PJ2     OB 1989   3.073   7.820   0.888
  124PJ2     HB 1990   3.058   7.917   0.870
  124PJ2     OG 1991   3.256   7.698   0.760
  124PJ2     HG 1992   3.355   7.709   0.750
  124PJ2     OD 1993   3.242   7.685   1.016
  125POX     CD 1994   3.148   7.692   1.124
  125POX     CE 1995   3.202   7.644   1.259
  125POX     OE 1996   3.096   7.639   1.355
  125POX    C1A 1997   3.109   7.568   1.467
  125POX    O1A 1998   3.160   7.457   1.449
  125POX    C1B 1999   3.004   7.606   1.563
  125POX    C1C 2000   2.971   7.498   1.666
  125POX    C1D 2001   2.892   7.577   1.771
  125POX    C1E 2002   2.964   7.683   1.855
  125POX    C1F 2003   2.866   7.760   1.943
  125POX    C1G 2004   2.919   7.891   2.002
  125POX    C1H 2005   3.021   7.877   2.115
  125POX    C1I 2006   3.088   8.010   2.150
  125POX    C1J 2007   3.096   8.051   2.276
  125POX    C1K 2008   3.029   7.969   2.388
  125POX    C1L 2009   3.001   8.068   2.501
  125POX    C1M 2010   2.964   7.994   2.630
  125POX    C1N 2011   2.936   8.073   2.758
  125POX    C1O 2012   2.890   7.968   2.858
  125POX    C1P 2013   2.853   8.033   2.992
  125POX    C1Q 2014   2.807   7.933   3.099
  125POX    C1R 2015   2.736   8.008   3.212
  125POX     CZ 2016   3.316   7.737   1.299
  125POX     OZ 2017   3.364   7.700   1.429
  125POX    C2A 2018   3.491   7.731   1.454
  125POX    O2A 2019   3.569   7.802   1.392
  125POX    C2B 2020   3.529   7.683   1.589
  125POX    C2C 2021   3.464   7.736   1.717
  125POX    C2D 2022   3.516   7.660   1.839
  125POX    C2E 2023   3.440   7.719   1.958
  125POX    C2F 2024   3.432   7.611   2.066
  125POX    C2G 2025   3.347   7.671   2.178
  125POX    C2H 2026   3.299   7.550   2.257
  125POX    C2I 2027   3.232   7.589   2.389
  125POX    C2J 2028   3.340   7.632   2.489
  125POX    C2K 2029   3.286   7.677   2.624
  125POX    C2L 2030   3.389   7.768   2.692
  125POX    C2M 2031   3.327   7.809   2.825
  125POX    C2N 2032   3.424   7.889   2.912
  125POX    C2O 2033   3.340   7.940   3.029
  125POX    C2P 2034   3.277   8.076   2.997
  126CHL    CN1 2035   4.006   3.475   1.039
  126CHL    CN2 2036   3.903   3.508   1.254
  126CHL    CN3 2037   3.805   3.598   1.066
  126CHL    NTM 2038   3.879   3.479   1.111
  126CHL     CB 2039   3.803   3.356   1.086
  127PJ2     CA 2040   3.829   3.221   1.154
  127PJ2     OA 2041   3.954   3.163   1.115
  127PJ2      P 2042   3.981   3.020   1.185
  127PJ2     OB 2043   3.849   2.954   1.198
  127PJ2     HB 2044   3.786   3.001   1.260
  127PJ2     OG 2045   4.083   2.942   1.112
  127PJ2     HG 2046   4.056   2.847   1.102
  127PJ2     OD 2047   4.027   3.054   1.336
  128POX     CD 2048   4.166   3.080   1.353
  128POX     CE 2049   4.201   3.138   1.490
  128POX     OE 2050   4.342   3.157   1.509
  128POX    C1A 2051   4.378   3.269   1.571
  128POX    O1A 2052   4.306   3.368   1.576
  128POX    C1B 2053   4.521   3.265   1.610
  128POX    C1C 2054   4.534   3.261   1.762
  128POX    C1D 2055   4.468   3.383   1.827
  128POX    C1E 2056   4.474   3.388   1.979
  128POX    C1F 2057   4.380   3.275   2.023
  128POX    C1G 2058   4.399   3.253   2.173
  128POX    C1H 2059   4.294   3.162   2.237
  128POX    C1I 2060   4.337   3.114   2.376
  128POX    C1J 2061   4.291   3.003   2.433
  128POX    C1K 2062   4.180   2.912   2.380
  128POX    C1L 2063   4.184   2.774   2.445
  128POX    C1M 2064   4.075   2.685   2.385
  128POX    C1N 2065   4.117   2.628   2.250
  128POX    C1O 2066   4.019   2.526   2.192
  128POX    C1P 2067   3.888   2.587   2.141
  128POX    C1Q 2068   3.908   2.609   1.991
  128POX    C1R 2069   3.785   2.677   1.930
  128POX     CZ 2070   4.144   3.041   1.593
  128POX     OZ 2071   4.125   3.077   1.730
  128POX    C2A 2072   4.077   2.982   1.809
  128POX    O2A 2073   4.045   2.870   1.769
  128POX    C2B 2074   4.069   3.038   1.946
  128POX    C2C 2075   3.943   2.997   2.022
  128POX    C2D 2076   3.809   3.042   1.964
  128POX    C2E 2077   3.691   2.991   2.048
  128POX    C2F 2078   3.677   3.080   2.171
  128POX    C2G 2079   3.541   3.148   2.181
  128POX    C2H 2080   3.442   3.044   2.234
  128POX    C2I 2081   3.295   3.085   2.252
  128POX    C2J 2082   3.284   3.171   2.377
  128POX    C2K 2083   3.306   3.090   2.505
  128POX    C2L 2084   3.286   3.176   2.630
  128POX    C2M 2085   3.325   3.113   2.764
  128POX    C2N 2086   3.226   3.004   2.804
  128POX    C2O 2087   3.265   2.964   2.946
  128POX    C2P 2088   3.376   2.859   2.958
  129CHL    CN1 2089   0.785   2.780   1.506
  129CHL    CN2 2090   0.895   2.642   1.666
  129CHL    CN3 2091   0.880   2.874   1.707
  129CHL    NTM 2092   0.896   2.774   1.601
  129CHL     CB 2093   1.032   2.780   1.546
  130PJ2     CA 2094   1.063   2.903   1.460
  130PJ2     OA 2095   1.029   3.028   1.520
  130PJ2      P 2096   1.124   3.148   1.471
  130PJ2     OB 2097   1.086   3.277   1.532
  130PJ2     HB 2098   1.122   3.353   1.478
  130PJ2     OG 2099   1.141   3.157   1.324
  130PJ2     HG 2100   1.230   3.200   1.305
  130PJ2     OD 2101   1.263   3.100   1.535
  131POX     CD 2102   1.265   3.121   1.676
  131POX     CE 2103   1.340   3.014   1.755
  131POX     OE 2104   1.276   3.013   1.883
  131POX    C1A 2105   1.195   2.910   1.908
  131POX    O1A 2106   1.183   2.815   1.831
  131POX    C1B 2107   1.132   2.921   2.041
  131POX    C1C 2108   1.216   2.875   2.160
  131POX    C1D 2109   1.120   2.866   2.279
  131POX    C1E 2110   1.211   2.812   2.390
  131POX    C1F 2111   1.258   2.669   2.366
  131POX    C1G 2112   1.166   2.554   2.409
  131POX    C1H 2113   1.154   2.524   2.558
  131POX    C1I 2114   1.021   2.469   2.610
  131POX    C1J 2115   0.979   2.481   2.736
  131POX    C1K 2116   1.047   2.546   2.857
  131POX    C1L 2117   0.971   2.657   2.931
  131POX    C1M 2118   1.056   2.734   3.032
  131POX    C1N 2119   0.990   2.840   3.120
  131POX    C1O 2120   1.089   2.891   3.224
  131POX    C1P 2121   1.104   2.795   3.342
  131POX    C1Q 2122   0.988   2.784   3.441
  131POX    C1R 2123   0.996   2.653   3.520
  131POX     CZ 2124   1.490   3.046   1.756
  131POX     OZ 2125   1.523   3.169   1.820
  131POX    C2A 2126   1.647   3.187   1.865
  131POX    O2A 2127   1.734   3.115   1.815
  131POX    C2B 2128   1.657   3.308   1.949
  131POX    C2C 2129   1.759   3.312   2.063
  131POX    C2D 2130   1.796   3.457   2.097
  131POX    C2E 2131   1.894   3.449   2.214
  131POX    C2F 2132   1.834   3.435   2.354
  131POX    C2G 2133   1.962   3.423   2.437
  131POX    C2H 2134   1.923   3.421   2.585
  131POX    C2I 2135   1.902   3.558   2.650
  131POX    C2J 2136   1.844   3.551   2.792
  131POX    C2K 2137   1.708   3.481   2.800
  131POX    C2L 2138   1.663   3.455   2.944
  131POX    C2M 2139   1.642   3.572   3.040
  131POX    C2N 2140   1.596   3.521   3.177
  131POX    C2O 2141   1.593   3.645   3.266
  131POX    C2P 2142   1.551   3.607   3.408
  132CHL    CN1 2143   5.604   6.794   0.995
  132CHL    CN2 2144   5.740   6.978   1.106
  132CHL    CN3 2145   5.516   7.009   1.050
  132CHL    NTM 2146   5.613   6.906   1.090
  132CHL     CB 2147   5.578   6.863   1.226
  133PJ2     CA 2148   5.457   6.775   1.261
  133PJ2     OA 2149   5.326   6.826   1.237
  133PJ2      P 2150   5.217   6.714   1.272
  133PJ2     OB 2151   5.085   6.754   1.218
  133PJ2     HB 2152   5.067   6.849   1.243
  133PJ2     OG 2153   5.283   6.586   1.237
  133PJ2     HG 2154   5.380   6.596   1.259
  133PJ2     OD 2155   5.211   6.722   1.433
  134POX     CD 2156   5.171   6.848   1.487
  134POX     CE 2157   5.217   6.871   1.631
  134POX     OE 2158   5.119   6.914   1.726
  134POX    C1A 2159   5.113   6.837   1.835
  134POX    O1A 2160   5.150   6.720   1.826
  134POX    C1B 2161   5.057   6.896   1.958
  134POX    C1C 2162   5.152   6.973   2.051
  134POX    C1D 2163   5.095   6.976   2.193
  134POX    C1E 2164   5.164   7.074   2.288
  134POX    C1F 2165   5.114   7.066   2.433
  134POX    C1G 2166   5.182   7.164   2.529
  134POX    C1H 2167   5.141   7.135   2.673
  134POX    C1I 2168   5.177   7.250   2.767
  134POX    C1J 2169   5.175   7.226   2.898
  134POX    C1K 2170   5.134   7.092   2.960
  134POX    C1L 2171   5.072   7.114   3.098
  134POX    C1M 2172   5.183   7.141   3.199
  134POX    C1N 2173   5.130   7.184   3.337
  134POX    C1O 2174   5.247   7.222   3.427
  134POX    C1P 2175   5.350   7.323   3.375
  134POX    C1Q 2176   5.408   7.422   3.476
  134POX    C1R 2177   5.516   7.516   3.422
  134POX     CZ 2178   5.346   6.954   1.625
  134POX     OZ 2179   5.437   6.947   1.735
  134POX    C2A 2180   5.545   7.023   1.745
  134POX    O2A 2181   5.560   7.119   1.668
  134POX    C2B 2182   5.631   7.002   1.864
  134POX    C2C 2183   5.603   7.089   1.986
  134POX    C2D 2184   5.665   7.028   2.111
  134POX    C2E 2185   5.613   7.107   2.231
  134POX    C2F 2186   5.626   7.028   2.362
  134POX    C2G 2187   5.561   7.085   2.488
  134POX    C2H 2188   5.644   7.050   2.611
  134POX    C2I 2189   5.575   7.119   2.729
  134POX    C2J 2190   5.648   7.110   2.863
  134POX    C2K 2191   5.563   7.166   2.978
  134POX    C2L 2192   5.652   7.217   3.091
  134POX    C2M 2193   5.767   7.125   3.134
  134POX    C2N 2194   5.713   7.016   3.227
  134POX    C2O 2195   5.832   6.922   3.251
  134POX    C2P 2196   5.879   6.833   3.136
  135CHL    CN1 2197   4.743   3.502   0.799
  135CHL    CN2 2198   4.667   3.362   0.972
  135CHL    CN3 2199   4.518   3.453   0.808
  135CHL    NTM 2200   4.633   3.482   0.895
  135CHL     CB 2201   4.611   3.603   0.977
  136PJ2     CA 2202   4.724   3.679   1.047
  136PJ2     OA 2203   4.808   3.597   1.128
  136PJ2      P 2204   4.939   3.670   1.188
  136PJ2     OB 2205   5.029   3.563   1.235
  136PJ2     HB 2206   4.986   3.477   1.263
  136PJ2     OG 2207   4.990   3.752   1.075
  136PJ2     HG 2208   4.915   3.782   1.015
  136PJ2     OD 2209   4.890   3.756   1.315
  137POX     CD 2210   4.872   3.679   1.434
  137POX     CE 2211   4.802   3.748   1.551
  137POX     OE 2212   4.843   3.691   1.675
  137POX    C1A 2213   4.953   3.742   1.731
  137POX    O1A 2214   5.039   3.789   1.657
  137POX    C1B 2215   4.977   3.676   1.861
  137POX    C1C 2216   4.912   3.742   1.983
  137POX    C1D 2217   4.770   3.700   2.020
  137POX    C1E 2218   4.766   3.720   2.171
  137POX    C1F 2219   4.619   3.704   2.210
  137POX    C1G 2220   4.596   3.712   2.361
  137POX    C1H 2221   4.468   3.638   2.398
  137POX    C1I 2222   4.445   3.664   2.547
  137POX    C1J 2223   4.360   3.589   2.616
  137POX    C1K 2224   4.254   3.493   2.561
  137POX    C1L 2225   4.195   3.426   2.685
  137POX    C1M 2226   4.104   3.515   2.770
  137POX    C1N 2227   4.102   3.473   2.918
  137POX    C1O 2228   4.035   3.581   3.003
  137POX    C1P 2229   4.018   3.526   3.145
  137POX    C1Q 2230   3.956   3.610   3.257
  137POX    C1R 2231   3.955   3.532   3.389
  137POX     CZ 2232   4.652   3.747   1.520
  137POX     OZ 2233   4.571   3.820   1.612
  137POX    C2A 2234   4.449   3.857   1.575
  137POX    O2A 2235   4.401   3.823   1.467
  137POX    C2B 2236   4.393   3.952   1.674
  137POX    C2C 2237   4.332   3.859   1.779
  137POX    C2D 2238   4.268   3.910   1.908
  137POX    C2E 2239   4.187   3.793   1.965
  137POX    C2F 2240   4.166   3.793   2.116
  137POX    C2G 2241   4.047   3.881   2.155
  137POX    C2H 2242   4.026   3.854   2.304
  137POX    C2I 2243   3.908   3.941   2.347
  137POX    C2J 2244   3.883   3.931   2.498
  137POX    C2K 2245   3.826   4.054   2.568
  137POX    C2L 2246   3.850   4.022   2.716
  137POX    C2M 2247   3.775   4.107   2.819
  137POX    C2N 2248   3.801   4.064   2.963
  137POX    C2O 2249   3.738   4.130   3.086
  137POX    C2P 2250   3.587   4.148   3.070
  138CHL    CN1 2251   4.318   6.154   1.641
  138CHL    CN2 2252   4.210   6.320   1.507
  138CHL    CN3 2253   4.080   6.166   1.645
  138CHL    NTM 2254   4.198   6.183   1.560
  138CHL     CB 2255   4.194   6.080   1.456
  139PJ2     CA 2256   4.109   6.078   1.329
  139PJ2     OA 2257   3.975   6.115   1.360
  139PJ2      P 2258   3.874   6.101   1.236
  139PJ2     OB 2259   3.923   5.992   1.150
  139PJ2     HB 2260   4.004   6.022   1.100
  139PJ2     OG 2261   3.881   6.240   1.184
  139PJ2     HG 2262   3.970   6.248   1.140
  139PJ2     OD 2263   3.756   6.067   1.340
  140POX     CD 2264   3.706   6.181   1.410
  140POX     CE 2265   3.617   6.175   1.534
  140POX     OE 2266   3.531   6.287   1.558
  140POX    C1A 2267   3.411   6.284   1.502
  140POX    O1A 2268   3.377   6.206   1.412
  140POX    C1B 2269   3.334   6.401   1.548
  140POX    C1C 2270   3.283   6.398   1.693
  140POX    C1D 2271   3.237   6.540   1.726
  140POX    C1E 2272   3.354   6.612   1.792
  140POX    C1F 2273   3.349   6.760   1.829
  140POX    C1G 2274   3.270   6.790   1.956
  140POX    C1H 2275   3.278   6.697   2.078
  140POX    C1I 2276   3.424   6.688   2.124
  140POX    C1J 2277   3.471   6.700   2.248
  140POX    C1K 2278   3.372   6.726   2.362
  140POX    C1L 2279   3.427   6.788   2.491
  140POX    C1M 2280   3.327   6.793   2.606
  140POX    C1N 2281   3.386   6.905   2.692
  140POX    C1O 2282   3.392   6.866   2.840
  140POX    C1P 2283   3.434   6.983   2.928
  140POX    C1Q 2284   3.421   6.958   3.078
  140POX    C1R 2285   3.278   6.990   3.122
  140POX     CZ 2286   3.702   6.135   1.655
  140POX     OZ 2287   3.634   6.132   1.781
  140POX    C2A 2288   3.698   6.153   1.895
  140POX    O2A 2289   3.821   6.157   1.895
  140POX    C2B 2290   3.613   6.145   2.016
  140POX    C2C 2291   3.649   6.248   2.123
  140POX    C2D 2292   3.572   6.238   2.255
  140POX    C2E 2293   3.629   6.341   2.353
  140POX    C2F 2294   3.600   6.303   2.498
  140POX    C2G 2295   3.641   6.411   2.597
  140POX    C2H 2296   3.592   6.382   2.739
  140POX    C2I 2297   3.623   6.501   2.830
  140POX    C2J 2298   3.609   6.468   2.979
  140POX    C2K 2299   3.694   6.574   3.049
  140POX    C2L 2300   3.687   6.555   3.200
  140POX    C2M 2301   3.810   6.629   3.255
  140POX    C2N 2302   3.815   6.603   3.405
  140POX    C2O 2303   3.935   6.678   3.463
  140POX    C2P 2304   4.072   6.621   3.427
  141CHL    CN1 2305   2.826   6.164   1.019
  141CHL    CN2 2306   2.674   6.026   1.123
  141CHL    CN3 2307   2.785   6.196   1.254
  141CHL    NTM 2308   2.723   6.165   1.124
  141CHL     CB 2309   2.623   6.264   1.084
  142PJ2     CA 2310   2.512   6.310   1.178
  142PJ2     OA 2311   2.436   6.207   1.242
  142PJ2      P 2312   2.312   6.260   1.331
  142PJ2     OB 2313   2.234   6.349   1.242
  142PJ2     HB 2314   2.296   6.418   1.207
  142PJ2     OG 2315   2.247   6.143   1.393
  142PJ2     HG 2316   2.209   6.084   1.322
  142PJ2     OD 2317   2.386   6.347   1.445
  143POX     CD 2318   2.488   6.298   1.532
  143POX     CE 2319   2.521   6.396   1.645
  143POX     OE 2320   2.610   6.324   1.730
  143POX    C1A 2321   2.736   6.291   1.702
  143POX    O1A 2322   2.787   6.333   1.598
  143POX    C1B 2323   2.800   6.225   1.818
  143POX    C1C 2324   2.886   6.324   1.897
  143POX    C1D 2325   2.954   6.256   2.016
  143POX    C1E 2326   3.022   6.364   2.100
  143POX    C1F 2327   3.080   6.296   2.224
  143POX    C1G 2328   3.109   6.383   2.347
  143POX    C1H 2329   3.150   6.294   2.464
  143POX    C1I 2330   3.191   6.391   2.574
  143POX    C1J 2331   3.170   6.374   2.704
  143POX    C1K 2332   3.140   6.236   2.764
  143POX    C1L 2333   3.269   6.184   2.826
  143POX    C1M 2334   3.231   6.072   2.923
  143POX    C1N 2335   3.193   5.937   2.860
  143POX    C1O 2336   3.176   5.819   2.956
  143POX    C1P 2337   3.085   5.709   2.903
  143POX    C1Q 2338   3.118   5.574   2.968
  143POX    C1R 2339   3.009   5.476   2.921
  143POX     CZ 2340   2.387   6.426   1.713
  143POX     OZ 2341   2.372   6.552   1.779
  143POX    C2A 2342   2.256   6.563   1.843
  143POX    O2A 2343   2.161   6.487   1.827
  143POX    C2B 2344   2.256   6.687   1.924
  143POX    C2C 2345   2.193   6.804   1.847
  143POX    C2D 2346   2.178   6.921   1.944
  143POX    C2E 2347   2.055   6.909   2.034
  143POX    C2F 2348   2.040   7.015   2.144
  143POX    C2G 2349   1.920   6.984   2.233
  143POX    C2H 2350   1.920   7.082   2.351
  143POX    C2I 2351   1.826   7.048   2.467
  143POX    C2J 2352   1.875   7.113   2.597
  143POX    C2K 2353   1.789   7.056   2.710
  143POX    C2L 2354   1.846   7.124   2.835
  143POX    C2M 2355   1.780   7.092   2.969
  143POX    C2N 2356   1.654   7.171   3.003
  143POX    C2O 2357   1.597   7.148   3.143
  143POX    C2P 2358   1.456   7.204   3.161
  144CHL    CN1 2359   2.838   3.657   1.452
  144CHL    CN2 2360   2.777   3.578   1.229
  144CHL    CN3 2361   2.617   3.657   1.394
  144CHL    NTM 2362   2.751   3.676   1.335
  144CHL     CB 2363   2.771   3.810   1.277
  145PJ2     CA 2364   2.911   3.868   1.258
  145PJ2     OA 2365   3.018   3.788   1.206
  145PJ2      P 2366   3.144   3.883   1.171
  145PJ2     OB 2367   3.258   3.810   1.113
  145PJ2     HB 2368   3.338   3.860   1.146
  145PJ2     OG 2369   3.103   3.999   1.090
  145PJ2     HG 2370   3.028   4.041   1.140
  145PJ2     OD 2371   3.200   3.930   1.315
  146POX     CD 2372   3.293   3.839   1.374
  146POX     CE 2373   3.377   3.913   1.478
  146POX     OE 2374   3.492   3.839   1.520
  146POX    C1A 2375   3.609   3.880   1.472
  146POX    O1A 2376   3.614   3.978   1.397
  146POX    C1B 2377   3.727   3.806   1.521
  146POX    C1C 2378   3.809   3.865   1.636
  146POX    C1D 2379   3.747   3.839   1.774
  146POX    C1E 2380   3.763   3.964   1.860
  146POX    C1F 2381   3.719   3.946   2.005
  146POX    C1G 2382   3.567   3.957   2.012
  146POX    C1H 2383   3.516   3.997   2.151
  146POX    C1I 2384   3.371   4.044   2.149
  146POX    C1J 2385   3.314   4.109   2.250
  146POX    C1K 2386   3.361   4.153   2.389
  146POX    C1L 2387   3.340   4.064   2.511
  146POX    C1M 2388   3.387   4.124   2.644
  146POX    C1N 2389   3.386   4.032   2.766
  146POX    C1O 2390   3.243   3.986   2.797
  146POX    C1P 2391   3.238   3.893   2.919
  146POX    C1Q 2392   3.105   3.820   2.937
  146POX    C1R 2393   3.120   3.701   2.843
  146POX     CZ 2394   3.290   3.965   1.593
  146POX     OZ 2395   3.223   3.868   1.672
  146POX    C2A 2396   3.133   3.915   1.759
  146POX    O2A 2397   3.089   4.029   1.743
  146POX    C2B 2398   3.076   3.814   1.851
  146POX    C2C 2399   3.054   3.864   1.994
  146POX    C2D 2400   3.056   3.746   2.092
  146POX    C2E 2401   3.036   3.783   2.239
  146POX    C2F 2402   2.888   3.803   2.270
  146POX    C2G 2403   2.876   3.852   2.415
  146POX    C2H 2404   2.734   3.908   2.425
  146POX    C2I 2405   2.716   3.961   2.567
  146POX    C2J 2406   2.590   4.047   2.579
  146POX    C2K 2407   2.587   4.119   2.714
  146POX    C2L 2408   2.613   4.022   2.830
  146POX    C2M 2409   2.574   4.087   2.963
  146POX    C2N 2410   2.628   4.001   3.076
  146POX    C2O 2411   2.551   3.871   3.101
  146POX    C2P 2412   2.596   3.786   3.220
  147CHL    CN1 2413   4.299   1.044   0.743
  147CHL    CN2 2414   4.444   0.941   0.901
  147CHL    CN3 2415   4.233   0.844   0.856
  147CHL    NTM 2416   4.304   0.972   0.871
  147CHL     CB 2417   4.241   1.052   0.977
  148PJ2     CA 2418   4.105   1.115   0.947
  148PJ2     OA 2419   4.001   1.021   0.923
  148PJ2      P 2420   3.855   1.085   0.947
  148PJ2     OB 2421   3.862   1.215   0.877
  148PJ2     HB 2422   3.950   1.220   0.830
  148PJ2     OG 2423   3.760   0.983   0.898
  148PJ2     HG 2424   3.782   0.900   0.949
  148PJ2     OD 2425   3.833   1.109   1.104
  149POX     CD 2426   3.813   0.998   1.191
  149POX     CE 2427   3.873   1.007   1.332
  149POX     OE 2428   3.850   0.882   1.397
  149POX    C1A 2429   3.946   0.790   1.393
  149POX    O1A 2430   4.048   0.812   1.327
  149POX    C1B 2431   3.925   0.664   1.468
  149POX    C1C 2432   3.962   0.694   1.614
  149POX    C1D 2433   3.928   0.574   1.702
  149POX    C1E 2434   3.977   0.581   1.847
  149POX    C1F 2435   3.879   0.504   1.935
  149POX    C1G 2436   3.929   0.533   2.076
  149POX    C1H 2437   3.864   0.448   2.186
  149POX    C1I 2438   3.894   0.495   2.328
  149POX    C1J 2439   3.839   0.455   2.443
  149POX    C1K 2440   3.739   0.339   2.450
  149POX    C1L 2441   3.595   0.390   2.448
  149POX    C1M 2442   3.491   0.279   2.447
  149POX    C1N 2443   3.348   0.333   2.438
  149POX    C1O 2444   3.241   0.224   2.434
  149POX    C1P 2445   3.235   0.143   2.564
  149POX    C1Q 2446   3.174   0.004   2.548
  149POX    C1R 2447   3.259  -0.088   2.460
  149POX     CZ 2448   3.800   1.122   1.402
  149POX     OZ 2449   3.856   1.177   1.521
  149POX    C2A 2450   3.798   1.287   1.569
  149POX    O2A 2451   3.697   1.342   1.527
  149POX    C2B 2452   3.862   1.338   1.693
  149POX    C2C 2453   3.765   1.337   1.811
  149POX    C2D 2454   3.822   1.330   1.953
  149POX    C2E 2455   3.875   1.459   2.014
  149POX    C2F 2456   3.953   1.439   2.145
  149POX    C2G 2457   3.880   1.340   2.236
  149POX    C2H 2458   3.959   1.320   2.365
  149POX    C2I 2459   3.887   1.235   2.471
  149POX    C2J 2460   3.967   1.234   2.601
  149POX    C2K 2461   3.889   1.162   2.711
  149POX    C2L 2462   3.937   1.204   2.850
  149POX    C2M 2463   4.059   1.122   2.892
  149POX    C2N 2464   4.106   1.141   3.036
  149POX    C2O 2465   4.232   1.065   3.076
  149POX    C2P 2466   4.278   1.074   3.222
  150CHL    CN1 2467   3.068   2.665   0.844
  150CHL    CN2 2468   3.067   2.874   0.744
  150CHL    CN3 2469   3.283   2.763   0.774
  150CHL    NTM 2470   3.149   2.786   0.830
  150CHL     CB 2471   3.156   2.848   0.963
  151PJ2     CA 2472   3.205   2.992   0.981
  151PJ2     OA 2473   3.344   2.987   1.015
  151PJ2      P 2474   3.398   3.134   1.052
  151PJ2     OB 2475   3.539   3.167   1.023
  151PJ2     HB 2476   3.601   3.098   1.061
  151PJ2     OG 2477   3.293   3.222   0.996
  151PJ2     HG 2478   3.219   3.162   0.966
  151PJ2     OD 2479   3.379   3.140   1.212
  152POX     CD 2480   3.483   3.081   1.289
  152POX     CE 2481   3.467   3.111   1.438
  152POX     OE 2482   3.590   3.106   1.512
  152POX    C1A 2483   3.657   3.221   1.517
  152POX    O1A 2484   3.638   3.311   1.436
  152POX    C1B 2485   3.770   3.216   1.612
  152POX    C1C 2486   3.784   3.355   1.674
  152POX    C1D 2487   3.877   3.361   1.796
  152POX    C1E 2488   3.872   3.495   1.868
  152POX    C1F 2489   3.959   3.496   1.994
  152POX    C1G 2490   3.868   3.461   2.112
  152POX    C1H 2491   3.952   3.425   2.235
  152POX    C1I 2492   3.862   3.431   2.358
  152POX    C1J 2493   3.833   3.332   2.443
  152POX    C1K 2494   3.892   3.191   2.436
  152POX    C1L 2495   3.802   3.088   2.505
  152POX    C1M 2496   3.819   3.076   2.656
  152POX    C1N 2497   3.778   3.195   2.743
  152POX    C1O 2498   3.794   3.188   2.895
  152POX    C1P 2499   3.698   3.080   2.943
  152POX    C1Q 2500   3.732   3.046   3.089
  152POX    C1R 2501   3.659   2.922   3.141
  152POX     CZ 2502   3.362   3.007   1.477
  152POX     OZ 2503   3.308   3.032   1.607
  152POX    C2A 2504   3.205   2.954   1.639
  152POX    O2A 2505   3.158   2.862   1.572
  152POX    C2B 2506   3.141   3.003   1.763
  152POX    C2C 2507   3.070   2.895   1.847
  152POX    C2D 2508   3.012   2.963   1.971
  152POX    C2E 2509   3.001   2.876   2.096
  152POX    C2F 2510   2.896   2.941   2.187
  152POX    C2G 2511   2.876   2.868   2.320
  152POX    C2H 2512   2.855   2.959   2.441
  152POX    C2I 2513   2.844   2.883   2.573
  152POX    C2J 2514   2.806   2.983   2.683
  152POX    C2K 2515   2.777   2.920   2.819
  152POX    C2L 2516   2.641   2.851   2.822
  152POX    C2M 2517   2.611   2.791   2.960
  152POX    C2N 2518   2.536   2.891   3.048
  152POX    C2O 2519   2.489   2.840   3.184
  152POX    C2P 2520   2.374   2.739   3.169
  153CHL    CN1 2521   1.555   6.256   0.897
  153CHL    CN2 2522   1.373   6.124   0.991
  153CHL    CN3 2523   1.346   6.268   0.798
  153CHL    NTM 2524   1.411   6.252   0.929
  153CHL     CB 2525   1.372   6.357   1.024
  154PJ2     CA 2526   1.230   6.413   1.031
  154PJ2     OA 2527   1.123   6.318   1.039
  154PJ2      P 2528   0.990   6.394   1.086
  154PJ2     OB 2529   0.978   6.508   0.993
  154PJ2     HB 2530   0.896   6.561   1.016
  154PJ2     OG 2531   0.889   6.287   1.068
  154PJ2     HG 2532   0.910   6.244   0.980
  154PJ2     OD 2533   1.011   6.425   1.243
  155POX     CD 2534   1.010   6.310   1.328
  155POX     CE 2535   1.067   6.354   1.463
  155POX     OE 2536   1.095   6.250   1.557
  155POX    C1A 2537   1.220   6.221   1.592
  155POX    O1A 2538   1.309   6.289   1.541
  155POX    C1B 2539   1.228   6.104   1.683
  155POX    C1C 2540   1.237   6.138   1.832
  155POX    C1D 2541   1.107   6.205   1.876
  155POX    C1E 2542   1.107   6.245   2.024
  155POX    C1F 2543   1.157   6.124   2.104
  155POX    C1G 2544   1.162   6.150   2.255
  155POX    C1H 2545   1.227   6.024   2.314
  155POX    C1I 2546   1.204   6.016   2.465
  155POX    C1J 2547   1.295   6.056   2.553
  155POX    C1K 2548   1.434   6.112   2.521
  155POX    C1L 2549   1.507   6.148   2.650
  155POX    C1M 2550   1.659   6.135   2.634
  155POX    C1N 2551   1.731   6.194   2.756
  155POX    C1O 2552   1.879   6.155   2.756
  155POX    C1P 2553   1.906   6.225   2.889
  155POX    C1Q 2554   2.032   6.312   2.883
  155POX    C1R 2555   2.081   6.342   3.025
  155POX     CZ 2556   0.961   6.452   1.512
  155POX     OZ 2557   1.010   6.548   1.607
  155POX    C2A 2558   0.929   6.645   1.649
  155POX    O2A 2559   0.834   6.680   1.580
  155POX    C2B 2560   0.985   6.724   1.761
  155POX    C2C 2561   0.953   6.671   1.901
  155POX    C2D 2562   1.045   6.742   2.001
  155POX    C2E 2563   0.999   6.730   2.147
  155POX    C2F 2564   0.927   6.863   2.169
  155POX    C2G 2565   0.979   6.926   2.299
  155POX    C2H 2566   0.938   6.850   2.424
  155POX    C2I 2567   0.797   6.874   2.480
  155POX    C2J 2568   0.757   6.769   2.584
  155POX    C2K 2569   0.610   6.779   2.627
  155POX    C2L 2570   0.576   6.666   2.724
  155POX    C2M 2571   0.641   6.670   2.862
  155POX    C2N 2572   0.618   6.550   2.955
  155POX    C2O 2573   0.657   6.424   2.877
  155POX    C2P 2574   0.660   6.304   2.972
  156CHL    CN1 2575   4.528   7.115   0.636
  156CHL    CN2 2576   4.712   7.254   0.610
  156CHL    CN3 2577   4.707   7.100   0.794
  156CHL    NTM 2578   4.626   7.193   0.713
  156CHL     CB 2579   4.556   7.292   0.795
  157PJ2     CA 2580   4.633   7.403   0.866
  157PJ2     OA 2581   4.733   7.358   0.958
  157PJ2      P 2582   4.843   7.465   1.006
  157PJ2     OB 2583   4.962   7.391   1.057
  157PJ2     HB 2584   4.934   7.303   1.094
  157PJ2     OG 2585   4.851   7.553   0.888
  157PJ2     HG 2586   4.943   7.592   0.875
  157PJ2     OD 2587   4.761   7.553   1.112
  158POX     CD 2588   4.786   7.508   1.245
  158POX     CE 2589   4.732   7.595   1.360
  158POX     OE 2590   4.788   7.535   1.477
  158POX    C1A 2591   4.897   7.586   1.532
  158POX    O1A 2592   4.941   7.696   1.498
  158POX    C1B 2593   4.919   7.532   1.668
  158POX    C1C 2594   4.870   7.622   1.781
  158POX    C1D 2595   4.935   7.560   1.905
  158POX    C1E 2596   4.885   7.617   2.038
  158POX    C1F 2597   4.936   7.546   2.164
  158POX    C1G 2598   4.872   7.605   2.290
  158POX    C1H 2599   4.954   7.577   2.416
  158POX    C1I 2600   4.931   7.676   2.531
  158POX    C1J 2601   4.905   7.645   2.658
  158POX    C1K 2602   4.886   7.500   2.704
  158POX    C1L 2603   4.820   7.503   2.842
  158POX    C1M 2604   4.800   7.361   2.896
  158POX    C1N 2605   4.714   7.363   3.022
  158POX    C1O 2606   4.791   7.396   3.150
  158POX    C1P 2607   4.715   7.388   3.283
  158POX    C1Q 2608   4.805   7.426   3.401
  158POX    C1R 2609   4.847   7.573   3.393
  158POX     CZ 2610   4.579   7.604   1.358
  158POX     OZ 2611   4.499   7.623   1.475
  158POX    C2A 2612   4.491   7.743   1.532
  158POX    O2A 2613   4.533   7.836   1.463
  158POX    C2B 2614   4.422   7.755   1.662
  158POX    C2C 2615   4.518   7.815   1.764
  158POX    C2D 2616   4.451   7.825   1.901
  158POX    C2E 2617   4.416   7.697   1.977
  158POX    C2F 2618   4.403   7.721   2.128
  158POX    C2G 2619   4.372   7.590   2.201
  158POX    C2H 2620   4.338   7.603   2.350
  158POX    C2I 2621   4.459   7.650   2.431
  158POX    C2J 2622   4.402   7.694   2.566
  158POX    C2K 2623   4.508   7.698   2.676
  158POX    C2L 2624   4.440   7.720   2.811
  158POX    C2M 2625   4.526   7.734   2.937
  158POX    C2N 2626   4.601   7.866   2.952
  158POX    C2O 2627   4.652   7.881   3.095
  158POX    C2P 2628   4.559   7.959   3.189
  159CHL    CN1 2629   3.276   0.176   1.125
  159CHL    CN2 2630   3.101   0.033   1.044
  159CHL    CN3 2631   3.165   0.214   0.921
  159CHL    NTM 2632   3.221   0.108   1.007
  159CHL     CB 2633   3.317   0.017   0.943
  160PJ2     CA 2634   3.439   0.066   0.864
  160PJ2     OA 2635   3.548   0.132   0.929
  160PJ2      P 2636   3.647   0.037   1.012
  160PJ2     OB 2637   3.626  -0.100   0.961
  160PJ2     HB 2638   3.542  -0.130   1.006
  160PJ2     OG 2639   3.779   0.103   0.994
  160PJ2     HG 2640   3.851   0.033   0.998
  160PJ2     OD 2641   3.574   0.043   1.155
  161POX     CD 2642   3.643   0.106   1.263
  161POX     CE 2643   3.603   0.047   1.398
  161POX     OE 2644   3.649   0.118   1.514
  161POX    C1A 2645   3.567   0.217   1.549
  161POX    O1A 2646   3.471   0.254   1.482
  161POX    C1B 2647   3.604   0.257   1.687
  161POX    C1C 2648   3.544   0.187   1.809
  161POX    C1D 2649   3.641   0.187   1.927
  161POX    C1E 2650   3.596   0.091   2.038
  161POX    C1F 2651   3.678   0.088   2.167
  161POX    C1G 2652   3.639  -0.049   2.222
  161POX    C1H 2653   3.704  -0.052   2.360
  161POX    C1I 2654   3.656  -0.173   2.439
  161POX    C1J 2655   3.604  -0.164   2.562
  161POX    C1K 2656   3.583  -0.040   2.649
  161POX    C1L 2657   3.701  -0.020   2.745
  161POX    C1M 2658   3.684   0.115   2.815
  161POX    C1N 2659   3.571   0.133   2.916
  161POX    C1O 2660   3.593   0.271   2.977
  161POX    C1P 2661   3.518   0.291   3.109
  161POX    C1Q 2662   3.543   0.179   3.211
  161POX    C1R 2663   3.471   0.202   3.344
  161POX     CZ 2664   3.640  -0.101   1.391
  161POX     OZ 2665   3.614  -0.184   1.505
  161POX    C2A 2666   3.489  -0.225   1.520
  161POX    O2A 2667   3.401  -0.206   1.436
  161POX    C2B 2668   3.465  -0.290   1.651
  161POX    C2C 2669   3.435  -0.187   1.760
  161POX    C2D 2670   3.285  -0.158   1.747
  161POX    C2E 2671   3.238  -0.038   1.829
  161POX    C2F 2672   3.215  -0.069   1.978
  161POX    C2G 2673   3.176   0.054   2.060
  161POX    C2H 2674   3.035   0.099   2.020
  161POX    C2I 2675   2.919   0.022   2.084
  161POX    C2J 2676   2.931   0.057   2.233
  161POX    C2K 2677   2.816  -0.011   2.308
  161POX    C2L 2678   2.793   0.070   2.437
  161POX    C2M 2679   2.676   0.007   2.513
  161POX    C2N 2680   2.683   0.069   2.652
  161POX    C2O 2681   2.579  -0.002   2.739
  161POX    C2P 2682   2.568   0.040   2.885
  162CHL    CN1 2683   2.727   1.678   0.749
  162CHL    CN2 2684   2.766   1.684   0.991
  162CHL    CN3 2685   2.935   1.753   0.820
  162CHL    NTM 2686   2.794   1.746   0.861
  162CHL     CB 2687   2.751   1.887   0.861
  163PJ2     CA 2688   2.613   1.944   0.892
  163PJ2     OA 2689   2.577   1.914   1.027
  163PJ2      P 2690   2.435   1.984   1.059
  163PJ2     OB 2691   2.459   2.128   1.078
  163PJ2     HB 2692   2.386   2.184   1.039
  163PJ2     OG 2693   2.336   1.938   0.959
  163PJ2     HG 2694   2.368   1.859   0.906
  163PJ2     OD 2695   2.380   1.907   1.190
  164POX     CD 2696   2.471   1.927   1.298
  164POX     CE 2697   2.417   1.908   1.440
  164POX     OE 2698   2.520   1.943   1.533
  164POX    C1A 2699   2.550   2.072   1.542
  164POX    O1A 2700   2.508   2.165   1.473
  164POX    C1B 2701   2.636   2.090   1.661
  164POX    C1C 2702   2.556   2.108   1.790
  164POX    C1D 2703   2.644   2.110   1.915
  164POX    C1E 2704   2.573   2.059   2.041
  164POX    C1F 2705   2.675   2.038   2.153
  164POX    C1G 2706   2.601   1.989   2.278
  164POX    C1H 2707   2.702   1.944   2.384
  164POX    C1I 2708   2.630   1.877   2.501
  164POX    C1J 2709   2.680   1.864   2.624
  164POX    C1K 2710   2.804   1.939   2.675
  164POX    C1L 2711   2.813   1.970   2.824
  164POX    C1M 2712   2.951   2.006   2.880
  164POX    C1N 2713   2.938   2.049   3.026
  164POX    C1O 2714   3.077   2.098   3.065
  164POX    C1P 2715   3.098   2.119   3.215
  164POX    C1Q 2716   3.055   1.996   3.294
  164POX    C1R 2717   3.022   2.041   3.436
  164POX     CZ 2718   2.365   1.764   1.451
  164POX     OZ 2719   2.320   1.714   1.577
  164POX    C2A 2720   2.390   1.612   1.624
  164POX    O2A 2721   2.467   1.546   1.554
  164POX    C2B 2722   2.355   1.597   1.767
  164POX    C2C 2723   2.401   1.475   1.848
  164POX    C2D 2724   2.368   1.484   1.997
  164POX    C2E 2725   2.434   1.382   2.089
  164POX    C2F 2726   2.499   1.440   2.215
  164POX    C2G 2727   2.521   1.338   2.326
  164POX    C2H 2728   2.557   1.418   2.452
  164POX    C2I 2729   2.547   1.315   2.565
  164POX    C2J 2730   2.626   1.382   2.678
  164POX    C2K 2731   2.603   1.290   2.799
  164POX    C2L 2732   2.701   1.328   2.910
  164POX    C2M 2733   2.704   1.243   3.037
  164POX    C2N 2734   2.684   1.336   3.156
  164POX    C2O 2735   2.617   1.272   3.278
  164POX    C2P 2736   2.705   1.161   3.335
  165CHL    CN1 2737   4.283   2.451   0.918
  165CHL    CN2 2738   4.471   2.510   1.057
  165CHL    CN3 2739   4.474   2.596   0.846
  165CHL    NTM 2740   4.380   2.556   0.952
  165CHL     CB 2741   4.299   2.670   0.999
  166PJ2     CA 2742   4.368   2.805   1.024
  166PJ2     OA 2743   4.464   2.801   1.130
  166PJ2      P 2744   4.532   2.942   1.164
  166PJ2     OB 2745   4.617   2.967   1.045
  166PJ2     HB 2746   4.596   2.895   0.979
  166PJ2     OG 2747   4.417   3.033   1.183
  166PJ2     HG 2748   4.437   3.108   1.247
  166PJ2     OD 2749   4.610   2.899   1.298
  167POX     CD 2750   4.523   2.872   1.409
  167POX     CE 2751   4.586   2.830   1.541
  167POX     OE 2752   4.483   2.810   1.639
  167POX    C1A 2753   4.511   2.726   1.737
  167POX    O1A 2754   4.591   2.634   1.719
  167POX    C1B 2755   4.405   2.742   1.839
  167POX    C1C 2756   4.466   2.714   1.977
  167POX    C1D 2757   4.547   2.827   2.041
  167POX    C1E 2758   4.579   2.785   2.185
  167POX    C1F 2759   4.679   2.884   2.246
  167POX    C1G 2760   4.743   2.805   2.360
  167POX    C1H 2761   4.838   2.903   2.430
  167POX    C1I 2762   4.899   2.833   2.552
  167POX    C1J 2763   4.929   2.900   2.664
  167POX    C1K 2764   4.909   3.047   2.700
  167POX    C1L 2765   4.774   3.067   2.770
  167POX    C1M 2766   4.791   3.032   2.918
  167POX    C1N 2767   4.666   3.045   3.005
  167POX    C1O 2768   4.698   3.023   3.153
  167POX    C1P 2769   4.585   3.020   3.257
  167POX    C1Q 2770   4.646   3.060   3.391
  167POX    C1R 2771   4.546   3.074   3.506
  167POX     CZ 2772   4.696   2.935   1.559
  167POX     OZ 2773   4.767   2.900   1.678
  167POX    C2A 2774   4.882   2.961   1.708
  167POX    O2A 2775   4.942   3.029   1.626
  167POX    C2B 2776   4.932   2.931   1.845
  167POX    C2C 2777   4.983   3.054   1.918
  167POX    C2D 2778   4.867   3.104   2.005
  167POX    C2E 2779   4.918   3.218   2.093
  167POX    C2F 2780   4.819   3.247   2.206
  167POX    C2G 2781   4.888   3.309   2.327
  167POX    C2H 2782   4.804   3.354   2.446
  167POX    C2I 2783   4.883   3.436   2.548
  167POX    C2J 2784   4.824   3.493   2.677
  167POX    C2K 2785   4.912   3.440   2.791
  167POX    C2L 2786   4.862   3.504   2.921
  167POX    C2M 2787   4.741   3.435   2.984
  167POX    C2N 2788   4.697   3.495   3.117
  167POX    C2O 2789   4.563   3.451   3.178
  167POX    C2P 2790   4.449   3.523   3.106
  168CHL    CN1 2791   2.877   7.114   1.249
  168CHL    CN2 2792   2.978   7.330   1.259
  168CHL    CN3 2793   3.031   7.174   1.426
  168CHL    NTM 2794   2.921   7.220   1.340
  168CHL     CB 2795   2.804   7.255   1.422
  169PJ2     CA 2796   2.691   7.339   1.361
  169PJ2     OA 2797   2.721   7.475   1.332
  169PJ2      P 2798   2.594   7.548   1.265
  169PJ2     OB 2799   2.604   7.497   1.127
  169PJ2     HB 2800   2.693   7.528   1.093
  169PJ2     OG 2801   2.474   7.512   1.345
  169PJ2     HG 2802   2.508   7.465   1.426
  169PJ2     OD 2803   2.621   7.706   1.275
  170POX     CD 2804   2.693   7.752   1.390
  170POX     CE 2805   2.704   7.904   1.403
  170POX     OE 2806   2.783   7.941   1.517
  170POX    C1A 2807   2.898   8.007   1.509
  170POX    O1A 2808   2.933   8.050   1.399
  170POX    C1B 2809   2.979   8.021   1.632
  170POX    C1C 2810   3.130   8.042   1.621
  170POX    C1D 2811   3.197   8.064   1.756
  170POX    C1E 2812   3.333   8.132   1.739
  170POX    C1F 2813   3.406   8.138   1.874
  170POX    C1G 2814   3.331   8.242   1.958
  170POX    C1H 2815   3.422   8.271   2.077
  170POX    C1I 2816   3.371   8.393   2.155
  170POX    C1J 2817   3.371   8.386   2.288
  170POX    C1K 2818   3.401   8.266   2.376
  170POX    C1L 2819   3.462   8.281   2.516
  170POX    C1M 2820   3.363   8.347   2.612
  170POX    C1N 2821   3.420   8.346   2.754
  170POX    C1O 2822   3.368   8.453   2.851
  170POX    C1P 2823   3.448   8.460   2.981
  170POX    C1Q 2824   3.415   8.593   3.048
  170POX    C1R 2825   3.390   8.580   3.199
  170POX     CZ 2826   2.569   7.975   1.398
  170POX     OZ 2827   2.477   7.912   1.488
  170POX    C2A 2828   2.358   7.970   1.505
  170POX    O2A 2829   2.325   8.063   1.432
  170POX    C2B 2830   2.253   7.886   1.566
  170POX    C2C 2831   2.276   7.861   1.715
  170POX    C2D 2832   2.228   7.978   1.802
  170POX    C2E 2833   2.214   7.913   1.940
  170POX    C2F 2834   2.171   8.006   2.054
  170POX    C2G 2835   2.159   7.935   2.189
  170POX    C2H 2836   2.134   8.030   2.307
  170POX    C2I 2837   2.207   7.970   2.427
  170POX    C2J 2838   2.196   8.053   2.555
  170POX    C2K 2839   2.242   7.967   2.672
  170POX    C2L 2840   2.155   7.844   2.701
  170POX    C2M 2841   2.015   7.887   2.745
  170POX    C2N 2842   2.001   7.959   2.880
  170POX    C2O 2843   2.077   7.911   3.004
  170POX    C2P 2844   2.039   7.987   3.131
  171CHL    CN1 2845   2.877   1.098   0.981
  171CHL    CN2 2846   3.050   0.979   0.853
  171CHL    CN3 2847   3.101   1.173   0.997
  171CHL    NTM 2848   3.017   1.054   0.975
  171CHL     CB 2849   3.056   0.974   1.092
  172PJ2     CA 2850   2.978   0.843   1.105
  172PJ2     OA 2851   2.840   0.853   1.143
  172PJ2      P 2852   2.734   0.742   1.096
  172PJ2     OB 2853   2.598   0.801   1.090
  172PJ2     HB 2854   2.563   0.863   1.159
  172PJ2     OG 2855   2.791   0.692   0.969
  172PJ2     HG 2856   2.742   0.729   0.890
  172PJ2     OD 2857   2.753   0.629   1.210
  173POX     CD 2858   2.682   0.657   1.331
  173POX     CE 2859   2.731   0.573   1.449
  173POX     OE 2860   2.656   0.586   1.570
  173POX    C1A 2861   2.578   0.485   1.607
  173POX    O1A 2862   2.572   0.384   1.537
  173POX    C1B 2863   2.512   0.507   1.737
  173POX    C1C 2864   2.589   0.436   1.849
  173POX    C1D 2865   2.513   0.447   1.981
  173POX    C1E 2866   2.568   0.341   2.078
  173POX    C1F 2867   2.478   0.354   2.201
  173POX    C1G 2868   2.532   0.449   2.309
  173POX    C1H 2869   2.487   0.407   2.449
  173POX    C1I 2870   2.566   0.493   2.548
  173POX    C1J 2871   2.557   0.490   2.680
  173POX    C1K 2872   2.440   0.415   2.745
  173POX    C1L 2873   2.415   0.477   2.883
  173POX    C1M 2874   2.290   0.411   2.940
  173POX    C1N 2875   2.254   0.487   3.068
  173POX    C1O 2876   2.125   0.424   3.120
  173POX    C1P 2877   2.102   0.468   3.264
  173POX    C1Q 2878   1.962   0.425   3.306
  173POX    C1R 2879   1.930   0.276   3.291
  173POX     CZ 2880   2.874   0.621   1.479
  173POX     OZ 2881   2.909   0.754   1.519
  173POX    C2A 2882   3.033   0.790   1.488
  173POX    O2A 2883   3.095   0.731   1.399
  173POX    C2B 2884   3.075   0.925   1.532
  173POX    C2C 2885   3.073   0.920   1.685
  173POX    C2D 2886   3.116   1.059   1.731
  173POX    C2E 2887   3.077   1.093   1.875
  173POX    C2F 2888   3.165   1.027   1.981
  173POX    C2G 2889   3.111   1.046   2.123
  173POX    C2H 2890   2.972   0.989   2.150
  173POX    C2I 2891   2.906   1.060   2.269
  173POX    C2J 2892   2.993   1.051   2.395
  173POX    C2K 2893   2.941   1.101   2.530
  173POX    C2L 2894   3.052   1.108   2.635
  173POX    C2M 2895   3.053   0.974   2.709
  173POX    C2N 2896   3.001   1.004   2.850
  173POX    C2O 2897   2.923   0.882   2.900
  173POX    C2P 2898   2.848   0.900   3.032
  174CHL    CN1 2899   3.660   1.548   1.283
  174CHL    CN2 2900   3.531   1.578   1.088
  174CHL    CN3 2901   3.602   1.348   1.169
  174CHL    NTM 2902   3.632   1.491   1.151
  174CHL     CB 2903   3.744   1.503   1.056
  175PJ2     CA 2904   3.889   1.504   1.103
  175PJ2     OA 2905   3.910   1.391   1.189
  175PJ2      P 2906   4.070   1.382   1.201
  175PJ2     OB 2907   4.104   1.258   1.275
  175PJ2     HB 2908   4.051   1.258   1.360
  175PJ2     OG 2909   4.136   1.393   1.069
  175PJ2     HG 2910   4.230   1.361   1.076
  175PJ2     OD 2911   4.099   1.508   1.296
  176POX     CD 2912   4.109   1.482   1.436
  176POX     CE 2913   4.140   1.600   1.529
  176POX     OE 2914   4.153   1.553   1.663
  176POX    C1A 2915   4.253   1.598   1.740
  176POX    O1A 2916   4.315   1.695   1.697
  176POX    C1B 2917   4.247   1.554   1.881
  176POX    C1C 2918   4.376   1.548   1.964
  176POX    C1D 2919   4.450   1.415   1.973
  176POX    C1E 2920   4.384   1.311   2.064
  176POX    C1F 2921   4.397   1.363   2.207
  176POX    C1G 2922   4.328   1.273   2.310
  176POX    C1H 2923   4.316   1.328   2.452
  176POX    C1I 2924   4.451   1.355   2.518
  176POX    C1J 2925   4.481   1.351   2.647
  176POX    C1K 2926   4.389   1.329   2.768
  176POX    C1L 2927   4.458   1.347   2.903
  176POX    C1M 2928   4.518   1.483   2.940
  176POX    C1N 2929   4.580   1.446   3.075
  176POX    C1O 2930   4.590   1.568   3.167
  176POX    C1P 2931   4.688   1.668   3.106
  176POX    C1Q 2932   4.739   1.767   3.212
  176POX    C1R 2933   4.865   1.844   3.170
  176POX     CZ 2934   4.041   1.714   1.506
  176POX     OZ 2935   3.917   1.704   1.575
  176POX    C2A 2936   3.829   1.803   1.568
  176POX    O2A 2937   3.832   1.870   1.465
  176POX    C2B 2938   3.705   1.786   1.647
  176POX    C2C 2939   3.719   1.768   1.799
  176POX    C2D 2940   3.581   1.768   1.865
  176POX    C2E 2941   3.599   1.738   2.014
  176POX    C2F 2942   3.526   1.828   2.113
  176POX    C2G 2943   3.551   1.792   2.260
  176POX    C2H 2944   3.701   1.785   2.288
  176POX    C2I 2945   3.746   1.770   2.433
  176POX    C2J 2946   3.673   1.660   2.511
  176POX    C2K 2947   3.752   1.625   2.638
  176POX    C2L 2948   3.720   1.714   2.758
  176POX    C2M 2949   3.575   1.694   2.803
  176POX    C2N 2950   3.547   1.789   2.919
  176POX    C2O 2951   3.400   1.782   2.960
  176POX    C2P 2952   3.357   1.897   3.052
  177CHL    CN1 2953   5.340  -0.002   0.639
  177CHL    CN2 2954   5.109   0.048   0.613
  177CHL    CN3 2955   5.257   0.214   0.700
  177CHL    NTM 2956   5.226   0.071   0.697
  177CHL     CB 2957   5.199   0.024   0.834
  178PJ2     CA 2958   5.066   0.060   0.902
  178PJ2     OA 2959   5.046   0.199   0.927
  178PJ2      P 2960   4.893   0.248   0.931
  178PJ2     OB 2961   4.888   0.390   0.973
  178PJ2     HB 2962   4.798   0.421   1.003
  178PJ2     OG 2963   4.829   0.188   0.812
  178PJ2     HG 2964   4.795   0.259   0.751
  178PJ2     OD 2965   4.854   0.169   1.066
  179POX     CD 2966   4.898   0.219   1.193
  179POX     CE 2967   4.855   0.147   1.321
  179POX     OE 2968   4.898   0.197   1.448
  179POX    C1A 2969   4.837   0.305   1.493
  179POX    O1A 2970   4.743   0.349   1.427
  179POX    C1B 2971   4.889   0.362   1.620
  179POX    C1C 2972   4.927   0.263   1.730
  179POX    C1D 2973   4.966   0.341   1.855
  179POX    C1E 2974   5.042   0.257   1.957
  179POX    C1F 2975   5.019   0.300   2.102
  179POX    C1G 2976   5.125   0.233   2.190
  179POX    C1H 2977   5.064   0.196   2.326
  179POX    C1I 2978   5.130   0.086   2.409
  179POX    C1J 2979   5.105   0.074   2.539
  179POX    C1K 2980   5.035   0.184   2.619
  179POX    C1L 2981   4.987   0.154   2.761
  179POX    C1M 2982   5.108   0.145   2.854
  179POX    C1N 2983   5.063   0.126   2.999
  179POX    C1O 2984   5.175   0.126   3.103
  179POX    C1P 2985   5.127   0.075   3.239
  179POX    C1Q 2986   5.060   0.184   3.323
  179POX    C1R 2987   4.987   0.136   3.449
  179POX     CZ 2988   4.900   0.005   1.286
  179POX     OZ 2989   4.857  -0.104   1.368
  179POX    C2A 2990   4.849  -0.225   1.313
  179POX    O2A 2991   4.851  -0.234   1.191
  179POX    C2B 2992   4.845  -0.338   1.410
  179POX    C2C 2993   4.702  -0.384   1.439
  179POX    C2D 2994   4.711  -0.518   1.512
  179POX    C2E 2995   4.745  -0.500   1.660
  179POX    C2F 2996   4.726  -0.636   1.727
  179POX    C2G 2997   4.756  -0.623   1.877
  179POX    C2H 2998   4.743  -0.749   1.963
  179POX    C2I 2999   4.749  -0.708   2.110
  179POX    C2J 3000   4.706  -0.818   2.207
  179POX    C2K 3001   4.736  -0.772   2.350
  179POX    C2L 3002   4.649  -0.651   2.383
  179POX    C2M 3003   4.630  -0.622   2.532
  179POX    C2N 3004   4.768  -0.589   2.589
  179POX    C2O 3005   4.765  -0.651   2.728
  179POX    C2P 3006   4.905  -0.672   2.787
  180CHL    CN1 3007   3.407   3.764   0.574
  180CHL    CN2 3008   3.222   3.891   0.673
  180CHL    CN3 3009   3.190   3.691   0.554
  180CHL    NTM 3010   3.281   3.758   0.649
  180CHL     CB 3011   3.302   3.695   0.780
  181PJ2     CA 3012   3.192   3.636   0.868
  181PJ2     OA 3013   3.128   3.514   0.828
  181PJ2      P 3014   2.977   3.515   0.883
  181PJ2     OB 3015   2.915   3.646   0.852
  181PJ2     HB 3016   2.985   3.716   0.839
  181PJ2     OG 3017   2.915   3.392   0.829
  181PJ2     HG 3018   2.819   3.394   0.858
  181PJ2     OD 3019   3.010   3.502   1.040
  182POX     CD 3020   3.027   3.367   1.084
  182POX     CE 3021   3.079   3.341   1.226
  182POX     OE 3022   2.977   3.329   1.325
  182POX    C1A 3023   2.979   3.229   1.412
  182POX    O1A 3024   3.081   3.161   1.419
  182POX    C1B 3025   2.859   3.219   1.498
  182POX    C1C 3026   2.877   3.326   1.606
  182POX    C1D 3027   2.748   3.336   1.688
  182POX    C1E 3028   2.743   3.445   1.795
  182POX    C1F 3029   2.854   3.427   1.898
  182POX    C1G 3030   2.789   3.367   2.023
  182POX    C1H 3031   2.888   3.369   2.140
  182POX    C1I 3032   2.818   3.304   2.260
  182POX    C1J 3033   2.838   3.342   2.386
  182POX    C1K 3034   2.937   3.447   2.436
  182POX    C1L 3035   2.903   3.479   2.582
  182POX    C1M 3036   2.921   3.382   2.698
  182POX    C1N 3037   2.856   3.430   2.829
  182POX    C1O 3038   2.935   3.359   2.939
  182POX    C1P 3039   2.896   3.214   2.967
  182POX    C1Q 3040   2.993   3.165   3.075
  182POX    C1R 3041   2.944   3.032   3.134
  182POX     CZ 3042   3.189   3.443   1.256
  182POX     OZ 3043   3.245   3.428   1.387
  182POX    C2A 3044   3.191   3.476   1.499
  182POX    O2A 3045   3.114   3.571   1.487
  182POX    C2B 3046   3.263   3.435   1.621
  182POX    C2C 3047   3.367   3.539   1.665
  182POX    C2D 3048   3.443   3.513   1.795
  182POX    C2E 3049   3.372   3.539   1.928
  182POX    C2F 3050   3.471   3.538   2.045
  182POX    C2G 3051   3.400   3.584   2.173
  182POX    C2H 3052   3.488   3.577   2.298
  182POX    C2I 3053   3.405   3.608   2.422
  182POX    C2J 3054   3.506   3.606   2.536
  182POX    C2K 3055   3.441   3.615   2.674
  182POX    C2L 3056   3.527   3.552   2.783
  182POX    C2M 3057   3.435   3.507   2.897
  182POX    C2N 3058   3.506   3.454   3.022
  182POX    C2O 3059   3.418   3.372   3.117
  182POX    C2P 3060   3.291   3.453   3.144
  183CHL    CN1 3061   5.660   4.443   1.405
  183CHL    CN2 3062   5.567   4.448   1.195
  183CHL    CN3 3063   5.787   4.341   1.222
  183CHL    NTM 3064   5.697   4.450   1.263
  183CHL     CB 3065   5.766   4.577   1.232
  184PJ2     CA 3066   5.694   4.712   1.240
  184PJ2     OA 3067   5.676   4.764   1.371
  184PJ2      P 3068   5.607   4.908   1.395
  184PJ2     OB 3069   5.723   4.998   1.377
  184PJ2     HB 3070   5.705   5.097   1.371
  184PJ2     OG 3071   5.481   4.915   1.318
  184PJ2     HG 3072   5.410   4.871   1.374
  184PJ2     OD 3073   5.578   4.905   1.554
  185POX     CD 3074   5.514   5.023   1.603
  185POX     CE 3075   5.510   5.049   1.753
  185POX     OE 3076   5.426   5.156   1.800
  185POX    C1A 3077   5.296   5.129   1.798
  185POX    O1A 3078   5.247   5.017   1.784
  185POX    C1B 3079   5.207   5.245   1.820
  185POX    C1C 3080   5.179   5.280   1.966
  185POX    C1D 3081   5.076   5.189   2.033
  185POX    C1E 3082   5.072   5.223   2.182
  185POX    C1F 3083   4.997   5.109   2.250
  185POX    C1G 3084   4.939   5.144   2.387
  185POX    C1H 3085   5.039   5.211   2.482
  185POX    C1I 3086   4.958   5.235   2.610
  185POX    C1J 3087   5.007   5.305   2.712
  185POX    C1K 3088   5.144   5.369   2.729
  185POX    C1L 3089   5.216   5.301   2.846
  185POX    C1M 3090   5.359   5.353   2.831
  185POX    C1N 3091   5.454   5.279   2.925
  185POX    C1O 3092   5.594   5.332   2.894
  185POX    C1P 3093   5.653   5.307   2.755
  185POX    C1Q 3094   5.805   5.307   2.749
  185POX    C1R 3095   5.861   5.247   2.620
  185POX     CZ 3096   5.657   5.059   1.795
  185POX     OZ 3097   5.687   5.060   1.934
  185POX    C2A 3098   5.810   5.042   1.983
  185POX    O2A 3099   5.890   4.986   1.908
  185POX    C2B 3100   5.814   5.054   2.130
  185POX    C2C 3101   5.834   4.918   2.197
  185POX    C2D 3102   5.858   4.927   2.348
  185POX    C2E 3103   5.924   4.811   2.421
  185POX    C2F 3104   5.826   4.693   2.422
  185POX    C2G 3105   5.712   4.700   2.524
  185POX    C2H 3106   5.767   4.690   2.666
  185POX    C2I 3107   5.656   4.642   2.759
  185POX    C2J 3108   5.689   4.616   2.906
  185POX    C2K 3109   5.557   4.595   2.981
  185POX    C2L 3110   5.577   4.522   3.114
  185POX    C2M 3111   5.444   4.500   3.186
  185POX    C2N 3112   5.360   4.400   3.107
  185POX    C2O 3113   5.218   4.381   3.161
  185POX    C2P 3114   5.134   4.505   3.130
  186CHL    CN1 3115   3.585   1.998   0.949
  186CHL    CN2 3116   3.519   2.098   0.739
  186CHL    CN3 3117   3.423   2.184   0.935
  186CHL    NTM 3118   3.545   2.122   0.881
  186CHL     CB 3119   3.656   2.219   0.875
  187PJ2     CA 3120   3.708   2.296   0.996
  187PJ2     OA 3121   3.748   2.212   1.105
  187PJ2      P 3122   3.886   2.262   1.172
  187PJ2     OB 3123   3.980   2.149   1.154
  187PJ2     HB 3124   3.964   2.062   1.201
  187PJ2     OG 3125   3.931   2.385   1.105
  187PJ2     HG 3126   3.857   2.452   1.095
  187PJ2     OD 3127   3.865   2.293   1.329
  188POX     CD 3128   3.893   2.186   1.419
  188POX     CE 3129   3.844   2.201   1.563
  188POX     OE 3130   3.907   2.121   1.662
  188POX    C1A 3131   4.008   2.183   1.724
  188POX    O1A 3132   4.046   2.295   1.693
  188POX    C1B 3133   4.061   2.114   1.843
  188POX    C1C 3134   4.073   1.961   1.842
  188POX    C1D 3135   4.120   1.892   1.970
  188POX    C1E 3136   4.023   1.885   2.088
  188POX    C1F 3137   4.092   1.873   2.224
  188POX    C1G 3138   4.143   1.732   2.252
  188POX    C1H 3139   4.145   1.688   2.399
  188POX    C1I 3140   4.225   1.791   2.479
  188POX    C1J 3141   4.236   1.788   2.612
  188POX    C1K 3142   4.189   1.674   2.703
  188POX    C1L 3143   4.210   1.717   2.849
  188POX    C1M 3144   4.143   1.621   2.947
  188POX    C1N 3145   4.160   1.685   3.084
  188POX    C1O 3146   4.123   1.604   3.209
  188POX    C1P 3147   3.975   1.566   3.210
  188POX    C1Q 3148   3.873   1.676   3.240
  188POX    C1R 3149   3.736   1.621   3.201
  188POX     CZ 3150   3.691   2.186   1.568
  188POX     OZ 3151   3.648   2.226   1.698
  188POX    C2A 3152   3.517   2.217   1.719
  188POX    O2A 3153   3.440   2.171   1.634
  188POX    C2B 3154   3.469   2.269   1.848
  188POX    C2C 3155   3.466   2.163   1.958
  188POX    C2D 3156   3.471   2.228   2.097
  188POX    C2E 3157   3.614   2.248   2.149
  188POX    C2F 3158   3.615   2.216   2.299
  188POX    C2G 3159   3.756   2.227   2.356
  188POX    C2H 3160   3.769   2.161   2.494
  188POX    C2I 3161   3.899   2.212   2.556
  188POX    C2J 3162   4.030   2.196   2.479
  188POX    C2K 3163   4.139   2.294   2.522
  188POX    C2L 3164   4.257   2.287   2.425
  188POX    C2M 3165   4.316   2.149   2.396
  188POX    C2N 3166   4.423   2.138   2.287
  188POX    C2O 3167   4.380   2.205   2.156
  188POX    C2P 3168   4.470   2.162   2.040
  189CHL    CN1 3169   7.701   6.460   0.761
  189CHL    CN2 3170   7.770   6.318   0.939
  189CHL    CN3 3171   7.584   6.451   0.984
  189CHL    NTM 3172   7.652   6.380   0.875
  189CHL     CB 3173   7.570   6.264   0.836
  190PJ2     CA 3174   7.493   6.179   0.937
  190PJ2     OA 3175   7.563   6.131   1.052
  190PJ2      P 3176   7.459   6.088   1.166
  190PJ2     OB 3177   7.343   6.028   1.096
  190PJ2     HB 3178   7.303   6.090   1.029
  190PJ2     OG 3179   7.532   5.995   1.255
  190PJ2     HG 3180   7.626   6.029   1.268
  190PJ2     OD 3181   7.422   6.227   1.238
  191POX     CD 3182   7.468   6.267   1.367
  191POX     CE 3183   7.431   6.411   1.405
  191POX     OE 3184   7.498   6.460   1.521
  191POX    C1A 3185   7.506   6.590   1.547
  191POX    O1A 3186   7.477   6.668   1.457
  191POX    C1B 3187   7.556   6.633   1.680
  191POX    C1C 3188   7.441   6.667   1.775
  191POX    C1D 3189   7.474   6.682   1.923
  191POX    C1E 3190   7.339   6.672   1.995
  191POX    C1F 3191   7.366   6.642   2.142
  191POX    C1G 3192   7.400   6.769   2.220
  191POX    C1H 3193   7.373   6.746   2.369
  191POX    C1I 3194   7.385   6.882   2.437
  191POX    C1J 3195   7.436   6.914   2.556
  191POX    C1K 3196   7.502   6.815   2.652
  191POX    C1L 3197   7.496   6.885   2.788
  191POX    C1M 3198   7.516   6.793   2.909
  191POX    C1N 3199   7.646   6.713   2.895
  191POX    C1O 3200   7.690   6.652   3.028
  191POX    C1P 3201   7.749   6.759   3.119
  191POX    C1Q 3202   7.781   6.699   3.256
  191POX    C1R 3203   7.651   6.712   3.335
  191POX     CZ 3204   7.278   6.416   1.413
  191POX     OZ 3205   7.216   6.331   1.509
  191POX    C2A 3206   7.084   6.336   1.500
  191POX    O2A 3207   7.030   6.441   1.466
  191POX    C2B 3208   7.012   6.235   1.580
  191POX    C2C 3209   6.968   6.283   1.719
  191POX    C2D 3210   7.091   6.303   1.809
  191POX    C2E 3211   7.049   6.317   1.955
  191POX    C2F 3212   7.172   6.330   2.045
  191POX    C2G 3213   7.237   6.196   2.080
  191POX    C2H 3214   7.373   6.216   2.147
  191POX    C2I 3215   7.373   6.288   2.282
  191POX    C2J 3216   7.518   6.320   2.320
  191POX    C2K 3217   7.532   6.358   2.467
  191POX    C2L 3218   7.678   6.404   2.480
  191POX    C2M 3219   7.711   6.422   2.628
  191POX    C2N 3220   7.699   6.299   2.718
  191POX    C2O 3221   7.756   6.333   2.856
  191POX    C2P 3222   7.755   6.213   2.951
  192CHL    CN1 3223   0.744   0.558   0.854
  192CHL    CN2 3224   0.874   0.430   1.021
  192CHL    CN3 3225   0.745   0.618   1.080
  192CHL    NTM 3226   0.830   0.563   0.974
  192CHL     CB 3227   0.955   0.640   0.966
  193PJ2     CA 3228   0.956   0.784   0.913
  193PJ2     OA 3229   0.853   0.867   0.968
  193PJ2      P 3230   0.878   1.025   0.946
  193PJ2     OB 3231   0.961   1.049   0.826
  193PJ2     HB 3232   1.026   1.125   0.833
  193PJ2     OG 3233   0.743   1.086   0.944
  193PJ2     HG 3234   0.683   1.013   0.977
  193PJ2     OD 3235   0.966   1.042   1.080
  194POX     CD 3236   0.879   1.016   1.190
  194POX     CE 3237   0.955   1.016   1.323
  194POX     OE 3238   0.887   0.930   1.415
  194POX    C1A 3239   0.918   0.802   1.431
  194POX    O1A 3240   0.997   0.743   1.357
  194POX    C1B 3241   0.819   0.722   1.507
  194POX    C1C 3242   0.868   0.625   1.613
  194POX    C1D 3243   0.923   0.699   1.735
  194POX    C1E 3244   0.939   0.616   1.862
  194POX    C1F 3245   1.014   0.698   1.967
  194POX    C1G 3246   1.007   0.625   2.102
  194POX    C1H 3247   0.989   0.725   2.216
  194POX    C1I 3248   1.124   0.778   2.265
  194POX    C1J 3249   1.166   0.784   2.391
  194POX    C1K 3250   1.082   0.736   2.510
  194POX    C1L 3251   1.095   0.810   2.643
  194POX    C1M 3252   1.242   0.799   2.684
  194POX    C1N 3253   1.254   0.842   2.830
  194POX    C1O 3254   1.394   0.838   2.892
  194POX    C1P 3255   1.419   0.908   3.025
  194POX    C1Q 3256   1.341   0.842   3.140
  194POX    C1R 3257   1.339   0.930   3.265
  194POX     CZ 3258   0.974   1.161   1.367
  194POX     OZ 3259   1.045   1.190   1.487
  194POX    C2A 3260   1.101   1.308   1.510
  194POX    O2A 3261   1.088   1.397   1.426
  194POX    C2B 3262   1.170   1.316   1.640
  194POX    C2C 3263   1.172   1.451   1.711
  194POX    C2D 3264   1.242   1.440   1.847
  194POX    C2E 3265   1.393   1.423   1.859
  194POX    C2F 3266   1.448   1.512   1.970
  194POX    C2G 3267   1.600   1.527   1.979
  194POX    C2H 3268   1.658   1.594   2.104
  194POX    C2I 3269   1.677   1.504   2.226
  194POX    C2J 3270   1.761   1.559   2.342
  194POX    C2K 3271   1.742   1.485   2.475
  194POX    C2L 3272   1.834   1.544   2.582
  194POX    C2M 3273   1.824   1.464   2.712
  194POX    C2N 3274   1.709   1.493   2.808
  194POX    C2O 3275   1.671   1.377   2.899
  194POX    C2P 3276   1.552   1.421   2.984
  195CHL    CN1 3277   3.724   0.488   1.120
  195CHL    CN2 3278   3.548   0.450   0.956
  195CHL    CN3 3279   3.779   0.448   0.896
  195CHL    NTM 3280   3.679   0.512   0.983
  195CHL     CB 3281   3.686   0.656   0.953
  196PJ2     CA 3282   3.574   0.748   1.001
  196PJ2     OA 3283   3.546   0.754   1.141
  196PJ2      P 3284   3.399   0.813   1.167
  196PJ2     OB 3285   3.413   0.960   1.167
  196PJ2     HB 3286   3.334   1.009   1.206
  196PJ2     OG 3287   3.310   0.749   1.067
  196PJ2     HG 3288   3.364   0.687   1.010
  196PJ2     OD 3289   3.379   0.773   1.322
  197POX     CD 3290   3.476   0.815   1.418
  197POX     CE 3291   3.454   0.807   1.569
  197POX     OE 3292   3.571   0.809   1.651
  197POX    C1A 3293   3.579   0.916   1.730
  197POX    O1A 3294   3.514   1.015   1.697
  197POX    C1B 3295   3.696   0.913   1.821
  197POX    C1C 3296   3.655   0.972   1.956
  197POX    C1D 3297   3.603   0.865   2.051
  197POX    C1E 3298   3.573   0.919   2.190
  197POX    C1F 3299   3.499   0.810   2.269
  197POX    C1G 3300   3.464   0.859   2.410
  197POX    C1H 3301   3.590   0.894   2.489
  197POX    C1I 3302   3.670   0.770   2.528
  197POX    C1J 3303   3.652   0.703   2.642
  197POX    C1K 3304   3.557   0.742   2.756
  197POX    C1L 3305   3.462   0.629   2.794
  197POX    C1M 3306   3.342   0.677   2.877
  197POX    C1N 3307   3.392   0.716   3.016
  197POX    C1O 3308   3.273   0.769   3.096
  197POX    C1P 3309   3.285   0.772   3.249
  197POX    C1Q 3310   3.352   0.902   3.293
  197POX    C1R 3311   3.391   0.906   3.441
  197POX     CZ 3312   3.363   0.688   1.598
  197POX     OZ 3313   3.345   0.644   1.733
  197POX    C2A 3314   3.243   0.565   1.761
  197POX    O2A 3315   3.151   0.557   1.680
  197POX    C2B 3316   3.235   0.516   1.901
  197POX    C2C 3317   3.143   0.608   1.980
  197POX    C2D 3318   3.088   0.538   2.105
  197POX    C2E 3319   2.981   0.617   2.180
  197POX    C2F 3320   2.951   0.548   2.313
  197POX    C2G 3321   3.062   0.562   2.419
  197POX    C2H 3322   3.013   0.491   2.545
  197POX    C2I 3323   2.963   0.575   2.663
  197POX    C2J 3324   2.959   0.495   2.794
  197POX    C2K 3325   2.912   0.350   2.793
  197POX    C2L 3326   2.964   0.281   2.919
  197POX    C2M 3327   2.987   0.132   2.897
  197POX    C2N 3328   3.055   0.052   3.008
  197POX    C2O 3329   2.964   0.043   3.131
  197POX    C2P 3330   3.046  -0.016   3.246
  198CHL    CN1 3331   3.189   4.541   1.320
  198CHL    CN2 3332   3.043   4.454   1.480
  198CHL    CN3 3333   3.223   4.318   1.391
  198CHL    NTM 3334   3.119   4.418   1.359
  198CHL     CB 3335   3.040   4.381   1.241
  199PJ2     CA 3336   2.932   4.273   1.237
  199PJ2     OA 3337   2.833   4.296   1.338
  199PJ2      P 3338   2.688   4.248   1.286
  199PJ2     OB 3339   2.661   4.321   1.160
  199PJ2     HB 3340   2.572   4.291   1.126
  199PJ2     OG 3341   2.699   4.100   1.290
  199PJ2     HG 3342   2.615   4.046   1.286
  199PJ2     OD 3343   2.597   4.299   1.409
  200POX     CD 3344   2.554   4.209   1.512
  200POX     CE 3345   2.643   4.134   1.611
  200POX     OE 3346   2.554   4.052   1.687
  200POX    C1A 3347   2.590   3.925   1.699
  200POX    O1A 3348   2.680   3.873   1.633
  200POX    C1B 3349   2.510   3.852   1.800
  200POX    C1C 3350   2.597   3.823   1.923
  200POX    C1D 3351   2.610   3.946   2.014
  200POX    C1E 3352   2.478   4.017   2.046
  200POX    C1F 3353   2.510   4.145   2.124
  200POX    C1G 3354   2.382   4.214   2.172
  200POX    C1H 3355   2.412   4.314   2.283
  200POX    C1I 3356   2.316   4.431   2.307
  200POX    C1J 3357   2.341   4.524   2.399
  200POX    C1K 3358   2.459   4.527   2.496
  200POX    C1L 3359   2.410   4.537   2.641
  200POX    C1M 3360   2.518   4.481   2.733
  200POX    C1N 3361   2.478   4.500   2.879
  200POX    C1O 3362   2.442   4.641   2.927
  200POX    C1P 3363   2.403   4.642   3.075
  200POX    C1Q 3364   2.513   4.589   3.167
  200POX    C1R 3365   2.461   4.569   3.309
  200POX     CZ 3366   2.722   4.241   1.687
  200POX     OZ 3367   2.809   4.189   1.788
  200POX    C2A 3368   2.885   4.281   1.848
  200POX    O2A 3369   2.875   4.399   1.816
  200POX    C2B 3370   2.957   4.228   1.966
  200POX    C2C 3371   2.893   4.263   2.101
  200POX    C2D 3372   2.980   4.206   2.214
  200POX    C2E 3373   2.989   4.296   2.338
  200POX    C2F 3374   2.849   4.345   2.374
  200POX    C2G 3375   2.858   4.425   2.505
  200POX    C2H 3376   2.900   4.334   2.620
  200POX    C2I 3377   2.877   4.400   2.756
  200POX    C2J 3378   2.930   4.299   2.858
  200POX    C2K 3379   2.883   4.330   3.000
  200POX    C2L 3380   2.949   4.452   3.065
  200POX    C2M 3381   2.902   4.457   3.211
  200POX    C2N 3382   2.963   4.578   3.282
  200POX    C2O 3383   2.913   4.586   3.427
  200POX    C2P 3384   2.990   4.696   3.501
  201CHL    CN1 3385   6.087   1.025   0.718
  201CHL    CN2 3386   5.883   1.049   0.580
  201CHL    CN3 3387   5.956   1.219   0.714
  201CHL    NTM 3388   5.948   1.073   0.710
  201CHL     CB 3389   5.857   1.012   0.807
  202PJ2     CA 3390   5.870   1.018   0.960
  202PJ2     OA 3391   5.984   0.958   1.023
  202PJ2      P 3392   5.937   0.821   1.092
  202PJ2     OB 3393   5.816   0.773   1.020
  202PJ2     HB 3394   5.800   0.851   0.960
  202PJ2     OG 3395   6.059   0.737   1.093
  202PJ2     HG 3396   6.038   0.653   1.042
  202PJ2     OD 3397   5.898   0.876   1.238
  203POX     CD 3398   5.990   0.869   1.347
  203POX     CE 3399   5.985   0.983   1.448
  203POX     OE 3400   6.088   0.981   1.547
  203POX    C1A 3401   6.121   1.102   1.589
  203POX    O1A 3402   6.107   1.206   1.525
  203POX    C1B 3403   6.210   1.086   1.707
  203POX    C1C 3404   6.133   1.110   1.837
  203POX    C1D 3405   6.236   1.126   1.949
  203POX    C1E 3406   6.179   1.126   2.091
  203POX    C1F 3407   6.235   1.011   2.176
  203POX    C1G 3408   6.188   1.010   2.322
  203POX    C1H 3409   6.231   0.880   2.390
  203POX    C1I 3410   6.172   0.754   2.327
  203POX    C1J 3411   6.134   0.643   2.390
  203POX    C1K 3412   6.134   0.622   2.541
  203POX    C1L 3413   6.261   0.546   2.580
  203POX    C1M 3414   6.246   0.539   2.732
  203POX    C1N 3415   6.382   0.503   2.791
  203POX    C1O 3416   6.388   0.532   2.941
  203POX    C1P 3417   6.448   0.672   2.964
  203POX    C1Q 3418   6.457   0.725   3.107
  203POX    C1R 3419   6.544   0.640   3.200
  203POX     CZ 3420   5.849   0.967   1.518
  203POX     OZ 3421   5.823   1.070   1.613
  203POX    C2A 3422   5.715   1.057   1.690
  203POX    O2A 3423   5.631   0.969   1.673
  203POX    C2B 3424   5.733   1.143   1.809
  203POX    C2C 3425   5.696   1.065   1.935
  203POX    C2D 3426   5.729   1.155   2.054
  203POX    C2E 3427   5.732   1.087   2.191
  203POX    C2F 3428   5.771   1.183   2.304
  203POX    C2G 3429   5.824   1.115   2.430
  203POX    C2H 3430   5.820   1.223   2.538
  203POX    C2I 3431   5.813   1.176   2.683
  203POX    C2J 3432   5.781   1.291   2.779
  203POX    C2K 3433   5.809   1.256   2.925
  203POX    C2L 3434   5.832   1.384   3.005
  203POX    C2M 3435   5.891   1.372   3.145
  203POX    C2N 3436   5.809   1.271   3.226
  203POX    C2O 3437   5.848   1.285   3.373
  203POX    C2P 3438   5.784   1.190   3.474
  204CHL    CN1 3439   4.035   0.334   0.337
  204CHL    CN2 3440   4.221   0.451   0.436
  204CHL    CN3 3441   4.241   0.225   0.398
  204CHL    NTM 3442   4.142   0.327   0.437
  204CHL     CB 3443   4.089   0.308   0.573
  205PJ2     CA 3444   4.189   0.293   0.688
  205PJ2     OA 3445   4.270   0.406   0.721
  205PJ2      P 3446   4.412   0.365   0.783
  205PJ2     OB 3447   4.452   0.257   0.690
  205PJ2     HB 3448   4.514   0.295   0.621
  205PJ2     OG 3449   4.510   0.476   0.779
  205PJ2     HG 3450   4.598   0.455   0.822
  205PJ2     OD 3451   4.394   0.300   0.929
  206POX     CD 3452   4.411   0.390   1.039
  206POX     CE 3453   4.398   0.350   1.187
  206POX     OE 3454   4.421   0.457   1.279
  206POX    C1A 3455   4.323   0.484   1.364
  206POX    O1A 3456   4.215   0.430   1.342
  206POX    C1B 3457   4.354   0.566   1.484
  206POX    C1C 3458   4.343   0.475   1.607
  206POX    C1D 3459   4.379   0.545   1.738
  206POX    C1E 3460   4.420   0.449   1.850
  206POX    C1F 3461   4.538   0.362   1.806
  206POX    C1G 3462   4.579   0.272   1.923
  206POX    C1H 3463   4.596   0.340   2.059
  206POX    C1I 3464   4.661   0.245   2.161
  206POX    C1J 3465   4.669   0.280   2.289
  206POX    C1K 3466   4.621   0.411   2.352
  206POX    C1L 3467   4.656   0.450   2.495
  206POX    C1M 3468   4.572   0.377   2.600
  206POX    C1N 3469   4.608   0.429   2.740
  206POX    C1O 3470   4.577   0.308   2.828
  206POX    C1P 3471   4.613   0.326   2.976
  206POX    C1Q 3472   4.602   0.200   3.062
  206POX    C1R 3473   4.641   0.231   3.207
  206POX     CZ 3474   4.485   0.227   1.213
  206POX     OZ 3475   4.444   0.155   1.330
  206POX    C2A 3476   4.477   0.026   1.333
  206POX    O2A 3477   4.498  -0.037   1.230
  206POX    C2B 3478   4.444  -0.036   1.464
  206POX    C2C 3479   4.563  -0.015   1.558
  206POX    C2D 3480   4.528  -0.065   1.698
  206POX    C2E 3481   4.651  -0.073   1.787
  206POX    C2F 3482   4.619  -0.107   1.933
  206POX    C2G 3483   4.739  -0.149   2.019
  206POX    C2H 3484   4.702  -0.176   2.165
  206POX    C2I 3485   4.829  -0.197   2.247
  206POX    C2J 3486   4.804  -0.229   2.395
  206POX    C2K 3487   4.704  -0.127   2.449
  206POX    C2L 3488   4.668  -0.173   2.591
  206POX    C2M 3489   4.530  -0.139   2.647
  206POX    C2N 3490   4.522  -0.187   2.792
  206POX    C2O 3491   4.402  -0.120   2.859
  206POX    C2P 3492   4.416  -0.150   3.009
  207CHL    CN1 3493   4.857   2.156   1.259
  207CHL    CN2 3494   4.649   2.050   1.295
  207CHL    CN3 3495   4.844   1.972   1.398
  207CHL    NTM 3496   4.792   2.025   1.271
  207CHL     CB 3497   4.822   1.937   1.156
  208PJ2     CA 3498   4.728   1.902   1.041
  208PJ2     OA 3499   4.599   1.846   1.066
  208PJ2      P 3500   4.587   1.688   1.097
  208PJ2     OB 3501   4.442   1.661   1.095
  208PJ2     HB 3502   4.389   1.729   1.145
  208PJ2     OG 3503   4.682   1.628   1.000
  208PJ2     HG 3504   4.676   1.528   0.995
  208PJ2     OD 3505   4.645   1.678   1.247
  209POX     CD 3506   4.560   1.585   1.315
  209POX     CE 3507   4.599   1.533   1.454
  209POX     OE 3508   4.514   1.431   1.506
  209POX    C1A 3509   4.520   1.309   1.452
  209POX    O1A 3510   4.596   1.282   1.359
  209POX    C1B 3511   4.427   1.213   1.515
  209POX    C1C 3512   4.503   1.124   1.613
  209POX    C1D 3513   4.409   1.070   1.720
  209POX    C1E 3514   4.311   0.966   1.665
  209POX    C1F 3515   4.238   0.906   1.785
  209POX    C1G 3516   4.150   1.002   1.866
  209POX    C1H 3517   4.094   0.932   1.990
  209POX    C1I 3518   3.993   1.006   2.078
  209POX    C1J 3519   3.987   0.984   2.208
  209POX    C1K 3520   4.097   0.901   2.274
  209POX    C1L 3521   4.029   0.817   2.382
  209POX    C1M 3522   4.141   0.784   2.481
  209POX    C1N 3523   4.092   0.749   2.621
  209POX    C1O 3524   4.213   0.700   2.700
  209POX    C1P 3525   4.194   0.706   2.852
  209POX    C1Q 3526   4.318   0.655   2.925
  209POX    C1R 3527   4.434   0.754   2.917
  209POX     CZ 3528   4.590   1.657   1.543
  209POX     OZ 3529   4.659   1.636   1.666
  209POX    C2A 3530   4.673   1.734   1.755
  209POX    O2A 3531   4.660   1.852   1.722
  209POX    C2B 3532   4.734   1.679   1.878
  209POX    C2C 3533   4.688   1.770   1.992
  209POX    C2D 3534   4.733   1.709   2.125
  209POX    C2E 3535   4.666   1.776   2.244
  209POX    C2F 3536   4.711   1.700   2.369
  209POX    C2G 3537   4.617   1.736   2.484
  209POX    C2H 3538   4.642   1.864   2.565
  209POX    C2I 3539   4.654   1.832   2.714
  209POX    C2J 3540   4.673   1.964   2.789
  209POX    C2K 3541   4.527   2.005   2.814
  209POX    C2L 3542   4.494   2.122   2.906
  209POX    C2M 3543   4.343   2.138   2.886
  209POX    C2N 3544   4.266   2.233   2.978
  209POX    C2O 3545   4.233   2.180   3.118
  209POX    C2P 3546   4.157   2.048   3.125
  210CHL    CN1 3547   1.498   8.041   0.478
  210CHL    CN2 3548   1.545   8.269   0.495
  210CHL    CN3 3549   1.333   8.194   0.556
  210CHL    NTM 3550   1.476   8.158   0.563
  210CHL     CB 3551   1.520   8.139   0.701
  211PJ2     CA 3552   1.664   8.107   0.743
  211PJ2     OA 3553   1.758   8.212   0.720
  211PJ2      P 3554   1.913   8.200   0.766
  211PJ2     OB 3555   1.986   8.087   0.705
  211PJ2     HB 3556   1.938   8.000   0.695
  211PJ2     OG 3557   1.970   8.332   0.729
  211PJ2     HG 3558   1.924   8.400   0.785
  211PJ2     OD 3559   1.926   8.198   0.926
  212POX     CD 3560   1.900   8.317   1.001
  212POX     CE 3561   1.891   8.304   1.153
  212POX     OE 3562   1.877   8.433   1.215
  212POX    C1A 3563   1.776   8.462   1.296
  212POX    O1A 3564   1.697   8.372   1.323
  212POX    C1B 3565   1.776   8.604   1.338
  212POX    C1C 3566   1.796   8.614   1.490
  212POX    C1D 3567   1.807   8.758   1.540
  212POX    C1E 3568   1.760   8.786   1.682
  212POX    C1F 3569   1.876   8.747   1.774
  212POX    C1G 3570   1.936   8.881   1.820
  212POX    C1H 3571   2.062   8.872   1.906
  212POX    C1I 3572   2.087   9.009   1.970
  212POX    C1J 3573   2.145   9.035   2.087
  212POX    C1K 3574   2.194   8.926   2.183
  212POX    C1L 3575   2.183   8.964   2.330
  212POX    C1M 3576   2.259   8.857   2.409
  212POX    C1N 3577   2.266   8.881   2.560
  212POX    C1O 3578   2.129   8.887   2.628
  212POX    C1P 3579   2.106   8.885   2.779
  212POX    C1Q 3580   2.145   8.746   2.830
  212POX    C1R 3581   2.118   8.748   2.981
  212POX     CZ 3582   2.025   8.245   1.199
  212POX     OZ 3583   2.030   8.223   1.340
  212POX    C2A 3584   2.081   8.324   1.410
  212POX    O2A 3585   2.164   8.404   1.366
  212POX    C2B 3586   2.066   8.304   1.556
  212POX    C2C 3587   2.109   8.416   1.651
  212POX    C2D 3588   2.092   8.374   1.797
  212POX    C2E 3589   2.162   8.471   1.892
  212POX    C2F 3590   2.230   8.402   2.011
  212POX    C2G 3591   2.292   8.498   2.113
  212POX    C2H 3592   2.345   8.432   2.240
  212POX    C2I 3593   2.437   8.526   2.317
  212POX    C2J 3594   2.528   8.473   2.429
  212POX    C2K 3595   2.448   8.450   2.558
  212POX    C2L 3596   2.538   8.383   2.662
  212POX    C2M 3597   2.452   8.365   2.788
  212POX    C2N 3598   2.496   8.244   2.872
  212POX    C2O 3599   2.393   8.199   2.976
  212POX    C2P 3600   2.372   8.290   3.097
  213CHL    CN1 3601   8.450   2.189   1.209
  213CHL    CN2 3602   8.254   2.264   1.099
  213CHL    CN3 3603   8.336   2.055   1.036
  213CHL    NTM 3604   8.322   2.145   1.152
  213CHL     CB 3605   8.224   2.087   1.245
  214PJ2     CA 3606   8.199   2.148   1.383
  214PJ2     OA 3607   8.141   2.279   1.375
  214PJ2      P 3608   8.160   2.368   1.508
  214PJ2     OB 3609   8.089   2.495   1.478
  214PJ2     HB 3610   8.123   2.544   1.398
  214PJ2     OG 3611   8.115   2.295   1.629
  214PJ2     HG 3612   8.156   2.204   1.624
  214PJ2     OD 3613   8.315   2.399   1.536
  215POX     CD 3614   8.357   2.461   1.658
  215POX     CE 3615   8.391   2.361   1.768
  215POX     OE 3616   8.449   2.412   1.889
  215POX    C1A 3617   8.382   2.394   2.003
  215POX    O1A 3618   8.265   2.359   1.997
  215POX    C1B 3619   8.455   2.421   2.129
  215POX    C1C 3620   8.442   2.333   2.254
  215POX    C1D 3621   8.538   2.384   2.361
  215POX    C1E 3622   8.533   2.287   2.480
  215POX    C1F 3623   8.639   2.327   2.584
  215POX    C1G 3624   8.650   2.233   2.704
  215POX    C1H 3625   8.540   2.256   2.808
  215POX    C1I 3626   8.560   2.170   2.932
  215POX    C1J 3627   8.470   2.115   3.013
  215POX    C1K 3628   8.320   2.142   2.994
  215POX    C1L 3629   8.245   2.010   3.017
  215POX    C1M 3630   8.207   1.991   3.164
  215POX    C1N 3631   8.152   1.849   3.182
  215POX    C1O 3632   8.110   1.824   3.327
  215POX    C1P 3633   7.971   1.883   3.352
  215POX    C1Q 3634   7.933   1.893   3.500
  215POX    C1R 3635   7.791   1.945   3.520
  215POX     CZ 3636   8.480   2.248   1.716
  215POX     OZ 3637   8.524   2.152   1.813
  215POX    C2A 3638   8.589   2.042   1.779
  215POX    O2A 3639   8.594   2.001   1.663
  215POX    C2B 3640   8.638   1.969   1.898
  215POX    C2C 3641   8.557   1.986   2.027
  215POX    C2D 3642   8.637   1.961   2.156
  215POX    C2E 3643   8.539   1.973   2.272
  215POX    C2F 3644   8.561   1.864   2.377
  215POX    C2G 3645   8.456   1.863   2.489
  215POX    C2H 3646   8.508   1.780   2.606
  215POX    C2I 3647   8.412   1.817   2.719
  215POX    C2J 3648   8.438   1.731   2.843
  215POX    C2K 3649   8.441   1.579   2.825
  215POX    C2L 3650   8.445   1.523   2.967
  215POX    C2M 3651   8.463   1.371   2.960
  215POX    C2N 3652   8.491   1.317   3.100
  215POX    C2O 3653   8.463   1.166   3.093
  215POX    C2P 3654   8.494   1.088   3.220
  216CHL    CN1 3655   2.849   2.509   1.254
  216CHL    CN2 3656   2.629   2.533   1.269
  216CHL    CN3 3657   2.728   2.343   1.364
  216CHL    NTM 3658   2.728   2.427   1.243
  216CHL     CB 3659   2.704   2.351   1.120
  217PJ2     CA 3660   2.824   2.275   1.062
  217PJ2     OA 3661   2.864   2.174   1.155
  217PJ2      P 3662   2.989   2.094   1.094
  217PJ2     OB 3663   2.972   2.088   0.947
  217PJ2     HB 3664   2.886   2.134   0.921
  217PJ2     OG 3665   3.107   2.160   1.153
  217PJ2     HG 3666   3.174   2.154   1.079
  217PJ2     OD 3667   2.980   1.947   1.160
  218POX     CD 3668   2.992   1.943   1.303
  218POX     CE 3669   2.967   1.809   1.371
  218POX     OE 3670   2.897   1.799   1.496
  218POX    C1A 3671   2.820   1.692   1.512
  218POX    O1A 3672   2.808   1.605   1.425
  218POX    C1B 3673   2.760   1.685   1.647
  218POX    C1C 3674   2.856   1.691   1.765
  218POX    C1D 3675   2.937   1.562   1.780
  218POX    C1E 3676   2.842   1.451   1.828
  218POX    C1F 3677   2.829   1.451   1.980
  218POX    C1G 3678   2.960   1.427   2.054
  218POX    C1H 3679   2.954   1.421   2.207
  218POX    C1I 3680   2.891   1.543   2.275
  218POX    C1J 3681   2.909   1.591   2.398
  218POX    C1K 3682   2.982   1.523   2.514
  218POX    C1L 3683   2.981   1.608   2.641
  218POX    C1M 3684   3.059   1.540   2.754
  218POX    C1N 3685   3.034   1.617   2.884
  218POX    C1O 3686   3.105   1.541   2.996
  218POX    C1P 3687   3.071   1.610   3.128
  218POX    C1Q 3688   3.129   1.540   3.251
  218POX    C1R 3689   3.281   1.540   3.263
  218POX     CZ 3690   3.108   1.751   1.382
  218POX     OZ 3691   3.138   1.626   1.444
  218POX    C2A 3692   3.264   1.584   1.446
  218POX    O2A 3693   3.333   1.600   1.346
  218POX    C2B 3694   3.278   1.470   1.540
  218POX    C2C 3695   3.323   1.528   1.675
  218POX    C2D 3696   3.384   1.438   1.783
  218POX    C2E 3697   3.340   1.458   1.928
  218POX    C2F 3698   3.420   1.393   2.041
  218POX    C2G 3699   3.357   1.420   2.178
  218POX    C2H 3700   3.391   1.314   2.283
  218POX    C2I 3701   3.323   1.347   2.416
  218POX    C2J 3702   3.379   1.271   2.536
  218POX    C2K 3703   3.393   1.359   2.661
  218POX    C2L 3704   3.392   1.267   2.783
  218POX    C2M 3705   3.423   1.341   2.914
  218POX    C2N 3706   3.448   1.246   3.032
  218POX    C2O 3707   3.593   1.197   3.019
  218POX    C2P 3708   3.639   1.092   3.121
  219CHL    CN1 3709   7.022   2.569   1.653
  219CHL    CN2 3710   7.059   2.532   1.416
  219CHL    CN3 3711   6.845   2.592   1.505
  219CHL    NTM 3712   6.966   2.512   1.529
  219CHL     CB 3713   6.917   2.376   1.553
  220PJ2     CA 3714   7.026   2.269   1.556
  220PJ2     OA 3715   7.149   2.272   1.630
  220PJ2      P 3716   7.210   2.124   1.646
  220PJ2     OB 3717   7.099   2.026   1.651
  220PJ2     HB 3718   7.013   2.071   1.673
  220PJ2     OG 3719   7.318   2.100   1.547
  220PJ2     HG 3720   7.348   2.005   1.554
  220PJ2     OD 3721   7.269   2.162   1.791
  221POX     CD 3722   7.174   2.154   1.898
  221POX     CE 3723   7.221   2.189   2.039
  221POX     OE 3724   7.122   2.169   2.141
  221POX    C1A 3725   7.111   2.049   2.196
  221POX    O1A 3726   7.179   1.958   2.150
  221POX    C1B 3727   7.017   2.042   2.311
  221POX    C1C 3728   7.063   2.092   2.448
  221POX    C1D 3729   6.945   2.126   2.539
  221POX    C1E 3730   6.989   2.151   2.683
  221POX    C1F 3731   7.047   2.025   2.749
  221POX    C1G 3732   6.939   1.918   2.769
  221POX    C1H 3733   6.990   1.801   2.853
  221POX    C1I 3734   6.970   1.832   3.002
  221POX    C1J 3735   6.913   1.759   3.098
  221POX    C1K 3736   6.845   1.625   3.069
  221POX    C1L 3737   6.938   1.506   3.090
  221POX    C1M 3738   6.862   1.373   3.083
  221POX    C1N 3739   6.966   1.265   3.112
  221POX    C1O 3740   6.894   1.133   3.137
  221POX    C1P 3741   6.865   1.058   3.007
  221POX    C1Q 3742   6.818   0.915   3.036
  221POX    C1R 3743   6.839   0.826   2.913
  221POX     CZ 3744   7.251   2.339   2.045
  221POX     OZ 3745   7.329   2.384   2.157
  221POX    C2A 3746   7.320   2.507   2.205
  221POX    O2A 3747   7.250   2.584   2.139
  221POX    C2B 3748   7.391   2.536   2.332
  221POX    C2C 3749   7.310   2.568   2.457
  221POX    C2D 3750   7.385   2.514   2.579
  221POX    C2E 3751   7.292   2.472   2.694
  221POX    C2F 3752   7.374   2.419   2.811
  221POX    C2G 3753   7.285   2.355   2.918
  221POX    C2H 3754   7.363   2.317   3.043
  221POX    C2I 3755   7.265   2.292   3.157
  221POX    C2J 3756   7.205   2.151   3.161
  221POX    C2K 3757   7.292   2.026   3.175
  221POX    C2L 3758   7.336   2.022   3.321
  221POX    C2M 3759   7.398   1.887   3.356
  221POX    C2N 3760   7.423   1.876   3.506
  221POX    C2O 3761   7.310   1.820   3.593
  221POX    C2P 3762   7.268   1.690   3.524
  222CHL    CN1 3763   0.266   2.598   1.356
  222CHL    CN2 3764   0.268   2.364   1.370
  222CHL    CN3 3765   0.471   2.484   1.369
  222CHL    NTM 3766   0.333   2.485   1.422
  222CHL     CB 3767   0.335   2.492   1.569
  223PJ2     CA 3768   0.197   2.471   1.633
  223PJ2     OA 3769   0.118   2.590   1.632
  223PJ2      P 3770  -0.031   2.567   1.687
  223PJ2     OB 3771  -0.100   2.699   1.682
  223PJ2     HB 3772  -0.035   2.751   1.626
  223PJ2     OG 3773  -0.091   2.451   1.618
  223PJ2     HG 3774  -0.191   2.456   1.620
  223PJ2     OD 3775   0.000   2.532   1.842
  224POX     CD 3776   0.050   2.632   1.931
  224POX     CE 3777   0.052   2.597   2.080
  224POX     OE 3778   0.080   2.710   2.163
  224POX    C1A 3779   0.001   2.810   2.204
  224POX    O1A 3780  -0.110   2.825   2.153
  224POX    C1B 3781   0.066   2.902   2.299
  224POX    C1C 3782  -0.007   2.911   2.434
  224POX    C1D 3783   0.016   2.790   2.525
  224POX    C1E 3784   0.166   2.778   2.553
  224POX    C1F 3785   0.185   2.672   2.662
  224POX    C1G 3786   0.334   2.639   2.678
  224POX    C1H 3787   0.342   2.514   2.766
  224POX    C1I 3788   0.488   2.481   2.795
  224POX    C1J 3789   0.550   2.505   2.911
  224POX    C1K 3790   0.468   2.567   3.025
  224POX    C1L 3791   0.542   2.675   3.103
  224POX    C1M 3792   0.450   2.755   3.196
  224POX    C1N 3793   0.327   2.823   3.135
  224POX    C1O 3794   0.350   2.931   3.029
  224POX    C1P 3795   0.221   2.977   2.962
  224POX    C1Q 3796   0.232   3.106   2.880
  224POX    C1R 3797   0.106   3.128   2.795
  224POX     CZ 3798   0.133   2.468   2.088
  224POX     OZ 3799   0.128   2.409   2.218
  224POX    C2A 3800   0.118   2.277   2.222
  224POX    O2A 3801   0.116   2.206   2.121
  224POX    C2B 3802   0.133   2.219   2.357
  224POX    C2C 3803   0.263   2.139   2.348
  224POX    C2D 3804   0.386   2.217   2.301
  224POX    C2E 3805   0.490   2.212   2.413
  224POX    C2F 3806   0.549   2.072   2.431
  224POX    C2G 3807   0.670   2.051   2.523
  224POX    C2H 3808   0.645   2.104   2.664
  224POX    C2I 3809   0.778   2.128   2.738
  224POX    C2J 3810   0.751   2.220   2.857
  224POX    C2K 3811   0.869   2.208   2.953
  224POX    C2L 3812   0.833   2.255   3.094
  224POX    C2M 3813   0.941   2.252   3.203
  224POX    C2N 3814   0.896   2.317   3.334
  224POX    C2O 3815   0.984   2.274   3.451
  224POX    C2P 3816   0.996   2.123   3.474
  225CHL    CN1 3817   2.231   3.926   0.876
  225CHL    CN2 3818   2.058   4.053   0.807
  225CHL    CN3 3819   2.205   4.150   0.974
  225CHL    NTM 3820   2.138   4.028   0.928
  225CHL     CB 3821   2.054   3.978   1.037
  226PJ2     CA 3822   1.912   4.027   1.068
  226PJ2     OA 3823   1.897   4.169   1.080
  226PJ2      P 3824   1.777   4.233   1.166
  226PJ2     OB 3825   1.674   4.127   1.182
  226PJ2     HB 3826   1.705   4.037   1.152
  226PJ2     OG 3827   1.744   4.361   1.101
  226PJ2     HG 3828   1.828   4.406   1.072
  226PJ2     OD 3829   1.860   4.266   1.299
  227POX     CD 3830   1.927   4.392   1.290
  227POX     CE 3831   1.963   4.440   1.431
  227POX     OE 3832   1.961   4.582   1.447
  227POX    C1A 3833   1.861   4.647   1.506
  227POX    O1A 3834   1.748   4.598   1.510
  227POX    C1B 3835   1.893   4.790   1.525
  227POX    C1C 3836   1.979   4.827   1.646
  227POX    C1D 3837   1.920   4.785   1.781
  227POX    C1E 3838   2.022   4.807   1.892
  227POX    C1F 3839   1.956   4.805   2.030
  227POX    C1G 3840   2.065   4.831   2.133
  227POX    C1H 3841   1.994   4.807   2.266
  227POX    C1I 3842   2.087   4.823   2.387
  227POX    C1J 3843   2.052   4.880   2.502
  227POX    C1K 3844   1.912   4.933   2.536
  227POX    C1L 3845   1.894   4.983   2.680
  227POX    C1M 3846   1.900   4.861   2.772
  227POX    C1N 3847   1.864   4.897   2.916
  227POX    C1O 3848   1.891   4.785   3.017
  227POX    C1P 3849   1.907   4.836   3.160
  227POX    C1Q 3850   1.936   4.733   3.270
  227POX    C1R 3851   2.069   4.657   3.264
  227POX     CZ 3852   2.093   4.372   1.474
  227POX     OZ 3853   2.149   4.397   1.603
  227POX    C2A 3854   2.275   4.436   1.618
  227POX    O2A 3855   2.346   4.468   1.523
  227POX    C2B 3856   2.295   4.472   1.761
  227POX    C2C 3857   2.429   4.541   1.787
  227POX    C2D 3858   2.449   4.553   1.938
  227POX    C2E 3859   2.582   4.616   1.979
  227POX    C2F 3860   2.569   4.669   2.122
  227POX    C2G 3861   2.477   4.788   2.151
  227POX    C2H 3862   2.551   4.896   2.230
  227POX    C2I 3863   2.453   4.992   2.299
  227POX    C2J 3864   2.535   5.090   2.383
  227POX    C2K 3865   2.544   5.044   2.528
  227POX    C2L 3866   2.606   5.144   2.627
  227POX    C2M 3867   2.587   5.121   2.777
  227POX    C2N 3868   2.437   5.131   2.804
  227POX    C2O 3869   2.375   5.067   2.929
  227POX    C2P 3870   2.224   5.088   2.930
  228CHL    CN1 3871   4.701   8.753   0.977
  228CHL    CN2 3872   4.651   8.622   0.781
  228CHL    CN3 3873   4.520   8.611   0.987
  228CHL    NTM 3874   4.593   8.697   0.893
  228CHL     CB 3875   4.490   8.795   0.858
  229PJ2     CA 3876   4.385   8.766   0.750
  229PJ2     OA 3877   4.303   8.650   0.757
  229PJ2      P 3878   4.150   8.688   0.788
  229PJ2     OB 3879   4.108   8.812   0.719
  229PJ2     HB 3880   4.178   8.843   0.655
  229PJ2     OG 3881   4.080   8.563   0.752
  229PJ2     HG 3882   4.155   8.508   0.716
  229PJ2     OD 3883   4.161   8.709   0.948
  230POX     CD 3884   4.151   8.596   1.035
  230POX     CE 3885   4.184   8.617   1.183
  230POX     OE 3886   4.160   8.501   1.263
  230POX    C1A 3887   4.267   8.428   1.295
  230POX    O1A 3888   4.376   8.452   1.243
  230POX    C1B 3889   4.236   8.306   1.372
  230POX    C1C 3890   4.278   8.325   1.518
  230POX    C1D 3891   4.253   8.206   1.612
  230POX    C1E 3892   4.324   8.231   1.745
  230POX    C1F 3893   4.258   8.338   1.833
  230POX    C1G 3894   4.346   8.332   1.958
  230POX    C1H 3895   4.320   8.459   2.039
  230POX    C1I 3896   4.400   8.437   2.167
  230POX    C1J 3897   4.354   8.485   2.283
  230POX    C1K 3898   4.227   8.570   2.298
  230POX    C1L 3899   4.174   8.538   2.438
  230POX    C1M 3900   4.032   8.582   2.473
  230POX    C1N 3901   3.981   8.540   2.611
  230POX    C1O 3902   3.961   8.389   2.622
  230POX    C1P 3903   3.867   8.360   2.739
  230POX    C1Q 3904   3.830   8.214   2.769
  230POX    C1R 3905   3.751   8.205   2.899
  230POX     CZ 3906   4.085   8.728   1.223
  230POX     OZ 3907   4.128   8.808   1.333
  230POX    C2A 3908   4.053   8.910   1.372
  230POX    O2A 3909   3.961   8.951   1.301
  230POX    C2B 3910   4.117   8.987   1.481
  230POX    C2C 3911   4.032   9.020   1.604
  230POX    C2D 3912   4.128   9.021   1.723
  230POX    C2E 3913   4.157   8.883   1.784
  230POX    C2F 3914   4.210   8.900   1.927
  230POX    C2G 3915   4.104   8.957   2.021
  230POX    C2H 3916   4.143   8.948   2.168
  230POX    C2I 3917   4.266   9.028   2.212
  230POX    C2J 3918   4.312   8.993   2.353
  230POX    C2K 3919   4.208   9.030   2.459
  230POX    C2L 3920   4.256   8.982   2.596
  230POX    C2M 3921   4.147   9.023   2.694
  230POX    C2N 3922   4.174   8.981   2.839
  230POX    C2O 3923   4.049   9.006   2.923
  230POX    C2P 3924   4.081   8.942   3.058
  231CHL    CN1 3925   7.857   1.029   1.812
  231CHL    CN2 3926   7.799   1.216   1.696
  231CHL    CN3 3927   7.880   1.036   1.562
  231CHL    NTM 3928   7.893   1.104   1.691
  231CHL     CB 3929   8.029   1.160   1.703
  232PJ2     CA 3930   8.139   1.063   1.745
  232PJ2     OA 3931   8.163   0.963   1.646
  232PJ2      P 3932   8.273   0.855   1.693
  232PJ2     OB 3933   8.265   0.738   1.603
  232PJ2     HB 3934   8.169   0.713   1.614
  232PJ2     OG 3935   8.394   0.939   1.708
  232PJ2     HG 3936   8.477   0.890   1.735
  232PJ2     OD 3937   8.225   0.818   1.842
  233POX     CD 3938   8.323   0.772   1.935
  233POX     CE 3939   8.254   0.775   2.072
  233POX     OE 3940   8.349   0.770   2.179
  233POX    C1A 3941   8.432   0.870   2.204
  233POX    O1A 3942   8.423   0.977   2.144
  233POX    C1B 3943   8.517   0.838   2.321
  233POX    C1C 3944   8.657   0.790   2.283
  233POX    C1D 3945   8.749   0.912   2.283
  233POX    C1E 3946   8.895   0.879   2.248
  233POX    C1F 3947   8.992   0.997   2.248
  233POX    C1G 3948   9.130   0.967   2.189
  233POX    C1H 3949   9.209   0.851   2.249
  233POX    C1I 3950   9.347   0.832   2.186
  233POX    C1J 3951   9.460   0.861   2.249
  233POX    C1K 3952   9.460   0.927   2.387
  233POX    C1L 3953   9.583   1.017   2.405
  233POX    C1M 3954   9.580   1.053   2.553
  233POX    C1N 3955   9.690   1.149   2.598
  233POX    C1O 3956   9.704   1.122   2.748
  233POX    C1P 3957   9.838   1.177   2.798
  233POX    C1Q 3958   9.858   1.191   2.949
  233POX    C1R 3959   9.800   1.325   2.994
  233POX     CZ 3960   8.161   0.654   2.080
  233POX     OZ 3961   8.074   0.648   2.194
  233POX    C2A 3962   8.012   0.533   2.212
  233POX    O2A 3963   7.994   0.454   2.119
  233POX    C2B 3964   7.920   0.552   2.327
  233POX    C2C 3965   7.778   0.564   2.271
  233POX    C2D 3966   7.676   0.550   2.385
  233POX    C2E 3967   7.707   0.644   2.502
  233POX    C2F 3968   7.602   0.640   2.613
  233POX    C2G 3969   7.640   0.736   2.726
  233POX    C2H 3970   7.772   0.704   2.797
  233POX    C2I 3971   7.768   0.778   2.931
  233POX    C2J 3972   7.841   0.911   2.909
  233POX    C2K 3973   7.804   1.004   3.025
  233POX    C2L 3974   7.671   1.076   3.002
  233POX    C2M 3975   7.662   1.196   2.907
  233POX    C2N 3976   7.542   1.290   2.918
  233POX    C2O 3977   7.412   1.219   2.876
  233POX    C2P 3978   7.302   1.325   2.881
  234CHL    CN1 3979   1.185   8.683   1.374
  234CHL    CN2 3980   1.285   8.508   1.513
  234CHL    CN3 3981   1.229   8.474   1.280
  234CHL    NTM 3982   1.190   8.540   1.405
  234CHL     CB 3983   1.051   8.507   1.441
  235PJ2     CA 3984   1.018   8.362   1.478
  235PJ2     OA 3985   1.080   8.261   1.398
  235PJ2      P 3986   1.048   8.112   1.451
  235PJ2     OB 3987   1.092   8.003   1.361
  235PJ2     HB 3988   1.190   8.001   1.343
  235PJ2     OG 3989   0.904   8.120   1.480
  235PJ2     HG 3990   0.873   8.025   1.483
  235PJ2     OD 3991   1.115   8.095   1.596
  236POX     CD 3992   1.258   8.083   1.603
  236POX     CE 3993   1.304   8.078   1.748
  236POX     OE 3994   1.441   8.115   1.734
  236POX    C1A 3995   1.468   8.239   1.774
  236POX    O1A 3996   1.378   8.318   1.803
  236POX    C1B 3997   1.607   8.281   1.748
  236POX    C1C 3998   1.665   8.387   1.842
  236POX    C1D 3999   1.692   8.325   1.979
  236POX    C1E 4000   1.769   8.411   2.080
  236POX    C1F 4001   1.795   8.347   2.217
  236POX    C1G 4002   1.897   8.429   2.297
  236POX    C1H 4003   1.926   8.355   2.428
  236POX    C1I 4004   2.023   8.436   2.516
  236POX    C1J 4005   2.010   8.452   2.647
  236POX    C1K 4006   1.910   8.384   2.742
  236POX    C1L 4007   1.957   8.366   2.886
  236POX    C1M 4008   1.833   8.338   2.971
  236POX    C1N 4009   1.870   8.318   3.119
  236POX    C1O 4010   1.738   8.300   3.193
  236POX    C1P 4011   1.755   8.331   3.342
  236POX    C1Q 4012   1.838   8.226   3.416
  236POX    C1R 4013   1.764   8.092   3.411
  236POX     CZ 4014   1.268   7.945   1.816
  236POX     OZ 4015   1.331   7.912   1.940
  236POX    C2A 4016   1.276   7.805   1.997
  236POX    O2A 4017   1.188   7.738   1.944
  236POX    C2B 4018   1.313   7.788   2.139
  236POX    C2C 4019   1.243   7.891   2.228
  236POX    C2D 4020   1.249   7.844   2.373
  236POX    C2E 4021   1.130   7.894   2.455
  236POX    C2F 4022   1.145   7.856   2.602
  236POX    C2G 4023   1.024   7.902   2.683
  236POX    C2H 4024   1.043   7.869   2.831
  236POX    C2I 4025   0.927   7.934   2.906
  236POX    C2J 4026   0.930   7.925   3.059
  236POX    C2K 4027   0.813   8.009   3.110
  236POX    C2L 4028   0.809   7.995   3.262
  236POX    C2M 4029   0.929   8.052   3.339
  236POX    C2N 4030   0.877   8.151   3.443
  236POX    C2O 4031   0.922   8.297   3.429
  236POX    C2P 4032   0.862   8.379   3.315
  237CHL    CN1 4033   2.480   8.587   0.721
  237CHL    CN2 4034   2.633   8.437   0.616
  237CHL    CN3 4035   2.689   8.662   0.635
  237CHL    NTM 4036   2.622   8.552   0.707
  237CHL     CB 4037   2.673   8.520   0.841
  238PJ2     CA 4038   2.819   8.483   0.869
  238PJ2     OA 4039   2.891   8.376   0.808
  238PJ2      P 4040   3.050   8.386   0.833
  238PJ2     OB 4041   3.119   8.298   0.736
  238PJ2     HB 4042   3.069   8.212   0.727
  238PJ2     OG 4043   3.083   8.530   0.824
  238PJ2     HG 4044   3.178   8.558   0.807
  238PJ2     OD 4045   3.064   8.349   0.989
  239POX     CD 4046   3.158   8.428   1.063
  239POX     CE 4047   3.201   8.385   1.204
  239POX     OE 4048   3.278   8.265   1.213
  239POX    C1A 4049   3.411   8.267   1.211
  239POX    O1A 4050   3.472   8.365   1.167
  239POX    C1B 4051   3.466   8.137   1.254
  239POX    C1C 4052   3.616   8.138   1.288
  239POX    C1D 4053   3.633   8.227   1.411
  239POX    C1E 4054   3.771   8.294   1.410
  239POX    C1F 4055   3.790   8.375   1.538
  239POX    C1G 4056   3.912   8.466   1.526
  239POX    C1H 4057   3.960   8.521   1.660
  239POX    C1I 4058   3.858   8.629   1.695
  239POX    C1J 4059   3.853   8.682   1.817
  239POX    C1K 4060   3.912   8.627   1.947
  239POX    C1L 4061   3.828   8.517   2.013
  239POX    C1M 4062   3.878   8.435   2.132
  239POX    C1N 4063   3.789   8.311   2.130
  239POX    C1O 4064   3.814   8.226   2.254
  239POX    C1P 4065   3.712   8.112   2.265
  239POX    C1Q 4066   3.749   7.998   2.360
  239POX    C1R 4067   3.650   7.883   2.338
  239POX     CZ 4068   3.071   8.370   1.283
  239POX     OZ 4069   3.043   8.457   1.393
  239POX    C2A 4070   2.927   8.446   1.457
  239POX    O2A 4071   2.842   8.366   1.418
  239POX    C2B 4072   2.925   8.518   1.586
  239POX    C2C 4073   2.964   8.418   1.696
  239POX    C2D 4074   2.938   8.486   1.830
  239POX    C2E 4075   2.961   8.391   1.948
  239POX    C2F 4076   2.916   8.456   2.078
  239POX    C2G 4077   2.911   8.358   2.196
  239POX    C2H 4078   2.872   8.433   2.323
  239POX    C2I 4079   2.980   8.444   2.432
  239POX    C2J 4080   2.904   8.464   2.563
  239POX    C2K 4081   2.993   8.461   2.688
  239POX    C2L 4082   2.917   8.492   2.817
  239POX    C2M 4083   2.995   8.452   2.943
  239POX    C2N 4084   2.917   8.461   3.074
  239POX    C2O 4085   2.983   8.364   3.172
  239POX    C2P 4086   2.896   8.351   3.297
  240CHL    CN1 4087   4.697   5.603   1.526
  240CHL    CN2 4088   4.735   5.800   1.396
  240CHL    CN3 4089   4.789   5.583   1.309
  240CHL    NTM 4090   4.693   5.659   1.390
  240CHL     CB 4091   4.561   5.645   1.326
  241PJ2     CA 4092   4.433   5.704   1.386
  241PJ2     OA 4093   4.399   5.648   1.513
  241PJ2      P 4094   4.250   5.683   1.563
  241PJ2     OB 4095   4.180   5.751   1.452
  241PJ2     HB 4096   4.240   5.775   1.375
  241PJ2     OG 4097   4.185   5.567   1.627
  241PJ2     HG 4098   4.092   5.595   1.652
  241PJ2     OD 4099   4.295   5.786   1.678
  242POX     CD 4100   4.358   5.715   1.785
  242POX     CE 4101   4.458   5.799   1.865
  242POX     OE 4102   4.518   5.715   1.964
  242POX    C1A 4103   4.649   5.693   1.950
  242POX    O1A 4104   4.704   5.718   1.844
  242POX    C1B 4105   4.704   5.615   2.063
  242POX    C1C 4106   4.827   5.681   2.125
  242POX    C1D 4107   4.885   5.625   2.255
  242POX    C1E 4108   5.026   5.681   2.274
  242POX    C1F 4109   5.090   5.627   2.402
  242POX    C1G 4110   5.239   5.659   2.415
  242POX    C1H 4111   5.270   5.664   2.565
  242POX    C1I 4112   5.396   5.739   2.608
  242POX    C1J 4113   5.412   5.784   2.732
  242POX    C1K 4114   5.306   5.782   2.842
  242POX    C1L 4115   5.368   5.735   2.975
  242POX    C1M 4116   5.267   5.719   3.089
  242POX    C1N 4117   5.326   5.719   3.230
  242POX    C1O 4118   5.419   5.598   3.238
  242POX    C1P 4119   5.483   5.579   3.376
  242POX    C1Q 4120   5.605   5.487   3.384
  242POX    C1R 4121   5.575   5.345   3.335
  242POX     CZ 4122   4.386   5.922   1.922
  242POX     OZ 4123   4.287   5.920   2.025
  242POX    C2A 4124   4.253   6.041   2.068
  242POX    O2A 4125   4.316   6.143   2.039
  242POX    C2B 4126   4.140   6.031   2.163
  242POX    C2C 4127   4.129   6.151   2.257
  242POX    C2D 4128   4.005   6.144   2.346
  242POX    C2E 4129   4.047   6.211   2.477
  242POX    C2F 4130   3.981   6.161   2.606
  242POX    C2G 4131   4.040   6.241   2.722
  242POX    C2H 4132   4.054   6.154   2.848
  242POX    C2I 4133   4.078   6.248   2.966
  242POX    C2J 4134   4.091   6.161   3.091
  242POX    C2K 4135   4.090   6.251   3.215
  242POX    C2L 4136   4.152   6.177   3.333
  242POX    C2M 4137   4.104   6.213   3.474
  242POX    C2N 4138   4.194   6.147   3.578
  242POX    C2O 4139   4.344   6.177   3.583
  242POX    C2P 4140   4.413   6.117   3.706
  243CHL    CN1 4141   5.982   5.364   1.176
  243CHL    CN2 4142   5.812   5.518   1.207
  243CHL    CN3 4143   5.968   5.468   1.389
  243CHL    NTM 4144   5.889   5.415   1.277
  243CHL     CB 4145   5.807   5.312   1.344
  244PJ2     CA 4146   5.689   5.347   1.435
  244PJ2     OA 4147   5.601   5.445   1.379
  244PJ2      P 4148   5.447   5.405   1.404
  244PJ2     OB 4149   5.374   5.492   1.310
  244PJ2     HB 4150   5.275   5.476   1.315
  244PJ2     OG 4151   5.438   5.258   1.388
  244PJ2     HG 4152   5.344   5.235   1.411
  244PJ2     OD 4153   5.417   5.453   1.555
  245POX     CD 4154   5.425   5.591   1.592
  245POX     CE 4155   5.393   5.594   1.741
  245POX     OE 4156   5.358   5.721   1.796
  245POX    C1A 4157   5.249   5.735   1.871
  245POX    O1A 4158   5.156   5.658   1.845
  245POX    C1B 4159   5.237   5.868   1.934
  245POX    C1C 4160   5.303   5.859   2.072
  245POX    C1D 4161   5.320   5.997   2.138
  245POX    C1E 4162   5.193   6.037   2.214
  245POX    C1F 4163   5.208   6.170   2.288
  245POX    C1G 4164   5.088   6.199   2.379
  245POX    C1H 4165   5.088   6.124   2.512
  245POX    C1I 4166   4.946   6.125   2.569
  245POX    C1J 4167   4.893   6.026   2.640
  245POX    C1K 4168   4.978   5.909   2.689
  245POX    C1L 4169   4.911   5.813   2.787
  245POX    C1M 4170   4.813   5.721   2.713
  245POX    C1N 4171   4.765   5.608   2.804
  245POX    C1O 4172   4.657   5.531   2.728
  245POX    C1P 4173   4.598   5.408   2.797
  245POX    C1Q 4174   4.567   5.444   2.942
  245POX    C1R 4175   4.483   5.334   3.006
  245POX     CZ 4176   5.513   5.529   1.809
  245POX     OZ 4177   5.517   5.503   1.950
  245POX    C2A 4178   5.608   5.427   2.010
  245POX    O2A 4179   5.714   5.398   1.954
  245POX    C2B 4180   5.587   5.394   2.152
  245POX    C2C 4181   5.510   5.262   2.167
  245POX    C2D 4182   5.474   5.243   2.314
  245POX    C2E 4183   5.454   5.095   2.346
  245POX    C2F 4184   5.421   5.093   2.495
  245POX    C2G 4185   5.375   4.955   2.541
  245POX    C2H 4186   5.322   4.961   2.684
  245POX    C2I 4187   5.295   4.817   2.726
  245POX    C2J 4188   5.224   4.793   2.859
  245POX    C2K 4189   5.072   4.795   2.848
  245POX    C2L 4190   4.988   4.781   2.975
  245POX    C2M 4191   5.011   4.889   3.080
  245POX    C2N 4192   4.931   5.019   3.069
  245POX    C2O 4193   4.973   5.116   3.179
  245POX    C2P 4194   5.110   5.182   3.161
  246CHL    CN1 4195   1.939   6.200   1.056
  246CHL    CN2 4196   2.046   6.004   0.976
  246CHL    CN3 4197   1.815   5.996   1.037
  246CHL    NTM 4198   1.945   6.054   1.071
  246CHL     CB 4199   1.976   6.022   1.212
  247PJ2     CA 4200   2.042   5.889   1.252
  247PJ2     OA 4201   1.970   5.771   1.213
  247PJ2      P 4202   2.054   5.639   1.249
  247PJ2     OB 4203   1.983   5.536   1.170
  247PJ2     HB 4204   1.907   5.585   1.127
  247PJ2     OG 4205   2.197   5.665   1.221
  247PJ2     HG 4206   2.243   5.744   1.262
  247PJ2     OD 4207   2.041   5.613   1.407
  248POX     CD 4208   1.933   5.540   1.466
  248POX     CE 4209   1.934   5.522   1.618
  248POX     OE 4210   1.826   5.443   1.669
  248POX    C1A 4211   1.834   5.311   1.654
  248POX    O1A 4212   1.934   5.266   1.599
  248POX    C1B 4213   1.734   5.226   1.720
  248POX    C1C 4214   1.731   5.252   1.871
  248POX    C1D 4215   1.607   5.198   1.943
  248POX    C1E 4216   1.607   5.242   2.090
  248POX    C1F 4217   1.684   5.136   2.167
  248POX    C1G 4218   1.717   5.178   2.311
  248POX    C1H 4219   1.822   5.289   2.311
  248POX    C1I 4220   1.966   5.240   2.299
  248POX    C1J 4221   2.065   5.241   2.388
  248POX    C1K 4222   2.048   5.314   2.521
  248POX    C1L 4223   2.153   5.423   2.544
  248POX    C1M 4224   2.137   5.504   2.673
  248POX    C1N 4225   2.222   5.440   2.782
  248POX    C1O 4226   2.188   5.523   2.906
  248POX    C1P 4227   2.278   5.511   3.029
  248POX    C1Q 4228   2.245   5.615   3.137
  248POX    C1R 4229   2.340   5.612   3.257
  248POX     CZ 4230   1.937   5.663   1.677
  248POX     OZ 4231   2.064   5.713   1.718
  248POX    C2A 4232   2.083   5.844   1.709
  248POX    O2A 4233   1.994   5.919   1.669
  248POX    C2B 4234   2.215   5.889   1.757
  248POX    C2C 4235   2.248   6.038   1.772
  248POX    C2D 4236   2.156   6.102   1.877
  248POX    C2E 4237   2.211   6.078   2.018
  248POX    C2F 4238   2.356   6.125   2.036
  248POX    C2G 4239   2.362   6.267   2.092
  248POX    C2H 4240   2.510   6.299   2.118
  248POX    C2I 4241   2.529   6.448   2.146
  248POX    C2J 4242   2.676   6.465   2.186
  248POX    C2K 4243   2.700   6.617   2.185
  248POX    C2L 4244   2.838   6.650   2.242
  248POX    C2M 4245   2.828   6.667   2.394
  248POX    C2N 4246   2.963   6.730   2.431
  248POX    C2O 4247   2.957   6.778   2.576
  248POX    C2P 4248   2.958   6.674   2.689
  249CHL    CN1 4249   0.171   6.247   0.838
  249CHL    CN2 4250   0.107   6.028   0.862
  249CHL    CN3 4251  -0.019   6.180   0.972
  249CHL    NTM 4252   0.122   6.152   0.939
  249CHL     CB 4253   0.212   6.157   1.055
  250PJ2     CA 4254   0.179   6.064   1.171
  250PJ2     OA 4255   0.218   5.928   1.148
  250PJ2      P 4256   0.153   5.831   1.258
  250PJ2     OB 4257   0.018   5.889   1.274
  250PJ2     HB 4258   0.022   5.987   1.256
  250PJ2     OG 4259   0.173   5.691   1.214
  250PJ2     HG 4260   0.142   5.617   1.275
  250PJ2     OD 4261   0.256   5.874   1.373
  251POX     CD 4262   0.208   5.845   1.505
  251POX     CE 4263   0.290   5.919   1.611
  251POX     OE 4264   0.319   5.843   1.728
  251POX    C1A 4265   0.445   5.803   1.746
  251POX    O1A 4266   0.525   5.827   1.656
  251POX    C1B 4267   0.472   5.729   1.871
  251POX    C1C 4268   0.443   5.578   1.880
  251POX    C1D 4269   0.484   5.516   2.014
  251POX    C1E 4270   0.624   5.456   2.011
  251POX    C1F 4271   0.679   5.419   2.149
  251POX    C1G 4272   0.796   5.320   2.145
  251POX    C1H 4273   0.833   5.295   2.292
  251POX    C1I 4274   0.892   5.153   2.286
  251POX    C1J 4275   0.858   5.070   2.384
  251POX    C1K 4276   0.766   5.106   2.501
  251POX    C1L 4277   0.850   5.126   2.627
  251POX    C1M 4278   0.775   5.065   2.746
  251POX    C1N 4279   0.843   5.112   2.875
  251POX    C1O 4280   0.769   5.071   3.002
  251POX    C1P 4281   0.842   5.090   3.135
  251POX    C1Q 4282   0.752   5.015   3.233
  251POX    C1R 4283   0.786   5.042   3.379
  251POX     CZ 4284   0.218   6.050   1.642
  251POX     OZ 4285   0.084   6.040   1.690
  251POX    C2A 4286   0.009   6.150   1.679
  251POX    O2A 4287   0.063   6.256   1.649
  251POX    C2B 4288  -0.133   6.141   1.723
  251POX    C2C 4289  -0.148   6.224   1.851
  251POX    C2D 4290  -0.108   6.134   1.969
  251POX    C2E 4291  -0.130   6.221   2.093
  251POX    C2F 4292  -0.097   6.148   2.223
  251POX    C2G 4293  -0.109   6.244   2.341
  251POX    C2H 4294  -0.158   6.184   2.473
  251POX    C2I 4295  -0.142   6.280   2.591
  251POX    C2J 4296  -0.154   6.205   2.724
  251POX    C2K 4297  -0.288   6.143   2.763
  251POX    C2L 4298  -0.284   6.096   2.909
  251POX    C2M 4299  -0.416   6.024   2.940
  251POX    C2N 4300  -0.396   5.881   2.889
  251POX    C2O 4301  -0.529   5.811   2.863
  251POX    C2P 4302  -0.602   5.771   2.991
  252CHL    CN1 4303   5.506   3.753   1.314
  252CHL    CN2 4304   5.297   3.769   1.424
  252CHL    CN3 4305   5.318   3.878   1.216
  252CHL    NTM 4306   5.361   3.760   1.292
  252CHL     CB 4307   5.313   3.635   1.229
  253PJ2     CA 4308   5.344   3.496   1.284
  253PJ2     OA 4309   5.477   3.461   1.323
  253PJ2      P 4310   5.498   3.302   1.319
  253PJ2     OB 4311   5.429   3.268   1.192
  253PJ2     HB 4312   5.342   3.316   1.191
  253PJ2     OG 4313   5.640   3.269   1.343
  253PJ2     HG 4314   5.676   3.336   1.407
  253PJ2     OD 4315   5.410   3.256   1.445
  254POX     CD 4316   5.466   3.260   1.577
  254POX     CE 4317   5.361   3.237   1.686
  254POX     OE 4318   5.404   3.270   1.818
  254POX    C1A 4319   5.341   3.373   1.874
  254POX    O1A 4320   5.259   3.439   1.811
  254POX    C1B 4321   5.397   3.397   2.009
  254POX    C1C 4322   5.290   3.455   2.101
  254POX    C1D 4323   5.333   3.470   2.247
  254POX    C1E 4324   5.209   3.526   2.319
  254POX    C1F 4325   5.248   3.584   2.455
  254POX    C1G 4326   5.284   3.733   2.452
  254POX    C1H 4327   5.277   3.790   2.593
  254POX    C1I 4328   5.345   3.925   2.614
  254POX    C1J 4329   5.339   3.980   2.735
  254POX    C1K 4330   5.279   3.918   2.862
  254POX    C1L 4331   5.330   3.997   2.983
  254POX    C1M 4332   5.283   3.930   3.112
  254POX    C1N 4333   5.344   3.791   3.135
  254POX    C1O 4334   5.313   3.758   3.281
  254POX    C1P 4335   5.341   3.620   3.341
  254POX    C1Q 4336   5.261   3.515   3.264
  254POX    C1R 4337   5.115   3.521   3.309
  254POX     CZ 4338   5.302   3.097   1.664
  254POX     OZ 4339   5.377   2.979   1.695
  254POX    C2A 4340   5.327   2.859   1.667
  254POX    O2A 4341   5.227   2.859   1.595
  254POX    C2B 4342   5.381   2.752   1.753
  254POX    C2C 4343   5.292   2.715   1.872
  254POX    C2D 4344   5.369   2.636   1.977
  254POX    C2E 4345   5.273   2.603   2.092
  254POX    C2F 4346   5.363   2.533   2.194
  254POX    C2G 4347   5.279   2.494   2.316
  254POX    C2H 4348   5.286   2.613   2.412
  254POX    C2I 4349   5.180   2.593   2.520
  254POX    C2J 4350   5.212   2.468   2.601
  254POX    C2K 4351   5.113   2.422   2.708
  254POX    C2L 4352   5.067   2.525   2.812
  254POX    C2M 4353   4.979   2.478   2.928
  254POX    C2N 4354   4.920   2.599   3.003
  254POX    C2O 4355   4.835   2.559   3.123
  254POX    C2P 4356   4.822   2.666   3.232
  255CHL    CN1 4357   6.407   0.473   0.910
  255CHL    CN2 4358   6.593   0.580   1.008
  255CHL    CN3 4359   6.417   0.703   0.904
  255CHL    NTM 4360   6.447   0.589   0.991
  255CHL     CB 4361   6.378   0.581   1.120
  256PJ2     CA 4362   6.348   0.705   1.206
  256PJ2     OA 4363   6.468   0.760   1.260
  256PJ2      P 4364   6.455   0.896   1.346
  256PJ2     OB 4365   6.594   0.937   1.375
  256PJ2     HB 4366   6.598   1.035   1.397
  256PJ2     OG 4367   6.362   0.973   1.260
  256PJ2     HG 4368   6.272   0.976   1.304
  256PJ2     OD 4369   6.375   0.849   1.478
  257POX     CD 4370   6.445   0.762   1.568
  257POX     CE 4371   6.365   0.717   1.691
  257POX     OE 4372   6.418   0.604   1.760
  257POX    C1A 4373   6.494   0.627   1.867
  257POX    O1A 4374   6.509   0.743   1.905
  257POX    C1B 4375   6.543   0.502   1.929
  257POX    C1C 4376   6.445   0.471   2.042
  257POX    C1D 4377   6.472   0.330   2.097
  257POX    C1E 4378   6.348   0.276   2.168
  257POX    C1F 4379   6.405   0.181   2.274
  257POX    C1G 4380   6.296   0.157   2.379
  257POX    C1H 4381   6.352   0.097   2.508
  257POX    C1I 4382   6.237   0.017   2.571
  257POX    C1J 4383   6.178   0.038   2.688
  257POX    C1K 4384   6.199   0.146   2.794
  257POX    C1L 4385   6.062   0.168   2.859
  257POX    C1M 4386   6.062   0.270   2.973
  257POX    C1N 4387   6.153   0.233   3.090
  257POX    C1O 4388   6.123   0.102   3.164
  257POX    C1P 4389   6.234   0.083   3.268
  257POX    C1Q 4390   6.224  -0.050   3.343
  257POX    C1R 4391   6.347  -0.139   3.319
  257POX     CZ 4392   6.218   0.704   1.651
  257POX     OZ 4393   6.123   0.685   1.757
  257POX    C2A 4394   6.000   0.652   1.719
  257POX    O2A 4395   5.976   0.614   1.604
  257POX    C2B 4396   5.902   0.659   1.830
  257POX    C2C 4397   5.757   0.649   1.781
  257POX    C2D 4398   5.685   0.586   1.901
  257POX    C2E 4399   5.663   0.681   2.018
  257POX    C2F 4400   5.564   0.612   2.113
  257POX    C2G 4401   5.556   0.682   2.249
  257POX    C2H 4402   5.685   0.671   2.331
  257POX    C2I 4403   5.644   0.716   2.471
  257POX    C2J 4404   5.770   0.734   2.556
  257POX    C2K 4405   5.739   0.760   2.704
  257POX    C2L 4406   5.848   0.698   2.790
  257POX    C2M 4407   5.819   0.730   2.937
  257POX    C2N 4408   5.926   0.651   3.012
  257POX    C2O 4409   5.938   0.704   3.155
  257POX    C2P 4410   6.047   0.629   3.231
  258CHL    CN1 4411   1.089   5.574   0.542
  258CHL    CN2 4412   1.244   5.405   0.548
  258CHL    CN3 4413   1.331   5.621   0.531
  258CHL    NTM 4414   1.223   5.544   0.594
  258CHL     CB 4415   1.227   5.564   0.739
  259PJ2     CA 4416   1.354   5.532   0.819
  259PJ2     OA 4417   1.477   5.601   0.794
  259PJ2      P 4418   1.603   5.514   0.844
  259PJ2     OB 4419   1.583   5.371   0.814
  259PJ2     HB 4420   1.499   5.365   0.760
  259PJ2     OG 4421   1.718   5.586   0.784
  259PJ2     HG 4422   1.688   5.666   0.733
  259PJ2     OD 4423   1.602   5.526   1.005
  260POX     CD 4424   1.645   5.650   1.062
  260POX     CE 4425   1.564   5.692   1.185
  260POX     OE 4426   1.608   5.818   1.236
  260POX    C1A 4427   1.531   5.907   1.296
  260POX    O1A 4428   1.408   5.893   1.297
  260POX    C1B 4429   1.601   6.009   1.378
  260POX    C1C 4430   1.602   5.967   1.525
  260POX    C1D 4431   1.644   6.090   1.606
  260POX    C1E 4432   1.644   6.105   1.758
  260POX    C1F 4433   1.722   5.990   1.822
  260POX    C1G 4434   1.728   5.988   1.975
  260POX    C1H 4435   1.809   6.105   2.032
  260POX    C1I 4436   1.762   6.128   2.176
  260POX    C1J 4437   1.795   6.237   2.246
  260POX    C1K 4438   1.882   6.352   2.196
  260POX    C1L 4439   1.962   6.434   2.298
  260POX    C1M 4440   2.056   6.528   2.222
  260POX    C1N 4441   2.122   6.635   2.308
  260POX    C1O 4442   2.046   6.707   2.420
  260POX    C1P 4443   2.098   6.707   2.564
  260POX    C1Q 4444   2.004   6.766   2.668
  260POX    C1R 4445   2.045   6.714   2.806
  260POX     CZ 4446   1.582   5.581   1.289
  260POX     OZ 4447   1.482   5.583   1.391
  260POX    C2A 4448   1.491   5.503   1.498
  260POX    O2A 4449   1.555   5.400   1.482
  260POX    C2B 4450   1.377   5.533   1.588
  260POX    C2C 4451   1.407   5.640   1.693
  260POX    C2D 4452   1.386   5.591   1.837
  260POX    C2E 4453   1.475   5.660   1.940
  260POX    C2F 4454   1.477   5.594   2.078
  260POX    C2G 4455   1.606   5.631   2.152
  260POX    C2H 4456   1.572   5.646   2.300
  260POX    C2I 4457   1.695   5.685   2.381
  260POX    C2J 4458   1.650   5.695   2.527
  260POX    C2K 4459   1.772   5.692   2.619
  260POX    C2L 4460   1.711   5.719   2.756
  260POX    C2M 4461   1.832   5.729   2.848
  260POX    C2N 4462   1.787   5.778   2.986
  260POX    C2O 4463   1.918   5.803   3.059
  260POX    C2P 4464   1.883   5.860   3.197
  261CHL    CN1 4465   6.434   8.157   1.154
  261CHL    CN2 4466   6.668   8.205   1.132
  261CHL    CN3 4467   6.566   8.152   1.342
  261CHL    NTM 4468   6.549   8.225   1.216
  261CHL     CB 4469   6.498   8.363   1.217
  262PJ2     CA 4470   6.588   8.467   1.284
  262PJ2     OA 4471   6.613   8.444   1.423
  262PJ2      P 4472   6.711   8.552   1.492
  262PJ2     OB 4473   6.815   8.586   1.393
  262PJ2     HB 4474   6.899   8.616   1.438
  262PJ2     OG 4475   6.626   8.666   1.535
  262PJ2     HG 4476   6.534   8.640   1.505
  262PJ2     OD 4477   6.775   8.464   1.610
  263POX     CD 4478   6.687   8.416   1.712
  263POX     CE 4479   6.761   8.355   1.831
  263POX     OE 4480   6.670   8.288   1.919
  263POX    C1A 4481   6.672   8.155   1.932
  263POX    O1A 4482   6.731   8.094   1.843
  263POX    C1B 4483   6.593   8.107   2.048
  263POX    C1C 4484   6.526   7.974   2.011
  263POX    C1D 4485   6.468   7.918   2.141
  263POX    C1E 4486   6.567   7.875   2.249
  263POX    C1F 4487   6.519   7.800   2.374
  263POX    C1G 4488   6.432   7.679   2.339
  263POX    C1H 4489   6.426   7.563   2.438
  263POX    C1I 4490   6.342   7.606   2.559
  263POX    C1J 4491   6.368   7.558   2.680
  263POX    C1K 4492   6.478   7.460   2.724
  263POX    C1L 4493   6.589   7.545   2.784
  263POX    C1M 4494   6.720   7.476   2.820
  263POX    C1N 4495   6.714   7.343   2.896
  263POX    C1O 4496   6.680   7.368   3.043
  263POX    C1P 4497   6.669   7.240   3.126
  263POX    C1Q 4498   6.623   7.254   3.271
  263POX    C1R 4499   6.603   7.118   3.338
  263POX     CZ 4500   6.831   8.476   1.893
  263POX     OZ 4501   6.934   8.453   1.989
  263POX    C2A 4502   6.998   8.556   2.044
  263POX    O2A 4503   7.012   8.656   1.974
  263POX    C2B 4504   7.095   8.508   2.144
  263POX    C2C 4505   7.021   8.495   2.278
  263POX    C2D 4506   7.108   8.420   2.378
  263POX    C2E 4507   7.016   8.374   2.491
  263POX    C2F 4508   7.098   8.286   2.585
  263POX    C2G 4509   7.024   8.285   2.719
  263POX    C2H 4510   7.094   8.193   2.819
  263POX    C2I 4511   7.213   8.243   2.901
  263POX    C2J 4512   7.248   8.163   3.027
  263POX    C2K 4513   7.378   8.214   3.090
  263POX    C2L 4514   7.422   8.117   3.200
  263POX    C2M 4515   7.550   8.155   3.275
  263POX    C2N 4516   7.557   8.069   3.401
  263POX    C2O 4517   7.691   8.090   3.472
  263POX    C2P 4518   7.692   8.019   3.608
  264CHL    CN1 4519   4.160   4.205   1.171
  264CHL    CN2 4520   4.365   4.097   1.236
  264CHL    CN3 4521   4.311   4.326   1.293
  264CHL    NTM 4522   4.305   4.222   1.188
  264CHL     CB 4523   4.368   4.257   1.060
  265PJ2     CA 4524   4.519   4.264   1.042
  265PJ2     OA 4525   4.596   4.291   1.160
  265PJ2      P 4526   4.741   4.223   1.150
  265PJ2     OB 4527   4.721   4.076   1.148
  265PJ2     HB 4528   4.805   4.027   1.172
  265PJ2     OG 4529   4.791   4.304   1.037
  265PJ2     HG 4530   4.738   4.389   1.028
  265PJ2     OD 4531   4.794   4.268   1.295
  266POX     CD 4532   4.722   4.200   1.398
  266POX     CE 4533   4.750   4.250   1.540
  266POX     OE 4534   4.696   4.157   1.634
  266POX    C1A 4535   4.764   4.153   1.748
  266POX    O1A 4536   4.887   4.163   1.747
  266POX    C1B 4537   4.686   4.086   1.854
  266POX    C1C 4538   4.616   4.184   1.948
  266POX    C1D 4539   4.543   4.107   2.058
  266POX    C1E 4540   4.503   4.202   2.171
  266POX    C1F 4541   4.418   4.117   2.266
  266POX    C1G 4542   4.387   4.180   2.401
  266POX    C1H 4543   4.282   4.089   2.466
  266POX    C1I 4544   4.211   4.152   2.586
  266POX    C1J 4545   4.269   4.124   2.703
  266POX    C1K 4546   4.375   4.014   2.712
  266POX    C1L 4547   4.338   3.894   2.800
  266POX    C1M 4548   4.300   3.925   2.945
  266POX    C1N 4549   4.419   3.958   3.036
  266POX    C1O 4550   4.387   3.970   3.185
  266POX    C1P 4551   4.314   4.103   3.204
  266POX    C1Q 4552   4.271   4.131   3.349
  266POX    C1R 4553   4.206   4.269   3.360
  266POX     CZ 4554   4.724   4.400   1.554
  266POX     OZ 4555   4.725   4.448   1.689
  266POX    C2A 4556   4.739   4.580   1.703
  266POX    O2A 4557   4.717   4.650   1.604
  266POX    C2B 4558   4.757   4.644   1.835
  266POX    C2C 4559   4.698   4.561   1.949
  266POX    C2D 4560   4.729   4.610   2.090
  266POX    C2E 4561   4.873   4.584   2.136
  266POX    C2F 4562   4.905   4.597   2.285
  266POX    C2G 4563   4.882   4.734   2.348
  266POX    C2H 4564   4.867   4.721   2.500
  266POX    C2I 4565   4.783   4.836   2.556
  266POX    C2J 4566   4.734   4.824   2.700
  266POX    C2K 4567   4.663   4.955   2.732
  266POX    C2L 4568   4.546   4.945   2.830
  266POX    C2M 4569   4.589   4.856   2.947
  266POX    C2N 4570   4.492   4.826   3.061
  266POX    C2O 4571   4.467   4.945   3.155
  266POX    C2P 4572   4.366   4.913   3.265
  267CHL    CN1 4573   0.862   5.359   0.889
  267CHL    CN2 4574   0.661   5.488   0.850
  267CHL    CN3 4575   0.660   5.256   0.807
  267CHL    NTM 4576   0.716   5.359   0.896
  267CHL     CB 4577   0.670   5.342   1.034
  268PJ2     CA 4578   0.674   5.211   1.113
  268PJ2     OA 4579   0.811   5.187   1.147
  268PJ2      P 4580   0.802   5.083   1.269
  268PJ2     OB 4581   0.711   4.972   1.234
  268PJ2     HB 4582   0.756   4.883   1.242
  268PJ2     OG 4583   0.946   5.060   1.296
  268PJ2     HG 4584   0.980   4.966   1.306
  268PJ2     OD 4585   0.738   5.177   1.383
  269POX     CD 4586   0.832   5.244   1.467
  269POX     CE 4587   0.769   5.325   1.581
  269POX     OE 4588   0.865   5.408   1.646
  269POX    C1A 4589   0.897   5.525   1.590
  269POX    O1A 4590   0.855   5.560   1.480
  269POX    C1B 4591   1.001   5.592   1.671
  269POX    C1C 4592   0.948   5.627   1.809
  269POX    C1D 4593   1.041   5.726   1.880
  269POX    C1E 4594   0.990   5.754   2.022
  269POX    C1F 4595   0.858   5.833   2.023
  269POX    C1G 4596   0.803   5.858   2.164
  269POX    C1H 4597   0.678   5.945   2.167
  269POX    C1I 4598   0.632   5.978   2.310
  269POX    C1J 4599   0.506   5.969   2.350
  269POX    C1K 4600   0.390   5.919   2.264
  269POX    C1L 4601   0.313   5.815   2.345
  269POX    C1M 4602   0.222   5.885   2.445
  269POX    C1N 4603   0.153   5.784   2.538
  269POX    C1O 4604   0.052   5.698   2.462
  269POX    C1P 4605  -0.060   5.784   2.404
  269POX    C1Q 4606  -0.172   5.689   2.361
  269POX    C1R 4607  -0.297   5.768   2.324
  269POX     CZ 4608   0.712   5.220   1.677
  269POX     OZ 4609   0.806   5.166   1.770
  269POX    C2A 4610   0.776   5.046   1.818
  269POX    O2A 4611   0.702   4.966   1.760
  269POX    C2B 4612   0.861   4.997   1.929
  269POX    C2C 4613   0.913   4.854   1.912
  269POX    C2D 4614   0.961   4.813   2.052
  269POX    C2E 4615   1.036   4.680   2.048
  269POX    C2F 4616   1.092   4.652   2.187
  269POX    C2G 4617   0.993   4.632   2.302
  269POX    C2H 4618   1.046   4.662   2.442
  269POX    C2I 4619   0.950   4.657   2.560
  269POX    C2J 4620   1.028   4.658   2.692
  269POX    C2K 4621   1.081   4.799   2.721
  269POX    C2L 4622   1.162   4.784   2.851
  269POX    C2M 4623   1.071   4.769   2.973
  269POX    C2N 4624   1.165   4.748   3.092
  269POX    C2O 4625   1.095   4.733   3.228
  269POX    C2P 4626   1.089   4.867   3.301
  270CHL    CN1 4627   8.404   8.424   1.370
  270CHL    CN2 4628   8.316   8.614   1.267
  270CHL    CN3 4629   8.412   8.624   1.489
  270CHL    NTM 4630   8.327   8.546   1.397
  270CHL     CB 4631   8.192   8.513   1.443
  271PJ2     CA 4632   8.084   8.621   1.461
  271PJ2     OA 4633   8.129   8.748   1.508
  271PJ2      P 4634   8.022   8.861   1.468
  271PJ2     OB 4635   8.114   8.977   1.467
  271PJ2     HB 4636   8.078   9.062   1.428
  271PJ2     OG 4637   7.969   8.816   1.337
  271PJ2     HG 4638   7.917   8.892   1.298
  271PJ2     OD 4639   7.905   8.855   1.579
  272POX     CD 4640   7.912   8.916   1.708
  272POX     CE 4641   7.842   8.836   1.818
  272POX     OE 4642   7.794   8.926   1.918
  272POX    C1A 4643   7.669   8.967   1.903
  272POX    O1A 4644   7.603   8.933   1.805
  272POX    C1B 4645   7.624   9.050   2.018
  272POX    C1C 4646   7.476   9.042   2.053
  272POX    C1D 4647   7.425   9.137   2.161
  272POX    C1E 4648   7.282   9.111   2.211
  272POX    C1F 4649   7.242   9.191   2.335
  272POX    C1G 4650   7.257   9.112   2.465
  272POX    C1H 4651   7.178   9.171   2.582
  272POX    C1I 4652   7.218   9.094   2.708
  272POX    C1J 4653   7.170   9.101   2.832
  272POX    C1K 4654   7.039   9.175   2.861
  272POX    C1L 4655   7.016   9.176   3.012
  272POX    C1M 4656   6.886   9.252   3.039
  272POX    C1N 4657   6.870   9.274   3.189
  272POX    C1O 4658   6.963   9.392   3.216
  272POX    C1P 4659   6.937   9.439   3.360
  272POX    C1Q 4660   7.009   9.572   3.383
  272POX    C1R 4661   7.003   9.644   3.518
  272POX     CZ 4662   7.932   8.716   1.849
  272POX     OZ 4663   7.879   8.631   1.950
  272POX    C2A 4664   7.959   8.537   1.999
  272POX    O2A 4665   8.075   8.541   1.958
  272POX    C2B 4666   7.902   8.448   2.102
  272POX    C2C 4667   7.999   8.433   2.220
  272POX    C2D 4668   7.932   8.332   2.313
  272POX    C2E 4669   7.976   8.365   2.456
  272POX    C2F 4670   8.115   8.323   2.504
  272POX    C2G 4671   8.144   8.389   2.639
  272POX    C2H 4672   8.149   8.542   2.639
  272POX    C2I 4673   8.283   8.586   2.578
  272POX    C2J 4674   8.293   8.734   2.544
  272POX    C2K 4675   8.437   8.758   2.499
  272POX    C2L 4676   8.466   8.718   2.355
  272POX    C2M 4677   8.613   8.688   2.325
  272POX    C2N 4678   8.636   8.611   2.195
  272POX    C2O 4679   8.786   8.587   2.180
  272POX    C2P 4680   8.829   8.501   2.061
  273CHL    CN1 4681   7.961   7.686   1.408
  273CHL    CN2 4682   7.796   7.570   1.275
  273CHL    CN3 4683   7.919   7.727   1.166
  273CHL    NTM 4684   7.931   7.630   1.275
  273CHL     CB 4685   8.016   7.512   1.252
  274PJ2     CA 4686   8.166   7.533   1.232
  274PJ2     OA 4687   8.240   7.621   1.317
  274PJ2      P 4688   8.397   7.587   1.323
  274PJ2     OB 4689   8.438   7.560   1.183
  274PJ2     HB 4690   8.409   7.472   1.145
  274PJ2     OG 4691   8.422   7.721   1.380
  274PJ2     HG 4692   8.351   7.740   1.448
  274PJ2     OD 4693   8.407   7.452   1.409
  275POX     CD 4694   8.352   7.458   1.541
  275POX     CE 4695   8.303   7.319   1.582
  275POX     OE 4696   8.209   7.322   1.690
  275POX    C1A 4697   8.079   7.339   1.670
  275POX    O1A 4698   8.040   7.320   1.555
  275POX    C1B 4699   7.998   7.340   1.794
  275POX    C1C 4700   7.938   7.476   1.831
  275POX    C1D 4701   7.874   7.477   1.970
  275POX    C1E 4702   7.788   7.599   2.005
  275POX    C1F 4703   7.678   7.572   2.107
  275POX    C1G 4704   7.574   7.681   2.132
  275POX    C1H 4705   7.467   7.622   2.224
  275POX    C1I 4706   7.355   7.721   2.256
  275POX    C1J 4707   7.340   7.771   2.378
  275POX    C1K 4708   7.437   7.748   2.494
  275POX    C1L 4709   7.367   7.761   2.630
  275POX    C1M 4710   7.468   7.768   2.745
  275POX    C1N 4711   7.537   7.634   2.769
  275POX    C1O 4712   7.653   7.626   2.868
  275POX    C1P 4713   7.650   7.484   2.927
  275POX    C1Q 4714   7.514   7.439   2.981
  275POX    C1R 4715   7.532   7.293   3.025
  275POX     CZ 4716   8.432   7.237   1.599
  275POX     OZ 4717   8.494   7.257   1.726
  275POX    C2A 4718   8.611   7.201   1.758
  275POX    O2A 4719   8.662   7.112   1.691
  275POX    C2B 4720   8.666   7.242   1.889
  275POX    C2C 4721   8.755   7.134   1.950
  275POX    C2D 4722   8.816   7.181   2.083
  275POX    C2E 4723   8.927   7.085   2.125
  275POX    C2F 4724   8.877   6.967   2.208
  275POX    C2G 4725   9.000   6.888   2.255
  275POX    C2H 4726   8.946   6.759   2.317
  275POX    C2I 4727   9.062   6.668   2.359
  275POX    C2J 4728   8.993   6.558   2.440
  275POX    C2K 4729   9.080   6.433   2.455
  275POX    C2L 4730   9.015   6.340   2.558
  275POX    C2M 4731   9.120   6.248   2.622
  275POX    C2N 4732   9.068   6.158   2.735
  275POX    C2O 4733   9.183   6.072   2.786
  275POX    C2P 4734   9.152   5.981   2.904
  276CHL    CN1 4735   3.919   5.181   1.461
  276CHL    CN2 4736   3.803   5.265   1.272
  276CHL    CN3 4737   3.728   5.334   1.481
  276CHL    NTM 4738   3.851   5.300   1.407
  276CHL     CB 4739   3.951   5.407   1.409
  277PJ2     CA 4740   4.055   5.428   1.299
  277PJ2     OA 4741   4.120   5.305   1.266
  277PJ2      P 4742   4.275   5.344   1.242
  277PJ2     OB 4743   4.349   5.225   1.196
  277PJ2     HB 4744   4.315   5.146   1.247
  277PJ2     OG 4745   4.294   5.474   1.172
  277PJ2     HG 4746   4.218   5.490   1.110
  277PJ2     OD 4747   4.327   5.357   1.394
  278POX     CD 4748   4.367   5.246   1.475
  278POX     CE 4749   4.416   5.288   1.613
  278POX     OE 4750   4.500   5.186   1.667
  278POX    C1A 4751   4.631   5.208   1.657
  278POX    O1A 4752   4.683   5.298   1.591
  278POX    C1B 4753   4.703   5.098   1.723
  278POX    C1C 4754   4.776   5.145   1.849
  278POX    C1D 4755   4.701   5.224   1.956
  278POX    C1E 4756   4.607   5.136   2.038
  278POX    C1F 4757   4.560   5.203   2.168
  278POX    C1G 4758   4.461   5.122   2.252
  278POX    C1H 4759   4.430   5.167   2.394
  278POX    C1I 4760   4.322   5.086   2.466
  278POX    C1J 4761   4.254   5.112   2.578
  278POX    C1K 4762   4.258   5.248   2.648
  278POX    C1L 4763   4.150   5.345   2.600
  278POX    C1M 4764   4.160   5.470   2.688
  278POX    C1N 4765   4.045   5.471   2.790
  278POX    C1O 4766   4.036   5.600   2.872
  278POX    C1P 4767   4.134   5.594   2.989
  278POX    C1Q 4768   4.130   5.728   3.064
  278POX    C1R 4769   4.214   5.745   3.191
  278POX     CZ 4770   4.289   5.297   1.698
  278POX     OZ 4771   4.298   5.339   1.835
  278POX    C2A 4772   4.198   5.294   1.910
  278POX    O2A 4773   4.097   5.242   1.863
  278POX    C2B 4774   4.226   5.317   2.053
  278POX    C2C 4775   4.153   5.447   2.088
  278POX    C2D 4776   4.247   5.535   2.172
  278POX    C2E 4777   4.188   5.628   2.278
  278POX    C2F 4778   4.313   5.699   2.331
  278POX    C2G 4779   4.273   5.799   2.440
  278POX    C2H 4780   4.395   5.867   2.502
  278POX    C2I 4781   4.354   5.973   2.604
  278POX    C2J 4782   4.478   6.024   2.679
  278POX    C2K 4783   4.444   6.042   2.827
  278POX    C2L 4784   4.547   6.122   2.908
  278POX    C2M 4785   4.535   6.093   3.058
  278POX    C2N 4786   4.556   5.947   3.101
  278POX    C2O 4787   4.699   5.924   3.149
  278POX    C2P 4788   4.711   5.797   3.234
  279CHL    CN1 4789   1.998   1.662   1.060
  279CHL    CN2 4790   2.017   1.818   1.231
  279CHL    CN3 4791   1.822   1.804   1.094
  279CHL    NTM 4792   1.969   1.802   1.093
  279CHL     CB 4793   2.035   1.893   0.999
  280PJ2     CA 4794   2.048   2.041   1.035
  280PJ2     OA 4795   1.926   2.100   1.082
  280PJ2      P 4796   1.960   2.252   1.122
  280PJ2     OB 4797   2.039   2.311   1.011
  280PJ2     HB 4798   2.129   2.268   1.006
  280PJ2     OG 4799   1.819   2.295   1.137
  280PJ2     HG 4800   1.770   2.208   1.152
  280PJ2     OD 4801   2.035   2.262   1.264
  281POX     CD 4802   1.955   2.229   1.378
  281POX     CE 4803   2.062   2.217   1.488
  281POX     OE 4804   2.015   2.142   1.601
  281POX    C1A 4805   2.028   2.009   1.600
  281POX    O1A 4806   2.075   1.947   1.504
  281POX    C1B 4807   1.979   1.946   1.724
  281POX    C1C 4808   2.094   1.917   1.821
  281POX    C1D 4809   2.036   1.894   1.961
  281POX    C1E 4810   2.140   1.838   2.058
  281POX    C1F 4811   2.085   1.820   2.200
  281POX    C1G 4812   2.204   1.771   2.283
  281POX    C1H 4813   2.159   1.728   2.422
  281POX    C1I 4814   2.267   1.640   2.488
  281POX    C1J 4815   2.286   1.655   2.619
  281POX    C1K 4816   2.201   1.741   2.713
  281POX    C1L 4817   2.167   1.672   2.845
  281POX    C1M 4818   2.300   1.626   2.906
  281POX    C1N 4819   2.376   1.738   2.979
  281POX    C1O 4820   2.504   1.674   3.032
  281POX    C1P 4821   2.592   1.774   3.107
  281POX    C1Q 4822   2.558   1.786   3.255
  281POX    C1R 4823   2.653   1.888   3.319
  281POX     CZ 4824   2.127   2.352   1.520
  281POX     OZ 4825   2.226   2.355   1.623
  281POX    C2A 4826   2.310   2.458   1.622
  281POX    O2A 4827   2.304   2.557   1.550
  281POX    C2B 4828   2.412   2.434   1.727
  281POX    C2C 4829   2.380   2.506   1.858
  281POX    C2D 4830   2.486   2.473   1.964
  281POX    C2E 4831   2.443   2.530   2.099
  281POX    C2F 4832   2.546   2.484   2.203
  281POX    C2G 4833   2.511   2.508   2.350
  281POX    C2H 4834   2.470   2.650   2.389
  281POX    C2I 4835   2.440   2.665   2.539
  281POX    C2J 4836   2.305   2.606   2.580
  281POX    C2K 4837   2.302   2.575   2.729
  281POX    C2L 4838   2.171   2.507   2.768
  281POX    C2M 4839   2.133   2.511   2.916
  281POX    C2N 4840   1.984   2.487   2.943
  281POX    C2O 4841   1.948   2.497   3.092
  281POX    C2P 4842   1.959   2.643   3.134
  282CHL    CN1 4843   7.592  -0.002   1.522
  282CHL    CN2 4844   7.594   0.163   1.354
  282CHL    CN3 4845   7.432  -0.017   1.352
  282CHL    NTM 4846   7.572   0.020   1.378
  282CHL     CB 4847   7.672  -0.051   1.297
  283PJ2     CA 4848   7.680  -0.204   1.298
  283PJ2     OA 4849   7.730  -0.273   1.413
  283PJ2      P 4850   7.753  -0.429   1.379
  283PJ2     OB 4851   7.618  -0.488   1.372
  283PJ2     HB 4852   7.629  -0.584   1.348
  283PJ2     OG 4853   7.824  -0.424   1.250
  283PJ2     HG 4854   7.773  -0.469   1.177
  283PJ2     OD 4855   7.846  -0.492   1.495
  284POX     CD 4856   7.778  -0.503   1.620
  284POX     CE 4857   7.865  -0.575   1.722
  284POX     OE 4858   7.801  -0.589   1.849
  284POX    C1A 4859   7.709  -0.683   1.868
  284POX    O1A 4860   7.711  -0.784   1.797
  284POX    C1B 4861   7.632  -0.665   1.993
  284POX    C1C 4862   7.691  -0.734   2.116
  284POX    C1D 4863   7.610  -0.762   2.243
  284POX    C1E 4864   7.555  -0.631   2.299
  284POX    C1F 4865   7.458  -0.639   2.418
  284POX    C1G 4866   7.513  -0.697   2.548
  284POX    C1H 4867   7.624  -0.617   2.616
  284POX    C1I 4868   7.663  -0.688   2.746
  284POX    C1J 4869   7.706  -0.619   2.851
  284POX    C1K 4870   7.745  -0.471   2.857
  284POX    C1L 4871   7.678  -0.393   2.970
  284POX    C1M 4872   7.760  -0.265   2.981
  284POX    C1N 4873   7.693  -0.173   3.083
  284POX    C1O 4874   7.800  -0.066   3.107
  284POX    C1P 4875   7.774   0.000   3.243
  284POX    C1Q 4876   7.865   0.121   3.268
  284POX    C1R 4877   8.010   0.075   3.290
  284POX     CZ 4878   8.008  -0.522   1.709
  284POX     OZ 4879   8.104  -0.591   1.790
  284POX    C2A 4880   8.233  -0.567   1.768
  284POX    O2A 4881   8.268  -0.462   1.713
  284POX    C2B 4882   8.311  -0.665   1.847
  284POX    C2C 4883   8.369  -0.577   1.959
  284POX    C2D 4884   8.448  -0.649   2.069
  284POX    C2E 4885   8.450  -0.562   2.195
  284POX    C2F 4886   8.553  -0.619   2.293
  284POX    C2G 4887   8.542  -0.536   2.420
  284POX    C2H 4888   8.651  -0.570   2.522
  284POX    C2I 4889   8.636  -0.493   2.654
  284POX    C2J 4890   8.754  -0.534   2.743
  284POX    C2K 4891   8.730  -0.667   2.813
  284POX    C2L 4892   8.842  -0.713   2.908
  284POX    C2M 4893   8.965  -0.775   2.842
  284POX    C2N 4894   8.940  -0.904   2.764
  284POX    C2O 4895   8.904  -1.023   2.852
  284POX    C2P 4896   8.928  -1.146   2.765
  285CHL    CN1 4897   8.131   5.807   1.150
  285CHL    CN2 4898   8.125   5.579   1.101
  285CHL    CN3 4899   8.266   5.709   0.973
  285CHL    NTM 4900   8.134   5.712   1.038
  285CHL     CB 4901   8.025   5.728   0.941
  286PJ2     CA 4902   7.989   5.865   0.885
  286PJ2     OA 4903   8.098   5.943   0.833
  286PJ2      P 4904   8.055   6.096   0.809
  286PJ2     OB 4905   8.178   6.157   0.754
  286PJ2     HB 4906   8.146   6.244   0.716
  286PJ2     OG 4907   7.921   6.085   0.747
  286PJ2     HG 4908   7.865   6.165   0.764
  286PJ2     OD 4909   8.039   6.142   0.962
  287POX     CD 4910   8.160   6.163   1.037
  287POX     CE 4911   8.151   6.200   1.185
  287POX     OE 4912   8.186   6.092   1.271
  287POX    C1A 4913   8.262   6.129   1.375
  287POX    O1A 4914   8.346   6.216   1.355
  287POX    C1B 4915   8.281   6.029   1.482
  287POX    C1C 4916   8.169   6.023   1.586
  287POX    C1D 4917   8.171   5.891   1.664
  287POX    C1E 4918   8.279   5.879   1.772
  287POX    C1F 4919   8.223   5.957   1.891
  287POX    C1G 4920   8.345   5.960   1.983
  287POX    C1H 4921   8.310   6.033   2.113
  287POX    C1I 4922   8.203   5.956   2.192
  287POX    C1J 4923   8.163   5.955   2.318
  287POX    C1K 4924   8.210   6.051   2.427
  287POX    C1L 4925   8.117   6.168   2.461
  287POX    C1M 4926   8.197   6.270   2.542
  287POX    C1N 4927   8.114   6.369   2.624
  287POX    C1O 4928   8.206   6.423   2.734
  287POX    C1P 4929   8.134   6.537   2.805
  287POX    C1Q 4930   8.203   6.576   2.937
  287POX    C1R 4931   8.347   6.624   2.927
  287POX     CZ 4932   8.015   6.264   1.213
  287POX     OZ 4933   7.985   6.303   1.347
  287POX    C2A 4934   7.869   6.363   1.373
  287POX    O2A 4935   7.805   6.424   1.287
  287POX    C2B 4936   7.834   6.369   1.517
  287POX    C2C 4937   7.823   6.239   1.596
  287POX    C2D 4938   7.791   6.258   1.744
  287POX    C2E 4939   7.790   6.122   1.815
  287POX    C2F 4940   7.764   6.148   1.964
  287POX    C2G 4941   7.796   6.019   2.039
  287POX    C2H 4942   7.775   6.035   2.189
  287POX    C2I 4943   7.768   5.905   2.269
  287POX    C2J 4944   7.767   5.936   2.419
  287POX    C2K 4945   7.620   5.961   2.454
  287POX    C2L 4946   7.595   5.974   2.604
  287POX    C2M 4947   7.446   5.968   2.638
  287POX    C2N 4948   7.422   5.975   2.789
  287POX    C2O 4949   7.469   5.853   2.869
  287POX    C2P 4950   7.422   5.856   3.015
  288CHL    CN1 4951   0.763   7.005   1.029
  288CHL    CN2 4952   0.934   7.057   1.191
  288CHL    CN3 4953   0.907   7.194   0.998
  288CHL    NTM 4954   0.900   7.056   1.048
  288CHL     CB 4955   0.984   6.967   0.966
  289PJ2     CA 4956   1.084   6.875   1.036
  289PJ2     OA 4957   1.203   6.940   1.083
  289PJ2      P 4958   1.333   6.847   1.107
  289PJ2     OB 4959   1.357   6.721   1.034
  289PJ2     HB 4960   1.275   6.682   0.994
  289PJ2     OG 4961   1.443   6.943   1.128
  289PJ2     HG 4962   1.538   6.912   1.128
  289PJ2     OD 4963   1.313   6.809   1.262
  290POX     CD 4964   1.319   6.907   1.366
  290POX     CE 4965   1.283   6.869   1.510
  290POX     OE 4966   1.280   6.983   1.596
  290POX    C1A 4967   1.162   7.044   1.606
  290POX    O1A 4968   1.057   7.004   1.556
  290POX    C1B 4969   1.173   7.172   1.680
  290POX    C1C 4970   1.152   7.152   1.830
  290POX    C1D 4971   1.069   7.269   1.882
  290POX    C1E 4972   1.026   7.257   2.028
  290POX    C1F 4973   0.934   7.378   2.052
  290POX    C1G 4974   0.996   7.469   2.158
  290POX    C1H 4975   0.959   7.423   2.299
  290POX    C1I 4976   1.012   7.511   2.412
  290POX    C1J 4977   1.044   7.476   2.536
  290POX    C1K 4978   1.042   7.330   2.582
  290POX    C1L 4979   0.928   7.312   2.682
  290POX    C1M 4980   0.943   7.175   2.749
  290POX    C1N 4981   1.069   7.171   2.837
  290POX    C1O 4982   1.109   7.028   2.871
  290POX    C1P 4983   1.011   6.958   2.965
  290POX    C1Q 4984   1.055   6.814   2.994
  290POX    C1R 4985   1.184   6.822   3.076
  290POX     CZ 4986   1.383   6.762   1.553
  290POX     OZ 4987   1.361   6.701   1.681
  290POX    C2A 4988   1.461   6.626   1.728
  290POX    O2A 4989   1.577   6.625   1.688
  290POX    C2B 4990   1.402   6.536   1.829
  290POX    C2C 4991   1.494   6.430   1.890
  290POX    C2D 4992   1.464   6.414   2.039
  290POX    C2E 4993   1.485   6.543   2.119
  290POX    C2F 4994   1.449   6.517   2.265
  290POX    C2G 4995   1.297   6.514   2.279
  290POX    C2H 4996   1.259   6.517   2.427
  290POX    C2I 4997   1.117   6.477   2.467
  290POX    C2J 4998   1.103   6.515   2.614
  290POX    C2K 4999   1.184   6.433   2.715
  290POX    C2L 5000   1.134   6.455   2.858
  290POX    C2M 5001   1.160   6.337   2.952
  290POX    C2N 5002   1.309   6.320   2.982
  290POX    C2O 5003   1.334   6.194   3.065
  290POX    C2P 5004   1.459   6.209   3.152
  291CHL    CN1 5005   4.424   6.863   1.334
  291CHL    CN2 5006   4.558   6.721   1.203
  291CHL    CN3 5007   4.463   6.656   1.418
  291CHL    NTM 5008   4.440   6.724   1.290
  291CHL     CB 5009   4.318   6.673   1.224
  292PJ2     CA 5010   4.325   6.533   1.163
  292PJ2     OA 5011   4.338   6.426   1.257
  292PJ2      P 5012   4.435   6.310   1.202
  292PJ2     OB 5013   4.339   6.212   1.146
  292PJ2     HB 5014   4.380   6.125   1.116
  292PJ2     OG 5015   4.534   6.384   1.120
  292PJ2     HG 5016   4.603   6.321   1.085
  292PJ2     OD 5017   4.491   6.252   1.341
  293POX     CD 5018   4.608   6.323   1.383
  293POX     CE 5019   4.665   6.298   1.523
  293POX     OE 5020   4.724   6.413   1.583
  293POX    C1A 5021   4.654   6.469   1.681
  293POX    O1A 5022   4.539   6.430   1.702
  293POX    C1B 5023   4.740   6.555   1.766
  293POX    C1C 5024   4.713   6.561   1.917
  293POX    C1D 5025   4.580   6.632   1.940
  293POX    C1E 5026   4.557   6.658   2.089
  293POX    C1F 5027   4.422   6.720   2.128
  293POX    C1G 5028   4.416   6.864   2.077
  293POX    C1H 5029   4.270   6.905   2.055
  293POX    C1I 5030   4.264   7.058   2.054
  293POX    C1J 5031   4.245   7.144   2.153
  293POX    C1K 5032   4.225   7.093   2.296
  293POX    C1L 5033   4.144   7.193   2.380
  293POX    C1M 5034   4.177   7.180   2.529
  293POX    C1N 5035   4.119   7.292   2.617
  293POX    C1O 5036   4.192   7.298   2.751
  293POX    C1P 5037   4.145   7.413   2.840
  293POX    C1Q 5038   4.234   7.438   2.963
  293POX    C1R 5039   4.233   7.323   3.064
  293POX     CZ 5040   4.736   6.163   1.524
  293POX     OZ 5041   4.800   6.122   1.645
  293POX    C2A 5042   4.717   6.085   1.742
  293POX    O2A 5043   4.600   6.060   1.716
  293POX    C2B 5044   4.782   6.068   1.875
  293POX    C2C 5045   4.717   6.156   1.982
  293POX    C2D 5046   4.772   6.109   2.117
  293POX    C2E 5047   4.672   6.136   2.231
  293POX    C2F 5048   4.661   6.279   2.284
  293POX    C2G 5049   4.555   6.304   2.392
  293POX    C2H 5050   4.544   6.440   2.460
  293POX    C2I 5051   4.439   6.435   2.571
  293POX    C2J 5052   4.430   6.577   2.629
  293POX    C2K 5053   4.330   6.567   2.744
  293POX    C2L 5054   4.384   6.520   2.879
  293POX    C2M 5055   4.518   6.572   2.931
  293POX    C2N 5056   4.551   6.509   3.067
  293POX    C2O 5057   4.457   6.565   3.174
  293POX    C2P 5058   4.507   6.697   3.234
  294CHL    CN1 5059   0.815   5.859   1.195
  294CHL    CN2 5060   0.662   5.968   1.048
  294CHL    CN3 5061   0.582   5.879   1.259
  294CHL    NTM 5062   0.694   5.943   1.189
  294CHL     CB 5063   0.724   6.059   1.274
  295PJ2     CA 5064   0.622   6.173   1.277
  295PJ2     OA 5065   0.491   6.152   1.329
  295PJ2      P 5066   0.409   6.288   1.355
  295PJ2     OB 5067   0.419   6.378   1.238
  295PJ2     HB 5068   0.449   6.472   1.253
  295PJ2     OG 5069   0.269   6.254   1.389
  295PJ2     HG 5070   0.254   6.308   1.472
  295PJ2     OD 5071   0.501   6.337   1.478
  296POX     CD 5072   0.466   6.324   1.616
  296POX     CE 5073   0.549   6.412   1.709
  296POX     OE 5074   0.550   6.387   1.850
  296POX    C1A 5075   0.641   6.309   1.907
  296POX    O1A 5076   0.723   6.242   1.844
  296POX    C1B 5077   0.621   6.309   2.053
  296POX    C1C 5078   0.699   6.427   2.112
  296POX    C1D 5079   0.689   6.436   2.264
  296POX    C1E 5080   0.773   6.332   2.339
  296POX    C1F 5081   0.730   6.330   2.486
  296POX    C1G 5082   0.824   6.258   2.582
  296POX    C1H 5083   0.783   6.111   2.596
  296POX    C1I 5084   0.847   6.062   2.726
  296POX    C1J 5085   0.804   5.956   2.793
  296POX    C1K 5086   0.684   5.866   2.763
  296POX    C1L 5087   0.712   5.756   2.661
  296POX    C1M 5088   0.831   5.666   2.695
  296POX    C1N 5089   0.875   5.588   2.571
  296POX    C1O 5090   1.000   5.516   2.622
  296POX    C1P 5091   1.087   5.477   2.502
  296POX    C1Q 5092   1.150   5.598   2.433
  296POX    C1R 5093   1.264   5.643   2.525
  296POX     CZ 5094   0.519   6.559   1.678
  296POX     OZ 5095   0.585   6.667   1.744
  296POX    C2A 5096   0.525   6.785   1.754
  296POX    O2A 5097   0.413   6.804   1.708
  296POX    C2B 5098   0.621   6.883   1.808
  296POX    C2C 5099   0.552   7.000   1.878
  296POX    C2D 5100   0.653   7.096   1.941
  296POX    C2E 5101   0.596   7.191   2.047
  296POX    C2F 5102   0.582   7.118   2.181
  296POX    C2G 5103   0.532   7.228   2.275
  296POX    C2H 5104   0.501   7.157   2.407
  296POX    C2I 5105   0.475   7.262   2.515
  296POX    C2J 5106   0.349   7.348   2.509
  296POX    C2K 5107   0.221   7.274   2.547
  296POX    C2L 5108   0.090   7.351   2.526
  296POX    C2M 5109  -0.031   7.257   2.534
  296POX    C2N 5110  -0.160   7.339   2.531
  296POX    C2O 5111  -0.275   7.241   2.554
  296POX    C2P 5112  -0.408   7.311   2.527
  297CHL    CN1 5113   8.205   5.069   1.414
  297CHL    CN2 5114   8.232   5.030   1.182
  297CHL    CN3 5115   8.047   5.149   1.255
  297CHL    NTM 5116   8.133   5.035   1.290
  297CHL     CB 5117   8.071   4.904   1.312
  298PJ2     CA 5118   7.938   4.889   1.387
  298PJ2     OA 5119   7.923   4.945   1.518
  298PJ2      P 5120   7.780   4.916   1.586
  298PJ2     OB 5121   7.681   4.976   1.493
  298PJ2     HB 5122   7.618   4.903   1.468
  298PJ2     OG 5123   7.774   4.768   1.600
  298PJ2     HG 5124   7.861   4.724   1.580
  298PJ2     OD 5125   7.772   4.983   1.732
  299POX     CD 5126   7.642   4.963   1.788
  299POX     CE 5127   7.616   5.043   1.915
  299POX     OE 5128   7.527   4.970   2.000
  299POX    C1A 5129   7.585   4.899   2.097
  299POX    O1A 5130   7.702   4.863   2.089
  299POX    C1B 5131   7.511   4.864   2.220
  299POX    C1C 5132   7.538   4.727   2.284
  299POX    C1D 5133   7.428   4.698   2.387
  299POX    C1E 5134   7.415   4.548   2.416
  299POX    C1F 5135   7.295   4.513   2.505
  299POX    C1G 5136   7.309   4.569   2.647
  299POX    C1H 5137   7.180   4.618   2.712
  299POX    C1I 5138   7.210   4.691   2.843
  299POX    C1J 5139   7.127   4.697   2.947
  299POX    C1K 5140   6.996   4.619   2.948
  299POX    C1L 5141   6.896   4.687   3.042
  299POX    C1M 5142   6.926   4.628   3.180
  299POX    C1N 5143   6.811   4.658   3.276
  299POX    C1O 5144   6.791   4.808   3.298
  299POX    C1P 5145   6.659   4.831   3.373
  299POX    C1Q 5146   6.530   4.792   3.302
  299POX    C1R 5147   6.491   4.876   3.180
  299POX     CZ 5148   7.568   5.184   1.879
  299POX     OZ 5149   7.671   5.271   1.831
  299POX    C2A 5150   7.626   5.389   1.790
  299POX    O2A 5151   7.507   5.402   1.761
  299POX    C2B 5152   7.723   5.499   1.780
  299POX    C2C 5153   7.821   5.501   1.898
  299POX    C2D 5154   7.909   5.627   1.898
  299POX    C2E 5155   8.027   5.610   1.993
  299POX    C2F 5156   7.991   5.587   2.140
  299POX    C2G 5157   8.119   5.541   2.209
  299POX    C2H 5158   8.079   5.509   2.354
  299POX    C2I 5159   8.201   5.479   2.442
  299POX    C2J 5160   8.141   5.429   2.573
  299POX    C2K 5161   8.244   5.396   2.681
  299POX    C2L 5162   8.191   5.377   2.823
  299POX    C2M 5163   8.298   5.302   2.903
  299POX    C2N 5164   8.281   5.151   2.886
  299POX    C2O 5165   8.154   5.095   2.951
  299POX    C2P 5166   8.131   4.967   2.871
  300CHL    CN1 5167   2.298   4.589   1.068
  300CHL    CN2 5168   2.370   4.697   1.271
  300CHL    CN3 5169   2.412   4.794   1.059
  300CHL    NTM 5170   2.405   4.667   1.132
  300CHL     CB 5171   2.532   4.593   1.124
  301PJ2     CA 5172   2.658   4.644   1.195
  301PJ2     OA 5173   2.713   4.772   1.161
  301PJ2      P 5174   2.872   4.778   1.185
  301PJ2     OB 5175   2.921   4.659   1.113
  301PJ2     HB 5176   3.019   4.668   1.092
  301PJ2     OG 5177   2.934   4.910   1.157
  301PJ2     HG 5178   2.868   4.984   1.147
  301PJ2     OD 5179   2.885   4.756   1.344
  302POX     CD 5180   2.870   4.876   1.421
  302POX     CE 5181   2.905   4.882   1.570
  302POX     OE 5182   2.824   4.980   1.634
  302POX    C1A 5183   2.777   4.958   1.757
  302POX    O1A 5184   2.781   4.846   1.807
  302POX    C1B 5185   2.730   5.079   1.828
  302POX    C1C 5186   2.826   5.118   1.941
  302POX    C1D 5187   2.768   5.242   2.011
  302POX    C1E 5188   2.856   5.286   2.128
  302POX    C1F 5189   2.791   5.414   2.182
  302POX    C1G 5190   2.652   5.424   2.244
  302POX    C1H 5191   2.609   5.560   2.299
  302POX    C1I 5192   2.483   5.560   2.386
  302POX    C1J 5193   2.461   5.624   2.501
  302POX    C1K 5194   2.565   5.721   2.557
  302POX    C1L 5195   2.536   5.746   2.705
  302POX    C1M 5196   2.657   5.820   2.763
  302POX    C1N 5197   2.632   5.827   2.914
  302POX    C1O 5198   2.754   5.881   2.989
  302POX    C1P 5199   2.739   5.875   3.142
  302POX    C1Q 5200   2.869   5.885   3.222
  302POX    C1R 5201   2.836   5.887   3.371
  302POX     CZ 5202   3.057   4.888   1.583
  302POX     OZ 5203   3.109   4.913   1.714
  302POX    C2A 5204   3.216   4.992   1.719
  302POX    O2A 5205   3.252   5.057   1.621
  302POX    C2B 5206   3.269   4.999   1.857
  302POX    C2C 5207   3.297   5.141   1.906
  302POX    C2D 5208   3.290   5.156   2.058
  302POX    C2E 5209   3.298   5.305   2.095
  302POX    C2F 5210   3.434   5.370   2.065
  302POX    C2G 5211   3.542   5.316   2.159
  302POX    C2H 5212   3.671   5.396   2.141
  302POX    C2I 5213   3.780   5.336   2.231
  302POX    C2J 5214   3.816   5.199   2.174
  302POX    C2K 5215   3.915   5.124   2.263
  302POX    C2L 5216   3.903   4.975   2.232
  302POX    C2M 5217   4.011   4.897   2.307
  302POX    C2N 5218   3.966   4.879   2.452
  302POX    C2O 5219   4.042   4.777   2.536
  302POX    C2P 5220   4.002   4.790   2.683
  303CHL    CN1 5221   5.128   6.222   1.641
  303CHL    CN2 5222   5.079   6.460   1.620
  303CHL    CN3 5223   5.125   6.329   1.431
  303CHL    NTM 5224   5.161   6.348   1.573
  303CHL     CB 5225   5.306   6.371   1.576
  304PJ2     CA 5226   5.408   6.287   1.498
  304PJ2     OA 5227   5.365   6.151   1.482
  304PJ2      P 5228   5.492   6.060   1.446
  304PJ2     OB 5229   5.589   6.146   1.373
  304PJ2     HB 5230   5.612   6.223   1.432
  304PJ2     OG 5231   5.443   5.930   1.394
  304PJ2     HG 5232   5.514   5.883   1.343
  304PJ2     OD 5233   5.577   6.050   1.583
  305POX     CD 5234   5.528   6.011   1.711
  305POX     CE 5235   5.654   5.982   1.793
  305POX     OE 5236   5.620   5.916   1.915
  305POX    C1A 5237   5.704   5.827   1.968
  305POX    O1A 5238   5.804   5.790   1.907
  305POX    C1B 5239   5.674   5.785   2.107
  305POX    C1C 5240   5.801   5.779   2.192
  305POX    C1D 5241   5.769   5.757   2.340
  305POX    C1E 5242   5.892   5.724   2.424
  305POX    C1F 5243   5.832   5.693   2.562
  305POX    C1G 5244   5.855   5.809   2.660
  305POX    C1H 5245   5.820   5.771   2.804
  305POX    C1I 5246   5.811   5.890   2.900
  305POX    C1J 5247   5.821   5.883   3.033
  305POX    C1K 5248   5.839   5.756   3.116
  305POX    C1L 5249   5.903   5.789   3.251
  305POX    C1M 5250   6.025   5.880   3.240
  305POX    C1N 5251   6.109   5.890   3.368
  305POX    C1O 5252   6.209   6.006   3.360
  305POX    C1P 5253   6.298   6.012   3.484
  305POX    C1Q 5254   6.415   5.916   3.461
  305POX    C1R 5255   6.518   5.930   3.573
  305POX     CZ 5256   5.741   6.105   1.816
  305POX     OZ 5257   5.854   6.096   1.903
  305POX    C2A 5258   5.921   6.210   1.917
  305POX    O2A 5259   5.885   6.315   1.864
  305POX    C2B 5260   6.040   6.196   2.003
  305POX    C2C 5261   6.048   6.310   2.106
  305POX    C2D 5262   6.152   6.278   2.213
  305POX    C2E 5263   6.098   6.167   2.303
  305POX    C2F 5264   6.165   6.145   2.439
  305POX    C2G 5265   6.072   6.147   2.561
  305POX    C2H 5266   6.141   6.118   2.694
  305POX    C2I 5267   6.091   6.214   2.802
  305POX    C2J 5268   6.162   6.204   2.937
  305POX    C2K 5269   6.098   6.311   3.026
  305POX    C2L 5270   5.959   6.281   3.083
  305POX    C2M 5271   5.891   6.410   3.129
  305POX    C2N 5272   5.741   6.378   3.139
  305POX    C2O 5273   5.713   6.284   3.256
  305POX    C2P 5274   5.560   6.277   3.257
  306CHL    CN1 5275   7.245   3.811   1.868
  306CHL    CN2 5276   7.057   3.805   2.012
  306CHL    CN3 5277   7.202   3.996   2.019
  306CHL    NTM 5278   7.143   3.894   1.933
  306CHL     CB 5279   7.070   3.960   1.823
  307PJ2     CA 5280   6.952   4.056   1.837
  307PJ2     OA 5281   6.959   4.159   1.935
  307PJ2      P 5282   6.830   4.253   1.956
  307PJ2     OB 5283   6.877   4.372   2.032
  307PJ2     HB 5284   6.800   4.435   2.044
  307PJ2     OG 5285   6.770   4.276   1.823
  307PJ2     HG 5286   6.762   4.199   1.760
  307PJ2     OD 5287   6.731   4.160   2.042
  308POX     CD 5288   6.758   4.177   2.182
  308POX     CE 5289   6.662   4.116   2.284
  308POX     OE 5290   6.665   3.973   2.285
  308POX    C1A 5291   6.764   3.895   2.326
  308POX    O1A 5292   6.866   3.953   2.362
  308POX    C1B 5293   6.725   3.752   2.329
  308POX    C1C 5294   6.708   3.719   2.478
  308POX    C1D 5295   6.634   3.587   2.495
  308POX    C1E 5296   6.488   3.624   2.466
  308POX    C1F 5297   6.411   3.492   2.476
  308POX    C1G 5298   6.260   3.488   2.456
  308POX    C1H 5299   6.197   3.351   2.479
  308POX    C1I 5300   6.078   3.344   2.576
  308POX    C1J 5301   6.082   3.320   2.706
  308POX    C1K 5302   6.205   3.305   2.797
  308POX    C1L 5303   6.181   3.298   2.948
  308POX    C1M 5304   6.127   3.427   3.011
  308POX    C1N 5305   6.217   3.543   2.971
  308POX    C1O 5306   6.165   3.678   3.020
  308POX    C1P 5307   6.272   3.783   2.989
  308POX    C1Q 5308   6.289   3.797   2.838
  308POX    C1R 5309   6.404   3.889   2.799
  308POX     CZ 5310   6.526   4.182   2.264
  308POX     OZ 5311   6.518   4.317   2.309
  308POX    C2A 5312   6.412   4.390   2.276
  308POX    O2A 5313   6.304   4.336   2.250
  308POX    C2B 5314   6.423   4.524   2.338
  308POX    C2C 5315   6.344   4.632   2.263
  308POX    C2D 5316   6.375   4.775   2.308
  308POX    C2E 5317   6.517   4.823   2.280
  308POX    C2F 5318   6.518   4.976   2.273
  308POX    C2G 5319   6.541   5.030   2.414
  308POX    C2H 5320   6.684   5.014   2.467
  308POX    C2I 5321   6.684   5.040   2.618
  308POX    C2J 5322   6.821   5.024   2.684
  308POX    C2K 5323   6.791   5.058   2.830
  308POX    C2L 5324   6.930   5.061   2.894
  308POX    C2M 5325   6.920   5.076   3.046
  308POX    C2N 5326   6.849   5.200   3.101
  308POX    C2O 5327   6.848   5.201   3.254
  308POX    C2P 5328   6.758   5.316   3.302
  309CHL    CN1 5329   4.325   4.735   0.660
  309CHL    CN2 5330   4.163   4.891   0.746
  309CHL    CN3 5331   4.387   4.961   0.730
  309CHL    NTM 5332   4.302   4.844   0.755
  309CHL     CB 5333   4.336   4.805   0.893
  310PJ2     CA 5334   4.266   4.680   0.948
  310PJ2     OA 5335   4.127   4.689   0.980
  310PJ2      P 5336   4.062   4.542   0.974
  310PJ2     OB 5337   3.924   4.570   0.929
  310PJ2     HB 5338   3.923   4.669   0.937
  310PJ2     OG 5339   4.143   4.446   0.895
  310PJ2     HG 5340   4.239   4.470   0.903
  310PJ2     OD 5341   4.054   4.500   1.130
  311POX     CD 5342   3.924   4.502   1.189
  311POX     CE 5343   3.921   4.487   1.341
  311POX     OE 5344   3.790   4.447   1.382
  311POX    C1A 5345   3.786   4.365   1.487
  311POX    O1A 5346   3.861   4.268   1.493
  311POX    C1B 5347   3.668   4.388   1.573
  311POX    C1C 5348   3.563   4.276   1.566
  311POX    C1D 5349   3.450   4.301   1.666
  311POX    C1E 5350   3.487   4.280   1.813
  311POX    C1F 5351   3.374   4.326   1.905
  311POX    C1G 5352   3.355   4.476   1.882
  311POX    C1H 5353   3.285   4.538   2.003
  311POX    C1I 5354   3.137   4.543   1.965
  311POX    C1J 5355   3.049   4.611   2.038
  311POX    C1K 5356   3.087   4.701   2.156
  311POX    C1L 5357   2.976   4.803   2.181
  311POX    C1M 5358   3.019   4.905   2.287
  311POX    C1N 5359   2.972   4.876   2.429
  311POX    C1O 5360   2.993   4.984   2.536
  311POX    C1P 5361   3.145   4.997   2.553
  311POX    C1Q 5362   3.169   5.108   2.655
  311POX    C1R 5363   3.289   5.083   2.747
  311POX     CZ 5364   3.990   4.602   1.416
  311POX     OZ 5365   3.977   4.605   1.559
  311POX    C2A 5366   3.896   4.693   1.616
  311POX    O2A 5367   3.823   4.759   1.543
  311POX    C2B 5368   3.887   4.695   1.764
  311POX    C2C 5369   3.743   4.715   1.810
  311POX    C2D 5370   3.722   4.709   1.961
  311POX    C2E 5371   3.589   4.759   2.018
  311POX    C2F 5372   3.593   4.766   2.171
  311POX    C2G 5373   3.459   4.818   2.223
  311POX    C2H 5374   3.465   4.824   2.376
  311POX    C2I 5375   3.549   4.946   2.415
  311POX    C2J 5376   3.574   4.946   2.566
  311POX    C2K 5377   3.652   5.070   2.611
  311POX    C2L 5378   3.697   5.059   2.757
  311POX    C2M 5379   3.783   5.178   2.800
  311POX    C2N 5380   3.843   5.156   2.939
  311POX    C2O 5381   3.963   5.063   2.918
  311POX    C2P 5382   4.040   5.069   3.050
  312CHL    CN1 5383   6.419   5.846   1.290
  312CHL    CN2 5384   6.478   5.894   1.062
  312CHL    CN3 5385   6.264   5.832   1.111
  312CHL    NTM 5386   6.403   5.804   1.151
  312CHL     CB 5387   6.437   5.663   1.123
  313PJ2     CA 5388   6.377   5.543   1.195
  313PJ2     OA 5389   6.421   5.550   1.331
  313PJ2      P 5390   6.375   5.424   1.420
  313PJ2     OB 5391   6.492   5.356   1.480
  313PJ2     HB 5392   6.568   5.392   1.424
  313PJ2     OG 5393   6.275   5.345   1.345
  313PJ2     HG 5394   6.228   5.405   1.279
  313PJ2     OD 5395   6.285   5.490   1.536
  314POX     CD 5396   6.359   5.561   1.636
  314POX     CE 5397   6.288   5.575   1.771
  314POX     OE 5398   6.373   5.633   1.871
  314POX    C1A 5399   6.362   5.764   1.892
  314POX    O1A 5400   6.287   5.838   1.828
  314POX    C1B 5401   6.427   5.816   2.015
  314POX    C1C 5402   6.341   5.795   2.139
  314POX    C1D 5403   6.424   5.831   2.262
  314POX    C1E 5404   6.338   5.807   2.387
  314POX    C1F 5405   6.433   5.832   2.504
  314POX    C1G 5406   6.352   5.833   2.634
  314POX    C1H 5407   6.447   5.852   2.752
  314POX    C1I 5408   6.370   5.840   2.884
  314POX    C1J 5409   6.436   5.812   2.996
  314POX    C1K 5410   6.581   5.762   2.999
  314POX    C1L 5411   6.637   5.767   3.142
  314POX    C1M 5412   6.773   5.697   3.133
  314POX    C1N 5413   6.856   5.712   3.261
  314POX    C1O 5414   7.005   5.695   3.230
  314POX    C1P 5415   7.060   5.563   3.285
  314POX    C1Q 5416   7.207   5.576   3.245
  314POX    C1R 5417   7.286   5.456   3.296
  314POX     CZ 5418   6.228   5.445   1.824
  314POX     OZ 5419   6.173   5.456   1.955
  314POX    C2A 5420   6.126   5.343   2.008
  314POX    O2A 5421   6.112   5.239   1.944
  314POX    C2B 5422   6.086   5.363   2.149
  314POX    C2C 5423   6.180   5.328   2.264
  314POX    C2D 5424   6.125   5.389   2.393
  314POX    C2E 5425   6.223   5.359   2.507
  314POX    C2F 5426   6.188   5.443   2.630
  314POX    C2G 5427   6.260   5.399   2.757
  314POX    C2H 5428   6.200   5.482   2.872
  314POX    C2I 5429   6.294   5.448   2.988
  314POX    C2J 5430   6.223   5.500   3.113
  314POX    C2K 5431   6.291   5.477   3.249
  314POX    C2L 5432   6.315   5.330   3.280
  314POX    C2M 5433   6.390   5.314   3.413
  314POX    C2N 5434   6.425   5.168   3.441
  314POX    C2O 5435   6.521   5.139   3.557
  314POX    C2P 5436   6.488   5.226   3.679
  315CHL    CN1 5437   6.565   7.076   1.145
  315CHL    CN2 5438   6.403   7.243   1.101
  315CHL    CN3 5439   6.336   7.036   1.210
  315CHL    NTM 5440   6.442   7.137   1.196
  315CHL     CB 5441   6.453   7.192   1.332
  316PJ2     CA 5442   6.558   7.296   1.372
  316PJ2     OA 5443   6.689   7.239   1.372
  316PJ2      P 5444   6.804   7.345   1.408
  316PJ2     OB 5445   6.923   7.279   1.348
  316PJ2     HB 5446   6.979   7.231   1.415
  316PJ2     OG 5447   6.744   7.474   1.365
  316PJ2     HG 5448   6.667   7.487   1.428
  316PJ2     OD 5449   6.794   7.326   1.567
  317POX     CD 5450   6.852   7.209   1.626
  317POX     CE 5451   6.829   7.212   1.777
  317POX     OE 5452   6.918   7.127   1.849
  317POX    C1A 5453   7.031   7.189   1.883
  317POX    O1A 5454   7.043   7.310   1.866
  317POX    C1B 5455   7.144   7.098   1.912
  317POX    C1C 5456   7.130   7.001   2.029
  317POX    C1D 5457   7.114   7.059   2.170
  317POX    C1E 5458   7.214   7.164   2.221
  317POX    C1F 5459   7.215   7.183   2.372
  317POX    C1G 5460   7.301   7.305   2.404
  317POX    C1H 5461   7.298   7.338   2.553
  317POX    C1I 5462   7.161   7.386   2.603
  317POX    C1J 5463   7.092   7.309   2.686
  317POX    C1K 5464   7.144   7.183   2.755
  317POX    C1L 5465   7.046   7.066   2.755
  317POX    C1M 5466   7.072   6.993   2.887
  317POX    C1N 5467   6.963   6.892   2.925
  317POX    C1O 5468   6.992   6.841   3.067
  317POX    C1P 5469   7.076   6.713   3.066
  317POX    C1Q 5470   7.037   6.622   3.183
  317POX    C1R 5471   7.078   6.673   3.321
  317POX     CZ 5472   6.680   7.184   1.795
  317POX     OZ 5473   6.624   7.204   1.925
  317POX    C2A 5474   6.499   7.173   1.958
  317POX    O2A 5475   6.437   7.096   1.885
  317POX    C2B 5476   6.460   7.203   2.098
  317POX    C2C 5477   6.308   7.225   2.092
  317POX    C2D 5478   6.254   7.195   2.232
  317POX    C2E 5479   6.245   7.047   2.269
  317POX    C2F 5480   6.143   7.023   2.380
  317POX    C2G 5481   6.192   7.083   2.512
  317POX    C2H 5482   6.310   7.002   2.565
  317POX    C2I 5483   6.378   7.099   2.661
  317POX    C2J 5484   6.513   7.055   2.719
  317POX    C2K 5485   6.494   6.919   2.787
  317POX    C2L 5486   6.455   6.936   2.934
  317POX    C2M 5487   6.432   6.798   2.995
  317POX    C2N 5488   6.406   6.802   3.145
  317POX    C2O 5489   6.438   6.677   3.228
  317POX    C2P 5490   6.589   6.651   3.236
  318CHL    CN1 5491   0.667   8.620   1.711
  318CHL    CN2 5492   0.430   8.686   1.687
  318CHL    CN3 5493   0.593   8.842   1.767
  318CHL    NTM 5494   0.571   8.727   1.678
  318CHL     CB 5495   0.594   8.757   1.536
  319PJ2     CA 5496   0.727   8.808   1.482
  319PJ2     OA 5497   0.771   8.937   1.527
  319PJ2      P 5498   0.858   9.014   1.416
  319PJ2     OB 5499   0.844   8.953   1.282
  319PJ2     HB 5500   0.911   8.879   1.273
  319PJ2     OG 5501   0.815   9.155   1.436
  319PJ2     HG 5502   0.742   9.164   1.504
  319PJ2     OD 5503   1.006   9.003   1.479
  320POX     CD 5504   1.028   9.064   1.606
  320POX     CE 5505   1.063   8.973   1.724
  320POX     OE 5506   1.007   9.032   1.842
  320POX    C1A 5507   0.954   8.949   1.931
  320POX    O1A 5508   0.910   8.842   1.889
  320POX    C1B 5509   0.941   8.991   2.072
  320POX    C1C 5510   0.839   9.099   2.109
  320POX    C1D 5511   0.819   9.095   2.261
  320POX    C1E 5512   0.729   9.208   2.313
  320POX    C1F 5513   0.739   9.189   2.465
  320POX    C1G 5514   0.658   9.302   2.529
  320POX    C1H 5515   0.703   9.308   2.675
  320POX    C1I 5516   0.832   9.385   2.702
  320POX    C1J 5517   0.840   9.458   2.813
  320POX    C1K 5518   0.731   9.476   2.920
  320POX    C1L 5519   0.729   9.620   2.972
  320POX    C1M 5520   0.646   9.638   3.100
  320POX    C1N 5521   0.732   9.607   3.223
  320POX    C1O 5522   0.651   9.642   3.348
  320POX    C1P 5523   0.679   9.780   3.406
  320POX    C1Q 5524   0.567   9.813   3.504
  320POX    C1R 5525   0.605   9.935   3.588
  320POX     CZ 5526   1.213   8.947   1.718
  320POX     OZ 5527   1.267   8.882   1.834
  320POX    C2A 5528   1.337   8.771   1.817
  320POX    O2A 5529   1.373   8.734   1.705
  320POX    C2B 5530   1.390   8.715   1.944
  320POX    C2C 5531   1.520   8.790   1.976
  320POX    C2D 5532   1.559   8.770   2.122
  320POX    C2E 5533   1.653   8.883   2.167
  320POX    C2F 5534   1.721   8.830   2.293
  320POX    C2G 5535   1.633   8.822   2.419
  320POX    C2H 5536   1.723   8.782   2.536
  320POX    C2I 5537   1.635   8.774   2.661
  320POX    C2J 5538   1.715   8.799   2.789
  320POX    C2K 5539   1.651   8.724   2.906
  320POX    C2L 5540   1.661   8.807   3.034
  320POX    C2M 5541   1.619   8.738   3.164
  320POX    C2N 5542   1.643   8.829   3.286
  320POX    C2O 5543   1.530   8.930   3.303
  320POX    C2P 5544   1.566   9.020   3.422
  321CHL    CN1 5545   7.268   2.973   1.866
  321CHL    CN2 5546   7.434   3.048   1.729
  321CHL    CN3 5547   7.502   2.886   1.884
  321CHL    NTM 5548   7.412   3.001   1.867
  321CHL     CB 5549   7.442   3.097   1.974
  322PJ2     CA 5550   7.392   3.241   1.980
  322PJ2     OA 5551   7.252   3.261   2.003
  322PJ2      P 5552   7.228   3.418   2.028
  322PJ2     OB 5553   7.350   3.468   2.096
  322PJ2     HB 5554   7.426   3.409   2.069
  322PJ2     OG 5555   7.184   3.460   1.893
  322PJ2     HG 5556   7.168   3.559   1.892
  322PJ2     OD 5557   7.098   3.421   2.123
  323POX     CD 5558   7.133   3.401   2.261
  323POX     CE 5559   7.009   3.393   2.350
  323POX     OE 5560   7.054   3.375   2.485
  323POX    C1A 5561   7.102   3.477   2.556
  323POX    O1A 5562   7.089   3.589   2.505
  323POX    C1B 5563   7.137   3.436   2.693
  323POX    C1C 5564   7.178   3.560   2.774
  323POX    C1D 5565   7.058   3.641   2.825
  323POX    C1E 5566   7.099   3.740   2.934
  323POX    C1F 5567   6.981   3.834   2.962
  323POX    C1G 5568   6.864   3.769   3.036
  323POX    C1H 5569   6.780   3.887   3.083
  323POX    C1I 5570   6.641   3.846   3.132
  323POX    C1J 5571   6.619   3.816   3.260
  323POX    C1K 5572   6.728   3.817   3.368
  323POX    C1L 5573   6.683   3.866   3.506
  323POX    C1M 5574   6.784   3.824   3.613
  323POX    C1N 5575   6.761   3.680   3.659
  323POX    C1O 5576   6.865   3.626   3.757
  323POX    C1P 5577   6.880   3.711   3.883
  323POX    C1Q 5578   6.984   3.658   3.982
  323POX    C1R 5579   6.940   3.526   4.045
  323POX     CZ 5580   6.906   3.301   2.284
  323POX     OZ 5581   6.791   3.275   2.364
  323POX    C2A 5582   6.795   3.161   2.433
  323POX    O2A 5583   6.847   3.059   2.387
  323POX    C2B 5584   6.695   3.163   2.542
  323POX    C2C 5585   6.551   3.133   2.500
  323POX    C2D 5586   6.474   3.045   2.599
  323POX    C2E 5587   6.539   2.909   2.628
  323POX    C2F 5588   6.458   2.816   2.718
  323POX    C2G 5589   6.494   2.856   2.861
  323POX    C2H 5590   6.439   2.767   2.973
  323POX    C2I 5591   6.291   2.797   2.999
  323POX    C2J 5592   6.239   2.719   3.119
  323POX    C2K 5593   6.298   2.772   3.250
  323POX    C2L 5594   6.235   2.695   3.367
  323POX    C2M 5595   6.280   2.787   3.480
  323POX    C2N 5596   6.219   2.738   3.612
  323POX    C2O 5597   6.287   2.608   3.654
  323POX    C2P 5598   6.237   2.566   3.793
  324CHL    CN1 5599   6.009   3.540   0.792
  324CHL    CN2 5600   6.227   3.560   0.859
  324CHL    CN3 5601   6.143   3.350   0.872
  324CHL    NTM 5602   6.102   3.490   0.894
  324CHL     CB 5603   6.053   3.526   1.028
  325PJ2     CA 5604   6.124   3.478   1.154
  325PJ2     OA 5605   6.133   3.338   1.179
  325PJ2      P 5606   6.186   3.319   1.330
  325PJ2     OB 5607   6.188   3.175   1.366
  325PJ2     HB 5608   6.110   3.121   1.336
  325PJ2     OG 5609   6.314   3.393   1.338
  325PJ2     HG 5610   6.382   3.334   1.381
  325PJ2     OD 5611   6.062   3.393   1.401
  326POX     CD 5612   5.954   3.305   1.433
  326POX     CE 5613   5.886   3.337   1.566
  326POX     OE 5614   5.805   3.225   1.603
  326POX    C1A 5615   5.852   3.126   1.678
  326POX    O1A 5616   5.973   3.103   1.671
  326POX    C1B 5617   5.745   3.044   1.740
  326POX    C1C 5618   5.740   3.088   1.886
  326POX    C1D 5619   5.627   3.014   1.958
  326POX    C1E 5620   5.575   3.073   2.090
  326POX    C1F 5621   5.466   2.990   2.157
  326POX    C1G 5622   5.444   3.055   2.294
  326POX    C1H 5623   5.311   3.005   2.350
  326POX    C1I 5624   5.265   3.103   2.458
  326POX    C1J 5625   5.306   3.105   2.584
  326POX    C1K 5626   5.403   2.999   2.637
  326POX    C1L 5627   5.390   2.981   2.789
  326POX    C1M 5628   5.277   2.881   2.816
  326POX    C1N 5629   5.257   2.856   2.966
  326POX    C1O 5630   5.205   2.985   3.030
  326POX    C1P 5631   5.161   2.950   3.172
  326POX    C1Q 5632   5.157   3.071   3.266
  326POX    C1R 5633   5.076   3.043   3.392
  326POX     CZ 5634   5.802   3.464   1.549
  326POX     OZ 5635   5.728   3.506   1.664
  326POX    C2A 5636   5.677   3.629   1.656
  326POX    O2A 5637   5.690   3.700   1.557
  326POX    C2B 5638   5.618   3.671   1.785
  326POX    C2C 5639   5.511   3.780   1.780
  326POX    C2D 5640   5.443   3.798   1.916
  326POX    C2E 5641   5.534   3.844   2.029
  326POX    C2F 5642   5.457   3.888   2.154
  326POX    C2G 5643   5.550   3.912   2.273
  326POX    C2H 5644   5.611   4.052   2.272
  326POX    C2I 5645   5.634   4.091   2.418
  326POX    C2J 5646   5.724   4.215   2.415
  326POX    C2K 5647   5.764   4.251   2.558
  326POX    C2L 5648   5.887   4.341   2.572
  326POX    C2M 5649   6.013   4.259   2.545
  326POX    C2N 5650   6.138   4.345   2.566
  326POX    C2O 5651   6.232   4.271   2.662
  326POX    C2P 5652   6.337   4.182   2.597
  327CHL    CN1 5653   1.608   2.709   0.895
  327CHL    CN2 5654   1.419   2.666   1.040
  327CHL    CN3 5655   1.606   2.793   1.110
  327CHL    NTM 5656   1.565   2.675   1.032
  327CHL     CB 5657   1.649   2.568   1.088
  328PJ2     CA 5658   1.598   2.486   1.206
  328PJ2     OA 5659   1.578   2.568   1.322
  328PJ2      P 5660   1.478   2.497   1.427
  328PJ2     OB 5661   1.441   2.598   1.528
  328PJ2     HB 5662   1.365   2.565   1.584
  328PJ2     OG 5663   1.366   2.444   1.346
  328PJ2     HG 5664   1.397   2.427   1.252
  328PJ2     OD 5665   1.576   2.384   1.488
  329POX     CD 5666   1.528   2.296   1.589
  329POX     CE 5667   1.633   2.216   1.666
  329POX     OE 5668   1.579   2.144   1.777
  329POX    C1A 5669   1.606   2.015   1.794
  329POX    O1A 5670   1.633   1.959   1.688
  329POX    C1B 5671   1.565   1.956   1.924
  329POX    C1C 5672   1.633   2.029   2.039
  329POX    C1D 5673   1.565   2.000   2.173
  329POX    C1E 5674   1.639   2.074   2.284
  329POX    C1F 5675   1.610   2.224   2.300
  329POX    C1G 5676   1.713   2.289   2.392
  329POX    C1H 5677   1.658   2.426   2.433
  329POX    C1I 5678   1.727   2.476   2.560
  329POX    C1J 5679   1.674   2.494   2.681
  329POX    C1K 5680   1.526   2.467   2.707
  329POX    C1L 5681   1.519   2.430   2.856
  329POX    C1M 5682   1.397   2.342   2.883
  329POX    C1N 5683   1.405   2.302   3.030
  329POX    C1O 5684   1.361   2.416   3.123
  329POX    C1P 5685   1.411   2.376   3.262
  329POX    C1Q 5686   1.363   2.481   3.362
  329POX    C1R 5687   1.400   2.444   3.506
  329POX     CZ 5688   1.719   2.330   1.720
  329POX     OZ 5689   1.832   2.297   1.801
  329POX    C2A 5690   1.917   2.392   1.839
  329POX    O2A 5691   1.923   2.496   1.773
  329POX    C2B 5692   2.021   2.349   1.935
  329POX    C2C 5693   1.991   2.392   2.079
  329POX    C2D 5694   2.112   2.342   2.159
  329POX    C2E 5695   2.107   2.385   2.306
  329POX    C2F 5696   2.096   2.276   2.413
  329POX    C2G 5697   2.222   2.189   2.412
  329POX    C2H 5698   2.249   2.126   2.549
  329POX    C2I 5699   2.364   2.201   2.617
  329POX    C2J 5700   2.393   2.144   2.756
  329POX    C2K 5701   2.500   2.232   2.820
  329POX    C2L 5702   2.499   2.222   2.973
  329POX    C2M 5703   2.608   2.295   3.052
  329POX    C2N 5704   2.594   2.278   3.203
  329POX    C2O 5705   2.677   2.384   3.275
  329POX    C2P 5706   2.668   2.368   3.427
  330CHL    CN1 5707   6.517   3.121   1.471
  330CHL    CN2 5708   6.717   3.010   1.390
  330CHL    CN3 5709   6.597   3.143   1.243
  330CHL    NTM 5710   6.579   3.052   1.357
  330CHL     CB 5711   6.497   2.933   1.331
  331PJ2     CA 5712   6.536   2.840   1.217
  331PJ2     OA 5713   6.647   2.755   1.248
  331PJ2      P 5714   6.658   2.634   1.142
  331PJ2     OB 5715   6.590   2.669   1.015
  331PJ2     HB 5716   6.552   2.760   1.031
  331PJ2     OG 5717   6.785   2.559   1.146
  331PJ2     HG 5718   6.818   2.544   1.240
  331PJ2     OD 5719   6.545   2.537   1.202
  332POX     CD 5720   6.572   2.473   1.328
  332POX     CE 5721   6.448   2.449   1.415
  332POX     OE 5722   6.491   2.438   1.551
  332POX    C1A 5723   6.435   2.521   1.639
  332POX    O1A 5724   6.359   2.607   1.593
  332POX    C1B 5725   6.483   2.504   1.778
  332POX    C1C 5726   6.366   2.516   1.876
  332POX    C1D 5727   6.405   2.445   2.006
  332POX    C1E 5728   6.425   2.294   1.991
  332POX    C1F 5729   6.465   2.233   2.125
  332POX    C1G 5730   6.478   2.081   2.139
  332POX    C1H 5731   6.519   2.053   2.283
  332POX    C1I 5732   6.581   1.913   2.290
  332POX    C1J 5733   6.580   1.828   2.392
  332POX    C1K 5734   6.503   1.858   2.521
  332POX    C1L 5735   6.568   1.791   2.642
  332POX    C1M 5736   6.489   1.828   2.767
  332POX    C1N 5737   6.535   1.752   2.892
  332POX    C1O 5738   6.464   1.786   3.023
  332POX    C1P 5739   6.455   1.675   3.128
  332POX    C1Q 5740   6.401   1.546   3.066
  332POX    C1R 5741   6.376   1.430   3.162
  332POX     CZ 5742   6.373   2.325   1.366
  332POX     OZ 5743   6.279   2.279   1.464
  332POX    C2A 5744   6.196   2.175   1.456
  332POX    O2A 5745   6.146   2.133   1.352
  332POX    C2B 5746   6.147   2.130   1.588
  332POX    C2C 5747   6.253   2.098   1.693
  332POX    C2D 5748   6.196   2.011   1.806
  332POX    C2E 5749   6.104   2.097   1.892
  332POX    C2F 5750   6.045   2.031   2.017
  332POX    C2G 5751   6.057   2.119   2.142
  332POX    C2H 5752   6.001   2.055   2.269
  332POX    C2I 5753   6.084   1.929   2.295
  332POX    C2J 5754   6.029   1.854   2.416
  332POX    C2K 5755   6.017   1.929   2.549
  332POX    C2L 5756   5.993   1.832   2.665
  332POX    C2M 5757   5.992   1.889   2.807
  332POX    C2N 5758   5.961   1.772   2.900
  332POX    C2O 5759   5.931   1.827   3.039
  332POX    C2P 5760   6.064   1.872   3.101
  333CHL    CN1 5761   0.317   3.276   1.176
  333CHL    CN2 5762   0.291   3.460   1.034
  333CHL    CN3 5763   0.160   3.439   1.233
  333CHL    NTM 5764   0.294   3.421   1.176
  333CHL     CB 5765   0.400   3.470   1.265
  334PJ2     CA 5766   0.420   3.620   1.286
  334PJ2     OA 5767   0.300   3.689   1.322
  334PJ2      P 5768   0.344   3.825   1.396
  334PJ2     OB 5769   0.457   3.879   1.318
  334PJ2     HB 5770   0.473   3.976   1.337
  334PJ2     OG 5771   0.212   3.893   1.395
  334PJ2     HG 5772   0.220   3.987   1.427
  334PJ2     OD 5773   0.388   3.759   1.536
  335POX     CD 5774   0.305   3.782   1.650
  335POX     CE 5775   0.298   3.659   1.741
  335POX     OE 5776   0.223   3.697   1.856
  335POX    C1A 5777   0.090   3.710   1.857
  335POX    O1A 5778   0.028   3.688   1.753
  335POX    C1B 5779   0.030   3.776   1.975
  335POX    C1C 5780  -0.049   3.675   2.059
  335POX    C1D 5781   0.045   3.597   2.151
  335POX    C1E 5782  -0.021   3.479   2.224
  335POX    C1F 5783   0.060   3.398   2.325
  335POX    C1G 5784  -0.022   3.282   2.381
  335POX    C1H 5785  -0.135   3.326   2.476
  335POX    C1I 5786  -0.248   3.223   2.478
  335POX    C1J 5787  -0.322   3.203   2.587
  335POX    C1K 5788  -0.296   3.277   2.718
  335POX    C1L 5789  -0.353   3.197   2.835
  335POX    C1M 5790  -0.505   3.185   2.818
  335POX    C1N 5791  -0.563   3.080   2.912
  335POX    C1O 5792  -0.709   3.107   2.948
  335POX    C1P 5793  -0.764   3.012   3.054
  335POX    C1Q 5794  -0.915   3.038   3.059
  335POX    C1R 5795  -0.971   2.952   3.172
  335POX     CZ 5796   0.432   3.602   1.789
  335POX     OZ 5797   0.520   3.701   1.844
  335POX    C2A 5798   0.643   3.653   1.858
  335POX    O2A 5799   0.674   3.562   1.780
  335POX    C2B 5800   0.739   3.748   1.917
  335POX    C2C 5801   0.818   3.697   2.038
  335POX    C2D 5802   0.937   3.773   2.096
  335POX    C2E 5803   1.005   3.681   2.198
  335POX    C2F 5804   1.105   3.749   2.291
  335POX    C2G 5805   1.131   3.645   2.400
  335POX    C2H 5806   1.248   3.692   2.487
  335POX    C2I 5807   1.257   3.622   2.622
  335POX    C2J 5808   1.265   3.720   2.739
  335POX    C2K 5809   1.225   3.656   2.872
  335POX    C2L 5810   1.263   3.726   3.003
  335POX    C2M 5811   1.222   3.873   3.002
  335POX    C2N 5812   1.305   3.960   3.096
  335POX    C2O 5813   1.263   3.931   3.240
  335POX    C2P 5814   1.334   4.025   3.337
  336CHL    CN1 5815   7.950   3.212   1.608
  336CHL    CN2 5816   7.887   3.017   1.702
  336CHL    CN3 5817   8.118   3.052   1.659
  336CHL    NTM 5818   7.996   3.116   1.710
  336CHL     CB 5819   8.030   3.181   1.837
  337PJ2     CA 5820   7.924   3.226   1.938
  337PJ2     OA 5821   7.863   3.118   2.009
  337PJ2      P 5822   7.762   3.151   2.130
  337PJ2     OB 5823   7.677   3.263   2.085
  337PJ2     HB 5824   7.730   3.308   2.013
  337PJ2     OG 5825   7.706   3.015   2.148
  337PJ2     HG 5826   7.647   2.995   2.226
  337PJ2     OD 5827   7.868   3.190   2.244
  338POX     CD 5828   7.901   3.078   2.327
  338POX     CE 5829   8.020   3.109   2.418
  338POX     OE 5830   8.067   2.992   2.486
  338POX    C1A 5831   8.172   2.930   2.433
  338POX    O1A 5832   8.189   2.932   2.311
  338POX    C1B 5833   8.209   2.818   2.522
  338POX    C1C 5834   8.309   2.866   2.627
  338POX    C1D 5835   8.322   2.750   2.727
  338POX    C1E 5836   8.433   2.756   2.832
  338POX    C1F 5837   8.405   2.650   2.937
  338POX    C1G 5838   8.502   2.630   3.054
  338POX    C1H 5839   8.642   2.605   2.997
  338POX    C1I 5840   8.757   2.639   3.092
  338POX    C1J 5841   8.848   2.570   3.160
  338POX    C1K 5842   8.867   2.419   3.151
  338POX    C1L 5843   8.954   2.376   3.032
  338POX    C1M 5844   8.974   2.225   3.019
  338POX    C1N 5845   8.994   2.185   2.872
  338POX    C1O 5846   9.000   2.033   2.861
  338POX    C1P 5847   8.982   1.988   2.716
  338POX    C1Q 5848   8.956   1.837   2.704
  338POX    C1R 5849   8.889   1.787   2.576
  338POX     CZ 5850   7.997   3.228   2.512
  338POX     OZ 5851   7.885   3.230   2.600
  338POX    C2A 5852   7.860   3.338   2.674
  338POX    O2A 5853   7.904   3.450   2.650
  338POX    C2B 5854   7.775   3.302   2.790
  338POX    C2C 5855   7.685   3.413   2.844
  338POX    C2D 5856   7.621   3.385   2.980
  338POX    C2E 5857   7.519   3.487   3.030
  338POX    C2F 5858   7.444   3.426   3.148
  338POX    C2G 5859   7.324   3.513   3.185
  338POX    C2H 5860   7.224   3.420   3.255
  338POX    C2I 5861   7.087   3.486   3.268
  338POX    C2J 5862   6.985   3.383   3.317
  338POX    C2K 5863   6.851   3.454   3.335
  338POX    C2L 5864   6.733   3.357   3.350
  338POX    C2M 5865   6.607   3.422   3.407
  338POX    C2N 5866   6.481   3.344   3.371
  338POX    C2O 5867   6.346   3.397   3.420
  338POX    C2P 5868   6.312   3.540   3.377
  339CHL    CN1 5869   1.864   2.828   1.787
  339CHL    CN2 5870   2.020   2.994   1.853
  339CHL    CN3 5871   2.103   2.801   1.755
  339CHL    NTM 5872   1.990   2.894   1.750
  339CHL     CB 5873   1.960   2.955   1.620
  340PJ2     CA 5874   2.079   3.005   1.539
  340PJ2     OA 5875   2.186   3.080   1.600
  340PJ2      P 5876   2.308   3.116   1.502
  340PJ2     OB 5877   2.263   3.077   1.366
  340PJ2     HB 5878   2.281   3.151   1.301
  340PJ2     OG 5879   2.360   3.252   1.528
  340PJ2     HG 5880   2.423   3.256   1.605
  340PJ2     OD 5881   2.414   3.008   1.554
  341POX     CD 5882   2.473   3.038   1.681
  341POX     CE 5883   2.509   2.913   1.762
  341POX     OE 5884   2.565   2.948   1.889
  341POX    C1A 5885   2.481   2.934   1.991
  341POX    O1A 5886   2.368   2.885   1.983
  341POX    C1B 5887   2.547   2.968   2.119
  341POX    C1C 5888   2.453   3.030   2.223
  341POX    C1D 5889   2.531   3.103   2.332
  341POX    C1E 5890   2.429   3.165   2.429
  341POX    C1F 5891   2.360   3.068   2.524
  341POX    C1G 5892   2.250   3.139   2.604
  341POX    C1H 5893   2.175   3.058   2.710
  341POX    C1I 5894   2.072   3.141   2.786
  341POX    C1J 5895   2.035   3.131   2.914
  341POX    C1K 5896   2.076   3.024   3.014
  341POX    C1L 5897   2.131   3.088   3.141
  341POX    C1M 5898   2.110   2.997   3.262
  341POX    C1N 5899   1.968   3.006   3.319
  341POX    C1O 5900   1.959   2.925   3.449
  341POX    C1P 5901   1.821   2.912   3.513
  341POX    C1Q 5902   1.845   2.878   3.661
  341POX    C1R 5903   1.721   2.852   3.746
  341POX     CZ 5904   2.606   2.833   1.675
  341POX     OZ 5905   2.646   2.704   1.720
  341POX    C2A 5906   2.747   2.649   1.655
  341POX    O2A 5907   2.750   2.674   1.535
  341POX    C2B 5908   2.815   2.543   1.734
  341POX    C2C 5909   2.842   2.576   1.881
  341POX    C2D 5910   2.925   2.470   1.952
  341POX    C2E 5911   2.956   2.489   2.101
  341POX    C2F 5912   3.034   2.372   2.161
  341POX    C2G 5913   3.017   2.335   2.309
  341POX    C2H 5914   3.015   2.449   2.411
  341POX    C2I 5915   2.980   2.392   2.548
  341POX    C2J 5916   2.977   2.511   2.644
  341POX    C2K 5917   2.948   2.460   2.785
  341POX    C2L 5918   2.971   2.584   2.871
  341POX    C2M 5919   2.979   2.548   3.020
  341POX    C2N 5920   3.033   2.661   3.107
  341POX    C2O 5921   2.985   2.642   3.252
  341POX    C2P 5922   3.040   2.508   3.303
  342CHL    CN1 5923   7.675   4.014   1.886
  342CHL    CN2 5924   7.595   3.818   1.993
  342CHL    CN3 5925   7.754   3.954   2.105
  342CHL    NTM 5926   7.714   3.902   1.973
  342CHL     CB 5927   7.823   3.825   1.912
  343PJ2     CA 5928   7.873   3.703   1.989
  343PJ2     OA 5929   7.929   3.720   2.119
  343PJ2      P 5930   7.970   3.574   2.172
  343PJ2     OB 5931   8.050   3.510   2.065
  343PJ2     HB 5932   8.055   3.565   1.982
  343PJ2     OG 5933   8.045   3.604   2.296
  343PJ2     HG 5934   8.049   3.518   2.346
  343PJ2     OD 5935   7.822   3.517   2.199
  344POX     CD 5936   7.783   3.533   2.335
  344POX     CE 5937   7.631   3.550   2.347
  344POX     OE 5938   7.581   3.608   2.468
  344POX    C1A 5939   7.550   3.737   2.473
  344POX    O1A 5940   7.588   3.812   2.384
  344POX    C1B 5941   7.467   3.765   2.593
  344POX    C1C 5942   7.393   3.898   2.590
  344POX    C1D 5943   7.361   3.937   2.734
  344POX    C1E 5944   7.261   4.053   2.731
  344POX    C1F 5945   7.273   4.127   2.864
  344POX    C1G 5946   7.204   4.264   2.867
  344POX    C1H 5947   7.155   4.301   3.007
  344POX    C1I 5948   7.041   4.208   3.046
  344POX    C1J 5949   6.989   4.197   3.168
  344POX    C1K 5950   7.054   4.256   3.294
  344POX    C1L 5951   6.960   4.244   3.413
  344POX    C1M 5952   7.032   4.259   3.547
  344POX    C1N 5953   6.973   4.146   3.631
  344POX    C1O 5954   7.017   4.153   3.778
  344POX    C1P 5955   7.164   4.115   3.797
  344POX    C1Q 5956   7.220   4.156   3.934
  344POX    C1R 5957   7.203   4.305   3.963
  344POX     CZ 5958   7.558   3.420   2.311
  344POX     OZ 5959   7.552   3.309   2.402
  344POX    C2A 5960   7.493   3.198   2.359
  344POX    O2A 5961   7.404   3.202   2.274
  344POX    C2B 5962   7.516   3.081   2.445
  344POX    C2C 5963   7.437   3.093   2.576
  344POX    C2D 5964   7.455   2.958   2.646
  344POX    C2E 5965   7.444   2.998   2.794
  344POX    C2F 5966   7.385   2.878   2.869
  344POX    C2G 5967   7.392   2.907   3.019
  344POX    C2H 5968   7.322   2.794   3.096
  344POX    C2I 5969   7.313   2.831   3.244
  344POX    C2J 5970   7.443   2.866   3.316
  344POX    C2K 5971   7.424   2.873   3.468
  344POX    C2L 5972   7.539   2.928   3.552
  344POX    C2M 5973   7.489   2.982   3.686
  344POX    C2N 5974   7.611   2.980   3.778
  344POX    C2O 5975   7.656   2.836   3.808
  344POX    C2P 5976   7.702   2.822   3.953
  345CHL    CN1 5977   8.463   3.844   1.457
  345CHL    CN2 5978   8.430   4.034   1.608
  345CHL    CN3 5979   8.503   4.064   1.382
  345CHL    NTM 5980   8.418   3.983   1.470
  345CHL     CB 5981   8.282   3.989   1.415
  346PJ2     CA 5982   8.157   3.925   1.477
  346PJ2     OA 5983   8.173   3.784   1.493
  346PJ2      P 5984   8.068   3.711   1.591
  346PJ2     OB 5985   7.944   3.784   1.558
  346PJ2     HB 5986   7.955   3.882   1.538
  346PJ2     OG 5987   8.098   3.567   1.576
  346PJ2     HG 5988   8.196   3.558   1.592
  346PJ2     OD 5989   8.104   3.767   1.737
  347POX     CD 5990   8.206   3.700   1.813
  347POX     CE 5991   8.251   3.766   1.943
  347POX     OE 5992   8.333   3.880   1.916
  347POX    C1A 5993   8.316   3.967   2.015
  347POX    O1A 5994   8.218   3.961   2.088
  347POX    C1B 5995   8.419   4.073   2.013
  347POX    C1C 5996   8.425   4.158   2.140
  347POX    C1D 5997   8.462   4.074   2.262
  347POX    C1E 5998   8.605   4.022   2.266
  347POX    C1F 5999   8.637   3.942   2.393
  347POX    C1G 6000   8.778   3.883   2.399
  347POX    C1H 6001   8.792   3.780   2.511
  347POX    C1I 6002   8.779   3.850   2.647
  347POX    C1J 6003   8.733   3.787   2.754
  347POX    C1K 6004   8.686   3.641   2.765
  347POX    C1L 6005   8.760   3.558   2.870
  347POX    C1M 6006   8.655   3.525   2.976
  347POX    C1N 6007   8.715   3.466   3.104
  347POX    C1O 6008   8.726   3.315   3.081
  347POX    C1P 6009   8.789   3.258   3.208
  347POX    C1Q 6010   8.941   3.265   3.225
  347POX    C1R 6011   8.992   3.162   3.325
  347POX     CZ 6012   8.328   3.656   2.016
  347POX     OZ 6013   8.351   3.681   2.155
  347POX    C2A 6014   8.392   3.584   2.236
  347POX    O2A 6015   8.426   3.473   2.195
  347POX    C2B 6016   8.410   3.636   2.373
  347POX    C2C 6017   8.324   3.560   2.474
  347POX    C2D 6018   8.302   3.640   2.603
  347POX    C2E 6019   8.221   3.547   2.693
  347POX    C2F 6020   8.204   3.613   2.830
  347POX    C2G 6021   8.119   3.532   2.929
  347POX    C2H 6022   8.105   3.602   3.064
  347POX    C2I 6023   8.226   3.575   3.153
  347POX    C2J 6024   8.242   3.425   3.176
  347POX    C2K 6025   8.343   3.371   3.278
  347POX    C2L 6026   8.349   3.219   3.264
  347POX    C2M 6027   8.452   3.158   3.360
  347POX    C2N 6028   8.498   3.014   3.334
  347POX    C2O 6029   8.389   2.911   3.359
  347POX    C2P 6030   8.398   2.859   3.503
  348CHL    CN1 6031   7.943   2.240   1.934
  348CHL    CN2 6032   7.856   2.117   1.747
  348CHL    CN3 6033   7.871   2.024   1.970
  348CHL    NTM 6034   7.937   2.108   1.869
  348CHL     CB 6035   8.077   2.070   1.843
  349PJ2     CA 6036   8.111   1.945   1.762
  349PJ2     OA 6037   8.055   1.825   1.815
  349PJ2      P 6038   8.175   1.726   1.857
  349PJ2     OB 6039   8.130   1.595   1.805
  349PJ2     HB 6040   8.030   1.602   1.805
  349PJ2     OG 6041   8.311   1.776   1.827
  349PJ2     HG 6042   8.381   1.708   1.804
  349PJ2     OD 6043   8.165   1.732   2.018
  350POX     CD 6044   8.231   1.626   2.087
  350POX     CE 6045   8.221   1.614   2.239
  350POX     OE 6046   8.241   1.476   2.273
  350POX    C1A 6047   8.363   1.440   2.311
  350POX    O1A 6048   8.449   1.528   2.321
  350POX    C1B 6049   8.379   1.300   2.357
  350POX    C1C 6050   8.389   1.291   2.510
  350POX    C1D 6051   8.456   1.165   2.564
  350POX    C1E 6052   8.604   1.159   2.524
  350POX    C1F 6053   8.687   1.275   2.579
  350POX    C1G 6054   8.722   1.256   2.727
  350POX    C1H 6055   8.822   1.361   2.775
  350POX    C1I 6056   8.872   1.311   2.911
  350POX    C1J 6057   8.904   1.392   3.012
  350POX    C1K 6058   8.916   1.542   2.983
  350POX    C1L 6059   8.826   1.612   3.085
  350POX    C1M 6060   8.845   1.764   3.075
  350POX    C1N 6061   8.835   1.814   3.219
  350POX    C1O 6062   8.695   1.801   3.280
  350POX    C1P 6063   8.712   1.822   3.431
  350POX    C1Q 6064   8.575   1.843   3.496
  350POX    C1R 6065   8.595   1.942   3.611
  350POX     CZ 6066   8.078   1.650   2.279
  350POX     OZ 6067   8.057   1.681   2.417
  350POX    C2A 6068   7.931   1.683   2.460
  350POX    O2A 6069   7.833   1.649   2.395
  350POX    C2B 6070   7.920   1.708   2.606
  350POX    C2C 6071   7.965   1.576   2.669
  350POX    C2D 6072   7.943   1.586   2.820
  350POX    C2E 6073   7.981   1.452   2.884
  350POX    C2F 6074   7.967   1.463   3.036
  350POX    C2G 6075   8.005   1.338   3.116
  350POX    C2H 6076   7.978   1.354   3.265
  350POX    C2I 6077   8.050   1.248   3.350
  350POX    C2J 6078   8.037   1.284   3.499
  350POX    C2K 6079   8.131   1.394   3.548
  350POX    C2L 6080   8.280   1.369   3.526
  350POX    C2M 6081   8.374   1.482   3.569
  350POX    C2N 6082   8.522   1.444   3.572
  350POX    C2O 6083   8.586   1.386   3.445
  350POX    C2P 6084   8.735   1.372   3.476
  351CHL    CN1 6085   1.337   7.764   1.056
  351CHL    CN2 6086   1.268   7.540   1.077
  351CHL    CN3 6087   1.426   7.620   1.221
  351CHL    NTM 6088   1.386   7.628   1.079
  351CHL     CB 6089   1.491   7.592   0.983
  352PJ2     CA 6090   1.566   7.458   0.978
  352PJ2     OA 6091   1.665   7.458   1.081
  352PJ2      P 6092   1.747   7.324   1.116
  352PJ2     OB 6093   1.730   7.229   1.004
  352PJ2     HB 6094   1.750   7.135   1.032
  352PJ2     OG 6095   1.883   7.364   1.159
  352PJ2     HG 6096   1.948   7.290   1.142
  352PJ2     OD 6097   1.675   7.253   1.241
  353POX     CD 6098   1.698   7.301   1.373
  353POX     CE 6099   1.617   7.222   1.476
  353POX     OE 6100   1.625   7.288   1.603
  353POX    C1A 6101   1.542   7.390   1.624
  353POX    O1A 6102   1.466   7.438   1.541
  353POX    C1B 6103   1.566   7.461   1.752
  353POX    C1C 6104   1.513   7.386   1.875
  353POX    C1D 6105   1.563   7.446   2.006
  353POX    C1E 6106   1.480   7.387   2.121
  353POX    C1F 6107   1.519   7.449   2.256
  353POX    C1G 6108   1.418   7.391   2.355
  353POX    C1H 6109   1.435   7.461   2.490
  353POX    C1I 6110   1.528   7.381   2.581
  353POX    C1J 6111   1.611   7.428   2.674
  353POX    C1K 6112   1.613   7.580   2.695
  353POX    C1L 6113   1.696   7.635   2.811
  353POX    C1M 6114   1.633   7.609   2.948
  353POX    C1N 6115   1.735   7.633   3.060
  353POX    C1O 6116   1.844   7.526   3.053
  353POX    C1P 6117   1.957   7.548   3.153
  353POX    C1Q 6118   1.960   7.426   3.246
  353POX    C1R 6119   2.028   7.458   3.379
  353POX     CZ 6120   1.685   7.085   1.480
  353POX     OZ 6121   1.672   6.987   1.583
  353POX    C2A 6122   1.766   6.996   1.677
  353POX    O2A 6123   1.882   7.021   1.647
  353POX    C2B 6124   1.726   6.922   1.799
  353POX    C2C 6125   1.629   6.991   1.896
  353POX    C2D 6126   1.598   6.909   2.021
  353POX    C2E 6127   1.518   6.994   2.120
  353POX    C2F 6128   1.465   6.922   2.244
  353POX    C2G 6129   1.370   7.010   2.326
  353POX    C2H 6130   1.326   6.937   2.452
  353POX    C2I 6131   1.430   6.882   2.550
  353POX    C2J 6132   1.343   6.838   2.668
  353POX    C2K 6133   1.431   6.785   2.782
  353POX    C2L 6134   1.512   6.663   2.737
  353POX    C2M 6135   1.627   6.634   2.833
  353POX    C2N 6136   1.582   6.600   2.976
  353POX    C2O 6137   1.698   6.562   3.069
  353POX    C2P 6138   1.805   6.670   3.082
  354CHL    CN1 6139   2.375   0.485   1.005
  354CHL    CN2 6140   2.160   0.550   1.037
  354CHL    CN3 6141   2.191   0.334   0.937
  354CHL    NTM 6142   2.243   0.429   1.037
  354CHL     CB 6143   2.249   0.375   1.173
  355PJ2     CA 6144   2.154   0.260   1.211
  355PJ2     OA 6145   2.018   0.296   1.185
  355PJ2      P 6146   1.925   0.181   1.248
  355PJ2     OB 6147   1.790   0.200   1.190
  355PJ2     HB 6148   1.727   0.146   1.245
  355PJ2     OG 6149   1.991   0.049   1.245
  355PJ2     HG 6150   1.928  -0.028   1.246
  355PJ2     OD 6151   1.916   0.228   1.402
  356POX     CD 6152   1.830   0.339   1.426
  356POX     CE 6153   1.820   0.397   1.567
  356POX     OE 6154   1.704   0.480   1.584
  356POX    C1A 6155   1.589   0.419   1.611
  356POX    O1A 6156   1.584   0.297   1.616
  356POX    C1B 6157   1.481   0.520   1.620
  356POX    C1C 6158   1.380   0.480   1.727
  356POX    C1D 6159   1.430   0.494   1.871
  356POX    C1E 6160   1.326   0.446   1.973
  356POX    C1F 6161   1.379   0.373   2.096
  356POX    C1G 6162   1.260   0.340   2.186
  356POX    C1H 6163   1.294   0.281   2.323
  356POX    C1I 6164   1.176   0.290   2.420
  356POX    C1J 6165   1.149   0.201   2.516
  356POX    C1K 6166   1.234   0.077   2.545
  356POX    C1L 6167   1.195  -0.062   2.495
  356POX    C1M 6168   1.188  -0.078   2.343
  356POX    C1N 6169   1.188  -0.227   2.305
  356POX    C1O 6170   1.320  -0.295   2.340
  356POX    C1P 6171   1.291  -0.446   2.344
  356POX    C1Q 6172   1.396  -0.532   2.414
  356POX    C1R 6173   1.412  -0.486   2.560
  356POX     CZ 6174   1.955   0.466   1.586
  356POX     OZ 6175   2.055   0.373   1.627
  356POX    C2A 6176   2.181   0.382   1.585
  356POX    O2A 6177   2.220   0.456   1.495
  356POX    C2B 6178   2.260   0.282   1.659
  356POX    C2C 6179   2.291   0.157   1.576
  356POX    C2D 6180   2.394   0.075   1.653
  356POX    C2E 6181   2.425  -0.055   1.577
  356POX    C2F 6182   2.499  -0.151   1.671
  356POX    C2G 6183   2.512  -0.294   1.617
  356POX    C2H 6184   2.541  -0.390   1.733
  356POX    C2I 6185   2.532  -0.537   1.693
  356POX    C2J 6186   2.602  -0.613   1.806
  356POX    C2K 6187   2.514  -0.620   1.931
  356POX    C2L 6188   2.567  -0.722   2.032
  356POX    C2M 6189   2.562  -0.670   2.175
  356POX    C2N 6190   2.544  -0.789   2.271
  356POX    C2O 6191   2.609  -0.775   2.408
  356POX    C2P 6192   2.594  -0.908   2.484
  357CHL    CN1 6193   2.393   3.234   1.047
  357CHL    CN2 6194   2.166   3.189   1.028
  357CHL    CN3 6195   2.264   3.397   0.949
  357CHL    NTM 6196   2.261   3.298   1.057
  357CHL     CB 6197   2.247   3.363   1.188
  358PJ2     CA 6198   2.112   3.430   1.215
  358PJ2     OA 6199   2.108   3.564   1.166
  358PJ2      P 6200   1.966   3.635   1.142
  358PJ2     OB 6201   1.968   3.688   1.004
  358PJ2     HB 6202   1.869   3.692   0.986
  358PJ2     OG 6203   1.859   3.537   1.172
  358PJ2     HG 6204   1.774   3.579   1.206
  358PJ2     OD 6205   1.955   3.758   1.245
  359POX     CD 6206   1.960   3.735   1.386
  359POX     CE 6207   1.910   3.847   1.478
  359POX     OE 6208   1.906   3.813   1.617
  359POX    C1A 6209   2.024   3.837   1.674
  359POX    O1A 6210   2.126   3.866   1.612
  359POX    C1B 6211   2.008   3.828   1.821
  359POX    C1C 6212   2.099   3.928   1.892
  359POX    C1D 6213   2.049   3.936   2.036
  359POX    C1E 6214   2.120   3.836   2.128
  359POX    C1F 6215   2.072   3.837   2.273
  359POX    C1G 6216   2.110   3.967   2.344
  359POX    C1H 6217   2.061   3.984   2.488
  359POX    C1I 6218   2.166   4.054   2.574
  359POX    C1J 6219   2.203   4.013   2.695
  359POX    C1K 6220   2.144   3.895   2.772
  359POX    C1L 6221   2.166   3.932   2.919
  359POX    C1M 6222   2.091   3.834   3.010
  359POX    C1N 6223   2.116   3.866   3.158
  359POX    C1O 6224   2.063   3.757   3.251
  359POX    C1P 6225   2.149   3.631   3.239
  359POX    C1Q 6226   2.082   3.509   3.302
  359POX    C1R 6227   2.181   3.424   3.382
  359POX     CZ 6228   1.784   3.906   1.415
  359POX     OZ 6229   1.728   4.021   1.479
  359POX    C2A 6230   1.600   4.023   1.516
  359POX    O2A 6231   1.520   3.935   1.484
  359POX    C2B 6232   1.565   4.147   1.588
  359POX    C2C 6233   1.606   4.135   1.735
  359POX    C2D 6234   1.747   4.188   1.763
  359POX    C2E 6235   1.757   4.341   1.760
  359POX    C2F 6236   1.879   4.401   1.830
  359POX    C2G 6237   1.864   4.363   1.977
  359POX    C2H 6238   1.991   4.356   2.062
  359POX    C2I 6239   1.963   4.317   2.207
  359POX    C2J 6240   1.857   4.407   2.271
  359POX    C2K 6241   1.822   4.378   2.417
  359POX    C2L 6242   1.939   4.423   2.505
  359POX    C2M 6243   1.909   4.386   2.650
  359POX    C2N 6244   2.026   4.416   2.744
  359POX    C2O 6245   1.987   4.383   2.888
  359POX    C2P 6246   2.107   4.367   2.981
  360CHL    CN1 6247   6.904   1.466   2.086
  360CHL    CN2 6248   7.013   1.276   1.979
  360CHL    CN3 6249   7.000   1.483   1.865
  360CHL    NTM 6250   7.013   1.422   1.998
  360CHL     CB 6251   7.132   1.467   2.071
  361PJ2     CA 6252   7.280   1.441   2.043
  361PJ2     OA 6253   7.323   1.307   2.065
  361PJ2      P 6254   7.468   1.282   1.999
  361PJ2     OB 6255   7.490   1.136   2.003
  361PJ2     HB 6256   7.429   1.079   2.058
  361PJ2     OG 6257   7.475   1.351   1.868
  361PJ2     HG 6258   7.423   1.436   1.867
  361PJ2     OD 6259   7.562   1.355   2.108
  362POX     CD 6260   7.621   1.275   2.211
  362POX     CE 6261   7.684   1.356   2.324
  362POX     OE 6262   7.738   1.274   2.428
  362POX    C1A 6263   7.847   1.199   2.420
  362POX    O1A 6264   7.913   1.193   2.316
  362POX    C1B 6265   7.897   1.143   2.548
  362POX    C1C 6266   7.955   1.002   2.537
  362POX    C1D 6267   8.103   1.007   2.497
  362POX    C1E 6268   8.165   0.874   2.455
  362POX    C1F 6269   8.147   0.764   2.560
  362POX    C1G 6270   8.217   0.789   2.694
  362POX    C1H 6271   8.369   0.789   2.678
  362POX    C1I 6272   8.416   0.893   2.780
  362POX    C1J 6273   8.530   0.879   2.849
  362POX    C1K 6274   8.643   0.778   2.832
  362POX    C1L 6275   8.633   0.637   2.890
  362POX    C1M 6276   8.770   0.572   2.866
  362POX    C1N 6277   8.766   0.422   2.897
  362POX    C1O 6278   8.658   0.349   2.818
  362POX    C1P 6279   8.700   0.206   2.783
  362POX    C1Q 6280   8.729   0.109   2.898
  362POX    C1R 6281   8.763  -0.025   2.830
  362POX     CZ 6282   7.583   1.462   2.372
  362POX     OZ 6283   7.467   1.416   2.441
  362POX    C2A 6284   7.351   1.479   2.423
  362POX    O2A 6285   7.338   1.567   2.338
  362POX    C2B 6286   7.237   1.407   2.484
  362POX    C2C 6287   7.127   1.481   2.561
  362POX    C2D 6288   7.013   1.387   2.600
  362POX    C2E 6289   6.887   1.468   2.630
  362POX    C2F 6290   6.757   1.391   2.653
  362POX    C2G 6291   6.714   1.294   2.542
  362POX    C2H 6292   6.712   1.155   2.605
  362POX    C2I 6293   6.662   1.050   2.506
  362POX    C2J 6294   6.670   0.910   2.567
  362POX    C2K 6295   6.624   0.809   2.461
  362POX    C2L 6296   6.629   0.675   2.535
  362POX    C2M 6297   6.612   0.560   2.434
  362POX    C2N 6298   6.610   0.424   2.503
  362POX    C2O 6299   6.733   0.385   2.586
  362POX    C2P 6300   6.717   0.271   2.687
  363CHL    CN1 6301   5.079   0.744   1.073
  363CHL    CN2 6302   5.256   0.697   1.233
  363CHL    CN3 6303   5.047   0.584   1.249
  363CHL    NTM 6304   5.144   0.641   1.155
  363CHL     CB 6305   5.205   0.544   1.063
  364PJ2     CA 6306   5.291   0.427   1.111
  364PJ2     OA 6307   5.221   0.319   1.173
  364PJ2      P 6308   5.312   0.186   1.168
  364PJ2     OB 6309   5.233   0.061   1.168
  364PJ2     HB 6310   5.142   0.068   1.209
  364PJ2     OG 6311   5.405   0.199   1.054
  364PJ2     HG 6312   5.467   0.121   1.053
  364PJ2     OD 6313   5.394   0.213   1.304
  365POX     CD 6314   5.337   0.152   1.420
  365POX     CE 6315   5.355   0.235   1.547
  365POX     OE 6316   5.320   0.174   1.672
  365POX    C1A 6317   5.422   0.111   1.731
  365POX    O1A 6318   5.524   0.092   1.665
  365POX    C1B 6319   5.408   0.071   1.872
  365POX    C1C 6320   5.486   0.170   1.959
  365POX    C1D 6321   5.457   0.158   2.109
  365POX    C1E 6322   5.502   0.019   2.153
  365POX    C1F 6323   5.502   0.011   2.306
  365POX    C1G 6324   5.584  -0.107   2.357
  365POX    C1H 6325   5.580  -0.116   2.510
  365POX    C1I 6326   5.576  -0.259   2.564
  365POX    C1J 6327   5.629  -0.290   2.682
  365POX    C1K 6328   5.686  -0.186   2.779
  365POX    C1L 6329   5.748  -0.258   2.900
  365POX    C1M 6330   5.794  -0.173   3.018
  365POX    C1N 6331   5.796  -0.267   3.139
  365POX    C1O 6332   5.852  -0.206   3.268
  365POX    C1P 6333   5.881  -0.314   3.372
  365POX    C1Q 6334   5.918  -0.248   3.504
  365POX    C1R 6335   5.810  -0.150   3.549
  365POX     CZ 6336   5.277   0.365   1.522
  365POX     OZ 6337   5.334   0.458   1.614
  365POX    C2A 6338   5.273   0.577   1.620
  365POX    O2A 6339   5.190   0.600   1.533
  365POX    C2B 6340   5.325   0.670   1.723
  365POX    C2C 6341   5.246   0.669   1.854
  365POX    C2D 6342   5.285   0.789   1.941
  365POX    C2E 6343   5.187   0.822   2.054
  365POX    C2F 6344   5.177   0.718   2.165
  365POX    C2G 6345   5.068   0.749   2.268
  365POX    C2H 6346   5.049   0.640   2.373
  365POX    C2I 6347   5.184   0.617   2.441
  365POX    C2J 6348   5.178   0.532   2.568
  365POX    C2K 6349   5.140   0.618   2.689
  365POX    C2L 6350   5.155   0.527   2.811
  365POX    C2M 6351   5.160   0.603   2.944
  365POX    C2N 6352   5.153   0.512   3.067
  365POX    C2O 6353   5.144   0.575   3.206
  365POX    C2P 6354   5.002   0.617   3.245
  366CHL    CN1 6355   8.782   3.250   1.866
  366CHL    CN2 6356   8.584   3.323   1.956
  366CHL    CN3 6357   8.656   3.086   1.986
  366CHL    NTM 6358   8.647   3.203   1.898
  366CHL     CB 6359   8.560   3.167   1.784
  367PJ2     CA 6360   8.613   3.078   1.672
  367PJ2     OA 6361   8.726   3.135   1.606
  367PJ2      P 6362   8.809   3.033   1.513
  367PJ2     OB 6363   8.701   2.961   1.440
  367PJ2     HB 6364   8.749   2.894   1.383
  367PJ2     OG 6365   8.894   3.124   1.434
  367PJ2     HG 6366   8.900   3.206   1.491
  367PJ2     OD 6367   8.909   2.963   1.617
  368POX     CD 6368   9.023   3.033   1.668
  368POX     CE 6369   9.097   2.963   1.782
  368POX     OE 6370   9.169   3.058   1.862
  368POX    C1A 6371   9.119   3.083   1.982
  368POX    O1A 6372   9.002   3.066   2.015
  368POX    C1B 6373   9.210   3.165   2.066
  368POX    C1C 6374   9.180   3.314   2.048
  368POX    C1D 6375   9.233   3.393   2.169
  368POX    C1E 6376   9.191   3.539   2.179
  368POX    C1F 6377   9.283   3.619   2.272
  368POX    C1G 6378   9.264   3.575   2.417
  368POX    C1H 6379   9.367   3.611   2.524
  368POX    C1I 6380   9.497   3.530   2.506
  368POX    C1J 6381   9.601   3.563   2.582
  368POX    C1K 6382   9.613   3.672   2.689
  368POX    C1L 6383   9.588   3.616   2.829
  368POX    C1M 6384   9.611   3.722   2.937
  368POX    C1N 6385   9.564   3.675   3.075
  368POX    C1O 6386   9.580   3.790   3.175
  368POX    C1P 6387   9.671   3.772   3.297
  368POX    C1Q 6388   9.655   3.898   3.382
  368POX    C1R 6389   9.755   3.900   3.498
  368POX     CZ 6390   9.175   2.841   1.733
  368POX     OZ 6391   9.191   2.739   1.832
  368POX    C2A 6392   9.313   2.686   1.834
  368POX    O2A 6393   9.380   2.690   1.730
  368POX    C2B 6394   9.350   2.613   1.957
  368POX    C2C 6395   9.372   2.720   2.065
  368POX    C2D 6396   9.364   2.637   2.194
  368POX    C2E 6397   9.435   2.715   2.305
  368POX    C2F 6398   9.483   2.639   2.429
  368POX    C2G 6399   9.565   2.739   2.511
  368POX    C2H 6400   9.478   2.822   2.606
  368POX    C2I 6401   9.562   2.898   2.709
  368POX    C2J 6402   9.483   2.969   2.819
  368POX    C2K 6403   9.576   3.045   2.913
  368POX    C2L 6404   9.499   3.123   3.020
  368POX    C2M 6405   9.403   3.226   2.962
  368POX    C2N 6406   9.362   3.328   3.068
  368POX    C2O 6407   9.266   3.436   3.019
  368POX    C2P 6408   9.206   3.529   3.125
  369CHL    CN1 6409   7.496   0.662   1.985
  369CHL    CN2 6410   7.289   0.586   1.891
  369CHL    CN3 6411   7.442   0.702   1.753
  369CHL    NTM 6412   7.389   0.694   1.890
  369CHL     CB 6413   7.332   0.823   1.930
  370PJ2     CA 6414   7.222   0.904   1.860
  370PJ2     OA 6415   7.114   0.815   1.833
  370PJ2      P 6416   6.968   0.876   1.806
  370PJ2     OB 6417   6.989   1.014   1.757
  370PJ2     HB 6418   7.084   1.025   1.730
  370PJ2     OG 6419   6.896   0.769   1.733
  370PJ2     HG 6420   6.800   0.792   1.751
  370PJ2     OD 6421   6.914   0.878   1.958
  371POX     CD 6422   6.862   0.763   2.026
  371POX     CE 6423   6.951   0.701   2.134
  371POX     OE 6424   6.910   0.571   2.176
  371POX    C1A 6425   6.949   0.467   2.102
  371POX    O1A 6426   7.036   0.469   2.015
  371POX    C1B 6427   6.866   0.350   2.138
  371POX    C1C 6428   6.922   0.209   2.119
  371POX    C1D 6429   6.925   0.134   2.252
  371POX    C1E 6430   6.799   0.073   2.313
  371POX    C1F 6431   6.843  -0.010   2.434
  371POX    C1G 6432   6.730  -0.086   2.504
  371POX    C1H 6433   6.782  -0.157   2.629
  371POX    C1I 6434   6.670  -0.238   2.694
  371POX    C1J 6435   6.643  -0.241   2.824
  371POX    C1K 6436   6.734  -0.182   2.933
  371POX    C1L 6437   6.662  -0.055   2.979
  371POX    C1M 6438   6.720   0.029   3.093
  371POX    C1N 6439   6.704  -0.032   3.232
  371POX    C1O 6440   6.789   0.061   3.319
  371POX    C1P 6441   6.773   0.035   3.469
  371POX    C1Q 6442   6.857   0.112   3.570
  371POX    C1R 6443   6.997   0.050   3.576
  371POX     CZ 6444   6.967   0.804   2.246
  371POX     OZ 6445   7.046   0.760   2.356
  371POX    C2A 6446   7.094   0.857   2.434
  371POX    O2A 6447   7.045   0.969   2.436
  371POX    C2B 6448   7.188   0.814   2.540
  371POX    C2C 6449   7.114   0.748   2.656
  371POX    C2D 6450   7.190   0.689   2.776
  371POX    C2E 6451   7.266   0.786   2.866
  371POX    C2F 6452   7.337   0.698   2.969
  371POX    C2G 6453   7.385   0.784   3.087
  371POX    C2H 6454   7.477   0.707   3.182
  371POX    C2I 6455   7.555   0.808   3.266
  371POX    C2J 6456   7.683   0.750   3.329
  371POX    C2K 6457   7.742   0.853   3.426
  371POX    C2L 6458   7.658   0.863   3.553
  371POX    C2M 6459   7.615   0.733   3.621
  371POX    C2N 6460   7.570   0.737   3.767
  371POX    C2O 6461   7.519   0.602   3.817
  371POX    C2P 6462   7.512   0.621   3.969
  372CHL    CN1 6463   0.554   3.998   0.932
  372CHL    CN2 6464   0.332   4.040   1.010
  372CHL    CN3 6465   0.466   4.206   0.910
  372CHL    NTM 6466   0.469   4.094   1.005
  372CHL     CB 6467   0.526   4.143   1.131
  373PJ2     CA 6468   0.471   4.263   1.208
  373PJ2     OA 6469   0.333   4.248   1.240
  373PJ2      P 6470   0.267   4.359   1.336
  373PJ2     OB 6471   0.292   4.486   1.264
  373PJ2     HB 6472   0.208   4.539   1.279
  373PJ2     OG 6473   0.124   4.325   1.349
  373PJ2     HG 6474   0.089   4.329   1.256
  373PJ2     OD 6475   0.357   4.355   1.470
  374POX     CD 6476   0.328   4.252   1.565
  374POX     CE 6477   0.422   4.255   1.686
  374POX     OE 6478   0.384   4.157   1.782
  374POX    C1A 6479   0.477   4.079   1.836
  374POX    O1A 6480   0.569   4.054   1.758
  374POX    C1B 6481   0.428   3.998   1.950
  374POX    C1C 6482   0.475   4.072   2.075
  374POX    C1D 6483   0.401   4.011   2.195
  374POX    C1E 6484   0.473   4.028   2.329
  374POX    C1F 6485   0.390   3.971   2.444
  374POX    C1G 6486   0.467   4.012   2.570
  374POX    C1H 6487   0.418   3.923   2.684
  374POX    C1I 6488   0.492   3.963   2.812
  374POX    C1J 6489   0.445   3.935   2.933
  374POX    C1K 6490   0.318   3.856   2.962
  374POX    C1L 6491   0.218   3.960   3.012
  374POX    C1M 6492   0.080   3.904   3.047
  374POX    C1N 6493  -0.014   4.019   3.087
  374POX    C1O 6494  -0.157   3.973   3.115
  374POX    C1P 6495  -0.242   4.092   3.160
  374POX    C1Q 6496  -0.243   4.215   3.068
  374POX    C1R 6497  -0.323   4.205   2.938
  374POX     CZ 6498   0.419   4.400   1.735
  374POX     OZ 6499   0.507   4.440   1.841
  374POX    C2A 6500   0.517   4.568   1.873
  374POX    O2A 6501   0.485   4.655   1.792
  374POX    C2B 6502   0.579   4.583   2.006
  374POX    C2C 6503   0.470   4.622   2.107
  374POX    C2D 6504   0.543   4.695   2.220
  374POX    C2E 6505   0.432   4.713   2.324
  374POX    C2F 6506   0.483   4.793   2.445
  374POX    C2G 6507   0.364   4.812   2.540
  374POX    C2H 6508   0.389   4.871   2.679
  374POX    C2I 6509   0.269   4.844   2.770
  374POX    C2J 6510   0.303   4.934   2.889
  374POX    C2K 6511   0.191   4.938   2.993
  374POX    C2L 6512   0.248   5.038   3.094
  374POX    C2M 6513   0.342   4.970   3.194
  374POX    C2N 6514   0.397   5.068   3.297
  374POX    C2O 6515   0.300   5.080   3.415
  374POX    C2P 6516   0.350   5.175   3.525
  375CHL    CN1 6517   4.126   7.787   0.714
  375CHL    CN2 6518   4.005   7.732   0.897
  375CHL    CN3 6519   4.246   7.783   0.917
  375CHL    NTM 6520   4.140   7.715   0.841
  375CHL     CB 6521   4.174   7.579   0.798
  376PJ2     CA 6522   4.182   7.468   0.904
  376PJ2     OA 6523   4.283   7.493   1.002
  376PJ2      P 6524   4.301   7.375   1.109
  376PJ2     OB 6525   4.270   7.251   1.035
  376PJ2     HB 6526   4.221   7.271   0.950
  376PJ2     OG 6527   4.427   7.386   1.185
  376PJ2     HG 6528   4.500   7.318   1.175
  376PJ2     OD 6529   4.171   7.427   1.189
  377POX     CD 6530   4.190   7.537   1.279
  377POX     CE 6531   4.076   7.635   1.305
  377POX     OE 6532   4.089   7.740   1.402
  377POX    C1A 6533   4.020   7.853   1.393
  377POX    O1A 6534   3.990   7.889   1.279
  377POX    C1B 6535   4.012   7.926   1.521
  377POX    C1C 6536   3.868   7.926   1.571
  377POX    C1D 6537   3.863   7.987   1.712
  377POX    C1E 6538   3.939   7.895   1.808
  377POX    C1F 6539   3.938   7.959   1.947
  377POX    C1G 6540   4.004   7.870   2.054
  377POX    C1H 6541   4.067   7.929   2.180
  377POX    C1I 6542   4.165   8.043   2.154
  377POX    C1J 6543   4.232   8.102   2.253
  377POX    C1K 6544   4.221   8.053   2.398
  377POX    C1L 6545   4.240   8.167   2.498
  377POX    C1M 6546   4.263   8.107   2.637
  377POX    C1N 6547   4.276   8.217   2.743
  377POX    C1O 6548   4.319   8.161   2.879
  377POX    C1P 6549   4.321   8.269   2.988
  377POX    C1Q 6550   4.180   8.310   3.029
  377POX    C1R 6551   4.182   8.390   3.160
  377POX     CZ 6552   3.961   7.539   1.338
  377POX     OZ 6553   3.965   7.492   1.473
  377POX    C2A 6554   3.865   7.430   1.535
  377POX    O2A 6555   3.747   7.442   1.503
  377POX    C2B 6556   3.917   7.364   1.657
  377POX    C2C 6557   3.828   7.402   1.776
  377POX    C2D 6558   3.903   7.381   1.907
  377POX    C2E 6559   3.808   7.399   2.026
  377POX    C2F 6560   3.902   7.425   2.144
  377POX    C2G 6561   3.840   7.495   2.265
  377POX    C2H 6562   3.947   7.532   2.367
  377POX    C2I 6563   3.881   7.599   2.487
  377POX    C2J 6564   3.986   7.668   2.575
  377POX    C2K 6565   3.918   7.742   2.690
  377POX    C2L 6566   4.012   7.814   2.787
  377POX    C2M 6567   3.935   7.842   2.916
  377POX    C2N 6568   4.029   7.915   3.011
  377POX    C2O 6569   4.153   7.836   3.054
  377POX    C2P 6570   4.189   7.885   3.194
  378CHL    CN1 6571   2.053   6.863   1.360
  378CHL    CN2 6572   1.953   6.676   1.246
  378CHL    CN3 6573   1.907   6.708   1.478
  378CHL    NTM 6574   2.009   6.723   1.373
  378CHL     CB 6575   2.117   6.635   1.418
  379PJ2     CA 6576   2.265   6.644   1.378
  379PJ2     OA 6577   2.335   6.755   1.434
  379PJ2      P 6578   2.486   6.794   1.393
  379PJ2     OB 6579   2.561   6.670   1.422
  379PJ2     HB 6580   2.579   6.614   1.341
  379PJ2     OG 6581   2.491   6.855   1.258
  379PJ2     HG 6582   2.407   6.831   1.210
  379PJ2     OD 6583   2.521   6.888   1.518
  380POX     CD 6584   2.477   7.024   1.519
  380POX     CE 6585   2.452   7.088   1.655
  380POX     OE 6586   2.460   7.229   1.631
  380POX    C1A 6587   2.359   7.294   1.688
  380POX    O1A 6588   2.258   7.230   1.715
  380POX    C1B 6589   2.378   7.441   1.687
  380POX    C1C 6590   2.474   7.488   1.796
  380POX    C1D 6591   2.419   7.501   1.938
  380POX    C1E 6592   2.536   7.543   2.028
  380POX    C1F 6593   2.501   7.546   2.177
  380POX    C1G 6594   2.609   7.602   2.270
  380POX    C1H 6595   2.729   7.513   2.297
  380POX    C1I 6596   2.844   7.595   2.357
  380POX    C1J 6597   2.859   7.590   2.489
  380POX    C1K 6598   2.771   7.526   2.596
  380POX    C1L 6599   2.753   7.610   2.723
  380POX    C1M 6600   2.684   7.524   2.828
  380POX    C1N 6601   2.647   7.583   2.965
  380POX    C1O 6602   2.534   7.681   2.936
  380POX    C1P 6603   2.474   7.736   3.066
  380POX    C1Q 6604   2.419   7.640   3.171
  380POX    C1R 6605   2.363   7.711   3.294
  380POX     CZ 6606   2.554   7.039   1.759
  380POX     OZ 6607   2.536   7.082   1.895
  380POX    C2A 6608   2.637   7.080   1.982
  380POX    O2A 6609   2.753   7.054   1.949
  380POX    C2B 6610   2.593   7.118   2.117
  380POX    C2C 6611   2.661   7.040   2.230
  380POX    C2D 6612   2.611   7.096   2.363
  380POX    C2E 6613   2.659   7.012   2.481
  380POX    C2F 6614   2.578   7.053   2.605
  380POX    C2G 6615   2.611   6.954   2.716
  380POX    C2H 6616   2.549   6.817   2.692
  380POX    C2I 6617   2.552   6.717   2.808
  380POX    C2J 6618   2.482   6.774   2.931
  380POX    C2K 6619   2.471   6.674   3.046
  380POX    C2L 6620   2.454   6.764   3.169
  380POX    C2M 6621   2.380   6.694   3.283
  380POX    C2N 6622   2.240   6.637   3.263
  380POX    C2O 6623   2.191   6.560   3.386
  380POX    C2P 6624   2.258   6.423   3.395
  381CHL    CN1 6625   1.405   3.226   0.956
  381CHL    CN2 6626   1.324   3.441   1.021
  381CHL    CN3 6627   1.556   3.402   1.014
  381CHL    NTM 6628   1.426   3.340   1.046
  381CHL     CB 6629   1.422   3.319   1.192
  382PJ2     CA 6630   1.487   3.210   1.278
  382PJ2     OA 6631   1.627   3.202   1.250
  382PJ2      P 6632   1.702   3.112   1.360
  382PJ2     OB 6633   1.624   2.993   1.398
  382PJ2     HB 6634   1.538   2.991   1.347
  382PJ2     OG 6635   1.836   3.101   1.299
  382PJ2     HG 6636   1.829   3.063   1.207
  382PJ2     OD 6637   1.705   3.216   1.483
  383POX     CD 6638   1.777   3.336   1.451
  383POX     CE 6639   1.786   3.439   1.564
  383POX     OE 6640   1.877   3.389   1.663
  383POX    C1A 6641   2.007   3.417   1.664
  383POX    O1A 6642   2.058   3.448   1.556
  383POX    C1B 6643   2.053   3.377   1.799
  383POX    C1C 6644   2.202   3.399   1.822
  383POX    C1D 6645   2.231   3.366   1.969
  383POX    C1E 6646   2.378   3.386   2.002
  383POX    C1F 6647   2.421   3.418   2.146
  383POX    C1G 6648   2.417   3.568   2.174
  383POX    C1H 6649   2.466   3.567   2.319
  383POX    C1I 6650   2.424   3.700   2.380
  383POX    C1J 6651   2.372   3.703   2.503
  383POX    C1K 6652   2.338   3.579   2.585
  383POX    C1L 6653   2.441   3.573   2.699
  383POX    C1M 6654   2.407   3.458   2.793
  383POX    C1N 6655   2.488   3.468   2.921
  383POX    C1O 6656   2.469   3.355   3.023
  383POX    C1P 6657   2.543   3.375   3.155
  383POX    C1Q 6658   2.518   3.236   3.215
  383POX    C1R 6659   2.577   3.209   3.354
  383POX     CZ 6660   1.652   3.506   1.594
  383POX     OZ 6661   1.643   3.609   1.693
  383POX    C2A 6662   1.523   3.646   1.738
  383POX    O2A 6663   1.417   3.598   1.698
  383POX    C2B 6664   1.539   3.756   1.836
  383POX    C2C 6665   1.452   3.749   1.961
  383POX    C2D 6666   1.486   3.879   2.035
  383POX    C2E 6667   1.607   3.872   2.127
  383POX    C2F 6668   1.576   3.781   2.247
  383POX    C2G 6669   1.669   3.795   2.368
  383POX    C2H 6670   1.646   3.927   2.441
  383POX    C2I 6671   1.707   3.900   2.579
  383POX    C2J 6672   1.682   4.009   2.683
  383POX    C2K 6673   1.744   3.978   2.820
  383POX    C2L 6674   1.673   4.072   2.917
  383POX    C2M 6675   1.741   4.074   3.054
  383POX    C2N 6676   1.734   4.211   3.122
  383POX    C2O 6677   1.835   4.218   3.237
  383POX    C2P 6678   1.789   4.325   3.335
  384CHL    CN1 6679   6.812   1.641   1.256
  384CHL    CN2 6680   7.032   1.560   1.292
  384CHL    CN3 6681   6.992   1.743   1.145
  384CHL    NTM 6682   6.952   1.681   1.272
  384CHL     CB 6683   6.970   1.767   1.390
  385PJ2     CA 6684   6.920   1.912   1.401
  385PJ2     OA 6685   6.778   1.930   1.393
  385PJ2      P 6686   6.729   2.083   1.408
  385PJ2     OB 6687   6.833   2.159   1.336
  385PJ2     HB 6688   6.816   2.257   1.346
  385PJ2     OG 6689   6.589   2.105   1.366
  385PJ2     HG 6690   6.553   2.012   1.357
  385PJ2     OD 6691   6.754   2.090   1.567
  386POX     CD 6692   6.650   2.025   1.641
  386POX     CE 6693   6.707   2.017   1.783
  386POX     OE 6694   6.624   1.928   1.858
  386POX    C1A 6695   6.656   1.799   1.870
  386POX    O1A 6696   6.751   1.757   1.804
  386POX    C1B 6697   6.563   1.722   1.956
  386POX    C1C 6698   6.422   1.714   1.898
  386POX    C1D 6699   6.340   1.604   1.967
  386POX    C1E 6700   6.310   1.635   2.114
  386POX    C1F 6701   6.253   1.521   2.199
  386POX    C1G 6702   6.261   1.554   2.348
  386POX    C1H 6703   6.227   1.439   2.443
  386POX    C1I 6704   6.246   1.482   2.588
  386POX    C1J 6705   6.238   1.394   2.688
  386POX    C1K 6706   6.239   1.244   2.658
  386POX    C1L 6707   6.301   1.167   2.774
  386POX    C1M 6708   6.202   1.142   2.889
  386POX    C1N 6709   6.272   1.076   3.008
  386POX    C1O 6710   6.171   1.087   3.122
  386POX    C1P 6711   6.228   1.008   3.240
  386POX    C1Q 6712   6.129   1.030   3.354
  386POX    C1R 6713   6.151   0.925   3.463
  386POX     CZ 6714   6.730   2.156   1.843
  386POX     OZ 6715   6.787   2.167   1.974
  386POX    C2A 6716   6.808   2.294   2.005
  386POX    O2A 6717   6.807   2.381   1.918
  386POX    C2B 6718   6.816   2.316   2.151
  386POX    C2C 6719   6.873   2.454   2.187
  386POX    C2D 6720   6.873   2.486   2.337
  386POX    C2E 6721   6.929   2.625   2.362
  386POX    C2F 6722   6.929   2.655   2.512
  386POX    C2G 6723   6.985   2.796   2.529
  386POX    C2H 6724   6.974   2.832   2.678
  386POX    C2I 6725   6.970   2.981   2.709
  386POX    C2J 6726   6.963   3.008   2.859
  386POX    C2K 6727   6.977   3.160   2.878
  386POX    C2L 6728   6.913   3.221   3.002
  386POX    C2M 6729   6.762   3.199   3.014
  386POX    C2N 6730   6.665   3.268   2.917
  386POX    C2O 6731   6.690   3.419   2.918
  386POX    C2P 6732   6.566   3.498   2.878
  387CHL    CN1 6733   8.232   1.028   1.330
  387CHL    CN2 6734   8.392   1.120   1.178
  387CHL    CN3 6735   8.357   1.219   1.391
  387CHL    NTM 6736   8.364   1.091   1.319
  387CHL     CB 6737   8.468   1.015   1.390
  388PJ2     CA 6738   8.519   0.880   1.338
  388PJ2     OA 6739   8.419   0.781   1.312
  388PJ2      P 6740   8.490   0.649   1.254
  388PJ2     OB 6741   8.376   0.565   1.207
  388PJ2     HB 6742   8.416   0.486   1.161
  388PJ2     OG 6743   8.592   0.672   1.150
  388PJ2     HG 6744   8.545   0.692   1.064
  388PJ2     OD 6745   8.559   0.582   1.383
  389POX     CD 6746   8.467   0.543   1.485
  389POX     CE 6747   8.518   0.478   1.613
  389POX     OE 6748   8.416   0.396   1.670
  389POX    C1A 6749   8.430   0.264   1.662
  389POX    O1A 6750   8.528   0.216   1.607
  389POX    C1B 6751   8.325   0.184   1.729
  389POX    C1C 6752   8.368   0.148   1.872
  389POX    C1D 6753   8.242   0.110   1.950
  389POX    C1E 6754   8.275   0.037   2.080
  389POX    C1F 6755   8.149  -0.007   2.156
  389POX    C1G 6756   8.083   0.118   2.215
  389POX    C1H 6757   7.993   0.076   2.332
  389POX    C1I 6758   7.909   0.200   2.363
  389POX    C1J 6759   7.811   0.186   2.452
  389POX    C1K 6760   7.773   0.081   2.556
  389POX    C1L 6761   7.774   0.150   2.693
  389POX    C1M 6762   7.652   0.239   2.718
  389POX    C1N 6763   7.667   0.302   2.857
  389POX    C1O 6764   7.551   0.264   2.948
  389POX    C1P 6765   7.583   0.313   3.089
  389POX    C1Q 6766   7.480   0.257   3.188
  389POX    C1R 6767   7.337   0.307   3.168
  389POX     CZ 6768   8.574   0.590   1.701
  389POX     OZ 6769   8.612   0.559   1.836
  389POX    C2A 6770   8.741   0.535   1.857
  389POX    O2A 6771   8.831   0.535   1.774
  389POX    C2B 6772   8.759   0.534   2.004
  389POX    C2C 6773   8.704   0.410   2.075
  389POX    C2D 6774   8.739   0.398   2.224
  389POX    C2E 6775   8.678   0.287   2.309
  389POX    C2F 6776   8.531   0.311   2.342
  389POX    C2G 6777   8.496   0.437   2.422
  389POX    C2H 6778   8.345   0.461   2.406
  389POX    C2I 6779   8.255   0.350   2.461
  389POX    C2J 6780   8.247   0.364   2.613
  389POX    C2K 6781   8.191   0.252   2.701
  389POX    C2L 6782   8.189   0.279   2.852
  389POX    C2M 6783   8.083   0.382   2.892
  389POX    C2N 6784   8.058   0.404   3.042
  389POX    C2O 6785   7.968   0.522   3.081
  389POX    C2P 6786   7.975   0.533   3.234
  390CHL    CN1 6787   6.825   6.541   0.646
  390CHL    CN2 6788   6.738   6.424   0.467
  390CHL    CN3 6789   6.668   6.374   0.693
  390CHL    NTM 6790   6.782   6.406   0.606
  390CHL     CB 6791   6.892   6.310   0.616
  391PJ2     CA 6792   6.940   6.248   0.747
  391PJ2     OA 6793   6.979   6.350   0.840
  391PJ2      P 6794   7.127   6.314   0.894
  391PJ2     OB 6795   7.209   6.282   0.775
  391PJ2     HB 6796   7.167   6.211   0.718
  391PJ2     OG 6797   7.164   6.438   0.966
  391PJ2     HG 6798   7.206   6.419   1.055
  391PJ2     OD 6799   7.079   6.196   0.992
  392POX     CD 6800   7.051   6.241   1.125
  392POX     CE 6801   6.946   6.144   1.181
  392POX     OE 6802   6.860   6.202   1.279
  392POX    C1A 6803   6.733   6.220   1.245
  392POX    O1A 6804   6.685   6.181   1.139
  392POX    C1B 6805   6.663   6.297   1.351
  392POX    C1C 6806   6.588   6.205   1.448
  392POX    C1D 6807   6.506   6.285   1.549
  392POX    C1E 6808   6.583   6.354   1.662
  392POX    C1F 6809   6.488   6.411   1.768
  392POX    C1G 6810   6.413   6.303   1.845
  392POX    C1H 6811   6.477   6.264   1.979
  392POX    C1I 6812   6.618   6.205   1.972
  392POX    C1J 6813   6.698   6.174   2.074
  392POX    C1K 6814   6.659   6.223   2.214
  392POX    C1L 6815   6.678   6.124   2.329
  392POX    C1M 6816   6.623   6.177   2.461
  392POX    C1N 6817   6.721   6.270   2.533
  392POX    C1O 6818   6.649   6.305   2.663
  392POX    C1P 6819   6.728   6.417   2.731
  392POX    C1Q 6820   6.659   6.478   2.854
  392POX    C1R 6821   6.761   6.586   2.892
  392POX     CZ 6822   7.017   6.014   1.219
  392POX     OZ 6823   7.121   6.026   1.317
  392POX    C2A 6824   7.168   5.909   1.359
  392POX    O2A 6825   7.118   5.803   1.321
  392POX    C2B 6826   7.274   5.935   1.459
  392POX    C2C 6827   7.257   5.850   1.584
  392POX    C2D 6828   7.365   5.882   1.688
  392POX    C2E 6829   7.337   5.797   1.812
  392POX    C2F 6830   7.442   5.821   1.920
  392POX    C2G 6831   7.405   5.733   2.040
  392POX    C2H 6832   7.418   5.582   2.018
  392POX    C2I 6833   7.422   5.504   2.150
  392POX    C2J 6834   7.543   5.551   2.232
  392POX    C2K 6835   7.565   5.469   2.359
  392POX    C2L 6836   7.685   5.524   2.437
  392POX    C2M 6837   7.719   5.479   2.579
  392POX    C2N 6838   7.725   5.326   2.587
  392POX    C2O 6839   7.785   5.273   2.718
  392POX    C2P 6840   7.832   5.130   2.693
  393CHL    CN1 6841   6.231   6.753   1.863
  393CHL    CN2 6842   6.025   6.793   1.977
  393CHL    CN3 6843   6.048   6.594   1.855
  393CHL    NTM 6844   6.085   6.736   1.855
  393CHL     CB 6845   6.047   6.803   1.729
  394PJ2     CA 6846   5.900   6.791   1.690
  394PJ2     OA 6847   5.836   6.669   1.649
  394PJ2      P 6848   5.688   6.711   1.602
  394PJ2     OB 6849   5.690   6.842   1.532
  394PJ2     HB 6850   5.717   6.917   1.591
  394PJ2     OG 6851   5.639   6.591   1.531
  394PJ2     HG 6852   5.707   6.518   1.520
  394PJ2     OD 6853   5.621   6.711   1.748
  395POX     CD 6854   5.594   6.578   1.793
  395POX     CE 6855   5.584   6.571   1.946
  395POX     OE 6856   5.584   6.439   1.999
  395POX    C1A 6857   5.649   6.431   2.115
  395POX    O1A 6858   5.705   6.524   2.173
  395POX    C1B 6859   5.666   6.297   2.175
  395POX    C1C 6860   5.597   6.272   2.309
  395POX    C1D 6861   5.626   6.133   2.366
  395POX    C1E 6862   5.565   6.138   2.506
  395POX    C1F 6863   5.648   6.214   2.610
  395POX    C1G 6864   5.578   6.207   2.746
  395POX    C1H 6865   5.427   6.231   2.737
  395POX    C1I 6866   5.392   6.289   2.874
  395POX    C1J 6867   5.272   6.331   2.911
  395POX    C1K 6868   5.157   6.352   2.811
  395POX    C1L 6869   5.066   6.452   2.881
  395POX    C1M 6870   4.979   6.521   2.776
  395POX    C1N 6871   5.073   6.619   2.706
  395POX    C1O 6872   5.023   6.677   2.573
  395POX    C1P 6873   4.965   6.579   2.470
  395POX    C1Q 6874   4.900   6.659   2.357
  395POX    C1R 6875   4.907   6.573   2.231
  395POX     CZ 6876   5.466   6.660   1.987
  395POX     OZ 6877   5.438   6.677   2.126
  395POX    C2A 6878   5.358   6.591   2.188
  395POX    O2A 6879   5.305   6.490   2.140
  395POX    C2B 6880   5.330   6.632   2.327
  395POX    C2C 6881   5.455   6.614   2.414
  395POX    C2D 6882   5.446   6.676   2.553
  395POX    C2E 6883   5.586   6.657   2.613
  395POX    C2F 6884   5.596   6.704   2.759
  395POX    C2G 6885   5.489   6.652   2.855
  395POX    C2H 6886   5.501   6.733   2.983
  395POX    C2I 6887   5.371   6.730   3.064
  395POX    C2J 6888   5.387   6.797   3.200
  395POX    C2K 6889   5.262   6.775   3.286
  395POX    C2L 6890   5.296   6.790   3.435
  395POX    C2M 6891   5.160   6.774   3.504
  395POX    C2N 6892   5.169   6.758   3.656
  395POX    C2O 6893   5.243   6.865   3.736
  395POX    C2P 6894   5.281   6.811   3.874
  396CHL    CN1 6895   0.130   7.921   1.466
  396CHL    CN2 6896  -0.079   7.924   1.376
  396CHL    CN3 6897   0.112   7.971   1.237
  396CHL    NTM 6898   0.058   7.885   1.343
  396CHL     CB 6899   0.075   7.741   1.317
  397PJ2     CA 6900   0.011   7.625   1.394
  397PJ2     OA 6901   0.061   7.602   1.526
  397PJ2      P 6902  -0.033   7.488   1.590
  397PJ2     OB 6903  -0.092   7.409   1.480
  397PJ2     HB 6904  -0.054   7.317   1.490
  397PJ2     OG 6905   0.060   7.429   1.689
  397PJ2     HG 6906   0.014   7.347   1.724
  397PJ2     OD 6907  -0.146   7.587   1.648
  398POX     CD 6908  -0.100   7.666   1.757
  398POX     CE 6909  -0.200   7.778   1.785
  398POX     OE 6910  -0.147   7.881   1.870
  398POX    C1A 6911  -0.057   7.967   1.822
  398POX    O1A 6912  -0.040   8.001   1.705
  398POX    C1B 6913  -0.016   8.056   1.933
  398POX    C1C 6914   0.110   8.006   2.003
  398POX    C1D 6915   0.129   8.076   2.138
  398POX    C1E 6916   0.265   8.050   2.203
  398POX    C1F 6917   0.281   8.085   2.351
  398POX    C1G 6918   0.273   8.237   2.367
  398POX    C1H 6919   0.331   8.289   2.499
  398POX    C1I 6920   0.480   8.273   2.531
  398POX    C1J 6921   0.547   8.359   2.606
  398POX    C1K 6922   0.470   8.466   2.684
  398POX    C1L 6923   0.536   8.487   2.820
  398POX    C1M 6924   0.426   8.524   2.919
  398POX    C1N 6925   0.359   8.402   2.982
  398POX    C1O 6926   0.449   8.307   3.061
  398POX    C1P 6927   0.453   8.356   3.206
  398POX    C1Q 6928   0.495   8.249   3.307
  398POX    C1R 6929   0.424   8.269   3.441
  398POX     CZ 6930  -0.332   7.715   1.829
  398POX     OZ 6931  -0.322   7.616   1.931
  398POX    C2A 6932  -0.439   7.559   1.959
  398POX    O2A 6933  -0.549   7.602   1.926
  398POX    C2B 6934  -0.413   7.453   2.059
  398POX    C2C 6935  -0.515   7.339   2.052
  398POX    C2D 6936  -0.451   7.216   2.116
  398POX    C2E 6937  -0.536   7.092   2.084
  398POX    C2F 6938  -0.532   7.035   1.942
  398POX    C2G 6939  -0.415   6.936   1.933
  398POX    C2H 6940  -0.375   6.900   1.790
  398POX    C2I 6941  -0.274   6.786   1.772
  398POX    C2J 6942  -0.147   6.793   1.856
  398POX    C2K 6943  -0.074   6.659   1.851
  398POX    C2L 6944   0.052   6.640   1.936
  398POX    C2M 6945   0.094   6.493   1.935
  398POX    C2N 6946   0.235   6.479   1.992
  398POX    C2O 6947   0.243   6.353   2.078
  398POX    C2P 6948   0.259   6.223   1.999
  399CHL    CN1 6949   5.339   1.570   0.737
  399CHL    CN2 6950   5.439   1.773   0.793
  399CHL    CN3 6951   5.577   1.589   0.779
  399CHL    NTM 6952   5.443   1.629   0.823
  399CHL     CB 6953   5.415   1.604   0.965
  400PJ2     CA 6954   5.442   1.463   1.016
  400PJ2     OA 6955   5.366   1.358   0.955
  400PJ2      P 6956   5.448   1.220   0.966
  400PJ2     OB 6957   5.587   1.248   0.925
  400PJ2     HB 6958   5.595   1.345   0.902
  400PJ2     OG 6959   5.370   1.118   0.891
  400PJ2     HG 6960   5.275   1.115   0.923
  400PJ2     OD 6961   5.424   1.196   1.123
  401POX     CD 6962   5.298   1.137   1.155
  401POX     CE 6963   5.263   1.127   1.304
  401POX     OE 6964   5.134   1.069   1.315
  401POX    C1A 6965   5.120   0.998   1.427
  401POX    O1A 6966   5.220   0.943   1.472
  401POX    C1B 6967   4.983   0.961   1.470
  401POX    C1C 6968   4.976   0.897   1.609
  401POX    C1D 6969   4.844   0.923   1.683
  401POX    C1E 6970   4.815   0.821   1.792
  401POX    C1F 6971   4.676   0.838   1.853
  401POX    C1G 6972   4.643   0.734   1.960
  401POX    C1H 6973   4.523   0.745   2.055
  401POX    C1I 6974   4.496   0.886   2.108
  401POX    C1J 6975   4.498   0.934   2.232
  401POX    C1K 6976   4.546   0.839   2.342
  401POX    C1L 6977   4.590   0.925   2.461
  401POX    C1M 6978   4.667   0.837   2.559
  401POX    C1N 6979   4.770   0.895   2.656
  401POX    C1O 6980   4.694   0.988   2.751
  401POX    C1P 6981   4.770   1.024   2.879
  401POX    C1Q 6982   4.796   0.901   2.967
  401POX    C1R 6983   4.872   0.934   3.095
  401POX     CZ 6984   5.281   1.274   1.342
  401POX     OZ 6985   5.258   1.299   1.481
  401POX    C2A 6986   5.367   1.316   1.555
  401POX    O2A 6987   5.477   1.268   1.527
  401POX    C2B 6988   5.331   1.379   1.685
  401POX    C2C 6989   5.385   1.291   1.798
  401POX    C2D 6990   5.313   1.325   1.928
  401POX    C2E 6991   5.349   1.223   2.037
  401POX    C2F 6992   5.281   1.256   2.169
  401POX    C2G 6993   5.306   1.135   2.260
  401POX    C2H 6994   5.267   1.151   2.407
  401POX    C2I 6995   5.280   1.015   2.475
  401POX    C2J 6996   5.262   1.032   2.626
  401POX    C2K 6997   5.376   1.107   2.696
  401POX    C2L 6998   5.326   1.141   2.836
  401POX    C2M 6999   5.333   1.025   2.936
  401POX    C2N 7000   5.274   1.074   3.068
  401POX    C2O 7001   5.378   1.146   3.154
  401POX    C2P 7002   5.356   1.137   3.305
  402CHL    CN1 7003   8.105   2.660   1.916
  402CHL    CN2 7004   8.119   2.620   2.163
  402CHL    CN3 7005   8.210   2.810   2.059
  402CHL    NTM 7006   8.099   2.714   2.052
  402CHL     CB 7007   7.978   2.794   2.071
  403PJ2     CA 7008   7.839   2.735   2.100
  403PJ2     OA 7009   7.792   2.665   1.985
  403PJ2      P 7010   7.680   2.553   2.016
  403PJ2     OB 7011   7.597   2.608   2.125
  403PJ2     HB 7012   7.659   2.658   2.186
  403PJ2     OG 7013   7.609   2.510   1.894
  403PJ2     HG 7014   7.610   2.595   1.842
  403PJ2     OD 7015   7.753   2.427   2.083
  404POX     CD 7016   7.666   2.365   2.178
  404POX     CE 7017   7.734   2.296   2.297
  404POX     OE 7018   7.633   2.232   2.375
  404POX    C1A 7019   7.596   2.108   2.346
  404POX    O1A 7020   7.680   2.042   2.284
  404POX    C1B 7021   7.472   2.071   2.417
  404POX    C1C 7022   7.499   1.944   2.498
  404POX    C1D 7023   7.386   1.907   2.595
  404POX    C1E 7024   7.436   1.778   2.661
  404POX    C1F 7025   7.392   1.771   2.807
  404POX    C1G 7026   7.461   1.875   2.895
  404POX    C1H 7027   7.608   1.845   2.923
  404POX    C1I 7028   7.681   1.954   3.002
  404POX    C1J 7029   7.728   2.069   2.952
  404POX    C1K 7030   7.699   2.110   2.808
  404POX    C1L 7031   7.775   2.230   2.752
  404POX    C1M 7032   7.926   2.212   2.736
  404POX    C1N 7033   7.965   2.125   2.616
  404POX    C1O 7034   8.114   2.092   2.617
  404POX    C1P 7035   8.151   2.028   2.483
  404POX    C1Q 7036   8.129   2.113   2.358
  404POX    C1R 7037   8.151   2.023   2.236
  404POX     CZ 7038   7.823   2.398   2.369
  404POX     OZ 7039   7.756   2.509   2.431
  404POX    C2A 7040   7.830   2.618   2.447
  404POX    O2A 7041   7.945   2.622   2.402
  404POX    C2B 7042   7.753   2.730   2.506
  404POX    C2C 7043   7.780   2.737   2.657
  404POX    C2D 7044   7.704   2.637   2.744
  404POX    C2E 7045   7.740   2.639   2.892
  404POX    C2F 7046   7.879   2.583   2.920
  404POX    C2G 7047   7.894   2.542   3.067
  404POX    C2H 7048   8.027   2.472   3.090
  404POX    C2I 7049   8.043   2.464   3.242
  404POX    C2J 7050   8.118   2.344   3.299
  404POX    C2K 7051   8.129   2.352   3.451
  404POX    C2L 7052   8.167   2.218   3.514
  404POX    C2M 7053   8.191   2.231   3.664
  404POX    C2N 7054   8.255   2.108   3.730
  404POX    C2O 7055   8.315   2.153   3.863
  404POX    C2P 7056   8.409   2.059   3.939
  405CHL    CN1 7057   0.750   8.101   0.909
  405CHL    CN2 7058   0.552   8.204   1.008
  405CHL    CN3 7059   0.743   8.331   0.963
  405CHL    NTM 7060   0.698   8.198   1.007
  405CHL     CB 7061   0.739   8.150   1.140
  406PJ2     CA 7062   0.758   8.244   1.260
  406PJ2     OA 7063   0.632   8.300   1.299
  406PJ2      P 7064   0.632   8.424   1.401
  406PJ2     OB 7065   0.745   8.516   1.373
  406PJ2     HB 7066   0.747   8.601   1.425
  406PJ2     OG 7067   0.498   8.487   1.412
  406PJ2     HG 7068   0.435   8.427   1.461
  406PJ2     OD 7069   0.673   8.349   1.537
  407POX     CD 7070   0.582   8.261   1.605
  407POX     CE 7071   0.611   8.226   1.751
  407POX     OE 7072   0.553   8.327   1.833
  407POX    C1A 7073   0.493   8.280   1.942
  407POX    O1A 7074   0.473   8.160   1.960
  407POX    C1B 7075   0.461   8.395   2.028
  407POX    C1C 7076   0.573   8.418   2.130
  407POX    C1D 7077   0.642   8.553   2.109
  407POX    C1E 7078   0.745   8.586   2.218
  407POX    C1F 7079   0.680   8.652   2.339
  407POX    C1G 7080   0.787   8.711   2.431
  407POX    C1H 7081   0.731   8.737   2.571
  407POX    C1I 7082   0.852   8.764   2.661
  407POX    C1J 7083   0.836   8.838   2.771
  407POX    C1K 7084   0.703   8.896   2.819
  407POX    C1L 7085   0.718   8.976   2.948
  407POX    C1M 7086   0.592   9.057   2.983
  407POX    C1N 7087   0.611   9.151   3.102
  407POX    C1O 7088   0.472   9.185   3.156
  407POX    C1P 7089   0.402   9.297   3.079
  407POX    C1Q 7090   0.270   9.331   3.149
  407POX    C1R 7091   0.293   9.386   3.290
  407POX     CZ 7092   0.757   8.183   1.764
  407POX     OZ 7093   0.801   8.131   1.890
  407POX    C2A 7094   0.922   8.163   1.937
  407POX    O2A 7095   1.001   8.230   1.870
  407POX    C2B 7096   0.942   8.105   2.071
  407POX    C2C 7097   0.906   8.213   2.174
  407POX    C2D 7098   0.938   8.169   2.317
  407POX    C2E 7099   0.898   8.284   2.410
  407POX    C2F 7100   0.969   8.277   2.545
  407POX    C2G 7101   0.901   8.352   2.659
  407POX    C2H 7102   0.949   8.320   2.801
  407POX    C2I 7103   1.092   8.367   2.830
  407POX    C2J 7104   1.099   8.518   2.853
  407POX    C2K 7105   1.061   8.578   2.988
  407POX    C2L 7106   1.117   8.719   3.000
  407POX    C2M 7107   1.103   8.796   3.132
  407POX    C2N 7108   0.960   8.795   3.188
  407POX    C2O 7109   0.951   8.878   3.316
  407POX    C2P 7110   0.938   8.800   3.447
  408CHL    CN1 7111   5.536   2.998   1.009
  408CHL    CN2 7112   5.515   2.805   0.889
  408CHL    CN3 7113   5.582   2.789   1.119
  408CHL    NTM 7114   5.598   2.865   0.995
  408CHL     CB 7115   5.737   2.899   0.961
  409PJ2     CA 7116   5.850   2.804   1.004
  409PJ2     OA 7117   5.836   2.669   0.957
  409PJ2      P 7118   5.952   2.564   0.992
  409PJ2     OB 7119   6.075   2.624   1.050
  409PJ2     HB 7120   6.129   2.541   1.061
  409PJ2     OG 7121   5.967   2.482   0.870
  409PJ2     HG 7122   5.881   2.460   0.823
  409PJ2     OD 7123   5.883   2.469   1.102
  410POX     CD 7124   5.950   2.469   1.228
  410POX     CE 7125   5.864   2.467   1.354
  410POX     OE 7126   5.933   2.472   1.480
  410POX    C1A 7127   5.904   2.575   1.558
  410POX    O1A 7128   5.852   2.675   1.511
  410POX    C1B 7129   5.981   2.574   1.685
  410POX    C1C 7130   5.905   2.629   1.807
  410POX    C1D 7131   6.009   2.633   1.919
  410POX    C1E 7132   5.968   2.700   2.050
  410POX    C1F 7133   5.870   2.603   2.116
  410POX    C1G 7134   5.839   2.642   2.261
  410POX    C1H 7135   5.768   2.525   2.328
  410POX    C1I 7136   5.729   2.573   2.468
  410POX    C1J 7137   5.782   2.525   2.581
  410POX    C1K 7138   5.895   2.424   2.594
  410POX    C1L 7139   5.937   2.400   2.739
  410POX    C1M 7140   6.066   2.319   2.753
  410POX    C1N 7141   6.122   2.331   2.895
  410POX    C1O 7142   6.236   2.230   2.915
  410POX    C1P 7143   6.279   2.201   3.059
  410POX    C1Q 7144   6.425   2.157   3.071
  410POX    C1R 7145   6.467   2.120   3.214
  410POX     CZ 7146   5.778   2.341   1.337
  410POX     OZ 7147   5.699   2.312   1.452
  410POX    C2A 7148   5.743   2.213   1.529
  410POX    O2A 7149   5.837   2.141   1.497
  410POX    C2B 7150   5.663   2.193   1.652
  410POX    C2C 7151   5.722   2.289   1.756
  410POX    C2D 7152   5.633   2.318   1.877
  410POX    C2E 7153   5.605   2.182   1.942
  410POX    C2F 7154   5.531   2.205   2.074
  410POX    C2G 7155   5.506   2.075   2.151
  410POX    C2H 7156   5.442   2.103   2.287
  410POX    C2I 7157   5.528   2.189   2.380
  410POX    C2J 7158   5.488   2.180   2.528
  410POX    C2K 7159   5.497   2.040   2.589
  410POX    C2L 7160   5.491   2.033   2.742
  410POX    C2M 7161   5.615   2.094   2.807
  410POX    C2N 7162   5.591   2.085   2.958
  410POX    C2O 7163   5.691   2.182   3.023
  410POX    C2P 7164   5.754   2.107   3.141
  411CHL    CN1 7165   7.470   4.409   1.496
  411CHL    CN2 7166   7.286   4.473   1.628
  411CHL    CN3 7167   7.490   4.500   1.723
  411CHL    NTM 7168   7.424   4.511   1.592
  411CHL     CB 7169   7.449   4.649   1.549
  412PJ2     CA 7170   7.335   4.751   1.543
  412PJ2     OA 7171   7.294   4.790   1.675
  412PJ2      P 7172   7.181   4.904   1.660
  412PJ2     OB 7173   7.259   5.026   1.633
  412PJ2     HB 7174   7.201   5.106   1.615
  412PJ2     OG 7175   7.087   4.862   1.553
  412PJ2     HG 7176   7.084   4.763   1.562
  412PJ2     OD 7177   7.110   4.925   1.803
  413POX     CD 7178   7.170   5.007   1.904
  413POX     CE 7179   7.084   5.003   2.030
  413POX     OE 7180   7.087   5.126   2.103
  413POX    C1A 7181   7.003   5.143   2.205
  413POX    O1A 7182   6.897   5.080   2.212
  413POX    C1B 7183   7.030   5.262   2.289
  413POX    C1C 7184   7.168   5.268   2.356
  413POX    C1D 7185   7.199   5.143   2.439
  413POX    C1E 7186   7.342   5.133   2.492
  413POX    C1F 7187   7.337   5.008   2.581
  413POX    C1G 7188   7.281   5.041   2.720
  413POX    C1H 7189   7.380   5.125   2.802
  413POX    C1I 7190   7.318   5.140   2.941
  413POX    C1J 7191   7.399   5.139   3.046
  413POX    C1K 7192   7.548   5.103   3.052
  413POX    C1L 7193   7.598   5.135   3.193
  413POX    C1M 7194   7.748   5.112   3.205
  413POX    C1N 7195   7.790   5.159   3.345
  413POX    C1O 7196   7.942   5.166   3.356
  413POX    C1P 7197   7.999   5.266   3.255
  413POX    C1Q 7198   8.151   5.264   3.272
  413POX    C1R 7199   8.213   5.393   3.218
  413POX     CZ 7200   7.135   4.879   2.102
  413POX     OZ 7201   7.074   4.843   2.226
  413POX    C2A 7202   6.959   4.776   2.229
  413POX    O2A 7203   6.884   4.766   2.132
  413POX    C2B 7204   6.949   4.710   2.361
  413POX    C2C 7205   6.865   4.582   2.354
  413POX    C2D 7206   6.850   4.510   2.488
  413POX    C2E 7207   6.772   4.609   2.575
  413POX    C2F 7208   6.646   4.544   2.633
  413POX    C2G 7209   6.591   4.650   2.728
  413POX    C2H 7210   6.438   4.645   2.733
  413POX    C2I 7211   6.386   4.685   2.872
  413POX    C2J 7212   6.234   4.700   2.865
  413POX    C2K 7213   6.199   4.836   2.805
  413POX    C2L 7214   6.051   4.875   2.814
  413POX    C2M 7215   6.009   4.930   2.951
  413POX    C2N 7216   6.092   5.054   2.984
  413POX    C2O 7217   6.056   5.122   3.117
  413POX    C2P 7218   5.943   5.215   3.071
  414CHL    CN1 7219   6.822   0.203   1.311
  414CHL    CN2 7220   6.858   0.274   1.544
  414CHL    CN3 7221   6.978   0.369   1.372
  414CHL    NTM 7222   6.845   0.315   1.404
  414CHL     CB 7223   6.745   0.421   1.391
  415PJ2     CA 7224   6.611   0.418   1.465
  415PJ2     OA 7225   6.556   0.287   1.445
  415PJ2      P 7226   6.395   0.279   1.445
  415PJ2     OB 7227   6.333   0.404   1.395
  415PJ2     HB 7228   6.395   0.481   1.384
  415PJ2     OG 7229   6.367   0.152   1.374
  415PJ2     HG 7230   6.449   0.127   1.322
  415PJ2     OD 7231   6.369   0.255   1.602
  416POX     CD 7232   6.380   0.129   1.669
  416POX     CE 7233   6.305   0.131   1.802
  416POX     OE 7234   6.309   0.010   1.877
  416POX    C1A 7235   6.423  -0.041   1.922
  416POX    O1A 7236   6.530   0.015   1.896
  416POX    C1B 7237   6.404  -0.153   2.017
  416POX    C1C 7238   6.534  -0.175   2.095
  416POX    C1D 7239   6.520  -0.303   2.178
  416POX    C1E 7240   6.646  -0.336   2.258
  416POX    C1F 7241   6.641  -0.478   2.315
  416POX    C1G 7242   6.524  -0.498   2.413
  416POX    C1H 7243   6.543  -0.623   2.499
  416POX    C1I 7244   6.447  -0.632   2.618
  416POX    C1J 7245   6.465  -0.707   2.726
  416POX    C1K 7246   6.582  -0.804   2.740
  416POX    C1L 7247   6.649  -0.798   2.877
  416POX    C1M 7248   6.691  -0.657   2.920
  416POX    C1N 7249   6.743  -0.653   3.064
  416POX    C1O 7250   6.774  -0.510   3.109
  416POX    C1P 7251   6.815  -0.524   3.255
  416POX    C1Q 7252   6.853  -0.392   3.321
  416POX    C1R 7253   6.855  -0.393   3.474
  416POX     CZ 7254   6.168   0.197   1.787
  416POX     OZ 7255   6.125   0.257   1.910
  416POX    C2A 7256   5.998   0.276   1.943
  416POX    O2A 7257   5.910   0.242   1.865
  416POX    C2B 7258   5.975   0.315   2.084
  416POX    C2C 7259   5.843   0.249   2.123
  416POX    C2D 7260   5.802   0.287   2.266
  416POX    C2E 7261   5.882   0.235   2.385
  416POX    C2F 7262   5.853   0.312   2.514
  416POX    C2G 7263   5.713   0.275   2.564
  416POX    C2H 7264   5.688   0.326   2.706
  416POX    C2I 7265   5.546   0.281   2.741
  416POX    C2J 7266   5.513   0.300   2.889
  416POX    C2K 7267   5.510   0.445   2.938
  416POX    C2L 7268   5.556   0.460   3.083
  416POX    C2M 7269   5.528   0.604   3.128
  416POX    C2N 7270   5.571   0.644   3.269
  416POX    C2O 7271   5.594   0.795   3.284
  416POX    C2P 7272   5.598   0.836   3.432
  417CHL    CN1 7273   2.437   4.897   5.604
  417CHL    CN2 7274   2.528   5.079   5.725
  417CHL    CN3 7275   2.529   4.864   5.821
  417CHL    NTM 7276   2.547   4.936   5.694
  417CHL     CB 7277   2.680   4.913   5.635
  418PJ2     CA 7278   2.738   4.772   5.629
  418PJ2     OA 7279   2.657   4.680   5.555
  418PJ2      P 7280   2.722   4.536   5.528
  418PJ2     OB 7281   2.796   4.488   5.647
  418PJ2     HB 7282   2.769   4.541   5.727
  418PJ2     OG 7283   2.605   4.457   5.483
  418PJ2     HG 7284   2.626   4.363   5.457
  418PJ2     OD 7285   2.814   4.570   5.401
  419POX     CD 7286   2.744   4.576   5.276
  419POX     CE 7287   2.814   4.586   5.140
  419POX     OE 7288   2.720   4.587   5.033
  419POX    C1A 7289   2.682   4.704   4.983
  419POX    O1A 7290   2.682   4.802   5.057
  419POX    C1B 7291   2.593   4.699   4.865
  419POX    C1C 7292   2.686   4.697   4.744
  419POX    C1D 7293   2.599   4.723   4.621
  419POX    C1E 7294   2.667   4.651   4.505
  419POX    C1F 7295   2.621   4.684   4.363
  419POX    C1G 7296   2.482   4.627   4.334
  419POX    C1H 7297   2.431   4.672   4.197
  419POX    C1I 7298   2.313   4.583   4.156
  419POX    C1J 7299   2.215   4.613   4.071
  419POX    C1K 7300   2.217   4.740   3.985
  419POX    C1L 7301   2.230   4.705   3.837
  419POX    C1M 7302   2.253   4.829   3.750
  419POX    C1N 7303   2.275   4.799   3.602
  419POX    C1O 7304   2.335   4.918   3.527
  419POX    C1P 7305   2.220   5.008   3.481
  419POX    C1Q 7306   2.261   5.135   3.405
  419POX    C1R 7307   2.317   5.232   3.508
  419POX     CZ 7308   2.928   4.484   5.139
  419POX     OZ 7309   3.012   4.508   5.026
  419POX    C2A 7310   3.113   4.425   5.003
  419POX    O2A 7311   3.104   4.315   5.057
  419POX    C2B 7312   3.196   4.452   4.884
  419POX    C2C 7313   3.198   4.336   4.785
  419POX    C2D 7314   3.271   4.359   4.652
  419POX    C2E 7315   3.231   4.243   4.561
  419POX    C2F 7316   3.276   4.279   4.419
  419POX    C2G 7317   3.286   4.148   4.341
  419POX    C2H 7318   3.362   4.177   4.211
  419POX    C2I 7319   3.388   4.053   4.126
  419POX    C2J 7320   3.454   4.097   3.996
  419POX    C2K 7321   3.493   3.974   3.915
  419POX    C2L 7322   3.372   3.889   3.873
  419POX    C2M 7323   3.399   3.750   3.816
  419POX    C2N 7324   3.281   3.669   3.870
  419POX    C2O 7325   3.272   3.536   3.796
  419POX    C2P 7326   3.373   3.433   3.847
  420CHL    CN1 7327   4.191   3.494   5.830
  420CHL    CN2 7328   4.077   3.702   5.832
  420CHL    CN3 7329   4.177   3.615   5.626
  420CHL    NTM 7330   4.106   3.584   5.750
  420CHL     CB 7331   3.977   3.516   5.726
  421PJ2     CA 7332   3.972   3.381   5.655
  421PJ2     OA 7333   4.051   3.271   5.701
  421PJ2      P 7334   3.984   3.127   5.680
  421PJ2     OB 7335   4.078   3.031   5.743
  421PJ2     HB 7336   4.030   2.943   5.751
  421PJ2     OG 7337   3.842   3.123   5.724
  421PJ2     HG 7338   3.794   3.192   5.669
  421PJ2     OD 7339   3.960   3.097   5.524
  422POX     CD 7340   4.080   3.078   5.448
  422POX     CE 7341   4.071   3.062   5.296
  422POX     OE 7342   4.203   3.050   5.243
  422POX    C1A 7343   4.245   2.946   5.172
  422POX    O1A 7344   4.166   2.859   5.134
  422POX    C1B 7345   4.392   2.933   5.161
  422POX    C1C 7346   4.433   2.902   5.017
  422POX    C1D 7347   4.583   2.884   4.993
  422POX    C1E 7348   4.607   2.898   4.842
  422POX    C1F 7349   4.744   2.860   4.786
  422POX    C1G 7350   4.755   2.868   4.633
  422POX    C1H 7351   4.660   2.788   4.543
  422POX    C1I 7352   4.697   2.795   4.395
  422POX    C1J 7353   4.714   2.690   4.315
  422POX    C1K 7354   4.714   2.545   4.366
  422POX    C1L 7355   4.788   2.447   4.274
  422POX    C1M 7356   4.935   2.487   4.261
  422POX    C1N 7357   4.984   2.465   4.118
  422POX    C1O 7358   4.953   2.323   4.071
  422POX    C1P 7359   4.965   2.295   3.921
  422POX    C1Q 7360   4.970   2.143   3.904
  422POX    C1R 7361   4.987   2.107   3.756
  422POX     CZ 7362   3.984   3.174   5.239
  422POX     OZ 7363   3.952   3.155   5.101
  422POX    C2A 7364   3.979   3.252   5.014
  422POX    O2A 7365   4.049   3.345   5.053
  422POX    C2B 7366   3.977   3.206   4.873
  422POX    C2C 7367   3.847   3.232   4.798
  422POX    C2D 7368   3.855   3.225   4.645
  422POX    C2E 7369   3.719   3.227   4.576
  422POX    C2F 7370   3.722   3.166   4.435
  422POX    C2G 7371   3.579   3.177   4.384
  422POX    C2H 7372   3.552   3.190   4.234
  422POX    C2I 7373   3.667   3.126   4.157
  422POX    C2J 7374   3.644   3.143   4.006
  422POX    C2K 7375   3.754   3.083   3.918
  422POX    C2L 7376   3.719   3.077   3.769
  422POX    C2M 7377   3.691   3.211   3.699
  422POX    C2N 7378   3.630   3.178   3.563
  422POX    C2O 7379   3.626   3.294   3.463
  422POX    C2P 7380   3.543   3.412   3.514
  423CHL    CN1 7381   5.168   4.055   6.039
  423CHL    CN2 7382   4.932   4.009   6.094
  423CHL    CN3 7383   5.063   3.861   5.963
  423CHL    NTM 7384   5.039   4.002   5.993
  423CHL     CB 7385   4.979   4.071   5.877
  424PJ2     CA 7386   5.053   4.171   5.787
  424PJ2     OA 7387   5.170   4.108   5.735
  424PJ2      P 7388   5.241   4.197   5.622
  424PJ2     OB 7389   5.249   4.326   5.694
  424PJ2     HB 7390   5.200   4.330   5.781
  424PJ2     OG 7391   5.371   4.131   5.597
  424PJ2     HG 7392   5.439   4.189   5.552
  424PJ2     OD 7393   5.153   4.195   5.487
  425POX     CD 7394   5.213   4.280   5.389
  425POX     CE 7395   5.190   4.239   5.244
  425POX     OE 7396   5.282   4.301   5.154
  425POX    C1A 7397   5.402   4.248   5.133
  425POX    O1A 7398   5.443   4.162   5.211
  425POX    C1B 7399   5.489   4.306   5.028
  425POX    C1C 7400   5.587   4.205   4.969
  425POX    C1D 7401   5.692   4.273   4.881
  425POX    C1E 7402   5.823   4.308   4.953
  425POX    C1F 7403   5.927   4.372   4.860
  425POX    C1G 7404   6.055   4.413   4.933
  425POX    C1H 7405   6.124   4.513   4.840
  425POX    C1I 7406   6.057   4.648   4.866
  425POX    C1J 7407   6.039   4.742   4.773
  425POX    C1K 7408   6.069   4.739   4.623
  425POX    C1L 7409   5.995   4.860   4.566
  425POX    C1M 7410   6.013   4.869   4.414
  425POX    C1N 7411   5.958   4.998   4.354
  425POX    C1O 7412   5.830   4.965   4.277
  425POX    C1P 7413   5.769   5.065   4.178
  425POX    C1Q 7414   5.638   5.011   4.119
  425POX    C1R 7415   5.598   5.066   3.983
  425POX     CZ 7416   5.040   4.250   5.213
  425POX     OZ 7417   4.992   4.214   5.083
  425POX    C2A 7418   4.863   4.187   5.067
  425POX    O2A 7419   4.786   4.215   5.159
  425POX    C2B 7420   4.819   4.160   4.929
  425POX    C2C 7421   4.826   4.283   4.838
  425POX    C2D 7422   4.782   4.249   4.695
  425POX    C2E 7423   4.776   4.382   4.620
  425POX    C2F 7424   4.747   4.388   4.470
  425POX    C2G 7425   4.859   4.310   4.401
  425POX    C2H 7426   4.842   4.350   4.254
  425POX    C2I 7427   4.927   4.250   4.175
  425POX    C2J 7428   4.943   4.296   4.030
  425POX    C2K 7429   5.003   4.183   3.946
  425POX    C2L 7430   5.014   4.252   3.809
  425POX    C2M 7431   5.087   4.160   3.711
  425POX    C2N 7432   5.090   4.219   3.570
  425POX    C2O 7433   5.166   4.133   3.469
  425POX    C2P 7434   5.315   4.142   3.505
  426CHL    CN1 7435   2.446   0.431   5.050
  426CHL    CN2 7436   2.523   0.332   4.849
  426CHL    CN3 7437   2.315   0.261   4.946
  426CHL    NTM 7438   2.453   0.305   4.974
  426CHL     CB 7439   2.532   0.215   5.059
  427PJ2     CA 7440   2.548   0.067   5.021
  427PJ2     OA 7441   2.596   0.047   4.888
  427PJ2      P 7442   2.702  -0.074   4.884
  427PJ2     OB 7443   2.812  -0.023   4.969
  427PJ2     HB 7444   2.784   0.053   5.028
  427PJ2     OG 7445   2.647  -0.206   4.924
  427PJ2     HG 7446   2.555  -0.193   4.961
  427PJ2     OD 7447   2.744  -0.065   4.729
  428POX     CD 7448   2.676  -0.158   4.645
  428POX     CE 7449   2.540  -0.115   4.589
  428POX     OE 7450   2.479  -0.223   4.517
  428POX    C1A 7451   2.366  -0.269   4.569
  428POX    O1A 7452   2.307  -0.214   4.662
  428POX    C1B 7453   2.318  -0.392   4.503
  428POX    C1C 7454   2.227  -0.373   4.381
  428POX    C1D 7455   2.213  -0.513   4.321
  428POX    C1E 7456   2.350  -0.566   4.278
  428POX    C1F 7457   2.324  -0.693   4.196
  428POX    C1G 7458   2.459  -0.762   4.180
  428POX    C1H 7459   2.559  -0.683   4.095
  428POX    C1I 7460   2.695  -0.752   4.090
  428POX    C1J 7461   2.742  -0.814   3.982
  428POX    C1K 7462   2.660  -0.840   3.856
  428POX    C1L 7463   2.714  -0.969   3.792
  428POX    C1M 7464   2.673  -0.970   3.645
  428POX    C1N 7465   2.750  -1.081   3.571
  428POX    C1O 7466   2.700  -1.112   3.430
  428POX    C1P 7467   2.812  -1.200   3.374
  428POX    C1Q 7468   2.815  -1.330   3.455
  428POX    C1R 7469   2.703  -1.421   3.406
  428POX     CZ 7470   2.558   0.028   4.538
  428POX     OZ 7471   2.450   0.060   4.450
  428POX    C2A 7472   2.347   0.115   4.515
  428POX    O2A 7473   2.350   0.148   4.633
  428POX    C2B 7474   2.223   0.120   4.434
  428POX    C2C 7475   2.193   0.266   4.402
  428POX    C2D 7476   2.290   0.331   4.302
  428POX    C2E 7477   2.292   0.260   4.167
  428POX    C2F 7478   2.393   0.319   4.067
  428POX    C2G 7479   2.398   0.230   3.944
  428POX    C2H 7480   2.318   0.296   3.831
  428POX    C2I 7481   2.329   0.206   3.708
  428POX    C2J 7482   2.285   0.289   3.587
  428POX    C2K 7483   2.314   0.221   3.453
  428POX    C2L 7484   2.462   0.206   3.418
  428POX    C2M 7485   2.534   0.338   3.388
  428POX    C2N 7486   2.660   0.316   3.303
  428POX    C2O 7487   2.654   0.371   3.160
  428POX    C2P 7488   2.678   0.519   3.134
  429CHL    CN1 7489   4.790   4.775   5.719
  429CHL    CN2 7490   4.636   4.932   5.746
  429CHL    CN3 7491   4.808   4.911   5.910
  429CHL    NTM 7492   4.781   4.914   5.765
  429CHL     CB 7493   4.854   5.003   5.673
  430PJ2     CA 7494   5.004   5.013   5.646
  430PJ2     OA 7495   5.075   4.889   5.640
  430PJ2      P 7496   5.230   4.905   5.599
  430PJ2     OB 7497   5.260   5.032   5.670
  430PJ2     HB 7498   5.181   5.073   5.715
  430PJ2     OG 7499   5.302   4.779   5.628
  430PJ2     HG 7500   5.392   4.766   5.586
  430PJ2     OD 7501   5.214   4.935   5.442
  431POX     CD 7502   5.229   4.831   5.345
  431POX     CE 7503   5.200   4.895   5.209
  431POX     OE 7504   5.204   4.796   5.105
  431POX    C1A 7505   5.102   4.713   5.085
  431POX    O1A 7506   5.004   4.723   5.158
  431POX    C1B 7507   5.121   4.607   4.984
  431POX    C1C 7508   5.125   4.677   4.848
  431POX    C1D 7509   5.181   4.581   4.742
  431POX    C1E 7510   5.331   4.556   4.759
  431POX    C1F 7511   5.394   4.463   4.655
  431POX    C1G 7512   5.323   4.329   4.681
  431POX    C1H 7513   5.351   4.218   4.580
  431POX    C1I 7514   5.283   4.244   4.445
  431POX    C1J 7515   5.270   4.185   4.327
  431POX    C1K 7516   5.342   4.050   4.331
  431POX    C1L 7517   5.284   3.926   4.261
  431POX    C1M 7518   5.276   3.942   4.109
  431POX    C1N 7519   5.260   3.798   4.060
  431POX    C1O 7520   5.261   3.802   3.907
  431POX    C1P 7521   5.230   3.669   3.838
  431POX    C1Q 7522   5.219   3.676   3.686
  431POX    C1R 7523   5.128   3.779   3.619
  431POX     CZ 7524   5.294   5.014   5.188
  431POX     OZ 7525   5.233   5.105   5.096
  431POX    C2A 7526   5.267   5.233   5.091
  431POX    O2A 7527   5.341   5.285   5.175
  431POX    C2B 7528   5.206   5.308   4.979
  431POX    C2C 7529   5.187   5.454   5.019
  431POX    C2D 7530   5.137   5.521   4.891
  431POX    C2E 7531   5.202   5.495   4.755
  431POX    C2F 7532   5.095   5.531   4.652
  431POX    C2G 7533   5.155   5.580   4.520
  431POX    C2H 7534   5.054   5.575   4.406
  431POX    C2I 7535   5.124   5.635   4.284
  431POX    C2J 7536   5.019   5.622   4.173
  431POX    C2K 7537   5.084   5.646   4.036
  431POX    C2L 7538   4.976   5.643   3.927
  431POX    C2M 7539   5.052   5.615   3.797
  431POX    C2N 7540   4.960   5.588   3.678
  431POX    C2O 7541   5.039   5.515   3.568
  431POX    C2P 7542   4.986   5.578   3.439
  432CHL    CN1 7543   3.903   1.165   5.548
  432CHL    CN2 7544   3.950   1.397   5.580
  432CHL    CN3 7545   3.784   1.321   5.427
  432CHL    NTM 7546   3.918   1.294   5.480
  432CHL     CB 7547   4.024   1.295   5.378
  433PJ2     CA 7548   4.166   1.245   5.405
  433PJ2     OA 7549   4.236   1.322   5.503
  433PJ2      P 7550   4.391   1.284   5.522
  433PJ2     OB 7551   4.453   1.389   5.606
  433PJ2     HB 7552   4.415   1.478   5.580
  433PJ2     OG 7553   4.383   1.148   5.580
  433PJ2     HG 7554   4.393   1.161   5.678
  433PJ2     OD 7555   4.448   1.290   5.372
  434POX     CD 7556   4.492   1.414   5.317
  434POX     CE 7557   4.485   1.432   5.165
  434POX     OE 7558   4.554   1.547   5.116
  434POX    C1A 7559   4.614   1.537   4.997
  434POX    O1A 7560   4.657   1.427   4.963
  434POX    C1B 7561   4.655   1.664   4.933
  434POX    C1C 7562   4.650   1.649   4.781
  434POX    C1D 7563   4.527   1.589   4.712
  434POX    C1E 7564   4.549   1.574   4.562
  434POX    C1F 7565   4.426   1.502   4.506
  434POX    C1G 7566   4.394   1.515   4.357
  434POX    C1H 7567   4.503   1.470   4.260
  434POX    C1I 7568   4.542   1.322   4.268
  434POX    C1J 7569   4.491   1.220   4.200
  434POX    C1K 7570   4.361   1.235   4.120
  434POX    C1L 7571   4.394   1.258   3.972
  434POX    C1M 7572   4.264   1.220   3.900
  434POX    C1N 7573   4.256   1.226   3.748
  434POX    C1O 7574   4.109   1.237   3.705
  434POX    C1P 7575   4.082   1.224   3.555
  434POX    C1Q 7576   3.938   1.262   3.520
  434POX    C1R 7577   3.912   1.242   3.371
  434POX     CZ 7578   4.340   1.419   5.116
  434POX     OZ 7579   4.324   1.431   4.974
  434POX    C2A 7580   4.199   1.403   4.937
  434POX    O2A 7581   4.108   1.412   5.019
  434POX    C2B 7582   4.180   1.406   4.791
  434POX    C2C 7583   4.124   1.270   4.748
  434POX    C2D 7584   4.085   1.282   4.600
  434POX    C2E 7585   3.949   1.348   4.578
  434POX    C2F 7586   3.898   1.300   4.442
  434POX    C2G 7587   3.985   1.344   4.324
  434POX    C2H 7588   3.920   1.370   4.188
  434POX    C2I 7589   3.801   1.467   4.194
  434POX    C2J 7590   3.757   1.507   4.053
  434POX    C2K 7591   3.853   1.604   3.984
  434POX    C2L 7592   3.817   1.673   3.852
  434POX    C2M 7593   3.936   1.766   3.830
  434POX    C2N 7594   3.949   1.808   3.683
  434POX    C2O 7595   4.085   1.876   3.667
  434POX    C2P 7596   4.120   1.898   3.519
  435CHL    CN1 7597   7.058   7.823   5.692
  435CHL    CN2 7598   7.223   7.663   5.724
  435CHL    CN3 7599   7.282   7.895   5.687
  435CHL    NTM 7600   7.193   7.785   5.648
  435CHL     CB 7601   7.202   7.763   5.503
  436PJ2     CA 7602   7.140   7.638   5.442
  436PJ2     OA 7603   6.998   7.649   5.439
  436PJ2      P 7604   6.926   7.509   5.476
  436PJ2     OB 7605   6.991   7.443   5.591
  436PJ2     HB 7606   6.991   7.495   5.677
  436PJ2     OG 7607   6.781   7.539   5.465
  436PJ2     HG 7608   6.730   7.477   5.525
  436PJ2     OD 7609   6.955   7.429   5.339
  437POX     CD 7610   6.906   7.477   5.213
  437POX     CE 7611   6.979   7.409   5.097
  437POX     OE 7612   6.979   7.484   4.974
  437POX    C1A 7613   7.057   7.590   4.959
  437POX    O1A 7614   7.125   7.619   5.057
  437POX    C1B 7615   7.062   7.655   4.826
  437POX    C1C 7616   7.151   7.586   4.721
  437POX    C1D 7617   7.129   7.650   4.584
  437POX    C1E 7618   7.225   7.580   4.488
  437POX    C1F 7619   7.216   7.631   4.345
  437POX    C1G 7620   7.229   7.518   4.243
  437POX    C1H 7621   7.093   7.451   4.220
  437POX    C1I 7622   7.112   7.328   4.130
  437POX    C1J 7623   7.046   7.213   4.141
  437POX    C1K 7624   6.937   7.196   4.248
  437POX    C1L 7625   6.993   7.130   4.374
  437POX    C1M 7626   6.882   7.146   4.479
  437POX    C1N 7627   6.871   7.290   4.528
  437POX    C1O 7628   6.821   7.309   4.671
  437POX    C1P 7629   6.673   7.276   4.693
  437POX    C1Q 7630   6.618   7.338   4.822
  437POX    C1R 7631   6.472   7.294   4.841
  437POX     CZ 7632   6.915   7.271   5.081
  437POX     OZ 7633   6.984   7.180   4.994
  437POX    C2A 7634   6.981   7.052   5.028
  437POX    O2A 7635   6.928   7.015   5.133
  437POX    C2B 7636   7.041   6.970   4.920
  437POX    C2C 7637   6.943   6.868   4.863
  437POX    C2D 7638   7.013   6.822   4.734
  437POX    C2E 7639   6.960   6.702   4.656
  437POX    C2F 7640   7.064   6.686   4.544
  437POX    C2G 7641   7.015   6.614   4.419
  437POX    C2H 7642   7.126   6.575   4.321
  437POX    C2I 7643   7.068   6.596   4.181
  437POX    C2J 7644   7.073   6.743   4.138
  437POX    C2K 7645   7.045   6.765   3.989
  437POX    C2L 7646   7.027   6.910   3.942
  437POX    C2M 7647   6.962   6.916   3.804
  437POX    C2N 7648   6.825   6.847   3.801
  437POX    C2O 7649   6.755   6.847   3.665
  437POX    C2P 7650   6.820   6.770   3.550
  438CHL    CN1 7651   2.377   5.004   5.158
  438CHL    CN2 7652   2.292   5.155   5.003
  438CHL    CN3 7653   2.527   5.145   5.046
  438CHL    NTM 7654   2.394   5.142   5.108
  438CHL     CB 7655   2.367   5.231   5.221
  439PJ2     CA 7656   2.387   5.383   5.216
  439PJ2     OA 7657   2.317   5.445   5.108
  439PJ2      P 7658   2.379   5.590   5.074
  439PJ2     OB 7659   2.279   5.639   4.977
  439PJ2     HB 7660   2.246   5.731   4.997
  439PJ2     OG 7661   2.410   5.667   5.197
  439PJ2     HG 7662   2.387   5.629   5.286
  439PJ2     OD 7663   2.516   5.571   4.992
  440POX     CD 7664   2.528   5.653   4.875
  440POX     CE 7665   2.651   5.619   4.791
  440POX     OE 7666   2.677   5.710   4.684
  440POX    C1A 7667   2.740   5.826   4.701
  440POX    O1A 7668   2.791   5.863   4.806
  440POX    C1B 7669   2.757   5.902   4.575
  440POX    C1C 7670   2.830   6.035   4.597
  440POX    C1D 7671   2.842   6.102   4.461
  440POX    C1E 7672   2.945   6.040   4.366
  440POX    C1F 7673   2.944   6.105   4.227
  440POX    C1G 7674   2.997   6.022   4.111
  440POX    C1H 7675   3.059   6.094   3.991
  440POX    C1I 7676   3.092   5.980   3.894
  440POX    C1J 7677   3.101   5.988   3.762
  440POX    C1K 7678   3.075   6.117   3.684
  440POX    C1L 7679   3.178   6.119   3.571
  440POX    C1M 7680   3.184   6.262   3.517
  440POX    C1N 7681   3.287   6.274   3.404
  440POX    C1O 7682   3.297   6.420   3.360
  440POX    C1P 7683   3.169   6.463   3.288
  440POX    C1Q 7684   3.199   6.599   3.224
  440POX    C1R 7685   3.090   6.661   3.136
  440POX     CZ 7686   2.633   5.475   4.743
  440POX     OZ 7687   2.742   5.401   4.688
  440POX    C2A 7688   2.722   5.277   4.646
  440POX    O2A 7689   2.621   5.209   4.664
  440POX    C2B 7690   2.839   5.233   4.567
  440POX    C2C 7691   2.796   5.181   4.430
  440POX    C2D 7692   2.916   5.143   4.342
  440POX    C2E 7693   2.899   5.140   4.190
  440POX    C2F 7694   2.835   5.008   4.147
  440POX    C2G 7695   2.797   4.977   4.002
  440POX    C2H 7696   2.691   5.078   3.957
  440POX    C2I 7697   2.651   5.046   3.813
  440POX    C2J 7698   2.757   5.078   3.708
  440POX    C2K 7699   2.728   5.035   3.564
  440POX    C2L 7700   2.844   5.033   3.464
  440POX    C2M 7701   2.786   5.012   3.324
  440POX    C2N 7702   2.888   4.988   3.212
  440POX    C2O 7703   2.825   4.939   3.082
  440POX    C2P 7704   2.930   4.956   2.972
  441CHL    CN1 7705   6.303   0.113   5.840
  441CHL    CN2 7706   6.441   0.037   6.021
  441CHL    CN3 7707   6.544   0.161   5.856
  441CHL    NTM 7708   6.436   0.063   5.877
  441CHL     CB 7709   6.464  -0.056   5.795
  442PJ2     CA 7710   6.377  -0.178   5.826
  442PJ2     OA 7711   6.234  -0.174   5.820
  442PJ2      P 7712   6.183  -0.326   5.812
  442PJ2     OB 7713   6.247  -0.401   5.923
  442PJ2     HB 7714   6.189  -0.440   5.995
  442PJ2     OG 7715   6.037  -0.306   5.803
  442PJ2     HG 7716   6.024  -0.208   5.785
  442PJ2     OD 7717   6.245  -0.379   5.673
  443POX     CD 7718   6.166  -0.342   5.560
  443POX     CE 7719   6.223  -0.352   5.419
  443POX     OE 7720   6.147  -0.292   5.314
  443POX    C1A 7721   6.165  -0.162   5.289
  443POX    O1A 7722   6.243  -0.097   5.357
  443POX    C1B 7723   6.081  -0.098   5.185
  443POX    C1C 7724   6.157  -0.092   5.052
  443POX    C1D 7725   6.062  -0.029   4.949
  443POX    C1E 7726   6.097  -0.058   4.803
  443POX    C1F 7727   5.989  -0.007   4.707
  443POX    C1G 7728   5.987   0.146   4.698
  443POX    C1H 7729   5.941   0.195   4.560
  443POX    C1I 7730   5.952   0.346   4.540
  443POX    C1J 7731   5.881   0.419   4.455
  443POX    C1K 7732   5.780   0.350   4.363
  443POX    C1L 7733   5.709   0.456   4.278
  443POX    C1M 7734   5.641   0.390   4.158
  443POX    C1N 7735   5.596   0.502   4.064
  443POX    C1O 7736   5.521   0.418   3.960
  443POX    C1P 7737   5.461   0.508   3.851
  443POX    C1Q 7738   5.416   0.439   3.722
  443POX    C1R 7739   5.289   0.500   3.661
  443POX     CZ 7740   6.273  -0.495   5.402
  443POX     OZ 7741   6.333  -0.523   5.275
  443POX    C2A 7742   6.369  -0.648   5.248
  443POX    O2A 7743   6.345  -0.741   5.325
  443POX    C2B 7744   6.430  -0.670   5.115
  443POX    C2C 7745   6.317  -0.683   5.012
  443POX    C2D 7746   6.367  -0.683   4.867
  443POX    C2E 7747   6.252  -0.685   4.767
  443POX    C2F 7748   6.325  -0.678   4.633
  443POX    C2G 7749   6.248  -0.617   4.515
  443POX    C2H 7750   6.237  -0.466   4.538
  443POX    C2I 7751   6.152  -0.411   4.423
  443POX    C2J 7752   6.105  -0.266   4.429
  443POX    C2K 7753   6.016  -0.242   4.307
  443POX    C2L 7754   6.009  -0.095   4.264
  443POX    C2M 7755   5.898  -0.077   4.159
  443POX    C2N 7756   5.905   0.061   4.094
  443POX    C2O 7757   6.005   0.074   3.979
  443POX    C2P 7758   5.930   0.030   3.853
  444CHL    CN1 7759   1.274   7.019   5.571
  444CHL    CN2 7760   1.162   6.819   5.501
  444CHL    CN3 7761   1.287   6.952   5.349
  444CHL    NTM 7762   1.194   6.958   5.463
  444CHL     CB 7763   1.073   7.039   5.452
  445PJ2     CA 7764   0.976   7.034   5.334
  445PJ2     OA 7765   0.942   6.901   5.291
  445PJ2      P 7766   0.836   6.887   5.171
  445PJ2     OB 7767   0.703   6.933   5.217
  445PJ2     HB 7768   0.720   6.952   5.314
  445PJ2     OG 7769   0.900   6.948   5.052
  445PJ2     HG 7770   0.994   6.979   5.067
  445PJ2     OD 7771   0.835   6.732   5.128
  446POX     CD 7772   0.733   6.696   5.034
  446POX     CE 7773   0.784   6.636   4.903
  446POX     OE 7774   0.691   6.618   4.796
  446POX    C1A 7775   0.723   6.674   4.680
  446POX    O1A 7776   0.818   6.752   4.677
  446POX    C1B 7777   0.624   6.641   4.575
  446POX    C1C 7778   0.626   6.739   4.458
  446POX    C1D 7779   0.516   6.844   4.475
  446POX    C1E 7780   0.493   6.921   4.345
  446POX    C1F 7781   0.449   7.061   4.388
  446POX    C1G 7782   0.403   7.135   4.262
  446POX    C1H 7783   0.499   7.239   4.203
  446POX    C1I 7784   0.442   7.335   4.098
  446POX    C1J 7785   0.506   7.392   3.997
  446POX    C1K 7786   0.656   7.366   3.989
  446POX    C1L 7787   0.695   7.246   3.902
  446POX    C1M 7788   0.845   7.233   3.874
  446POX    C1N 7789   0.875   7.129   3.766
  446POX    C1O 7790   1.025   7.110   3.742
  446POX    C1P 7791   1.034   7.034   3.610
  446POX    C1Q 7792   1.174   7.046   3.549
  446POX    C1R 7793   1.176   6.947   3.432
  446POX     CZ 7794   0.868   6.510   4.924
  446POX     OZ 7795   0.905   6.454   4.797
  446POX    C2A 7796   0.991   6.353   4.803
  446POX    O2A 7797   1.041   6.324   4.912
  446POX    C2B 7798   1.027   6.297   4.671
  446POX    C2C 7799   1.056   6.403   4.564
  446POX    C2D 7800   1.023   6.350   4.425
  446POX    C2E 7801   1.083   6.453   4.329
  446POX    C2F 7802   1.022   6.408   4.197
  446POX    C2G 7803   0.871   6.398   4.174
  446POX    C2H 7804   0.848   6.315   4.048
  446POX    C2I 7805   0.700   6.343   4.020
  446POX    C2J 7806   0.631   6.236   3.935
  446POX    C2K 7807   0.625   6.275   3.787
  446POX    C2L 7808   0.604   6.159   3.690
  446POX    C2M 7809   0.601   6.203   3.543
  446POX    C2N 7810   0.590   6.074   3.461
  446POX    C2O 7811   0.589   6.109   3.312
  446POX    C2P 7812   0.584   5.986   3.221
  447CHL    CN1 7813   8.285   5.508   5.471
  447CHL    CN2 7814   8.129   5.413   5.626
  447CHL    CN3 7815   8.052   5.525   5.426
  447CHL    NTM 7816   8.156   5.438   5.484
  447CHL     CB 7817   8.163   5.311   5.411
  448PJ2     CA 7818   8.059   5.200   5.426
  448PJ2     OA 7819   7.939   5.243   5.361
  448PJ2      P 7820   7.814   5.142   5.369
  448PJ2     OB 7821   7.843   5.007   5.317
  448PJ2     HB 7822   7.941   5.003   5.298
  448PJ2     OG 7823   7.763   5.156   5.507
  448PJ2     HG 7824   7.754   5.252   5.536
  448PJ2     OD 7825   7.723   5.230   5.268
  449POX     CD 7826   7.777   5.218   5.136
  449POX     CE 7827   7.707   5.283   5.017
  449POX     OE 7828   7.781   5.263   4.896
  449POX    C1A 7829   7.775   5.150   4.826
  449POX    O1A 7830   7.746   5.051   4.894
  449POX    C1B 7831   7.831   5.155   4.690
  449POX    C1C 7832   7.862   5.014   4.637
  449POX    C1D 7833   7.770   4.942   4.539
  449POX    C1E 7834   7.792   4.792   4.521
  449POX    C1F 7835   7.688   4.732   4.427
  449POX    C1G 7836   7.541   4.761   4.459
  449POX    C1H 7837   7.443   4.764   4.342
  449POX    C1I 7838   7.307   4.827   4.372
  449POX    C1J 7839   7.272   4.946   4.322
  449POX    C1K 7840   7.357   5.033   4.229
  449POX    C1L 7841   7.277   5.101   4.118
  449POX    C1M 7842   7.359   5.190   4.024
  449POX    C1N 7843   7.279   5.259   3.912
  449POX    C1O 7844   7.373   5.344   3.826
  449POX    C1P 7845   7.496   5.264   3.783
  449POX    C1Q 7846   7.580   5.351   3.690
  449POX    C1R 7847   7.726   5.305   3.694
  449POX     CZ 7848   7.681   5.431   5.044
  449POX     OZ 7849   7.596   5.506   4.956
  449POX    C2A 7850   7.596   5.639   4.955
  449POX    O2A 7851   7.684   5.701   5.014
  449POX    C2B 7852   7.505   5.687   4.848
  449POX    C2C 7853   7.524   5.837   4.826
  449POX    C2D 7854   7.444   5.899   4.710
  449POX    C2E 7855   7.498   5.863   4.572
  449POX    C2F 7856   7.545   5.994   4.507
  449POX    C2G 7857   7.608   5.956   4.372
  449POX    C2H 7858   7.653   6.078   4.292
  449POX    C2I 7859   7.736   6.039   4.169
  449POX    C2J 7860   7.772   6.136   4.057
  449POX    C2K 7861   7.853   6.085   3.937
  449POX    C2L 7862   7.859   6.195   3.830
  449POX    C2M 7863   7.918   6.149   3.696
  449POX    C2N 7864   7.868   6.245   3.587
  449POX    C2O 7865   7.718   6.258   3.563
  449POX    C2P 7866   7.691   6.323   3.428
  450CHL    CN1 7867   1.300   2.474   6.070
  450CHL    CN2 7868   1.477   2.312   6.125
  450CHL    CN3 7869   1.506   2.542   6.152
  450CHL    NTM 7870   1.443   2.442   6.066
  450CHL     CB 7871   1.499   2.448   5.930
  451PJ2     CA 7872   1.532   2.573   5.849
  451PJ2     OA 7873   1.620   2.669   5.909
  451PJ2      P 7874   1.772   2.668   5.856
  451PJ2     OB 7875   1.839   2.796   5.889
  451PJ2     HB 7876   1.864   2.799   5.986
  451PJ2     OG 7877   1.813   2.539   5.917
  451PJ2     HG 7878   1.758   2.471   5.869
  451PJ2     OD 7879   1.761   2.670   5.695
  452POX     CD 7880   1.716   2.786   5.626
  452POX     CE 7881   1.782   2.800   5.489
  452POX     OE 7882   1.727   2.914   5.422
  452POX    C1A 7883   1.804   2.978   5.334
  452POX    O1A 7884   1.926   2.962   5.336
  452POX    C1B 7885   1.728   3.066   5.242
  452POX    C1C 7886   1.809   3.103   5.117
  452POX    C1D 7887   1.724   3.184   5.019
  452POX    C1E 7888   1.780   3.201   4.878
  452POX    C1F 7889   1.675   3.250   4.777
  452POX    C1G 7890   1.727   3.266   4.634
  452POX    C1H 7891   1.765   3.145   4.548
  452POX    C1I 7892   1.761   3.184   4.400
  452POX    C1J 7893   1.834   3.145   4.296
  452POX    C1K 7894   1.959   3.058   4.312
  452POX    C1L 7895   2.071   3.093   4.213
  452POX    C1M 7896   2.043   3.076   4.064
  452POX    C1N 7897   2.128   3.166   3.975
  452POX    C1O 7898   2.077   3.154   3.831
  452POX    C1P 7899   2.171   3.220   3.729
  452POX    C1Q 7900   2.296   3.136   3.704
  452POX    C1R 7901   2.264   3.014   3.618
  452POX     CZ 7902   1.755   2.670   5.413
  452POX     OZ 7903   1.819   2.658   5.286
  452POX    C2A 7904   1.952   2.658   5.277
  452POX    O2A 7905   2.023   2.632   5.374
  452POX    C2B 7906   1.988   2.667   5.134
  452POX    C2C 7907   1.981   2.528   5.071
  452POX    C2D 7908   2.082   2.522   4.956
  452POX    C2E 7909   2.062   2.382   4.897
  452POX    C2F 7910   2.073   2.387   4.745
  452POX    C2G 7911   2.096   2.248   4.684
  452POX    C2H 7912   2.110   2.253   4.532
  452POX    C2I 7913   2.147   2.111   4.489
  452POX    C2J 7914   2.204   2.084   4.350
  452POX    C2K 7915   2.181   1.939   4.306
  452POX    C2L 7916   2.262   1.917   4.179
  452POX    C2M 7917   2.292   1.767   4.163
  452POX    C2N 7918   2.436   1.753   4.114
  452POX    C2O 7919   2.554   1.786   4.206
  452POX    C2P 7920   2.573   1.696   4.328
  453CHL    CN1 7921   4.353   4.732   5.545
  453CHL    CN2 7922   4.318   4.620   5.336
  453CHL    CN3 7923   4.523   4.592   5.448
  453CHL    NTM 7924   4.379   4.609   5.469
  453CHL     CB 7925   4.327   4.498   5.551
  454PJ2     CA 7926   4.178   4.469   5.565
  454PJ2     OA 7927   4.108   4.583   5.614
  454PJ2      P 7928   3.953   4.546   5.634
  454PJ2     OB 7929   3.939   4.401   5.660
  454PJ2     HB 7930   3.845   4.387   5.688
  454PJ2     OG 7931   3.888   4.640   5.728
  454PJ2     HG 7932   3.883   4.731   5.688
  454PJ2     OD 7933   3.883   4.568   5.491
  455POX     CD 7934   3.897   4.695   5.428
  455POX     CE 7935   3.882   4.704   5.276
  455POX     OE 7936   3.914   4.840   5.247
  455POX    C1A 7937   4.007   4.862   5.154
  455POX    O1A 7938   4.084   4.769   5.133
  455POX    C1B 7939   4.039   5.003   5.121
  455POX    C1C 7940   4.152   5.017   5.019
  455POX    C1D 7941   4.106   4.960   4.885
  455POX    C1E 7942   4.207   5.007   4.779
  455POX    C1F 7943   4.179   4.985   4.630
  455POX    C1G 7944   4.051   5.050   4.577
  455POX    C1H 7945   4.009   5.009   4.436
  455POX    C1I 7946   3.878   5.082   4.405
  455POX    C1J 7947   3.822   5.072   4.285
  455POX    C1K 7948   3.879   4.979   4.177
  455POX    C1L 7949   3.811   5.010   4.044
  455POX    C1M 7950   3.876   4.932   3.929
  455POX    C1N 7951   4.016   4.978   3.889
  455POX    C1O 7952   4.066   4.874   3.788
  455POX    C1P 7953   4.190   4.918   3.711
  455POX    C1Q 7954   4.245   4.811   3.616
  455POX    C1R 7955   4.138   4.778   3.513
  455POX     CZ 7956   3.736   4.662   5.253
  455POX     OZ 7957   3.686   4.627   5.124
  455POX    C2A 7958   3.642   4.721   5.041
  455POX    O2A 7959   3.650   4.841   5.068
  455POX    C2B 7960   3.582   4.669   4.917
  455POX    C2C 7961   3.682   4.576   4.849
  455POX    C2D 7962   3.620   4.540   4.713
  455POX    C2E 7963   3.654   4.641   4.604
  455POX    C2F 7964   3.578   4.607   4.476
  455POX    C2G 7965   3.611   4.684   4.349
  455POX    C2H 7966   3.523   4.641   4.232
  455POX    C2I 7967   3.571   4.694   4.096
  455POX    C2J 7968   3.470   4.660   3.986
  455POX    C2K 7969   3.527   4.710   3.853
  455POX    C2L 7970   3.432   4.669   3.741
  455POX    C2M 7971   3.491   4.722   3.610
  455POX    C2N 7972   3.411   4.664   3.493
  455POX    C2O 7973   3.414   4.747   3.364
  455POX    C2P 7974   3.297   4.696   3.280
  456CHL    CN1 7975   6.426   8.116   5.734
  456CHL    CN2 7976   6.557   7.960   5.854
  456CHL    CN3 7977   6.589   8.189   5.900
  456CHL    NTM 7978   6.560   8.093   5.792
  456CHL     CB 7979   6.662   8.090   5.687
  457PJ2     CA 7980   6.712   8.213   5.611
  457PJ2     OA 7981   6.606   8.300   5.571
  457PJ2      P 7982   6.679   8.443   5.550
  457PJ2     OB 7983   6.587   8.557   5.527
  457PJ2     HB 7984   6.511   8.546   5.592
  457PJ2     OG 7985   6.780   8.457   5.657
  457PJ2     HG 7986   6.750   8.402   5.734
  457PJ2     OD 7987   6.756   8.421   5.410
  458POX     CD 7988   6.670   8.404   5.297
  458POX     CE 7989   6.752   8.399   5.168
  458POX     OE 7990   6.669   8.417   5.054
  458POX    C1A 7991   6.651   8.544   5.017
  458POX    O1A 7992   6.722   8.633   5.064
  458POX    C1B 7993   6.546   8.581   4.919
  458POX    C1C 7994   6.595   8.588   4.774
  458POX    C1D 7995   6.653   8.461   4.712
  458POX    C1E 7996   6.695   8.512   4.574
  458POX    C1F 7997   6.740   8.397   4.484
  458POX    C1G 7998   6.625   8.320   4.418
  458POX    C1H 7999   6.658   8.225   4.303
  458POX    C1I 8000   6.521   8.178   4.254
  458POX    C1J 8001   6.497   8.070   4.180
  458POX    C1K 8002   6.598   7.980   4.109
  458POX    C1L 8003   6.547   7.956   3.967
  458POX    C1M 8004   6.653   7.895   3.875
  458POX    C1N 8005   6.614   7.934   3.732
  458POX    C1O 8006   6.699   7.874   3.619
  458POX    C1P 8007   6.648   7.946   3.494
  458POX    C1Q 8008   6.749   7.921   3.382
  458POX    C1R 8009   6.751   7.777   3.331
  458POX     CZ 8010   6.841   8.275   5.180
  458POX     OZ 8011   6.763   8.155   5.192
  458POX    C2A 8012   6.820   8.040   5.158
  458POX    O2A 8013   6.940   8.016   5.168
  458POX    C2B 8014   6.718   7.938   5.125
  458POX    C2C 8015   6.762   7.828   5.028
  458POX    C2D 8016   6.661   7.713   5.030
  458POX    C2E 8017   6.531   7.746   4.955
  458POX    C2F 8018   6.418   7.644   4.970
  458POX    C2G 8019   6.295   7.683   4.889
  458POX    C2H 8020   6.325   7.664   4.740
  458POX    C2I 8021   6.196   7.676   4.659
  458POX    C2J 8022   6.236   7.658   4.512
  458POX    C2K 8023   6.135   7.709   4.409
  458POX    C2L 8024   6.196   7.694   4.270
  458POX    C2M 8025   6.094   7.723   4.160
  458POX    C2N 8026   6.136   7.690   4.016
  458POX    C2O 8027   6.176   7.811   3.932
  458POX    C2P 8028   6.189   7.790   3.781
  459CHL    CN1 8029   4.790   7.847   5.775
  459CHL    CN2 8030   4.694   8.055   5.817
  459CHL    CN3 8031   4.631   7.940   5.609
  459CHL    NTM 8032   4.669   7.926   5.751
  459CHL     CB 8033   4.571   7.853   5.833
  460PJ2     CA 8034   4.426   7.876   5.788
  460PJ2     OA 8035   4.377   8.010   5.794
  460PJ2      P 8036   4.217   8.030   5.805
  460PJ2     OB 8037   4.168   7.928   5.899
  460PJ2     HB 8038   4.176   7.831   5.877
  460PJ2     OG 8039   4.186   8.171   5.837
  460PJ2     HG 8040   4.267   8.229   5.831
  460PJ2     OD 8041   4.177   8.018   5.650
  461POX     CD 8042   4.234   8.113   5.559
  461POX     CE 8043   4.227   8.081   5.409
  461POX     OE 8044   4.328   8.143   5.330
  461POX    C1A 8045   4.432   8.068   5.295
  461POX    O1A 8046   4.446   7.953   5.337
  461POX    C1B 8047   4.522   8.136   5.199
  461POX    C1C 8048   4.495   8.121   5.050
  461POX    C1D 8049   4.593   8.203   4.966
  461POX    C1E 8050   4.602   8.175   4.815
  461POX    C1F 8051   4.703   8.248   4.727
  461POX    C1G 8052   4.706   8.185   4.588
  461POX    C1H 8053   4.829   8.237   4.513
  461POX    C1I 8054   4.843   8.200   4.365
  461POX    C1J 8055   4.865   8.284   4.264
  461POX    C1K 8056   4.883   8.431   4.302
  461POX    C1L 8057   5.031   8.471   4.311
  461POX    C1M 8058   5.047   8.618   4.351
  461POX    C1N 8059   4.981   8.658   4.483
  461POX    C1O 8060   5.065   8.615   4.603
  461POX    C1P 8061   4.987   8.639   4.732
  461POX    C1Q 8062   5.053   8.603   4.865
  461POX    C1R 8063   4.948   8.614   4.976
  461POX     CZ 8064   4.080   8.104   5.375
  461POX     OZ 8065   4.025   8.058   5.251
  461POX    C2A 8066   3.897   8.086   5.231
  461POX    O2A 8067   3.836   8.158   5.309
  461POX    C2B 8068   3.850   8.047   5.096
  461POX    C2C 8069   3.855   8.162   4.994
  461POX    C2D 8070   3.815   8.116   4.854
  461POX    C2E 8071   3.775   8.238   4.770
  461POX    C2F 8072   3.784   8.186   4.626
  461POX    C2G 8073   3.782   8.308   4.534
  461POX    C2H 8074   3.853   8.254   4.411
  461POX    C2I 8075   3.876   8.358   4.301
  461POX    C2J 8076   3.934   8.295   4.174
  461POX    C2K 8077   3.939   8.396   4.059
  461POX    C2L 8078   3.996   8.330   3.933
  461POX    C2M 8079   4.048   8.425   3.825
  461POX    C2N 8080   4.115   8.352   3.708
  461POX    C2O 8081   4.008   8.300   3.612
  461POX    C2P 8082   4.073   8.226   3.496
  462CHL    CN1 8083   1.704   0.825   5.323
  462CHL    CN2 8084   1.859   0.659   5.328
  462CHL    CN3 8085   1.858   0.824   5.497
  462CHL    NTM 8086   1.846   0.803   5.352
  462CHL     CB 8087   1.938   0.874   5.262
  463PJ2     CA 8088   1.929   1.027   5.251
  463PJ2     OA 8089   1.796   1.071   5.223
  463PJ2      P 8090   1.773   1.221   5.276
  463PJ2     OB 8091   1.633   1.261   5.247
  463PJ2     HB 8092   1.602   1.335   5.306
  463PJ2     OG 8093   1.830   1.229   5.412
  463PJ2     HG 8094   1.803   1.309   5.465
  463PJ2     OD 8095   1.863   1.310   5.176
  464POX     CD 8096   1.807   1.341   5.048
  464POX     CE 8097   1.899   1.402   4.942
  464POX     OE 8098   1.820   1.482   4.853
  464POX    C1A 8099   1.792   1.610   4.875
  464POX    O1A 8100   1.824   1.658   4.984
  464POX    C1B 8101   1.703   1.678   4.778
  464POX    C1C 8102   1.729   1.829   4.779
  464POX    C1D 8103   1.847   1.872   4.693
  464POX    C1E 8104   1.856   1.817   4.550
  464POX    C1F 8105   1.726   1.826   4.471
  464POX    C1G 8106   1.734   1.741   4.343
  464POX    C1H 8107   1.845   1.776   4.243
  464POX    C1I 8108   1.822   1.690   4.119
  464POX    C1J 8109   1.848   1.722   3.992
  464POX    C1K 8110   1.894   1.862   3.950
  464POX    C1L 8111   1.932   1.859   3.802
  464POX    C1M 8112   1.975   1.996   3.749
  464POX    C1N 8113   1.868   2.100   3.779
  464POX    C1O 8114   1.896   2.225   3.696
  464POX    C1P 8115   1.771   2.313   3.683
  464POX    C1Q 8116   1.789   2.415   3.570
  464POX    C1R 8117   1.772   2.345   3.435
  464POX     CZ 8118   2.001   1.305   4.881
  464POX     OZ 8119   1.950   1.203   4.795
  464POX    C2A 8120   2.034   1.104   4.766
  464POX    O2A 8121   2.127   1.069   4.840
  464POX    C2B 8122   1.970   1.024   4.660
  464POX    C2C 8123   2.071   0.940   4.582
  464POX    C2D 8124   2.000   0.883   4.459
  464POX    C2E 8125   2.112   0.850   4.360
  464POX    C2F 8126   2.051   0.815   4.225
  464POX    C2G 8127   2.166   0.808   4.124
  464POX    C2H 8128   2.123   0.724   4.004
  464POX    C2I 8129   2.229   0.737   3.895
  464POX    C2J 8130   2.179   0.691   3.759
  464POX    C2K 8131   2.044   0.745   3.710
  464POX    C2L 8132   1.993   0.687   3.578
  464POX    C2M 8133   1.851   0.732   3.543
  464POX    C2N 8134   1.849   0.882   3.511
  464POX    C2O 8135   1.721   0.929   3.443
  464POX    C2P 8136   1.776   0.974   3.307
  465CHL    CN1 8137   0.746   7.726   5.759
  465CHL    CN2 8138   0.746   7.881   5.569
  465CHL    CN3 8139   0.894   7.696   5.574
  465CHL    NTM 8140   0.760   7.741   5.613
  465CHL     CB 8141   0.661   7.649   5.555
  466PJ2     CA 8142   0.634   7.639   5.405
  466PJ2     OA 8143   0.592   7.766   5.356
  466PJ2      P 8144   0.530   7.770   5.207
  466PJ2     OB 8145   0.400   7.703   5.229
  466PJ2     HB 8146   0.398   7.666   5.322
  466PJ2     OG 8147   0.544   7.914   5.177
  466PJ2     HG 8148   0.495   7.936   5.092
  466PJ2     OD 8149   0.633   7.704   5.103
  467POX     CD 8150   0.768   7.749   5.082
  467POX     CE 8151   0.817   7.723   4.940
  467POX     OE 8152   0.787   7.828   4.848
  467POX    C1A 8153   0.876   7.921   4.815
  467POX    O1A 8154   0.988   7.915   4.865
  467POX    C1B 8155   0.818   8.012   4.714
  467POX    C1C 8156   0.871   7.957   4.582
  467POX    C1D 8157   0.845   8.046   4.460
  467POX    C1E 8158   0.862   8.195   4.491
  467POX    C1F 8159   0.894   8.289   4.374
  467POX    C1G 8160   0.882   8.428   4.436
  467POX    C1H 8161   0.879   8.520   4.314
  467POX    C1I 8162   0.891   8.670   4.345
  467POX    C1J 8163   0.956   8.750   4.261
  467POX    C1K 8164   1.025   8.703   4.133
  467POX    C1L 8165   0.933   8.727   4.013
  467POX    C1M 8166   0.925   8.873   3.970
  467POX    C1N 8167   0.844   8.889   3.841
  467POX    C1O 8168   0.822   9.036   3.806
  467POX    C1P 8169   0.716   9.054   3.697
  467POX    C1Q 8170   0.727   9.189   3.626
  467POX    C1R 8171   0.606   9.196   3.532
  467POX     CZ 8172   0.759   7.588   4.896
  467POX     OZ 8173   0.799   7.537   4.769
  467POX    C2A 8174   0.753   7.416   4.737
  467POX    O2A 8175   0.695   7.342   4.817
  467POX    C2B 8176   0.795   7.386   4.598
  467POX    C2C 8177   0.801   7.236   4.570
  467POX    C2D 8178   0.845   7.209   4.426
  467POX    C2E 8179   0.982   7.272   4.399
  467POX    C2F 8180   0.999   7.265   4.247
  467POX    C2G 8181   1.098   7.369   4.194
  467POX    C2H 8182   1.234   7.374   4.264
  467POX    C2I 8183   1.317   7.490   4.212
  467POX    C2J 8184   1.457   7.494   4.272
  467POX    C2K 8185   1.549   7.587   4.191
  467POX    C2L 8186   1.610   7.524   4.066
  467POX    C2M 8187   1.753   7.472   4.085
  467POX    C2N 8188   1.797   7.384   3.968
  467POX    C2O 8189   1.921   7.301   3.999
  467POX    C2P 8190   1.959   7.213   3.880
  468CHL    CN1 8191   0.215   5.911   5.141
  468CHL    CN2 8192   0.455   5.914   5.166
  468CHL    CN3 8193   0.321   5.850   5.348
  468CHL    NTM 8194   0.327   5.941   5.232
  468CHL     CB 8195   0.326   6.077   5.287
  469PJ2     CA 8196   0.383   6.203   5.221
  469PJ2     OA 8197   0.525   6.191   5.206
  469PJ2      P 8198   0.588   6.289   5.096
  469PJ2     OB 8199   0.560   6.429   5.135
  469PJ2     HB 8200   0.464   6.446   5.156
  469PJ2     OG 8201   0.732   6.256   5.090
  469PJ2     HG 8202   0.752   6.187   5.160
  469PJ2     OD 8203   0.518   6.245   4.958
  470POX     CD 8204   0.598   6.188   4.855
  470POX     CE 8205   0.530   6.161   4.721
  470POX     OE 8206   0.628   6.111   4.629
  470POX    C1A 8207   0.672   5.987   4.645
  470POX    O1A 8208   0.615   5.915   4.727
  470POX    C1B 8209   0.779   5.932   4.559
  470POX    C1C 8210   0.743   5.895   4.416
  470POX    C1D 8211   0.705   6.008   4.320
  470POX    C1E 8212   0.639   5.965   4.189
  470POX    C1F 8213   0.729   5.871   4.108
  470POX    C1G 8214   0.643   5.829   3.988
  470POX    C1H 8215   0.726   5.791   3.866
  470POX    C1I 8216   0.635   5.747   3.752
  470POX    C1J 8217   0.599   5.626   3.711
  470POX    C1K 8218   0.657   5.497   3.770
  470POX    C1L 8219   0.672   5.387   3.665
  470POX    C1M 8220   0.705   5.259   3.742
  470POX    C1N 8221   0.857   5.254   3.762
  470POX    C1O 8222   0.902   5.169   3.881
  470POX    C1P 8223   0.818   5.185   4.008
  470POX    C1Q 8224   0.886   5.102   4.117
  470POX    C1R 8225   0.835   5.116   4.261
  470POX     CZ 8226   0.465   6.291   4.673
  470POX     OZ 8227   0.398   6.272   4.548
  470POX    C2A 8228   0.297   6.351   4.515
  470POX    O2A 8229   0.262   6.444   4.588
  470POX    C2B 8230   0.249   6.330   4.377
  470POX    C2C 8231   0.327   6.427   4.288
  470POX    C2D 8232   0.275   6.416   4.145
  470POX    C2E 8233   0.275   6.550   4.072
  470POX    C2F 8234   0.420   6.597   4.061
  470POX    C2G 8235   0.415   6.742   4.013
  470POX    C2H 8236   0.435   6.754   3.862
  470POX    C2I 8237   0.555   6.689   3.794
  470POX    C2J 8238   0.573   6.740   3.651
  470POX    C2K 8239   0.505   6.643   3.554
  470POX    C2L 8240   0.507   6.702   3.412
  470POX    C2M 8241   0.391   6.657   3.323
  470POX    C2N 8242   0.388   6.740   3.195
  470POX    C2O 8243   0.370   6.890   3.220
  470POX    C2P 8244   0.334   6.967   3.093
  471CHL    CN1 8245   8.477   4.743   5.954
  471CHL    CN2 8246   8.264   4.811   5.887
  471CHL    CN3 8247   8.320   4.577   5.896
  471CHL    NTM 8248   8.369   4.711   5.860
  471CHL     CB 8249   8.419   4.717   5.722
  472PJ2     CA 8250   8.422   4.838   5.628
  472PJ2     OA 8251   8.502   4.942   5.684
  472PJ2      P 8252   8.476   5.088   5.622
  472PJ2     OB 8253   8.332   5.119   5.608
  472PJ2     HB 8254   8.277   5.045   5.647
  472PJ2     OG 8255   8.557   5.189   5.695
  472PJ2     HG 8256   8.647   5.154   5.719
  472PJ2     OD 8257   8.546   5.067   5.478
  473POX     CD 8258   8.520   5.166   5.379
  473POX     CE 8259   8.618   5.167   5.261
  473POX     OE 8260   8.560   5.254   5.163
  473POX    C1A 8261   8.589   5.383   5.164
  473POX    O1A 8262   8.647   5.440   5.257
  473POX    C1B 8263   8.548   5.464   5.047
  473POX    C1C 8264   8.605   5.414   4.915
  473POX    C1D 8265   8.519   5.305   4.848
  473POX    C1E 8266   8.582   5.245   4.722
  473POX    C1F 8267   8.495   5.153   4.637
  473POX    C1G 8268   8.406   5.241   4.550
  473POX    C1H 8269   8.348   5.157   4.435
  473POX    C1I 8270   8.247   5.233   4.349
  473POX    C1J 8271   8.157   5.172   4.273
  473POX    C1K 8272   8.149   5.019   4.267
  473POX    C1L 8273   8.202   4.961   4.136
  473POX    C1M 8274   8.195   4.811   4.107
  473POX    C1N 8275   8.289   4.770   3.994
  473POX    C1O 8276   8.414   4.713   4.062
  473POX    C1P 8277   8.407   4.564   4.100
  473POX    C1Q 8278   8.540   4.511   4.153
  473POX    C1R 8279   8.558   4.554   4.299
  473POX     CZ 8280   8.631   5.024   5.208
  473POX     OZ 8281   8.713   5.007   5.093
  473POX    C2A 8282   8.702   4.891   5.028
  473POX    O2A 8283   8.609   4.815   5.052
  473POX    C2B 8284   8.806   4.873   4.924
  473POX    C2C 8285   8.747   4.848   4.785
  473POX    C2D 8286   8.850   4.884   4.677
  473POX    C2E 8287   8.787   4.881   4.538
  473POX    C2F 8288   8.896   4.889   4.432
  473POX    C2G 8289   8.830   4.868   4.295
  473POX    C2H 8290   8.753   4.994   4.256
  473POX    C2I 8291   8.668   4.988   4.129
  473POX    C2J 8292   8.577   5.111   4.129
  473POX    C2K 8293   8.527   5.154   3.991
  473POX    C2L 8294   8.437   5.277   3.994
  473POX    C2M 8295   8.399   5.318   3.852
  473POX    C2N 8296   8.294   5.225   3.790
  473POX    C2O 8297   8.155   5.227   3.854
  473POX    C2P 8298   8.066   5.128   3.780
  474CHL    CN1 8299   5.272   7.238   5.401
  474CHL    CN2 8300   5.274   6.996   5.440
  474CHL    CN3 8301   5.466   7.136   5.447
  474CHL    NTM 8302   5.324   7.127   5.483
  474CHL     CB 8303   5.310   7.144   5.628
  475PJ2     CA 8304   5.170   7.143   5.690
  475PJ2     OA 8305   5.087   7.257   5.662
  475PJ2      P 8306   4.929   7.225   5.665
  475PJ2     OB 8307   4.918   7.161   5.799
  475PJ2     HB 8308   4.997   7.107   5.828
  475PJ2     OG 8309   4.870   7.359   5.646
  475PJ2     HG 8310   4.785   7.377   5.695
  475PJ2     OD 8311   4.920   7.119   5.544
  476POX     CD 8312   4.880   7.164   5.414
  476POX     CE 8313   4.884   7.071   5.292
  476POX     OE 8314   4.899   7.149   5.173
  476POX    C1A 8315   5.021   7.145   5.120
  476POX    O1A 8316   5.119   7.095   5.175
  476POX    C1B 8317   5.027   7.213   4.988
  476POX    C1C 8318   5.074   7.358   4.994
  476POX    C1D 8319   5.067   7.424   4.856
  476POX    C1E 8320   4.929   7.471   4.808
  476POX    C1F 8321   4.947   7.522   4.665
  476POX    C1G 8322   5.024   7.655   4.666
  476POX    C1H 8323   5.028   7.711   4.524
  476POX    C1I 8324   5.073   7.857   4.535
  476POX    C1J 8325   5.102   7.943   4.438
  476POX    C1K 8326   5.120   7.912   4.289
  476POX    C1L 8327   5.182   8.030   4.214
  476POX    C1M 8328   5.236   8.000   4.074
  476POX    C1N 8329   5.312   8.122   4.023
  476POX    C1O 8330   5.388   8.098   3.893
  476POX    C1P 8331   5.468   8.220   3.847
  476POX    C1Q 8332   5.518   8.173   3.710
  476POX    C1R 8333   5.570   8.295   3.634
  476POX     CZ 8334   4.760   6.983   5.302
  476POX     OZ 8335   4.738   6.903   5.185
  476POX    C2A 8336   4.629   6.828   5.187
  476POX    O2A 8337   4.552   6.808   5.281
  476POX    C2B 8338   4.624   6.738   5.069
  476POX    C2C 8339   4.530   6.781   4.957
  476POX    C2D 8340   4.570   6.734   4.817
  476POX    C2E 8341   4.504   6.795   4.694
  476POX    C2F 8342   4.603   6.809   4.579
  476POX    C2G 8343   4.518   6.838   4.455
  476POX    C2H 8344   4.607   6.849   4.331
  476POX    C2I 8345   4.534   6.905   4.209
  476POX    C2J 8346   4.629   6.954   4.101
  476POX    C2K 8347   4.557   6.983   3.969
  476POX    C2L 8348   4.633   6.939   3.843
  476POX    C2M 8349   4.587   7.009   3.715
  476POX    C2N 8350   4.679   6.978   3.596
  476POX    C2O 8351   4.635   7.062   3.476
  476POX    C2P 8352   4.734   7.016   3.369
  477CHL    CN1 8353   1.580   4.923   5.304
  477CHL    CN2 8354   1.516   5.142   5.384
  477CHL    CN3 8355   1.351   4.975   5.357
  477CHL    NTM 8356   1.476   5.028   5.301
  477CHL     CB 8357   1.460   5.068   5.160
  478PJ2     CA 8358   1.368   5.181   5.115
  478PJ2     OA 8359   1.233   5.151   5.151
  478PJ2      P 8360   1.126   5.268   5.125
  478PJ2     OB 8361   0.993   5.208   5.145
  478PJ2     HB 8362   0.991   5.124   5.091
  478PJ2     OG 8363   1.177   5.385   5.201
  478PJ2     HG 8364   1.272   5.410   5.182
  478PJ2     OD 8365   1.128   5.295   4.966
  479POX     CD 8366   1.113   5.434   4.935
  479POX     CE 8367   1.149   5.489   4.797
  479POX     OE 8368   1.060   5.462   4.689
  479POX    C1A 8369   1.031   5.561   4.605
  479POX    O1A 8370   1.063   5.677   4.631
  479POX    C1B 8371   0.958   5.528   4.481
  479POX    C1C 8372   1.029   5.595   4.363
  479POX    C1D 8373   0.958   5.567   4.230
  479POX    C1E 8374   1.040   5.609   4.108
  479POX    C1F 8375   1.179   5.546   4.107
  479POX    C1G 8376   1.257   5.551   3.975
  479POX    C1H 8377   1.403   5.508   3.992
  479POX    C1I 8378   1.505   5.570   3.896
  479POX    C1J 8379   1.522   5.565   3.764
  479POX    C1K 8380   1.434   5.471   3.681
  479POX    C1L 8381   1.507   5.343   3.642
  479POX    C1M 8382   1.445   5.293   3.511
  479POX    C1N 8383   1.532   5.174   3.471
  479POX    C1O 8384   1.451   5.076   3.385
  479POX    C1P 8385   1.527   4.943   3.373
  479POX    C1Q 8386   1.480   4.856   3.257
  479POX    C1R 8387   1.495   4.925   3.121
  479POX     CZ 8388   1.298   5.464   4.772
  479POX     OZ 8389   1.353   5.519   4.652
  479POX    C2A 8390   1.476   5.479   4.621
  479POX    O2A 8391   1.549   5.402   4.684
  479POX    C2B 8392   1.531   5.552   4.505
  479POX    C2C 8393   1.639   5.656   4.536
  479POX    C2D 8394   1.708   5.711   4.411
  479POX    C2E 8395   1.612   5.804   4.335
  479POX    C2F 8396   1.698   5.900   4.252
  479POX    C2G 8397   1.621   5.961   4.135
  479POX    C2H 8398   1.729   6.026   4.049
  479POX    C2I 8399   1.670   6.095   3.926
  479POX    C2J 8400   1.637   5.988   3.822
  479POX    C2K 8401   1.527   6.042   3.730
  479POX    C2L 8402   1.463   5.937   3.640
  479POX    C2M 8403   1.548   5.888   3.523
  479POX    C2N 8404   1.462   5.782   3.454
  479POX    C2O 8405   1.536   5.721   3.335
  479POX    C2P 8406   1.444   5.624   3.261
  480CHL    CN1 8407   5.219   4.834   6.003
  480CHL    CN2 8408   5.396   4.739   6.135
  480CHL    CN3 8409   5.371   4.982   6.099
  480CHL    NTM 8410   5.361   4.847   6.042
  480CHL     CB 8411   5.442   4.832   5.920
  481PJ2     CA 8412   5.592   4.858   5.908
  481PJ2     OA 8413   5.641   4.992   5.923
  481PJ2      P 8414   5.800   5.012   5.905
  481PJ2     OB 8415   5.812   5.153   5.947
  481PJ2     HB 8416   5.744   5.215   5.905
  481PJ2     OG 8417   5.866   4.898   5.973
  481PJ2     HG 8418   5.953   4.880   5.928
  481PJ2     OD 8419   5.811   4.991   5.746
  482POX     CD 8420   5.788   5.105   5.663
  482POX     CE 8421   5.747   5.070   5.519
  482POX     OE 8422   5.714   5.171   5.425
  482POX    C1A 8423   5.751   5.151   5.299
  482POX    O1A 8424   5.819   5.052   5.271
  482POX    C1B 8425   5.708   5.258   5.206
  482POX    C1C 8426   5.712   5.210   5.061
  482POX    C1D 8427   5.620   5.295   4.972
  482POX    C1E 8428   5.661   5.268   4.827
  482POX    C1F 8429   5.573   5.340   4.725
  482POX    C1G 8430   5.597   5.333   4.574
  482POX    C1H 8431   5.497   5.424   4.502
  482POX    C1I 8432   5.542   5.448   4.358
  482POX    C1J 8433   5.486   5.387   4.253
  482POX    C1K 8434   5.360   5.301   4.254
  482POX    C1L 8435   5.293   5.315   4.117
  482POX    C1M 8436   5.178   5.215   4.104
  482POX    C1N 8437   5.142   5.222   3.955
  482POX    C1O 8438   5.029   5.128   3.914
  482POX    C1P 8439   4.998   5.137   3.764
  482POX    C1Q 8440   5.114   5.123   3.665
  482POX    C1R 8441   5.063   5.087   3.525
  482POX     CZ 8442   5.630   4.972   5.533
  482POX     OZ 8443   5.581   4.892   5.425
  482POX    C2A 8444   5.650   4.780   5.402
  482POX    O2A 8445   5.729   4.741   5.487
  482POX    C2B 8446   5.613   4.694   5.287
  482POX    C2C 8447   5.692   4.732   5.163
  482POX    C2D 8448   5.609   4.773   5.041
  482POX    C2E 8449   5.696   4.807   4.920
  482POX    C2F 8450   5.620   4.847   4.794
  482POX    C2G 8451   5.505   4.945   4.816
  482POX    C2H 8452   5.432   4.968   4.684
  482POX    C2I 8453   5.283   5.003   4.692
  482POX    C2J 8454   5.216   5.007   4.555
  482POX    C2K 8455   5.228   4.870   4.488
  482POX    C2L 8456   5.187   4.879   4.340
  482POX    C2M 8457   5.202   4.758   4.248
  482POX    C2N 8458   5.165   4.796   4.105
  482POX    C2O 8459   5.222   4.712   3.990
  482POX    C2P 8460   5.219   4.796   3.862
  483CHL    CN1 8461   5.731   2.556   5.555
  483CHL    CN2 8462   5.847   2.712   5.407
  483CHL    CN3 8463   5.877   2.484   5.374
  483CHL    NTM 8464   5.778   2.583   5.419
  483CHL     CB 8465   5.679   2.600   5.311
  484PJ2     CA 8466   5.568   2.495   5.306
  484PJ2     OA 8467   5.617   2.363   5.277
  484PJ2      P 8468   5.530   2.256   5.360
  484PJ2     OB 8469   5.621   2.139   5.361
  484PJ2     HB 8470   5.620   2.106   5.455
  484PJ2     OG 8471   5.488   2.321   5.487
  484PJ2     HG 8472   5.558   2.370   5.538
  484PJ2     OD 8473   5.398   2.233   5.271
  485POX     CD 8474   5.408   2.155   5.152
  485POX     CE 8475   5.284   2.190   5.069
  485POX     OE 8476   5.263   2.102   4.958
  485POX    C1A 8477   5.137   2.065   4.940
  485POX    O1A 8478   5.043   2.100   5.011
  485POX    C1B 8479   5.136   1.984   4.815
  485POX    C1C 8480   5.014   1.892   4.809
  485POX    C1D 8481   4.872   1.946   4.791
  485POX    C1E 8482   4.861   2.021   4.658
  485POX    C1F 8483   4.841   1.937   4.531
  485POX    C1G 8484   4.878   2.029   4.414
  485POX    C1H 8485   4.883   1.963   4.277
  485POX    C1I 8486   4.747   1.938   4.212
  485POX    C1J 8487   4.725   1.827   4.142
  485POX    C1K 8488   4.818   1.705   4.133
  485POX    C1L 8489   4.903   1.718   4.007
  485POX    C1M 8490   4.839   1.674   3.875
  485POX    C1N 8491   4.929   1.718   3.760
  485POX    C1O 8492   4.865   1.683   3.625
  485POX    C1P 8493   4.963   1.691   3.508
  485POX    C1Q 8494   5.033   1.827   3.504
  485POX    C1R 8495   5.128   1.844   3.385
  485POX     CZ 8496   5.293   2.339   5.035
  485POX     OZ 8497   5.404   2.399   4.967
  485POX    C2A 8498   5.435   2.527   4.990
  485POX    O2A 8499   5.384   2.586   5.085
  485POX    C2B 8500   5.540   2.579   4.901
  485POX    C2C 8501   5.490   2.670   4.788
  485POX    C2D 8502   5.601   2.764   4.742
  485POX    C2E 8503   5.544   2.897   4.694
  485POX    C2F 8504   5.645   2.980   4.614
  485POX    C2G 8505   5.570   3.094   4.544
  485POX    C2H 8506   5.618   3.105   4.399
  485POX    C2I 8507   5.760   3.158   4.382
  485POX    C2J 8508   5.785   3.193   4.235
  485POX    C2K 8509   5.717   3.321   4.186
  485POX    C2L 8510   5.745   3.366   4.042
  485POX    C2M 8511   5.890   3.408   4.015
  485POX    C2N 8512   5.896   3.443   3.866
  485POX    C2O 8513   6.041   3.478   3.835
  485POX    C2P 8514   6.133   3.364   3.791
  486CHL    CN1 8515   8.738   3.089   5.063
  486CHL    CN2 8516   8.607   3.285   4.989
  486CHL    CN3 8517   8.813   3.238   4.896
  486CHL    NTM 8518   8.739   3.230   5.022
  486CHL     CB 8519   8.804   3.302   5.133
  487PJ2     CA 8520   8.863   3.442   5.116
  487PJ2     OA 8521   8.777   3.545   5.067
  487PJ2      P 8522   8.797   3.689   5.136
  487PJ2     OB 8523   8.678   3.770   5.099
  487PJ2     HB 8524   8.702   3.841   5.033
  487PJ2     OG 8525   8.809   3.655   5.280
  487PJ2     HG 8526   8.805   3.555   5.284
  487PJ2     OD 8527   8.933   3.744   5.070
  488POX     CD 8528   8.933   3.778   4.931
  488POX     CE 8529   9.073   3.789   4.872
  488POX     OE 8530   9.057   3.859   4.748
  488POX    C1A 8531   9.155   3.936   4.703
  488POX    O1A 8532   9.240   3.986   4.777
  488POX    C1B 8533   9.138   3.984   4.564
  488POX    C1C 8534   9.270   3.987   4.488
  488POX    C1D 8535   9.253   4.063   4.356
  488POX    C1E 8536   9.385   4.078   4.280
  488POX    C1F 8537   9.366   4.171   4.161
  488POX    C1G 8538   9.454   4.134   4.040
  488POX    C1H 8539   9.430   3.994   3.984
  488POX    C1I 8540   9.486   3.962   3.846
  488POX    C1J 8541   9.568   3.860   3.820
  488POX    C1K 8542   9.603   3.762   3.931
  488POX    C1L 8543   9.735   3.689   3.902
  488POX    C1M 8544   9.750   3.560   3.983
  488POX    C1N 8545   9.806   3.590   4.122
  488POX    C1O 8546   9.843   3.474   4.215
  488POX    C1P 8547   9.726   3.375   4.221
  488POX    C1Q 8548   9.760   3.272   4.329
  488POX    C1R 8549   9.766   3.331   4.470
  488POX     CZ 8550   9.145   3.654   4.881
  488POX     OZ 8551   9.248   3.626   4.785
  488POX    C2A 8552   9.293   3.503   4.763
  488POX    O2A 8553   9.267   3.408   4.836
  488POX    C2B 8554   9.383   3.502   4.645
  488POX    C2C 8555   9.389   3.374   4.562
  488POX    C2D 8556   9.264   3.364   4.474
  488POX    C2E 8557   9.245   3.240   4.387
  488POX    C2F 8558   9.337   3.244   4.265
  488POX    C2G 8559   9.297   3.147   4.154
  488POX    C2H 8560   9.369   3.181   4.023
  488POX    C2I 8561   9.509   3.121   4.040
  488POX    C2J 8562   9.581   3.140   3.906
  488POX    C2K 8563   9.726   3.091   3.916
  488POX    C2L 8564   9.793   3.120   3.781
  488POX    C2M 8565   9.925   3.043   3.791
  488POX    C2N 8566   9.984   3.022   3.652
  488POX    C2O 8567  10.120   2.953   3.637
  488POX    C2P 8568  10.120   2.809   3.688
  489CHL    CN1 8569   2.464   6.895   5.314
  489CHL    CN2 8570   2.314   6.820   5.473
  489CHL    CN3 8571   2.495   6.676   5.387
  489CHL    NTM 8572   2.391   6.775   5.356
  489CHL     CB 8573   2.308   6.705   5.257
  490PJ2     CA 8574   2.172   6.758   5.213
  490PJ2     OA 8575   2.188   6.889   5.158
  490PJ2      P 8576   2.041   6.945   5.123
  490PJ2     OB 8577   1.964   6.933   5.248
  490PJ2     HB 8578   1.885   6.994   5.243
  490PJ2     OG 8579   2.057   7.084   5.076
  490PJ2     HG 8580   2.143   7.093   5.025
  490PJ2     OD 8581   1.996   6.847   5.003
  491POX     CD 8582   2.058   6.861   4.875
  491POX     CE 8583   2.104   6.724   4.826
  491POX     OE 8584   2.190   6.736   4.712
  491POX    C1A 8585   2.317   6.754   4.744
  491POX    O1A 8586   2.364   6.715   4.851
  491POX    C1B 8587   2.408   6.782   4.630
  491POX    C1C 8588   2.363   6.711   4.503
  491POX    C1D 8589   2.452   6.742   4.382
  491POX    C1E 8590   2.418   6.649   4.266
  491POX    C1F 8591   2.437   6.498   4.284
  491POX    C1G 8592   2.583   6.455   4.267
  491POX    C1H 8593   2.636   6.460   4.123
  491POX    C1I 8594   2.761   6.377   4.092
  491POX    C1J 8595   2.802   6.329   3.975
  491POX    C1K 8596   2.715   6.358   3.852
  491POX    C1L 8597   2.796   6.388   3.726
  491POX    C1M 8598   2.704   6.380   3.605
  491POX    C1N 8599   2.767   6.376   3.466
  491POX    C1O 8600   2.654   6.366   3.363
  491POX    C1P 8601   2.705   6.402   3.223
  491POX    C1Q 8602   2.793   6.295   3.157
  491POX    C1R 8603   2.823   6.343   3.014
  491POX     CZ 8604   1.989   6.628   4.793
  491POX     OZ 8605   1.886   6.675   4.705
  491POX    C2A 8606   1.780   6.598   4.682
  491POX    O2A 8607   1.772   6.483   4.723
  491POX    C2B 8608   1.692   6.653   4.576
  491POX    C2C 8609   1.679   6.804   4.601
  491POX    C2D 8610   1.595   6.856   4.484
  491POX    C2E 8611   1.599   7.007   4.465
  491POX    C2F 8612   1.522   7.056   4.343
  491POX    C2G 8613   1.598   7.057   4.210
  491POX    C2H 8614   1.512   7.086   4.087
  491POX    C2I 8615   1.592   7.033   3.968
  491POX    C2J 8616   1.508   7.031   3.840
  491POX    C2K 8617   1.577   7.008   3.705
  491POX    C2L 8618   1.664   7.131   3.675
  491POX    C2M 8619   1.572   7.246   3.634
  491POX    C2N 8620   1.632   7.383   3.604
  491POX    C2O 8621   1.540   7.496   3.555
  491POX    C2P 8622   1.639   7.612   3.539
  492CHL    CN1 8623   1.972   5.685   4.739
  492CHL    CN2 8624   1.773   5.612   4.863
  492CHL    CN3 8625   1.905   5.453   4.752
  492CHL    NTM 8626   1.911   5.582   4.823
  492CHL     CB 8627   2.008   5.562   4.932
  493PJ2     CA 8628   1.970   5.477   5.052
  493PJ2     OA 8629   1.928   5.342   5.031
  493PJ2      P 8630   1.889   5.265   5.168
  493PJ2     OB 8631   2.005   5.209   5.240
  493PJ2     HB 8632   2.067   5.164   5.176
  493PJ2     OG 8633   1.797   5.343   5.254
  493PJ2     HG 8634   1.856   5.416   5.289
  493PJ2     OD 8635   1.800   5.147   5.105
  494POX     CD 8636   1.887   5.048   5.050
  494POX     CE 8637   1.847   4.994   4.912
  494POX     OE 8638   1.929   4.882   4.876
  494POX    C1A 8639   1.876   4.762   4.899
  494POX    O1A 8640   1.774   4.756   4.967
  494POX    C1B 8641   1.951   4.655   4.829
  494POX    C1C 8642   1.895   4.616   4.692
  494POX    C1D 8643   1.934   4.713   4.580
  494POX    C1E 8644   2.083   4.699   4.548
  494POX    C1F 8645   2.153   4.819   4.482
  494POX    C1G 8646   2.090   4.876   4.355
  494POX    C1H 8647   2.153   5.007   4.308
  494POX    C1I 8648   2.302   5.002   4.270
  494POX    C1J 8649   2.368   5.117   4.287
  494POX    C1K 8650   2.303   5.246   4.338
  494POX    C1L 8651   2.401   5.359   4.371
  494POX    C1M 8652   2.437   5.444   4.249
  494POX    C1N 8653   2.510   5.566   4.306
  494POX    C1O 8654   2.507   5.682   4.206
  494POX    C1P 8655   2.564   5.813   4.262
  494POX    C1Q 8656   2.489   5.924   4.189
  494POX    C1R 8657   2.543   6.056   4.246
  494POX     CZ 8658   1.845   5.103   4.804
  494POX     OZ 8659   1.800   5.070   4.672
  494POX    C2A 8660   1.863   5.128   4.571
  494POX    O2A 8661   1.972   5.184   4.588
  494POX    C2B 8662   1.801   5.117   4.437
  494POX    C2C 8663   1.756   5.258   4.397
  494POX    C2D 8664   1.731   5.268   4.246
  494POX    C2E 8665   1.859   5.282   4.163
  494POX    C2F 8666   1.861   5.325   4.016
  494POX    C2G 8667   2.002   5.316   3.958
  494POX    C2H 8668   2.082   5.188   3.981
  494POX    C2I 8669   2.209   5.195   3.896
  494POX    C2J 8670   2.303   5.308   3.940
  494POX    C2K 8671   2.388   5.362   3.824
  494POX    C2L 8672   2.478   5.483   3.846
  494POX    C2M 8673   2.512   5.559   3.717
  494POX    C2N 8674   2.488   5.709   3.736
  494POX    C2O 8675   2.609   5.771   3.807
  494POX    C2P 8676   2.608   5.923   3.801
  495CHL    CN1 8677   1.435   3.084   5.767
  495CHL    CN2 8678   1.505   3.196   5.572
  495CHL    CN3 8679   1.625   3.214   5.784
  495CHL    NTM 8680   1.494   3.210   5.718
  495CHL     CB 8681   1.419   3.330   5.756
  496PJ2     CA 8682   1.437   3.459   5.676
  496PJ2     OA 8683   1.574   3.498   5.668
  496PJ2      P 8684   1.607   3.649   5.621
  496PJ2     OB 8685   1.501   3.728   5.689
  496PJ2     HB 8686   1.424   3.675   5.722
  496PJ2     OG 8687   1.745   3.672   5.668
  496PJ2     HG 8688   1.747   3.718   5.757
  496PJ2     OD 8689   1.579   3.632   5.463
  497POX     CD 8690   1.686   3.632   5.369
  497POX     CE 8691   1.675   3.544   5.244
  497POX     OE 8692   1.796   3.558   5.169
  497POX    C1A 8693   1.901   3.478   5.186
  497POX    O1A 8694   1.906   3.393   5.274
  497POX    C1B 8695   2.014   3.534   5.108
  497POX    C1C 8696   2.101   3.428   5.041
  497POX    C1D 8697   2.189   3.490   4.932
  497POX    C1E 8698   2.251   3.379   4.847
  497POX    C1F 8699   2.323   3.436   4.725
  497POX    C1G 8700   2.373   3.323   4.635
  497POX    C1H 8701   2.428   3.383   4.505
  497POX    C1I 8702   2.323   3.383   4.394
  497POX    C1J 8703   2.336   3.460   4.287
  497POX    C1K 8704   2.438   3.571   4.255
  497POX    C1L 8705   2.535   3.510   4.154
  497POX    C1M 8706   2.656   3.598   4.121
  497POX    C1N 8707   2.622   3.694   4.007
  497POX    C1O 8708   2.611   3.610   3.880
  497POX    C1P 8709   2.609   3.703   3.758
  497POX    C1Q 8710   2.577   3.629   3.628
  497POX    C1R 8711   2.433   3.577   3.625
  497POX     CZ 8712   1.552   3.592   5.167
  497POX     OZ 8713   1.521   3.541   5.037
  497POX    C2A 8714   1.429   3.613   4.973
  497POX    O2A 8715   1.346   3.677   5.036
  497POX    C2B 8716   1.423   3.585   4.828
  497POX    C2C 8717   1.309   3.632   4.738
  497POX    C2D 8718   1.331   3.580   4.596
  497POX    C2E 8719   1.442   3.658   4.525
  497POX    C2F 8720   1.436   3.619   4.377
  497POX    C2G 8721   1.504   3.717   4.281
  497POX    C2H 8722   1.431   3.851   4.288
  497POX    C2I 8723   1.503   3.974   4.232
  497POX    C2J 8724   1.424   4.100   4.270
  497POX    C2K 8725   1.437   4.151   4.414
  497POX    C2L 8726   1.303   4.130   4.486
  497POX    C2M 8727   1.312   4.199   4.622
  497POX    C2N 8728   1.396   4.133   4.732
  497POX    C2O 8729   1.313   4.016   4.786
  497POX    C2P 8730   1.362   3.960   4.919
  498CHL    CN1 8731   3.887   2.460   5.299
  498CHL    CN2 8732   3.970   2.680   5.339
  498CHL    CN3 8733   4.080   2.546   5.192
  498CHL    NTM 8734   4.009   2.539   5.320
  498CHL     CB 8735   4.066   2.484   5.443
  499PJ2     CA 8736   4.123   2.342   5.449
  499PJ2     OA 8737   4.021   2.243   5.433
  499PJ2      P 8738   4.094   2.100   5.436
  499PJ2     OB 8739   4.197   2.100   5.543
  499PJ2     HB 8740   4.232   2.194   5.547
  499PJ2     OG 8741   3.986   1.999   5.433
  499PJ2     HG 8742   3.897   2.044   5.421
  499PJ2     OD 8743   4.166   2.103   5.292
  500POX     CD 8744   4.093   2.099   5.169
  500POX     CE 8745   4.163   2.157   5.046
  500POX     OE 8746   4.084   2.130   4.931
  500POX    C1A 8747   3.992   2.222   4.904
  500POX    O1A 8748   3.981   2.318   4.981
  500POX    C1B 8749   3.902   2.197   4.790
  500POX    C1C 8750   3.983   2.221   4.662
  500POX    C1D 8751   3.904   2.252   4.535
  500POX    C1E 8752   4.005   2.283   4.424
  500POX    C1F 8753   3.944   2.239   4.291
  500POX    C1G 8754   4.028   2.275   4.168
  500POX    C1H 8755   3.943   2.262   4.042
  500POX    C1I 8756   4.014   2.295   3.910
  500POX    C1J 8757   3.969   2.309   3.786
  500POX    C1K 8758   3.820   2.293   3.754
  500POX    C1L 8759   3.796   2.266   3.605
  500POX    C1M 8760   3.803   2.383   3.507
  500POX    C1N 8761   3.729   2.372   3.374
  500POX    C1O 8762   3.795   2.272   3.278
  500POX    C1P 8763   3.732   2.277   3.139
  500POX    C1Q 8764   3.770   2.157   3.053
  500POX    C1R 8765   3.704   2.165   2.915
  500POX     CZ 8766   4.302   2.093   5.047
  500POX     OZ 8767   4.372   2.091   4.923
  500POX    C2A 8768   4.375   1.987   4.839
  500POX    O2A 8769   4.353   1.876   4.886
  500POX    C2B 8770   4.457   2.019   4.720
  500POX    C2C 8771   4.372   2.054   4.598
  500POX    C2D 8772   4.461   2.079   4.476
  500POX    C2E 8773   4.372   2.160   4.383
  500POX    C2F 8774   4.454   2.184   4.255
  500POX    C2G 8775   4.376   2.276   4.161
  500POX    C2H 8776   4.463   2.307   4.039
  500POX    C2I 8777   4.502   2.196   3.941
  500POX    C2J 8778   4.383   2.135   3.866
  500POX    C2K 8779   4.418   2.040   3.751
  500POX    C2L 8780   4.491   2.111   3.637
  500POX    C2M 8781   4.509   2.013   3.521
  500POX    C2N 8782   4.627   2.051   3.430
  500POX    C2O 8783   4.605   2.177   3.346
  500POX    C2P 8784   4.719   2.229   3.258
  501CHL    CN1 8785   0.449   7.395   5.071
  501CHL    CN2 8786   0.413   7.319   5.283
  501CHL    CN3 8787   0.343   7.181   5.104
  501CHL    NTM 8788   0.450   7.270   5.150
  501CHL     CB 8789   0.575   7.195   5.130
  502PJ2     CA 8790   0.704   7.238   5.200
  502PJ2     OA 8791   0.753   7.370   5.176
  502PJ2      P 8792   0.882   7.401   5.267
  502PJ2     OB 8793   0.918   7.544   5.271
  502PJ2     HB 8794   0.831   7.592   5.270
  502PJ2     OG 8795   0.871   7.316   5.388
  502PJ2     HG 8796   0.934   7.346   5.459
  502PJ2     OD 8797   0.999   7.330   5.182
  503POX     CD 8798   1.015   7.369   5.045
  503POX     CE 8799   1.129   7.300   4.970
  503POX     OE 8800   1.134   7.358   4.839
  503POX    C1A 8801   1.178   7.480   4.812
  503POX    O1A 8802   1.227   7.552   4.899
  503POX    C1B 8803   1.173   7.507   4.666
  503POX    C1C 8804   1.188   7.656   4.639
  503POX    C1D 8805   1.335   7.699   4.630
  503POX    C1E 8806   1.335   7.839   4.568
  503POX    C1F 8807   1.482   7.882   4.579
  503POX    C1G 8808   1.530   7.999   4.494
  503POX    C1H 8809   1.671   8.041   4.536
  503POX    C1I 8810   1.722   8.161   4.456
  503POX    C1J 8811   1.809   8.153   4.356
  503POX    C1K 8812   1.879   8.026   4.307
  503POX    C1L 8813   1.827   7.984   4.170
  503POX    C1M 8814   1.926   7.919   4.073
  503POX    C1N 8815   1.873   7.933   3.930
  503POX    C1O 8816   1.982   7.885   3.835
  503POX    C1P 8817   1.972   7.736   3.802
  503POX    C1Q 8818   2.061   7.690   3.687
  503POX    C1R 8819   2.017   7.762   3.559
  503POX     CZ 8820   1.111   7.149   4.979
  503POX     OZ 8821   1.211   7.079   4.904
  503POX    C2A 8822   1.207   6.949   4.929
  503POX    O2A 8823   1.190   6.902   5.041
  503POX    C2B 8824   1.263   6.884   4.808
  503POX    C2C 8825   1.147   6.850   4.714
  503POX    C2D 8826   1.191   6.861   4.568
  503POX    C2E 8827   1.083   6.852   4.460
  503POX    C2F 8828   1.155   6.860   4.325
  503POX    C2G 8829   1.049   6.842   4.217
  503POX    C2H 8830   1.110   6.774   4.094
  503POX    C2I 8831   1.019   6.710   3.990
  503POX    C2J 8832   1.101   6.637   3.883
  503POX    C2K 8833   1.017   6.575   3.771
  503POX    C2L 8834   1.101   6.491   3.675
  503POX    C2M 8835   1.061   6.493   3.528
  503POX    C2N 8836   0.912   6.482   3.493
  503POX    C2O 8837   0.900   6.489   3.341
  503POX    C2P 8838   0.913   6.633   3.289
  504CHL    CN1 8839   3.056   6.510   5.558
  504CHL    CN2 8840   3.050   6.724   5.470
  504CHL    CN3 8841   2.885   6.640   5.618
  504CHL    NTM 8842   3.030   6.650   5.595
  504CHL     CB 8843   3.110   6.715   5.700
  505PJ2     CA 8844   3.262   6.717   5.709
  505PJ2     OA 8845   3.322   6.771   5.590
  505PJ2      P 8846   3.474   6.821   5.605
  505PJ2     OB 8847   3.493   6.856   5.747
  505PJ2     HB 8848   3.560   6.930   5.743
  505PJ2     OG 8849   3.555   6.717   5.537
  505PJ2     HG 8850   3.651   6.744   5.540
  505PJ2     OD 8851   3.462   6.954   5.515
  506POX     CD 8852   3.472   6.941   5.373
  506POX     CE 8853   3.525   7.074   5.317
  506POX     OE 8854   3.553   7.065   5.177
  506POX    C1A 8855   3.537   7.173   5.100
  506POX    O1A 8856   3.516   7.287   5.142
  506POX    C1B 8857   3.554   7.125   4.961
  506POX    C1C 8858   3.652   7.223   4.896
  506POX    C1D 8859   3.650   7.193   4.746
  506POX    C1E 8860   3.761   7.275   4.679
  506POX    C1F 8861   3.789   7.249   4.531
  506POX    C1G 8862   3.656   7.224   4.460
  506POX    C1H 8863   3.675   7.276   4.318
  506POX    C1I 8864   3.673   7.429   4.308
  506POX    C1J 8865   3.717   7.489   4.198
  506POX    C1K 8866   3.762   7.423   4.067
  506POX    C1L 8867   3.689   7.480   3.945
  506POX    C1M 8868   3.744   7.442   3.807
  506POX    C1N 8869   3.704   7.304   3.754
  506POX    C1O 8870   3.754   7.284   3.611
  506POX    C1P 8871   3.704   7.152   3.553
  506POX    C1Q 8872   3.735   7.157   3.403
  506POX    C1R 8873   3.680   7.036   3.327
  506POX     CZ 8874   3.647   7.119   5.397
  506POX     OZ 8875   3.773   7.063   5.359
  506POX    C2A 8876   3.860   7.138   5.291
  506POX    O2A 8877   3.845   7.252   5.248
  506POX    C2B 8878   3.971   7.048   5.252
  506POX    C2C 8879   3.938   6.958   5.133
  506POX    C2D 8880   4.066   6.881   5.098
  506POX    C2E 8881   4.182   6.962   5.039
  506POX    C2F 8882   4.147   7.005   4.897
  506POX    C2G 8883   4.162   6.880   4.809
  506POX    C2H 8884   4.072   6.902   4.688
  506POX    C2I 8885   4.056   6.783   4.593
  506POX    C2J 8886   3.971   6.829   4.475
  506POX    C2K 8887   3.976   6.738   4.352
[truncated: 1,342,967 more chars]
