# Supplementary material for: Arginine Residues Modulate the Membrane Interactions of pHLIP Peptides
Source: J Chem Inf Model. 2023 Jul 3;63(14):4433–46. doi: 10.1021/acs.jcim.3c00360 (PMC10369490; doi:10.1021/acs.jcim.3c00360)
Supplement: Supplementary file 2 — ci3c00360_si_002.zip [file ci3c00360_si_002.zip › Simulation_files/R17/start_rep4.gro]

Generated by trjconv : Protein t= 85000.00000
38730
    1ALA      N    1   0.881   5.220   1.700
    1ALA     H1    2   0.905   5.313   1.675
    1ALA     H2    3   0.859   5.213   1.797
    1ALA     H3    4   0.963   5.169   1.674
    1ALA     CA    5   0.766   5.186   1.614
    1ALA     CB    6   0.641   5.146   1.693
    1ALA      C    7   0.738   5.311   1.531
    1ALA      O    8   0.748   5.421   1.585
    2AS4      N    9   0.674   5.295   1.415
    2AS4      H   10   0.607   5.222   1.406
    2AS4     CA   11   0.640   5.406   1.325
    2AS4     CB   12   0.602   5.340   1.193
    2AS4     CG   13   0.613   5.419   1.063
    2AS4    OD1   14   0.550   5.523   1.035
    2AS4   HD11   15   0.532   5.530   0.937
    2AS4   HD12   16   0.522   5.565   1.122
    2AS4    OD2   17   0.683   5.367   0.973
    2AS4   HD21   18   0.677   5.431   0.897
    2AS4   HD22   19   0.747   5.304   1.018
    2AS4      C   20   0.525   5.494   1.375
    2AS4      O   21   0.441   5.437   1.444
    3ASN      N   22   0.500   5.614   1.322
    3ASN      H   23   0.543   5.630   1.233
    3ASN     CA   24   0.434   5.733   1.377
    3ASN     CB   25   0.465   5.855   1.290
    3ASN     CG   26   0.614   5.889   1.293
    3ASN    OD1   27   0.697   5.847   1.212
    3ASN    ND2   28   0.663   5.952   1.400
    3ASN   HD21   29   0.611   5.995   1.474
    3ASN   HD22   30   0.763   5.956   1.397
    3ASN      C   31   0.285   5.718   1.410
    3ASN      O   32   0.258   5.732   1.529
    4ASN      N   33   0.203   5.668   1.318
    4ASN      H   34   0.234   5.642   1.227
    4ASN     CA   35   0.058   5.649   1.337
    4ASN     CB   36  -0.031   5.659   1.214
    4ASN     CG   37  -0.176   5.651   1.261
    4ASN    OD1   38  -0.240   5.546   1.257
    4ASN    ND2   39  -0.235   5.769   1.272
    4ASN   HD21   40  -0.188   5.857   1.274
    4ASN   HD22   41  -0.331   5.777   1.244
    4ASN      C   42   0.028   5.530   1.429
    4ASN      O   43  -0.044   5.557   1.525
    5PRO      N   44   0.080   5.410   1.407
    5PRO     CA   45   0.064   5.305   1.509
    5PRO     CB   46   0.113   5.176   1.443
    5PRO     CG   47   0.175   5.214   1.309
    5PRO     CD   48   0.116   5.352   1.277
    5PRO      C   49   0.131   5.332   1.644
    5PRO      O   50   0.095   5.266   1.741
    6PHE      N   51   0.219   5.431   1.659
    6PHE      H   52   0.269   5.475   1.585
    6PHE     CA   53   0.269   5.459   1.794
    6PHE     CB   54   0.396   5.545   1.785
    6PHE     CG   55   0.478   5.567   1.912
    6PHE    CD1   56   0.581   5.475   1.930
    6PHE    HD1   57   0.586   5.378   1.881
    6PHE    CD2   58   0.452   5.668   2.003
    6PHE    HD2   59   0.370   5.733   1.971
    6PHE    CE1   60   0.662   5.489   2.042
    6PHE    HE1   61   0.749   5.427   2.064
    6PHE    CE2   62   0.527   5.671   2.120
    6PHE    HE2   63   0.513   5.754   2.190
    6PHE     CZ   64   0.636   5.587   2.137
    6PHE     HZ   65   0.701   5.593   2.225
    6PHE      C   66   0.174   5.539   1.883
    6PHE      O   67   0.166   5.509   2.002
    7ILE      N   68   0.111   5.643   1.828
    7ILE      H   69   0.148   5.677   1.741
    7ILE     CA   70   0.008   5.713   1.905
    7ILE     CB   71  -0.019   5.850   1.842
    7ILE    CG1   72  -0.112   5.939   1.924
    7ILE    CG2   73  -0.069   5.835   1.698
    7ILE     CD   74  -0.124   6.083   1.873
    7ILE      C   75  -0.114   5.624   1.929
    7ILE      O   76  -0.182   5.646   2.029
    8TYR      N   77  -0.148   5.538   1.834
    8TYR      H   78  -0.107   5.559   1.745
    8TYR     CA   79  -0.256   5.439   1.850
    8TYR     CB   80  -0.320   5.404   1.715
    8TYR     CG   81  -0.430   5.497   1.665
    8TYR    CD1   82  -0.393   5.617   1.605
    8TYR    HD1   83  -0.293   5.614   1.562
    8TYR    CD2   84  -0.566   5.470   1.683
    8TYR    HD2   85  -0.592   5.366   1.702
    8TYR    CE1   86  -0.488   5.709   1.563
    8TYR    HE1   87  -0.459   5.813   1.552
    8TYR    CE2   88  -0.660   5.564   1.644
    8TYR    HE2   89  -0.762   5.543   1.676
    8TYR     CZ   90  -0.624   5.680   1.577
    8TYR     OH   91  -0.718   5.767   1.532
    8TYR     HH   92  -0.683   5.820   1.455
    8TYR      C   93  -0.234   5.309   1.928
    8TYR      O   94  -0.263   5.194   1.896
    9ALA      N   95  -0.197   5.334   2.053
    9ALA      H   96  -0.200   5.413   2.114
    9ALA     CA   97  -0.177   5.223   2.147
    9ALA     CB   98  -0.067   5.258   2.247
    9ALA      C   99  -0.305   5.168   2.211
    9ALA      O  100  -0.312   5.152   2.332
   10THR      N  101  -0.404   5.139   2.126
   10THR      H  102  -0.393   5.124   2.028
   10THR     CA  103  -0.543   5.119   2.168
   10THR     CB  104  -0.653   5.158   2.069
   10THR    OG1  105  -0.601   5.126   1.940
   10THR    HG1  106  -0.661   5.078   1.876
   10THR    CG2  107  -0.714   5.298   2.083
   10THR      C  108  -0.582   4.983   2.227
   10THR      O  109  -0.678   4.913   2.194
   11TYR      N  110  -0.509   4.952   2.333
   11TYR      H  111  -0.453   5.025   2.373
   11TYR     CA  112  -0.534   4.838   2.423
   11TYR     CB  113  -0.397   4.785   2.463
   11TYR     CG  114  -0.294   4.754   2.354
   11TYR    CD1  115  -0.281   4.628   2.298
   11TYR    HD1  116  -0.367   4.565   2.319
   11TYR    CD2  117  -0.213   4.858   2.310
   11TYR    HD2  118  -0.204   4.949   2.370
   11TYR    CE1  119  -0.200   4.611   2.185
   11TYR    HE1  120  -0.190   4.516   2.133
   11TYR    CE2  121  -0.134   4.843   2.197
   11TYR    HE2  122  -0.075   4.927   2.160
   11TYR     CZ  123  -0.130   4.719   2.134
   11TYR     OH  124  -0.040   4.691   2.036
   11TYR     HH  125   0.017   4.772   2.018
   11TYR      C  126  -0.628   4.858   2.542
   11TYR      O  127  -0.592   4.912   2.648
   12ALA      N  128  -0.757   4.829   2.529
   12ALA      H  129  -0.792   4.815   2.436
   12ALA     CA  130  -0.857   4.841   2.635
   12ALA     CB  131  -0.993   4.877   2.576
   12ALA      C  132  -0.870   4.721   2.728
   12ALA      O  133  -0.844   4.737   2.848
   13AS4      N  134  -0.893   4.607   2.662
   13AS4      H  135  -0.860   4.599   2.569
   13AS4     CA  136  -0.909   4.473   2.720
   13AS4     CB  137  -0.935   4.373   2.607
   13AS4     CG  138  -0.824   4.346   2.504
   13AS4    OD1  139  -0.750   4.443   2.473
   13AS4   HD11  140  -0.703   4.409   2.392
   13AS4   HD12  141  -0.775   4.516   2.536
   13AS4    OD2  142  -0.815   4.226   2.472
   13AS4   HD21  143  -0.739   4.210   2.408
   13AS4   HD22  144  -0.881   4.167   2.518
   13AS4      C  145  -0.802   4.422   2.816
   13AS4      O  146  -0.818   4.314   2.873
   14LEU      N  147  -0.684   4.482   2.813
   14LEU      H  148  -0.681   4.558   2.748
   14LEU     CA  149  -0.562   4.453   2.890
   14LEU     CB  150  -0.454   4.546   2.835
   14LEU     CG  151  -0.306   4.507   2.846
   14LEU    CD1  152  -0.290   4.386   2.754
   14LEU    CD2  153  -0.211   4.621   2.810
   14LEU      C  154  -0.582   4.487   3.038
   14LEU      O  155  -0.547   4.400   3.118
   15THR      N  156  -0.658   4.592   3.067
   15THR      H  157  -0.707   4.644   2.996
   15THR     CA  158  -0.657   4.652   3.201
   15THR     CB  159  -0.726   4.788   3.199
   15THR    OG1  160  -0.864   4.782   3.161
   15THR    HG1  161  -0.880   4.827   3.073
   15THR    CG2  162  -0.648   4.882   3.107
   15THR      C  163  -0.700   4.565   3.320
   15THR      O  164  -0.627   4.561   3.420
   16PHE      N  165  -0.813   4.499   3.302
   16PHE      H  166  -0.881   4.527   3.234
   16PHE     CA  167  -0.867   4.392   3.388
   16PHE     CB  168  -1.017   4.377   3.362
   16PHE     CG  169  -1.061   4.278   3.254
   16PHE    CD1  170  -1.089   4.145   3.285
   16PHE    HD1  171  -1.080   4.108   3.387
   16PHE    CD2  172  -1.061   4.327   3.124
   16PHE    HD2  173  -1.053   4.434   3.106
   16PHE    CE1  174  -1.124   4.065   3.177
   16PHE    HE1  175  -1.145   3.958   3.186
   16PHE    CE2  176  -1.092   4.250   3.012
   16PHE    HE2  177  -1.082   4.270   2.905
   16PHE     CZ  178  -1.125   4.121   3.050
   16PHE     HZ  179  -1.161   4.061   2.967
   16PHE      C  180  -0.789   4.260   3.395
   16PHE      O  181  -0.794   4.199   3.502
   17AR4      N  182  -0.707   4.222   3.298
   17AR4      H  183  -0.662   4.282   3.232
   17AR4     CA  184  -0.665   4.082   3.283
   17AR4     CB  185  -0.614   4.052   3.142
   17AR4     CG  186  -0.730   3.979   3.073
   17AR4     CD  187  -0.690   3.938   2.932
   17AR4     NE  188  -0.656   4.052   2.846
   17AR4     HE  189  -0.728   4.121   2.837
   17AR4     CZ  190  -0.556   4.056   2.756
   17AR4    NH1  191  -0.476   3.952   2.728
   17AR4   HH11  192  -0.489   3.861   2.768
   17AR4   HH12  193  -0.404   3.963   2.659
   17AR4    NH2  194  -0.563   4.145   2.657
   17AR4   HH21  195  -0.648   4.193   2.634
   17AR4   HH22  196  -0.483   4.154   2.598
   17AR4      C  197  -0.577   4.026   3.395
   17AR4      O  198  -0.616   3.919   3.442
   18PRO      N  199  -0.472   4.090   3.446
   18PRO     CA  200  -0.396   4.054   3.566
   18PRO     CB  201  -0.277   4.150   3.574
   18PRO     CG  202  -0.255   4.197   3.430
   18PRO     CD  203  -0.397   4.192   3.372
   18PRO      C  204  -0.474   4.070   3.696
   18PRO      O  205  -0.484   3.979   3.778
   19LEU      N  206  -0.559   4.173   3.696
   19LEU      H  207  -0.548   4.256   3.642
   19LEU     CA  208  -0.648   4.202   3.810
   19LEU     CB  209  -0.712   4.340   3.800
   19LEU     CG  210  -0.608   4.452   3.813
   19LEU    CD1  211  -0.678   4.586   3.791
   19LEU    CD2  212  -0.548   4.454   3.953
   19LEU      C  213  -0.750   4.090   3.831
   19LEU      O  214  -0.735   4.025   3.934
   20LEU      N  215  -0.823   4.052   3.726
   20LEU      H  216  -0.824   4.094   3.635
   20LEU     CA  217  -0.922   3.944   3.732
   20LEU     CB  218  -0.983   3.932   3.592
   20LEU     CG  219  -1.091   3.825   3.573
   20LEU    CD1  220  -1.221   3.864   3.643
   20LEU    CD2  221  -1.128   3.791   3.428
   20LEU      C  222  -0.859   3.810   3.770
   20LEU      O  223  -0.911   3.747   3.862
   21LEU      N  224  -0.748   3.781   3.704
   21LEU      H  225  -0.726   3.820   3.614
   21LEU     CA  226  -0.676   3.655   3.728
   21LEU     CB  227  -0.576   3.622   3.617
   21LEU     CG  228  -0.656   3.559   3.504
   21LEU    CD1  229  -0.740   3.651   3.415
   21LEU    CD2  230  -0.539   3.503   3.423
   21LEU      C  231  -0.629   3.644   3.873
   21LEU      O  232  -0.658   3.548   3.944
   22LEU      N  233  -0.570   3.753   3.921
   22LEU      H  234  -0.561   3.840   3.873
   22LEU     CA  235  -0.528   3.753   4.062
   22LEU     CB  236  -0.432   3.869   4.089
   22LEU     CG  237  -0.286   3.826   4.081
   22LEU    CD1  238  -0.212   3.868   3.954
   22LEU    CD2  239  -0.217   3.863   4.212
   22LEU      C  240  -0.643   3.751   4.163
   22LEU      O  241  -0.640   3.681   4.264
   23AS1      N  242  -0.743   3.836   4.143
   23AS1      H  243  -0.748   3.907   4.073
   23AS1     CA  244  -0.863   3.832   4.228
   23AS1     CB  245  -0.962   3.944   4.196
   23AS1     CG  246  -0.926   4.079   4.258
   23AS1    OD1  247  -0.965   4.121   4.367
   23AS1   HD11  248  -0.893   4.176   4.408
   23AS1   HD12  249  -1.063   4.100   4.376
   23AS1    OD2  250  -0.848   4.156   4.177
   23AS1   HD21  251  -0.771   4.200   4.224
   23AS1   HD22  252  -0.887   4.143   4.086
   23AS1      C  253  -0.943   3.702   4.227
   23AS1      O  254  -0.972   3.656   4.338
   24LEU      N  255  -0.947   3.635   4.113
   24LEU      H  256  -0.922   3.676   4.025
   24LEU     CA  257  -1.009   3.502   4.116
   24LEU     CB  258  -1.056   3.469   3.974
   24LEU     CG  259  -1.202   3.508   3.948
   24LEU    CD1  260  -1.241   3.470   3.805
   24LEU    CD2  261  -1.298   3.465   4.059
   24LEU      C  262  -0.918   3.396   4.177
   24LEU      O  263  -0.960   3.315   4.260
   25ALA      N  264  -0.788   3.412   4.154
   25ALA      H  265  -0.739   3.466   4.086
   25ALA     CA  266  -0.692   3.322   4.220
   25ALA     CB  267  -0.553   3.364   4.170
   25ALA      C  268  -0.699   3.340   4.372
   25ALA      O  269  -0.710   3.240   4.443
   26LEU      N  270  -0.720   3.463   4.418
   26LEU      H  271  -0.703   3.552   4.376
   26LEU     CA  272  -0.748   3.487   4.560
   26LEU     CB  273  -0.771   3.637   4.578
   26LEU     CG  274  -0.638   3.700   4.621
   26LEU    CD1  275  -0.615   3.831   4.546
   26LEU    CD2  276  -0.614   3.721   4.771
   26LEU      C  277  -0.863   3.408   4.623
   26LEU      O  278  -0.849   3.328   4.716
   27LEU      N  279  -0.971   3.412   4.547
   27LEU      H  280  -0.960   3.457   4.458
   27LEU     CA  281  -1.097   3.350   4.590
   27LEU     CB  282  -1.212   3.422   4.519
   27LEU     CG  283  -1.319   3.485   4.609
   27LEU    CD1  284  -1.398   3.596   4.540
   27LEU    CD2  285  -1.408   3.380   4.676
   27LEU      C  286  -1.100   3.197   4.585
   27LEU      O  287  -1.135   3.131   4.683
   28VAL      N  288  -1.046   3.141   4.478
   28VAL      H  289  -1.011   3.203   4.408
   28VAL     CA  290  -1.016   2.997   4.464
   28VAL     CB  291  -0.958   2.969   4.325
   28VAL    CG1  292  -0.896   2.830   4.309
   28VAL    CG2  293  -1.066   2.990   4.219
   28VAL      C  294  -0.929   2.943   4.578
   28VAL      O  295  -0.954   2.838   4.637
   29AS1      N  296  -0.811   3.000   4.604
   29AS1      H  297  -0.774   3.059   4.532
   29AS1     CA  298  -0.726   2.983   4.723
   29AS1     CB  299  -0.614   3.086   4.729
   29AS1     CG  300  -0.499   3.054   4.825
   29AS1    OD1  301  -0.515   3.082   4.944
   29AS1   HD11  302  -0.422   3.079   4.980
   29AS1   HD12  303  -0.606   3.064   4.980
   29AS1    OD2  304  -0.374   3.020   4.785
   29AS1   HD21  305  -0.317   2.972   4.852
   29AS1   HD22  306  -0.386   3.042   4.688
   29AS1      C  307  -0.804   2.997   4.854
   29AS1      O  308  -0.785   2.916   4.944
   30TRP      N  309  -0.870   3.110   4.878
   30TRP      H  310  -0.875   3.181   4.808
   30TRP     CA  311  -0.955   3.125   4.997
   30TRP     CB  312  -1.017   3.265   4.998
   30TRP     CG  313  -1.104   3.301   5.118
   30TRP    CD1  314  -1.066   3.340   5.240
   30TRP    HD1  315  -0.966   3.343   5.282
   30TRP    CD2  316  -1.237   3.341   5.110
   30TRP    NE1  317  -1.158   3.418   5.296
   30TRP    HE1  318  -1.146   3.471   5.380
   30TRP    CE2  319  -1.269   3.415   5.223
   30TRP    CE3  320  -1.337   3.322   5.016
   30TRP    HE3  321  -1.326   3.252   4.933
   30TRP    CZ2  322  -1.394   3.475   5.238
   30TRP    HZ2  323  -1.404   3.540   5.325
   30TRP    CZ3  324  -1.460   3.386   5.033
   30TRP    HZ3  325  -1.521   3.399   4.944
   30TRP    CH2  326  -1.496   3.462   5.144
   30TRP    HH2  327  -1.594   3.506   5.159
   30TRP      C  328  -1.062   3.022   5.034
   30TRP      O  329  -1.081   2.973   5.145
   31AS1      N  330  -1.136   2.985   4.930
   31AS1      H  331  -1.120   3.010   4.834
   31AS1     CA  332  -1.243   2.886   4.946
   31AS1     CB  333  -1.323   2.894   4.816
   31AS1     CG  334  -1.438   2.996   4.815
   31AS1    OD1  335  -1.466   3.048   4.922
   31AS1   HD11  336  -1.539   3.111   4.897
   31AS1   HD12  337  -1.411   3.009   4.997
   31AS1    OD2  338  -1.484   3.031   4.692
   31AS1   HD21  339  -1.559   3.094   4.715
   31AS1   HD22  340  -1.455   2.972   4.617
   31AS1      C  341  -1.194   2.745   4.979
   31AS1      O  342  -1.083   2.699   4.953
   32AS4      N  343  -1.277   2.679   5.059
   32AS4      H  344  -1.366   2.711   5.091
   32AS4     CA  345  -1.241   2.549   5.118
   32AS4     CB  346  -1.317   2.535   5.250
   32AS4     CG  347  -1.274   2.415   5.335
   32AS4    OD1  348  -1.350   2.334   5.388
   32AS4   HD11  349  -1.299   2.249   5.397
   32AS4   HD12  350  -1.435   2.376   5.420
   32AS4    OD2  351  -1.141   2.400   5.354
   32AS4   HD21  352  -1.132   2.329   5.425
   32AS4   HD22  353  -1.094   2.451   5.282
   32AS4      C  354  -1.266   2.425   5.033
   32AS4      O  355  -1.379   2.378   5.019
   32AS4   HO11  356  -1.372   2.301   4.956
   32AS4   HO12  357  -1.439   2.423   5.085
   32AS4     O2  358  -1.150   2.369   4.988
   32AS4   HO21  359  -1.183   2.305   4.919
   32AS4   HO22  360  -1.081   2.411   5.046
   33CHL    CN1  361   6.670   4.467   1.507
   33CHL    CN2  362   6.689   4.338   1.698
   33CHL    CN3  363   6.870   4.491   1.618
   33CHL    NTM  364   6.768   4.390   1.586
   33CHL     CB  365   6.821   4.286   1.497
   34PJ2     CA  366   6.900   4.169   1.555
   34PJ2     OA  367   6.832   4.061   1.620
   34PJ2      P  368   6.925   3.980   1.724
   34PJ2     OB  369   6.866   3.844   1.736
   34PJ2     HB  370   6.918   3.784   1.797
   34PJ2     OG  371   7.065   3.999   1.680
   34PJ2     HG  372   7.070   4.017   1.582
   34PJ2     OD  373   6.907   4.055   1.865
   35POX     CD  374   6.781   4.030   1.928
   35POX     CE  375   6.779   4.070   2.075
   35POX     OE  376   6.649   4.058   2.133
   35POX    C1A  377   6.618   3.948   2.200
   35POX    O1A  378   6.697   3.856   2.220
   35POX    C1B  379   6.479   3.960   2.249
   35POX    C1C  380   6.461   3.932   2.398
   35POX    C1D  381   6.314   3.910   2.431
   35POX    C1E  382   6.295   3.826   2.558
   35POX    C1F  383   6.143   3.826   2.577
   35POX    C1G  384   6.106   3.774   2.716
   35POX    C1H  385   5.961   3.813   2.743
   35POX    C1I  386   5.928   3.785   2.890
   35POX    C1J  387   5.871   3.861   2.983
   35POX    C1K  388   5.840   4.007   2.950
   35POX    C1L  389   5.747   4.054   3.062
   35POX    C1M  390   5.746   4.207   3.075
   35POX    C1N  391   5.670   4.264   3.195
   35POX    C1O  392   5.724   4.400   3.239
   35POX    C1P  393   5.625   4.465   3.336
   35POX    C1Q  394   5.604   4.615   3.313
   35POX    C1R  395   5.467   4.671   3.351
   35POX     CZ  396   6.834   4.212   2.090
   35POX     OZ  397   6.831   4.258   2.226
   35POX    C2A  398   6.755   4.364   2.249
   35POX    O2A  399   6.734   4.449   2.162
   35POX    C2B  400   6.723   4.375   2.393
   35POX    C2C  401   6.612   4.283   2.443
   35POX    C2D  402   6.568   4.317   2.585
   35POX    C2E  403   6.453   4.230   2.635
   35POX    C2F  404   6.451   4.224   2.788
   35POX    C2G  405   6.370   4.098   2.819
   35POX    C2H  406   6.315   4.120   2.960
   35POX    C2I  407   6.242   4.000   3.022
   35POX    C2J  408   6.227   4.003   3.174
   35POX    C2K  409   6.199   3.859   3.217
   35POX    C2L  410   6.163   3.848   3.365
   35POX    C2M  411   6.169   3.707   3.425
   35POX    C2N  412   6.063   3.666   3.528
   35POX    C2O  413   6.071   3.749   3.656
   35POX    C2P  414   6.195   3.713   3.739
   36CHL    CN1  415   6.231   4.291   1.402
   36CHL    CN2  416   6.083   4.396   1.555
   36CHL    CN3  417   6.040   4.173   1.496
   36CHL    NTM  418   6.090   4.300   1.443
   36CHL     CB  419   6.009   4.335   1.325
   37PJ2     CA  420   5.863   4.382   1.331
   37PJ2     OA  421   5.759   4.296   1.379
   37PJ2      P  422   5.607   4.348   1.366
   37PJ2     OB  423   5.603   4.404   1.228
   37PJ2     HB  424   5.689   4.384   1.181
   37PJ2     OG  425   5.505   4.251   1.411
   37PJ2     HG  426   5.559   4.168   1.422
   37PJ2     OD  427   5.606   4.482   1.454
   38POX     CD  428   5.551   4.453   1.583
   38POX     CE  429   5.423   4.532   1.610
   38POX     OE  430   5.424   4.601   1.735
   38POX    C1A  431   5.320   4.679   1.765
   38POX    O1A  432   5.254   4.723   1.671
   38POX    C1B  433   5.310   4.722   1.906
   38POX    C1C  434   5.236   4.619   1.992
   38POX    C1D  435   5.208   4.671   2.133
   38POX    C1E  436   5.338   4.692   2.211
   38POX    C1F  437   5.303   4.760   2.343
   38POX    C1G  438   5.403   4.725   2.454
   38POX    C1H  439   5.381   4.806   2.582
   38POX    C1I  440   5.431   4.729   2.704
   38POX    C1J  441   5.406   4.766   2.829
   38POX    C1K  442   5.322   4.890   2.858
   38POX    C1L  443   5.331   4.915   3.008
   38POX    C1M  444   5.261   5.047   3.044
   38POX    C1N  445   5.279   5.083   3.192
   38POX    C1O  446   5.170   5.180   3.239
   38POX    C1P  447   5.173   5.209   3.389
   38POX    C1Q  448   5.092   5.335   3.424
   38POX    C1R  449   4.947   5.289   3.410
   38POX     CZ  450   5.298   4.452   1.573
   38POX     OZ  451   5.281   4.329   1.644
   38POX    C2A  452   5.186   4.250   1.595
   38POX    O2A  453   5.101   4.291   1.516
   38POX    C2B  454   5.179   4.116   1.658
   38POX    C2C  455   5.052   4.101   1.742
   38POX    C2D  456   5.051   4.200   1.858
   38POX    C2E  457   4.915   4.200   1.929
   38POX    C2F  458   4.919   4.305   2.039
   38POX    C2G  459   4.998   4.264   2.164
   38POX    C2H  460   5.041   4.382   2.252
   38POX    C2I  461   5.052   4.330   2.395
   38POX    C2J  462   4.925   4.303   2.475
   38POX    C2K  463   4.957   4.215   2.597
   38POX    C2L  464   4.840   4.233   2.695
   38POX    C2M  465   4.850   4.138   2.815
   38POX    C2N  466   4.756   4.191   2.924
   38POX    C2O  467   4.786   4.117   3.054
   38POX    C2P  468   4.668   4.147   3.147
   39CHL    CN1  469   6.551   7.649   1.493
   39CHL    CN2  470   6.682   7.719   1.299
   39CHL    CN3  471   6.775   7.576   1.454
   39CHL    NTM  472   6.647   7.608   1.390
   39CHL     CB  473   6.582   7.500   1.314
   40PJ2     CA  474   6.541   7.365   1.373
   40PJ2     OA  475   6.465   7.363   1.495
   40PJ2      P  476   6.401   7.217   1.516
   40PJ2     OB  477   6.290   7.211   1.420
   40PJ2     HB  478   6.245   7.122   1.424
   40PJ2     OG  479   6.497   7.104   1.515
   40PJ2     HG  480   6.453   7.019   1.485
   40PJ2     OD  481   6.326   7.243   1.656
   41POX     CD  482   6.422   7.237   1.762
   41POX     CE  483   6.387   7.277   1.905
   41POX     OE  484   6.506   7.279   1.983
   41POX    C1A  485   6.546   7.399   2.024
   41POX    O1A  486   6.525   7.491   1.945
   41POX    C1B  487   6.646   7.401   2.134
   41POX    C1C  488   6.783   7.352   2.086
   41POX    C1D  489   6.884   7.353   2.202
   41POX    C1E  490   6.830   7.285   2.328
   41POX    C1F  491   6.940   7.278   2.435
   41POX    C1G  492   6.887   7.199   2.555
   41POX    C1H  493   6.993   7.107   2.615
   41POX    C1I  494   6.917   7.015   2.710
   41POX    C1J  495   6.954   6.918   2.793
   41POX    C1K  496   7.096   6.870   2.824
   41POX    C1L  497   7.085   6.729   2.882
   41POX    C1M  498   7.214   6.650   2.862
   41POX    C1N  499   7.235   6.529   2.953
   41POX    C1O  500   7.234   6.565   3.102
   41POX    C1P  501   7.232   6.448   3.200
   41POX    C1Q  502   7.219   6.503   3.342
   41POX    C1R  503   7.346   6.576   3.387
   41POX     CZ  504   6.264   7.202   1.955
   41POX     OZ  505   6.240   7.215   2.096
   41POX    C2A  506   6.286   7.109   2.162
   41POX    O2A  507   6.327   7.002   2.116
   41POX    C2B  508   6.277   7.141   2.306
   41POX    C2C  509   6.380   7.246   2.348
   41POX    C2D  510   6.394   7.268   2.499
   41POX    C2E  511   6.508   7.366   2.525
   41POX    C2F  512   6.524   7.397   2.674
   41POX    C2G  513   6.580   7.279   2.753
   41POX    C2H  514   6.599   7.327   2.897
   41POX    C2I  515   6.712   7.245   2.960
   41POX    C2J  516   6.675   7.110   3.022
   41POX    C2K  517   6.800   7.038   3.074
   41POX    C2L  518   6.870   7.130   3.175
   41POX    C2M  519   6.996   7.062   3.227
   41POX    C2N  520   7.036   7.121   3.363
   41POX    C2O  521   7.175   7.073   3.405
   41POX    C2P  522   7.294   7.153   3.354
   42CHL    CN1  523   7.048   7.925   0.863
   42CHL    CN2  524   7.251   8.028   0.824
   42CHL    CN3  525   7.055   8.154   0.797
   42CHL    NTM  526   7.118   8.052   0.882
   42CHL     CB  527   7.125   8.090   1.024
   43PJ2     CA  528   7.188   8.227   1.050
   43PJ2     OA  529   7.325   8.250   1.018
   43PJ2      P  530   7.382   8.395   1.061
   43PJ2     OB  531   7.495   8.429   0.971
   43PJ2     HB  532   7.573   8.454   1.027
   43PJ2     OG  533   7.263   8.482   1.064
   43PJ2     HG  534   7.284   8.572   1.024
   43PJ2     OD  535   7.436   8.368   1.210
   44POX     CD  536   7.561   8.302   1.232
   44POX     CE  537   7.619   8.328   1.371
   44POX     OE  538   7.538   8.264   1.469
   44POX    C1A  539   7.581   8.144   1.508
   44POX    O1A  540   7.646   8.073   1.432
   44POX    C1B  541   7.496   8.100   1.621
   44POX    C1C  542   7.554   8.119   1.761
   44POX    C1D  543   7.457   8.088   1.876
   44POX    C1E  544   7.441   7.936   1.885
   44POX    C1F  545   7.313   7.902   1.962
   44POX    C1G  546   7.311   7.749   1.966
   44POX    C1H  547   7.185   7.716   2.046
   44POX    C1I  548   7.049   7.747   1.982
   44POX    C1J  549   6.933   7.778   2.038
   44POX    C1K  550   6.904   7.810   2.184
   44POX    C1L  551   6.771   7.743   2.219
   44POX    C1M  552   6.718   7.794   2.353
   44POX    C1N  553   6.816   7.786   2.471
   44POX    C1O  554   6.827   7.649   2.538
   44POX    C1P  555   6.946   7.666   2.633
   44POX    C1Q  556   6.975   7.536   2.707
   44POX    C1R  557   7.084   7.576   2.806
   44POX     CZ  558   7.622   8.479   1.395
   44POX     OZ  559   7.685   8.519   1.518
   44POX    C2A  560   7.752   8.633   1.515
   44POX    O2A  561   7.763   8.707   1.417
   44POX    C2B  562   7.827   8.653   1.641
   44POX    C2C  563   7.975   8.626   1.615
   44POX    C2D  564   8.061   8.628   1.742
   44POX    C2E  565   8.049   8.492   1.810
   44POX    C2F  566   8.164   8.475   1.910
   44POX    C2G  567   8.147   8.345   1.989
   44POX    C2H  568   8.253   8.337   2.099
   44POX    C2I  569   8.210   8.244   2.212
   44POX    C2J  570   8.316   8.231   2.321
   44POX    C2K  571   8.296   8.117   2.421
   44POX    C2L  572   8.412   8.087   2.516
   44POX    C2M  573   8.439   8.202   2.613
   44POX    C2N  574   8.551   8.176   2.714
   44POX    C2O  575   8.510   8.060   2.804
   44POX    C2P  576   8.602   8.053   2.926
   45CHL    CN1  577   5.635   1.244   1.724
   45CHL    CN2  578   5.474   1.281   1.549
   45CHL    CN3  579   5.650   1.113   1.537
   45CHL    NTM  580   5.615   1.250   1.579
   45CHL     CB  581   5.712   1.331   1.503
   46PJ2     CA  582   5.725   1.482   1.522
   46PJ2     OA  583   5.774   1.533   1.646
   46PJ2      P  584   5.790   1.693   1.629
   46PJ2     OB  585   5.933   1.718   1.659
   46PJ2     HB  586   5.979   1.783   1.599
   46PJ2     OG  587   5.730   1.736   1.501
   46PJ2     HG  588   5.792   1.722   1.424
   46PJ2     OD  589   5.689   1.729   1.749
   47POX     CD  590   5.750   1.738   1.878
   47POX     CE  591   5.657   1.692   1.991
   47POX     OE  592   5.719   1.728   2.115
   47POX    C1A  593   5.678   1.838   2.177
   47POX    O1A  594   5.583   1.898   2.126
   47POX    C1B  595   5.724   1.846   2.317
   47POX    C1C  596   5.758   1.990   2.359
   47POX    C1D  597   5.793   1.994   2.508
   47POX    C1E  598   5.924   1.923   2.543
   47POX    C1F  599   5.964   1.955   2.687
   47POX    C1G  600   5.981   1.836   2.781
   47POX    C1H  601   6.057   1.879   2.907
   47POX    C1I  602   6.029   1.777   3.017
   47POX    C1J  603   5.956   1.798   3.126
   47POX    C1K  604   5.892   1.937   3.140
   47POX    C1L  605   5.784   1.932   3.248
   47POX    C1M  606   5.741   2.077   3.276
   47POX    C1N  607   5.636   2.093   3.386
   47POX    C1O  608   5.599   2.238   3.416
   47POX    C1P  609   5.475   2.252   3.505
   47POX    C1Q  610   5.475   2.402   3.537
   47POX    C1R  611   5.353   2.438   3.621
   47POX     CZ  612   5.626   1.544   1.971
   47POX     OZ  613   5.526   1.507   2.067
   47POX    C2A  614   5.449   1.399   2.062
   47POX    O2A  615   5.453   1.328   1.962
   47POX    C2B  616   5.347   1.412   2.168
   47POX    C2C  617   5.275   1.278   2.191
   47POX    C2D  618   5.200   1.273   2.324
   47POX    C2E  619   5.297   1.249   2.439
   47POX    C2F  620   5.231   1.214   2.573
   47POX    C2G  621   5.274   1.322   2.673
   47POX    C2H  622   5.243   1.278   2.817
   47POX    C2I  623   5.351   1.342   2.904
   47POX    C2J  624   5.486   1.284   2.862
   47POX    C2K  625   5.602   1.342   2.943
   47POX    C2L  626   5.734   1.307   2.873
   47POX    C2M  627   5.850   1.349   2.964
   47POX    C2N  628   5.981   1.374   2.890
   47POX    C2O  629   6.081   1.392   3.005
   47POX    C2P  630   6.222   1.421   2.953
   48CHL    CN1  631   8.574   4.863   1.823
   48CHL    CN2  632   8.568   5.021   1.639
   48CHL    CN3  633   8.370   4.977   1.740
   48CHL    NTM  634   8.497   4.911   1.707
   48CHL     CB  635   8.469   4.804   1.612
   49PJ2     CA  636   8.579   4.725   1.541
   49PJ2     OA  637   8.669   4.805   1.464
   49PJ2      P  638   8.787   4.708   1.413
   49PJ2     OB  639   8.733   4.578   1.366
   49PJ2     HB  640   8.797   4.536   1.302
   49PJ2     OG  641   8.871   4.788   1.321
   49PJ2     HG  642   8.940   4.724   1.286
   49PJ2     OD  643   8.867   4.691   1.552
   50POX     CD  644   8.946   4.798   1.603
   50POX     CE  645   8.984   4.787   1.751
   50POX     OE  646   9.017   4.913   1.809
   50POX    C1A  647   8.968   4.956   1.925
   50POX    O1A  648   8.898   4.880   1.991
   50POX    C1B  649   9.025   5.086   1.967
   50POX    C1C  650   9.112   5.059   2.090
   50POX    C1D  651   9.126   5.195   2.159
   50POX    C1E  652   9.233   5.190   2.268
   50POX    C1F  653   9.233   5.329   2.332
   50POX    C1G  654   9.107   5.375   2.406
   50POX    C1H  655   9.150   5.498   2.488
   50POX    C1I  656   9.031   5.579   2.539
   50POX    C1J  657   9.007   5.658   2.643
   50POX    C1K  658   9.102   5.673   2.762
   50POX    C1L  659   9.050   5.795   2.837
   50POX    C1M  660   8.959   5.752   2.953
   50POX    C1N  661   8.914   5.871   3.038
   50POX    C1O  662   8.836   5.837   3.164
   50POX    C1P  663   8.699   5.778   3.130
   50POX    C1Q  664   8.599   5.737   3.238
   50POX    C1R  665   8.555   5.851   3.330
   50POX     CZ  666   9.098   4.687   1.771
   50POX     OZ  667   9.164   4.686   1.898
   50POX    C2A  668   9.116   4.592   1.978
   50POX    O2A  669   9.055   4.494   1.935
   50POX    C2B  670   9.172   4.611   2.114
   50POX    C2C  671   9.063   4.589   2.219
   50POX    C2D  672   9.139   4.604   2.351
   50POX    C2E  673   9.102   4.740   2.410
   50POX    C2F  674   8.953   4.750   2.447
   50POX    C2G  675   8.928   4.877   2.529
   50POX    C2H  676   8.790   4.890   2.594
   50POX    C2I  677   8.782   5.017   2.680
   50POX    C2J  678   8.635   5.059   2.685
   50POX    C2K  679   8.599   5.170   2.783
   50POX    C2L  680   8.651   5.305   2.732
   50POX    C2M  681   8.616   5.420   2.827
   50POX    C2N  682   8.468   5.456   2.820
   50POX    C2O  683   8.442   5.549   2.939
   50POX    C2P  684   8.293   5.583   2.957
   51CHL    CN1  685   3.377   5.984   1.608
   51CHL    CN2  686   3.365   6.091   1.383
   51CHL    CN3  687   3.204   5.933   1.459
   51CHL    NTM  688   3.346   5.971   1.464
   51CHL     CB  689   3.416   5.854   1.409
   52PJ2     CA  690   3.564   5.828   1.436
   52PJ2     OA  691   3.660   5.931   1.412
   52PJ2      P  692   3.735   5.930   1.270
   52PJ2     OB  693   3.837   5.823   1.268
   52PJ2     HB  694   3.864   5.804   1.363
   52PJ2     OG  695   3.628   5.920   1.168
   52PJ2     HG  696   3.536   5.920   1.209
   52PJ2     OD  697   3.800   6.078   1.269
   53POX     CD  698   3.941   6.077   1.292
   53POX     CE  699   3.994   6.041   1.431
   53POX     OE  700   3.930   6.120   1.532
   53POX    C1A  701   3.898   6.053   1.643
   53POX    O1A  702   3.947   5.943   1.667
   53POX    C1B  703   3.806   6.139   1.720
   53POX    C1C  704   3.832   6.128   1.870
   53POX    C1D  705   3.733   6.204   1.958
   53POX    C1E  706   3.604   6.120   1.957
   53POX    C1F  707   3.504   6.159   2.066
   53POX    C1G  708   3.397   6.055   2.099
   53POX    C1H  709   3.469   5.930   2.149
   53POX    C1I  710   3.383   5.808   2.183
   53POX    C1J  711   3.432   5.685   2.193
   53POX    C1K  712   3.580   5.647   2.182
   53POX    C1L  713   3.647   5.579   2.302
   53POX    C1M  714   3.627   5.642   2.440
   53POX    C1N  715   3.705   5.573   2.552
   53POX    C1O  716   3.684   5.646   2.685
   53POX    C1P  717   3.749   5.561   2.794
   53POX    C1Q  718   3.901   5.578   2.780
   53POX    C1R  719   3.979   5.459   2.837
   53POX     CZ  720   4.147   6.048   1.436
   53POX     OZ  721   4.202   5.996   1.557
   53POX    C2A  722   4.330   6.025   1.577
   53POX    O2A  723   4.380   6.126   1.528
   53POX    C2B  724   4.392   5.963   1.697
   53POX    C2C  725   4.311   5.989   1.824
   53POX    C2D  726   4.382   5.942   1.952
   53POX    C2E  727   4.270   5.950   2.056
   53POX    C2F  728   4.322   5.924   2.197
   53POX    C2G  729   4.231   5.975   2.309
   53POX    C2H  730   4.278   5.938   2.450
   53POX    C2I  731   4.288   6.051   2.552
   53POX    C2J  732   4.381   6.008   2.666
   53POX    C2K  733   4.363   6.100   2.787
   53POX    C2L  734   4.448   6.067   2.910
   53POX    C2M  735   4.391   6.138   3.033
   53POX    C2N  736   4.477   6.141   3.159
   53POX    C2O  737   4.474   6.008   3.235
   53POX    C2P  738   4.347   5.971   3.312
   54CHL    CN1  739   6.241   0.152   1.133
   54CHL    CN2  740   6.155   0.326   1.264
   54CHL    CN3  741   6.258   0.147   1.372
   54CHL    NTM  742   6.170   0.180   1.259
   54CHL     CB  743   6.034   0.127   1.276
   55PJ2     CA  744   5.999  -0.022   1.271
   55PJ2     OA  745   6.081  -0.099   1.359
   55PJ2      P  746   6.050  -0.257   1.355
   55PJ2     OB  747   5.917  -0.272   1.293
   55PJ2     HB  748   5.871  -0.361   1.291
   55PJ2     OG  749   6.157  -0.318   1.272
   55PJ2     HG  750   6.134  -0.413   1.252
   55PJ2     OD  751   6.041  -0.293   1.512
   56POX     CD  752   5.942  -0.236   1.598
   56POX     CE  753   5.957  -0.284   1.742
   56POX     OE  754   5.833  -0.252   1.805
   56POX    C1A  755   5.749  -0.352   1.832
   56POX    O1A  756   5.787  -0.469   1.819
   56POX    C1B  757   5.625  -0.310   1.901
   56POX    C1C  758   5.526  -0.278   1.789
   56POX    C1D  759   5.380  -0.283   1.833
   56POX    C1E  760   5.342  -0.161   1.918
   56POX    C1F  761   5.204  -0.179   1.981
   56POX    C1G  762   5.195  -0.074   2.092
   56POX    C1H  763   5.289  -0.116   2.205
   56POX    C1I  764   5.310  -0.009   2.311
   56POX    C1J  765   5.433   0.030   2.344
   56POX    C1K  766   5.554  -0.045   2.288
   56POX    C1L  767   5.675  -0.034   2.382
   56POX    C1M  768   5.671  -0.086   2.526
   56POX    C1N  769   5.809  -0.107   2.586
   56POX    C1O  770   5.775  -0.164   2.724
   56POX    C1P  771   5.710  -0.070   2.826
   56POX    C1Q  772   5.650  -0.141   2.947
   56POX    C1R  773   5.593  -0.058   3.064
   56POX     CZ  774   6.090  -0.235   1.799
   56POX     OZ  775   6.121  -0.288   1.929
   56POX    C2A  776   6.248  -0.287   1.966
   56POX    O2A  777   6.331  -0.210   1.917
   56POX    C2B  778   6.277  -0.394   2.064
   56POX    C2C  779   6.310  -0.318   2.193
   56POX    C2D  780   6.303  -0.417   2.309
   56POX    C2E  781   6.306  -0.347   2.445
   56POX    C2F  782   6.300  -0.463   2.546
   56POX    C2G  783   6.294  -0.411   2.690
   56POX    C2H  784   6.245  -0.518   2.787
   56POX    C2I  785   6.200  -0.469   2.925
   56POX    C2J  786   6.152  -0.583   3.014
   56POX    C2K  787   6.102  -0.530   3.148
   56POX    C2L  788   5.954  -0.493   3.137
   56POX    C2M  789   5.906  -0.416   3.260
   56POX    C2N  790   5.756  -0.387   3.269
   56POX    C2O  791   5.700  -0.327   3.398
   56POX    C2P  792   5.774  -0.201   3.443
   57CHL    CN1  793   2.376   0.461   1.255
   57CHL    CN2  794   2.549   0.510   1.410
   57CHL    CN3  795   2.319   0.605   1.431
   57CHL    NTM  796   2.430   0.565   1.343
   57CHL     CB  797   2.472   0.676   1.256
   58PJ2     CA  798   2.513   0.820   1.290
   58PJ2     OA  799   2.436   0.906   1.375
   58PJ2      P  800   2.521   1.038   1.410
   58PJ2     OB  801   2.604   1.065   1.290
   58PJ2     HB  802   2.595   1.161   1.265
   58PJ2     OG  803   2.420   1.138   1.453
   58PJ2     HG  804   2.332   1.101   1.480
   58PJ2     OD  805   2.612   0.993   1.535
   59POX     CD  806   2.536   0.954   1.650
   59POX     CE  807   2.622   0.873   1.748
   59POX     OE  808   2.552   0.807   1.854
   59POX    C1A  809   2.504   0.688   1.816
   59POX    O1A  810   2.505   0.638   1.704
   59POX    C1B  811   2.443   0.621   1.933
   59POX    C1C  812   2.290   0.621   1.926
   59POX    C1D  813   2.214   0.575   2.051
   59POX    C1E  814   2.227   0.429   2.094
   59POX    C1F  815   2.111   0.379   2.181
   59POX    C1G  816   2.136   0.230   2.203
   59POX    C1H  817   2.253   0.203   2.298
   59POX    C1I  818   2.258   0.051   2.302
   59POX    C1J  819   2.240  -0.006   2.421
   59POX    C1K  820   2.238   0.057   2.561
   59POX    C1L  821   2.252  -0.053   2.665
   59POX    C1M  822   2.203  -0.027   2.808
   59POX    C1N  823   2.224   0.112   2.868
   59POX    C1O  824   2.170   0.134   3.009
   59POX    C1P  825   2.177   0.283   3.043
   59POX    C1Q  826   2.140   0.326   3.185
   59POX    C1R  827   2.245   0.279   3.286
   59POX     CZ  828   2.729   0.965   1.806
   59POX     OZ  829   2.677   1.078   1.877
   59POX    C2A  830   2.760   1.173   1.919
   59POX    O2A  831   2.876   1.187   1.881
   59POX    C2B  832   2.691   1.290   1.977
   59POX    C2C  833   2.758   1.324   2.110
   59POX    C2D  834   2.683   1.417   2.204
   59POX    C2E  835   2.753   1.424   2.341
   59POX    C2F  836   2.667   1.495   2.446
   59POX    C2G  837   2.757   1.526   2.566
   59POX    C2H  838   2.701   1.654   2.628
   59POX    C2I  839   2.808   1.720   2.715
   59POX    C2J  840   2.780   1.862   2.763
   59POX    C2K  841   2.871   1.912   2.875
   59POX    C2L  842   2.832   1.878   3.020
   59POX    C2M  843   2.920   1.945   3.126
   59POX    C2N  844   2.908   2.097   3.114
   59POX    C2O  845   2.763   2.140   3.136
   59POX    C2P  846   2.699   2.136   3.276
   60CHL    CN1  847   1.536   1.249   1.305
   60CHL    CN2  848   1.520   1.398   1.479
   60CHL    CN3  849   1.344   1.385   1.316
   60CHL    NTM  850   1.490   1.385   1.336
   60CHL     CB  851   1.562   1.494   1.269
   61PJ2     CA  852   1.501   1.634   1.266
   61PJ2     OA  853   1.450   1.674   1.393
   61PJ2      P  854   1.408   1.829   1.396
   61PJ2     OB  855   1.532   1.903   1.365
   61PJ2     HB  856   1.525   1.939   1.272
   61PJ2     OG  857   1.288   1.850   1.311
   61PJ2     HG  858   1.282   1.948   1.292
   61PJ2     OD  859   1.346   1.849   1.543
   62POX     CD  860   1.441   1.863   1.650
   62POX     CE  861   1.386   1.929   1.777
   62POX     OE  862   1.470   1.908   1.890
   62POX    C1A  863   1.509   2.015   1.958
   62POX    O1A  864   1.505   2.127   1.907
   62POX    C1B  865   1.605   1.971   2.061
   62POX    C1C  866   1.550   1.873   2.164
   62POX    C1D  867   1.649   1.831   2.273
   62POX    C1E  868   1.584   1.738   2.375
   62POX    C1F  869   1.677   1.699   2.490
   62POX    C1G  870   1.626   1.605   2.600
   62POX    C1H  871   1.746   1.559   2.682
   62POX    C1I  872   1.698   1.488   2.809
   62POX    C1J  873   1.725   1.542   2.927
   62POX    C1K  874   1.815   1.659   2.970
   62POX    C1L  875   1.826   1.688   3.119
   62POX    C1M  876   1.879   1.829   3.147
   62POX    C1N  877   2.019   1.852   3.088
   62POX    C1O  878   2.089   1.976   3.143
   62POX    C1P  879   2.230   1.999   3.088
   62POX    C1Q  880   2.321   1.899   3.160
   62POX    C1R  881   2.463   1.901   3.102
   62POX     CZ  882   1.247   1.871   1.805
   62POX     OZ  883   1.170   1.961   1.886
   62POX    C2A  884   1.063   1.913   1.948
   62POX    O2A  885   1.031   1.794   1.942
   62POX    C2B  886   1.012   2.009   2.048
   62POX    C2C  887   0.985   1.959   2.190
   62POX    C2D  888   1.112   1.966   2.275
   62POX    C2E  889   1.089   1.931   2.422
   62POX    C2F  890   1.205   1.992   2.501
   62POX    C2G  891   1.190   1.975   2.652
   62POX    C2H  892   1.250   1.848   2.713
   62POX    C2I  893   1.249   1.847   2.866
   62POX    C2J  894   1.326   1.723   2.912
   62POX    C2K  895   1.345   1.749   3.061
   62POX    C2L  896   1.430   1.634   3.117
   62POX    C2M  897   1.375   1.605   3.256
   62POX    C2N  898   1.467   1.499   3.316
   62POX    C2O  899   1.415   1.409   3.429
   62POX    C2P  900   1.497   1.282   3.446
   63CHL    CN1  901   4.954   7.314   1.393
   63CHL    CN2  902   5.105   7.134   1.412
   63CHL    CN3  903   5.059   7.266   1.603
   63CHL    NTM  904   4.999   7.207   1.483
   63CHL     CB  905   4.885   7.126   1.529
   64PJ2     CA  906   4.782   7.069   1.432
   64PJ2     OA  907   4.698   7.182   1.402
   64PJ2      P  908   4.583   7.148   1.295
   64PJ2     OB  909   4.509   7.261   1.235
   64PJ2     HB  910   4.481   7.329   1.304
   64PJ2     OG  911   4.666   7.081   1.192
   64PJ2     HG  912   4.762   7.075   1.219
   64PJ2     OD  913   4.501   7.040   1.382
   65POX     CD  914   4.425   7.102   1.485
   65POX     CE  915   4.339   7.001   1.562
   65POX     OE  916   4.238   7.075   1.630
   65POX    C1A  917   4.116   7.089   1.578
   65POX    O1A  918   4.104   7.092   1.456
   65POX    C1B  919   4.013   7.135   1.674
   65POX    C1C  920   4.002   7.287   1.688
   65POX    C1D  921   3.888   7.340   1.775
   65POX    C1E  922   3.924   7.307   1.920
   65POX    C1F  923   3.807   7.351   2.007
   65POX    C1G  924   3.849   7.340   2.154
   65POX    C1H  925   3.765   7.231   2.222
   65POX    C1I  926   3.777   7.254   2.372
   65POX    C1J  927   3.716   7.183   2.466
   65POX    C1K  928   3.613   7.076   2.430
   65POX    C1L  929   3.587   6.966   2.532
   65POX    C1M  930   3.532   7.025   2.662
   65POX    C1N  931   3.495   6.917   2.764
   65POX    C1O  932   3.459   6.980   2.899
   65POX    C1P  933   3.311   7.018   2.893
   65POX    C1Q  934   3.227   6.892   2.875
   65POX    C1R  935   3.085   6.936   2.841
   65POX     CZ  936   4.446   6.928   1.644
   65POX     OZ  937   4.394   6.864   1.761
   65POX    C2A  938   4.489   6.818   1.842
   65POX    O2A  939   4.608   6.843   1.826
   65POX    C2B  940   4.440   6.751   1.965
   65POX    C2C  941   4.474   6.821   2.097
   65POX    C2D  942   4.429   6.731   2.212
   65POX    C2E  943   4.437   6.800   2.348
   65POX    C2F  944   4.567   6.870   2.388
   65POX    C2G  945   4.554   6.923   2.531
   65POX    C2H  946   4.510   6.822   2.637
   65POX    C2I  947   4.628   6.731   2.675
   65POX    C2J  948   4.602   6.631   2.787
   65POX    C2K  949   4.722   6.539   2.809
   65POX    C2L  950   4.704   6.446   2.930
   65POX    C2M  951   4.812   6.342   2.957
   65POX    C2N  952   4.926   6.391   3.046
   65POX    C2O  953   5.007   6.273   3.101
   65POX    C2P  954   4.942   6.209   3.223
   66CHL    CN1  955   3.152   8.237   0.445
   66CHL    CN2  956   3.153   8.186   0.679
   66CHL    CN3  957   2.952   8.258   0.576
   66CHL    NTM  958   3.074   8.179   0.555
   66CHL     CB  959   3.035   8.046   0.506
   67PJ2     CA  960   3.023   7.922   0.595
   67PJ2     OA  961   2.910   7.927   0.682
   67PJ2      P  962   2.866   7.790   0.754
   67PJ2     OB  963   2.737   7.757   0.691
   67PJ2     HB  964   2.733   7.664   0.655
   67PJ2     OG  965   2.975   7.692   0.732
   67PJ2     HG  966   3.062   7.735   0.756
   67PJ2     OD  967   2.855   7.802   0.915
   68POX     CD  968   2.723   7.809   0.968
   68POX     CE  969   2.736   7.855   1.114
   68POX     OE  970   2.607   7.851   1.175
   68POX    C1A  971   2.612   7.801   1.298
   68POX    O1A  972   2.676   7.696   1.309
   68POX    C1B  973   2.506   7.853   1.387
   68POX    C1C  974   2.545   7.857   1.535
   68POX    C1D  975   2.497   7.739   1.620
   68POX    C1E  976   2.551   7.760   1.761
   68POX    C1F  977   2.547   7.628   1.839
   68POX    C1G  978   2.594   7.672   1.978
   68POX    C1H  979   2.642   7.550   2.056
   68POX    C1I  980   2.695   7.604   2.189
   68POX    C1J  981   2.817   7.583   2.236
   68POX    C1K  982   2.918   7.504   2.152
   68POX    C1L  983   3.057   7.536   2.208
   68POX    C1M  984   3.164   7.453   2.136
   68POX    C1N  985   3.311   7.458   2.180
   68POX    C1O  986   3.325   7.368   2.302
   68POX    C1P  987   3.300   7.222   2.266
   68POX    C1Q  988   3.263   7.118   2.372
   68POX    C1R  989   3.124   7.146   2.429
   68POX     CZ  990   2.825   7.980   1.120
   68POX     OZ  991   2.829   8.019   1.257
   68POX    C2A  992   2.891   8.133   1.286
   68POX    O2A  993   2.869   8.228   1.211
   68POX    C2B  994   2.911   8.150   1.432
   68POX    C2C  995   2.834   8.270   1.487
   68POX    C2D  996   2.873   8.279   1.635
   68POX    C2E  997   2.831   8.409   1.704
   68POX    C2F  998   2.827   8.393   1.856
   68POX    C2G  999   2.905   8.507   1.923
   68POX    C2H 1000   2.957   8.457   2.058
   68POX    C2I 1001   2.856   8.456   2.173
   68POX    C2J 1002   2.930   8.408   2.297
   68POX    C2K 1003   2.837   8.360   2.409
   68POX    C2L 1004   2.903   8.276   2.518
   68POX    C2M 1005   2.970   8.360   2.627
   68POX    C2N 1006   3.012   8.287   2.754
   68POX    C2O 1007   3.079   8.385   2.851
   68POX    C2P 1008   3.006   8.510   2.901
   69CHL    CN1 1009   0.926   0.012   1.274
   69CHL    CN2 1010   1.106   0.143   1.330
   69CHL    CN3 1011   1.130  -0.049   1.194
   69CHL    NTM 1012   1.047   0.070   1.216
   69CHL     CB 1013   1.029   0.143   1.090
   70PJ2     CA 1014   0.920   0.249   1.074
   70PJ2     OA 1015   0.935   0.370   1.148
   70PJ2      P 1016   0.817   0.479   1.141
   70PJ2     OB 1017   0.813   0.528   1.002
   70PJ2     HB 1018   0.721   0.557   0.976
   70PJ2     OG 1019   0.694   0.414   1.193
   70PJ2     HG 1020   0.676   0.331   1.140
   70PJ2     OD 1021   0.874   0.585   1.247
   71POX     CD 1022   0.860   0.560   1.387
   71POX     CE 1023   0.943   0.640   1.488
   71POX     OE 1024   0.925   0.580   1.617
   71POX    C1A 1025   0.999   0.476   1.654
   71POX    O1A 1026   1.079   0.428   1.574
   71POX    C1B 1027   0.964   0.416   1.785
   71POX    C1C 1028   0.814   0.391   1.806
   71POX    C1D 1029   0.766   0.273   1.721
   71POX    C1E 1030   0.627   0.232   1.769
   71POX    C1F 1031   0.560   0.114   1.698
   71POX    C1G 1032   0.428   0.073   1.764
   71POX    C1H 1033   0.459  -0.004   1.893
   71POX    C1I 1034   0.339  -0.069   1.961
   71POX    C1J 1035   0.338  -0.181   2.033
   71POX    C1K 1036   0.469  -0.250   2.072
   71POX    C1L 1037   0.469  -0.334   2.199
   71POX    C1M 1038   0.475  -0.248   2.325
   71POX    C1N 1039   0.496  -0.331   2.452
   71POX    C1O 1040   0.439  -0.275   2.582
   71POX    C1P 1041   0.466  -0.366   2.702
   71POX    C1Q 1042   0.398  -0.501   2.679
   71POX    C1R 1043   0.247  -0.474   2.690
   71POX     CZ 1044   0.909   0.786   1.459
   71POX     OZ 1045   0.992   0.868   1.541
   71POX    C2A 1046   0.985   1.000   1.531
   71POX    O2A 1047   0.899   1.058   1.465
   71POX    C2B 1048   1.075   1.069   1.627
   71POX    C2C 1049   1.000   1.112   1.754
   71POX    C2D 1050   1.093   1.195   1.843
   71POX    C2E 1051   1.023   1.227   1.975
   71POX    C2F 1052   0.976   1.109   2.061
   71POX    C2G 1053   0.917   1.178   2.184
   71POX    C2H 1054   0.910   1.094   2.312
   71POX    C2I 1055   0.850   1.169   2.431
   71POX    C2J 1056   0.838   1.074   2.550
   71POX    C2K 1057   0.812   1.167   2.668
   71POX    C2L 1058   0.790   1.090   2.798
   71POX    C2M 1059   0.675   0.991   2.785
   71POX    C2N 1060   0.630   0.940   2.922
   71POX    C2O 1061   0.500   0.860   2.915
   71POX    C2P 1062   0.369   0.936   2.894
   72CHL    CN1 1063   2.851   5.771   1.218
   72CHL    CN2 1064   2.616   5.755   1.236
   72CHL    CN3 1065   2.752   5.741   1.435
   72CHL    NTM 1066   2.742   5.705   1.292
   72CHL     CB 1067   2.745   5.562   1.260
   73PJ2     CA 1068   2.853   5.468   1.314
   73PJ2     OA 1069   2.988   5.510   1.287
   73PJ2      P 1070   3.100   5.410   1.345
   73PJ2     OB 1071   3.035   5.279   1.323
   73PJ2     HB 1072   2.944   5.299   1.288
   73PJ2     OG 1073   3.221   5.453   1.272
   73PJ2     HG 1074   3.225   5.537   1.217
   73PJ2     OD 1075   3.101   5.433   1.504
   74POX     CD 1076   3.145   5.566   1.535
   74POX     CE 1077   3.116   5.608   1.679
   74POX     OE 1078   3.116   5.751   1.688
   74POX    C1A 1079   2.996   5.799   1.721
   74POX    O1A 1080   2.897   5.729   1.704
   74POX    C1B 1081   2.991   5.940   1.765
   74POX    C1C 1082   3.011   5.948   1.917
   74POX    C1D 1083   2.951   6.075   1.977
   74POX    C1E 1084   2.998   6.095   2.121
   74POX    C1F 1085   2.914   6.005   2.212
   74POX    C1G 1086   2.954   6.029   2.358
   74POX    C1H 1087   2.980   5.899   2.435
   74POX    C1I 1088   2.983   5.921   2.586
   74POX    C1J 1089   3.078   5.864   2.660
   74POX    C1K 1090   3.185   5.771   2.601
   74POX    C1L 1091   3.324   5.808   2.654
   74POX    C1M 1092   3.376   5.928   2.574
   74POX    C1N 1093   3.521   5.963   2.605
   74POX    C1O 1094   3.554   6.091   2.528
   74POX    C1P 1095   3.707   6.091   2.534
   74POX    C1Q 1096   3.784   5.974   2.472
   74POX    C1R 1097   3.914   5.973   2.554
   74POX     CZ 1098   3.188   5.521   1.782
   74POX     OZ 1099   3.179   5.548   1.922
   74POX    C2A 1100   3.134   5.457   2.008
   74POX    O2A 1101   3.109   5.342   1.972
   74POX    C2B 1102   3.134   5.494   2.152
   74POX    C2C 1103   3.043   5.398   2.230
   74POX    C2D 1104   3.041   5.439   2.377
   74POX    C2E 1105   2.931   5.365   2.455
   74POX    C2F 1106   2.917   5.430   2.593
   74POX    C2G 1107   2.832   5.355   2.696
   74POX    C2H 1108   2.784   5.458   2.798
   74POX    C2I 1109   2.721   5.391   2.920
   74POX    C2J 1110   2.700   5.497   3.028
   74POX    C2K 1111   2.830   5.568   3.069
   74POX    C2L 1112   2.794   5.712   3.108
   74POX    C2M 1113   2.911   5.800   3.152
   74POX    C2N 1114   2.853   5.941   3.167
   74POX    C2O 1115   2.964   6.035   3.215
   74POX    C2P 1116   2.899   6.173   3.211
   75CHL    CN1 1117   4.925   4.657   1.030
   75CHL    CN2 1118   4.941   4.428   1.060
   75CHL    CN3 1119   4.837   4.569   1.236
   75CHL    NTM 1120   4.856   4.543   1.093
   75CHL     CB 1121   4.725   4.515   1.033
   76PJ2     CA 1122   4.626   4.626   1.001
   76PJ2     OA 1123   4.574   4.709   1.106
   76PJ2      P 1124   4.491   4.834   1.047
   76PJ2     OB 1125   4.577   4.954   1.045
   76PJ2     HB 1126   4.650   4.951   1.114
   76PJ2     OG 1127   4.439   4.787   0.917
   76PJ2     HG 1128   4.400   4.862   0.864
   76PJ2     OD 1129   4.371   4.851   1.154
   77POX     CD 1130   4.419   4.901   1.279
   77POX     CE 1131   4.320   4.932   1.392
   77POX     OE 1132   4.386   4.989   1.505
   77POX    C1A 1133   4.319   5.084   1.570
   77POX    O1A 1134   4.223   5.135   1.513
   77POX    C1B 1135   4.379   5.145   1.690
   77POX    C1C 1136   4.342   5.072   1.820
   77POX    C1D 1137   4.410   5.127   1.946
   77POX    C1E 1138   4.383   5.043   2.071
   77POX    C1F 1139   4.432   5.098   2.206
   77POX    C1G 1140   4.387   5.003   2.318
   77POX    C1H 1141   4.388   5.060   2.460
   77POX    C1I 1142   4.327   4.951   2.549
   77POX    C1J 1143   4.298   4.969   2.677
   77POX    C1K 1144   4.324   5.103   2.746
   77POX    C1L 1145   4.283   5.078   2.891
   77POX    C1M 1146   4.268   5.207   2.973
   77POX    C1N 1147   4.243   5.183   3.122
   77POX    C1O 1148   4.377   5.208   3.191
   77POX    C1P 1149   4.378   5.158   3.335
   77POX    C1Q 1150   4.520   5.156   3.393
   77POX    C1R 1151   4.516   5.146   3.545
   77POX     CZ 1152   4.254   4.796   1.410
   77POX     OZ 1153   4.187   4.786   1.536
   77POX    C2A 1154   4.151   4.661   1.565
   77POX    O2A 1155   4.141   4.581   1.473
   77POX    C2B 1156   4.096   4.642   1.701
   77POX    C2C 1157   4.197   4.658   1.815
   77POX    C2D 1158   4.293   4.540   1.830
   77POX    C2E 1159   4.421   4.564   1.910
   77POX    C2F 1160   4.364   4.595   2.049
   77POX    C2G 1161   4.457   4.537   2.155
   77POX    C2H 1162   4.407   4.566   2.296
   77POX    C2I 1163   4.497   4.512   2.408
   77POX    C2J 1164   4.448   4.583   2.535
   77POX    C2K 1165   4.493   4.505   2.659
   77POX    C2L 1166   4.464   4.576   2.791
   77POX    C2M 1167   4.367   4.493   2.876
   77POX    C2N 1168   4.426   4.379   2.960
   77POX    C2O 1169   4.353   4.315   3.078
   77POX    C2P 1170   4.311   4.414   3.187
   78CHL    CN1 1171   6.541   2.217   1.456
   78CHL    CN2 1172   6.674   2.326   1.284
   78CHL    CN3 1173   6.619   2.437   1.484
   78CHL    NTM 1174   6.567   2.342   1.384
   78CHL     CB 1175   6.445   2.387   1.316
   79PJ2     CA 1176   6.434   2.528   1.258
   79PJ2     OA 1177   6.422   2.643   1.343
   79PJ2      P 1178   6.268   2.679   1.375
   79PJ2     OB 1179   6.234   2.812   1.431
   79PJ2     HB 1180   6.283   2.885   1.383
   79PJ2     OG 1181   6.187   2.632   1.261
   79PJ2     HG 1182   6.088   2.638   1.272
   79PJ2     OD 1183   6.241   2.573   1.493
   80POX     CD 1184   6.172   2.620   1.609
   80POX     CE 1185   6.077   2.518   1.672
   80POX     OE 1186   6.019   2.567   1.793
   80POX    C1A 1187   5.892   2.537   1.818
   80POX    O1A 1188   5.818   2.495   1.729
   80POX    C1B 1189   5.839   2.573   1.951
   80POX    C1C 1190   5.867   2.460   2.050
   80POX    C1D 1191   5.819   2.495   2.191
   80POX    C1E 1192   5.873   2.398   2.296
   80POX    C1F 1193   5.853   2.469   2.430
   80POX    C1G 1194   5.862   2.365   2.542
   80POX    C1H 1195   5.754   2.396   2.646
   80POX    C1I 1196   5.744   2.276   2.741
   80POX    C1J 1197   5.819   2.255   2.849
   80POX    C1K 1198   5.912   2.360   2.909
   80POX    C1L 1199   5.899   2.351   3.061
   80POX    C1M 1200   6.014   2.423   3.130
   80POX    C1N 1201   6.001   2.412   3.282
   80POX    C1O 1202   6.121   2.475   3.352
   80POX    C1P 1203   6.163   2.388   3.471
   80POX    C1Q 1204   6.290   2.448   3.532
   80POX    C1R 1205   6.279   2.450   3.684
   80POX     CZ 1206   6.156   2.388   1.689
   80POX     OZ 1207   6.116   2.297   1.791
   80POX    C2A 1208   6.210   2.205   1.810
   80POX    O2A 1209   6.307   2.200   1.735
   80POX    C2B 1210   6.171   2.119   1.924
   80POX    C2C 1211   6.260   2.170   2.038
   80POX    C2D 1212   6.181   2.174   2.169
   80POX    C2E 1213   6.280   2.183   2.285
   80POX    C2F 1214   6.216   2.202   2.423
   80POX    C2G 1215   6.326   2.260   2.512
   80POX    C2H 1216   6.292   2.254   2.661
   80POX    C2I 1217   6.371   2.348   2.754
   80POX    C2J 1218   6.328   2.349   2.900
   80POX    C2K 1219   6.364   2.223   2.979
   80POX    C2L 1220   6.302   2.213   3.118
   80POX    C2M 1221   6.325   2.074   3.179
   80POX    C2N 1222   6.464   2.013   3.197
   80POX    C2O 1223   6.451   1.888   3.285
   80POX    C2P 1224   6.595   1.851   3.320
   81CHL    CN1 1225   0.714   5.023   1.059
   81CHL    CN2 1226   0.928   5.065   0.967
   81CHL    CN3 1227   0.887   4.849   1.049
   81CHL    NTM 1228   0.857   4.991   1.072
   81CHL     CB 1229   0.897   5.039   1.206
   82PJ2     CA 1230   1.036   5.009   1.260
   82PJ2     OA 1231   1.074   4.875   1.292
   82PJ2      P 1232   1.218   4.822   1.244
   82PJ2     OB 1233   1.229   4.674   1.240
   82PJ2     HB 1234   1.320   4.649   1.205
   82PJ2     OG 1235   1.243   4.903   1.123
   82PJ2     HG 1236   1.333   4.881   1.084
   82PJ2     OD 1237   1.310   4.863   1.369
   83POX     CD 1238   1.301   4.769   1.477
   83POX     CE 1239   1.366   4.823   1.605
   83POX     OE 1240   1.359   4.708   1.688
   83POX    C1A 1241   1.466   4.628   1.690
   83POX    O1A 1242   1.561   4.661   1.620
   83POX    C1B 1243   1.455   4.515   1.786
   83POX    C1C 1244   1.471   4.562   1.930
   83POX    C1D 1245   1.333   4.575   1.995
   83POX    C1E 1246   1.362   4.611   2.141
   83POX    C1F 1247   1.236   4.675   2.199
   83POX    C1G 1248   1.257   4.710   2.347
   83POX    C1H 1249   1.131   4.692   2.431
   83POX    C1I 1250   1.176   4.714   2.576
   83POX    C1J 1251   1.105   4.732   2.687
   83POX    C1K 1252   0.953   4.712   2.686
   83POX    C1L 1253   0.895   4.852   2.662
   83POX    C1M 1254   0.743   4.861   2.669
   83POX    C1N 1255   0.679   4.997   2.637
   83POX    C1O 1256   0.533   4.992   2.682
   83POX    C1P 1257   0.458   5.125   2.694
   83POX    C1Q 1258   0.522   5.200   2.811
   83POX    C1R 1259   0.470   5.343   2.818
   83POX     CZ 1260   1.282   4.944   1.646
   83POX     OZ 1261   1.317   4.997   1.774
   83POX    C2A 1262   1.241   5.100   1.812
   83POX    O2A 1263   1.133   5.126   1.761
   83POX    C2B 1264   1.298   5.175   1.927
   83POX    C2C 1265   1.285   5.090   2.054
   83POX    C2D 1266   1.307   5.173   2.181
   83POX    C2E 1267   1.258   5.085   2.296
   83POX    C2F 1268   1.265   5.163   2.428
   83POX    C2G 1269   1.203   5.098   2.552
   83POX    C2H 1270   1.221   5.183   2.678
   83POX    C2I 1271   1.148   5.114   2.794
   83POX    C2J 1272   1.152   5.202   2.919
   83POX    C2K 1273   1.044   5.146   3.012
   83POX    C2L 1274   1.004   5.255   3.113
   83POX    C2M 1275   0.925   5.199   3.231
   83POX    C2N 1276   1.013   5.111   3.320
   83POX    C2O 1277   0.967   5.093   3.465
   83POX    C2P 1278   0.998   5.220   3.544
   84CHL    CN1 1279   7.346   5.416   0.801
   84CHL    CN2 1280   7.435   5.633   0.807
   84CHL    CN3 1281   7.275   5.587   0.640
   84CHL    NTM 1282   7.312   5.558   0.780
   84CHL     CB 1283   7.208   5.590   0.878
   85PJ2     CA 1284   7.137   5.726   0.883
   85PJ2     OA 1285   7.226   5.836   0.906
   85PJ2      P 1286   7.156   5.967   0.968
   85PJ2     OB 1287   7.254   6.077   0.961
   85PJ2     HB 1288   7.217   6.157   1.009
   85PJ2     OG 1289   7.016   5.983   0.924
   85PJ2     HG 1290   6.985   6.072   0.958
   85PJ2     OD 1291   7.150   5.906   1.117
   86POX     CD 1292   7.270   5.896   1.194
   86POX     CE 1293   7.240   5.828   1.327
   86POX     OE 1294   7.302   5.891   1.439
   86POX    C1A 1295   7.239   5.996   1.491
   86POX    O1A 1296   7.135   6.039   1.441
   86POX    C1B 1297   7.303   6.045   1.615
   86POX    C1C 1298   7.244   5.986   1.744
   86POX    C1D 1299   7.312   6.069   1.853
   86POX    C1E 1300   7.285   6.005   1.989
   86POX    C1F 1301   7.366   6.075   2.099
   86POX    C1G 1302   7.276   6.121   2.214
   86POX    C1H 1303   7.370   6.156   2.330
   86POX    C1I 1304   7.299   6.173   2.465
   86POX    C1J 1305   7.326   6.100   2.573
   86POX    C1K 1306   7.433   5.990   2.579
   86POX    C1L 1307   7.393   5.886   2.684
   86POX    C1M 1308   7.515   5.796   2.703
   86POX    C1N 1309   7.498   5.707   2.826
   86POX    C1O 1310   7.518   5.761   2.968
   86POX    C1P 1311   7.465   5.656   3.066
   86POX    C1Q 1312   7.435   5.709   3.207
   86POX    C1R 1313   7.359   5.602   3.285
   86POX     CZ 1314   7.228   5.679   1.294
   86POX     OZ 1315   7.196   5.603   1.411
   86POX    C2A 1316   7.293   5.530   1.466
   86POX    O2A 1317   7.393   5.489   1.408
   86POX    C2B 1318   7.259   5.508   1.608
   86POX    C2C 1319   7.382   5.462   1.687
   86POX    C2D 1320   7.352   5.461   1.837
   86POX    C2E 1321   7.317   5.585   1.920
   86POX    C2F 1322   7.260   5.554   2.059
   86POX    C2G 1323   7.372   5.507   2.152
   86POX    C2H 1324   7.475   5.608   2.202
   86POX    C2I 1325   7.536   5.555   2.332
   86POX    C2J 1326   7.640   5.449   2.295
   86POX    C2K 1327   7.687   5.383   2.425
   86POX    C2L 1328   7.820   5.312   2.394
   86POX    C2M 1329   7.851   5.245   2.528
   86POX    C2N 1330   8.001   5.219   2.545
   86POX    C2O 1331   8.089   5.345   2.540
   86POX    C2P 1332   8.232   5.291   2.535
   87CHL    CN1 1333   5.691   8.288   1.283
   87CHL    CN2 1334   5.824   8.247   1.470
   87CHL    CN3 1335   5.910   8.184   1.250
   87CHL    NTM 1336   5.792   8.195   1.336
   87CHL     CB 1337   5.726   8.066   1.359
   88PJ2     CA 1338   5.766   7.958   1.460
   88PJ2     OA 1339   5.903   7.917   1.459
   88PJ2      P 1340   5.922   7.784   1.548
   88PJ2     OB 1341   5.804   7.707   1.504
   88PJ2     HB 1342   5.798   7.610   1.529
   88PJ2     OG 1343   6.051   7.720   1.512
   88PJ2     HG 1344   6.115   7.787   1.473
   88PJ2     OD 1345   5.930   7.839   1.699
   89POX     CD 1346   5.974   7.757   1.807
   89POX     CE 1347   6.003   7.837   1.934
   89POX     OE 1348   6.064   7.756   2.036
   89POX    C1A 1349   6.191   7.720   2.016
   89POX    O1A 1350   6.252   7.774   1.923
   89POX    C1B 1351   6.240   7.625   2.118
   89POX    C1C 1352   6.298   7.712   2.230
   89POX    C1D 1353   6.195   7.757   2.334
   89POX    C1E 1354   6.248   7.842   2.450
   89POX    C1F 1355   6.354   7.769   2.532
   89POX    C1G 1356   6.384   7.850   2.658
   89POX    C1H 1357   6.505   7.787   2.727
   89POX    C1I 1358   6.541   7.859   2.857
   89POX    C1J 1359   6.625   7.818   2.951
   89POX    C1K 1360   6.720   7.698   2.940
   89POX    C1L 1361   6.740   7.643   3.081
   89POX    C1M 1362   6.882   7.600   3.118
   89POX    C1N 1363   6.888   7.557   3.265
   89POX    C1O 1364   7.036   7.519   3.283
   89POX    C1P 1365   7.120   7.629   3.349
   89POX    C1Q 1366   7.265   7.636   3.300
   89POX    C1R 1367   7.315   7.771   3.352
   89POX     CZ 1368   5.869   7.900   1.973
   89POX     OZ 1369   5.757   7.815   2.002
   89POX    C2A 1370   5.634   7.865   1.991
   89POX    O2A 1371   5.616   7.968   1.927
   89POX    C2B 1372   5.536   7.758   2.020
   89POX    C2C 1373   5.427   7.779   2.125
   89POX    C2D 1374   5.481   7.792   2.267
   89POX    C2E 1375   5.367   7.840   2.357
   89POX    C2F 1376   5.414   7.831   2.503
   89POX    C2G 1377   5.289   7.850   2.590
   89POX    C2H 1378   5.338   7.827   2.733
   89POX    C2I 1379   5.228   7.805   2.838
   89POX    C2J 1380   5.162   7.667   2.829
   89POX    C2K 1381   5.219   7.571   2.933
   89POX    C2L 1382   5.187   7.631   3.070
   89POX    C2M 1383   5.262   7.547   3.174
   89POX    C2N 1384   5.248   7.607   3.314
   89POX    C2O 1385   5.328   7.514   3.405
   89POX    C2P 1386   5.343   7.592   3.536
   90CHL    CN1 1387   4.000   7.227   1.125
   90CHL    CN2 1388   3.957   7.450   1.086
   90CHL    CN3 1389   3.981   7.368   1.317
   90CHL    NTM 1390   4.029   7.361   1.178
   90CHL     CB 1391   4.175   7.372   1.186
   91PJ2     CA 1392   4.253   7.503   1.203
   91PJ2     OA 1393   4.197   7.593   1.300
   91PJ2      P 1394   4.309   7.698   1.347
   91PJ2     OB 1395   4.379   7.732   1.221
   91PJ2     HB 1396   4.452   7.794   1.249
   91PJ2     OG 1397   4.253   7.805   1.432
   91PJ2     HG 1398   4.197   7.770   1.507
   91PJ2     OD 1399   4.417   7.603   1.420
   92POX     CD 1400   4.381   7.576   1.556
   92POX     CE 1401   4.452   7.460   1.627
   92POX     OE 1402   4.401   7.436   1.758
   92POX    C1A 1403   4.427   7.327   1.830
   92POX    O1A 1404   4.510   7.244   1.793
   92POX    C1B 1405   4.351   7.319   1.956
   92POX    C1C 1406   4.427   7.352   2.084
   92POX    C1D 1407   4.329   7.318   2.197
   92POX    C1E 1408   4.391   7.326   2.336
   92POX    C1F 1409   4.290   7.294   2.446
   92POX    C1G 1410   4.155   7.367   2.454
   92POX    C1H 1411   4.157   7.511   2.505
   92POX    C1I 1412   4.017   7.568   2.531
   92POX    C1J 1413   3.999   7.671   2.612
   92POX    C1K 1414   4.101   7.736   2.705
   92POX    C1L 1415   4.058   7.882   2.722
   92POX    C1M 1416   4.164   7.961   2.800
   92POX    C1N 1417   4.201   7.906   2.938
   92POX    C1O 1418   4.097   7.941   3.044
   92POX    C1P 1419   4.119   7.877   3.181
   92POX    C1Q 1420   4.013   7.917   3.284
   92POX    C1R 1421   3.990   7.806   3.387
   92POX     CZ 1422   4.599   7.496   1.606
   92POX     OZ 1423   4.656   7.581   1.706
   92POX    C2A 1424   4.786   7.574   1.733
   92POX    O2A 1425   4.840   7.468   1.701
   92POX    C2B 1426   4.835   7.656   1.845
   92POX    C2C 1427   4.848   7.578   1.976
   92POX    C2D 1428   4.912   7.659   2.089
   92POX    C2E 1429   4.908   7.583   2.222
   92POX    C2F 1430   4.995   7.663   2.320
   92POX    C2G 1431   4.958   7.616   2.461
   92POX    C2H 1432   4.989   7.467   2.482
   92POX    C2I 1433   4.930   7.438   2.620
   92POX    C2J 1434   4.948   7.293   2.663
   92POX    C2K 1435   4.864   7.265   2.788
   92POX    C2L 1436   4.716   7.252   2.749
   92POX    C2M 1437   4.634   7.220   2.874
   92POX    C2N 1438   4.486   7.199   2.843
   92POX    C2O 1439   4.395   7.311   2.894
   92POX    C2P 1440   4.250   7.278   2.857
   93CHL    CN1 1441   0.214   7.020   1.029
   93CHL    CN2 1442  -0.002   7.012   1.100
   93CHL    CN3 1443   0.137   7.190   1.193
   93CHL    NTM 1444   0.106   7.108   1.075
   93CHL     CB 1445   0.059   7.191   0.964
   94PJ2     CA 1446  -0.033   7.310   0.992
   94PJ2     OA 1447  -0.164   7.278   1.041
   94PJ2      P 1448  -0.241   7.409   1.093
   94PJ2     OB 1449  -0.194   7.522   1.010
   94PJ2     HB 1450  -0.271   7.579   0.981
   94PJ2     OG 1451  -0.383   7.368   1.105
   94PJ2     HG 1452  -0.398   7.270   1.092
   94PJ2     OD 1453  -0.176   7.403   1.240
   95POX     CD 1454  -0.219   7.305   1.334
   95POX     CE 1455  -0.150   7.328   1.469
   95POX     OE 1456  -0.159   7.218   1.560
   95POX    C1A 1457  -0.061   7.128   1.563
   95POX    O1A 1458   0.023   7.125   1.474
   95POX    C1B 1459  -0.072   7.027   1.671
   95POX    C1C 1460   0.069   6.989   1.718
   95POX    C1D 1461   0.074   6.871   1.816
   95POX    C1E 1462   0.030   6.898   1.960
   95POX    C1F 1463   0.139   6.844   2.052
   95POX    C1G 1464   0.092   6.857   2.197
   95POX    C1H 1465   0.204   6.816   2.293
   95POX    C1I 1466   0.165   6.848   2.437
   95POX    C1J 1467   0.185   6.767   2.541
   95POX    C1K 1468   0.242   6.626   2.521
   95POX    C1L 1469   0.277   6.583   2.663
   95POX    C1M 1470   0.346   6.448   2.647
   95POX    C1N 1471   0.376   6.409   2.792
   95POX    C1O 1472   0.437   6.269   2.798
   95POX    C1P 1473   0.449   6.210   2.939
   95POX    C1Q 1474   0.535   6.085   2.918
   95POX    C1R 1475   0.537   6.001   3.046
   95POX     CZ 1476  -0.202   7.468   1.504
   95POX     OZ 1477  -0.151   7.520   1.627
   95POX    C2A 1478  -0.224   7.509   1.737
   95POX    O2A 1479  -0.338   7.462   1.730
   95POX    C2B 1480  -0.161   7.566   1.858
   95POX    C2C 1481  -0.165   7.469   1.976
   95POX    C2D 1482  -0.066   7.353   1.989
   95POX    C2E 1483  -0.084   7.254   2.105
   95POX    C2F 1484  -0.109   7.309   2.245
   95POX    C2G 1485  -0.092   7.196   2.347
   95POX    C2H 1486  -0.048   7.243   2.486
   95POX    C2I 1487   0.038   7.143   2.564
   95POX    C2J 1488   0.006   7.164   2.712
   95POX    C2K 1489   0.045   7.040   2.792
   95POX    C2L 1490  -0.042   7.023   2.916
   95POX    C2M 1491  -0.018   6.891   2.991
   95POX    C2N 1492  -0.102   6.877   3.117
   95POX    C2O 1493  -0.067   6.744   3.184
   95POX    C2P 1494  -0.144   6.722   3.314
   96CHL    CN1 1495   4.566   2.882   1.493
   96CHL    CN2 1496   4.469   2.668   1.520
   96CHL    CN3 1497   4.462   2.775   1.309
   96CHL    NTM 1498   4.452   2.799   1.454
   96CHL     CB 1499   4.324   2.865   1.484
   97PJ2     CA 1500   4.183   2.807   1.480
   97PJ2     OA 1501   4.168   2.679   1.543
   97PJ2      P 1502   4.016   2.627   1.532
   97PJ2     OB 1503   3.955   2.674   1.406
   97PJ2     HB 1504   3.921   2.764   1.434
   97PJ2     OG 1505   3.991   2.483   1.557
   97PJ2     HG 1506   3.894   2.461   1.563
   97PJ2     OD 1507   3.952   2.702   1.660
   98POX     CD 1508   4.007   2.658   1.784
   98POX     CE 1509   3.918   2.692   1.904
   98POX     OE 1510   3.990   2.662   2.024
   98POX    C1A 1511   3.941   2.697   2.142
   98POX    O1A 1512   3.834   2.757   2.151
   98POX    C1B 1513   4.049   2.686   2.243
   98POX    C1C 1514   4.005   2.652   2.385
   98POX    C1D 1515   4.123   2.626   2.479
   98POX    C1E 1516   4.076   2.623   2.625
   98POX    C1F 1517   4.186   2.588   2.725
   98POX    C1G 1518   4.125   2.549   2.860
   98POX    C1H 1519   4.231   2.538   2.970
   98POX    C1I 1520   4.186   2.457   3.093
   98POX    C1J 1521   4.178   2.511   3.214
   98POX    C1K 1522   4.199   2.654   3.264
   98POX    C1L 1523   4.225   2.676   3.414
   98POX    C1M 1524   4.106   2.670   3.510
   98POX    C1N 1525   4.002   2.782   3.495
   98POX    C1O 1526   3.864   2.748   3.551
   98POX    C1P 1527   3.775   2.656   3.467
   98POX    C1Q 1528   3.646   2.612   3.536
   98POX    C1R 1529   3.564   2.512   3.454
   98POX     CZ 1530   3.778   2.632   1.884
   98POX     OZ 1531   3.754   2.491   1.880
   98POX    C2A 1532   3.633   2.441   1.854
   98POX    O2A 1533   3.535   2.515   1.845
   98POX    C2B 1534   3.624   2.294   1.866
   98POX    C2C 1535   3.578   2.275   2.011
   98POX    C2D 1536   3.579   2.130   2.059
   98POX    C2E 1537   3.471   2.040   1.999
   98POX    C2F 1538   3.489   1.890   2.027
   98POX    C2G 1539   3.476   1.862   2.177
   98POX    C2H 1540   3.487   1.710   2.193
   98POX    C2I 1541   3.471   1.683   2.343
   98POX    C2J 1542   3.420   1.540   2.362
   98POX    C2K 1543   3.440   1.489   2.505
   98POX    C2L 1544   3.372   1.579   2.608
   98POX    C2M 1545   3.410   1.547   2.752
   98POX    C2N 1546   3.320   1.642   2.833
   98POX    C2O 1547   3.329   1.596   2.979
   98POX    C2P 1548   3.282   1.707   3.074
   99CHL    CN1 1549   2.122   1.411   1.073
   99CHL    CN2 1550   2.097   1.186   0.978
   99CHL    CN3 1551   1.940   1.283   1.128
   99CHL    NTM 1552   2.083   1.271   1.097
   99CHL     CB 1553   2.172   1.229   1.207
  100PJ2     CA 1554   2.191   1.085   1.254
  100PJ2     OA 1555   2.065   1.017   1.253
  100PJ2      P 1556   2.085   0.858   1.274
  100PJ2     OB 1557   1.946   0.807   1.268
  100PJ2     HB 1558   1.878   0.878   1.287
  100PJ2     OG 1559   2.187   0.799   1.184
  100PJ2     HG 1560   2.161   0.706   1.159
  100PJ2     OD 1561   2.133   0.864   1.427
  101POX     CD 1562   2.025   0.861   1.521
  101POX     CE 1563   2.065   0.835   1.667
  101POX     OE 1564   1.955   0.778   1.739
  101POX    C1A 1565   1.915   0.652   1.730
  101POX    O1A 1566   1.950   0.585   1.632
  101POX    C1B 1567   1.807   0.614   1.823
  101POX    C1C 1568   1.830   0.662   1.967
  101POX    C1D 1569   1.720   0.619   2.064
  101POX    C1E 1570   1.734   0.684   2.202
  101POX    C1F 1571   1.855   0.622   2.273
  101POX    C1G 1572   1.875   0.668   2.418
  101POX    C1H 1573   1.977   0.575   2.482
  101POX    C1I 1574   2.001   0.619   2.627
  101POX    C1J 1575   2.124   0.624   2.676
  101POX    C1K 1576   2.241   0.579   2.589
  101POX    C1L 1577   2.365   0.659   2.629
  101POX    C1M 1578   2.456   0.700   2.513
  101POX    C1N 1579   2.521   0.575   2.453
  101POX    C1O 1580   2.587   0.591   2.316
  101POX    C1P 1581   2.672   0.718   2.314
  101POX    C1Q 1582   2.746   0.763   2.188
  101POX    C1R 1583   2.847   0.876   2.212
  101POX     CZ 1584   2.139   0.962   1.707
  101POX     OZ 1585   2.201   0.938   1.833
  101POX    C2A 1586   2.265   1.036   1.895
  101POX    O2A 1587   2.297   1.140   1.837
  101POX    C2B 1588   2.305   1.001   2.034
  101POX    C2C 1589   2.195   1.042   2.132
  101POX    C2D 1590   2.230   0.999   2.275
  101POX    C2E 1591   2.309   1.109   2.347
  101POX    C2F 1592   2.376   1.048   2.470
  101POX    C2G 1593   2.478   1.147   2.527
  101POX    C2H 1594   2.550   1.092   2.650
  101POX    C2I 1595   2.575   1.207   2.748
  101POX    C2J 1596   2.675   1.170   2.858
  101POX    C2K 1597   2.720   1.281   2.954
  101POX    C2L 1598   2.840   1.256   3.046
  101POX    C2M 1599   2.854   1.368   3.148
  101POX    C2N 1600   2.987   1.353   3.221
  101POX    C2O 1601   3.021   1.463   3.322
  101POX    C2P 1602   3.003   1.612   3.292
  102CHL    CN1 1603   7.115   0.411   1.081
  102CHL    CN2 1604   7.250   0.303   1.239
  102CHL    CN3 1605   7.340   0.336   1.023
  102CHL    NTM 1606   7.216   0.305   1.096
  102CHL     CB 1607   7.177   0.166   1.070
  103PJ2     CA 1608   7.035   0.114   1.091
  103PJ2     OA 1609   6.969   0.155   1.211
  103PJ2      P 1610   6.816   0.105   1.205
  103PJ2     OB 1611   6.724   0.214   1.163
  103PJ2     HB 1612   6.632   0.175   1.159
  103PJ2     OG 1613   6.811  -0.020   1.127
  103PJ2     HG 1614   6.898  -0.031   1.078
  103PJ2     OD 1615   6.795   0.082   1.363
  104POX     CD 1616   6.810   0.200   1.444
  104POX     CE 1617   6.794   0.162   1.591
  104POX     OE 1618   6.784   0.268   1.688
  104POX    C1A 1619   6.675   0.344   1.698
  104POX    O1A 1620   6.575   0.330   1.628
  104POX    C1B 1621   6.680   0.435   1.814
  104POX    C1C 1622   6.601   0.378   1.932
  104POX    C1D 1623   6.641   0.455   2.058
  104POX    C1E 1624   6.559   0.424   2.183
  104POX    C1F 1625   6.648   0.450   2.305
  104POX    C1G 1626   6.554   0.458   2.425
  104POX    C1H 1627   6.638   0.455   2.553
  104POX    C1I 1628   6.549   0.459   2.677
  104POX    C1J 1629   6.567   0.394   2.792
  104POX    C1K 1630   6.693   0.309   2.809
  104POX    C1L 1631   6.740   0.315   2.955
  104POX    C1M 1632   6.877   0.250   2.973
  104POX    C1N 1633   6.926   0.268   3.117
  104POX    C1O 1634   6.865   0.158   3.205
  104POX    C1P 1635   6.931   0.029   3.157
  104POX    C1Q 1636   6.879  -0.087   3.241
  104POX    C1R 1637   6.886  -0.078   3.393
  104POX     CZ 1638   6.905   0.058   1.608
  104POX     OZ 1639   6.939   0.014   1.740
  104POX    C2A 1640   6.852  -0.072   1.791
  104POX    O2A 1641   6.780  -0.151   1.729
  104POX    C2B 1642   6.894  -0.092   1.932
  104POX    C2C 1643   6.780  -0.139   2.022
  104POX    C2D 1644   6.834  -0.128   2.164
  104POX    C2E 1645   6.729  -0.161   2.270
  104POX    C2F 1646   6.754  -0.092   2.404
  104POX    C2G 1647   6.643  -0.116   2.507
  104POX    C2H 1648   6.657  -0.055   2.646
  104POX    C2I 1649   6.527  -0.073   2.726
  104POX    C2J 1650   6.540  -0.006   2.862
  104POX    C2K 1651   6.397   0.006   2.915
  104POX    C2L 1652   6.399   0.053   3.061
  104POX    C2M 1653   6.264   0.114   3.102
  104POX    C2N 1654   6.146   0.017   3.105
  104POX    C2O 1655   6.026   0.080   3.174
  104POX    C2P 1656   6.038   0.067   3.326
  105CHL    CN1 1657   7.182   3.702   1.470
  105CHL    CN2 1658   7.106   3.674   1.245
  105CHL    CN3 1659   7.132   3.897   1.349
  105CHL    NTM 1660   7.093   3.756   1.366
  105CHL     CB 1661   6.956   3.739   1.416
  106PJ2     CA 1662   6.829   3.788   1.347
  106PJ2     OA 1663   6.816   3.929   1.329
  106PJ2      P 1664   6.664   3.970   1.293
  106PJ2     OB 1665   6.671   4.118   1.290
  106PJ2     HB 1666   6.766   4.135   1.318
  106PJ2     OG 1667   6.619   3.894   1.175
  106PJ2     HG 1668   6.522   3.912   1.157
  106PJ2     OD 1669   6.584   3.905   1.416
  107POX     CD 1670   6.520   4.003   1.498
  107POX     CE 1671   6.436   3.954   1.616
  107POX     OE 1672   6.395   4.070   1.690
  107POX    C1A 1673   6.276   4.073   1.750
  107POX    O1A 1674   6.192   3.997   1.703
  107POX    C1B 1675   6.250   4.204   1.814
  107POX    C1C 1676   6.304   4.202   1.957
  107POX    C1D 1677   6.316   4.347   2.002
  107POX    C1E 1678   6.316   4.363   2.155
  107POX    C1F 1679   6.180   4.345   2.222
  107POX    C1G 1680   6.207   4.382   2.368
  107POX    C1H 1681   6.080   4.366   2.453
  107POX    C1I 1682   6.037   4.219   2.456
  107POX    C1J 1683   5.907   4.193   2.451
  107POX    C1K 1684   5.782   4.278   2.426
  107POX    C1L 1685   5.710   4.306   2.558
  107POX    C1M 1686   5.564   4.338   2.528
  107POX    C1N 1687   5.479   4.349   2.655
  107POX    C1O 1688   5.445   4.210   2.708
  107POX    C1P 1689   5.369   4.216   2.840
  107POX    C1Q 1690   5.350   4.081   2.909
  107POX    C1R 1691   5.259   4.099   3.030
  107POX     CZ 1692   6.513   3.850   1.698
  107POX     OZ 1693   6.427   3.794   1.798
  107POX    C2A 1694   6.449   3.684   1.868
  107POX    O2A 1695   6.566   3.647   1.872
  107POX    C2B 1696   6.332   3.652   1.953
  107POX    C2C 1697   6.329   3.502   1.984
  107POX    C2D 1698   6.196   3.458   2.046
  107POX    C2E 1699   6.201   3.306   2.051
  107POX    C2F 1700   6.066   3.258   2.108
  107POX    C2G 1701   6.053   3.113   2.153
  107POX    C2H 1702   5.907   3.081   2.188
  107POX    C2I 1703   5.892   2.930   2.209
  107POX    C2J 1704   5.747   2.884   2.218
  107POX    C2K 1705   5.692   2.898   2.360
  107POX    C2L 1706   5.561   2.819   2.358
  107POX    C2M 1707   5.459   2.850   2.467
  107POX    C2N 1708   5.459   2.752   2.585
  107POX    C2O 1709   5.379   2.816   2.699
  107POX    C2P 1710   5.359   2.720   2.816
  108CHL    CN1 1711   1.457   3.864   1.033
  108CHL    CN2 1712   1.280   3.738   0.935
  108CHL    CN3 1713   1.250   3.852   1.140
  108CHL    NTM 1714   1.346   3.773   1.062
  108CHL     CB 1715   1.402   3.658   1.134
  109PJ2     CA 1716   1.308   3.546   1.178
  109PJ2     OA 1717   1.189   3.561   1.256
  109PJ2      P 1718   1.122   3.424   1.307
  109PJ2     OB 1719   0.980   3.457   1.334
  109PJ2     HB 1720   0.972   3.545   1.380
  109PJ2     OG 1721   1.151   3.319   1.206
  109PJ2     HG 1722   1.077   3.253   1.195
  109PJ2     OD 1723   1.206   3.383   1.438
  110POX     CD 1724   1.152   3.412   1.568
  110POX     CE 1725   1.260   3.399   1.675
  110POX     OE 1726   1.206   3.391   1.808
  110POX    C1A 1727   1.251   3.292   1.884
  110POX    O1A 1728   1.328   3.208   1.838
  110POX    C1B 1729   1.208   3.319   2.023
  110POX    C1C 1730   1.321   3.358   2.118
  110POX    C1D 1731   1.262   3.364   2.259
  110POX    C1E 1732   1.351   3.442   2.355
  110POX    C1F 1733   1.287   3.446   2.494
  110POX    C1G 1734   1.385   3.501   2.599
  110POX    C1H 1735   1.323   3.498   2.738
  110POX    C1I 1736   1.435   3.518   2.840
  110POX    C1J 1737   1.425   3.562   2.966
  110POX    C1K 1738   1.289   3.583   3.032
  110POX    C1L 1739   1.272   3.477   3.141
  110POX    C1M 1740   1.172   3.541   3.237
  110POX    C1N 1741   1.135   3.443   3.349
  110POX    C1O 1742   1.010   3.502   3.416
  110POX    C1P 1743   0.966   3.434   3.546
  110POX    C1Q 1744   0.939   3.284   3.542
  110POX    C1R 1745   0.862   3.240   3.667
  110POX     CZ 1746   1.340   3.527   1.650
  110POX     OZ 1747   1.456   3.536   1.733
  110POX    C2A 1748   1.530   3.647   1.734
  110POX    O2A 1749   1.525   3.721   1.636
  110POX    C2B 1750   1.619   3.657   1.852
  110POX    C2C 1751   1.538   3.723   1.964
  110POX    C2D 1752   1.618   3.730   2.094
  110POX    C2E 1753   1.532   3.789   2.206
  110POX    C2F 1754   1.600   3.771   2.342
  110POX    C2G 1755   1.499   3.845   2.429
  110POX    C2H 1756   1.547   3.856   2.574
  110POX    C2I 1757   1.467   3.950   2.664
  110POX    C2J 1758   1.503   3.940   2.813
  110POX    C2K 1759   1.378   3.951   2.900
  110POX    C2L 1760   1.427   4.011   3.033
  110POX    C2M 1761   1.308   4.018   3.129
  110POX    C2N 1762   1.376   4.054   3.261
  110POX    C2O 1763   1.267   4.065   3.367
  110POX    C2P 1764   1.325   4.123   3.496
  111CHL    CN1 1765   7.691   7.636   1.113
  111CHL    CN2 1766   7.489   7.566   1.199
  111CHL    CN3 1767   7.695   7.443   1.248
  111CHL    NTM 1768   7.616   7.514   1.146
  111CHL     CB 1769   7.585   7.433   1.027
  112PJ2     CA 1770   7.518   7.296   1.032
  112PJ2     OA 1771   7.587   7.195   1.108
  112PJ2      P 1772   7.492   7.070   1.141
  112PJ2     OB 1773   7.406   7.046   1.023
  112PJ2     HB 1774   7.325   7.103   1.034
  112PJ2     OG 1775   7.591   6.966   1.174
  112PJ2     HG 1776   7.679   7.009   1.194
  112PJ2     OD 1777   7.405   7.108   1.271
  113POX     CD 1778   7.456   7.145   1.400
  113POX     CE 1779   7.354   7.189   1.505
  113POX     OE 1780   7.409   7.270   1.609
  113POX    C1A 1781   7.461   7.388   1.577
  113POX    O1A 1782   7.429   7.444   1.472
  113POX    C1B 1783   7.543   7.432   1.692
  113POX    C1C 1784   7.583   7.580   1.691
  113POX    C1D 1785   7.683   7.605   1.804
  113POX    C1E 1786   7.797   7.504   1.792
  113POX    C1F 1787   7.875   7.482   1.922
  113POX    C1G 1788   7.980   7.372   1.905
  113POX    C1H 1789   8.027   7.345   2.048
  113POX    C1I 1790   8.158   7.420   2.069
  113POX    C1J 1791   8.232   7.381   2.173
  113POX    C1K 1792   8.215   7.257   2.261
  113POX    C1L 1793   8.273   7.290   2.398
  113POX    C1M 1794   8.218   7.204   2.513
  113POX    C1N 1795   8.285   7.217   2.650
  113POX    C1O 1796   8.228   7.108   2.740
  113POX    C1P 1797   8.266   6.962   2.713
  113POX    C1Q 1798   8.191   6.871   2.811
  113POX    C1R 1799   8.233   6.724   2.817
  113POX     CZ 1800   7.276   7.069   1.558
  113POX     OZ 1801   7.354   6.977   1.634
  113POX    C2A 1802   7.289   6.873   1.686
  113POX    O2A 1803   7.168   6.849   1.681
  113POX    C2B 1804   7.377   6.786   1.767
  113POX    C2C 1805   7.399   6.843   1.907
  113POX    C2D 1806   7.273   6.829   1.994
  113POX    C2E 1807   7.315   6.815   2.140
  113POX    C2F 1808   7.215   6.782   2.251
  113POX    C2G 1809   7.154   6.643   2.265
  113POX    C2H 1810   7.075   6.631   2.396
  113POX    C2I 1811   7.015   6.491   2.405
  113POX    C2J 1812   6.985   6.446   2.548
  113POX    C2K 1813   6.862   6.522   2.598
  113POX    C2L 1814   6.799   6.445   2.714
  113POX    C2M 1815   6.659   6.502   2.734
  113POX    C2N 1816   6.576   6.403   2.815
  113POX    C2O 1817   6.448   6.482   2.845
  113POX    C2P 1818   6.334   6.416   2.923
  114CHL    CN1 1819   1.721   2.081   1.640
  114CHL    CN2 1820   1.836   2.219   1.479
  114CHL    CN3 1821   1.959   2.056   1.608
  114CHL    NTM 1822   1.831   2.087   1.542
  114CHL     CB 1823   1.797   1.993   1.435
  115PJ2     CA 1824   1.812   1.841   1.446
  115PJ2     OA 1825   1.933   1.776   1.489
  115PJ2      P 1826   1.922   1.622   1.444
  115PJ2     OB 1827   1.875   1.608   1.305
  115PJ2     HB 1828   1.839   1.694   1.268
  115PJ2     OG 1829   2.056   1.567   1.475
  115PJ2     HG 1830   2.087   1.602   1.563
  115PJ2     OD 1831   1.825   1.539   1.542
  116POX     CD 1832   1.875   1.517   1.674
  116POX     CE 1833   1.775   1.572   1.776
  116POX     OE 1834   1.836   1.631   1.892
  116POX    C1A 1835   1.855   1.762   1.883
  116POX    O1A 1836   1.807   1.831   1.792
  116POX    C1B 1837   1.916   1.812   2.008
  116POX    C1C 1838   1.993   1.942   1.982
  116POX    C1D 1839   2.084   1.995   2.092
  116POX    C1E 1840   2.031   1.984   2.235
  116POX    C1F 1841   2.118   2.076   2.322
  116POX    C1G 1842   2.118   2.041   2.470
  116POX    C1H 1843   2.181   2.140   2.568
  116POX    C1I 1844   2.152   2.116   2.717
  116POX    C1J 1845   2.128   2.211   2.806
  116POX    C1K 1846   2.124   2.363   2.794
  116POX    C1L 1847   2.188   2.434   2.914
  116POX    C1M 1848   2.065   2.483   2.989
  116POX    C1N 1849   2.100   2.530   3.130
  116POX    C1O 1850   1.986   2.591   3.212
  116POX    C1P 1851   2.033   2.704   3.304
  116POX    C1Q 1852   1.916   2.773   3.375
  116POX    C1R 1853   1.969   2.890   3.459
  116POX     CZ 1854   1.669   1.466   1.808
  116POX     OZ 1855   1.570   1.487   1.909
  116POX    C2A 1856   1.456   1.542   1.869
  116POX    O2A 1857   1.420   1.549   1.751
  116POX    C2B 1858   1.369   1.583   1.982
  116POX    C2C 1859   1.344   1.488   2.100
  116POX    C2D 1860   1.262   1.545   2.216
  116POX    C2E 1861   1.258   1.427   2.313
  116POX    C2F 1862   1.215   1.473   2.452
  116POX    C2G 1863   1.153   1.359   2.533
  116POX    C2H 1864   1.256   1.255   2.577
  116POX    C2I 1865   1.322   1.291   2.711
  116POX    C2J 1866   1.234   1.283   2.836
  116POX    C2K 1867   1.317   1.277   2.964
  116POX    C2L 1868   1.228   1.256   3.087
  116POX    C2M 1869   1.160   1.119   3.101
  116POX    C2N 1870   1.107   1.107   3.244
  116POX    C2O 1871   1.017   0.985   3.262
  116POX    C2P 1872   0.883   1.009   3.190
  117CHL    CN1 1873   1.652   5.330   0.780
  117CHL    CN2 1874   1.805   5.439   0.634
  117CHL    CN3 1875   1.612   5.549   0.690
  117CHL    NTM 1876   1.713   5.459   0.747
  117CHL     CB 1877   1.792   5.519   0.856
  118PJ2     CA 1878   1.743   5.629   0.950
  118PJ2     OA 1879   1.603   5.612   0.971
  118PJ2      P 1880   1.536   5.749   1.024
  118PJ2     OB 1881   1.607   5.869   0.974
  118PJ2     HB 1882   1.546   5.940   1.009
  118PJ2     OG 1883   1.389   5.748   1.013
  118PJ2     HG 1884   1.351   5.840   1.020
  118PJ2     OD 1885   1.571   5.723   1.179
  119POX     CD 1886   1.494   5.620   1.242
  119POX     CE 1887   1.519   5.608   1.393
  119POX     OE 1888   1.487   5.728   1.464
  119POX    C1A 1889   1.467   5.711   1.594
  119POX    O1A 1890   1.435   5.601   1.638
  119POX    C1B 1891   1.457   5.844   1.660
  119POX    C1C 1892   1.505   5.844   1.805
  119POX    C1D 1893   1.469   5.974   1.878
  119POX    C1E 1894   1.318   5.996   1.885
  119POX    C1F 1895   1.283   6.080   2.008
  119POX    C1G 1896   1.305   6.017   2.145
  119POX    C1H 1897   1.265   6.104   2.264
  119POX    C1I 1898   1.247   6.005   2.380
  119POX    C1J 1899   1.182   6.041   2.490
  119POX    C1K 1900   1.128   6.179   2.529
  119POX    C1L 1901   1.030   6.165   2.645
  119POX    C1M 1902   1.002   6.289   2.730
  119POX    C1N 1903   0.925   6.247   2.856
  119POX    C1O 1904   0.937   6.361   2.958
  119POX    C1P 1905   0.853   6.340   3.084
  119POX    C1Q 1906   0.881   6.214   3.166
  119POX    C1R 1907   0.768   6.166   3.257
  119POX     CZ 1908   1.665   5.571   1.417
  119POX     OZ 1909   1.714   5.557   1.551
  119POX    C2A 1910   1.751   5.435   1.590
  119POX    O2A 1911   1.753   5.336   1.518
  119POX    C2B 1912   1.766   5.435   1.737
  119POX    C2C 1913   1.650   5.367   1.810
  119POX    C2D 1914   1.678   5.359   1.961
  119POX    C2E 1915   1.643   5.494   2.023
  119POX    C2F 1916   1.690   5.508   2.168
  119POX    C2G 1917   1.646   5.394   2.260
  119POX    C2H 1918   1.686   5.424   2.405
  119POX    C2I 1919   1.622   5.310   2.485
  119POX    C2J 1920   1.623   5.336   2.636
  119POX    C2K 1921   1.762   5.372   2.689
  119POX    C2L 1922   1.743   5.400   2.838
  119POX    C2M 1923   1.683   5.296   2.932
  119POX    C2N 1924   1.735   5.315   3.074
  119POX    C2O 1925   1.646   5.225   3.160
  119POX    C2P 1926   1.713   5.204   3.296
  120CHL    CN1 1927   0.766   7.386   0.811
  120CHL    CN2 1928   0.560   7.348   0.685
  120CHL    CN3 1929   0.739   7.460   0.586
  120CHL    NTM 1930   0.670   7.442   0.715
  120CHL     CB 1931   0.628   7.570   0.772
  121PJ2     CA 1932   0.688   7.706   0.738
  121PJ2     OA 1933   0.829   7.707   0.765
  121PJ2      P 1934   0.893   7.854   0.778
  121PJ2     OB 1935   1.032   7.823   0.736
  121PJ2     HB 1936   1.051   7.725   0.742
  121PJ2     OG 1937   0.800   7.938   0.700
  121PJ2     HG 1938   0.831   8.033   0.705
  121PJ2     OD 1939   0.872   7.885   0.935
  122POX     CD 1940   0.969   7.819   1.016
  122POX     CE 1941   0.929   7.816   1.164
  122POX     OE 1942   1.029   7.753   1.245
  122POX    C1A 1943   1.083   7.826   1.342
  122POX    O1A 1944   1.101   7.947   1.328
  122POX    C1B 1945   1.127   7.749   1.460
  122POX    C1C 1946   1.055   7.796   1.586
  122POX    C1D 1947   1.124   7.737   1.709
  122POX    C1E 1948   1.065   7.797   1.837
  122POX    C1F 1949   1.146   7.764   1.963
  122POX    C1G 1950   1.072   7.809   2.088
  122POX    C1H 1951   1.154   7.808   2.217
  122POX    C1I 1952   1.079   7.877   2.332
  122POX    C1J 1953   1.110   7.865   2.461
  122POX    C1K 1954   1.223   7.773   2.507
  122POX    C1L 1955   1.271   7.824   2.643
  122POX    C1M 1956   1.390   7.736   2.683
  122POX    C1N 1957   1.448   7.790   2.813
  122POX    C1O 1958   1.535   7.681   2.877
  122POX    C1P 1959   1.576   7.738   3.013
  122POX    C1Q 1960   1.675   7.853   3.000
  122POX    C1R 1961   1.707   7.911   3.139
  122POX     CZ 1962   0.792   7.749   1.169
  122POX     OZ 1963   0.723   7.765   1.294
  122POX    C2A 1964   0.714   7.650   1.359
  122POX    O2A 1965   0.745   7.537   1.322
  122POX    C2B 1966   0.652   7.677   1.491
  122POX    C2C 1967   0.711   7.581   1.594
  122POX    C2D 1968   0.670   7.628   1.734
  122POX    C2E 1969   0.716   7.528   1.840
  122POX    C2F 1970   0.694   7.582   1.982
  122POX    C2G 1971   0.760   7.488   2.083
  122POX    C2H 1972   0.740   7.529   2.229
  122POX    C2I 1973   0.822   7.430   2.312
  122POX    C2J 1974   0.819   7.457   2.462
  122POX    C2K 1975   0.940   7.387   2.526
  122POX    C2L 1976   0.941   7.387   2.679
  122POX    C2M 1977   0.965   7.521   2.749
  122POX    C2N 1978   1.023   7.506   2.890
  122POX    C2O 1979   0.909   7.491   2.990
  122POX    C2P 1980   0.957   7.450   3.129
  123CHL    CN1 1981   4.193   8.241   1.592
  123CHL    CN2 1982   4.136   8.338   1.385
  123CHL    CN3 1983   3.991   8.174   1.490
  123CHL    NTM 1984   4.130   8.212   1.462
  123CHL     CB 1985   4.189   8.098   1.390
  124PJ2     CA 1986   4.187   8.079   1.238
  124PJ2     OA 1987   4.048   8.088   1.205
  124PJ2      P 1988   4.003   7.986   1.089
  124PJ2     OB 1989   3.879   8.034   1.024
  124PJ2     HB 1990   3.825   7.965   0.976
  124PJ2     OG 1991   4.124   7.961   1.008
  124PJ2     HG 1992   4.120   7.877   0.954
  124PJ2     OD 1993   3.969   7.851   1.171
  125POX     CD 1994   3.847   7.849   1.246
  125POX     CE 1995   3.838   7.752   1.364
  125POX     OE 1996   3.704   7.744   1.414
  125POX    C1A 1997   3.664   7.624   1.453
  125POX    O1A 1998   3.741   7.528   1.442
  125POX    C1B 1999   3.523   7.622   1.497
  125POX    C1C 2000   3.526   7.558   1.636
  125POX    C1D 2001   3.551   7.668   1.739
  125POX    C1E 2002   3.572   7.623   1.884
  125POX    C1F 2003   3.579   7.733   1.991
  125POX    C1G 2004   3.447   7.810   1.993
  125POX    C1H 2005   3.436   7.886   2.126
  125POX    C1I 2006   3.531   8.005   2.135
  125POX    C1J 2007   3.568   8.061   2.250
  125POX    C1K 2008   3.515   8.011   2.385
  125POX    C1L 2009   3.600   8.044   2.508
  125POX    C1M 2010   3.505   8.075   2.623
  125POX    C1N 2011   3.604   8.075   2.739
  125POX    C1O 2012   3.607   7.944   2.817
  125POX    C1P 2013   3.721   7.950   2.919
  125POX    C1Q 2014   3.697   7.834   3.016
  125POX    C1R 2015   3.750   7.701   2.962
  125POX     CZ 2016   3.948   7.801   1.459
  125POX     OZ 2017   3.958   7.734   1.585
  125POX    C2A 2018   4.032   7.797   1.675
  125POX    O2A 2019   4.053   7.918   1.674
  125POX    C2B 2020   4.064   7.708   1.789
  125POX    C2C 2021   3.992   7.758   1.914
  125POX    C2D 2022   4.032   7.676   2.037
  125POX    C2E 2023   3.965   7.733   2.162
  125POX    C2F 2024   4.019   7.870   2.203
  125POX    C2G 2025   3.959   7.935   2.328
  125POX    C2H 2026   4.001   8.082   2.321
  125POX    C2I 2027   3.957   8.154   2.448
  125POX    C2J 2028   3.980   8.304   2.433
  125POX    C2K 2029   3.914   8.384   2.546
  125POX    C2L 2030   4.022   8.441   2.639
  125POX    C2M 2031   3.969   8.489   2.774
  125POX    C2N 2032   3.914   8.383   2.871
  125POX    C2O 2033   3.826   8.436   2.985
  125POX    C2P 2034   3.836   8.329   3.094
  126CHL    CN1 2035   3.931   3.400   1.579
  126CHL    CN2 2036   3.822   3.521   1.398
  126CHL    CN3 2037   3.999   3.624   1.511
  126CHL    NTM 2038   3.949   3.493   1.467
  126CHL     CB 2039   4.041   3.440   1.365
  127PJ2     CA 2040   4.187   3.444   1.409
  127PJ2     OA 2041   4.219   3.363   1.523
  127PJ2      P 2042   4.359   3.286   1.504
  127PJ2     OB 2043   4.350   3.207   1.379
  127PJ2     HB 2044   4.257   3.216   1.342
  127PJ2     OG 2045   4.473   3.379   1.516
  127PJ2     HG 2046   4.552   3.318   1.522
  127PJ2     OD 2047   4.358   3.178   1.623
  128POX     CD 2048   4.347   3.223   1.759
  128POX     CE 2049   4.270   3.123   1.844
  128POX     OE 2050   4.237   3.185   1.968
  128POX    C1A 2051   4.115   3.168   2.017
  128POX    O1A 2052   4.020   3.126   1.950
  128POX    C1B 2053   4.098   3.214   2.157
  128POX    C1C 2054   4.089   3.102   2.260
  128POX    C1D 2055   4.098   3.156   2.403
  128POX    C1E 2056   4.171   3.068   2.504
  128POX    C1F 2057   4.181   3.141   2.639
  128POX    C1G 2058   4.175   3.055   2.765
  128POX    C1H 2059   4.208   3.123   2.899
  128POX    C1I 2060   4.199   3.019   3.010
  128POX    C1J 2061   4.264   3.020   3.126
  128POX    C1K 2062   4.354   3.136   3.170
  128POX    C1L 2063   4.387   3.116   3.318
  128POX    C1M 2064   4.459   3.240   3.372
  128POX    C1N 2065   4.488   3.221   3.520
  128POX    C1O 2066   4.584   3.331   3.566
  128POX    C1P 2067   4.712   3.343   3.482
  128POX    C1Q 2068   4.830   3.410   3.553
  128POX    C1R 2069   4.947   3.438   3.459
  128POX     CZ 2070   4.374   3.012   1.865
  128POX     OZ 2071   4.321   2.905   1.943
  128POX    C2A 2072   4.378   2.789   1.912
  128POX    O2A 2073   4.476   2.784   1.838
  128POX    C2B 2074   4.316   2.669   1.973
  128POX    C2C 2075   4.399   2.634   2.097
  128POX    C2D 2076   4.362   2.499   2.158
  128POX    C2E 2077   4.411   2.480   2.302
  128POX    C2F 2078   4.381   2.337   2.345
  128POX    C2G 2079   4.347   2.316   2.492
  128POX    C2H 2080   4.474   2.278   2.569
  128POX    C2I 2081   4.449   2.255   2.718
  128POX    C2J 2082   4.577   2.287   2.796
  128POX    C2K 2083   4.567   2.236   2.940
  128POX    C2L 2084   4.707   2.229   3.003
  128POX    C2M 2085   4.703   2.145   3.131
  128POX    C2N 2086   4.831   2.159   3.213
  128POX    C2O 2087   4.846   2.066   3.333
  128POX    C2P 2088   4.987   2.086   3.389
  129CHL    CN1 2089   1.435   2.905   1.408
  129CHL    CN2 2090   1.226   3.031   1.440
  129CHL    CN3 2091   1.238   2.865   1.277
  129CHL    NTM 2092   1.319   2.968   1.344
  129CHL     CB 2093   1.358   3.068   1.243
  130PJ2     CA 2094   1.430   3.195   1.287
  130PJ2     OA 2095   1.562   3.172   1.336
  130PJ2      P 2096   1.631   3.316   1.353
  130PJ2     OB 2097   1.528   3.412   1.399
  130PJ2     HB 2098   1.479   3.385   1.482
  130PJ2     OG 2099   1.697   3.350   1.225
  130PJ2     HG 2100   1.752   3.432   1.241
  130PJ2     OD 2101   1.751   3.297   1.459
  131POX     CD 2102   1.708   3.307   1.595
  131POX     CE 2103   1.821   3.322   1.697
  131POX     OE 2104   1.767   3.330   1.829
  131POX    C1A 2105   1.735   3.222   1.900
  131POX    O1A 2106   1.720   3.117   1.837
  131POX    C1B 2107   1.706   3.248   2.043
  131POX    C1C 2108   1.796   3.188   2.151
  131POX    C1D 2109   1.755   3.259   2.280
  131POX    C1E 2110   1.856   3.241   2.393
  131POX    C1F 2111   1.993   3.302   2.363
  131POX    C1G 2112   2.079   3.280   2.488
  131POX    C1H 2113   2.014   3.318   2.621
  131POX    C1I 2114   2.072   3.456   2.655
  131POX    C1J 2115   2.016   3.550   2.730
  131POX    C1K 2116   1.876   3.525   2.786
  131POX    C1L 2117   1.798   3.655   2.805
  131POX    C1M 2118   1.869   3.738   2.912
  131POX    C1N 2119   1.903   3.679   3.050
  131POX    C1O 2120   1.932   3.790   3.151
  131POX    C1P 2121   1.973   3.742   3.290
  131POX    C1Q 2122   2.077   3.631   3.305
  131POX    C1R 2123   2.210   3.693   3.260
  131POX     CZ 2124   1.911   3.443   1.673
  131POX     OZ 2125   1.841   3.566   1.653
  131POX    C2A 2126   1.911   3.677   1.629
  131POX    O2A 2127   2.033   3.673   1.613
  131POX    C2B 2128   1.845   3.809   1.634
  131POX    C2C 2129   1.892   3.885   1.758
  131POX    C2D 2130   1.813   4.014   1.780
  131POX    C2E 2131   1.840   4.058   1.924
  131POX    C2F 2132   1.759   4.182   1.963
  131POX    C2G 2133   1.758   4.178   2.116
  131POX    C2H 2134   1.688   4.302   2.170
  131POX    C2I 2135   1.694   4.293   2.323
  131POX    C2J 2136   1.651   4.427   2.382
  131POX    C2K 2137   1.691   4.445   2.528
  131POX    C2L 2138   1.577   4.408   2.624
  131POX    C2M 2139   1.607   4.437   2.771
  131POX    C2N 2140   1.480   4.409   2.851
  131POX    C2O 2141   1.512   4.434   2.999
  131POX    C2P 2142   1.384   4.460   3.078
  132CHL    CN1 2143   5.718   7.036   1.335
  132CHL    CN2 2144   5.651   7.147   1.132
  132CHL    CN3 2145   5.868   7.166   1.206
  132CHL    NTM 2146   5.757   7.070   1.198
  132CHL     CB 2147   5.777   6.942   1.128
  133PJ2     CA 2148   5.870   6.828   1.170
  133PJ2     OA 2149   5.997   6.890   1.190
  133PJ2      P 2150   6.113   6.794   1.245
  133PJ2     OB 2151   6.090   6.664   1.178
  133PJ2     HB 2152   6.070   6.671   1.080
  133PJ2     OG 2153   6.234   6.877   1.230
  133PJ2     HG 2154   6.311   6.825   1.268
  133PJ2     OD 2155   6.076   6.785   1.401
  134POX     CD 2156   6.095   6.907   1.474
  134POX     CE 2157   6.038   6.912   1.616
  134POX     OE 2158   6.039   7.044   1.671
  134POX    C1A 2159   5.922   7.107   1.667
  134POX    O1A 2160   5.827   7.059   1.605
  134POX    C1B 2161   5.928   7.235   1.741
  134POX    C1C 2162   5.871   7.199   1.878
  134POX    C1D 2163   5.891   7.321   1.969
  134POX    C1E 2164   5.865   7.297   2.118
  134POX    C1F 2165   5.890   7.418   2.208
  134POX    C1G 2166   5.800   7.418   2.332
  134POX    C1H 2167   5.806   7.553   2.403
  134POX    C1I 2168   5.711   7.577   2.520
  134POX    C1J 2169   5.741   7.651   2.626
  134POX    C1K 2170   5.869   7.733   2.641
  134POX    C1L 2171   5.838   7.881   2.617
  134POX    C1M 2172   5.826   7.934   2.474
  134POX    C1N 2173   5.851   8.085   2.478
  134POX    C1O 2174   5.844   8.150   2.340
  134POX    C1P 2175   5.865   8.301   2.351
  134POX    C1Q 2176   5.896   8.349   2.209
  134POX    C1R 2177   5.847   8.494   2.208
  134POX     CZ 2178   6.119   6.816   1.704
  134POX     OZ 2179   6.065   6.782   1.832
  134POX    C2A 2180   6.141   6.712   1.916
  134POX    O2A 2181   6.245   6.653   1.883
  134POX    C2B 2182   6.087   6.718   2.053
  134POX    C2C 2183   6.209   6.708   2.146
  134POX    C2D 2184   6.179   6.678   2.293
  134POX    C2E 2185   6.089   6.785   2.356
  134POX    C2F 2186   6.057   6.745   2.500
  134POX    C2G 2187   5.969   6.846   2.573
  134POX    C2H 2188   5.999   6.996   2.581
  134POX    C2I 2189   5.919   7.065   2.692
  134POX    C2J 2190   5.988   7.200   2.713
  134POX    C2K 2191   5.928   7.270   2.835
  134POX    C2L 2192   5.980   7.414   2.844
  134POX    C2M 2193   6.006   7.467   2.985
  134POX    C2N 2194   6.056   7.611   2.973
  134POX    C2O 2195   6.080   7.678   3.109
  134POX    C2P 2196   6.179   7.793   3.089
  135CHL    CN1 2197   4.572   3.336   0.907
  135CHL    CN2 2198   4.536   3.565   0.933
  135CHL    CN3 2199   4.525   3.413   1.120
  135CHL    NTM 2200   4.489   3.434   0.979
  135CHL     CB 2201   4.349   3.404   0.949
  136PJ2     CA 2202   4.240   3.512   0.951
  136PJ2     OA 2203   4.220   3.572   1.079
  136PJ2      P 2204   4.089   3.665   1.084
  136PJ2     OB 2205   4.115   3.771   0.984
  136PJ2     HB 2206   4.074   3.857   1.016
  136PJ2     OG 2207   3.976   3.569   1.087
  136PJ2     HG 2208   4.004   3.482   1.128
  136PJ2     OD 2209   4.105   3.731   1.230
  137POX     CD 2210   4.218   3.819   1.229
  137POX     CE 2211   4.238   3.880   1.368
  137POX     OE 2212   4.275   3.781   1.464
  137POX    C1A 2213   4.388   3.804   1.530
  137POX    O1A 2214   4.469   3.887   1.488
  137POX    C1B 2215   4.405   3.707   1.640
  137POX    C1C 2216   4.350   3.749   1.777
  137POX    C1D 2217   4.412   3.690   1.904
  137POX    C1E 2218   4.366   3.549   1.942
  137POX    C1F 2219   4.437   3.501   2.068
  137POX    C1G 2220   4.389   3.572   2.195
  137POX    C1H 2221   4.457   3.526   2.324
  137POX    C1I 2222   4.432   3.611   2.449
  137POX    C1J 2223   4.415   3.574   2.575
  137POX    C1K 2224   4.419   3.431   2.629
  137POX    C1L 2225   4.557   3.376   2.669
  137POX    C1M 2226   4.545   3.236   2.730
  137POX    C1N 2227   4.625   3.227   2.860
  137POX    C1O 2228   4.774   3.220   2.826
  137POX    C1P 2229   4.864   3.198   2.948
  137POX    C1Q 2230   4.831   3.070   3.025
  137POX    C1R 2231   4.939   3.055   3.132
  137POX     CZ 2232   4.116   3.965   1.403
  137POX     OZ 2233   4.091   4.021   1.532
  137POX    C2A 2234   4.097   4.153   1.544
  137POX    O2A 2235   4.107   4.227   1.446
  137POX    C2B 2236   4.069   4.202   1.681
  137POX    C2C 2237   4.125   4.112   1.791
  137POX    C2D 2238   4.075   4.150   1.930
  137POX    C2E 2239   4.136   4.055   2.033
  137POX    C2F 2240   4.099   4.083   2.179
  137POX    C2G 2241   3.948   4.065   2.194
  137POX    C2H 2242   3.897   4.033   2.335
  137POX    C2I 2243   3.944   4.119   2.453
  137POX    C2J 2244   3.937   4.034   2.580
  137POX    C2K 2245   4.018   4.091   2.697
  137POX    C2L 2246   4.005   3.987   2.809
  137POX    C2M 2247   4.056   4.025   2.948
  137POX    C2N 2248   4.025   3.928   3.062
  137POX    C2O 2249   3.876   3.917   3.093
  137POX    C2P 2250   3.832   3.794   3.173
  138CHL    CN1 2251   4.605   6.323   1.403
  138CHL    CN2 2252   4.813   6.287   1.298
  138CHL    CN3 2253   4.675   6.487   1.250
  138CHL    NTM 2254   4.678   6.343   1.277
  138CHL     CB 2255   4.608   6.274   1.168
  139PJ2     CA 2256   4.456   6.273   1.160
  139PJ2     OA 2257   4.396   6.400   1.189
  139PJ2      P 2258   4.235   6.397   1.198
  139PJ2     OB 2259   4.178   6.276   1.134
  139PJ2     HB 2260   4.240   6.200   1.156
  139PJ2     OG 2261   4.186   6.525   1.143
  139PJ2     HG 2262   4.108   6.554   1.199
  139PJ2     OD 2263   4.205   6.389   1.356
  140POX     CD 2264   4.195   6.510   1.432
  140POX     CE 2265   4.165   6.481   1.579
  140POX     OE 2266   4.165   6.599   1.659
  140POX    C1A 2267   4.045   6.649   1.688
  140POX    O1A 2268   3.943   6.620   1.625
  140POX    C1B 2269   4.047   6.745   1.800
  140POX    C1C 2270   3.937   6.726   1.905
  140POX    C1D 2271   3.932   6.813   2.030
  140POX    C1E 2272   4.068   6.829   2.099
  140POX    C1F 2273   4.061   6.914   2.226
  140POX    C1G 2274   4.037   6.834   2.354
  140POX    C1H 2275   4.046   6.914   2.484
  140POX    C1I 2276   4.025   6.822   2.605
  140POX    C1J 2277   4.011   6.860   2.732
  140POX    C1K 2278   4.009   7.006   2.779
  140POX    C1L 2279   3.883   7.019   2.864
  140POX    C1M 2280   3.879   7.158   2.927
  140POX    C1N 2281   3.944   7.163   3.066
  140POX    C1O 2282   3.933   7.303   3.128
  140POX    C1P 2283   3.891   7.290   3.275
  140POX    C1Q 2284   3.811   7.414   3.314
  140POX    C1R 2285   3.795   7.408   3.467
  140POX     CZ 2286   4.259   6.373   1.635
  140POX     OZ 2287   4.269   6.345   1.774
  140POX    C2A 2288   4.354   6.420   1.844
  140POX    O2A 2289   4.454   6.467   1.791
  140POX    C2B 2290   4.340   6.390   1.988
  140POX    C2C 2291   4.195   6.395   2.037
  140POX    C2D 2292   4.171   6.339   2.177
  140POX    C2E 2293   4.197   6.433   2.295
  140POX    C2F 2294   4.186   6.390   2.441
  140POX    C2G 2295   4.208   6.501   2.544
  140POX    C2H 2296   4.215   6.438   2.683
  140POX    C2I 2297   4.189   6.546   2.787
  140POX    C2J 2298   4.200   6.486   2.927
  140POX    C2K 2299   4.149   6.568   3.046
  140POX    C2L 2300   4.151   6.475   3.168
  140POX    C2M 2301   4.058   6.355   3.157
  140POX    C2N 2302   4.094   6.260   3.272
  140POX    C2O 2303   4.083   6.332   3.407
  140POX    C2P 2304   4.136   6.221   3.498
  141CHL    CN1 2305   3.531   6.385   1.169
  141CHL    CN2 2306   3.593   6.621   1.230
  141CHL    CN3 2307   3.632   6.534   1.013
  141CHL    NTM 2308   3.543   6.526   1.130
  141CHL     CB 2309   3.407   6.571   1.097
  142PJ2     CA 2310   3.289   6.589   1.193
  142PJ2     OA 2311   3.241   6.471   1.258
  142PJ2      P 2312   3.089   6.489   1.307
  142PJ2     OB 2313   3.023   6.554   1.191
  142PJ2     HB 2314   2.925   6.563   1.208
  142PJ2     OG 2315   3.037   6.360   1.357
  142PJ2     HG 2316   3.111   6.306   1.396
  142PJ2     OD 2317   3.095   6.591   1.431
  143POX     CD 2318   3.149   6.545   1.554
  143POX     CE 2319   3.100   6.602   1.688
  143POX     OE 2320   2.961   6.579   1.710
  143POX    C1A 2321   2.924   6.460   1.756
  143POX    O1A 2322   3.003   6.371   1.785
  143POX    C1B 2323   2.784   6.448   1.801
  143POX    C1C 2324   2.769   6.513   1.939
  143POX    C1D 2325   2.624   6.499   1.987
  143POX    C1E 2326   2.613   6.550   2.131
  143POX    C1F 2327   2.674   6.464   2.241
  143POX    C1G 2328   2.577   6.349   2.268
  143POX    C1H 2329   2.642   6.256   2.371
  143POX    C1I 2330   2.548   6.135   2.374
  143POX    C1J 2331   2.535   6.057   2.481
  143POX    C1K 2332   2.612   6.073   2.612
  143POX    C1L 2333   2.523   6.026   2.727
  143POX    C1M 2334   2.593   6.050   2.862
  143POX    C1N 2335   2.505   6.003   2.978
  143POX    C1O 2336   2.460   5.857   2.971
  143POX    C1P 2337   2.333   5.829   3.052
  143POX    C1Q 2338   2.276   5.689   3.029
  143POX    C1R 2339   2.201   5.634   3.151
  143POX     CZ 2340   3.130   6.752   1.695
  143POX     OZ 2341   3.127   6.813   1.824
  143POX    C2A 2342   3.018   6.874   1.872
  143POX    O2A 2343   2.927   6.914   1.800
  143POX    C2B 2344   3.041   6.896   2.016
  143POX    C2C 2345   3.017   6.766   2.093
  143POX    C2D 2346   2.996   6.794   2.242
  143POX    C2E 2347   3.032   6.670   2.325
  143POX    C2F 2348   3.165   6.602   2.293
  143POX    C2G 2349   3.164   6.469   2.368
  143POX    C2H 2350   3.168   6.478   2.520
  143POX    C2I 2351   3.299   6.529   2.581
  143POX    C2J 2352   3.307   6.471   2.723
  143POX    C2K 2353   3.306   6.318   2.732
  143POX    C2L 2354   3.348   6.274   2.872
  143POX    C2M 2355   3.263   6.336   2.984
  143POX    C2N 2356   3.293   6.267   3.117
  143POX    C2O 2357   3.263   6.345   3.245
  143POX    C2P 2358   3.281   6.258   3.369
  144CHL    CN1 2359   2.515   4.025   0.803
  144CHL    CN2 2360   2.714   3.926   0.838
  144CHL    CN3 2361   2.691   4.113   0.680
  144CHL    NTM 2362   2.658   4.059   0.812
  144CHL     CB 2363   2.681   4.148   0.927
  145PJ2     CA 2364   2.799   4.247   0.927
  145PJ2     OA 2365   2.916   4.172   0.895
  145PJ2      P 2366   3.056   4.251   0.882
  145PJ2     OB 2367   3.159   4.167   0.817
  145PJ2     HB 2368   3.235   4.213   0.771
  145PJ2     OG 2369   3.012   4.372   0.809
  145PJ2     HG 2370   3.089   4.417   0.763
  145PJ2     OD 2371   3.112   4.295   1.026
  146POX     CD 2372   3.168   4.189   1.105
  146POX     CE 2373   3.176   4.216   1.255
  146POX     OE 2374   3.267   4.132   1.326
  146POX    C1A 2375   3.323   4.181   1.437
  146POX    O1A 2376   3.311   4.301   1.462
  146POX    C1B 2377   3.391   4.078   1.519
  146POX    C1C 2378   3.538   4.064   1.480
  146POX    C1D 2379   3.619   3.997   1.591
  146POX    C1E 2380   3.637   4.085   1.715
  146POX    C1F 2381   3.667   4.012   1.846
  146POX    C1G 2382   3.781   3.912   1.824
  146POX    C1H 2383   3.809   3.825   1.947
  146POX    C1I 2384   3.890   3.700   1.910
  146POX    C1J 2385   3.917   3.626   2.017
  146POX    C1K 2386   3.868   3.642   2.161
  146POX    C1L 2387   3.982   3.657   2.262
  146POX    C1M 2388   3.925   3.665   2.404
  146POX    C1N 2389   4.056   3.642   2.479
  146POX    C1O 2390   4.038   3.610   2.628
  146POX    C1P 2391   3.940   3.494   2.643
  146POX    C1Q 2392   3.943   3.452   2.790
  146POX    C1R 2393   3.852   3.330   2.804
  146POX     CZ 2394   3.029   4.213   1.298
  146POX     OZ 2395   3.013   4.225   1.440
  146POX    C2A 2396   2.943   4.128   1.498
  146POX    O2A 2397   2.870   4.046   1.441
  146POX    C2B 2398   2.947   4.143   1.645
  146POX    C2C 2399   3.083   4.106   1.703
  146POX    C2D 2400   3.107   4.173   1.839
  146POX    C2E 2401   3.240   4.135   1.903
  146POX    C2F 2402   3.237   4.207   2.038
  146POX    C2G 2403   3.377   4.242   2.088
  146POX    C2H 2404   3.390   4.227   2.240
  146POX    C2I 2405   3.502   4.321   2.286
  146POX    C2J 2406   3.551   4.287   2.427
  146POX    C2K 2407   3.453   4.280   2.544
  146POX    C2L 2408   3.518   4.263   2.681
  146POX    C2M 2409   3.414   4.258   2.793
  146POX    C2N 2410   3.482   4.303   2.923
  146POX    C2O 2411   3.609   4.230   2.967
  146POX    C2P 2412   3.559   4.137   3.078
  147CHL    CN1 2413   4.375   0.821   1.604
  147CHL    CN2 2414   4.363   0.706   1.398
  147CHL    CN3 2415   4.575   0.781   1.461
  147CHL    NTM 2416   4.432   0.815   1.468
  147CHL     CB 2417   4.408   0.936   1.388
  148PJ2     CA 2418   4.290   1.028   1.419
  148PJ2     OA 2419   4.167   0.955   1.422
  148PJ2      P 2420   4.026   1.027   1.446
  148PJ2     OB 2421   4.018   1.114   1.326
  148PJ2     HB 2422   3.935   1.167   1.341
  148PJ2     OG 2423   3.935   0.912   1.464
  148PJ2     HG 2424   3.954   0.836   1.402
  148PJ2     OD 2425   4.082   1.112   1.571
  149POX     CD 2426   4.054   1.048   1.695
  149POX     CE 2427   4.146   1.098   1.807
  149POX     OE 2428   4.105   1.033   1.928
  149POX    C1A 2429   4.194   0.943   1.967
  149POX    O1A 2430   4.292   0.910   1.901
  149POX    C1B 2431   4.157   0.878   2.095
  149POX    C1C 2432   4.159   0.969   2.218
  149POX    C1D 2433   4.163   0.901   2.355
  149POX    C1E 2434   4.163   0.993   2.476
  149POX    C1F 2435   4.185   0.906   2.600
  149POX    C1G 2436   4.226   0.998   2.716
  149POX    C1H 2437   4.368   0.964   2.763
  149POX    C1I 2438   4.381   0.822   2.818
  149POX    C1J 2439   4.421   0.791   2.941
  149POX    C1K 2440   4.456   0.902   3.041
  149POX    C1L 2441   4.391   0.857   3.173
  149POX    C1M 2442   4.460   0.925   3.291
  149POX    C1N 2443   4.580   0.840   3.332
  149POX    C1O 2444   4.680   0.907   3.427
  149POX    C1P 2445   4.781   0.804   3.476
  149POX    C1Q 2446   4.885   0.881   3.559
  149POX    C1R 2447   5.008   0.800   3.600
  149POX     CZ 2448   4.163   1.249   1.821
  149POX     OZ 2449   4.272   1.295   1.901
  149POX    C2A 2450   4.271   1.423   1.936
  149POX    O2A 2451   4.196   1.500   1.876
  149POX    C2B 2452   4.372   1.465   2.036
  149POX    C2C 2453   4.357   1.396   2.172
  149POX    C2D 2454   4.220   1.421   2.234
  149POX    C2E 2455   4.208   1.372   2.378
  149POX    C2F 2456   4.308   1.457   2.457
  149POX    C2G 2457   4.305   1.406   2.601
  149POX    C2H 2458   4.175   1.418   2.680
  149POX    C2I 2459   4.198   1.374   2.825
  149POX    C2J 2460   4.095   1.443   2.915
  149POX    C2K 2461   4.093   1.384   3.056
  149POX    C2L 2462   4.202   1.444   3.144
  149POX    C2M 2463   4.195   1.375   3.281
  149POX    C2N 2464   4.304   1.428   3.373
  149POX    C2O 2465   4.260   1.412   3.519
  149POX    C2P 2466   4.334   1.508   3.613
  150CHL    CN1 2467   3.307   2.798   0.934
  150CHL    CN2 2468   3.455   2.898   0.770
  150CHL    CN3 2469   3.545   2.804   0.963
  150CHL    NTM 2470   3.428   2.879   0.913
  150CHL     CB 2471   3.421   3.015   0.968
  151PJ2     CA 2472   3.413   3.036   1.119
  151PJ2     OA 2473   3.526   3.003   1.200
  151PJ2      P 2474   3.649   3.105   1.218
  151PJ2     OB 2475   3.760   3.038   1.289
  151PJ2     HB 2476   3.814   3.116   1.323
  151PJ2     OG 2477   3.673   3.158   1.082
  151PJ2     HG 2478   3.583   3.171   1.040
  151PJ2     OD 2479   3.581   3.222   1.306
  152POX     CD 2480   3.568   3.202   1.447
  152POX     CE 2481   3.459   3.280   1.521
  152POX     OE 2482   3.475   3.248   1.659
  152POX    C1A 2483   3.547   3.332   1.733
  152POX    O1A 2484   3.588   3.439   1.686
  152POX    C1B 2485   3.536   3.302   1.877
  152POX    C1C 2486   3.595   3.408   1.971
  152POX    C1D 2487   3.568   3.376   2.118
  152POX    C1E 2488   3.632   3.248   2.171
  152POX    C1F 2489   3.594   3.231   2.318
  152POX    C1G 2490   3.680   3.135   2.400
  152POX    C1H 2491   3.595   3.063   2.505
  152POX    C1I 2492   3.663   2.928   2.532
  152POX    C1J 2493   3.668   2.868   2.651
  152POX    C1K 2494   3.625   2.936   2.781
  152POX    C1L 2495   3.755   2.946   2.862
  152POX    C1M 2496   3.713   2.990   3.002
  152POX    C1N 2497   3.835   3.056   3.068
  152POX    C1O 2498   3.808   3.134   3.196
  152POX    C1P 2499   3.917   3.238   3.226
  152POX    C1Q 2500   3.999   3.209   3.352
  152POX    C1R 2501   3.904   3.210   3.471
  152POX     CZ 2502   3.317   3.244   1.475
  152POX     OZ 2503   3.218   3.305   1.558
  152POX    C2A 2504   3.153   3.222   1.639
  152POX    O2A 2505   3.177   3.105   1.668
  152POX    C2B 2506   3.034   3.295   1.689
  152POX    C2C 2507   3.065   3.366   1.820
  152POX    C2D 2508   3.102   3.277   1.939
  152POX    C2E 2509   3.094   3.338   2.079
  152POX    C2F 2510   3.110   3.223   2.179
  152POX    C2G 2511   3.090   3.264   2.325
  152POX    C2H 2512   3.188   3.368   2.379
  152POX    C2I 2513   3.131   3.408   2.515
  152POX    C2J 2514   3.001   3.488   2.506
  152POX    C2K 2515   2.921   3.494   2.636
  152POX    C2L 2516   2.902   3.359   2.706
  152POX    C2M 2517   2.769   3.343   2.780
  152POX    C2N 2518   2.670   3.278   2.683
  152POX    C2O 2519   2.536   3.240   2.747
  152POX    C2P 2520   2.447   3.212   2.626
  153CHL    CN1 2521   1.337   6.415   0.651
  153CHL    CN2 2522   1.124   6.309   0.659
  153CHL    CN3 2523   1.198   6.383   0.449
  153CHL    NTM 2524   1.202   6.415   0.593
  153CHL     CB 2525   1.139   6.547   0.600
  154PJ2     CA 2526   1.140   6.637   0.724
  154PJ2     OA 2527   1.078   6.575   0.837
  154PJ2      P 2528   1.045   6.681   0.954
  154PJ2     OB 2529   1.019   6.815   0.898
  154PJ2     HB 2530   1.061   6.808   0.808
  154PJ2     OG 2531   0.936   6.615   1.029
  154PJ2     HG 2532   0.902   6.531   0.986
  154PJ2     OD 2533   1.189   6.682   1.027
  155POX     CD 2534   1.208   6.580   1.125
  155POX     CE 2535   1.313   6.595   1.235
  155POX     OE 2536   1.362   6.472   1.290
  155POX    C1A 2537   1.484   6.475   1.341
  155POX    O1A 2538   1.558   6.570   1.317
  155POX    C1B 2539   1.534   6.346   1.394
  155POX    C1C 2540   1.627   6.364   1.514
  155POX    C1D 2541   1.561   6.389   1.650
  155POX    C1E 2542   1.671   6.376   1.755
  155POX    C1F 2543   1.616   6.398   1.896
  155POX    C1G 2544   1.726   6.367   1.998
  155POX    C1H 2545   1.672   6.370   2.142
  155POX    C1I 2546   1.764   6.335   2.259
  155POX    C1J 2547   1.722   6.320   2.384
  155POX    C1K 2548   1.580   6.335   2.438
  155POX    C1L 2549   1.582   6.382   2.584
  155POX    C1M 2550   1.540   6.266   2.674
  155POX    C1N 2551   1.561   6.307   2.820
  155POX    C1O 2552   1.707   6.273   2.851
  155POX    C1P 2553   1.742   6.249   2.999
  155POX    C1Q 2554   1.720   6.363   3.099
  155POX    C1R 2555   1.804   6.491   3.090
  155POX     CZ 2556   1.241   6.692   1.329
  155POX     OZ 2557   1.326   6.767   1.416
  155POX    C2A 2558   1.274   6.845   1.510
  155POX    O2A 2559   1.152   6.860   1.513
  155POX    C2B 2560   1.365   6.915   1.604
  155POX    C2C 2561   1.350   6.856   1.744
  155POX    C2D 2562   1.466   6.912   1.825
  155POX    C2E 2563   1.432   6.947   1.970
  155POX    C2F 2564   1.555   6.965   2.060
  155POX    C2G 2565   1.639   6.838   2.072
  155POX    C2H 2566   1.724   6.844   2.199
  155POX    C2I 2567   1.631   6.823   2.319
  155POX    C2J 2568   1.693   6.855   2.456
  155POX    C2K 2569   1.607   6.812   2.575
  155POX    C2L 2570   1.689   6.843   2.701
  155POX    C2M 2571   1.608   6.817   2.828
  155POX    C2N 2572   1.680   6.862   2.955
  155POX    C2O 2573   1.738   7.003   2.946
  155POX    C2P 2574   1.818   7.034   3.073
  156CHL    CN1 2575   4.889   8.442   1.190
  156CHL    CN2 2576   5.045   8.371   1.023
  156CHL    CN3 2577   4.887   8.217   1.123
  156CHL    NTM 2578   4.976   8.332   1.147
  156CHL     CB 2579   5.068   8.303   1.258
  157PJ2     CA 2580   5.185   8.205   1.254
  157PJ2     OA 2581   5.155   8.067   1.229
  157PJ2      P 2582   5.295   7.989   1.244
  157PJ2     OB 2583   5.283   7.848   1.200
  157PJ2     HB 2584   5.205   7.813   1.252
  157PJ2     OG 2585   5.387   8.068   1.158
  157PJ2     HG 2586   5.464   8.117   1.201
  157PJ2     OD 2587   5.336   7.991   1.399
  158POX     CD 2588   5.260   7.896   1.475
  158POX     CE 2589   5.275   7.893   1.627
  158POX     OE 2590   5.219   7.780   1.692
  158POX    C1A 2591   5.296   7.676   1.723
  158POX    O1A 2592   5.402   7.662   1.663
  158POX    C1B 2593   5.243   7.572   1.814
  158POX    C1C 2594   5.332   7.448   1.828
  158POX    C1D 2595   5.297   7.371   1.955
  158POX    C1E 2596   5.320   7.443   2.088
  158POX    C1F 2597   5.286   7.351   2.205
  158POX    C1G 2598   5.394   7.244   2.226
  158POX    C1H 2599   5.418   7.197   2.370
  158POX    C1I 2600   5.450   7.312   2.466
  158POX    C1J 2601   5.405   7.311   2.591
  158POX    C1K 2602   5.304   7.212   2.649
  158POX    C1L 2603   5.378   7.109   2.735
  158POX    C1M 2604   5.271   7.051   2.828
  158POX    C1N 2605   5.181   6.954   2.752
  158POX    C1O 2606   5.052   6.922   2.828
  158POX    C1P 2607   5.066   6.841   2.957
  158POX    C1Q 2608   4.935   6.768   2.989
  158POX    C1R 2609   4.834   6.876   3.025
  158POX     CZ 2610   5.232   8.029   1.682
  158POX     OZ 2611   5.268   8.031   1.821
  158POX    C2A 2612   5.253   8.147   1.883
  158POX    O2A 2613   5.202   8.243   1.826
  158POX    C2B 2614   5.283   8.138   2.028
  158POX    C2C 2615   5.408   8.215   2.069
  158POX    C2D 2616   5.445   8.188   2.215
  158POX    C2E 2617   5.374   8.287   2.308
  158POX    C2F 2618   5.468   8.300   2.429
  158POX    C2G 2619   5.435   8.411   2.529
  158POX    C2H 2620   5.510   8.398   2.661
  158POX    C2I 2621   5.495   8.255   2.712
  158POX    C2J 2622   5.582   8.237   2.837
  158POX    C2K 2623   5.596   8.085   2.853
  158POX    C2L 2624   5.684   8.049   2.973
  158POX    C2M 2625   5.717   7.900   2.982
  158POX    C2N 2626   5.603   7.827   3.053
  158POX    C2O 2627   5.636   7.688   3.107
  158POX    C2P 2628   5.652   7.574   3.006
  159CHL    CN1 2629   3.256   8.459   1.018
  159CHL    CN2 2630   3.155   8.474   1.235
  159CHL    CN3 2631   3.385   8.402   1.220
  159CHL    NTM 2632   3.281   8.486   1.160
  159CHL     CB 2633   3.322   8.627   1.162
  160PJ2     CA 2634   3.455   8.678   1.103
  160PJ2     OA 2635   3.568   8.624   1.172
  160PJ2      P 2636   3.699   8.719   1.165
  160PJ2     OB 2637   3.808   8.639   1.225
  160PJ2     HB 2638   3.773   8.594   1.308
  160PJ2     OG 2639   3.695   8.775   1.029
  160PJ2     HG 2640   3.724   8.871   1.038
  160PJ2     OD 2641   3.656   8.844   1.257
  161POX     CD 2642   3.682   8.818   1.396
  161POX     CE 2643   3.599   8.902   1.493
  161POX     OE 2644   3.656   8.893   1.624
  161POX    C1A 2645   3.697   9.006   1.681
  161POX    O1A 2646   3.673   9.113   1.625
  161POX    C1B 2647   3.756   8.988   1.815
  161POX    C1C 2648   3.701   9.099   1.905
  161POX    C1D 2649   3.663   9.048   2.045
  161POX    C1E 2650   3.616   9.165   2.131
  161POX    C1F 2651   3.584   9.112   2.271
  161POX    C1G 2652   3.527   9.205   2.378
  161POX    C1H 2653   3.531   9.133   2.513
  161POX    C1I 2654   3.539   9.238   2.623
  161POX    C1J 2655   3.443   9.258   2.713
  161POX    C1K 2656   3.322   9.165   2.715
  161POX    C1L 2657   3.260   9.147   2.854
  161POX    C1M 2658   3.124   9.077   2.863
  161POX    C1N 2659   3.071   9.063   3.005
  161POX    C1O 2660   3.017   8.920   3.000
  161POX    C1P 2661   2.983   8.893   3.146
  161POX    C1Q 2662   2.946   8.746   3.174
  161POX    C1R 2663   2.977   8.726   3.322
  161POX     CZ 2664   3.453   8.859   1.480
  161POX     OZ 2665   3.356   8.931   1.557
  161POX    C2A 2666   3.332   9.057   1.522
  161POX    O2A 2667   3.373   9.111   1.420
  161POX    C2B 2668   3.230   9.121   1.608
  161POX    C2C 2669   3.285   9.245   1.679
  161POX    C2D 2670   3.202   9.305   1.793
  161POX    C2E 2671   3.284   9.388   1.892
  161POX    C2F 2672   3.200   9.421   2.016
  161POX    C2G 2673   3.167   9.288   2.083
  161POX    C2H 2674   3.092   9.306   2.215
  161POX    C2I 2675   3.160   9.357   2.343
  161POX    C2J 2676   3.065   9.378   2.460
  161POX    C2K 2677   3.129   9.461   2.572
  161POX    C2L 2678   3.030   9.490   2.684
  161POX    C2M 2679   2.930   9.597   2.639
  161POX    C2N 2680   2.819   9.612   2.743
  161POX    C2O 2681   2.739   9.489   2.785
  161POX    C2P 2682   2.633   9.488   2.895
  162CHL    CN1 2683   2.702   1.637   1.658
  162CHL    CN2 2684   2.667   1.411   1.609
  162CHL    CN3 2685   2.631   1.574   1.441
  162CHL    NTM 2686   2.719   1.536   1.553
  162CHL     CB 2687   2.859   1.512   1.515
  163PJ2     CA 2688   2.943   1.627   1.459
  163PJ2     OA 2689   2.907   1.761   1.496
  163PJ2      P 2690   2.962   1.872   1.393
  163PJ2     OB 2691   3.109   1.861   1.381
  163PJ2     HB 2692   3.151   1.865   1.471
  163PJ2     OG 2693   2.881   1.859   1.270
  163PJ2     HG 2694   2.918   1.919   1.199
  163PJ2     OD 2695   2.923   2.006   1.472
  164POX     CD 2696   3.016   2.042   1.575
  164POX     CE 2697   2.945   2.124   1.683
  164POX     OE 2698   3.026   2.162   1.795
  164POX    C1A 2699   3.080   2.283   1.803
  164POX    O1A 2700   3.027   2.371   1.736
  164POX    C1B 2701   3.168   2.303   1.921
  164POX    C1C 2702   3.104   2.358   2.049
  164POX    C1D 2703   3.056   2.247   2.142
  164POX    C1E 2704   2.972   2.300   2.259
  164POX    C1F 2705   3.066   2.369   2.358
  164POX    C1G 2706   2.979   2.442   2.460
  164POX    C1H 2707   3.054   2.521   2.568
  164POX    C1I 2708   3.078   2.418   2.679
  164POX    C1J 2709   3.123   2.433   2.803
  164POX    C1K 2710   3.172   2.564   2.866
  164POX    C1L 2711   3.206   2.553   3.014
  164POX    C1M 2712   3.226   2.697   3.062
  164POX    C1N 2713   3.293   2.705   3.200
  164POX    C1O 2714   3.331   2.843   3.252
  164POX    C1P 2715   3.384   2.833   3.395
  164POX    C1Q 2716   3.433   2.968   3.447
  164POX    C1R 2717   3.531   2.953   3.564
  164POX     CZ 2718   2.827   2.041   1.732
  164POX     OZ 2719   2.800   2.055   1.872
  164POX    C2A 2720   2.706   1.977   1.925
  164POX    O2A 2721   2.642   1.903   1.851
  164POX    C2B 2722   2.672   1.997   2.068
  164POX    C2C 2723   2.555   2.093   2.084
  164POX    C2D 2724   2.510   2.087   2.231
  164POX    C2E 2725   2.614   2.144   2.327
  164POX    C2F 2726   2.583   2.115   2.473
  164POX    C2G 2727   2.688   2.161   2.576
  164POX    C2H 2728   2.643   2.227   2.706
  164POX    C2I 2729   2.532   2.330   2.683
  164POX    C2J 2730   2.534   2.447   2.782
  164POX    C2K 2731   2.663   2.525   2.760
  164POX    C2L 2732   2.665   2.642   2.858
  164POX    C2M 2733   2.747   2.625   2.986
  164POX    C2N 2734   2.732   2.747   3.077
  164POX    C2O 2735   2.830   2.853   3.025
  164POX    C2P 2736   2.816   2.986   3.101
  165CHL    CN1 2737   5.312   3.071   0.987
  165CHL    CN2 2738   5.121   2.912   1.014
  165CHL    CN3 2739   5.325   2.839   1.064
  165CHL    NTM 2740   5.248   2.964   1.065
  165CHL     CB 2741   5.239   3.014   1.204
  166PJ2     CA 2742   5.136   3.122   1.235
  166PJ2     OA 2743   5.004   3.068   1.245
  166PJ2      P 2744   4.887   3.179   1.248
  166PJ2     OB 2745   4.935   3.289   1.162
  166PJ2     HB 2746   4.978   3.364   1.212
  166PJ2     OG 2747   4.755   3.120   1.215
  166PJ2     HG 2748   4.742   3.041   1.275
  166PJ2     OD 2749   4.897   3.223   1.402
  167POX     CD 2750   4.802   3.153   1.484
  167POX     CE 2751   4.811   3.193   1.631
  167POX     OE 2752   4.747   3.093   1.711
  167POX    C1A 2753   4.823   2.998   1.763
  167POX    O1A 2754   4.940   2.981   1.731
  167POX    C1B 2755   4.740   2.944   1.874
  167POX    C1C 2756   4.759   3.018   2.007
  167POX    C1D 2757   4.656   2.968   2.109
  167POX    C1E 2758   4.651   3.058   2.233
  167POX    C1F 2759   4.510   3.032   2.286
  167POX    C1G 2760   4.485   2.909   2.374
  167POX    C1H 2761   4.586   2.903   2.489
  167POX    C1I 2762   4.557   2.768   2.555
  167POX    C1J 2763   4.534   2.734   2.682
  167POX    C1K 2764   4.539   2.825   2.804
  167POX    C1L 2765   4.554   2.730   2.923
  167POX    C1M 2766   4.580   2.819   3.044
  167POX    C1N 2767   4.569   2.749   3.180
  167POX    C1O 2768   4.656   2.624   3.195
  167POX    C1P 2769   4.687   2.612   3.345
  167POX    C1Q 2770   4.821   2.537   3.349
  167POX    C1R 2771   4.873   2.529   3.493
  167POX     CZ 2772   4.767   3.339   1.648
  167POX     OZ 2773   4.762   3.400   1.777
  167POX    C2A 2774   4.761   3.533   1.787
  167POX    O2A 2775   4.737   3.600   1.687
  167POX    C2B 2776   4.763   3.593   1.922
  167POX    C2C 2777   4.843   3.724   1.914
  167POX    C2D 2778   4.826   3.789   2.051
  167POX    C2E 2779   4.922   3.728   2.154
  167POX    C2F 2780   4.921   3.787   2.295
  167POX    C2G 2781   4.810   3.729   2.383
  167POX    C2H 2782   4.800   3.783   2.526
  167POX    C2I 2783   4.920   3.734   2.608
  167POX    C2J 2784   4.933   3.779   2.753
  167POX    C2K 2785   4.855   3.678   2.838
  167POX    C2L 2786   4.891   3.687   2.986
  167POX    C2M 2787   5.041   3.675   3.014
  167POX    C2N 2788   5.076   3.694   3.161
  167POX    C2O 2789   5.072   3.837   3.215
  167POX    C2P 2790   5.127   3.838   3.358
  168CHL    CN1 2791   3.233   7.544   1.159
  168CHL    CN2 2792   3.097   7.411   1.304
  168CHL    CN3 2793   3.011   7.467   1.083
  168CHL    NTM 2794   3.095   7.511   1.196
  168CHL     CB 2795   3.020   7.632   1.236
  169PJ2     CA 2796   3.038   7.705   1.369
  169PJ2     OA 2797   3.172   7.732   1.410
  169PJ2      P 2798   3.219   7.875   1.353
  169PJ2     OB 2799   3.355   7.843   1.305
  169PJ2     HB 2800   3.409   7.926   1.291
  169PJ2     OG 2801   3.111   7.940   1.275
  169PJ2     HG 2802   3.019   7.937   1.313
  169PJ2     OD 2803   3.224   7.962   1.489
  170POX     CD 2804   3.332   7.934   1.579
  170POX     CE 2805   3.407   8.054   1.636
  170POX     OE 2806   3.525   8.020   1.709
  170POX    C1A 2807   3.642   8.071   1.670
  170POX    O1A 2808   3.652   8.130   1.562
  170POX    C1B 2809   3.751   8.034   1.762
  170POX    C1C 2810   3.792   8.148   1.855
  170POX    C1D 2811   3.930   8.106   1.907
  170POX    C1E 2812   4.013   8.219   1.968
  170POX    C1F 2813   4.155   8.179   2.010
  170POX    C1G 2814   4.227   8.309   2.045
  170POX    C1H 2815   4.351   8.282   2.129
  170POX    C1I 2816   4.437   8.404   2.162
  170POX    C1J 2817   4.486   8.419   2.285
  170POX    C1K 2818   4.484   8.303   2.385
  170POX    C1L 2819   4.480   8.358   2.527
  170POX    C1M 2820   4.470   8.237   2.621
  170POX    C1N 2821   4.474   8.283   2.767
  170POX    C1O 2822   4.500   8.172   2.869
  170POX    C1P 2823   4.549   8.228   3.002
  170POX    C1Q 2824   4.644   8.146   3.090
  170POX    C1R 2825   4.679   8.212   3.224
  170POX     CZ 2826   3.307   8.134   1.719
  170POX     OZ 2827   3.365   8.238   1.798
  170POX    C2A 2828   3.279   8.325   1.850
  170POX    O2A 2829   3.169   8.347   1.799
  170POX    C2B 2830   3.347   8.382   1.969
  170POX    C2C 2831   3.291   8.331   2.102
  170POX    C2D 2832   3.347   8.424   2.210
  170POX    C2E 2833   3.284   8.388   2.345
  170POX    C2F 2834   3.338   8.482   2.452
  170POX    C2G 2835   3.473   8.431   2.502
  170POX    C2H 2836   3.529   8.526   2.608
  170POX    C2I 2837   3.437   8.552   2.728
  170POX    C2J 2838   3.507   8.664   2.805
  170POX    C2K 2839   3.411   8.730   2.904
  170POX    C2L 2840   3.490   8.785   3.023
  170POX    C2M 2841   3.402   8.849   3.131
  170POX    C2N 2842   3.482   8.934   3.230
  170POX    C2O 2843   3.556   8.842   3.328
  170POX    C2P 2844   3.635   8.937   3.419
  171CHL    CN1 2845   3.105   1.056   1.107
  171CHL    CN2 2846   2.953   1.119   1.282
  171CHL    CN3 2847   3.012   1.283   1.108
  171CHL    NTM 2848   2.991   1.141   1.142
  171CHL     CB 2849   2.881   1.101   1.053
  172PJ2     CA 2850   2.809   0.967   1.068
  172PJ2     OA 2851   2.898   0.857   1.086
  172PJ2      P 2852   2.846   0.710   1.126
  172PJ2     OB 2853   2.704   0.714   1.084
  172PJ2     HB 2854   2.646   0.635   1.105
  172PJ2     OG 2855   2.957   0.633   1.066
  172PJ2     HG 2856   3.039   0.689   1.074
  172PJ2     OD 2857   2.853   0.718   1.286
  173POX     CD 2858   2.973   0.666   1.344
  173POX     CE 2859   2.998   0.688   1.493
  173POX     OE 2860   2.891   0.641   1.575
  173POX    C1A 2861   2.885   0.508   1.587
  173POX    O1A 2862   2.930   0.430   1.504
  173POX    C1B 2863   2.794   0.464   1.695
  173POX    C1C 2864   2.839   0.363   1.801
  173POX    C1D 2865   2.721   0.320   1.889
  173POX    C1E 2866   2.777   0.199   1.964
  173POX    C1F 2867   2.652   0.123   2.008
  173POX    C1G 2868   2.706   0.000   2.082
  173POX    C1H 2869   2.586  -0.074   2.140
  173POX    C1I 2870   2.501  -0.152   2.039
  173POX    C1J 2871   2.443  -0.265   2.078
  173POX    C1K 2872   2.456  -0.313   2.223
  173POX    C1L 2873   2.323  -0.369   2.272
  173POX    C1M 2874   2.321  -0.403   2.422
  173POX    C1N 2875   2.444  -0.485   2.461
  173POX    C1O 2876   2.470  -0.466   2.610
  173POX    C1P 2877   2.535  -0.331   2.644
  173POX    C1Q 2878   2.539  -0.321   2.797
  173POX    C1R 2879   2.627  -0.203   2.838
  173POX     CZ 2880   3.034   0.835   1.515
  173POX     OZ 2881   3.092   0.893   1.631
  173POX    C2A 2882   3.191   0.980   1.611
  173POX    O2A 2883   3.197   1.040   1.504
  173POX    C2B 2884   3.267   1.026   1.730
  173POX    C2C 2885   3.182   1.015   1.856
  173POX    C2D 2886   3.243   1.097   1.970
  173POX    C2E 2887   3.178   1.088   2.108
  173POX    C2F 2888   3.199   1.217   2.187
  173POX    C2G 2889   3.133   1.224   2.325
  173POX    C2H 2890   3.194   1.117   2.417
  173POX    C2I 2891   3.185   1.171   2.560
  173POX    C2J 2892   3.201   1.063   2.668
  173POX    C2K 2893   3.181   1.135   2.802
  173POX    C2L 2894   3.193   1.038   2.919
  173POX    C2M 2895   3.318   0.952   2.902
  173POX    C2N 2896   3.320   0.839   3.005
  173POX    C2O 2897   3.405   0.717   2.966
  173POX    C2P 2898   3.380   0.601   3.063
  174CHL    CN1 2899   4.014   1.617   1.220
  174CHL    CN2 2900   4.089   1.671   1.435
  174CHL    CN3 2901   4.250   1.620   1.267
  174CHL    NTM 2902   4.117   1.584   1.319
  174CHL     CB 2903   4.117   1.445   1.367
  175PJ2     CA 2904   4.209   1.396   1.479
  175PJ2     OA 2905   4.349   1.405   1.451
  175PJ2      P 2906   4.456   1.364   1.563
  175PJ2     OB 2907   4.415   1.240   1.633
  175PJ2     HB 2908   4.319   1.229   1.657
  175PJ2     OG 2909   4.579   1.340   1.485
  175PJ2     HG 2910   4.662   1.319   1.538
  175PJ2     OD 2911   4.448   1.489   1.664
  176POX     CD 2912   4.537   1.591   1.617
  176POX     CE 2913   4.565   1.702   1.719
  176POX     OE 2914   4.625   1.651   1.838
  176POX    C1A 2915   4.747   1.694   1.868
  176POX    O1A 2916   4.807   1.770   1.792
  176POX    C1B 2917   4.799   1.650   1.999
  176POX    C1C 2918   4.699   1.669   2.113
  176POX    C1D 2919   4.761   1.590   2.228
  176POX    C1E 2920   4.669   1.595   2.351
  176POX    C1F 2921   4.734   1.514   2.464
  176POX    C1G 2922   4.683   1.528   2.608
  176POX    C1H 2923   4.743   1.413   2.689
  176POX    C1I 2924   4.688   1.419   2.831
  176POX    C1J 2925   4.700   1.321   2.921
  176POX    C1K 2926   4.764   1.183   2.908
  176POX    C1L 2927   4.889   1.167   2.994
  176POX    C1M 2928   4.849   1.133   3.137
  176POX    C1N 2929   4.975   1.087   3.210
  176POX    C1O 2930   5.065   1.206   3.246
  176POX    C1P 2931   4.991   1.296   3.345
  176POX    C1Q 2932   4.987   1.228   3.482
  176POX    C1R 2933   5.089   1.297   3.573
  176POX     CZ 2934   4.435   1.782   1.731
  176POX     OZ 2935   4.438   1.880   1.834
  176POX    C2A 2936   4.321   1.915   1.887
  176POX    O2A 2937   4.222   1.885   1.820
  176POX    C2B 2938   4.328   1.986   2.016
  176POX    C2C 2939   4.317   1.889   2.135
  176POX    C2D 2940   4.327   1.966   2.267
  176POX    C2E 2941   4.314   1.857   2.374
  176POX    C2F 2942   4.378   1.916   2.500
  176POX    C2G 2943   4.378   1.806   2.606
  176POX    C2H 2944   4.430   1.859   2.739
  176POX    C2I 2945   4.451   1.742   2.835
  176POX    C2J 2946   4.457   1.790   2.980
  176POX    C2K 2947   4.513   1.680   3.070
  176POX    C2L 2948   4.534   1.731   3.213
  176POX    C2M 2949   4.614   1.626   3.289
  176POX    C2N 2950   4.622   1.671   3.435
  176POX    C2O 2951   4.763   1.730   3.446
  176POX    C2P 2952   4.824   1.757   3.583
  177CHL    CN1 2953   5.077  -0.035   0.898
  177CHL    CN2 2954   4.956   0.176   0.907
  177CHL    CN3 2955   5.011   0.074   0.696
  177CHL    NTM 2956   5.055   0.096   0.834
  177CHL     CB 2957   5.183   0.169   0.841
  178PJ2     CA 2958   5.270   0.198   0.964
  178PJ2     OA 2959   5.199   0.265   1.069
  178PJ2      P 2960   5.298   0.284   1.194
  178PJ2     OB 2961   5.439   0.288   1.150
  178PJ2     HB 2962   5.448   0.240   1.063
  178PJ2     OG 2963   5.250   0.403   1.267
  178PJ2     HG 2964   5.324   0.434   1.326
  178PJ2     OD 2965   5.292   0.145   1.277
  179POX     CD 2966   5.355   0.145   1.405
  179POX     CE 2967   5.265   0.122   1.526
  179POX     OE 2968   5.346   0.113   1.644
  179POX    C1A 2969   5.388   0.227   1.699
  179POX    O1A 2970   5.403   0.330   1.633
  179POX    C1B 2971   5.431   0.211   1.839
  179POX    C1C 2972   5.385   0.324   1.931
  179POX    C1D 2973   5.451   0.336   2.069
  179POX    C1E 2974   5.381   0.440   2.157
  179POX    C1F 2975   5.419   0.410   2.302
  179POX    C1G 2976   5.563   0.444   2.340
  179POX    C1H 2977   5.572   0.389   2.482
  179POX    C1I 2978   5.715   0.418   2.530
  179POX    C1J 2979   5.756   0.406   2.655
  179POX    C1K 2980   5.676   0.350   2.772
  179POX    C1L 2981   5.689   0.443   2.892
  179POX    C1M 2982   5.617   0.379   3.011
  179POX    C1N 2983   5.650   0.466   3.133
  179POX    C1O 2984   5.794   0.453   3.183
  179POX    C1P 2985   5.827   0.563   3.284
  179POX    C1Q 2986   5.967   0.551   3.345
  179POX    C1R 2987   6.003   0.667   3.438
  179POX     CZ 2988   5.191  -0.011   1.526
  179POX     OZ 2989   5.090  -0.032   1.625
  179POX    C2A 2990   5.024  -0.147   1.620
  179POX    O2A 2991   5.067  -0.244   1.558
  179POX    C2B 2992   4.903  -0.146   1.705
  179POX    C2C 2993   4.844  -0.006   1.725
  179POX    C2D 2994   4.730  -0.010   1.827
  179POX    C2E 2995   4.786  -0.024   1.968
  179POX    C2F 2996   4.672  -0.055   2.066
  179POX    C2G 2997   4.728  -0.062   2.208
  179POX    C2H 2998   4.834  -0.169   2.236
  179POX    C2I 2999   4.893  -0.167   2.377
  179POX    C2J 3000   4.788  -0.199   2.484
  179POX    C2K 3001   4.852  -0.222   2.621
  179POX    C2L 3002   4.784  -0.157   2.741
  179POX    C2M 3003   4.864  -0.124   2.867
  179POX    C2N 3004   4.924  -0.257   2.915
  179POX    C2O 3005   4.993  -0.230   3.048
  179POX    C2P 3006   4.898  -0.232   3.168
  180CHL    CN1 3007   3.249   3.870   0.934
  180CHL    CN2 3008   3.469   3.918   0.875
  180CHL    CN3 3009   3.416   3.909   1.105
  180CHL    NTM 3010   3.388   3.846   0.975
  180CHL     CB 3011   3.424   3.704   0.966
  181PJ2     CA 3012   3.345   3.608   1.055
  181PJ2     OA 3013   3.203   3.598   1.041
  181PJ2      P 3014   3.155   3.486   1.146
  181PJ2     OB 3015   3.013   3.462   1.111
  181PJ2     HB 3016   2.967   3.400   1.175
  181PJ2     OG 3017   3.242   3.366   1.139
  181PJ2     HG 3018   3.195   3.279   1.145
  181PJ2     OD 3019   3.154   3.561   1.288
  182POX     CD 3020   3.037   3.634   1.328
  182POX     CE 3021   3.027   3.656   1.479
  182POX     OE 3022   2.922   3.747   1.515
  182POX    C1A 3023   2.806   3.694   1.552
  182POX    O1A 3024   2.788   3.572   1.544
  182POX    C1B 3025   2.711   3.794   1.605
  182POX    C1C 3026   2.624   3.731   1.714
  182POX    C1D 3027   2.684   3.713   1.853
  182POX    C1E 3028   2.740   3.844   1.908
  182POX    C1F 3029   2.800   3.815   2.046
  182POX    C1G 3030   2.872   3.942   2.095
  182POX    C1H 3031   2.929   3.921   2.236
  182POX    C1I 3032   2.992   4.050   2.288
  182POX    C1J 3033   3.026   4.065   2.416
  182POX    C1K 3034   3.028   3.950   2.517
  182POX    C1L 3035   3.109   3.985   2.643
  182POX    C1M 3036   3.022   4.050   2.750
  182POX    C1N 3037   2.959   3.944   2.841
  182POX    C1O 3038   2.867   4.009   2.945
  182POX    C1P 3039   2.780   3.924   3.037
  182POX    C1Q 3040   2.717   3.999   3.155
  182POX    C1R 3041   2.816   4.068   3.248
  182POX     CZ 3042   3.164   3.691   1.538
  182POX     OZ 3043   3.162   3.675   1.680
  182POX    C2A 3044   3.246   3.748   1.753
  182POX    O2A 3045   3.331   3.817   1.696
  182POX    C2B 3046   3.224   3.742   1.899
  182POX    C2C 3047   3.358   3.772   1.966
  182POX    C2D 3048   3.318   3.777   2.113
  182POX    C2E 3049   3.443   3.810   2.193
  182POX    C2F 3050   3.404   3.790   2.340
  182POX    C2G 3051   3.494   3.848   2.449
  182POX    C2H 3052   3.459   3.778   2.581
  182POX    C2I 3053   3.538   3.840   2.697
  182POX    C2J 3054   3.447   3.864   2.818
  182POX    C2K 3055   3.420   3.736   2.897
  182POX    C2L 3056   3.299   3.726   2.990
  182POX    C2M 3057   3.327   3.767   3.134
  182POX    C2N 3058   3.196   3.761   3.213
  182POX    C2O 3059   3.141   3.619   3.230
  182POX    C2P 3060   3.008   3.634   3.306
  183CHL    CN1 3061   5.705   5.282   1.300
  183CHL    CN2 3062   5.584   5.329   1.115
  183CHL    CN3 3063   5.563   5.111   1.224
  183CHL    NTM 3064   5.655   5.216   1.178
  183CHL     CB 3065   5.772   5.180   1.097
  184PJ2     CA 3066   5.879   5.082   1.147
  184PJ2     OA 3067   5.829   4.950   1.169
  184PJ2      P 3068   5.921   4.869   1.273
  184PJ2     OB 3069   5.943   4.736   1.213
  184PJ2     HB 3070   5.854   4.694   1.194
  184PJ2     OG 3071   6.027   4.952   1.334
  184PJ2     HG 3072   6.015   5.050   1.321
  184PJ2     OD 3073   5.818   4.838   1.393
  185POX     CD 3074   5.794   4.940   1.490
  185POX     CE 3075   5.703   4.898   1.605
  185POX     OE 3076   5.693   4.995   1.710
  185POX    C1A 3077   5.581   5.065   1.721
  185POX    O1A 3078   5.494   5.066   1.634
  185POX    C1B 3079   5.581   5.158   1.836
  185POX    C1C 3080   5.567   5.093   1.974
  185POX    C1D 3081   5.625   5.170   2.093
  185POX    C1E 3082   5.570   5.115   2.225
  185POX    C1F 3083   5.659   5.168   2.338
  185POX    C1G 3084   5.570   5.163   2.462
  185POX    C1H 3085   5.652   5.187   2.588
  185POX    C1I 3086   5.557   5.236   2.697
  185POX    C1J 3087   5.583   5.221   2.827
  185POX    C1K 3088   5.721   5.174   2.874
  185POX    C1L 3089   5.740   5.088   2.999
  185POX    C1M 3090   5.707   5.169   3.125
  185POX    C1N 3091   5.750   5.106   3.258
  185POX    C1O 3092   5.690   5.181   3.377
  185POX    C1P 3093   5.744   5.117   3.505
  185POX    C1Q 3094   5.701   5.190   3.632
  185POX    C1R 3095   5.765   5.135   3.760
  185POX     CZ 3096   5.752   4.764   1.660
  185POX     OZ 3097   5.691   4.717   1.780
  185POX    C2A 3098   5.760   4.641   1.865
  185POX    O2A 3099   5.881   4.627   1.848
  185POX    C2B 3100   5.676   4.578   1.969
  185POX    C2C 3101   5.635   4.433   1.941
  185POX    C2D 3102   5.550   4.379   2.056
  185POX    C2E 3103   5.497   4.238   2.033
  185POX    C2F 3104   5.400   4.187   2.140
  185POX    C2G 3105   5.362   4.043   2.107
  185POX    C2H 3106   5.475   3.941   2.091
  185POX    C2I 3107   5.526   3.900   2.230
  185POX    C2J 3108   5.434   3.789   2.280
  185POX    C2K 3109   5.386   3.804   2.425
  185POX    C2L 3110   5.507   3.795   2.518
  185POX    C2M 3111   5.455   3.789   2.662
  185POX    C2N 3112   5.554   3.716   2.753
  185POX    C2O 3113   5.489   3.680   2.887
  185POX    C2P 3114   5.579   3.585   2.967
  186CHL    CN1 3115   4.089   2.319   0.984
  186CHL    CN2 3116   4.071   2.557   0.987
  186CHL    CN3 3117   3.881   2.419   0.969
  186CHL    NTM 3118   4.011   2.432   1.036
  186CHL     CB 3119   3.993   2.447   1.182
  187PJ2     CA 3120   4.109   2.410   1.274
  187PJ2     OA 3121   4.238   2.455   1.231
  187PJ2      P 3122   4.347   2.354   1.291
  187PJ2     OB 3123   4.319   2.218   1.240
  187PJ2     HB 3124   4.365   2.144   1.289
  187PJ2     OG 3125   4.489   2.395   1.287
  187PJ2     HG 3126   4.553   2.322   1.310
  187PJ2     OD 3127   4.320   2.375   1.448
  188POX     CD 3128   4.373   2.272   1.532
  188POX     CE 3129   4.350   2.294   1.681
  188POX     OE 3130   4.439   2.217   1.763
  188POX    C1A 3131   4.563   2.263   1.777
  188POX    O1A 3132   4.595   2.381   1.762
  188POX    C1B 3133   4.638   2.158   1.849
  188POX    C1C 3134   4.668   2.190   1.995
  188POX    C1D 3135   4.762   2.082   2.051
  188POX    C1E 3136   4.830   2.137   2.176
  188POX    C1F 3137   4.832   2.014   2.266
  188POX    C1G 3138   4.831   2.072   2.408
  188POX    C1H 3139   4.864   1.965   2.512
  188POX    C1I 3140   4.856   2.021   2.655
  188POX    C1J 3141   4.911   1.964   2.762
  188POX    C1K 3142   4.981   1.830   2.786
  188POX    C1L 3143   4.920   1.771   2.913
  188POX    C1M 3144   4.999   1.642   2.933
  188POX    C1N 3145   4.970   1.599   3.077
  188POX    C1O 3146   5.015   1.692   3.190
  188POX    C1P 3147   5.162   1.736   3.195
  188POX    C1Q 3148   5.263   1.625   3.224
  188POX    C1R 3149   5.404   1.673   3.258
  188POX     CZ 3150   4.204   2.293   1.726
  188POX     OZ 3151   4.169   2.291   1.865
  188POX    C2A 3152   4.040   2.280   1.896
  188POX    O2A 3153   3.968   2.216   1.820
  188POX    C2B 3154   4.011   2.327   2.034
  188POX    C2C 3155   4.016   2.213   2.136
  188POX    C2D 3156   3.975   2.266   2.273
  188POX    C2E 3157   4.001   2.154   2.374
  188POX    C2F 3158   3.907   2.161   2.495
  188POX    C2G 3159   3.975   2.100   2.617
  188POX    C2H 3160   3.894   2.117   2.746
  188POX    C2I 3161   3.976   2.058   2.861
  188POX    C2J 3162   4.126   2.089   2.862
  188POX    C2K 3163   4.207   2.058   2.988
  188POX    C2L 3164   4.148   2.112   3.118
  188POX    C2M 3165   4.174   2.052   3.256
  188POX    C2N 3166   4.105   1.918   3.281
  188POX    C2O 3167   4.184   1.837   3.384
  188POX    C2P 3168   4.170   1.873   3.532
  189CHL    CN1 3169   8.376   7.427   0.746
  189CHL    CN2 3170   8.179   7.377   0.624
  189CHL    CN3 3171   8.297   7.206   0.748
  189CHL    NTM 3172   8.253   7.346   0.748
  189CHL     CB 3173   8.183   7.390   0.870
  190PJ2     CA 3174   8.056   7.319   0.916
  190PJ2     OA 3175   8.087   7.183   0.946
  190PJ2      P 3176   7.959   7.092   0.980
  190PJ2     OB 3177   7.870   7.132   0.868
  190PJ2     HB 3178   7.802   7.060   0.857
  190PJ2     OG 3179   8.001   6.950   0.981
  190PJ2     HG 3180   8.093   6.947   1.021
  190PJ2     OD 3181   7.940   7.139   1.133
  191POX     CD 3182   8.026   7.085   1.233
  191POX     CE 3183   7.982   7.074   1.379
  191POX     OE 3184   8.089   7.029   1.462
  191POX    C1A 3185   8.148   7.119   1.540
  191POX    O1A 3186   8.090   7.222   1.576
  191POX    C1B 3187   8.268   7.062   1.606
  191POX    C1C 3188   8.316   7.127   1.736
  191POX    C1D 3189   8.252   7.051   1.853
  191POX    C1E 3190   8.333   6.930   1.899
  191POX    C1F 3191   8.276   6.881   2.032
  191POX    C1G 3192   8.369   6.907   2.150
  191POX    C1H 3193   8.325   6.838   2.280
  191POX    C1I 3194   8.414   6.898   2.389
  191POX    C1J 3195   8.485   6.831   2.478
  191POX    C1K 3196   8.491   6.680   2.504
  191POX    C1L 3197   8.561   6.668   2.639
  191POX    C1M 3198   8.574   6.528   2.700
  191POX    C1N 3199   8.670   6.534   2.819
  191POX    C1O 3200   8.671   6.396   2.884
  191POX    C1P 3201   8.787   6.395   2.985
  191POX    C1Q 3202   8.799   6.261   3.057
  191POX    C1R 3203   8.707   6.237   3.177
  191POX     CZ 3204   7.843   7.010   1.391
  191POX     OZ 3205   7.787   7.003   1.522
  191POX    C2A 3206   7.752   7.112   1.591
  191POX    O2A 3207   7.750   7.221   1.535
  191POX    C2B 3208   7.694   7.073   1.722
  191POX    C2C 3209   7.803   7.022   1.816
  191POX    C2D 3210   7.752   6.946   1.939
  191POX    C2E 3211   7.858   6.905   2.041
  191POX    C2F 3212   7.791   6.907   2.179
  191POX    C2G 3213   7.894   6.869   2.285
  191POX    C2H 3214   7.854   6.907   2.428
  191POX    C2I 3215   7.843   7.059   2.444
  191POX    C2J 3216   7.809   7.098   2.588
  191POX    C2K 3217   7.697   7.023   2.661
  191POX    C2L 3218   7.558   7.063   2.609
  191POX    C2M 3219   7.435   7.041   2.697
  191POX    C2N 3220   7.435   7.119   2.829
  191POX    C2O 3221   7.403   7.267   2.809
  191POX    C2P 3222   7.408   7.341   2.943
  192CHL    CN1 3223   1.356   0.618   0.943
  192CHL    CN2 3224   1.206   0.553   1.126
  192CHL    CN3 3225   1.160   0.500   0.893
  192CHL    NTM 3226   1.217   0.599   0.986
  192CHL     CB 3227   1.138   0.723   0.974
  193PJ2     CA 3228   1.177   0.855   1.040
  193PJ2     OA 3229   1.179   0.867   1.182
  193PJ2      P 3230   1.250   1.008   1.217
  193PJ2     OB 3231   1.360   1.009   1.118
  193PJ2     HB 3232   1.441   0.977   1.168
  193PJ2     OG 3233   1.140   1.106   1.205
  193PJ2     HG 3234   1.178   1.198   1.210
  193PJ2     OD 3235   1.313   0.991   1.364
  194POX     CD 3236   1.399   0.878   1.380
  194POX     CE 3237   1.458   0.849   1.519
  194POX     OE 3238   1.354   0.820   1.613
  194POX    C1A 3239   1.381   0.724   1.702
  194POX    O1A 3240   1.445   0.625   1.668
  194POX    C1B 3241   1.280   0.726   1.810
  194POX    C1C 3242   1.343   0.770   1.942
  194POX    C1D 3243   1.235   0.796   2.047
  194POX    C1E 3244   1.302   0.827   2.182
  194POX    C1F 3245   1.200   0.795   2.292
  194POX    C1G 3246   1.268   0.832   2.424
  194POX    C1H 3247   1.181   0.819   2.549
  194POX    C1I 3248   1.250   0.876   2.673
  194POX    C1J 3249   1.200   0.873   2.796
  194POX    C1K 3250   1.071   0.799   2.834
  194POX    C1L 3251   1.079   0.760   2.981
  194POX    C1M 3252   0.970   0.658   3.015
  194POX    C1N 3253   0.992   0.601   3.155
  194POX    C1O 3254   0.870   0.525   3.209
  194POX    C1P 3255   0.753   0.622   3.226
  194POX    C1Q 3256   0.662   0.566   3.336
  194POX    C1R 3257   0.542   0.659   3.353
  194POX     CZ 3258   1.543   0.968   1.563
  194POX     OZ 3259   1.625   0.953   1.679
  194POX    C2A 3260   1.682   1.062   1.728
  194POX    O2A 3261   1.700   1.165   1.662
  194POX    C2B 3262   1.744   1.031   1.858
  194POX    C2C 3263   1.729   1.136   1.969
  194POX    C2D 3264   1.726   1.075   2.109
  194POX    C2E 3265   1.680   1.181   2.209
  194POX    C2F 3266   1.647   1.099   2.333
  194POX    C2G 3267   1.677   1.182   2.458
  194POX    C2H 3268   1.631   1.096   2.576
  194POX    C2I 3269   1.733   0.990   2.617
  194POX    C2J 3270   1.688   0.915   2.742
  194POX    C2K 3271   1.665   1.007   2.862
  194POX    C2L 3272   1.643   0.923   2.987
  194POX    C2M 3273   1.615   1.009   3.111
  194POX    C2N 3274   1.568   0.934   3.236
  194POX    C2O 3275   1.451   0.839   3.210
  194POX    C2P 3276   1.393   0.789   3.342
  195CHL    CN1 3277   3.776   0.355   1.273
  195CHL    CN2 3278   3.619   0.476   1.123
  195CHL    CN3 3279   3.790   0.582   1.238
  195CHL    NTM 3280   3.691   0.473   1.251
  195CHL     CB 3281   3.612   0.492   1.373
  196PJ2     CA 3282   3.499   0.595   1.373
  196PJ2     OA 3283   3.533   0.728   1.335
  196PJ2      P 3284   3.409   0.830   1.347
  196PJ2     OB 3285   3.437   0.914   1.228
  196PJ2     HB 3286   3.526   0.893   1.188
  196PJ2     OG 3287   3.283   0.754   1.338
  196PJ2     HG 3288   3.284   0.673   1.397
  196PJ2     OD 3289   3.470   0.891   1.483
  197POX     CD 3290   3.579   0.981   1.465
  197POX     CE 3291   3.631   1.024   1.603
  197POX     OE 3292   3.725   1.131   1.592
  197POX    C1A 3293   3.686   1.257   1.606
  197POX    O1A 3294   3.566   1.282   1.606
  197POX    C1B 3295   3.800   1.348   1.631
  197POX    C1C 3296   3.769   1.457   1.734
  197POX    C1D 3297   3.719   1.420   1.874
  197POX    C1E 3298   3.804   1.334   1.967
  197POX    C1F 3299   3.729   1.320   2.099
  197POX    C1G 3300   3.801   1.238   2.206
  197POX    C1H 3301   3.735   1.256   2.343
  197POX    C1I 3302   3.755   1.130   2.428
  197POX    C1J 3303   3.814   1.142   2.547
  197POX    C1K 3304   3.830   1.270   2.629
  197POX    C1L 3305   3.709   1.297   2.719
  197POX    C1M 3306   3.732   1.199   2.834
  197POX    C1N 3307   3.618   1.210   2.936
  197POX    C1O 3308   3.634   1.333   3.026
  197POX    C1P 3309   3.526   1.318   3.132
  197POX    C1Q 3310   3.545   1.195   3.222
  197POX    C1R 3311   3.436   1.190   3.330
  197POX     CZ 3312   3.679   0.897   1.674
  197POX     OZ 3313   3.696   0.911   1.815
  197POX    C2A 3314   3.731   0.802   1.883
  197POX    O2A 3315   3.735   0.691   1.831
  197POX    C2B 3316   3.731   0.829   2.028
  197POX    C2C 3317   3.598   0.804   2.100
  197POX    C2D 3318   3.626   0.834   2.247
  197POX    C2E 3319   3.500   0.807   2.329
  197POX    C2F 3320   3.515   0.844   2.477
  197POX    C2G 3321   3.643   0.779   2.531
  197POX    C2H 3322   3.651   0.817   2.679
  197POX    C2I 3323   3.775   0.759   2.748
  197POX    C2J 3324   3.742   0.766   2.898
  197POX    C2K 3325   3.864   0.727   2.982
  197POX    C2L 3326   3.997   0.802   2.970
  197POX    C2M 3327   3.983   0.937   3.040
  197POX    C2N 3328   3.988   0.921   3.193
  197POX    C2O 3329   3.940   1.046   3.266
  197POX    C2P 3330   3.954   1.026   3.417
  198CHL    CN1 3331   3.253   4.835   0.937
  198CHL    CN2 3332   3.259   4.670   1.099
  198CHL    CN3 3333   3.245   4.607   0.867
  198CHL    NTM 3334   3.198   4.702   0.969
  198CHL     CB 3335   3.052   4.719   0.963
  199PJ2     CA 3336   2.951   4.616   1.013
  199PJ2     OA 3337   2.964   4.582   1.152
  199PJ2      P 3338   2.824   4.543   1.221
  199PJ2     OB 3339   2.746   4.666   1.198
  199PJ2     HB 3340   2.802   4.746   1.179
  199PJ2     OG 3341   2.771   4.415   1.168
  199PJ2     HG 3342   2.838   4.386   1.100
  199PJ2     OD 3343   2.863   4.534   1.376
  200POX     CD 3344   2.884   4.662   1.437
  200POX     CE 3345   2.891   4.656   1.589
  200POX     OE 3346   2.917   4.785   1.644
  200POX    C1A 3347   2.827   4.825   1.733
  200POX    O1A 3348   2.707   4.799   1.718
  200POX    C1B 3349   2.883   4.933   1.817
  200POX    C1C 3350   2.932   4.872   1.949
  200POX    C1D 3351   2.944   4.967   2.068
  200POX    C1E 3352   2.995   4.897   2.195
  200POX    C1F 3353   2.961   4.961   2.329
  200POX    C1G 3354   3.049   4.921   2.448
  200POX    C1H 3355   3.037   4.989   2.584
  200POX    C1I 3356   3.166   4.963   2.663
  200POX    C1J 3357   3.168   4.934   2.793
  200POX    C1K 3358   3.045   4.892   2.874
  200POX    C1L 3359   2.995   5.010   2.958
  200POX    C1M 3360   2.891   4.976   3.064
  200POX    C1N 3361   2.884   5.091   3.164
  200POX    C1O 3362   3.023   5.133   3.215
  200POX    C1P 3363   3.018   5.238   3.326
  200POX    C1Q 3364   3.151   5.311   3.343
  200POX    C1R 3365   3.272   5.218   3.347
  200POX     CZ 3366   2.990   4.546   1.625
  200POX     OZ 3367   3.040   4.549   1.759
  200POX    C2A 3368   3.168   4.580   1.777
  200POX    O2A 3369   3.236   4.620   1.683
  200POX    C2B 3370   3.213   4.557   1.917
  200POX    C2C 3371   3.298   4.677   1.959
  200POX    C2D 3372   3.357   4.644   2.096
  200POX    C2E 3373   3.405   4.779   2.150
  200POX    C2F 3374   3.434   4.774   2.300
  200POX    C2G 3375   3.564   4.706   2.343
  200POX    C2H 3376   3.595   4.721   2.493
  200POX    C2I 3377   3.483   4.670   2.584
  200POX    C2J 3378   3.535   4.666   2.727
  200POX    C2K 3379   3.529   4.807   2.785
  200POX    C2L 3380   3.509   4.799   2.937
  200POX    C2M 3381   3.472   4.932   3.002
  200POX    C2N 3382   3.429   4.910   3.147
  200POX    C2O 3383   3.555   4.892   3.233
  200POX    C2P 3384   3.533   4.913   3.383
  201CHL    CN1 3385   7.023   1.630   1.776
  201CHL    CN2 3386   7.120   1.758   1.599
  201CHL    CN3 3387   6.920   1.829   1.686
  201CHL    NTM 3388   6.995   1.706   1.654
  201CHL     CB 3389   6.932   1.628   1.546
  202PJ2     CA 3390   6.806   1.551   1.585
  202PJ2     OA 3391   6.713   1.618   1.671
  202PJ2      P 3392   6.569   1.548   1.662
  202PJ2     OB 3393   6.549   1.569   1.517
  202PJ2     HB 3394   6.454   1.547   1.494
  202PJ2     OG 3395   6.594   1.417   1.726
  202PJ2     HG 3396   6.526   1.352   1.694
  202PJ2     OD 3397   6.469   1.641   1.747
  203POX     CD 3398   6.499   1.633   1.887
  203POX     CE 3399   6.590   1.749   1.930
  203POX     OE 3400   6.640   1.713   2.059
  203POX    C1A 3401   6.748   1.784   2.091
  203POX    O1A 3402   6.829   1.823   2.007
  203POX    C1B 3403   6.774   1.779   2.237
  203POX    C1C 3404   6.905   1.706   2.265
  203POX    C1D 3405   6.966   1.765   2.393
  203POX    C1E 3406   7.115   1.733   2.399
  203POX    C1F 3407   7.161   1.775   2.539
  203POX    C1G 3408   7.313   1.761   2.547
  203POX    C1H 3409   7.353   1.652   2.648
  203POX    C1I 3410   7.505   1.661   2.655
  203POX    C1J 3411   7.587   1.562   2.687
  203POX    C1K 3412   7.540   1.423   2.731
  203POX    C1L 3413   7.636   1.305   2.717
  203POX    C1M 3414   7.724   1.283   2.840
  203POX    C1N 3415   7.821   1.170   2.808
  203POX    C1O 3416   7.888   1.111   2.932
  203POX    C1P 3417   7.972   1.220   2.998
  203POX    C1Q 3418   7.990   1.177   3.144
  203POX    C1R 3419   8.044   1.295   3.224
  203POX     CZ 3420   6.517   1.880   1.901
  203POX     OZ 3421   6.571   2.001   1.955
  203POX    C2A 3422   6.651   2.075   1.878
  203POX    O2A 3423   6.682   2.049   1.762
  203POX    C2B 3424   6.694   2.197   1.950
  203POX    C2C 3425   6.821   2.173   2.032
  203POX    C2D 3426   6.802   2.240   2.168
  203POX    C2E 3427   6.684   2.190   2.252
  203POX    C2F 3428   6.673   2.252   2.391
  203POX    C2G 3429   6.776   2.190   2.485
  203POX    C2H 3430   6.780   2.245   2.627
  203POX    C2I 3431   6.779   2.398   2.633
  203POX    C2J 3432   6.787   2.463   2.771
  203POX    C2K 3433   6.897   2.397   2.855
  203POX    C2L 3434   6.892   2.455   2.996
  203POX    C2M 3435   6.777   2.391   3.074
  203POX    C2N 3436   6.749   2.471   3.201
  203POX    C2O 3437   6.603   2.441   3.234
  203POX    C2P 3438   6.557   2.562   3.316
  204CHL    CN1 3439   5.460   0.797   0.999
  204CHL    CN2 3440   5.441   1.015   0.901
  204CHL    CN3 3441   5.250   0.895   0.958
  204CHL    NTM 3442   5.386   0.879   0.903
  204CHL     CB 3443   5.398   0.821   0.768
  205PJ2     CA 3444   5.316   0.697   0.733
  205PJ2     OA 3445   5.174   0.713   0.740
  205PJ2      P 3446   5.108   0.567   0.747
  205PJ2     OB 3447   4.990   0.588   0.660
  205PJ2     HB 3448   4.951   0.674   0.692
  205PJ2     OG 3449   5.209   0.467   0.707
  205PJ2     HG 3450   5.165   0.386   0.667
  205PJ2     OD 3451   5.060   0.527   0.896
  206POX     CD 3452   4.944   0.588   0.952
  206POX     CE 3453   4.924   0.587   1.104
  206POX     OE 3454   4.982   0.701   1.167
  206POX    C1A 3455   4.911   0.813   1.160
  206POX    O1A 3456   4.795   0.814   1.118
  206POX    C1B 3457   4.973   0.920   1.242
  206POX    C1C 3458   4.930   0.929   1.389
  206POX    C1D 3459   4.986   0.813   1.471
  206POX    C1E 3460   4.987   0.827   1.623
  206POX    C1F 3461   4.854   0.801   1.695
  206POX    C1G 3462   4.842   0.844   1.841
  206POX    C1H 3463   4.961   0.798   1.926
  206POX    C1I 3464   4.938   0.838   2.072
  206POX    C1J 3465   5.021   0.824   2.175
  206POX    C1K 3466   5.156   0.752   2.177
  206POX    C1L 3467   5.229   0.761   2.312
  206POX    C1M 3468   5.178   0.676   2.429
  206POX    C1N 3469   5.270   0.706   2.548
  206POX    C1O 3470   5.209   0.658   2.680
  206POX    C1P 3471   5.276   0.717   2.804
  206POX    C1Q 3472   5.252   0.866   2.828
  206POX    C1R 3473   5.322   0.901   2.959
  206POX     CZ 3474   4.958   0.454   1.172
  206POX     OZ 3475   4.904   0.444   1.304
  206POX    C2A 3476   4.936   0.340   1.381
  206POX    O2A 3477   4.987   0.233   1.350
  206POX    C2B 3478   4.878   0.364   1.515
  206POX    C2C 3479   4.984   0.357   1.624
  206POX    C2D 3480   4.917   0.354   1.761
  206POX    C2E 3481   5.002   0.372   1.887
  206POX    C2F 3482   4.923   0.339   2.014
  206POX    C2G 3483   5.014   0.364   2.134
  206POX    C2H 3484   4.930   0.357   2.262
  206POX    C2I 3485   5.020   0.354   2.386
  206POX    C2J 3486   4.946   0.353   2.520
  206POX    C2K 3487   5.030   0.326   2.646
  206POX    C2L 3488   5.028   0.176   2.673
  206POX    C2M 3489   5.153   0.157   2.760
  206POX    C2N 3490   5.127   0.199   2.905
  206POX    C2O 3491   5.240   0.144   2.993
  206POX    C2P 3492   5.206   0.155   3.142
  207CHL    CN1 3493   5.434   1.941   1.675
  207CHL    CN2 3494   5.410   2.143   1.541
  207CHL    CN3 3495   5.239   1.997   1.534
  207CHL    NTM 3496   5.385   1.999   1.549
  207CHL     CB 3497   5.452   1.933   1.436
  208PJ2     CA 3498   5.437   1.782   1.418
  208PJ2     OA 3499   5.306   1.738   1.382
  208PJ2      P 3500   5.289   1.578   1.384
  208PJ2     OB 3501   5.164   1.538   1.316
  208PJ2     HB 3502   5.166   1.572   1.222
  208PJ2     OG 3503   5.419   1.534   1.329
  208PJ2     HG 3504   5.411   1.467   1.255
  208PJ2     OD 3505   5.292   1.543   1.541
  209POX     CD 3506   5.178   1.485   1.604
  209POX     CE 3507   5.159   1.493   1.756
  209POX     OE 3508   5.032   1.443   1.800
  209POX    C1A 3509   5.011   1.312   1.796
  209POX    O1A 3510   5.099   1.230   1.769
  209POX    C1B 3511   4.872   1.283   1.841
  209POX    C1C 3512   4.888   1.248   1.989
  209POX    C1D 3513   4.761   1.177   2.035
  209POX    C1E 3514   4.762   1.154   2.187
  209POX    C1F 3515   4.648   1.061   2.227
  209POX    C1G 3516   4.631   1.046   2.379
  209POX    C1H 3517   4.755   0.995   2.451
  209POX    C1I 3518   4.767   0.844   2.428
  209POX    C1J 3519   4.821   0.768   2.522
  209POX    C1K 3520   4.854   0.808   2.666
  209POX    C1L 3521   4.814   0.698   2.764
  209POX    C1M 3522   4.887   0.724   2.895
  209POX    C1N 3523   4.856   0.623   3.006
  209POX    C1O 3524   4.955   0.657   3.117
  209POX    C1P 3525   5.096   0.597   3.109
  209POX    C1Q 3526   5.186   0.616   3.231
  209POX    C1R 3527   5.306   0.521   3.224
  209POX     CZ 3528   5.164   1.642   1.789
  209POX     OZ 3529   5.178   1.659   1.930
  209POX    C2A 3530   5.194   1.783   1.974
  209POX    O2A 3531   5.181   1.882   1.901
  209POX    C2B 3532   5.225   1.780   2.119
  209POX    C2C 3533   5.130   1.712   2.218
  209POX    C2D 3534   5.201   1.696   2.352
  209POX    C2E 3535   5.241   1.829   2.416
  209POX    C2F 3536   5.314   1.798   2.547
  209POX    C2G 3537   5.352   1.928   2.618
  209POX    C2H 3538   5.463   1.896   2.717
  209POX    C2I 3539   5.477   2.019   2.808
  209POX    C2J 3540   5.361   2.031   2.906
  209POX    C2K 3541   5.368   2.164   2.982
  209POX    C2L 3542   5.223   2.192   3.022
  209POX    C2M 3543   5.206   2.316   3.110
  209POX    C2N 3544   5.268   2.446   3.060
  209POX    C2O 3545   5.273   2.560   3.163
  209POX    C2P 3546   5.143   2.639   3.176
  210CHL    CN1 3547   2.496   8.438   0.610
  210CHL    CN2 3548   2.285   8.475   0.716
  210CHL    CN3 3549   2.319   8.547   0.489
  210CHL    NTM 3550   2.351   8.444   0.589
  210CHL     CB 3551   2.297   8.316   0.541
  211PJ2     CA 3552   2.317   8.190   0.625
  211PJ2     OA 3553   2.271   8.196   0.760
  211PJ2      P 3554   2.244   8.053   0.828
  211PJ2     OB 3555   2.121   8.003   0.762
  211PJ2     HB 3556   2.111   7.907   0.785
  211PJ2     OG 3557   2.363   7.966   0.815
  211PJ2     HG 3558   2.421   8.012   0.748
  211PJ2     OD 3559   2.209   8.106   0.976
  212POX     CD 3560   2.315   8.142   1.064
  212POX     CE 3561   2.271   8.214   1.192
  212POX     OE 3562   2.383   8.233   1.278
  212POX    C1A 3563   2.378   8.351   1.340
  212POX    O1A 3564   2.313   8.446   1.297
  212POX    C1B 3565   2.477   8.370   1.449
  212POX    C1C 3566   2.438   8.288   1.572
  212POX    C1D 3567   2.463   8.372   1.698
  212POX    C1E 3568   2.399   8.306   1.820
  212POX    C1F 3569   2.455   8.169   1.857
  212POX    C1G 3570   2.390   8.134   1.992
  212POX    C1H 3571   2.474   8.036   2.073
  212POX    C1I 3572   2.422   8.019   2.216
  212POX    C1J 3573   2.485   7.999   2.331
  212POX    C1K 3574   2.637   7.978   2.340
  212POX    C1L 3575   2.666   7.897   2.466
  212POX    C1M 3576   2.645   7.971   2.599
  212POX    C1N 3577   2.660   7.869   2.712
  212POX    C1O 3578   2.609   7.923   2.846
  212POX    C1P 3579   2.718   8.014   2.903
  212POX    C1Q 3580   2.680   8.097   3.026
  212POX    C1R 3581   2.735   8.037   3.156
  212POX     CZ 3582   2.148   8.142   1.250
  212POX     OZ 3583   2.092   8.205   1.366
  212POX    C2A 3584   1.989   8.148   1.427
  212POX    O2A 3585   1.949   8.041   1.381
  212POX    C2B 3586   1.929   8.230   1.535
  212POX    C2C 3587   1.904   8.138   1.655
  212POX    C2D 3588   1.919   8.210   1.790
  212POX    C2E 3589   1.898   8.114   1.907
  212POX    C2F 3590   1.917   8.193   2.036
  212POX    C2G 3591   1.899   8.105   2.160
  212POX    C2H 3592   1.921   8.201   2.277
  212POX    C2I 3593   1.889   8.146   2.416
  212POX    C2J 3594   1.987   8.039   2.463
  212POX    C2K 3595   2.009   8.046   2.614
  212POX    C2L 3596   2.116   7.951   2.668
  212POX    C2M 3597   2.132   7.971   2.819
  212POX    C2N 3598   2.219   7.853   2.863
  212POX    C2O 3599   2.147   7.718   2.872
  212POX    C2P 3600   2.249   7.616   2.920
  213CHL    CN1 3601   0.909   2.373   1.461
  213CHL    CN2 3602   0.770   2.570   1.460
  213CHL    CN3 3603   0.810   2.450   1.262
  213CHL    NTM 3604   0.786   2.434   1.406
  213CHL     CB 3605   0.667   2.353   1.433
  214PJ2     CA 3606   0.627   2.323   1.577
  214PJ2     OA 3607   0.575   2.438   1.644
  214PJ2      P 3608   0.432   2.412   1.715
  214PJ2     OB 3609   0.380   2.535   1.778
  214PJ2     HB 3610   0.280   2.533   1.769
  214PJ2     OG 3611   0.349   2.352   1.609
  214PJ2     HG 3612   0.354   2.400   1.521
  214PJ2     OD 3613   0.446   2.296   1.826
  215POX     CD 3614   0.531   2.311   1.940
  215POX     CE 3615   0.542   2.196   2.041
  215POX     OE 3616   0.639   2.229   2.141
  215POX    C1A 3617   0.588   2.289   2.249
  215POX    O1A 3618   0.468   2.288   2.271
  215POX    C1B 3619   0.691   2.342   2.342
  215POX    C1C 3620   0.792   2.234   2.383
  215POX    C1D 3621   0.866   2.273   2.510
  215POX    C1E 3622   0.979   2.373   2.480
  215POX    C1F 3623   1.047   2.416   2.610
  215POX    C1G 3624   1.193   2.451   2.578
  215POX    C1H 3625   1.256   2.519   2.700
  215POX    C1I 3626   1.405   2.536   2.671
  215POX    C1J 3627   1.510   2.562   2.750
  215POX    C1K 3628   1.500   2.579   2.902
  215POX    C1L 3629   1.630   2.549   2.977
  215POX    C1M 3630   1.627   2.568   3.128
  215POX    C1N 3631   1.500   2.512   3.194
  215POX    C1O 3632   1.504   2.519   3.347
  215POX    C1P 3633   1.625   2.453   3.414
  215POX    C1Q 3634   1.619   2.469   3.566
  215POX    C1R 3635   1.736   2.411   3.647
  215POX     CZ 3636   0.550   2.059   1.975
  215POX     OZ 3637   0.590   1.962   2.072
  215POX    C2A 3638   0.621   1.841   2.025
  215POX    O2A 3639   0.643   1.819   1.906
  215POX    C2B 3640   0.635   1.749   2.140
  215POX    C2C 3641   0.770   1.676   2.141
  215POX    C2D 3642   0.784   1.584   2.262
  215POX    C2E 3643   0.800   1.661   2.393
  215POX    C2F 3644   0.810   1.559   2.507
  215POX    C2G 3645   0.835   1.625   2.643
  215POX    C2H 3646   0.828   1.522   2.756
  215POX    C2I 3647   0.796   1.574   2.896
  215POX    C2J 3648   0.818   1.465   3.002
  215POX    C2K 3649   0.829   1.508   3.148
  215POX    C2L 3650   0.824   1.384   3.237
  215POX    C2M 3651   0.795   1.425   3.382
  215POX    C2N 3652   0.785   1.295   3.462
  215POX    C2O 3653   0.713   1.310   3.596
  215POX    C2P 3654   0.563   1.333   3.576
  216CHL    CN1 3655   3.559   2.690   1.308
  216CHL    CN2 3656   3.413   2.661   1.483
  216CHL    CN3 3657   3.614   2.800   1.505
  216CHL    NTM 3658   3.556   2.675   1.454
  216CHL     CB 3659   3.634   2.565   1.513
  217PJ2     CA 3660   3.611   2.424   1.459
  217PJ2     OA 3661   3.479   2.369   1.463
  217PJ2      P 3662   3.469   2.238   1.371
  217PJ2     OB 3663   3.329   2.229   1.324
  217PJ2     HB 3664   3.334   2.157   1.255
  217PJ2     OG 3665   3.577   2.252   1.270
  217PJ2     HG 3666   3.586   2.350   1.250
  217PJ2     OD 3667   3.503   2.114   1.468
  218POX     CD 3668   3.418   2.078   1.577
  218POX     CE 3669   3.384   1.929   1.589
  218POX     OE 3670   3.281   1.907   1.685
  218POX    C1A 3671   3.240   1.785   1.718
  218POX    O1A 3672   3.291   1.681   1.674
  218POX    C1B 3673   3.131   1.786   1.818
  218POX    C1C 3674   3.147   1.678   1.926
  218POX    C1D 3675   3.036   1.681   2.030
  218POX    C1E 3676   3.039   1.805   2.120
  218POX    C1F 3677   2.943   1.785   2.238
  218POX    C1G 3678   2.927   1.903   2.333
  218POX    C1H 3679   3.062   1.935   2.399
  218POX    C1I 3680   3.036   2.026   2.519
  218POX    C1J 3681   3.128   2.092   2.588
  218POX    C1K 3682   3.276   2.078   2.551
  218POX    C1L 3683   3.363   2.120   2.670
  218POX    C1M 3684   3.404   1.997   2.751
  218POX    C1N 3685   3.485   2.019   2.879
  218POX    C1O 3686   3.407   2.102   2.981
  218POX    C1P 3687   3.489   2.111   3.110
  218POX    C1Q 3688   3.445   2.216   3.212
  218POX    C1R 3689   3.410   2.156   3.347
  218POX     CZ 3690   3.520   1.863   1.609
  218POX     OZ 3691   3.613   1.903   1.709
  218POX    C2A 3692   3.743   1.887   1.683
  218POX    O2A 3693   3.783   1.853   1.572
  218POX    C2B 3694   3.834   1.932   1.790
  218POX    C2C 3695   3.846   1.822   1.896
  218POX    C2D 3696   3.940   1.826   2.016
  218POX    C2E 3697   3.910   1.723   2.124
  218POX    C2F 3698   3.969   1.758   2.261
  218POX    C2G 3699   3.901   1.671   2.367
  218POX    C2H 3700   3.952   1.701   2.508
  218POX    C2I 3701   3.834   1.685   2.604
  218POX    C2J 3702   3.874   1.735   2.743
  218POX    C2K 3703   3.771   1.687   2.845
  218POX    C2L 3704   3.801   1.733   2.988
  218POX    C2M 3705   3.694   1.682   3.086
  218POX    C2N 3706   3.711   1.711   3.235
  218POX    C2O 3707   3.825   1.639   3.308
  218POX    C2P 3708   3.770   1.512   3.374
  219CHL    CN1 3709   7.575   2.776   1.954
  219CHL    CN2 3710   7.578   3.004   2.003
  219CHL    CN3 3711   7.669   2.920   1.806
  219CHL    NTM 3712   7.661   2.895   1.950
  219CHL     CB 3713   7.783   2.870   2.028
  220PJ2     CA 3714   7.898   2.780   1.981
  220PJ2     OA 3715   7.856   2.648   1.948
  220PJ2      P 3716   7.973   2.538   1.964
  220PJ2     OB 3717   7.917   2.412   1.911
  220PJ2     HB 3718   7.991   2.346   1.925
  220PJ2     OG 3719   8.089   2.595   1.890
  220PJ2     HG 3720   8.081   2.694   1.885
  220PJ2     OD 3721   8.006   2.521   2.120
  221POX     CD 3722   7.903   2.457   2.195
  221POX     CE 3723   7.948   2.413   2.335
  221POX     OE 3724   7.841   2.356   2.410
  221POX    C1A 3725   7.834   2.223   2.412
  221POX    O1A 3726   7.918   2.151   2.359
  221POX    C1B 3727   7.716   2.189   2.496
  221POX    C1C 3728   7.752   2.112   2.623
  221POX    C1D 3729   7.618   2.070   2.684
  221POX    C1E 3730   7.630   2.037   2.833
  221POX    C1F 3731   7.719   1.916   2.860
  221POX    C1G 3732   7.757   1.904   3.008
  221POX    C1H 3733   7.854   1.793   3.048
  221POX    C1I 3734   7.995   1.795   2.989
  221POX    C1J 3735   8.095   1.745   3.062
  221POX    C1K 3736   8.078   1.695   3.205
  221POX    C1L 3737   8.207   1.652   3.274
  221POX    C1M 3738   8.313   1.761   3.294
  221POX    C1N 3739   8.427   1.709   3.383
  221POX    C1O 3740   8.366   1.698   3.523
  221POX    C1P 3741   8.439   1.600   3.615
  221POX    C1Q 3742   8.390   1.576   3.758
  221POX    C1R 3743   8.414   1.683   3.864
  221POX     CZ 3744   8.016   2.528   2.410
  221POX     OZ 3745   8.095   2.499   2.526
  221POX    C2A 3746   8.181   2.592   2.565
  221POX    O2A 3747   8.201   2.689   2.492
  221POX    C2B 3748   8.255   2.558   2.689
  221POX    C2C 3749   8.200   2.656   2.793
  221POX    C2D 3750   8.212   2.627   2.943
  221POX    C2E 3751   8.147   2.741   3.023
  221POX    C2F 3752   8.185   2.734   3.171
  221POX    C2G 3753   8.134   2.844   3.263
  221POX    C2H 3754   7.989   2.810   3.301
  221POX    C2I 3755   7.932   2.896   3.413
  221POX    C2J 3756   7.787   2.861   3.451
  221POX    C2K 3757   7.769   2.715   3.493
  221POX    C2L 3758   7.631   2.685   3.551
  221POX    C2M 3759   7.609   2.537   3.584
  221POX    C2N 3760   7.472   2.506   3.645
  221POX    C2O 3761   7.477   2.367   3.708
  221POX    C2P 3762   7.340   2.308   3.741
  222CHL    CN1 3763   0.077   2.767   1.333
  222CHL    CN2 3764   0.055   2.556   1.221
  222CHL    CN3 3765   0.243   2.695   1.168
  222CHL    NTM 3766   0.151   2.654   1.274
  222CHL     CB 3767   0.225   2.586   1.382
  223PJ2     CA 3768   0.315   2.675   1.467
  223PJ2     OA 3769   0.428   2.736   1.403
  223PJ2      P 3770   0.489   2.865   1.477
  223PJ2     OB 3771   0.574   2.936   1.379
  223PJ2     HB 3772   0.609   3.022   1.415
  223PJ2     OG 3773   0.384   2.944   1.544
  223PJ2     HG 3774   0.322   2.887   1.597
  223PJ2     OD 3775   0.574   2.800   1.596
  224POX     CD 3776   0.619   2.890   1.698
  224POX     CE 3777   0.671   2.811   1.818
  224POX     OE 3778   0.702   2.900   1.926
  224POX    C1A 3779   0.657   2.862   2.045
  224POX    O1A 3780   0.549   2.803   2.048
  224POX    C1B 3781   0.709   2.939   2.161
  224POX    C1C 3782   0.835   2.874   2.219
  224POX    C1D 3783   0.886   2.962   2.333
  224POX    C1E 3784   1.004   2.900   2.407
  224POX    C1F 3785   1.042   2.954   2.546
  224POX    C1G 3786   1.179   2.902   2.590
  224POX    C1H 3787   1.210   2.957   2.729
  224POX    C1I 3788   1.359   2.949   2.762
  224POX    C1J 3789   1.406   2.969   2.885
  224POX    C1K 3790   1.321   2.992   3.011
  224POX    C1L 3791   1.327   2.870   3.102
  224POX    C1M 3792   1.221   2.863   3.213
  224POX    C1N 3793   1.078   2.861   3.158
  224POX    C1O 3794   0.985   2.843   3.278
  224POX    C1P 3795   0.846   2.805   3.227
  224POX    C1Q 3796   0.746   2.754   3.331
  224POX    C1R 3797   0.750   2.603   3.356
  224POX     CZ 3798   0.777   2.704   1.787
  224POX     OZ 3799   0.818   2.630   1.902
  224POX    C2A 3800   0.892   2.521   1.885
  224POX    O2A 3801   0.919   2.486   1.770
  224POX    C2B 3802   0.920   2.454   2.013
  224POX    C2C 3803   1.066   2.490   2.039
  224POX    C2D 3804   1.138   2.384   2.124
  224POX    C2E 3805   1.281   2.436   2.137
  224POX    C2F 3806   1.378   2.334   2.198
  224POX    C2G 3807   1.511   2.409   2.205
  224POX    C2H 3808   1.615   2.315   2.266
  224POX    C2I 3809   1.624   2.310   2.419
  224POX    C2J 3810   1.697   2.182   2.459
  224POX    C2K 3811   1.705   2.165   2.611
  224POX    C2L 3812   1.566   2.155   2.674
  224POX    C2M 3813   1.579   2.149   2.827
  224POX    C2N 3814   1.642   2.027   2.893
  224POX    C2O 3815   1.631   2.052   3.044
  224POX    C2P 3816   1.725   2.159   3.097
  225CHL    CN1 3817   1.621   4.769   1.108
  225CHL    CN2 3818   1.841   4.753   1.188
  225CHL    CN3 3819   1.683   4.931   1.269
  225CHL    NTM 3820   1.734   4.849   1.158
  225CHL     CB 3821   1.775   4.922   1.037
  226PJ2     CA 3822   1.876   5.037   1.044
  226PJ2     OA 3823   1.852   5.148   1.131
  226PJ2      P 3824   1.963   5.265   1.122
  226PJ2     OB 3825   1.902   5.397   1.151
  226PJ2     HB 3826   1.966   5.473   1.149
  226PJ2     OG 3827   2.019   5.255   0.986
  226PJ2     HG 3828   1.991   5.167   0.946
  226PJ2     OD 3829   2.062   5.212   1.238
  227POX     CD 3830   2.007   5.226   1.369
  227POX     CE 3831   2.077   5.141   1.475
  227POX     OE 3832   1.999   5.079   1.577
  227POX    C1A 3833   1.975   4.949   1.561
  227POX    O1A 3834   1.972   4.900   1.448
  227POX    C1B 3835   1.932   4.875   1.682
  227POX    C1C 3836   1.875   4.959   1.796
  227POX    C1D 3837   1.824   4.880   1.917
  227POX    C1E 3838   1.698   4.951   1.967
  227POX    C1F 3839   1.636   4.903   2.098
  227POX    C1G 3840   1.727   4.945   2.214
  227POX    C1H 3841   1.657   4.921   2.348
  227POX    C1I 3842   1.761   4.915   2.459
  227POX    C1J 3843   1.738   4.922   2.590
  227POX    C1K 3844   1.595   4.940   2.641
  227POX    C1L 3845   1.540   4.824   2.723
  227POX    C1M 3846   1.490   4.888   2.853
  227POX    C1N 3847   1.386   4.804   2.926
  227POX    C1O 3848   1.356   4.852   3.068
  227POX    C1P 3849   1.481   4.840   3.155
  227POX    C1Q 3850   1.450   4.882   3.299
  227POX    C1R 3851   1.568   4.835   3.386
  227POX     CZ 3852   2.190   5.234   1.520
  227POX     OZ 3853   2.287   5.168   1.602
  227POX    C2A 3854   2.413   5.210   1.603
  227POX    O2A 3855   2.458   5.292   1.523
  227POX    C2B 3856   2.490   5.144   1.710
  227POX    C2C 3857   2.530   5.258   1.804
  227POX    C2D 3858   2.592   5.209   1.935
  227POX    C2E 3859   2.636   5.332   2.015
  227POX    C2F 3860   2.672   5.292   2.158
  227POX    C2G 3861   2.558   5.241   2.247
  227POX    C2H 3862   2.617   5.193   2.379
  227POX    C2I 3863   2.518   5.104   2.455
  227POX    C2J 3864   2.582   5.056   2.585
  227POX    C2K 3865   2.542   4.916   2.629
  227POX    C2L 3866   2.625   4.862   2.746
  227POX    C2M 3867   2.565   4.725   2.775
  227POX    C2N 3868   2.658   4.654   2.874
  227POX    C2O 3869   2.602   4.527   2.937
  227POX    C2P 3870   2.693   4.483   3.052
  228CHL    CN1 3871   4.235   0.509   0.755
  228CHL    CN2 3872   4.422   0.672   0.803
  228CHL    CN3 3873   4.190   0.724   0.827
  228CHL    NTM 3874   4.291   0.617   0.838
  228CHL     CB 3875   4.286   0.567   0.977
  229PJ2     CA 3876   4.394   0.473   1.029
  229PJ2     OA 3877   4.416   0.354   0.954
  229PJ2      P 3878   4.565   0.294   0.940
  229PJ2     OB 3879   4.553   0.179   0.847
  229PJ2     HB 3880   4.464   0.135   0.859
  229PJ2     OG 3881   4.642   0.418   0.915
  229PJ2     HG 3882   4.721   0.394   0.859
  229PJ2     OD 3883   4.588   0.251   1.094
  230POX     CD 3884   4.524   0.133   1.144
  230POX     CE 3885   4.576   0.113   1.286
  230POX     OE 3886   4.538  -0.015   1.337
  230POX    C1A 3887   4.635  -0.100   1.370
  230POX    O1A 3888   4.753  -0.064   1.368
  230POX    C1B 3889   4.597  -0.238   1.405
  230POX    C1C 3890   4.590  -0.274   1.553
  230POX    C1D 3891   4.475  -0.198   1.620
  230POX    C1E 3892   4.452  -0.234   1.767
  230POX    C1F 3893   4.326  -0.176   1.831
  230POX    C1G 3894   4.339  -0.028   1.868
  230POX    C1H 3895   4.217   0.006   1.954
  230POX    C1I 3896   4.228   0.140   2.027
  230POX    C1J 3897   4.303   0.167   2.133
  230POX    C1K 3898   4.370   0.059   2.219
  230POX    C1L 3899   4.323   0.091   2.361
  230POX    C1M 3900   4.323  -0.041   2.438
  230POX    C1N 3901   4.266  -0.015   2.578
  230POX    C1O 3902   4.347  -0.098   2.677
  230POX    C1P 3903   4.282  -0.072   2.813
  230POX    C1Q 3904   4.312  -0.164   2.931
  230POX    C1R 3905   4.459  -0.170   2.975
  230POX     CZ 3906   4.523   0.230   1.370
  230POX     OZ 3907   4.545   0.240   1.510
  230POX    C2A 3908   4.508   0.356   1.564
  230POX    O2A 3909   4.477   0.456   1.499
  230POX    C2B 3910   4.532   0.358   1.710
  230POX    C2C 3911   4.568   0.497   1.761
  230POX    C2D 3912   4.566   0.498   1.914
  230POX    C2E 3913   4.577   0.641   1.967
  230POX    C2F 3914   4.600   0.638   2.118
  230POX    C2G 3915   4.488   0.568   2.195
  230POX    C2H 3916   4.499   0.576   2.348
  230POX    C2I 3917   4.543   0.442   2.407
  230POX    C2J 3918   4.539   0.464   2.558
  230POX    C2K 3919   4.583   0.339   2.636
  230POX    C2L 3920   4.579   0.355   2.788
  230POX    C2M 3921   4.649   0.253   2.879
  230POX    C2N 3922   4.618   0.313   3.016
  230POX    C2O 3923   4.708   0.271   3.133
  230POX    C2P 3924   4.699   0.120   3.155
  231CHL    CN1 3925   8.666   1.582   1.334
  231CHL    CN2 3926   8.671   1.603   1.101
  231CHL    CN3 3927   8.472   1.659   1.207
  231CHL    NTM 3928   8.584   1.564   1.213
  231CHL     CB 3929   8.549   1.423   1.188
  232PJ2     CA 3930   8.487   1.344   1.303
  232PJ2     OA 3931   8.371   1.403   1.362
  232PJ2      P 3932   8.239   1.311   1.353
  232PJ2     OB 3933   8.128   1.409   1.349
  232PJ2     HB 3934   8.049   1.357   1.380
  232PJ2     OG 3935   8.247   1.221   1.236
  232PJ2     HG 3936   8.338   1.180   1.241
  232PJ2     OD 3937   8.246   1.229   1.491
  233POX     CD 3938   8.196   1.302   1.603
  233POX     CE 3939   8.193   1.241   1.743
  233POX     OE 3940   8.326   1.213   1.788
  233POX    C1A 3941   8.376   1.281   1.890
  233POX    O1A 3942   8.322   1.388   1.920
  233POX    C1B 3943   8.496   1.218   1.949
  233POX    C1C 3944   8.607   1.322   1.969
  233POX    C1D 3945   8.591   1.429   2.077
  233POX    C1E 3946   8.625   1.367   2.213
  233POX    C1F 3947   8.625   1.468   2.328
  233POX    C1G 3948   8.747   1.557   2.346
  233POX    C1H 3949   8.718   1.645   2.468
  233POX    C1I 3950   8.838   1.721   2.526
  233POX    C1J 3951   8.846   1.756   2.654
  233POX    C1K 3952   8.738   1.743   2.762
  233POX    C1L 3953   8.799   1.686   2.891
  233POX    C1M 3954   8.678   1.661   2.981
  233POX    C1N 3955   8.706   1.626   3.127
  233POX    C1O 3956   8.784   1.733   3.203
  233POX    C1P 3957   8.803   1.678   3.345
  233POX    C1Q 3958   8.840   1.777   3.455
  233POX    C1R 3959   8.926   1.724   3.570
  233POX     CZ 3960   8.110   1.112   1.737
  233POX     OZ 3961   8.093   1.060   1.869
  233POX    C2A 3962   8.025   0.950   1.899
  233POX    O2A 3963   7.988   0.870   1.813
  233POX    C2B 3964   8.034   0.932   2.046
  233POX    C2C 3965   8.148   0.835   2.080
  233POX    C2D 3966   8.157   0.815   2.231
  233POX    C2E 3967   8.291   0.747   2.263
  233POX    C2F 3968   8.279   0.594   2.266
  233POX    C2G 3969   8.215   0.564   2.402
  233POX    C2H 3970   8.210   0.414   2.432
  233POX    C2I 3971   8.105   0.395   2.541
  233POX    C2J 3972   8.097   0.251   2.591
  233POX    C2K 3973   8.001   0.241   2.710
  233POX    C2L 3974   7.993   0.093   2.750
  233POX    C2M 3975   7.887   0.061   2.856
  233POX    C2N 3976   7.873  -0.089   2.877
  233POX    C2O 3977   7.739  -0.122   2.944
  233POX    C2P 3978   7.704  -0.271   2.941
  234CHL    CN1 3979   1.855   7.695   1.036
  234CHL    CN2 3980   1.809   7.876   1.196
  234CHL    CN3 3981   1.664   7.827   1.005
  234CHL    NTM 3982   1.802   7.830   1.056
  234CHL     CB 3983   1.885   7.915   0.969
  235PJ2     CA 3984   1.864   8.065   0.946
  235PJ2     OA 3985   1.861   8.139   1.068
  235PJ2      P 3986   1.804   8.288   1.048
  235PJ2     OB 3987   1.734   8.289   0.917
  235PJ2     HB 3988   1.720   8.192   0.898
  235PJ2     OG 3989   1.904   8.390   1.085
  235PJ2     HG 3990   1.987   8.341   1.113
  235PJ2     OD 3991   1.679   8.267   1.146
  236POX     CD 3992   1.679   8.321   1.279
  236POX     CE 3993   1.553   8.271   1.348
  236POX     OE 3994   1.558   8.321   1.482
  236POX    C1A 3995   1.454   8.334   1.564
  236POX    O1A 3996   1.342   8.314   1.517
  236POX    C1B 3997   1.496   8.359   1.704
  236POX    C1C 3998   1.596   8.473   1.714
  236POX    C1D 3999   1.623   8.528   1.855
  236POX    C1E 4000   1.499   8.561   1.938
  236POX    C1F 4001   1.524   8.639   2.067
  236POX    C1G 4002   1.396   8.631   2.151
  236POX    C1H 4003   1.402   8.716   2.278
  236POX    C1I 4004   1.285   8.670   2.365
  236POX    C1J 4005   1.296   8.659   2.497
  236POX    C1K 4006   1.412   8.714   2.579
  236POX    C1L 4007   1.443   8.645   2.713
  236POX    C1M 4008   1.512   8.741   2.810
  236POX    C1N 4009   1.512   8.676   2.948
  236POX    C1O 4010   1.572   8.764   3.058
  236POX    C1P 4011   1.605   8.672   3.175
  236POX    C1Q 4012   1.684   8.738   3.288
  236POX    C1R 4013   1.687   8.641   3.406
  236POX     CZ 4014   1.533   8.119   1.341
  236POX     OZ 4015   1.614   8.033   1.421
  236POX    C2A 4016   1.591   7.902   1.418
  236POX    O2A 4017   1.528   7.849   1.327
  236POX    C2B 4018   1.646   7.825   1.532
  236POX    C2C 4019   1.546   7.749   1.620
  236POX    C2D 4020   1.458   7.846   1.698
  236POX    C2E 4021   1.515   7.902   1.828
  236POX    C2F 4022   1.548   7.789   1.926
  236POX    C2G 4023   1.592   7.829   2.067
  236POX    C2H 4024   1.632   7.699   2.138
  236POX    C2I 4025   1.683   7.735   2.277
  236POX    C2J 4026   1.725   7.608   2.351
  236POX    C2K 4027   1.700   7.626   2.501
  236POX    C2L 4028   1.745   7.503   2.580
  236POX    C2M 4029   1.898   7.503   2.584
  236POX    C2N 4030   1.962   7.395   2.670
  236POX    C2O 4031   1.919   7.390   2.817
  236POX    C2P 4032   1.991   7.283   2.900
  237CHL    CN1 4033   4.072   8.552   0.747
  237CHL    CN2 4034   3.900   8.390   0.755
  237CHL    CN3 4035   4.092   8.343   0.873
  237CHL    NTM 4036   4.005   8.455   0.835
  237CHL     CB 4037   3.947   8.515   0.956
  238PJ2     CA 4038   4.039   8.595   1.048
  238PJ2     OA 4039   4.168   8.541   1.078
  238PJ2      P 4040   4.262   8.639   1.165
  238PJ2     OB 4041   4.393   8.572   1.172
  238PJ2     HB 4042   4.455   8.647   1.195
  238PJ2     OG 4043   4.244   8.778   1.117
  238PJ2     HG 4044   4.301   8.803   1.039
  238PJ2     OD 4045   4.184   8.632   1.306
  239POX     CD 4046   4.216   8.734   1.401
  239POX     CE 4047   4.101   8.761   1.498
  239POX     OE 4048   4.129   8.865   1.591
  239POX    C1A 4049   4.101   8.990   1.554
  239POX    O1A 4050   4.041   9.010   1.449
  239POX    C1B 4051   4.173   9.092   1.635
  239POX    C1C 4052   4.083   9.183   1.719
  239POX    C1D 4053   4.157   9.301   1.783
  239POX    C1E 4054   4.064   9.405   1.846
  239POX    C1F 4055   4.008   9.335   1.969
  239POX    C1G 4056   4.122   9.323   2.070
  239POX    C1H 4057   4.074   9.251   2.196
  239POX    C1I 4058   3.984   9.344   2.277
  239POX    C1J 4059   3.968   9.348   2.409
  239POX    C1K 4060   4.053   9.256   2.498
  239POX    C1L 4061   4.100   9.325   2.626
  239POX    C1M 4062   4.169   9.225   2.719
  239POX    C1N 4063   4.152   9.271   2.864
  239POX    C1O 4064   4.227   9.197   2.975
  239POX    C1P 4065   4.200   9.266   3.109
  239POX    C1Q 4066   4.268   9.191   3.224
  239POX    C1R 4067   4.270   9.284   3.345
  239POX     CZ 4068   4.058   8.630   1.563
  239POX     OZ 4069   3.941   8.628   1.645
  239POX    C2A 4070   3.925   8.523   1.725
  239POX    O2A 4071   4.007   8.432   1.718
  239POX    C2B 4072   3.803   8.525   1.808
  239POX    C2C 4073   3.797   8.631   1.918
  239POX    C2D 4074   3.717   8.595   2.044
  239POX    C2E 4075   3.745   8.679   2.168
  239POX    C2F 4076   3.888   8.733   2.175
  239POX    C2G 4077   3.896   8.846   2.278
  239POX    C2H 4078   3.898   8.782   2.416
  239POX    C2I 4079   3.861   8.884   2.523
  239POX    C2J 4080   3.899   8.848   2.667
  239POX    C2K 4081   3.840   8.928   2.784
  239POX    C2L 4082   3.905   8.885   2.915
  239POX    C2M 4083   3.872   8.976   3.034
  239POX    C2N 4084   3.925   8.928   3.168
  239POX    C2O 4085   3.892   8.782   3.201
  239POX    C2P 4086   3.947   8.747   3.339
  240CHL    CN1 4087   4.914   5.825   1.097
  240CHL    CN2 4088   4.910   5.627   0.957
  240CHL    CN3 4089   4.843   5.603   1.185
  240CHL    NTM 4090   4.848   5.696   1.071
  240CHL     CB 4091   4.707   5.711   1.030
  241PJ2     CA 4092   4.617   5.812   1.102
  241PJ2     OA 4093   4.589   5.768   1.235
  241PJ2      P 4094   4.503   5.869   1.327
  241PJ2     OB 4095   4.421   5.954   1.237
  241PJ2     HB 4096   4.454   5.932   1.145
  241PJ2     OG 4097   4.422   5.798   1.428
  241PJ2     HG 4098   4.432   5.701   1.406
  241PJ2     OD 4099   4.628   5.945   1.394
  242POX     CD 4100   4.691   5.877   1.503
  242POX     CE 4101   4.837   5.899   1.543
  242POX     OE 4102   4.873   5.796   1.636
  242POX    C1A 4103   4.950   5.698   1.589
  242POX    O1A 4104   5.004   5.710   1.479
  242POX    C1B 4105   4.989   5.599   1.692
  242POX    C1C 4106   5.117   5.637   1.766
  242POX    C1D 4107   5.148   5.521   1.860
  242POX    C1E 4108   5.267   5.563   1.947
  242POX    C1F 4109   5.322   5.442   2.023
  242POX    C1G 4110   5.425   5.497   2.122
  242POX    C1H 4111   5.362   5.501   2.261
  242POX    C1I 4112   5.468   5.536   2.365
  242POX    C1J 4113   5.450   5.559   2.495
  242POX    C1K 4114   5.325   5.545   2.581
  242POX    C1L 4115   5.357   5.594   2.722
  242POX    C1M 4116   5.240   5.564   2.816
  242POX    C1N 4117   5.256   5.632   2.953
  242POX    C1O 4118   5.367   5.569   3.038
  242POX    C1P 4119   5.383   5.649   3.167
  242POX    C1Q 4120   5.460   5.580   3.280
  242POX    C1R 4121   5.453   5.668   3.405
  242POX     CZ 4122   4.859   6.040   1.598
  242POX     OZ 4123   4.783   6.088   1.710
  242POX    C2A 4124   4.788   6.218   1.738
  242POX    O2A 4125   4.836   6.304   1.665
  242POX    C2B 4126   4.712   6.254   1.859
  242POX    C2C 4127   4.810   6.277   1.974
  242POX    C2D 4128   4.859   6.139   2.020
  242POX    C2E 4129   4.964   6.150   2.130
  242POX    C2F 4130   5.009   6.014   2.183
  242POX    C2G 4131   5.099   6.031   2.305
  242POX    C2H 4132   5.182   5.903   2.317
  242POX    C2I 4133   5.295   5.932   2.416
  242POX    C2J 4134   5.248   5.943   2.561
  242POX    C2K 4135   5.362   6.007   2.640
  242POX    C2L 4136   5.306   6.032   2.780
  242POX    C2M 4137   5.398   6.094   2.885
  242POX    C2N 4138   5.320   6.101   3.017
  242POX    C2O 4139   5.430   6.111   3.124
  242POX    C2P 4140   5.372   6.090   3.264
  243CHL    CN1 4141   6.524   5.264   1.162
  243CHL    CN2 4142   6.601   5.048   1.203
  243CHL    CN3 4143   6.465   5.088   1.016
  243CHL    NTM 4144   6.483   5.123   1.157
  243CHL     CB 4145   6.364   5.096   1.239
  244PJ2     CA 4146   6.236   5.179   1.255
  244PJ2     OA 4147   6.253   5.314   1.299
  244PJ2      P 4148   6.115   5.390   1.270
  244PJ2     OB 4149   6.153   5.533   1.276
  244PJ2     HB 4150   6.237   5.548   1.328
  244PJ2     OG 4151   6.041   5.332   1.156
  244PJ2     HG 4152   5.941   5.338   1.161
  244PJ2     OD 4153   6.028   5.341   1.396
  245POX     CD 4154   6.051   5.407   1.521
  245POX     CE 4155   5.969   5.364   1.644
  245POX     OE 4156   5.981   5.453   1.755
  245POX    C1A 4157   5.873   5.496   1.820
  245POX    O1A 4158   5.763   5.474   1.768
  245POX    C1B 4159   5.883   5.550   1.957
  245POX    C1C 4160   5.926   5.446   2.061
  245POX    C1D 4161   5.923   5.529   2.189
  245POX    C1E 4162   5.938   5.442   2.314
  245POX    C1F 4163   5.970   5.534   2.432
  245POX    C1G 4164   5.952   5.448   2.557
  245POX    C1H 4165   5.965   5.549   2.672
  245POX    C1I 4166   5.931   5.481   2.805
  245POX    C1J 4167   6.017   5.490   2.905
  245POX    C1K 4168   6.154   5.559   2.907
  245POX    C1L 4169   6.256   5.509   3.009
  245POX    C1M 4170   6.239   5.579   3.144
  245POX    C1N 4171   6.327   5.499   3.240
  245POX    C1O 4172   6.284   5.526   3.385
  245POX    C1P 4173   6.330   5.667   3.422
  245POX    C1Q 4174   6.264   5.711   3.553
  245POX    C1R 4175   6.313   5.853   3.582
  245POX     CZ 4176   6.008   5.221   1.681
  245POX     OZ 4177   5.965   5.167   1.806
  245POX    C2A 4178   6.008   5.044   1.830
  245POX    O2A 4179   6.077   4.980   1.750
  245POX    C2B 4180   5.956   4.996   1.960
  245POX    C2C 4181   6.056   5.012   2.075
  245POX    C2D 4182   5.992   4.968   2.207
  245POX    C2E 4183   5.975   4.816   2.211
  245POX    C2F 4184   5.894   4.779   2.335
  245POX    C2G 4185   5.933   4.849   2.465
  245POX    C2H 4186   5.848   4.803   2.584
  245POX    C2I 4187   5.906   4.676   2.647
  245POX    C2J 4188   5.837   4.646   2.780
  245POX    C2K 4189   5.909   4.528   2.846
  245POX    C2L 4190   6.056   4.552   2.882
  245POX    C2M 4191   6.118   4.446   2.974
  245POX    C2N 4192   6.061   4.437   3.116
  245POX    C2O 4193   6.132   4.523   3.221
  245POX    C2P 4194   6.197   4.427   3.321
  246CHL    CN1 4195   2.386   6.573   1.032
  246CHL    CN2 4196   2.361   6.393   1.180
  246CHL    CN3 4197   2.523   6.377   1.011
  246CHL    NTM 4198   2.387   6.427   1.040
  246CHL     CB 4199   2.286   6.362   0.956
  247PJ2     CA 4200   2.290   6.211   0.930
  247PJ2     OA 4201   2.282   6.126   1.045
  247PJ2      P 4202   2.336   5.978   1.016
  247PJ2     OB 4203   2.225   5.893   0.969
  247PJ2     HB 4204   2.273   5.837   0.901
  247PJ2     OG 4205   2.457   5.998   0.933
  247PJ2     HG 4206   2.522   5.928   0.964
  247PJ2     OD 4207   2.380   5.946   1.167
  248POX     CD 4208   2.276   5.957   1.265
  248POX     CE 4209   2.331   5.943   1.407
  248POX     OE 4210   2.241   5.897   1.508
  248POX    C1A 4211   2.254   5.770   1.545
  248POX    O1A 4212   2.342   5.702   1.493
  248POX    C1B 4213   2.155   5.733   1.648
  248POX    C1C 4214   2.199   5.609   1.726
  248POX    C1D 4215   2.122   5.555   1.847
  248POX    C1E 4216   2.201   5.436   1.903
  248POX    C1F 4217   2.108   5.367   2.003
  248POX    C1G 4218   2.132   5.217   2.021
  248POX    C1H 4219   2.065   5.159   2.146
  248POX    C1I 4220   2.095   5.011   2.170
  248POX    C1J 4221   2.121   4.960   2.290
  248POX    C1K 4222   2.123   5.029   2.426
  248POX    C1L 4223   2.160   4.948   2.550
  248POX    C1M 4224   2.091   5.002   2.675
  248POX    C1N 4225   2.177   5.099   2.756
  248POX    C1O 4226   2.089   5.175   2.855
  248POX    C1P 4227   2.078   5.099   2.987
  248POX    C1Q 4228   2.188   5.106   3.094
  248POX    C1R 4229   2.179   5.245   3.158
  248POX     CZ 4230   2.406   6.065   1.460
  248POX     OZ 4231   2.501   6.058   1.567
  248POX    C2A 4232   2.567   6.160   1.622
  248POX    O2A 4233   2.573   6.254   1.543
  248POX    C2B 4234   2.638   6.135   1.749
  248POX    C2C 4235   2.544   6.140   1.870
  248POX    C2D 4236   2.425   6.045   1.853
  248POX    C2E 4237   2.469   5.899   1.847
  248POX    C2F 4238   2.520   5.862   1.987
  248POX    C2G 4239   2.611   5.739   1.983
  248POX    C2H 4240   2.679   5.723   2.118
  248POX    C2I 4241   2.574   5.691   2.225
  248POX    C2J 4242   2.648   5.687   2.359
  248POX    C2K 4243   2.567   5.609   2.463
  248POX    C2L 4244   2.441   5.676   2.518
  248POX    C2M 4245   2.318   5.592   2.552
  248POX    C2N 4246   2.192   5.655   2.494
  248POX    C2O 4247   2.074   5.558   2.506
  248POX    C2P 4248   2.080   5.448   2.400
  249CHL    CN1 4249   8.580   6.357   0.906
  249CHL    CN2 4250   8.720   6.523   0.803
  249CHL    CN3 4251   8.724   6.299   0.719
  249CHL    NTM 4252   8.708   6.381   0.839
  249CHL     CB 4253   8.816   6.358   0.937
  250PJ2     CA 4254   8.826   6.220   1.003
  250PJ2     OA 4255   8.724   6.193   1.099
  250PJ2      P 4256   8.771   6.061   1.178
  250PJ2     OB 4257   8.652   6.018   1.254
  250PJ2     HB 4258   8.597   6.101   1.266
  250PJ2     OG 4259   8.826   5.976   1.070
  250PJ2     HG 4260   8.764   5.972   0.991
  250PJ2     OD 4261   8.884   6.122   1.275
  251POX     CD 4262   8.911   6.069   1.405
  251POX     CE 4263   8.999   6.157   1.494
  251POX     OE 4264   9.028   6.107   1.625
  251POX    C1A 4265   9.147   6.051   1.642
  251POX    O1A 4266   9.233   6.051   1.554
  251POX    C1B 4267   9.177   6.015   1.782
  251POX    C1C 4268   9.260   6.125   1.849
  251POX    C1D 4269   9.409   6.107   1.820
  251POX    C1E 4270   9.464   6.008   1.922
  251POX    C1F 4271   9.616   6.024   1.932
  251POX    C1G 4272   9.661   5.920   2.035
  251POX    C1H 4273   9.619   5.958   2.177
  251POX    C1I 4274   9.643   5.841   2.273
  251POX    C1J 4275   9.574   5.842   2.387
  251POX    C1K 4276   9.487   5.957   2.436
  251POX    C1L 4277   9.364   5.903   2.509
  251POX    C1M 4278   9.250   6.006   2.505
  251POX    C1N 4279   9.228   6.047   2.359
  251POX    C1O 4280   9.149   6.178   2.365
  251POX    C1P 4281   9.084   6.214   2.232
  251POX    C1Q 4282   9.006   6.344   2.252
  251POX    C1R 4283   8.926   6.379   2.127
  251POX     CZ 4284   8.942   6.299   1.504
  251POX     OZ 4285   8.830   6.308   1.593
  251POX    C2A 4286   8.777   6.422   1.636
  251POX    O2A 4287   8.825   6.531   1.604
  251POX    C2B 4288   8.665   6.389   1.728
  251POX    C2C 4289   8.546   6.481   1.701
  251POX    C2D 4290   8.447   6.490   1.816
  251POX    C2E 4291   8.508   6.556   1.940
  251POX    C2F 4292   8.437   6.504   2.065
  251POX    C2G 4293   8.524   6.392   2.123
  251POX    C2H 4294   8.454   6.323   2.240
  251POX    C2I 4295   8.522   6.189   2.270
  251POX    C2J 4296   8.468   6.121   2.396
  251POX    C2K 4297   8.319   6.088   2.401
  251POX    C2L 4298   8.287   5.977   2.501
  251POX    C2M 4299   8.327   6.025   2.641
  251POX    C2N 4300   8.314   5.910   2.741
  251POX    C2O 4301   8.347   5.976   2.875
  251POX    C2P 4302   8.485   6.039   2.896
  252CHL    CN1 4303   4.906   3.761   1.218
  252CHL    CN2 4304   5.095   3.759   1.353
  252CHL    CN3 4305   4.947   3.569   1.357
  252CHL    NTM 4306   5.009   3.671   1.272
  252CHL     CB 4307   5.086   3.617   1.160
  253PJ2     CA 4308   5.195   3.509   1.165
  253PJ2     OA 4309   5.300   3.548   1.253
  253PJ2      P 4310   5.381   3.417   1.301
  253PJ2     OB 4311   5.397   3.323   1.187
  253PJ2     HB 4312   5.434   3.237   1.222
  253PJ2     OG 4313   5.502   3.486   1.349
  253PJ2     HG 4314   5.562   3.432   1.410
  253PJ2     OD 4315   5.277   3.366   1.413
  254POX     CD 4316   5.328   3.389   1.545
  254POX     CE 4317   5.260   3.301   1.650
  254POX     OE 4318   5.283   3.347   1.783
  254POX    C1A 4319   5.198   3.438   1.830
  254POX    O1A 4320   5.112   3.491   1.760
  254POX    C1B 4321   5.212   3.460   1.976
  254POX    C1C 4322   5.099   3.394   2.055
  254POX    C1D 4323   5.117   3.403   2.207
  254POX    C1E 4324   4.994   3.356   2.283
  254POX    C1F 4325   5.030   3.363   2.432
  254POX    C1G 4326   5.138   3.263   2.473
  254POX    C1H 4327   5.161   3.271   2.624
  254POX    C1I 4328   5.233   3.399   2.668
  254POX    C1J 4329   5.297   3.405   2.785
  254POX    C1K 4330   5.302   3.289   2.885
  254POX    C1L 4331   5.437   3.261   2.950
  254POX    C1M 4332   5.427   3.125   3.020
  254POX    C1N 4333   5.569   3.095   3.067
  254POX    C1O 4334   5.591   2.943   3.070
  254POX    C1P 4335   5.741   2.911   3.077
  254POX    C1Q 4336   5.751   2.758   3.088
  254POX    C1R 4337   5.701   2.671   2.973
  254POX     CZ 4338   5.270   3.152   1.615
  254POX     OZ 4339   5.400   3.092   1.605
  254POX    C2A 4340   5.407   2.967   1.559
  254POX    O2A 4341   5.310   2.905   1.514
  254POX    C2B 4342   5.543   2.914   1.583
  254POX    C2C 4343   5.553   2.770   1.634
  254POX    C2D 4344   5.527   2.770   1.784
  254POX    C2E 4345   5.424   2.665   1.829
  254POX    C2F 4346   5.438   2.641   1.979
  254POX    C2G 4347   5.355   2.518   2.016
  254POX    C2H 4348   5.381   2.481   2.162
  254POX    C2I 4349   5.333   2.341   2.199
  254POX    C2J 4350   5.251   2.348   2.327
  254POX    C2K 4351   5.320   2.412   2.448
  254POX    C2L 4352   5.229   2.388   2.569
  254POX    C2M 4353   5.096   2.461   2.590
  254POX    C2N 4354   5.042   2.407   2.722
  254POX    C2O 4355   4.922   2.488   2.771
  254POX    C2P 4356   4.954   2.626   2.829
  255CHL    CN1 4357   6.529   0.898   1.731
  255CHL    CN2 4358   6.332   0.972   1.624
  255CHL    CN3 4359   6.421   1.097   1.802
  255CHL    NTM 4360   6.458   1.018   1.684
  255CHL     CB 4361   6.532   1.090   1.579
  256PJ2     CA 4362   6.669   1.155   1.600
  256PJ2     OA 4363   6.775   1.063   1.625
  256PJ2      P 4364   6.917   1.138   1.612
  256PJ2     OB 4365   7.022   1.041   1.651
  256PJ2     HB 4366   7.106   1.094   1.665
  256PJ2     OG 4367   6.910   1.210   1.484
  256PJ2     HG 4368   7.000   1.253   1.476
  256PJ2     OD 4369   6.907   1.245   1.731
  257POX     CD 4370   6.909   1.188   1.863
  257POX     CE 4371   6.876   1.287   1.975
  257POX     OE 4372   6.940   1.248   2.097
  257POX    C1A 4373   7.039   1.328   2.136
  257POX    O1A 4374   7.068   1.423   2.063
  257POX    C1B 4375   7.113   1.281   2.255
  257POX    C1C 4376   7.073   1.359   2.381
  257POX    C1D 4377   7.167   1.327   2.498
  257POX    C1E 4378   7.130   1.187   2.548
  257POX    C1F 4379   7.206   1.152   2.676
  257POX    C1G 4380   7.199   1.006   2.721
  257POX    C1H 4381   7.336   0.939   2.731
  257POX    C1I 4382   7.344   0.804   2.803
  257POX    C1J 4383   7.460   0.756   2.848
  257POX    C1K 4384   7.592   0.832   2.838
  257POX    C1L 4385   7.722   0.752   2.827
  257POX    C1M 4386   7.723   0.658   2.947
  257POX    C1N 4387   7.859   0.589   2.951
  257POX    C1O 4388   7.862   0.519   3.087
  257POX    C1P 4389   7.996   0.515   3.162
  257POX    C1Q 4390   7.979   0.488   3.312
  257POX    C1R 4391   7.885   0.584   3.385
  257POX     CZ 4392   6.727   1.319   1.986
  257POX     OZ 4393   6.678   1.380   2.105
  257POX    C2A 4394   6.548   1.374   2.133
  257POX    O2A 4395   6.473   1.299   2.071
  257POX    C2B 4396   6.506   1.429   2.264
  257POX    C2C 4397   6.594   1.367   2.372
  257POX    C2D 4398   6.508   1.358   2.499
  257POX    C2E 4399   6.548   1.282   2.626
  257POX    C2F 4400   6.655   1.364   2.698
  257POX    C2G 4401   6.695   1.299   2.831
  257POX    C2H 4402   6.838   1.343   2.862
  257POX    C2I 4403   6.913   1.278   2.978
  257POX    C2J 4404   7.055   1.334   2.994
  257POX    C2K 4405   7.142   1.255   3.093
  257POX    C2L 4406   7.274   1.325   3.125
  257POX    C2M 4407   7.373   1.224   3.181
  257POX    C2N 4408   7.466   1.299   3.277
  257POX    C2O 4409   7.576   1.371   3.199
  257POX    C2P 4410   7.672   1.440   3.296
  258CHL    CN1 4411   2.357   5.736   0.454
  258CHL    CN2 4412   2.549   5.757   0.591
  258CHL    CN3 4413   2.431   5.957   0.521
  258CHL    NTM 4414   2.417   5.816   0.561
  258CHL     CB 4415   2.331   5.804   0.680
  259PJ2     CA 4416   2.180   5.826   0.674
  259PJ2     OA 4417   2.129   5.947   0.617
  259PJ2      P 4418   1.968   5.946   0.606
  259PJ2     OB 4419   1.928   6.066   0.531
  259PJ2     HB 4420   1.850   6.035   0.477
  259PJ2     OG 4421   1.932   5.821   0.535
  259PJ2     HG 4422   1.993   5.787   0.464
  259PJ2     OD 4423   1.908   5.942   0.756
  260POX     CD 4424   1.932   6.069   0.817
  260POX     CE 4425   1.852   6.091   0.946
  260POX     OE 4426   1.869   6.233   0.952
  260POX    C1A 4427   1.786   6.302   1.029
  260POX    O1A 4428   1.666   6.277   1.030
  260POX    C1B 4429   1.839   6.440   1.037
  260POX    C1C 4430   1.967   6.443   1.122
  260POX    C1D 4431   1.930   6.420   1.269
  260POX    C1E 4432   2.051   6.451   1.357
  260POX    C1F 4433   2.065   6.358   1.478
  260POX    C1G 4434   2.180   6.408   1.567
  260POX    C1H 4435   2.156   6.370   1.713
  260POX    C1I 4436   2.241   6.455   1.807
  260POX    C1J 4437   2.240   6.428   1.937
  260POX    C1K 4438   2.159   6.316   2.002
  260POX    C1L 4439   2.209   6.290   2.144
  260POX    C1M 4440   2.144   6.184   2.234
  260POX    C1N 4441   2.183   6.207   2.380
  260POX    C1O 4442   2.115   6.097   2.462
  260POX    C1P 4443   2.114   6.144   2.607
  260POX    C1Q 4444   2.126   6.026   2.704
  260POX    C1R 4445   2.118   6.071   2.850
  260POX     CZ 4446   1.917   6.012   1.060
  260POX     OZ 4447   1.857   6.033   1.188
  260POX    C2A 4448   1.841   5.926   1.266
  260POX    O2A 4449   1.893   5.819   1.237
  260POX    C2B 4450   1.780   5.961   1.396
  260POX    C2C 4451   1.888   5.997   1.499
  260POX    C2D 4452   1.830   6.025   1.637
  260POX    C2E 4453   1.920   6.012   1.760
  260POX    C2F 4454   1.839   5.968   1.882
  260POX    C2G 4455   1.914   5.899   1.997
  260POX    C2H 4456   1.827   5.838   2.107
  260POX    C2I 4457   1.784   5.966   2.179
  260POX    C2J 4458   1.700   5.955   2.306
  260POX    C2K 4459   1.760   5.857   2.407
  260POX    C2L 4460   1.676   5.857   2.535
  260POX    C2M 4461   1.761   5.867   2.662
  260POX    C2N 4462   1.672   5.855   2.786
  260POX    C2O 4463   1.753   5.863   2.915
  260POX    C2P 4464   1.676   5.858   3.047
  261CHL    CN1 4465   6.918   8.297   1.367
  261CHL    CN2 4466   6.881   8.477   1.512
  261CHL    CN3 4467   6.725   8.423   1.325
  261CHL    NTM 4468   6.863   8.434   1.373
  261CHL     CB 4469   6.944   8.503   1.271
  262PJ2     CA 4470   7.087   8.552   1.293
  262PJ2     OA 4471   7.095   8.666   1.380
  262PJ2      P 4472   7.253   8.694   1.386
  262PJ2     OB 4473   7.321   8.701   1.255
  262PJ2     HB 4474   7.272   8.661   1.177
  262PJ2     OG 4475   7.272   8.802   1.486
  262PJ2     HG 4476   7.358   8.852   1.477
  262PJ2     OD 4477   7.297   8.567   1.474
  263POX     CD 4478   7.274   8.578   1.615
  263POX     CE 4479   7.332   8.474   1.711
  263POX     OE 4480   7.243   8.403   1.798
  263POX    C1A 4481   7.159   8.308   1.757
  263POX    O1A 4482   7.166   8.256   1.646
  263POX    C1B 4483   7.074   8.263   1.870
  263POX    C1C 4484   6.938   8.224   1.811
  263POX    C1D 4485   6.865   8.133   1.910
  263POX    C1E 4486   6.813   8.223   2.021
  263POX    C1F 4487   6.688   8.156   2.079
  263POX    C1G 4488   6.620   8.245   2.184
  263POX    C1H 4489   6.684   8.255   2.322
  263POX    C1I 4490   6.653   8.126   2.398
  263POX    C1J 4491   6.668   8.115   2.529
  263POX    C1K 4492   6.736   8.212   2.627
  263POX    C1L 4493   6.702   8.200   2.776
  263POX    C1M 4494   6.777   8.305   2.857
  263POX    C1N 4495   6.774   8.260   3.003
  263POX    C1O 4496   6.651   8.293   3.089
  263POX    C1P 4497   6.692   8.305   3.235
  263POX    C1Q 4498   6.579   8.363   3.321
  263POX    C1R 4499   6.621   8.414   3.459
  263POX     CZ 4500   7.453   8.550   1.766
  263POX     OZ 4501   7.567   8.479   1.816
  263POX    C2A 4502   7.633   8.533   1.918
  263POX    O2A 4503   7.620   8.651   1.950
  263POX    C2B 4504   7.724   8.433   1.980
  263POX    C2C 4505   7.650   8.370   2.098
  263POX    C2D 4506   7.756   8.286   2.171
  263POX    C2E 4507   7.702   8.196   2.282
  263POX    C2F 4508   7.633   8.065   2.243
  263POX    C2G 4509   7.592   8.001   2.376
  263POX    C2H 4510   7.509   7.873   2.387
  263POX    C2I 4511   7.457   7.865   2.531
  263POX    C2J 4512   7.561   7.839   2.639
  263POX    C2K 4513   7.480   7.825   2.767
  263POX    C2L 4514   7.552   7.758   2.884
  263POX    C2M 4515   7.681   7.815   2.942
  263POX    C2N 4516   7.655   7.943   3.022
  263POX    C2O 4517   7.785   8.007   3.072
  263POX    C2P 4518   7.758   8.133   3.154
  264CHL    CN1 4519   4.270   4.536   0.700
  264CHL    CN2 4520   4.044   4.463   0.786
  264CHL    CN3 4521   4.100   4.684   0.698
  264CHL    NTM 4522   4.147   4.568   0.776
  264CHL     CB 4523   4.177   4.608   0.914
  265PJ2     CA 4524   4.276   4.526   0.995
  265PJ2     OA 4525   4.245   4.393   1.038
  265PJ2      P 4526   4.376   4.310   1.081
  265PJ2     OB 4527   4.320   4.176   1.108
  265PJ2     HB 4528   4.230   4.186   1.151
  265PJ2     OG 4529   4.472   4.323   0.969
  265PJ2     HG 4530   4.466   4.414   0.928
  265PJ2     OD 4531   4.439   4.391   1.205
  266POX     CD 4532   4.425   4.332   1.334
  266POX     CE 4533   4.529   4.368   1.441
  266POX     OE 4534   4.506   4.277   1.549
  266POX    C1A 4535   4.607   4.229   1.621
  266POX    O1A 4536   4.719   4.275   1.601
  266POX    C1B 4537   4.572   4.131   1.726
  266POX    C1C 4538   4.525   4.188   1.860
  266POX    C1D 4539   4.513   4.090   1.977
  266POX    C1E 4540   4.481   4.170   2.103
  266POX    C1F 4541   4.509   4.101   2.236
  266POX    C1G 4542   4.448   4.164   2.362
  266POX    C1H 4543   4.463   4.068   2.480
  266POX    C1I 4544   4.386   4.133   2.595
  266POX    C1J 4545   4.399   4.090   2.720
  266POX    C1K 4546   4.466   3.957   2.752
  266POX    C1L 4547   4.406   3.886   2.873
  266POX    C1M 4548   4.469   3.748   2.898
  266POX    C1N 4549   4.387   3.667   2.998
  266POX    C1O 4550   4.448   3.550   3.074
  266POX    C1P 4551   4.580   3.579   3.145
  266POX    C1Q 4552   4.555   3.677   3.260
  266POX    C1R 4553   4.687   3.741   3.305
  266POX     CZ 4554   4.502   4.514   1.478
  266POX     OZ 4555   4.591   4.567   1.576
  266POX    C2A 4556   4.651   4.685   1.563
  266POX    O2A 4557   4.653   4.735   1.450
  266POX    C2B 4558   4.713   4.736   1.687
  266POX    C2C 4559   4.627   4.842   1.756
  266POX    C2D 4560   4.704   4.892   1.878
  266POX    C2E 4561   4.714   4.792   1.994
  266POX    C2F 4562   4.742   4.874   2.121
  266POX    C2G 4563   4.776   4.773   2.231
  266POX    C2H 4564   4.802   4.835   2.368
  266POX    C2I 4565   4.831   4.724   2.469
  266POX    C2J 4566   4.846   4.793   2.605
  266POX    C2K 4567   4.885   4.694   2.715
  266POX    C2L 4568   4.939   4.773   2.834
  266POX    C2M 4569   4.936   4.689   2.962
  266POX    C2N 4570   4.991   4.780   3.072
  266POX    C2O 4571   5.011   4.702   3.203
  266POX    C2P 4572   5.077   4.784   3.314
  267CHL    CN1 4573   0.998   5.745   0.938
  267CHL    CN2 4574   0.879   5.637   1.106
  267CHL    CN3 4575   0.959   5.527   0.904
  267CHL    NTM 4576   0.992   5.619   1.014
  267CHL     CB 4577   1.121   5.590   1.078
  268PJ2     CA 4578   1.160   5.454   1.136
  268PJ2     OA 4579   1.058   5.388   1.211
  268PJ2      P 4580   1.088   5.400   1.369
  268PJ2     OB 4581   1.021   5.277   1.417
  268PJ2     HB 4582   1.070   5.247   1.499
  268PJ2     OG 4583   1.235   5.407   1.386
  268PJ2     HG 4584   1.258   5.422   1.482
  268PJ2     OD 4585   1.023   5.545   1.393
  269POX     CD 4586   1.101   5.656   1.439
  269POX     CE 4587   1.026   5.755   1.529
  269POX     OE 4588   1.095   5.877   1.557
  269POX    C1A 4589   1.049   5.992   1.506
  269POX    O1A 4590   0.945   5.996   1.441
  269POX    C1B 4591   1.136   6.108   1.535
  269POX    C1C 4592   1.069   6.191   1.644
  269POX    C1D 4593   1.166   6.305   1.677
  269POX    C1E 4594   1.110   6.380   1.797
  269POX    C1F 4595   1.199   6.498   1.839
  269POX    C1G 4596   1.195   6.491   1.991
  269POX    C1H 4597   1.266   6.613   2.048
  269POX    C1I 4598   1.288   6.596   2.199
  269POX    C1J 4599   1.216   6.625   2.307
  269POX    C1K 4600   1.078   6.692   2.308
  269POX    C1L 4601   0.976   6.629   2.403
  269POX    C1M 4602   0.935   6.482   2.403
  269POX    C1N 4603   0.882   6.431   2.269
  269POX    C1O 4604   0.745   6.490   2.235
  269POX    C1P 4605   0.698   6.451   2.094
  269POX    C1Q 4606   0.560   6.499   2.048
  269POX    C1R 4607   0.539   6.648   2.073
  269POX     CZ 4608   0.972   5.677   1.649
  269POX     OZ 4609   1.068   5.665   1.754
  269POX    C2A 4610   1.093   5.546   1.809
  269POX    O2A 4611   1.012   5.456   1.788
  269POX    C2B 4612   1.197   5.536   1.913
  269POX    C2C 4613   1.141   5.587   2.046
  269POX    C2D 4614   1.244   5.562   2.157
  269POX    C2E 4615   1.199   5.620   2.291
  269POX    C2F 4616   1.282   5.580   2.413
  269POX    C2G 4617   1.230   5.655   2.536
  269POX    C2H 4618   1.312   5.620   2.661
  269POX    C2I 4619   1.242   5.670   2.787
  269POX    C2J 4620   1.312   5.611   2.910
  269POX    C2K 4621   1.237   5.611   3.044
  269POX    C2L 4622   1.317   5.541   3.153
  269POX    C2M 4623   1.247   5.523   3.288
  269POX    C2N 4624   1.336   5.465   3.397
  269POX    C2O 4625   1.377   5.321   3.366
  269POX    C2P 4626   1.411   5.245   3.494
  270CHL    CN1 4627   8.289   0.782   0.487
  270CHL    CN2 4628   8.373   1.000   0.517
  270CHL    CN3 4629   8.334   0.935   0.302
  270CHL    NTM 4630   8.382   0.881   0.431
  270CHL     CB 4631   8.516   0.826   0.408
  271PJ2     CA 4632   8.591   0.769   0.529
  271PJ2     OA 4633   8.606   0.867   0.632
  271PJ2      P 4634   8.701   0.823   0.754
  271PJ2     OB 4635   8.811   0.733   0.711
  271PJ2     HB 4636   8.781   0.663   0.646
  271PJ2     OG 4637   8.731   0.939   0.841
  271PJ2     HG 4638   8.830   0.940   0.857
  271PJ2     OD 4639   8.611   0.730   0.849
  272POX     CD 4640   8.520   0.798   0.937
  272POX     CE 4641   8.485   0.752   1.078
  272POX     OE 4642   8.401   0.852   1.138
  272POX    C1A 4643   8.328   0.808   1.240
  272POX    O1A 4644   8.283   0.694   1.231
  272POX    C1B 4645   8.271   0.908   1.333
  272POX    C1C 4646   8.331   0.891   1.473
  272POX    C1D 4647   8.238   0.790   1.540
  272POX    C1E 4648   8.303   0.722   1.661
  272POX    C1F 4649   8.227   0.598   1.711
  272POX    C1G 4650   8.302   0.531   1.826
  272POX    C1H 4651   8.210   0.420   1.878
  272POX    C1I 4652   8.287   0.342   1.984
  272POX    C1J 4653   8.252   0.266   2.088
  272POX    C1K 4654   8.110   0.233   2.133
  272POX    C1L 4655   8.092   0.084   2.106
  272POX    C1M 4656   7.950   0.027   2.106
  272POX    C1N 4657   7.909   0.016   2.253
  272POX    C1O 4658   7.766  -0.031   2.279
  272POX    C1P 4659   7.728  -0.064   2.423
  272POX    C1Q 4660   7.604  -0.153   2.425
  272POX    C1R 4661   7.575  -0.202   2.567
  272POX     CZ 4662   8.621   0.739   1.146
  272POX     OZ 4663   8.614   0.700   1.283
  272POX    C2A 4664   8.728   0.699   1.352
  272POX    O2A 4665   8.835   0.697   1.291
  272POX    C2B 4666   8.706   0.671   1.496
  272POX    C2C 4667   8.769   0.543   1.551
  272POX    C2D 4668   8.710   0.516   1.689
  272POX    C2E 4669   8.774   0.387   1.741
  272POX    C2F 4670   8.754   0.377   1.892
  272POX    C2G 4671   8.833   0.259   1.949
  272POX    C2H 4672   8.825   0.254   2.102
  272POX    C2I 4673   8.918   0.161   2.180
  272POX    C2J 4674   8.916   0.213   2.323
  272POX    C2K 4675   9.011   0.137   2.416
  272POX    C2L 4676   9.012   0.197   2.557
  272POX    C2M 4677   9.047   0.345   2.552
  272POX    C2N 4678   9.005   0.400   2.688
  272POX    C2O 4679   9.088   0.512   2.751
  272POX    C2P 4680   9.047   0.553   2.892
  273CHL    CN1 4681   8.491   8.342   0.693
  273CHL    CN2 4682   8.510   8.131   0.805
  273CHL    CN3 4683   8.694   8.214   0.679
  273CHL    NTM 4684   8.582   8.253   0.767
  273CHL     CB 4685   8.627   8.327   0.885
  274PJ2     CA 4686   8.736   8.268   0.975
  274PJ2     OA 4687   8.733   8.126   0.997
  274PJ2      P 4688   8.878   8.072   1.043
  274PJ2     OB 4689   8.979   8.094   0.937
  274PJ2     HB 4690   9.073   8.069   0.963
  274PJ2     OG 4691   8.903   8.149   1.166
  274PJ2     HG 4692   8.998   8.129   1.187
  274PJ2     OD 4693   8.841   7.919   1.075
  275POX     CD 4694   8.773   7.904   1.200
  275POX     CE 4695   8.700   7.770   1.205
  275POX     OE 4696   8.614   7.767   1.320
  275POX    C1A 4697   8.501   7.836   1.323
  275POX    O1A 4698   8.467   7.902   1.224
  275POX    C1B 4699   8.420   7.816   1.445
  275POX    C1C 4700   8.476   7.913   1.549
  275POX    C1D 4701   8.411   7.886   1.686
  275POX    C1E 4702   8.484   7.980   1.782
  275POX    C1F 4703   8.484   7.912   1.919
  275POX    C1G 4704   8.579   7.979   2.018
  275POX    C1H 4705   8.579   7.928   2.163
  275POX    C1I 4706   8.665   7.803   2.178
  275POX    C1J 4707   8.679   7.710   2.272
  275POX    C1K 4708   8.609   7.741   2.405
  275POX    C1L 4709   8.519   7.626   2.449
  275POX    C1M 4710   8.494   7.636   2.600
  275POX    C1N 4711   8.606   7.613   2.701
  275POX    C1O 4712   8.542   7.617   2.840
  275POX    C1P 4713   8.637   7.590   2.957
  275POX    C1Q 4714   8.723   7.464   2.949
  275POX    C1R 4715   8.839   7.486   3.046
  275POX     CZ 4716   8.806   7.661   1.191
  275POX     OZ 4717   8.910   7.654   1.288
  275POX    C2A 4718   8.995   7.554   1.266
  275POX    O2A 4719   9.002   7.491   1.161
  275POX    C2B 4720   9.089   7.525   1.376
  275POX    C2C 4721   9.024   7.432   1.479
  275POX    C2D 4722   9.112   7.397   1.599
  275POX    C2E 4723   9.049   7.298   1.698
  275POX    C2F 4724   9.159   7.270   1.800
  275POX    C2G 4725   9.116   7.178   1.915
  275POX    C2H 4726   9.237   7.159   2.006
  275POX    C2I 4727   9.196   7.121   2.149
  275POX    C2J 4728   9.322   7.081   2.226
  275POX    C2K 4729   9.290   6.988   2.343
  275POX    C2L 4730   9.418   6.955   2.419
  275POX    C2M 4731   9.386   6.853   2.529
  275POX    C2N 4732   9.501   6.862   2.630
  275POX    C2O 4733   9.482   6.774   2.754
  275POX    C2P 4734   9.576   6.787   2.874
  276CHL    CN1 4735   3.911   5.613   1.562
  276CHL    CN2 4736   4.139   5.686   1.594
  276CHL    CN3 4737   4.068   5.459   1.538
  276CHL    NTM 4738   4.049   5.602   1.513
  276CHL     CB 4739   4.050   5.638   1.371
  277PJ2     CA 4740   4.179   5.612   1.293
  277PJ2     OA 4741   4.179   5.479   1.241
  277PJ2      P 4742   4.297   5.457   1.134
  277PJ2     OB 4743   4.293   5.312   1.107
  277PJ2     HB 4744   4.350   5.297   1.026
  277PJ2     OG 4745   4.262   5.557   1.031
  277PJ2     HG 4746   4.341   5.573   0.971
  277PJ2     OD 4747   4.424   5.473   1.231
  278POX     CD 4748   4.457   5.368   1.322
  278POX     CE 4749   4.556   5.413   1.430
  278POX     OE 4750   4.621   5.309   1.504
  278POX    C1A 4751   4.747   5.296   1.465
  278POX    O1A 4752   4.811   5.393   1.423
  278POX    C1B 4753   4.800   5.167   1.515
  278POX    C1C 4754   4.928   5.196   1.594
  278POX    C1D 4755   4.987   5.070   1.658
  278POX    C1E 4756   5.087   5.089   1.772
  278POX    C1F 4757   5.019   5.086   1.910
  278POX    C1G 4758   5.129   5.102   2.015
  278POX    C1H 4759   5.077   5.073   2.156
  278POX    C1I 4760   5.196   5.090   2.251
  278POX    C1J 4761   5.169   5.171   2.353
  278POX    C1K 4762   5.037   5.231   2.401
  278POX    C1L 4763   5.030   5.194   2.549
  278POX    C1M 4764   4.911   5.242   2.632
  278POX    C1N 4765   4.939   5.241   2.783
  278POX    C1O 4766   4.824   5.294   2.869
  278POX    C1P 4767   4.711   5.192   2.887
  278POX    C1Q 4768   4.757   5.083   2.985
  278POX    C1R 4769   4.660   4.965   2.987
  278POX     CZ 4770   4.496   5.524   1.517
  278POX     OZ 4771   4.578   5.576   1.622
  278POX    C2A 4772   4.520   5.610   1.737
  278POX    O2A 4773   4.408   5.571   1.767
  278POX    C2B 4774   4.621   5.664   1.830
  278POX    C2C 4775   4.669   5.550   1.920
  278POX    C2D 4776   4.776   5.603   2.015
  278POX    C2E 4777   4.785   5.500   2.128
  278POX    C2F 4778   4.887   5.534   2.238
  278POX    C2G 4779   4.830   5.634   2.339
  278POX    C2H 4780   4.865   5.594   2.482
  278POX    C2I 4781   4.797   5.684   2.585
  278POX    C2J 4782   4.824   5.834   2.568
  278POX    C2K 4783   4.794   5.907   2.699
  278POX    C2L 4784   4.819   6.057   2.683
  278POX    C2M 4785   4.717   6.117   2.586
  278POX    C2N 4786   4.755   6.254   2.530
  278POX    C2O 4787   4.671   6.304   2.412
  278POX    C2P 4788   4.691   6.456   2.401
  279CHL    CN1 4789   3.005   2.074   0.805
  279CHL    CN2 4790   2.769   2.061   0.838
  279CHL    CN3 4791   2.886   2.273   0.818
  279CHL    NTM 4792   2.890   2.136   0.872
  279CHL     CB 4793   2.901   2.120   1.018
  280PJ2     CA 4794   2.836   2.225   1.108
  280PJ2     OA 4795   2.693   2.217   1.101
  280PJ2      P 4796   2.632   2.357   1.151
  280PJ2     OB 4797   2.717   2.469   1.105
  280PJ2     HB 4798   2.754   2.525   1.179
  280PJ2     OG 4799   2.490   2.370   1.112
  280PJ2     HG 4800   2.462   2.458   1.149
  280PJ2     OD 4801   2.635   2.342   1.311
  281POX     CD 4802   2.529   2.263   1.367
  281POX     CE 4803   2.543   2.219   1.513
  281POX     OE 4804   2.433   2.141   1.560
  281POX    C1A 4805   2.456   2.012   1.584
  281POX    O1A 4806   2.539   1.947   1.521
  281POX    C1B 4807   2.348   1.953   1.666
  281POX    C1C 4808   2.328   1.804   1.635
  281POX    C1D 4809   2.266   1.721   1.747
  281POX    C1E 4810   2.373   1.694   1.852
  281POX    C1F 4811   2.311   1.629   1.976
  281POX    C1G 4812   2.259   1.487   1.958
  281POX    C1H 4813   2.190   1.421   2.078
  281POX    C1I 4814   2.045   1.457   2.112
  281POX    C1J 4815   2.003   1.472   2.237
  281POX    C1K 4816   2.090   1.456   2.362
  281POX    C1L 4817   2.160   1.584   2.408
  281POX    C1M 4818   2.159   1.601   2.560
  281POX    C1N 4819   2.245   1.708   2.628
  281POX    C1O 4820   2.257   1.686   2.778
  281POX    C1P 4821   2.319   1.551   2.814
  281POX    C1Q 4822   2.319   1.535   2.966
  281POX    C1R 4823   2.458   1.499   3.019
  281POX     CZ 4824   2.581   2.337   1.603
  281POX     OZ 4825   2.612   2.320   1.741
  281POX    C2A 4826   2.668   2.425   1.802
  281POX    O2A 4827   2.706   2.524   1.739
  281POX    C2B 4828   2.691   2.397   1.945
  281POX    C2C 4829   2.658   2.516   2.035
  281POX    C2D 4830   2.643   2.485   2.184
  281POX    C2E 4831   2.610   2.610   2.266
  281POX    C2F 4832   2.728   2.673   2.339
  281POX    C2G 4833   2.668   2.764   2.446
  281POX    C2H 4834   2.766   2.878   2.473
  281POX    C2I 4835   2.906   2.839   2.522
  281POX    C2J 4836   2.995   2.961   2.542
  281POX    C2K 4837   3.131   2.902   2.583
  281POX    C2L 4838   3.227   2.994   2.659
  281POX    C2M 4839   3.176   3.060   2.787
  281POX    C2N 4840   3.288   3.140   2.853
  281POX    C2O 4841   3.230   3.236   2.957
  281POX    C2P 4842   3.339   3.319   3.026
  282CHL    CN1 4843   8.097   0.192   1.347
  282CHL    CN2 4844   8.042   0.281   1.138
  282CHL    CN3 4845   7.885   0.130   1.255
  282CHL    NTM 4846   8.025   0.161   1.222
  282CHL     CB 4847   8.094   0.060   1.141
  283PJ2     CA 4848   8.121  -0.084   1.183
  283PJ2     OA 4849   8.014  -0.177   1.197
  283PJ2      P 4850   8.032  -0.310   1.108
  283PJ2     OB 4851   7.897  -0.367   1.088
  283PJ2     HB 4852   7.839  -0.297   1.048
  283PJ2     OG 4853   8.121  -0.276   0.995
  283PJ2     HG 4854   8.113  -0.346   0.924
  283PJ2     OD 4855   8.118  -0.395   1.214
  284POX     CD 4856   8.052  -0.470   1.316
  284POX     CE 4857   8.139  -0.535   1.424
  284POX     OE 4858   8.057  -0.573   1.535
  284POX    C1A 4859   8.004  -0.695   1.524
  284POX    O1A 4860   8.013  -0.758   1.419
  284POX    C1B 4861   7.919  -0.729   1.640
  284POX    C1C 4862   8.012  -0.810   1.731
  284POX    C1D 4863   7.945  -0.861   1.859
  284POX    C1E 4864   8.039  -0.949   1.943
  284POX    C1F 4865   8.013  -0.937   2.093
  284POX    C1G 4866   8.100  -1.026   2.181
  284POX    C1H 4867   8.058  -1.007   2.326
  284POX    C1I 4868   8.129  -1.108   2.417
  284POX    C1J 4869   8.123  -1.102   2.550
  284POX    C1K 4870   8.054  -0.986   2.622
  284POX    C1L 4871   8.154  -0.922   2.718
  284POX    C1M 4872   8.076  -0.829   2.812
  284POX    C1N 4873   8.027  -0.711   2.729
  284POX    C1O 4874   7.945  -0.605   2.803
  284POX    C1P 4875   7.879  -0.516   2.697
  284POX    C1Q 4876   7.768  -0.598   2.631
  284POX    C1R 4877   7.638  -0.598   2.712
  284POX     CZ 4878   8.242  -0.429   1.464
  284POX     OZ 4879   8.320  -0.446   1.583
  284POX    C2A 4880   8.431  -0.376   1.599
  284POX    O2A 4881   8.477  -0.289   1.525
  284POX    C2B 4882   8.519  -0.435   1.702
  284POX    C2C 4883   8.671  -0.430   1.685
  284POX    C2D 4884   8.736  -0.531   1.780
  284POX    C2E 4885   8.882  -0.543   1.735
  284POX    C2F 4886   8.960  -0.624   1.839
  284POX    C2G 4887   9.110  -0.651   1.824
  284POX    C2H 4888   9.163  -0.683   1.963
  284POX    C2I 4889   9.310  -0.725   1.964
  284POX    C2J 4890   9.384  -0.712   2.097
  284POX    C2K 4891   9.364  -0.827   2.196
  284POX    C2L 4892   9.443  -0.809   2.325
  284POX    C2M 4893   9.423  -0.928   2.420
  284POX    C2N 4894   9.478  -0.884   2.556
  284POX    C2O 4895   9.437  -0.996   2.651
  284POX    C2P 4896   9.479  -0.984   2.798
  285CHL    CN1 4897   7.941   5.953   0.778
  285CHL    CN2 4898   7.703   5.904   0.815
  285CHL    CN3 4899   7.845   5.989   0.985
  285CHL    NTM 4900   7.839   5.898   0.869
  285CHL     CB 4901   7.867   5.757   0.900
  286PJ2     CA 4902   7.937   5.712   1.028
  286PJ2     OA 4903   8.061   5.784   1.035
  286PJ2      P 4904   8.153   5.737   1.159
  286PJ2     OB 4905   8.119   5.595   1.182
  286PJ2     HB 4906   8.050   5.582   1.110
  286PJ2     OG 4907   8.293   5.775   1.126
  286PJ2     HG 4908   8.352   5.719   1.184
  286PJ2     OD 4909   8.094   5.845   1.263
  287POX     CD 4910   8.142   5.978   1.238
  287POX     CE 4911   8.136   6.073   1.358
  287POX     OE 4912   8.216   6.034   1.469
  287POX    C1A 4913   8.299   6.125   1.519
  287POX    O1A 4914   8.331   6.232   1.468
  287POX    C1B 4915   8.368   6.085   1.644
  287POX    C1C 4916   8.296   6.139   1.768
  287POX    C1D 4917   8.164   6.074   1.809
  287POX    C1E 4918   8.187   5.927   1.844
  287POX    C1F 4919   8.240   5.906   1.986
  287POX    C1G 4920   8.231   5.758   2.022
  287POX    C1H 4921   8.250   5.751   2.174
  287POX    C1I 4922   8.240   5.603   2.213
  287POX    C1J 4923   8.320   5.558   2.309
  287POX    C1K 4924   8.421   5.654   2.373
  287POX    C1L 4925   8.561   5.594   2.386
  287POX    C1M 4926   8.649   5.678   2.479
  287POX    C1N 4927   8.684   5.801   2.395
  287POX    C1O 4928   8.779   5.908   2.450
  287POX    C1P 4929   8.734   5.960   2.586
  287POX    C1Q 4930   8.805   6.082   2.645
  287POX    C1R 4931   8.814   6.209   2.560
  287POX     CZ 4932   7.989   6.074   1.400
  287POX     OZ 4933   7.958   6.172   1.499
  287POX    C2A 4934   7.827   6.171   1.525
  287POX    O2A 4935   7.750   6.096   1.465
  287POX    C2B 4936   7.796   6.256   1.641
  287POX    C2C 4937   7.651   6.301   1.619
  287POX    C2D 4938   7.601   6.391   1.732
  287POX    C2E 4939   7.623   6.339   1.875
  287POX    C2F 4940   7.571   6.453   1.962
  287POX    C2G 4941   7.592   6.413   2.108
  287POX    C2H 4942   7.570   6.514   2.221
  287POX    C2I 4943   7.564   6.468   2.367
  287POX    C2J 4944   7.517   6.575   2.466
  287POX    C2K 4945   7.492   6.505   2.600
  287POX    C2L 4946   7.607   6.491   2.700
  287POX    C2M 4947   7.646   6.633   2.742
  287POX    C2N 4948   7.733   6.640   2.868
  287POX    C2O 4949   7.660   6.632   3.003
  287POX    C2P 4950   7.570   6.755   3.002
  288CHL    CN1 4951   0.979   7.153   1.076
  288CHL    CN2 4952   1.168   7.040   1.180
  288CHL    CN3 4953   1.183   7.269   1.121
  288CHL    NTM 4954   1.125   7.140   1.080
  288CHL     CB 4955   1.176   7.096   0.950
  289PJ2     CA 4956   1.319   7.056   0.913
  289PJ2     OA 4957   1.406   7.169   0.918
  289PJ2      P 4958   1.562   7.148   0.885
  289PJ2     OB 4959   1.575   7.053   0.771
  289PJ2     HB 4960   1.501   6.986   0.777
  289PJ2     OG 4961   1.637   7.275   0.875
  289PJ2     HG 4962   1.713   7.269   0.811
  289PJ2     OD 4963   1.621   7.079   1.018
  290POX     CD 4964   1.664   7.157   1.129
  290POX     CE 4965   1.642   7.097   1.268
  290POX     OE 4966   1.653   7.200   1.366
  290POX    C1A 4967   1.551   7.278   1.401
  290POX    O1A 4968   1.455   7.297   1.326
  290POX    C1B 4969   1.558   7.344   1.533
  290POX    C1C 4970   1.619   7.269   1.652
  290POX    C1D 4971   1.717   7.342   1.743
  290POX    C1E 4972   1.728   7.252   1.867
  290POX    C1F 4973   1.820   7.328   1.963
  290POX    C1G 4974   1.810   7.250   2.095
  290POX    C1H 4975   1.925   7.281   2.191
  290POX    C1I 4976   1.915   7.182   2.307
  290POX    C1J 4977   2.014   7.154   2.391
  290POX    C1K 4978   2.154   7.215   2.387
  290POX    C1L 4979   2.260   7.126   2.451
  290POX    C1M 4980   2.237   7.116   2.602
  290POX    C1N 4981   2.332   7.031   2.686
  290POX    C1O 4982   2.261   6.990   2.815
  290POX    C1P 4983   2.344   6.904   2.911
  290POX    C1Q 4984   2.255   6.845   3.021
  290POX    C1R 4985   2.333   6.741   3.102
  290POX     CZ 4986   1.735   6.977   1.286
  290POX     OZ 4987   1.735   6.901   1.407
  290POX    C2A 4988   1.782   6.776   1.406
  290POX    O2A 4989   1.847   6.742   1.307
  290POX    C2B 4990   1.772   6.698   1.531
  290POX    C2C 4991   1.815   6.774   1.657
  290POX    C2D 4992   1.956   6.831   1.655
  290POX    C2E 4993   1.998   6.875   1.796
  290POX    C2F 4994   2.031   6.747   1.873
  290POX    C2G 4995   2.063   6.770   2.020
  290POX    C2H 4996   2.213   6.795   2.036
  290POX    C2I 4997   2.242   6.823   2.184
  290POX    C2J 4998   2.246   6.692   2.263
  290POX    C2K 4999   2.272   6.730   2.409
  290POX    C2L 5000   2.251   6.602   2.491
  290POX    C2M 5001   2.281   6.624   2.640
  290POX    C2N 5002   2.239   6.509   2.732
  290POX    C2O 5003   2.087   6.499   2.742
  290POX    C2P 5004   2.013   6.616   2.808
  291CHL    CN1 5005   5.685   6.514   0.569
  291CHL    CN2 5006   5.527   6.657   0.691
  291CHL    CN3 5007   5.455   6.474   0.554
  291CHL    NTM 5008   5.560   6.521   0.646
  291CHL     CB 5009   5.575   6.432   0.762
  292PJ2     CA 5010   5.458   6.398   0.854
  292PJ2     OA 5011   5.388   6.509   0.911
  292PJ2      P 5012   5.244   6.461   0.964
  292PJ2     OB 5013   5.145   6.572   0.967
  292PJ2     HB 5014   5.192   6.660   0.970
  292PJ2     OG 5015   5.202   6.333   0.902
  292PJ2     HG 5016   5.279   6.273   0.921
  292PJ2     OD 5017   5.288   6.423   1.114
  293POX     CD 5018   5.269   6.535   1.202
  293POX     CE 5019   5.286   6.520   1.353
  293POX     OE 5020   5.273   6.632   1.441
  293POX    C1A 5021   5.158   6.643   1.508
  293POX    O1A 5022   5.048   6.623   1.457
  293POX    C1B 5023   5.169   6.732   1.625
  293POX    C1C 5024   5.151   6.655   1.756
  293POX    C1D 5025   5.209   6.739   1.870
  293POX    C1E 5026   5.208   6.659   2.000
  293POX    C1F 5027   5.330   6.566   1.996
  293POX    C1G 5028   5.354   6.505   2.134
  293POX    C1H 5029   5.236   6.418   2.176
  293POX    C1I 5030   5.255   6.344   2.308
  293POX    C1J 5031   5.173   6.364   2.412
  293POX    C1K 5032   5.075   6.480   2.398
  293POX    C1L 5033   5.049   6.566   2.522
  293POX    C1M 5034   4.969   6.693   2.489
  293POX    C1N 5035   5.028   6.779   2.377
  293POX    C1O 5036   4.936   6.894   2.336
  293POX    C1P 5037   4.990   6.994   2.233
  293POX    C1Q 5038   4.872   7.064   2.166
  293POX    C1R 5039   4.788   7.154   2.257
  293POX     CZ 5040   5.407   6.428   1.367
  293POX     OZ 5041   5.410   6.350   1.487
  293POX    C2A 5042   5.361   6.228   1.473
  293POX    O2A 5043   5.322   6.178   1.367
  293POX    C2B 5044   5.349   6.162   1.606
  293POX    C2C 5045   5.212   6.146   1.673
  293POX    C2D 5046   5.218   6.052   1.793
  293POX    C2E 5047   5.328   6.092   1.891
  293POX    C2F 5048   5.420   5.977   1.933
  293POX    C2G 5049   5.508   6.034   2.044
  293POX    C2H 5050   5.607   5.925   2.088
  293POX    C2I 5051   5.698   5.971   2.202
  293POX    C2J 5052   5.803   5.876   2.258
  293POX    C2K 5053   5.880   5.910   2.386
  293POX    C2L 5054   5.778   5.901   2.499
  293POX    C2M 5055   5.845   5.930   2.633
  293POX    C2N 5056   5.740   5.884   2.735
  293POX    C2O 5057   5.810   5.873   2.871
  293POX    C2P 5058   5.705   5.789   2.944
  294CHL    CN1 5059   0.742   6.103   1.011
  294CHL    CN2 5060   0.883   6.209   1.165
  294CHL    CN3 5061   0.970   6.096   0.976
  294CHL    NTM 5062   0.862   6.185   1.021
  294CHL     CB 5063   0.854   6.303   0.933
  295PJ2     CA 5064   0.748   6.412   0.944
  295PJ2     OA 5065   0.608   6.385   0.943
  295PJ2      P 5066   0.506   6.500   0.898
  295PJ2     OB 5067   0.554   6.557   0.770
  295PJ2     HB 5068   0.483   6.601   0.716
  295PJ2     OG 5069   0.364   6.459   0.895
  295PJ2     HG 5070   0.322   6.540   0.855
  295PJ2     OD 5071   0.527   6.599   1.024
  296POX     CD 5072   0.472   6.560   1.150
  296POX     CE 5073   0.524   6.645   1.266
  296POX     OE 5074   0.497   6.589   1.395
  296POX    C1A 5075   0.571   6.490   1.443
  296POX    O1A 5076   0.631   6.420   1.361
  296POX    C1B 5077   0.565   6.474   1.590
  296POX    C1C 5078   0.595   6.604   1.666
  296POX    C1D 5079   0.745   6.633   1.661
  296POX    C1E 5080   0.765   6.763   1.740
  296POX    C1F 5081   0.909   6.781   1.790
  296POX    C1G 5082   0.919   6.920   1.855
  296POX    C1H 5083   0.865   6.924   1.998
  296POX    C1I 5084   0.866   7.075   2.022
  296POX    C1J 5085   0.960   7.131   2.098
  296POX    C1K 5086   1.060   7.053   2.184
  296POX    C1L 5087   1.050   7.076   2.335
  296POX    C1M 5088   1.166   7.019   2.417
  296POX    C1N 5089   1.109   7.022   2.559
  296POX    C1O 5090   1.185   6.952   2.672
  296POX    C1P 5091   1.110   6.967   2.805
  296POX    C1Q 5092   1.120   7.108   2.865
  296POX    C1R 5093   1.016   7.116   2.978
  296POX     CZ 5094   0.471   6.787   1.244
  296POX     OZ 5095   0.511   6.885   1.340
  296POX    C2A 5096   0.511   7.014   1.308
  296POX    O2A 5097   0.432   7.052   1.221
  296POX    C2B 5098   0.588   7.104   1.396
  296POX    C2C 5099   0.612   7.069   1.543
  296POX    C2D 5100   0.712   7.171   1.596
  296POX    C2E 5101   0.845   7.153   1.523
  296POX    C2F 5102   0.945   7.247   1.592
  296POX    C2G 5103   1.085   7.237   1.532
  296POX    C2H 5104   1.174   7.335   1.609
  296POX    C2I 5105   1.181   7.292   1.756
  296POX    C2J 5106   1.260   7.385   1.848
  296POX    C2K 5107   1.233   7.357   1.996
  296POX    C2L 5108   1.330   7.431   2.089
  296POX    C2M 5109   1.300   7.383   2.231
  296POX    C2N 5110   1.374   7.462   2.339
  296POX    C2O 5111   1.357   7.402   2.479
  296POX    C2P 5112   1.434   7.270   2.477
  297CHL    CN1 5113   8.606   5.502   0.901
  297CHL    CN2 5114   8.551   5.293   0.970
  297CHL    CN3 5115   8.477   5.374   0.754
  297CHL    NTM 5116   8.494   5.407   0.896
  297CHL     CB 5117   8.377   5.473   0.955
  298PJ2     CA 5118   8.233   5.424   0.944
  298PJ2     OA 5119   8.221   5.292   0.996
  298PJ2      P 5120   8.064   5.257   0.999
  298PJ2     OB 5121   8.009   5.320   0.877
  298PJ2     HB 5122   8.046   5.412   0.866
  298PJ2     OG 5123   8.042   5.111   1.004
  298PJ2     HG 5124   8.081   5.078   1.090
  298PJ2     OD 5125   8.004   5.314   1.137
  299POX     CD 5126   8.037   5.247   1.259
  299POX     CE 5127   7.980   5.302   1.390
  299POX     OE 5128   7.863   5.232   1.431
  299POX    C1A 5129   7.883   5.143   1.528
  299POX    O1A 5130   7.996   5.101   1.553
  299POX    C1B 5131   7.758   5.124   1.606
  299POX    C1C 5132   7.756   5.212   1.731
  299POX    C1D 5133   7.655   5.181   1.842
  299POX    C1E 5134   7.653   5.034   1.884
  299POX    C1F 5135   7.562   5.006   2.004
  299POX    C1G 5136   7.589   5.098   2.123
  299POX    C1H 5137   7.461   5.115   2.205
  299POX    C1I 5138   7.412   4.976   2.246
  299POX    C1J 5139   7.394   4.940   2.372
  299POX    C1K 5140   7.421   5.027   2.495
  299POX    C1L 5141   7.456   4.948   2.622
  299POX    C1M 5142   7.343   4.860   2.677
  299POX    C1N 5143   7.382   4.796   2.810
  299POX    C1O 5144   7.507   4.708   2.804
  299POX    C1P 5145   7.537   4.638   2.936
  299POX    C1Q 5146   7.417   4.549   2.971
  299POX    C1R 5147   7.394   4.517   3.118
  299POX     CZ 5148   7.967   5.454   1.378
  299POX     OZ 5149   7.887   5.505   1.485
  299POX    C2A 5150   7.785   5.584   1.454
  299POX    O2A 5151   7.767   5.626   1.340
  299POX    C2B 5152   7.707   5.628   1.572
  299POX    C2C 5153   7.761   5.766   1.610
  299POX    C2D 5154   7.659   5.842   1.696
  299POX    C2E 5155   7.670   5.789   1.839
  299POX    C2F 5156   7.776   5.851   1.931
  299POX    C2G 5157   7.737   5.997   1.954
  299POX    C2H 5158   7.815   6.071   2.063
  299POX    C2I 5159   7.796   5.997   2.196
  299POX    C2J 5160   7.868   6.062   2.314
  299POX    C2K 5161   7.839   5.986   2.444
  299POX    C2L 5162   7.900   5.847   2.462
  299POX    C2M 5163   7.875   5.784   2.599
  299POX    C2N 5164   7.909   5.864   2.725
  299POX    C2O 5165   7.862   5.793   2.853
  299POX    C2P 5166   7.915   5.653   2.884
  300CHL    CN1 5167   3.274   5.113   1.723
  300CHL    CN2 5168   3.240   4.924   1.586
  300CHL    CN3 5169   3.468   4.979   1.665
  300CHL    NTM 5170   3.337   5.029   1.620
  300CHL     CB 5171   3.347   5.105   1.495
  301PJ2     CA 5172   3.423   5.237   1.483
  301PJ2     OA 5173   3.379   5.349   1.561
  301PJ2      P 5174   3.503   5.451   1.574
  301PJ2     OB 5175   3.579   5.447   1.447
  301PJ2     HB 5176   3.513   5.411   1.381
  301PJ2     OG 5177   3.472   5.580   1.637
  301PJ2     HG 5178   3.556   5.632   1.652
  301PJ2     OD 5179   3.586   5.378   1.692
  302POX     CD 5180   3.524   5.379   1.821
  302POX     CE 5181   3.621   5.321   1.924
  302POX     OE 5182   3.557   5.304   2.051
  302POX    C1A 5183   3.469   5.207   2.076
  302POX    O1A 5184   3.470   5.118   1.991
  302POX    C1B 5185   3.395   5.205   2.204
  302POX    C1C 5186   3.493   5.171   2.316
  302POX    C1D 5187   3.420   5.166   2.450
  302POX    C1E 5188   3.524   5.182   2.561
  302POX    C1F 5189   3.465   5.188   2.702
  302POX    C1G 5190   3.361   5.294   2.740
  302POX    C1H 5191   3.317   5.303   2.887
  302POX    C1I 5192   3.202   5.400   2.913
  302POX    C1J 5193   3.215   5.528   2.947
  302POX    C1K 5194   3.349   5.598   2.969
  302POX    C1L 5195   3.337   5.666   3.106
  302POX    C1M 5196   3.474   5.671   3.172
  302POX    C1N 5197   3.567   5.781   3.119
  302POX    C1O 5198   3.530   5.923   3.161
  302POX    C1P 5199   3.573   6.016   3.048
  302POX    C1Q 5200   3.723   6.041   3.033
  302POX    C1R 5201   3.766   6.140   2.924
  302POX     CZ 5202   3.737   5.420   1.922
  302POX     OZ 5203   3.865   5.375   1.967
  302POX    C2A 5204   3.972   5.449   1.938
  302POX    O2A 5205   3.965   5.534   1.850
  302POX    C2B 5206   4.090   5.396   2.009
  302POX    C2C 5207   4.156   5.500   2.101
  302POX    C2D 5208   4.134   5.468   2.249
  302POX    C2E 5209   4.245   5.540   2.327
  302POX    C2F 5210   4.239   5.533   2.479
  302POX    C2G 5211   4.373   5.500   2.544
  302POX    C2H 5212   4.358   5.546   2.689
  302POX    C2I 5213   4.485   5.551   2.774
  302POX    C2J 5214   4.438   5.537   2.919
  302POX    C2K 5215   4.549   5.524   3.023
  302POX    C2L 5216   4.621   5.660   3.033
  302POX    C2M 5217   4.752   5.647   3.110
  302POX    C2N 5218   4.819   5.774   3.163
  302POX    C2O 5219   4.944   5.738   3.243
  302POX    C2P 5220   4.981   5.846   3.344
  303CHL    CN1 5221   5.647   5.828   1.149
  303CHL    CN2 5222   5.522   5.935   1.325
  303CHL    CN3 5223   5.565   6.062   1.135
  303CHL    NTM 5224   5.622   5.955   1.219
  303CHL     CB 5225   5.741   5.997   1.294
  304PJ2     CA 5226   5.853   6.069   1.219
  304PJ2     OA 5227   5.924   5.979   1.134
  304PJ2      P 5228   6.081   6.003   1.164
  304PJ2     OB 5229   6.081   6.149   1.142
  304PJ2     HB 5230   6.179   6.171   1.145
  304PJ2     OG 5231   6.157   5.913   1.075
  304PJ2     HG 5232   6.251   5.949   1.070
  304PJ2     OD 5233   6.100   5.967   1.320
  305POX     CD 5234   6.135   5.835   1.364
  305POX     CE 5235   6.182   5.832   1.509
  305POX     OE 5236   6.219   5.698   1.543
  305POX    C1A 5237   6.343   5.685   1.590
  305POX    O1A 5238   6.413   5.784   1.605
  305POX    C1B 5239   6.380   5.554   1.649
  305POX    C1C 5240   6.344   5.563   1.798
  305POX    C1D 5241   6.361   5.431   1.873
  305POX    C1E 5242   6.359   5.450   2.025
  305POX    C1F 5243   6.407   5.326   2.100
  305POX    C1G 5244   6.372   5.340   2.249
  305POX    C1H 5245   6.420   5.234   2.348
  305POX    C1I 5246   6.401   5.298   2.486
  305POX    C1J 5247   6.306   5.260   2.571
  305POX    C1K 5248   6.222   5.137   2.539
  305POX    C1L 5249   6.123   5.112   2.654
  305POX    C1M 5250   6.204   5.077   2.779
  305POX    C1N 5251   6.108   5.038   2.892
  305POX    C1O 5252   6.175   5.022   3.028
  305POX    C1P 5253   6.071   4.962   3.123
  305POX    C1Q 5254   6.122   4.961   3.267
  305POX    C1R 5255   6.014   4.899   3.356
  305POX     CZ 5256   6.066   5.883   1.596
  305POX     OZ 5257   6.115   5.928   1.723
  305POX    C2A 5258   6.024   5.975   1.807
  305POX    O2A 5259   5.903   5.962   1.789
  305POX    C2B 5260   6.093   6.005   1.934
  305POX    C2C 5261   6.106   5.871   2.008
  305POX    C2D 5262   6.200   5.874   2.128
  305POX    C2E 5263   6.349   5.875   2.097
  305POX    C2F 5264   6.421   5.898   2.231
  305POX    C2G 5265   6.423   5.767   2.309
  305POX    C2H 5266   6.495   5.799   2.440
  305POX    C2I 5267   6.477   5.687   2.543
  305POX    C2J 5268   6.568   5.699   2.665
  305POX    C2K 5269   6.583   5.573   2.751
  305POX    C2L 5270   6.697   5.613   2.844
  305POX    C2M 5271   6.730   5.510   2.953
  305POX    C2N 5272   6.847   5.575   3.028
  305POX    C2O 5273   6.853   5.507   3.165
  305POX    C2P 5274   6.752   5.537   3.276
  306CHL    CN1 5275   7.699   4.374   1.575
  306CHL    CN2 5276   7.832   4.472   1.396
  306CHL    CN3 5277   7.718   4.263   1.375
  306CHL    NTM 5278   7.709   4.399   1.430
  306CHL     CB 5279   7.588   4.471   1.389
  307PJ2     CA 5280   7.451   4.406   1.372
  307PJ2     OA 5281   7.397   4.347   1.491
  307PJ2      P 5282   7.253   4.408   1.528
  307PJ2     OB 5283   7.259   4.542   1.466
  307PJ2     HB 5284   7.175   4.594   1.485
  307PJ2     OG 5285   7.142   4.316   1.493
  307PJ2     HG 5286   7.179   4.240   1.441
  307PJ2     OD 5287   7.250   4.417   1.689
  308POX     CD 5288   7.205   4.306   1.766
  308POX     CE 5289   7.196   4.350   1.913
  308POX     OE 5290   7.149   4.246   1.998
  308POX    C1A 5291   7.237   4.181   2.074
  308POX    O1A 5292   7.355   4.216   2.070
  308POX    C1B 5293   7.187   4.072   2.160
  308POX    C1C 5294   7.119   4.124   2.287
  308POX    C1D 5295   7.057   4.003   2.357
  308POX    C1E 5296   6.976   4.048   2.479
  308POX    C1F 5297   6.877   3.940   2.524
  308POX    C1G 5298   6.829   3.965   2.667
  308POX    C1H 5299   6.720   3.868   2.711
  308POX    C1I 5300   6.671   3.904   2.851
  308POX    C1J 5301   6.618   3.810   2.930
  308POX    C1K 5302   6.609   3.665   2.882
  308POX    C1L 5303   6.492   3.594   2.951
  308POX    C1M 5304   6.495   3.445   2.913
  308POX    C1N 5305   6.380   3.375   2.985
  308POX    C1O 5306   6.428   3.365   3.130
  308POX    C1P 5307   6.299   3.343   3.209
  308POX    C1Q 5308   6.356   3.299   3.344
  308POX    C1R 5309   6.265   3.315   3.466
  308POX     CZ 5310   7.098   4.468   1.912
  308POX     OZ 5311   7.122   4.570   2.009
  308POX    C2A 5312   7.060   4.687   1.994
  308POX    O2A 5313   6.961   4.698   1.921
  308POX    C2B 5314   7.095   4.792   2.092
  308POX    C2C 5315   6.987   4.775   2.200
  308POX    C2D 5316   7.010   4.876   2.312
  308POX    C2E 5317   6.905   4.849   2.420
  308POX    C2F 5318   6.957   4.926   2.542
  308POX    C2G 5319   6.841   4.945   2.639
  308POX    C2H 5320   6.730   5.040   2.591
  308POX    C2I 5321   6.617   5.052   2.693
  308POX    C2J 5322   6.676   5.136   2.807
  308POX    C2K 5323   6.602   5.095   2.934
  308POX    C2L 5324   6.665   5.126   3.070
  308POX    C2M 5325   6.576   5.091   3.189
  308POX    C2N 5326   6.640   5.140   3.319
  308POX    C2O 5327   6.578   5.073   3.442
  308POX    C2P 5328   6.437   5.131   3.444
  309CHL    CN1 5329   3.738   5.390   0.928
  309CHL    CN2 5330   3.978   5.379   0.963
  309CHL    CN3 5331   3.871   5.188   0.890
  309CHL    NTM 5332   3.850   5.307   0.974
  309CHL     CB 5333   3.834   5.281   1.118
  310PJ2     CA 5334   3.705   5.219   1.170
  310PJ2     OA 5335   3.704   5.083   1.125
  310PJ2      P 5336   3.575   4.999   1.170
  310PJ2     OB 5337   3.475   5.103   1.205
  310PJ2     HB 5338   3.519   5.171   1.264
  310PJ2     OG 5339   3.556   4.896   1.065
  310PJ2     HG 5340   3.468   4.850   1.078
  310PJ2     OD 5341   3.615   4.942   1.315
  311POX     CD 5342   3.712   4.837   1.324
  311POX     CE 5343   3.781   4.821   1.460
  311POX     OE 5344   3.685   4.771   1.554
  311POX    C1A 5345   3.724   4.658   1.612
  311POX    O1A 5346   3.817   4.596   1.561
  311POX    C1B 5347   3.639   4.619   1.726
  311POX    C1C 5348   3.625   4.469   1.753
  311POX    C1D 5349   3.735   4.417   1.845
  311POX    C1E 5350   3.731   4.490   1.980
  311POX    C1F 5351   3.850   4.441   2.062
  311POX    C1G 5352   3.860   4.518   2.194
  311POX    C1H 5353   3.995   4.505   2.267
  311POX    C1I 5354   3.988   4.610   2.378
  311POX    C1J 5355   3.949   4.582   2.502
  311POX    C1K 5356   3.923   4.446   2.567
  311POX    C1L 5357   3.976   4.432   2.710
  311POX    C1M 5358   3.885   4.507   2.808
  311POX    C1N 5359   3.954   4.503   2.945
  311POX    C1O 5360   3.880   4.572   3.060
  311POX    C1P 5361   3.955   4.698   3.104
  311POX    C1Q 5362   3.889   4.758   3.228
  311POX    C1R 5363   3.933   4.904   3.238
  311POX     CZ 5364   3.842   4.957   1.493
  311POX     OZ 5365   3.900   4.953   1.624
  311POX    C2A 5366   3.862   5.042   1.715
  311POX    O2A 5367   3.763   5.114   1.701
  311POX    C2B 5368   3.942   5.027   1.838
  311POX    C2C 5369   3.883   4.917   1.926
  311POX    C2D 5370   3.948   4.919   2.064
  311POX    C2E 5371   3.878   5.029   2.143
  311POX    C2F 5372   3.927   5.025   2.288
  311POX    C2G 5373   3.876   5.141   2.374
  311POX    C2H 5374   3.931   5.130   2.517
  311POX    C2I 5375   3.921   4.987   2.570
  311POX    C2J 5376   3.938   4.990   2.722
  311POX    C2K 5377   3.812   5.047   2.788
  311POX    C2L 5378   3.853   5.118   2.917
  311POX    C2M 5379   3.729   5.175   2.987
  311POX    C2N 5380   3.765   5.276   3.095
  311POX    C2O 5381   3.646   5.316   3.183
  311POX    C2P 5382   3.680   5.405   3.302
  312CHL    CN1 5383   6.625   5.827   1.369
  312CHL    CN2 5384   6.852   5.896   1.407
  312CHL    CN3 5385   6.677   6.054   1.341
  312CHL    NTM 5386   6.732   5.918   1.326
  312CHL     CB 5387   6.763   5.902   1.183
  313PJ2     CA 5388   6.799   5.765   1.125
  313PJ2     OA 5389   6.899   5.683   1.185
  313PJ2      P 5390   6.887   5.525   1.156
  313PJ2     OB 5391   7.020   5.460   1.160
  313PJ2     HB 5392   7.012   5.375   1.107
  313PJ2     OG 5393   6.804   5.503   1.036
  313PJ2     HG 5394   6.784   5.593   0.997
  313PJ2     OD 5395   6.807   5.465   1.283
  314POX     CD 5396   6.883   5.463   1.404
  314POX     CE 5397   6.808   5.433   1.534
  314POX     OE 5398   6.869   5.448   1.663
  314POX    C1A 5399   6.861   5.570   1.715
  314POX    O1A 5400   6.811   5.666   1.656
  314POX    C1B 5401   6.903   5.580   1.856
  314POX    C1C 5402   6.822   5.666   1.954
  314POX    C1D 5403   6.885   5.690   2.091
  314POX    C1E 5404   6.866   5.831   2.148
  314POX    C1F 5405   6.947   5.849   2.276
  314POX    C1G 5406   6.901   5.990   2.313
  314POX    C1H 5407   6.947   6.019   2.456
  314POX    C1I 5408   6.829   6.019   2.553
  314POX    C1J 5409   6.815   5.987   2.681
  314POX    C1K 5410   6.923   5.937   2.778
  314POX    C1L 5411   6.975   6.057   2.858
  314POX    C1M 5412   7.047   6.005   2.982
  314POX    C1N 5413   7.099   6.121   3.067
  314POX    C1O 5414   7.141   6.073   3.206
  314POX    C1P 5415   7.024   6.017   3.288
  314POX    C1Q 5416   7.058   5.995   3.435
  314POX    C1R 5417   7.084   6.131   3.500
  314POX     CZ 5418   6.758   5.289   1.520
  314POX     OZ 5419   6.654   5.246   1.608
  314POX    C2A 5420   6.598   5.125   1.605
  314POX    O2A 5421   6.620   5.049   1.511
  314POX    C2B 5422   6.505   5.105   1.718
  314POX    C2C 5423   6.541   4.990   1.813
  314POX    C2D 5424   6.443   4.978   1.930
  314POX    C2E 5425   6.503   4.878   2.030
  314POX    C2F 5426   6.392   4.851   2.131
  314POX    C2G 5427   6.455   4.768   2.243
  314POX    C2H 5428   6.353   4.740   2.354
  314POX    C2I 5429   6.434   4.697   2.476
  314POX    C2J 5430   6.350   4.687   2.603
  314POX    C2K 5431   6.458   4.661   2.709
  314POX    C2L 5432   6.405   4.681   2.851
  314POX    C2M 5433   6.522   4.690   2.949
  314POX    C2N 5434   6.473   4.692   3.094
  314POX    C2O 5435   6.585   4.730   3.190
  314POX    C2P 5436   6.543   4.711   3.336
  315CHL    CN1 5437   7.051   6.802   1.366
  315CHL    CN2 5438   7.064   6.696   1.148
  315CHL    CN3 5439   6.872   6.812   1.198
  315CHL    NTM 5440   7.016   6.813   1.224
  315CHL     CB 5441   7.084   6.924   1.155
  316PJ2     CA 5442   7.040   7.067   1.187
  316PJ2     OA 5443   7.022   7.123   1.317
  316PJ2      P 5444   6.940   7.262   1.310
  316PJ2     OB 5445   7.022   7.353   1.228
  316PJ2     HB 5446   7.115   7.357   1.262
  316PJ2     OG 5447   6.799   7.232   1.274
  316PJ2     HG 5448   6.787   7.134   1.291
  316PJ2     OD 5449   6.947   7.305   1.465
  317POX     CD 5450   6.848   7.235   1.540
  317POX     CE 5451   6.864   7.227   1.692
  317POX     OE 5452   6.993   7.228   1.754
  317POX    C1A 5453   7.035   7.350   1.786
  317POX    O1A 5454   6.976   7.448   1.739
  317POX    C1B 5455   7.163   7.339   1.859
  317POX    C1C 5456   7.175   7.228   1.964
  317POX    C1D 5457   7.294   7.245   2.059
  317POX    C1E 5458   7.433   7.208   2.006
  317POX    C1F 5459   7.542   7.203   2.113
  317POX    C1G 5460   7.590   7.346   2.136
  317POX    C1H 5461   7.671   7.354   2.266
  317POX    C1I 5462   7.735   7.492   2.282
  317POX    C1J 5463   7.764   7.557   2.394
  317POX    C1K 5464   7.728   7.480   2.521
  317POX    C1L 5465   7.820   7.520   2.636
  317POX    C1M 5466   7.799   7.428   2.756
  317POX    C1N 5467   7.876   7.472   2.881
  317POX    C1O 5468   8.026   7.453   2.858
  317POX    C1P 5469   8.104   7.468   2.989
  317POX    C1Q 5470   8.126   7.616   3.020
  317POX    C1R 5471   8.242   7.613   3.120
  317POX     CZ 5472   6.783   7.104   1.734
  317POX     OZ 5473   6.756   7.096   1.875
  317POX    C2A 5474   6.727   6.974   1.919
  317POX    O2A 5475   6.720   6.876   1.845
  317POX    C2B 5476   6.707   6.973   2.066
  317POX    C2C 5477   6.724   6.844   2.146
  317POX    C2D 5478   6.730   6.875   2.295
  317POX    C2E 5479   6.596   6.876   2.369
  317POX    C2F 5480   6.608   6.895   2.520
  317POX    C2G 5481   6.478   6.862   2.595
  317POX    C2H 5482   6.481   6.888   2.745
  317POX    C2I 5483   6.363   6.832   2.824
  317POX    C2J 5484   6.359   6.869   2.972
  317POX    C2K 5485   6.328   7.019   2.982
  317POX    C2L 5486   6.292   7.061   3.125
  317POX    C2M 5487   6.315   7.211   3.145
  317POX    C2N 5488   6.306   7.258   3.290
  317POX    C2O 5489   6.321   7.410   3.301
  317POX    C2P 5490   6.251   7.460   3.428
  318CHL    CN1 5491   1.465   8.587   0.648
  318CHL    CN2 5492   1.250   8.637   0.712
  318CHL    CN3 5493   1.325   8.401   0.661
  318CHL    NTM 5494   1.352   8.531   0.723
  318CHL     CB 5495   1.385   8.506   0.864
  319PJ2     CA 5496   1.514   8.542   0.939
  319PJ2     OA 5497   1.510   8.685   0.945
  319PJ2      P 5498   1.652   8.744   0.991
  319PJ2     OB 5499   1.748   8.681   0.898
  319PJ2     HB 5500   1.723   8.589   0.866
  319PJ2     OG 5501   1.643   8.892   0.982
  319PJ2     HG 5502   1.724   8.917   0.928
  319PJ2     OD 5503   1.662   8.690   1.143
  320POX     CD 5504   1.595   8.771   1.240
  320POX     CE 5505   1.628   8.727   1.383
  320POX     OE 5506   1.554   8.810   1.473
  320POX    C1A 5507   1.427   8.787   1.504
  320POX    O1A 5508   1.391   8.670   1.497
  320POX    C1B 5509   1.360   8.895   1.581
  320POX    C1C 5510   1.353   8.888   1.733
  320POX    C1D 5511   1.317   9.022   1.798
  320POX    C1E 5512   1.292   9.005   1.948
  320POX    C1F 5513   1.289   9.133   2.032
  320POX    C1G 5514   1.202   9.116   2.156
  320POX    C1H 5515   1.264   9.047   2.279
  320POX    C1I 5516   1.155   9.046   2.386
  320POX    C1J 5517   1.173   9.094   2.509
  320POX    C1K 5518   1.302   9.163   2.552
  320POX    C1L 5519   1.313   9.159   2.705
  320POX    C1M 5520   1.435   9.239   2.752
  320POX    C1N 5521   1.435   9.256   2.904
  320POX    C1O 5522   1.577   9.240   2.957
  320POX    C1P 5523   1.603   9.288   3.101
  320POX    C1Q 5524   1.753   9.290   3.126
  320POX    C1R 5525   1.830   9.390   3.039
  320POX     CZ 5526   1.777   8.719   1.418
  320POX     OZ 5527   1.813   8.649   1.538
  320POX    C2A 5528   1.936   8.671   1.585
  320POX    O2A 5529   2.001   8.769   1.550
  320POX    C2B 5530   1.974   8.580   1.695
  320POX    C2C 5531   1.969   8.646   1.833
  320POX    C2D 5532   2.055   8.576   1.937
  320POX    C2E 5533   2.036   8.643   2.073
  320POX    C2F 5534   1.908   8.597   2.144
  320POX    C2G 5535   1.908   8.630   2.294
  320POX    C2H 5536   1.792   8.548   2.351
  320POX    C2I 5537   1.804   8.562   2.503
  320POX    C2J 5538   1.912   8.479   2.571
  320POX    C2K 5539   1.906   8.502   2.723
  320POX    C2L 5540   2.010   8.426   2.806
  320POX    C2M 5541   1.965   8.395   2.948
  320POX    C2N 5542   2.084   8.348   3.032
  320POX    C2O 5543   2.057   8.340   3.182
  320POX    C2P 5544   2.016   8.475   3.241
  321CHL    CN1 5545   6.947   3.667   2.238
  321CHL    CN2 5546   6.787   3.610   2.079
  321CHL    CN3 5547   6.980   3.482   2.085
  321CHL    NTM 5548   6.932   3.620   2.099
  321CHL     CB 5549   6.986   3.714   1.999
  322PJ2     CA 5550   7.129   3.693   1.950
  322PJ2     OA 5551   7.225   3.714   2.054
  322PJ2      P 5552   7.382   3.682   2.037
  322PJ2     OB 5553   7.397   3.600   1.915
  322PJ2     HB 5554   7.318   3.544   1.892
  322PJ2     OG 5555   7.412   3.827   2.027
  322PJ2     HG 5556   7.497   3.841   1.976
  322PJ2     OD 5557   7.437   3.615   2.172
  323POX     CD 5558   7.426   3.694   2.291
  323POX     CE 5559   7.433   3.611   2.419
  323POX     OE 5560   7.379   3.676   2.535
  323POX    C1A 5561   7.248   3.661   2.550
  323POX    O1A 5562   7.180   3.619   2.456
  323POX    C1B 5563   7.198   3.722   2.676
  323POX    C1C 5564   7.155   3.616   2.777
  323POX    C1D 5565   7.073   3.669   2.894
  323POX    C1E 5566   7.066   3.557   2.998
  323POX    C1F 5567   7.071   3.617   3.138
  323POX    C1G 5568   7.213   3.668   3.168
  323POX    C1H 5569   7.204   3.709   3.315
  323POX    C1I 5570   7.208   3.596   3.418
  323POX    C1J 5571   7.188   3.609   3.549
  323POX    C1K 5572   7.164   3.749   3.605
  323POX    C1L 5573   7.101   3.745   3.744
  323POX    C1M 5574   7.066   3.888   3.786
  323POX    C1N 5575   7.196   3.951   3.838
  323POX    C1O 5576   7.230   3.909   3.980
  323POX    C1P 5577   7.341   3.989   4.048
  323POX    C1Q 5578   7.413   3.908   4.156
  323POX    C1R 5579   7.327   3.851   4.268
  323POX     CZ 5580   7.577   3.566   2.444
  323POX     OZ 5581   7.612   3.475   2.549
  323POX    C2A 5582   7.616   3.347   2.513
  323POX    O2A 5583   7.598   3.312   2.397
  323POX    C2B 5584   7.641   3.255   2.626
  323POX    C2C 5585   7.518   3.184   2.683
  323POX    C2D 5586   7.565   3.082   2.787
  323POX    C2E 5587   7.618   3.141   2.919
  323POX    C2F 5588   7.651   3.032   3.021
  323POX    C2G 5589   7.711   3.106   3.141
  323POX    C2H 5590   7.850   3.162   3.112
  323POX    C2I 5591   7.887   3.266   3.218
  323POX    C2J 5592   7.846   3.406   3.174
  323POX    C2K 5593   7.904   3.464   3.045
  323POX    C2L 5594   7.859   3.610   3.043
  323POX    C2M 5595   7.708   3.602   3.022
  323POX    C2N 5596   7.675   3.598   2.872
  323POX    C2O 5597   7.527   3.632   2.855
  323POX    C2P 5598   7.491   3.779   2.880
  324CHL    CN1 5599   5.859   3.885   0.794
  324CHL    CN2 5600   5.676   3.760   0.898
  324CHL    CN3 5601   5.635   3.891   0.709
  324CHL    NTM 5602   5.717   3.884   0.831
  324CHL     CB 5603   5.685   3.997   0.919
  325PJ2     CA 5604   5.754   4.002   1.055
  325PJ2     OA 5605   5.729   3.895   1.148
  325PJ2      P 5606   5.836   3.879   1.267
  325PJ2     OB 5607   5.832   3.745   1.331
  325PJ2     HB 5608   5.913   3.723   1.384
  325PJ2     OG 5609   5.962   3.924   1.203
  325PJ2     HG 5610   6.026   3.970   1.265
  325PJ2     OD 5611   5.799   3.984   1.383
  326POX     CD 5612   5.672   3.963   1.445
  326POX     CE 5613   5.692   3.940   1.595
  326POX     OE 5614   5.615   3.839   1.661
  326POX    C1A 5615   5.690   3.762   1.739
  326POX    O1A 5616   5.802   3.796   1.775
  326POX    C1B 5617   5.603   3.664   1.807
  326POX    C1C 5618   5.674   3.529   1.826
  326POX    C1D 5619   5.586   3.436   1.910
  326POX    C1E 5620   5.663   3.304   1.904
  326POX    C1F 5621   5.575   3.185   1.942
  326POX    C1G 5622   5.492   3.190   2.070
  326POX    C1H 5623   5.409   3.071   2.117
  326POX    C1I 5624   5.291   3.061   2.020
  326POX    C1J 5625   5.194   2.970   2.022
  326POX    C1K 5626   5.164   2.859   2.123
  326POX    C1L 5627   5.046   2.894   2.214
  326POX    C1M 5628   5.006   2.773   2.298
  326POX    C1N 5629   4.997   2.644   2.215
  326POX    C1O 5630   4.879   2.638   2.119
  326POX    C1P 5631   4.857   2.509   2.039
  326POX    C1Q 5632   4.984   2.472   1.962
  326POX    C1R 5633   5.007   2.567   1.845
  326POX     CZ 5634   5.672   4.071   1.671
  326POX     OZ 5635   5.704   4.068   1.810
  326POX    C2A 5636   5.821   4.122   1.842
  326POX    O2A 5637   5.879   4.200   1.766
  326POX    C2B 5638   5.858   4.115   1.985
  326POX    C2C 5639   5.933   3.986   2.015
  326POX    C2D 5640   5.962   3.950   2.161
  326POX    C2E 5641   6.039   3.819   2.180
  326POX    C2F 5642   5.941   3.709   2.140
  326POX    C2G 5643   5.832   3.681   2.243
  326POX    C2H 5644   5.783   3.536   2.234
  326POX    C2I 5645   5.729   3.483   2.367
  326POX    C2J 5646   5.689   3.336   2.347
  326POX    C2K 5647   5.606   3.300   2.471
  326POX    C2L 5648   5.676   3.303   2.607
  326POX    C2M 5649   5.752   3.177   2.649
  326POX    C2N 5650   5.876   3.219   2.728
  326POX    C2O 5651   5.845   3.270   2.869
  326POX    C2P 5652   5.976   3.309   2.938
  327CHL    CN1 5653   2.884   2.806   1.187
  327CHL    CN2 5654   2.735   2.944   1.290
  327CHL    CN3 5655   2.808   2.727   1.393
  327CHL    NTM 5656   2.765   2.801   1.274
  327CHL     CB 5657   2.653   2.740   1.201
  328PJ2     CA 5658   2.519   2.725   1.274
  328PJ2     OA 5659   2.508   2.623   1.373
  328PJ2      P 5660   2.366   2.618   1.450
  328PJ2     OB 5661   2.270   2.662   1.347
  328PJ2     HB 5662   2.180   2.681   1.387
  328PJ2     OG 5663   2.345   2.497   1.531
  328PJ2     HG 5664   2.436   2.478   1.570
  328PJ2     OD 5665   2.355   2.743   1.551
  329POX     CD 5666   2.429   2.727   1.672
  329POX     CE 5667   2.350   2.812   1.771
  329POX     OE 5668   2.443   2.858   1.870
  329POX    C1A 5669   2.415   2.961   1.948
  329POX    O1A 5670   2.300   3.006   1.944
  329POX    C1B 5671   2.519   2.966   2.053
  329POX    C1C 5672   2.539   3.105   2.116
  329POX    C1D 5673   2.655   3.174   2.044
  329POX    C1E 5674   2.724   3.289   2.118
  329POX    C1F 5675   2.619   3.383   2.178
  329POX    C1G 5676   2.669   3.508   2.250
  329POX    C1H 5677   2.543   3.584   2.290
  329POX    C1I 5678   2.566   3.721   2.356
  329POX    C1J 5679   2.531   3.743   2.482
  329POX    C1K 5680   2.476   3.640   2.581
  329POX    C1L 5681   2.376   3.688   2.686
  329POX    C1M 5682   2.449   3.772   2.790
  329POX    C1N 5683   2.352   3.816   2.900
  329POX    C1O 5684   2.405   3.926   2.993
  329POX    C1P 5685   2.293   4.017   3.045
  329POX    C1Q 5686   2.351   4.123   3.139
  329POX    C1R 5687   2.265   4.250   3.145
  329POX     CZ 5688   2.231   2.727   1.818
  329POX     OZ 5689   2.256   2.640   1.929
  329POX    C2A 5690   2.150   2.571   1.973
  329POX    O2A 5691   2.050   2.557   1.903
  329POX    C2B 5692   2.186   2.483   2.085
  329POX    C2C 5693   2.075   2.489   2.191
  329POX    C2D 5694   2.057   2.626   2.257
  329POX    C2E 5695   2.176   2.686   2.333
  329POX    C2F 5696   2.202   2.605   2.460
  329POX    C2G 5697   2.277   2.676   2.572
  329POX    C2H 5698   2.217   2.778   2.669
  329POX    C2I 5699   2.306   2.795   2.793
  329POX    C2J 5700   2.256   2.899   2.894
  329POX    C2K 5701   2.349   2.894   3.015
  329POX    C2L 5702   2.324   3.020   3.097
  329POX    C2M 5703   2.411   3.027   3.223
  329POX    C2N 5704   2.387   2.919   3.329
  329POX    C2O 5705   2.480   2.945   3.448
  329POX    C2P 5706   2.448   3.077   3.520
  330CHL    CN1 5707   7.473   2.517   1.205
  330CHL    CN2 5708   7.267   2.564   1.076
  330CHL    CN3 5709   7.399   2.740   1.158
  330CHL    NTM 5710   7.355   2.603   1.188
  330CHL     CB 5711   7.301   2.600   1.325
  331PJ2     CA 5712   7.157   2.641   1.355
  331PJ2     OA 5713   7.145   2.783   1.346
  331PJ2      P 5714   6.993   2.832   1.364
  331PJ2     OB 5715   6.999   2.979   1.356
  331PJ2     HB 5716   6.911   3.022   1.334
  331PJ2     OG 5717   6.911   2.749   1.273
  331PJ2     HG 5718   6.816   2.772   1.294
  331PJ2     OD 5719   6.982   2.805   1.523
  332POX     CD 5720   7.066   2.880   1.610
  332POX     CE 5721   7.056   2.871   1.763
  332POX     OE 5722   7.164   2.951   1.811
  332POX    C1A 5723   7.135   3.077   1.843
  332POX    O1A 5724   7.023   3.126   1.829
  332POX    C1B 5725   7.251   3.138   1.913
  332POX    C1C 5726   7.206   3.189   2.049
  332POX    C1D 5727   7.323   3.257   2.121
  332POX    C1E 5728   7.293   3.301   2.264
  332POX    C1F 5729   7.240   3.185   2.350
  332POX    C1G 5730   7.165   3.235   2.473
  332POX    C1H 5731   7.036   3.311   2.443
  332POX    C1I 5732   6.960   3.333   2.574
  332POX    C1J 5733   6.838   3.386   2.580
  332POX    C1K 5734   6.753   3.409   2.455
  332POX    C1L 5735   6.664   3.533   2.470
  332POX    C1M 5736   6.561   3.545   2.358
  332POX    C1N 5737   6.469   3.423   2.353
  332POX    C1O 5738   6.371   3.446   2.469
  332POX    C1P 5739   6.253   3.349   2.460
  332POX    C1Q 5740   6.291   3.206   2.499
  332POX    C1R 5741   6.331   3.183   2.645
  332POX     CZ 5742   7.046   2.735   1.831
  332POX     OZ 5743   7.004   2.743   1.967
  332POX    C2A 5744   7.084   2.694   2.061
  332POX    O2A 5745   7.173   2.612   2.035
  332POX    C2B 5746   7.038   2.726   2.198
  332POX    C2C 5747   6.957   2.619   2.271
  332POX    C2D 5748   6.953   2.653   2.420
  332POX    C2E 5749   7.078   2.621   2.501
  332POX    C2F 5750   7.076   2.676   2.643
  332POX    C2G 5751   7.106   2.826   2.656
  332POX    C2H 5752   7.153   2.871   2.795
  332POX    C2I 5753   7.279   2.793   2.832
  332POX    C2J 5754   7.337   2.832   2.969
  332POX    C2K 5755   7.277   2.744   3.078
  332POX    C2L 5756   7.324   2.790   3.216
  332POX    C2M 5757   7.290   2.690   3.326
  332POX    C2N 5758   7.138   2.672   3.331
  332POX    C2O 5759   7.110   2.629   3.475
  332POX    C2P 5760   6.959   2.616   3.489
  333CHL    CN1 5761   0.149   3.343   1.271
  333CHL    CN2 5762   0.292   3.317   1.091
  333CHL    CN3 5763   0.172   3.509   1.108
  333CHL    NTM 5764   0.249   3.415   1.191
  333CHL     CB 5765   0.361   3.474   1.265
  334PJ2     CA 5766   0.337   3.582   1.371
  334PJ2     OA 5767   0.241   3.542   1.469
  334PJ2      P 5768   0.197   3.661   1.568
  334PJ2     OB 5769   0.186   3.782   1.484
  334PJ2     HB 5770   0.269   3.830   1.513
  334PJ2     OG 5771   0.086   3.606   1.649
  334PJ2     HG 5772   0.041   3.679   1.700
  334PJ2     OD 5773   0.325   3.690   1.661
  335POX     CD 5774   0.301   3.762   1.782
  335POX     CE 5775   0.401   3.738   1.896
  335POX     OE 5776   0.393   3.842   1.993
  335POX    C1A 5777   0.378   3.811   2.122
  335POX    O1A 5778   0.336   3.697   2.143
  335POX    C1B 5779   0.404   3.919   2.218
  335POX    C1C 5780   0.525   3.878   2.303
  335POX    C1D 5781   0.505   3.756   2.395
  335POX    C1E 5782   0.619   3.738   2.495
  335POX    C1F 5783   0.583   3.660   2.622
  335POX    C1G 5784   0.487   3.731   2.718
  335POX    C1H 5785   0.472   3.667   2.856
  335POX    C1I 5786   0.341   3.723   2.911
  335POX    C1J 5787   0.321   3.760   3.037
  335POX    C1K 5788   0.421   3.738   3.150
  335POX    C1L 5789   0.377   3.622   3.239
  335POX    C1M 5790   0.475   3.612   3.357
  335POX    C1N 5791   0.444   3.493   3.447
  335POX    C1O 5792   0.562   3.459   3.538
  335POX    C1P 5793   0.530   3.335   3.622
  335POX    C1Q 5794   0.414   3.376   3.714
  335POX    C1R 5795   0.343   3.265   3.791
  335POX     CZ 5796   0.536   3.730   1.825
  335POX     OZ 5797   0.653   3.725   1.908
  335POX    C2A 5798   0.765   3.778   1.860
  335POX    O2A 5799   0.762   3.866   1.774
  335POX    C2B 5800   0.885   3.746   1.940
  335POX    C2C 5801   0.987   3.858   1.963
  335POX    C2D 5802   1.114   3.797   2.023
  335POX    C2E 5803   1.106   3.723   2.156
  335POX    C2F 5804   1.094   3.828   2.267
  335POX    C2G 5805   1.091   3.757   2.403
  335POX    C2H 5806   1.020   3.842   2.508
  335POX    C2I 5807   1.029   3.774   2.644
  335POX    C2J 5808   0.950   3.854   2.748
  335POX    C2K 5809   0.962   3.772   2.877
  335POX    C2L 5810   0.895   3.849   2.991
  335POX    C2M 5811   0.874   3.754   3.108
  335POX    C2N 5812   0.872   3.837   3.237
  335POX    C2O 5813   0.739   3.912   3.244
  335POX    C2P 5814   0.711   3.973   3.381
  336CHL    CN1 5815   8.109   3.368   1.968
  336CHL    CN2 5816   8.321   3.445   1.882
  336CHL    CN3 5817   8.125   3.578   1.859
  336CHL    NTM 5818   8.196   3.485   1.948
  336CHL     CB 5819   8.227   3.549   2.076
  337PJ2     CA 5820   8.274   3.474   2.201
  337PJ2     OA 5821   8.392   3.395   2.217
  337PJ2      P 5822   8.402   3.331   2.364
  337PJ2     OB 5823   8.265   3.300   2.411
  337PJ2     HB 5824   8.198   3.366   2.379
  337PJ2     OG 5825   8.508   3.228   2.360
  337PJ2     HG 5826   8.527   3.193   2.452
  337PJ2     OD 5827   8.456   3.457   2.448
  338POX     CD 5828   8.551   3.424   2.550
  338POX     CE 5829   8.625   3.550   2.594
  338POX     OE 5830   8.761   3.523   2.630
  338POX    C1A 5831   8.859   3.504   2.542
  338POX    O1A 5832   8.832   3.507   2.422
  338POX    C1B 5833   8.993   3.472   2.596
  338POX    C1C 5834   8.994   3.322   2.621
  338POX    C1D 5835   9.134   3.265   2.647
  338POX    C1E 5836   9.145   3.120   2.599
  338POX    C1F 5837   9.262   3.042   2.659
  338POX    C1G 5838   9.289   2.904   2.598
  338POX    C1H 5839   9.413   2.848   2.668
  338POX    C1I 5840   9.454   2.711   2.612
  338POX    C1J 5841   9.508   2.615   2.687
  338POX    C1K 5842   9.517   2.597   2.839
  338POX    C1L 5843   9.479   2.454   2.878
  338POX    C1M 5844   9.440   2.426   3.023
  338POX    C1N 5845   9.411   2.277   3.039
  338POX    C1O 5846   9.538   2.193   3.053
  338POX    C1P 5847   9.491   2.051   3.020
  338POX    C1Q 5848   9.598   1.967   2.951
  338POX    C1R 5849   9.634   2.021   2.813
  338POX     CZ 5850   8.540   3.626   2.697
  338POX     OZ 5851   8.486   3.549   2.804
  338POX    C2A 5852   8.390   3.605   2.877
  338POX    O2A 5853   8.343   3.717   2.858
  338POX    C2B 5854   8.361   3.533   3.003
  338POX    C2C 5855   8.384   3.382   2.991
  338POX    C2D 5856   8.378   3.331   3.135
  338POX    C2E 5857   8.407   3.180   3.133
  338POX    C2F 5858   8.380   3.102   3.262
  338POX    C2G 5859   8.452   3.160   3.384
  338POX    C2H 5860   8.410   3.090   3.513
  338POX    C2I 5861   8.449   3.178   3.631
  338POX    C2J 5862   8.430   3.111   3.767
  338POX    C2K 5863   8.459   3.207   3.884
  338POX    C2L 5864   8.608   3.243   3.892
  338POX    C2M 5865   8.640   3.355   3.990
  338POX    C2N 5866   8.791   3.380   3.992
  338POX    C2O 5867   8.837   3.498   4.079
  338POX    C2P 5868   8.975   3.539   4.029
  339CHL    CN1 5869   1.852   2.963   1.438
  339CHL    CN2 5870   1.996   3.136   1.373
  339CHL    CN3 5871   2.078   2.955   1.517
  339CHL    NTM 5872   1.992   2.992   1.404
  339CHL     CB 5873   2.019   2.912   1.284
  340PJ2     CA 5874   2.159   2.918   1.223
  340PJ2     OA 5875   2.213   3.049   1.200
  340PJ2      P 5876   2.372   3.055   1.178
  340PJ2     OB 5877   2.413   2.948   1.084
  340PJ2     HB 5878   2.502   2.974   1.046
  340PJ2     OG 5879   2.411   3.192   1.137
  340PJ2     HG 5880   2.345   3.254   1.179
  340PJ2     OD 5881   2.416   3.044   1.332
  341POX     CD 5882   2.422   3.163   1.410
  341POX     CE 5883   2.447   3.157   1.561
  341POX     OE 5884   2.429   3.279   1.634
  341POX    C1A 5885   2.308   3.333   1.636
  341POX    O1A 5886   2.212   3.268   1.593
  341POX    C1B 5887   2.295   3.459   1.712
  341POX    C1C 5888   2.271   3.442   1.862
  341POX    C1D 5889   2.295   3.563   1.954
  341POX    C1E 5890   2.216   3.558   2.085
  341POX    C1F 5891   2.203   3.695   2.153
  341POX    C1G 5892   2.114   3.676   2.276
  341POX    C1H 5893   2.076   3.813   2.334
  341POX    C1I 5894   1.972   3.810   2.446
  341POX    C1J 5895   1.954   3.902   2.541
  341POX    C1K 5896   2.036   4.029   2.565
  341POX    C1L 5897   1.962   4.132   2.652
  341POX    C1M 5898   1.960   4.082   2.797
  341POX    C1N 5899   1.926   4.200   2.889
  341POX    C1O 5900   1.869   4.156   3.024
  341POX    C1P 5901   1.833   4.272   3.118
  341POX    C1Q 5902   1.781   4.220   3.252
  341POX    C1R 5903   1.710   4.334   3.326
  341POX     CZ 5904   2.597   3.132   1.575
  341POX     OZ 5905   2.628   3.039   1.679
  341POX    C2A 5906   2.747   2.980   1.675
  341POX    O2A 5907   2.829   3.006   1.586
  341POX    C2B 5908   2.783   2.894   1.790
  341POX    C2C 5909   2.918   2.947   1.839
  341POX    C2D 5910   2.948   2.883   1.974
  341POX    C2E 5911   3.099   2.880   2.003
  341POX    C2F 5912   3.118   2.796   2.129
  341POX    C2G 5913   3.267   2.786   2.166
  341POX    C2H 5914   3.298   2.678   2.270
  341POX    C2I 5915   3.442   2.627   2.271
  341POX    C2J 5916   3.455   2.510   2.370
  341POX    C2K 5917   3.596   2.453   2.387
  341POX    C2L 5918   3.666   2.499   2.515
  341POX    C2M 5919   3.607   2.432   2.640
  341POX    C2N 5920   3.669   2.492   2.766
  341POX    C2O 5921   3.597   2.441   2.891
  341POX    C2P 5922   3.633   2.539   3.002
  342CHL    CN1 5923   8.240   4.235   2.280
  342CHL    CN2 5924   8.128   4.269   2.080
  342CHL    CN3 5925   8.068   4.090   2.213
  342CHL    NTM 5926   8.186   4.163   2.163
  342CHL     CB 5927   8.276   4.069   2.095
  343PJ2     CA 5928   8.313   3.932   2.151
  343PJ2     OA 5929   8.366   3.940   2.284
  343PJ2      P 5930   8.406   3.795   2.341
  343PJ2     OB 5931   8.463   3.717   2.229
  343PJ2     HB 5932   8.460   3.619   2.245
  343PJ2     OG 5933   8.480   3.830   2.465
  343PJ2     HG 5934   8.467   3.928   2.479
  343PJ2     OD 5935   8.254   3.746   2.356
  344POX     CD 5936   8.189   3.778   2.480
  344POX     CE 5937   8.038   3.762   2.462
  344POX     OE 5938   7.962   3.842   2.553
  344POX    C1A 5939   7.839   3.878   2.515
  344POX    O1A 5940   7.804   3.851   2.401
  344POX    C1B 5941   7.760   3.938   2.625
  344POX    C1C 5942   7.627   3.994   2.575
  344POX    C1D 5943   7.542   4.063   2.682
  344POX    C1E 5944   7.410   4.118   2.627
  344POX    C1F 5945   7.331   4.187   2.739
  344POX    C1G 5946   7.271   4.095   2.844
  344POX    C1H 5947   7.230   4.167   2.972
  344POX    C1I 5948   7.191   4.066   3.080
  344POX    C1J 5949   7.178   4.078   3.212
  344POX    C1K 5950   7.207   4.201   3.299
  344POX    C1L 5951   7.290   4.161   3.421
  344POX    C1M 5952   7.369   4.271   3.493
  344POX    C1N 5953   7.466   4.224   3.602
  344POX    C1O 5954   7.486   4.325   3.715
  344POX    C1P 5955   7.610   4.281   3.792
  344POX    C1Q 5956   7.640   4.380   3.905
  344POX    C1R 5957   7.685   4.521   3.868
  344POX     CZ 5958   8.009   3.612   2.455
  344POX     OZ 5959   8.059   3.522   2.555
  344POX    C2A 5960   8.001   3.404   2.572
  344POX    O2A 5961   7.925   3.370   2.482
  344POX    C2B 5962   8.046   3.318   2.684
  344POX    C2C 5963   8.051   3.171   2.641
  344POX    C2D 5964   8.107   3.079   2.749
  344POX    C2E 5965   8.253   3.101   2.789
  344POX    C2F 5966   8.341   3.038   2.681
  344POX    C2G 5967   8.489   3.042   2.722
  344POX    C2H 5968   8.555   2.948   2.621
  344POX    C2I 5969   8.704   2.926   2.648
  344POX    C2J 5970   8.744   2.886   2.790
  344POX    C2K 5971   8.891   2.842   2.790
  344POX    C2L 5972   8.943   2.798   2.927
  344POX    C2M 5973   9.073   2.724   2.895
  344POX    C2N 5974   9.148   2.677   3.019
  344POX    C2O 5975   9.063   2.563   3.076
  344POX    C2P 5976   9.102   2.492   3.206
  345CHL    CN1 5977   0.176   4.114   1.585
  345CHL    CN2 5978   0.172   4.339   1.672
  345CHL    CN3 5979   0.241   4.297   1.443
  345CHL    NTM 5980   0.153   4.255   1.553
  345CHL     CB 5981   0.018   4.257   1.495
  346PJ2     CA 5982  -0.111   4.259   1.577
  346PJ2     OA 5983  -0.118   4.180   1.696
  346PJ2      P 5984  -0.255   4.211   1.775
  346PJ2     OB 5985  -0.248   4.358   1.791
  346PJ2     HB 5986  -0.155   4.383   1.818
  346PJ2     OG 5987  -0.366   4.131   1.717
  346PJ2     HG 5988  -0.347   4.033   1.719
  346PJ2     OD 5989  -0.233   4.153   1.923
  347POX     CD 5990  -0.156   4.232   2.013
  347POX     CE 5991  -0.151   4.193   2.161
  347POX     OE 5992  -0.063   4.281   2.232
  347POX    C1A 5993  -0.096   4.308   2.358
  347POX    O1A 5994  -0.204   4.271   2.402
  347POX    C1B 5995  -0.007   4.388   2.445
  347POX    C1C 5996   0.020   4.310   2.574
  347POX    C1D 5997   0.093   4.393   2.680
  347POX    C1E 5998   0.242   4.413   2.652
  347POX    C1F 5999   0.310   4.488   2.767
  347POX    C1G 6000   0.460   4.508   2.748
  347POX    C1H 6001   0.517   4.570   2.875
  347POX    C1I 6002   0.450   4.693   2.937
  347POX    C1J 6003   0.467   4.732   3.063
  347POX    C1K 6004   0.575   4.669   3.151
  347POX    C1L 6005   0.712   4.735   3.132
  347POX    C1M 6006   0.810   4.650   3.213
  347POX    C1N 6007   0.942   4.721   3.241
  347POX    C1O 6008   1.042   4.614   3.284
  347POX    C1P 6009   1.030   4.591   3.435
  347POX    C1Q 6010   1.138   4.495   3.486
  347POX    C1R 6011   1.152   4.515   3.637
  347POX     CZ 6012  -0.101   4.048   2.168
  347POX     OZ 6013  -0.068   4.000   2.298
  347POX    C2A 6014   0.033   3.913   2.308
  347POX    O2A 6015   0.111   3.903   2.213
  347POX    C2B 6016   0.047   3.864   2.447
  347POX    C2C 6017   0.144   3.946   2.533
  347POX    C2D 6018   0.105   3.925   2.679
  347POX    C2E 6019  -0.034   3.971   2.725
  347POX    C2F 6020  -0.059   3.959   2.875
  347POX    C2G 6021  -0.195   4.023   2.907
  347POX    C2H 6022  -0.233   4.030   3.055
  347POX    C2I 6023  -0.228   3.886   3.106
  347POX    C2J 6024  -0.207   3.879   3.257
  347POX    C2K 6025  -0.180   3.729   3.274
  347POX    C2L 6026  -0.161   3.689   3.420
  347POX    C2M 6027  -0.087   3.555   3.434
  347POX    C2N 6028  -0.067   3.521   3.582
  347POX    C2O 6029   0.050   3.427   3.610
  347POX    C2P 6030   0.045   3.293   3.536
  348CHL    CN1 6031   8.476   1.851   2.050
  348CHL    CN2 6032   8.293   1.949   1.943
  348CHL    CN3 6033   8.377   1.756   1.843
  348CHL    NTM 6034   8.419   1.876   1.917
  348CHL     CB 6035   8.516   1.956   1.841
  349PJ2     CA 6036   8.662   1.921   1.814
  349PJ2     OA 6037   8.683   1.782   1.793
  349PJ2      P 6038   8.825   1.756   1.720
  349PJ2     OB 6039   8.823   1.615   1.676
  349PJ2     HB 6040   8.822   1.546   1.748
  349PJ2     OG 6041   8.858   1.865   1.626
  349PJ2     HG 6042   8.934   1.836   1.568
  349PJ2     OD 6043   8.933   1.769   1.839
  350POX     CD 6044   8.950   1.661   1.930
  350POX     CE 6045   9.045   1.684   2.048
  350POX     OE 6046   9.054   1.574   2.139
  350POX    C1A 6047   9.138   1.475   2.113
  350POX    O1A 6048   9.202   1.476   2.007
  350POX    C1B 6049   9.140   1.371   2.218
  350POX    C1C 6050   9.038   1.263   2.182
  350POX    C1D 6051   9.071   1.192   2.051
  350POX    C1E 6052   9.174   1.079   2.060
  350POX    C1F 6053   9.225   1.051   1.918
  350POX    C1G 6054   9.305   0.923   1.891
  350POX    C1H 6055   9.438   0.912   1.966
  350POX    C1I 6056   9.492   0.780   1.910
  350POX    C1J 6057   9.563   0.701   1.989
  350POX    C1K 6058   9.592   0.718   2.139
  350POX    C1L 6059   9.608   0.580   2.203
  350POX    C1M 6060   9.616   0.593   2.356
  350POX    C1N 6061   9.603   0.469   2.444
  350POX    C1O 6062   9.664   0.521   2.574
  350POX    C1P 6063   9.656   0.415   2.684
  350POX    C1Q 6064   9.515   0.388   2.735
  350POX    C1R 6065   9.464   0.487   2.840
  350POX     CZ 6066   8.998   1.812   2.118
  350POX     OZ 6067   9.105   1.861   2.200
  350POX    C2A 6068   9.080   1.947   2.298
  350POX    O2A 6069   8.963   1.981   2.313
  350POX    C2B 6070   9.192   2.006   2.375
  350POX    C2C 6071   9.194   1.945   2.516
  350POX    C2D 6072   9.226   1.795   2.513
  350POX    C2E 6073   9.216   1.741   2.656
  350POX    C2F 6074   9.188   1.591   2.657
  350POX    C2G 6075   9.197   1.530   2.797
  350POX    C2H 6076   9.206   1.378   2.800
  350POX    C2I 6077   9.208   1.328   2.945
  350POX    C2J 6078   9.069   1.324   3.010
  350POX    C2K 6079   9.083   1.271   3.153
  350POX    C2L 6080   8.962   1.219   3.230
  350POX    C2M 6081   8.901   1.106   3.147
  350POX    C2N 6082   8.791   1.034   3.225
  350POX    C2O 6083   8.715   0.950   3.123
  350POX    C2P 6084   8.792   0.820   3.097
  351CHL    CN1 6085   1.918   7.341   0.495
  351CHL    CN2 6086   2.127   7.347   0.616
  351CHL    CN3 6087   2.021   7.140   0.567
  351CHL    NTM 6088   1.997   7.280   0.603
  351CHL     CB 6089   1.914   7.299   0.723
  352PJ2     CA 6090   1.941   7.209   0.845
  352PJ2     OA 6091   2.066   7.239   0.907
  352PJ2      P 6092   2.079   7.148   1.040
  352PJ2     OB 6093   2.011   7.017   1.039
  352PJ2     HB 6094   1.912   7.031   1.034
  352PJ2     OG 6095   2.219   7.155   1.087
  352PJ2     HG 6096   2.276   7.211   1.026
  352PJ2     OD 6097   1.993   7.232   1.147
  353POX     CD 6098   2.047   7.351   1.206
  353POX     CE 6099   1.998   7.371   1.350
  353POX     OE 6100   2.050   7.485   1.418
  353POX    C1A 6101   1.987   7.601   1.399
  353POX    O1A 6102   1.872   7.605   1.355
  353POX    C1B 6103   2.047   7.718   1.466
  353POX    C1C 6104   2.051   7.685   1.615
  353POX    C1D 6105   2.110   7.794   1.705
  353POX    C1E 6106   2.079   7.779   1.854
  353POX    C1F 6107   2.127   7.651   1.923
  353POX    C1G 6108   2.078   7.633   2.066
  353POX    C1H 6109   2.166   7.712   2.162
  353POX    C1I 6110   2.134   7.689   2.310
  353POX    C1J 6111   2.218   7.650   2.405
  353POX    C1K 6112   2.364   7.615   2.374
  353POX    C1L 6113   2.462   7.592   2.489
  353POX    C1M 6114   2.457   7.448   2.541
  353POX    C1N 6115   2.581   7.390   2.609
  353POX    C1O 6116   2.625   7.442   2.746
  353POX    C1P 6117   2.733   7.355   2.809
  353POX    C1Q 6118   2.856   7.347   2.718
  353POX    C1R 6119   2.955   7.241   2.766
  353POX     CZ 6120   2.022   7.242   1.428
  353POX     OZ 6121   2.025   7.262   1.570
  353POX    C2A 6122   2.140   7.233   1.629
  353POX    O2A 6123   2.242   7.190   1.575
  353POX    C2B 6124   2.148   7.293   1.764
  353POX    C2C 6125   2.204   7.199   1.870
  353POX    C2D 6126   2.269   7.285   1.978
  353POX    C2E 6127   2.366   7.200   2.061
  353POX    C2F 6128   2.509   7.201   2.007
  353POX    C2G 6129   2.577   7.084   2.078
  353POX    C2H 6130   2.636   7.098   2.219
  353POX    C2I 6131   2.651   6.971   2.303
  353POX    C2J 6132   2.714   7.009   2.436
  353POX    C2K 6133   2.662   6.901   2.532
  353POX    C2L 6134   2.738   6.891   2.664
  353POX    C2M 6135   2.703   6.761   2.736
  353POX    C2N 6136   2.750   6.636   2.660
  353POX    C2O 6137   2.754   6.516   2.755
  353POX    C2P 6138   2.807   6.388   2.692
  354CHL    CN1 6139   2.606   8.468   1.007
  354CHL    CN2 6140   2.607   8.685   1.132
  354CHL    CN3 6141   2.753   8.505   1.178
  354CHL    NTM 6142   2.684   8.576   1.069
  354CHL     CB 6143   2.771   8.650   0.977
  355PJ2     CA 6144   2.871   8.758   1.019
  355PJ2     OA 6145   2.952   8.728   1.132
  355PJ2      P 6146   3.040   8.859   1.162
  355PJ2     OB 6147   3.162   8.862   1.078
  355PJ2     HB 6148   3.196   8.768   1.078
  355PJ2     OG 6149   2.945   8.973   1.165
  355PJ2     HG 6150   2.980   9.048   1.222
  355PJ2     OD 6151   3.092   8.840   1.313
  356POX     CD 6152   3.005   8.868   1.423
  356POX     CE 6153   2.954   8.747   1.503
  356POX     OE 6154   2.831   8.779   1.570
  356POX    C1A 6155   2.717   8.728   1.524
  356POX    O1A 6156   2.721   8.661   1.420
  356POX    C1B 6157   2.609   8.775   1.613
  356POX    C1C 6158   2.501   8.835   1.524
  356POX    C1D 6159   2.382   8.884   1.607
  356POX    C1E 6160   2.392   9.023   1.670
  356POX    C1F 6161   2.278   9.070   1.761
  356POX    C1G 6162   2.138   9.033   1.712
  356POX    C1H 6163   2.023   9.095   1.791
  356POX    C1I 6164   1.894   9.026   1.746
  356POX    C1J 6165   1.804   8.977   1.830
  356POX    C1K 6166   1.822   8.954   1.980
  356POX    C1L 6167   1.732   9.033   2.075
  356POX    C1M 6168   1.737   8.983   2.219
  356POX    C1N 6169   1.653   9.070   2.313
  356POX    C1O 6170   1.677   9.014   2.453
  356POX    C1P 6171   1.809   9.069   2.507
  356POX    C1Q 6172   1.805   9.070   2.660
  356POX    C1R 6173   1.811   8.924   2.704
  356POX     CZ 6174   3.065   8.704   1.599
  356POX     OZ 6175   3.110   8.794   1.700
  356POX    C2A 6176   3.212   8.752   1.774
  356POX    O2A 6177   3.264   8.643   1.756
  356POX    C2B 6178   3.235   8.840   1.890
  356POX    C2C 6179   3.148   8.796   2.008
  356POX    C2D 6180   3.171   8.868   2.141
  356POX    C2E 6181   3.128   8.788   2.264
  356POX    C2F 6182   3.195   8.853   2.385
  356POX    C2G 6183   3.117   8.799   2.505
  356POX    C2H 6184   2.987   8.877   2.526
  356POX    C2I 6185   2.885   8.809   2.618
  356POX    C2J 6186   2.746   8.871   2.603
  356POX    C2K 6187   2.741   9.017   2.649
  356POX    C2L 6188   2.593   9.053   2.663
  356POX    C2M 6189   2.584   9.124   2.799
  356POX    C2N 6190   2.591   9.019   2.910
  356POX    C2O 6191   2.578   9.088   3.045
  356POX    C2P 6192   2.605   8.984   3.154
  357CHL    CN1 6193   2.563   5.183   1.116
  357CHL    CN2 6194   2.456   5.032   1.267
  357CHL    CN3 6195   2.538   4.959   1.053
  357CHL    NTM 6196   2.471   5.069   1.126
  357CHL     CB 6197   2.344   5.101   1.061
  358PJ2     CA 6198   2.244   5.000   1.004
  358PJ2     OA 6199   2.288   4.896   0.916
  358PJ2      P 6200   2.176   4.788   0.877
  358PJ2     OB 6201   2.049   4.856   0.842
  358PJ2     HB 6202   2.053   4.924   0.769
  358PJ2     OG 6203   2.225   4.705   0.765
  358PJ2     HG 6204   2.152   4.656   0.716
  358PJ2     OD 6205   2.162   4.708   1.016
  359POX     CD 6206   2.268   4.628   1.069
  359POX     CE 6207   2.218   4.553   1.193
  359POX     OE 6208   2.333   4.493   1.252
  359POX    C1A 6209   2.382   4.556   1.359
  359POX    O1A 6210   2.347   4.670   1.391
  359POX    C1B 6211   2.495   4.495   1.432
  359POX    C1C 6212   2.440   4.424   1.556
  359POX    C1D 6213   2.564   4.381   1.635
  359POX    C1E 6214   2.544   4.413   1.783
  359POX    C1F 6215   2.681   4.388   1.847
  359POX    C1G 6216   2.686   4.404   1.999
  359POX    C1H 6217   2.812   4.360   2.073
  359POX    C1I 6218   2.909   4.478   2.084
  359POX    C1J 6219   2.970   4.524   2.193
  359POX    C1K 6220   2.985   4.443   2.322
  359POX    C1L 6221   3.121   4.465   2.388
  359POX    C1M 6222   3.121   4.448   2.540
  359POX    C1N 6223   3.012   4.542   2.593
  359POX    C1O 6224   2.977   4.522   2.741
  359POX    C1P 6225   3.109   4.505   2.817
  359POX    C1Q 6226   3.069   4.466   2.960
  359POX    C1R 6227   3.170   4.532   3.055
  359POX     CZ 6228   2.096   4.464   1.167
  359POX     OZ 6229   2.067   4.375   1.275
  359POX    C2A 6230   1.965   4.409   1.353
  359POX    O2A 6231   1.873   4.484   1.319
  359POX    C2B 6232   1.962   4.335   1.481
  359POX    C2C 6233   1.993   4.424   1.601
  359POX    C2D 6234   2.031   4.356   1.732
  359POX    C2E 6235   2.070   4.471   1.826
  359POX    C2F 6236   2.092   4.421   1.969
  359POX    C2G 6237   2.063   4.530   2.073
  359POX    C2H 6238   2.080   4.464   2.209
  359POX    C2I 6239   2.059   4.561   2.325
  359POX    C2J 6240   2.079   4.493   2.461
  359POX    C2K 6241   2.079   4.585   2.583
  359POX    C2L 6242   2.116   4.503   2.707
  359POX    C2M 6243   2.110   4.599   2.826
  359POX    C2N 6244   1.973   4.660   2.858
  359POX    C2O 6245   1.965   4.684   3.009
  359POX    C2P 6246   1.843   4.772   3.034
  360CHL    CN1 6247   7.679   1.887   1.947
  360CHL    CN2 6248   7.661   1.686   2.070
  360CHL    CN3 6249   7.470   1.765   1.952
  360CHL    NTM 6250   7.616   1.754   1.948
  360CHL     CB 6251   7.653   1.683   1.825
  361PJ2     CA 6252   7.738   1.556   1.814
  361PJ2     OA 6253   7.699   1.437   1.884
  361PJ2      P 6254   7.816   1.327   1.876
  361PJ2     OB 6255   7.752   1.194   1.888
  361PJ2     HB 6256   7.781   1.147   1.804
  361PJ2     OG 6257   7.889   1.356   1.751
  361PJ2     HG 6258   7.957   1.428   1.758
  361PJ2     OD 6259   7.905   1.386   1.996
  362POX     CD 6260   7.988   1.291   2.064
  362POX     CE 6261   8.046   1.341   2.197
  362POX     OE 6262   8.129   1.237   2.250
  362POX    C1A 6263   8.235   1.280   2.319
  362POX    O1A 6264   8.254   1.397   2.350
  362POX    C1B 6265   8.320   1.170   2.371
  362POX    C1C 6266   8.279   1.090   2.494
  362POX    C1D 6267   8.390   1.003   2.555
  362POX    C1E 6268   8.331   0.927   2.674
  362POX    C1F 6269   8.426   0.823   2.733
  362POX    C1G 6270   8.356   0.736   2.837
  362POX    C1H 6271   8.459   0.648   2.909
  362POX    C1I 6272   8.380   0.550   2.996
  362POX    C1J 6273   8.377   0.417   2.994
  362POX    C1K 6274   8.456   0.336   2.890
  362POX    C1L 6275   8.415   0.189   2.894
  362POX    C1M 6276   8.488   0.112   3.004
  362POX    C1N 6277   8.492  -0.038   2.976
  362POX    C1O 6278   8.352  -0.099   2.984
  362POX    C1P 6279   8.382  -0.249   2.973
  362POX    C1Q 6280   8.265  -0.336   2.927
  362POX    C1R 6281   8.160  -0.385   3.027
  362POX     CZ 6282   7.929   1.388   2.283
  362POX     OZ 6283   7.963   1.444   2.410
  362POX    C2A 6284   7.959   1.574   2.439
  362POX    O2A 6285   7.927   1.663   2.360
  362POX    C2B 6286   7.992   1.600   2.581
  362POX    C2C 6287   8.114   1.686   2.611
  362POX    C2D 6288   8.220   1.621   2.702
  362POX    C2E 6289   8.267   1.485   2.649
  362POX    C2F 6290   8.366   1.411   2.739
  362POX    C2G 6291   8.306   1.368   2.873
  362POX    C2H 6292   8.413   1.316   2.969
  362POX    C2I 6293   8.373   1.240   3.096
  362POX    C2J 6294   8.474   1.263   3.208
  362POX    C2K 6295   8.446   1.203   3.346
  362POX    C2L 6296   8.548   1.268   3.441
  362POX    C2M 6297   8.565   1.203   3.578
  362POX    C2N 6298   8.613   1.058   3.567
  362POX    C2O 6299   8.562   0.967   3.678
  362POX    C2P 6300   8.608   1.014   3.816
  363CHL    CN1 6301   5.690   0.747   1.478
  363CHL    CN2 6302   5.896   0.621   1.528
  363CHL    CN3 6303   5.712   0.582   1.658
  363CHL    NTM 6304   5.749   0.619   1.521
  363CHL     CB 6305   5.714   0.521   1.417
  364PJ2     CA 6306   5.712   0.370   1.444
  364PJ2     OA 6307   5.834   0.313   1.490
  364PJ2      P 6308   5.792   0.166   1.539
  364PJ2     OB 6309   5.712   0.107   1.429
  364PJ2     HB 6310   5.712   0.008   1.444
  364PJ2     OG 6311   5.927   0.115   1.568
  364PJ2     HG 6312   5.953   0.047   1.499
  364PJ2     OD 6313   5.705   0.186   1.673
  365POX     CD 6314   5.749   0.118   1.791
  365POX     CE 6315   5.860   0.186   1.871
  365POX     OE 6316   5.909   0.116   1.986
  365POX    C1A 6317   6.036   0.109   2.025
  365POX    O1A 6318   6.116   0.147   1.939
  365POX    C1B 6319   6.066   0.015   2.135
  365POX    C1C 6320   6.173   0.082   2.221
  365POX    C1D 6321   6.199   0.001   2.348
  365POX    C1E 6322   6.311   0.060   2.433
  365POX    C1F 6323   6.271   0.192   2.499
  365POX    C1G 6324   6.154   0.179   2.597
  365POX    C1H 6325   6.148   0.312   2.673
  365POX    C1I 6326   6.056   0.311   2.795
  365POX    C1J 6327   6.099   0.371   2.906
  365POX    C1K 6328   6.232   0.444   2.925
  365POX    C1L 6329   6.200   0.559   3.021
  365POX    C1M 6330   6.334   0.616   3.066
  365POX    C1N 6331   6.313   0.752   3.135
  365POX    C1O 6332   6.255   0.862   3.047
  365POX    C1P 6333   6.237   0.988   3.132
  365POX    C1Q 6334   6.362   1.076   3.140
  365POX    C1R 6335   6.349   1.193   3.238
  365POX     CZ 6336   5.802   0.323   1.904
  365POX     OZ 6337   5.893   0.411   1.971
  365POX    C2A 6338   5.865   0.538   1.997
  365POX    O2A 6339   5.772   0.599   1.944
  365POX    C2B 6340   5.959   0.602   2.092
  365POX    C2C 6341   5.914   0.568   2.234
  365POX    C2D 6342   6.004   0.644   2.332
  365POX    C2E 6343   6.153   0.614   2.315
  365POX    C2F 6344   6.254   0.713   2.373
  365POX    C2G 6345   6.211   0.775   2.507
  365POX    C2H 6346   6.316   0.874   2.556
  365POX    C2I 6347   6.280   1.020   2.528
  365POX    C2J 6348   6.193   1.078   2.640
  365POX    C2K 6349   6.161   1.225   2.609
  365POX    C2L 6350   6.108   1.254   2.469
  365POX    C2M 6351   6.082   1.403   2.443
  365POX    C2N 6352   5.958   1.463   2.508
  365POX    C2O 6353   5.828   1.395   2.464
  365POX    C2P 6354   5.711   1.472   2.524
  366CHL    CN1 6355   0.372   3.374   1.970
  366CHL    CN2 6356   0.154   3.258   1.984
  366CHL    CN3 6357   0.353   3.147   1.942
  366CHL    NTM 6358   0.282   3.272   1.913
  366CHL     CB 6359   0.252   3.287   1.770
  367PJ2     CA 6360   0.365   3.301   1.667
  367PJ2     OA 6361   0.438   3.421   1.691
  367PJ2      P 6362   0.587   3.428   1.631
  367PJ2     OB 6363   0.572   3.359   1.501
  367PJ2     HB 6364   0.640   3.386   1.432
  367PJ2     OG 6365   0.660   3.557   1.637
  367PJ2     HG 6366   0.666   3.591   1.731
  367PJ2     OD 6367   0.663   3.318   1.721
  368POX     CD 6368   0.744   3.372   1.825
  368POX     CE 6369   0.790   3.262   1.921
  368POX     OE 6370   0.840   3.321   2.042
  368POX    C1A 6371   0.752   3.348   2.137
  368POX    O1A 6372   0.634   3.323   2.117
  368POX    C1B 6373   0.810   3.411   2.258
  368POX    C1C 6374   0.769   3.341   2.388
  368POX    C1D 6375   0.878   3.357   2.494
  368POX    C1E 6376   0.841   3.308   2.634
  368POX    C1F 6377   0.972   3.324   2.712
  368POX    C1G 6378   0.973   3.259   2.850
  368POX    C1H 6379   0.870   3.326   2.941
  368POX    C1I 6380   0.909   3.273   3.079
  368POX    C1J 6381   0.819   3.280   3.177
  368POX    C1K 6382   0.678   3.338   3.174
  368POX    C1L 6383   0.564   3.240   3.145
  368POX    C1M 6384   0.555   3.135   3.256
  368POX    C1N 6385   0.459   3.024   3.215
  368POX    C1O 6386   0.431   2.912   3.316
  368POX    C1P 6387   0.355   2.964   3.438
  368POX    C1Q 6388   0.315   2.851   3.533
  368POX    C1R 6389   0.238   2.914   3.650
  368POX     CZ 6390   0.892   3.173   1.849
  368POX     OZ 6391   0.953   3.072   1.930
  368POX    C2A 6392   1.044   2.997   1.869
  368POX    O2A 6393   1.061   3.009   1.747
  368POX    C2B 6394   1.101   2.890   1.953
  368POX    C2C 6395   1.233   2.936   2.015
  368POX    C2D 6396   1.304   2.843   2.114
  368POX    C2E 6397   1.417   2.924   2.178
  368POX    C2F 6398   1.465   2.834   2.292
  368POX    C2G 6399   1.564   2.903   2.386
  368POX    C2H 6400   1.651   2.804   2.464
  368POX    C2I 6401   1.776   2.876   2.514
  368POX    C2J 6402   1.856   2.795   2.616
  368POX    C2K 6403   1.802   2.804   2.759
  368POX    C2L 6404   1.821   2.947   2.809
  368POX    C2M 6405   1.766   2.972   2.950
  368POX    C2N 6406   1.800   3.110   3.006
  368POX    C2O 6407   1.775   3.124   3.157
  368POX    C2P 6408   1.639   3.192   3.175
  369CHL    CN1 6409   7.559   1.001   1.443
  369CHL    CN2 6410   7.769   0.919   1.441
  369CHL    CN3 6411   7.682   0.939   1.653
  369CHL    NTM 6412   7.683   1.005   1.522
  369CHL     CB 6413   7.731   1.143   1.534
  370PJ2     CA 6414   7.638   1.264   1.525
  370PJ2     OA 6415   7.527   1.273   1.615
  370PJ2      P 6416   7.433   1.403   1.601
  370PJ2     OB 6417   7.513   1.525   1.582
  370PJ2     HB 6418   7.594   1.517   1.641
  370PJ2     OG 6419   7.334   1.354   1.502
  370PJ2     HG 6420   7.385   1.313   1.425
  370PJ2     OD 6421   7.350   1.425   1.737
  371POX     CD 6422   7.281   1.314   1.795
  371POX     CE 6423   7.342   1.210   1.889
  371POX     OE 6424   7.246   1.117   1.940
  371POX    C1A 6425   7.284   0.992   1.964
  371POX    O1A 6426   7.375   0.945   1.896
  371POX    C1B 6427   7.195   0.922   2.059
  371POX    C1C 6428   7.278   0.846   2.163
  371POX    C1D 6429   7.182   0.769   2.255
  371POX    C1E 6430   7.246   0.689   2.368
  371POX    C1F 6431   7.136   0.611   2.442
  371POX    C1G 6432   7.186   0.492   2.524
  371POX    C1H 6433   7.075   0.409   2.589
  371POX    C1I 6434   7.006   0.325   2.481
  371POX    C1J 6435   7.000   0.193   2.493
  371POX    C1K 6436   7.062   0.112   2.608
  371POX    C1L 6437   7.084  -0.031   2.560
  371POX    C1M 6438   7.159  -0.127   2.653
  371POX    C1N 6439   7.093  -0.146   2.789
  371POX    C1O 6440   7.172  -0.257   2.859
  371POX    C1P 6441   7.082  -0.330   2.958
  371POX    C1Q 6442   7.172  -0.382   3.070
  371POX    C1R 6443   7.090  -0.448   3.182
  371POX     CZ 6444   7.416   1.286   1.999
  371POX     OZ 6445   7.467   1.208   2.108
  371POX    C2A 6446   7.524   1.263   2.215
  371POX    O2A 6447   7.550   1.383   2.211
  371POX    C2B 6448   7.534   1.165   2.326
  371POX    C2C 6449   7.678   1.114   2.322
  371POX    C2D 6450   7.711   1.001   2.419
  371POX    C2E 6451   7.664   0.865   2.366
  371POX    C2F 6452   7.680   0.744   2.458
  371POX    C2G 6453   7.609   0.618   2.406
  371POX    C2H 6454   7.638   0.509   2.509
  371POX    C2I 6455   7.550   0.384   2.495
  371POX    C2J 6456   7.571   0.268   2.593
  371POX    C2K 6457   7.537   0.319   2.733
  371POX    C2L 6458   7.475   0.212   2.822
  371POX    C2M 6459   7.513   0.237   2.968
  371POX    C2N 6460   7.433   0.350   3.031
  371POX    C2O 6461   7.281   0.333   3.036
  371POX    C2P 6462   7.225   0.472   3.064
  372CHL    CN1 6463   1.098   4.336   1.532
  372CHL    CN2 6464   0.888   4.259   1.439
  372CHL    CN3 6465   1.089   4.263   1.305
  372CHL    NTM 6466   1.014   4.331   1.412
  372CHL     CB 6467   0.982   4.467   1.367
  373PJ2     CA 6468   0.901   4.571   1.444
  373PJ2     OA 6469   0.782   4.546   1.520
  373PJ2      P 6470   0.683   4.672   1.537
  373PJ2     OB 6471   0.707   4.746   1.412
  373PJ2     HB 6472   0.631   4.806   1.386
  373PJ2     OG 6473   0.546   4.620   1.560
  373PJ2     HG 6474   0.477   4.686   1.531
  373PJ2     OD 6475   0.743   4.757   1.660
  374POX     CD 6476   0.721   4.689   1.784
  374POX     CE 6477   0.808   4.738   1.901
  374POX     OE 6478   0.803   4.645   2.010
  374POX    C1A 6479   0.881   4.537   2.007
  374POX    O1A 6480   0.958   4.516   1.913
  374POX    C1B 6481   0.871   4.463   2.134
  374POX    C1C 6482   0.758   4.360   2.134
  374POX    C1D 6483   0.777   4.257   2.246
  374POX    C1E 6484   0.787   4.321   2.385
  374POX    C1F 6485   0.764   4.227   2.503
  374POX    C1G 6486   0.614   4.228   2.530
  374POX    C1H 6487   0.571   4.134   2.643
  374POX    C1I 6488   0.647   4.133   2.775
  374POX    C1J 6489   0.602   4.105   2.897
  374POX    C1K 6490   0.452   4.093   2.924
  374POX    C1L 6491   0.400   4.205   3.014
  374POX    C1M 6492   0.247   4.196   3.019
  374POX    C1N 6493   0.163   4.287   3.109
  374POX    C1O 6494   0.183   4.263   3.259
  374POX    C1P 6495   0.104   4.137   3.297
  374POX    C1Q 6496   0.122   4.115   3.447
  374POX    C1R 6497   0.104   3.974   3.504
  374POX     CZ 6498   0.783   4.886   1.929
  374POX     OZ 6499   0.831   4.939   2.053
  374POX    C2A 6500   0.836   5.072   2.058
  374POX    O2A 6501   0.830   5.137   1.954
  374POX    C2B 6502   0.887   5.115   2.190
  374POX    C2C 6503   0.825   5.244   2.245
  374POX    C2D 6504   0.897   5.290   2.371
  374POX    C2E 6505   0.810   5.399   2.433
  374POX    C2F 6506   0.865   5.426   2.574
  374POX    C2G 6507   0.798   5.549   2.636
  374POX    C2H 6508   0.853   5.585   2.774
  374POX    C2I 6509   0.795   5.706   2.847
  374POX    C2J 6510   0.665   5.687   2.925
  374POX    C2K 6511   0.663   5.573   3.028
  374POX    C2L 6512   0.540   5.599   3.115
  374POX    C2M 6513   0.524   5.488   3.219
  374POX    C2N 6514   0.649   5.461   3.303
  374POX    C2O 6515   0.694   5.584   3.382
  374POX    C2P 6516   0.829   5.567   3.451
  375CHL    CN1 6517   4.882   7.380   1.000
  375CHL    CN2 6518   4.715   7.340   0.839
  375CHL    CN3 6519   4.785   7.565   0.869
  375CHL    NTM 6520   4.762   7.438   0.938
  375CHL     CB 6521   4.666   7.457   1.048
  376PJ2     CA 6522   4.685   7.551   1.167
  376PJ2     OA 6523   4.811   7.542   1.235
  376PJ2      P 6524   4.872   7.678   1.298
  376PJ2     OB 6525   5.011   7.634   1.323
  376PJ2     HB 6526   5.050   7.570   1.257
  376PJ2     OG 6527   4.827   7.785   1.206
  376PJ2     HG 6528   4.801   7.743   1.119
  376PJ2     OD 6529   4.795   7.688   1.439
  377POX     CD 6530   4.825   7.803   1.520
  377POX     CE 6531   4.760   7.940   1.504
  377POX     OE 6532   4.823   8.028   1.597
  377POX    C1A 6533   4.815   8.160   1.583
  377POX    O1A 6534   4.790   8.220   1.478
  377POX    C1B 6535   4.852   8.236   1.704
  377POX    C1C 6536   4.724   8.272   1.780
  377POX    C1D 6537   4.748   8.329   1.920
  377POX    C1E 6538   4.803   8.221   2.013
  377POX    C1F 6539   4.840   8.265   2.155
  377POX    C1G 6540   4.867   8.144   2.244
  377POX    C1H 6541   4.888   8.171   2.393
  377POX    C1I 6542   4.878   8.038   2.469
  377POX    C1J 6543   4.888   8.035   2.602
  377POX    C1K 6544   4.916   8.164   2.680
  377POX    C1L 6545   5.027   8.152   2.785
  377POX    C1M 6546   4.957   8.067   2.890
  377POX    C1N 6547   5.030   8.046   3.024
  377POX    C1O 6548   5.090   8.175   3.080
  377POX    C1P 6549   5.191   8.182   3.195
  377POX    C1Q 6550   5.323   8.128   3.141
  377POX    C1R 6551   5.430   8.136   3.249
  377POX     CZ 6552   4.607   7.927   1.505
  377POX     OZ 6553   4.551   7.873   1.625
  377POX    C2A 6554   4.476   7.955   1.698
  377POX    O2A 6555   4.464   8.074   1.670
  377POX    C2B 6556   4.415   7.890   1.816
  377POX    C2C 6557   4.506   7.881   1.939
  377POX    C2D 6558   4.430   7.844   2.067
  377POX    C2E 6559   4.516   7.879   2.188
  377POX    C2F 6560   4.449   7.841   2.321
  377POX    C2G 6561   4.547   7.849   2.439
  377POX    C2H 6562   4.501   7.778   2.566
  377POX    C2I 6563   4.606   7.768   2.676
  377POX    C2J 6564   4.580   7.669   2.790
  377POX    C2K 6565   4.697   7.691   2.886
  377POX    C2L 6566   4.673   7.603   3.009
  377POX    C2M 6567   4.786   7.613   3.112
  377POX    C2N 6568   4.795   7.751   3.178
  377POX    C2O 6569   4.689   7.768   3.287
  377POX    C2P 6570   4.693   7.659   3.395
  378CHL    CN1 6571   2.817   6.997   1.419
  378CHL    CN2 6572   2.675   6.874   1.278
  378CHL    CN3 6573   2.809   6.756   1.444
  378CHL    NTM 6574   2.803   6.868   1.350
  378CHL     CB 6575   2.899   6.866   1.238
  379PJ2     CA 6576   3.046   6.895   1.267
  379PJ2     OA 6577   3.091   7.020   1.320
  379PJ2      P 6578   3.240   6.998   1.376
  379PJ2     OB 6579   3.292   6.860   1.378
  379PJ2     HB 6580   3.308   6.814   1.291
  379PJ2     OG 6581   3.321   7.100   1.305
  379PJ2     HG 6582   3.252   7.153   1.256
  379PJ2     OD 6583   3.203   7.045   1.526
  380POX     CD 6584   3.184   7.186   1.540
  380POX     CE 6585   3.161   7.262   1.671
  380POX     OE 6586   3.099   7.389   1.648
  380POX    C1A 6587   3.000   7.425   1.729
  380POX    O1A 6588   2.944   7.341   1.798
  380POX    C1B 6589   2.949   7.563   1.709
  380POX    C1C 6590   3.010   7.668   1.802
  380POX    C1D 6591   3.006   7.806   1.737
  380POX    C1E 6592   3.039   7.922   1.831
  380POX    C1F 6593   2.945   7.927   1.952
  380POX    C1G 6594   3.010   8.016   2.058
  380POX    C1H 6595   3.007   7.938   2.190
  380POX    C1I 6596   3.063   8.026   2.301
  380POX    C1J 6597   3.123   7.977   2.409
  380POX    C1K 6598   3.177   7.836   2.433
  380POX    C1L 6599   3.165   7.798   2.580
  380POX    C1M 6600   3.200   7.649   2.580
  380POX    C1N 6601   3.208   7.572   2.712
  380POX    C1O 6602   3.264   7.431   2.691
  380POX    C1P 6603   3.391   7.392   2.767
  380POX    C1Q 6604   3.512   7.486   2.763
  380POX    C1R 6605   3.589   7.459   2.634
  380POX     CZ 6606   3.289   7.273   1.754
  380POX     OZ 6607   3.348   7.157   1.811
  380POX    C2A 6608   3.458   7.097   1.765
  380POX    O2A 6609   3.537   7.165   1.699
  380POX    C2B 6610   3.475   6.956   1.806
  380POX    C2C 6611   3.504   6.951   1.956
  380POX    C2D 6612   3.516   6.806   2.005
  380POX    C2E 6613   3.506   6.802   2.158
  380POX    C2F 6614   3.576   6.669   2.190
  380POX    C2G 6615   3.584   6.626   2.337
  380POX    C2H 6616   3.676   6.505   2.351
  380POX    C2I 6617   3.673   6.455   2.495
  380POX    C2J 6618   3.723   6.553   2.602
  380POX    C2K 6619   3.700   6.481   2.735
  380POX    C2L 6620   3.693   6.581   2.850
  380POX    C2M 6621   3.704   6.517   2.988
  380POX    C2N 6622   3.657   6.606   3.104
  380POX    C2O 6623   3.731   6.740   3.116
  380POX    C2P 6624   3.765   6.794   3.255
  381CHL    CN1 6625   2.077   3.244   0.951
  381CHL    CN2 6626   2.122   3.438   0.811
  381CHL    CN3 6627   2.094   3.443   1.059
  381CHL    NTM 6628   2.052   3.387   0.929
  381CHL     CB 6629   1.907   3.408   0.925
  382PJ2     CA 6630   1.840   3.541   0.891
  382PJ2     OA 6631   1.902   3.648   0.962
  382PJ2      P 6632   1.853   3.793   0.910
  382PJ2     OB 6633   1.976   3.864   0.869
  382PJ2     HB 6634   2.004   3.836   0.777
  382PJ2     OG 6635   1.744   3.780   0.810
  382PJ2     HG 6636   1.718   3.683   0.806
  382PJ2     OD 6637   1.789   3.856   1.043
  383POX     CD 6638   1.871   3.863   1.159
  383POX     CE 6639   1.842   3.983   1.250
  383POX     OE 6640   1.934   3.978   1.360
  383POX    C1A 6641   2.059   4.021   1.342
  383POX    O1A 6642   2.078   4.089   1.241
  383POX    C1B 6643   2.147   3.976   1.451
  383POX    C1C 6644   2.266   4.069   1.473
  383POX    C1D 6645   2.349   4.029   1.595
  383POX    C1E 6646   2.268   4.032   1.724
  383POX    C1F 6647   2.364   4.026   1.843
  383POX    C1G 6648   2.285   4.065   1.968
  383POX    C1H 6649   2.372   4.064   2.094
  383POX    C1I 6650   2.297   4.113   2.219
  383POX    C1J 6651   2.350   4.183   2.319
  383POX    C1K 6652   2.498   4.219   2.321
  383POX    C1L 6653   2.532   4.347   2.398
  383POX    C1M 6654   2.462   4.466   2.332
  383POX    C1N 6655   2.532   4.596   2.371
  383POX    C1O 6656   2.473   4.710   2.287
  383POX    C1P 6657   2.582   4.746   2.186
  383POX    C1Q 6658   2.526   4.840   2.079
  383POX    C1R 6659   2.438   4.768   1.976
  383POX     CZ 6660   1.692   3.987   1.281
  383POX     OZ 6661   1.651   4.110   1.342
  383POX    C2A 6662   1.521   4.117   1.371
  383POX    O2A 6663   1.443   4.025   1.346
  383POX    C2B 6664   1.498   4.228   1.466
  383POX    C2C 6665   1.508   4.189   1.614
  383POX    C2D 6666   1.380   4.115   1.653
  383POX    C2E 6667   1.397   4.058   1.794
  383POX    C2F 6668   1.364   4.168   1.896
  383POX    C2G 6669   1.359   4.115   2.039
  383POX    C2H 6670   1.305   4.223   2.133
  383POX    C2I 6671   1.281   4.166   2.273
  383POX    C2J 6672   1.229   4.270   2.372
  383POX    C2K 6673   1.222   4.204   2.510
  383POX    C2L 6674   1.171   4.300   2.617
  383POX    C2M 6675   1.094   4.237   2.733
  383POX    C2N 6676   1.072   4.324   2.857
  383POX    C2O 6677   0.995   4.247   2.964
  383POX    C2P 6678   1.020   4.300   3.106
  384CHL    CN1 6679   7.751   2.109   1.581
  384CHL    CN2 6680   7.944   2.193   1.443
  384CHL    CN3 6681   7.719   2.208   1.378
  384CHL    NTM 6682   7.808   2.213   1.494
  384CHL     CB 6683   7.825   2.349   1.548
  385PJ2     CA 6684   7.720   2.399   1.646
  385PJ2     OA 6685   7.582   2.377   1.614
  385PJ2      P 6686   7.485   2.486   1.683
  385PJ2     OB 6687   7.550   2.612   1.639
  385PJ2     HB 6688   7.495   2.690   1.667
  385PJ2     OG 6689   7.353   2.448   1.628
  385PJ2     HG 6690   7.294   2.525   1.649
  385PJ2     OD 6691   7.510   2.454   1.839
  386POX     CD 6692   7.403   2.386   1.905
  386POX     CE 6693   7.432   2.334   2.046
  386POX     OE 6694   7.321   2.259   2.096
  386POX    C1A 6695   7.348   2.147   2.162
  386POX    O1A 6696   7.452   2.083   2.175
  386POX    C1B 6697   7.222   2.086   2.212
  386POX    C1C 6698   7.174   2.166   2.333
  386POX    C1D 6699   7.238   2.145   2.470
  386POX    C1E 6700   7.181   2.233   2.581
  386POX    C1F 6701   7.274   2.204   2.700
  386POX    C1G 6702   7.249   2.299   2.817
  386POX    C1H 6703   7.357   2.282   2.924
  386POX    C1I 6704   7.318   2.341   3.060
  386POX    C1J 6705   7.352   2.308   3.185
  386POX    C1K 6706   7.432   2.186   3.230
  386POX    C1L 6707   7.450   2.185   3.382
  386POX    C1M 6708   7.537   2.062   3.411
  386POX    C1N 6709   7.598   2.054   3.551
  386POX    C1O 6710   7.661   1.915   3.546
  386POX    C1P 6711   7.750   1.875   3.664
  386POX    C1Q 6712   7.805   1.735   3.635
  386POX    C1R 6713   7.901   1.686   3.743
  386POX     CZ 6714   7.452   2.456   2.135
  386POX     OZ 6715   7.495   2.424   2.268
  386POX    C2A 6716   7.480   2.520   2.359
  386POX    O2A 6717   7.428   2.627   2.327
  386POX    C2B 6718   7.511   2.490   2.500
  386POX    C2C 6719   7.551   2.614   2.581
  386POX    C2D 6720   7.629   2.567   2.704
  386POX    C2E 6721   7.702   2.675   2.783
  386POX    C2F 6722   7.755   2.634   2.920
  386POX    C2G 6723   7.660   2.539   2.994
  386POX    C2H 6724   7.725   2.460   3.108
  386POX    C2I 6725   7.844   2.376   3.063
  386POX    C2J 6726   7.924   2.351   3.192
  386POX    C2K 6727   8.035   2.250   3.163
  386POX    C2L 6728   8.110   2.236   3.296
  386POX    C2M 6729   8.062   2.114   3.375
  386POX    C2N 6730   8.148   2.089   3.499
  386POX    C2O 6731   8.090   1.972   3.577
  386POX    C2P 6732   8.150   1.952   3.716
  387CHL    CN1 6733   0.732   1.569   1.368
  387CHL    CN2 6734   0.670   1.366   1.474
  387CHL    CN3 6735   0.503   1.509   1.404
  387CHL    NTM 6736   0.635   1.459   1.365
  387CHL     CB 6737   0.648   1.386   1.238
  388PJ2     CA 6738   0.531   1.309   1.177
  388PJ2     OA 6739   0.482   1.203   1.260
  388PJ2      P 6740   0.377   1.124   1.166
  388PJ2     OB 6741   0.256   1.204   1.136
  388PJ2     HB 6742   0.283   1.297   1.109
  388PJ2     OG 6743   0.471   1.085   1.058
  388PJ2     HG 6744   0.427   1.073   0.969
  388PJ2     OD 6745   0.334   0.997   1.255
  389POX     CD 6746   0.304   1.041   1.387
  389POX     CE 6747   0.279   0.938   1.498
  389POX     OE 6748   0.235   1.007   1.616
  389POX    C1A 6749   0.104   1.030   1.627
  389POX    O1A 6750   0.028   1.029   1.530
  389POX    C1B 6751   0.067   1.065   1.766
  389POX    C1C 6752   0.002   0.938   1.820
  389POX    C1D 6753  -0.020   0.948   1.971
  389POX    C1E 6754  -0.048   0.813   2.037
  389POX    C1F 6755  -0.076   0.852   2.182
  389POX    C1G 6756  -0.058   0.732   2.275
  389POX    C1H 6757  -0.131   0.762   2.406
  389POX    C1I 6758  -0.060   0.690   2.521
  389POX    C1J 6759  -0.077   0.564   2.561
  389POX    C1K 6760  -0.181   0.471   2.499
  389POX    C1L 6761  -0.159   0.331   2.557
  389POX    C1M 6762  -0.267   0.225   2.537
  389POX    C1N 6763  -0.217   0.081   2.548
  389POX    C1O 6764  -0.334  -0.018   2.550
  389POX    C1P 6765  -0.410  -0.023   2.418
  389POX    C1Q 6766  -0.491  -0.152   2.395
  389POX    C1R 6767  -0.600  -0.163   2.501
  389POX     CZ 6768   0.394   0.838   1.504
  389POX     OZ 6769   0.359   0.723   1.581
  389POX    C2A 6770   0.424   0.607   1.581
  389POX    O2A 6771   0.494   0.572   1.486
  389POX    C2B 6772   0.369   0.524   1.690
  389POX    C2C 6773   0.439   0.559   1.821
  389POX    C2D 6774   0.369   0.493   1.940
  389POX    C2E 6775   0.415   0.548   2.075
  389POX    C2F 6776   0.330   0.673   2.100
  389POX    C2G 6777   0.381   0.752   2.221
  389POX    C2H 6778   0.390   0.671   2.350
  389POX    C2I 6779   0.445   0.739   2.475
  389POX    C2J 6780   0.356   0.859   2.508
  389POX    C2K 6781   0.378   1.003   2.462
  389POX    C2L 6782   0.285   1.093   2.543
  389POX    C2M 6783   0.137   1.060   2.525
  389POX    C2N 6784   0.040   1.158   2.591
  389POX    C2O 6785   0.049   1.176   2.743
  389POX    C2P 6786  -0.034   1.290   2.802
  390CHL    CN1 6787   7.443   6.867   0.630
  390CHL    CN2 6788   7.548   7.069   0.636
  390CHL    CN3 6789   7.687   6.880   0.604
  390CHL    NTM 6790   7.568   6.929   0.675
  390CHL     CB 6791   7.578   6.926   0.821
  391PJ2     CA 6792   7.575   6.790   0.893
  391PJ2     OA 6793   7.448   6.725   0.894
  391PJ2      P 6794   7.452   6.566   0.917
  391PJ2     OB 6795   7.312   6.524   0.891
  391PJ2     HB 6796   7.258   6.578   0.956
  391PJ2     OG 6797   7.560   6.531   0.823
  391PJ2     HG 6798   7.608   6.614   0.797
  391PJ2     OD 6799   7.511   6.535   1.063
  392POX     CD 6800   7.428   6.563   1.177
  392POX     CE 6801   7.476   6.556   1.322
  392POX     OE 6802   7.357   6.565   1.401
  392POX    C1A 6803   7.310   6.449   1.446
  392POX    O1A 6804   7.381   6.351   1.425
  392POX    C1B 6805   7.179   6.442   1.514
  392POX    C1C 6806   7.175   6.449   1.667
  392POX    C1D 6807   7.035   6.416   1.719
  392POX    C1E 6808   7.038   6.416   1.872
  392POX    C1F 6809   6.902   6.368   1.922
  392POX    C1G 6810   6.901   6.364   2.075
  392POX    C1H 6811   6.770   6.299   2.121
  392POX    C1I 6812   6.649   6.389   2.098
  392POX    C1J 6813   6.552   6.411   2.186
  392POX    C1K 6814   6.542   6.336   2.319
  392POX    C1L 6815   6.401   6.319   2.378
  392POX    C1M 6816   6.395   6.218   2.492
  392POX    C1N 6817   6.259   6.219   2.563
  392POX    C1O 6818   6.239   6.090   2.643
  392POX    C1P 6819   6.327   6.086   2.768
  392POX    C1Q 6820   6.278   5.983   2.869
  392POX    C1R 6821   6.390   5.947   2.967
  392POX     CZ 6822   7.578   6.667   1.345
  392POX     OZ 6823   7.655   6.678   1.466
  392POX    C2A 6824   7.777   6.626   1.478
  392POX    O2A 6825   7.832   6.542   1.407
  392POX    C2B 6826   7.817   6.659   1.616
  392POX    C2C 6827   7.968   6.684   1.609
  392POX    C2D 6828   8.031   6.691   1.749
  392POX    C2E 6829   8.013   6.560   1.826
  392POX    C2F 6830   8.075   6.587   1.963
  392POX    C2G 6831   8.057   6.471   2.062
  392POX    C2H 6832   8.098   6.514   2.203
  392POX    C2I 6833   8.030   6.428   2.310
  392POX    C2J 6834   8.074   6.470   2.450
  392POX    C2K 6835   8.014   6.380   2.559
  392POX    C2L 6836   8.087   6.382   2.693
  392POX    C2M 6837   8.011   6.302   2.799
  392POX    C2N 6838   8.091   6.284   2.928
  392POX    C2O 6839   8.019   6.187   3.021
  392POX    C2P 6840   8.100   6.166   3.149
  393CHL    CN1 6841   6.220   6.221   1.465
  393CHL    CN2 6842   6.354   6.354   1.338
  393CHL    CN3 6843   6.259   6.466   1.525
  393CHL    NTM 6844   6.235   6.361   1.425
  393CHL     CB 6845   6.124   6.394   1.335
  394PJ2     CA 6846   5.983   6.420   1.389
  394PJ2     OA 6847   5.927   6.314   1.466
  394PJ2      P 6848   5.770   6.331   1.499
  394PJ2     OB 6849   5.705   6.413   1.395
  394PJ2     HB 6850   5.608   6.391   1.399
  394PJ2     OG 6851   5.719   6.196   1.531
  394PJ2     HG 6852   5.758   6.121   1.477
  394PJ2     OD 6853   5.765   6.423   1.631
  395POX     CD 6854   5.751   6.362   1.760
  395POX     CE 6855   5.794   6.454   1.874
  395POX     OE 6856   5.760   6.393   1.999
  395POX    C1A 6857   5.860   6.381   2.086
  395POX    O1A 6858   5.973   6.407   2.046
  395POX    C1B 6859   5.824   6.317   2.215
  395POX    C1C 6860   5.685   6.341   2.276
  395POX    C1D 6861   5.682   6.303   2.424
  395POX    C1E 6862   5.795   6.358   2.512
  395POX    C1F 6863   5.781   6.293   2.650
  395POX    C1G 6864   5.895   6.329   2.745
  395POX    C1H 6865   5.862   6.276   2.885
  395POX    C1I 6866   5.973   6.315   2.983
  395POX    C1J 6867   6.037   6.234   3.067
  395POX    C1K 6868   5.992   6.090   3.094
  395POX    C1L 6869   6.046   6.037   3.227
  395POX    C1M 6870   5.990   5.897   3.254
  395POX    C1N 6871   5.843   5.897   3.296
  395POX    C1O 6872   5.816   5.882   3.446
  395POX    C1P 6873   5.885   5.757   3.502
  395POX    C1Q 6874   5.808   5.694   3.618
  395POX    C1R 6875   5.857   5.552   3.649
  395POX     CZ 6876   5.727   6.588   1.844
  395POX     OZ 6877   5.744   6.688   1.946
  395POX    C2A 6878   5.666   6.796   1.942
  395POX    O2A 6879   5.586   6.805   1.849
  395POX    C2B 6880   5.708   6.901   2.037
  395POX    C2C 6881   5.611   6.913   2.155
  395POX    C2D 6882   5.665   6.818   2.262
  395POX    C2E 6883   5.553   6.787   2.361
  395POX    C2F 6884   5.586   6.702   2.483
  395POX    C2G 6885   5.459   6.625   2.523
  395POX    C2H 6886   5.487   6.540   2.646
  395POX    C2I 6887   5.360   6.504   2.724
  395POX    C2J 6888   5.379   6.477   2.873
  395POX    C2K 6889   5.372   6.607   2.953
  395POX    C2L 6890   5.374   6.604   3.106
  395POX    C2M 6891   5.269   6.512   3.169
  395POX    C2N 6892   5.300   6.510   3.319
  395POX    C2O 6893   5.220   6.420   3.413
  395POX    C2P 6894   5.279   6.435   3.553
  396CHL    CN1 6895   0.636   8.316   0.825
  396CHL    CN2 6896   0.734   8.179   0.997
  396CHL    CN3 6897   0.507   8.257   1.016
  396CHL    NTM 6898   0.611   8.210   0.923
  396CHL     CB 6899   0.562   8.095   0.845
  397PJ2     CA 6900   0.468   7.988   0.902
  397PJ2     OA 6901   0.516   7.874   0.974
  397PJ2      P 6902   0.402   7.786   1.045
  397PJ2     OB 6903   0.311   7.767   0.930
  397PJ2     HB 6904   0.243   7.702   0.964
  397PJ2     OG 6905   0.480   7.675   1.107
  397PJ2     HG 6906   0.438   7.588   1.081
  397PJ2     OD 6907   0.352   7.892   1.155
  398POX     CD 6908   0.430   7.901   1.275
  398POX     CE 6909   0.416   8.025   1.363
  398POX     OE 6910   0.523   8.052   1.454
  398POX    C1A 6911   0.643   8.095   1.416
  398POX    O1A 6912   0.665   8.150   1.308
  398POX    C1B 6913   0.734   8.088   1.532
  398POX    C1C 6914   0.859   8.175   1.518
  398POX    C1D 6915   0.928   8.177   1.654
  398POX    C1E 6916   1.061   8.254   1.649
  398POX    C1F 6917   1.150   8.205   1.763
  398POX    C1G 6918   1.117   8.258   1.903
  398POX    C1H 6919   1.206   8.203   2.015
  398POX    C1I 6920   1.149   8.239   2.152
  398POX    C1J 6921   1.221   8.232   2.264
  398POX    C1K 6922   1.371   8.203   2.270
  398POX    C1L 6923   1.438   8.260   2.394
  398POX    C1M 6924   1.402   8.194   2.527
  398POX    C1N 6925   1.499   8.247   2.633
  398POX    C1O 6926   1.442   8.211   2.770
  398POX    C1P 6927   1.549   8.245   2.874
  398POX    C1Q 6928   1.492   8.269   3.015
  398POX    C1R 6929   1.596   8.265   3.127
  398POX     CZ 6930   0.276   8.022   1.425
  398POX     OZ 6931   0.254   7.915   1.517
  398POX    C2A 6932   0.132   7.913   1.570
  398POX    O2A 6933   0.042   7.997   1.569
  398POX    C2B 6934   0.130   7.795   1.660
  398POX    C2C 6935   0.227   7.796   1.778
  398POX    C2D 6936   0.202   7.678   1.872
  398POX    C2E 6937   0.302   7.686   1.988
  398POX    C2F 6938   0.251   7.601   2.105
  398POX    C2G 6939   0.354   7.610   2.217
  398POX    C2H 6940   0.325   7.509   2.329
  398POX    C2I 6941   0.404   7.547   2.454
  398POX    C2J 6942   0.372   7.456   2.572
  398POX    C2K 6943   0.489   7.468   2.671
  398POX    C2L 6944   0.455   7.367   2.780
  398POX    C2M 6945   0.568   7.269   2.809
  398POX    C2N 6946   0.534   7.154   2.904
  398POX    C2O 6947   0.410   7.076   2.857
  398POX    C2P 6948   0.397   6.957   2.952
  399CHL    CN1 6949   6.210   1.714   1.150
  399CHL    CN2 6950   6.062   1.742   1.326
  399CHL    CN3 6951   6.243   1.900   1.308
  399CHL    NTM 6952   6.203   1.760   1.289
  399CHL     CB 6953   6.278   1.685   1.392
  400PJ2     CA 6954   6.262   1.535   1.416
  400PJ2     OA 6955   6.136   1.477   1.449
  400PJ2      P 6956   6.150   1.320   1.482
  400PJ2     OB 6957   6.274   1.266   1.423
  400PJ2     HB 6958   6.354   1.305   1.469
  400PJ2     OG 6959   6.023   1.247   1.460
  400PJ2     HG 6960   5.956   1.305   1.507
  400PJ2     OD 6961   6.183   1.322   1.640
  401POX     CD 6962   6.065   1.320   1.721
  401POX     CE 6963   6.085   1.358   1.868
  401POX     OE 6964   5.969   1.322   1.944
  401POX    C1A 6965   5.955   1.218   2.027
  401POX    O1A 6966   6.043   1.135   2.043
  401POX    C1B 6967   5.823   1.224   2.093
  401POX    C1C 6968   5.732   1.108   2.054
  401POX    C1D 6969   5.747   1.001   2.163
  401POX    C1E 6970   5.648   0.884   2.157
  401POX    C1F 6971   5.651   0.807   2.288
  401POX    C1G 6972   5.590   0.886   2.404
  401POX    C1H 6973   5.618   0.810   2.534
  401POX    C1I 6974   5.764   0.809   2.579
  401POX    C1J 6975   5.816   0.842   2.697
  401POX    C1K 6976   5.743   0.893   2.822
  401POX    C1L 6977   5.813   0.850   2.952
  401POX    C1M 6978   5.775   0.952   3.059
  401POX    C1N 6979   5.649   0.914   3.136
  401POX    C1O 6980   5.621   1.029   3.233
  401POX    C1P 6981   5.489   1.005   3.307
  401POX    C1Q 6982   5.495   0.871   3.380
  401POX    C1R 6983   5.385   0.856   3.485
  401POX     CZ 6984   6.118   1.507   1.877
  401POX     OZ 6985   6.183   1.549   1.996
  401POX    C2A 6986   6.167   1.674   2.039
  401POX    O2A 6987   6.179   1.766   1.958
  401POX    C2B 6988   6.179   1.696   2.185
  401POX    C2C 6989   6.298   1.779   2.233
  401POX    C2D 6990   6.305   1.760   2.384
  401POX    C2E 6991   6.427   1.839   2.433
  401POX    C2F 6992   6.429   1.878   2.581
  401POX    C2G 6993   6.444   1.757   2.674
  401POX    C2H 6994   6.469   1.811   2.814
  401POX    C2I 6995   6.510   1.694   2.903
  401POX    C2J 6996   6.658   1.670   2.874
  401POX    C2K 6997   6.746   1.774   2.944
  401POX    C2L 6998   6.895   1.771   2.906
  401POX    C2M 6999   6.969   1.888   2.971
  401POX    C2N 7000   7.119   1.890   2.944
  401POX    C2O 7001   7.183   1.773   3.019
  401POX    C2P 7002   7.327   1.809   3.057
  402CHL    CN1 7003   8.851   2.586   2.186
  402CHL    CN2 7004   8.665   2.645   2.320
  402CHL    CN3 7005   8.786   2.810   2.209
  402CHL    NTM 7006   8.734   2.674   2.194
  402CHL     CB 7007   8.646   2.667   2.076
  403PJ2     CA 7008   8.601   2.531   2.022
  403PJ2     OA 7009   8.526   2.452   2.114
  403PJ2      P 7010   8.467   2.318   2.047
  403PJ2     OB 7011   8.337   2.367   1.994
  403PJ2     HB 7012   8.354   2.450   1.941
  403PJ2     OG 7013   8.568   2.262   1.955
  403PJ2     HG 7014   8.568   2.163   1.941
  403PJ2     OD 7015   8.446   2.218   2.171
  404POX     CD 7016   8.331   2.254   2.248
  404POX     CE 7017   8.364   2.246   2.397
  404POX     OE 7018   8.251   2.241   2.484
  404POX    C1A 7019   8.189   2.126   2.509
  404POX    O1A 7020   8.218   2.027   2.442
  404POX    C1B 7021   8.107   2.137   2.632
  404POX    C1C 7022   8.192   2.147   2.760
  404POX    C1D 7023   8.291   2.031   2.766
  404POX    C1E 7024   8.424   2.055   2.835
  404POX    C1F 7025   8.398   2.098   2.980
  404POX    C1G 7026   8.515   2.148   3.066
  404POX    C1H 7027   8.637   2.057   3.076
  404POX    C1I 7028   8.747   2.120   3.162
  404POX    C1J 7029   8.868   2.154   3.119
  404POX    C1K 7030   8.923   2.134   2.978
  404POX    C1L 7031   9.074   2.110   2.977
  404POX    C1M 7032   9.137   2.124   2.838
  404POX    C1N 7033   9.143   2.275   2.815
  404POX    C1O 7034   9.208   2.309   2.680
  404POX    C1P 7035   9.180   2.448   2.623
  404POX    C1Q 7036   9.041   2.451   2.559
  404POX    C1R 7037   9.013   2.596   2.521
  404POX     CZ 7038   8.471   2.344   2.447
  404POX     OZ 7039   8.515   2.331   2.582
  404POX    C2A 7040   8.642   2.366   2.603
  404POX    O2A 7041   8.716   2.418   2.519
  404POX    C2B 7042   8.676   2.357   2.746
  404POX    C2C 7043   8.631   2.483   2.819
  404POX    C2D 7044   8.648   2.470   2.971
  404POX    C2E 7045   8.616   2.596   3.051
  404POX    C2F 7046   8.633   2.545   3.194
  404POX    C2G 7047   8.626   2.648   3.307
  404POX    C2H 7048   8.724   2.764   3.287
  404POX    C2I 7049   8.690   2.881   3.380
  404POX    C2J 7050   8.798   2.988   3.360
  404POX    C2K 7051   8.801   3.041   3.217
  404POX    C2L 7052   8.883   3.168   3.194
  404POX    C2M 7053   8.893   3.191   3.043
  404POX    C2N 7054   8.961   3.322   3.002
  404POX    C2O 7055   8.893   3.453   3.044
  404POX    C2P 7056   8.757   3.463   2.975
  405CHL    CN1 7057   0.463   0.680   0.994
  405CHL    CN2 7058   0.239   0.756   1.027
  405CHL    CN3 7059   0.337   0.584   1.166
  405CHL    NTM 7060   0.327   0.638   1.029
  405CHL     CB 7061   0.282   0.539   0.930
  406PJ2     CA 7062   0.176   0.434   0.963
  406PJ2     OA 7063   0.044   0.477   1.000
  406PJ2      P 7064  -0.068   0.362   1.014
  406PJ2     OB 7065  -0.202   0.412   1.052
  406PJ2     HB 7066  -0.261   0.331   1.045
  406PJ2     OG 7067  -0.050   0.290   0.886
  406PJ2     HG 7068   0.046   0.273   0.861
  406PJ2     OD 7069  -0.017   0.268   1.134
  407POX     CD 7070  -0.066   0.296   1.265
  407POX     CE 7071  -0.076   0.179   1.363
  407POX     OE 7072  -0.170   0.213   1.465
  407POX    C1A 7073  -0.289   0.156   1.462
  407POX    O1A 7074  -0.319   0.092   1.361
  407POX    C1B 7075  -0.380   0.194   1.573
  407POX    C1C 7076  -0.446   0.084   1.655
  407POX    C1D 7077  -0.353  -0.015   1.725
  407POX    C1E 7078  -0.288   0.030   1.856
  407POX    C1F 7079  -0.219  -0.096   1.909
  407POX    C1G 7080  -0.201  -0.093   2.060
  407POX    C1H 7081  -0.109  -0.202   2.113
  407POX    C1I 7082  -0.088  -0.198   2.265
  407POX    C1J 7083  -0.032  -0.307   2.315
  407POX    C1K 7084   0.014  -0.424   2.227
  407POX    C1L 7085   0.095  -0.524   2.310
  407POX    C1M 7086   0.094  -0.671   2.269
  407POX    C1N 7087   0.184  -0.764   2.350
  407POX    C1O 7088   0.136  -0.762   2.496
  407POX    C1P 7089   0.228  -0.852   2.580
  407POX    C1Q 7090   0.161  -0.872   2.716
  407POX    C1R 7091   0.252  -0.951   2.810
  407POX     CZ 7092   0.062   0.148   1.422
  407POX     OZ 7093   0.084   0.032   1.502
  407POX    C2A 7094   0.207  -0.019   1.495
  407POX    O2A 7095   0.304   0.049   1.461
  407POX    C2B 7096   0.223  -0.153   1.553
  407POX    C2C 7097   0.371  -0.191   1.539
  407POX    C2D 7098   0.393  -0.340   1.566
  407POX    C2E 7099   0.543  -0.366   1.562
  407POX    C2F 7100   0.596  -0.335   1.702
  407POX    C2G 7101   0.741  -0.287   1.698
  407POX    C2H 7102   0.798  -0.288   1.840
  407POX    C2I 7103   0.878  -0.160   1.868
  407POX    C2J 7104   0.957  -0.183   1.996
  407POX    C2K 7105   1.026  -0.054   2.042
  407POX    C2L 7106   0.927   0.048   2.097
  407POX    C2M 7107   0.832   0.011   2.212
  407POX    C2N 7108   0.759   0.141   2.245
  407POX    C2O 7109   0.633   0.120   2.329
  407POX    C2P 7110   0.662   0.037   2.455
  408CHL    CN1 7111   6.076   3.378   1.361
  408CHL    CN2 7112   6.303   3.390   1.285
  408CHL    CN3 7113   6.134   3.304   1.138
  408CHL    NTM 7114   6.179   3.313   1.278
  408CHL     CB 7115   6.213   3.179   1.328
  409PJ2     CA 7116   6.290   3.069   1.256
  409PJ2     OA 7117   6.424   3.107   1.219
  409PJ2      P 7118   6.519   2.989   1.166
  409PJ2     OB 7119   6.631   3.066   1.109
  409PJ2     HB 7120   6.709   3.008   1.088
  409PJ2     OG 7121   6.426   2.909   1.082
  409PJ2     HG 7122   6.332   2.929   1.110
  409PJ2     OD 7123   6.551   2.934   1.314
  410POX     CD 7124   6.642   3.002   1.400
  410POX     CE 7125   6.613   2.972   1.547
  410POX     OE 7126   6.667   3.070   1.636
  410POX    C1A 7127   6.584   3.113   1.730
  410POX    O1A 7128   6.463   3.095   1.715
  410POX    C1B 7129   6.645   3.206   1.827
  410POX    C1C 7130   6.673   3.121   1.951
  410POX    C1D 7131   6.753   3.197   2.057
  410POX    C1E 7132   6.793   3.115   2.179
  410POX    C1F 7133   6.676   3.066   2.266
  410POX    C1G 7134   6.741   2.982   2.375
  410POX    C1H 7135   6.642   2.972   2.491
  410POX    C1I 7136   6.693   2.872   2.595
  410POX    C1J 7137   6.690   2.905   2.724
  410POX    C1K 7138   6.625   3.030   2.783
  410POX    C1L 7139   6.593   2.997   2.929
  410POX    C1M 7140   6.722   2.982   3.011
  410POX    C1N 7141   6.699   2.947   3.158
  410POX    C1O 7142   6.823   2.906   3.238
  410POX    C1P 7143   6.913   3.028   3.260
  410POX    C1Q 7144   6.846   3.118   3.364
  410POX    C1R 7145   6.882   3.265   3.348
  410POX     CZ 7146   6.644   2.827   1.584
  410POX     OZ 7147   6.601   2.781   1.712
  410POX    C2A 7148   6.676   2.697   1.783
  410POX    O2A 7149   6.768   2.641   1.723
  410POX    C2B 7150   6.612   2.654   1.909
  410POX    C2C 7151   6.491   2.562   1.900
  410POX    C2D 7152   6.439   2.507   2.034
  410POX    C2E 7153   6.438   2.601   2.154
  410POX    C2F 7154   6.301   2.586   2.221
  410POX    C2G 7155   6.270   2.689   2.329
  410POX    C2H 7156   6.167   2.644   2.434
  410POX    C2I 7157   6.181   2.739   2.553
  410POX    C2J 7158   6.054   2.738   2.639
  410POX    C2K 7159   6.064   2.859   2.732
  410POX    C2L 7160   6.166   2.851   2.845
  410POX    C2M 7161   6.160   2.734   2.944
  410POX    C2N 7162   6.243   2.762   3.070
  410POX    C2O 7163   6.169   2.862   3.160
  410POX    C2P 7164   6.265   2.895   3.274
  411CHL    CN1 7165   7.299   4.838   0.838
  411CHL    CN2 7166   7.211   5.018   0.974
  411CHL    CN3 7167   7.067   4.845   0.871
  411CHL    NTM 7168   7.196   4.877   0.935
  411CHL     CB 7169   7.202   4.796   1.057
  412PJ2     CA 7170   7.334   4.765   1.127
  412PJ2     OA 7171   7.422   4.872   1.163
  412PJ2      P 7172   7.549   4.808   1.237
  412PJ2     OB 7173   7.574   4.672   1.183
  412PJ2     HB 7174   7.518   4.603   1.229
  412PJ2     OG 7175   7.657   4.910   1.239
  412PJ2     HG 7176   7.742   4.859   1.253
  412PJ2     OD 7177   7.480   4.781   1.380
  413POX     CD 7178   7.467   4.883   1.479
  413POX     CE 7179   7.377   4.831   1.592
  413POX     OE 7180   7.326   4.943   1.664
  413POX    C1A 7181   7.204   4.986   1.632
  413POX    O1A 7182   7.133   4.927   1.551
  413POX    C1B 7183   7.173   5.115   1.697
  413POX    C1C 7184   7.101   5.094   1.831
  413POX    C1D 7185   7.060   5.228   1.894
  413POX    C1E 7186   6.993   5.218   2.031
  413POX    C1F 7187   6.843   5.189   2.045
  413POX    C1G 7188   6.806   5.211   2.192
  413POX    C1H 7189   6.797   5.362   2.215
  413POX    C1I 7190   6.771   5.413   2.356
  413POX    C1J 7191   6.858   5.441   2.453
  413POX    C1K 7192   7.009   5.446   2.430
  413POX    C1L 7193   7.086   5.365   2.534
  413POX    C1M 7194   7.082   5.433   2.670
  413POX    C1N 7195   7.148   5.356   2.785
  413POX    C1O 7196   7.296   5.353   2.747
  413POX    C1P 7197   7.382   5.342   2.873
  413POX    C1Q 7198   7.535   5.345   2.866
  413POX    C1R 7199   7.582   5.215   2.799
  413POX     CZ 7200   7.471   4.754   1.686
  413POX     OZ 7201   7.426   4.719   1.817
  413POX    C2A 7202   7.511   4.663   1.903
  413POX    O2A 7203   7.619   4.620   1.862
  413POX    C2B 7204   7.447   4.645   2.035
  413POX    C2C 7205   7.532   4.556   2.127
  413POX    C2D 7206   7.480   4.566   2.271
  413POX    C2E 7207   7.344   4.498   2.291
  413POX    C2F 7208   7.289   4.537   2.429
  413POX    C2G 7209   7.148   4.480   2.449
  413POX    C2H 7210   7.102   4.544   2.580
  413POX    C2I 7211   6.951   4.527   2.592
  413POX    C2J 7212   6.907   4.525   2.739
  413POX    C2K 7213   6.917   4.385   2.800
  413POX    C2L 7214   6.850   4.396   2.937
  413POX    C2M 7215   6.841   4.270   3.023
  413POX    C2N 7216   6.762   4.287   3.152
  413POX    C2O 7217   6.615   4.313   3.121
  413POX    C2P 7218   6.525   4.325   3.245
  414CHL    CN1 7219   7.136   0.839   1.117
  414CHL    CN2 7220   7.226   0.970   1.297
  414CHL    CN3 7221   7.179   1.069   1.095
  414CHL    NTM 7222   7.128   0.968   1.188
  414CHL     CB 7223   6.993   1.017   1.220
  415PJ2     CA 7224   6.877   0.924   1.256
  415PJ2     OA 7225   6.903   0.848   1.375
  415PJ2      P 7226   6.778   0.759   1.424
  415PJ2     OB 7227   6.651   0.825   1.387
  415PJ2     HB 7228   6.640   0.923   1.405
  415PJ2     OG 7229   6.802   0.628   1.359
  415PJ2     HG 7230   6.899   0.603   1.361
  415PJ2     OD 7231   6.786   0.732   1.582
  416POX     CD 7232   6.923   0.718   1.619
  416POX     CE 7233   6.967   0.695   1.764
  416POX     OE 7234   6.974   0.559   1.808
  416POX    C1A 7235   7.092   0.500   1.797
  416POX    O1A 7236   7.192   0.558   1.756
  416POX    C1B 7237   7.078   0.365   1.855
  416POX    C1C 7238   7.083   0.386   2.006
  416POX    C1D 7239   7.090   0.261   2.094
  416POX    C1E 7240   7.224   0.192   2.072
  416POX    C1F 7241   7.251   0.079   2.173
  416POX    C1G 7242   7.288  -0.058   2.115
  416POX    C1H 7243   7.283  -0.164   2.225
  416POX    C1I 7244   7.268  -0.299   2.155
  416POX    C1J 7245   7.289  -0.422   2.201
  416POX    C1K 7246   7.322  -0.454   2.346
  416POX    C1L 7247   7.198  -0.515   2.412
  416POX    C1M 7248   7.217  -0.587   2.545
  416POX    C1N 7249   7.088  -0.662   2.580
  416POX    C1O 7250   7.101  -0.765   2.693
  416POX    C1P 7251   7.114  -0.704   2.832
  416POX    C1Q 7252   7.140  -0.807   2.942
  416POX    C1R 7253   7.008  -0.881   2.962
  416POX     CZ 7254   6.876   0.786   1.846
  416POX     OZ 7255   6.901   0.806   1.985
  416POX    C2A 7256   6.792   0.833   2.057
  416POX    O2A 7257   6.683   0.788   2.024
  416POX    C2B 7258   6.815   0.882   2.194
  416POX    C2C 7259   6.720   0.979   2.264
  416POX    C2D 7260   6.777   1.016   2.401
  416POX    C2E 7261   6.766   0.888   2.484
  416POX    C2F 7262   6.834   0.884   2.621
  416POX    C2G 7263   6.838   0.742   2.679
  416POX    C2H 7264   6.865   0.756   2.828
  416POX    C2I 7265   6.755   0.822   2.910
  416POX    C2J 7266   6.803   0.817   3.056
  416POX    C2K 7267   6.818   0.676   3.113
  416POX    C2L 7268   6.831   0.697   3.264
  416POX    C2M 7269   6.845   0.562   3.334
  416POX    C2N 7270   6.838   0.561   3.487
  416POX    C2O 7271   6.691   0.586   3.524
  416POX    C2P 7272   6.690   0.643   3.666
  417CHL    CN1 7273   3.048   4.331   5.743
  417CHL    CN2 7274   2.888   4.287   5.572
  417CHL    CN3 7275   3.095   4.352   5.506
  417CHL    NTM 7276   3.029   4.272   5.610
  417CHL     CB 7277   3.068   4.131   5.610
  418PJ2     CA 7278   3.213   4.085   5.590
  418PJ2     OA 7279   3.308   4.154   5.672
  418PJ2      P 7280   3.438   4.063   5.699
  418PJ2     OB 7281   3.509   4.136   5.807
  418PJ2     HB 7282   3.531   4.229   5.779
  418PJ2     OG 7283   3.404   3.919   5.697
  418PJ2     HG 7284   3.420   3.882   5.788
  418PJ2     OD 7285   3.522   4.097   5.565
  419POX     CD 7286   3.568   4.228   5.533
  419POX     CE 7287   3.603   4.258   5.387
  419POX     OE 7288   3.502   4.205   5.301
  419POX    C1A 7289   3.397   4.280   5.269
  419POX    O1A 7290   3.365   4.380   5.334
  419POX    C1B 7291   3.317   4.215   5.163
  419POX    C1C 7292   3.183   4.286   5.143
  419POX    C1D 7293   3.096   4.218   5.037
  419POX    C1E 7294   2.981   4.312   5.004
  419POX    C1F 7295   2.901   4.256   4.886
  419POX    C1G 7296   2.802   4.359   4.831
  419POX    C1H 7297   2.730   4.297   4.711
  419POX    C1I 7298   2.613   4.379   4.656
  419POX    C1J 7299   2.600   4.390   4.525
  419POX    C1K 7300   2.681   4.311   4.422
  419POX    C1L 7301   2.642   4.350   4.279
  419POX    C1M 7302   2.695   4.235   4.193
  419POX    C1N 7303   2.615   4.199   4.068
  419POX    C1O 7304   2.684   4.080   4.001
  419POX    C1P 7305   2.616   4.021   3.877
  419POX    C1Q 7306   2.693   3.912   3.803
  419POX    C1R 7307   2.806   3.952   3.707
  419POX     CZ 7308   3.743   4.200   5.364
  419POX     OZ 7309   3.781   4.202   5.226
  419POX    C2A 7310   3.824   4.086   5.177
  419POX    O2A 7311   3.811   3.987   5.248
  419POX    C2B 7312   3.872   4.084   5.037
  419POX    C2C 7313   3.757   4.069   4.937
  419POX    C2D 7314   3.797   4.036   4.793
  419POX    C2E 7315   3.667   4.042   4.712
  419POX    C2F 7316   3.691   3.995   4.569
  419POX    C2G 7317   3.560   3.965   4.495
  419POX    C2H 7318   3.590   3.895   4.362
  419POX    C2I 7319   3.598   3.984   4.238
  419POX    C2J 7320   3.621   3.904   4.110
  419POX    C2K 7321   3.656   3.992   3.989
  419POX    C2L 7322   3.665   3.899   3.868
  419POX    C2M 7323   3.675   3.988   3.743
  419POX    C2N 7324   3.722   3.918   3.615
  419POX    C2O 7325   3.733   4.003   3.488
  419POX    C2P 7326   3.837   4.111   3.518
  420CHL    CN1 7327   4.572   3.012   5.911
  420CHL    CN2 7328   4.750   2.935   6.025
  420CHL    CN3 7329   4.683   2.829   5.816
  420CHL    NTM 7330   4.706   2.956   5.886
  420CHL     CB 7331   4.799   3.049   5.819
  421PJ2     CA 7332   4.750   3.133   5.701
  421PJ2     OA 7333   4.710   3.070   5.579
  421PJ2      P 7334   4.825   3.031   5.474
  421PJ2     OB 7335   4.914   3.150   5.477
  421PJ2     HB 7336   4.881   3.228   5.530
  421PJ2     OG 7337   4.873   2.909   5.541
  421PJ2     HG 7338   4.946   2.855   5.499
  421PJ2     OD 7339   4.752   3.004   5.333
  422POX     CD 7340   4.776   3.109   5.240
  422POX     CE 7341   4.692   3.113   5.112
  422POX     OE 7342   4.743   3.213   5.024
  422POX    C1A 7343   4.844   3.173   4.948
  422POX    O1A 7344   4.922   3.080   4.973
  422POX    C1B 7345   4.884   3.279   4.854
  422POX    C1C 7346   4.928   3.229   4.716
  422POX    C1D 7347   4.954   3.338   4.613
  422POX    C1E 7348   4.952   3.280   4.471
  422POX    C1F 7349   4.915   3.388   4.369
  422POX    C1G 7350   5.028   3.480   4.323
  422POX    C1H 7351   4.991   3.579   4.212
  422POX    C1I 7352   5.082   3.702   4.201
  422POX    C1J 7353   5.113   3.755   4.083
  422POX    C1K 7354   5.064   3.709   3.946
  422POX    C1L 7355   5.141   3.778   3.832
  422POX    C1M 7356   5.111   3.926   3.809
  422POX    C1N 7357   5.225   3.988   3.728
  422POX    C1O 7358   5.202   4.123   3.658
  422POX    C1P 7359   5.326   4.153   3.575
  422POX    C1Q 7360   5.317   4.283   3.496
  422POX    C1R 7361   5.202   4.293   3.395
  422POX     CZ 7362   4.544   3.135   5.146
  422POX     OZ 7363   4.451   3.132   5.037
  422POX    C2A 7364   4.325   3.105   5.072
  422POX    O2A 7365   4.303   3.058   5.184
  422POX    C2B 7366   4.232   3.145   4.965
  422POX    C2C 7367   4.210   3.035   4.861
  422POX    C2D 7368   4.123   3.075   4.742
  422POX    C2E 7369   4.207   3.155   4.642
  422POX    C2F 7370   4.116   3.190   4.524
  422POX    C2G 7371   4.177   3.299   4.436
  422POX    C2H 7372   4.083   3.319   4.317
  422POX    C2I 7373   4.140   3.410   4.208
  422POX    C2J 7374   4.074   3.376   4.074
  422POX    C2K 7375   4.093   3.489   3.972
  422POX    C2L 7376   4.071   3.452   3.826
  422POX    C2M 7377   4.130   3.557   3.731
  422POX    C2N 7378   4.120   3.511   3.586
  422POX    C2O 7379   4.141   3.623   3.483
  422POX    C2P 7380   4.139   3.558   3.345
  423CHL    CN1 7381   5.902   4.758   5.877
  423CHL    CN2 7382   5.903   4.791   5.637
  423CHL    CN3 7383   5.713   4.845   5.751
  423CHL    NTM 7384   5.824   4.749   5.753
  423CHL     CB 7385   5.768   4.616   5.726
  424PJ2     CA 7386   5.855   4.490   5.738
  424PJ2     OA 7387   5.992   4.497   5.698
  424PJ2      P 7388   6.066   4.356   5.715
  424PJ2     OB 7389   6.202   4.385   5.665
  424PJ2     HB 7390   6.235   4.468   5.709
  424PJ2     OG 7391   6.053   4.326   5.860
  424PJ2     HG 7392   6.091   4.236   5.880
  424PJ2     OD 7393   5.980   4.269   5.611
  425POX     CD 7394   6.034   4.230   5.484
  425POX     CE 7395   5.938   4.155   5.393
  425POX     OE 7396   5.988   4.119   5.264
  425POX    C1A 7397   6.052   4.004   5.247
  425POX    O1A 7398   6.114   3.956   5.341
  425POX    C1B 7399   6.077   3.976   5.103
  425POX    C1C 7400   6.223   4.002   5.064
  425POX    C1D 7401   6.222   4.010   4.911
  425POX    C1E 7402   6.358   4.029   4.844
  425POX    C1F 7403   6.330   4.078   4.701
  425POX    C1G 7404   6.290   3.956   4.619
  425POX    C1H 7405   6.257   3.984   4.472
  425POX    C1I 7406   6.284   3.861   4.385
  425POX    C1J 7407   6.217   3.831   4.274
  425POX    C1K 7408   6.109   3.925   4.220
  425POX    C1L 7409   6.140   3.957   4.073
  425POX    C1M 7410   6.222   4.085   4.056
  425POX    C1N 7411   6.274   4.120   3.917
  425POX    C1O 7412   6.163   4.114   3.812
  425POX    C1P 7413   6.214   4.182   3.684
  425POX    C1Q 7414   6.090   4.200   3.597
  425POX    C1R 7415   6.004   4.312   3.655
  425POX     CZ 7416   5.809   4.237   5.383
  425POX     OZ 7417   5.704   4.156   5.330
  425POX    C2A 7418   5.578   4.201   5.327
  425POX    O2A 7419   5.562   4.318   5.363
  425POX    C2B 7420   5.478   4.120   5.255
  425POX    C2C 7421   5.474   4.146   5.104
  425POX    C2D 7422   5.366   4.062   5.036
  425POX    C2E 7423   5.384   4.035   4.886
  425POX    C2F 7424   5.332   4.148   4.797
  425POX    C2G 7425   5.358   4.111   4.651
  425POX    C2H 7426   5.288   4.216   4.564
  425POX    C2I 7427   5.299   4.202   4.412
  425POX    C2J 7428   5.215   4.311   4.345
  425POX    C2K 7429   5.218   4.296   4.192
  425POX    C2L 7430   5.093   4.364   4.136
  425POX    C2M 7431   5.087   4.370   3.984
  425POX    C2N 7432   4.962   4.450   3.946
  425POX    C2O 7433   4.972   4.519   3.810
  425POX    C2P 7434   4.856   4.610   3.768
  426CHL    CN1 7435   3.137   0.414   5.346
  426CHL    CN2 7436   3.211   0.210   5.423
  426CHL    CN3 7437   3.366   0.371   5.320
  426CHL    NTM 7438   3.233   0.308   5.315
  426CHL     CB 7439   3.201   0.263   5.178
  427PJ2     CA 7440   3.260   0.126   5.148
  427PJ2     OA 7441   3.400   0.103   5.160
  427PJ2      P 7442   3.439  -0.053   5.160
  427PJ2     OB 7443   3.567  -0.048   5.235
  427PJ2     HB 7444   3.604  -0.141   5.240
  427PJ2     OG 7445   3.327  -0.135   5.212
  427PJ2     HG 7446   3.241  -0.109   5.169
  427PJ2     OD 7447   3.457  -0.076   5.002
  428POX     CD 7448   3.580  -0.060   4.929
  428POX     CE 7449   3.563  -0.102   4.783
  428POX     OE 7450   3.692  -0.107   4.722
  428POX    C1A 7451   3.738  -0.231   4.711
  428POX    O1A 7452   3.667  -0.327   4.740
  428POX    C1B 7453   3.870  -0.238   4.645
  428POX    C1C 7454   3.868  -0.364   4.557
  428POX    C1D 7455   4.004  -0.376   4.488
  428POX    C1E 7456   4.020  -0.501   4.401
  428POX    C1F 7457   3.936  -0.473   4.277
  428POX    C1G 7458   4.018  -0.395   4.174
  428POX    C1H 7459   3.930  -0.329   4.068
  428POX    C1I 7460   4.005  -0.217   3.995
  428POX    C1J 7461   3.954  -0.165   3.884
  428POX    C1K 7462   3.819  -0.215   3.833
  428POX    C1L 7463   3.779  -0.139   3.707
  428POX    C1M 7464   3.684  -0.222   3.620
  428POX    C1N 7465   3.750  -0.339   3.547
  428POX    C1O 7466   3.651  -0.431   3.475
  428POX    C1P 7467   3.557  -0.349   3.386
  428POX    C1Q 7468   3.466  -0.442   3.307
  428POX    C1R 7469   3.361  -0.370   3.222
  428POX     CZ 7470   3.485   0.008   4.711
  428POX     OZ 7471   3.477  -0.008   4.569
  428POX    C2A 7472   3.478   0.099   4.489
  428POX    O2A 7473   3.433   0.202   4.540
  428POX    C2B 7474   3.508   0.075   4.346
  428POX    C2C 7475   3.424   0.172   4.263
  428POX    C2D 7476   3.468   0.149   4.118
  428POX    C2E 7477   3.399   0.242   4.018
  428POX    C2F 7478   3.438   0.213   3.873
  428POX    C2G 7479   3.336   0.278   3.780
  428POX    C2H 7480   3.376   0.266   3.633
  428POX    C2I 7481   3.258   0.281   3.538
  428POX    C2J 7482   3.203   0.424   3.537
  428POX    C2K 7483   3.146   0.442   3.396
  428POX    C2L 7484   3.135   0.590   3.362
  428POX    C2M 7485   3.001   0.647   3.408
  428POX    C2N 7486   2.953   0.769   3.329
  428POX    C2O 7487   2.951   0.726   3.182
  428POX    C2P 7488   2.929   0.859   3.111
  429CHL    CN1 7489   5.553   5.655   5.934
  429CHL    CN2 7490   5.791   5.632   5.985
  429CHL    CN3 7491   5.647   5.777   6.112
  429CHL    NTM 7492   5.656   5.649   6.039
  429CHL     CB 7493   5.634   5.543   6.138
  430PJ2     CA 7494   5.610   5.401   6.086
  430PJ2     OA 7495   5.715   5.341   6.010
  430PJ2      P 7496   5.669   5.195   5.958
  430PJ2     OB 7497   5.748   5.109   6.049
  430PJ2     HB 7498   5.695   5.093   6.133
  430PJ2     OG 7499   5.523   5.194   5.937
  430PJ2     HG 7500   5.489   5.105   5.905
  430PJ2     OD 7501   5.729   5.190   5.809
  431POX     CD 7502   5.660   5.242   5.694
  431POX     CE 7503   5.736   5.214   5.564
  431POX     OE 7504   5.694   5.083   5.527
  431POX    C1A 7505   5.607   5.065   5.428
  431POX    O1A 7506   5.562   5.170   5.383
  431POX    C1B 7507   5.553   4.928   5.413
  431POX    C1C 7508   5.634   4.856   5.305
  431POX    C1D 7509   5.590   4.709   5.298
  431POX    C1E 7510   5.645   4.602   5.204
  431POX    C1F 7511   5.578   4.609   5.067
  431POX    C1G 7512   5.652   4.519   4.968
  431POX    C1H 7513   5.594   4.534   4.827
  431POX    C1I 7514   5.677   4.466   4.718
  431POX    C1J 7515   5.682   4.501   4.590
  431POX    C1K 7516   5.606   4.612   4.517
  431POX    C1L 7517   5.590   4.579   4.368
  431POX    C1M 7518   5.527   4.691   4.286
  431POX    C1N 7519   5.625   4.808   4.274
  431POX    C1O 7520   5.573   4.891   4.156
  431POX    C1P 7521   5.665   5.006   4.114
  431POX    C1Q 7522   5.677   5.124   4.210
  431POX    C1R 7523   5.770   5.236   4.163
  431POX     CZ 7524   5.888   5.222   5.577
  431POX     OZ 7525   5.966   5.195   5.459
  431POX    C2A 7526   6.079   5.127   5.476
  431POX    O2A 7527   6.075   5.041   5.565
  431POX    C2B 7528   6.170   5.145   5.361
  431POX    C2C 7529   6.193   5.029   5.264
  431POX    C2D 7530   6.070   4.961   5.203
  431POX    C2E 7531   6.099   4.928   5.057
  431POX    C2F 7532   5.975   4.853   5.006
  431POX    C2G 7533   6.003   4.813   4.861
  431POX    C2H 7534   5.987   4.906   4.740
  431POX    C2I 7535   5.989   4.831   4.607
  431POX    C2J 7536   5.990   4.925   4.486
  431POX    C2K 7537   6.101   5.030   4.484
  431POX    C2L 7538   6.089   5.104   4.350
  431POX    C2M 7539   6.131   5.017   4.231
  431POX    C2N 7540   6.132   5.081   4.092
  431POX    C2O 7541   6.085   4.984   3.983
  431POX    C2P 7542   6.076   5.051   3.846
  432CHL    CN1 7543   4.632   1.272   5.218
  432CHL    CN2 7544   4.720   1.427   5.042
  432CHL    CN3 7545   4.710   1.187   5.011
  432CHL    NTM 7546   4.727   1.296   5.108
  432CHL     CB 7547   4.862   1.275   5.163
  433PJ2     CA 7548   4.915   1.341   5.291
  433PJ2     OA 7549   4.898   1.483   5.293
  433PJ2      P 7550   5.003   1.567   5.383
  433PJ2     OB 7551   4.970   1.711   5.373
  433PJ2     HB 7552   4.940   1.724   5.278
  433PJ2     OG 7553   5.020   1.510   5.518
  433PJ2     HG 7554   5.061   1.582   5.574
  433PJ2     OD 7555   5.141   1.543   5.303
  434POX     CD 7556   5.147   1.614   5.179
  434POX     CE 7557   5.277   1.585   5.103
  434POX     OE 7558   5.290   1.676   4.993
  434POX    C1A 7559   5.400   1.750   4.990
  434POX    O1A 7560   5.492   1.743   5.072
  434POX    C1B 7561   5.420   1.824   4.864
  434POX    C1C 7562   5.451   1.972   4.880
  434POX    C1D 7563   5.497   2.027   4.745
  434POX    C1E 7564   5.480   2.178   4.730
  434POX    C1F 7565   5.503   2.223   4.586
  434POX    C1G 7566   5.464   2.368   4.558
  434POX    C1H 7567   5.515   2.414   4.421
  434POX    C1I 7568   5.481   2.561   4.397
  434POX    C1J 7569   5.488   2.629   4.283
  434POX    C1K 7570   5.516   2.559   4.150
  434POX    C1L 7571   5.425   2.596   4.034
  434POX    C1M 7572   5.299   2.512   4.054
  434POX    C1N 7573   5.183   2.536   3.956
  434POX    C1O 7574   5.066   2.440   3.977
  434POX    C1P 7575   4.969   2.458   3.860
  434POX    C1Q 7576   4.871   2.341   3.865
  434POX    C1R 7577   4.755   2.384   3.955
  434POX     CZ 7578   5.280   1.435   5.073
  434POX     OZ 7579   5.398   1.396   5.002
  434POX    C2A 7580   5.389   1.350   4.878
  434POX    O2A 7581   5.282   1.301   4.843
  434POX    C2B 7582   5.509   1.337   4.792
  434POX    C2C 7583   5.574   1.200   4.776
  434POX    C2D 7584   5.723   1.209   4.742
  434POX    C2E 7585   5.753   1.094   4.644
  434POX    C2F 7586   5.706   1.144   4.507
  434POX    C2G 7587   5.771   1.069   4.390
  434POX    C2H 7588   5.724   1.103   4.248
  434POX    C2I 7589   5.831   1.064   4.146
  434POX    C2J 7590   5.834   0.914   4.116
  434POX    C2K 7591   5.925   0.878   3.999
  434POX    C2L 7592   5.853   0.853   3.866
  434POX    C2M 7593   5.759   0.732   3.877
  434POX    C2N 7594   5.693   0.705   3.742
  434POX    C2O 7595   5.604   0.580   3.745
  434POX    C2P 7596   5.606   0.526   3.602
  435CHL    CN1 7597   8.057   7.066   5.945
  435CHL    CN2 7598   7.953   7.269   5.911
  435CHL    CN3 7599   7.856   7.104   6.060
  435CHL    NTM 7600   7.924   7.126   5.931
  435CHL     CB 7601   7.838   7.086   5.819
  436PJ2     CA 7602   7.688   7.117   5.810
  436PJ2     OA 7603   7.661   7.257   5.820
  436PJ2      P 7604   7.504   7.275   5.791
  436PJ2     OB 7605   7.438   7.160   5.856
  436PJ2     HB 7606   7.507   7.130   5.922
  436PJ2     OG 7607   7.481   7.410   5.848
  436PJ2     HG 7608   7.410   7.423   5.917
  436PJ2     OD 7609   7.479   7.261   5.632
  437POX     CD 7610   7.494   7.384   5.561
  437POX     CE 7611   7.441   7.386   5.417
  437POX     OE 7612   7.502   7.468   5.317
  437POX    C1A 7613   7.627   7.434   5.287
  437POX    O1A 7614   7.676   7.324   5.312
  437POX    C1B 7615   7.692   7.526   5.190
  437POX    C1C 7616   7.639   7.542   5.048
  437POX    C1D 7617   7.684   7.429   4.956
  437POX    C1E 7618   7.836   7.436   4.936
  437POX    C1F 7619   7.849   7.520   4.809
  437POX    C1G 7620   7.992   7.526   4.755
  437POX    C1H 7621   7.986   7.569   4.608
  437POX    C1I 7622   8.123   7.546   4.544
  437POX    C1J 7623   8.163   7.614   4.437
  437POX    C1K 7624   8.083   7.716   4.355
  437POX    C1L 7625   8.166   7.825   4.288
  437POX    C1M 7626   8.073   7.938   4.242
  437POX    C1N 7627   8.143   8.043   4.155
  437POX    C1O 7628   8.153   7.988   4.013
  437POX    C1P 7629   8.222   8.076   3.909
  437POX    C1Q 7630   8.371   8.096   3.940
  437POX    C1R 7631   8.445   7.962   3.936
  437POX     CZ 7632   7.291   7.412   5.430
  437POX     OZ 7633   7.216   7.392   5.310
  437POX    C2A 7634   7.222   7.492   5.222
  437POX    O2A 7635   7.223   7.607   5.266
  437POX    C2B 7636   7.156   7.460   5.094
  437POX    C2C 7637   7.228   7.522   4.974
  437POX    C2D 7638   7.147   7.467   4.856
  437POX    C2E 7639   7.233   7.364   4.783
  437POX    C2F 7640   7.183   7.332   4.642
  437POX    C2G 7641   7.262   7.224   4.568
  437POX    C2H 7642   7.198   7.224   4.429
  437POX    C2I 7643   7.265   7.111   4.349
  437POX    C2J 7644   7.204   7.101   4.210
  437POX    C2K 7645   7.206   7.234   4.134
  437POX    C2L 7646   7.343   7.255   4.069
  437POX    C2M 7647   7.341   7.380   3.981
  437POX    C2N 7648   7.444   7.402   3.869
  437POX    C2O 7649   7.398   7.504   3.766
  437POX    C2P 7650   7.504   7.503   3.656
  438CHL    CN1 7651   3.310   5.205   5.492
  438CHL    CN2 7652   3.243   4.997   5.579
  438CHL    CN3 7653   3.422   5.131   5.686
  438CHL    NTM 7654   3.359   5.085   5.561
  438CHL     CB 7655   3.453   5.011   5.477
  439PJ2     CA 7656   3.599   5.053   5.460
  439PJ2     OA 7657   3.620   5.189   5.421
  439PJ2      P 7658   3.774   5.231   5.397
  439PJ2     OB 7659   3.765   5.378   5.402
  439PJ2     HB 7660   3.670   5.400   5.382
  439PJ2     OG 7661   3.857   5.164   5.499
  439PJ2     HG 7662   3.916   5.232   5.541
  439PJ2     OD 7663   3.800   5.181   5.246
  440POX     CD 7664   3.757   5.273   5.145
  440POX     CE 7665   3.709   5.212   5.013
  440POX     OE 7666   3.685   5.309   4.911
  440POX    C1A 7667   3.789   5.337   4.832
  440POX    O1A 7668   3.874   5.251   4.811
  440POX    C1B 7669   3.752   5.453   4.749
  440POX    C1C 7670   3.825   5.434   4.615
  440POX    C1D 7671   3.772   5.538   4.517
  440POX    C1E 7672   3.853   5.519   4.389
  440POX    C1F 7673   3.836   5.650   4.310
  440POX    C1G 7674   3.898   5.626   4.172
  440POX    C1H 7675   3.894   5.753   4.088
  440POX    C1I 7676   3.992   5.741   3.970
  440POX    C1J 7677   3.993   5.814   3.860
  440POX    C1K 7678   3.904   5.935   3.827
  440POX    C1L 7679   3.866   5.960   3.681
  440POX    C1M 7680   3.783   6.085   3.651
  440POX    C1N 7681   3.773   6.110   3.500
  440POX    C1O 7682   3.669   6.220   3.482
  440POX    C1P 7683   3.689   6.357   3.549
  440POX    C1Q 7684   3.584   6.456   3.499
  440POX    C1R 7685   3.628   6.590   3.559
  440POX     CZ 7686   3.580   5.144   5.059
  440POX     OZ 7687   3.498   5.079   4.961
  440POX    C2A 7688   3.379   5.027   4.990
  440POX    O2A 7689   3.344   4.996   5.103
  440POX    C2B 7690   3.306   4.989   4.867
  440POX    C2C 7691   3.154   4.975   4.853
  440POX    C2D 7692   3.107   4.832   4.882
  440POX    C2E 7693   3.132   4.732   4.769
  440POX    C2F 7694   3.052   4.758   4.642
  440POX    C2G 7695   3.075   4.659   4.527
  440POX    C2H 7696   2.991   4.684   4.402
  440POX    C2I 7697   3.037   4.603   4.280
  440POX    C2J 7698   2.948   4.647   4.164
  440POX    C2K 7699   2.962   4.547   4.049
  440POX    C2L 7700   2.854   4.568   3.943
  440POX    C2M 7701   2.873   4.456   3.841
  440POX    C2N 7702   2.764   4.477   3.736
  440POX    C2O 7703   2.722   4.359   3.647
  440POX    C2P 7704   2.665   4.414   3.516
  441CHL    CN1 7705   7.379   8.783   5.737
  441CHL    CN2 7706   7.474   8.692   5.929
  441CHL    CN3 7707   7.601   8.707   5.714
  441CHL    NTM 7708   7.474   8.680   5.783
  441CHL     CB 7709   7.426   8.550   5.734
  442PJ2     CA 7710   7.298   8.482   5.781
  442PJ2     OA 7711   7.172   8.548   5.762
  442PJ2      P 7712   7.067   8.445   5.696
  442PJ2     OB 7713   7.088   8.319   5.770
  442PJ2     HB 7714   7.182   8.285   5.763
  442PJ2     OG 7715   6.934   8.510   5.695
  442PJ2     HG 7716   6.940   8.604   5.660
  442PJ2     OD 7717   7.118   8.420   5.546
  443POX     CD 7718   7.111   8.532   5.458
  443POX     CE 7719   7.141   8.509   5.309
  443POX     OE 7720   7.146   8.628   5.231
  443POX    C1A 7721   7.249   8.643   5.148
  443POX    O1A 7722   7.359   8.601   5.182
  443POX    C1B 7723   7.215   8.739   5.041
  443POX    C1C 7724   7.152   8.668   4.920
  443POX    C1D 7725   7.153   8.770   4.806
  443POX    C1E 7726   7.048   8.726   4.704
  443POX    C1F 7727   7.052   8.805   4.573
  443POX    C1G 7728   6.961   8.745   4.466
  443POX    C1H 7729   6.929   8.841   4.351
  443POX    C1I 7730   6.997   8.803   4.219
  443POX    C1J 7731   6.976   8.840   4.093
  443POX    C1K 7732   6.864   8.928   4.037
  443POX    C1L 7733   6.807   8.877   3.905
  443POX    C1M 7734   6.741   8.994   3.832
  443POX    C1N 7735   6.697   8.932   3.699
  443POX    C1O 7736   6.608   9.020   3.611
  443POX    C1P 7737   6.539   8.927   3.511
  443POX    C1Q 7738   6.434   8.999   3.427
  443POX    C1R 7739   6.490   9.107   3.334
  443POX     CZ 7740   7.033   8.417   5.251
  443POX     OZ 7741   7.056   8.384   5.114
  443POX    C2A 7742   7.143   8.290   5.078
  443POX    O2A 7743   7.174   8.206   5.163
  443POX    C2B 7744   7.196   8.297   4.940
  443POX    C2C 7745   7.139   8.202   4.835
  443POX    C2D 7746   7.216   8.237   4.707
  443POX    C2E 7747   7.191   8.130   4.601
  443POX    C2F 7748   7.302   8.143   4.497
  443POX    C2G 7749   7.260   8.089   4.360
  443POX    C2H 7750   7.374   8.118   4.262
  443POX    C2I 7751   7.357   8.055   4.123
  443POX    C2J 7752   7.230   8.095   4.048
  443POX    C2K 7753   7.238   8.055   3.901
  443POX    C2L 7754   7.323   8.155   3.823
  443POX    C2M 7755   7.296   8.133   3.674
  443POX    C2N 7756   7.377   8.219   3.577
  443POX    C2O 7757   7.374   8.160   3.436
  443POX    C2P 7758   7.471   8.233   3.342
  444CHL    CN1 7759   1.355   6.171   6.010
  444CHL    CN2 7760   1.557   6.152   6.147
  444CHL    CN3 7761   1.459   6.362   6.118
  444CHL    NTM 7762   1.481   6.233   6.051
  444CHL     CB 7763   1.564   6.244   5.930
  445PJ2     CA 7764   1.543   6.352   5.823
  445PJ2     OA 7765   1.412   6.364   5.767
  445PJ2      P 7766   1.387   6.516   5.718
  445PJ2     OB 7767   1.242   6.530   5.691
  445PJ2     HB 7768   1.200   6.460   5.748
  445PJ2     OG 7769   1.458   6.613   5.805
  445PJ2     HG 7770   1.399   6.673   5.860
  445PJ2     OD 7771   1.467   6.515   5.578
  446POX     CD 7772   1.408   6.432   5.477
  446POX     CE 7773   1.494   6.432   5.351
  446POX     OE 7774   1.431   6.365   5.241
  446POX    C1A 7775   1.378   6.447   5.152
  446POX    O1A 7776   1.327   6.557   5.176
  446POX    C1B 7777   1.341   6.372   5.029
  446POX    C1C 7778   1.438   6.404   4.915
  446POX    C1D 7779   1.460   6.298   4.806
  446POX    C1E 7780   1.333   6.310   4.723
  446POX    C1F 7781   1.343   6.230   4.593
  446POX    C1G 7782   1.452   6.289   4.505
  446POX    C1H 7783   1.475   6.209   4.376
  446POX    C1I 7784   1.558   6.284   4.272
  446POX    C1J 7785   1.554   6.257   4.142
  446POX    C1K 7786   1.464   6.151   4.078
  446POX    C1L 7787   1.467   6.169   3.926
  446POX    C1M 7788   1.393   6.058   3.851
  446POX    C1N 7789   1.434   6.052   3.704
  446POX    C1O 7790   1.354   5.948   3.625
  446POX    C1P 7791   1.207   5.988   3.643
  446POX    C1Q 7792   1.107   5.925   3.546
  446POX    C1R 7793   1.085   5.781   3.593
  446POX     CZ 7794   1.634   6.379   5.380
  446POX     OZ 7795   1.728   6.387   5.272
  446POX    C2A 7796   1.791   6.273   5.246
  446POX    O2A 7797   1.775   6.177   5.320
  446POX    C2B 7798   1.877   6.273   5.125
  446POX    C2C 7799   1.825   6.172   5.023
  446POX    C2D 7800   1.928   6.154   4.911
  446POX    C2E 7801   1.849   6.136   4.781
  446POX    C2F 7802   1.942   6.147   4.660
  446POX    C2G 7803   1.871   6.193   4.533
  446POX    C2H 7804   1.966   6.190   4.413
  446POX    C2I 7805   1.907   6.299   4.325
  446POX    C2J 7806   1.977   6.297   4.189
  446POX    C2K 7807   1.904   6.398   4.100
  446POX    C2L 7808   1.961   6.387   3.959
  446POX    C2M 7809   1.866   6.452   3.859
  446POX    C2N 7810   1.953   6.482   3.737
  446POX    C2O 7811   1.869   6.480   3.610
  446POX    C2P 7812   1.961   6.479   3.488
  447CHL    CN1 7813   0.069   5.796   5.128
  447CHL    CN2 7814   0.251   5.636   5.149
  447CHL    CN3 7815   0.272   5.851   5.220
  447CHL    NTM 7816   0.174   5.742   5.215
  447CHL     CB 7817   0.130   5.710   5.351
  448PJ2     CA 7818   0.006   5.626   5.383
  448PJ2     OA 7819  -0.003   5.515   5.292
  448PJ2      P 7820  -0.138   5.431   5.313
  448PJ2     OB 7821  -0.085   5.297   5.346
  448PJ2     HB 7822  -0.001   5.268   5.299
  448PJ2     OG 7823  -0.235   5.488   5.409
  448PJ2     HG 7824  -0.266   5.417   5.472
  448PJ2     OD 7825  -0.216   5.434   5.172
  449POX     CD 7826  -0.155   5.351   5.073
  449POX     CE 7827  -0.210   5.376   4.932
  449POX     OE 7828  -0.159   5.278   4.841
  449POX    C1A 7829  -0.205   5.153   4.841
  449POX    O1A 7830  -0.306   5.134   4.909
  449POX    C1B 7831  -0.129   5.059   4.755
  449POX    C1C 7832  -0.187   4.918   4.741
  449POX    C1D 7833  -0.088   4.813   4.689
  449POX    C1E 7834  -0.143   4.675   4.726
  449POX    C1F 7835  -0.048   4.573   4.661
  449POX    C1G 7836  -0.046   4.583   4.509
  449POX    C1H 7837   0.045   4.486   4.433
  449POX    C1I 7838   0.187   4.470   4.489
  449POX    C1J 7839   0.288   4.502   4.408
  449POX    C1K 7840   0.282   4.552   4.264
  449POX    C1L 7841   0.386   4.481   4.177
  449POX    C1M 7842   0.405   4.553   4.043
  449POX    C1N 7843   0.508   4.486   3.952
  449POX    C1O 7844   0.562   4.554   3.826
  449POX    C1P 7845   0.632   4.685   3.863
  449POX    C1Q 7846   0.685   4.752   3.736
  449POX    C1R 7847   0.751   4.890   3.754
  449POX     CZ 7848  -0.179   5.519   4.887
  449POX     OZ 7849  -0.224   5.575   4.764
  449POX    C2A 7850  -0.181   5.700   4.746
  449POX    O2A 7851  -0.073   5.740   4.788
  449POX    C2B 7852  -0.257   5.761   4.635
  449POX    C2C 7853  -0.195   5.760   4.495
  449POX    C2D 7854  -0.301   5.820   4.402
  449POX    C2E 7855  -0.279   5.817   4.251
  449POX    C2F 7856  -0.385   5.884   4.164
  449POX    C2G 7857  -0.520   5.813   4.150
  449POX    C2H 7858  -0.585   5.829   4.012
  449POX    C2I 7859  -0.503   5.769   3.898
  449POX    C2J 7860  -0.550   5.852   3.778
  449POX    C2K 7861  -0.510   5.783   3.647
  449POX    C2L 7862  -0.563   5.641   3.629
  449POX    C2M 7863  -0.713   5.641   3.603
  449POX    C2N 7864  -0.742   5.690   3.461
  449POX    C2O 7865  -0.894   5.697   3.441
  449POX    C2P 7866  -0.924   5.680   3.292
  450CHL    CN1 7867   1.635   1.853   5.775
  450CHL    CN2 7868   1.411   1.913   5.713
  450CHL    CN3 7869   1.576   1.901   5.547
  450CHL    NTM 7870   1.553   1.938   5.687
  450CHL     CB 7871   1.577   2.083   5.698
  451PJ2     CA 7872   1.725   2.118   5.715
  451PJ2     OA 7873   1.826   2.057   5.634
  451PJ2      P 7874   1.975   2.117   5.646
  451PJ2     OB 7875   1.950   2.258   5.686
  451PJ2     HB 7876   1.916   2.312   5.609
  451PJ2     OG 7877   2.057   2.024   5.727
  451PJ2     HG 7878   2.048   1.929   5.699
  451PJ2     OD 7879   2.026   2.113   5.493
  452POX     CD 7880   1.939   2.178   5.400
  452POX     CE 7881   1.999   2.238   5.273
  452POX     OE 7882   1.894   2.297   5.196
  452POX    C1A 7883   1.918   2.418   5.148
  452POX    O1A 7884   1.998   2.488   5.209
  452POX    C1B 7885   1.822   2.471   5.048
  452POX    C1C 7886   1.841   2.409   4.910
  452POX    C1D 7887   1.809   2.514   4.803
  452POX    C1E 7888   1.819   2.460   4.661
  452POX    C1F 7889   1.815   2.556   4.543
  452POX    C1G 7890   1.820   2.493   4.403
  452POX    C1H 7891   1.836   2.595   4.290
  452POX    C1I 7892   1.886   2.516   4.168
  452POX    C1J 7893   1.892   2.570   4.046
  452POX    C1K 7894   1.846   2.710   4.008
  452POX    C1L 7895   1.759   2.706   3.882
  452POX    C1M 7896   1.697   2.840   3.844
  452POX    C1N 7897   1.606   2.821   3.722
  452POX    C1O 7898   1.537   2.951   3.680
  452POX    C1P 7899   1.474   2.923   3.543
  452POX    C1Q 7900   1.384   3.039   3.501
  452POX    C1R 7901   1.265   3.049   3.596
  452POX     CZ 7902   2.089   2.140   5.197
  452POX     OZ 7903   2.095   2.181   5.060
  452POX    C2A 7904   2.165   2.093   4.989
  452POX    O2A 7905   2.233   2.008   5.045
  452POX    C2B 7906   2.155   2.107   4.842
  452POX    C2C 7907   2.017   2.061   4.797
  452POX    C2D 7908   1.995   2.115   4.656
  452POX    C2E 7909   1.856   2.072   4.607
  452POX    C2F 7910   1.842   2.083   4.455
  452POX    C2G 7911   1.694   2.058   4.423
  452POX    C2H 7912   1.644   2.096   4.284
  452POX    C2I 7913   1.706   2.004   4.179
  452POX    C2J 7914   1.650   2.024   4.038
  452POX    C2K 7915   1.640   2.161   3.970
  452POX    C2L 7916   1.530   2.162   3.864
  452POX    C2M 7917   1.570   2.063   3.755
  452POX    C2N 7918   1.473   2.082   3.638
  452POX    C2O 7919   1.512   1.986   3.526
  452POX    C2P 7920   1.608   2.043   3.421
  453CHL    CN1 7921   4.285   4.182   6.012
  453CHL    CN2 7922   4.091   4.075   6.067
  453CHL    CN3 7923   4.101   4.303   6.122
  453CHL    NTM 7924   4.140   4.205   6.019
  453CHL     CB 7925   4.097   4.231   5.881
  454PJ2     CA 7926   4.097   4.372   5.821
  454PJ2     OA 7927   4.231   4.421   5.821
  454PJ2      P 7928   4.244   4.547   5.721
  454PJ2     OB 7929   4.136   4.636   5.771
  454PJ2     HB 7930   4.045   4.608   5.743
  454PJ2     OG 7931   4.385   4.590   5.720
  454PJ2     HG 7932   4.411   4.666   5.661
  454PJ2     OD 7933   4.201   4.492   5.576
  455POX     CD 7934   4.279   4.382   5.526
  455POX     CE 7935   4.261   4.343   5.379
  455POX     OE 7936   4.334   4.445   5.310
  455POX    C1A 7937   4.462   4.425   5.282
  455POX    O1A 7938   4.515   4.316   5.301
  455POX    C1B 7939   4.514   4.533   5.195
  455POX    C1C 7940   4.493   4.506   5.046
  455POX    C1D 7941   4.503   4.636   4.966
  455POX    C1E 7942   4.432   4.633   4.830
  455POX    C1F 7943   4.402   4.767   4.762
  455POX    C1G 7944   4.271   4.762   4.683
  455POX    C1H 7945   4.277   4.669   4.562
  455POX    C1I 7946   4.143   4.658   4.489
  455POX    C1J 7947   4.136   4.680   4.358
  455POX    C1K 7948   4.248   4.726   4.264
  455POX    C1L 7949   4.183   4.830   4.172
  455POX    C1M 7950   4.102   4.775   4.055
  455POX    C1N 7951   4.096   4.890   3.955
  455POX    C1O 7952   4.012   4.851   3.833
  455POX    C1P 7953   3.871   4.910   3.847
  455POX    C1Q 7954   3.799   4.908   3.712
  455POX    C1R 7955   3.661   4.971   3.726
  455POX     CZ 7956   4.112   4.322   5.353
  455POX     OZ 7957   4.080   4.317   5.214
  455POX    C2A 7958   4.040   4.424   5.145
  455POX    O2A 7959   4.029   4.533   5.201
  455POX    C2B 7960   4.009   4.396   5.003
  455POX    C2C 7961   4.060   4.496   4.900
  455POX    C2D 7962   4.039   4.452   4.754
  455POX    C2E 7963   3.892   4.432   4.718
  455POX    C2F 7964   3.899   4.370   4.579
  455POX    C2G 7965   3.771   4.370   4.495
  455POX    C2H 7966   3.777   4.328   4.348
  455POX    C2I 7967   3.867   4.425   4.272
  455POX    C2J 7968   3.877   4.370   4.129
  455POX    C2K 7969   3.963   4.455   4.035
  455POX    C2L 7970   3.973   4.388   3.898
  455POX    C2M 7971   4.032   4.471   3.783
  455POX    C2N 7972   4.043   4.390   3.654
  455POX    C2O 7973   4.033   4.472   3.526
  455POX    C2P 7974   4.041   4.370   3.412
  456CHL    CN1 7975   7.201   7.951   5.327
  456CHL    CN2 7976   7.258   7.863   5.544
  456CHL    CN3 7977   7.037   7.888   5.483
  456CHL    NTM 7978   7.168   7.953   5.470
  456CHL     CB 7979   7.171   8.089   5.523
  457PJ2     CA 7980   7.307   8.158   5.537
  457PJ2     OA 7981   7.378   8.183   5.416
  457PJ2      P 7982   7.533   8.208   5.452
  457PJ2     OB 7983   7.549   8.341   5.515
  457PJ2     HB 7984   7.501   8.410   5.461
  457PJ2     OG 7985   7.576   8.089   5.528
  457PJ2     HG 7986   7.671   8.109   5.550
  457PJ2     OD 7987   7.591   8.202   5.302
  458POX     CD 7988   7.537   8.284   5.198
  458POX     CE 7989   7.553   8.228   5.057
  458POX     OE 7990   7.533   8.330   4.959
  458POX    C1A 7991   7.640   8.399   4.921
  458POX    O1A 7992   7.728   8.428   5.002
  458POX    C1B 7993   7.629   8.461   4.787
  458POX    C1C 7994   7.531   8.578   4.786
  458POX    C1D 7995   7.523   8.655   4.653
  458POX    C1E 7996   7.472   8.562   4.543
  458POX    C1F 7997   7.448   8.637   4.412
  458POX    C1G 7998   7.409   8.544   4.297
  458POX    C1H 7999   7.486   8.555   4.165
  458POX    C1I 8000   7.420   8.458   4.067
  458POX    C1J 8001   7.352   8.503   3.962
  458POX    C1K 8002   7.315   8.649   3.934
  458POX    C1L 8003   7.319   8.676   3.783
  458POX    C1M 8004   7.254   8.814   3.768
  458POX    C1N 8005   7.207   8.836   3.624
  458POX    C1O 8006   7.331   8.836   3.534
  458POX    C1P 8007   7.278   8.846   3.391
  458POX    C1Q 8008   7.398   8.833   3.296
  458POX    C1R 8009   7.339   8.781   3.165
  458POX     CZ 8010   7.487   8.090   5.049
  458POX     OZ 8011   7.468   8.025   4.923
  458POX    C2A 8012   7.414   7.904   4.934
  458POX    O2A 8013   7.400   7.853   5.045
  458POX    C2B 8014   7.367   7.847   4.806
  458POX    C2C 8015   7.470   7.754   4.741
  458POX    C2D 8016   7.440   7.740   4.592
  458POX    C2E 8017   7.510   7.633   4.508
  458POX    C2F 8018   7.487   7.660   4.359
  458POX    C2G 8019   7.591   7.747   4.288
  458POX    C2H 8020   7.569   7.737   4.137
  458POX    C2I 8021   7.669   7.825   4.061
  458POX    C2J 8022   7.654   7.794   3.912
  458POX    C2K 8023   7.752   7.888   3.841
  458POX    C2L 8024   7.730   7.879   3.690
  458POX    C2M 8025   7.748   7.745   3.618
  458POX    C2N 8026   7.725   7.769   3.469
  458POX    C2O 8027   7.735   7.636   3.392
  458POX    C2P 8028   7.784   7.665   3.250
  459CHL    CN1 8029   5.042   8.263   6.043
  459CHL    CN2 8030   4.883   8.089   6.032
  459CHL    CN3 8031   4.818   8.305   5.991
  459CHL    NTM 8032   4.928   8.211   5.966
  459CHL     CB 8033   4.947   8.200   5.820
  460PJ2     CA 8034   5.084   8.151   5.772
  460PJ2     OA 8035   5.196   8.235   5.800
  460PJ2      P 8036   5.204   8.374   5.718
  460PJ2     OB 8037   5.088   8.458   5.755
  460PJ2     HB 8038   5.117   8.548   5.725
  460PJ2     OG 8039   5.337   8.433   5.748
  460PJ2     HG 8040   5.348   8.511   5.687
  460PJ2     OD 8041   5.209   8.328   5.564
  461POX     CD 8042   5.270   8.423   5.477
  461POX     CE 8043   5.278   8.384   5.329
  461POX     OE 8044   5.366   8.469   5.254
  461POX    C1A 8045   5.495   8.442   5.270
  461POX    O1A 8046   5.534   8.358   5.351
  461POX    C1B 8047   5.583   8.540   5.203
  461POX    C1C 8048   5.595   8.518   5.052
  461POX    C1D 8049   5.735   8.561   5.008
  461POX    C1E 8050   5.753   8.603   4.862
  461POX    C1F 8051   5.873   8.697   4.845
  461POX    C1G 8052   6.005   8.631   4.885
  461POX    C1H 8053   6.120   8.731   4.895
  461POX    C1I 8054   6.252   8.667   4.940
  461POX    C1J 8055   6.334   8.618   4.848
  461POX    C1K 8056   6.328   8.629   4.696
  461POX    C1L 8057   6.471   8.668   4.656
  461POX    C1M 8058   6.480   8.693   4.505
  461POX    C1N 8059   6.481   8.562   4.428
  461POX    C1O 8060   6.461   8.576   4.277
  461POX    C1P 8061   6.507   8.458   4.191
  461POX    C1Q 8062   6.516   8.506   4.046
  461POX    C1R 8063   6.552   8.387   3.957
  461POX     CZ 8064   5.138   8.407   5.271
  461POX     OZ 8065   5.094   8.335   5.156
  461POX    C2A 8066   4.963   8.329   5.130
  461POX    O2A 8067   4.870   8.364   5.203
  461POX    C2B 8068   4.937   8.241   5.015
  461POX    C2C 8069   4.993   8.298   4.885
  461POX    C2D 8070   4.948   8.223   4.759
  461POX    C2E 8071   5.019   8.272   4.633
  461POX    C2F 8072   4.982   8.189   4.510
  461POX    C2G 8073   5.063   8.252   4.396
  461POX    C2H 8074   5.110   8.156   4.287
  461POX    C2I 8075   5.151   8.232   4.160
  461POX    C2J 8076   5.209   8.137   4.054
  461POX    C2K 8077   5.177   8.177   3.910
  461POX    C2L 8078   5.278   8.099   3.825
  461POX    C2M 8079   5.282   8.139   3.677
  461POX    C2N 8080   5.146   8.124   3.608
  461POX    C2O 8081   5.090   7.982   3.611
  461POX    C2P 8082   5.001   7.943   3.493
  462CHL    CN1 8083   2.239   0.632   5.224
  462CHL    CN2 8084   2.369   0.448   5.115
  462CHL    CN3 8085   2.474   0.610   5.239
  462CHL    NTM 8086   2.359   0.590   5.149
  462CHL     CB 8087   2.376   0.674   5.030
  463PJ2     CA 8088   2.359   0.826   5.020
  463PJ2     OA 8089   2.232   0.891   5.030
  463PJ2      P 8090   2.248   1.032   5.105
  463PJ2     OB 8091   2.116   1.097   5.125
  463PJ2     HB 8092   2.069   1.094   5.036
  463PJ2     OG 8093   2.325   0.989   5.224
  463PJ2     HG 8094   2.367   1.070   5.263
  463PJ2     OD 8095   2.348   1.118   5.014
  464POX     CD 8096   2.299   1.194   4.903
  464POX     CE 8097   2.405   1.288   4.845
  464POX     OE 8098   2.354   1.388   4.756
  464POX    C1A 8099   2.300   1.498   4.808
  464POX    O1A 8100   2.312   1.523   4.928
  464POX    C1B 8101   2.247   1.587   4.702
  464POX    C1C 8102   2.309   1.727   4.712
  464POX    C1D 8103   2.277   1.813   4.590
  464POX    C1E 8104   2.373   1.928   4.555
  464POX    C1F 8105   2.510   1.868   4.525
  464POX    C1G 8106   2.529   1.848   4.374
  464POX    C1H 8107   2.678   1.828   4.344
  464POX    C1I 8108   2.725   1.762   4.215
  464POX    C1J 8109   2.850   1.738   4.175
  464POX    C1K 8110   2.977   1.758   4.257
  464POX    C1L 8111   3.052   1.628   4.227
  464POX    C1M 8112   3.180   1.609   4.310
  464POX    C1N 8113   3.260   1.494   4.250
  464POX    C1O 8114   3.385   1.458   4.332
  464POX    C1P 8115   3.487   1.570   4.314
  464POX    C1Q 8116   3.623   1.557   4.383
  464POX    C1R 8117   3.701   1.435   4.333
  464POX     CZ 8118   2.515   1.208   4.776
  464POX     OZ 8119   2.490   1.103   4.682
  464POX    C2A 8120   2.597   1.042   4.632
  464POX    O2A 8121   2.708   1.081   4.669
  464POX    C2B 8122   2.570   0.928   4.542
  464POX    C2C 8123   2.574   0.977   4.397
  464POX    C2D 8124   2.501   0.873   4.313
  464POX    C2E 8125   2.487   0.903   4.163
  464POX    C2F 8126   2.414   1.034   4.132
  464POX    C2G 8127   2.386   1.048   3.982
  464POX    C2H 8128   2.375   1.196   3.946
  464POX    C2I 8129   2.339   1.233   3.802
  464POX    C2J 8130   2.441   1.188   3.697
  464POX    C2K 8131   2.415   1.231   3.552
  464POX    C2L 8132   2.547   1.233   3.475
  464POX    C2M 8133   2.556   1.342   3.367
  464POX    C2N 8134   2.573   1.475   3.441
  464POX    C2O 8135   2.541   1.580   3.334
  464POX    C2P 8136   2.575   1.721   3.384
  465CHL    CN1 8137   2.428   7.587   5.301
  465CHL    CN2 8138   2.391   7.734   5.116
  465CHL    CN3 8139   2.513   7.541   5.072
  465CHL    NTM 8140   2.405   7.593   5.156
  465CHL     CB 8141   2.282   7.517   5.131
  466PJ2     CA 8142   2.143   7.550   5.186
  466PJ2     OA 8143   2.073   7.658   5.124
  466PJ2      P 8144   1.915   7.639   5.148
  466PJ2     OB 8145   1.904   7.587   5.286
  466PJ2     HB 8146   1.844   7.656   5.325
  466PJ2     OG 8147   1.842   7.767   5.130
  466PJ2     HG 8148   1.833   7.795   5.035
  466PJ2     OD 8149   1.858   7.534   5.041
  467POX     CD 8150   1.826   7.584   4.911
  467POX     CE 8151   1.911   7.539   4.792
  467POX     OE 8152   1.896   7.637   4.689
  467POX    C1A 8153   2.001   7.659   4.611
  467POX    O1A 8154   2.114   7.628   4.647
  467POX    C1B 8155   1.972   7.737   4.488
  467POX    C1C 8156   2.061   7.692   4.371
  467POX    C1D 8157   2.002   7.723   4.233
  467POX    C1E 8158   1.895   7.618   4.199
  467POX    C1F 8159   1.866   7.580   4.054
  467POX    C1G 8160   1.812   7.702   3.980
  467POX    C1H 8161   1.795   7.650   3.837
  467POX    C1I 8162   1.759   7.773   3.754
  467POX    C1J 8163   1.701   7.753   3.636
  467POX    C1K 8164   1.657   7.618   3.578
  467POX    C1L 8165   1.765   7.560   3.486
  467POX    C1M 8166   1.725   7.430   3.415
  467POX    C1N 8167   1.847   7.372   3.344
  467POX    C1O 8168   1.944   7.307   3.444
  467POX    C1P 8169   2.047   7.221   3.371
  467POX    C1Q 8170   2.136   7.307   3.281
  467POX    C1R 8171   2.225   7.217   3.194
  467POX     CZ 8172   1.880   7.397   4.744
  467POX     OZ 8173   1.954   7.333   4.640
  467POX    C2A 8174   1.921   7.211   4.600
  467POX    O2A 8175   1.835   7.153   4.666
  467POX    C2B 8176   2.001   7.157   4.487
  467POX    C2C 8177   1.981   7.238   4.359
  467POX    C2D 8178   2.094   7.195   4.265
  467POX    C2E 8179   2.115   7.282   4.140
  467POX    C2F 8180   2.204   7.222   4.031
  467POX    C2G 8181   2.252   7.308   3.914
  467POX    C2H 8182   2.339   7.422   3.967
  467POX    C2I 8183   2.385   7.517   3.856
  467POX    C2J 8184   2.260   7.570   3.786
  467POX    C2K 8185   2.303   7.658   3.669
  467POX    C2L 8186   2.181   7.681   3.579
  467POX    C2M 8187   2.191   7.811   3.498
  467POX    C2N 8188   2.068   7.826   3.409
  467POX    C2O 8189   2.088   7.946   3.317
  467POX    C2P 8190   2.208   7.928   3.223
  468CHL    CN1 8191   1.478   5.587   5.550
  468CHL    CN2 8192   1.370   5.522   5.742
  468CHL    CN3 8193   1.288   5.469   5.528
  468CHL    NTM 8194   1.343   5.578   5.609
  468CHL     CB 8195   1.262   5.701   5.603
  469PJ2     CA 8196   1.285   5.825   5.689
  469PJ2     OA 8197   1.411   5.892   5.687
  469PJ2      P 8198   1.423   6.031   5.607
  469PJ2     OB 8199   1.289   6.093   5.613
  469PJ2     HB 8200   1.294   6.193   5.610
  469PJ2     OG 8201   1.543   6.085   5.675
  469PJ2     HG 8202   1.589   6.015   5.730
  469PJ2     OD 8203   1.440   5.981   5.455
  470POX     CD 8204   1.574   5.959   5.409
  470POX     CE 8205   1.578   5.877   5.280
  470POX     OE 8206   1.711   5.847   5.237
  470POX    C1A 8207   1.726   5.745   5.152
  470POX    O1A 8208   1.653   5.647   5.165
  470POX    C1B 8209   1.856   5.740   5.081
  470POX    C1C 8210   1.859   5.611   4.999
  470POX    C1D 8211   1.975   5.600   4.900
  470POX    C1E 8212   1.985   5.714   4.798
  470POX    C1F 8213   2.107   5.701   4.707
  470POX    C1G 8214   2.118   5.819   4.610
  470POX    C1H 8215   2.192   5.775   4.483
  470POX    C1I 8216   2.112   5.743   4.357
  470POX    C1J 8217   2.123   5.798   4.237
  470POX    C1K 8218   2.243   5.879   4.189
  470POX    C1L 8219   2.183   5.991   4.103
  470POX    C1M 8220   2.277   6.070   4.012
  470POX    C1N 8221   2.342   5.984   3.903
  470POX    C1O 8222   2.432   6.069   3.814
  470POX    C1P 8223   2.492   5.976   3.708
  470POX    C1Q 8224   2.584   6.052   3.612
  470POX    C1R 8225   2.634   5.945   3.515
  470POX     CZ 8226   1.501   5.956   5.174
  470POX     OZ 8227   1.478   5.908   5.041
  470POX    C2A 8228   1.379   5.951   4.964
  470POX    O2A 8229   1.306   6.040   5.009
  470POX    C2B 8230   1.372   5.873   4.838
  470POX    C2C 8231   1.480   5.918   4.739
  470POX    C2D 8232   1.486   5.827   4.616
  470POX    C2E 8233   1.609   5.861   4.532
  470POX    C2F 8234   1.593   5.798   4.394
  470POX    C2G 8235   1.696   5.849   4.293
  470POX    C2H 8236   1.676   5.821   4.144
  470POX    C2I 8237   1.802   5.875   4.077
  470POX    C2J 8238   1.773   5.891   3.928
  470POX    C2K 8239   1.895   5.943   3.851
  470POX    C2L 8240   1.871   6.011   3.717
  470POX    C2M 8241   1.974   5.979   3.608
  470POX    C2N 8242   1.934   6.034   3.471
  470POX    C2O 8243   2.057   6.030   3.380
  470POX    C2P 8244   2.035   6.096   3.244
  471CHL    CN1 8245   1.046   3.999   5.931
  471CHL    CN2 8246   0.871   3.923   5.794
  471CHL    CN3 8247   1.010   4.085   5.698
  471CHL    NTM 8248   0.953   4.041   5.826
  471CHL     CB 8249   0.855   4.138   5.875
  472PJ2     CA 8250   0.899   4.271   5.937
  472PJ2     OA 8251   1.005   4.352   5.886
  472PJ2      P 8252   0.988   4.506   5.931
  472PJ2     OB 8253   0.851   4.541   5.972
  472PJ2     HB 8254   0.849   4.617   6.037
  472PJ2     OG 8255   1.090   4.514   6.038
  472PJ2     HG 8256   1.115   4.610   6.052
  472PJ2     OD 8257   1.027   4.561   5.785
  473POX     CD 8258   0.923   4.564   5.687
  473POX     CE 8259   0.965   4.621   5.551
  473POX     OE 8260   0.860   4.660   5.463
  473POX    C1A 8261   0.793   4.772   5.488
  473POX    O1A 8262   0.834   4.852   5.573
  473POX    C1B 8263   0.660   4.774   5.424
  473POX    C1C 8264   0.661   4.888   5.322
  473POX    C1D 8265   0.739   4.847   5.197
  473POX    C1E 8266   0.735   4.955   5.089
  473POX    C1F 8267   0.772   4.895   4.953
  473POX    C1G 8268   0.795   5.012   4.857
  473POX    C1H 8269   0.751   4.961   4.719
  473POX    C1I 8270   0.743   5.085   4.631
  473POX    C1J 8271   0.665   5.080   4.523
  473POX    C1K 8272   0.577   4.960   4.484
  473POX    C1L 8273   0.519   4.940   4.345
  473POX    C1M 8274   0.405   5.036   4.311
  473POX    C1N 8275   0.341   4.988   4.181
  473POX    C1O 8276   0.256   5.094   4.109
  473POX    C1P 8277   0.177   5.056   3.983
  473POX    C1Q 8278   0.080   5.163   3.933
  473POX    C1R 8279   0.018   5.131   3.797
  473POX     CZ 8280   1.066   4.525   5.488
  473POX     OZ 8281   1.153   4.568   5.383
  473POX    C2A 8282   1.238   4.478   5.336
  473POX    O2A 8283   1.220   4.359   5.362
  473POX    C2B 8284   1.319   4.544   5.231
  473POX    C2C 8285   1.353   4.452   5.114
  473POX    C2D 8286   1.450   4.521   5.017
  473POX    C2E 8287   1.480   4.434   4.895
  473POX    C2F 8288   1.597   4.496   4.818
  473POX    C2G 8289   1.596   4.438   4.676
  473POX    C2H 8290   1.686   4.512   4.577
  473POX    C2I 8291   1.664   4.450   4.439
  473POX    C2J 8292   1.766   4.491   4.333
  473POX    C2K 8293   1.733   4.455   4.188
  473POX    C2L 8294   1.815   4.530   4.083
  473POX    C2M 8295   1.769   4.480   3.946
  473POX    C2N 8296   1.846   4.556   3.837
  473POX    C2O 8297   1.759   4.566   3.712
  473POX    C2P 8298   1.818   4.652   3.599
  474CHL    CN1 8299   6.422   7.126   5.224
  474CHL    CN2 8300   6.231   7.232   5.134
  474CHL    CN3 8301   6.238   6.995   5.151
  474CHL    NTM 8302   6.275   7.120   5.219
  474CHL     CB 8303   6.230   7.117   5.358
  475PJ2     CA 8304   6.081   7.128   5.391
  475PJ2     OA 8305   6.019   7.249   5.348
  475PJ2      P 8306   5.858   7.256   5.355
  475PJ2     OB 8307   5.818   7.196   5.484
  475PJ2     HB 8308   5.718   7.193   5.484
  475PJ2     OG 8309   5.820   7.397   5.334
  475PJ2     HG 8310   5.727   7.384   5.299
  475PJ2     OD 8311   5.812   7.174   5.224
  476POX     CD 8312   5.824   7.246   5.101
  476POX     CE 8313   5.751   7.179   4.985
  476POX     OE 8314   5.784   7.236   4.858
  476POX    C1A 8315   5.908   7.217   4.814
  476POX    O1A 8316   5.991   7.149   4.874
  476POX    C1B 8317   5.930   7.295   4.690
  476POX    C1C 8318   6.058   7.377   4.679
  476POX    C1D 8319   6.089   7.440   4.815
  476POX    C1E 8320   6.231   7.493   4.835
  476POX    C1F 8321   6.320   7.368   4.838
  476POX    C1G 8322   6.472   7.385   4.853
  476POX    C1H 8323   6.536   7.399   4.715
  476POX    C1I 8324   6.687   7.397   4.737
  476POX    C1J 8325   6.764   7.393   4.628
  476POX    C1K 8326   6.731   7.368   4.481
  476POX    C1L 8327   6.771   7.225   4.444
  476POX    C1M 8328   6.729   7.196   4.300
  476POX    C1N 8329   6.799   7.077   4.233
  476POX    C1O 8330   6.760   7.070   4.085
  476POX    C1P 8331   6.850   6.963   4.023
  476POX    C1Q 8332   6.844   6.988   3.872
  476POX    C1R 8333   6.949   6.904   3.799
  476POX     CZ 8334   5.601   7.184   5.013
  476POX     OZ 8335   5.521   7.084   4.948
  476POX    C2A 8336   5.391   7.091   4.978
  476POX    O2A 8337   5.340   7.183   5.041
  476POX    C2B 8338   5.315   6.981   4.914
  476POX    C2C 8339   5.207   7.031   4.819
  476POX    C2D 8340   5.260   7.059   4.678
  476POX    C2E 8341   5.142   7.053   4.581
  476POX    C2F 8342   5.194   7.065   4.438
  476POX    C2G 8343   5.084   7.111   4.343
  476POX    C2H 8344   5.147   7.167   4.215
  476POX    C2I 8345   5.160   7.055   4.112
  476POX    C2J 8346   5.206   7.094   3.971
  476POX    C2K 8347   5.351   7.144   3.975
  476POX    C2L 8348   5.388   7.174   3.829
  476POX    C2M 8349   5.522   7.248   3.820
  476POX    C2N 8350   5.549   7.279   3.672
  476POX    C2O 8351   5.650   7.393   3.653
  476POX    C2P 8352   5.673   7.429   3.507
  477CHL    CN1 8353   2.535   5.228   6.084
  477CHL    CN2 8354   2.670   5.157   5.906
  477CHL    CN3 8355   2.759   5.331   6.049
  477CHL    NTM 8356   2.638   5.273   5.989
  477CHL     CB 8357   2.586   5.380   5.904
  478PJ2     CA 8358   2.449   5.364   5.837
  478PJ2     OA 8359   2.424   5.250   5.755
  478PJ2      P 8360   2.276   5.257   5.691
  478PJ2     OB 8361   2.234   5.116   5.695
  478PJ2     HB 8362   2.212   5.090   5.789
  478PJ2     OG 8363   2.191   5.348   5.771
  478PJ2     HG 8364   2.247   5.420   5.812
  478PJ2     OD 8365   2.286   5.307   5.538
  479POX     CD 8366   2.318   5.207   5.441
  479POX     CE 8367   2.280   5.261   5.303
  479POX     OE 8368   2.280   5.149   5.213
  479POX    C1A 8369   2.167   5.091   5.176
  479POX    O1A 8370   2.062   5.130   5.227
  479POX    C1B 8371   2.185   4.976   5.084
  479POX    C1C 8372   2.106   4.963   4.954
  479POX    C1D 8373   2.173   5.078   4.880
  479POX    C1E 8374   2.107   5.091   4.742
  479POX    C1F 8375   2.183   5.193   4.657
  479POX    C1G 8376   2.253   5.109   4.550
  479POX    C1H 8377   2.358   5.191   4.474
  479POX    C1I 8378   2.275   5.300   4.405
  479POX    C1J 8379   2.296   5.369   4.294
  479POX    C1K 8380   2.433   5.374   4.224
  479POX    C1L 8381   2.446   5.435   4.085
  479POX    C1M 8382   2.591   5.428   4.038
  479POX    C1N 8383   2.644   5.501   3.914
  479POX    C1O 8384   2.792   5.479   3.882
  479POX    C1P 8385   2.809   5.543   3.744
  479POX    C1Q 8386   2.936   5.514   3.663
  479POX    C1R 8387   2.897   5.537   3.517
  479POX     CZ 8388   2.386   5.362   5.259
  479POX     OZ 8389   2.356   5.420   5.131
  479POX    C2A 8390   2.458   5.447   5.050
  479POX    O2A 8391   2.572   5.466   5.092
  479POX    C2B 8392   2.415   5.492   4.916
  479POX    C2C 8393   2.524   5.477   4.808
  479POX    C2D 8394   2.459   5.538   4.684
  479POX    C2E 8395   2.559   5.539   4.568
  479POX    C2F 8396   2.547   5.668   4.487
  479POX    C2G 8397   2.631   5.674   4.359
  479POX    C2H 8398   2.781   5.663   4.382
  479POX    C2I 8399   2.859   5.665   4.250
  479POX    C2J 8400   2.842   5.811   4.207
  479POX    C2K 8401   2.891   5.830   4.064
  479POX    C2L 8402   2.886   5.975   4.015
  479POX    C2M 8403   2.981   5.992   3.896
  479POX    C2N 8404   2.932   6.105   3.804
  479POX    C2O 8405   3.028   6.111   3.686
  479POX    C2P 8406   2.982   6.224   3.593
  480CHL    CN1 8407   6.232   4.501   6.339
  480CHL    CN2 8408   6.089   4.669   6.273
  480CHL    CN3 8409   5.999   4.451   6.335
  480CHL    NTM 8410   6.107   4.523   6.266
  480CHL     CB 8411   6.109   4.481   6.125
  481PJ2     CA 8412   6.211   4.534   6.024
  481PJ2     OA 8413   6.204   4.676   6.009
  481PJ2      P 8414   6.316   4.711   5.898
  481PJ2     OB 8415   6.345   4.856   5.897
  481PJ2     HB 8416   6.427   4.873   5.842
  481PJ2     OG 8417   6.438   4.627   5.904
  481PJ2     HG 8418   6.409   4.536   5.936
  481PJ2     OD 8419   6.243   4.691   5.756
  482POX     CD 8420   6.322   4.738   5.647
  482POX     CE 8421   6.312   4.650   5.522
  482POX     OE 8422   6.415   4.690   5.431
  482POX    C1A 8423   6.473   4.591   5.364
  482POX    O1A 8424   6.480   4.480   5.416
  482POX    C1B 8425   6.559   4.640   5.254
  482POX    C1C 8426   6.487   4.636   5.119
  482POX    C1D 8427   6.551   4.730   5.017
  482POX    C1E 8428   6.461   4.741   4.893
  482POX    C1F 8429   6.547   4.764   4.769
  482POX    C1G 8430   6.464   4.817   4.652
  482POX    C1H 8431   6.539   4.900   4.548
  482POX    C1I 8432   6.586   5.032   4.609
  482POX    C1J 8433   6.595   5.148   4.545
  482POX    C1K 8434   6.570   5.168   4.395
  482POX    C1L 8435   6.499   5.298   4.356
  482POX    C1M 8436   6.427   5.288   4.222
  482POX    C1N 8437   6.530   5.291   4.108
  482POX    C1O 8438   6.475   5.283   3.965
  482POX    C1P 8439   6.573   5.341   3.862
  482POX    C1Q 8440   6.514   5.408   3.738
  482POX    C1R 8441   6.607   5.488   3.646
  482POX     CZ 8442   6.169   4.645   5.470
  482POX     OZ 8443   6.150   4.627   5.329
  482POX    C2A 8444   6.034   4.568   5.303
  482POX    O2A 8445   5.938   4.572   5.380
  482POX    C2B 8446   6.013   4.532   5.161
  482POX    C2C 8447   6.072   4.398   5.116
  482POX    C2D 8448   6.055   4.379   4.966
  482POX    C2E 8449   6.164   4.458   4.894
  482POX    C2F 8450   6.126   4.502   4.752
  482POX    C2G 8451   6.100   4.391   4.649
  482POX    C2H 8452   6.073   4.455   4.513
  482POX    C2I 8453   6.043   4.349   4.407
  482POX    C2J 8454   6.078   4.411   4.272
  482POX    C2K 8455   5.964   4.501   4.224
  482POX    C2L 8456   5.992   4.531   4.076
  482POX    C2M 8457   5.887   4.617   4.005
  482POX    C2N 8458   5.910   4.642   3.856
  482POX    C2O 8459   5.795   4.718   3.789
  482POX    C2P 8460   5.828   4.791   3.659
  483CHL    CN1 8461   6.197   1.568   5.724
  483CHL    CN2 8462   5.967   1.633   5.740
  483CHL    CN3 8463   6.049   1.457   5.877
  483CHL    NTM 8464   6.084   1.586   5.816
  483CHL     CB 8465   6.116   1.671   5.932
  484PJ2     CA 8466   6.154   1.818   5.914
  484PJ2     OA 8467   6.263   1.838   5.824
  484PJ2      P 8468   6.279   1.986   5.764
  484PJ2     OB 8469   6.217   2.079   5.861
  484PJ2     HB 8470   6.278   2.158   5.866
  484PJ2     OG 8471   6.417   2.021   5.723
  484PJ2     HG 8472   6.423   2.019   5.623
  484PJ2     OD 8473   6.192   1.979   5.629
  485POX     CD 8474   6.268   1.912   5.528
  485POX     CE 8475   6.202   1.901   5.390
  485POX     OE 8476   6.274   1.812   5.305
  485POX    C1A 8477   6.227   1.688   5.295
  485POX    O1A 8478   6.155   1.648   5.386
  485POX    C1B 8479   6.269   1.614   5.173
  485POX    C1C 8480   6.224   1.692   5.049
  485POX    C1D 8481   6.280   1.626   4.923
  485POX    C1E 8482   6.270   1.721   4.804
  485POX    C1F 8483   6.324   1.635   4.690
  485POX    C1G 8484   6.302   1.707   4.557
  485POX    C1H 8485   6.397   1.660   4.447
  485POX    C1I 8486   6.414   1.755   4.328
  485POX    C1J 8487   6.435   1.738   4.198
  485POX    C1K 8488   6.458   1.595   4.147
  485POX    C1L 8489   6.397   1.558   4.012
  485POX    C1M 8490   6.445   1.646   3.896
  485POX    C1N 8491   6.354   1.636   3.773
  485POX    C1O 8492   6.352   1.504   3.697
  485POX    C1P 8493   6.258   1.513   3.576
  485POX    C1Q 8494   6.338   1.525   3.446
  485POX    C1R 8495   6.234   1.526   3.333
  485POX     CZ 8496   6.190   2.042   5.331
  485POX     OZ 8497   6.303   2.121   5.294
  485POX    C2A 8498   6.285   2.243   5.243
  485POX    O2A 8499   6.172   2.287   5.224
  485POX    C2B 8500   6.415   2.306   5.210
  485POX    C2C 8501   6.419   2.362   5.067
  485POX    C2D 8502   6.556   2.424   5.037
  485POX    C2E 8503   6.553   2.518   4.916
  485POX    C2F 8504   6.502   2.456   4.786
  485POX    C2G 8505   6.532   2.544   4.665
  485POX    C2H 8506   6.470   2.485   4.538
  485POX    C2I 8507   6.502   2.575   4.418
  485POX    C2J 8508   6.440   2.541   4.283
  485POX    C2K 8509   6.494   2.643   4.183
  485POX    C2L 8510   6.432   2.631   4.044
  485POX    C2M 8511   6.515   2.723   3.955
  485POX    C2N 8512   6.482   2.725   3.806
  485POX    C2O 8513   6.561   2.831   3.728
  485POX    C2P 8514   6.518   2.863   3.585
  486CHL    CN1 8515   0.318   3.826   5.966
  486CHL    CN2 8516   0.332   3.944   5.752
  486CHL    CN3 8517   0.121   3.843   5.846
  486CHL    NTM 8518   0.267   3.837   5.829
  486CHL     CB 8519   0.295   3.713   5.756
  487PJ2     CA 8520   0.421   3.626   5.761
  487PJ2     OA 8521   0.539   3.685   5.706
  487PJ2      P 8522   0.644   3.575   5.654
  487PJ2     OB 8523   0.769   3.640   5.609
  487PJ2     HB 8524   0.816   3.567   5.559
  487PJ2     OG 8525   0.636   3.463   5.750
  487PJ2     HG 8526   0.656   3.496   5.843
  487PJ2     OD 8527   0.568   3.505   5.530
  488POX     CD 8528   0.568   3.566   5.400
  488POX     CE 8529   0.600   3.478   5.279
  488POX     OE 8530   0.629   3.549   5.158
  488POX    C1A 8531   0.712   3.499   5.067
  488POX    O1A 8532   0.778   3.398   5.092
  488POX    C1B 8533   0.743   3.588   4.952
  488POX    C1C 8534   0.825   3.526   4.839
  488POX    C1D 8535   0.845   3.618   4.718
  488POX    C1E 8536   0.980   3.688   4.738
  488POX    C1F 8537   0.994   3.794   4.628
  488POX    C1G 8538   1.027   3.733   4.491
  488POX    C1H 8539   1.075   3.825   4.379
  488POX    C1I 8540   1.059   3.736   4.256
  488POX    C1J 8541   1.126   3.739   4.141
  488POX    C1K 8542   1.219   3.856   4.106
  488POX    C1L 8543   1.226   3.879   3.955
  488POX    C1M 8544   1.301   3.763   3.889
  488POX    C1N 8545   1.332   3.781   3.741
  488POX    C1O 8546   1.430   3.685   3.674
  488POX    C1P 8547   1.448   3.722   3.527
  488POX    C1Q 8548   1.531   3.606   3.472
  488POX    C1R 8549   1.579   3.643   3.332
  488POX     CZ 8550   0.476   3.390   5.263
  488POX     OZ 8551   0.465   3.310   5.145
  488POX    C2A 8552   0.526   3.192   5.138
  488POX    O2A 8553   0.540   3.124   5.239
  488POX    C2B 8554   0.507   3.127   5.006
  488POX    C2C 8555   0.611   3.174   4.904
  488POX    C2D 8556   0.615   3.108   4.765
  488POX    C2E 8557   0.692   3.205   4.675
  488POX    C2F 8558   0.712   3.154   4.532
  488POX    C2G 8559   0.771   3.272   4.455
  488POX    C2H 8560   0.779   3.236   4.306
  488POX    C2I 8561   0.863   3.338   4.231
  488POX    C2J 8562   0.870   3.303   4.082
  488POX    C2K 8563   0.998   3.345   4.009
  488POX    C2L 8564   1.128   3.274   4.048
  488POX    C2M 8565   1.222   3.337   3.945
  488POX    C2N 8566   1.365   3.290   3.973
  488POX    C2O 8567   1.460   3.379   3.892
  488POX    C2P 8568   1.598   3.404   3.954
  489CHL    CN1 8569   3.568   6.800   5.054
  489CHL    CN2 8570   3.553   6.745   5.283
  489CHL    CN3 8571   3.389   6.666   5.144
  489CHL    NTM 8572   3.473   6.784   5.166
  489CHL     CB 8573   3.394   6.904   5.199
  490PJ2     CA 8574   3.282   6.955   5.108
  490PJ2     OA 8575   3.318   7.008   4.980
  490PJ2      P 8576   3.190   7.036   4.887
  490PJ2     OB 8577   3.074   7.070   4.973
  490PJ2     HB 8578   2.996   7.087   4.913
  490PJ2     OG 8579   3.228   7.133   4.781
  490PJ2     HG 8580   3.149   7.170   4.734
  490PJ2     OD 8581   3.170   6.894   4.814
  491POX     CD 8582   3.263   6.872   4.708
  491POX     CE 8583   3.294   6.726   4.676
  491POX     OE 8584   3.417   6.716   4.603
  491POX    C1A 8585   3.519   6.662   4.668
  491POX    O1A 8586   3.493   6.596   4.768
  491POX    C1B 8587   3.647   6.649   4.594
  491POX    C1C 8588   3.668   6.543   4.485
  491POX    C1D 8589   3.811   6.546   4.430
  491POX    C1E 8590   3.845   6.677   4.359
  491POX    C1F 8591   3.779   6.713   4.225
  491POX    C1G 8592   3.842   6.842   4.173
  491POX    C1H 8593   3.802   6.865   4.027
  491POX    C1I 8594   3.867   6.994   3.977
  491POX    C1J 8595   3.819   7.069   3.877
  491POX    C1K 8596   3.706   7.038   3.778
  491POX    C1L 8597   3.725   7.089   3.635
  491POX    C1M 8598   3.595   7.080   3.553
  491POX    C1N 8599   3.549   6.941   3.510
  491POX    C1O 8600   3.439   6.950   3.403
  491POX    C1P 8601   3.370   6.814   3.387
  491POX    C1Q 8602   3.274   6.832   3.270
  491POX    C1R 8603   3.214   6.693   3.250
  491POX     CZ 8604   3.172   6.653   4.618
  491POX     OZ 8605   3.122   6.717   4.500
  491POX    C2A 8606   3.006   6.680   4.447
  491POX    O2A 8607   2.932   6.600   4.503
  491POX    C2B 8608   2.962   6.749   4.324
  491POX    C2C 8609   2.811   6.776   4.327
  491POX    C2D 8610   2.786   6.878   4.217
  491POX    C2E 8611   2.635   6.898   4.202
  491POX    C2F 8612   2.603   7.014   4.109
  491POX    C2G 8613   2.594   6.966   3.964
  491POX    C2H 8614   2.597   7.077   3.859
  491POX    C2I 8615   2.744   7.112   3.834
  491POX    C2J 8616   2.768   7.221   3.730
  491POX    C2K 8617   2.913   7.256   3.698
  491POX    C2L 8618   2.957   7.167   3.581
  491POX    C2M 8619   2.915   7.229   3.448
  491POX    C2N 8620   3.033   7.249   3.352
  491POX    C2O 8621   2.954   7.316   3.239
  491POX    C2P 8622   3.041   7.319   3.114
  492CHL    CN1 8623   3.060   5.662   5.092
  492CHL    CN2 8624   2.837   5.597   5.023
  492CHL    CN3 8625   2.981   5.432   5.104
  492CHL    NTM 8626   2.945   5.574   5.120
  492CHL     CB 8627   2.897   5.599   5.256
  493PJ2     CA 8628   2.821   5.497   5.341
  493PJ2     OA 8629   2.895   5.392   5.404
  493PJ2      P 8630   2.803   5.305   5.504
  493PJ2     OB 8631   2.910   5.221   5.563
  493PJ2     HB 8632   2.948   5.170   5.486
  493PJ2     OG 8633   2.730   5.397   5.593
  493PJ2     HG 8634   2.730   5.489   5.553
  493PJ2     OD 8635   2.697   5.229   5.409
  494POX     CD 8636   2.749   5.112   5.345
  494POX     CE 8637   2.657   5.015   5.270
  494POX     OE 8638   2.710   4.883   5.252
  494POX    C1A 8639   2.620   4.790   5.285
  494POX    O1A 8640   2.536   4.809   5.372
  494POX    C1B 8641   2.629   4.661   5.214
  494POX    C1C 8642   2.494   4.637   5.145
  494POX    C1D 8643   2.475   4.738   5.031
  494POX    C1E 8644   2.570   4.716   4.913
  494POX    C1F 8645   2.541   4.805   4.792
  494POX    C1G 8646   2.636   4.761   4.682
  494POX    C1H 8647   2.621   4.839   4.551
  494POX    C1I 8648   2.490   4.811   4.478
  494POX    C1J 8649   2.478   4.815   4.345
  494POX    C1K 8650   2.592   4.837   4.245
  494POX    C1L 8651   2.559   4.924   4.124
  494POX    C1M 8652   2.686   4.961   4.047
  494POX    C1N 8653   2.649   5.064   3.940
  494POX    C1O 8654   2.574   5.006   3.820
  494POX    C1P 8655   2.650   4.899   3.741
  494POX    C1Q 8656   2.603   4.908   3.596
  494POX    C1R 8657   2.692   4.828   3.502
  494POX     CZ 8658   2.615   5.070   5.134
  494POX     OZ 8659   2.720   5.117   5.049
  494POX    C2A 8660   2.683   5.153   4.926
  494POX    O2A 8661   2.566   5.165   4.887
  494POX    C2B 8662   2.795   5.197   4.841
  494POX    C2C 8663   2.776   5.141   4.700
  494POX    C2D 8664   2.898   5.156   4.610
  494POX    C2E 8665   2.872   5.163   4.459
  494POX    C2F 8666   2.993   5.168   4.367
  494POX    C2G 8667   2.944   5.179   4.222
  494POX    C2H 8668   3.070   5.207   4.139
  494POX    C2I 8669   3.049   5.185   3.989
  494POX    C2J 8670   3.183   5.166   3.916
  494POX    C2K 8671   3.163   5.136   3.767
  494POX    C2L 8672   3.114   4.993   3.746
  494POX    C2M 8673   3.122   4.963   3.597
  494POX    C2N 8674   3.069   4.823   3.564
  494POX    C2O 8675   3.169   4.724   3.625
  494POX    C2P 8676   3.132   4.583   3.580
  495CHL    CN1 8677   1.960   4.015   5.486
  495CHL    CN2 8678   2.146   3.920   5.616
  495CHL    CN3 8679   2.048   3.832   5.404
  495CHL    NTM 8680   2.025   3.892   5.536
  495CHL     CB 8681   1.929   3.823   5.624
  496PJ2     CA 8682   1.951   3.681   5.676
  496PJ2     OA 8683   1.983   3.575   5.586
  496PJ2      P 8684   2.064   3.463   5.668
  496PJ2     OB 8685   2.183   3.530   5.724
  496PJ2     HB 8686   2.190   3.500   5.819
  496PJ2     OG 8687   1.967   3.419   5.772
  496PJ2     HG 8688   1.879   3.451   5.737
  496PJ2     OD 8689   2.072   3.345   5.559
  497POX     CD 8690   2.162   3.365   5.449
  497POX     CE 8691   2.143   3.265   5.335
  497POX     OE 8692   2.246   3.276   5.235
  497POX    C1A 8693   2.318   3.167   5.211
  497POX    O1A 8694   2.323   3.073   5.290
  497POX    C1B 8695   2.410   3.181   5.096
  497POX    C1C 8696   2.359   3.234   4.962
  497POX    C1D 8697   2.445   3.207   4.838
  497POX    C1E 8698   2.483   3.059   4.833
  497POX    C1F 8699   2.548   3.035   4.697
  497POX    C1G 8700   2.587   2.888   4.686
  497POX    C1H 8701   2.621   2.849   4.542
  497POX    C1I 8702   2.751   2.768   4.532
  497POX    C1J 8703   2.792   2.674   4.447
  497POX    C1K 8704   2.704   2.623   4.333
  497POX    C1L 8705   2.798   2.585   4.219
  497POX    C1M 8706   2.845   2.717   4.157
  497POX    C1N 8707   2.901   2.693   4.017
  497POX    C1O 8708   2.779   2.661   3.929
  497POX    C1P 8709   2.808   2.665   3.779
  497POX    C1Q 8710   2.911   2.563   3.731
  497POX    C1R 8711   2.897   2.528   3.583
  497POX     CZ 8712   2.003   3.274   5.275
  497POX     OZ 8713   1.977   3.399   5.210
  497POX    C2A 8714   1.848   3.429   5.194
  497POX    O2A 8715   1.757   3.361   5.241
  497POX    C2B 8716   1.825   3.564   5.139
  497POX    C2C 8717   1.773   3.554   4.995
  497POX    C2D 8718   1.744   3.692   4.935
  497POX    C2E 8719   1.707   3.673   4.788
  497POX    C2F 8720   1.657   3.804   4.727
  497POX    C2G 8721   1.589   3.776   4.593
  497POX    C2H 8722   1.494   3.883   4.537
  497POX    C2I 8723   1.460   3.862   4.389
  497POX    C2J 8724   1.580   3.897   4.301
  497POX    C2K 8725   1.563   3.836   4.162
  497POX    C2L 8726   1.703   3.833   4.100
  497POX    C2M 8727   1.724   3.744   3.978
  497POX    C2N 8728   1.873   3.733   3.943
  497POX    C2O 8729   1.891   3.616   3.845
  497POX    C2P 8730   1.851   3.659   3.704
  498CHL    CN1 8731   5.088   2.929   5.166
  498CHL    CN2 8732   5.195   2.717   5.128
  498CHL    CN3 8733   4.967   2.721   5.175
  498CHL    NTM 8734   5.094   2.789   5.207
  498CHL     CB 8735   5.124   2.796   5.351
  499PJ2     CA 8736   5.170   2.675   5.432
  499PJ2     OA 8737   5.072   2.571   5.440
  499PJ2      P 8738   5.136   2.446   5.519
  499PJ2     OB 8739   5.220   2.500   5.628
  499PJ2     HB 8740   5.178   2.499   5.719
  499PJ2     OG 8741   5.029   2.347   5.549
  499PJ2     HG 8742   4.956   2.347   5.481
  499PJ2     OD 8743   5.244   2.384   5.418
  500POX     CD 8744   5.189   2.283   5.333
  500POX     CE 8745   5.292   2.220   5.239
  500POX     OE 8746   5.239   2.127   5.144
  500POX    C1A 8747   5.196   2.184   5.032
  500POX    O1A 8748   5.245   2.292   5.000
  500POX    C1B 8749   5.101   2.108   4.948
  500POX    C1C 8750   5.109   2.098   4.796
  500POX    C1D 8751   5.035   2.209   4.721
  500POX    C1E 8752   5.064   2.217   4.571
  500POX    C1F 8753   4.991   2.340   4.516
  500POX    C1G 8754   5.029   2.367   4.371
  500POX    C1H 8755   4.973   2.506   4.341
  500POX    C1I 8756   5.035   2.620   4.421
  500POX    C1J 8757   5.020   2.751   4.402
  500POX    C1K 8758   4.944   2.803   4.280
  500POX    C1L 8759   5.041   2.829   4.164
  500POX    C1M 8760   4.956   2.888   4.052
  500POX    C1N 8761   5.020   2.889   3.913
  500POX    C1O 8762   4.915   2.918   3.806
  500POX    C1P 8763   4.972   2.912   3.665
  500POX    C1Q 8764   4.865   2.882   3.559
  500POX    C1R 8765   4.753   2.986   3.558
  500POX     CZ 8766   5.416   2.164   5.308
  500POX     OZ 8767   5.526   2.156   5.217
  500POX    C2A 8768   5.625   2.075   5.254
  500POX    O2A 8769   5.641   2.037   5.370
  500POX    C2B 8770   5.717   2.034   5.145
  500POX    C2C 8771   5.866   2.047   5.176
  500POX    C2D 8772   5.958   2.007   5.061
  500POX    C2E 8773   5.956   2.094   4.935
  500POX    C2F 8774   6.035   2.030   4.821
  500POX    C2G 8775   6.031   2.121   4.698
  500POX    C2H 8776   6.112   2.051   4.589
  500POX    C2I 8777   6.086   2.108   4.450
  500POX    C2J 8778   6.143   2.029   4.332
  500POX    C2K 8779   6.103   2.088   4.197
  500POX    C2L 8780   6.185   2.019   4.088
  500POX    C2M 8781   6.145   2.089   3.958
  500POX    C2N 8782   6.194   2.014   3.834
  500POX    C2O 8783   6.164   2.092   3.706
  500POX    C2P 8784   6.205   2.006   3.586
  501CHL    CN1 8785   1.480   7.156   5.146
  501CHL    CN2 8786   1.640   7.323   5.095
  501CHL    CN3 8787   1.623   7.219   5.312
  501CHL    NTM 8788   1.620   7.196   5.167
  501CHL     CB 8789   1.702   7.085   5.116
  502PJ2     CA 8790   1.854   7.106   5.119
  502PJ2     OA 8791   1.897   7.203   5.024
  502PJ2      P 8792   2.057   7.221   5.030
  502PJ2     OB 8793   2.095   7.338   4.947
  502PJ2     HB 8794   2.069   7.337   4.851
  502PJ2     OG 8795   2.090   7.229   5.174
  502PJ2     HG 8796   2.171   7.284   5.195
  502PJ2     OD 8797   2.112   7.081   4.970
  503POX     CD 8798   2.152   7.080   4.833
  503POX     CE 8799   2.260   6.977   4.800
  503POX     OE 8800   2.318   6.998   4.671
  503POX    C1A 8801   2.430   7.070   4.663
  503POX    O1A 8802   2.502   7.069   4.762
  503POX    C1B 8803   2.469   7.115   4.527
  503POX    C1C 8804   2.494   7.266   4.529
  503POX    C1D 8805   2.537   7.302   4.386
  503POX    C1E 8806   2.553   7.453   4.375
  503POX    C1F 8807   2.437   7.535   4.431
  503POX    C1G 8808   2.449   7.685   4.402
  503POX    C1H 8809   2.438   7.721   4.254
  503POX    C1I 8810   2.454   7.872   4.240
  503POX    C1J 8811   2.393   7.957   4.158
  503POX    C1K 8812   2.301   7.910   4.045
  503POX    C1L 8813   2.213   8.029   4.005
  503POX    C1M 8814   2.102   7.988   3.908
  503POX    C1N 8815   2.038   8.117   3.857
  503POX    C1O 8816   1.942   8.079   3.744
  503POX    C1P 8817   1.920   8.199   3.651
  503POX    C1Q 8818   1.821   8.150   3.544
  503POX    C1R 8819   1.800   8.257   3.437
  503POX     CZ 8820   2.230   6.834   4.844
  503POX     OZ 8821   2.113   6.775   4.787
  503POX    C2A 8822   2.081   6.649   4.816
  503POX    O2A 8823   2.108   6.579   4.914
  503POX    C2B 8824   1.970   6.607   4.728
  503POX    C2C 8825   1.829   6.649   4.773
  503POX    C2D 8826   1.720   6.622   4.670
  503POX    C2E 8827   1.743   6.699   4.539
  503POX    C2F 8828   1.631   6.685   4.436
  503POX    C2G 8829   1.669   6.751   4.303
  503POX    C2H 8830   1.696   6.901   4.315
  503POX    C2I 8831   1.733   6.968   4.183
  503POX    C2J 8832   1.603   6.977   4.103
  503POX    C2K 8833   1.623   7.046   3.968
  503POX    C2L 8834   1.700   6.955   3.873
  503POX    C2M 8835   1.696   7.024   3.736
  503POX    C2N 8836   1.750   6.922   3.635
  503POX    C2O 8837   1.708   6.968   3.496
  503POX    C2P 8838   1.741   6.856   3.397
  504CHL    CN1 8839   4.374   6.669   5.691
  504CHL    CN2 8840   4.580   6.771   5.748
  504CHL    CN3 8841   4.566   6.538   5.761
  504CHL    NTM 8842   4.520   6.654   5.683
  504CHL     CB 8843   4.570   6.642   5.544
  505PJ2     CA 8844   4.712   6.595   5.514
  505PJ2     OA 8845   4.818   6.669   5.574
  505PJ2      P 8846   4.960   6.595   5.562
  505PJ2     OB 8847   5.072   6.659   5.635
  505PJ2     HB 8848   5.156   6.605   5.636
  505PJ2     OG 8849   4.935   6.449   5.563
  505PJ2     HG 8850   4.852   6.437   5.618
  505PJ2     OD 8851   4.987   6.616   5.405
  506POX     CD 8852   5.086   6.715   5.377
  506POX     CE 8853   5.119   6.747   5.232
  506POX     OE 8854   5.023   6.830   5.167
  506POX    C1A 8855   5.024   6.962   5.186
  506POX    O1A 8856   5.104   7.003   5.270
  506POX    C1B 8857   4.914   7.048   5.137
  506POX    C1C 8858   4.964   7.178   5.074
  506POX    C1D 8859   4.868   7.245   4.976
  506POX    C1E 8860   4.870   7.189   4.834
  506POX    C1F 8861   4.761   7.256   4.750
  506POX    C1G 8862   4.782   7.401   4.709
  506POX    C1H 8863   4.896   7.426   4.611
  506POX    C1I 8864   4.858   7.359   4.478
  506POX    C1J 8865   4.869   7.418   4.360
  506POX    C1K 8866   4.897   7.568   4.346
  506POX    C1L 8867   4.954   7.600   4.208
  506POX    C1M 8868   5.101   7.557   4.206
  506POX    C1N 8869   5.165   7.585   4.070
  506POX    C1O 8870   5.311   7.542   4.081
  506POX    C1P 8871   5.385   7.577   3.951
  506POX    C1Q 8872   5.435   7.721   3.947
  506POX    C1R 8873   5.524   7.745   3.825
  506POX     CZ 8874   5.140   6.616   5.156
  506POX     OZ 8875   5.136   6.630   5.014
  506POX    C2A 8876   5.203   6.535   4.948
  506POX    O2A 8877   5.275   6.451   5.001
  506POX    C2B 8878   5.184   6.551   4.802
  506POX    C2C 8879   5.287   6.482   4.712
  506POX    C2D 8880   5.257   6.468   4.563
  506POX    C2E 8881   5.207   6.603   4.511
  506POX    C2F 8882   5.109   6.572   4.398
  506POX    C2G 8883   5.094   6.684   4.295
  506POX    C2H 8884   5.054   6.620   4.162
  506POX    C2I 8885   5.032   6.729   4.057
  506POX    C2J 8886   4.996   6.669   3.920
  506POX    C2K 8887   4.977   6.783   3.820
[truncated: 1,342,967 more chars]
