# Supplementary material for: Arginine Residues Modulate the Membrane Interactions of pHLIP Peptides
Source: J Chem Inf Model. 2023 Jul 3;63(14):4433–46. doi: 10.1021/acs.jcim.3c00360 (PMC10369490; doi:10.1021/acs.jcim.3c00360)
Supplement: Supplementary file 2 — ci3c00360_si_002.zip [file ci3c00360_si_002.zip › Simulation_files/R17/start_rep5.gro]

Generated by trjconv : Protein t= 80000.00000
38730
    1ALA      N    1   1.188   4.910   1.234
    1ALA     H1    2   1.228   4.840   1.292
    1ALA     H2    3   1.237   4.906   1.147
    1ALA     H3    4   1.199   4.999   1.279
    1ALA     CA    5   1.044   4.890   1.208
    1ALA     CB    6   0.964   4.886   1.338
    1ALA      C    7   1.001   5.007   1.120
    1ALA      O    8   1.073   5.105   1.105
    2AS4      N    9   0.890   4.993   1.048
    2AS4      H   10   0.849   4.901   1.045
    2AS4     CA   11   0.831   5.096   0.963
    2AS4     CB   12   0.744   5.039   0.850
    2AS4     CG   13   0.728   5.134   0.732
    2AS4    OD1   14   0.620   5.194   0.710
    2AS4   HD11   15   0.643   5.279   0.663
    2AS4   HD12   16   0.549   5.145   0.760
    2AS4    OD2   17   0.830   5.161   0.664
    2AS4   HD21   18   0.803   5.218   0.587
    2AS4   HD22   19   0.910   5.127   0.713
    2AS4      C   20   0.770   5.204   1.053
    2AS4      O   21   0.738   5.182   1.170
    3ASN      N   22   0.759   5.322   0.993
    3ASN      H   23   0.785   5.326   0.896
    3ASN     CA   24   0.712   5.444   1.060
    3ASN     CB   25   0.714   5.562   0.962
    3ASN     CG   26   0.851   5.615   0.919
    3ASN    OD1   27   0.912   5.569   0.823
    3ASN    ND2   28   0.909   5.693   1.010
    3ASN   HD21   29   0.857   5.727   1.089
    3ASN   HD22   30   1.008   5.706   1.015
    3ASN      C   31   0.567   5.440   1.109
    3ASN      O   32   0.530   5.466   1.223
    4ASN      N   33   0.477   5.398   1.020
    4ASN      H   34   0.493   5.389   0.922
    4ASN     CA   35   0.336   5.387   1.060
    4ASN     CB   36   0.248   5.383   0.935
    4ASN     CG   37   0.098   5.394   0.966
    4ASN    OD1   38   0.035   5.301   1.015
    4ASN    ND2   39   0.052   5.519   0.965
    4ASN   HD21   40   0.112   5.598   0.957
    4ASN   HD22   41  -0.043   5.551   0.959
    4ASN      C   42   0.303   5.271   1.155
    4ASN      O   43   0.235   5.298   1.253
    5PRO      N   44   0.365   5.154   1.143
    5PRO     CA   45   0.370   5.064   1.259
    5PRO     CB   46   0.449   4.944   1.207
    5PRO     CG   47   0.402   4.945   1.061
    5PRO     CD   48   0.401   5.091   1.015
    5PRO      C   49   0.433   5.121   1.387
    5PRO      O   50   0.396   5.065   1.490
    6PHE      N   51   0.535   5.205   1.380
    6PHE      H   52   0.588   5.219   1.297
    6PHE     CA   53   0.590   5.262   1.504
    6PHE     CB   54   0.718   5.341   1.475
    6PHE     CG   55   0.820   5.344   1.589
    6PHE    CD1   56   0.808   5.450   1.678
    6PHE    HD1   57   0.722   5.516   1.662
    6PHE    CD2   58   0.913   5.245   1.620
    6PHE    HD2   59   0.938   5.164   1.551
    6PHE    CE1   60   0.871   5.452   1.802
    6PHE    HE1   61   0.864   5.548   1.853
    6PHE    CE2   62   0.978   5.244   1.742
    6PHE    HE2   63   1.049   5.167   1.772
    6PHE     CZ   64   0.957   5.347   1.833
    6PHE     HZ   65   1.005   5.334   1.930
    6PHE      C   66   0.480   5.345   1.570
    6PHE      O   67   0.434   5.312   1.679
    7ILE      N   68   0.432   5.453   1.508
    7ILE      H   69   0.466   5.491   1.422
    7ILE     CA   70   0.326   5.540   1.562
    7ILE     CB   71   0.305   5.646   1.454
    7ILE    CG1   72   0.238   5.773   1.507
    7ILE    CG2   73   0.219   5.604   1.335
    7ILE     CD   74   0.338   5.866   1.575
    7ILE      C   75   0.197   5.480   1.617
    7ILE      O   76   0.150   5.504   1.728
    8TYR      N   77   0.152   5.375   1.548
    8TYR      H   78   0.185   5.361   1.455
    8TYR     CA   79   0.039   5.288   1.581
    8TYR     CB   80  -0.017   5.239   1.447
    8TYR     CG   81  -0.124   5.335   1.393
    8TYR    CD1   82  -0.093   5.436   1.303
    8TYR    HD1   83   0.008   5.445   1.264
    8TYR    CD2   84  -0.253   5.329   1.444
    8TYR    HD2   85  -0.277   5.272   1.534
    8TYR    CE1   86  -0.193   5.525   1.264
    8TYR    HE1   87  -0.167   5.606   1.196
    8TYR    CE2   88  -0.353   5.414   1.400
    8TYR    HE2   89  -0.453   5.416   1.444
    8TYR     CZ   90  -0.324   5.517   1.311
    8TYR     OH   91  -0.421   5.586   1.246
    8TYR     HH   92  -0.380   5.669   1.207
    8TYR      C   93   0.061   5.179   1.686
    8TYR      O   94   0.015   5.066   1.677
    9ALA      N   95   0.148   5.211   1.781
    9ALA      H   96   0.185   5.304   1.785
    9ALA     CA   97   0.186   5.125   1.895
    9ALA     CB   98   0.308   5.189   1.960
    9ALA      C   99   0.075   5.092   1.995
    9ALA      O  100   0.107   5.071   2.112
   10THR      N  101  -0.044   5.059   1.945
   10THR      H  102  -0.051   5.044   1.847
   10THR     CA  103  -0.173   5.039   2.012
   10THR     CB  104  -0.285   5.048   1.908
   10THR    OG1  105  -0.262   4.944   1.812
   10THR    HG1  106  -0.287   4.850   1.834
   10THR    CG2  107  -0.290   5.183   1.837
   10THR      C  108  -0.184   4.910   2.094
   10THR      O  109  -0.293   4.858   2.121
   11TYR      N  110  -0.073   4.878   2.160
   11TYR      H  111  -0.002   4.948   2.167
   11TYR     CA  112  -0.053   4.746   2.222
   11TYR     CB  113   0.096   4.725   2.251
   11TYR     CG  114   0.172   4.670   2.130
   11TYR    CD1  115   0.169   4.536   2.094
   11TYR    HD1  116   0.113   4.474   2.163
   11TYR    CD2  117   0.257   4.759   2.064
   11TYR    HD2  118   0.258   4.866   2.082
   11TYR    CE1  119   0.243   4.501   1.981
   11TYR    HE1  120   0.251   4.397   1.951
   11TYR    CE2  121   0.333   4.723   1.953
   11TYR    HE2  122   0.409   4.786   1.907
   11TYR     CZ  123   0.320   4.592   1.909
   11TYR     OH  124   0.391   4.543   1.805
   11TYR     HH  125   0.459   4.611   1.778
   11TYR      C  126  -0.128   4.711   2.350
   11TYR      O  127  -0.086   4.616   2.414
   12ALA      N  128  -0.252   4.759   2.361
   12ALA      H  129  -0.295   4.791   2.276
   12ALA     CA  130  -0.348   4.728   2.468
   12ALA     CB  131  -0.483   4.799   2.463
   12ALA      C  132  -0.373   4.579   2.494
   12ALA      O  133  -0.365   4.532   2.608
   13AS4      N  134  -0.416   4.506   2.392
   13AS4      H  135  -0.425   4.550   2.303
   13AS4     CA  136  -0.434   4.360   2.393
   13AS4     CB  137  -0.470   4.313   2.251
   13AS4     CG  138  -0.368   4.325   2.138
   13AS4    OD1  139  -0.288   4.229   2.128
   13AS4   HD11  140  -0.222   4.256   2.059
   13AS4   HD12  141  -0.327   4.146   2.167
   13AS4    OD2  142  -0.364   4.427   2.066
   13AS4   HD21  143  -0.278   4.424   2.015
   13AS4   HD22  144  -0.445   4.480   2.091
   13AS4      C  145  -0.319   4.277   2.450
   13AS4      O  146  -0.348   4.218   2.554
   14LEU      N  147  -0.199   4.313   2.405
   14LEU      H  148  -0.195   4.376   2.328
   14LEU     CA  149  -0.076   4.270   2.474
   14LEU     CB  150   0.048   4.322   2.401
   14LEU     CG  151   0.167   4.227   2.396
   14LEU    CD1  152   0.256   4.289   2.288
   14LEU    CD2  153   0.238   4.206   2.530
   14LEU      C  154  -0.069   4.302   2.623
   14LEU      O  155  -0.086   4.213   2.705
   15THR      N  156  -0.054   4.429   2.660
   15THR      H  157  -0.090   4.504   2.604
   15THR     CA  158  -0.043   4.467   2.802
   15THR     CB  159  -0.038   4.618   2.826
   15THR    OG1  160  -0.143   4.685   2.758
   15THR    HG1  161  -0.214   4.725   2.816
   15THR    CG2  162   0.104   4.664   2.792
   15THR      C  163  -0.144   4.405   2.899
   15THR      O  164  -0.115   4.390   3.018
   16PHE      N  165  -0.268   4.392   2.855
   16PHE      H  166  -0.299   4.432   2.768
   16PHE     CA  167  -0.370   4.315   2.928
   16PHE     CB  168  -0.513   4.329   2.876
   16PHE     CG  169  -0.575   4.467   2.900
   16PHE    CD1  170  -0.610   4.542   2.788
   16PHE    HD1  171  -0.600   4.508   2.685
   16PHE    CD2  172  -0.585   4.523   3.027
   16PHE    HD2  173  -0.590   4.466   3.120
   16PHE    CE1  174  -0.656   4.670   2.814
   16PHE    HE1  175  -0.691   4.729   2.729
   16PHE    CE2  176  -0.633   4.651   3.053
   16PHE    HE2  177  -0.644   4.689   3.154
   16PHE     CZ  178  -0.669   4.726   2.941
   16PHE     HZ  179  -0.681   4.834   2.947
   16PHE      C  180  -0.341   4.178   2.989
   16PHE      O  181  -0.337   4.160   3.111
   17AR4      N  182  -0.272   4.106   2.901
   17AR4      H  183  -0.236   4.154   2.821
   17AR4     CA  184  -0.225   3.968   2.920
   17AR4     CB  185  -0.182   3.905   2.787
   17AR4     CG  186  -0.297   3.896   2.688
   17AR4     CD  187  -0.225   3.863   2.557
   17AR4     NE  188  -0.317   3.868   2.442
   17AR4     HE  189  -0.393   3.804   2.447
   17AR4     CZ  190  -0.285   3.915   2.321
   17AR4    NH1  191  -0.166   3.961   2.281
   17AR4   HH11  192  -0.088   3.969   2.343
   17AR4   HH12  193  -0.155   4.008   2.193
   17AR4    NH2  194  -0.388   3.945   2.241
   17AR4   HH21  195  -0.482   3.928   2.271
   17AR4   HH22  196  -0.379   4.004   2.161
   17AR4      C  197  -0.119   3.944   3.028
   17AR4      O  198  -0.128   3.836   3.086
   18PRO      N  199  -0.021   4.027   3.061
   18PRO     CA  200   0.069   4.005   3.175
   18PRO     CB  201   0.195   4.090   3.151
   18PRO     CG  202   0.182   4.157   3.014
   18PRO     CD  203   0.042   4.120   2.965
   18PRO      C  204   0.009   4.038   3.311
   18PRO      O  205   0.016   3.949   3.396
   19LEU      N  206  -0.073   4.143   3.311
   19LEU      H  207  -0.075   4.207   3.234
   19LEU     CA  208  -0.149   4.192   3.426
   19LEU     CB  209  -0.250   4.303   3.395
   19LEU     CG  210  -0.187   4.431   3.340
   19LEU    CD1  211  -0.287   4.540   3.299
   19LEU    CD2  212  -0.086   4.480   3.444
   19LEU      C  213  -0.230   4.084   3.497
   19LEU      O  214  -0.209   4.070   3.617
   20LEU      N  215  -0.324   4.018   3.430
   20LEU      H  216  -0.352   4.050   3.339
   20LEU     CA  217  -0.402   3.910   3.492
   20LEU     CB  218  -0.517   3.885   3.394
   20LEU     CG  219  -0.625   3.789   3.444
   20LEU    CD1  220  -0.713   3.829   3.563
   20LEU    CD2  221  -0.717   3.753   3.327
   20LEU      C  222  -0.319   3.786   3.525
   20LEU      O  223  -0.322   3.743   3.640
   21LEU      N  224  -0.233   3.745   3.431
   21LEU      H  225  -0.243   3.773   3.336
   21LEU     CA  226  -0.139   3.633   3.451
   21LEU     CB  227  -0.058   3.616   3.323
   21LEU     CG  228  -0.115   3.510   3.228
   21LEU    CD1  229  -0.070   3.523   3.082
   21LEU    CD2  230  -0.069   3.371   3.274
   21LEU      C  231  -0.052   3.639   3.576
   21LEU      O  232  -0.050   3.551   3.663
   22LEU      N  233   0.021   3.749   3.591
   22LEU      H  234   0.049   3.804   3.512
   22LEU     CA  235   0.091   3.768   3.719
   22LEU     CB  236   0.174   3.896   3.708
   22LEU     CG  237   0.276   3.891   3.594
   22LEU    CD1  238   0.303   4.035   3.548
   22LEU    CD2  239   0.399   3.814   3.642
   22LEU      C  240   0.001   3.786   3.841
   22LEU      O  241   0.041   3.743   3.949
   23AS1      N  242  -0.114   3.853   3.832
   23AS1      H  243  -0.134   3.913   3.755
   23AS1     CA  244  -0.210   3.858   3.943
   23AS1     CB  245  -0.325   3.940   3.885
   23AS1     CG  246  -0.455   3.950   3.964
   23AS1    OD1  247  -0.461   4.011   4.070
   23AS1   HD11  248  -0.555   4.014   4.104
   23AS1   HD12  249  -0.365   4.030   4.091
   23AS1    OD2  250  -0.566   3.910   3.895
   23AS1   HD21  251  -0.645   3.946   3.945
   23AS1   HD22  252  -0.531   3.856   3.819
   23AS1      C  253  -0.254   3.722   3.997
   23AS1      O  254  -0.241   3.706   4.118
   24LEU      N  255  -0.297   3.630   3.911
   24LEU      H  256  -0.319   3.665   3.820
   24LEU     CA  257  -0.315   3.487   3.941
   24LEU     CB  258  -0.373   3.423   3.815
   24LEU     CG  259  -0.519   3.460   3.784
   24LEU    CD1  260  -0.557   3.399   3.649
   24LEU    CD2  261  -0.617   3.443   3.900
   24LEU      C  262  -0.190   3.403   3.971
   24LEU      O  263  -0.197   3.341   4.078
   25ALA      N  264  -0.076   3.441   3.915
   25ALA      H  265  -0.064   3.495   3.832
   25ALA     CA  266   0.050   3.389   3.969
   25ALA     CB  267   0.171   3.430   3.886
   25ALA      C  268   0.081   3.423   4.115
   25ALA      O  269   0.134   3.343   4.192
   26LEU      N  270   0.065   3.550   4.150
   26LEU      H  271   0.070   3.627   4.086
   26LEU     CA  272   0.062   3.600   4.289
   26LEU     CB  273   0.024   3.748   4.299
   26LEU     CG  274   0.145   3.837   4.271
   26LEU    CD1  275   0.105   3.983   4.292
   26LEU    CD2  276   0.269   3.802   4.354
   26LEU      C  277  -0.026   3.518   4.383
   26LEU      O  278   0.019   3.465   4.485
   27LEU      N  279  -0.155   3.503   4.353
   27LEU      H  280  -0.194   3.559   4.281
   27LEU     CA  281  -0.257   3.423   4.422
   27LEU     CB  282  -0.391   3.471   4.366
   27LEU     CG  283  -0.435   3.613   4.402
   27LEU    CD1  284  -0.543   3.651   4.301
   27LEU    CD2  285  -0.478   3.622   4.549
   27LEU      C  286  -0.235   3.273   4.447
   27LEU      O  287  -0.254   3.217   4.555
   28VAL      N  288  -0.193   3.200   4.344
   28VAL      H  289  -0.202   3.245   4.255
   28VAL     CA  290  -0.141   3.063   4.343
   28VAL     CB  291  -0.081   3.015   4.211
   28VAL    CG1  292   0.001   2.886   4.219
   28VAL    CG2  293  -0.200   2.995   4.116
   28VAL      C  294  -0.047   3.045   4.463
   28VAL      O  295  -0.088   2.977   4.556
   29AS1      N  296   0.058   3.125   4.475
   29AS1      H  297   0.095   3.189   4.407
   29AS1     CA  298   0.148   3.125   4.592
   29AS1     CB  299   0.254   3.228   4.554
   29AS1     CG  300   0.366   3.257   4.653
   29AS1    OD1  301   0.346   3.325   4.754
   29AS1   HD11  302   0.412   3.296   4.823
   29AS1   HD12  303   0.259   3.374   4.755
   29AS1    OD2  304   0.484   3.201   4.615
   29AS1   HD21  305   0.532   3.195   4.703
   29AS1   HD22  306   0.477   3.174   4.519
   29AS1      C  307   0.096   3.141   4.735
   29AS1      O  308   0.133   3.067   4.826
   30TRP      N  309   0.005   3.236   4.753
   30TRP      H  310  -0.005   3.314   4.691
   30TRP     CA  311  -0.078   3.258   4.872
   30TRP     CB  312  -0.161   3.384   4.844
   30TRP     CG  313  -0.242   3.424   4.967
   30TRP    CD1  314  -0.197   3.468   5.084
   30TRP    HD1  315  -0.091   3.465   5.110
   30TRP    CD2  316  -0.379   3.445   4.966
   30TRP    NE1  317  -0.294   3.515   5.162
   30TRP    HE1  318  -0.283   3.539   5.258
   30TRP    CE2  319  -0.406   3.495   5.093
   30TRP    CE3  320  -0.481   3.400   4.883
   30TRP    HE3  321  -0.472   3.372   4.778
   30TRP    CZ2  322  -0.540   3.505   5.130
   30TRP    HZ2  323  -0.564   3.552   5.225
   30TRP    CZ3  324  -0.612   3.400   4.931
   30TRP    HZ3  325  -0.687   3.347   4.872
   30TRP    CH2  326  -0.644   3.448   5.057
   30TRP    HH2  327  -0.748   3.462   5.088
   30TRP      C  328  -0.176   3.151   4.920
   30TRP      O  329  -0.187   3.125   5.039
   31AS1      N  330  -0.235   3.092   4.816
   31AS1      H  331  -0.233   3.131   4.724
   31AS1     CA  332  -0.312   2.969   4.840
   31AS1     CB  333  -0.398   2.943   4.716
   31AS1     CG  334  -0.535   3.012   4.718
   31AS1    OD1  335  -0.598   3.029   4.822
   31AS1   HD11  336  -0.689   3.068   4.808
   31AS1   HD12  337  -0.537   2.997   4.895
   31AS1    OD2  338  -0.572   3.057   4.595
   31AS1   HD21  339  -0.667   3.087   4.595
   31AS1   HD22  340  -0.495   3.062   4.531
   31AS1      C  341  -0.237   2.840   4.876
   31AS1      O  342  -0.114   2.842   4.873
   32AS4      N  343  -0.301   2.743   4.940
   32AS4      H  344  -0.401   2.745   4.937
   32AS4     CA  345  -0.237   2.612   4.956
   32AS4     CB  346  -0.248   2.578   5.105
   32AS4     CG  347  -0.166   2.666   5.199
   32AS4    OD1  348  -0.159   2.789   5.192
   32AS4   HD11  349  -0.152   2.833   5.281
   32AS4   HD12  350  -0.178   2.824   5.100
   32AS4    OD2  351  -0.131   2.601   5.313
   32AS4   HD21  352  -0.121   2.671   5.384
   32AS4   HD22  353  -0.161   2.506   5.301
   32AS4      C  354  -0.282   2.500   4.862
   32AS4      O  355  -0.231   2.389   4.847
   32AS4   HO11  356  -0.272   2.353   4.763
   32AS4   HO12  357  -0.142   2.378   4.891
   32AS4     O2  358  -0.389   2.537   4.788
   32AS4   HO21  359  -0.435   2.448   4.779
   32AS4   HO22  360  -0.407   2.635   4.785
   33CHL    CN1  361   6.639   4.048   1.233
   33CHL    CN2  362   6.770   3.998   1.418
   33CHL    CN3  363   6.865   4.115   1.227
   33CHL    NTM  364   6.775   4.007   1.272
   33CHL     CB  365   6.800   3.882   1.200
   34PJ2     CA  366   6.923   3.790   1.209
   34PJ2     OA  367   6.971   3.765   1.341
   34PJ2      P  368   7.116   3.694   1.343
   34PJ2     OB  369   7.096   3.556   1.293
   34PJ2     HB  370   7.189   3.524   1.276
   34PJ2     OG  371   7.196   3.789   1.262
   34PJ2     HG  372   7.144   3.808   1.179
   34PJ2     OD  373   7.155   3.700   1.499
   35POX     CD  374   7.075   3.621   1.587
   35POX     CE  375   7.069   3.670   1.732
   35POX     OE  376   6.982   3.584   1.805
   35POX    C1A  377   7.039   3.480   1.865
   35POX    O1A  378   7.157   3.455   1.842
   35POX    C1B  379   6.940   3.403   1.944
   35POX    C1C  380   6.997   3.368   2.082
   35POX    C1D  381   6.914   3.261   2.153
   35POX    C1E  382   6.974   3.247   2.293
   35POX    C1F  383   6.886   3.158   2.382
   35POX    C1G  384   6.925   3.148   2.530
   35POX    C1H  385   6.826   3.070   2.617
   35POX    C1I  386   6.852   3.103   2.764
   35POX    C1J  387   6.853   3.003   2.851
   35POX    C1K  388   6.829   2.856   2.817
   35POX    C1L  389   6.753   2.797   2.935
   35POX    C1M  390   6.725   2.646   2.930
   35POX    C1N  391   6.675   2.592   3.064
   35POX    C1O  392   6.615   2.451   3.049
   35POX    C1P  393   6.573   2.408   3.189
   35POX    C1Q  394   6.510   2.271   3.164
   35POX    C1R  395   6.457   2.217   3.296
   35POX     CZ  396   7.022   3.816   1.729
   35POX     OZ  397   7.005   3.893   1.848
   35POX    C2A  398   6.948   4.012   1.833
   35POX    O2A  399   6.924   4.056   1.721
   35POX    C2B  400   6.926   4.087   1.959
   35POX    C2C  401   7.018   4.204   1.994
   35POX    C2D  402   6.971   4.273   2.122
   35POX    C2E  403   7.015   4.214   2.256
   35POX    C2F  404   6.969   4.292   2.379
   35POX    C2G  405   6.948   4.201   2.500
   35POX    C2H  406   6.933   4.299   2.616
   35POX    C2I  407   6.898   4.226   2.746
   35POX    C2J  408   6.882   4.325   2.861
   35POX    C2K  409   6.881   4.242   2.990
   35POX    C2L  410   6.734   4.206   3.008
   35POX    C2M  411   6.713   4.152   3.149
   35POX    C2N  412   6.561   4.154   3.168
   35POX    C2O  413   6.547   4.086   3.304
   35POX    C2P  414   6.576   3.936   3.299
   36CHL    CN1  415   6.325   4.321   0.870
   36CHL    CN2  416   6.359   4.196   1.074
   36CHL    CN3  417   6.158   4.166   0.937
   36CHL    NTM  418   6.260   4.260   0.987
   36CHL     CB  419   6.202   4.372   1.062
   37PJ2     CA  420   6.091   4.348   1.165
   37PJ2     OA  421   6.120   4.240   1.255
   37PJ2      P  422   5.986   4.165   1.303
   37PJ2     OB  423   5.895   4.170   1.187
   37PJ2     HB  424   5.809   4.136   1.224
   37PJ2     OG  425   6.018   4.036   1.367
   37PJ2     HG  426   6.092   4.043   1.434
   37PJ2     OD  427   5.926   4.268   1.412
   38POX     CD  428   5.956   4.240   1.549
   38POX     CE  429   5.870   4.314   1.652
   38POX     OE  430   5.947   4.341   1.769
   38POX    C1A  431   6.000   4.463   1.783
   38POX    O1A  432   5.958   4.559   1.719
   38POX    C1B  433   6.066   4.468   1.915
   38POX    C1C  434   5.981   4.517   2.032
   38POX    C1D  435   6.053   4.527   2.166
   38POX    C1E  436   5.978   4.602   2.276
   38POX    C1F  437   6.056   4.606   2.408
   38POX    C1G  438   5.973   4.701   2.495
   38POX    C1H  439   6.019   4.694   2.641
   38POX    C1I  440   5.909   4.732   2.740
   38POX    C1J  441   5.926   4.779   2.863
   38POX    C1K  442   6.066   4.824   2.904
   38POX    C1L  443   6.091   4.822   3.055
   38POX    C1M  444   6.109   4.673   3.087
   38POX    C1N  445   6.132   4.645   3.235
   38POX    C1O  446   6.190   4.505   3.255
   38POX    C1P  447   6.090   4.396   3.217
   38POX    C1Q  448   6.157   4.258   3.215
   38POX    C1R  449   6.153   4.172   3.342
   38POX     CZ  450   5.737   4.244   1.679
   38POX     OZ  451   5.741   4.115   1.739
   38POX    C2A  452   5.624   4.053   1.755
   38POX    O2A  453   5.519   4.101   1.712
   38POX    C2B  454   5.635   3.933   1.841
   38POX    C2C  455   5.588   3.960   1.984
   38POX    C2D  456   5.629   3.843   2.073
   38POX    C2E  457   5.581   3.884   2.212
   38POX    C2F  458   5.677   3.806   2.303
   38POX    C2G  459   5.648   3.785   2.451
   38POX    C2H  460   5.635   3.916   2.530
   38POX    C2I  461   5.609   3.889   2.679
   38POX    C2J  462   5.470   3.827   2.694
   38POX    C2K  463   5.453   3.767   2.834
   38POX    C2L  464   5.467   3.873   2.943
   38POX    C2M  465   5.437   3.843   3.090
   38POX    C2N  466   5.304   3.770   3.108
   38POX    C2O  467   5.288   3.777   3.260
   38POX    C2P  468   5.147   3.831   3.287
   39CHL    CN1  469   7.188   7.448   1.119
   39CHL    CN2  470   7.266   7.224   1.126
   39CHL    CN3  471   7.054   7.287   1.229
   39CHL    NTM  472   7.145   7.308   1.116
   39CHL     CB  473   7.086   7.288   0.983
   40PJ2     CA  474   6.993   7.174   0.941
   40PJ2     OA  475   7.050   7.042   0.939
   40PJ2      P  476   6.950   6.918   0.962
   40PJ2     OB  477   6.830   6.952   0.882
   40PJ2     HB  478   6.809   7.050   0.885
   40PJ2     OG  479   7.032   6.800   0.928
   40PJ2     HG  480   7.113   6.834   0.880
   40PJ2     OD  481   6.911   6.933   1.118
   41POX     CD  482   7.005   6.885   1.215
   41POX     CE  483   6.966   6.944   1.350
   41POX     OE  484   7.066   6.905   1.445
   41POX    C1A  485   7.162   6.986   1.488
   41POX    O1A  486   7.183   7.091   1.427
   41POX    C1B  487   7.248   6.941   1.600
   41POX    C1C  488   7.199   7.020   1.722
   41POX    C1D  489   7.237   6.961   1.858
   41POX    C1E  490   7.191   7.045   1.977
   41POX    C1F  491   7.246   6.988   2.108
   41POX    C1G  492   7.181   7.063   2.225
   41POX    C1H  493   7.219   7.209   2.246
   41POX    C1I  494   7.175   7.264   2.382
   41POX    C1J  495   7.203   7.386   2.426
   41POX    C1K  496   7.302   7.470   2.345
   41POX    C1L  497   7.305   7.609   2.410
   41POX    C1M  498   7.411   7.702   2.352
   41POX    C1N  499   7.369   7.843   2.395
   41POX    C1O  500   7.485   7.941   2.381
   41POX    C1P  501   7.435   8.085   2.364
   41POX    C1Q  502   7.559   8.172   2.344
   41POX    C1R  503   7.527   8.302   2.270
   41POX     CZ  504   6.820   6.912   1.380
   41POX     OZ  505   6.770   6.970   1.501
   41POX    C2A  506   6.797   6.900   1.611
   41POX    O2A  507   6.861   6.796   1.612
   41POX    C2B  508   6.729   6.959   1.729
   41POX    C2C  509   6.826   7.024   1.827
   41POX    C2D  510   6.730   7.091   1.925
   41POX    C2E  511   6.813   7.173   2.025
   41POX    C2F  512   6.859   7.298   1.951
   41POX    C2G  513   6.931   7.399   2.041
   41POX    C2H  514   6.831   7.450   2.145
   41POX    C2I  515   6.903   7.558   2.225
   41POX    C2J  516   6.850   7.577   2.367
   41POX    C2K  517   6.909   7.703   2.432
   41POX    C2L  518   6.858   7.719   2.575
   41POX    C2M  519   6.912   7.846   2.640
   41POX    C2N  520   7.063   7.840   2.663
   41POX    C2O  521   7.112   7.978   2.706
   41POX    C2P  522   7.248   7.943   2.767
   42CHL    CN1  523   7.839   7.656   0.643
   42CHL    CN2  524   7.597   7.670   0.618
   42CHL    CN3  525   7.714   7.463   0.674
   42CHL    NTM  526   7.709   7.609   0.692
   42CHL     CB  527   7.697   7.640   0.835
   43PJ2     CA  528   7.689   7.786   0.880
   43PJ2     OA  529   7.804   7.862   0.843
   43PJ2      P  530   7.798   8.009   0.910
   43PJ2     OB  531   7.906   8.084   0.842
   43PJ2     HB  532   7.972   8.022   0.801
   43PJ2     OG  533   7.659   8.060   0.904
   43PJ2     HG  534   7.604   8.039   0.985
   43PJ2     OD  535   7.835   7.991   1.065
   44POX     CD  536   7.971   7.950   1.085
   44POX     CE  537   8.025   7.902   1.220
   44POX     OE  538   7.949   7.794   1.275
   44POX    C1A  539   7.980   7.668   1.246
   44POX    O1A  540   8.052   7.648   1.148
   44POX    C1B  541   7.876   7.582   1.308
   44POX    C1C  542   7.925   7.496   1.425
   44POX    C1D  543   7.952   7.571   1.555
   44POX    C1E  544   7.817   7.602   1.618
   44POX    C1F  545   7.831   7.648   1.764
   44POX    C1G  546   7.863   7.798   1.767
   44POX    C1H  547   7.898   7.855   1.904
   44POX    C1I  548   7.787   7.860   2.009
   44POX    C1J  549   7.777   7.796   2.125
   44POX    C1K  550   7.893   7.718   2.187
   44POX    C1L  551   7.857   7.574   2.227
   44POX    C1M  552   7.952   7.517   2.332
   44POX    C1N  553   7.908   7.378   2.378
   44POX    C1O  554   8.012   7.325   2.477
   44POX    C1P  555   7.977   7.187   2.533
   44POX    C1Q  556   8.064   7.137   2.649
   44POX    C1R  557   8.061   7.227   2.772
   44POX     CZ  558   7.999   8.027   1.303
   44POX     OZ  559   8.045   8.012   1.438
   44POX    C2A  560   8.045   8.122   1.513
   44POX    O2A  561   8.033   8.233   1.461
   44POX    C2B  562   8.076   8.104   1.656
   44POX    C2C  563   8.225   8.138   1.668
   44POX    C2D  564   8.272   8.162   1.812
   44POX    C2E  565   8.424   8.145   1.818
   44POX    C2F  566   8.473   8.163   1.962
   44POX    C2G  567   8.429   8.298   2.019
   44POX    C2H  568   8.471   8.323   2.164
   44POX    C2I  569   8.457   8.206   2.261
   44POX    C2J  570   8.532   8.237   2.390
   44POX    C2K  571   8.517   8.121   2.488
   44POX    C2L  572   8.538   8.132   2.639
   44POX    C2M  573   8.689   8.142   2.666
   44POX    C2N  574   8.727   8.162   2.813
   44POX    C2O  575   8.669   8.040   2.886
   44POX    C2P  576   8.698   8.041   3.036
   45CHL    CN1  577   5.774   1.091   1.426
   45CHL    CN2  578   5.551   1.189   1.408
   45CHL    CN3  579   5.632   1.028   1.254
   45CHL    NTM  580   5.670   1.144   1.336
   45CHL     CB  581   5.726   1.252   1.253
   46PJ2     CA  582   5.785   1.381   1.312
   46PJ2     OA  583   5.906   1.369   1.387
   46PJ2      P  584   5.940   1.514   1.448
   46PJ2     OB  585   6.085   1.532   1.469
   46PJ2     HB  586   6.097   1.601   1.541
   46PJ2     OG  587   5.884   1.631   1.378
   46PJ2     HG  588   5.934   1.713   1.406
   46PJ2     OD  589   5.875   1.518   1.596
   47POX     CD  590   5.967   1.537   1.703
   47POX     CE  591   5.927   1.463   1.831
   47POX     OE  592   6.027   1.478   1.932
   47POX    C1A  593   6.019   1.584   2.012
   47POX    O1A  594   5.941   1.676   1.987
   47POX    C1B  595   6.105   1.575   2.132
   47POX    C1C  596   6.023   1.566   2.261
   47POX    C1D  597   6.118   1.484   2.349
   47POX    C1E  598   6.089   1.478   2.499
   47POX    C1F  599   6.185   1.377   2.562
   47POX    C1G  600   6.146   1.343   2.706
   47POX    C1H  601   6.169   1.441   2.821
   47POX    C1I  602   6.153   1.371   2.956
   47POX    C1J  603   6.103   1.434   3.062
   47POX    C1K  604   6.076   1.583   3.080
   47POX    C1L  605   6.140   1.639   3.207
   47POX    C1M  606   6.072   1.594   3.337
   47POX    C1N  607   6.164   1.579   3.458
   47POX    C1O  608   6.106   1.512   3.583
   47POX    C1P  609   6.000   1.599   3.650
   47POX    C1Q  610   5.952   1.522   3.774
   47POX    C1R  611   5.813   1.570   3.817
   47POX     CZ  612   5.896   1.318   1.793
   47POX     OZ  613   5.840   1.243   1.901
   47POX    C2A  614   5.713   1.203   1.897
   47POX    O2A  615   5.650   1.220   1.793
   47POX    C2B  616   5.678   1.107   2.004
   47POX    C2C  617   5.633   1.175   2.133
   47POX    C2D  618   5.754   1.248   2.191
   47POX    C2E  619   5.849   1.146   2.254
   47POX    C2F  620   5.797   1.055   2.365
   47POX    C2G  621   5.734   1.143   2.472
   47POX    C2H  622   5.692   1.063   2.596
   47POX    C2I  623   5.647   1.149   2.714
   47POX    C2J  624   5.769   1.211   2.782
   47POX    C2K  625   5.835   1.108   2.874
   47POX    C2L  626   5.760   1.095   3.007
   47POX    C2M  627   5.840   1.020   3.114
   47POX    C2N  628   5.923   1.122   3.193
   47POX    C2O  629   5.982   1.050   3.314
   47POX    C2P  630   6.042   1.155   3.408
   48CHL    CN1  631   0.032   4.818   1.449
   48CHL    CN2  632   0.053   4.730   1.674
   48CHL    CN3  633   0.240   4.800   1.569
   48CHL    NTM  634   0.112   4.734   1.539
   48CHL     CB  635   0.131   4.601   1.479
   49PJ2     CA  636   0.179   4.549   1.343
   49PJ2     OA  637   0.300   4.615   1.304
   49PJ2      P  638   0.412   4.513   1.249
   49PJ2     OB  639   0.370   4.372   1.234
   49PJ2     HB  640   0.279   4.372   1.193
   49PJ2     OG  641   0.487   4.575   1.137
   49PJ2     HG  642   0.584   4.577   1.162
   49PJ2     OD  643   0.499   4.509   1.384
   50POX     CD  644   0.576   4.618   1.436
   50POX     CE  645   0.674   4.592   1.550
   50POX     OE  646   0.719   4.718   1.600
   50POX    C1A  647   0.639   4.779   1.688
   50POX    O1A  648   0.533   4.722   1.712
   50POX    C1B  649   0.680   4.916   1.726
   50POX    C1C  650   0.628   4.959   1.863
   50POX    C1D  651   0.719   5.060   1.933
   50POX    C1E  652   0.681   5.084   2.079
   50POX    C1F  653   0.798   5.161   2.142
   50POX    C1G  654   0.790   5.166   2.295
   50POX    C1H  655   0.795   5.029   2.363
   50POX    C1I  656   0.779   5.023   2.515
   50POX    C1J  657   0.663   4.989   2.570
   50POX    C1K  658   0.540   4.956   2.485
   50POX    C1L  659   0.414   5.033   2.524
   50POX    C1M  660   0.313   5.054   2.410
   50POX    C1N  661   0.190   5.133   2.455
   50POX    C1O  662   0.105   5.061   2.559
   50POX    C1P  663  -0.024   5.132   2.600
   50POX    C1Q  664  -0.115   5.027   2.664
   50POX    C1R  665  -0.250   5.075   2.718
   50POX     CZ  666   0.781   4.500   1.492
   50POX     OZ  667   0.866   4.444   1.593
   50POX    C2A  668   0.855   4.318   1.633
   50POX    O2A  669   0.809   4.234   1.556
   50POX    C2B  670   0.940   4.285   1.750
   50POX    C2C  671   0.855   4.265   1.875
   50POX    C2D  672   0.765   4.383   1.913
   50POX    C2E  673   0.841   4.498   1.979
   50POX    C2F  674   0.749   4.616   2.007
   50POX    C2G  675   0.629   4.588   2.099
   50POX    C2H  676   0.659   4.579   2.248
   50POX    C2I  677   0.531   4.536   2.322
   50POX    C2J  678   0.562   4.535   2.472
   50POX    C2K  679   0.431   4.540   2.550
   50POX    C2L  680   0.454   4.543   2.701
   50POX    C2M  681   0.528   4.432   2.775
   50POX    C2N  682   0.507   4.459   2.924
   50POX    C2O  683   0.572   4.350   3.009
   50POX    C2P  684   0.549   4.367   3.159
   51CHL    CN1  685   3.954   5.566   1.669
   51CHL    CN2  686   4.025   5.339   1.711
   51CHL    CN3  687   3.842   5.430   1.830
   51CHL    NTM  688   3.973   5.463   1.771
   51CHL     CB  689   4.059   5.519   1.876
   52PJ2     CA  690   4.209   5.538   1.848
   52PJ2     OA  691   4.234   5.623   1.736
   52PJ2      P  692   4.391   5.627   1.701
   52PJ2     OB  693   4.428   5.488   1.668
   52PJ2     HB  694   4.504   5.491   1.603
   52PJ2     OG  695   4.404   5.741   1.606
   52PJ2     HG  696   4.500   5.756   1.581
   52PJ2     OD  697   4.464   5.675   1.836
   53POX     CD  698   4.439   5.812   1.871
   53POX     CE  699   4.523   5.866   1.987
   53POX     OE  700   4.474   5.995   2.024
   53POX    C1A  701   4.378   6.011   2.114
   53POX    O1A  702   4.310   5.915   2.149
   53POX    C1B  703   4.346   6.142   2.176
   53POX    C1C  704   4.391   6.173   2.319
   53POX    C1D  705   4.335   6.307   2.368
   53POX    C1E  706   4.355   6.335   2.517
   53POX    C1F  707   4.265   6.452   2.557
   53POX    C1G  708   4.251   6.482   2.706
   53POX    C1H  709   4.191   6.361   2.779
   53POX    C1I  710   4.231   6.351   2.926
   53POX    C1J  711   4.244   6.232   2.985
   53POX    C1K  712   4.210   6.100   2.915
   53POX    C1L  713   4.262   5.983   2.999
   53POX    C1M  714   4.234   5.847   2.933
   53POX    C1N  715   4.090   5.827   2.886
   53POX    C1O  716   4.080   5.696   2.808
   53POX    C1P  717   3.941   5.700   2.742
   53POX    C1Q  718   3.925   5.572   2.660
   53POX    C1R  719   3.955   5.593   2.512
   53POX     CZ  720   4.673   5.856   1.956
   53POX     OZ  721   4.764   5.887   2.061
   53POX    C2A  722   4.809   5.787   2.136
   53POX    O2A  723   4.801   5.667   2.109
   53POX    C2B  724   4.889   5.843   2.247
   53POX    C2C  725   4.845   5.785   2.381
   53POX    C2D  726   4.943   5.813   2.496
   53POX    C2E  727   5.065   5.722   2.491
   53POX    C2F  728   5.062   5.616   2.601
   53POX    C2G  729   4.954   5.509   2.581
   53POX    C2H  730   4.978   5.404   2.689
   53POX    C2I  731   4.852   5.317   2.703
   53POX    C2J  732   4.872   5.216   2.816
   53POX    C2K  733   4.738   5.148   2.846
   53POX    C2L  734   4.673   5.089   2.720
   53POX    C2M  735   4.573   4.984   2.769
   53POX    C2N  736   4.469   5.060   2.850
   53POX    C2O  737   4.386   4.974   2.946
   53POX    C2P  738   4.289   5.063   3.024
   54CHL    CN1  739   6.519   8.578   0.902
   54CHL    CN2  740   6.412   8.473   1.067
   54CHL    CN3  741   6.647   8.476   1.083
   54CHL    NTM  742   6.535   8.461   0.988
   54CHL     CB  743   6.543   8.340   0.904
   55PJ2     CA  744   6.563   8.199   0.958
   55PJ2     OA  745   6.470   8.163   1.061
   55PJ2      P  746   6.507   8.016   1.115
   55PJ2     OB  747   6.392   7.966   1.194
   55PJ2     HB  748   6.428   7.886   1.241
   55PJ2     OG  749   6.573   7.922   1.022
   55PJ2     HG  750   6.541   7.941   0.929
   55PJ2     OD  751   6.622   8.045   1.224
   56POX     CD  752   6.600   8.120   1.344
   56POX     CE  753   6.543   8.046   1.465
   56POX     OE  754   6.503   8.127   1.577
   56POX    C1A  755   6.387   8.089   1.629
   56POX    O1A  756   6.301   8.030   1.564
   56POX    C1B  757   6.367   8.181   1.744
   56POX    C1C  758   6.222   8.230   1.748
   56POX    C1D  759   6.187   8.306   1.876
   56POX    C1E  760   6.207   8.206   1.990
   56POX    C1F  761   6.210   8.267   2.131
   56POX    C1G  762   6.079   8.336   2.171
   56POX    C1H  763   6.078   8.355   2.322
   56POX    C1I  764   5.938   8.401   2.361
   56POX    C1J  765   5.877   8.427   2.477
   56POX    C1K  766   5.953   8.413   2.608
   56POX    C1L  767   5.920   8.535   2.694
   56POX    C1M  768   6.010   8.544   2.817
   56POX    C1N  769   5.979   8.429   2.914
   56POX    C1O  770   6.099   8.409   3.007
   56POX    C1P  771   6.061   8.300   3.108
   56POX    C1Q  772   6.169   8.274   3.213
   56POX    C1R  773   6.123   8.151   3.291
   56POX     CZ  774   6.660   7.955   1.501
   56POX     OZ  775   6.633   7.856   1.600
   56POX    C2A  776   6.716   7.855   1.704
   56POX    O2A  777   6.832   7.888   1.677
   56POX    C2B  778   6.681   7.773   1.822
   56POX    C2C  779   6.626   7.853   1.940
   56POX    C2D  780   6.615   7.759   2.060
   56POX    C2E  781   6.558   7.820   2.188
   56POX    C2F  782   6.652   7.925   2.246
   56POX    C2G  783   6.592   8.018   2.351
   56POX    C2H  784   6.579   7.955   2.490
   56POX    C2I  785   6.519   8.046   2.597
   56POX    C2J  786   6.564   7.999   2.735
   56POX    C2K  787   6.465   8.042   2.844
   56POX    C2L  788   6.470   8.183   2.902
   56POX    C2M  789   6.575   8.193   3.013
   56POX    C2N  790   6.613   8.336   3.051
   56POX    C2O  791   6.730   8.343   3.149
   56POX    C2P  792   6.796   8.479   3.173
   57CHL    CN1  793   2.451   0.457   1.519
   57CHL    CN2  794   2.393   0.409   1.301
   57CHL    CN3  795   2.501   0.246   1.438
   57CHL    NTM  796   2.500   0.388   1.399
   57CHL     CB  797   2.632   0.434   1.353
   58PJ2     CA  798   2.684   0.578   1.359
   58PJ2     OA  799   2.619   0.683   1.430
   58PJ2      P  800   2.728   0.795   1.468
   58PJ2     OB  801   2.808   0.830   1.349
   58PJ2     HB  802   2.897   0.869   1.372
   58PJ2     OG  803   2.651   0.907   1.527
   58PJ2     HG  804   2.575   0.871   1.582
   58PJ2     OD  805   2.808   0.706   1.575
   59POX     CD  806   2.738   0.707   1.700
   59POX     CE  807   2.837   0.671   1.810
   59POX     OE  808   2.766   0.660   1.934
   59POX    C1A  809   2.708   0.542   1.955
   59POX    O1A  810   2.724   0.450   1.876
   59POX    C1B  811   2.617   0.545   2.072
   59POX    C1C  812   2.699   0.472   2.178
   59POX    C1D  813   2.670   0.321   2.173
   59POX    C1E  814   2.752   0.248   2.279
   59POX    C1F  815   2.715   0.100   2.275
   59POX    C1G  816   2.772   0.037   2.403
   59POX    C1H  817   2.761  -0.116   2.401
   59POX    C1I  818   2.831  -0.183   2.519
   59POX    C1J  819   2.784  -0.293   2.578
   59POX    C1K  820   2.663  -0.371   2.528
   59POX    C1L  821   2.613  -0.464   2.640
   59POX    C1M  822   2.484  -0.535   2.601
   59POX    C1N  823   2.398  -0.556   2.726
   59POX    C1O  824   2.264  -0.615   2.681
   59POX    C1P  825   2.173  -0.639   2.801
   59POX    C1Q  826   2.059  -0.737   2.772
   59POX    C1R  827   2.002  -0.766   2.911
   59POX     CZ  828   2.950   0.774   1.802
   59POX     OZ  829   2.913   0.900   1.858
   59POX    C2A  830   3.011   0.989   1.866
   59POX    O2A  831   3.129   0.959   1.846
   59POX    C2B  832   2.964   1.119   1.921
   59POX    C2C  833   3.033   1.138   2.056
   59POX    C2D  834   2.962   1.252   2.130
   59POX    C2E  835   3.008   1.255   2.276
   59POX    C2F  836   2.917   1.344   2.362
   59POX    C2G  837   2.922   1.307   2.511
   59POX    C2H  838   2.864   1.417   2.600
   59POX    C2I  839   2.865   1.369   2.745
   59POX    C2J  840   2.806   1.467   2.846
   59POX    C2K  841   2.900   1.587   2.850
   59POX    C2L  842   2.859   1.681   2.964
   59POX    C2M  843   2.974   1.781   2.982
   59POX    C2N  844   2.955   1.875   3.101
   59POX    C2O  845   3.078   1.966   3.113
   59POX    C2P  846   3.200   1.890   3.165
   60CHL    CN1  847   1.199   1.185   1.178
   60CHL    CN2  848   1.171   1.009   1.314
   60CHL    CN3  849   1.071   1.213   1.395
   60CHL    NTM  850   1.184   1.155   1.321
   60CHL     CB  851   1.309   1.182   1.393
   61PJ2     CA  852   1.373   1.321   1.395
   61PJ2     OA  853   1.290   1.431   1.436
   61PJ2      P  854   1.375   1.565   1.465
   61PJ2     OB  855   1.521   1.544   1.459
   61PJ2     HB  856   1.534   1.447   1.440
   61PJ2     OG  857   1.332   1.671   1.372
   61PJ2     HG  858   1.238   1.700   1.390
   61PJ2     OD  859   1.346   1.611   1.617
   62POX     CD  860   1.404   1.527   1.717
   62POX     CE  861   1.380   1.577   1.859
   62POX     OE  862   1.464   1.513   1.955
   62POX    C1A  863   1.569   1.586   1.989
   62POX    O1A  864   1.590   1.699   1.945
   62POX    C1B  865   1.650   1.518   2.093
   62POX    C1C  866   1.577   1.460   2.214
   62POX    C1D  867   1.561   1.548   2.338
   62POX    C1E  868   1.490   1.470   2.449
   62POX    C1F  869   1.483   1.547   2.581
   62POX    C1G  870   1.437   1.465   2.701
   62POX    C1H  871   1.411   1.545   2.829
   62POX    C1I  872   1.358   1.458   2.943
   62POX    C1J  873   1.393   1.454   3.071
   62POX    C1K  874   1.513   1.538   3.115
   62POX    C1L  875   1.472   1.681   3.152
   62POX    C1M  876   1.593   1.767   3.191
   62POX    C1N  877   1.527   1.900   3.226
   62POX    C1O  878   1.640   2.004   3.220
   62POX    C1P  879   1.575   2.132   3.272
   62POX    C1Q  880   1.682   2.237   3.303
   62POX    C1R  881   1.634   2.353   3.391
   62POX     CZ  882   1.229   1.579   1.886
   62POX     OZ  883   1.193   1.655   2.001
   62POX    C2A  884   1.182   1.592   2.118
   62POX    O2A  885   1.139   1.477   2.115
   62POX    C2B  886   1.210   1.681   2.233
   62POX    C2C  887   1.097   1.772   2.282
   62POX    C2D  888   0.986   1.699   2.357
   62POX    C2E  889   1.028   1.681   2.503
   62POX    C2F  890   0.923   1.613   2.591
   62POX    C2G  891   0.995   1.568   2.718
   62POX    C2H  892   0.900   1.469   2.787
   62POX    C2I  893   0.967   1.423   2.917
   62POX    C2J  894   0.876   1.351   3.016
   62POX    C2K  895   0.947   1.319   3.148
   62POX    C2L  896   1.046   1.206   3.124
   62POX    C2M  897   1.150   1.188   3.235
   62POX    C2N  898   1.230   1.060   3.207
   62POX    C2O  899   1.362   1.058   3.283
   62POX    C2P  900   1.466   1.166   3.249
   63CHL    CN1  901   5.408   6.596   1.362
   63CHL    CN2  902   5.184   6.631   1.441
   63CHL    CN3  903   5.369   6.773   1.516
   63CHL    NTM  904   5.310   6.698   1.405
   63CHL     CB  905   5.297   6.778   1.282
   64PJ2     CA  906   5.197   6.893   1.269
   64PJ2     OA  907   5.190   6.991   1.372
   64PJ2      P  908   5.038   7.022   1.413
   64PJ2     OB  909   5.048   7.157   1.473
   64PJ2     HB  910   5.140   7.182   1.502
   64PJ2     OG  911   4.958   7.006   1.289
   64PJ2     HG  912   5.016   6.988   1.210
   64PJ2     OD  913   5.002   6.899   1.511
   65POX     CD  914   5.035   6.926   1.647
   65POX     CE  915   4.949   6.852   1.750
   65POX     OE  916   4.929   6.942   1.860
   65POX    C1A  917   4.804   6.977   1.886
   65POX    O1A  918   4.710   6.930   1.822
   65POX    C1B  919   4.783   7.076   1.995
   65POX    C1C  920   4.644   7.053   2.054
   65POX    C1D  921   4.613   7.146   2.171
   65POX    C1E  922   4.484   7.131   2.252
   65POX    C1F  923   4.462   7.252   2.344
   65POX    C1G  924   4.423   7.221   2.489
   65POX    C1H  925   4.441   7.347   2.573
   65POX    C1I  926   4.398   7.318   2.717
   65POX    C1J  927   4.419   7.404   2.815
   65POX    C1K  928   4.473   7.547   2.814
   65POX    C1L  929   4.410   7.615   2.936
   65POX    C1M  930   4.431   7.554   3.074
   65POX    C1N  931   4.383   7.664   3.169
   65POX    C1O  932   4.374   7.587   3.301
   65POX    C1P  933   4.317   7.683   3.406
   65POX    C1Q  934   4.417   7.783   3.466
   65POX    C1R  935   4.357   7.903   3.539
   65POX     CZ  936   5.000   6.711   1.779
   65POX     OZ  937   5.127   6.703   1.845
   65POX    C2A  938   5.161   6.580   1.881
   65POX    O2A  939   5.096   6.484   1.839
   65POX    C2B  940   5.295   6.577   1.944
   65POX    C2C  941   5.283   6.621   2.090
   65POX    C2D  942   5.176   6.546   2.170
   65POX    C2E  943   5.141   6.613   2.303
   65POX    C2F  944   5.081   6.754   2.308
   65POX    C2G  945   5.102   6.854   2.422
   65POX    C2H  946   5.079   6.784   2.557
   65POX    C2I  947   5.133   6.865   2.675
   65POX    C2J  948   5.096   6.790   2.803
   65POX    C2K  949   5.161   6.850   2.928
   65POX    C2L  950   5.099   6.789   3.054
   65POX    C2M  951   5.135   6.878   3.173
   65POX    C2N  952   5.062   6.818   3.293
   65POX    C2O  953   5.059   6.914   3.412
   65POX    C2P  954   5.188   6.906   3.495
   66CHL    CN1  955   3.387   7.642   0.797
   66CHL    CN2  956   3.523   7.598   1.001
   66CHL    CN3  957   3.544   7.790   0.864
   66CHL    NTM  958   3.447   7.695   0.920
   66CHL     CB  959   3.358   7.772   1.007
   67PJ2     CA  960   3.223   7.719   1.058
   67PJ2     OA  961   3.244   7.588   1.112
   67PJ2      P  962   3.125   7.480   1.115
   67PJ2     OB  963   3.049   7.515   0.993
   67PJ2     HB  964   3.030   7.613   0.986
   67PJ2     OG  965   3.187   7.345   1.120
   67PJ2     HG  966   3.124   7.270   1.140
   67PJ2     OD  967   3.054   7.512   1.256
   68POX     CD  968   3.110   7.440   1.366
   68POX     CE  969   3.057   7.497   1.497
   68POX     OE  970   3.138   7.442   1.602
   68POX    C1A  971   3.232   7.523   1.649
   68POX    O1A  972   3.298   7.595   1.573
   68POX    C1B  973   3.295   7.467   1.770
   68POX    C1C  974   3.222   7.499   1.901
   68POX    C1D  975   3.308   7.483   2.026
   68POX    C1E  976   3.222   7.511   2.149
   68POX    C1F  977   3.296   7.462   2.274
   68POX    C1G  978   3.242   7.500   2.412
   68POX    C1H  979   3.232   7.388   2.516
   68POX    C1I  980   3.188   7.423   2.658
   68POX    C1J  981   3.270   7.464   2.755
   68POX    C1K  982   3.422   7.473   2.745
   68POX    C1L  983   3.480   7.437   2.882
   68POX    C1M  984   3.625   7.486   2.882
   68POX    C1N  985   3.717   7.394   2.963
   68POX    C1O  986   3.815   7.453   3.064
   68POX    C1P  987   3.924   7.534   2.993
   68POX    C1Q  988   4.014   7.615   3.086
   68POX    C1R  989   3.926   7.727   3.142
   68POX     CZ  990   2.908   7.463   1.510
   68POX     OZ  991   2.856   7.536   1.622
   68POX    C2A  992   2.733   7.507   1.664
   68POX    O2A  993   2.669   7.420   1.606
   68POX    C2B  994   2.696   7.559   1.797
   68POX    C2C  995   2.810   7.559   1.900
   68POX    C2D  996   2.783   7.614   2.040
   68POX    C2E  997   2.719   7.513   2.136
   68POX    C2F  998   2.727   7.575   2.276
   68POX    C2G  999   2.716   7.472   2.388
   68POX    C2H 1000   2.743   7.550   2.517
   68POX    C2I 1001   2.696   7.480   2.645
   68POX    C2J 1002   2.723   7.572   2.764
   68POX    C2K 1003   2.871   7.597   2.791
   68POX    C2L 1004   2.875   7.719   2.884
   68POX    C2M 1005   3.020   7.749   2.923
   68POX    C2N 1006   3.029   7.818   3.060
   68POX    C2O 1007   3.168   7.859   3.107
   68POX    C2P 1008   3.171   7.880   3.258
   69CHL    CN1 1009   1.325   0.291   0.866
   69CHL    CN2 1010   1.275   0.510   0.785
   69CHL    CN3 1011   1.101   0.360   0.856
   69CHL    NTM 1012   1.238   0.408   0.884
   69CHL     CB 1013   1.256   0.463   1.019
   70PJ2     CA 1014   1.212   0.389   1.145
   70PJ2     OA 1015   1.229   0.247   1.146
   70PJ2      P 1016   1.120   0.159   1.227
   70PJ2     OB 1017   0.995   0.200   1.159
   70PJ2     HB 1018   0.924   0.167   1.222
   70PJ2     OG 1019   1.168   0.019   1.234
   70PJ2     HG 1020   1.268   0.012   1.239
   70PJ2     OD 1021   1.126   0.212   1.379
   71POX     CD 1022   1.238   0.189   1.465
   71POX     CE 1023   1.246   0.239   1.609
   71POX     OE 1024   1.172   0.152   1.695
   71POX    C1A 1025   1.250   0.055   1.742
   71POX    O1A 1026   1.368   0.040   1.713
   71POX    C1B 1027   1.180  -0.040   1.832
   71POX    C1C 1028   1.262  -0.101   1.946
   71POX    C1D 1029   1.251   0.008   2.052
   71POX    C1E 1030   1.350  -0.009   2.167
   71POX    C1F 1031   1.346   0.108   2.265
   71POX    C1G 1032   1.444   0.090   2.382
   71POX    C1H 1033   1.395  -0.017   2.480
   71POX    C1I 1034   1.513  -0.061   2.567
   71POX    C1J 1035   1.497  -0.105   2.692
   71POX    C1K 1036   1.373  -0.127   2.778
   71POX    C1L 1037   1.386  -0.235   2.885
   71POX    C1M 1038   1.426  -0.370   2.824
   71POX    C1N 1039   1.511  -0.452   2.920
   71POX    C1O 1040   1.522  -0.598   2.877
   71POX    C1P 1041   1.578  -0.620   2.737
   71POX    C1Q 1042   1.593  -0.772   2.724
   71POX    C1R 1043   1.671  -0.800   2.595
   71POX     CZ 1044   1.198   0.383   1.620
   71POX     OZ 1045   1.236   0.433   1.749
   71POX    C2A 1046   1.207   0.560   1.773
   71POX    O2A 1047   1.177   0.631   1.677
   71POX    C2B 1048   1.231   0.620   1.906
   71POX    C2C 1049   1.201   0.522   2.020
   71POX    C2D 1050   1.212   0.596   2.153
   71POX    C2E 1051   1.200   0.495   2.268
   71POX    C2F 1052   1.252   0.561   2.395
   71POX    C2G 1053   1.239   0.453   2.503
   71POX    C2H 1054   1.259   0.510   2.643
   71POX    C2I 1055   1.401   0.547   2.685
   71POX    C2J 1056   1.401   0.623   2.818
   71POX    C2K 1057   1.543   0.612   2.875
   71POX    C2L 1058   1.538   0.680   3.012
   71POX    C2M 1059   1.667   0.647   3.087
   71POX    C2N 1060   1.641   0.688   3.233
   71POX    C2O 1061   1.560   0.584   3.311
   71POX    C2P 1062   1.638   0.453   3.326
   72CHL    CN1 1063   3.094   5.084   1.878
   72CHL    CN2 1064   3.046   4.958   1.682
   72CHL    CN3 1065   3.022   4.857   1.891
   72CHL    NTM 1066   3.106   4.952   1.816
   72CHL     CB 1067   3.241   4.895   1.820
   73PJ2     CA 1068   3.369   4.976   1.796
   73PJ2     OA 1069   3.363   5.051   1.675
   73PJ2      P 1070   3.468   5.170   1.702
   73PJ2     OB 1071   3.603   5.120   1.736
   73PJ2     HB 1072   3.645   5.083   1.653
   73PJ2     OG 1073   3.450   5.269   1.593
   73PJ2     HG 1074   3.453   5.218   1.507
   73PJ2     OD 1075   3.415   5.243   1.835
   74POX     CD 1076   3.500   5.339   1.899
   74POX     CE 1077   3.419   5.389   2.020
   74POX     OE 1078   3.490   5.501   2.073
   74POX    C1A 1079   3.451   5.625   2.042
   74POX    O1A 1080   3.401   5.640   1.931
   74POX    C1B 1081   3.516   5.733   2.120
   74POX    C1C 1082   3.428   5.757   2.243
   74POX    C1D 1083   3.505   5.831   2.353
   74POX    C1E 1084   3.421   5.851   2.479
   74POX    C1F 1085   3.504   5.844   2.607
   74POX    C1G 1086   3.612   5.949   2.635
   74POX    C1H 1087   3.679   5.951   2.773
   74POX    C1I 1088   3.570   5.983   2.876
   74POX    C1J 1089   3.589   6.063   2.980
   74POX    C1K 1090   3.722   6.134   3.004
   74POX    C1L 1091   3.722   6.286   2.984
   74POX    C1M 1092   3.861   6.332   3.028
   74POX    C1N 1093   3.859   6.351   3.179
   74POX    C1O 1094   3.995   6.404   3.227
   74POX    C1P 1095   3.993   6.433   3.377
   74POX    C1Q 1096   4.132   6.405   3.434
   74POX    C1R 1097   4.134   6.435   3.584
   74POX     CZ 1098   3.404   5.279   2.125
   74POX     OZ 1099   3.305   5.305   2.225
   74POX    C2A 1100   3.273   5.208   2.310
   74POX    O2A 1101   3.291   5.088   2.287
   74POX    C2B 1102   3.205   5.264   2.429
   74POX    C2C 1103   3.053   5.250   2.418
   74POX    C2D 1104   2.995   5.316   2.544
   74POX    C2E 1105   3.000   5.228   2.669
   74POX    C2F 1106   2.998   5.318   2.793
   74POX    C2G 1107   3.005   5.225   2.914
   74POX    C2H 1108   3.011   5.302   3.046
   74POX    C2I 1109   3.137   5.389   3.058
   74POX    C2J 1110   3.155   5.425   3.205
   74POX    C2K 1111   3.304   5.456   3.222
   74POX    C2L 1112   3.332   5.470   3.372
   74POX    C2M 1113   3.482   5.477   3.398
   74POX    C2N 1114   3.497   5.503   3.548
   74POX    C2O 1115   3.643   5.493   3.593
   74POX    C2P 1116   3.667   5.528   3.740
   75CHL    CN1 1117   5.220   4.313   1.277
   75CHL    CN2 1118   5.167   4.307   1.506
   75CHL    CN3 1119   5.172   4.523   1.382
   75CHL    NTM 1120   5.140   4.380   1.381
   75CHL     CB 1121   5.003   4.344   1.340
   76PJ2     CA 1122   4.879   4.408   1.401
   76PJ2     OA 1123   4.880   4.399   1.544
   76PJ2      P 1124   4.817   4.528   1.617
   76PJ2     OB 1125   4.894   4.643   1.567
   76PJ2     HB 1126   4.986   4.613   1.542
   76PJ2     OG 1127   4.669   4.521   1.610
   76PJ2     HG 1128   4.639   4.495   1.518
   76PJ2     OD 1129   4.851   4.502   1.772
   77POX     CD 1130   4.972   4.565   1.817
   77POX     CE 1131   4.988   4.561   1.969
   77POX     OE 1132   5.109   4.625   2.012
   77POX    C1A 1133   5.087   4.741   2.074
   77POX    O1A 1134   4.982   4.804   2.060
   77POX    C1B 1135   5.206   4.793   2.144
   77POX    C1C 1136   5.222   4.745   2.289
   77POX    C1D 1137   5.365   4.758   2.343
   77POX    C1E 1138   5.367   4.707   2.487
   77POX    C1F 1139   5.515   4.699   2.523
   77POX    C1G 1140   5.530   4.650   2.668
   77POX    C1H 1141   5.503   4.766   2.764
   77POX    C1I 1142   5.493   4.708   2.905
   77POX    C1J 1143   5.530   4.780   3.011
   77POX    C1K 1144   5.590   4.921   3.019
   77POX    C1L 1145   5.627   4.952   3.164
   77POX    C1M 1146   5.657   5.102   3.175
   77POX    C1N 1147   5.693   5.140   3.318
   77POX    C1O 1148   5.734   5.287   3.331
   77POX    C1P 1149   5.821   5.314   3.454
   77POX    C1Q 1150   5.726   5.306   3.573
   77POX    C1R 1151   5.797   5.295   3.708
   77POX     CZ 1152   4.984   4.417   2.022
   77POX     OZ 1153   5.044   4.386   2.148
   77POX    C2A 1154   5.011   4.278   2.219
   77POX    O2A 1155   4.914   4.212   2.181
   77POX    C2B 1156   5.095   4.264   2.340
   77POX    C2C 1157   5.112   4.125   2.401
   77POX    C2D 1158   5.204   4.134   2.523
   77POX    C2E 1159   5.138   4.204   2.643
   77POX    C2F 1160   5.235   4.203   2.761
   77POX    C2G 1161   5.161   4.233   2.892
   77POX    C2H 1162   5.080   4.117   2.950
   77POX    C2I 1163   5.019   4.162   3.083
   77POX    C2J 1164   5.126   4.207   3.182
   77POX    C2K 1165   5.049   4.284   3.290
   77POX    C2L 1166   5.112   4.309   3.427
   77POX    C2M 1167   5.225   4.411   3.412
   77POX    C2N 1168   5.329   4.403   3.523
   77POX    C2O 1169   5.422   4.524   3.514
   77POX    C2P 1170   5.523   4.520   3.629
   78CHL    CN1 1171   6.941   1.923   1.102
   78CHL    CN2 1172   7.071   2.004   1.302
   78CHL    CN3 1173   7.030   1.769   1.270
   78CHL    NTM 1174   6.979   1.904   1.243
   78CHL     CB 1175   6.851   1.915   1.314
   79PJ2     CA 1176   6.751   2.031   1.308
   79PJ2     OA 1177   6.795   2.159   1.352
   79PJ2      P 1178   6.699   2.283   1.315
   79PJ2     OB 1179   6.771   2.403   1.361
   79PJ2     HB 1180   6.853   2.373   1.411
   79PJ2     OG 1181   6.657   2.266   1.174
   79PJ2     HG 1182   6.654   2.347   1.115
   79PJ2     OD 1183   6.564   2.264   1.402
   80POX     CD 1184   6.583   2.315   1.534
   80POX     CE 1185   6.459   2.367   1.608
   80POX     OE 1186   6.487   2.470   1.704
   80POX    C1A 1187   6.391   2.555   1.739
   80POX    O1A 1188   6.286   2.549   1.676
   80POX    C1B 1189   6.421   2.646   1.852
   80POX    C1C 1190   6.338   2.593   1.969
   80POX    C1D 1191   6.375   2.453   2.017
   80POX    C1E 1192   6.345   2.444   2.167
   80POX    C1F 1193   6.415   2.325   2.233
   80POX    C1G 1194   6.389   2.342   2.383
   80POX    C1H 1195   6.240   2.326   2.413
   80POX    C1I 1196   6.247   2.292   2.562
   80POX    C1J 1197   6.164   2.310   2.665
   80POX    C1K 1198   6.030   2.384   2.659
   80POX    C1L 1199   5.976   2.448   2.787
   80POX    C1M 1200   5.853   2.539   2.779
   80POX    C1N 1201   5.868   2.662   2.689
   80POX    C1O 1202   5.931   2.788   2.747
   80POX    C1P 1203   5.934   2.890   2.632
   80POX    C1Q 1204   5.994   3.027   2.663
   80POX    C1R 1205   5.898   3.093   2.762
   80POX     CZ 1206   6.394   2.237   1.655
   80POX     OZ 1207   6.463   2.167   1.758
   80POX    C2A 1208   6.389   2.087   1.835
   80POX    O2A 1209   6.282   2.044   1.793
   80POX    C2B 1210   6.465   2.021   1.943
   80POX    C2C 1211   6.386   1.986   2.069
   80POX    C2D 1212   6.480   1.907   2.161
   80POX    C2E 1213   6.405   1.904   2.294
   80POX    C2F 1214   6.504   1.838   2.391
   80POX    C2G 1215   6.438   1.812   2.527
   80POX    C2H 1216   6.546   1.773   2.627
   80POX    C2I 1217   6.486   1.765   2.767
   80POX    C2J 1218   6.584   1.713   2.872
   80POX    C2K 1219   6.523   1.735   3.011
   80POX    C2L 1220   6.620   1.707   3.126
   80POX    C2M 1221   6.592   1.796   3.247
   80POX    C2N 1222   6.699   1.775   3.353
   80POX    C2O 1223   6.835   1.835   3.316
   80POX    C2P 1224   6.924   1.813   3.438
   81CHL    CN1 1225   1.161   4.059   0.786
   81CHL    CN2 1226   1.004   4.249   0.784
   81CHL    CN3 1227   1.185   4.225   0.629
   81CHL    NTM 1228   1.143   4.204   0.769
   81CHL     CB 1229   1.217   4.287   0.865
   82PJ2     CA 1230   1.370   4.283   0.854
   82PJ2     OA 1231   1.429   4.165   0.909
   82PJ2      P 1232   1.590   4.164   0.904
   82PJ2     OB 1233   1.661   4.047   0.958
   82PJ2     HB 1234   1.759   4.059   0.939
   82PJ2     OG 1235   1.625   4.207   0.766
   82PJ2     HG 1236   1.561   4.272   0.726
   82PJ2     OD 1237   1.623   4.287   1.002
   83POX     CD 1238   1.600   4.254   1.140
   83POX     CE 1239   1.612   4.372   1.237
   83POX     OE 1240   1.570   4.333   1.368
   83POX    C1A 1241   1.642   4.259   1.452
   83POX    O1A 1242   1.758   4.238   1.419
   83POX    C1B 1243   1.569   4.230   1.577
   83POX    C1C 1244   1.637   4.110   1.645
   83POX    C1D 1245   1.577   4.093   1.784
   83POX    C1E 1246   1.648   3.972   1.847
   83POX    C1F 1247   1.590   3.928   1.981
   83POX    C1G 1248   1.651   3.797   2.032
   83POX    C1H 1249   1.587   3.771   2.168
   83POX    C1I 1250   1.589   3.618   2.178
   83POX    C1J 1251   1.638   3.536   2.270
   83POX    C1K 1252   1.701   3.591   2.398
   83POX    C1L 1253   1.663   3.529   2.532
   83POX    C1M 1254   1.689   3.623   2.650
   83POX    C1N 1255   1.657   3.543   2.776
   83POX    C1O 1256   1.705   3.634   2.889
   83POX    C1P 1257   1.660   3.570   3.020
   83POX    C1Q 1258   1.718   3.654   3.134
   83POX    C1R 1259   1.712   3.596   3.275
   83POX     CZ 1260   1.523   4.484   1.183
   83POX     OZ 1261   1.574   4.615   1.209
   83POX    C2A 1262   1.496   4.719   1.235
   83POX    O2A 1263   1.377   4.719   1.204
   83POX    C2B 1264   1.556   4.845   1.284
   83POX    C2C 1265   1.518   4.879   1.428
   83POX    C2D 1266   1.614   4.795   1.514
   83POX    C2E 1267   1.536   4.692   1.596
   83POX    C2F 1268   1.596   4.622   1.718
   83POX    C2G 1269   1.479   4.548   1.784
   83POX    C2H 1270   1.528   4.486   1.915
   83POX    C2I 1271   1.414   4.400   1.970
   83POX    C2J 1272   1.433   4.338   2.108
   83POX    C2K 1273   1.446   4.437   2.224
   83POX    C2L 1274   1.488   4.345   2.338
   83POX    C2M 1275   1.522   4.439   2.454
   83POX    C2N 1276   1.588   4.375   2.576
   83POX    C2O 1277   1.623   4.473   2.687
   83POX    C2P 1278   1.498   4.542   2.742
   84CHL    CN1 1279   7.291   5.263   0.508
   84CHL    CN2 1280   7.490   5.353   0.427
   84CHL    CN3 1281   7.298   5.494   0.510
   84CHL    NTM 1282   7.384   5.376   0.525
   84CHL     CB 1283   7.435   5.371   0.663
   85PJ2     CA 1284   7.560   5.454   0.695
   85PJ2     OA 1285   7.543   5.596   0.701
   85PJ2      P 1286   7.653   5.656   0.801
   85PJ2     OB 1287   7.779   5.586   0.766
   85PJ2     HB 1288   7.856   5.602   0.827
   85PJ2     OG 1289   7.639   5.800   0.769
   85PJ2     HG 1290   7.706   5.813   0.696
   85PJ2     OD 1291   7.612   5.610   0.950
   86POX     CD 1292   7.689   5.657   1.061
   86POX     CE 1293   7.647   5.605   1.199
   86POX     OE 1294   7.720   5.661   1.309
   86POX    C1A 1295   7.663   5.759   1.379
   86POX    O1A 1296   7.554   5.801   1.340
   86POX    C1B 1297   7.732   5.794   1.505
   86POX    C1C 1298   7.642   5.792   1.629
   86POX    C1D 1299   7.703   5.860   1.751
   86POX    C1E 1300   7.618   5.834   1.876
   86POX    C1F 1301   7.668   5.894   2.007
   86POX    C1G 1302   7.773   5.803   2.071
   86POX    C1H 1303   7.846   5.878   2.183
   86POX    C1I 1304   7.767   5.885   2.314
   86POX    C1J 1305   7.812   5.835   2.429
   86POX    C1K 1306   7.938   5.749   2.434
   86POX    C1L 1307   7.982   5.706   2.574
   86POX    C1M 1308   8.096   5.608   2.544
   86POX    C1N 1309   8.161   5.559   2.673
   86POX    C1O 1310   8.265   5.660   2.721
   86POX    C1P 1311   8.365   5.615   2.828
   86POX    C1Q 1312   8.459   5.505   2.777
   86POX    C1R 1313   8.527   5.448   2.902
   86POX     CZ 1314   7.646   5.454   1.177
   86POX     OZ 1315   7.632   5.387   1.302
   86POX    C2A 1316   7.641   5.256   1.325
   86POX    O2A 1317   7.617   5.173   1.237
   86POX    C2B 1318   7.681   5.221   1.463
   86POX    C2C 1319   7.657   5.335   1.563
   86POX    C2D 1320   7.725   5.306   1.697
   86POX    C2E 1321   7.649   5.383   1.806
   86POX    C2F 1322   7.694   5.340   1.946
   86POX    C2G 1323   7.630   5.426   2.055
   86POX    C2H 1324   7.681   5.393   2.195
   86POX    C2I 1325   7.664   5.252   2.250
   86POX    C2J 1326   7.739   5.236   2.382
   86POX    C2K 1327   7.714   5.089   2.417
   86POX    C2L 1328   7.771   5.045   2.552
   86POX    C2M 1329   7.923   5.057   2.556
   86POX    C2N 1330   7.956   5.059   2.705
   86POX    C2O 1331   8.107   5.080   2.708
   86POX    C2P 1332   8.161   5.098   2.850
   87CHL    CN1 1333   6.161   7.378   0.967
   87CHL    CN2 1334   6.287   7.563   0.895
   87CHL    CN3 1335   6.377   7.342   0.892
   87CHL    NTM 1336   6.295   7.437   0.970
   87CHL     CB 1337   6.332   7.462   1.110
   88PJ2     CA 1338   6.395   7.346   1.189
   88PJ2     OA 1339   6.293   7.257   1.234
   88PJ2      P 1340   6.341   7.153   1.347
   88PJ2     OB 1341   6.226   7.061   1.360
   88PJ2     HB 1342   6.226   7.012   1.447
   88PJ2     OG 1343   6.469   7.108   1.290
   88PJ2     HG 1344   6.459   7.114   1.190
   88PJ2     OD 1345   6.368   7.239   1.481
   89POX     CD 1346   6.493   7.219   1.548
   89POX     CE 1347   6.558   7.351   1.591
   89POX     OE 1348   6.690   7.329   1.639
   89POX    C1A 1349   6.791   7.342   1.553
   89POX    O1A 1350   6.771   7.359   1.433
   89POX    C1B 1351   6.928   7.302   1.596
   89POX    C1C 1352   7.007   7.430   1.625
   89POX    C1D 1353   7.133   7.393   1.703
   89POX    C1E 1354   7.224   7.516   1.704
   89POX    C1F 1355   7.345   7.474   1.786
   89POX    C1G 1356   7.312   7.440   1.931
   89POX    C1H 1357   7.438   7.398   2.008
   89POX    C1I 1358   7.515   7.274   1.964
   89POX    C1J 1359   7.602   7.201   2.034
   89POX    C1K 1360   7.630   7.215   2.184
   89POX    C1L 1361   7.564   7.123   2.287
   89POX    C1M 1362   7.614   7.161   2.427
   89POX    C1N 1363   7.513   7.106   2.528
   89POX    C1O 1364   7.571   7.099   2.669
   89POX    C1P 1365   7.469   7.135   2.778
   89POX    C1Q 1366   7.505   7.112   2.925
   89POX    C1R 1367   7.629   7.199   2.948
   89POX     CZ 1368   6.456   7.416   1.685
   89POX     OZ 1369   6.421   7.340   1.801
   89POX    C2A 1370   6.349   7.398   1.897
   89POX    O2A 1371   6.326   7.518   1.890
   89POX    C2B 1372   6.303   7.301   1.999
   89POX    C2C 1373   6.386   7.302   2.128
   89POX    C2D 1374   6.322   7.401   2.225
   89POX    C2E 1375   6.395   7.391   2.359
   89POX    C2F 1376   6.390   7.516   2.448
   89POX    C2G 1377   6.478   7.516   2.574
   89POX    C2H 1378   6.392   7.509   2.700
   89POX    C2I 1379   6.491   7.482   2.814
   89POX    C2J 1380   6.555   7.610   2.869
   89POX    C2K 1381   6.609   7.596   3.011
   89POX    C2L 1382   6.645   7.731   3.074
   89POX    C2M 1383   6.683   7.709   3.220
   89POX    C2N 1384   6.684   7.833   3.310
   89POX    C2O 1385   6.701   7.792   3.456
   89POX    C2P 1386   6.595   7.691   3.501
   90CHL    CN1 1387   4.497   7.122   1.674
   90CHL    CN2 1388   4.525   6.948   1.513
   90CHL    CN3 1389   4.462   7.175   1.442
   90CHL    NTM 1390   4.539   7.093   1.536
   90CHL     CB 1391   4.684   7.113   1.525
   91PJ2     CA 1392   4.735   7.257   1.535
   91PJ2     OA 1393   4.705   7.332   1.653
   91PJ2      P 1394   4.764   7.482   1.649
   91PJ2     OB 1395   4.766   7.516   1.505
   91PJ2     HB 1396   4.768   7.432   1.451
   91PJ2     OG 1397   4.698   7.574   1.744
   91PJ2     HG 1398   4.652   7.513   1.808
   91PJ2     OD 1399   4.918   7.458   1.690
   92POX     CD 1400   4.947   7.420   1.825
   92POX     CE 1401   5.092   7.373   1.831
   92POX     OE 1402   5.105   7.278   1.937
   92POX    C1A 1403   5.187   7.174   1.925
   92POX    O1A 1404   5.221   7.139   1.812
   92POX    C1B 1405   5.240   7.119   2.052
   92POX    C1C 1406   5.392   7.108   2.066
   92POX    C1D 1407   5.429   7.058   2.206
   92POX    C1E 1408   5.578   7.052   2.238
   92POX    C1F 1409   5.606   7.015   2.383
   92POX    C1G 1410   5.543   7.102   2.492
   92POX    C1H 1411   5.621   7.116   2.623
   92POX    C1I 1412   5.624   6.980   2.693
   92POX    C1J 1413   5.653   6.962   2.821
   92POX    C1K 1414   5.692   7.062   2.930
   92POX    C1L 1415   5.570   7.126   2.999
   92POX    C1M 1416   5.598   7.133   3.149
   92POX    C1N 1417   5.614   6.992   3.206
   92POX    C1O 1418   5.591   6.997   3.358
   92POX    C1P 1419   5.638   6.866   3.420
   92POX    C1Q 1420   5.696   6.882   3.560
   92POX    C1R 1421   5.691   6.743   3.624
   92POX     CZ 1422   5.182   7.497   1.828
   92POX     OZ 1423   5.316   7.471   1.872
   92POX    C2A 1424   5.421   7.530   1.816
   92POX    O2A 1425   5.404   7.601   1.718
   92POX    C2B 1426   5.549   7.497   1.883
   92POX    C2C 1427   5.641   7.613   1.921
   92POX    C2D 1428   5.643   7.649   2.069
   92POX    C2E 1429   5.718   7.538   2.143
   92POX    C2F 1430   5.754   7.578   2.286
   92POX    C2G 1431   5.839   7.471   2.354
   92POX    C2H 1432   5.872   7.504   2.500
   92POX    C2I 1433   5.926   7.377   2.567
   92POX    C2J 1434   5.996   7.409   2.698
   92POX    C2K 1435   5.905   7.472   2.804
   92POX    C2L 1436   5.924   7.401   2.939
   92POX    C2M 1437   5.814   7.452   3.033
   92POX    C2N 1438   5.837   7.413   3.179
   92POX    C2O 1439   5.723   7.476   3.260
   92POX    C2P 1440   5.738   7.423   3.403
   93CHL    CN1 1441   0.521   6.664   0.542
   93CHL    CN2 1442   0.730   6.623   0.649
   93CHL    CN3 1443   0.730   6.689   0.424
   93CHL    NTM 1444   0.661   6.709   0.552
   93CHL     CB 1445   0.678   6.851   0.586
   94PJ2     CA 1446   0.603   6.911   0.705
   94PJ2     OA 1447   0.466   6.927   0.670
   94PJ2      P 1448   0.388   7.020   0.776
   94PJ2     OB 1449   0.421   7.157   0.730
   94PJ2     HB 1450   0.512   7.153   0.687
   94PJ2     OG 1451   0.247   6.978   0.767
   94PJ2     HG 1452   0.183   7.055   0.761
   94PJ2     OD 1453   0.437   6.980   0.924
   95POX     CD 1454   0.371   6.870   0.988
   95POX     CE 1455   0.416   6.856   1.134
   95POX     OE 1456   0.411   6.722   1.181
   95POX    C1A 1457   0.511   6.635   1.167
   95POX    O1A 1458   0.596   6.643   1.079
   95POX    C1B 1459   0.488   6.508   1.239
   95POX    C1C 1460   0.476   6.522   1.391
   95POX    C1D 1461   0.432   6.394   1.463
   95POX    C1E 1462   0.556   6.304   1.453
   95POX    C1F 1463   0.555   6.182   1.544
   95POX    C1G 1464   0.549   6.220   1.692
   95POX    C1H 1465   0.547   6.107   1.794
   95POX    C1I 1466   0.651   5.999   1.764
   95POX    C1J 1467   0.652   5.874   1.809
   95POX    C1K 1468   0.546   5.805   1.895
   95POX    C1L 1469   0.510   5.661   1.860
   95POX    C1M 1470   0.407   5.597   1.953
   95POX    C1N 1471   0.467   5.575   2.092
   95POX    C1O 1472   0.348   5.561   2.188
   95POX    C1P 1473   0.399   5.535   2.330
   95POX    C1Q 1474   0.471   5.401   2.348
   95POX    C1R 1475   0.530   5.382   2.488
   95POX     CZ 1476   0.345   6.952   1.230
   95POX     OZ 1477   0.405   6.933   1.358
   95POX    C2A 1478   0.313   6.948   1.453
   95POX    O2A 1479   0.199   6.992   1.441
   95POX    C2B 1480   0.372   6.927   1.587
   95POX    C2C 1481   0.368   6.776   1.612
   95POX    C2D 1482   0.419   6.728   1.748
   95POX    C2E 1483   0.360   6.590   1.778
   95POX    C2F 1484   0.412   6.519   1.903
   95POX    C2G 1485   0.364   6.597   2.026
   95POX    C2H 1486   0.386   6.510   2.150
   95POX    C2I 1487   0.352   6.589   2.277
   95POX    C2J 1488   0.357   6.517   2.412
   95POX    C2K 1489   0.308   6.609   2.524
   95POX    C2L 1490   0.315   6.527   2.653
   95POX    C2M 1491   0.176   6.493   2.707
   95POX    C2N 1492   0.204   6.427   2.842
   95POX    C2O 1493   0.078   6.366   2.904
   95POX    C2P 1494   0.027   6.248   2.822
   96CHL    CN1 1495   4.662   2.373   1.376
   96CHL    CN2 1496   4.861   2.493   1.347
   96CHL    CN3 1497   4.863   2.303   1.484
   96CHL    NTM 1498   4.782   2.420   1.447
   96CHL     CB 1499   4.754   2.511   1.559
   97PJ2     CA 1500   4.617   2.509   1.627
   97PJ2     OA 1501   4.585   2.394   1.706
   97PJ2      P 1502   4.428   2.374   1.737
   97PJ2     OB 1503   4.357   2.415   1.614
   97PJ2     HB 1504   4.258   2.407   1.627
   97PJ2     OG 1505   4.395   2.243   1.796
   97PJ2     HG 1506   4.449   2.238   1.880
   97PJ2     OD 1507   4.403   2.492   1.845
   98POX     CD 1508   4.397   2.455   1.983
   98POX     CE 1509   4.312   2.552   2.065
   98POX     OE 1510   4.364   2.574   2.196
   98POX    C1A 1511   4.340   2.690   2.256
   98POX    O1A 1512   4.283   2.785   2.201
   98POX    C1B 1513   4.393   2.704   2.393
   98POX    C1C 1514   4.537   2.755   2.406
   98POX    C1D 1515   4.601   2.752   2.545
   98POX    C1E 1516   4.628   2.610   2.596
   98POX    C1F 1517   4.626   2.597   2.748
   98POX    C1G 1518   4.668   2.455   2.788
   98POX    C1H 1519   4.655   2.425   2.937
   98POX    C1I 1520   4.514   2.441   2.996
   98POX    C1J 1521   4.503   2.490   3.119
   98POX    C1K 1522   4.607   2.538   3.220
   98POX    C1L 1523   4.542   2.613   3.337
   98POX    C1M 1524   4.438   2.542   3.423
   98POX    C1N 1525   4.495   2.519   3.564
   98POX    C1O 1526   4.531   2.648   3.638
   98POX    C1P 1527   4.558   2.621   3.786
   98POX    C1Q 1528   4.692   2.548   3.800
   98POX    C1R 1529   4.717   2.485   3.937
   98POX     CZ 1530   4.166   2.510   2.054
   98POX     OZ 1531   4.140   2.384   2.116
   98POX    C2A 1532   4.015   2.341   2.111
   98POX    O2A 1533   3.922   2.413   2.075
   98POX    C2B 1534   3.992   2.206   2.166
   98POX    C2C 1535   3.936   2.210   2.309
   98POX    C2D 1536   3.916   2.077   2.381
   98POX    C2E 1537   3.836   2.102   2.509
   98POX    C2F 1538   3.777   1.987   2.591
   98POX    C2G 1539   3.887   1.903   2.655
   98POX    C2H 1540   3.856   1.767   2.718
   98POX    C2I 1541   3.784   1.761   2.853
   98POX    C2J 1542   3.866   1.828   2.963
   98POX    C2K 1543   3.803   1.819   3.102
   98POX    C2L 1544   3.668   1.891   3.109
   98POX    C2M 1545   3.587   1.871   3.238
   98POX    C2N 1546   3.531   1.729   3.245
   98POX    C2O 1547   3.449   1.702   3.371
   98POX    C2P 1548   3.514   1.709   3.509
   99CHL    CN1 1549   2.494   1.224   1.146
   99CHL    CN2 1550   2.294   1.238   1.277
   99CHL    CN3 1551   2.494   1.352   1.348
   99CHL    NTM 1552   2.440   1.232   1.283
   99CHL     CB 1553   2.474   1.121   1.374
  100PJ2     CA 1554   2.425   0.977   1.356
  100PJ2     OA 1555   2.285   0.964   1.381
  100PJ2      P 1556   2.234   0.817   1.341
  100PJ2     OB 1557   2.088   0.825   1.320
  100PJ2     HB 1558   2.050   0.868   1.402
  100PJ2     OG 1559   2.312   0.754   1.233
  100PJ2     HG 1560   2.274   0.663   1.213
  100PJ2     OD 1561   2.280   0.731   1.469
  101POX     CD 1562   2.199   0.728   1.587
  101POX     CE 1563   2.287   0.714   1.711
  101POX     OE 1564   2.209   0.662   1.819
  101POX    C1A 1565   2.240   0.545   1.873
  101POX    O1A 1566   2.336   0.482   1.831
  101POX    C1B 1567   2.153   0.519   1.990
  101POX    C1C 1568   2.218   0.564   2.121
  101POX    C1D 1569   2.130   0.543   2.245
  101POX    C1E 1570   2.190   0.570   2.383
  101POX    C1F 1571   2.329   0.506   2.397
  101POX    C1G 1572   2.391   0.558   2.527
  101POX    C1H 1573   2.536   0.512   2.547
  101POX    C1I 1574   2.590   0.578   2.674
  101POX    C1J 1575   2.718   0.602   2.700
  101POX    C1K 1576   2.832   0.558   2.608
  101POX    C1L 1577   2.932   0.673   2.599
  101POX    C1M 1578   2.890   0.771   2.490
  101POX    C1N 1579   2.984   0.892   2.487
  101POX    C1O 1580   3.121   0.875   2.420
  101POX    C1P 1581   3.103   0.830   2.275
  101POX    C1Q 1582   3.229   0.759   2.226
  101POX    C1R 1583   3.210   0.724   2.078
  101POX     CZ 1584   2.352   0.851   1.738
  101POX     OZ 1585   2.447   0.844   1.844
  101POX    C2A 1586   2.508   0.956   1.880
  101POX    O2A 1587   2.501   1.055   1.808
  101POX    C2B 1588   2.592   0.941   2.001
  101POX    C2C 1589   2.503   0.914   2.123
  101POX    C2D 1590   2.558   0.892   2.264
  101POX    C2E 1591   2.436   0.886   2.356
  101POX    C2F 1592   2.499   0.920   2.491
  101POX    C2G 1593   2.393   0.912   2.602
  101POX    C2H 1594   2.446   0.934   2.744
  101POX    C2I 1595   2.328   0.967   2.835
  101POX    C2J 1596   2.374   1.033   2.965
  101POX    C2K 1597   2.415   1.179   2.942
  101POX    C2L 1598   2.459   1.250   3.071
  101POX    C2M 1599   2.440   1.401   3.065
  101POX    C2N 1600   2.478   1.470   3.196
  101POX    C2O 1601   2.436   1.617   3.193
  101POX    C2P 1602   2.423   1.680   3.332
  102CHL    CN1 1603   7.464   8.418   0.556
  102CHL    CN2 1604   7.700   8.389   0.538
  102CHL    CN3 1605   7.572   8.207   0.578
  102CHL    NTM 1606   7.581   8.349   0.613
  102CHL     CB 1607   7.607   8.363   0.757
  103PJ2     CA 1608   7.504   8.317   0.860
  103PJ2     OA 1609   7.401   8.417   0.870
  103PJ2      P 1610   7.249   8.365   0.883
  103PJ2     OB 1611   7.185   8.488   0.832
  103PJ2     HB 1612   7.251   8.559   0.856
  103PJ2     OG 1613   7.250   8.230   0.821
  103PJ2     HG 1614   7.302   8.235   0.736
  103PJ2     OD 1615   7.218   8.344   1.040
  104POX     CD 1616   7.203   8.461   1.121
  104POX     CE 1617   7.138   8.454   1.259
  104POX     OE 1618   7.051   8.565   1.282
  104POX    C1A 1619   6.930   8.541   1.332
  104POX    O1A 1620   6.874   8.433   1.318
  104POX    C1B 1621   6.883   8.665   1.399
  104POX    C1C 1622   6.912   8.652   1.549
  104POX    C1D 1623   6.850   8.766   1.628
  104POX    C1E 1624   6.860   8.726   1.776
  104POX    C1F 1625   6.856   8.836   1.882
  104POX    C1G 1626   6.878   8.790   2.026
  104POX    C1H 1627   6.875   8.912   2.118
  104POX    C1I 1628   6.813   8.869   2.251
  104POX    C1J 1629   6.866   8.876   2.373
  104POX    C1K 1630   7.005   8.930   2.406
  104POX    C1L 1631   7.059   8.861   2.531
  104POX    C1M 1632   7.180   8.940   2.581
  104POX    C1N 1633   7.255   8.900   2.708
  104POX    C1O 1634   7.168   8.907   2.834
  104POX    C1P 1635   7.172   9.047   2.897
  104POX    C1Q 1636   7.140   9.053   3.046
  104POX    C1R 1637   7.241   8.986   3.140
  104POX     CZ 1638   7.234   8.405   1.367
  104POX     OZ 1639   7.174   8.396   1.497
  104POX    C2A 1640   7.137   8.279   1.547
  104POX    O2A 1641   7.170   8.172   1.496
  104POX    C2B 1642   7.091   8.295   1.687
  104POX    C2C 1643   6.941   8.271   1.699
  104POX    C2D 1644   6.884   8.255   1.840
  104POX    C2E 1645   6.732   8.259   1.862
  104POX    C2F 1646   6.706   8.271   2.012
  104POX    C2G 1647   6.730   8.414   2.059
  104POX    C2H 1648   6.713   8.435   2.209
  104POX    C2I 1649   6.571   8.408   2.261
  104POX    C2J 1650   6.568   8.404   2.414
  104POX    C2K 1651   6.621   8.537   2.469
  104POX    C2L 1652   6.631   8.538   2.622
  104POX    C2M 1653   6.663   8.675   2.683
  104POX    C2N 1654   6.694   8.687   2.833
  104POX    C2O 1655   6.775   8.811   2.874
  104POX    C2P 1656   6.795   8.835   3.023
  105CHL    CN1 1657   6.976   3.255   0.784
  105CHL    CN2 1658   7.030   3.495   0.811
  105CHL    CN3 1659   7.194   3.326   0.857
  105CHL    NTM 1660   7.050   3.357   0.859
  105CHL     CB 1661   7.017   3.336   1.001
  106PJ2     CA 1662   6.878   3.375   1.051
  106PJ2     OA 1663   6.822   3.504   1.027
  106PJ2      P 1664   6.670   3.513   1.080
  106PJ2     OB 1665   6.638   3.658   1.076
  106PJ2     HB 1666   6.727   3.703   1.084
  106PJ2     OG 1667   6.597   3.425   0.986
  106PJ2     HG 1668   6.503   3.451   0.966
  106PJ2     OD 1669   6.663   3.468   1.234
  107POX     CD 1670   6.730   3.529   1.344
  107POX     CE 1671   6.692   3.475   1.482
  107POX     OE 1672   6.726   3.572   1.582
  107POX    C1A 1673   6.634   3.663   1.611
  107POX    O1A 1674   6.554   3.708   1.530
  107POX    C1B 1675   6.646   3.721   1.747
  107POX    C1C 1676   6.573   3.643   1.857
  107POX    C1D 1677   6.580   3.731   1.982
  107POX    C1E 1678   6.700   3.675   2.058
  107POX    C1F 1679   6.719   3.760   2.184
  107POX    C1G 1680   6.807   3.691   2.288
  107POX    C1H 1681   6.717   3.606   2.378
  107POX    C1I 1682   6.798   3.523   2.478
  107POX    C1J 1683   6.796   3.546   2.609
  107POX    C1K 1684   6.698   3.649   2.664
  107POX    C1L 1685   6.720   3.656   2.815
  107POX    C1M 1686   6.612   3.747   2.874
  107POX    C1N 1687   6.477   3.680   2.899
  107POX    C1O 1688   6.367   3.778   2.940
  107POX    C1P 1689   6.253   3.699   3.004
  107POX    C1Q 1690   6.152   3.791   3.073
  107POX    C1R 1691   6.053   3.864   2.983
  107POX     CZ 1692   6.742   3.331   1.496
  107POX     OZ 1693   6.696   3.260   1.611
  107POX    C2A 1694   6.724   3.131   1.620
  107POX    O2A 1695   6.792   3.079   1.531
  107POX    C2B 1696   6.664   3.065   1.738
  107POX    C2C 1697   6.747   2.949   1.793
  107POX    C2D 1698   6.708   2.900   1.932
  107POX    C2E 1699   6.808   2.794   1.979
  107POX    C2F 1700   6.743   2.702   2.083
  107POX    C2G 1701   6.780   2.776   2.212
  107POX    C2H 1702   6.740   2.717   2.347
  107POX    C2I 1703   6.599   2.758   2.390
  107POX    C2J 1704   6.560   2.696   2.524
  107POX    C2K 1705   6.423   2.740   2.575
  107POX    C2L 1706   6.406   2.671   2.711
  107POX    C2M 1707   6.313   2.750   2.803
  107POX    C2N 1708   6.274   2.657   2.918
  107POX    C2O 1709   6.181   2.723   3.020
  107POX    C2P 1710   6.170   2.646   3.152
  108CHL    CN1 1711   1.758   3.765   1.433
  108CHL    CN2 1712   1.563   3.714   1.547
  108CHL    CN3 1713   1.776   3.618   1.611
  108CHL    NTM 1714   1.688   3.653   1.498
  108CHL     CB 1715   1.666   3.550   1.396
  109PJ2     CA 1716   1.625   3.407   1.432
  109PJ2     OA 1717   1.501   3.403   1.504
  109PJ2      P 1718   1.455   3.253   1.538
  109PJ2     OB 1719   1.313   3.259   1.578
  109PJ2     HB 1720   1.261   3.273   1.494
  109PJ2     OG 1721   1.482   3.179   1.413
  109PJ2     HG 1722   1.530   3.235   1.346
  109PJ2     OD 1723   1.560   3.214   1.654
  110POX     CD 1724   1.505   3.243   1.783
  110POX     CE 1725   1.597   3.218   1.902
  110POX     OE 1726   1.511   3.195   2.014
  110POX    C1A 1727   1.512   3.078   2.077
  110POX    O1A 1728   1.569   2.983   2.023
  110POX    C1B 1729   1.459   3.083   2.215
  110POX    C1C 1730   1.347   2.982   2.238
  110POX    C1D 1731   1.307   2.955   2.383
  110POX    C1E 1732   1.399   2.862   2.463
  110POX    C1F 1733   1.369   2.861   2.613
  110POX    C1G 1734   1.369   2.998   2.681
  110POX    C1H 1735   1.288   3.013   2.810
  110POX    C1I 1736   1.297   3.161   2.850
  110POX    C1J 1737   1.360   3.209   2.957
  110POX    C1K 1738   1.443   3.116   3.047
  110POX    C1L 1739   1.569   3.177   3.107
  110POX    C1M 1740   1.611   3.135   3.248
  110POX    C1N 1741   1.688   3.003   3.238
  110POX    C1O 1742   1.729   2.980   3.384
  110POX    C1P 1743   1.802   2.847   3.400
  110POX    C1Q 1744   1.904   2.841   3.514
  110POX    C1R 1745   1.942   2.693   3.525
  110POX     CZ 1746   1.689   3.340   1.912
  110POX     OZ 1747   1.804   3.352   1.997
  110POX    C2A 1748   1.908   3.424   1.954
  110POX    O2A 1749   1.899   3.485   1.848
  110POX    C2B 1750   2.028   3.420   2.041
  110POX    C2C 1751   2.052   3.556   2.106
  110POX    C2D 1752   2.189   3.583   2.167
  110POX    C2E 1753   2.176   3.676   2.288
  110POX    C2F 1754   2.309   3.709   2.356
  110POX    C2G 1755   2.289   3.801   2.476
  110POX    C2H 1756   2.194   3.754   2.586
  110POX    C2I 1757   2.233   3.628   2.664
  110POX    C2J 1758   2.356   3.642   2.755
  110POX    C2K 1759   2.491   3.632   2.683
  110POX    C2L 1760   2.599   3.670   2.783
  110POX    C2M 1761   2.615   3.822   2.767
  110POX    C2N 1762   2.732   3.883   2.844
  110POX    C2O 1763   2.702   4.031   2.872
  110POX    C2P 1764   2.777   4.080   2.996
  111CHL    CN1 1765   8.391   7.351   0.815
  111CHL    CN2 1766   8.289   7.171   0.932
  111CHL    CN3 1767   8.503   7.148   0.834
  111CHL    NTM 1768   8.369   7.205   0.813
  111CHL     CB 1769   8.320   7.179   0.677
  112PJ2     CA 1770   8.244   7.049   0.649
  112PJ2     OA 1771   8.294   6.932   0.714
  112PJ2      P 1772   8.193   6.811   0.684
  112PJ2     OB 1773   8.161   6.824   0.540
  112PJ2     HB 1774   8.166   6.921   0.515
  112PJ2     OG 1775   8.278   6.695   0.720
  112PJ2     HG 1776   8.321   6.648   0.643
  112PJ2     OD 1777   8.071   6.845   0.783
  113POX     CD 1778   8.088   6.810   0.921
  113POX     CE 1779   7.987   6.869   1.019
  113POX     OE 1780   8.055   6.932   1.128
  113POX    C1A 1781   7.998   7.023   1.207
  113POX    O1A 1782   7.889   7.071   1.177
  113POX    C1B 1783   8.083   7.069   1.319
  113POX    C1C 1784   8.133   7.212   1.297
  113POX    C1D 1785   8.218   7.259   1.415
  113POX    C1E 1786   8.358   7.200   1.428
  113POX    C1F 1787   8.415   7.248   1.562
  113POX    C1G 1788   8.391   7.154   1.681
  113POX    C1H 1789   8.493   7.201   1.785
  113POX    C1I 1790   8.519   7.090   1.887
  113POX    C1J 1791   8.641   7.068   1.936
  113POX    C1K 1792   8.763   7.146   1.887
  113POX    C1L 1793   8.857   7.078   1.788
  113POX    C1M 1794   8.922   6.957   1.856
  113POX    C1N 1795   9.012   7.000   1.972
  113POX    C1O 1796   9.146   7.051   1.919
  113POX    C1P 1797   9.252   7.034   2.027
  113POX    C1Q 1798   9.391   7.092   2.003
  113POX    C1R 1799   9.456   7.025   1.882
  113POX     CZ 1800   7.901   6.750   1.063
  113POX     OZ 1801   7.952   6.640   1.139
  113POX    C2A 1802   7.860   6.566   1.201
  113POX    O2A 1803   7.740   6.575   1.178
  113POX    C2B 1804   7.933   6.484   1.301
  113POX    C2C 1805   7.925   6.536   1.445
  113POX    C2D 1806   7.781   6.554   1.495
  113POX    C2E 1807   7.775   6.573   1.647
  113POX    C2F 1808   7.644   6.647   1.674
  113POX    C2G 1809   7.613   6.669   1.823
  113POX    C2H 1810   7.713   6.767   1.885
  113POX    C2I 1811   7.737   6.747   2.035
  113POX    C2J 1812   7.808   6.854   2.118
  113POX    C2K 1813   7.848   6.804   2.257
  113POX    C2L 1814   7.740   6.731   2.337
  113POX    C2M 1815   7.779   6.704   2.482
  113POX    C2N 1816   7.656   6.651   2.557
  113POX    C2O 1817   7.704   6.587   2.688
  113POX    C2P 1818   7.578   6.539   2.760
  114CHL    CN1 1819   1.724   1.749   1.014
  114CHL    CN2 1820   1.923   1.624   1.048
  114CHL    CN3 1821   1.886   1.829   1.167
  114CHL    NTM 1822   1.822   1.707   1.115
  114CHL     CB 1823   1.744   1.636   1.218
  115PJ2     CA 1824   1.692   1.493   1.207
  115PJ2     OA 1825   1.790   1.388   1.203
  115PJ2      P 1826   1.717   1.248   1.233
  115PJ2     OB 1827   1.597   1.231   1.148
  115PJ2     HB 1828   1.598   1.139   1.110
  115PJ2     OG 1829   1.812   1.135   1.224
  115PJ2     HG 1830   1.906   1.155   1.253
  115PJ2     OD 1831   1.664   1.258   1.385
  116POX     CD 1832   1.778   1.270   1.470
  116POX     CE 1833   1.755   1.304   1.618
  116POX     OE 1834   1.879   1.290   1.687
  116POX    C1A 1835   1.907   1.383   1.778
  116POX    O1A 1836   1.839   1.485   1.786
  116POX    C1B 1837   2.037   1.364   1.847
  116POX    C1C 1838   2.101   1.476   1.928
  116POX    C1D 1839   2.039   1.483   2.068
  116POX    C1E 1840   2.113   1.571   2.169
  116POX    C1F 1841   2.094   1.722   2.155
  116POX    C1G 1842   2.202   1.810   2.221
  116POX    C1H 1843   2.211   1.960   2.190
  116POX    C1I 1844   2.337   2.008   2.261
  116POX    C1J 1845   2.329   2.113   2.343
  116POX    C1K 1846   2.199   2.185   2.378
  116POX    C1L 1847   2.233   2.258   2.508
  116POX    C1M 1848   2.133   2.371   2.535
  116POX    C1N 1849   2.127   2.462   2.412
  116POX    C1O 1850   2.016   2.567   2.414
  116POX    C1P 1851   1.880   2.509   2.374
  116POX    C1Q 1852   1.783   2.627   2.374
  116POX    C1R 1853   1.682   2.613   2.259
  116POX     CZ 1854   1.639   1.217   1.664
  116POX     OZ 1855   1.591   1.222   1.799
  116POX    C2A 1856   1.472   1.168   1.823
  116POX    O2A 1857   1.397   1.148   1.727
  116POX    C2B 1858   1.435   1.179   1.966
  116POX    C2C 1859   1.401   1.035   2.003
  116POX    C2D 1860   1.374   1.021   2.153
  116POX    C2E 1861   1.487   1.071   2.243
  116POX    C2F 1862   1.453   1.022   2.384
  116POX    C2G 1863   1.566   1.074   2.474
  116POX    C2H 1864   1.553   1.045   2.624
  116POX    C2I 1865   1.676   1.086   2.704
  116POX    C2J 1866   1.641   1.123   2.848
  116POX    C2K 1867   1.752   1.148   2.951
  116POX    C2L 1868   1.842   1.024   2.957
  116POX    C2M 1869   1.943   1.033   3.071
  116POX    C2N 1870   1.970   0.901   3.144
  116POX    C2O 1871   2.068   0.913   3.261
  116POX    C2P 1872   2.075   0.782   3.339
  117CHL    CN1 1873   2.493   4.849   1.269
  117CHL    CN2 1874   2.626   5.043   1.247
  117CHL    CN3 1875   2.714   4.830   1.191
  117CHL    NTM 1876   2.593   4.914   1.184
  117CHL     CB 1877   2.546   4.934   1.046
  118PJ2     CA 1878   2.429   5.026   1.012
  118PJ2     OA 1879   2.415   5.150   1.081
  118PJ2      P 1880   2.287   5.238   1.039
  118PJ2     OB 1881   2.313   5.377   1.082
  118PJ2     HB 1882   2.386   5.379   1.151
  118PJ2     OG 1883   2.255   5.212   0.897
  118PJ2     HG 1884   2.177   5.273   0.885
  118PJ2     OD 1885   2.169   5.163   1.119
  119POX     CD 1886   2.130   5.241   1.233
  119POX     CE 1887   2.033   5.176   1.332
  119POX     OE 1888   2.031   5.260   1.447
  119POX    C1A 1889   1.945   5.361   1.443
  119POX    O1A 1890   1.867   5.381   1.350
  119POX    C1B 1891   1.943   5.426   1.576
  119POX    C1C 1892   1.840   5.359   1.667
  119POX    C1D 1893   1.832   5.431   1.802
  119POX    C1E 1894   1.765   5.568   1.801
  119POX    C1F 1895   1.673   5.596   1.920
  119POX    C1G 1896   1.636   5.742   1.948
  119POX    C1H 1897   1.616   5.777   2.095
  119POX    C1I 1898   1.745   5.772   2.178
  119POX    C1J 1899   1.750   5.723   2.301
  119POX    C1K 1900   1.632   5.642   2.356
  119POX    C1L 1901   1.556   5.722   2.462
  119POX    C1M 1902   1.470   5.633   2.553
  119POX    C1N 1903   1.387   5.719   2.648
  119POX    C1O 1904   1.300   5.626   2.734
  119POX    C1P 1905   1.231   5.698   2.850
  119POX    C1Q 1906   1.321   5.746   2.964
  119POX    C1R 1907   1.251   5.824   3.075
  119POX     CZ 1908   2.073   5.030   1.356
  119POX     OZ 1909   2.006   4.970   1.467
  119POX    C2A 1910   2.083   4.910   1.557
  119POX    O2A 1911   2.203   4.896   1.538
  119POX    C2B 1912   2.007   4.837   1.662
  119POX    C2C 1913   1.973   4.929   1.779
  119POX    C2D 1914   1.876   4.880   1.886
  119POX    C2E 1915   1.849   4.976   2.002
  119POX    C2F 1916   1.782   4.902   2.118
  119POX    C2G 1917   1.638   4.853   2.104
  119POX    C2H 1918   1.585   4.795   2.235
  119POX    C2I 1919   1.507   4.899   2.314
  119POX    C2J 1920   1.492   4.860   2.461
  119POX    C2K 1921   1.437   4.975   2.547
  119POX    C2L 1922   1.443   4.937   2.695
  119POX    C2M 1923   1.587   4.943   2.748
  119POX    C2N 1924   1.606   4.894   2.892
  119POX    C2O 1925   1.515   4.949   3.002
  119POX    C2P 1926   1.529   4.900   3.146
  120CHL    CN1 1927   1.467   7.407   0.575
  120CHL    CN2 1928   1.248   7.364   0.490
  120CHL    CN3 1929   1.331   7.585   0.488
  120CHL    NTM 1930   1.330   7.460   0.566
  120CHL     CB 1931   1.288   7.484   0.705
  121PJ2     CA 1932   1.328   7.610   0.782
  121PJ2     OA 1933   1.469   7.613   0.807
  121PJ2      P 1934   1.512   7.724   0.915
  121PJ2     OB 1935   1.660   7.718   0.905
  121PJ2     HB 1936   1.711   7.802   0.923
  121PJ2     OG 1937   1.437   7.846   0.879
  121PJ2     HG 1938   1.340   7.821   0.877
  121PJ2     OD 1939   1.454   7.666   1.053
  122POX     CD 1940   1.540   7.573   1.120
  122POX     CE 1941   1.454   7.500   1.224
  122POX     OE 1942   1.537   7.426   1.314
  122POX    C1A 1943   1.562   7.481   1.433
  122POX    O1A 1944   1.495   7.578   1.468
  122POX    C1B 1945   1.650   7.398   1.518
  122POX    C1C 1946   1.593   7.260   1.550
  122POX    C1D 1947   1.665   7.185   1.662
  122POX    C1E 1948   1.816   7.173   1.640
  122POX    C1F 1949   1.869   7.080   1.749
  122POX    C1G 1950   1.847   6.932   1.718
  122POX    C1H 1951   1.904   6.855   1.837
  122POX    C1I 1952   1.886   6.703   1.832
  122POX    C1J 1953   1.815   6.637   1.923
  122POX    C1K 1954   1.769   6.703   2.053
  122POX    C1L 1955   1.812   6.616   2.172
  122POX    C1M 1956   1.757   6.668   2.305
  122POX    C1N 1957   1.821   6.592   2.421
  122POX    C1O 1958   1.763   6.638   2.555
  122POX    C1P 1959   1.788   6.531   2.662
  122POX    C1Q 1960   1.742   6.570   2.803
  122POX    C1R 1961   1.849   6.657   2.869
  122POX     CZ 1962   1.347   7.424   1.144
  122POX     OZ 1963   1.250   7.353   1.222
  122POX    C2A 1964   1.276   7.226   1.251
  122POX    O2A 1965   1.368   7.166   1.194
  122POX    C2B 1966   1.185   7.158   1.346
  122POX    C2C 1967   1.239   7.173   1.488
  122POX    C2D 1968   1.160   7.097   1.595
  122POX    C2E 1969   1.203   7.146   1.734
  122POX    C2F 1970   1.106   7.085   1.835
  122POX    C2G 1971   1.162   7.112   1.974
  122POX    C2H 1972   1.059   7.105   2.087
  122POX    C2I 1973   1.110   7.068   2.226
  122POX    C2J 1974   1.193   7.177   2.293
  122POX    C2K 1975   1.204   7.147   2.442
  122POX    C2L 1976   1.283   7.245   2.530
  122POX    C2M 1977   1.258   7.394   2.503
  122POX    C2N 1978   1.372   7.486   2.548
  122POX    C2O 1979   1.317   7.629   2.551
  122POX    C2P 1980   1.414   7.717   2.630
  123CHL    CN1 1981   4.522   7.997   1.442
  123CHL    CN2 1982   4.412   8.046   1.643
  123CHL    CN3 1983   4.644   8.095   1.633
  123CHL    NTM 1984   4.541   8.001   1.588
  123CHL     CB 1985   4.564   7.863   1.635
  124PJ2     CA 1986   4.486   7.742   1.585
  124PJ2     OA 1987   4.345   7.739   1.613
  124PJ2      P 1988   4.265   7.636   1.519
  124PJ2     OB 1989   4.128   7.687   1.492
  124PJ2     HB 1990   4.077   7.612   1.450
  124PJ2     OG 1991   4.351   7.621   1.400
  124PJ2     HG 1992   4.321   7.534   1.362
  124PJ2     OD 1993   4.263   7.494   1.595
  125POX     CD 1994   4.179   7.478   1.710
  125POX     CE 1995   4.262   7.429   1.829
  125POX     OE 1996   4.184   7.392   1.943
  125POX    C1A 1997   4.168   7.262   1.967
  125POX    O1A 1998   4.209   7.177   1.889
  125POX    C1B 1999   4.102   7.234   2.097
  125POX    C1C 2000   3.950   7.245   2.082
  125POX    C1D 2001   3.883   7.216   2.216
  125POX    C1E 2002   3.921   7.318   2.324
  125POX    C1F 2003   3.858   7.282   2.459
  125POX    C1G 2004   3.880   7.391   2.565
  125POX    C1H 2005   3.803   7.517   2.526
  125POX    C1I 2006   3.867   7.644   2.583
  125POX    C1J 2007   3.836   7.755   2.516
  125POX    C1K 2008   3.752   7.756   2.388
  125POX    C1L 2009   3.649   7.869   2.394
  125POX    C1M 2010   3.540   7.848   2.289
  125POX    C1N 2011   3.581   7.877   2.144
  125POX    C1O 2012   3.466   7.881   2.043
  125POX    C1P 2013   3.517   7.910   1.901
  125POX    C1Q 2014   3.391   7.910   1.814
  125POX    C1R 2015   3.438   7.939   1.671
  125POX     CZ 2016   4.377   7.525   1.859
  125POX     OZ 2017   4.476   7.474   1.948
  125POX    C2A 2018   4.565   7.565   1.987
  125POX    O2A 2019   4.540   7.686   1.981
  125POX    C2B 2020   4.666   7.502   2.075
  125POX    C2C 2021   4.685   7.561   2.214
  125POX    C2D 2022   4.796   7.480   2.281
  125POX    C2E 2023   4.836   7.501   2.427
  125POX    C2F 2024   4.880   7.646   2.454
  125POX    C2G 2025   4.926   7.686   2.594
  125POX    C2H 2026   4.828   7.666   2.709
  125POX    C2I 2027   4.918   7.687   2.831
  125POX    C2J 2028   4.820   7.677   2.948
  125POX    C2K 2029   4.894   7.681   3.082
  125POX    C2L 2030   4.799   7.695   3.202
  125POX    C2M 2031   4.872   7.700   3.337
  125POX    C2N 2032   4.774   7.723   3.452
  125POX    C2O 2033   4.840   7.708   3.589
  125POX    C2P 2034   4.910   7.577   3.625
  126CHL    CN1 2035   4.304   3.354   1.631
  126CHL    CN2 2036   4.515   3.286   1.724
  126CHL    CN3 2037   4.315   3.171   1.770
  126CHL    NTM 2038   4.390   3.240   1.664
  126CHL     CB 2039   4.416   3.157   1.545
  127PJ2     CA 2040   4.504   3.033   1.535
  127PJ2     OA 2041   4.641   3.043   1.576
  127PJ2      P 2042   4.733   2.911   1.572
  127PJ2     OB 2043   4.680   2.829   1.461
  127PJ2     HB 2044   4.600   2.879   1.428
  127PJ2     OG 2045   4.876   2.947   1.564
  127PJ2     HG 2046   4.913   3.026   1.613
  127PJ2     OD 2047   4.702   2.837   1.712
  128POX     CD 2048   4.763   2.910   1.818
  128POX     CE 2049   4.708   2.862   1.953
  128POX     OE 2050   4.708   2.966   2.051
  128POX    C1A 2051   4.616   3.062   2.048
  128POX    O1A 2052   4.515   3.050   1.979
  128POX    C1B 2053   4.626   3.148   2.168
  128POX    C1C 2054   4.601   3.292   2.121
  128POX    C1D 2055   4.613   3.414   2.212
  128POX    C1E 2056   4.754   3.424   2.270
  128POX    C1F 2057   4.768   3.540   2.368
  128POX    C1G 2058   4.904   3.553   2.437
  128POX    C1H 2059   4.912   3.682   2.518
  128POX    C1I 2060   4.995   3.643   2.640
  128POX    C1J 2061   4.995   3.700   2.760
  128POX    C1K 2062   4.900   3.816   2.790
  128POX    C1L 2063   4.866   3.814   2.939
  128POX    C1M 2064   4.733   3.888   2.959
  128POX    C1N 2065   4.694   3.900   3.107
  128POX    C1O 2066   4.665   3.763   3.168
  128POX    C1P 2067   4.647   3.775   3.320
  128POX    C1Q 2068   4.502   3.761   3.366
  128POX    C1R 2069   4.496   3.750   3.519
  128POX     CZ 2070   4.784   2.733   1.985
  128POX     OZ 2071   4.740   2.660   2.100
  128POX    C2A 2072   4.791   2.537   2.111
  128POX    O2A 2073   4.860   2.483   2.025
  128POX    C2B 2074   4.746   2.473   2.237
  128POX    C2C 2075   4.814   2.340   2.271
  128POX    C2D 2076   4.750   2.271   2.392
  128POX    C2E 2077   4.840   2.159   2.443
  128POX    C2F 2078   4.760   2.057   2.525
  128POX    C2G 2079   4.816   2.058   2.668
  128POX    C2H 2080   4.734   1.964   2.757
  128POX    C2I 2081   4.786   1.945   2.899
  128POX    C2J 2082   4.699   1.854   2.987
  128POX    C2K 2083   4.755   1.838   3.128
  128POX    C2L 2084   4.651   1.764   3.213
  128POX    C2M 2085   4.733   1.693   3.320
  128POX    C2N 2086   4.648   1.666   3.444
  128POX    C2O 2087   4.585   1.795   3.497
  128POX    C2P 2088   4.461   1.764   3.582
  129CHL    CN1 2089   1.691   2.750   1.642
  129CHL    CN2 2090   1.471   2.750   1.541
  129CHL    CN3 2091   1.669   2.712   1.403
  129CHL    NTM 2092   1.614   2.781   1.520
  129CHL     CB 2093   1.625   2.925   1.494
  130PJ2     CA 2094   1.749   3.006   1.455
  130PJ2     OA 2095   1.849   2.995   1.557
  130PJ2      P 2096   1.984   3.073   1.519
  130PJ2     OB 2097   1.948   3.213   1.487
  130PJ2     HB 2098   2.009   3.255   1.420
  130PJ2     OG 2099   2.052   3.000   1.409
  130PJ2     HG 2100   2.131   3.058   1.388
  130PJ2     OD 2101   2.078   3.053   1.648
  131POX     CD 2102   2.025   3.111   1.768
  131POX     CE 2103   2.062   3.026   1.889
  131POX     OE 2104   2.007   3.093   2.003
  131POX    C1A 2105   1.962   3.005   2.093
  131POX    O1A 2106   1.986   2.885   2.097
  131POX    C1B 2107   1.885   3.074   2.199
  131POX    C1C 2108   1.977   3.107   2.316
  131POX    C1D 2109   1.902   3.194   2.417
  131POX    C1E 2110   1.791   3.129   2.501
  131POX    C1F 2111   1.857   3.040   2.606
  131POX    C1G 2112   1.754   2.996   2.711
  131POX    C1H 2113   1.811   2.908   2.822
  131POX    C1I 2114   1.884   2.782   2.775
  131POX    C1J 2115   1.834   2.659   2.768
  131POX    C1K 2116   1.689   2.626   2.805
  131POX    C1L 2117   1.673   2.595   2.954
  131POX    C1M 2118   1.530   2.600   3.007
  131POX    C1N 2119   1.428   2.493   2.967
  131POX    C1O 2120   1.299   2.525   3.043
  131POX    C1P 2121   1.184   2.474   2.956
  131POX    C1Q 2122   1.144   2.564   2.840
  131POX    C1R 2123   1.060   2.498   2.730
  131POX     CZ 2124   2.213   3.001   1.889
  131POX     OZ 2125   2.296   3.054   1.993
  131POX    C2A 2126   2.315   3.185   1.996
  131POX    O2A 2127   2.294   3.246   1.891
  131POX    C2B 2128   2.413   3.231   2.097
  131POX    C2C 2129   2.342   3.242   2.232
  131POX    C2D 2130   2.439   3.283   2.343
  131POX    C2E 2131   2.358   3.329   2.464
  131POX    C2F 2132   2.277   3.212   2.520
  131POX    C2G 2133   2.246   3.231   2.668
  131POX    C2H 2134   2.378   3.207   2.741
  131POX    C2I 2135   2.374   3.260   2.884
  131POX    C2J 2136   2.512   3.246   2.948
  131POX    C2K 2137   2.495   3.285   3.095
  131POX    C2L 2138   2.619   3.250   3.177
  131POX    C2M 2139   2.575   3.286   3.319
  131POX    C2N 2140   2.596   3.433   3.354
  131POX    C2O 2141   2.526   3.471   3.485
  131POX    C2P 2142   2.593   3.400   3.604
  132CHL    CN1 2143   6.163   6.697   1.531
  132CHL    CN2 2144   6.094   6.477   1.583
  132CHL    CN3 2145   5.944   6.635   1.486
  132CHL    NTM 2146   6.082   6.584   1.483
  132CHL     CB 2147   6.118   6.535   1.349
  133PJ2     CA 2148   6.258   6.480   1.326
  133PJ2     OA 2149   6.354   6.583   1.351
  133PJ2      P 2150   6.505   6.535   1.378
  133PJ2     OB 2151   6.542   6.402   1.324
  133PJ2     HB 2152   6.496   6.328   1.372
  133PJ2     OG 2153   6.589   6.651   1.343
  133PJ2     HG 2154   6.686   6.630   1.356
  133PJ2     OD 2155   6.488   6.506   1.536
  134POX     CD 2156   6.493   6.626   1.612
  134POX     CE 2157   6.480   6.607   1.763
  134POX     OE 2158   6.484   6.732   1.833
  134POX    C1A 2159   6.368   6.793   1.857
  134POX    O1A 2160   6.259   6.739   1.835
  134POX    C1B 2161   6.391   6.919   1.931
  134POX    C1C 2162   6.473   6.897   2.059
  134POX    C1D 2163   6.402   6.812   2.164
  134POX    C1E 2164   6.490   6.787   2.287
  134POX    C1F 2165   6.511   6.913   2.371
  134POX    C1G 2166   6.634   6.888   2.459
  134POX    C1H 2167   6.690   7.012   2.529
  134POX    C1I 2168   6.762   7.122   2.451
  134POX    C1J 2169   6.825   7.217   2.519
  134POX    C1K 2170   6.824   7.241   2.670
  134POX    C1L 2171   6.930   7.343   2.713
  134POX    C1M 2172   6.913   7.347   2.865
  134POX    C1N 2173   7.040   7.378   2.944
  134POX    C1O 2174   7.010   7.483   3.052
  134POX    C1P 2175   7.136   7.527   3.127
  134POX    C1Q 2176   7.240   7.594   3.037
  134POX    C1R 2177   7.327   7.685   3.125
  134POX     CZ 2178   6.596   6.514   1.798
  134POX     OZ 2179   6.567   6.448   1.922
  134POX    C2A 2180   6.661   6.368   1.971
  134POX    O2A 2181   6.759   6.325   1.910
  134POX    C2B 2182   6.629   6.326   2.109
  134POX    C2C 2183   6.667   6.429   2.216
  134POX    C2D 2184   6.626   6.386   2.357
  134POX    C2E 2185   6.715   6.461   2.456
  134POX    C2F 2186   6.687   6.413   2.599
  134POX    C2G 2187   6.776   6.488   2.699
  134POX    C2H 2188   6.766   6.413   2.832
  134POX    C2I 2189   6.855   6.474   2.940
  134POX    C2J 2190   6.807   6.436   3.080
  134POX    C2K 2191   6.883   6.490   3.202
  134POX    C2L 2192   6.839   6.426   3.334
  134POX    C2M 2193   6.858   6.274   3.330
  134POX    C2N 2194   6.990   6.236   3.396
  134POX    C2O 2195   6.974   6.262   3.546
  134POX    C2P 2196   7.059   6.169   3.633
  135CHL    CN1 2197   4.629   3.019   1.169
  135CHL    CN2 2198   4.814   3.096   1.021
  135CHL    CN3 2199   4.833   2.907   1.160
  135CHL    NTM 2200   4.773   3.041   1.151
  135CHL     CB 2201   4.831   3.115   1.264
  136PJ2     CA 2202   4.793   3.262   1.288
  136PJ2     OA 2203   4.672   3.302   1.353
  136PJ2      P 2204   4.634   3.458   1.368
  136PJ2     OB 2205   4.725   3.547   1.293
  136PJ2     HB 2206   4.821   3.519   1.288
  136PJ2     OG 2207   4.489   3.464   1.340
  136PJ2     HG 2208   4.452   3.556   1.355
  136PJ2     OD 2209   4.679   3.479   1.521
  137POX     CD 2210   4.810   3.526   1.554
  137POX     CE 2211   4.846   3.521   1.702
  137POX     OE 2212   4.850   3.392   1.763
  137POX    C1A 2213   4.946   3.305   1.732
  137POX    O1A 2214   5.019   3.326   1.635
  137POX    C1B 2215   4.961   3.192   1.825
  137POX    C1C 2216   5.049   3.241   1.941
  137POX    C1D 2217   5.053   3.141   2.057
  137POX    C1E 2218   5.121   3.207   2.178
  137POX    C1F 2219   5.137   3.136   2.312
  137POX    C1G 2220   5.015   3.066   2.372
  137POX    C1H 2221   5.026   3.047   2.523
  137POX    C1I 2222   4.899   2.995   2.591
  137POX    C1J 2223   4.905   2.931   2.707
  137POX    C1K 2224   5.027   2.876   2.781
  137POX    C1L 2225   4.984   2.820   2.916
  137POX    C1M 2226   4.965   2.926   3.024
  137POX    C1N 2227   4.881   2.863   3.136
  137POX    C1O 2228   4.900   2.946   3.263
  137POX    C1P 2229   4.924   2.847   3.377
  137POX    C1Q 2230   4.919   2.913   3.514
  137POX    C1R 2231   4.776   2.942   3.560
  137POX     CZ 2232   4.758   3.630   1.763
  137POX     OZ 2233   4.772   3.663   1.902
  137POX    C2A 2234   4.693   3.753   1.958
  137POX    O2A 2235   4.576   3.765   1.920
  137POX    C2B 2236   4.762   3.821   2.070
  137POX    C2C 2237   4.683   3.913   2.163
  137POX    C2D 2238   4.756   3.937   2.296
  137POX    C2E 2239   4.695   4.055   2.372
  137POX    C2F 2240   4.744   4.052   2.516
  137POX    C2G 2241   4.652   4.115   2.621
  137POX    C2H 2242   4.512   4.055   2.638
  137POX    C2I 2243   4.441   4.131   2.750
  137POX    C2J 2244   4.293   4.094   2.748
  137POX    C2K 2245   4.195   4.165   2.841
  137POX    C2L 2246   4.233   4.154   2.989
  137POX    C2M 2247   4.108   4.188   3.070
  137POX    C2N 2248   4.120   4.169   3.221
  137POX    C2O 2249   4.132   4.300   3.299
  137POX    C2P 2250   4.093   4.284   3.446
  138CHL    CN1 2251   4.982   6.237   1.318
  138CHL    CN2 2252   5.107   6.035   1.346
  138CHL    CN3 2253   4.881   6.023   1.286
  138CHL    NTM 2254   4.976   6.099   1.368
  138CHL     CB 2255   4.935   6.096   1.509
  139PJ2     CA 2256   4.792   6.139   1.540
  139PJ2     OA 2257   4.749   6.266   1.493
  139PJ2      P 2258   4.589   6.288   1.497
  139PJ2     OB 2259   4.545   6.164   1.429
  139PJ2     HB 2260   4.448   6.138   1.429
  139PJ2     OG 2261   4.580   6.426   1.445
  139PJ2     HG 2262   4.534   6.413   1.357
  139PJ2     OD 2263   4.562   6.281   1.656
  140POX     CD 2264   4.586   6.403   1.726
  140POX     CE 2265   4.551   6.397   1.875
  140POX     OE 2266   4.545   6.526   1.935
  140POX    C1A 2267   4.471   6.535   2.046
  140POX    O1A 2268   4.379   6.456   2.065
  140POX    C1B 2269   4.480   6.660   2.124
  140POX    C1C 2270   4.561   6.643   2.253
  140POX    C1D 2271   4.520   6.747   2.358
  140POX    C1E 2272   4.638   6.763   2.455
  140POX    C1F 2273   4.599   6.854   2.571
  140POX    C1G 2274   4.702   6.880   2.682
  140POX    C1H 2275   4.663   7.003   2.764
  140POX    C1I 2276   4.772   7.014   2.871
  140POX    C1J 2277   4.860   7.113   2.887
  140POX    C1K 2278   4.868   7.231   2.790
  140POX    C1L 2279   4.989   7.316   2.830
  140POX    C1M 2280   5.120   7.249   2.786
  140POX    C1N 2281   5.147   7.254   2.636
  140POX    C1O 2282   5.209   7.381   2.577
  140POX    C1P 2283   5.231   7.375   2.426
  140POX    C1Q 2284   5.269   7.517   2.383
  140POX    C1R 2285   5.304   7.508   2.235
  140POX     CZ 2286   4.666   6.314   1.932
  140POX     OZ 2287   4.679   6.303   2.074
  140POX    C2A 2288   4.788   6.241   2.119
  140POX    O2A 2289   4.883   6.203   2.050
  140POX    C2B 2290   4.772   6.214   2.263
  140POX    C2C 2291   4.823   6.333   2.345
  140POX    C2D 2292   4.759   6.332   2.485
  140POX    C2E 2293   4.836   6.416   2.587
  140POX    C2F 2294   4.787   6.386   2.729
  140POX    C2G 2295   4.841   6.495   2.822
  140POX    C2H 2296   4.796   6.489   2.968
  140POX    C2I 2297   4.644   6.489   2.984
  140POX    C2J 2298   4.630   6.496   3.136
  140POX    C2K 2299   4.638   6.358   3.202
  140POX    C2L 2300   4.504   6.287   3.221
  140POX    C2M 2301   4.511   6.144   3.275
  140POX    C2N 2302   4.647   6.079   3.247
  140POX    C2O 2303   4.640   5.929   3.280
  140POX    C2P 2304   4.758   5.888   3.368
  141CHL    CN1 2305   4.250   6.368   1.513
  141CHL    CN2 2306   4.172   6.166   1.417
  141CHL    CN3 2307   4.024   6.320   1.540
  141CHL    NTM 2308   4.136   6.305   1.446
  141CHL     CB 2309   4.121   6.382   1.321
  142PJ2     CA 2310   4.015   6.345   1.217
  142PJ2     OA 2311   3.878   6.352   1.259
  142PJ2      P 2312   3.773   6.274   1.166
  142PJ2     OB 2313   3.652   6.352   1.131
  142PJ2     HB 2314   3.615   6.304   1.051
  142PJ2     OG 2315   3.853   6.195   1.069
  142PJ2     HG 2316   3.806   6.170   0.984
  142PJ2     OD 2317   3.729   6.163   1.273
  143POX     CD 2318   3.642   6.194   1.382
  143POX     CE 2319   3.596   6.082   1.476
  143POX     OE 2320   3.480   6.123   1.550
  143POX    C1A 2321   3.397   6.023   1.575
  143POX    O1A 2322   3.420   5.904   1.552
  143POX    C1B 2323   3.269   6.067   1.635
  143POX    C1C 2324   3.272   6.053   1.788
  143POX    C1D 2325   3.144   6.098   1.858
  143POX    C1E 2326   3.165   6.091   2.010
  143POX    C1F 2327   3.044   6.143   2.089
  143POX    C1G 2328   3.058   6.123   2.240
  143POX    C1H 2329   3.157   6.228   2.291
  143POX    C1I 2330   3.200   6.186   2.432
  143POX    C1J 2331   3.301   6.222   2.511
  143POX    C1K 2332   3.406   6.322   2.464
  143POX    C1L 2333   3.538   6.294   2.538
  143POX    C1M 2334   3.649   6.379   2.476
  143POX    C1N 2335   3.781   6.327   2.533
  143POX    C1O 2336   3.823   6.197   2.464
  143POX    C1P 2337   3.959   6.153   2.517
  143POX    C1Q 2338   4.005   6.031   2.437
  143POX    C1R 2339   4.129   5.958   2.488
  143POX     CZ 2340   3.720   6.023   1.545
  143POX     OZ 2341   3.773   6.114   1.641
  143POX    C2A 2342   3.810   6.064   1.759
  143POX    O2A 2343   3.855   5.949   1.754
  143POX    C2B 2344   3.837   6.172   1.856
  143POX    C2C 2345   3.773   6.149   1.993
  143POX    C2D 2346   3.797   6.257   2.098
  143POX    C2E 2347   3.750   6.399   2.064
  143POX    C2F 2348   3.601   6.428   2.047
  143POX    C2G 2349   3.570   6.576   2.028
  143POX    C2H 2350   3.420   6.587   2.056
  143POX    C2I 2351   3.406   6.593   2.209
  143POX    C2J 2352   3.261   6.589   2.256
  143POX    C2K 2353   3.198   6.726   2.233
  143POX    C2L 2354   3.046   6.717   2.230
  143POX    C2M 2355   2.981   6.851   2.197
  143POX    C2N 2356   3.031   6.908   2.064
  143POX    C2O 2357   2.996   7.056   2.053
  143POX    C2P 2358   3.021   7.113   1.913
  144CHL    CN1 2359   3.633   4.013   0.993
  144CHL    CN2 2360   3.804   3.917   1.132
  144CHL    CN3 2361   3.652   4.089   1.210
  144CHL    NTM 2362   3.665   3.967   1.129
  144CHL     CB 2363   3.559   3.870   1.159
  145PJ2     CA 2364   3.554   3.804   1.297
  145PJ2     OA 2365   3.671   3.726   1.317
  145PJ2      P 2366   3.664   3.639   1.453
  145PJ2     OB 2367   3.533   3.571   1.461
  145PJ2     HB 2368   3.457   3.636   1.465
  145PJ2     OG 2369   3.787   3.561   1.428
  145PJ2     HG 2370   3.841   3.616   1.365
  145PJ2     OD 2371   3.682   3.750   1.568
  146POX     CD 2372   3.750   3.709   1.687
  146POX     CE 2373   3.743   3.807   1.805
  146POX     OE 2374   3.823   3.756   1.912
  146POX    C1A 2375   3.955   3.774   1.914
  146POX    O1A 2376   4.010   3.836   1.823
  146POX    C1B 2377   4.032   3.710   2.022
  146POX    C1C 2378   4.092   3.789   2.139
  146POX    C1D 2379   4.242   3.817   2.134
  146POX    C1E 2380   4.304   3.875   2.261
  146POX    C1F 2381   4.301   3.787   2.387
  146POX    C1G 2382   4.389   3.663   2.370
  146POX    C1H 2383   4.425   3.605   2.507
  146POX    C1I 2384   4.516   3.682   2.602
  146POX    C1J 2385   4.508   3.697   2.734
  146POX    C1K 2386   4.409   3.613   2.814
  146POX    C1L 2387   4.358   3.698   2.931
  146POX    C1M 2388   4.251   3.624   3.011
  146POX    C1N 2389   4.145   3.564   2.919
  146POX    C1O 2390   4.051   3.476   3.001
  146POX    C1P 2391   3.983   3.403   2.885
  146POX    C1Q 2392   3.877   3.310   2.944
  146POX    C1R 2393   3.825   3.220   2.832
  146POX     CZ 2394   3.595   3.820   1.839
  146POX     OZ 2395   3.510   3.708   1.869
  146POX    C2A 2396   3.381   3.728   1.844
  146POX    O2A 2397   3.334   3.840   1.829
  146POX    C2B 2398   3.308   3.599   1.853
  146POX    C2C 2399   3.215   3.589   1.974
  146POX    C2D 2400   3.293   3.580   2.105
  146POX    C2E 2401   3.206   3.562   2.229
  146POX    C2F 2402   3.131   3.429   2.228
  146POX    C2G 2403   3.026   3.427   2.340
  146POX    C2H 2404   3.086   3.407   2.479
  146POX    C2I 2405   2.972   3.426   2.579
  146POX    C2J 2406   3.025   3.400   2.720
  146POX    C2K 2407   2.901   3.380   2.808
  146POX    C2L 2408   2.942   3.404   2.953
  146POX    C2M 2409   2.939   3.554   2.984
  146POX    C2N 2410   2.962   3.581   3.133
  146POX    C2O 2411   2.859   3.686   3.175
  146POX    C2P 2412   2.884   3.722   3.322
  147CHL    CN1 2413   4.979   1.079   1.097
  147CHL    CN2 2414   4.890   0.927   1.275
  147CHL    CN3 2415   4.847   0.904   1.046
  147CHL    NTM 2416   4.865   1.004   1.152
  147CHL     CB 2417   4.749   1.093   1.160
  148PJ2     CA 2418   4.626   1.077   1.251
  148PJ2     OA 2419   4.547   0.961   1.223
  148PJ2      P 2420   4.424   0.943   1.325
  148PJ2     OB 2421   4.384   1.072   1.386
  148PJ2     HB 2422   4.344   1.046   1.474
  148PJ2     OG 2423   4.329   0.853   1.257
  148PJ2     HG 2424   4.253   0.839   1.321
  148PJ2     OD 2425   4.508   0.865   1.437
  149POX     CD 2426   4.446   0.826   1.560
  149POX     CE 2427   4.511   0.845   1.697
  149POX     OE 2428   4.424   0.821   1.808
  149POX    C1A 2429   4.471   0.762   1.917
  149POX    O1A 2430   4.577   0.699   1.916
  149POX    C1B 2431   4.379   0.754   2.033
  149POX    C1C 2432   4.428   0.809   2.168
  149POX    C1D 2433   4.374   0.725   2.284
  149POX    C1E 2434   4.428   0.758   2.423
  149POX    C1F 2435   4.394   0.653   2.530
  149POX    C1G 2436   4.454   0.672   2.669
  149POX    C1H 2437   4.427   0.555   2.763
  149POX    C1I 2438   4.476   0.583   2.905
  149POX    C1J 2439   4.408   0.554   3.015
  149POX    C1K 2440   4.265   0.501   3.008
  149POX    C1L 2441   4.220   0.447   3.145
  149POX    C1M 2442   4.167   0.566   3.226
  149POX    C1N 2443   4.142   0.527   3.372
  149POX    C1O 2444   4.090   0.644   3.455
  149POX    C1P 2445   3.945   0.681   3.420
  149POX    C1Q 2446   3.890   0.793   3.509
  149POX    C1R 2447   3.752   0.836   3.460
  149POX     CZ 2448   4.566   0.985   1.720
  149POX     OZ 2449   4.653   1.001   1.832
  149POX    C2A 2450   4.687   1.127   1.857
  149POX    O2A 2451   4.645   1.229   1.802
  149POX    C2B 2452   4.789   1.130   1.964
  149POX    C2C 2453   4.747   1.233   2.069
  149POX    C2D 2454   4.833   1.224   2.196
  149POX    C2E 2455   4.795   1.091   2.262
  149POX    C2F 2456   4.884   1.051   2.380
  149POX    C2G 2457   4.881   1.140   2.504
  149POX    C2H 2458   4.925   1.072   2.634
  149POX    C2I 2459   4.838   0.949   2.663
  149POX    C2J 2460   4.907   0.891   2.787
  149POX    C2K 2461   4.814   0.781   2.840
  149POX    C2L 2462   4.879   0.732   2.970
  149POX    C2M 2463   4.780   0.658   3.060
  149POX    C2N 2464   4.824   0.649   3.206
  149POX    C2O 2465   4.711   0.619   3.305
  149POX    C2P 2466   4.783   0.595   3.437
  150CHL    CN1 2467   3.722   2.544   1.614
  150CHL    CN2 2468   3.840   2.652   1.775
  150CHL    CN3 2469   3.613   2.643   1.815
  150CHL    NTM 2470   3.710   2.658   1.706
  150CHL     CB 2471   3.682   2.783   1.635
  151PJ2     CA 2472   3.782   2.848   1.538
  151PJ2     OA 2473   3.916   2.854   1.587
  151PJ2      P 2474   3.993   2.995   1.571
  151PJ2     OB 2475   4.133   2.957   1.602
  151PJ2     HB 2476   4.168   3.016   1.675
  151PJ2     OG 2477   3.962   3.056   1.440
  151PJ2     HG 2478   4.041   3.106   1.404
  151PJ2     OD 2479   3.922   3.070   1.695
  152POX     CD 2480   3.972   3.033   1.824
  152POX     CE 2481   3.905   3.083   1.952
  152POX     OE 2482   3.981   3.078   2.073
  152POX    C1A 2483   4.083   3.164   2.082
  152POX    O1A 2484   4.097   3.253   1.999
  152POX    C1B 2485   4.160   3.152   2.208
  152POX    C1C 2486   4.134   3.261   2.312
  152POX    C1D 2487   4.224   3.282   2.434
  152POX    C1E 2488   4.241   3.149   2.509
  152POX    C1F 2489   4.322   3.168   2.637
  152POX    C1G 2490   4.469   3.129   2.621
  152POX    C1H 2491   4.568   3.186   2.723
  152POX    C1I 2492   4.647   3.303   2.664
  152POX    C1J 2493   4.752   3.355   2.726
  152POX    C1K 2494   4.811   3.295   2.854
  152POX    C1L 2495   4.899   3.394   2.930
  152POX    C1M 2496   4.953   3.338   3.061
  152POX    C1N 2497   5.079   3.402   3.119
  152POX    C1O 2498   5.134   3.325   3.240
  152POX    C1P 2499   5.032   3.334   3.353
  152POX    C1Q 2500   5.027   3.465   3.432
  152POX    C1R 2501   4.933   3.446   3.551
  152POX     CZ 2502   3.764   3.026   1.940
  152POX     OZ 2503   3.696   3.021   2.066
  152POX    C2A 2504   3.580   2.957   2.072
  152POX    O2A 2505   3.539   2.891   1.976
  152POX    C2B 2506   3.524   2.953   2.209
  152POX    C2C 2507   3.377   2.993   2.209
  152POX    C2D 2508   3.321   3.017   2.349
  152POX    C2E 2509   3.418   3.082   2.448
  152POX    C2F 2510   3.348   3.086   2.583
  152POX    C2G 2511   3.422   3.185   2.673
  152POX    C2H 2512   3.353   3.185   2.810
  152POX    C2I 2513   3.423   3.278   2.910
  152POX    C2J 2514   3.373   3.421   2.889
  152POX    C2K 2515   3.428   3.511   3.000
  152POX    C2L 2516   3.570   3.554   2.961
  152POX    C2M 2517   3.603   3.685   3.033
  152POX    C2N 2518   3.753   3.709   3.051
  152POX    C2O 2519   3.779   3.841   3.124
  152POX    C2P 2520   3.926   3.854   3.165
  153CHL    CN1 2521   1.749   5.497   0.973
  153CHL    CN2 2522   1.819   5.483   0.745
  153CHL    CN3 2523   1.957   5.403   0.924
  153CHL    NTM 2524   1.864   5.510   0.883
  153CHL     CB 2525   1.942   5.634   0.887
  154PJ2     CA 2526   1.895   5.779   0.874
  154PJ2     OA 2527   1.774   5.814   0.941
  154PJ2      P 2528   1.725   5.964   0.912
  154PJ2     OB 2529   1.761   5.990   0.771
  154PJ2     HB 2530   1.831   5.927   0.737
  154PJ2     OG 2531   1.583   5.982   0.949
  154PJ2     HG 2532   1.533   6.015   0.869
  154PJ2     OD 2533   1.823   6.043   1.012
  155POX     CD 2534   1.782   6.035   1.149
  155POX     CE 2535   1.895   6.064   1.247
  155POX     OE 2536   1.835   6.032   1.373
  155POX    C1A 2537   1.892   5.940   1.450
  155POX    O1A 2538   1.990   5.881   1.404
  155POX    C1B 2539   1.841   5.914   1.586
  155POX    C1C 2540   1.941   5.848   1.681
  155POX    C1D 2541   2.047   5.953   1.716
  155POX    C1E 2542   2.154   5.885   1.801
  155POX    C1F 2543   2.111   5.879   1.948
  155POX    C1G 2544   2.230   5.833   2.032
  155POX    C1H 2545   2.178   5.832   2.176
  155POX    C1I 2546   2.265   5.745   2.267
  155POX    C1J 2547   2.271   5.762   2.398
  155POX    C1K 2548   2.190   5.866   2.477
  155POX    C1L 2549   2.143   5.809   2.611
  155POX    C1M 2550   2.055   5.916   2.675
  155POX    C1N 2551   2.018   5.858   2.812
  155POX    C1O 2552   2.137   5.852   2.909
  155POX    C1P 2553   2.088   5.827   3.052
  155POX    C1Q 2554   2.054   5.683   3.089
  155POX    C1R 2555   2.180   5.595   3.083
  155POX     CZ 2556   1.968   6.198   1.237
  155POX     OZ 2557   2.054   6.211   1.350
  155POX    C2A 2558   2.111   6.331   1.353
  155POX    O2A 2559   2.110   6.414   1.262
  155POX    C2B 2560   2.188   6.348   1.478
  155POX    C2C 2561   2.105   6.397   1.597
  155POX    C2D 2562   2.187   6.392   1.726
  155POX    C2E 2563   2.098   6.382   1.851
  155POX    C2F 2564   2.186   6.383   1.976
  155POX    C2G 2565   2.096   6.347   2.095
  155POX    C2H 2566   2.189   6.311   2.212
  155POX    C2I 2567   2.122   6.317   2.349
  155POX    C2J 2568   2.216   6.272   2.461
  155POX    C2K 2569   2.188   6.346   2.592
  155POX    C2L 2570   2.252   6.485   2.583
  155POX    C2M 2571   2.399   6.493   2.624
  155POX    C2N 2572   2.425   6.497   2.775
  155POX    C2O 2573   2.574   6.520   2.803
  155POX    C2P 2574   2.599   6.529   2.954
  156CHL    CN1 2575   5.606   7.992   1.482
  156CHL    CN2 2576   5.548   7.757   1.485
  156CHL    CN3 2577   5.738   7.840   1.605
  156CHL    NTM 2578   5.658   7.854   1.482
  156CHL     CB 2579   5.752   7.836   1.371
  157PJ2     CA 2580   5.838   7.713   1.341
  157PJ2     OA 2581   5.941   7.686   1.436
  157PJ2      P 2582   6.028   7.556   1.396
  157PJ2     OB 2583   5.944   7.451   1.335
  157PJ2     HB 2584   5.997   7.370   1.308
  157PJ2     OG 2585   6.131   7.624   1.314
  157PJ2     HG 2586   6.170   7.704   1.359
  157PJ2     OD 2587   6.092   7.520   1.540
  158POX     CD 2588   5.997   7.452   1.622
  158POX     CE 2589   6.020   7.453   1.773
  158POX     OE 2590   5.955   7.355   1.854
  158POX    C1A 2591   5.985   7.225   1.863
  158POX    O1A 2592   6.072   7.187   1.785
  158POX    C1B 2593   5.902   7.149   1.960
  158POX    C1C 2594   5.966   7.015   1.997
  158POX    C1D 2595   5.870   6.941   2.090
  158POX    C1E 2596   5.929   6.811   2.143
  158POX    C1F 2597   6.031   6.834   2.254
  158POX    C1G 2598   5.975   6.837   2.397
  158POX    C1H 2599   6.081   6.857   2.506
  158POX    C1I 2600   6.014   6.867   2.643
  158POX    C1J 2601   6.070   6.948   2.732
  158POX    C1K 2602   6.209   7.009   2.709
  158POX    C1L 2603   6.222   7.125   2.808
  158POX    C1M 2604   6.252   7.085   2.953
  158POX    C1N 2605   6.298   7.200   3.042
  158POX    C1O 2606   6.362   7.148   3.171
  158POX    C1P 2607   6.412   7.262   3.259
  158POX    C1Q 2608   6.514   7.197   3.353
  158POX    C1R 2609   6.450   7.115   3.466
  158POX     CZ 2610   6.011   7.599   1.817
  158POX     OZ 2611   6.039   7.612   1.956
  158POX    C2A 2612   6.056   7.735   2.005
  158POX    O2A 2613   6.026   7.836   1.941
  158POX    C2B 2614   6.117   7.729   2.140
  158POX    C2C 2615   6.075   7.850   2.224
  158POX    C2D 2616   6.106   7.856   2.373
  158POX    C2E 2617   6.061   7.991   2.428
  158POX    C2F 2618   6.081   8.009   2.579
  158POX    C2G 2619   5.977   7.917   2.643
  158POX    C2H 2620   5.970   7.914   2.795
  158POX    C2I 2621   6.093   7.840   2.849
  158POX    C2J 2622   6.080   7.848   3.001
  158POX    C2K 2623   6.221   7.846   3.062
  158POX    C2L 2624   6.217   7.774   3.197
  158POX    C2M 2625   6.195   7.623   3.188
  158POX    C2N 2626   6.144   7.555   3.316
  158POX    C2O 2627   6.236   7.581   3.435
  158POX    C2P 2628   6.254   7.458   3.524
  159CHL    CN1 2629   3.210   8.255   1.427
  159CHL    CN2 2630   3.258   8.451   1.299
  159CHL    CN3 2631   3.365   8.420   1.511
  159CHL    NTM 2632   3.315   8.351   1.391
  159CHL     CB 2633   3.431   8.277   1.340
  160PJ2     CA 2634   3.549   8.349   1.275
  160PJ2     OA 2635   3.625   8.434   1.361
  160PJ2      P 2636   3.765   8.482   1.296
  160PJ2     OB 2637   3.871   8.384   1.328
  160PJ2     HB 2638   3.863   8.369   1.427
  160PJ2     OG 2639   3.742   8.524   1.156
  160PJ2     HG 2640   3.668   8.473   1.113
  160PJ2     OD 2641   3.773   8.613   1.389
  161POX     CD 2642   3.810   8.575   1.522
  161POX     CE 2643   3.775   8.667   1.639
  161POX     OE 2644   3.823   8.614   1.763
  161POX    C1A 2645   3.861   8.703   1.854
  161POX    O1A 2646   3.877   8.822   1.825
  161POX    C1B 2647   3.906   8.635   1.978
  161POX    C1C 2648   3.911   8.723   2.103
  161POX    C1D 2649   3.948   8.647   2.230
  161POX    C1E 2650   3.949   8.741   2.351
  161POX    C1F 2651   3.969   8.661   2.480
  161POX    C1G 2652   3.973   8.757   2.599
  161POX    C1H 2653   4.010   8.672   2.721
  161POX    C1I 2654   3.952   8.723   2.854
  161POX    C1J 2655   3.982   8.677   2.975
  161POX    C1K 2656   4.078   8.559   2.985
  161POX    C1L 2657   4.143   8.548   3.124
  161POX    C1M 2658   4.043   8.504   3.230
  161POX    C1N 2659   4.096   8.500   3.374
  161POX    C1O 2660   4.009   8.414   3.467
  161POX    C1P 2661   3.874   8.482   3.489
  161POX    C1Q 2662   3.790   8.389   3.577
  161POX    C1R 2663   3.737   8.263   3.510
  161POX     CZ 2664   3.626   8.702   1.634
  161POX     OZ 2665   3.570   8.793   1.729
  161POX    C2A 2666   3.575   8.921   1.693
  161POX    O2A 2667   3.638   8.960   1.594
  161POX    C2B 2668   3.502   9.000   1.795
  161POX    C2C 2669   3.594   9.067   1.897
  161POX    C2D 2670   3.531   9.174   1.987
  161POX    C2E 2671   3.637   9.222   2.087
  161POX    C2F 2672   3.562   9.268   2.211
  161POX    C2G 2673   3.667   9.276   2.322
  161POX    C2H 2674   3.605   9.307   2.458
  161POX    C2I 2675   3.559   9.453   2.466
  161POX    C2J 2676   3.478   9.468   2.595
  161POX    C2K 2677   3.335   9.414   2.596
  161POX    C2L 2678   3.259   9.435   2.727
  161POX    C2M 2679   3.314   9.352   2.843
  161POX    C2N 2680   3.211   9.357   2.956
  161POX    C2O 2681   3.213   9.228   3.038
  161POX    C2P 2682   3.126   9.244   3.162
  162CHL    CN1 2683   3.444   1.038   1.673
  162CHL    CN2 2684   3.542   1.178   1.513
  162CHL    CN3 2685   3.347   1.068   1.447
  162CHL    NTM 2686   3.412   1.131   1.563
  162CHL     CB 2687   3.343   1.252   1.610
  163PJ2     CA 2688   3.294   1.357   1.510
  163PJ2     OA 2689   3.391   1.434   1.440
  163PJ2      P 2690   3.329   1.567   1.374
  163PJ2     OB 2691   3.435   1.658   1.323
  163PJ2     HB 2692   3.516   1.648   1.381
  163PJ2     OG 2693   3.212   1.537   1.290
  163PJ2     HG 2694   3.243   1.479   1.214
  163PJ2     OD 2695   3.280   1.626   1.516
  164POX     CD 2696   3.377   1.701   1.590
  164POX     CE 2697   3.331   1.753   1.726
  164POX     OE 2698   3.440   1.829   1.781
  164POX    C1A 2699   3.437   1.962   1.776
  164POX    O1A 2700   3.367   2.023   1.696
  164POX    C1B 2701   3.555   2.021   1.843
  164POX    C1C 2702   3.529   2.049   1.991
  164POX    C1D 2703   3.515   1.926   2.082
  164POX    C1E 2704   3.634   1.833   2.103
  164POX    C1F 2705   3.613   1.737   2.220
  164POX    C1G 2706   3.743   1.659   2.239
  164POX    C1H 2707   3.738   1.570   2.363
  164POX    C1I 2708   3.870   1.494   2.383
  164POX    C1J 2709   3.899   1.406   2.479
  164POX    C1K 2710   3.791   1.355   2.575
  164POX    C1L 2711   3.837   1.230   2.650
  164POX    C1M 2712   3.755   1.208   2.777
  164POX    C1N 2713   3.770   1.309   2.892
  164POX    C1O 2714   3.720   1.239   3.018
  164POX    C1P 2715   3.689   1.346   3.123
  164POX    C1Q 2716   3.641   1.293   3.259
  164POX    C1R 2717   3.680   1.396   3.365
  164POX     CZ 2718   3.293   1.633   1.812
  164POX     OZ 2719   3.236   1.661   1.940
  164POX    C2A 2720   3.179   1.566   2.013
  164POX    O2A 2721   3.175   1.452   1.968
  164POX    C2B 2722   3.122   1.616   2.141
  164POX    C2C 2723   3.226   1.624   2.253
  164POX    C2D 2724   3.163   1.678   2.382
  164POX    C2E 2725   3.235   1.645   2.513
  164POX    C2F 2726   3.383   1.678   2.531
  164POX    C2G 2727   3.428   1.630   2.669
  164POX    C2H 2728   3.356   1.712   2.776
  164POX    C2I 2729   3.403   1.651   2.908
  164POX    C2J 2730   3.289   1.559   2.954
  164POX    C2K 2731   3.326   1.435   3.035
  164POX    C2L 2732   3.217   1.328   3.049
  164POX    C2M 2733   3.101   1.380   3.135
  164POX    C2N 2734   3.140   1.425   3.276
  164POX    C2O 2735   3.013   1.477   3.344
  164POX    C2P 2736   3.030   1.511   3.492
  165CHL    CN1 2737   5.704   2.425   1.166
  165CHL    CN2 2738   5.499   2.541   1.144
  165CHL    CN3 2739   5.554   2.407   1.345
  165CHL    NTM 2740   5.602   2.499   1.241
  165CHL     CB 2741   5.660   2.611   1.316
  166PJ2     CA 2742   5.573   2.730   1.357
  166PJ2     OA 2743   5.442   2.706   1.409
  166PJ2      P 2744   5.371   2.850   1.417
  166PJ2     OB 2745   5.419   2.937   1.308
  166PJ2     HB 2746   5.359   3.015   1.292
  166PJ2     OG 2747   5.230   2.807   1.400
  166PJ2     HG 2748   5.199   2.747   1.473
  166PJ2     OD 2749   5.403   2.926   1.555
  167POX     CD 2750   5.301   2.901   1.652
  167POX     CE 2751   5.333   2.965   1.787
  167POX     OE 2752   5.235   2.920   1.882
  167POX    C1A 2753   5.281   2.817   1.953
  167POX    O1A 2754   5.389   2.767   1.921
  167POX    C1B 2755   5.185   2.774   2.057
  167POX    C1C 2756   5.248   2.756   2.195
  167POX    C1D 2757   5.159   2.682   2.296
  167POX    C1E 2758   5.231   2.605   2.406
  167POX    C1F 2759   5.128   2.523   2.483
  167POX    C1G 2760   5.209   2.441   2.583
  167POX    C1H 2761   5.099   2.367   2.659
  167POX    C1I 2762   5.163   2.253   2.739
  167POX    C1J 2763   5.138   2.218   2.865
  167POX    C1K 2764   5.027   2.301   2.930
  167POX    C1L 2765   5.070   2.412   3.027
  167POX    C1M 2766   5.135   2.358   3.155
  167POX    C1N 2767   5.147   2.458   3.270
  167POX    C1O 2768   5.189   2.408   3.408
  167POX    C1P 2769   5.163   2.502   3.526
  167POX    C1Q 2770   5.214   2.448   3.660
  167POX    C1R 2771   5.366   2.427   3.664
  167POX     CZ 2772   5.340   3.115   1.760
  167POX     OZ 2773   5.390   3.193   1.868
  167POX    C2A 2774   5.411   3.320   1.835
  167POX    O2A 2775   5.446   3.350   1.720
  167POX    C2B 2776   5.424   3.416   1.947
  167POX    C2C 2777   5.560   3.484   1.963
  167POX    C2D 2778   5.675   3.385   1.981
  167POX    C2E 2779   5.781   3.458   2.063
  167POX    C2F 2780   5.819   3.373   2.184
  167POX    C2G 2781   5.888   3.450   2.297
  167POX    C2H 2782   5.935   3.354   2.406
  167POX    C2I 2783   6.035   3.430   2.494
  167POX    C2J 2784   5.963   3.530   2.584
  167POX    C2K 2785   6.044   3.577   2.705
  167POX    C2L 2786   6.009   3.492   2.827
  167POX    C2M 2787   5.864   3.518   2.867
  167POX    C2N 2788   5.821   3.478   3.008
  167POX    C2O 2789   5.678   3.524   3.037
  167POX    C2P 2790   5.635   3.474   3.175
  168CHL    CN1 2791   3.803   7.546   1.343
  168CHL    CN2 2792   3.770   7.641   1.568
  168CHL    CN3 2793   3.700   7.431   1.520
  168CHL    NTM 2794   3.712   7.563   1.457
  168CHL     CB 2795   3.575   7.600   1.420
  169PJ2     CA 2796   3.540   7.736   1.358
  169PJ2     OA 2797   3.622   7.795   1.258
  169PJ2      P 2798   3.590   7.952   1.244
  169PJ2     OB 2799   3.670   7.994   1.127
  169PJ2     HB 2800   3.762   7.955   1.123
  169PJ2     OG 2801   3.444   7.977   1.249
  169PJ2     HG 2802   3.417   8.068   1.218
  169PJ2     OD 2803   3.659   8.000   1.382
  170POX     CD 2804   3.797   8.035   1.370
  170POX     CE 2805   3.863   8.078   1.501
  170POX     OE 2806   3.900   7.966   1.582
  170POX    C1A 2807   4.016   7.985   1.644
  170POX    O1A 2808   4.113   8.039   1.590
  170POX    C1B 2809   4.040   7.900   1.763
  170POX    C1C 2810   3.971   7.948   1.891
  170POX    C1D 2811   3.995   7.860   2.013
  170POX    C1E 2812   4.147   7.860   2.032
  170POX    C1F 2813   4.194   7.741   2.116
  170POX    C1G 2814   4.132   7.729   2.255
  170POX    C1H 2815   4.208   7.632   2.345
  170POX    C1I 2816   4.217   7.662   2.495
  170POX    C1J 2817   4.324   7.720   2.550
  170POX    C1K 2818   4.446   7.771   2.474
  170POX    C1L 2819   4.463   7.922   2.459
  170POX    C1M 2820   4.536   7.985   2.578
  170POX    C1N 2821   4.466   7.993   2.713
  170POX    C1O 2822   4.570   8.006   2.825
  170POX    C1P 2823   4.508   8.031   2.962
  170POX    C1Q 2824   4.613   8.033   3.074
  170POX    C1R 2825   4.538   8.052   3.206
  170POX     CZ 2826   3.764   8.171   1.572
  170POX     OZ 2827   3.777   8.196   1.713
  170POX    C2A 2828   3.691   8.272   1.781
  170POX    O2A 2829   3.585   8.313   1.734
  170POX    C2B 2830   3.737   8.315   1.914
  170POX    C2C 2831   3.657   8.259   2.032
  170POX    C2D 2832   3.713   8.311   2.164
  170POX    C2E 2833   3.610   8.288   2.275
  170POX    C2F 2834   3.648   8.369   2.398
  170POX    C2G 2835   3.564   8.316   2.514
  170POX    C2H 2836   3.602   8.400   2.637
  170POX    C2I 2837   3.748   8.392   2.682
  170POX    C2J 2838   3.746   8.347   2.828
  170POX    C2K 2839   3.674   8.448   2.918
  170POX    C2L 2840   3.699   8.424   3.067
  170POX    C2M 2841   3.646   8.536   3.158
  170POX    C2N 2842   3.501   8.502   3.194
  170POX    C2O 2843   3.437   8.619   3.269
  170POX    C2P 2844   3.497   8.653   3.406
  171CHL    CN1 2845   2.914   0.665   0.879
  171CHL    CN2 2846   2.869   0.905   0.880
  171CHL    CN3 2847   2.754   0.760   1.019
  171CHL    NTM 2848   2.887   0.784   0.961
  171CHL     CB 2849   2.985   0.811   1.067
  172PJ2     CA 2850   3.046   0.693   1.143
  172PJ2     OA 2851   2.947   0.601   1.191
  172PJ2      P 2852   3.020   0.460   1.219
  172PJ2     OB 2853   2.917   0.360   1.257
  172PJ2     HB 2854   2.928   0.280   1.199
  172PJ2     OG 2855   3.109   0.409   1.113
  172PJ2     HG 2856   3.148   0.322   1.145
  172PJ2     OD 2857   3.111   0.483   1.350
  173POX     CD 2858   3.047   0.478   1.478
  173POX     CE 2859   3.148   0.466   1.592
  173POX     OE 2860   3.090   0.463   1.722
  173POX    C1A 2861   3.038   0.349   1.766
  173POX    O1A 2862   3.012   0.260   1.686
  173POX    C1B 2863   3.030   0.338   1.913
  173POX    C1C 2864   3.088   0.218   1.988
  173POX    C1D 2865   3.075   0.222   2.140
  173POX    C1E 2866   3.195   0.293   2.203
  173POX    C1F 2867   3.174   0.330   2.350
  173POX    C1G 2868   3.197   0.205   2.435
  173POX    C1H 2869   3.156   0.221   2.582
  173POX    C1I 2870   3.004   0.229   2.602
  173POX    C1J 2871   2.934   0.181   2.704
  173POX    C1K 2872   2.996   0.098   2.816
  173POX    C1L 2873   2.921  -0.024   2.871
  173POX    C1M 2874   2.990  -0.068   3.000
  173POX    C1N 2875   2.962   0.025   3.119
  173POX    C1O 2876   3.067   0.018   3.230
  173POX    C1P 2877   3.017   0.081   3.360
  173POX    C1Q 2878   3.118   0.065   3.473
  173POX    C1R 2879   3.137  -0.073   3.535
  173POX     CZ 2880   3.248   0.578   1.563
  173POX     OZ 2881   3.377   0.579   1.625
  173POX    C2A 2882   3.476   0.657   1.583
  173POX    O2A 2883   3.458   0.747   1.502
  173POX    C2B 2884   3.604   0.641   1.656
  173POX    C2C 2885   3.614   0.722   1.786
  173POX    C2D 2886   3.758   0.718   1.839
  173POX    C2E 2887   3.757   0.754   1.987
  173POX    C2F 2888   3.895   0.767   2.052
  173POX    C2G 2889   3.893   0.853   2.178
  173POX    C2H 2890   4.012   0.827   2.270
  173POX    C2I 2891   3.993   0.891   2.407
  173POX    C2J 2892   3.955   0.775   2.499
  173POX    C2K 2893   3.966   0.824   2.644
  173POX    C2L 2894   4.099   0.890   2.679
  173POX    C2M 2895   4.073   0.951   2.817
  173POX    C2N 2896   4.071   0.856   2.938
  173POX    C2O 2897   3.992   0.914   3.055
  173POX    C2P 2898   3.842   0.887   3.042
  174CHL    CN1 2899   4.401   1.470   1.778
  174CHL    CN2 2900   4.232   1.470   1.611
  174CHL    CN3 2901   4.400   1.294   1.615
  174CHL    NTM 2902   4.373   1.437   1.638
  174CHL     CB 2903   4.457   1.526   1.557
  175PJ2     CA 2904   4.609   1.544   1.544
  175PJ2     OA 2905   4.666   1.414   1.529
  175PJ2      P 2906   4.813   1.415   1.463
  175PJ2     OB 2907   4.862   1.277   1.443
  175PJ2     HB 2908   4.843   1.213   1.517
  175PJ2     OG 2909   4.820   1.513   1.352
  175PJ2     HG 2910   4.913   1.500   1.319
  175PJ2     OD 2911   4.899   1.477   1.584
  176POX     CD 2912   4.924   1.404   1.704
  176POX     CE 2913   4.974   1.509   1.803
  176POX     OE 2914   5.030   1.448   1.920
  176POX    C1A 2915   5.117   1.519   1.991
  176POX    O1A 2916   5.148   1.632   1.953
  176POX    C1B 2917   5.189   1.449   2.099
  176POX    C1C 2918   5.182   1.511   2.239
  176POX    C1D 2919   5.235   1.402   2.333
  176POX    C1E 2920   5.209   1.432   2.481
  176POX    C1F 2921   5.236   1.311   2.570
  176POX    C1G 2922   5.205   1.369   2.708
  176POX    C1H 2923   5.249   1.280   2.824
  176POX    C1I 2924   5.175   1.316   2.953
  176POX    C1J 2925   5.222   1.321   3.078
  176POX    C1K 2926   5.360   1.265   3.111
  176POX    C1L 2927   5.388   1.320   3.251
  176POX    C1M 2928   5.536   1.292   3.281
  176POX    C1N 2929   5.569   1.313   3.429
  176POX    C1O 2930   5.509   1.197   3.508
  176POX    C1P 2931   5.484   1.211   3.658
  176POX    C1Q 2932   5.386   1.105   3.707
  176POX    C1R 2933   5.440   0.962   3.702
  176POX     CZ 2934   4.859   1.606   1.832
  176POX     OZ 2935   4.770   1.556   1.931
  176POX    C2A 2936   4.655   1.622   1.945
  176POX    O2A 2937   4.609   1.689   1.853
  176POX    C2B 2938   4.581   1.594   2.070
  176POX    C2C 2939   4.620   1.705   2.169
  176POX    C2D 2940   4.766   1.709   2.214
  176POX    C2E 2941   4.802   1.596   2.311
  176POX    C2F 2942   4.720   1.608   2.439
  176POX    C2G 2943   4.750   1.493   2.535
  176POX    C2H 2944   4.656   1.496   2.656
  176POX    C2I 2945   4.713   1.400   2.760
  176POX    C2J 2946   4.783   1.488   2.863
  176POX    C2K 2947   4.842   1.396   2.970
  176POX    C2L 2948   4.744   1.330   3.067
  176POX    C2M 2949   4.815   1.295   3.198
  176POX    C2N 2950   4.875   1.155   3.189
  176POX    C2O 2951   4.930   1.095   3.319
  176POX    C2P 2952   5.057   1.170   3.360
  177CHL    CN1 2953   5.317   8.417   1.703
  177CHL    CN2 2954   5.432   8.531   1.854
  177CHL    CN3 2955   5.206   8.565   1.859
  177CHL    NTM 2956   5.317   8.550   1.765
  177CHL     CB 2957   5.325   8.660   1.667
  178PJ2     CA 2958   5.447   8.673   1.575
  178PJ2     OA 2959   5.573   8.688   1.641
  178PJ2      P 2960   5.659   8.793   1.554
  178PJ2     OB 2961   5.798   8.787   1.605
  178PJ2     HB 2962   5.806   8.827   1.696
  178PJ2     OG 2963   5.620   8.766   1.414
  178PJ2     HG 2964   5.590   8.671   1.405
  178PJ2     OD 2965   5.596   8.934   1.599
  179POX     CD 2966   5.652   9.005   1.710
  179POX     CE 2967   5.565   9.106   1.784
  179POX     OE 2968   5.643   9.184   1.875
  179POX    C1A 2969   5.659   9.315   1.860
  179POX    O1A 2970   5.624   9.378   1.760
  179POX    C1B 2971   5.743   9.370   1.969
  179POX    C1C 2972   5.667   9.490   2.024
  179POX    C1D 2973   5.755   9.573   2.118
  179POX    C1E 2974   5.795   9.487   2.238
  179POX    C1F 2975   5.893   9.558   2.330
  179POX    C1G 2976   5.919   9.473   2.455
  179POX    C1H 2977   5.825   9.431   2.568
  179POX    C1I 2978   5.807   9.552   2.660
  179POX    C1J 2979   5.811   9.542   2.792
  179POX    C1K 2980   5.838   9.410   2.866
  179POX    C1L 2981   5.756   9.411   2.995
  179POX    C1M 2982   5.756   9.273   3.061
  179POX    C1N 2983   5.702   9.277   3.204
  179POX    C1O 2984   5.721   9.143   3.276
  179POX    C1P 2985   5.685   9.161   3.423
  179POX    C1Q 2986   5.535   9.174   3.452
  179POX    C1R 2987   5.513   9.182   3.603
  179POX     CZ 2988   5.442   9.034   1.841
  179POX     OZ 2989   5.464   8.959   1.961
  179POX    C2A 2990   5.353   8.908   2.012
  179POX    O2A 2991   5.268   8.869   1.931
  179POX    C2B 2992   5.369   8.853   2.149
  179POX    C2C 2993   5.375   8.700   2.146
  179POX    C2D 2994   5.427   8.640   2.276
  179POX    C2E 2995   5.386   8.493   2.265
  179POX    C2F 2996   5.438   8.407   2.381
  179POX    C2G 2997   5.380   8.435   2.519
  179POX    C2H 2998   5.450   8.343   2.620
  179POX    C2I 2999   5.430   8.384   2.766
  179POX    C2J 3000   5.550   8.350   2.854
  179POX    C2K 3001   5.548   8.215   2.926
  179POX    C2L 3002   5.444   8.204   3.037
  179POX    C2M 3003   5.492   8.298   3.148
  179POX    C2N 3004   5.399   8.293   3.269
  179POX    C2O 3005   5.424   8.415   3.358
  179POX    C2P 3006   5.528   8.389   3.466
  180CHL    CN1 3007   3.778   3.520   1.036
  180CHL    CN2 3008   3.615   3.349   1.008
  180CHL    CN3 3009   3.845   3.299   0.997
  180CHL    NTM 3010   3.746   3.380   1.068
  180CHL     CB 3011   3.754   3.364   1.214
  181PJ2     CA 3012   3.713   3.244   1.300
  181PJ2     OA 3013   3.571   3.234   1.293
  181PJ2      P 3014   3.515   3.092   1.346
  181PJ2     OB 3015   3.377   3.087   1.293
  181PJ2     HB 3016   3.372   3.174   1.244
  181PJ2     OG 3017   3.622   2.995   1.315
  181PJ2     HG 3018   3.701   3.049   1.287
  181PJ2     OD 3019   3.519   3.126   1.503
  182POX     CD 3020   3.405   3.202   1.542
  182POX     CE 3021   3.392   3.207   1.695
  182POX     OE 3022   3.265   3.249   1.744
  182POX    C1A 3023   3.180   3.160   1.795
  182POX    O1A 3024   3.200   3.044   1.761
  182POX    C1B 3025   3.056   3.208   1.860
  182POX    C1C 3026   3.012   3.120   1.977
  182POX    C1D 3027   2.881   3.172   2.037
  182POX    C1E 3028   2.829   3.065   2.134
  182POX    C1F 3029   2.915   3.044   2.258
  182POX    C1G 3030   2.820   3.028   2.377
  182POX    C1H 3031   2.886   2.998   2.512
  182POX    C1I 3032   2.783   2.963   2.621
  182POX    C1J 3033   2.793   2.958   2.753
  182POX    C1K 3034   2.923   3.007   2.818
  182POX    C1L 3035   2.952   2.925   2.943
  182POX    C1M 3036   2.844   2.946   3.050
  182POX    C1N 3037   2.859   2.834   3.153
  182POX    C1O 3038   2.755   2.815   3.263
  182POX    C1P 3039   2.766   2.932   3.362
  182POX    C1Q 3040   2.701   2.896   3.495
  182POX    C1R 3041   2.678   3.024   3.576
  182POX     CZ 3042   3.507   3.284   1.760
  182POX     OZ 3043   3.512   3.299   1.902
  182POX    C2A 3044   3.619   3.360   1.953
  182POX    O2A 3045   3.722   3.349   1.886
  182POX    C2B 3046   3.616   3.414   2.091
  182POX    C2C 3047   3.687   3.320   2.187
  182POX    C2D 3048   3.679   3.386   2.325
  182POX    C2E 3049   3.781   3.498   2.348
  182POX    C2F 3050   3.840   3.467   2.486
  182POX    C2G 3051   3.921   3.587   2.534
  182POX    C2H 3052   3.848   3.715   2.576
  182POX    C2I 3053   3.947   3.825   2.612
  182POX    C2J 3054   3.887   3.966   2.620
  182POX    C2K 3055   3.814   3.992   2.752
  182POX    C2L 3056   3.765   4.137   2.760
  182POX    C2M 3057   3.708   4.166   2.898
  182POX    C2N 3058   3.657   4.309   2.917
  182POX    C2O 3059   3.584   4.329   3.051
  182POX    C2P 3060   3.533   4.473   3.046
  183CHL    CN1 3061   5.596   4.746   1.092
  183CHL    CN2 3062   5.500   4.796   1.299
  183CHL    CN3 3063   5.675   4.934   1.214
  183CHL    NTM 3064   5.628   4.796   1.227
  183CHL     CB 3065   5.725   4.714   1.301
  184PJ2     CA 3066   5.859   4.670   1.240
  184PJ2     OA 3067   5.937   4.777   1.186
  184PJ2      P 3068   6.078   4.737   1.118
  184PJ2     OB 3069   6.055   4.636   1.013
  184PJ2     HB 3070   6.138   4.636   0.956
  184PJ2     OG 3071   6.142   4.867   1.089
  184PJ2     HG 3072   6.077   4.932   1.051
  184PJ2     OD 3073   6.145   4.659   1.243
  185POX     CD 3074   6.251   4.725   1.312
  185POX     CE 3075   6.298   4.667   1.445
  185POX     OE 3076   6.402   4.735   1.516
  185POX    C1A 3077   6.366   4.832   1.600
  185POX    O1A 3078   6.250   4.869   1.611
  185POX    C1B 3079   6.481   4.877   1.682
  185POX    C1C 3080   6.518   4.783   1.796
  185POX    C1D 3081   6.432   4.755   1.920
  185POX    C1E 3082   6.388   4.885   1.986
  185POX    C1F 3083   6.305   4.865   2.112
  185POX    C1G 3084   6.282   5.007   2.165
  185POX    C1H 3085   6.189   5.004   2.287
  185POX    C1I 3086   6.168   5.150   2.327
  185POX    C1J 3087   6.195   5.202   2.446
  185POX    C1K 3088   6.284   5.134   2.551
  185POX    C1L 3089   6.277   5.187   2.694
  185POX    C1M 3090   6.365   5.112   2.794
  185POX    C1N 3091   6.380   5.198   2.920
  185POX    C1O 3092   6.483   5.153   3.023
  185POX    C1P 3093   6.520   5.271   3.115
  185POX    C1Q 3094   6.596   5.383   3.044
  185POX    C1R 3095   6.642   5.484   3.149
  185POX     CZ 3096   6.332   4.522   1.411
  185POX     OZ 3097   6.366   4.427   1.513
  185POX    C2A 3098   6.442   4.323   1.480
  185POX    O2A 3099   6.513   4.321   1.379
  185POX    C2B 3100   6.446   4.239   1.601
  185POX    C2C 3101   6.360   4.113   1.585
  185POX    C2D 3102   6.344   4.032   1.713
  185POX    C2E 3103   6.230   4.095   1.793
  185POX    C2F 3104   6.202   4.008   1.916
  185POX    C2G 3105   6.100   4.070   2.012
  185POX    C2H 3106   5.991   3.971   2.052
  185POX    C2I 3107   6.048   3.879   2.160
  185POX    C2J 3108   6.082   3.946   2.294
  185POX    C2K 3109   6.129   3.844   2.399
  185POX    C2L 3110   6.075   3.893   2.533
  185POX    C2M 3111   6.171   4.001   2.585
  185POX    C2N 3112   6.113   4.091   2.694
  185POX    C2O 3113   6.215   4.188   2.755
  185POX    C2P 3114   6.137   4.288   2.840
  186CHL    CN1 3115   4.102   1.954   1.311
  186CHL    CN2 3116   4.227   2.118   1.176
  186CHL    CN3 3117   4.031   2.166   1.310
  186CHL    NTM 3118   4.157   2.090   1.302
  186CHL     CB 3119   4.226   2.132   1.424
  187PJ2     CA 3120   4.355   2.062   1.468
  187PJ2     OA 3121   4.466   2.050   1.379
  187PJ2      P 3122   4.581   1.959   1.446
  187PJ2     OB 3123   4.512   1.837   1.494
  187PJ2     HB 3124   4.569   1.792   1.563
  187PJ2     OG 3125   4.682   1.956   1.339
  187PJ2     HG 3126   4.722   2.044   1.312
  187PJ2     OD 3127   4.628   2.041   1.576
  188POX     CD 3128   4.709   1.970   1.671
  188POX     CE 3129   4.728   2.038   1.807
  188POX     OE 3130   4.825   1.968   1.885
  188POX    C1A 3131   4.946   2.022   1.887
  188POX    O1A 3132   4.982   2.112   1.810
  188POX    C1B 3133   5.041   1.968   1.986
  188POX    C1C 3134   5.075   2.071   2.095
  188POX    C1D 3135   5.161   2.006   2.203
  188POX    C1E 3136   5.098   1.905   2.300
  188POX    C1F 3137   5.180   1.926   2.428
  188POX    C1G 3138   5.124   1.831   2.533
  188POX    C1H 3139   5.180   1.850   2.674
  188POX    C1I 3140   5.104   1.761   2.773
  188POX    C1J 3141   5.127   1.761   2.904
  188POX    C1K 3142   5.215   1.848   2.994
  188POX    C1L 3143   5.260   1.770   3.118
  188POX    C1M 3144   5.142   1.736   3.210
  188POX    C1N 3145   5.192   1.681   3.344
  188POX    C1O 3146   5.077   1.626   3.429
  188POX    C1P 3147   5.106   1.612   3.578
  188POX    C1Q 3148   4.983   1.557   3.652
  188POX    C1R 3149   4.979   1.405   3.668
  188POX     CZ 3150   4.590   2.029   1.872
  188POX     OZ 3151   4.589   2.045   2.014
  188POX    C2A 3152   4.472   2.016   2.070
  188POX    O2A 3153   4.380   1.961   2.010
  188POX    C2B 3154   4.473   2.042   2.215
  188POX    C2C 3155   4.380   2.159   2.249
  188POX    C2D 3156   4.377   2.155   2.402
  188POX    C2E 3157   4.321   2.289   2.450
  188POX    C2F 3158   4.354   2.317   2.597
  188POX    C2G 3159   4.228   2.285   2.678
  188POX    C2H 3160   4.211   2.138   2.716
  188POX    C2I 3161   4.290   2.113   2.845
  188POX    C2J 3162   4.234   1.990   2.918
  188POX    C2K 3163   4.303   1.969   3.053
  188POX    C2L 3164   4.261   2.074   3.155
  188POX    C2M 3165   4.328   2.080   3.292
  188POX    C2N 3166   4.470   2.132   3.267
  188POX    C2O 3167   4.554   2.147   3.393
  188POX    C2P 3168   4.694   2.184   3.342
  189CHL    CN1 3169   0.141   7.042   0.253
  189CHL    CN2 3170   0.266   6.894   0.380
  189CHL    CN3 3171   0.342   7.116   0.342
  189CHL    NTM 3172   0.223   7.035   0.375
  189CHL     CB 3173   0.160   7.087   0.497
  190PJ2     CA 3174   0.021   7.040   0.536
  190PJ2     OA 3175  -0.015   6.901   0.534
  190PJ2      P 3176  -0.170   6.872   0.566
  190PJ2     OB 3177  -0.251   6.986   0.518
  190PJ2     HB 3178  -0.349   6.968   0.514
  190PJ2     OG 3179  -0.184   6.745   0.491
  190PJ2     HG 3180  -0.141   6.664   0.530
  190PJ2     OD 3181  -0.170   6.852   0.726
  191POX     CD 3182  -0.123   6.728   0.780
  191POX     CE 3183  -0.154   6.730   0.929
  191POX     OE 3184  -0.076   6.629   0.994
  191POX    C1A 3185   0.020   6.669   1.078
  191POX    O1A 3186   0.028   6.785   1.117
  191POX    C1B 3187   0.091   6.557   1.144
  191POX    C1C 3188   0.040   6.524   1.285
  191POX    C1D 3189   0.062   6.631   1.392
  191POX    C1E 3190  -0.020   6.600   1.517
  191POX    C1F 3191  -0.022   6.726   1.604
  191POX    C1G 3192  -0.134   6.730   1.708
  191POX    C1H 3193  -0.134   6.615   1.809
  191POX    C1I 3194  -0.231   6.642   1.925
  191POX    C1J 3195  -0.213   6.674   2.053
  191POX    C1K 3196  -0.076   6.685   2.121
  191POX    C1L 3197  -0.093   6.795   2.226
  191POX    C1M 3198   0.040   6.844   2.284
  191POX    C1N 3199   0.005   6.959   2.380
  191POX    C1O 3200   0.135   7.023   2.430
  191POX    C1P 3201   0.121   7.130   2.538
  191POX    C1Q 3202   0.220   7.246   2.531
  191POX    C1R 3203   0.197   7.337   2.652
  191POX     CZ 3204  -0.304   6.713   0.954
  191POX     OZ 3205  -0.339   6.700   1.092
  191POX    C2A 3206  -0.349   6.817   1.154
  191POX    O2A 3207  -0.386   6.919   1.095
  191POX    C2B 3208  -0.358   6.798   1.301
  191POX    C2C 3209  -0.497   6.778   1.361
  191POX    C2D 3210  -0.478   6.774   1.513
  191POX    C2E 3211  -0.571   6.674   1.582
  191POX    C2F 3212  -0.576   6.707   1.731
  191POX    C2G 3213  -0.667   6.606   1.801
  191POX    C2H 3214  -0.694   6.654   1.943
  191POX    C2I 3215  -0.585   6.609   2.040
  191POX    C2J 3216  -0.622   6.639   2.185
  191POX    C2K 3217  -0.498   6.623   2.273
  191POX    C2L 3218  -0.521   6.640   2.424
  191POX    C2M 3219  -0.386   6.626   2.493
  191POX    C2N 3220  -0.399   6.645   2.644
  191POX    C2O 3221  -0.261   6.657   2.709
  191POX    C2P 3222  -0.207   6.796   2.743
  192CHL    CN1 3223   1.835   0.144   1.487
  192CHL    CN2 3224   1.646   0.010   1.429
  192CHL    CN3 3225   1.864  -0.053   1.361
  192CHL    NTM 3226   1.775   0.062   1.381
  192CHL     CB 3227   1.759   0.137   1.256
  193PJ2     CA 3228   1.708   0.281   1.261
  193PJ2     OA 3229   1.575   0.299   1.311
  193PJ2      P 3230   1.560   0.454   1.352
  193PJ2     OB 3231   1.622   0.537   1.247
  193PJ2     HB 3232   1.713   0.500   1.226
  193PJ2     OG 3233   1.416   0.468   1.384
  193PJ2     HG 3234   1.381   0.378   1.410
  193PJ2     OD 3235   1.647   0.471   1.486
  194POX     CD 3236   1.581   0.428   1.606
  194POX     CE 3237   1.624   0.500   1.734
  194POX     OE 3238   1.550   0.455   1.848
  194POX    C1A 3239   1.603   0.357   1.920
  194POX    O1A 3240   1.670   0.278   1.853
  194POX    C1B 3241   1.566   0.345   2.062
  194POX    C1C 3242   1.676   0.420   2.137
  194POX    C1D 3243   1.619   0.469   2.270
  194POX    C1E 3244   1.711   0.560   2.350
  194POX    C1F 3245   1.717   0.709   2.316
  194POX    C1G 3246   1.835   0.782   2.380
  194POX    C1H 3247   1.835   0.789   2.533
  194POX    C1I 3248   1.968   0.851   2.576
  194POX    C1J 3249   2.030   0.807   2.685
  194POX    C1K 3250   1.993   0.687   2.772
  194POX    C1L 3251   2.107   0.649   2.867
  194POX    C1M 3252   2.057   0.540   2.961
  194POX    C1N 3253   2.151   0.492   3.072
  194POX    C1O 3254   2.087   0.377   3.150
  194POX    C1P 3255   2.182   0.303   3.245
  194POX    C1Q 3256   2.238   0.407   3.342
  194POX    C1R 3257   2.350   0.342   3.422
  194POX     CZ 3258   1.605   0.650   1.708
  194POX     OZ 3259   1.695   0.726   1.789
  194POX    C2A 3260   1.709   0.855   1.761
  194POX    O2A 3261   1.622   0.924   1.708
  194POX    C2B 3262   1.834   0.908   1.820
  194POX    C2C 3263   1.817   0.937   1.970
  194POX    C2D 3264   1.952   0.997   2.009
  194POX    C2E 3265   1.949   1.048   2.154
  194POX    C2F 3266   1.868   1.176   2.175
  194POX    C2G 3267   1.889   1.214   2.321
  194POX    C2H 3268   2.036   1.235   2.359
  194POX    C2I 3269   2.048   1.265   2.509
  194POX    C2J 3270   1.969   1.389   2.552
  194POX    C2K 3271   1.964   1.381   2.705
  194POX    C2L 3272   1.857   1.484   2.742
  194POX    C2M 3273   1.870   1.519   2.891
  194POX    C2N 3274   1.950   1.649   2.896
  194POX    C2O 3275   1.979   1.673   3.045
  194POX    C2P 3276   2.070   1.793   3.064
  195CHL    CN1 3277   4.387   1.014   0.802
  195CHL    CN2 3278   4.170   1.114   0.809
  195CHL    CN3 3279   4.333   1.175   0.974
  195CHL    NTM 3280   4.282   1.066   0.890
  195CHL     CB 3281   4.225   0.954   0.967
  196PJ2     CA 3282   4.105   0.978   1.058
  196PJ2     OA 3283   4.109   1.087   1.150
  196PJ2      P 3284   3.967   1.131   1.210
  196PJ2     OB 3285   3.985   1.259   1.283
  196PJ2     HB 3286   4.070   1.306   1.257
  196PJ2     OG 3287   3.884   1.135   1.088
  196PJ2     HG 3288   3.793   1.096   1.105
  196PJ2     OD 3289   3.943   1.014   1.318
  197POX     CD 3290   4.030   1.025   1.431
  197POX     CE 3291   4.024   0.940   1.558
  197POX     OE 3292   4.114   0.994   1.656
  197POX    C1A 3293   4.089   1.105   1.724
  197POX    O1A 3294   3.996   1.179   1.691
  197POX    C1B 3295   4.180   1.119   1.840
  197POX    C1C 3296   4.130   1.198   1.961
  197POX    C1D 3297   4.246   1.232   2.055
  197POX    C1E 3298   4.194   1.286   2.189
  197POX    C1F 3299   4.297   1.298   2.301
  197POX    C1G 3300   4.347   1.165   2.358
  197POX    C1H 3301   4.434   1.182   2.482
  197POX    C1I 3302   4.351   1.254   2.588
  197POX    C1J 3303   4.338   1.202   2.710
  197POX    C1K 3304   4.400   1.077   2.774
  197POX    C1L 3305   4.444   1.114   2.916
  197POX    C1M 3306   4.513   0.996   2.984
  197POX    C1N 3307   4.495   0.983   3.136
  197POX    C1O 3308   4.365   0.912   3.175
  197POX    C1P 3309   4.334   0.904   3.324
  197POX    C1Q 3310   4.443   0.840   3.411
  197POX    C1R 3311   4.396   0.853   3.556
  197POX     CZ 3312   4.038   0.795   1.512
  197POX     OZ 3313   3.985   0.695   1.598
  197POX    C2A 3314   4.037   0.572   1.590
  197POX    O2A 3315   4.102   0.543   1.491
  197POX    C2B 3316   3.984   0.474   1.687
  197POX    C2C 3317   4.086   0.462   1.801
  197POX    C2D 3318   4.026   0.376   1.912
  197POX    C2E 3319   4.138   0.354   2.014
  197POX    C2F 3320   4.099   0.301   2.153
  197POX    C2G 3321   4.223   0.287   2.242
  197POX    C2H 3322   4.198   0.255   2.389
  197POX    C2I 3323   4.113   0.360   2.460
  197POX    C2J 3324   4.080   0.321   2.605
  197POX    C2K 3325   3.986   0.417   2.678
  197POX    C2L 3326   3.899   0.323   2.763
  197POX    C2M 3327   3.777   0.392   2.826
  197POX    C2N 3328   3.836   0.473   2.942
  197POX    C2O 3329   3.726   0.549   3.015
  197POX    C2P 3330   3.640   0.453   3.098
  198CHL    CN1 3331   3.334   4.567   1.482
  198CHL    CN2 3332   3.233   4.507   1.284
  198CHL    CN3 3333   3.449   4.419   1.338
  198CHL    NTM 3334   3.364   4.539   1.341
  198CHL     CB 3335   3.438   4.651   1.281
  199PJ2     CA 3336   3.568   4.711   1.337
  199PJ2     OA 3337   3.560   4.750   1.474
  199PJ2      P 3338   3.702   4.705   1.535
  199PJ2     OB 3339   3.750   4.575   1.484
  199PJ2     HB 3340   3.850   4.573   1.490
  199PJ2     OG 3341   3.799   4.816   1.519
  199PJ2     HG 3342   3.744   4.898   1.537
  199PJ2     OD 3343   3.659   4.666   1.685
  200POX     CD 3344   3.689   4.747   1.799
  200POX     CE 3345   3.683   4.676   1.935
  200POX     OE 3346   3.709   4.764   2.044
  200POX    C1A 3347   3.605   4.833   2.091
  200POX    O1A 3348   3.493   4.811   2.046
  200POX    C1B 3349   3.633   4.936   2.194
  200POX    C1C 3350   3.674   4.877   2.329
  200POX    C1D 3351   3.563   4.813   2.413
  200POX    C1E 3352   3.611   4.774   2.553
  200POX    C1F 3353   3.718   4.666   2.533
  200POX    C1G 3354   3.839   4.660   2.627
  200POX    C1H 3355   3.804   4.616   2.770
  200POX    C1I 3356   3.939   4.610   2.842
  200POX    C1J 3357   3.954   4.670   2.960
  200POX    C1K 3358   3.835   4.699   3.052
  200POX    C1L 3359   3.882   4.660   3.192
  200POX    C1M 3360   3.802   4.749   3.287
  200POX    C1N 3361   3.844   4.714   3.430
  200POX    C1O 3362   3.803   4.816   3.537
  200POX    C1P 3363   3.915   4.919   3.551
  200POX    C1Q 3364   3.914   5.032   3.655
  200POX    C1R 3365   3.793   5.125   3.642
  200POX     CZ 3366   3.776   4.554   1.930
  200POX     OZ 3367   3.754   4.463   2.037
  200POX    C2A 3368   3.860   4.399   2.083
  200POX    O2A 3369   3.968   4.407   2.024
  200POX    C2B 3370   3.847   4.315   2.205
  200POX    C2C 3371   3.815   4.170   2.168
  200POX    C2D 3372   3.756   4.104   2.293
  200POX    C2E 3373   3.715   3.964   2.247
  200POX    C2F 3374   3.572   3.943   2.199
  200POX    C2G 3375   3.476   3.929   2.317
  200POX    C2H 3376   3.503   3.819   2.420
  200POX    C2I 3377   3.379   3.794   2.506
  200POX    C2J 3378   3.328   3.903   2.600
  200POX    C2K 3379   3.187   3.864   2.643
  200POX    C2L 3380   3.125   3.957   2.748
  200POX    C2M 3381   3.217   3.958   2.870
  200POX    C2N 3382   3.158   4.045   2.982
  200POX    C2O 3383   3.236   4.030   3.113
  200POX    C2P 3384   3.159   4.099   3.226
  201CHL    CN1 3385   6.685   1.342   0.993
  201CHL    CN2 3386   6.848   1.392   0.822
  201CHL    CN3 3387   6.907   1.428   1.050
  201CHL    NTM 3388   6.796   1.430   0.954
  201CHL     CB 3389   6.767   1.571   0.923
  202PJ2     CA 3390   6.674   1.638   1.025
  202PJ2     OA 3391   6.720   1.663   1.158
  202PJ2      P 3392   6.596   1.670   1.261
  202PJ2     OB 3393   6.558   1.811   1.239
  202PJ2     HB 3394   6.578   1.839   1.145
  202PJ2     OG 3395   6.510   1.554   1.230
  202PJ2     HG 3396   6.566   1.471   1.223
  202PJ2     OD 3397   6.691   1.649   1.389
  203POX     CD 3398   6.712   1.515   1.433
  203POX     CE 3399   6.801   1.495   1.555
  203POX     OE 3400   6.830   1.357   1.579
  203POX    C1A 3401   6.939   1.341   1.654
  203POX    O1A 3402   7.032   1.419   1.637
  203POX    C1B 3403   6.930   1.206   1.715
  203POX    C1C 3404   6.896   1.210   1.864
  203POX    C1D 3405   7.018   1.260   1.942
  203POX    C1E 3406   6.980   1.262   2.091
  203POX    C1F 3407   7.102   1.309   2.170
  203POX    C1G 3408   7.092   1.301   2.323
  203POX    C1H 3409   7.197   1.385   2.395
  203POX    C1I 3410   7.337   1.324   2.399
  203POX    C1J 3411   7.403   1.292   2.510
  203POX    C1K 3412   7.351   1.305   2.653
  203POX    C1L 3413   7.402   1.190   2.739
  203POX    C1M 3414   7.547   1.189   2.789
  203POX    C1N 3415   7.564   1.072   2.886
  203POX    C1O 3416   7.689   1.091   2.972
  203POX    C1P 3417   7.755   0.954   2.986
  203POX    C1Q 3418   7.888   0.979   3.057
  203POX    C1R 3419   7.987   0.862   3.051
  203POX     CZ 3420   6.744   1.571   1.675
  203POX     OZ 3421   6.797   1.564   1.808
  203POX    C2A 3422   6.849   1.672   1.867
  203POX    O2A 3423   6.846   1.780   1.809
  203POX    C2B 3424   6.894   1.650   2.006
  203POX    C2C 3425   7.011   1.740   2.048
  203POX    C2D 3426   7.052   1.739   2.195
  203POX    C2E 3427   6.935   1.791   2.279
  203POX    C2F 3428   6.946   1.795   2.432
  203POX    C2G 3429   6.955   1.656   2.495
  203POX    C2H 3430   6.936   1.648   2.647
  203POX    C2I 3431   6.971   1.504   2.684
  203POX    C2J 3432   6.990   1.495   2.836
  203POX    C2K 3433   7.068   1.372   2.882
  203POX    C2L 3434   7.090   1.374   3.033
  203POX    C2M 3435   7.176   1.255   3.078
  203POX    C2N 3436   7.229   1.262   3.221
  203POX    C2O 3437   7.331   1.151   3.249
  203POX    C2P 3438   7.356   1.148   3.400
  204CHL    CN1 3439   4.996   8.742   0.957
  204CHL    CN2 3440   5.086   8.880   0.789
  204CHL    CN3 3441   5.241   8.769   0.941
  204CHL    NTM 3442   5.109   8.831   0.926
  204CHL     CB 3443   5.099   8.950   1.011
  205PJ2     CA 3444   5.015   8.946   1.139
  205PJ2     OA 3445   5.058   8.859   1.244
  205PJ2      P 3446   5.152   8.928   1.354
  205PJ2     OB 3447   5.180   8.825   1.457
  205PJ2     HB 3448   5.098   8.768   1.459
  205PJ2     OG 3449   5.263   9.003   1.291
  205PJ2     HG 3450   5.238   9.041   1.202
  205PJ2     OD 3451   5.054   9.038   1.418
  206POX     CD 3452   5.106   9.122   1.522
  206POX     CE 3453   5.045   9.130   1.662
  206POX     OE 3454   5.120   9.228   1.735
  206POX    C1A 3455   5.061   9.311   1.820
  206POX    O1A 3456   4.939   9.315   1.835
  206POX    C1B 3457   5.151   9.392   1.905
  206POX    C1C 3458   5.140   9.358   2.054
  206POX    C1D 3459   5.266   9.410   2.123
  206POX    C1E 3460   5.292   9.355   2.263
  206POX    C1F 3461   5.272   9.204   2.276
  206POX    C1G 3462   5.301   9.145   2.414
  206POX    C1H 3463   5.441   9.161   2.473
  206POX    C1I 3464   5.557   9.092   2.400
  206POX    C1J 3465   5.617   8.984   2.447
  206POX    C1K 3466   5.584   8.911   2.578
  206POX    C1L 3467   5.698   8.939   2.676
  206POX    C1M 3468   5.674   8.908   2.824
  206POX    C1N 3469   5.603   8.775   2.852
  206POX    C1O 3470   5.587   8.745   3.001
  206POX    C1P 3471   5.717   8.706   3.071
  206POX    C1Q 3472   5.689   8.623   3.197
  206POX    C1R 3473   5.619   8.715   3.297
  206POX     CZ 3474   5.049   8.987   1.716
  206POX     OZ 3475   4.980   8.966   1.840
  206POX    C2A 3476   4.935   8.845   1.873
  206POX    O2A 3477   4.945   8.752   1.793
  206POX    C2B 3478   4.905   8.838   2.017
  206POX    C2C 3479   4.931   8.694   2.061
  206POX    C2D 3480   4.889   8.690   2.208
  206POX    C2E 3481   4.969   8.782   2.300
  206POX    C2F 3482   4.909   8.750   2.437
  206POX    C2G 3483   5.020   8.714   2.536
  206POX    C2H 3484   4.992   8.768   2.676
  206POX    C2I 3485   5.101   8.744   2.781
  206POX    C2J 3486   5.085   8.603   2.839
  206POX    C2K 3487   5.157   8.584   2.972
  206POX    C2L 3488   5.096   8.653   3.095
  206POX    C2M 3489   5.183   8.662   3.220
  206POX    C2N 3490   5.109   8.724   3.339
  206POX    C2O 3491   5.031   8.626   3.427
  206POX    C2P 3492   4.961   8.704   3.538
  207CHL    CN1 3493   5.718   2.068   1.631
  207CHL    CN2 3494   5.598   2.035   1.431
  207CHL    CN3 3495   5.482   2.028   1.635
  207CHL    NTM 3496   5.609   1.990   1.571
  207CHL     CB 3497   5.638   1.846   1.574
  208PJ2     CA 3498   5.608   1.747   1.461
  208PJ2     OA 3499   5.466   1.732   1.449
  208PJ2      P 3500   5.446   1.593   1.371
  208PJ2     OB 3501   5.300   1.593   1.346
  208PJ2     HB 3502   5.285   1.508   1.295
  208PJ2     OG 3503   5.547   1.562   1.266
  208PJ2     HG 3504   5.529   1.470   1.232
  208PJ2     OD 3505   5.457   1.480   1.485
  209POX     CD 3506   5.354   1.455   1.581
  209POX     CE 3507   5.414   1.403   1.712
  209POX     OE 3508   5.319   1.339   1.798
  209POX    C1A 3509   5.279   1.215   1.772
  209POX    O1A 3510   5.266   1.172   1.657
  209POX    C1B 3511   5.231   1.147   1.894
  209POX    C1C 3512   5.258   1.000   1.926
  209POX    C1D 3513   5.201   0.948   2.058
  209POX    C1E 3514   5.269   1.013   2.179
  209POX    C1F 3515   5.237   0.932   2.304
  209POX    C1G 3516   5.360   0.954   2.392
  209POX    C1H 3517   5.350   0.845   2.498
  209POX    C1I 3518   5.234   0.840   2.598
  209POX    C1J 3519   5.245   0.805   2.726
  209POX    C1K 3520   5.376   0.761   2.790
  209POX    C1L 3521   5.407   0.835   2.921
  209POX    C1M 3522   5.295   0.797   3.019
  209POX    C1N 3523   5.330   0.811   3.167
  209POX    C1O 3524   5.386   0.687   3.236
  209POX    C1P 3525   5.265   0.602   3.276
  209POX    C1Q 3526   5.166   0.653   3.381
  209POX    C1R 3527   5.230   0.691   3.514
  209POX     CZ 3528   5.498   1.517   1.771
  209POX     OZ 3529   5.569   1.497   1.894
  209POX    C2A 3530   5.599   1.614   1.951
  209POX    O2A 3531   5.628   1.710   1.880
  209POX    C2B 3532   5.654   1.586   2.085
  209POX    C2C 3533   5.633   1.707   2.178
  209POX    C2D 3534   5.650   1.685   2.328
  209POX    C2E 3535   5.572   1.563   2.377
  209POX    C2F 3536   5.593   1.532   2.525
  209POX    C2G 3537   5.521   1.635   2.613
  209POX    C2H 3538   5.518   1.593   2.761
  209POX    C2I 3539   5.666   1.594   2.800
  209POX    C2J 3540   5.689   1.554   2.946
  209POX    C2K 3541   5.635   1.653   3.049
  209POX    C2L 3542   5.689   1.647   3.192
  209POX    C2M 3543   5.604   1.730   3.288
  209POX    C2N 3544   5.617   1.694   3.436
  209POX    C2O 3545   5.528   1.783   3.523
  209POX    C2P 3546   5.543   1.772   3.675
  210CHL    CN1 3547   2.293   8.310   0.934
  210CHL    CN2 3548   2.302   8.107   0.796
  210CHL    CN3 3549   2.502   8.238   0.850
  210CHL    NTM 3550   2.370   8.191   0.895
  210CHL     CB 3551   2.380   8.124   1.025
  211PJ2     CA 3552   2.462   7.999   1.059
  211PJ2     OA 3553   2.605   8.008   1.058
  211PJ2      P 3554   2.689   7.871   1.044
  211PJ2     OB 3555   2.626   7.802   0.929
  211PJ2     HB 3556   2.527   7.813   0.932
  211PJ2     OG 3557   2.825   7.930   1.036
  211PJ2     HG 3558   2.900   7.865   1.039
  211PJ2     OD 3559   2.644   7.798   1.180
  212POX     CD 3560   2.717   7.809   1.302
  212POX     CE 3561   2.657   7.880   1.423
  212POX     OE 3562   2.764   7.897   1.516
  212POX    C1A 3563   2.804   8.014   1.565
  212POX    O1A 3564   2.754   8.117   1.521
  212POX    C1B 3565   2.919   8.017   1.658
  212POX    C1C 3566   2.887   7.947   1.790
  212POX    C1D 3567   2.990   7.988   1.896
  212POX    C1E 3568   2.996   8.137   1.931
  212POX    C1F 3569   3.067   8.155   2.066
  212POX    C1G 3570   3.071   8.303   2.105
  212POX    C1H 3571   3.074   8.313   2.258
  212POX    C1I 3572   3.077   8.454   2.317
  212POX    C1J 3573   3.139   8.493   2.428
  212POX    C1K 3574   3.194   8.390   2.527
  212POX    C1L 3575   3.214   8.466   2.658
  212POX    C1M 3576   3.205   8.377   2.782
  212POX    C1N 3577   3.066   8.379   2.845
  212POX    C1O 3578   3.043   8.276   2.956
  212POX    C1P 3579   2.899   8.297   3.004
  212POX    C1Q 3580   2.855   8.426   3.074
  212POX    C1R 3581   2.714   8.423   3.135
  212POX     CZ 3582   2.556   7.787   1.491
  212POX     OZ 3583   2.480   7.851   1.594
  212POX    C2A 3584   2.380   7.789   1.657
  212POX    O2A 3585   2.359   7.670   1.634
  212POX    C2B 3586   2.339   7.847   1.787
  212POX    C2C 3587   2.455   7.843   1.886
  212POX    C2D 3588   2.400   7.863   2.027
  212POX    C2E 3589   2.331   7.742   2.091
  212POX    C2F 3590   2.287   7.730   2.237
  212POX    C2G 3591   2.398   7.746   2.341
  212POX    C2H 3592   2.325   7.766   2.474
  212POX    C2I 3593   2.408   7.770   2.603
  212POX    C2J 3594   2.315   7.767   2.724
  212POX    C2K 3595   2.388   7.770   2.858
  212POX    C2L 3596   2.466   7.895   2.900
  212POX    C2M 3597   2.480   7.900   3.052
  212POX    C2N 3598   2.574   8.010   3.102
  212POX    C2O 3599   2.586   8.005   3.254
  212POX    C2P 3600   2.709   8.089   3.286
  213CHL    CN1 3601   1.127   2.161   1.396
  213CHL    CN2 3602   1.197   1.977   1.249
  213CHL    CN3 3603   1.355   2.105   1.355
  213CHL    NTM 3604   1.221   2.050   1.374
  213CHL     CB 3605   1.229   1.953   1.485
  214PJ2     CA 3606   1.101   1.886   1.535
  214PJ2     OA 3607   1.015   1.982   1.595
  214PJ2      P 3608   0.869   1.920   1.622
  214PJ2     OB 3609   0.772   2.028   1.651
  214PJ2     HB 3610   0.677   1.997   1.661
  214PJ2     OG 3611   0.839   1.826   1.511
  214PJ2     HG 3612   0.740   1.832   1.502
  214PJ2     OD 3613   0.889   1.834   1.757
  215POX     CD 3614   0.864   1.907   1.877
  215POX     CE 3615   0.783   1.832   1.983
  215POX     OE 3616   0.784   1.892   2.113
  215POX    C1A 3617   0.666   1.896   2.175
  215POX    O1A 3618   0.565   1.849   2.124
  215POX    C1B 3619   0.682   1.956   2.309
  215POX    C1C 3620   0.569   1.920   2.406
  215POX    C1D 3621   0.553   1.768   2.419
  215POX    C1E 3622   0.475   1.728   2.544
  215POX    C1F 3623   0.491   1.578   2.572
  215POX    C1G 3624   0.427   1.551   2.708
  215POX    C1H 3625   0.483   1.641   2.818
  215POX    C1I 3626   0.458   1.615   2.966
  215POX    C1J 3627   0.544   1.631   3.067
  215POX    C1K 3628   0.691   1.665   3.046
  215POX    C1L 3629   0.723   1.768   3.155
  215POX    C1M 3630   0.865   1.823   3.163
  215POX    C1N 3631   0.873   1.954   3.241
  215POX    C1O 3632   1.018   2.000   3.255
  215POX    C1P 3633   1.028   2.142   3.311
  215POX    C1Q 3634   1.173   2.184   3.336
  215POX    C1R 3635   1.192   2.306   3.427
  215POX     CZ 3636   0.824   1.685   1.983
  215POX     OZ 3637   0.755   1.594   2.070
  215POX    C2A 3638   0.762   1.464   2.047
  215POX    O2A 3639   0.782   1.417   1.934
  215POX    C2B 3640   0.716   1.382   2.161
  215POX    C2C 3641   0.834   1.305   2.222
  215POX    C2D 3642   0.800   1.239   2.355
  215POX    C2E 3643   0.901   1.124   2.364
  215POX    C2F 3644   0.878   1.025   2.478
  215POX    C2G 3645   1.010   0.952   2.505
  215POX    C2H 3646   1.005   0.875   2.637
  215POX    C2I 3647   1.061   0.956   2.754
  215POX    C2J 3648   1.048   0.888   2.891
  215POX    C2K 3649   0.920   0.805   2.905
  215POX    C2L 3650   0.896   0.790   3.055
  215POX    C2M 3651   0.772   0.704   3.083
  215POX    C2N 3652   0.639   0.772   3.049
  215POX    C2O 3653   0.520   0.677   3.049
  215POX    C2P 3654   0.403   0.723   2.962
  216CHL    CN1 3655   3.750   1.501   1.279
  216CHL    CN2 3656   3.817   1.545   1.063
  216CHL    CN3 3657   3.962   1.625   1.229
  216CHL    NTM 3658   3.820   1.603   1.198
  216CHL     CB 3659   3.748   1.731   1.196
  217PJ2     CA 3660   3.716   1.816   1.319
  217PJ2     OA 3661   3.829   1.845   1.400
  217PJ2      P 3662   3.792   1.860   1.556
  217PJ2     OB 3663   3.904   1.921   1.632
  217PJ2     HB 3664   3.977   1.961   1.577
  217PJ2     OG 3665   3.664   1.934   1.557
  217PJ2     HG 3666   3.599   1.881   1.502
  217PJ2     OD 3667   3.779   1.704   1.591
  218POX     CD 3668   3.725   1.692   1.722
  218POX     CE 3669   3.761   1.555   1.779
  218POX     OE 3670   3.679   1.526   1.893
  218POX    C1A 3671   3.606   1.415   1.886
  218POX    O1A 3672   3.612   1.343   1.786
  218POX    C1B 3673   3.519   1.400   2.004
  218POX    C1C 3674   3.549   1.288   2.103
  218POX    C1D 3675   3.450   1.296   2.219
  218POX    C1E 3676   3.466   1.182   2.320
  218POX    C1F 3677   3.386   1.210   2.448
  218POX    C1G 3678   3.435   1.127   2.567
  218POX    C1H 3679   3.374   1.189   2.693
  218POX    C1I 3680   3.399   1.098   2.813
  218POX    C1J 3681   3.308   1.025   2.878
  218POX    C1K 3682   3.157   1.012   2.856
  218POX    C1L 3683   3.094   0.948   2.980
  218POX    C1M 3684   2.943   0.935   2.959
  218POX    C1N 3685   2.879   0.907   3.095
  218POX    C1O 3686   2.890   1.038   3.174
  218POX    C1P 3687   2.879   1.024   3.326
  218POX    C1Q 3688   2.847   1.160   3.389
  218POX    C1R 3689   2.699   1.196   3.370
  218POX     CZ 3690   3.910   1.552   1.812
  218POX     OZ 3691   3.953   1.644   1.913
  218POX    C2A 3692   4.074   1.630   1.966
  218POX    O2A 3693   4.152   1.538   1.943
  218POX    C2B 3694   4.110   1.738   2.061
  218POX    C2C 3695   4.156   1.691   2.199
  218POX    C2D 3696   4.148   1.801   2.304
  218POX    C2E 3697   4.229   1.792   2.433
  218POX    C2F 3698   4.165   1.680   2.516
  218POX    C2G 3699   4.259   1.643   2.632
  218POX    C2H 3700   4.177   1.575   2.741
  218POX    C2I 3701   4.253   1.553   2.872
  218POX    C2J 3702   4.167   1.466   2.963
  218POX    C2K 3703   4.247   1.414   3.082
  218POX    C2L 3704   4.166   1.335   3.185
  218POX    C2M 3705   4.098   1.435   3.279
  218POX    C2N 3706   4.190   1.514   3.372
  218POX    C2O 3707   4.118   1.630   3.441
  218POX    C2P 3708   4.070   1.743   3.349
  219CHL    CN1 3709   8.201   2.539   1.828
  219CHL    CN2 3710   8.000   2.620   1.718
  219CHL    CN3 3711   7.999   2.428   1.865
  219CHL    NTM 3712   8.075   2.502   1.763
  219CHL     CB 3713   8.090   2.418   1.643
  220PJ2     CA 3714   8.197   2.311   1.623
  220PJ2     OA 3715   8.194   2.209   1.723
  220PJ2      P 3716   8.320   2.111   1.703
  220PJ2     OB 3717   8.290   2.013   1.597
  220PJ2     HB 3718   8.356   1.996   1.523
  220PJ2     OG 3719   8.436   2.202   1.699
  220PJ2     HG 3720   8.418   2.270   1.628
  220PJ2     OD 3721   8.342   2.023   1.837
  221POX     CD 3722   8.220   1.958   1.872
  221POX     CE 3723   8.227   1.874   2.000
  221POX     OE 3724   8.108   1.798   2.022
  221POX    C1A 3725   8.118   1.685   2.093
  221POX    O1A 3726   8.223   1.622   2.097
  221POX    C1B 3727   7.990   1.642   2.154
  221POX    C1C 3728   7.965   1.711   2.288
  221POX    C1D 3729   8.065   1.663   2.393
  221POX    C1E 3730   8.008   1.701   2.529
  221POX    C1F 3731   8.111   1.676   2.639
  221POX    C1G 3732   8.049   1.694   2.777
  221POX    C1H 3733   8.151   1.680   2.890
  221POX    C1I 3734   8.098   1.706   3.031
  221POX    C1J 3735   8.158   1.721   3.149
  221POX    C1K 3736   8.309   1.744   3.140
  221POX    C1L 3737   8.355   1.845   3.246
  221POX    C1M 3738   8.473   1.782   3.321
  221POX    C1N 3739   8.519   1.840   3.455
  221POX    C1O 3740   8.665   1.809   3.488
  221POX    C1P 3741   8.683   1.852   3.633
  221POX    C1Q 3742   8.821   1.801   3.674
  221POX    C1R 3743   8.931   1.878   3.601
  221POX     CZ 3744   8.261   1.978   2.106
  221POX     OZ 3745   8.305   1.922   2.230
  221POX    C2A 3746   8.280   1.990   2.342
  221POX    O2A 3747   8.226   2.100   2.348
  221POX    C2B 3748   8.325   1.914   2.460
  221POX    C2C 3749   8.344   2.024   2.565
  221POX    C2D 3750   8.439   1.979   2.676
  221POX    C2E 3751   8.479   2.095   2.768
  221POX    C2F 3752   8.380   2.111   2.884
  221POX    C2G 3753   8.452   2.193   2.992
  221POX    C2H 3754   8.356   2.199   3.111
  221POX    C2I 3755   8.410   2.288   3.224
  221POX    C2J 3756   8.400   2.433   3.176
  221POX    C2K 3757   8.410   2.525   3.297
  221POX    C2L 3758   8.396   2.673   3.262
  221POX    C2M 3759   8.450   2.743   3.387
  221POX    C2N 3760   8.441   2.892   3.358
  221POX    C2O 3761   8.487   2.978   3.476
  221POX    C2P 3762   8.448   3.121   3.435
  222CHL    CN1 3763   0.381   2.003   1.321
  222CHL    CN2 3764   0.410   2.024   1.083
  222CHL    CN3 3765   0.352   2.214   1.212
  222CHL    NTM 3766   0.430   2.089   1.213
  222CHL     CB 3767   0.574   2.115   1.224
  223PJ2     CA 3768   0.633   2.145   1.362
  223PJ2     OA 3769   0.573   2.259   1.424
  223PJ2      P 3770   0.670   2.387   1.436
  223PJ2     OB 3771   0.729   2.390   1.301
  223PJ2     HB 3772   0.745   2.478   1.256
  223PJ2     OG 3773   0.587   2.503   1.475
  223PJ2     HG 3774   0.546   2.488   1.565
  223PJ2     OD 3775   0.794   2.380   1.539
  224POX     CD 3776   0.761   2.411   1.675
  224POX     CE 3777   0.834   2.333   1.784
  224POX     OE 3778   0.818   2.394   1.913
  224POX    C1A 3779   0.704   2.378   1.979
  224POX    O1A 3780   0.629   2.285   1.948
  224POX    C1B 3781   0.698   2.463   2.099
  224POX    C1C 3782   0.715   2.386   2.230
  224POX    C1D 3783   0.735   2.462   2.361
  224POX    C1E 3784   0.710   2.372   2.482
  224POX    C1F 3785   0.710   2.457   2.609
  224POX    C1G 3786   0.568   2.514   2.621
  224POX    C1H 3787   0.570   2.579   2.759
  224POX    C1I 3788   0.448   2.667   2.786
  224POX    C1J 3789   0.360   2.645   2.884
  224POX    C1K 3790   0.335   2.524   2.974
  224POX    C1L 3791   0.189   2.479   2.961
  224POX    C1M 3792   0.163   2.350   3.038
  224POX    C1N 3793   0.014   2.322   3.057
  224POX    C1O 3794  -0.007   2.195   3.140
  224POX    C1P 3795   0.044   2.064   3.079
  224POX    C1Q 3796   0.049   1.942   3.171
  224POX    C1R 3797   0.146   1.841   3.110
  224POX     CZ 3798   0.980   2.304   1.752
  224POX     OZ 3799   1.037   2.211   1.845
  224POX    C2A 3800   1.160   2.172   1.812
  224POX    O2A 3801   1.212   2.199   1.704
  224POX    C2B 3802   1.208   2.075   1.914
  224POX    C2C 3803   1.336   2.111   1.990
  224POX    C2D 3804   1.398   1.987   2.054
  224POX    C2E 3805   1.525   2.027   2.130
  224POX    C2F 3806   1.571   1.905   2.211
  224POX    C2G 3807   1.710   1.926   2.270
  224POX    C2H 3808   1.684   1.976   2.412
  224POX    C2I 3809   1.817   1.963   2.488
  224POX    C2J 3810   1.795   1.937   2.637
  224POX    C2K 3811   1.909   1.997   2.719
  224POX    C2L 3812   1.892   2.140   2.770
  224POX    C2M 3813   2.017   2.198   2.838
  224POX    C2N 3814   1.991   2.313   2.935
  224POX    C2O 3815   2.118   2.342   3.016
  224POX    C2P 3816   2.116   2.252   3.140
  225CHL    CN1 3817   1.879   4.595   0.864
  225CHL    CN2 3818   2.026   4.610   0.673
  225CHL    CN3 3819   1.886   4.429   0.694
  225CHL    NTM 3820   1.968   4.520   0.774
  225CHL     CB 3821   2.058   4.431   0.849
  226PJ2     CA 3822   2.169   4.493   0.934
  226PJ2     OA 3823   2.124   4.585   1.034
  226PJ2      P 3824   2.221   4.705   1.080
  226PJ2     OB 3825   2.144   4.829   1.104
  226PJ2     HB 3826   2.057   4.801   1.145
  226PJ2     OG 3827   2.324   4.716   0.974
  226PJ2     HG 3828   2.349   4.813   0.967
  226PJ2     OD 3829   2.283   4.640   1.213
  227POX     CD 3830   2.196   4.628   1.326
  227POX     CE 3831   2.227   4.509   1.417
  227POX     OE 3832   2.106   4.480   1.487
  227POX    C1A 3833   2.100   4.371   1.562
  227POX    O1A 3834   2.177   4.275   1.551
  227POX    C1B 3835   1.989   4.384   1.659
  227POX    C1C 3836   2.029   4.450   1.791
  227POX    C1D 3837   1.920   4.442   1.897
  227POX    C1E 3838   1.970   4.501   2.029
  227POX    C1F 3839   1.872   4.475   2.145
  227POX    C1G 3840   1.937   4.466   2.283
  227POX    C1H 3841   1.950   4.609   2.337
  227POX    C1I 3842   1.896   4.635   2.478
  227POX    C1J 3843   1.924   4.737   2.559
  227POX    C1K 3844   2.026   4.842   2.516
  227POX    C1L 3845   2.096   4.896   2.641
  227POX    C1M 3846   2.001   4.965   2.739
  227POX    C1N 3847   2.057   5.032   2.864
  227POX    C1O 3848   1.942   5.095   2.942
  227POX    C1P 3849   2.011   5.183   3.046
  227POX    C1Q 3850   1.899   5.255   3.122
  227POX    C1R 3851   1.964   5.337   3.234
  227POX     CZ 3852   2.349   4.536   1.506
  227POX     OZ 3853   2.334   4.618   1.622
  227POX    C2A 3854   2.440   4.663   1.688
  227POX    O2A 3855   2.552   4.639   1.645
  227POX    C2B 3856   2.416   4.756   1.801
  227POX    C2C 3857   2.339   4.694   1.918
  227POX    C2D 3858   2.354   4.766   2.052
  227POX    C2E 3859   2.321   4.669   2.166
  227POX    C2F 3860   2.392   4.534   2.174
  227POX    C2G 3861   2.327   4.439   2.274
  227POX    C2H 3862   2.344   4.480   2.420
  227POX    C2I 3863   2.297   4.373   2.519
  227POX    C2J 3864   2.206   4.429   2.628
  227POX    C2K 3865   2.289   4.501   2.735
  227POX    C2L 3866   2.201   4.558   2.846
  227POX    C2M 3867   2.292   4.628   2.947
  227POX    C2N 3868   2.233   4.659   3.084
  227POX    C2O 3869   2.334   4.725   3.178
  227POX    C2P 3870   2.349   4.876   3.166
  228CHL    CN1 3871   4.182   0.341   0.912
  228CHL    CN2 3872   4.057   0.316   1.114
  228CHL    CN3 3873   4.158   0.132   1.018
  228CHL    NTM 3874   4.179   0.275   1.044
  228CHL     CB 3875   4.298   0.303   1.125
  229PJ2     CA 3876   4.435   0.269   1.066
  229PJ2     OA 3877   4.457   0.129   1.047
  229PJ2      P 3878   4.613   0.088   1.058
  229PJ2     OB 3879   4.648  -0.052   1.026
  229PJ2     HB 3880   4.627  -0.068   0.930
  229PJ2     OG 3881   4.691   0.194   0.991
  229PJ2     HG 3882   4.787   0.165   0.996
  229PJ2     OD 3883   4.639   0.120   1.214
  230POX     CD 3884   4.628   0.008   1.303
  230POX     CE 3885   4.673   0.016   1.449
  230POX     OE 3886   4.617  -0.094   1.522
  230POX    C1A 3887   4.668  -0.216   1.514
  230POX    O1A 3888   4.718  -0.259   1.410
  230POX    C1B 3889   4.606  -0.303   1.617
  230POX    C1C 3890   4.683  -0.322   1.748
  230POX    C1D 3891   4.634  -0.424   1.851
  230POX    C1E 3892   4.739  -0.445   1.959
  230POX    C1F 3893   4.690  -0.534   2.074
  230POX    C1G 3894   4.793  -0.535   2.188
  230POX    C1H 3895   4.766  -0.629   2.305
  230POX    C1I 3896   4.860  -0.604   2.423
  230POX    C1J 3897   4.827  -0.529   2.528
  230POX    C1K 3898   4.706  -0.439   2.551
  230POX    C1L 3899   4.655  -0.452   2.694
  230POX    C1M 3900   4.760  -0.407   2.796
  230POX    C1N 3901   4.702  -0.407   2.937
  230POX    C1O 3902   4.598  -0.296   2.952
  230POX    C1P 3903   4.561  -0.271   3.098
  230POX    C1Q 3904   4.674  -0.215   3.185
  230POX    C1R 3905   4.630  -0.200   3.331
  230POX     CZ 3906   4.615   0.144   1.511
  230POX     OZ 3907   4.649   0.171   1.647
  230POX    C2A 3908   4.587   0.263   1.721
  230POX    O2A 3909   4.483   0.311   1.676
  230POX    C2B 3910   4.649   0.282   1.854
  230POX    C2C 3911   4.544   0.320   1.959
  230POX    C2D 3912   4.599   0.358   2.096
  230POX    C2E 3913   4.643   0.245   2.190
  230POX    C2F 3914   4.731   0.297   2.303
  230POX    C2G 3915   4.669   0.395   2.404
  230POX    C2H 3916   4.759   0.421   2.525
  230POX    C2I 3917   4.888   0.488   2.477
  230POX    C2J 3918   4.969   0.530   2.601
  230POX    C2K 3919   5.016   0.405   2.676
  230POX    C2L 3920   5.093   0.434   2.805
  230POX    C2M 3921   5.181   0.312   2.833
  230POX    C2N 3922   5.293   0.372   2.917
  230POX    C2O 3923   5.366   0.268   3.003
  230POX    C2P 3924   5.282   0.238   3.127
  231CHL    CN1 3925   8.774   1.590   1.689
  231CHL    CN2 3926   8.637   1.415   1.781
  231CHL    CN3 3927   8.813   1.364   1.640
  231CHL    NTM 3928   8.706   1.463   1.660
  231CHL     CB 3929   8.617   1.486   1.546
  232PJ2     CA 3930   8.519   1.383   1.488
  232PJ2     OA 3931   8.578   1.257   1.454
  232PJ2      P 3932   8.470   1.138   1.440
  232PJ2     OB 3933   8.330   1.183   1.423
  232PJ2     HB 3934   8.270   1.117   1.377
  232PJ2     OG 3935   8.518   1.030   1.351
  232PJ2     HG 3936   8.618   1.023   1.358
  232PJ2     OD 3937   8.463   1.066   1.583
  233POX     CD 3938   8.574   0.985   1.622
  233POX     CE 3939   8.544   0.932   1.763
  233POX     OE 3940   8.658   0.889   1.837
  233POX    C1A 3941   8.723   0.977   1.913
  233POX    O1A 3942   8.693   1.096   1.907
  233POX    C1B 3943   8.828   0.909   1.992
  233POX    C1C 3944   8.923   1.014   2.050
  233POX    C1D 3945   9.051   0.953   2.107
  233POX    C1E 3946   9.145   1.066   2.152
  233POX    C1F 3947   9.289   1.032   2.191
  233POX    C1G 3948   9.296   0.952   2.321
  233POX    C1H 3949   9.212   1.015   2.432
  233POX    C1I 3950   9.216   0.920   2.553
  233POX    C1J 3951   9.225   0.982   2.670
  233POX    C1K 3952   9.238   1.132   2.699
  233POX    C1L 3953   9.374   1.178   2.753
  233POX    C1M 3954   9.401   1.121   2.892
  233POX    C1N 3955   9.314   1.179   3.003
  233POX    C1O 3956   9.356   1.127   3.141
  233POX    C1P 3957   9.225   1.094   3.213
  233POX    C1Q 3958   9.231   1.040   3.356
  233POX    C1R 3959   9.111   1.045   3.451
  233POX     CZ 3960   8.442   0.819   1.746
  233POX     OZ 3961   8.350   0.795   1.852
  233POX    C2A 3962   8.315   0.669   1.875
  233POX    O2A 3963   8.329   0.590   1.782
  233POX    C2B 3964   8.240   0.658   2.002
  233POX    C2C 3965   8.143   0.540   1.994
  233POX    C2D 3966   8.099   0.497   2.134
  233POX    C2E 3967   8.219   0.450   2.217
  233POX    C2F 3968   8.185   0.386   2.352
  233POX    C2G 3969   8.308   0.315   2.407
  233POX    C2H 3970   8.289   0.236   2.537
  233POX    C2I 3971   8.427   0.191   2.584
  233POX    C2J 3972   8.413   0.116   2.717
  233POX    C2K 3973   8.398   0.208   2.838
  233POX    C2L 3974   8.399   0.128   2.968
  233POX    C2M 3975   8.270   0.045   2.964
  233POX    C2N 3976   8.259  -0.051   3.083
  233POX    C2O 3977   8.113  -0.090   3.110
  233POX    C2P 3978   8.102  -0.204   3.212
  234CHL    CN1 3979   2.428   7.233   1.401
  234CHL    CN2 3980   2.405   7.460   1.348
  234CHL    CN3 3981   2.349   7.384   1.569
  234CHL    NTM 3982   2.344   7.351   1.426
  234CHL     CB 3983   2.207   7.329   1.378
  235PJ2     CA 3984   2.085   7.421   1.388
  235PJ2     OA 3985   2.089   7.558   1.346
  235PJ2      P 3986   1.948   7.630   1.374
  235PJ2     OB 3987   1.844   7.552   1.303
  235PJ2     HB 3988   1.754   7.593   1.320
  235PJ2     OG 3989   1.950   7.774   1.339
  235PJ2     HG 3990   2.041   7.792   1.302
  235PJ2     OD 3991   1.929   7.607   1.532
  236POX     CD 3992   1.978   7.709   1.619
  236POX     CE 3993   1.944   7.698   1.767
  236POX     OE 3994   2.009   7.799   1.844
  236POX    C1A 3995   1.937   7.887   1.912
  236POX    O1A 3996   1.822   7.916   1.877
  236POX    C1B 3997   2.013   7.976   2.003
  236POX    C1C 3998   1.923   8.035   2.111
  236POX    C1D 3999   1.994   8.090   2.235
  236POX    C1E 4000   1.892   8.175   2.311
  236POX    C1F 4001   1.961   8.251   2.425
  236POX    C1G 4002   1.881   8.376   2.461
  236POX    C1H 4003   1.966   8.469   2.547
  236POX    C1I 4004   1.884   8.579   2.614
  236POX    C1J 4005   1.888   8.630   2.737
  236POX    C1K 4006   2.004   8.590   2.828
  236POX    C1L 4007   1.952   8.511   2.949
  236POX    C1M 4008   2.063   8.477   3.049
  236POX    C1N 4009   2.013   8.375   3.151
  236POX    C1O 4010   2.125   8.329   3.245
  236POX    C1P 4011   2.084   8.215   3.339
  236POX    C1Q 4012   2.051   8.084   3.267
  236POX    C1R 4013   2.061   7.961   3.359
  236POX     CZ 4014   1.994   7.559   1.808
  236POX     OZ 4015   1.945   7.503   1.930
  236POX    C2A 4016   2.026   7.415   1.989
  236POX    O2A 4017   2.142   7.393   1.955
  236POX    C2B 4018   1.970   7.344   2.106
  236POX    C2C 4019   2.046   7.360   2.238
  236POX    C2D 4020   2.179   7.292   2.271
  236POX    C2E 4021   2.228   7.350   2.404
  236POX    C2F 4022   2.180   7.288   2.535
  236POX    C2G 4023   2.210   7.374   2.658
  236POX    C2H 4024   2.187   7.293   2.786
  236POX    C2I 4025   2.211   7.373   2.914
  236POX    C2J 4026   2.190   7.276   3.031
  236POX    C2K 4027   2.047   7.241   3.073
  236POX    C2L 4028   1.987   7.335   3.177
  236POX    C2M 4029   1.840   7.299   3.199
  236POX    C2N 4030   1.789   7.380   3.318
  236POX    C2O 4031   1.646   7.360   3.369
  236POX    C2P 4032   1.623   7.215   3.413
  237CHL    CN1 4033   4.726   8.077   0.810
  237CHL    CN2 4034   4.677   8.246   0.970
  237CHL    CN3 4035   4.720   8.305   0.750
  237CHL    NTM 4036   4.653   8.203   0.832
  237CHL     CB 4037   4.509   8.192   0.805
  238PJ2     CA 4038   4.405   8.282   0.871
  238PJ2     OA 4039   4.432   8.417   0.834
  238PJ2      P 4040   4.298   8.506   0.820
  238PJ2     OB 4041   4.333   8.643   0.776
  238PJ2     HB 4042   4.412   8.679   0.825
  238PJ2     OG 4043   4.201   8.431   0.737
  238PJ2     HG 4044   4.227   8.336   0.752
  238PJ2     OD 4045   4.239   8.515   0.969
  239POX     CD 4046   4.286   8.612   1.064
  239POX     CE 4047   4.228   8.613   1.205
  239POX     OE 4048   4.276   8.719   1.288
  239POX    C1A 4049   4.179   8.783   1.352
  239POX    O1A 4050   4.065   8.791   1.307
  239POX    C1B 4051   4.240   8.877   1.450
  239POX    C1C 4052   4.215   8.810   1.585
  239POX    C1D 4053   4.262   8.885   1.710
  239POX    C1E 4054   4.266   8.780   1.821
  239POX    C1F 4055   4.334   8.825   1.951
  239POX    C1G 4056   4.325   8.712   2.054
  239POX    C1H 4057   4.407   8.759   2.175
  239POX    C1I 4058   4.374   8.667   2.293
  239POX    C1J 4059   4.417   8.695   2.415
  239POX    C1K 4060   4.528   8.796   2.447
  239POX    C1L 4061   4.509   8.830   2.596
  239POX    C1M 4062   4.627   8.913   2.647
  239POX    C1N 4063   4.598   8.927   2.797
  239POX    C1O 4064   4.711   9.002   2.866
  239POX    C1P 4065   4.676   9.012   3.015
  239POX    C1Q 4066   4.776   9.078   3.110
  239POX    C1R 4067   4.876   8.978   3.169
  239POX     CZ 4068   4.263   8.478   1.267
  239POX     OZ 4069   4.212   8.463   1.400
  239POX    C2A 4070   4.273   8.381   1.484
  239POX    O2A 4071   4.387   8.334   1.476
  239POX    C2B 4072   4.173   8.354   1.590
  239POX    C2C 4073   4.233   8.350   1.731
  239POX    C2D 4074   4.146   8.304   1.848
  239POX    C2E 4075   4.244   8.283   1.964
  239POX    C2F 4076   4.155   8.272   2.088
  239POX    C2G 4077   4.236   8.271   2.217
  239POX    C2H 4078   4.138   8.250   2.333
  239POX    C2I 4079   4.064   8.117   2.330
  239POX    C2J 4080   3.989   8.101   2.462
  239POX    C2K 4081   4.074   8.100   2.589
  239POX    C2L 4082   4.021   8.037   2.718
  239POX    C2M 4083   4.110   8.095   2.827
  239POX    C2N 4084   4.072   8.031   2.960
  239POX    C2O 4085   4.146   8.099   3.076
  239POX    C2P 4086   4.084   8.041   3.203
  240CHL    CN1 4087   5.330   5.616   1.541
  240CHL    CN2 4088   5.295   5.423   1.403
  240CHL    CN3 4089   5.308   5.396   1.636
  240CHL    NTM 4090   5.261   5.487   1.531
  240CHL     CB 4091   5.115   5.508   1.529
  241PJ2     CA 4092   5.023   5.548   1.644
  241PJ2     OA 4093   5.073   5.657   1.722
  241PJ2      P 4094   4.982   5.684   1.852
  241PJ2     OB 4095   5.028   5.819   1.892
  241PJ2     HB 4096   5.117   5.833   1.849
  241PJ2     OG 4097   4.847   5.665   1.795
  241PJ2     HG 4098   4.776   5.644   1.863
  241PJ2     OD 4099   5.054   5.571   1.942
  242POX     CD 4100   5.150   5.608   2.041
  242POX     CE 4101   5.300   5.605   2.013
  242POX     OE 4102   5.368   5.561   2.132
  242POX    C1A 4103   5.494   5.519   2.131
  242POX    O1A 4104   5.538   5.512   2.017
  242POX    C1B 4105   5.556   5.490   2.262
  242POX    C1C 4106   5.606   5.626   2.312
  242POX    C1D 4107   5.666   5.626   2.453
  242POX    C1E 4108   5.562   5.588   2.558
  242POX    C1F 4109   5.599   5.611   2.704
  242POX    C1G 4110   5.552   5.749   2.753
  242POX    C1H 4111   5.401   5.748   2.775
  242POX    C1I 4112   5.371   5.896   2.801
  242POX    C1J 4113   5.280   5.952   2.880
  242POX    C1K 4114   5.188   5.859   2.959
  242POX    C1L 4115   5.049   5.857   2.895
  242POX    C1M 4116   4.953   5.785   2.990
  242POX    C1N 4117   4.982   5.639   3.026
  242POX    C1O 4118   4.863   5.589   3.108
  242POX    C1P 4119   4.859   5.438   3.132
  242POX    C1Q 4120   4.881   5.394   3.277
  242POX    C1R 4121   4.832   5.262   3.335
  242POX     CZ 4122   5.340   5.738   1.949
  242POX     OZ 4123   5.283   5.848   2.020
  242POX    C2A 4124   5.355   5.960   2.027
  242POX    O2A 4125   5.453   5.980   1.955
  242POX    C2B 4126   5.285   6.066   2.104
  242POX    C2C 4127   5.358   6.074   2.238
  242POX    C2D 4128   5.283   6.179   2.320
  242POX    C2E 4129   5.321   6.194   2.468
  242POX    C2F 4130   5.251   6.308   2.542
  242POX    C2G 4131   5.285   6.287   2.690
  242POX    C2H 4132   5.216   6.399   2.768
  242POX    C2I 4133   5.219   6.377   2.919
  242POX    C2J 4134   5.358   6.394   2.980
  242POX    C2K 4135   5.353   6.370   3.131
  242POX    C2L 4136   5.496   6.367   3.185
  242POX    C2M 4137   5.480   6.298   3.320
  242POX    C2N 4138   5.611   6.272   3.395
  242POX    C2O 4139   5.587   6.153   3.489
  242POX    C2P 4140   5.567   6.016   3.425
  243CHL    CN1 4141   7.154   4.801   0.943
  243CHL    CN2 4142   7.175   5.023   0.852
  243CHL    CN3 4143   7.228   4.971   1.081
  243CHL    NTM 4144   7.136   4.944   0.970
  243CHL     CB 4145   6.993   4.956   1.004
  244PJ2     CA 4146   6.919   5.090   1.005
  244PJ2     OA 4147   6.947   5.175   1.117
  244PJ2      P 4148   6.854   5.306   1.109
  244PJ2     OB 4149   6.883   5.420   1.200
  244PJ2     HB 4150   6.815   5.491   1.185
  244PJ2     OG 4151   6.834   5.329   0.964
  244PJ2     HG 4152   6.792   5.418   0.948
  244PJ2     OD 4153   6.718   5.239   1.163
  245POX     CD 4154   6.690   5.247   1.303
  245POX     CE 4155   6.566   5.173   1.353
  245POX     OE 4156   6.550   5.189   1.494
  245POX    C1A 4157   6.429   5.234   1.526
  245POX    O1A 4158   6.328   5.218   1.458
  245POX    C1B 4159   6.434   5.307   1.655
  245POX    C1C 4160   6.395   5.214   1.770
  245POX    C1D 4161   6.249   5.168   1.785
  245POX    C1E 4162   6.164   5.291   1.815
  245POX    C1F 4163   6.015   5.266   1.840
  245POX    C1G 4164   5.947   5.377   1.920
  245POX    C1H 4165   5.993   5.376   2.066
  245POX    C1I 4166   5.935   5.500   2.136
  245POX    C1J 4167   5.966   5.571   2.243
  245POX    C1K 4168   6.086   5.546   2.335
  245POX    C1L 4169   6.030   5.581   2.474
  245POX    C1M 4170   6.126   5.533   2.583
  245POX    C1N 4171   6.262   5.601   2.568
  245POX    C1O 4172   6.372   5.533   2.650
  245POX    C1P 4173   6.506   5.599   2.615
  245POX    C1Q 4174   6.620   5.520   2.681
  245POX    C1R 4175   6.754   5.539   2.611
  245POX     CZ 4176   6.566   5.030   1.297
  245POX     OZ 4177   6.675   4.947   1.337
  245POX    C2A 4178   6.668   4.820   1.298
  245POX    O2A 4179   6.571   4.769   1.243
  245POX    C2B 4180   6.782   4.746   1.357
  245POX    C2C 4181   6.737   4.652   1.469
  245POX    C2D 4182   6.857   4.561   1.500
  245POX    C2E 4183   6.806   4.441   1.580
  245POX    C2F 4184   6.867   4.455   1.720
  245POX    C2G 4185   6.780   4.368   1.812
  245POX    C2H 4186   6.678   4.425   1.911
  245POX    C2I 4187   6.589   4.307   1.950
  245POX    C2J 4188   6.486   4.363   2.049
  245POX    C2K 4189   6.385   4.269   2.114
  245POX    C2L 4190   6.332   4.341   2.238
  245POX    C2M 4191   6.441   4.325   2.344
  245POX    C2N 4192   6.455   4.179   2.388
  245POX    C2O 4193   6.575   4.151   2.479
  245POX    C2P 4194   6.577   3.999   2.499
  246CHL    CN1 4195   3.397   5.720   0.848
  246CHL    CN2 4196   3.624   5.665   0.879
  246CHL    CN3 4197   3.498   5.512   0.762
  246CHL    NTM 4198   3.489   5.608   0.874
  246CHL     CB 4199   3.439   5.523   0.983
  247PJ2     CA 4200   3.436   5.597   1.117
  247PJ2     OA 4201   3.331   5.690   1.143
  247PJ2      P 4202   3.355   5.775   1.277
  247PJ2     OB 4203   3.496   5.817   1.260
  247PJ2     HB 4204   3.539   5.762   1.189
  247PJ2     OG 4205   3.247   5.877   1.281
  247PJ2     HG 4206   3.233   5.900   1.377
  247PJ2     OD 4207   3.337   5.652   1.379
  248POX     CD 4208   3.200   5.613   1.393
  248POX     CE 4209   3.171   5.479   1.461
  248POX     OE 4210   3.030   5.462   1.468
  248POX    C1A 4211   2.976   5.341   1.482
  248POX    O1A 4212   3.054   5.251   1.513
  248POX    C1B 4213   2.829   5.328   1.479
  248POX    C1C 4214   2.763   5.344   1.616
  248POX    C1D 4215   2.787   5.234   1.720
  248POX    C1E 4216   2.751   5.264   1.865
  248POX    C1F 4217   2.737   5.135   1.945
  248POX    C1G 4218   2.790   5.164   2.085
  248POX    C1H 4219   2.795   5.041   2.176
  248POX    C1I 4220   2.656   4.977   2.189
  248POX    C1J 4221   2.601   4.946   2.306
  248POX    C1K 4222   2.693   4.956   2.428
  248POX    C1L 4223   2.625   4.926   2.562
  248POX    C1M 4224   2.528   5.041   2.593
  248POX    C1N 4225   2.464   5.024   2.731
  248POX    C1O 4226   2.407   5.156   2.784
  248POX    C1P 4227   2.425   5.171   2.935
  248POX    C1Q 4228   2.567   5.204   2.982
  248POX    C1R 4229   2.577   5.235   3.131
  248POX     CZ 4230   3.242   5.471   1.596
  248POX     OZ 4231   3.190   5.553   1.701
  248POX    C2A 4232   3.108   5.514   1.798
  248POX    O2A 4233   3.092   5.392   1.811
  248POX    C2B 4234   3.062   5.627   1.882
  248POX    C2C 4235   3.066   5.586   2.029
  248POX    C2D 4236   3.013   5.695   2.122
  248POX    C2E 4237   3.034   5.662   2.270
  248POX    C2F 4238   2.920   5.725   2.349
  248POX    C2G 4239   2.945   5.702   2.499
  248POX    C2H 4240   3.000   5.828   2.566
  248POX    C2I 4241   3.087   5.782   2.683
  248POX    C2J 4242   3.136   5.899   2.768
  248POX    C2K 4243   3.152   5.860   2.915
  248POX    C2L 4244   3.011   5.839   2.972
  248POX    C2M 4245   3.017   5.831   3.125
  248POX    C2N 4246   3.008   5.978   3.168
  248POX    C2O 4247   3.045   6.005   3.314
  248POX    C2P 4248   3.032   6.156   3.339
  249CHL    CN1 4249   0.179   6.294   0.608
  249CHL    CN2 4250   0.118   6.082   0.569
  249CHL    CN3 4251   0.126   6.168   0.797
  249CHL    NTM 4252   0.194   6.161   0.667
  249CHL     CB 4253   0.335   6.128   0.690
  250PJ2     CA 4254   0.383   5.991   0.739
  250PJ2     OA 4255   0.310   5.935   0.848
  250PJ2      P 4256   0.345   5.780   0.875
  250PJ2     OB 4257   0.228   5.736   0.954
  250PJ2     HB 4258   0.220   5.637   0.966
  250PJ2     OG 4259   0.362   5.713   0.744
  250PJ2     HG 4260   0.393   5.620   0.764
  250PJ2     OD 4261   0.471   5.797   0.974
  251POX     CD 4262   0.434   5.824   1.109
  251POX     CE 4263   0.514   5.937   1.174
  251POX     OE 4264   0.580   5.903   1.296
  251POX    C1A 4265   0.683   5.818   1.290
  251POX    O1A 4266   0.735   5.798   1.180
  251POX    C1B 4267   0.740   5.790   1.424
  251POX    C1C 4268   0.893   5.789   1.417
  251POX    C1D 4269   0.941   5.741   1.555
  251POX    C1E 4270   1.088   5.697   1.553
  251POX    C1F 4271   1.129   5.655   1.694
  251POX    C1G 4272   1.240   5.740   1.756
  251POX    C1H 4273   1.210   5.762   1.904
  251POX    C1I 4274   1.239   5.644   1.996
  251POX    C1J 4275   1.153   5.577   2.073
  251POX    C1K 4276   1.008   5.621   2.093
  251POX    C1L 4277   0.967   5.632   2.240
  251POX    C1M 4278   0.827   5.692   2.254
  251POX    C1N 4279   0.831   5.844   2.231
  251POX    C1O 4280   0.692   5.907   2.230
  251POX    C1P 4281   0.696   6.058   2.206
  251POX    C1Q 4282   0.749   6.150   2.316
  251POX    C1R 4283   0.746   6.296   2.269
  251POX     CZ 4284   0.417   6.055   1.177
  251POX     OZ 4285   0.306   6.054   1.268
  251POX    C2A 4286   0.208   6.143   1.261
  251POX    O2A 4287   0.195   6.213   1.162
  251POX    C2B 4288   0.102   6.131   1.364
  251POX    C2C 4289   0.139   6.204   1.493
  251POX    C2D 4290   0.027   6.220   1.597
  251POX    C2E 4291   0.088   6.265   1.730
  251POX    C2F 4292   0.111   6.149   1.827
  251POX    C2G 4293   0.203   6.162   1.948
  251POX    C2H 4294   0.167   6.056   2.053
  251POX    C2I 4295   0.261   6.089   2.169
  251POX    C2J 4296   0.223   6.006   2.292
  251POX    C2K 4297   0.276   6.059   2.425
  251POX    C2L 4298   0.270   5.946   2.529
  251POX    C2M 4299   0.326   5.988   2.665
  251POX    C2N 4300   0.468   5.936   2.689
  251POX    C2O 4301   0.479   5.784   2.677
  251POX    C2P 4302   0.626   5.743   2.679
  252CHL    CN1 4303   5.676   3.146   1.551
  252CHL    CN2 4304   5.688   3.374   1.513
  252CHL    CN3 4305   5.864   3.261   1.639
  252CHL    NTM 4306   5.771   3.254   1.525
  252CHL     CB 4307   5.853   3.239   1.404
  253PJ2     CA 4308   5.888   3.106   1.337
  253PJ2     OA 4309   5.975   3.027   1.419
  253PJ2      P 4310   5.928   2.873   1.432
  253PJ2     OB 4311   5.877   2.831   1.300
  253PJ2     HB 4312   5.864   2.903   1.232
  253PJ2     OG 4313   6.035   2.781   1.475
  253PJ2     HG 4314   6.022   2.695   1.425
  253PJ2     OD 4315   5.811   2.864   1.542
  254POX     CD 4316   5.848   2.838   1.678
  254POX     CE 4317   5.736   2.800   1.775
  254POX     OE 4318   5.752   2.858   1.904
  254POX    C1A 4319   5.708   2.981   1.929
  254POX    O1A 4320   5.660   3.061   1.848
  254POX    C1B 4321   5.731   3.016   2.071
  254POX    C1C 4322   5.605   2.976   2.149
  254POX    C1D 4323   5.629   2.977   2.300
  254POX    C1E 4324   5.489   2.986   2.362
  254POX    C1F 4325   5.487   2.954   2.512
  254POX    C1G 4326   5.533   2.811   2.542
  254POX    C1H 4327   5.529   2.792   2.693
  254POX    C1I 4328   5.387   2.765   2.743
  254POX    C1J 4329   5.363   2.672   2.836
  254POX    C1K 4330   5.470   2.585   2.902
  254POX    C1L 4331   5.423   2.445   2.941
  254POX    C1M 4332   5.527   2.360   3.014
  254POX    C1N 4333   5.457   2.237   3.071
  254POX    C1O 4334   5.537   2.170   3.184
  254POX    C1P 4335   5.502   2.243   3.314
  254POX    C1Q 4336   5.551   2.171   3.440
  254POX    C1R 4337   5.691   2.216   3.483
  254POX     CZ 4338   5.722   2.648   1.766
  254POX     OZ 4339   5.847   2.583   1.792
  254POX    C2A 4340   5.857   2.451   1.774
  254POX    O2A 4341   5.755   2.399   1.729
  254POX    C2B 4342   5.993   2.395   1.785
  254POX    C2C 4343   6.003   2.260   1.857
  254POX    C2D 4344   5.997   2.260   2.010
  254POX    C2E 4345   5.991   2.122   2.076
  254POX    C2F 4346   5.990   2.136   2.228
  254POX    C2G 4347   5.991   1.998   2.293
  254POX    C2H 4348   5.968   2.006   2.444
  254POX    C2I 4349   5.985   1.871   2.515
  254POX    C2J 4350   5.955   1.895   2.663
  254POX    C2K 4351   6.084   1.904   2.745
  254POX    C2L 4352   6.050   1.953   2.886
  254POX    C2M 4353   6.177   2.002   2.955
  254POX    C2N 4354   6.165   2.030   3.105
  254POX    C2O 4355   6.066   2.143   3.131
  254POX    C2P 4356   6.035   2.177   3.277
  255CHL    CN1 4357   6.664   0.333   1.197
  255CHL    CN2 4358   6.629   0.453   1.410
  255CHL    CN3 4359   6.576   0.224   1.387
  255CHL    NTM 4360   6.670   0.328   1.344
  255CHL     CB 4361   6.804   0.279   1.378
  256PJ2     CA 4362   6.938   0.353   1.384
  256PJ2     OA 4363   6.926   0.480   1.450
  256PJ2      P 4364   7.063   0.559   1.420
  256PJ2     OB 4365   7.166   0.456   1.445
  256PJ2     HB 4366   7.146   0.424   1.538
  256PJ2     OG 4367   7.044   0.608   1.281
  256PJ2     HG 4368   6.952   0.576   1.260
  256PJ2     OD 4369   7.053   0.686   1.517
  257POX     CD 4370   7.086   0.655   1.653
  257POX     CE 4371   7.041   0.759   1.756
  257POX     OE 4372   7.096   0.734   1.885
  257POX    C1A 4373   7.203   0.799   1.930
  257POX    O1A 4374   7.270   0.867   1.853
  257POX    C1B 4375   7.231   0.786   2.075
  257POX    C1C 4376   7.248   0.922   2.141
  257POX    C1D 4377   7.297   0.920   2.286
  257POX    C1E 4378   7.447   0.893   2.297
  257POX    C1F 4379   7.484   0.860   2.442
  257POX    C1G 4380   7.426   0.729   2.495
  257POX    C1H 4381   7.484   0.707   2.635
  257POX    C1I 4382   7.473   0.569   2.700
  257POX    C1J 4383   7.454   0.539   2.828
  257POX    C1K 4384   7.450   0.624   2.956
  257POX    C1L 4385   7.394   0.538   3.070
  257POX    C1M 4386   7.420   0.614   3.200
  257POX    C1N 4387   7.356   0.542   3.319
  257POX    C1O 4388   7.203   0.553   3.321
  257POX    C1P 4389   7.139   0.492   3.446
  257POX    C1Q 4390   7.189   0.350   3.476
  257POX    C1R 4391   7.128   0.306   3.608
  257POX     CZ 4392   6.889   0.749   1.762
  257POX     OZ 4393   6.812   0.841   1.840
  257POX    C2A 4394   6.689   0.809   1.877
  257POX    O2A 4395   6.622   0.717   1.830
  257POX    C2B 4396   6.629   0.910   1.967
  257POX    C2C 4397   6.633   0.870   2.115
  257POX    C2D 4398   6.775   0.871   2.172
  257POX    C2E 4399   6.778   0.889   2.324
  257POX    C2F 4400   6.914   0.926   2.383
  257POX    C2G 4401   6.905   0.949   2.534
  257POX    C2H 4402   7.039   0.986   2.598
  257POX    C2I 4403   7.012   1.040   2.739
  257POX    C2J 4404   6.970   0.938   2.845
  257POX    C2K 4405   7.090   0.854   2.888
  257POX    C2L 4406   7.078   0.779   3.020
  257POX    C2M 4407   7.059   0.880   3.134
  257POX    C2N 4408   6.976   0.831   3.253
  257POX    C2O 4409   6.984   0.934   3.366
  257POX    C2P 4410   6.904   1.063   3.349
  258CHL    CN1 4411   2.931   5.957   1.138
  258CHL    CN2 4412   2.883   5.930   0.905
  258CHL    CN3 4413   3.103   6.007   0.972
  258CHL    NTM 4414   2.988   5.922   1.007
  258CHL     CB 4415   3.041   5.784   1.011
  259PJ2     CA 4416   2.981   5.663   1.082
  259PJ2     OA 4417   2.842   5.641   1.057
  259PJ2      P 4418   2.799   5.488   1.082
  259PJ2     OB 4419   2.703   5.459   0.973
  259PJ2     HB 4420   2.682   5.362   0.965
  259PJ2     OG 4421   2.911   5.393   1.100
  259PJ2     HG 4422   2.879   5.300   1.084
  259PJ2     OD 4423   2.703   5.487   1.212
  260POX     CD 4424   2.585   5.564   1.191
  260POX     CE 4425   2.503   5.583   1.319
  260POX     OE 4426   2.563   5.661   1.423
  260POX    C1A 4427   2.481   5.732   1.501
  260POX    O1A 4428   2.384   5.783   1.446
  260POX    C1B 4429   2.540   5.772   1.631
  260POX    C1C 4430   2.531   5.659   1.734
  260POX    C1D 4431   2.617   5.686   1.857
  260POX    C1E 4432   2.587   5.578   1.961
  260POX    C1F 4433   2.578   5.639   2.101
  260POX    C1G 4434   2.585   5.537   2.215
  260POX    C1H 4435   2.568   5.592   2.357
  260POX    C1I 4436   2.563   5.490   2.471
  260POX    C1J 4437   2.564   5.519   2.601
  260POX    C1K 4438   2.589   5.656   2.664
  260POX    C1L 4439   2.649   5.644   2.805
  260POX    C1M 4440   2.555   5.611   2.921
  260POX    C1N 4441   2.635   5.619   3.051
  260POX    C1O 4442   2.539   5.609   3.170
  260POX    C1P 4443   2.599   5.660   3.301
  260POX    C1Q 4444   2.721   5.579   3.344
  260POX    C1R 4445   2.801   5.637   3.461
  260POX     CZ 4446   2.451   5.448   1.365
  260POX     OZ 4447   2.388   5.437   1.494
  260POX    C2A 4448   2.367   5.314   1.539
  260POX    O2A 4449   2.416   5.215   1.485
  260POX    C2B 4450   2.287   5.320   1.663
  260POX    C2C 4451   2.371   5.273   1.782
  260POX    C2D 4452   2.274   5.270   1.899
  260POX    C2E 4453   2.333   5.225   2.033
  260POX    C2F 4454   2.231   5.194   2.144
  260POX    C2G 4455   2.156   5.325   2.172
  260POX    C2H 4456   2.057   5.315   2.288
  260POX    C2I 4457   2.119   5.303   2.427
  260POX    C2J 4458   2.013   5.299   2.537
  260POX    C2K 4459   1.954   5.440   2.542
  260POX    C2L 4460   1.894   5.468   2.681
  260POX    C2M 4461   1.790   5.365   2.723
  260POX    C2N 4462   1.701   5.431   2.828
  260POX    C2O 4463   1.601   5.333   2.891
  260POX    C2P 4464   1.473   5.331   2.808
  261CHL    CN1 4465   7.383   7.984   1.368
  261CHL    CN2 4466   7.215   8.067   1.229
  261CHL    CN3 4467   7.295   7.831   1.201
  261CHL    NTM 4468   7.327   7.971   1.233
  261CHL     CB 4469   7.430   8.015   1.138
  262PJ2     CA 4470   7.538   8.121   1.162
  262PJ2     OA 4471   7.494   8.250   1.204
  262PJ2      P 4472   7.616   8.354   1.211
  262PJ2     OB 4473   7.702   8.344   1.091
  262PJ2     HB 4474   7.757   8.427   1.082
  262PJ2     OG 4475   7.538   8.477   1.238
  262PJ2     HG 4476   7.449   8.454   1.277
  262PJ2     OD 4477   7.696   8.317   1.345
  263POX     CD 4478   7.630   8.323   1.472
  263POX     CE 4479   7.713   8.283   1.594
  263POX     OE 4480   7.615   8.229   1.684
  263POX    C1A 4481   7.585   8.099   1.680
  263POX    O1A 4482   7.622   8.030   1.585
  263POX    C1B 4483   7.488   8.066   1.787
  263POX    C1C 4484   7.375   7.982   1.727
  263POX    C1D 4485   7.296   7.892   1.823
  263POX    C1E 4486   7.195   7.976   1.901
  263POX    C1F 4487   7.105   7.886   1.986
  263POX    C1G 4488   7.012   7.956   2.086
  263POX    C1H 4489   7.077   8.060   2.176
  263POX    C1I 4490   6.974   8.112   2.277
  263POX    C1J 4491   6.986   8.231   2.334
  263POX    C1K 4492   7.089   8.342   2.309
  263POX    C1L 4493   7.114   8.442   2.423
  263POX    C1M 4494   7.174   8.371   2.544
  263POX    C1N 4495   7.178   8.465   2.665
  263POX    C1O 4496   7.235   8.389   2.785
  263POX    C1P 4497   7.240   8.475   2.911
  263POX    C1Q 4498   7.101   8.508   2.968
  263POX    C1R 4499   7.135   8.610   3.076
  263POX     CZ 4500   7.783   8.405   1.653
  263POX     OZ 4501   7.855   8.370   1.771
  263POX    C2A 4502   7.872   8.468   1.860
  263POX    O2A 4503   7.811   8.574   1.856
  263POX    C2B 4504   7.945   8.425   1.981
  263POX    C2C 4505   7.850   8.404   2.099
  263POX    C2D 4506   7.929   8.340   2.213
  263POX    C2E 4507   7.960   8.194   2.177
  263POX    C2F 4508   8.036   8.131   2.294
  263POX    C2G 4509   7.994   8.134   2.441
  263POX    C2H 4510   7.895   8.021   2.466
  263POX    C2I 4511   7.842   8.017   2.609
  263POX    C2J 4512   7.775   8.149   2.648
  263POX    C2K 4513   7.706   8.124   2.782
  263POX    C2L 4514   7.641   8.245   2.849
  263POX    C2M 4515   7.578   8.202   2.981
  263POX    C2N 4516   7.677   8.159   3.090
  263POX    C2O 4517   7.593   8.090   3.197
  263POX    C2P 4518   7.492   8.179   3.269
  264CHL    CN1 4519   4.488   3.942   1.518
  264CHL    CN2 4520   4.359   4.136   1.562
  264CHL    CN3 4521   4.536   4.144   1.401
  264CHL    NTM 4522   4.494   4.088   1.531
  264CHL     CB 4523   4.576   4.139   1.641
  265PJ2     CA 4524   4.729   4.134   1.637
  265PJ2     OA 4525   4.766   3.996   1.626
  265PJ2      P 4526   4.915   3.974   1.571
  265PJ2     OB 4527   4.936   3.828   1.589
  265PJ2     HB 4528   5.028   3.812   1.555
  265PJ2     OG 4529   4.910   4.022   1.431
  265PJ2     HG 4530   4.819   4.006   1.392
  265PJ2     OD 4531   5.016   4.045   1.674
  266POX     CD 4532   5.026   3.988   1.805
  266POX     CE 4533   5.165   3.997   1.869
  266POX     OE 4534   5.182   3.940   1.999
  266POX    C1A 4535   5.212   3.812   2.020
  266POX    O1A 4536   5.196   3.726   1.934
  266POX    C1B 4537   5.224   3.789   2.166
  266POX    C1C 4538   5.271   3.646   2.191
  266POX    C1D 4539   5.299   3.619   2.339
  266POX    C1E 4540   5.317   3.471   2.372
  266POX    C1F 4541   5.362   3.466   2.518
  266POX    C1G 4542   5.363   3.322   2.570
  266POX    C1H 4543   5.353   3.293   2.719
  266POX    C1I 4544   5.490   3.321   2.781
  266POX    C1J 4545   5.554   3.238   2.862
  266POX    C1K 4546   5.481   3.121   2.928
  266POX    C1L 4547   5.554   3.087   3.058
  266POX    C1M 4548   5.504   2.957   3.120
  266POX    C1N 4549   5.359   2.979   3.163
  266POX    C1O 4550   5.295   2.850   3.215
  266POX    C1P 4551   5.358   2.803   3.346
  266POX    C1Q 4552   5.327   2.891   3.467
  266POX    C1R 4553   5.372   2.821   3.596
  266POX     CZ 4554   5.196   4.147   1.870
  266POX     OZ 4555   5.327   4.195   1.899
  266POX    C2A 4556   5.350   4.326   1.888
  266POX    O2A 4557   5.293   4.386   1.798
  266POX    C2B 4558   5.482   4.368   1.941
  266POX    C2C 4559   5.461   4.455   2.065
  266POX    C2D 4560   5.565   4.437   2.177
  266POX    C2E 4561   5.553   4.302   2.248
  266POX    C2F 4562   5.638   4.289   2.375
  266POX    C2G 4563   5.789   4.296   2.350
  266POX    C2H 4564   5.859   4.297   2.485
  266POX    C2I 4565   5.789   4.395   2.579
  266POX    C2J 4566   5.823   4.374   2.727
  266POX    C2K 4567   5.785   4.236   2.781
  266POX    C2L 4568   5.784   4.223   2.934
  266POX    C2M 4569   5.648   4.265   2.991
  266POX    C2N 4570   5.614   4.202   3.126
  266POX    C2O 4571   5.717   4.213   3.238
  266POX    C2P 4572   5.701   4.346   3.311
  267CHL    CN1 4573   0.988   5.430   0.301
  267CHL    CN2 4574   1.041   5.228   0.397
  267CHL    CN3 4575   1.207   5.387   0.377
  267CHL    NTM 4576   1.065   5.372   0.412
  267CHL     CB 4577   1.032   5.427   0.544
  268PJ2     CA 4578   1.094   5.356   0.665
  268PJ2     OA 4579   1.235   5.363   0.683
  268PJ2      P 4580   1.288   5.277   0.808
  268PJ2     OB 4581   1.230   5.141   0.803
  268PJ2     HB 4582   1.168   5.122   0.727
  268PJ2     OG 4583   1.432   5.305   0.783
  268PJ2     HG 4584   1.449   5.402   0.765
  268PJ2     OD 4585   1.239   5.355   0.940
  269POX     CD 4586   1.348   5.376   1.030
  269POX     CE 4587   1.322   5.433   1.169
  269POX     OE 4588   1.440   5.475   1.239
  269POX    C1A 4589   1.456   5.607   1.244
  269POX    O1A 4590   1.402   5.680   1.161
  269POX    C1B 4591   1.560   5.635   1.346
  269POX    C1C 4592   1.494   5.732   1.443
  269POX    C1D 4593   1.518   5.878   1.403
  269POX    C1E 4594   1.466   5.979   1.505
  269POX    C1F 4595   1.524   6.119   1.482
  269POX    C1G 4596   1.492   6.223   1.589
  269POX    C1H 4597   1.538   6.191   1.732
  269POX    C1I 4598   1.678   6.227   1.782
  269POX    C1J 4599   1.709   6.251   1.909
  269POX    C1K 4600   1.611   6.226   2.023
  269POX    C1L 4601   1.699   6.195   2.144
  269POX    C1M 4602   1.617   6.216   2.271
  269POX    C1N 4603   1.705   6.198   2.395
  269POX    C1O 4604   1.614   6.206   2.518
  269POX    C1P 4605   1.679   6.164   2.650
  269POX    C1Q 4606   1.570   6.139   2.754
  269POX    C1R 4607   1.449   6.054   2.713
  269POX     CZ 4608   1.229   5.334   1.239
  269POX     OZ 4609   1.224   5.336   1.382
  269POX    C2A 4610   1.276   5.233   1.448
  269POX    O2A 4611   1.301   5.126   1.392
  269POX    C2B 4612   1.284   5.250   1.595
  269POX    C2C 4613   1.427   5.243   1.649
  269POX    C2D 4614   1.446   5.268   1.799
  269POX    C2E 4615   1.339   5.199   1.884
  269POX    C2F 4616   1.363   5.226   2.033
  269POX    C2G 4617   1.230   5.211   2.106
  269POX    C2H 4618   1.263   5.247   2.251
  269POX    C2I 4619   1.153   5.240   2.358
  269POX    C2J 4620   1.188   5.344   2.464
  269POX    C2K 4621   1.066   5.371   2.552
  269POX    C2L 4622   1.087   5.293   2.682
  269POX    C2M 4623   0.965   5.294   2.773
  269POX    C2N 4624   0.977   5.193   2.887
  269POX    C2O 4625   1.102   5.230   2.968
  269POX    C2P 4626   1.176   5.129   3.056
  270CHL    CN1 4627   8.840   8.488   0.896
  270CHL    CN2 4628   8.765   8.643   1.050
  270CHL    CN3 4629   8.685   8.652   0.829
  270CHL    NTM 4630   8.806   8.631   0.910
  270CHL     CB 4631   8.909   8.725   0.864
  271PJ2     CA 4632   8.948   8.849   0.946
  271PJ2     OA 4633   8.832   8.932   0.951
  271PJ2      P 4634   8.869   9.072   1.021
  271PJ2     OB 4635   8.993   9.122   0.956
  271PJ2     HB 4636   9.005   9.217   0.983
  271PJ2     OG 4637   8.742   9.146   1.003
  271PJ2     HG 4638   8.741   9.235   0.957
  271PJ2     OD 4639   8.901   9.049   1.177
  272POX     CD 4640   8.787   9.027   1.260
  272POX     CE 4641   8.798   8.971   1.402
  272POX     OE 4642   8.666   8.948   1.451
  272POX    C1A 4643   8.642   8.843   1.529
  272POX    O1A 4644   8.715   8.746   1.508
  272POX    C1B 4645   8.514   8.839   1.603
  272POX    C1C 4646   8.478   8.696   1.645
  272POX    C1D 4647   8.352   8.671   1.728
  272POX    C1E 4648   8.340   8.760   1.852
  272POX    C1F 4649   8.207   8.744   1.925
  272POX    C1G 4650   8.204   8.811   2.063
  272POX    C1H 4651   8.071   8.788   2.134
  272POX    C1I 4652   8.096   8.842   2.275
  272POX    C1J 4653   8.119   8.789   2.395
  272POX    C1K 4654   8.116   8.638   2.416
  272POX    C1L 4655   8.059   8.603   2.554
  272POX    C1M 4656   8.113   8.468   2.601
  272POX    C1N 4657   8.054   8.460   2.741
  272POX    C1O 4658   8.156   8.464   2.855
  272POX    C1P 4659   8.245   8.340   2.855
  272POX    C1Q 4660   8.171   8.210   2.890
  272POX    C1R 4661   8.262   8.087   2.895
  272POX     CZ 4662   8.893   9.057   1.486
  272POX     OZ 4663   8.922   9.011   1.618
  272POX    C2A 4664   9.012   9.074   1.692
  272POX    O2A 4665   9.070   9.177   1.656
  272POX    C2B 4666   9.035   9.006   1.822
  272POX    C2C 4667   9.151   8.908   1.809
  272POX    C2D 4668   9.213   8.847   1.936
  272POX    C2E 4669   9.305   8.736   1.887
  272POX    C2F 4670   9.315   8.618   1.985
  272POX    C2G 4671   9.372   8.659   2.121
  272POX    C2H 4672   9.344   8.545   2.218
  272POX    C2I 4673   9.409   8.562   2.356
  272POX    C2J 4674   9.417   8.433   2.437
  272POX    C2K 4675   9.303   8.417   2.538
  272POX    C2L 4676   9.311   8.302   2.638
  272POX    C2M 4677   9.316   8.166   2.568
  272POX    C2N 4678   9.275   8.055   2.664
  272POX    C2O 4679   9.216   7.927   2.605
  272POX    C2P 4680   9.069   7.954   2.574
  273CHL    CN1 4681   0.198   7.844   1.022
  273CHL    CN2 4682   0.059   7.718   0.884
  273CHL    CN3 4683   0.118   7.938   0.820
  273CHL    NTM 4684   0.170   7.814   0.881
  273CHL     CB 4685   0.282   7.748   0.812
  274PJ2     CA 4686   0.413   7.826   0.806
  274PJ2     OA 4687   0.478   7.833   0.934
  274PJ2      P 4688   0.619   7.757   0.942
  274PJ2     OB 4689   0.704   7.829   0.844
  274PJ2     HB 4690   0.774   7.886   0.888
  274PJ2     OG 4691   0.648   7.782   1.085
  274PJ2     HG 4692   0.679   7.710   1.147
  274PJ2     OD 4693   0.586   7.601   0.921
  275POX     CD 4694   0.525   7.522   1.024
  275POX     CE 4695   0.467   7.388   0.979
  275POX     OE 4696   0.361   7.340   1.062
  275POX    C1A 4697   0.242   7.397   1.041
  275POX    O1A 4698   0.216   7.454   0.935
  275POX    C1B 4699   0.132   7.367   1.135
  275POX    C1C 4700   0.071   7.494   1.194
  275POX    C1D 4701  -0.045   7.463   1.287
  275POX    C1E 4702   0.001   7.383   1.409
  275POX    C1F 4703  -0.069   7.438   1.534
  275POX    C1G 4704  -0.030   7.585   1.547
  275POX    C1H 4705   0.037   7.624   1.678
  275POX    C1I 4706  -0.047   7.640   1.805
  275POX    C1J 4707  -0.038   7.741   1.891
  275POX    C1K 4708   0.058   7.857   1.866
  275POX    C1L 4709   0.073   7.936   1.997
  275POX    C1M 4710   0.107   8.080   1.957
  275POX    C1N 4711   0.086   8.174   2.076
  275POX    C1O 4712   0.186   8.138   2.186
  275POX    C1P 4713   0.242   8.262   2.256
  275POX    C1Q 4714   0.130   8.345   2.319
  275POX    C1R 4715   0.187   8.486   2.336
  275POX     CZ 4716   0.591   7.301   0.959
  275POX     OZ 4717   0.678   7.263   1.066
  275POX    C2A 4718   0.768   7.166   1.055
  275POX    O2A 4719   0.757   7.079   0.969
  275POX    C2B 4720   0.846   7.145   1.179
  275POX    C2C 4721   0.765   7.046   1.262
  275POX    C2D 4722   0.856   6.973   1.361
  275POX    C2E 4723   0.779   6.889   1.462
  275POX    C2F 4724   0.872   6.816   1.560
  275POX    C2G 4725   0.786   6.718   1.640
  275POX    C2H 4726   0.882   6.629   1.720
  275POX    C2I 4727   0.916   6.689   1.856
  275POX    C2J 4728   0.806   6.687   1.963
  275POX    C2K 4729   0.843   6.722   2.107
  275POX    C2L 4730   0.942   6.626   2.175
  275POX    C2M 4731   0.943   6.673   2.321
  275POX    C2N 4732   0.818   6.636   2.401
  275POX    C2O 4733   0.829   6.695   2.542
  275POX    C2P 4734   0.730   6.611   2.623
  276CHL    CN1 4735   4.547   5.441   2.132
  276CHL    CN2 4736   4.781   5.358   2.127
  276CHL    CN3 4737   4.606   5.222   2.058
  276CHL    NTM 4738   4.650   5.362   2.062
  276CHL     CB 4739   4.659   5.412   1.924
  277PJ2     CA 4740   4.770   5.361   1.831
  277PJ2     OA 4741   4.793   5.221   1.818
  277PJ2      P 4742   4.903   5.188   1.705
  277PJ2     OB 4743   4.912   5.041   1.718
  277PJ2     HB 4744   4.983   5.005   1.657
  277PJ2     OG 4745   4.891   5.251   1.571
  277PJ2     HG 4746   4.886   5.350   1.581
  277PJ2     OD 4747   5.032   5.245   1.782
  278POX     CD 4748   5.113   5.140   1.837
  278POX     CE 4749   5.206   5.168   1.955
  278POX     OE 4750   5.317   5.078   1.965
  278POX    C1A 4751   5.432   5.118   1.912
  278POX    O1A 4752   5.442   5.195   1.816
  278POX    C1B 4753   5.550   5.049   1.967
  278POX    C1C 4754   5.624   5.142   2.063
  278POX    C1D 4755   5.742   5.059   2.115
  278POX    C1E 4756   5.742   5.019   2.263
  278POX    C1F 4757   5.773   5.133   2.360
  278POX    C1G 4758   5.778   5.077   2.503
  278POX    C1H 4759   5.778   5.188   2.608
  278POX    C1I 4760   5.786   5.128   2.748
  278POX    C1J 4761   5.839   5.187   2.855
  278POX    C1K 4762   5.903   5.326   2.857
  278POX    C1L 4763   5.848   5.425   2.960
  278POX    C1M 4764   5.946   5.531   3.010
  278POX    C1N 4765   6.072   5.478   3.080
  278POX    C1O 4766   6.156   5.576   3.162
  278POX    C1P 4767   6.214   5.690   3.078
  278POX    C1Q 4768   6.303   5.789   3.153
  278POX    C1R 4769   6.233   5.841   3.279
  278POX     CZ 4770   5.124   5.173   2.084
  278POX     OZ 4771   5.193   5.212   2.203
  278POX    C2A 4772   5.143   5.170   2.319
  278POX    O2A 4773   5.048   5.092   2.323
  278POX    C2B 4774   5.214   5.227   2.436
  278POX    C2C 4775   5.326   5.137   2.487
  278POX    C2D 4776   5.403   5.198   2.604
  278POX    C2E 4777   5.334   5.207   2.741
  278POX    C2F 4778   5.400   5.308   2.834
  278POX    C2G 4779   5.334   5.311   2.972
  278POX    C2H 4780   5.389   5.427   3.056
  278POX    C2I 4781   5.302   5.448   3.180
  278POX    C2J 4782   5.337   5.572   3.263
  278POX    C2K 4783   5.236   5.614   3.371
  278POX    C2L 4784   5.249   5.746   3.447
  278POX    C2M 4785   5.211   5.852   3.343
  278POX    C2N 4786   5.135   5.968   3.407
  278POX    C2O 4787   5.072   6.061   3.303
  278POX    C2P 4788   5.054   6.200   3.366
  279CHL    CN1 4789   3.129   1.981   0.939
  279CHL    CN2 4790   3.224   1.774   0.890
  279CHL    CN3 4791   2.987   1.783   0.947
  279CHL    NTM 4792   3.121   1.838   0.973
  279CHL     CB 4793   3.147   1.807   1.114
  280PJ2     CA 4794   3.081   1.886   1.228
  280PJ2     OA 4795   2.940   1.864   1.218
  280PJ2      P 4796   2.849   1.973   1.294
  280PJ2     OB 4797   2.905   2.102   1.249
  280PJ2     HB 4798   3.000   2.088   1.222
  280PJ2     OG 4799   2.706   1.943   1.270
  280PJ2     HG 4800   2.678   1.860   1.222
  280PJ2     OD 4801   2.908   1.936   1.440
  281POX     CD 4802   2.837   1.841   1.519
  281POX     CE 4803   2.888   1.810   1.660
  281POX     OE 4804   2.788   1.741   1.735
  281POX    C1A 4805   2.765   1.612   1.715
  281POX    O1A 4806   2.848   1.541   1.658
  281POX    C1B 4807   2.635   1.563   1.766
  281POX    C1C 4808   2.635   1.452   1.872
  281POX    C1D 4809   2.489   1.419   1.905
  281POX    C1E 4810   2.465   1.324   2.022
  281POX    C1F 4811   2.500   1.401   2.149
  281POX    C1G 4812   2.436   1.342   2.275
  281POX    C1H 4813   2.491   1.404   2.403
  281POX    C1I 4814   2.457   1.324   2.529
  281POX    C1J 4815   2.387   1.361   2.636
  281POX    C1K 4816   2.325   1.501   2.631
  281POX    C1L 4817   2.406   1.596   2.720
  281POX    C1M 4818   2.357   1.740   2.702
  281POX    C1N 4819   2.404   1.820   2.824
  281POX    C1O 4820   2.349   1.963   2.826
  281POX    C1P 4821   2.351   2.015   2.970
  281POX    C1Q 4822   2.490   2.011   3.034
  281POX    C1R 4823   2.490   2.074   3.174
  281POX     CZ 4824   2.912   1.947   1.724
  281POX     OZ 4825   3.004   1.956   1.834
  281POX    C2A 4826   3.057   2.071   1.874
  281POX    O2A 4827   3.006   2.178   1.842
  281POX    C2B 4828   3.136   2.042   1.996
  281POX    C2C 4829   3.063   2.086   2.123
  281POX    C2D 4830   3.154   2.063   2.244
  281POX    C2E 4831   3.092   2.151   2.353
  281POX    C2F 4832   3.165   2.098   2.476
  281POX    C2G 4833   3.132   2.192   2.592
  281POX    C2H 4834   3.213   2.162   2.718
  281POX    C2I 4835   3.343   2.243   2.729
  281POX    C2J 4836   3.427   2.200   2.849
  281POX    C2K 4837   3.565   2.265   2.835
  281POX    C2L 4838   3.674   2.251   2.942
  281POX    C2M 4839   3.805   2.313   2.893
  281POX    C2N 4840   3.899   2.332   3.013
  281POX    C2O 4841   3.854   2.448   3.101
  281POX    C2P 4842   3.962   2.509   3.190
  282CHL    CN1 4843   8.050   8.414   1.148
  282CHL    CN2 4844   8.248   8.512   1.255
  282CHL    CN3 4845   8.104   8.643   1.138
  282CHL    NTM 4846   8.162   8.508   1.136
  282CHL     CB 4847   8.248   8.482   1.019
  283PJ2     CA 4848   8.291   8.339   0.988
  283PJ2     OA 4849   8.316   8.254   1.100
  283PJ2      P 4850   8.394   8.119   1.060
  283PJ2     OB 4851   8.290   8.015   1.043
  283PJ2     HB 4852   8.270   8.008   0.945
  283PJ2     OG 4853   8.471   8.145   0.936
  283PJ2     HG 4854   8.562   8.107   0.952
  283PJ2     OD 4855   8.486   8.066   1.181
  284POX     CD 4856   8.443   8.026   1.311
  284POX     CE 4857   8.438   7.878   1.348
  284POX     OE 4858   8.381   7.868   1.479
  284POX    C1A 4859   8.329   7.751   1.515
  284POX    O1A 4860   8.294   7.669   1.430
  284POX    C1B 4861   8.297   7.758   1.659
  284POX    C1C 4862   8.409   7.713   1.753
  284POX    C1D 4863   8.353   7.714   1.896
  284POX    C1E 4864   8.460   7.672   1.996
  284POX    C1F 4865   8.408   7.666   2.140
  284POX    C1G 4866   8.331   7.786   2.196
  284POX    C1H 4867   8.328   7.751   2.345
  284POX    C1I 4868   8.261   7.858   2.431
  284POX    C1J 4869   8.225   7.824   2.554
  284POX    C1K 4870   8.227   7.702   2.646
  284POX    C1L 4871   8.124   7.728   2.756
  284POX    C1M 4872   7.989   7.668   2.717
  284POX    C1N 4873   7.893   7.673   2.836
  284POX    C1O 4874   7.751   7.663   2.778
  284POX    C1P 4875   7.707   7.529   2.720
  284POX    C1Q 4876   7.558   7.529   2.686
  284POX    C1R 4877   7.455   7.595   2.778
  284POX     CZ 4878   8.569   7.811   1.306
  284POX     OZ 4879   8.686   7.857   1.374
  284POX    C2A 4880   8.769   7.941   1.313
  284POX    O2A 4881   8.748   7.959   1.193
  284POX    C2B 4882   8.886   7.983   1.392
  284POX    C2C 4883   8.983   7.868   1.421
  284POX    C2D 4884   9.099   7.915   1.509
  284POX    C2E 4885   9.174   7.805   1.585
  284POX    C2F 4886   9.305   7.852   1.650
  284POX    C2G 4887   9.415   7.898   1.554
  284POX    C2H 4888   9.552   7.856   1.607
  284POX    C2I 4889   9.666   7.947   1.562
  284POX    C2J 4890   9.665   8.086   1.626
  284POX    C2K 4891   9.717   8.080   1.770
  284POX    C2L 4892   9.868   8.057   1.770
  284POX    C2M 4893   9.931   8.078   1.908
  284POX    C2N 4894  10.074   8.024   1.904
  284POX    C2O 4895  10.184   8.113   1.846
  284POX    C2P 4896  10.181   8.257   1.899
  285CHL    CN1 4897   8.541   5.176   1.100
  285CHL    CN2 4898   8.362   5.049   1.208
  285CHL    CN3 4899   8.374   5.045   0.976
  285CHL    NTM 4900   8.401   5.131   1.092
  285CHL     CB 4901   8.308   5.245   1.085
  286PJ2     CA 4902   8.310   5.354   0.977
  286PJ2     OA 4903   8.436   5.422   0.972
  286PJ2      P 4904   8.459   5.535   0.861
  286PJ2     OB 4905   8.606   5.550   0.857
  286PJ2     HB 4906   8.634   5.640   0.822
  286PJ2     OG 4907   8.391   5.488   0.738
  286PJ2     HG 4908   8.419   5.543   0.659
  286PJ2     OD 4909   8.390   5.659   0.936
  287POX     CD 4910   8.452   5.788   0.927
  287POX     CE 4911   8.417   5.869   1.052
  287POX     OE 4912   8.483   5.825   1.171
  287POX    C1A 4913   8.508   5.914   1.267
  287POX    O1A 4914   8.510   6.034   1.239
  287POX    C1B 4915   8.565   5.844   1.384
  287POX    C1C 4916   8.469   5.865   1.502
  287POX    C1D 4917   8.514   5.785   1.624
  287POX    C1E 4918   8.656   5.809   1.677
  287POX    C1F 4919   8.680   5.766   1.822
  287POX    C1G 4920   8.690   5.616   1.849
  287POX    C1H 4921   8.783   5.585   1.967
  287POX    C1I 4922   8.771   5.439   2.011
  287POX    C1J 4923   8.721   5.390   2.124
  287POX    C1K 4924   8.661   5.466   2.243
  287POX    C1L 4925   8.547   5.397   2.317
  287POX    C1M 4926   8.426   5.357   2.231
  287POX    C1N 4927   8.320   5.280   2.310
  287POX    C1O 4928   8.187   5.244   2.243
  287POX    C1P 4929   8.211   5.190   2.102
  287POX    C1Q 4930   8.079   5.128   2.056
  287POX    C1R 4931   8.105   5.050   1.927
  287POX     CZ 4932   8.266   5.887   1.056
  287POX     OZ 4933   8.206   5.972   1.154
  287POX    C2A 4934   8.073   5.972   1.154
  287POX    O2A 4935   8.005   5.906   1.076
  287POX    C2B 4936   8.011   6.076   1.240
  287POX    C2C 4937   8.027   6.045   1.389
  287POX    C2D 4938   7.950   6.149   1.471
  287POX    C2E 4939   7.978   6.122   1.619
  287POX    C2F 4940   7.905   6.227   1.704
  287POX    C2G 4941   7.934   6.196   1.851
  287POX    C2H 4942   7.888   6.314   1.938
  287POX    C2I 4943   7.900   6.290   2.088
  287POX    C2J 4944   8.043   6.273   2.138
  287POX    C2K 4945   8.039   6.236   2.287
  287POX    C2L 4946   8.175   6.220   2.354
  287POX    C2M 4947   8.149   6.133   2.477
  287POX    C2N 4948   8.276   6.109   2.559
  287POX    C2O 4949   8.315   6.234   2.638
  287POX    C2P 4950   8.437   6.183   2.716
  288CHL    CN1 4951   1.981   6.946   1.335
  288CHL    CN2 4952   1.789   6.820   1.337
  288CHL    CN3 4953   1.984   6.725   1.431
  288CHL    NTM 4954   1.935   6.808   1.320
  288CHL     CB 4955   1.965   6.766   1.183
  289PJ2     CA 4956   2.109   6.732   1.144
  289PJ2     OA 4957   2.198   6.844   1.148
  289PJ2      P 4958   2.347   6.793   1.114
  289PJ2     OB 4959   2.349   6.701   0.998
  289PJ2     HB 4960   2.278   6.636   1.023
  289PJ2     OG 4961   2.438   6.910   1.109
  289PJ2     HG 4962   2.419   6.970   1.186
  289PJ2     OD 4963   2.393   6.707   1.242
  290POX     CD 4964   2.414   6.778   1.364
  290POX     CE 4965   2.417   6.687   1.487
  290POX     OE 4966   2.427   6.742   1.618
  290POX    C1A 4967   2.313   6.775   1.680
  290POX    O1A 4968   2.203   6.779   1.625
  290POX    C1B 4969   2.342   6.834   1.813
  290POX    C1C 4970   2.254   6.776   1.923
  290POX    C1D 4971   2.288   6.838   2.059
  290POX    C1E 4972   2.203   6.790   2.177
  290POX    C1F 4973   2.242   6.872   2.301
  290POX    C1G 4974   2.155   6.841   2.423
  290POX    C1H 4975   2.187   6.931   2.543
  290POX    C1I 4976   2.105   6.892   2.666
  290POX    C1J 4977   2.151   6.873   2.789
  290POX    C1K 4978   2.301   6.861   2.820
  290POX    C1L 4979   2.330   6.911   2.962
  290POX    C1M 4980   2.482   6.902   2.978
  290POX    C1N 4981   2.552   6.997   2.880
  290POX    C1O 4982   2.549   7.148   2.898
  290POX    C1P 4983   2.630   7.184   3.023
  290POX    C1Q 4984   2.645   7.335   3.035
  290POX    C1R 4985   2.747   7.389   3.136
  290POX     CZ 4986   2.525   6.584   1.454
  290POX     OZ 4987   2.522   6.476   1.548
  290POX    C2A 4988   2.581   6.361   1.517
  290POX    O2A 4989   2.652   6.357   1.417
  290POX    C2B 4990   2.555   6.267   1.628
  290POX    C2C 4991   2.657   6.287   1.740
  290POX    C2D 4992   2.652   6.168   1.836
  290POX    C2E 4993   2.535   6.196   1.930
  290POX    C2F 4994   2.500   6.103   2.047
  290POX    C2G 4995   2.617   6.049   2.129
  290POX    C2H 4996   2.666   6.157   2.225
  290POX    C2I 4997   2.709   6.082   2.351
  290POX    C2J 4998   2.599   6.042   2.449
  290POX    C2K 4999   2.644   6.074   2.591
  290POX    C2L 5000   2.536   6.072   2.699
  290POX    C2M 5001   2.589   6.126   2.832
  290POX    C2N 5002   2.543   6.037   2.948
  290POX    C2O 5003   2.602   6.091   3.079
  290POX    C2P 5004   2.560   6.006   3.199
  291CHL    CN1 5005   6.297   6.260   0.814
  291CHL    CN2 5006   6.140   6.386   0.944
  291CHL    CN3 5007   6.069   6.248   0.773
  291CHL    NTM 5008   6.167   6.255   0.883
  291CHL     CB 5009   6.167   6.160   0.995
  292PJ2     CA 5010   6.044   6.091   1.053
  292PJ2     OA 5011   5.947   6.191   1.088
  292PJ2      P 5012   5.805   6.122   1.120
  292PJ2     OB 5013   5.713   6.237   1.137
  292PJ2     HB 5014   5.619   6.202   1.135
  292PJ2     OG 5015   5.783   6.029   1.007
  292PJ2     HG 5016   5.687   6.008   0.990
  292PJ2     OD 5017   5.820   6.057   1.266
  293POX     CD 5018   5.828   6.157   1.368
  293POX     CE 5019   5.779   6.119   1.508
  293POX     OE 5020   5.815   6.226   1.597
  293POX    C1A 5021   5.714   6.281   1.664
  293POX    O1A 5022   5.597   6.249   1.644
  293POX    C1B 5023   5.767   6.387   1.753
  293POX    C1C 5024   5.683   6.404   1.879
  293POX    C1D 5025   5.756   6.479   1.991
  293POX    C1E 5026   5.657   6.498   2.106
  293POX    C1F 5027   5.730   6.470   2.237
  293POX    C1G 5028   5.635   6.492   2.355
  293POX    C1H 5029   5.699   6.497   2.494
  293POX    C1I 5030   5.590   6.527   2.597
  293POX    C1J 5031   5.614   6.601   2.705
  293POX    C1K 5032   5.759   6.641   2.732
  293POX    C1L 5033   5.813   6.576   2.859
  293POX    C1M 5034   5.945   6.645   2.893
  293POX    C1N 5035   6.030   6.596   3.010
  293POX    C1O 5036   5.951   6.629   3.137
  293POX    C1P 5037   6.032   6.564   3.249
  293POX    C1Q 5038   5.939   6.528   3.365
  293POX    C1R 5039   5.993   6.398   3.425
  293POX     CZ 5040   5.830   5.979   1.543
  293POX     OZ 5041   5.784   5.937   1.672
  293POX    C2A 5042   5.807   5.817   1.724
  293POX    O2A 5043   5.864   5.734   1.653
  293POX    C2B 5044   5.750   5.777   1.854
  293POX    C2C 5045   5.833   5.832   1.970
  293POX    C2D 5046   5.814   5.980   2.004
  293POX    C2E 5047   5.896   6.045   2.115
  293POX    C2F 5048   5.804   6.046   2.237
  293POX    C2G 5049   5.875   6.101   2.361
  293POX    C2H 5050   5.784   6.073   2.481
  293POX    C2I 5051   5.835   6.146   2.605
  293POX    C2J 5052   5.748   6.115   2.727
  293POX    C2K 5053   5.834   6.141   2.850
  293POX    C2L 5054   5.750   6.143   2.978
  293POX    C2M 5055   5.678   6.010   2.998
  293POX    C2N 5056   5.753   5.906   3.081
  293POX    C2O 5057   5.672   5.781   3.114
  293POX    C2P 5058   5.714   5.714   3.245
  294CHL    CN1 5059   1.111   6.218   0.659
  294CHL    CN2 5060   1.248   6.049   0.763
  294CHL    CN3 5061   1.134   6.188   0.894
  294CHL    NTM 5062   1.118   6.118   0.766
  294CHL     CB 5063   1.018   6.010   0.772
  295PJ2     CA 5064   0.866   6.025   0.769
  295PJ2     OA 5065   0.786   6.058   0.883
  295PJ2      P 5066   0.736   6.211   0.893
  295PJ2     OB 5067   0.750   6.285   0.765
  295PJ2     HB 5068   0.688   6.363   0.766
  295PJ2     OG 5069   0.601   6.214   0.954
  295PJ2     HG 5070   0.553   6.130   0.927
  295PJ2     OD 5071   0.850   6.271   0.989
  296POX     CD 5072   0.818   6.304   1.124
  296POX     CE 5073   0.921   6.395   1.192
  296POX     OE 5074   0.920   6.383   1.335
  296POX    C1A 5075   0.987   6.284   1.391
  296POX    O1A 5076   1.096   6.257   1.342
  296POX    C1B 5077   0.934   6.229   1.518
  296POX    C1C 5078   1.039   6.233   1.630
  296POX    C1D 5079   0.997   6.155   1.754
  296POX    C1E 5080   1.115   6.156   1.851
  296POX    C1F 5081   1.073   6.090   1.983
  296POX    C1G 5082   1.179   6.119   2.089
  296POX    C1H 5083   1.163   6.032   2.213
  296POX    C1I 5084   1.252   6.089   2.323
  296POX    C1J 5085   1.228   6.080   2.454
  296POX    C1K 5086   1.097   6.023   2.509
  296POX    C1L 5087   1.024   6.100   2.619
  296POX    C1M 5088   0.905   6.013   2.659
  296POX    C1N 5089   0.827   6.052   2.784
  296POX    C1O 5090   0.780   6.198   2.792
  296POX    C1P 5091   0.666   6.226   2.890
  296POX    C1Q 5092   0.706   6.224   3.038
  296POX    C1R 5093   0.583   6.202   3.127
  296POX     CZ 5094   0.893   6.536   1.142
  296POX     OZ 5095   0.992   6.631   1.182
  296POX    C2A 5096   1.099   6.638   1.103
  296POX    O2A 5097   1.109   6.591   0.990
  296POX    C2B 5098   1.197   6.734   1.160
  296POX    C2C 5099   1.287   6.653   1.253
  296POX    C2D 5100   1.329   6.755   1.360
  296POX    C2E 5101   1.395   6.684   1.478
  296POX    C2F 5102   1.418   6.780   1.595
  296POX    C2G 5103   1.451   6.700   1.721
  296POX    C2H 5104   1.322   6.634   1.772
  296POX    C2I 5105   1.343   6.556   1.902
  296POX    C2J 5106   1.342   6.647   2.024
  296POX    C2K 5107   1.348   6.588   2.165
  296POX    C2L 5108   1.355   6.695   2.275
  296POX    C2M 5109   1.347   6.624   2.410
  296POX    C2N 5110   1.368   6.725   2.523
  296POX    C2O 5111   1.330   6.691   2.668
  296POX    C2P 5112   1.181   6.655   2.668
  297CHL    CN1 5113   8.079   4.497   1.197
  297CHL    CN2 5114   8.301   4.476   1.122
  297CHL    CN3 5115   8.257   4.654   1.255
  297CHL    NTM 5116   8.194   4.574   1.148
  297CHL     CB 5117   8.171   4.655   1.027
  298PJ2     CA 5118   8.057   4.757   1.031
  298PJ2     OA 5119   8.093   4.876   1.102
  298PJ2      P 5120   7.962   4.948   1.162
  298PJ2     OB 5121   8.012   5.070   1.229
  298PJ2     HB 5122   8.077   5.119   1.171
  298PJ2     OG 5123   7.866   4.957   1.050
  298PJ2     HG 5124   7.909   4.982   0.963
  298PJ2     OD 5125   7.921   4.833   1.266
  299POX     CD 5126   7.843   4.870   1.381
  299POX     CE 5127   7.924   4.866   1.511
  299POX     OE 5128   7.833   4.857   1.621
  299POX    C1A 5129   7.872   4.796   1.733
  299POX    O1A 5130   7.982   4.741   1.738
  299POX    C1B 5131   7.767   4.770   1.835
  299POX    C1C 5132   7.789   4.850   1.963
  299POX    C1D 5133   7.713   4.783   2.078
  299POX    C1E 5134   7.806   4.790   2.198
  299POX    C1F 5135   7.742   4.719   2.317
  299POX    C1G 5136   7.850   4.696   2.422
  299POX    C1H 5137   7.798   4.599   2.529
  299POX    C1I 5138   7.676   4.640   2.610
  299POX    C1J 5139   7.677   4.664   2.741
  299POX    C1K 5140   7.796   4.658   2.837
  299POX    C1L 5141   7.762   4.681   2.985
  299POX    C1M 5142   7.755   4.830   3.022
  299POX    C1N 5143   7.688   4.828   3.159
  299POX    C1O 5144   7.696   4.959   3.238
  299POX    C1P 5145   7.604   5.062   3.172
  299POX    C1Q 5146   7.592   5.192   3.250
  299POX    C1R 5147   7.728   5.261   3.264
  299POX     CZ 5148   8.039   4.967   1.507
  299POX     OZ 5149   8.020   5.108   1.510
  299POX    C2A 5150   8.129   5.184   1.496
  299POX    O2A 5151   8.243   5.138   1.496
  299POX    C2B 5152   8.095   5.326   1.522
  299POX    C2C 5153   8.110   5.367   1.668
  299POX    C2D 5154   8.065   5.505   1.718
  299POX    C2E 5155   8.134   5.551   1.847
  299POX    C2F 5156   8.106   5.699   1.870
  299POX    C2G 5157   8.201   5.777   1.962
  299POX    C2H 5158   8.227   5.691   2.086
  299POX    C2I 5159   8.287   5.780   2.195
  299POX    C2J 5160   8.436   5.810   2.174
  299POX    C2K 5161   8.515   5.879   2.284
  299POX    C2L 5162   8.542   5.784   2.401
  299POX    C2M 5163   8.623   5.864   2.503
  299POX    C2N 5164   8.676   5.777   2.617
  299POX    C2O 5165   8.797   5.689   2.585
  299POX    C2P 5166   8.856   5.624   2.710
  300CHL    CN1 5167   4.252   4.781   2.219
  300CHL    CN2 5168   4.013   4.844   2.182
  300CHL    CN3 5169   4.104   4.646   2.094
  300CHL    NTM 5170   4.136   4.785   2.128
  300CHL     CB 5171   4.183   4.863   2.013
  301PJ2     CA 5172   4.239   5.006   2.017
  301PJ2     OA 5173   4.148   5.092   2.086
  301PJ2      P 5174   4.208   5.240   2.107
  301PJ2     OB 5175   4.302   5.261   1.995
  301PJ2     HB 5176   4.280   5.201   1.918
  301PJ2     OG 5177   4.094   5.333   2.124
  301PJ2     HG 5178   4.120   5.419   2.080
  301PJ2     OD 5179   4.293   5.204   2.239
  302POX     CD 5180   4.216   5.190   2.359
  302POX     CE 5181   4.295   5.115   2.467
  302POX     OE 5182   4.232   5.070   2.587
  302POX    C1A 5183   4.128   4.988   2.576
  302POX    O1A 5184   4.123   4.896   2.494
  302POX    C1B 5185   4.033   5.000   2.689
  302POX    C1C 5186   3.935   5.117   2.698
  302POX    C1D 5187   3.833   5.121   2.584
  302POX    C1E 5188   3.734   5.235   2.608
  302POX    C1F 5189   3.610   5.235   2.517
  302POX    C1G 5190   3.532   5.362   2.552
  302POX    C1H 5191   3.472   5.359   2.692
  302POX    C1I 5192   3.414   5.488   2.749
  302POX    C1J 5193   3.474   5.546   2.852
  302POX    C1K 5194   3.596   5.503   2.935
  302POX    C1L 5195   3.649   5.621   3.017
  302POX    C1M 5196   3.786   5.594   3.081
  302POX    C1N 5197   3.816   5.714   3.172
  302POX    C1O 5198   3.952   5.693   3.239
  302POX    C1P 5199   3.976   5.804   3.341
  302POX    C1Q 5200   3.966   5.947   3.287
  302POX    C1R 5201   4.048   6.045   3.371
  302POX     CZ 5202   4.422   5.196   2.497
  302POX     OZ 5203   4.413   5.336   2.522
  302POX    C2A 5204   4.516   5.416   2.497
  302POX    O2A 5205   4.624   5.366   2.466
  302POX    C2B 5206   4.490   5.562   2.504
  302POX    C2C 5207   4.458   5.620   2.642
  302POX    C2D 5208   4.554   5.556   2.744
  302POX    C2E 5209   4.530   5.591   2.891
  302POX    C2F 5210   4.442   5.484   2.956
  302POX    C2G 5211   4.419   5.519   3.103
  302POX    C2H 5212   4.345   5.409   3.180
  302POX    C2I 5213   4.450   5.347   3.273
  302POX    C2J 5214   4.377   5.273   3.385
  302POX    C2K 5215   4.475   5.202   3.479
  302POX    C2L 5216   4.427   5.082   3.560
  302POX    C2M 5217   4.406   4.967   3.462
  302POX    C2N 5218   4.386   4.840   3.544
  302POX    C2O 5219   4.402   4.715   3.458
  302POX    C2P 5220   4.445   4.600   3.550
  303CHL    CN1 5221   5.821   5.745   1.128
  303CHL    CN2 5222   5.922   5.536   1.164
  303CHL    CN3 5223   5.787   5.640   1.337
  303CHL    NTM 5224   5.885   5.662   1.230
  303CHL     CB 5225   5.998   5.732   1.291
  304PJ2     CA 5226   6.114   5.777   1.202
  304PJ2     OA 5227   6.182   5.681   1.120
  304PJ2      P 5228   6.328   5.739   1.085
  304PJ2     OB 5229   6.309   5.875   1.030
  304PJ2     HB 5230   6.389   5.902   0.977
  304PJ2     OG 5231   6.394   5.639   0.998
  304PJ2     HG 5232   6.414   5.692   0.916
  304PJ2     OD 5233   6.409   5.757   1.223
  305POX     CD 5234   6.493   5.650   1.266
  305POX     CE 5235   6.536   5.670   1.412
  305POX     OE 5236   6.628   5.567   1.446
  305POX    C1A 5237   6.721   5.585   1.540
  305POX    O1A 5238   6.745   5.700   1.576
  305POX    C1B 5239   6.791   5.462   1.583
  305POX    C1C 5240   6.780   5.451   1.735
  305POX    C1D 5241   6.878   5.342   1.777
  305POX    C1E 5242   6.864   5.306   1.925
  305POX    C1F 5243   6.769   5.185   1.935
  305POX    C1G 5244   6.667   5.201   2.047
  305POX    C1H 5245   6.719   5.246   2.184
  305POX    C1I 5246   6.611   5.263   2.291
  305POX    C1J 5247   6.619   5.207   2.411
  305POX    C1K 5248   6.716   5.093   2.441
  305POX    C1L 5249   6.764   5.118   2.584
  305POX    C1M 5250   6.846   5.001   2.639
  305POX    C1N 5251   6.895   5.030   2.781
  305POX    C1O 5252   6.984   5.154   2.796
  305POX    C1P 5253   7.041   5.159   2.938
  305POX    C1Q 5254   7.152   5.265   2.943
  305POX    C1R 5255   7.205   5.284   3.085
  305POX     CZ 5256   6.414   5.665   1.505
  305POX     OZ 5257   6.452   5.694   1.640
  305POX    C2A 5258   6.373   5.652   1.739
  305POX    O2A 5259   6.267   5.596   1.713
  305POX    C2B 5260   6.430   5.675   1.874
  305POX    C2C 5261   6.444   5.550   1.962
  305POX    C2D 5262   6.499   5.587   2.100
  305POX    C2E 5263   6.635   5.656   2.099
  305POX    C2F 5264   6.686   5.664   2.243
  305POX    C2G 5265   6.816   5.745   2.252
  305POX    C2H 5266   6.791   5.896   2.261
  305POX    C2I 5267   6.923   5.961   2.301
  305POX    C2J 5268   6.933   6.112   2.278
  305POX    C2K 5269   7.070   6.167   2.317
  305POX    C2L 5270   7.065   6.177   2.470
  305POX    C2M 5271   7.143   6.297   2.524
  305POX    C2N 5272   7.136   6.291   2.677
  305POX    C2O 5273   7.232   6.367   2.769
  305POX    C2P 5274   7.179   6.343   2.911
  306CHL    CN1 5275   8.114   3.849   0.910
  306CHL    CN2 5276   8.075   3.731   1.119
  306CHL    CN3 5277   8.235   3.920   1.082
  306CHL    NTM 5278   8.103   3.861   1.056
  306CHL     CB 5279   8.007   3.960   1.107
  307PJ2     CA 5280   7.861   3.961   1.063
  307PJ2     OA 5281   7.791   3.838   1.085
  307PJ2      P 5282   7.633   3.856   1.060
  307PJ2     OB 5283   7.626   3.931   0.932
  307PJ2     HB 5284   7.552   3.892   0.877
  307PJ2     OG 5285   7.576   3.720   1.062
  307PJ2     HG 5286   7.609   3.668   1.141
  307PJ2     OD 5287   7.568   3.937   1.183
  308POX     CD 5288   7.560   3.875   1.312
  308POX     CE 5289   7.514   3.973   1.420
  308POX     OE 5290   7.512   3.903   1.545
  308POX    C1A 5291   7.558   3.972   1.648
  308POX    O1A 5292   7.635   4.067   1.630
  308POX    C1B 5293   7.533   3.908   1.779
  308POX    C1C 5294   7.385   3.924   1.815
  308POX    C1D 5295   7.362   3.848   1.945
  308POX    C1E 5296   7.415   3.935   2.059
  308POX    C1F 5297   7.377   3.889   2.201
  308POX    C1G 5298   7.231   3.918   2.232
  308POX    C1H 5299   7.188   3.869   2.371
  308POX    C1I 5300   7.260   3.940   2.486
  308POX    C1J 5301   7.270   3.890   2.609
  308POX    C1K 5302   7.198   3.762   2.652
  308POX    C1L 5303   7.097   3.790   2.764
  308POX    C1M 5304   7.159   3.827   2.899
  308POX    C1N 5305   7.057   3.813   3.012
  308POX    C1O 5306   7.131   3.848   3.141
  308POX    C1P 5307   7.033   3.846   3.258
  308POX    C1Q 5308   7.110   3.895   3.381
  308POX    C1R 5309   7.033   3.886   3.514
  308POX     CZ 5310   7.377   4.028   1.381
  308POX     OZ 5311   7.337   4.150   1.445
  308POX    C2A 5312   7.221   4.206   1.415
  308POX    O2A 5313   7.175   4.175   1.305
  308POX    C2B 5314   7.195   4.331   1.489
  308POX    C2C 5315   7.212   4.321   1.641
  308POX    C2D 5316   7.248   4.460   1.694
  308POX    C2E 5317   7.276   4.439   1.843
  308POX    C2F 5318   7.289   4.575   1.913
  308POX    C2G 5319   7.306   4.562   2.065
  308POX    C2H 5320   7.289   4.699   2.132
  308POX    C2I 5321   7.325   4.711   2.280
  308POX    C2J 5322   7.326   4.851   2.341
  308POX    C2K 5323   7.344   4.858   2.493
  308POX    C2L 5324   7.232   4.796   2.577
  308POX    C2M 5325   7.269   4.791   2.726
  308POX    C2N 5326   7.166   4.738   2.826
  308POX    C2O 5327   7.223   4.747   2.968
  308POX    C2P 5328   7.120   4.734   3.080
  309CHL    CN1 5329   4.512   4.920   1.369
  309CHL    CN2 5330   4.529   5.112   1.497
  309CHL    CN3 5331   4.727   4.993   1.407
  309CHL    NTM 5332   4.595   4.984   1.472
  309CHL     CB 5333   4.610   4.904   1.594
  310PJ2     CA 5334   4.482   4.841   1.648
  310PJ2     OA 5335   4.404   4.746   1.574
  310PJ2      P 5336   4.273   4.706   1.659
  310PJ2     OB 5337   4.203   4.832   1.695
  310PJ2     HB 5338   4.104   4.818   1.698
  310PJ2     OG 5339   4.214   4.618   1.556
  310PJ2     HG 5340   4.287   4.600   1.491
  310PJ2     OD 5341   4.341   4.643   1.791
  311POX     CD 5342   4.385   4.507   1.778
  311POX     CE 5343   4.446   4.443   1.903
  311POX     OE 5344   4.346   4.396   1.994
  311POX    C1A 5345   4.373   4.292   2.072
  311POX    O1A 5346   4.467   4.217   2.044
  311POX    C1B 5347   4.265   4.261   2.168
  311POX    C1C 5348   4.313   4.277   2.313
  311POX    C1D 5349   4.314   4.423   2.357
  311POX    C1E 5350   4.308   4.452   2.507
  311POX    C1F 5351   4.328   4.602   2.531
  311POX    C1G 5352   4.291   4.642   2.674
  311POX    C1H 5353   4.368   4.555   2.773
  311POX    C1I 5354   4.355   4.609   2.916
  311POX    C1J 5355   4.458   4.588   2.998
  311POX    C1K 5356   4.595   4.521   2.990
  311POX    C1L 5357   4.603   4.382   3.053
  311POX    C1M 5358   4.597   4.402   3.204
  311POX    C1N 5359   4.614   4.266   3.271
  311POX    C1O 5360   4.630   4.286   3.422
  311POX    C1P 5361   4.498   4.231   3.477
  311POX    C1Q 5362   4.487   4.224   3.630
  311POX    C1R 5363   4.597   4.136   3.690
  311POX     CZ 5364   4.543   4.540   1.970
  311POX     OZ 5365   4.621   4.502   2.083
  311POX    C2A 5366   4.610   4.557   2.204
  311POX    O2A 5367   4.545   4.660   2.221
  311POX    C2B 5368   4.691   4.491   2.309
  311POX    C2C 5369   4.779   4.592   2.383
  311POX    C2D 5370   4.831   4.524   2.510
  311POX    C2E 5371   4.900   4.644   2.575
  311POX    C2F 5372   4.952   4.595   2.710
  311POX    C2G 5373   5.016   4.710   2.788
  311POX    C2H 5374   5.041   4.665   2.932
  311POX    C2I 5375   5.112   4.767   3.021
  311POX    C2J 5376   5.035   4.896   3.049
  311POX    C2K 5377   5.106   5.008   3.126
  311POX    C2L 5378   5.148   4.979   3.270
  311POX    C2M 5379   5.207   5.106   3.331
  311POX    C2N 5380   5.280   5.088   3.464
  311POX    C2O 5381   5.321   5.224   3.521
  311POX    C2P 5382   5.380   5.214   3.662
  312CHL    CN1 5383   7.248   6.043   1.032
  312CHL    CN2 5384   7.405   5.866   1.045
  312CHL    CN3 5385   7.271   5.901   0.840
  312CHL    NTM 5386   7.275   5.906   0.987
  312CHL     CB 5387   7.175   5.814   1.043
  313PJ2     CA 5388   7.176   5.667   1.002
  313PJ2     OA 5389   7.298   5.592   1.005
  313PJ2      P 5390   7.264   5.436   0.984
  313PJ2     OB 5391   7.390   5.358   0.981
  313PJ2     HB 5392   7.436   5.366   1.069
  313PJ2     OG 5393   7.180   5.402   0.867
  313PJ2     HG 5394   7.103   5.463   0.850
  313PJ2     OD 5395   7.179   5.394   1.115
  314POX     CD 5396   7.253   5.391   1.237
  314POX     CE 5397   7.184   5.360   1.370
  314POX     OE 5398   7.247   5.418   1.485
  314POX    C1A 5399   7.230   5.546   1.518
  314POX    O1A 5400   7.162   5.630   1.459
  314POX    C1B 5401   7.313   5.572   1.637
  314POX    C1C 5402   7.234   5.537   1.764
  314POX    C1D 5403   7.307   5.573   1.893
  314POX    C1E 5404   7.230   5.530   2.019
  314POX    C1F 5405   7.285   5.566   2.157
  314POX    C1G 5406   7.297   5.716   2.182
  314POX    C1H 5407   7.348   5.732   2.326
  314POX    C1I 5408   7.319   5.869   2.386
  314POX    C1J 5409   7.287   5.897   2.512
  314POX    C1K 5410   7.276   5.794   2.625
  314POX    C1L 5411   7.153   5.825   2.711
  314POX    C1M 5412   7.140   5.727   2.828
  314POX    C1N 5413   7.255   5.742   2.928
  314POX    C1O 5414   7.221   5.670   3.059
  314POX    C1P 5415   7.323   5.696   3.170
  314POX    C1Q 5416   7.282   5.625   3.299
  314POX    C1R 5417   7.381   5.646   3.414
  314POX     CZ 5418   7.173   5.209   1.393
  314POX     OZ 5419   7.089   5.159   1.497
  314POX    C2A 5420   7.070   5.028   1.500
  314POX    O2A 5421   7.120   4.947   1.421
  314POX    C2B 5422   6.978   5.000   1.612
  314POX    C2C 5423   7.012   4.873   1.690
  314POX    C2D 5424   6.907   4.844   1.798
  314POX    C2E 5425   6.946   4.769   1.926
  314POX    C2F 5426   6.858   4.823   2.039
  314POX    C2G 5427   6.898   4.760   2.172
  314POX    C2H 5428   6.820   4.779   2.302
  314POX    C2I 5429   6.680   4.718   2.307
  314POX    C2J 5430   6.616   4.719   2.445
  314POX    C2K 5431   6.679   4.615   2.538
  314POX    C2L 5432   6.622   4.641   2.678
  314POX    C2M 5433   6.499   4.559   2.715
  314POX    C2N 5434   6.465   4.580   2.863
  314POX    C2O 5435   6.580   4.548   2.958
  314POX    C2P 5436   6.538   4.591   3.099
  315CHL    CN1 5437   7.318   6.804   0.462
  315CHL    CN2 5438   7.212   6.587   0.488
  315CHL    CN3 5439   7.421   6.604   0.566
  315CHL    NTM 5440   7.300   6.687   0.549
  315CHL     CB 5441   7.252   6.721   0.684
  316PJ2     CA 5442   7.302   6.829   0.780
  316PJ2     OA 5443   7.443   6.851   0.774
  316PJ2      P 5444   7.480   6.972   0.873
  316PJ2     OB 5445   7.627   6.990   0.864
  316PJ2     HB 5446   7.657   6.989   0.959
  316PJ2     OG 5447   7.391   7.082   0.829
  316PJ2     HG 5448   7.308   7.041   0.792
  316PJ2     OD 5449   7.431   6.943   1.024
  317POX     CD 5450   7.528   6.943   1.129
  317POX     CE 5451   7.480   6.905   1.269
  317POX     OE 5452   7.594   6.914   1.355
  317POX    C1A 5453   7.607   7.025   1.426
  317POX    O1A 5454   7.553   7.130   1.392
  317POX    C1B 5455   7.711   7.006   1.531
  317POX    C1C 5456   7.725   7.115   1.637
  317POX    C1D 5457   7.864   7.094   1.697
  317POX    C1E 5458   7.894   7.189   1.814
  317POX    C1F 5459   8.015   7.145   1.896
  317POX    C1G 5460   8.016   7.214   2.032
  317POX    C1H 5461   8.152   7.191   2.097
  317POX    C1I 5462   8.161   7.074   2.196
  317POX    C1J 5463   8.260   7.073   2.284
  317POX    C1K 5464   8.376   7.171   2.303
  317POX    C1L 5465   8.481   7.124   2.404
  317POX    C1M 5466   8.449   7.136   2.553
  317POX    C1N 5467   8.443   7.281   2.602
  317POX    C1O 5468   8.461   7.270   2.754
  317POX    C1P 5469   8.422   7.395   2.832
  317POX    C1Q 5470   8.435   7.381   2.984
  317POX    C1R 5471   8.583   7.380   3.023
  317POX     CZ 5472   7.430   6.761   1.251
  317POX     OZ 5473   7.341   6.725   1.357
  317POX    C2A 5474   7.282   6.606   1.354
  317POX    O2A 5475   7.307   6.513   1.277
  317POX    C2B 5476   7.186   6.590   1.466
  317POX    C2C 5477   7.243   6.548   1.601
  317POX    C2D 5478   7.139   6.584   1.707
  317POX    C2E 5479   7.198   6.528   1.837
  317POX    C2F 5480   7.095   6.562   1.945
  317POX    C2G 5481   7.138   6.518   2.085
  317POX    C2H 5482   7.039   6.567   2.191
  317POX    C2I 5483   7.090   6.580   2.334
  317POX    C2J 5484   7.215   6.668   2.346
  317POX    C2K 5485   7.256   6.697   2.490
  317POX    C2L 5486   7.152   6.774   2.572
  317POX    C2M 5487   7.203   6.791   2.715
  317POX    C2N 5488   7.095   6.853   2.803
  317POX    C2O 5489   7.137   6.854   2.950
  317POX    C2P 5490   7.172   6.713   2.997
  318CHL    CN1 5491   1.673   8.137   1.557
  318CHL    CN2 5492   1.798   8.310   1.473
  318CHL    CN3 5493   1.864   8.222   1.680
  318CHL    NTM 5494   1.812   8.184   1.548
  318CHL     CB 5495   1.891   8.084   1.473
  319PJ2     CA 5496   2.042   8.068   1.488
  319PJ2     OA 5497   2.121   8.181   1.449
  319PJ2      P 5498   2.276   8.164   1.489
  319PJ2     OB 5499   2.315   8.032   1.435
  319PJ2     HB 5500   2.406   8.002   1.463
  319PJ2     OG 5501   2.352   8.281   1.441
  319PJ2     HG 5502   2.451   8.270   1.427
  319PJ2     OD 5503   2.262   8.177   1.649
  320POX     CD 5504   2.251   8.303   1.716
  320POX     CE 5505   2.263   8.295   1.868
  320POX     OE 5506   2.203   8.407   1.933
  320POX    C1A 5507   2.082   8.394   1.986
  320POX    O1A 5508   2.006   8.300   1.963
  320POX    C1B 5509   2.048   8.518   2.058
  320POX    C1C 5510   1.907   8.576   2.052
  320POX    C1D 5511   1.923   8.693   2.150
  320POX    C1E 5512   1.788   8.716   2.219
  320POX    C1F 5513   1.771   8.858   2.274
  320POX    C1G 5514   1.885   8.883   2.372
  320POX    C1H 5515   1.864   9.024   2.429
  320POX    C1I 5516   1.981   9.059   2.520
  320POX    C1J 5517   1.980   9.110   2.643
  320POX    C1K 5518   1.848   9.153   2.706
  320POX    C1L 5519   1.821   9.048   2.814
  320POX    C1M 5520   1.687   9.089   2.875
  320POX    C1N 5521   1.618   8.978   2.955
  320POX    C1O 5522   1.714   8.909   3.052
  320POX    C1P 5523   1.648   8.828   3.165
  320POX    C1Q 5524   1.748   8.761   3.260
  320POX    C1R 5525   1.863   8.844   3.319
  320POX     CZ 5526   2.406   8.258   1.909
  320POX     OZ 5527   2.442   8.197   2.033
  320POX    C2A 5528   2.568   8.211   2.072
  320POX    O2A 5529   2.654   8.259   1.998
  320POX    C2B 5530   2.594   8.164   2.210
  320POX    C2C 5531   2.722   8.080   2.208
  320POX    C2D 5532   2.752   8.045   2.354
  320POX    C2E 5533   2.876   7.957   2.365
  320POX    C2F 5534   2.923   7.940   2.510
  320POX    C2G 5535   3.039   7.842   2.526
  320POX    C2H 5536   3.171   7.896   2.472
  320POX    C2I 5537   3.239   7.998   2.564
  320POX    C2J 5538   3.323   7.911   2.658
  320POX    C2K 5539   3.404   8.006   2.748
  320POX    C2L 5540   3.523   7.938   2.816
  320POX    C2M 5541   3.571   8.033   2.926
  320POX    C2N 5542   3.684   7.970   3.007
  320POX    C2O 5543   3.698   8.044   3.141
  320POX    C2P 5544   3.602   7.981   3.241
  321CHL    CN1 5545   7.420   3.128   1.520
  321CHL    CN2 5546   7.469   2.989   1.333
  321CHL    CN3 5547   7.317   2.913   1.499
  321CHL    NTM 5548   7.441   2.989   1.477
  321CHL     CB 5549   7.539   2.916   1.559
  322PJ2     CA 5550   7.691   2.927   1.541
  322PJ2     OA 5551   7.738   3.062   1.556
  322PJ2      P 5552   7.898   3.050   1.561
  322PJ2     OB 5553   7.944   2.967   1.447
  322PJ2     HB 5554   7.899   2.880   1.466
  322PJ2     OG 5555   7.959   3.185   1.551
  322PJ2     HG 5556   7.913   3.247   1.487
  322PJ2     OD 5557   7.936   2.991   1.706
  323POX     CD 5558   7.903   3.061   1.826
  323POX     CE 5559   7.858   2.987   1.953
  323POX     OE 5560   7.777   3.057   2.048
  323POX    C1A 5561   7.648   3.056   2.018
  323POX    O1A 5562   7.601   3.019   1.910
  323POX    C1B 5563   7.572   3.125   2.125
  323POX    C1C 5564   7.438   3.065   2.171
  323POX    C1D 5565   7.452   2.973   2.292
  323POX    C1E 5566   7.320   2.908   2.333
  323POX    C1F 5567   7.238   2.991   2.432
  323POX    C1G 5568   7.279   2.955   2.574
  323POX    C1H 5569   7.266   3.058   2.687
  323POX    C1I 5570   7.343   3.017   2.813
  323POX    C1J 5571   7.355   3.086   2.926
  323POX    C1K 5572   7.306   3.231   2.926
  323POX    C1L 5573   7.414   3.336   2.955
  323POX    C1M 5574   7.372   3.479   2.988
  323POX    C1N 5575   7.282   3.473   3.112
  323POX    C1O 5576   7.350   3.448   3.247
  323POX    C1P 5577   7.241   3.479   3.350
  323POX    C1Q 5578   7.293   3.497   3.493
  323POX    C1R 5579   7.193   3.577   3.576
  323POX     CZ 5580   7.978   2.913   2.012
  323POX     OZ 5581   7.946   2.804   2.100
  323POX    C2A 5582   8.048   2.726   2.135
  323POX    O2A 5583   8.159   2.724   2.082
  323POX    C2B 5584   8.015   2.637   2.249
  323POX    C2C 5585   8.134   2.572   2.320
  323POX    C2D 5586   8.073   2.503   2.442
  323POX    C2E 5587   8.187   2.424   2.507
  323POX    C2F 5588   8.138   2.346   2.629
  323POX    C2G 5589   8.072   2.431   2.738
  323POX    C2H 5590   8.052   2.340   2.859
  323POX    C2I 5591   8.004   2.427   2.975
  323POX    C2J 5592   7.958   2.349   3.098
  323POX    C2K 5593   7.968   2.440   3.221
  323POX    C2L 5594   7.953   2.362   3.352
  323POX    C2M 5595   7.999   2.448   3.470
  323POX    C2N 5596   8.029   2.365   3.595
  323POX    C2O 5597   8.154   2.286   3.560
  323POX    C2P 5598   8.167   2.160   3.646
  324CHL    CN1 5599   5.820   3.727   0.861
  324CHL    CN2 5600   5.635   3.800   1.016
  324CHL    CN3 5601   5.814   3.945   0.935
  324CHL    NTM 5602   5.776   3.809   0.976
  324CHL     CB 5603   5.867   3.808   1.091
  325PJ2     CA 5604   5.903   3.683   1.172
  325PJ2     OA 5605   6.010   3.611   1.111
  325PJ2      P 5606   6.027   3.462   1.170
  325PJ2     OB 5607   5.888   3.412   1.173
  325PJ2     HB 5608   5.828   3.483   1.211
  325PJ2     OG 5609   6.123   3.385   1.088
  325PJ2     HG 5610   6.198   3.450   1.072
  325PJ2     OD 5611   6.072   3.461   1.324
  326POX     CD 5612   6.212   3.470   1.348
  326POX     CE 5613   6.235   3.469   1.500
  326POX     OE 5614   6.216   3.335   1.544
  326POX    C1A 5615   6.309   3.240   1.532
  326POX    O1A 5616   6.421   3.276   1.497
  326POX    C1B 5617   6.281   3.104   1.583
  326POX    C1C 5618   6.266   3.113   1.735
  326POX    C1D 5619   6.210   2.974   1.767
  326POX    C1E 5620   6.218   2.944   1.917
  326POX    C1F 5621   6.113   3.013   2.004
  326POX    C1G 5622   6.093   2.959   2.146
  326POX    C1H 5623   6.045   2.814   2.154
  326POX    C1I 5624   6.025   2.767   2.298
  326POX    C1J 5625   5.968   2.650   2.325
  326POX    C1K 5626   5.934   2.534   2.232
  326POX    C1L 5627   5.789   2.486   2.240
  326POX    C1M 5628   5.755   2.412   2.370
  326POX    C1N 5629   5.603   2.408   2.387
  326POX    C1O 5630   5.561   2.332   2.513
  326POX    C1P 5631   5.616   2.190   2.530
  326POX    C1Q 5632   5.549   2.136   2.656
  326POX    C1R 5633   5.582   1.990   2.688
  326POX     CZ 5634   6.152   3.576   1.572
  326POX     OZ 5635   6.188   3.600   1.708
  326POX    C2A 5636   6.100   3.579   1.806
  326POX    O2A 5637   5.983   3.558   1.772
  326POX    C2B 5638   6.132   3.598   1.949
  326POX    C2C 5639   6.186   3.465   2.002
  326POX    C2D 5640   6.225   3.479   2.150
  326POX    C2E 5641   6.311   3.354   2.169
  326POX    C2F 5642   6.398   3.378   2.292
  326POX    C2G 5643   6.469   3.246   2.326
  326POX    C2H 5644   6.406   3.181   2.449
  326POX    C2I 5645   6.393   3.275   2.569
  326POX    C2J 5646   6.341   3.188   2.683
  326POX    C2K 5647   6.363   3.257   2.818
  326POX    C2L 5648   6.287   3.183   2.927
  326POX    C2M 5649   6.325   3.241   3.063
  326POX    C2N 5650   6.221   3.194   3.165
  326POX    C2O 5651   6.118   3.306   3.171
  326POX    C2P 5652   6.007   3.271   3.271
  327CHL    CN1 5653   3.130   2.474   1.448
  327CHL    CN2 5654   3.039   2.432   1.660
  327CHL    CN3 5655   3.062   2.257   1.506
  327CHL    NTM 5656   3.025   2.398   1.518
  327CHL     CB 5657   2.900   2.444   1.455
  328PJ2     CA 5658   2.777   2.413   1.540
  328PJ2     OA 5659   2.773   2.284   1.602
  328PJ2      P 5660   2.623   2.238   1.637
  328PJ2     OB 5661   2.538   2.291   1.527
  328PJ2     HB 5662   2.459   2.230   1.523
  328PJ2     OG 5663   2.618   2.094   1.670
  328PJ2     HG 5664   2.585   2.045   1.589
  328PJ2     OD 5665   2.583   2.322   1.768
  329POX     CD 5666   2.677   2.320   1.875
  329POX     CE 5667   2.635   2.299   2.020
  329POX     OE 5668   2.726   2.360   2.112
  329POX    C1A 5669   2.690   2.394   2.235
  329POX    O1A 5670   2.571   2.399   2.265
  329POX    C1B 5671   2.808   2.409   2.323
  329POX    C1C 5672   2.783   2.525   2.420
  329POX    C1D 5673   2.886   2.529   2.533
  329POX    C1E 5674   2.990   2.637   2.501
  329POX    C1F 5675   3.095   2.617   2.610
  329POX    C1G 5676   3.210   2.717   2.600
  329POX    C1H 5677   3.307   2.703   2.718
  329POX    C1I 5678   3.265   2.785   2.840
  329POX    C1J 5679   3.310   2.763   2.963
  329POX    C1K 5680   3.415   2.659   3.005
  329POX    C1L 5681   3.543   2.722   3.060
  329POX    C1M 5682   3.638   2.798   2.966
  329POX    C1N 5683   3.737   2.886   3.042
  329POX    C1O 5684   3.824   2.832   3.155
  329POX    C1P 5685   3.883   2.950   3.233
  329POX    C1Q 5686   4.030   2.934   3.272
  329POX    C1R 5687   4.035   2.847   3.398
  329POX     CZ 5688   2.589   2.153   2.033
  329POX     OZ 5689   2.681   2.045   2.016
  329POX    C2A 5690   2.631   1.924   2.035
  329POX    O2A 5691   2.511   1.898   2.024
  329POX    C2B 5692   2.732   1.821   2.070
  329POX    C2C 5693   2.770   1.840   2.217
  329POX    C2D 5694   2.652   1.793   2.303
  329POX    C2E 5695   2.666   1.827   2.452
  329POX    C2F 5696   2.683   1.978   2.476
  329POX    C2G 5697   2.741   2.003   2.615
  329POX    C2H 5698   2.735   2.154   2.639
  329POX    C2I 5699   2.774   2.185   2.784
  329POX    C2J 5700   2.845   2.317   2.816
  329POX    C2K 5701   2.880   2.339   2.964
  329POX    C2L 5702   2.946   2.470   3.005
  329POX    C2M 5703   2.995   2.471   3.150
  329POX    C2N 5704   3.108   2.369   3.163
  329POX    C2O 5705   3.156   2.348   3.307
  329POX    C2P 5706   3.276   2.254   3.309
  330CHL    CN1 5707   7.746   2.218   0.912
  330CHL    CN2 5708   7.840   2.272   1.121
  330CHL    CN3 5709   7.755   2.059   1.097
  330CHL    NTM 5710   7.731   2.198   1.057
  330CHL     CB 5711   7.600   2.242   1.108
  331PJ2     CA 5712   7.561   2.380   1.160
  331PJ2     OA 5713   7.654   2.443   1.249
  331PJ2      P 5714   7.581   2.560   1.331
  331PJ2     OB 5715   7.690   2.645   1.383
  331PJ2     HB 5716   7.677   2.744   1.373
  331PJ2     OG 5717   7.470   2.630   1.263
  331PJ2     HG 5718   7.444   2.714   1.310
  331PJ2     OD 5719   7.516   2.491   1.462
  332POX     CD 5720   7.600   2.483   1.577
  332POX     CE 5721   7.539   2.447   1.712
  332POX     OE 5722   7.622   2.488   1.821
  332POX    C1A 5723   7.589   2.604   1.877
  332POX    O1A 5724   7.498   2.678   1.838
  332POX    C1B 5725   7.681   2.640   1.987
  332POX    C1C 5726   7.620   2.637   2.127
  332POX    C1D 5727   7.594   2.492   2.168
  332POX    C1E 5728   7.552   2.488   2.315
  332POX    C1F 5729   7.652   2.553   2.411
  332POX    C1G 5730   7.576   2.558   2.544
  332POX    C1H 5731   7.580   2.701   2.599
  332POX    C1I 5732   7.690   2.724   2.703
  332POX    C1J 5733   7.761   2.835   2.717
  332POX    C1K 5734   7.751   2.960   2.629
  332POX    C1L 5735   7.788   3.074   2.724
  332POX    C1M 5736   7.765   3.209   2.655
  332POX    C1N 5737   7.622   3.262   2.643
  332POX    C1O 5738   7.615   3.371   2.536
  332POX    C1P 5739   7.468   3.401   2.505
  332POX    C1Q 5740   7.453   3.512   2.400
  332POX    C1R 5741   7.476   3.451   2.261
  332POX     CZ 5742   7.492   2.301   1.708
  332POX     OZ 5743   7.408   2.271   1.819
  332POX    C2A 5744   7.347   2.153   1.814
  332POX    O2A 5745   7.359   2.072   1.722
  332POX    C2B 5746   7.260   2.120   1.929
  332POX    C2C 5747   7.303   2.170   2.066
  332POX    C2D 5748   7.395   2.072   2.138
  332POX    C2E 5749   7.395   2.094   2.290
  332POX    C2F 5750   7.258   2.064   2.351
  332POX    C2G 5751   7.241   2.142   2.482
  332POX    C2H 5752   7.325   2.091   2.599
  332POX    C2I 5753   7.265   1.962   2.654
  332POX    C2J 5754   7.311   1.928   2.796
  332POX    C2K 5755   7.220   1.814   2.842
  332POX    C2L 5756   7.304   1.736   2.943
  332POX    C2M 5757   7.234   1.759   3.077
  332POX    C2N 5758   7.305   1.671   3.180
  332POX    C2O 5759   7.250   1.696   3.321
  332POX    C2P 5760   7.333   1.607   3.413
  333CHL    CN1 5761   1.577   3.401   0.850
  333CHL    CN2 5762   1.360   3.333   0.783
  333CHL    CN3 5763   1.515   3.161   0.828
  333CHL    NTM 5764   1.475   3.297   0.867
  333CHL     CB 5765   1.449   3.281   1.011
  334PJ2     CA 5766   1.447   3.393   1.115
  334PJ2     OA 5767   1.349   3.489   1.077
  334PJ2      P 5768   1.392   3.637   1.124
  334PJ2     OB 5769   1.539   3.650   1.112
  334PJ2     HB 5770   1.574   3.734   1.153
  334PJ2     OG 5771   1.298   3.728   1.055
  334PJ2     HG 5772   1.340   3.818   1.066
  334PJ2     OD 5773   1.345   3.618   1.277
  335POX     CD 5774   1.215   3.661   1.320
  335POX     CE 5775   1.138   3.597   1.436
  335POX     OE 5776   1.005   3.650   1.445
  335POX    C1A 5777   0.907   3.581   1.502
  335POX    O1A 5778   0.920   3.467   1.546
  335POX    C1B 5779   0.773   3.643   1.490
  335POX    C1C 5780   0.741   3.720   1.618
  335POX    C1D 5781   0.696   3.609   1.713
  335POX    C1E 5782   0.729   3.663   1.852
  335POX    C1F 5783   0.693   3.572   1.970
  335POX    C1G 5784   0.733   3.645   2.098
  335POX    C1H 5785   0.757   3.544   2.210
  335POX    C1I 5786   0.789   3.619   2.340
  335POX    C1J 5787   0.752   3.578   2.460
  335POX    C1K 5788   0.663   3.454   2.471
  335POX    C1L 5789   0.601   3.449   2.611
  335POX    C1M 5790   0.504   3.332   2.614
  335POX    C1N 5791   0.428   3.299   2.743
  335POX    C1O 5792   0.332   3.180   2.728
  335POX    C1P 5793   0.304   3.119   2.866
  335POX    C1Q 5794   0.432   3.061   2.927
  335POX    C1R 5795   0.399   3.030   3.073
  335POX     CZ 5796   1.224   3.563   1.557
  335POX     OZ 5797   1.169   3.572   1.689
  335POX    C2A 5798   1.258   3.537   1.782
  335POX    O2A 5799   1.378   3.550   1.758
  335POX    C2B 5800   1.193   3.523   1.914
  335POX    C2C 5801   1.179   3.371   1.931
  335POX    C2D 5802   1.101   3.347   2.061
  335POX    C2E 5803   1.169   3.381   2.194
  335POX    C2F 5804   1.078   3.325   2.302
  335POX    C2G 5805   1.118   3.363   2.445
  335POX    C2H 5806   1.025   3.305   2.552
  335POX    C2I 5807   1.048   3.382   2.682
  335POX    C2J 5808   0.945   3.371   2.795
  335POX    C2K 5809   0.997   3.434   2.924
  335POX    C2L 5810   0.907   3.437   3.048
  335POX    C2M 5811   0.872   3.295   3.093
  335POX    C2N 5812   0.748   3.292   3.183
  335POX    C2O 5813   0.706   3.149   3.219
  335POX    C2P 5814   0.775   3.094   3.344
  336CHL    CN1 5815   8.508   3.002   1.660
  336CHL    CN2 5816   8.478   2.984   1.428
  336CHL    CN3 5817   8.313   2.876   1.570
  336CHL    NTM 5818   8.406   2.990   1.556
  336CHL     CB 5819   8.318   3.107   1.541
  337PJ2     CA 5820   8.233   3.174   1.649
  337PJ2     OA 5821   8.311   3.227   1.756
  337PJ2      P 5822   8.211   3.262   1.877
  337PJ2     OB 5823   8.101   3.341   1.818
  337PJ2     HB 5824   8.136   3.413   1.758
  337PJ2     OG 5825   8.193   3.129   1.939
  337PJ2     HG 5826   8.226   3.133   2.033
  337PJ2     OD 5827   8.297   3.367   1.964
  338POX     CD 5828   8.379   3.312   2.067
  338POX     CE 5829   8.492   3.404   2.114
  338POX     OE 5830   8.586   3.332   2.193
  338POX    C1A 5831   8.713   3.364   2.166
  338POX    O1A 5832   8.732   3.481   2.136
  338POX    C1B 5833   8.817   3.270   2.213
  338POX    C1C 5834   8.813   3.274   2.366
  338POX    C1D 5835   8.897   3.161   2.426
  338POX    C1E 5836   8.829   3.025   2.443
  338POX    C1F 5837   8.895   2.932   2.545
  338POX    C1G 5838   9.028   2.876   2.494
  338POX    C1H 5839   9.010   2.764   2.391
  338POX    C1I 5840   9.150   2.724   2.343
  338POX    C1J 5841   9.178   2.597   2.316
  338POX    C1K 5842   9.077   2.483   2.330
  338POX    C1L 5843   9.112   2.373   2.431
  338POX    C1M 5844   8.998   2.271   2.446
  338POX    C1N 5845   9.044   2.150   2.528
  338POX    C1O 5846   8.919   2.062   2.529
  338POX    C1P 5847   8.949   1.929   2.599
  338POX    C1Q 5848   8.823   1.847   2.626
  338POX    C1R 5849   8.860   1.716   2.695
  338POX     CZ 5850   8.424   3.510   2.200
  338POX     OZ 5851   8.340   3.460   2.304
  338POX    C2A 5852   8.290   3.548   2.390
  338POX    O2A 5853   8.313   3.668   2.376
  338POX    C2B 5854   8.256   3.484   2.519
  338POX    C2C 5855   8.394   3.461   2.581
  338POX    C2D 5856   8.370   3.395   2.717
  338POX    C2E 5857   8.499   3.381   2.798
  338POX    C2F 5858   8.597   3.282   2.734
  338POX    C2G 5859   8.596   3.139   2.788
  338POX    C2H 5860   8.682   3.129   2.915
  338POX    C2I 5861   8.696   2.985   2.965
  338POX    C2J 5862   8.771   2.978   3.098
  338POX    C2K 5863   8.841   2.845   3.125
  338POX    C2L 5864   8.926   2.841   3.253
  338POX    C2M 5865   8.939   2.696   3.300
  338POX    C2N 5866   9.010   2.690   3.435
  338POX    C2O 5867   9.037   2.541   3.457
  338POX    C2P 5868   9.116   2.512   3.585
  339CHL    CN1 5869   2.082   2.318   1.651
  339CHL    CN2 5870   2.064   2.549   1.698
  339CHL    CN3 5871   2.190   2.400   1.836
  339CHL    NTM 5872   2.158   2.436   1.697
  339CHL     CB 5873   2.283   2.451   1.622
  340PJ2     CA 5874   2.400   2.543   1.656
  340PJ2     OA 5875   2.372   2.683   1.646
  340PJ2      P 5876   2.512   2.758   1.620
  340PJ2     OB 5877   2.575   2.690   1.505
  340PJ2     HB 5878   2.534   2.599   1.509
  340PJ2     OG 5879   2.469   2.898   1.602
  340PJ2     HG 5880   2.375   2.893   1.567
  340PJ2     OD 5881   2.595   2.730   1.756
  341POX     CD 5882   2.546   2.795   1.873
  341POX     CE 5883   2.625   2.745   1.994
  341POX     OE 5884   2.589   2.806   2.118
  341POX    C1A 5885   2.468   2.779   2.168
  341POX    O1A 5886   2.385   2.715   2.104
  341POX    C1B 5887   2.462   2.838   2.304
  341POX    C1C 5888   2.428   2.727   2.404
  341POX    C1D 5889   2.407   2.778   2.546
  341POX    C1E 5890   2.390   2.658   2.640
  341POX    C1F 5891   2.513   2.575   2.675
  341POX    C1G 5892   2.469   2.458   2.764
  341POX    C1H 5893   2.418   2.494   2.904
  341POX    C1I 5894   2.501   2.543   3.022
  341POX    C1J 5895   2.484   2.662   3.079
  341POX    C1K 5896   2.367   2.752   3.039
  341POX    C1L 5897   2.289   2.781   3.168
  341POX    C1M 5898   2.162   2.865   3.155
  341POX    C1N 5899   2.198   3.010   3.121
  341POX    C1O 5900   2.064   3.084   3.114
  341POX    C1P 5901   2.070   3.235   3.087
  341POX    C1Q 5902   2.123   3.340   3.185
  341POX    C1R 5903   2.098   3.482   3.135
  341POX     CZ 5904   2.774   2.756   1.960
  341POX     OZ 5905   2.867   2.690   2.046
  341POX    C2A 5906   2.989   2.672   1.996
  341POX    O2A 5907   3.016   2.689   1.877
  341POX    C2B 5908   3.085   2.640   2.104
  341POX    C2C 5909   3.187   2.535   2.062
  341POX    C2D 5910   3.299   2.518   2.165
  341POX    C2E 5911   3.404   2.420   2.113
  341POX    C2F 5912   3.539   2.416   2.183
  341POX    C2G 5913   3.524   2.403   2.335
  341POX    C2H 5914   3.640   2.470   2.411
  341POX    C2I 5915   3.617   2.617   2.447
  341POX    C2J 5916   3.741   2.703   2.469
  341POX    C2K 5917   3.817   2.657   2.594
  341POX    C2L 5918   3.941   2.744   2.617
  341POX    C2M 5919   4.028   2.681   2.726
  341POX    C2N 5920   4.144   2.776   2.757
  341POX    C2O 5921   4.208   2.716   2.883
  341POX    C2P 5922   4.333   2.789   2.932
  342CHL    CN1 5923   8.475   4.187   1.833
  342CHL    CN2 5924   8.404   4.247   1.608
  342CHL    CN3 5925   8.320   4.353   1.802
  342CHL    NTM 5926   8.362   4.223   1.747
  342CHL     CB 5927   8.254   4.123   1.752
  343PJ2     CA 5928   8.272   3.971   1.760
  343PJ2     OA 5929   8.353   3.906   1.858
  343PJ2      P 5930   8.343   3.746   1.863
  343PJ2     OB 5931   8.355   3.704   1.722
  343PJ2     HB 5932   8.320   3.765   1.651
  343PJ2     OG 5933   8.429   3.680   1.964
  343PJ2     HG 5934   8.440   3.736   2.046
  343PJ2     OD 5935   8.192   3.727   1.916
  344POX     CD 5936   8.167   3.764   2.052
  344POX     CE 5937   8.022   3.798   2.088
  344POX     OE 5938   8.000   3.846   2.221
  344POX    C1A 5939   8.066   3.948   2.277
  344POX    O1A 5940   8.133   4.025   2.209
  344POX    C1B 5941   8.034   3.982   2.417
  344POX    C1C 5942   8.091   3.884   2.520
  344POX    C1D 5943   8.091   3.936   2.663
  344POX    C1E 5944   8.132   3.830   2.766
  344POX    C1F 5945   8.144   3.903   2.900
  344POX    C1G 5946   8.018   3.973   2.950
  344POX    C1H 5947   8.040   4.068   3.068
  344POX    C1I 5948   7.930   4.174   3.073
  344POX    C1J 5949   7.865   4.208   3.184
  344POX    C1K 5950   7.898   4.170   3.328
  344POX    C1L 5951   7.955   4.299   3.389
  344POX    C1M 5952   8.101   4.262   3.416
  344POX    C1N 5953   8.186   4.371   3.482
  344POX    C1O 5954   8.270   4.317   3.598
  344POX    C1P 5955   8.330   4.427   3.685
  344POX    C1Q 5956   8.402   4.393   3.816
  344POX    C1R 5957   8.314   4.347   3.932
  344POX     CZ 5958   7.928   3.682   2.056
  344POX     OZ 5959   7.950   3.568   2.140
  344POX    C2A 5960   7.877   3.458   2.122
  344POX    O2A 5961   7.795   3.439   2.032
  344POX    C2B 5962   7.906   3.358   2.227
  344POX    C2C 5963   8.029   3.274   2.194
  344POX    C2D 5964   8.077   3.191   2.314
  344POX    C2E 5965   8.202   3.105   2.295
  344POX    C2F 5966   8.244   3.029   2.421
  344POX    C2G 5967   8.382   2.969   2.395
  344POX    C2H 5968   8.394   2.876   2.274
  344POX    C2I 5969   8.538   2.834   2.246
  344POX    C2J 5970   8.570   2.752   2.120
  344POX    C2K 5971   8.717   2.711   2.115
  344POX    C2L 5972   8.795   2.771   1.998
  344POX    C2M 5973   8.863   2.902   2.040
  344POX    C2N 5974   8.966   2.932   1.930
  344POX    C2O 5975   9.027   3.072   1.944
  344POX    C2P 5976   9.138   3.053   2.047
  345CHL    CN1 5977  -0.041   3.261   1.130
  345CHL    CN2 5978   0.119   3.251   1.311
  345CHL    CN3 5979   0.151   3.389   1.117
  345CHL    NTM 5980   0.052   3.339   1.213
  345CHL     CB 5981  -0.015   3.449   1.284
  346PJ2     CA 5982   0.045   3.563   1.367
  346PJ2     OA 5983   0.170   3.625   1.335
  346PJ2      P 5984   0.182   3.775   1.393
  346PJ2     OB 5985   0.293   3.831   1.312
  346PJ2     HB 5986   0.347   3.759   1.269
  346PJ2     OG 5987   0.052   3.844   1.390
  346PJ2     HG 5988   0.061   3.930   1.441
  346PJ2     OD 5989   0.234   3.747   1.543
  347POX     CD 5990   0.274   3.864   1.614
  347POX     CE 5991   0.276   3.846   1.766
  347POX     OE 5992   0.352   3.956   1.816
  347POX    C1A 5993   0.316   4.005   1.934
  347POX    O1A 5994   0.226   3.959   2.003
  347POX    C1B 5995   0.397   4.123   1.972
  347POX    C1C 5996   0.530   4.086   2.039
  347POX    C1D 5997   0.518   4.026   2.180
  347POX    C1E 5998   0.654   4.025   2.250
  347POX    C1F 5999   0.703   4.161   2.300
  347POX    C1G 6000   0.835   4.159   2.378
  347POX    C1H 6001   0.882   4.295   2.429
  347POX    C1I 6002   1.031   4.283   2.460
  347POX    C1J 6003   1.093   4.312   2.574
  347POX    C1K 6004   1.027   4.366   2.701
  347POX    C1L 6005   1.060   4.292   2.831
  347POX    C1M 6006   0.972   4.354   2.940
  347POX    C1N 6007   1.020   4.324   3.082
  347POX    C1O 6008   0.993   4.186   3.144
  347POX    C1P 6009   1.036   4.176   3.290
  347POX    C1Q 6010   1.012   4.044   3.364
  347POX    C1R 6011   1.059   4.073   3.506
  347POX     CZ 6012   0.331   3.707   1.802
  347POX     OZ 6013   0.363   3.668   1.936
  347POX    C2A 6014   0.289   3.575   1.995
  347POX    O2A 6015   0.235   3.485   1.930
  347POX    C2B 6016   0.316   3.564   2.140
  347POX    C2C 6017   0.203   3.637   2.212
  347POX    C2D 6018   0.224   3.631   2.363
  347POX    C2E 6019   0.124   3.716   2.442
  347POX    C2F 6020   0.153   3.725   2.592
  347POX    C2G 6021   0.294   3.773   2.626
  347POX    C2H 6022   0.297   3.785   2.779
  347POX    C2I 6023   0.305   3.655   2.859
  347POX    C2J 6024   0.278   3.667   3.009
  347POX    C2K 6025   0.345   3.556   3.090
  347POX    C2L 6026   0.319   3.580   3.239
  347POX    C2M 6027   0.407   3.485   3.320
  347POX    C2N 6028   0.345   3.469   3.459
  347POX    C2O 6029   0.418   3.347   3.515
  347POX    C2P 6030   0.372   3.213   3.457
  348CHL    CN1 6031   0.530   1.501   1.698
  348CHL    CN2 6032   0.420   1.314   1.581
  348CHL    CN3 6033   0.590   1.279   1.738
  348CHL    NTM 6034   0.546   1.371   1.632
  348CHL     CB 6035   0.651   1.394   1.533
  349PJ2     CA 6036   0.677   1.300   1.415
  349PJ2     OA 6037   0.705   1.163   1.441
  349PJ2      P 6038   0.689   1.071   1.310
  349PJ2     OB 6039   0.550   1.020   1.308
  349PJ2     HB 6040   0.502   1.056   1.388
  349PJ2     OG 6041   0.747   1.134   1.189
  349PJ2     HG 6042   0.705   1.096   1.106
  349PJ2     OD 6043   0.785   0.953   1.363
  350POX     CD 6044   0.748   0.875   1.477
  350POX     CE 6045   0.867   0.805   1.544
  350POX     OE 6046   0.820   0.697   1.624
  350POX    C1A 6047   0.854   0.568   1.612
  350POX    O1A 6048   0.904   0.526   1.508
  350POX    C1B 6049   0.798   0.480   1.717
  350POX    C1C 6050   0.773   0.332   1.684
  350POX    C1D 6051   0.699   0.272   1.804
  350POX    C1E 6052   0.780   0.274   1.934
  350POX    C1F 6053   0.689   0.206   2.037
  350POX    C1G 6054   0.756   0.227   2.173
  350POX    C1H 6055   0.891   0.157   2.187
  350POX    C1I 6056   0.960   0.211   2.313
  350POX    C1J 6057   0.951   0.154   2.433
  350POX    C1K 6058   0.894   0.014   2.450
  350POX    C1L 6059   0.960  -0.060   2.567
  350POX    C1M 6060   0.909  -0.205   2.569
  350POX    C1N 6061   0.971  -0.282   2.686
  350POX    C1O 6062   0.945  -0.433   2.682
  350POX    C1P 6063   1.039  -0.520   2.766
  350POX    C1Q 6064   0.988  -0.663   2.751
  350POX    C1R 6065   1.107  -0.745   2.804
  350POX     CZ 6066   0.923   0.913   1.638
  350POX     OZ 6067   0.876   0.918   1.773
  350POX    C2A 6068   0.972   0.915   1.865
  350POX    O2A 6069   1.087   0.890   1.831
  350POX    C2B 6070   0.934   0.948   2.005
  350POX    C2C 6071   0.918   0.823   2.092
  350POX    C2D 6072   0.821   0.717   2.039
  350POX    C2E 6073   0.802   0.607   2.143
  350POX    C2F 6074   0.697   0.658   2.241
  350POX    C2G 6075   0.661   0.576   2.365
  350POX    C2H 6076   0.778   0.558   2.461
  350POX    C2I 6077   0.737   0.463   2.574
  350POX    C2J 6078   0.854   0.461   2.672
  350POX    C2K 6079   0.840   0.339   2.763
  350POX    C2L 6080   0.940   0.367   2.876
  350POX    C2M 6081   0.931   0.255   2.980
  350POX    C2N 6082   0.979   0.120   2.925
  350POX    C2O 6083   0.994   0.013   3.033
  350POX    C2P 6084   0.860  -0.022   3.099
  351CHL    CN1 6085   2.987   6.908   0.993
  351CHL    CN2 6086   3.041   6.736   1.161
  351CHL    CN3 6087   2.952   6.675   0.968
  351CHL    NTM 6088   2.943   6.787   1.063
  351CHL     CB 6089   2.806   6.812   1.110
  352PJ2     CA 6090   2.786   6.938   1.194
  352PJ2     OA 6091   2.873   6.929   1.308
  352PJ2      P 6092   2.868   7.068   1.389
  352PJ2     OB 6093   2.996   7.063   1.463
  352PJ2     HB 6094   3.078   7.108   1.429
  352PJ2     OG 6095   2.836   7.183   1.301
  352PJ2     HG 6096   2.764   7.164   1.235
  352PJ2     OD 6097   2.735   7.045   1.476
  353POX     CD 6098   2.749   7.103   1.606
  353POX     CE 6099   2.660   7.047   1.717
  353POX     OE 6100   2.659   7.130   1.834
  353POX    C1A 6101   2.540   7.158   1.886
  353POX    O1A 6102   2.438   7.141   1.819
  353POX    C1B 6103   2.544   7.210   2.025
  353POX    C1C 6104   2.528   7.099   2.129
  353POX    C1D 6105   2.560   7.158   2.267
  353POX    C1E 6106   2.560   7.055   2.380
  353POX    C1F 6107   2.700   6.999   2.408
  353POX    C1G 6108   2.802   7.100   2.459
  353POX    C1H 6109   2.932   7.035   2.508
  353POX    C1I 6110   2.907   6.922   2.608
  353POX    C1J 6111   2.907   6.930   2.741
  353POX    C1K 6112   2.919   7.069   2.804
  353POX    C1L 6113   3.040   7.079   2.898
  353POX    C1M 6114   3.034   7.214   2.968
  353POX    C1N 6115   3.169   7.212   3.041
  353POX    C1O 6116   3.165   7.281   3.177
  353POX    C1P 6117   3.290   7.365   3.204
  353POX    C1Q 6118   3.262   7.490   3.287
  353POX    C1R 6119   3.392   7.571   3.285
  353POX     CZ 6120   2.718   6.908   1.744
  353POX     OZ 6121   2.660   6.829   1.849
  353POX    C2A 6122   2.701   6.702   1.850
  353POX    O2A 6123   2.807   6.670   1.796
  353POX    C2B 6124   2.623   6.602   1.925
  353POX    C2C 6125   2.689   6.585   2.062
  353POX    C2D 6126   2.591   6.529   2.165
  353POX    C2E 6127   2.626   6.572   2.307
  353POX    C2F 6128   2.752   6.501   2.357
  353POX    C2G 6129   2.790   6.569   2.489
  353POX    C2H 6130   2.919   6.507   2.542
  353POX    C2I 6131   2.940   6.561   2.683
  353POX    C2J 6132   3.052   6.487   2.757
  353POX    C2K 6133   3.018   6.349   2.815
  353POX    C2L 6134   3.137   6.294   2.894
  353POX    C2M 6135   3.176   6.383   3.012
  353POX    C2N 6136   3.297   6.336   3.094
  353POX    C2O 6137   3.347   6.446   3.187
  353POX    C2P 6138   3.421   6.391   3.308
  354CHL    CN1 6139   2.935   8.882   0.965
  354CHL    CN2 6140   2.963   8.730   1.154
  354CHL    CN3 6141   3.146   8.782   0.995
  354CHL    NTM 6142   3.027   8.829   1.067
  354CHL     CB 6143   3.056   8.945   1.153
  355PJ2     CA 6144   3.182   8.948   1.240
  355PJ2     OA 6145   3.173   8.861   1.353
  355PJ2      P 6146   3.301   8.858   1.451
  355PJ2     OB 6147   3.397   8.784   1.365
  355PJ2     HB 6148   3.489   8.791   1.404
  355PJ2     OG 6149   3.340   8.989   1.507
  355PJ2     HG 6150   3.432   8.983   1.545
  355PJ2     OD 6151   3.259   8.758   1.570
  356POX     CD 6152   3.173   8.815   1.669
  356POX     CE 6153   3.095   8.725   1.764
  356POX     OE 6154   2.982   8.787   1.827
  356POX    C1A 6155   2.868   8.793   1.759
  356POX    O1A 6156   2.852   8.734   1.652
  356POX    C1B 6157   2.757   8.857   1.833
  356POX    C1C 6158   2.626   8.780   1.851
  356POX    C1D 6159   2.649   8.660   1.943
  356POX    C1E 6160   2.521   8.598   2.000
  356POX    C1F 6161   2.456   8.701   2.091
  356POX    C1G 6162   2.381   8.634   2.207
  356POX    C1H 6163   2.380   8.737   2.320
  356POX    C1I 6164   2.326   8.675   2.449
  356POX    C1J 6165   2.304   8.729   2.569
  356POX    C1K 6166   2.304   8.879   2.597
  356POX    C1L 6167   2.361   8.895   2.738
  356POX    C1M 6168   2.365   9.039   2.789
  356POX    C1N 6169   2.407   9.042   2.936
  356POX    C1O 6170   2.544   9.003   2.992
  356POX    C1P 6171   2.644   9.118   3.011
  356POX    C1Q 6172   2.613   9.185   3.145
  356POX    C1R 6173   2.709   9.303   3.166
  356POX     CZ 6174   3.194   8.652   1.856
  356POX     OZ 6175   3.287   8.725   1.936
  356POX    C2A 6176   3.375   8.649   2.000
  356POX    O2A 6177   3.396   8.535   1.959
  356POX    C2B 6178   3.471   8.728   2.079
  356POX    C2C 6179   3.422   8.750   2.222
  356POX    C2D 6180   3.532   8.801   2.315
  356POX    C2E 6181   3.478   8.808   2.458
  356POX    C2F 6182   3.580   8.870   2.555
  356POX    C2G 6183   3.519   8.844   2.693
  356POX    C2H 6184   3.600   8.910   2.804
  356POX    C2I 6185   3.524   8.867   2.930
  356POX    C2J 6186   3.568   8.943   3.055
  356POX    C2K 6187   3.708   8.908   3.104
  356POX    C2L 6188   3.721   8.960   3.248
  356POX    C2M 6189   3.865   9.003   3.274
  356POX    C2N 6190   3.961   8.889   3.309
  356POX    C2O 6191   4.101   8.945   3.333
  356POX    C2P 6192   4.178   8.852   3.426
  357CHL    CN1 6193   2.254   4.018   1.418
  357CHL    CN2 6194   2.220   3.784   1.453
  357CHL    CN3 6195   2.333   3.910   1.617
  357CHL    NTM 6196   2.314   3.896   1.472
  357CHL     CB 6197   2.444   3.861   1.413
  358PJ2     CA 6198   2.570   3.947   1.404
  358PJ2     OA 6199   2.606   4.005   1.530
  358PJ2      P 6200   2.689   4.141   1.505
  358PJ2     OB 6201   2.834   4.147   1.533
  358PJ2     HB 6202   2.850   4.073   1.598
  358PJ2     OG 6203   2.641   4.194   1.376
  358PJ2     HG 6204   2.703   4.260   1.333
  358PJ2     OD 6205   2.620   4.231   1.619
  359POX     CD 6206   2.695   4.255   1.738
  359POX     CE 6207   2.627   4.286   1.871
  359POX     OE 6208   2.701   4.300   1.993
  359POX    C1A 6209   2.809   4.378   1.992
  359POX    O1A 6210   2.831   4.464   1.908
  359POX    C1B 6211   2.874   4.388   2.125
  359POX    C1C 6212   2.894   4.533   2.170
  359POX    C1D 6213   2.971   4.518   2.302
  359POX    C1E 6214   3.003   4.657   2.358
  359POX    C1F 6215   3.088   4.644   2.484
  359POX    C1G 6216   3.108   4.781   2.549
  359POX    C1H 6217   3.201   4.801   2.669
  359POX    C1I 6218   3.251   4.945   2.676
  359POX    C1J 6219   3.270   5.001   2.795
  359POX    C1K 6220   3.238   4.934   2.929
  359POX    C1L 6221   3.366   4.952   3.010
  359POX    C1M 6222   3.386   5.098   3.051
  359POX    C1N 6223   3.519   5.117   3.124
  359POX    C1O 6224   3.637   5.100   3.028
  359POX    C1P 6225   3.771   5.167   3.056
  359POX    C1Q 6226   3.791   5.165   3.208
  359POX    C1R 6227   3.914   5.244   3.252
  359POX     CZ 6228   2.521   4.176   1.882
  359POX     OZ 6229   2.432   4.170   1.994
  359POX    C2A 6230   2.332   4.082   1.990
  359POX    O2A 6231   2.341   3.995   1.904
  359POX    C2B 6232   2.248   4.076   2.111
  359POX    C2C 6233   2.099   4.045   2.094
  359POX    C2D 6234   2.031   4.075   2.228
  359POX    C2E 6235   1.880   4.051   2.231
  359POX    C2F 6236   1.816   4.067   2.369
  359POX    C2G 6237   1.850   3.943   2.453
  359POX    C2H 6238   1.798   3.963   2.595
  359POX    C2I 6239   1.892   4.059   2.668
  359POX    C2J 6240   1.856   4.081   2.815
  359POX    C2K 6241   1.913   3.983   2.918
  359POX    C2L 6242   1.864   4.015   3.059
  359POX    C2M 6243   1.925   3.946   3.181
  359POX    C2N 6244   1.839   3.992   3.299
  359POX    C2O 6245   1.884   3.949   3.439
  359POX    C2P 6246   1.998   4.033   3.497
  360CHL    CN1 6247   7.472   1.312   1.837
  360CHL    CN2 6248   7.516   1.095   1.923
  360CHL    CN3 6249   7.432   1.132   1.699
  360CHL    NTM 6250   7.525   1.179   1.803
  360CHL     CB 6251   7.654   1.207   1.738
  361PJ2     CA 6252   7.766   1.113   1.694
  361PJ2     OA 6253   7.817   1.023   1.793
  361PJ2      P 6254   7.968   0.994   1.747
  361PJ2     OB 6255   8.012   0.862   1.796
  361PJ2     HB 6256   8.089   0.829   1.741
  361PJ2     OG 6257   7.986   1.030   1.604
  361PJ2     HG 6258   7.913   1.083   1.562
  361PJ2     OD 6259   8.051   1.103   1.831
  362POX     CD 6260   8.118   1.063   1.951
  362POX     CE 6261   8.159   1.176   2.045
  362POX     OE 6262   8.215   1.113   2.160
  362POX    C1A 6263   8.340   1.147   2.190
  362POX    O1A 6264   8.391   1.247   2.139
  362POX    C1B 6265   8.391   1.063   2.300
  362POX    C1C 6266   8.436   0.932   2.235
  362POX    C1D 6267   8.482   0.822   2.331
  362POX    C1E 6268   8.552   0.705   2.261
  362POX    C1F 6269   8.614   0.607   2.360
  362POX    C1G 6270   8.738   0.670   2.424
  362POX    C1H 6271   8.774   0.612   2.561
  362POX    C1I 6272   8.901   0.675   2.618
  362POX    C1J 6273   8.972   0.618   2.715
  362POX    C1K 6274   8.933   0.480   2.768
  362POX    C1L 6275   9.052   0.398   2.819
  362POX    C1M 6276   9.001   0.312   2.936
  362POX    C1N 6277   9.106   0.209   2.977
  362POX    C1O 6278   9.190   0.163   2.858
  362POX    C1P 6279   9.277   0.039   2.881
  362POX    C1Q 6280   9.366   0.001   2.762
  362POX    C1R 6281   9.425  -0.135   2.803
  362POX     CZ 6282   8.046   1.273   2.080
  362POX     OZ 6283   7.959   1.223   2.182
  362POX    C2A 6284   7.834   1.268   2.194
  362POX    O2A 6285   7.790   1.345   2.110
  362POX    C2B 6286   7.757   1.222   2.312
  362POX    C2C 6287   7.777   1.295   2.444
  362POX    C2D 6288   7.887   1.224   2.524
  362POX    C2E 6289   7.914   1.309   2.648
  362POX    C2F 6290   8.005   1.238   2.748
  362POX    C2G 6291   8.143   1.194   2.698
  362POX    C2H 6292   8.206   1.120   2.816
  362POX    C2I 6293   8.265   1.219   2.917
  362POX    C2J 6294   8.373   1.311   2.859
  362POX    C2K 6295   8.454   1.386   2.965
  362POX    C2L 6296   8.557   1.477   2.899
  362POX    C2M 6297   8.638   1.565   2.995
  362POX    C2N 6298   8.760   1.491   3.050
  362POX    C2O 6299   8.848   1.452   2.931
  362POX    C2P 6300   8.985   1.404   2.978
  363CHL    CN1 6301   6.032   0.160   1.390
  363CHL    CN2 6302   5.900   0.352   1.362
  363CHL    CN3 6303   6.033   0.283   1.180
  363CHL    NTM 6304   5.951   0.233   1.292
  363CHL     CB 6305   5.841   0.148   1.246
  364PJ2     CA 6306   5.859   0.027   1.153
  364PJ2     OA 6307   5.940  -0.076   1.212
  364PJ2      P 6308   5.944  -0.213   1.127
  364PJ2     OB 6309   5.809  -0.228   1.067
  364PJ2     HB 6310   5.807  -0.298   0.996
  364PJ2     OG 6311   6.058  -0.202   1.034
  364PJ2     HG 6312   6.053  -0.120   0.976
  364PJ2     OD 6313   5.955  -0.334   1.233
  365POX     CD 6314   6.089  -0.357   1.278
  365POX     CE 6315   6.127  -0.297   1.413
  365POX     OE 6316   6.251  -0.343   1.467
  365POX    C1A 6317   6.361  -0.268   1.458
  365POX    O1A 6318   6.356  -0.192   1.361
  365POX    C1B 6319   6.478  -0.297   1.543
  365POX    C1C 6320   6.511  -0.187   1.644
  365POX    C1D 6321   6.450  -0.226   1.779
  365POX    C1E 6322   6.456  -0.106   1.873
  365POX    C1F 6323   6.408  -0.148   2.012
  365POX    C1G 6324   6.408  -0.022   2.100
  365POX    C1H 6325   6.405  -0.031   2.252
  365POX    C1I 6326   6.445   0.103   2.314
  365POX    C1J 6327   6.382   0.165   2.414
  365POX    C1K 6328   6.267   0.112   2.500
  365POX    C1L 6329   6.226   0.215   2.606
  365POX    C1M 6330   6.329   0.225   2.718
  365POX    C1N 6331   6.285   0.331   2.819
  365POX    C1O 6332   6.362   0.329   2.950
  365POX    C1P 6333   6.325   0.202   3.027
  365POX    C1Q 6334   6.203   0.193   3.120
  365POX    C1R 6335   6.225   0.072   3.211
  365POX     CZ 6336   6.014  -0.342   1.506
  365POX     OZ 6337   6.006  -0.281   1.635
  365POX    C2A 6338   5.910  -0.323   1.717
  365POX    O2A 6339   5.838  -0.419   1.693
  365POX    C2B 6340   5.906  -0.263   1.853
  365POX    C2C 6341   5.766  -0.233   1.906
  365POX    C2D 6342   5.746  -0.152   2.033
  365POX    C2E 6343   5.809  -0.013   2.019
  365POX    C2F 6344   5.814   0.057   2.155
  365POX    C2G 6345   5.879   0.193   2.132
  365POX    C2H 6346   6.028   0.183   2.097
  365POX    C2I 6347   6.076   0.321   2.052
  365POX    C2J 6348   6.213   0.319   1.985
  365POX    C2K 6349   6.260   0.461   1.954
  365POX    C2L 6350   6.287   0.543   2.081
  365POX    C2M 6351   6.409   0.497   2.161
  365POX    C2N 6352   6.414   0.569   2.296
  365POX    C2O 6353   6.515   0.522   2.401
  365POX    C2P 6354   6.477   0.578   2.538
  366CHL    CN1 6355   0.456   2.937   1.452
  366CHL    CN2 6356   0.580   2.831   1.626
  366CHL    CN3 6357   0.662   3.030   1.508
  366CHL    NTM 6358   0.592   2.901   1.497
  366CHL     CB 6359   0.663   2.805   1.412
  367PJ2     CA 6360   0.794   2.733   1.443
  367PJ2     OA 6361   0.907   2.816   1.471
  367PJ2      P 6362   1.036   2.727   1.505
  367PJ2     OB 6363   1.036   2.609   1.416
  367PJ2     HB 6364   0.948   2.567   1.438
  367PJ2     OG 6365   1.146   2.825   1.488
  367PJ2     HG 6366   1.150   2.836   1.389
  367PJ2     OD 6367   1.002   2.686   1.657
  368POX     CD 6368   0.996   2.782   1.763
  368POX     CE 6369   0.960   2.726   1.901
  368POX     OE 6370   0.904   2.826   1.988
  368POX    C1A 6371   0.772   2.821   1.998
  368POX    O1A 6372   0.705   2.757   1.917
  368POX    C1B 6373   0.711   2.912   2.097
  368POX    C1C 6374   0.738   2.849   2.234
  368POX    C1D 6375   0.732   2.957   2.343
  368POX    C1E 6376   0.755   2.899   2.483
  368POX    C1F 6377   0.725   3.002   2.592
  368POX    C1G 6378   0.836   3.000   2.697
  368POX    C1H 6379   0.812   2.888   2.799
  368POX    C1I 6380   0.932   2.882   2.894
  368POX    C1J 6381   0.930   2.839   3.020
  368POX    C1K 6382   0.808   2.777   3.088
  368POX    C1L 6383   0.846   2.644   3.154
  368POX    C1M 6384   0.719   2.558   3.155
  368POX    C1N 6385   0.731   2.438   3.249
  368POX    C1O 6386   0.601   2.357   3.243
  368POX    C1P 6387   0.596   2.229   3.327
  368POX    C1Q 6388   0.454   2.175   3.322
  368POX    C1R 6389   0.454   2.025   3.356
  368POX     CZ 6390   1.072   2.644   1.964
  368POX     OZ 6391   1.030   2.554   2.068
  368POX    C2A 6392   1.129   2.468   2.090
  368POX    O2A 6393   1.218   2.449   2.008
  368POX    C2B 6394   1.098   2.378   2.204
  368POX    C2C 6395   1.155   2.428   2.337
  368POX    C2D 6396   1.299   2.388   2.366
  368POX    C2E 6397   1.368   2.427   2.497
  368POX    C2F 6398   1.501   2.359   2.528
  368POX    C2G 6399   1.478   2.210   2.557
  368POX    C2H 6400   1.398   2.172   2.682
  368POX    C2I 6401   1.337   2.032   2.681
  368POX    C2J 6402   1.217   2.022   2.775
  368POX    C2K 6403   1.080   2.061   2.720
  368POX    C2L 6404   0.965   2.046   2.820
  368POX    C2M 6405   0.830   2.105   2.780
  368POX    C2N 6406   0.728   2.080   2.892
  368POX    C2O 6407   0.593   2.063   2.822
  368POX    C2P 6408   0.474   2.119   2.901
  369CHL    CN1 6409   8.062   0.513   1.591
  369CHL    CN2 6410   7.907   0.411   1.443
  369CHL    CN3 6411   8.118   0.482   1.367
  369CHL    NTM 6412   8.006   0.519   1.455
  369CHL     CB 6413   7.965   0.653   1.411
  370PJ2     CA 6414   7.863   0.734   1.492
  370PJ2     OA 6415   7.732   0.676   1.490
  370PJ2      P 6416   7.622   0.780   1.543
  370PJ2     OB 6417   7.654   0.915   1.491
  370PJ2     HB 6418   7.577   0.979   1.496
  370PJ2     OG 6419   7.483   0.734   1.522
  370PJ2     HG 6420   7.427   0.801   1.472
  370PJ2     OD 6421   7.626   0.785   1.704
  371POX     CD 6422   7.598   0.659   1.765
  371POX     CE 6423   7.683   0.609   1.882
  371POX     OE 6424   7.620   0.494   1.940
  371POX    C1A 6425   7.640   0.372   1.890
  371POX    O1A 6426   7.723   0.358   1.799
  371POX    C1B 6427   7.584   0.264   1.974
  371POX    C1C 6428   7.697   0.198   2.052
  371POX    C1D 6429   7.762   0.276   2.167
  371POX    C1E 6430   7.660   0.315   2.274
  371POX    C1F 6431   7.723   0.369   2.403
  371POX    C1G 6432   7.758   0.250   2.494
  371POX    C1H 6433   7.855   0.305   2.599
  371POX    C1I 6434   7.918   0.207   2.698
  371POX    C1J 6435   7.972   0.226   2.818
  371POX    C1K 6436   7.985   0.372   2.863
  371POX    C1L 6437   8.050   0.370   3.001
  371POX    C1M 6438   8.111   0.502   3.049
  371POX    C1N 6439   8.144   0.496   3.198
  371POX    C1O 6440   8.269   0.414   3.229
  371POX    C1P 6441   8.270   0.369   3.375
  371POX    C1Q 6442   8.398   0.306   3.429
  371POX    C1R 6443   8.395   0.166   3.368
  371POX     CZ 6444   7.687   0.727   1.979
  371POX     OZ 6445   7.788   0.733   2.080
  371POX    C2A 6446   7.809   0.849   2.141
  371POX    O2A 6447   7.729   0.941   2.127
  371POX    C2B 6448   7.935   0.860   2.219
  371POX    C2C 6449   7.944   0.796   2.358
  371POX    C2D 6450   8.085   0.802   2.417
  371POX    C2E 6451   8.086   0.757   2.564
  371POX    C2F 6452   8.235   0.741   2.596
  371POX    C2G 6453   8.264   0.706   2.742
  371POX    C2H 6454   8.412   0.666   2.740
  371POX    C2I 6455   8.461   0.664   2.885
  371POX    C2J 6456   8.574   0.564   2.915
  371POX    C2K 6457   8.612   0.583   3.062
  371POX    C2L 6458   8.688   0.461   3.115
  371POX    C2M 6459   8.737   0.490   3.258
  371POX    C2N 6460   8.883   0.448   3.267
  371POX    C2O 6461   8.951   0.479   3.401
  371POX    C2P 6462   8.947   0.623   3.454
  372CHL    CN1 6463   0.511   4.051   1.090
  372CHL    CN2 6464   0.751   4.057   1.114
  372CHL    CN3 6465   0.615   4.163   1.276
  372CHL    NTM 6466   0.626   4.133   1.132
  372CHL     CB 6467   0.621   4.250   1.043
  373PJ2     CA 6468   0.717   4.363   1.079
  373PJ2     OA 6469   0.856   4.348   1.049
  373PJ2      P 6470   0.958   4.459   1.108
  373PJ2     OB 6471   1.027   4.522   0.993
  373PJ2     HB 6472   1.045   4.458   0.918
  373PJ2     OG 6473   0.902   4.553   1.207
  373PJ2     HG 6474   0.903   4.508   1.296
  373PJ2     OD 6475   1.075   4.377   1.182
  374POX     CD 6476   1.042   4.310   1.304
  374POX     CE 6477   1.161   4.287   1.397
  374POX     OE 6478   1.142   4.189   1.499
  374POX    C1A 6479   1.148   4.059   1.472
  374POX    O1A 6480   1.183   4.019   1.361
  374POX    C1B 6481   1.136   3.973   1.592
  374POX    C1C 6482   1.242   3.979   1.702
  374POX    C1D 6483   1.221   3.898   1.830
  374POX    C1E 6484   1.108   3.959   1.913
  374POX    C1F 6485   1.077   3.888   2.044
  374POX    C1G 6486   1.190   3.879   2.147
  374POX    C1H 6487   1.201   4.010   2.224
  374POX    C1I 6488   1.318   4.010   2.322
  374POX    C1J 6489   1.319   3.996   2.455
  374POX    C1K 6490   1.204   3.934   2.534
  374POX    C1L 6491   1.243   3.866   2.665
  374POX    C1M 6492   1.116   3.830   2.743
  374POX    C1N 6493   1.001   3.929   2.758
  374POX    C1O 6494   0.887   3.868   2.840
  374POX    C1P 6495   0.759   3.951   2.838
  374POX    C1Q 6496   0.693   3.952   2.700
  374POX    C1R 6497   0.582   4.058   2.700
  374POX     CZ 6498   1.225   4.420   1.439
  374POX     OZ 6499   1.159   4.497   1.539
  374POX    C2A 6500   1.180   4.629   1.536
  374POX    O2A 6501   1.245   4.690   1.451
  374POX    C2B 6502   1.102   4.695   1.642
  374POX    C2C 6503   1.174   4.822   1.689
  374POX    C2D 6504   1.119   4.875   1.822
  374POX    C2E 6505   1.129   4.764   1.927
  374POX    C2F 6506   1.080   4.821   2.060
  374POX    C2G 6507   1.101   4.719   2.172
  374POX    C2H 6508   1.084   4.797   2.303
  374POX    C2I 6509   1.066   4.703   2.422
  374POX    C2J 6510   1.068   4.792   2.546
  374POX    C2K 6511   1.066   4.718   2.680
  374POX    C2L 6512   1.059   4.820   2.795
  374POX    C2M 6513   1.038   4.755   2.932
  374POX    C2N 6514   0.891   4.717   2.946
  374POX    C2O 6515   0.811   4.846   2.969
  374POX    C2P 6516   0.676   4.821   3.036
  375CHL    CN1 6517   5.104   7.453   1.218
  375CHL    CN2 6518   5.326   7.541   1.157
  375CHL    CN3 6519   5.299   7.319   1.216
  375CHL    NTM 6520   5.249   7.453   1.247
  375CHL     CB 6521   5.258   7.476   1.392
  376PJ2     CA 6522   5.209   7.604   1.459
  376PJ2     OA 6523   5.251   7.728   1.402
  376PJ2      P 6524   5.190   7.864   1.463
  376PJ2     OB 6525   5.196   7.970   1.360
  376PJ2     HB 6526   5.122   8.035   1.380
  376PJ2     OG 6527   5.060   7.829   1.524
  376PJ2     HG 6528   4.988   7.845   1.457
  376PJ2     OD 6529   5.296   7.895   1.580
  377POX     CD 6530   5.262   7.998   1.673
  377POX     CE 6531   5.321   8.004   1.814
  377POX     OE 6532   5.463   8.014   1.829
  377POX    C1A 6533   5.510   8.125   1.887
  377POX    O1A 6534   5.434   8.212   1.928
  377POX    C1B 6535   5.656   8.129   1.867
  377POX    C1C 6536   5.735   8.185   1.986
  377POX    C1D 6537   5.755   8.079   2.094
  377POX    C1E 6538   5.633   8.070   2.186
  377POX    C1F 6539   5.664   7.974   2.301
  377POX    C1G 6540   5.581   8.012   2.423
  377POX    C1H 6541   5.605   7.933   2.552
  377POX    C1I 6542   5.584   7.782   2.541
  377POX    C1J 6543   5.546   7.709   2.646
  377POX    C1K 6544   5.529   7.770   2.785
  377POX    C1L 6545   5.472   7.670   2.886
  377POX    C1M 6546   5.475   7.717   3.032
  377POX    C1N 6547   5.342   7.778   3.079
  377POX    C1O 6548   5.381   7.806   3.224
  377POX    C1P 6549   5.269   7.824   3.326
  377POX    C1Q 6550   5.313   7.873   3.464
  377POX    C1R 6551   5.208   7.846   3.573
  377POX     CZ 6552   5.256   7.890   1.892
  377POX     OZ 6553   5.279   7.899   2.033
  377POX    C2A 6554   5.170   7.929   2.103
  377POX    O2A 6555   5.093   8.012   2.057
  377POX    C2B 6556   5.167   7.873   2.240
  377POX    C2C 6557   5.158   7.991   2.336
  377POX    C2D 6558   5.159   7.951   2.484
  377POX    C2E 6559   5.169   8.069   2.580
  377POX    C2F 6560   5.100   8.019   2.707
  377POX    C2G 6561   5.094   8.132   2.810
  377POX    C2H 6562   5.057   8.075   2.947
  377POX    C2I 6563   5.049   8.183   3.055
  377POX    C2J 6564   4.983   8.121   3.178
  377POX    C2K 6565   4.950   8.223   3.288
  377POX    C2L 6566   4.876   8.145   3.397
  377POX    C2M 6567   4.875   8.237   3.519
  377POX    C2N 6568   4.777   8.179   3.621
  377POX    C2O 6569   4.633   8.175   3.568
  377POX    C2P 6570   4.529   8.159   3.680
  378CHL    CN1 6571   3.445   6.785   1.429
  378CHL    CN2 6572   3.347   6.570   1.445
  378CHL    CN3 6573   3.492   6.656   1.611
  378CHL    NTM 6574   3.471   6.645   1.466
  378CHL     CB 6575   3.590   6.601   1.392
  379PJ2     CA 6576   3.731   6.646   1.431
  379PJ2     OA 6577   3.734   6.788   1.416
  379PJ2      P 6578   3.867   6.856   1.474
  379PJ2     OB 6579   3.980   6.770   1.433
  379PJ2     HB 6580   3.942   6.679   1.416
  379PJ2     OG 6581   3.860   6.998   1.431
  379PJ2     HG 6582   3.873   7.013   1.333
  379PJ2     OD 6583   3.849   6.830   1.632
  380POX     CD 6584   3.778   6.926   1.711
  380POX     CE 6585   3.746   6.882   1.854
  380POX     OE 6586   3.680   6.981   1.933
  380POX    C1A 6587   3.548   6.991   1.917
  380POX    O1A 6588   3.492   6.964   1.811
  380POX    C1B 6589   3.490   7.064   2.032
  380POX    C1C 6590   3.448   6.982   2.155
  380POX    C1D 6591   3.426   7.079   2.271
  380POX    C1E 6592   3.336   7.043   2.389
  380POX    C1F 6593   3.408   6.933   2.468
  380POX    C1G 6594   3.324   6.910   2.594
  380POX    C1H 6595   3.404   6.855   2.713
  380POX    C1I 6596   3.346   6.776   2.830
  380POX    C1J 6597   3.426   6.694   2.897
  380POX    C1K 6598   3.574   6.677   2.864
  380POX    C1L 6599   3.679   6.741   2.956
  380POX    C1M 6600   3.693   6.700   3.102
  380POX    C1N 6601   3.811   6.780   3.156
  380POX    C1O 6602   3.789   6.932   3.158
  380POX    C1P 6603   3.686   6.961   3.268
  380POX    C1Q 6604   3.663   7.112   3.280
  380POX    C1R 6605   3.560   7.159   3.383
  380POX     CZ 6606   3.886   6.854   1.911
  380POX     OZ 6607   3.893   6.773   2.028
  380POX    C2A 6608   4.014   6.739   2.070
  380POX    O2A 6609   4.120   6.759   2.011
  380POX    C2B 6610   4.004   6.690   2.209
  380POX    C2C 6611   4.040   6.809   2.299
  380POX    C2D 6612   4.079   6.754   2.436
  380POX    C2E 6613   4.115   6.874   2.523
  380POX    C2F 6614   4.148   6.822   2.663
  380POX    C2G 6615   4.194   6.941   2.748
  380POX    C2H 6616   4.197   6.889   2.892
  380POX    C2I 6617   4.232   6.997   2.995
  380POX    C2J 6618   4.143   7.122   2.991
  380POX    C2K 6619   4.170   7.216   3.108
  380POX    C2L 6620   4.118   7.162   3.242
  380POX    C2M 6621   4.163   7.242   3.364
  380POX    C2N 6622   4.068   7.224   3.482
  380POX    C2O 6623   4.094   7.327   3.592
  380POX    C2P 6624   4.209   7.313   3.691
  381CHL    CN1 6625   2.720   3.065   1.092
  381CHL    CN2 6626   2.559   3.246   1.099
  381CHL    CN3 6627   2.782   3.293   1.075
  381CHL    NTM 6628   2.691   3.199   1.143
  381CHL     CB 6629   2.698   3.212   1.290
  382PJ2     CA 6630   2.696   3.349   1.358
  382PJ2     OA 6631   2.799   3.445   1.335
  382PJ2      P 6632   2.761   3.601   1.324
  382PJ2     OB 6633   2.876   3.670   1.262
  382PJ2     HB 6634   2.856   3.768   1.263
  382PJ2     OG 6635   2.621   3.618   1.280
  382PJ2     HG 6636   2.550   3.583   1.341
  382PJ2     OD 6637   2.762   3.637   1.481
  383POX     CD 6638   2.867   3.710   1.546
  383POX     CE 6639   2.851   3.722   1.698
  383POX     OE 6640   2.923   3.834   1.751
  383POX    C1A 6641   2.877   3.895   1.860
  383POX    O1A 6642   2.759   3.879   1.888
  383POX    C1B 6643   2.949   4.013   1.911
  383POX    C1C 6644   3.056   3.980   2.016
  383POX    C1D 6645   3.126   4.115   2.031
  383POX    C1E 6646   3.247   4.132   2.123
  383POX    C1F 6647   3.325   4.260   2.095
  383POX    C1G 6648   3.413   4.301   2.213
  383POX    C1H 6649   3.338   4.360   2.332
  383POX    C1I 6650   3.455   4.416   2.413
  383POX    C1J 6651   3.463   4.409   2.545
  383POX    C1K 6652   3.373   4.332   2.642
  383POX    C1L 6653   3.306   4.440   2.728
  383POX    C1M 6654   3.173   4.394   2.787
  383POX    C1N 6655   3.109   4.479   2.898
  383POX    C1O 6656   3.187   4.481   3.030
  383POX    C1P 6657   3.110   4.555   3.139
  383POX    C1Q 6658   3.211   4.583   3.251
  383POX    C1R 6659   3.124   4.612   3.373
  383POX     CZ 6660   2.877   3.588   1.766
  383POX     OZ 6661   2.849   3.574   1.905
  383POX    C2A 6662   2.732   3.523   1.943
  383POX    O2A 6663   2.663   3.470   1.856
  383POX    C2B 6664   2.706   3.516   2.088
  383POX    C2C 6665   2.612   3.618   2.154
  383POX    C2D 6666   2.678   3.687   2.273
  383POX    C2E 6667   2.749   3.819   2.242
  383POX    C2F 6668   2.644   3.927   2.215
  383POX    C2G 6669   2.602   3.986   2.350
  383POX    C2H 6670   2.685   4.104   2.402
  383POX    C2I 6671   2.635   4.184   2.522
  383POX    C2J 6672   2.709   4.317   2.538
  383POX    C2K 6673   2.664   4.384   2.668
  383POX    C2L 6674   2.740   4.515   2.688
  383POX    C2M 6675   2.689   4.592   2.810
  383POX    C2N 6676   2.781   4.708   2.852
  383POX    C2O 6677   2.721   4.775   2.976
  383POX    C2P 6678   2.745   4.688   3.100
  384CHL    CN1 6679   8.023   1.718   1.622
  384CHL    CN2 6680   8.123   1.598   1.446
  384CHL    CN3 6681   7.896   1.681   1.420
  384CHL    NTM 6682   8.030   1.707   1.475
  384CHL     CB 6683   8.091   1.826   1.414
  385PJ2     CA 6684   8.038   1.962   1.458
  385PJ2     OA 6685   7.901   1.987   1.426
  385PJ2      P 6686   7.831   2.117   1.490
  385PJ2     OB 6687   7.897   2.246   1.460
  385PJ2     HB 6688   7.918   2.288   1.548
  385PJ2     OG 6689   7.689   2.098   1.452
  385PJ2     HG 6690   7.644   2.186   1.440
  385PJ2     OD 6691   7.837   2.095   1.649
  386POX     CD 6692   7.735   2.011   1.704
  386POX     CE 6693   7.761   1.968   1.848
  386POX     OE 6694   7.654   1.884   1.893
  386POX    C1A 6695   7.650   1.756   1.857
  386POX    O1A 6696   7.751   1.708   1.806
  386POX    C1B 6697   7.525   1.689   1.901
  386POX    C1C 6698   7.489   1.710   2.048
  386POX    C1D 6699   7.581   1.638   2.147
  386POX    C1E 6700   7.545   1.704   2.281
  386POX    C1F 6701   7.621   1.624   2.387
  386POX    C1G 6702   7.601   1.693   2.521
  386POX    C1H 6703   7.672   1.613   2.631
  386POX    C1I 6704   7.661   1.689   2.763
  386POX    C1J 6705   7.643   1.639   2.885
  386POX    C1K 6706   7.662   1.494   2.930
  386POX    C1L 6707   7.644   1.474   3.080
  386POX    C1M 6708   7.746   1.527   3.180
  386POX    C1N 6709   7.893   1.491   3.157
  386POX    C1O 6710   7.932   1.357   3.219
  386POX    C1P 6711   8.083   1.333   3.214
  386POX    C1Q 6712   8.141   1.382   3.347
  386POX    C1R 6713   8.284   1.328   3.358
  386POX     CZ 6714   7.783   2.089   1.939
  386POX     OZ 6715   7.829   2.071   2.073
  386POX    C2A 6716   7.879   2.164   2.153
  386POX    O2A 6717   7.891   2.279   2.110
  386POX    C2B 6718   7.912   2.131   2.293
  386POX    C2C 6719   7.793   2.092   2.382
  386POX    C2D 6720   7.852   2.058   2.519
  386POX    C2E 6721   7.753   2.022   2.629
  386POX    C2F 6722   7.831   2.032   2.760
  386POX    C2G 6723   7.746   2.001   2.883
  386POX    C2H 6724   7.838   1.956   2.996
  386POX    C2I 6725   7.753   1.941   3.123
  386POX    C2J 6726   7.846   1.895   3.236
  386POX    C2K 6727   7.781   1.891   3.374
  386POX    C2L 6728   7.874   1.856   3.490
  386POX    C2M 6729   7.921   1.710   3.490
  386POX    C2N 6730   8.004   1.677   3.614
  386POX    C2O 6731   8.142   1.742   3.617
  386POX    C2P 6732   8.235   1.660   3.707
  387CHL    CN1 6733   0.334   0.843   0.943
  387CHL    CN2 6734   0.224   1.003   0.812
  387CHL    CN3 6735   0.130   0.927   1.021
  387CHL    NTM 6736   0.253   0.966   0.951
  387CHL     CB 6737   0.343   1.056   1.024
  388PJ2     CA 6738   0.302   1.203   1.034
  388PJ2     OA 6739   0.178   1.221   1.103
  388PJ2      P 6740   0.175   1.317   1.232
  388PJ2     OB 6741   0.290   1.409   1.236
  388PJ2     HB 6742   0.289   1.447   1.329
  388PJ2     OG 6743   0.042   1.375   1.262
  388PJ2     HG 6744   0.032   1.474   1.265
  388PJ2     OD 6745   0.216   1.207   1.342
  389POX     CD 6746   0.122   1.102   1.365
  389POX     CE 6747   0.179   0.970   1.417
  389POX     OE 6748   0.071   0.883   1.454
  389POX    C1A 6749   0.085   0.760   1.407
  389POX    O1A 6750   0.180   0.716   1.343
  389POX    C1B 6751  -0.027   0.679   1.459
  389POX    C1C 6752   0.018   0.610   1.588
  389POX    C1D 6753  -0.092   0.521   1.646
  389POX    C1E 6754  -0.076   0.471   1.789
  389POX    C1F 6755  -0.158   0.345   1.817
  389POX    C1G 6756  -0.156   0.320   1.968
  389POX    C1H 6757  -0.203   0.179   2.003
  389POX    C1I 6758  -0.198   0.163   2.155
  389POX    C1J 6759  -0.137   0.068   2.226
  389POX    C1K 6760  -0.041  -0.040   2.176
  389POX    C1L 6761  -0.113  -0.170   2.135
  389POX    C1M 6762  -0.037  -0.267   2.045
  389POX    C1N 6763   0.004  -0.214   1.908
  389POX    C1O 6764   0.071  -0.318   1.818
  389POX    C1P 6765  -0.031  -0.418   1.762
  389POX    C1Q 6766   0.034  -0.508   1.657
  389POX    C1R 6767  -0.030  -0.637   1.606
  389POX     CZ 6768   0.262   0.996   1.543
  389POX     OZ 6769   0.337   0.888   1.599
  389POX    C2A 6770   0.396   0.901   1.717
  389POX    O2A 6771   0.397   1.012   1.771
  389POX    C2B 6772   0.467   0.779   1.759
  389POX    C2C 6773   0.388   0.715   1.874
  389POX    C2D 6774   0.459   0.589   1.922
  389POX    C2E 6775   0.403   0.542   2.057
  389POX    C2F 6776   0.263   0.484   2.074
  389POX    C2G 6777   0.238   0.438   2.218
  389POX    C2H 6778   0.312   0.305   2.231
  389POX    C2I 6779   0.266   0.246   2.365
  389POX    C2J 6780   0.284   0.094   2.373
  389POX    C2K 6781   0.262   0.041   2.515
  389POX    C2L 6782   0.114   0.050   2.552
  389POX    C2M 6783   0.086  -0.060   2.655
  389POX    C2N 6784  -0.061  -0.100   2.649
  389POX    C2O 6785  -0.072  -0.223   2.558
  389POX    C2P 6786  -0.222  -0.242   2.534
  390CHL    CN1 6787   8.098   6.198   0.231
  390CHL    CN2 6788   8.244   6.305   0.405
  390CHL    CN3 6789   8.296   6.105   0.290
  390CHL    NTM 6790   8.185   6.183   0.348
  390CHL     CB 6791   8.123   6.100   0.452
  391PJ2     CA 6792   7.980   6.134   0.495
  391PJ2     OA 6793   7.962   6.272   0.527
  391PJ2      P 6794   7.817   6.341   0.542
  391PJ2     OB 6795   7.836   6.487   0.559
  391PJ2     HB 6796   7.917   6.503   0.615
  391PJ2     OG 6797   7.736   6.283   0.433
  391PJ2     HG 6798   7.801   6.246   0.366
  391PJ2     OD 6799   7.769   6.260   0.672
  392POX     CD 6800   7.747   6.318   0.801
  392POX     CE 6801   7.773   6.208   0.904
  392POX     OE 6802   7.721   6.242   1.033
  392POX    C1A 6803   7.593   6.220   1.059
  392POX    O1A 6804   7.523   6.163   0.975
  392POX    C1B 6805   7.551   6.295   1.180
  392POX    C1C 6806   7.575   6.204   1.301
  392POX    C1D 6807   7.549   6.271   1.436
  392POX    C1E 6808   7.509   6.179   1.551
  392POX    C1F 6809   7.486   6.249   1.685
  392POX    C1G 6810   7.466   6.165   1.811
  392POX    C1H 6811   7.434   6.264   1.923
  392POX    C1I 6812   7.433   6.167   2.041
  392POX    C1J 6813   7.448   6.200   2.169
  392POX    C1K 6814   7.492   6.337   2.222
  392POX    C1L 6815   7.592   6.321   2.337
  392POX    C1M 6816   7.532   6.248   2.458
  392POX    C1N 6817   7.653   6.233   2.550
  392POX    C1O 6818   7.622   6.186   2.692
  392POX    C1P 6819   7.735   6.131   2.780
  392POX    C1Q 6820   7.831   6.242   2.823
  392POX    C1R 6821   7.960   6.188   2.886
  392POX     CZ 6822   7.922   6.175   0.904
  392POX     OZ 6823   8.011   6.286   0.916
  392POX    C2A 6824   8.118   6.291   0.837
  392POX    O2A 6825   8.134   6.200   0.756
  392POX    C2B 6826   8.203   6.410   0.861
  392POX    C2C 6827   8.322   6.381   0.953
  392POX    C2D 6828   8.279   6.352   1.097
  392POX    C2E 6829   8.403   6.334   1.185
  392POX    C2F 6830   8.375   6.340   1.335
  392POX    C2G 6831   8.501   6.334   1.423
  392POX    C2H 6832   8.475   6.350   1.573
  392POX    C2I 6833   8.391   6.242   1.641
  392POX    C2J 6834   8.357   6.274   1.787
  392POX    C2K 6835   8.467   6.207   1.870
  392POX    C2L 6836   8.469   6.280   2.004
  392POX    C2M 6837   8.576   6.232   2.102
  392POX    C2N 6838   8.575   6.311   2.233
  392POX    C2O 6839   8.701   6.284   2.316
  392POX    C2P 6840   8.694   6.357   2.450
  393CHL    CN1 6841   6.823   6.033   1.438
  393CHL    CN2 6842   6.694   6.198   1.533
  393CHL    CN3 6843   6.639   5.973   1.577
  393CHL    NTM 6844   6.683   6.065   1.471
  393CHL     CB 6845   6.599   6.061   1.351
  394PJ2     CA 6846   6.452   6.105   1.351
  394PJ2     OA 6847   6.370   6.006   1.414
  394PJ2      P 6848   6.218   6.053   1.437
  394PJ2     OB 6849   6.172   6.153   1.339
  394PJ2     HB 6850   6.079   6.130   1.311
  394PJ2     OG 6851   6.127   5.938   1.461
  394PJ2     HG 6852   6.158   5.890   1.543
  394PJ2     OD 6853   6.226   6.136   1.575
  395POX     CD 6854   6.227   6.049   1.689
  395POX     CE 6855   6.276   6.116   1.817
  395POX     OE 6856   6.298   6.016   1.917
  395POX    C1A 6857   6.414   6.023   1.983
  395POX    O1A 6858   6.516   6.064   1.928
  395POX    C1B 6859   6.405   5.958   2.116
  395POX    C1C 6860   6.300   6.025   2.205
  395POX    C1D 6861   6.320   6.004   2.355
  395POX    C1E 6862   6.464   6.012   2.407
  395POX    C1F 6863   6.460   5.993   2.559
  395POX    C1G 6864   6.592   6.058   2.602
  395POX    C1H 6865   6.638   5.992   2.732
  395POX    C1I 6866   6.773   6.048   2.777
  395POX    C1J 6867   6.808   6.059   2.905
  395POX    C1K 6868   6.733   6.007   3.027
  395POX    C1L 6869   6.819   5.915   3.114
  395POX    C1M 6870   6.725   5.844   3.213
  395POX    C1N 6871   6.699   5.932   3.335
  395POX    C1O 6872   6.610   5.851   3.429
  395POX    C1P 6873   6.565   5.936   3.547
  395POX    C1Q 6874   6.491   5.852   3.652
  395POX    C1R 6875   6.582   5.757   3.729
  395POX     CZ 6876   6.178   6.229   1.850
  395POX     OZ 6877   6.209   6.322   1.954
  395POX    C2A 6878   6.145   6.438   1.965
  395POX    O2A 6879   6.049   6.456   1.891
  395POX    C2B 6880   6.195   6.499   2.090
  395POX    C2C 6881   6.115   6.459   2.214
  395POX    C2D 6882   6.209   6.440   2.333
  395POX    C2E 6883   6.142   6.386   2.459
  395POX    C2F 6884   6.230   6.384   2.584
  395POX    C2G 6885   6.296   6.517   2.619
  395POX    C2H 6886   6.361   6.518   2.757
  395POX    C2I 6887   6.417   6.657   2.788
  395POX    C2J 6888   6.473   6.673   2.930
  395POX    C2K 6889   6.547   6.807   2.939
  395POX    C2L 6890   6.641   6.798   3.059
  395POX    C2M 6891   6.712   6.933   3.070
  395POX    C2N 6892   6.816   6.934   3.182
  395POX    C2O 6893   6.887   7.069   3.179
  395POX    C2P 6894   6.955   7.097   3.313
  396CHL    CN1 6895   0.963   7.933   1.120
  396CHL    CN2 6896   1.163   8.017   1.038
  396CHL    CN3 6897   1.167   7.804   1.116
  396CHL    NTM 6898   1.081   7.895   1.040
  396CHL     CB 6899   1.052   7.849   0.903
  397PJ2     CA 6900   0.971   7.720   0.889
  397PJ2     OA 6901   1.040   7.601   0.931
  397PJ2      P 6902   0.938   7.480   0.960
  397PJ2     OB 6903   0.850   7.479   0.841
  397PJ2     HB 6904   0.872   7.555   0.780
  397PJ2     OG 6905   1.033   7.367   0.968
  397PJ2     HG 6906   0.991   7.280   0.994
  397PJ2     OD 6907   0.865   7.523   1.097
  398POX     CD 6908   0.939   7.482   1.212
  398POX     CE 6909   0.900   7.580   1.324
  398POX     OE 6910   0.985   7.567   1.438
  398POX    C1A 6911   1.108   7.617   1.435
  398POX    O1A 6912   1.120   7.729   1.386
  398POX    C1B 6913   1.203   7.544   1.522
  398POX    C1C 6914   1.219   7.623   1.652
  398POX    C1D 6915   1.263   7.525   1.761
  398POX    C1E 6916   1.288   7.599   1.892
  398POX    C1F 6917   1.361   7.515   1.997
  398POX    C1G 6918   1.504   7.471   1.967
  398POX    C1H 6919   1.555   7.369   2.069
  398POX    C1I 6920   1.508   7.228   2.032
  398POX    C1J 6921   1.544   7.112   2.086
  398POX    C1K 6922   1.640   7.111   2.206
  398POX    C1L 6923   1.601   7.015   2.318
  398POX    C1M 6924   1.722   6.992   2.410
  398POX    C1N 6925   1.679   6.997   2.557
  398POX    C1O 6926   1.753   7.104   2.638
  398POX    C1P 6927   1.703   7.120   2.782
  398POX    C1Q 6928   1.723   6.991   2.862
  398POX    C1R 6929   1.664   6.998   3.003
  398POX     CZ 6930   0.749   7.578   1.346
  398POX     OZ 6931   0.686   7.453   1.378
  398POX    C2A 6932   0.554   7.451   1.388
  398POX    O2A 6933   0.483   7.550   1.369
  398POX    C2B 6934   0.505   7.313   1.411
  398POX    C2C 6935   0.386   7.323   1.507
  398POX    C2D 6936   0.421   7.382   1.643
  398POX    C2E 6937   0.305   7.391   1.742
  398POX    C2F 6938   0.353   7.462   1.868
  398POX    C2G 6939   0.251   7.421   1.974
  398POX    C2H 6940   0.287   7.437   2.122
  398POX    C2I 6941   0.361   7.563   2.166
  398POX    C2J 6942   0.411   7.547   2.309
  398POX    C2K 6943   0.525   7.448   2.334
  398POX    C2L 6944   0.580   7.472   2.475
  398POX    C2M 6945   0.694   7.383   2.526
  398POX    C2N 6946   0.640   7.250   2.579
  398POX    C2O 6947   0.764   7.161   2.590
  398POX    C2P 6948   0.735   7.011   2.585
  399CHL    CN1 6949   6.015   1.658   1.047
  399CHL    CN2 6950   6.158   1.833   1.129
  399CHL    CN3 6951   6.230   1.687   0.962
  399CHL    NTM 6952   6.152   1.693   1.087
  399CHL     CB 6953   6.212   1.611   1.193
  400PJ2     CA 6954   6.230   1.459   1.182
  400PJ2     OA 6955   6.123   1.372   1.146
  400PJ2      P 6956   6.178   1.221   1.156
  400PJ2     OB 6957   6.313   1.207   1.098
  400PJ2     HB 6958   6.350   1.132   1.153
  400PJ2     OG 6959   6.063   1.132   1.126
  400PJ2     HG 6960   6.088   1.057   1.066
  400PJ2     OD 6961   6.213   1.212   1.313
  401POX     CD 6962   6.132   1.132   1.399
  401POX     CE 6963   6.182   1.126   1.543
  401POX     OE 6964   6.081   1.080   1.634
  401POX    C1A 6965   6.117   0.979   1.713
  401POX    O1A 6966   6.191   0.894   1.665
  401POX    C1B 6967   6.021   0.941   1.819
  401POX    C1C 6968   6.077   0.892   1.952
  401POX    C1D 6969   6.140   1.012   2.024
  401POX    C1E 6970   6.223   0.970   2.145
  401POX    C1F 6971   6.235   1.095   2.231
  401POX    C1G 6972   6.339   1.056   2.336
  401POX    C1H 6973   6.291   0.947   2.432
  401POX    C1I 6974   6.179   0.996   2.523
  401POX    C1J 6975   6.153   0.931   2.636
  401POX    C1K 6976   6.235   0.819   2.699
  401POX    C1L 6977   6.304   0.868   2.826
  401POX    C1M 6978   6.349   0.760   2.925
  401POX    C1N 6979   6.218   0.723   2.994
  401POX    C1O 6980   6.254   0.647   3.122
  401POX    C1P 6981   6.135   0.625   3.216
  401POX    C1Q 6982   6.180   0.567   3.350
  401POX    C1R 6983   6.263   0.670   3.427
  401POX     CZ 6984   6.234   1.263   1.587
  401POX     OZ 6985   6.305   1.266   1.712
  401POX    C2A 6986   6.429   1.312   1.711
  401POX    O2A 6987   6.463   1.396   1.628
  401POX    C2B 6988   6.498   1.283   1.839
  401POX    C2C 6989   6.481   1.397   1.939
  401POX    C2D 6990   6.570   1.378   2.062
  401POX    C2E 6991   6.556   1.494   2.161
  401POX    C2F 6992   6.623   1.478   2.297
  401POX    C2G 6993   6.552   1.381   2.391
  401POX    C2H 6994   6.633   1.350   2.517
  401POX    C2I 6995   6.545   1.309   2.635
  401POX    C2J 6996   6.642   1.290   2.752
  401POX    C2K 6997   6.559   1.243   2.872
  401POX    C2L 6998   6.640   1.274   2.998
  401POX    C2M 6999   6.576   1.219   3.126
  401POX    C2N 7000   6.566   1.066   3.134
  401POX    C2O 7001   6.492   1.027   3.262
  401POX    C2P 7002   6.341   1.012   3.239
  402CHL    CN1 7003   0.069   2.455   1.551
  402CHL    CN2 7004   0.207   2.570   1.714
  402CHL    CN3 7005   0.057   2.402   1.776
  402CHL    NTM 7006   0.153   2.440   1.671
  402CHL     CB 7007   0.261   2.344   1.646
  403PJ2     CA 7008   0.239   2.193   1.646
  403PJ2     OA 7009   0.111   2.165   1.588
  403PJ2      P 7010   0.051   2.023   1.635
  403PJ2     OB 7011  -0.051   1.987   1.535
  403PJ2     HB 7012  -0.020   1.901   1.494
  403PJ2     OG 7013   0.160   1.927   1.666
  403PJ2     HG 7014   0.198   1.882   1.585
  403PJ2     OD 7015  -0.022   2.060   1.774
  404POX     CD 7016  -0.122   1.969   1.820
  404POX     CE 7017  -0.125   1.972   1.973
  404POX     OE 7018  -0.205   1.865   2.025
  404POX    C1A 7019  -0.157   1.744   2.051
  404POX    O1A 7020  -0.052   1.712   1.996
  404POX    C1B 7021  -0.253   1.656   2.122
  404POX    C1C 7022  -0.238   1.671   2.274
  404POX    C1D 7023  -0.310   1.557   2.347
  404POX    C1E 7024  -0.228   1.430   2.367
  404POX    C1F 7025  -0.108   1.460   2.458
  404POX    C1G 7026  -0.024   1.333   2.473
  404POX    C1H 7027  -0.076   1.246   2.588
  404POX    C1I 7028   0.017   1.127   2.608
  404POX    C1J 7029   0.020   1.049   2.715
  404POX    C1K 7030  -0.050   1.071   2.850
  404POX    C1L 7031  -0.021   0.945   2.932
  404POX    C1M 7032  -0.090   0.950   3.069
  404POX    C1N 7033  -0.034   1.073   3.141
  404POX    C1O 7034  -0.071   1.092   3.288
  404POX    C1P 7035  -0.037   1.234   3.334
  404POX    C1Q 7036  -0.079   1.256   3.479
  404POX    C1R 7037  -0.002   1.372   3.544
  404POX     CZ 7038  -0.166   2.114   2.013
  404POX     OZ 7039  -0.154   2.149   2.151
  404POX    C2A 7040  -0.227   2.250   2.199
  404POX    O2A 7041  -0.305   2.309   2.124
  404POX    C2B 7042  -0.202   2.255   2.345
  404POX    C2C 7043  -0.200   2.404   2.380
  404POX    C2D 7044  -0.157   2.432   2.524
  404POX    C2E 7045  -0.126   2.581   2.546
  404POX    C2F 7046  -0.100   2.623   2.690
  404POX    C2G 7047  -0.229   2.620   2.772
  404POX    C2H 7048  -0.338   2.713   2.719
  404POX    C2I 7049  -0.446   2.727   2.826
  404POX    C2J 7050  -0.553   2.826   2.781
  404POX    C2K 7051  -0.676   2.829   2.873
  404POX    C2L 7052  -0.652   2.923   2.990
  404POX    C2M 7053  -0.737   3.050   2.977
  404POX    C2N 7054  -0.726   3.156   3.086
  404POX    C2O 7055  -0.587   3.220   3.083
  404POX    C2P 7056  -0.565   3.323   3.194
  405CHL    CN1 7057   0.332   0.424   1.298
  405CHL    CN2 7058   0.424   0.539   1.482
  405CHL    CN3 7059   0.555   0.493   1.278
  405CHL    NTM 7060   0.456   0.444   1.375
  405CHL     CB 7061   0.498   0.318   1.438
  406PJ2     CA 7062   0.510   0.178   1.376
  406PJ2     OA 7063   0.382   0.117   1.356
  406PJ2      P 7064   0.381  -0.005   1.251
  406PJ2     OB 7065   0.247  -0.069   1.251
  406PJ2     HB 7066   0.192  -0.040   1.329
  406PJ2     OG 7067   0.446   0.060   1.136
  406PJ2     HG 7068   0.502  -0.007   1.087
  406PJ2     OD 7069   0.484  -0.111   1.314
  407POX     CD 7070   0.441  -0.163   1.440
  407POX     CE 7071   0.514  -0.287   1.493
  407POX     OE 7072   0.434  -0.365   1.582
  407POX    C1A 7073   0.462  -0.495   1.587
  407POX    O1A 7074   0.512  -0.550   1.489
  407POX    C1B 7075   0.412  -0.563   1.709
  407POX    C1C 7076   0.533  -0.595   1.797
  407POX    C1D 7077   0.490  -0.685   1.913
  407POX    C1E 7078   0.596  -0.686   2.024
  407POX    C1F 7079   0.583  -0.782   2.142
  407POX    C1G 7080   0.712  -0.777   2.225
  407POX    C1H 7081   0.708  -0.893   2.324
  407POX    C1I 7082   0.829  -0.905   2.417
  407POX    C1J 7083   0.901  -1.016   2.432
  407POX    C1K 7084   0.851  -1.137   2.353
  407POX    C1L 7085   0.947  -1.176   2.241
  407POX    C1M 7086   0.884  -1.275   2.143
  407POX    C1N 7087   0.912  -1.224   2.001
  407POX    C1O 7088   0.833  -1.283   1.883
  407POX    C1P 7089   0.899  -1.399   1.808
  407POX    C1Q 7090   0.798  -1.438   1.700
  407POX    C1R 7091   0.832  -1.565   1.622
  407POX     CZ 7092   0.653  -0.241   1.537
  407POX     OZ 7093   0.733  -0.308   1.635
  407POX    C2A 7094   0.860  -0.271   1.652
  407POX    O2A 7095   0.892  -0.156   1.625
  407POX    C2B 7096   0.925  -0.368   1.743
  407POX    C2C 7097   0.909  -0.344   1.893
  407POX    C2D 7098   1.018  -0.391   1.990
  407POX    C2E 7099   0.947  -0.378   2.125
  407POX    C2F 7100   0.999  -0.480   2.227
  407POX    C2G 7101   1.138  -0.446   2.282
  407POX    C2H 7102   1.184  -0.563   2.369
  407POX    C2I 7103   1.206  -0.693   2.292
  407POX    C2J 7104   1.290  -0.782   2.385
  407POX    C2K 7105   1.341  -0.902   2.306
  407POX    C2L 7106   1.492  -0.889   2.286
  407POX    C2M 7107   1.546  -0.999   2.194
  407POX    C2N 7108   1.588  -1.130   2.259
  407POX    C2O 7109   1.716  -1.114   2.342
  407POX    C2P 7110   1.841  -1.147   2.260
  408CHL    CN1 7111   6.766   2.727   0.903
  408CHL    CN2 7112   6.678   2.747   1.121
  408CHL    CN3 7113   6.908   2.775   1.090
  408CHL    NTM 7114   6.793   2.696   1.045
  408CHL     CB 7115   6.799   2.555   1.086
  409PJ2     CA 7116   6.890   2.451   1.020
  409PJ2     OA 7117   7.023   2.502   1.028
  409PJ2      P 7118   7.134   2.388   1.053
  409PJ2     OB 7119   7.263   2.455   1.026
  409PJ2     HB 7120   7.265   2.476   0.928
  409PJ2     OG 7121   7.096   2.265   0.981
  409PJ2     HG 7122   7.156   2.236   0.906
  409PJ2     OD 7123   7.125   2.363   1.212
  410POX     CD 7124   7.199   2.438   1.309
  410POX     CE 7125   7.119   2.465   1.437
  410POX     OE 7126   7.188   2.540   1.537
  410POX    C1A 7127   7.118   2.619   1.618
  410POX    O1A 7128   7.018   2.671   1.569
  410POX    C1B 7129   7.187   2.648   1.746
  410POX    C1C 7130   7.146   2.546   1.852
  410POX    C1D 7131   7.211   2.584   1.985
  410POX    C1E 7132   7.133   2.517   2.098
  410POX    C1F 7133   7.188   2.564   2.233
  410POX    C1G 7134   7.100   2.519   2.349
  410POX    C1H 7135   7.157   2.584   2.476
  410POX    C1I 7136   7.056   2.592   2.590
  410POX    C1J 7137   7.082   2.586   2.720
  410POX    C1K 7138   7.227   2.576   2.769
  410POX    C1L 7139   7.251   2.671   2.887
  410POX    C1M 7140   7.387   2.637   2.947
  410POX    C1N 7141   7.390   2.511   3.035
  410POX    C1O 7142   7.533   2.465   3.063
  410POX    C1P 7143   7.540   2.354   3.167
  410POX    C1Q 7144   7.433   2.247   3.145
  410POX    C1R 7145   7.452   2.135   3.248
  410POX     CZ 7146   7.079   2.329   1.493
  410POX     OZ 7147   6.991   2.344   1.605
  410POX    C2A 7148   6.944   2.245   1.680
  410POX    O2A 7149   7.011   2.142   1.678
  410POX    C2B 7150   6.858   2.302   1.786
  410POX    C2C 7151   6.841   2.190   1.889
  410POX    C2D 7152   6.813   2.272   2.015
  410POX    C2E 7153   6.816   2.170   2.129
  410POX    C2F 7154   6.824   2.243   2.263
  410POX    C2G 7155   6.801   2.147   2.380
  410POX    C2H 7156   6.831   2.234   2.502
  410POX    C2I 7157   6.789   2.160   2.629
  410POX    C2J 7158   6.847   2.231   2.751
  410POX    C2K 7159   6.804   2.151   2.874
  410POX    C2L 7160   6.928   2.071   2.917
  410POX    C2M 7161   7.035   2.149   2.994
  410POX    C2N 7162   6.968   2.186   3.126
  410POX    C2O 7163   7.060   2.252   3.228
  410POX    C2P 7164   7.065   2.403   3.206
  411CHL    CN1 7165   7.266   4.142   0.813
  411CHL    CN2 7166   7.484   4.187   0.725
  411CHL    CN3 7167   7.345   4.363   0.803
  411CHL    NTM 7168   7.387   4.225   0.829
  411CHL     CB 7169   7.431   4.209   0.968
  412PJ2     CA 7170   7.571   4.255   1.009
  412PJ2     OA 7171   7.599   4.395   0.999
  412PJ2      P 7172   7.748   4.412   1.058
  412PJ2     OB 7173   7.829   4.299   1.007
  412PJ2     HB 7174   7.921   4.336   1.018
  412PJ2     OG 7175   7.778   4.548   1.009
  412PJ2     HG 7176   7.711   4.613   1.045
  412PJ2     OD 7177   7.732   4.399   1.218
  413POX     CD 7178   7.680   4.519   1.276
  413POX     CE 7179   7.605   4.516   1.409
  413POX     OE 7180   7.583   4.648   1.459
  413POX    C1A 7181   7.471   4.711   1.425
  413POX    O1A 7182   7.382   4.654   1.361
  413POX    C1B 7183   7.463   4.852   1.468
  413POX    C1C 7184   7.434   4.855   1.618
  413POX    C1D 7185   7.428   4.994   1.682
  413POX    C1E 7186   7.403   4.979   1.833
  413POX    C1F 7187   7.345   5.104   1.898
  413POX    C1G 7188   7.262   5.066   2.022
  413POX    C1H 7189   7.199   5.177   2.107
  413POX    C1I 7190   7.089   5.129   2.202
  413POX    C1J 7191   7.077   5.181   2.323
  413POX    C1K 7192   7.162   5.286   2.396
  413POX    C1L 7193   7.264   5.223   2.490
  413POX    C1M 7194   7.359   5.330   2.543
  413POX    C1N 7195   7.435   5.276   2.665
  413POX    C1O 7196   7.528   5.395   2.694
  413POX    C1P 7197   7.624   5.349   2.803
  413POX    C1Q 7198   7.739   5.447   2.828
  413POX    C1R 7199   7.816   5.385   2.945
  413POX     CZ 7200   7.704   4.445   1.501
  413POX     OZ 7201   7.639   4.416   1.625
  413POX    C2A 7202   7.716   4.370   1.723
  413POX    O2A 7203   7.838   4.363   1.711
  413POX    C2B 7204   7.629   4.338   1.839
  413POX    C2C 7205   7.700   4.344   1.974
  413POX    C2D 7206   7.633   4.249   2.073
  413POX    C2E 7207   7.712   4.251   2.204
  413POX    C2F 7208   7.631   4.198   2.323
  413POX    C2G 7209   7.546   4.317   2.367
  413POX    C2H 7210   7.476   4.281   2.499
  413POX    C2I 7211   7.406   4.410   2.543
  413POX    C2J 7212   7.328   4.385   2.672
  413POX    C2K 7213   7.412   4.335   2.789
  413POX    C2L 7214   7.322   4.312   2.910
  413POX    C2M 7215   7.389   4.266   3.040
  413POX    C2N 7216   7.456   4.388   3.101
  413POX    C2O 7217   7.493   4.359   3.247
  413POX    C2P 7218   7.605   4.448   3.301
  414CHL    CN1 7219   7.536   0.407   1.204
  414CHL    CN2 7220   7.514   0.641   1.170
  414CHL    CN3 7221   7.505   0.495   0.992
  414CHL    NTM 7222   7.461   0.510   1.131
  414CHL     CB 7223   7.314   0.497   1.133
  415PJ2     CA 7224   7.243   0.364   1.161
  415PJ2     OA 7225   7.278   0.246   1.088
  415PJ2      P 7226   7.230   0.113   1.166
  415PJ2     OB 7227   7.087   0.148   1.183
  415PJ2     HB 7228   7.037   0.083   1.240
  415PJ2     OG 7229   7.268  -0.002   1.081
  415PJ2     HG 7230   7.235  -0.090   1.115
  415PJ2     OD 7231   7.299   0.130   1.310
  416POX     CD 7232   7.314   0.011   1.389
  416POX     CE 7233   7.339   0.036   1.538
  416POX     OE 7234   7.341  -0.086   1.614
  416POX    C1A 7235   7.446  -0.166   1.628
  416POX    O1A 7236   7.557  -0.140   1.582
  416POX    C1B 7237   7.413  -0.297   1.690
  416POX    C1C 7238   7.385  -0.307   1.840
  416POX    C1D 7239   7.252  -0.255   1.896
  416POX    C1E 7240   7.254  -0.107   1.934
  416POX    C1F 7241   7.358  -0.062   2.037
  416POX    C1G 7242   7.324  -0.117   2.175
  416POX    C1H 7243   7.426  -0.059   2.274
  416POX    C1I 7244   7.567  -0.118   2.279
  416POX    C1J 7245   7.634  -0.129   2.393
  416POX    C1K 7246   7.593  -0.117   2.540
  416POX    C1L 7247   7.645  -0.231   2.627
  416POX    C1M 7248   7.714  -0.168   2.748
  416POX    C1N 7249   7.619  -0.070   2.818
  416POX    C1O 7250   7.679  -0.014   2.947
  416POX    C1P 7251   7.698  -0.116   3.060
  416POX    C1Q 7252   7.560  -0.166   3.103
  416POX    C1R 7253   7.572  -0.259   3.224
  416POX     CZ 7254   7.251   0.148   1.595
  416POX     OZ 7255   7.274   0.184   1.731
  416POX    C2A 7256   7.186   0.270   1.781
  416POX    O2A 7257   7.069   0.280   1.745
  416POX    C2B 7258   7.245   0.340   1.897
  416POX    C2C 7259   7.141   0.403   1.990
  416POX    C2D 7260   7.179   0.363   2.133
  416POX    C2E 7261   7.091   0.433   2.237
  416POX    C2F 7262   7.178   0.457   2.360
  416POX    C2G 7263   7.114   0.554   2.459
  416POX    C2H 7264   7.018   0.474   2.547
  416POX    C2I 7265   6.917   0.567   2.615
  416POX    C2J 7266   6.837   0.491   2.721
  416POX    C2K 7267   6.738   0.590   2.782
  416POX    C2L 7268   6.671   0.526   2.904
  416POX    C2M 7269   6.762   0.518   3.026
  416POX    C2N 7270   6.691   0.435   3.133
  416POX    C2O 7271   6.785   0.405   3.250
  416POX    C2P 7272   6.714   0.328   3.362
  417CHL    CN1 7273   3.288   4.250   5.131
  417CHL    CN2 7274   3.485   4.238   5.007
  417CHL    CN3 7275   3.395   4.451   5.082
  417CHL    NTM 7276   3.421   4.311   5.118
  417CHL     CB 7277   3.494   4.312   5.246
  418PJ2     CA 7278   3.561   4.190   5.309
  418PJ2     OA 7279   3.472   4.079   5.321
  418PJ2      P 7280   3.544   3.942   5.366
  418PJ2     OB 7281   3.669   3.965   5.443
  418PJ2     HB 7282   3.745   3.913   5.404
  418PJ2     OG 7283   3.440   3.849   5.416
  418PJ2     HG 7284   3.476   3.757   5.432
  418PJ2     OD 7285   3.600   3.884   5.227
  419POX     CD 7286   3.514   3.824   5.130
  419POX     CE 7287   3.559   3.861   4.988
  419POX     OE 7288   3.464   3.815   4.891
  419POX    C1A 7289   3.458   3.882   4.777
  419POX    O1A 7290   3.500   3.997   4.763
  419POX    C1B 7291   3.372   3.813   4.677
  419POX    C1C 7292   3.441   3.780   4.545
  419POX    C1D 7293   3.338   3.743   4.438
  419POX    C1E 7294   3.242   3.853   4.392
  419POX    C1F 7295   3.306   3.958   4.300
  419POX    C1G 7296   3.326   3.913   4.155
  419POX    C1H 7297   3.405   4.024   4.086
  419POX    C1I 7298   3.546   4.042   4.143
  419POX    C1J 7299   3.659   4.002   4.085
  419POX    C1K 7300   3.666   3.923   3.954
  419POX    C1L 7301   3.708   4.003   3.831
  419POX    C1M 7302   3.704   3.922   3.701
  419POX    C1N 7303   3.559   3.879   3.683
  419POX    C1O 7304   3.546   3.801   3.552
  419POX    C1P 7305   3.415   3.724   3.536
  419POX    C1Q 7306   3.412   3.674   3.391
  419POX    C1R 7307   3.303   3.573   3.353
  419POX     CZ 7308   3.703   3.811   4.971
  419POX     OZ 7309   3.769   3.794   4.846
  419POX    C2A 7310   3.768   3.677   4.783
  419POX    O2A 7311   3.739   3.576   4.848
  419POX    C2B 7312   3.851   3.672   4.661
  419POX    C2C 7313   3.932   3.542   4.658
  419POX    C2D 7314   4.005   3.534   4.524
  419POX    C2E 7315   3.914   3.507   4.404
  419POX    C2F 7316   3.981   3.554   4.275
  419POX    C2G 7317   3.904   3.516   4.148
  419POX    C2H 7318   3.995   3.560   4.033
  419POX    C2I 7319   3.960   3.489   3.902
  419POX    C2J 7320   3.820   3.511   3.844
  419POX    C2K 7321   3.778   3.409   3.737
  419POX    C2L 7322   3.633   3.427   3.692
  419POX    C2M 7323   3.606   3.327   3.580
  419POX    C2N 7324   3.692   3.346   3.455
  419POX    C2O 7325   3.670   3.245   3.341
  419POX    C2P 7326   3.529   3.241   3.282
  420CHL    CN1 7327   4.450   4.061   5.517
  420CHL    CN2 7328   4.283   3.964   5.676
  420CHL    CN3 7329   4.227   4.013   5.453
  420CHL    NTM 7330   4.337   3.969   5.540
  420CHL     CB 7331   4.370   3.834   5.491
  421PJ2     CA 7332   4.452   3.734   5.572
  421PJ2     OA 7333   4.581   3.779   5.614
  421PJ2      P 7334   4.670   3.677   5.701
  421PJ2     OB 7335   4.798   3.740   5.743
  421PJ2     HB 7336   4.818   3.754   5.840
  421PJ2     OG 7337   4.586   3.608   5.801
  421PJ2     HG 7338   4.645   3.582   5.877
  421PJ2     OD 7339   4.708   3.563   5.594
  422POX     CD 7340   4.817   3.590   5.505
  422POX     CE 7341   4.845   3.496   5.388
  422POX     OE 7342   4.929   3.566   5.296
  422POX    C1A 7343   5.053   3.519   5.284
  422POX    O1A 7344   5.098   3.425   5.350
  422POX    C1B 7345   5.134   3.586   5.180
  422POX    C1C 7346   5.149   3.502   5.053
  422POX    C1D 7347   5.209   3.582   4.938
  422POX    C1E 7348   5.250   3.482   4.830
  422POX    C1F 7349   5.281   3.545   4.694
  422POX    C1G 7350   5.270   3.439   4.584
  422POX    C1H 7351   5.319   3.490   4.449
  422POX    C1I 7352   5.299   3.385   4.339
  422POX    C1J 7353   5.350   3.399   4.217
  422POX    C1K 7354   5.419   3.521   4.156
  422POX    C1L 7355   5.422   3.513   4.003
  422POX    C1M 7356   5.445   3.647   3.933
  422POX    C1N 7357   5.432   3.650   3.781
  422POX    C1O 7358   5.491   3.779   3.724
  422POX    C1P 7359   5.420   3.909   3.760
  422POX    C1Q 7360   5.471   4.035   3.690
  422POX    C1R 7361   5.426   4.031   3.543
  422POX     CZ 7362   4.717   3.456   5.314
  422POX     OZ 7363   4.751   3.386   5.194
  422POX    C2A 7364   4.678   3.388   5.083
  422POX    O2A 7365   4.571   3.448   5.085
  422POX    C2B 7366   4.713   3.293   4.975
  422POX    C2C 7367   4.771   3.360   4.850
  422POX    C2D 7368   4.833   3.252   4.762
  422POX    C2E 7369   4.968   3.205   4.817
  422POX    C2F 7370   5.000   3.078   4.738
  422POX    C2G 7371   5.021   3.102   4.589
  422POX    C2H 7372   5.110   2.995   4.524
  422POX    C2I 7373   5.045   2.858   4.503
  422POX    C2J 7374   5.151   2.758   4.456
  422POX    C2K 7375   5.081   2.634   4.400
  422POX    C2L 7376   5.192   2.537   4.361
  422POX    C2M 7377   5.135   2.420   4.281
  422POX    C2N 7378   5.247   2.338   4.216
  422POX    C2O 7379   5.338   2.401   4.110
  422POX    C2P 7380   5.409   2.287   4.037
  423CHL    CN1 7381   6.034   4.447   5.208
  423CHL    CN2 7382   5.951   4.454   5.429
  423CHL    CN3 7383   6.128   4.602   5.374
  423CHL    NTM 7384   6.073   4.468   5.348
  423CHL     CB 7385   6.166   4.363   5.395
  424PJ2     CA 7386   6.293   4.341   5.313
  424PJ2     OA 7387   6.366   4.453   5.263
  424PJ2      P 7388   6.514   4.412   5.217
  424PJ2     OB 7389   6.614   4.517   5.186
  424PJ2     HB 7390   6.565   4.588   5.137
  424PJ2     OG 7391   6.559   4.300   5.303
  424PJ2     HG 7392   6.650   4.270   5.274
  424PJ2     OD 7393   6.480   4.335   5.079
  425POX     CD 7394   6.480   4.415   4.960
  425POX     CE 7395   6.445   4.355   4.824
  425POX     OE 7396   6.427   4.463   4.732
  425POX    C1A 7397   6.535   4.495   4.660
  425POX    O1A 7398   6.639   4.429   4.665
  425POX    C1B 7399   6.513   4.614   4.574
  425POX    C1C 7400   6.425   4.600   4.450
  425POX    C1D 7401   6.463   4.501   4.340
  425POX    C1E 7402   6.356   4.537   4.236
  425POX    C1F 7403   6.350   4.446   4.114
  425POX    C1G 7404   6.283   4.311   4.145
  425POX    C1H 7405   6.282   4.228   4.017
  425POX    C1I 7406   6.223   4.094   4.064
  425POX    C1J 7407   6.206   3.996   3.976
  425POX    C1K 7408   6.250   4.007   3.830
  425POX    C1L 7409   6.196   3.897   3.738
  425POX    C1M 7410   6.227   3.922   3.590
  425POX    C1N 7411   6.161   3.816   3.500
  425POX    C1O 7412   6.009   3.801   3.507
  425POX    C1P 7413   5.957   3.708   3.397
  425POX    C1Q 7414   5.812   3.669   3.429
  425POX    C1R 7415   5.723   3.794   3.430
  425POX     CZ 7416   6.326   4.258   4.826
  425POX     OZ 7417   6.289   4.198   4.702
  425POX    C2A 7418   6.162   4.160   4.703
  425POX    O2A 7419   6.090   4.184   4.801
  425POX    C2B 7420   6.109   4.117   4.572
  425POX    C2C 7421   6.145   3.971   4.541
  425POX    C2D 7422   6.067   3.935   4.414
  425POX    C2E 7423   6.082   3.785   4.388
  425POX    C2F 7424   6.226   3.754   4.346
  425POX    C2G 7425   6.240   3.608   4.303
  425POX    C2H 7426   6.386   3.587   4.264
  425POX    C2I 7427   6.477   3.615   4.383
  425POX    C2J 7428   6.626   3.585   4.366
  425POX    C2K 7429   6.696   3.592   4.502
  425POX    C2L 7430   6.845   3.555   4.501
  425POX    C2M 7431   6.943   3.636   4.416
  425POX    C2N 7432   6.962   3.770   4.487
  425POX    C2O 7433   7.080   3.855   4.438
  425POX    C2P 7434   7.029   3.936   4.318
  426CHL    CN1 7435   3.246   8.546   5.751
  426CHL    CN2 7436   3.468   8.624   5.778
  426CHL    CN3 7437   3.405   8.489   5.588
  426CHL    NTM 7438   3.387   8.510   5.732
  426CHL     CB 7439   3.402   8.378   5.795
  427PJ2     CA 7440   3.542   8.334   5.838
  427PJ2     OA 7441   3.630   8.340   5.725
  427PJ2      P 7442   3.755   8.245   5.759
  427PJ2     OB 7443   3.842   8.335   5.838
  427PJ2     HB 7444   3.874   8.283   5.917
  427PJ2     OG 7445   3.690   8.119   5.804
  427PJ2     HG 7446   3.591   8.130   5.798
  427PJ2     OD 7447   3.827   8.228   5.616
  428POX     CD 7448   3.874   8.345   5.549
  428POX     CE 7449   3.924   8.320   5.407
  428POX     OE 7450   4.039   8.395   5.368
  428POX    C1A 7451   4.153   8.336   5.403
  428POX    O1A 7452   4.163   8.214   5.418
  428POX    C1B 7453   4.269   8.424   5.377
  428POX    C1C 7454   4.317   8.396   5.235
  428POX    C1D 7455   4.447   8.465   5.190
  428POX    C1E 7456   4.497   8.384   5.070
  428POX    C1F 7457   4.621   8.445   5.004
  428POX    C1G 7458   4.584   8.569   4.923
  428POX    C1H 7459   4.661   8.605   4.796
  428POX    C1I 7460   4.598   8.727   4.729
  428POX    C1J 7461   4.593   8.745   4.597
  428POX    C1K 7462   4.665   8.652   4.500
  428POX    C1L 7463   4.561   8.590   4.406
  428POX    C1M 7464   4.620   8.473   4.327
  428POX    C1N 7465   4.517   8.396   4.244
  428POX    C1O 7466   4.588   8.289   4.161
  428POX    C1P 7467   4.494   8.175   4.121
  428POX    C1Q 7468   4.449   8.069   4.221
  428POX    C1R 7469   4.349   7.975   4.154
  428POX     CZ 7470   3.800   8.306   5.318
  428POX     OZ 7471   3.799   8.331   5.177
  428POX    C2A 7472   3.800   8.455   5.129
  428POX    O2A 7473   3.770   8.555   5.194
  428POX    C2B 7474   3.816   8.456   4.982
  428POX    C2C 7475   3.966   8.464   4.951
  428POX    C2D 7476   3.980   8.483   4.800
  428POX    C2E 7477   4.128   8.461   4.766
  428POX    C2F 7478   4.163   8.446   4.618
  428POX    C2G 7479   4.067   8.345   4.555
  428POX    C2H 7480   4.090   8.316   4.407
  428POX    C2I 7481   4.015   8.200   4.342
  428POX    C2J 7482   4.051   8.199   4.193
  428POX    C2K 7483   3.956   8.106   4.117
  428POX    C2L 7484   3.980   8.108   3.966
  428POX    C2M 7485   3.888   8.022   3.879
  428POX    C2N 7486   3.963   8.007   3.746
  428POX    C2O 7487   3.876   7.940   3.640
  428POX    C2P 7488   3.958   7.924   3.512
  429CHL    CN1 7489   5.847   5.239   5.986
  429CHL    CN2 7490   5.843   5.473   5.945
  429CHL    CN3 7491   5.985   5.385   6.112
  429CHL    NTM 7492   5.931   5.360   5.977
  429CHL     CB 7493   6.030   5.363   5.869
  430PJ2     CA 7494   6.151   5.269   5.869
  430PJ2     OA 7495   6.109   5.132   5.877
  430PJ2      P 7496   6.228   5.026   5.897
  430PJ2     OB 7497   6.348   5.098   5.946
  430PJ2     HB 7498   6.422   5.051   5.993
  430PJ2     OG 7499   6.177   4.911   5.975
  430PJ2     HG 7500   6.084   4.893   5.943
  430PJ2     OD 7501   6.270   4.991   5.745
  431POX     CD 7502   6.191   4.905   5.663
  431POX     CE 7503   6.117   4.973   5.547
  431POX     OE 7504   6.012   4.889   5.499
  431POX    C1A 7505   5.910   4.957   5.445
  431POX    O1A 7506   5.876   5.065   5.492
  431POX    C1B 7507   5.812   4.877   5.369
  431POX    C1C 7508   5.831   4.877   5.217
  431POX    C1D 7509   5.729   4.802   5.131
  431POX    C1E 7510   5.761   4.848   4.988
  431POX    C1F 7511   5.698   4.764   4.877
  431POX    C1G 7512   5.740   4.617   4.874
  431POX    C1H 7513   5.674   4.516   4.780
  431POX    C1I 7514   5.770   4.406   4.735
  431POX    C1J 7515   5.845   4.411   4.625
  431POX    C1K 7516   5.835   4.527   4.526
  431POX    C1L 7517   5.911   4.500   4.397
  431POX    C1M 7518   5.840   4.402   4.303
  431POX    C1N 7519   5.896   4.431   4.163
  431POX    C1O 7520   5.841   4.331   4.061
  431POX    C1P 7521   5.888   4.359   3.918
  431POX    C1Q 7522   5.865   4.252   3.812
  431POX    C1R 7523   5.948   4.291   3.690
  431POX     CZ 7524   6.217   5.021   5.441
  431POX     OZ 7525   6.153   5.104   5.344
  431POX    C2A 7526   6.221   5.165   5.247
  431POX    O2A 7527   6.337   5.127   5.229
  431POX    C2B 7528   6.133   5.228   5.145
  431POX    C2C 7529   6.182   5.212   5.001
  431POX    C2D 7530   6.079   5.279   4.908
  431POX    C2E 7531   6.135   5.288   4.766
  431POX    C2F 7532   6.029   5.344   4.672
  431POX    C2G 7533   6.091   5.431   4.562
  431POX    C2H 7534   6.201   5.360   4.484
  431POX    C2I 7535   6.269   5.447   4.379
  431POX    C2J 7536   6.182   5.480   4.257
  431POX    C2K 7537   6.135   5.355   4.183
  431POX    C2L 7538   6.058   5.407   4.062
  431POX    C2M 7539   6.116   5.517   3.972
  431POX    C2N 7540   6.051   5.514   3.833
  431POX    C2O 7541   6.142   5.555   3.717
  431POX    C2P 7542   6.077   5.553   3.579
  432CHL    CN1 7543   4.510   1.614   5.304
  432CHL    CN2 7544   4.750   1.636   5.310
  432CHL    CN3 7545   4.626   1.676   5.511
  432CHL    NTM 7546   4.623   1.686   5.364
  432CHL     CB 7547   4.599   1.828   5.335
  433PJ2     CA 7548   4.707   1.932   5.360
  433PJ2     OA 7549   4.801   1.927   5.253
  433PJ2      P 7550   4.909   2.042   5.284
  433PJ2     OB 7551   4.852   2.162   5.218
  433PJ2     HB 7552   4.919   2.236   5.213
  433PJ2     OG 7553   4.927   2.058   5.430
  433PJ2     HG 7554   4.889   2.147   5.456
  433PJ2     OD 7555   5.049   1.992   5.224
  434POX     CD 7556   5.068   2.008   5.083
  434POX     CE 7557   5.195   1.958   5.013
  434POX     OE 7558   5.213   1.999   4.877
  434POX    C1A 7559   5.339   2.020   4.839
  434POX    O1A 7560   5.429   2.038   4.921
  434POX    C1B 7561   5.347   2.038   4.692
  434POX    C1C 7562   5.458   2.129   4.638
  434POX    C1D 7563   5.431   2.275   4.677
  434POX    C1E 7564   5.536   2.372   4.623
  434POX    C1F 7565   5.543   2.370   4.470
  434POX    C1G 7566   5.665   2.438   4.408
  434POX    C1H 7567   5.690   2.424   4.257
  434POX    C1I 7568   5.826   2.483   4.221
  434POX    C1J 7569   5.854   2.525   4.098
  434POX    C1K 7570   5.760   2.507   3.978
  434POX    C1L 7571   5.774   2.626   3.882
  434POX    C1M 7572   5.768   2.579   3.737
  434POX    C1N 7573   5.757   2.693   3.635
  434POX    C1O 7574   5.770   2.617   3.503
  434POX    C1P 7575   5.787   2.718   3.390
  434POX    C1Q 7576   5.783   2.643   3.256
  434POX    C1R 7577   5.796   2.736   3.136
  434POX     CZ 7578   5.194   1.806   5.034
  434POX     OZ 7579   5.318   1.742   5.004
  434POX    C2A 7580   5.428   1.752   5.079
  434POX    O2A 7581   5.449   1.833   5.169
  434POX    C2B 7582   5.533   1.664   5.022
  434POX    C2C 7583   5.603   1.715   4.896
  434POX    C2D 7584   5.719   1.625   4.853
  434POX    C2E 7585   5.779   1.671   4.721
  434POX    C2F 7586   5.681   1.666   4.603
  434POX    C2G 7587   5.734   1.768   4.502
  434POX    C2H 7588   5.712   1.912   4.551
  434POX    C2I 7589   5.785   2.003   4.451
  434POX    C2J 7590   5.700   2.006   4.324
  434POX    C2K 7591   5.792   2.049   4.209
  434POX    C2L 7592   5.765   1.994   4.069
  434POX    C2M 7593   5.884   2.035   3.981
  434POX    C2N 7594   5.854   2.008   3.834
  434POX    C2O 7595   5.955   2.065   3.734
  434POX    C2P 7596   6.097   2.008   3.727
  435CHL    CN1 7597   7.861   7.504   5.445
  435CHL    CN2 7598   8.035   7.371   5.384
  435CHL    CN3 7599   8.064   7.606   5.369
  435CHL    NTM 7600   7.969   7.496   5.345
  435CHL     CB 7601   7.925   7.479   5.206
  436PJ2     CA 7602   7.804   7.556   5.152
  436PJ2     OA 7603   7.815   7.698   5.168
  436PJ2      P 7604   7.697   7.789   5.108
  436PJ2     OB 7605   7.568   7.717   5.117
  436PJ2     HB 7606   7.577   7.624   5.082
  436PJ2     OG 7607   7.701   7.934   5.140
  436PJ2     HG 7608   7.639   7.988   5.083
  436PJ2     OD 7609   7.732   7.783   4.951
  437POX     CD 7610   7.830   7.879   4.911
  437POX     CE 7611   7.847   7.902   4.761
  437POX     OE 7612   7.958   7.986   4.730
  437POX    C1A 7613   8.083   7.946   4.749
  437POX    O1A 7614   8.101   7.824   4.759
  437POX    C1B 7615   8.184   8.054   4.746
  437POX    C1C 7616   8.317   8.001   4.691
  437POX    C1D 7617   8.289   7.981   4.541
  437POX    C1E 7618   8.423   7.965   4.469
  437POX    C1F 7619   8.399   7.910   4.328
  437POX    C1G 7620   8.524   7.931   4.242
  437POX    C1H 7621   8.511   7.909   4.091
  437POX    C1I 7622   8.409   8.004   4.028
  437POX    C1J 7623   8.409   8.048   3.903
  437POX    C1K 7624   8.518   8.004   3.804
  437POX    C1L 7625   8.538   8.107   3.693
  437POX    C1M 7626   8.589   8.029   3.572
  437POX    C1N 7627   8.582   8.103   3.439
  437POX    C1O 7628   8.443   8.150   3.395
  437POX    C1P 7629   8.437   8.202   3.251
  437POX    C1Q 7630   8.519   8.328   3.224
  437POX    C1R 7631   8.502   8.376   3.079
  437POX     CZ 7632   7.716   7.961   4.707
  437POX     OZ 7633   7.674   7.918   4.578
  437POX    C2A 7634   7.545   7.931   4.546
  437POX    O2A 7635   7.456   7.963   4.624
  437POX    C2B 7636   7.513   7.887   4.408
  437POX    C2C 7637   7.492   7.736   4.402
  437POX    C2D 7638   7.448   7.690   4.263
  437POX    C2E 7639   7.421   7.540   4.276
  437POX    C2F 7640   7.362   7.479   4.149
  437POX    C2G 7641   7.458   7.479   4.030
  437POX    C2H 7642   7.390   7.421   3.905
  437POX    C2I 7643   7.483   7.400   3.785
  437POX    C2J 7644   7.446   7.282   3.695
  437POX    C2K 7645   7.297   7.280   3.661
  437POX    C2L 7646   7.233   7.143   3.643
  437POX    C2M 7647   7.202   7.080   3.779
  437POX    C2N 7648   7.101   7.160   3.861
  437POX    C2O 7649   7.013   7.044   3.909
  437POX    C2P 7650   6.887   7.088   3.983
  438CHL    CN1 7651   3.715   5.041   6.338
  438CHL    CN2 7652   3.756   4.976   6.114
  438CHL    CN3 7653   3.915   5.107   6.236
  438CHL    NTM 7654   3.772   5.087   6.210
  438CHL     CB 7655   3.699   5.203   6.157
  439PJ2     CA 7656   3.753   5.292   6.045
  439PJ2     OA 7657   3.890   5.327   6.023
  439PJ2      P 7658   3.924   5.451   5.926
  439PJ2     OB 7659   3.820   5.547   5.970
  439PJ2     HB 7660   3.809   5.629   5.914
  439PJ2     OG 7661   4.070   5.471   5.939
  439PJ2     HG 7662   4.097   5.400   6.005
  439PJ2     OD 7663   3.877   5.403   5.780
  440POX     CD 7664   3.969   5.310   5.721
  440POX     CE 7665   3.951   5.282   5.572
  440POX     OE 7666   4.003   5.393   5.497
  440POX    C1A 7667   4.114   5.389   5.425
  440POX    O1A 7668   4.184   5.288   5.426
  440POX    C1B 7669   4.129   5.505   5.333
  440POX    C1C 7670   4.163   5.448   5.195
  440POX    C1D 7671   4.157   5.564   5.095
  440POX    C1E 7672   4.165   5.507   4.953
  440POX    C1F 7673   4.101   5.592   4.843
  440POX    C1G 7674   4.102   5.518   4.709
  440POX    C1H 7675   4.038   5.612   4.607
  440POX    C1I 7676   4.146   5.711   4.562
  440POX    C1J 7677   4.145   5.756   4.437
  440POX    C1K 7678   4.040   5.716   4.334
  440POX    C1L 7679   4.092   5.759   4.197
  440POX    C1M 7680   3.993   5.729   4.085
  440POX    C1N 7681   4.037   5.783   3.948
  440POX    C1O 7682   4.109   5.917   3.947
  440POX    C1P 7683   4.230   5.956   3.862
  440POX    C1Q 7684   4.209   6.098   3.809
  440POX    C1R 7685   4.332   6.139   3.729
  440POX     CZ 7686   3.811   5.229   5.541
  440POX     OZ 7687   3.809   5.171   5.410
  440POX    C2A 7688   3.694   5.119   5.367
  440POX    O2A 7689   3.591   5.107   5.433
  440POX    C2B 7690   3.707   5.073   5.227
  440POX    C2C 7691   3.579   5.026   5.157
  440POX    C2D 7692   3.525   4.900   5.227
  440POX    C2E 7693   3.387   4.874   5.167
  440POX    C2F 7694   3.398   4.835   5.020
  440POX    C2G 7695   3.264   4.779   4.972
  440POX    C2H 7696   3.280   4.723   4.831
  440POX    C2I 7697   3.148   4.669   4.774
  440POX    C2J 7698   3.189   4.588   4.651
  440POX    C2K 7699   3.142   4.443   4.663
  440POX    C2L 7700   3.183   4.358   4.542
  440POX    C2M 7701   3.138   4.409   4.405
  440POX    C2N 7702   3.211   4.363   4.279
  440POX    C2O 7703   3.158   4.430   4.152
  440POX    C2P 7704   3.266   4.422   4.045
  441CHL    CN1 7705   7.606   0.350   5.754
  441CHL    CN2 7706   7.567   0.203   5.572
  441CHL    CN3 7707   7.407   0.224   5.729
  441CHL    NTM 7708   7.553   0.218   5.718
  441CHL     CB 7709   7.599   0.103   5.798
  442PJ2     CA 7710   7.556  -0.040   5.764
  442PJ2     OA 7711   7.426  -0.071   5.812
  442PJ2      P 7712   7.388  -0.227   5.800
  442PJ2     OB 7713   7.507  -0.305   5.842
  442PJ2     HB 7714   7.600  -0.270   5.829
  442PJ2     OG 7715   7.263  -0.258   5.873
  442PJ2     HG 7716   7.198  -0.186   5.850
  442PJ2     OD 7717   7.384  -0.242   5.640
  443POX     CD 7718   7.266  -0.192   5.575
  443POX     CE 7719   7.303  -0.135   5.438
  443POX     OE 7720   7.209  -0.037   5.391
  443POX    C1A 7721   7.251   0.069   5.323
  443POX    O1A 7722   7.365   0.112   5.331
  443POX    C1B 7723   7.142   0.143   5.255
  443POX    C1C 7724   7.183   0.210   5.124
  443POX    C1D 7725   7.226   0.116   5.011
  443POX    C1E 7726   7.270   0.188   4.884
  443POX    C1F 7727   7.353   0.098   4.792
  443POX    C1G 7728   7.364   0.154   4.650
  443POX    C1H 7729   7.415   0.051   4.549
  443POX    C1I 7730   7.463   0.132   4.428
  443POX    C1J 7731   7.439   0.101   4.301
  443POX    C1K 7732   7.354  -0.018   4.257
  443POX    C1L 7733   7.276   0.008   4.127
  443POX    C1M 7734   7.358   0.018   3.998
  443POX    C1N 7735   7.417  -0.109   3.937
  443POX    C1O 7736   7.478  -0.084   3.799
  443POX    C1P 7737   7.400  -0.017   3.686
  443POX    C1Q 7738   7.464  -0.072   3.558
  443POX    C1R 7739   7.411  -0.003   3.432
  443POX     CZ 7740   7.325  -0.249   5.338
  443POX     OZ 7741   7.337  -0.224   5.198
  443POX    C2A 7742   7.355  -0.324   5.111
  443POX    O2A 7743   7.331  -0.440   5.145
  443POX    C2B 7744   7.378  -0.282   4.971
  443POX    C2C 7745   7.425  -0.399   4.885
  443POX    C2D 7746   7.439  -0.365   4.737
  443POX    C2E 7747   7.465  -0.472   4.631
  443POX    C2F 7748   7.441  -0.423   4.488
  443POX    C2G 7749   7.461  -0.541   4.392
  443POX    C2H 7750   7.477  -0.491   4.248
  443POX    C2I 7751   7.511  -0.618   4.170
  443POX    C2J 7752   7.498  -0.599   4.019
  443POX    C2K 7753   7.603  -0.505   3.958
  443POX    C2L 7754   7.593  -0.508   3.806
  443POX    C2M 7755   7.694  -0.405   3.754
  443POX    C2N 7756   7.691  -0.402   3.601
  443POX    C2O 7757   7.790  -0.310   3.529
  443POX    C2P 7758   7.936  -0.357   3.527
  444CHL    CN1 7759   1.912   6.661   5.793
  444CHL    CN2 7760   2.058   6.509   5.875
  444CHL    CN3 7761   2.143   6.686   5.735
  444CHL    NTM 7762   2.034   6.589   5.754
  444CHL     CB 7763   1.987   6.506   5.642
  445PJ2     CA 7764   1.952   6.565   5.506
  445PJ2     OA 7765   2.017   6.683   5.457
  445PJ2      P 7766   1.951   6.736   5.320
  445PJ2     OB 7767   1.810   6.689   5.318
  445PJ2     HB 7768   1.803   6.590   5.331
  445PJ2     OG 7769   1.971   6.882   5.327
  445PJ2     HG 7770   1.897   6.925   5.274
  445PJ2     OD 7771   2.044   6.673   5.205
  446POX     CD 7772   1.975   6.617   5.093
  446POX     CE 7773   2.064   6.585   4.972
  446POX     OE 7774   1.981   6.531   4.869
  446POX    C1A 7775   1.948   6.592   4.756
  446POX    O1A 7776   2.008   6.696   4.729
  446POX    C1B 7777   1.849   6.526   4.668
  446POX    C1C 7778   1.908   6.453   4.547
  446POX    C1D 7779   2.019   6.353   4.581
  446POX    C1E 7780   2.088   6.281   4.465
  446POX    C1F 7781   2.008   6.178   4.385
  446POX    C1G 7782   2.099   6.141   4.268
  446POX    C1H 7783   2.032   6.053   4.162
  446POX    C1I 7784   1.971   5.918   4.201
  446POX    C1J 7785   2.044   5.810   4.171
  446POX    C1K 7786   2.173   5.816   4.089
  446POX    C1L 7787   2.181   5.702   3.987
  446POX    C1M 7788   2.309   5.720   3.904
  446POX    C1N 7789   2.332   5.600   3.813
  446POX    C1O 7790   2.217   5.578   3.715
  446POX    C1P 7791   2.253   5.452   3.636
  446POX    C1Q 7792   2.269   5.450   3.483
  446POX    C1R 7793   2.336   5.318   3.447
  446POX     CZ 7794   2.183   6.505   5.026
  446POX     OZ 7795   2.270   6.456   4.924
  446POX    C2A 7796   2.374   6.379   4.956
  446POX    O2A 7797   2.384   6.322   5.065
  446POX    C2B 7798   2.471   6.368   4.845
  446POX    C2C 7799   2.435   6.296   4.715
  446POX    C2D 7800   2.564   6.288   4.633
  446POX    C2E 7801   2.533   6.233   4.494
  446POX    C2F 7802   2.655   6.224   4.403
  446POX    C2G 7803   2.618   6.174   4.263
  446POX    C2H 7804   2.518   6.270   4.196
  446POX    C2I 7805   2.500   6.232   4.049
  446POX    C2J 7806   2.435   6.331   3.952
  446POX    C2K 7807   2.412   6.281   3.809
  446POX    C2L 7808   2.290   6.195   3.774
  446POX    C2M 7809   2.303   6.124   3.639
  446POX    C2N 7810   2.176   6.051   3.595
  446POX    C2O 7811   2.079   6.156   3.542
  446POX    C2P 7812   1.976   6.085   3.454
  447CHL    CN1 7813   0.283   5.623   5.485
  447CHL    CN2 7814   0.233   5.672   5.263
  447CHL    CN3 7815   0.132   5.808   5.422
  447CHL    NTM 7816   0.257   5.735   5.393
  447CHL     CB 7817   0.371   5.827   5.405
  448PJ2     CA 7818   0.370   5.959   5.328
  448PJ2     OA 7819   0.335   5.958   5.190
  448PJ2      P 7820   0.358   6.101   5.120
  448PJ2     OB 7821   0.264   6.189   5.193
  448PJ2     HB 7822   0.263   6.276   5.144
  448PJ2     OG 7823   0.506   6.110   5.122
  448PJ2     HG 7824   0.541   6.202   5.104
  448PJ2     OD 7825   0.317   6.063   4.969
  449POX     CD 7826   0.406   5.972   4.904
  449POX     CE 7827   0.354   5.919   4.770
  449POX     OE 7828   0.430   5.812   4.714
  449POX    C1A 7829   0.383   5.688   4.706
  449POX    O1A 7830   0.278   5.650   4.758
  449POX    C1B 7831   0.462   5.606   4.612
  449POX    C1C 7832   0.372   5.560   4.497
  449POX    C1D 7833   0.467   5.518   4.384
  449POX    C1E 7834   0.383   5.501   4.257
  449POX    C1F 7835   0.449   5.542   4.125
  449POX    C1G 7836   0.377   5.466   4.014
  449POX    C1H 7837   0.443   5.483   3.877
  449POX    C1I 7838   0.366   5.413   3.764
  449POX    C1J 7839   0.342   5.447   3.638
  449POX    C1K 7840   0.393   5.575   3.572
  449POX    C1L 7841   0.294   5.635   3.472
  449POX    C1M 7842   0.337   5.767   3.408
  449POX    C1N 7843   0.231   5.831   3.317
  449POX    C1O 7844   0.210   5.774   3.177
  449POX    C1P 7845   0.126   5.854   3.078
  449POX    C1Q 7846  -0.021   5.867   3.120
  449POX    C1R 7847  -0.110   5.909   3.004
  449POX     CZ 7848   0.340   6.036   4.672
  449POX     OZ 7849   0.287   5.997   4.545
  449POX    C2A 7850   0.353   6.044   4.440
  449POX    O2A 7851   0.435   6.136   4.450
  449POX    C2B 7852   0.314   5.991   4.308
  449POX    C2C 7853   0.435   5.946   4.224
  449POX    C2D 7854   0.411   5.896   4.082
  449POX    C2E 7855   0.389   6.022   3.997
  449POX    C2F 7856   0.384   5.980   3.850
  449POX    C2G 7857   0.445   6.080   3.751
  449POX    C2H 7858   0.387   6.097   3.611
  449POX    C2I 7859   0.491   6.133   3.505
  449POX    C2J 7860   0.551   6.272   3.529
  449POX    C2K 7861   0.453   6.380   3.484
  449POX    C2L 7862   0.489   6.522   3.528
  449POX    C2M 7863   0.388   6.629   3.488
  449POX    C2N 7864   0.421   6.771   3.535
  449POX    C2O 7865   0.312   6.869   3.490
  449POX    C2P 7866   0.367   7.011   3.502
  450CHL    CN1 7867   2.634   1.910   5.513
  450CHL    CN2 7868   2.595   1.885   5.750
  450CHL    CN3 7869   2.415   1.918   5.603
  450CHL    NTM 7870   2.555   1.956   5.628
  450CHL     CB 7871   2.577   2.101   5.639
  451PJ2     CA 7872   2.538   2.199   5.527
  451PJ2     OA 7873   2.400   2.194   5.489
  451PJ2      P 7874   2.361   2.345   5.448
  451PJ2     OB 7875   2.215   2.352   5.427
  451PJ2     HB 7876   2.180   2.446   5.426
  451PJ2     OG 7877   2.424   2.436   5.546
  451PJ2     HG 7878   2.411   2.530   5.513
  451PJ2     OD 7879   2.441   2.355   5.308
  452POX     CD 7880   2.365   2.348   5.187
  452POX     CE 7881   2.454   2.382   5.067
  452POX     OE 7882   2.378   2.425   4.953
  452POX    C1A 7883   2.368   2.556   4.935
  452POX    O1A 7884   2.410   2.642   5.013
  452POX    C1B 7885   2.299   2.572   4.806
  452POX    C1C 7886   2.376   2.562   4.674
  452POX    C1D 7887   2.414   2.421   4.630
  452POX    C1E 7888   2.500   2.445   4.506
  452POX    C1F 7889   2.517   2.314   4.430
  452POX    C1G 7890   2.586   2.350   4.298
  452POX    C1H 7891   2.587   2.243   4.188
  452POX    C1I 7892   2.705   2.267   4.094
  452POX    C1J 7893   2.706   2.245   3.963
  452POX    C1K 7894   2.592   2.184   3.880
  452POX    C1L 7895   2.607   2.035   3.849
  452POX    C1M 7896   2.639   1.940   3.964
  452POX    C1N 7897   2.511   1.874   4.015
  452POX    C1O 7898   2.527   1.749   4.102
  452POX    C1P 7899   2.599   1.781   4.232
  452POX    C1Q 7900   2.597   1.659   4.323
  452POX    C1R 7901   2.716   1.663   4.420
  452POX     CZ 7902   2.561   2.275   5.044
  452POX     OZ 7903   2.653   2.282   4.935
  452POX    C2A 7904   2.749   2.190   4.927
  452POX    O2A 7905   2.759   2.094   5.004
  452POX    C2B 7906   2.837   2.216   4.812
  452POX    C2C 7907   2.826   2.113   4.699
  452POX    C2D 7908   2.884   2.155   4.563
  452POX    C2E 7909   2.904   2.032   4.474
  452POX    C2F 7910   2.961   2.086   4.343
  452POX    C2G 7911   2.993   1.974   4.245
  452POX    C2H 7912   3.042   2.014   4.105
  452POX    C2I 7913   3.055   1.896   4.008
  452POX    C2J 7914   3.131   1.926   3.879
  452POX    C2K 7915   3.135   1.809   3.780
  452POX    C2L 7916   3.183   1.850   3.641
  452POX    C2M 7917   3.095   1.966   3.592
  452POX    C2N 7918   2.950   1.931   3.561
  452POX    C2O 7919   2.884   2.062   3.516
  452POX    C2P 7920   2.743   2.030   3.466
  453CHL    CN1 7921   3.939   4.038   5.899
  453CHL    CN2 7922   3.714   3.950   5.877
  453CHL    CN3 7923   3.744   4.178   5.893
  453CHL    NTM 7924   3.807   4.057   5.838
  453CHL     CB 7925   3.808   4.049   5.691
  454PJ2     CA 7926   3.856   4.169   5.609
  454PJ2     OA 7927   3.976   4.228   5.660
  454PJ2      P 7928   4.024   4.339   5.554
  454PJ2     OB 7929   3.916   4.429   5.506
  454PJ2     HB 7930   3.841   4.366   5.485
  454PJ2     OG 7931   4.141   4.396   5.623
  454PJ2     HG 7932   4.166   4.482   5.578
  454PJ2     OD 7933   4.072   4.269   5.417
  455POX     CD 7934   4.112   4.367   5.321
  455POX     CE 7935   4.122   4.312   5.178
  455POX     OE 7936   4.149   4.411   5.079
  455POX    C1A 7937   4.273   4.434   5.037
  455POX    O1A 7938   4.366   4.356   5.061
  455POX    C1B 7939   4.295   4.538   4.935
  455POX    C1C 7940   4.246   4.479   4.803
  455POX    C1D 7941   4.211   4.596   4.711
  455POX    C1E 7942   4.146   4.560   4.577
  455POX    C1F 7943   4.147   4.673   4.474
  455POX    C1G 7944   4.057   4.652   4.352
  455POX    C1H 7945   4.088   4.762   4.250
  455POX    C1I 7946   4.046   4.721   4.109
  455POX    C1J 7947   3.997   4.811   4.024
  455POX    C1K 7948   3.979   4.960   4.055
  455POX    C1L 7949   4.090   5.045   3.993
  455POX    C1M 7950   4.061   5.190   4.033
  455POX    C1N 7951   4.180   5.274   3.986
  455POX    C1O 7952   4.171   5.310   3.838
  455POX    C1P 7953   4.084   5.436   3.828
  455POX    C1Q 7954   4.085   5.505   3.692
  455POX    C1R 7955   4.042   5.419   3.573
  455POX     CZ 7956   3.987   4.244   5.154
  455POX     OZ 7957   3.989   4.183   5.025
  455POX    C2A 7958   3.878   4.124   4.981
  455POX    O2A 7959   3.770   4.124   5.039
  455POX    C2B 7960   3.890   4.092   4.837
  455POX    C2C 7961   3.809   4.170   4.733
  455POX    C2D 7962   3.821   4.127   4.586
  455POX    C2E 7963   3.717   4.194   4.496
  455POX    C2F 7964   3.782   4.314   4.426
  455POX    C2G 7965   3.900   4.291   4.332
  455POX    C2H 7966   3.855   4.271   4.187
  455POX    C2I 7967   3.810   4.399   4.116
  455POX    C2J 7968   3.799   4.378   3.965
  455POX    C2K 7969   3.739   4.505   3.906
  455POX    C2L 7970   3.746   4.494   3.753
  455POX    C2M 7971   3.630   4.403   3.713
  455POX    C2N 7972   3.637   4.370   3.563
  455POX    C2O 7973   3.535   4.258   3.536
  455POX    C2P 7974   3.580   4.177   3.414
  456CHL    CN1 7975   7.383   8.006   5.364
  456CHL    CN2 7976   7.558   8.058   5.503
  456CHL    CN3 7977   7.386   8.222   5.475
  456CHL    NTM 7978   7.466   8.120   5.406
  456CHL     CB 7979   7.540   8.176   5.292
  457PJ2     CA 7980   7.647   8.280   5.324
  457PJ2     OA 7981   7.606   8.411   5.364
  457PJ2      P 7982   7.732   8.506   5.399
  457PJ2     OB 7983   7.678   8.641   5.426
  457PJ2     HB 7984   7.617   8.659   5.349
  457PJ2     OG 7985   7.813   8.428   5.496
  457PJ2     HG 7986   7.854   8.350   5.449
  457PJ2     OD 7987   7.814   8.516   5.260
  458POX     CD 7988   7.750   8.597   5.161
  458POX     CE 7989   7.839   8.602   5.037
  458POX     OE 7990   7.790   8.696   4.941
  458POX    C1A 7991   7.836   8.820   4.942
  458POX    O1A 7992   7.922   8.854   5.022
  458POX    C1B 7993   7.781   8.908   4.835
  458POX    C1C 7994   7.859   8.865   4.711
  458POX    C1D 7995   7.784   8.786   4.603
  458POX    C1E 7996   7.872   8.778   4.478
  458POX    C1F 7997   7.803   8.730   4.350
  458POX    C1G 7998   7.921   8.705   4.256
  458POX    C1H 7999   7.886   8.687   4.108
  458POX    C1I 8000   7.837   8.822   4.055
  458POX    C1J 8001   7.840   8.856   3.926
  458POX    C1K 8002   7.918   8.770   3.826
  458POX    C1L 8003   7.891   8.830   3.687
  458POX    C1M 8004   7.984   8.951   3.673
  458POX    C1N 8005   7.973   9.029   3.542
  458POX    C1O 8006   7.828   9.062   3.506
  458POX    C1P 8007   7.820   9.111   3.361
  458POX    C1Q 8008   7.681   9.101   3.298
  458POX    C1R 8009   7.685   9.143   3.151
  458POX     CZ 8010   7.850   8.460   4.983
  458POX     OZ 8011   7.893   8.460   4.846
  458POX    C2A 8012   7.877   8.346   4.780
  458POX    O2A 8013   7.772   8.286   4.804
  458POX    C2B 8014   7.953   8.334   4.654
  458POX    C2C 8015   7.859   8.293   4.541
  458POX    C2D 8016   7.954   8.257   4.426
  458POX    C2E 8017   7.880   8.201   4.305
  458POX    C2F 8018   7.965   8.166   4.183
  458POX    C2G 8019   8.010   8.295   4.114
  458POX    C2H 8020   8.080   8.259   3.983
  458POX    C2I 8021   8.103   8.395   3.917
  458POX    C2J 8022   8.182   8.401   3.786
  458POX    C2K 8023   8.245   8.539   3.771
  458POX    C2L 8024   8.307   8.553   3.631
  458POX    C2M 8025   8.447   8.497   3.607
  458POX    C2N 8026   8.567   8.576   3.659
  458POX    C2O 8027   8.611   8.698   3.577
  458POX    C2P 8028   8.731   8.775   3.632
  459CHL    CN1 8029   5.545   0.207   5.807
  459CHL    CN2 8030   5.341   0.082   5.811
  459CHL    CN3 8031   5.494   0.052   5.635
  459CHL    NTM 8032   5.485   0.075   5.780
  459CHL     CB 8033   5.554  -0.026   5.861
  460PJ2     CA 8034   5.692  -0.090   5.844
  460PJ2     OA 8035   5.804  -0.001   5.838
  460PJ2      P 8036   5.940  -0.083   5.811
  460PJ2     OB 8037   6.056   0.009   5.816
  460PJ2     HB 8038   6.124  -0.032   5.877
  460PJ2     OG 8039   5.935  -0.185   5.918
  460PJ2     HG 8040   5.841  -0.182   5.952
  460PJ2     OD 8041   5.923  -0.162   5.672
  461POX     CD 8042   5.946  -0.090   5.550
  461POX     CE 8043   5.897  -0.161   5.424
  461POX     OE 8044   5.974  -0.140   5.305
  461POX    C1A 8045   5.976  -0.233   5.210
  461POX    O1A 8046   5.904  -0.333   5.214
  461POX    C1B 8047   6.070  -0.200   5.101
  461POX    C1C 8048   5.992  -0.198   4.970
  461POX    C1D 8049   6.080  -0.150   4.854
  461POX    C1E 8050   6.017  -0.178   4.717
  461POX    C1F 8051   6.123  -0.146   4.611
  461POX    C1G 8052   6.056  -0.177   4.477
  461POX    C1H 8053   6.155  -0.157   4.361
  461POX    C1I 8054   6.089  -0.189   4.227
  461POX    C1J 8055   6.113  -0.135   4.107
  461POX    C1K 8056   6.237  -0.056   4.063
  461POX    C1L 8057   6.313  -0.127   3.951
  461POX    C1M 8058   6.378  -0.024   3.858
  461POX    C1N 8059   6.466  -0.079   3.746
  461POX    C1O 8060   6.474   0.010   3.622
  461POX    C1P 8061   6.546  -0.032   3.494
  461POX    C1Q 8062   6.483  -0.162   3.442
  461POX    C1R 8063   6.511  -0.195   3.295
  461POX     CZ 8064   5.752  -0.113   5.422
  461POX     OZ 8065   5.674  -0.174   5.319
  461POX    C2A 8066   5.565  -0.113   5.274
  461POX    O2A 8067   5.522  -0.011   5.329
  461POX    C2B 8068   5.511  -0.171   5.149
  461POX    C2C 8069   5.543  -0.084   5.028
  461POX    C2D 8070   5.536  -0.153   4.891
  461POX    C2E 8071   5.552  -0.067   4.766
  461POX    C2F 8072   5.491  -0.142   4.647
  461POX    C2G 8073   5.556  -0.097   4.516
  461POX    C2H 8074   5.565  -0.208   4.410
  461POX    C2I 8075   5.634  -0.160   4.282
  461POX    C2J 8076   5.654  -0.273   4.180
  461POX    C2K 8077   5.729  -0.217   4.059
  461POX    C2L 8078   5.751  -0.333   3.961
  461POX    C2M 8079   5.829  -0.275   3.843
  461POX    C2N 8080   5.869  -0.375   3.734
  461POX    C2O 8081   5.957  -0.320   3.622
  461POX    C2P 8082   5.966  -0.423   3.509
  462CHL    CN1 8083   2.936   0.631   5.310
  462CHL    CN2 8084   2.750   0.774   5.332
  462CHL    CN3 8085   2.876   0.771   5.127
  462CHL    NTM 8086   2.885   0.764   5.274
  462CHL     CB 8087   2.983   0.865   5.318
  463PJ2     CA 8088   2.945   1.012   5.337
  463PJ2     OA 8089   2.883   1.074   5.223
  463PJ2      P 8090   2.947   1.216   5.184
  463PJ2     OB 8091   2.833   1.280   5.114
  463PJ2     HB 8092   2.854   1.377   5.102
  463PJ2     OG 8093   3.004   1.278   5.306
  463PJ2     HG 8094   3.005   1.221   5.388
  463PJ2     OD 8095   3.064   1.160   5.089
  464POX     CD 8096   3.096   1.238   4.973
  464POX     CE 8097   3.211   1.182   4.890
  464POX     OE 8098   3.256   1.254   4.774
  464POX    C1A 8099   3.387   1.231   4.761
  464POX    O1A 8100   3.462   1.228   4.858
  464POX    C1B 8101   3.436   1.235   4.621
  464POX    C1C 8102   3.521   1.356   4.584
  464POX    C1D 8103   3.585   1.336   4.446
  464POX    C1E 8104   3.487   1.297   4.335
  464POX    C1F 8105   3.555   1.234   4.213
  464POX    C1G 8106   3.586   1.087   4.244
  464POX    C1H 8107   3.510   0.977   4.171
  464POX    C1I 8108   3.515   0.839   4.237
  464POX    C1J 8109   3.576   0.735   4.182
  464POX    C1K 8110   3.651   0.729   4.048
  464POX    C1L 8111   3.631   0.598   3.972
  464POX    C1M 8112   3.729   0.608   3.855
  464POX    C1N 8113   3.720   0.493   3.754
  464POX    C1O 8114   3.592   0.484   3.671
  464POX    C1P 8115   3.585   0.353   3.592
  464POX    C1Q 8116   3.464   0.351   3.499
  464POX    C1R 8117   3.436   0.211   3.443
  464POX     CZ 8118   3.199   1.030   4.885
  464POX     OZ 8119   3.111   0.978   4.786
  464POX    C2A 8120   3.089   0.847   4.791
  464POX    O2A 8121   3.139   0.767   4.870
  464POX    C2B 8122   3.002   0.803   4.680
  464POX    C2C 8123   3.080   0.790   4.549
  464POX    C2D 8124   3.003   0.755   4.422
  464POX    C2E 8125   3.116   0.738   4.320
  464POX    C2F 8126   3.071   0.689   4.183
  464POX    C2G 8127   3.190   0.660   4.091
  464POX    C2H 8128   3.165   0.710   3.949
  464POX    C2I 8129   3.125   0.856   3.922
  464POX    C2J 8130   3.121   0.878   3.771
  464POX    C2K 8131   3.237   0.823   3.687
  464POX    C2L 8132   3.210   0.861   3.541
  464POX    C2M 8133   3.337   0.876   3.456
  464POX    C2N 8134   3.297   0.917   3.314
  464POX    C2O 8135   3.423   0.927   3.228
  464POX    C2P 8136   3.483   0.789   3.200
  465CHL    CN1 8137   2.383   7.514   5.791
  465CHL    CN2 8138   2.219   7.613   5.657
  465CHL    CN3 8139   2.384   7.739   5.771
  465CHL    NTM 8140   2.362   7.618   5.690
  465CHL     CB 8141   2.451   7.619   5.572
  466PJ2     CA 8142   2.419   7.535   5.449
  466PJ2     OA 8143   2.304   7.579   5.376
  466PJ2      P 8144   2.246   7.460   5.283
  466PJ2     OB 8145   2.278   7.340   5.364
  466PJ2     HB 8146   2.198   7.280   5.361
  466PJ2     OG 8147   2.106   7.502   5.259
  466PJ2     HG 8148   2.095   7.596   5.292
  466PJ2     OD 8149   2.343   7.461   5.154
  467POX     CD 8150   2.295   7.538   5.044
  467POX     CE 8151   2.389   7.533   4.924
  467POX     OE 8152   2.366   7.639   4.831
  467POX    C1A 8153   2.468   7.725   4.826
  467POX    O1A 8154   2.547   7.740   4.918
  467POX    C1B 8155   2.444   7.823   4.718
  467POX    C1C 8156   2.544   7.793   4.605
  467POX    C1D 8157   2.498   7.816   4.461
  467POX    C1E 8158   2.375   7.741   4.410
  467POX    C1F 8159   2.405   7.743   4.260
  467POX    C1G 8160   2.322   7.652   4.169
  467POX    C1H 8161   2.352   7.668   4.019
  467POX    C1I 8162   2.496   7.684   3.972
  467POX    C1J 8163   2.566   7.596   3.901
  467POX    C1K 8164   2.509   7.465   3.848
  467POX    C1L 8165   2.612   7.352   3.857
  467POX    C1M 8166   2.560   7.227   3.787
  467POX    C1N 8167   2.533   7.247   3.638
  467POX    C1O 8168   2.509   7.109   3.575
  467POX    C1P 8169   2.485   7.110   3.424
  467POX    C1Q 8170   2.461   6.971   3.364
  467POX    C1R 8171   2.598   6.907   3.337
  467POX     CZ 8172   2.371   7.397   4.856
  467POX     OZ 8173   2.466   7.359   4.756
  467POX    C2A 8174   2.425   7.258   4.680
  467POX    O2A 8175   2.326   7.188   4.702
  467POX    C2B 8176   2.526   7.245   4.573
  467POX    C2C 8177   2.482   7.316   4.445
  467POX    C2D 8178   2.603   7.336   4.354
  467POX    C2E 8179   2.672   7.203   4.320
  467POX    C2F 8180   2.807   7.203   4.248
  467POX    C2G 8181   2.851   7.061   4.211
  467POX    C2H 8182   2.973   7.060   4.120
  467POX    C2I 8183   2.934   7.085   3.974
  467POX    C2J 8184   2.886   6.960   3.900
  467POX    C2K 8185   2.870   6.973   3.748
  467POX    C2L 8186   3.002   6.969   3.672
  467POX    C2M 8187   2.986   6.931   3.524
  467POX    C2N 8188   3.116   6.907   3.448
  467POX    C2O 8189   3.095   6.886   3.298
  467POX    C2P 8190   3.222   6.825   3.239
  468CHL    CN1 8191   1.978   5.706   5.288
  468CHL    CN2 8192   2.171   5.747   5.439
  468CHL    CN3 8193   2.013   5.589   5.497
  468CHL    NTM 8194   2.028   5.717   5.426
  468CHL     CB 8195   1.934   5.808   5.493
  469PJ2     CA 8196   1.934   5.957   5.458
  469PJ2     OA 8197   2.060   6.024   5.458
  469PJ2      P 8198   2.027   6.177   5.419
  469PJ2     OB 8199   1.900   6.214   5.485
  469PJ2     HB 8200   1.849   6.131   5.507
  469PJ2     OG 8201   2.141   6.269   5.441
  469PJ2     HG 8202   2.228   6.221   5.449
  469PJ2     OD 8203   1.991   6.155   5.264
  470POX     CD 8204   2.095   6.128   5.170
  470POX     CE 8205   2.049   6.066   5.038
  470POX     OE 8206   2.155   6.057   4.942
  470POX    C1A 8207   2.229   5.946   4.946
  470POX    O1A 8208   2.222   5.853   5.026
  470POX    C1B 8209   2.326   5.939   4.835
  470POX    C1C 8210   2.257   5.850   4.732
  470POX    C1D 8211   2.327   5.867   4.597
  470POX    C1E 8212   2.288   5.755   4.500
  470POX    C1F 8213   2.392   5.766   4.389
  470POX    C1G 8214   2.482   5.642   4.385
  470POX    C1H 8215   2.571   5.635   4.260
  470POX    C1I 8216   2.656   5.762   4.248
  470POX    C1J 8217   2.738   5.792   4.147
  470POX    C1K 8218   2.754   5.710   4.019
  470POX    C1L 8219   2.895   5.654   3.997
  470POX    C1M 8220   2.904   5.592   3.857
  470POX    C1N 8221   3.040   5.527   3.833
  470POX    C1O 8222   3.089   5.556   3.691
  470POX    C1P 8223   3.138   5.698   3.661
  470POX    C1Q 8224   3.268   5.727   3.737
  470POX    C1R 8225   3.314   5.873   3.746
  470POX     CZ 8226   1.922   6.138   4.994
  470POX     OZ 8227   1.839   6.093   4.887
  470POX    C2A 8228   1.725   6.153   4.855
  470POX    O2A 8229   1.688   6.257   4.909
  470POX    C2B 8230   1.647   6.068   4.761
  470POX    C2C 8231   1.577   6.156   4.657
  470POX    C2D 8232   1.536   6.080   4.531
  470POX    C2E 8233   1.481   6.159   4.413
  470POX    C2F 8234   1.580   6.257   4.349
  470POX    C2G 8235   1.502   6.332   4.241
  470POX    C2H 8236   1.591   6.408   4.143
  470POX    C2I 8237   1.491   6.468   4.044
  470POX    C2J 8238   1.574   6.529   3.931
  470POX    C2K 8239   1.475   6.593   3.833
  470POX    C2L 8240   1.539   6.696   3.739
  470POX    C2M 8241   1.448   6.730   3.621
  470POX    C2N 8242   1.501   6.848   3.539
  470POX    C2O 8243   1.587   6.798   3.422
  470POX    C2P 8244   1.500   6.733   3.314
  471CHL    CN1 8245   0.743   4.731   5.709
  471CHL    CN2 8246   0.574   4.893   5.656
  471CHL    CN3 8247   0.527   4.673   5.615
  471CHL    NTM 8248   0.639   4.768   5.611
  471CHL     CB 8249   0.683   4.776   5.471
  472PJ2     CA 8250   0.801   4.869   5.441
  472PJ2     OA 8251   0.779   5.007   5.472
  472PJ2      P 8252   0.712   5.095   5.356
  472PJ2     OB 8253   0.611   5.003   5.299
  472PJ2     HB 8254   0.614   5.002   5.199
  472PJ2     OG 8255   0.682   5.223   5.424
  472PJ2     HG 8256   0.648   5.294   5.362
  472PJ2     OD 8257   0.843   5.107   5.263
  473POX     CD 8258   0.927   5.219   5.292
  473POX     CE 8259   1.060   5.219   5.216
  473POX     OE 8260   1.051   5.244   5.075
  473POX    C1A 8261   1.064   5.370   5.036
  473POX    O1A 8262   1.048   5.459   5.119
  473POX    C1B 8263   1.097   5.394   4.894
  473POX    C1C 8264   0.973   5.410   4.805
  473POX    C1D 8265   1.018   5.445   4.663
  473POX    C1E 8266   0.901   5.471   4.568
  473POX    C1F 8267   0.957   5.548   4.447
  473POX    C1G 8268   0.850   5.534   4.338
  473POX    C1H 8269   0.891   5.591   4.202
  473POX    C1I 8270   0.918   5.740   4.181
  473POX    C1J 8271   0.932   5.800   4.063
  473POX    C1K 8272   0.919   5.715   3.936
  473POX    C1L 8273   0.865   5.800   3.821
  473POX    C1M 8274   0.834   5.712   3.700
  473POX    C1N 8275   0.777   5.797   3.587
  473POX    C1O 8276   0.786   5.710   3.461
  473POX    C1P 8277   0.756   5.792   3.335
  473POX    C1Q 8278   0.769   5.726   3.198
  473POX    C1R 8279   0.908   5.665   3.177
  473POX     CZ 8280   1.134   5.092   5.258
  473POX     OZ 8281   1.240   5.045   5.174
  473POX    C2A 8282   1.262   4.914   5.188
  473POX    O2A 8283   1.219   4.853   5.285
  473POX    C2B 8284   1.366   4.859   5.097
  473POX    C2C 8285   1.314   4.811   4.962
  473POX    C2D 8286   1.414   4.729   4.880
  473POX    C2E 8287   1.442   4.768   4.735
  473POX    C2F 8288   1.323   4.748   4.640
  473POX    C2G 8289   1.357   4.798   4.499
  473POX    C2H 8290   1.234   4.792   4.408
  473POX    C2I 8291   1.253   4.900   4.301
  473POX    C2J 8292   1.144   4.876   4.195
  473POX    C2K 8293   1.173   4.950   4.064
  473POX    C2L 8294   1.095   4.893   3.946
  473POX    C2M 8295   1.094   4.979   3.819
  473POX    C2N 8296   1.060   4.900   3.693
  473POX    C2O 8297   0.911   4.872   3.675
  473POX    C2P 8298   0.893   4.786   3.550
  474CHL    CN1 8299   6.596   7.307   5.295
  474CHL    CN2 8300   6.802   7.376   5.384
  474CHL    CN3 8301   6.644   7.542   5.330
  474CHL    NTM 8302   6.658   7.406   5.384
  474CHL     CB 8303   6.609   7.384   5.521
  475PJ2     CA 8304   6.469   7.418   5.571
  475PJ2     OA 8305   6.409   7.544   5.540
  475PJ2      P 8306   6.257   7.560   5.589
  475PJ2     OB 8307   6.233   7.472   5.706
  475PJ2     HB 8308   6.312   7.411   5.714
  475PJ2     OG 8309   6.225   7.704   5.598
  475PJ2     HG 8310   6.302   7.761   5.567
  475PJ2     OD 8311   6.199   7.492   5.455
  476POX     CD 8312   6.150   7.585   5.358
  476POX     CE 8313   6.130   7.523   5.220
  476POX     OE 8314   6.104   7.628   5.127
  476POX    C1A 8315   6.175   7.626   5.014
  476POX    O1A 8316   6.270   7.550   5.002
  476POX    C1B 8317   6.140   7.735   4.920
  476POX    C1C 8318   6.094   7.672   4.788
  476POX    C1D 8319   6.099   7.765   4.666
  476POX    C1E 8320   6.037   7.709   4.538
  476POX    C1F 8321   6.060   7.806   4.421
  476POX    C1G 8322   6.002   7.756   4.289
  476POX    C1H 8323   5.972   7.870   4.192
  476POX    C1I 8324   5.920   7.813   4.059
  476POX    C1J 8325   6.006   7.777   3.964
  476POX    C1K 8326   6.157   7.795   3.953
  476POX    C1L 8327   6.206   7.688   3.855
  476POX    C1M 8328   6.200   7.548   3.916
  476POX    C1N 8329   6.288   7.527   4.039
  476POX    C1O 8330   6.221   7.460   4.159
  476POX    C1P 8331   6.312   7.479   4.280
  476POX    C1Q 8332   6.252   7.429   4.412
  476POX    C1R 8333   6.359   7.410   4.519
  476POX     CZ 8334   6.012   7.426   5.229
  476POX     OZ 8335   5.971   7.356   5.111
  476POX    C2A 8336   5.853   7.294   5.109
  476POX    O2A 8337   5.798   7.266   5.215
  476POX    C2B 8338   5.802   7.233   4.984
  476POX    C2C 8339   5.816   7.335   4.871
  476POX    C2D 8340   5.753   7.289   4.739
  476POX    C2E 8341   5.781   7.370   4.612
  476POX    C2F 8342   5.742   7.285   4.491
  476POX    C2G 8343   5.763   7.366   4.363
  476POX    C2H 8344   5.766   7.273   4.242
  476POX    C2I 8345   5.821   7.354   4.124
  476POX    C2J 8346   5.831   7.272   3.995
  476POX    C2K 8347   5.876   7.372   3.888
  476POX    C2L 8348   5.882   7.311   3.748
  476POX    C2M 8349   6.004   7.223   3.720
  476POX    C2N 8350   6.000   7.188   3.571
  476POX    C2O 8351   6.097   7.075   3.536
  476POX    C2P 8352   6.044   7.021   3.403
  477CHL    CN1 8353   2.731   4.877   6.014
  477CHL    CN2 8354   2.710   5.097   5.986
  477CHL    CN3 8355   2.564   4.953   5.856
  477CHL    NTM 8356   2.700   4.973   5.907
  477CHL     CB 8357   2.804   4.965   5.803
  478PJ2     CA 8358   2.828   5.075   5.699
  478PJ2     OA 8359   2.727   5.098   5.600
  478PJ2      P 8360   2.711   5.258   5.586
  478PJ2     OB 8361   2.563   5.271   5.588
  478PJ2     HB 8362   2.535   5.366   5.601
  478PJ2     OG 8363   2.793   5.319   5.693
  478PJ2     HG 8364   2.797   5.418   5.680
  478PJ2     OD 8365   2.789   5.287   5.449
  479POX     CD 8366   2.719   5.256   5.328
  479POX     CE 8367   2.665   5.385   5.267
  479POX     OE 8368   2.574   5.363   5.159
  479POX    C1A 8369   2.504   5.465   5.111
  479POX    O1A 8370   2.468   5.554   5.189
  479POX    C1B 8371   2.451   5.443   4.975
  479POX    C1C 8372   2.542   5.497   4.864
  479POX    C1D 8373   2.475   5.465   4.730
  479POX    C1E 8374   2.459   5.317   4.694
  479POX    C1F 8375   2.375   5.326   4.567
  479POX    C1G 8376   2.222   5.320   4.581
  479POX    C1H 8377   2.151   5.313   4.446
  479POX    C1I 8378   2.165   5.432   4.351
  479POX    C1J 8379   2.179   5.407   4.221
  479POX    C1K 8380   2.178   5.266   4.161
  479POX    C1L 8381   2.115   5.276   4.022
  479POX    C1M 8382   2.143   5.146   3.946
  479POX    C1N 8383   2.076   5.155   3.808
  479POX    C1O 8384   2.088   5.020   3.738
  479POX    C1P 8385   2.003   5.016   3.611
  479POX    C1Q 8386   2.027   4.882   3.543
  479POX    C1R 8387   1.921   4.873   3.433
  479POX     CZ 8388   2.787   5.472   5.235
  479POX     OZ 8389   2.841   5.445   5.106
  479POX    C2A 8390   2.937   5.522   5.055
  479POX    O2A 8391   2.997   5.600   5.128
  479POX    C2B 8392   2.945   5.500   4.908
  479POX    C2C 8393   2.996   5.612   4.817
  479POX    C2D 8394   2.895   5.726   4.824
  479POX    C2E 8395   2.944   5.845   4.742
  479POX    C2F 8396   2.916   5.823   4.593
  479POX    C2G 8397   2.971   5.951   4.529
  479POX    C2H 8398   2.960   5.945   4.377
  479POX    C2I 8399   3.038   6.056   4.306
  479POX    C2J 8400   3.015   6.028   4.158
  479POX    C2K 8401   3.088   6.130   4.070
  479POX    C2L 8402   3.065   6.103   3.921
  479POX    C2M 8403   2.921   6.067   3.881
  479POX    C2N 8404   2.911   6.069   3.728
  479POX    C2O 8405   2.776   6.003   3.701
  479POX    C2P 8406   2.740   5.989   3.553
  480CHL    CN1 8407   7.027   4.523   5.672
  480CHL    CN2 8408   7.002   4.751   5.661
  480CHL    CN3 8409   6.820   4.619   5.746
  480CHL    NTM 8410   6.926   4.626   5.645
  480CHL     CB 8411   6.866   4.598   5.514
  481PJ2     CA 8412   6.732   4.650   5.459
  481PJ2     OA 8413   6.714   4.791   5.473
  481PJ2      P 8414   6.558   4.825   5.491
  481PJ2     OB 8415   6.499   4.719   5.576
  481PJ2     HB 8416   6.556   4.637   5.574
  481PJ2     OG 8417   6.555   4.968   5.527
  481PJ2     HG 8418   6.620   5.019   5.470
  481PJ2     OD 8419   6.515   4.800   5.338
  482POX     CD 8420   6.538   4.894   5.233
  482POX     CE 8421   6.511   4.854   5.088
  482POX     OE 8422   6.550   4.952   4.991
  482POX    C1A 8423   6.573   4.912   4.867
  482POX    O1A 8424   6.617   4.798   4.855
  482POX    C1B 8425   6.601   5.028   4.779
  482POX    C1C 8426   6.518   4.997   4.654
  482POX    C1D 8427   6.531   5.096   4.539
  482POX    C1E 8428   6.452   5.042   4.419
  482POX    C1F 8429   6.440   5.146   4.307
  482POX    C1G 8430   6.412   5.077   4.174
  482POX    C1H 8431   6.457   5.168   4.059
  482POX    C1I 8432   6.487   5.084   3.935
  482POX    C1J 8433   6.561   5.127   3.833
  482POX    C1K 8434   6.607   5.272   3.815
  482POX    C1L 8435   6.711   5.284   3.704
  482POX    C1M 8436   6.755   5.425   3.665
  482POX    C1N 8437   6.887   5.416   3.589
  482POX    C1O 8438   6.963   5.549   3.591
  482POX    C1P 8439   6.988   5.609   3.729
  482POX    C1Q 8440   7.031   5.755   3.720
  482POX    C1R 8441   7.029   5.806   3.865
  482POX     CZ 8442   6.369   4.798   5.074
  482POX     OZ 8443   6.311   4.766   4.947
  482POX    C2A 8444   6.184   4.727   4.942
  482POX    O2A 8445   6.123   4.702   5.046
  482POX    C2B 8446   6.128   4.703   4.807
  482POX    C2C 8447   6.108   4.838   4.737
  482POX    C2D 8448   6.035   4.836   4.602
  482POX    C2E 8449   6.050   4.975   4.540
  482POX    C2F 8450   6.013   4.993   4.393
  482POX    C2G 8451   6.073   4.883   4.307
  482POX    C2H 8452   6.037   4.898   4.159
  482POX    C2I 8453   6.096   4.807   4.051
  482POX    C2J 8454   6.053   4.856   3.913
  482POX    C2K 8455   6.115   4.994   3.891
  482POX    C2L 8456   6.102   5.073   3.761
  482POX    C2M 8457   6.165   5.006   3.638
  482POX    C2N 8458   6.137   5.104   3.524
  482POX    C2O 8459   6.168   5.033   3.392
  482POX    C2P 8460   6.177   5.135   3.278
  483CHL    CN1 8461   6.352   1.584   5.657
  483CHL    CN2 8462   6.205   1.733   5.553
  483CHL    CN3 8463   6.148   1.634   5.754
  483CHL    NTM 8464   6.261   1.696   5.684
  483CHL     CB 8465   6.307   1.814   5.758
  484PJ2     CA 8466   6.434   1.891   5.721
  484PJ2     OA 8467   6.561   1.835   5.690
  484PJ2      P 8468   6.662   1.948   5.636
  484PJ2     OB 8469   6.671   2.064   5.728
  484PJ2     HB 8470   6.582   2.097   5.759
  484PJ2     OG 8471   6.789   1.878   5.608
  484PJ2     HG 8472   6.871   1.919   5.648
  484PJ2     OD 8473   6.603   2.006   5.498
  485POX     CD 8474   6.607   1.932   5.376
  485POX     CE 8475   6.596   2.017   5.249
  485POX     OE 8476   6.597   1.927   5.137
  485POX    C1A 8477   6.480   1.887   5.088
  485POX    O1A 8478   6.372   1.918   5.138
  485POX    C1B 8479   6.505   1.823   4.956
  485POX    C1C 8480   6.403   1.886   4.860
  485POX    C1D 8481   6.386   1.800   4.735
  485POX    C1E 8482   6.267   1.851   4.652
  485POX    C1F 8483   6.259   1.762   4.528
  485POX    C1G 8484   6.178   1.800   4.403
  485POX    C1H 8485   6.200   1.696   4.293
  485POX    C1I 8486   6.122   1.750   4.173
  485POX    C1J 8487   6.181   1.741   4.054
  485POX    C1K 8488   6.317   1.678   4.022
  485POX    C1L 8489   6.375   1.692   3.882
  485POX    C1M 8490   6.391   1.843   3.857
  485POX    C1N 8491   6.455   1.859   3.719
  485POX    C1O 8492   6.477   2.006   3.687
  485POX    C1P 8493   6.577   2.076   3.779
  485POX    C1Q 8494   6.726   2.060   3.744
  485POX    C1R 8495   6.766   2.111   3.606
  485POX     CZ 8496   6.709   2.119   5.261
  485POX     OZ 8497   6.742   2.194   5.144
  485POX    C2A 8498   6.829   2.292   5.169
  485POX    O2A 8499   6.871   2.317   5.282
  485POX    C2B 8500   6.847   2.374   5.048
  485POX    C2C 8501   6.726   2.457   5.003
  485POX    C2D 8502   6.736   2.531   4.869
  485POX    C2E 8503   6.826   2.655   4.877
  485POX    C2F 8504   6.840   2.725   4.742
  485POX    C2G 8505   6.966   2.811   4.755
  485POX    C2H 8506   7.024   2.832   4.615
  485POX    C2I 8507   7.149   2.919   4.632
  485POX    C2J 8508   7.190   2.977   4.497
  485POX    C2K 8509   7.254   2.870   4.409
  485POX    C2L 8510   7.269   2.933   4.270
  485POX    C2M 8511   7.297   2.828   4.162
  485POX    C2N 8512   7.282   2.900   4.028
  485POX    C2O 8513   7.137   2.925   3.985
  485POX    C2P 8514   7.121   3.000   3.853
  486CHL    CN1 8515   0.478   3.848   5.775
  486CHL    CN2 8516   0.422   4.081   5.759
  486CHL    CN3 8517   0.254   3.911   5.723
  486CHL    NTM 8518   0.395   3.947   5.704
  486CHL     CB 8519   0.412   3.924   5.560
  487PJ2     CA 8520   0.551   3.938   5.497
  487PJ2     OA 8521   0.626   4.058   5.517
  487PJ2      P 8522   0.783   4.039   5.546
  487PJ2     OB 8523   0.846   4.171   5.570
  487PJ2     HB 8524   0.935   4.157   5.612
  487PJ2     OG 8525   0.806   3.939   5.653
  487PJ2     HG 8526   0.897   3.901   5.634
  487PJ2     OD 8527   0.815   3.972   5.403
  488POX     CD 8528   0.834   4.058   5.291
  488POX     CE 8529   0.892   3.976   5.175
  488POX     OE 8530   0.913   4.053   5.056
  488POX    C1A 8531   1.015   4.014   4.979
  488POX    O1A 8532   1.101   3.943   5.030
  488POX    C1B 8533   1.026   4.086   4.850
  488POX    C1C 8534   1.062   4.014   4.720
  488POX    C1D 8535   1.064   4.112   4.602
  488POX    C1E 8536   1.192   4.195   4.592
  488POX    C1F 8537   1.208   4.246   4.449
  488POX    C1G 8538   1.344   4.316   4.435
  488POX    C1H 8539   1.339   4.421   4.324
  488POX    C1I 8540   1.462   4.510   4.305
  488POX    C1J 8541   1.478   4.590   4.200
  488POX    C1K 8542   1.389   4.588   4.076
  488POX    C1L 8543   1.477   4.612   3.953
  488POX    C1M 8544   1.390   4.655   3.835
  488POX    C1N 8545   1.476   4.682   3.712
  488POX    C1O 8546   1.401   4.731   3.588
  488POX    C1P 8547   1.308   4.620   3.538
  488POX    C1Q 8548   1.303   4.622   3.385
  488POX    C1R 8549   1.185   4.553   3.318
  488POX     CZ 8550   0.809   3.849   5.157
  488POX     OZ 8551   0.842   3.763   5.047
  488POX    C2A 8552   0.942   3.677   5.063
  488POX    O2A 8553   0.997   3.666   5.173
  488POX    C2B 8554   0.975   3.613   4.934
  488POX    C2C 8555   1.119   3.641   4.890
  488POX    C2D 8556   1.167   3.561   4.768
  488POX    C2E 8557   1.312   3.603   4.741
  488POX    C2F 8558   1.385   3.541   4.622
  488POX    C2G 8559   1.324   3.543   4.482
  488POX    C2H 8560   1.318   3.687   4.430
  488POX    C2I 8561   1.450   3.721   4.360
  488POX    C2J 8562   1.441   3.650   4.225
  488POX    C2K 8563   1.555   3.705   4.139
  488POX    C2L 8564   1.565   3.638   4.001
  488POX    C2M 8565   1.469   3.711   3.906
  488POX    C2N 8566   1.496   3.672   3.760
  488POX    C2O 8567   1.424   3.758   3.657
  488POX    C2P 8568   1.478   3.725   3.517
  489CHL    CN1 8569   3.856   6.510   5.564
  489CHL    CN2 8570   4.054   6.575   5.696
  489CHL    CN3 8571   3.886   6.431   5.779
  489CHL    NTM 8572   3.909   6.549   5.695
  489CHL     CB 8573   3.829   6.660   5.750
  490PJ2     CA 8574   3.782   6.776   5.662
  490PJ2     OA 8575   3.887   6.860   5.613
  490PJ2      P 8576   3.840   6.963   5.499
  490PJ2     OB 8577   3.724   7.036   5.553
  490PJ2     HB 8578   3.695   7.104   5.486
  490PJ2     OG 8579   3.969   7.032   5.478
  490PJ2     HG 8580   4.028   7.013   5.556
  490PJ2     OD 8581   3.803   6.875   5.368
  491POX     CD 8582   3.903   6.867   5.266
  491POX     CE 8583   3.889   6.762   5.156
  491POX     OE 8584   4.001   6.728   5.074
  491POX    C1A 8585   4.052   6.605   5.073
  491POX    O1A 8586   4.022   6.525   5.161
  491POX    C1B 8587   4.163   6.591   4.976
  491POX    C1C 8588   4.111   6.514   4.855
  491POX    C1D 8589   4.212   6.473   4.748
  491POX    C1E 8590   4.283   6.586   4.673
  491POX    C1F 8591   4.334   6.522   4.544
  491POX    C1G 8592   4.449   6.610   4.494
  491POX    C1H 8593   4.501   6.564   4.357
  491POX    C1I 8594   4.626   6.648   4.330
  491POX    C1J 8595   4.660   6.685   4.207
  491POX    C1K 8596   4.577   6.640   4.087
  491POX    C1L 8597   4.646   6.669   3.953
  491POX    C1M 8598   4.595   6.565   3.854
  491POX    C1N 8599   4.656   6.580   3.714
  491POX    C1O 8600   4.590   6.700   3.648
  491POX    C1P 8601   4.573   6.679   3.497
  491POX    C1Q 8602   4.483   6.788   3.438
  491POX    C1R 8603   4.481   6.790   3.285
  491POX     CZ 8604   3.763   6.802   5.079
  491POX     OZ 8605   3.775   6.904   4.980
  491POX    C2A 8606   3.664   6.922   4.908
  491POX    O2A 8607   3.569   6.847   4.928
  491POX    C2B 8608   3.680   7.019   4.797
  491POX    C2C 8609   3.606   6.984   4.667
  491POX    C2D 8610   3.612   7.090   4.557
  491POX    C2E 8611   3.548   7.042   4.426
  491POX    C2F 8612   3.401   7.003   4.445
  491POX    C2G 8613   3.350   6.949   4.312
  491POX    C2H 8614   3.406   6.810   4.280
  491POX    C2I 8615   3.308   6.719   4.207
  491POX    C2J 8616   3.357   6.574   4.209
  491POX    C2K 8617   3.279   6.456   4.149
  491POX    C2L 8618   3.253   6.453   3.998
  491POX    C2M 8619   3.375   6.421   3.911
  491POX    C2N 8620   3.344   6.445   3.763
  491POX    C2O 8621   3.323   6.590   3.722
  491POX    C2P 8622   3.289   6.606   3.573
  492CHL    CN1 8623   3.393   5.322   5.323
  492CHL    CN2 8624   3.275   5.501   5.238
  492CHL    CN3 8625   3.242   5.281   5.132
  492CHL    NTM 8626   3.266   5.356   5.256
  492CHL     CB 8627   3.148   5.332   5.340
  493PJ2     CA 8628   3.147   5.225   5.449
  493PJ2     OA 8629   3.202   5.098   5.412
  493PJ2      P 8630   3.172   4.987   5.526
  493PJ2     OB 8631   3.249   4.862   5.514
  493PJ2     HB 8632   3.264   4.834   5.419
  493PJ2     OG 8633   3.147   5.042   5.661
  493PJ2     HG 8634   3.130   4.975   5.734
  493PJ2     OD 8635   3.024   4.952   5.472
  494POX     CD 8636   2.997   4.827   5.408
  494POX     CE 8637   2.889   4.846   5.301
  494POX     OE 8638   2.830   4.724   5.255
  494POX    C1A 8639   2.709   4.737   5.202
  494POX    O1A 8640   2.628   4.810   5.258
  494POX    C1B 8641   2.681   4.632   5.101
  494POX    C1C 8642   2.704   4.696   4.964
  494POX    C1D 8643   2.663   4.599   4.853
  494POX    C1E 8644   2.748   4.639   4.732
  494POX    C1F 8645   2.703   4.561   4.608
  494POX    C1G 8646   2.769   4.625   4.485
  494POX    C1H 8647   2.725   4.577   4.347
  494POX    C1I 8648   2.802   4.632   4.227
  494POX    C1J 8649   2.807   4.568   4.110
  494POX    C1K 8650   2.724   4.441   4.093
  494POX    C1L 8651   2.754   4.365   3.964
  494POX    C1M 8652   2.736   4.443   3.834
  494POX    C1N 8653   2.738   4.349   3.713
  494POX    C1O 8654   2.758   4.443   3.594
  494POX    C1P 8655   2.765   4.373   3.458
  494POX    C1Q 8656   2.656   4.266   3.442
  494POX    C1R 8657   2.680   4.190   3.312
  494POX     CZ 8658   2.938   4.939   5.189
  494POX     OZ 8659   2.856   4.962   5.075
  494POX    C2A 8660   2.892   5.066   5.001
  494POX    O2A 8661   2.999   5.125   5.013
  494POX    C2B 8662   2.802   5.084   4.884
  494POX    C2C 8663   2.846   5.025   4.750
  494POX    C2D 8664   2.746   5.061   4.640
  494POX    C2E 8665   2.799   5.141   4.521
  494POX    C2F 8666   2.725   5.114   4.389
  494POX    C2G 8667   2.728   5.223   4.282
  494POX    C2H 8668   2.641   5.185   4.163
  494POX    C2I 8669   2.662   5.287   4.051
  494POX    C2J 8670   2.619   5.220   3.921
  494POX    C2K 8671   2.638   5.309   3.798
  494POX    C2L 8672   2.622   5.232   3.666
  494POX    C2M 8673   2.708   5.106   3.670
  494POX    C2N 8674   2.727   5.048   3.529
  494POX    C2O 8675   2.823   4.934   3.498
  494POX    C2P 8676   2.861   4.945   3.351
  495CHL    CN1 8677   2.236   3.914   5.711
  495CHL    CN2 8678   2.013   3.851   5.749
  495CHL    CN3 8679   2.157   3.680   5.705
  495CHL    NTM 8680   2.131   3.820   5.667
  495CHL     CB 8681   2.095   3.829   5.525
  496PJ2     CA 8682   2.191   3.793   5.411
  496PJ2     OA 8683   2.215   3.653   5.398
  496PJ2      P 8684   2.323   3.610   5.286
  496PJ2     OB 8685   2.397   3.729   5.237
  496PJ2     HB 8686   2.341   3.810   5.256
  496PJ2     OG 8687   2.398   3.510   5.365
  496PJ2     HG 8688   2.384   3.505   5.464
  496PJ2     OD 8689   2.218   3.536   5.190
  497POX     CD 8690   2.284   3.474   5.079
  497POX     CE 8691   2.203   3.377   4.993
  497POX     OE 8692   2.277   3.288   4.910
  497POX    C1A 8693   2.343   3.183   4.959
  497POX    O1A 8694   2.361   3.170   5.080
  497POX    C1B 8695   2.407   3.104   4.851
  497POX    C1C 8696   2.520   3.008   4.888
  497POX    C1D 8697   2.566   2.919   4.772
  497POX    C1E 8698   2.589   3.004   4.647
  497POX    C1F 8699   2.637   2.902   4.543
  497POX    C1G 8700   2.666   2.964   4.407
  497POX    C1H 8701   2.685   2.853   4.303
  497POX    C1I 8702   2.563   2.763   4.284
  497POX    C1J 8703   2.504   2.753   4.166
  497POX    C1K 8704   2.545   2.845   4.051
  497POX    C1L 8705   2.647   2.790   3.950
  497POX    C1M 8706   2.606   2.661   3.879
  497POX    C1N 8707   2.497   2.687   3.774
  497POX    C1O 8708   2.470   2.553   3.705
  497POX    C1P 8709   2.371   2.566   3.590
  497POX    C1Q 8710   2.325   2.459   3.492
  497POX    C1R 8711   2.442   2.401   3.412
  497POX     CZ 8712   2.094   3.461   4.927
  497POX     OZ 8713   2.122   3.564   4.831
  497POX    C2A 8714   2.018   3.613   4.764
  497POX    O2A 8715   1.904   3.584   4.798
  497POX    C2B 8716   2.058   3.717   4.667
  497POX    C2C 8717   1.989   3.708   4.530
  497POX    C2D 8718   2.071   3.797   4.437
  497POX    C2E 8719   2.042   3.770   4.289
  497POX    C2F 8720   2.125   3.846   4.186
  497POX    C2G 8721   2.094   3.802   4.043
  497POX    C2H 8722   1.947   3.813   4.003
  497POX    C2I 8723   1.922   3.778   3.856
  497POX    C2J 8724   1.954   3.632   3.824
  497POX    C2K 8725   1.927   3.608   3.675
  497POX    C2L 8726   1.938   3.465   3.623
  497POX    C2M 8727   2.081   3.411   3.626
  497POX    C2N 8728   2.091   3.266   3.579
  497POX    C2O 8729   2.230   3.214   3.543
  497POX    C2P 8730   2.258   3.063   3.541
  498CHL    CN1 8731   5.801   3.141   5.667
  498CHL    CN2 8732   5.917   3.000   5.525
  498CHL    CN3 8733   5.779   2.908   5.684
  498CHL    NTM 8734   5.877   3.016   5.666
  498CHL     CB 8735   5.985   3.012   5.765
  499PJ2     CA 8736   6.090   2.901   5.754
  499PJ2     OA 8737   6.038   2.770   5.731
  499PJ2      P 8738   6.148   2.654   5.711
  499PJ2     OB 8739   6.287   2.705   5.720
  499PJ2     HB 8740   6.300   2.780   5.656
  499PJ2     OG 8741   6.095   2.539   5.787
  499PJ2     HG 8742   6.141   2.456   5.755
  499PJ2     OD 8743   6.124   2.612   5.557
  500POX     CD 8744   5.997   2.563   5.514
  500POX     CE 8745   5.998   2.542   5.362
  500POX     OE 8746   5.868   2.511   5.310
  500POX    C1A 8747   5.780   2.610   5.298
  500POX    O1A 8748   5.782   2.702   5.380
  500POX    C1B 8749   5.662   2.571   5.219
  500POX    C1C 8750   5.637   2.661   5.097
  500POX    C1D 8751   5.515   2.618   5.017
  500POX    C1E 8752   5.372   2.635   5.070
  500POX    C1F 8753   5.267   2.619   4.960
  500POX    C1G 8754   5.126   2.667   4.994
  500POX    C1H 8755   5.036   2.686   4.871
  500POX    C1I 8756   4.891   2.703   4.917
  500POX    C1J 8757   4.791   2.638   4.858
  500POX    C1K 8758   4.811   2.543   4.740
  500POX    C1L 8759   4.839   2.400   4.786
  500POX    C1M 8760   4.892   2.301   4.682
  500POX    C1N 8761   4.781   2.235   4.599
  500POX    C1O 8762   4.842   2.178   4.470
  500POX    C1P 8763   4.733   2.107   4.389
  500POX    C1Q 8764   4.788   2.051   4.258
  500POX    C1R 8765   4.838   2.164   4.168
  500POX     CZ 8766   6.112   2.445   5.331
  500POX     OZ 8767   6.121   2.420   5.191
  500POX    C2A 8768   6.236   2.374   5.142
  500POX    O2A 8769   6.334   2.362   5.216
  500POX    C2B 8770   6.242   2.376   4.994
  500POX    C2C 8771   6.317   2.251   4.947
  500POX    C2D 8772   6.353   2.255   4.798
  500POX    C2E 8773   6.237   2.233   4.700
  500POX    C2F 8774   6.288   2.232   4.556
  500POX    C2G 8775   6.169   2.258   4.463
  500POX    C2H 8776   6.211   2.220   4.320
  500POX    C2I 8777   6.334   2.301   4.279
  500POX    C2J 8778   6.364   2.266   4.133
  500POX    C2K 8779   6.465   2.354   4.058
  500POX    C2L 8780   6.398   2.474   3.991
  500POX    C2M 8781   6.321   2.411   3.874
  500POX    C2N 8782   6.243   2.528   3.814
  500POX    C2O 8783   6.258   2.529   3.661
  500POX    C2P 8784   6.190   2.405   3.605
  501CHL    CN1 8785   1.892   7.236   4.891
  501CHL    CN2 8786   1.908   7.000   4.949
  501CHL    CN3 8787   2.072   7.094   4.805
  501CHL    NTM 8788   1.983   7.123   4.918
  501CHL     CB 8789   2.052   7.156   5.043
  502PJ2     CA 8790   2.155   7.068   5.113
  502PJ2     OA 8791   2.256   7.011   5.028
  502PJ2      P 8792   2.375   6.934   5.103
  502PJ2     OB 8793   2.362   6.936   5.250
  502PJ2     HB 8794   2.392   7.022   5.292
  502PJ2     OG 8795   2.384   6.804   5.032
  502PJ2     HG 8796   2.429   6.816   4.943
  502PJ2     OD 8797   2.505   7.025   5.072
  503POX     CD 8798   2.541   7.039   4.935
  503POX     CE 8799   2.692   7.026   4.912
  503POX     OE 8800   2.749   7.127   4.829
  503POX    C1A 8801   2.812   7.223   4.895
  503POX    O1A 8802   2.830   7.219   5.017
  503POX    C1B 8803   2.882   7.315   4.802
  503POX    C1C 8804   2.822   7.455   4.813
  503POX    C1D 8805   2.868   7.540   4.694
  503POX    C1E 8806   3.016   7.577   4.709
  503POX    C1F 8807   3.069   7.588   4.566
  503POX    C1G 8808   3.221   7.586   4.573
  503POX    C1H 8809   3.286   7.612   4.437
  503POX    C1I 8810   3.416   7.686   4.472
  503POX    C1J 8811   3.443   7.803   4.415
  503POX    C1K 8812   3.351   7.882   4.322
  503POX    C1L 8813   3.431   7.938   4.204
  503POX    C1M 8814   3.337   8.003   4.103
  503POX    C1N 8815   3.402   8.062   3.978
  503POX    C1O 8816   3.295   8.124   3.889
  503POX    C1P 8817   3.351   8.178   3.757
  503POX    C1Q 8818   3.316   8.076   3.649
  503POX    C1R 8819   3.368   8.123   3.513
  503POX     CZ 8820   2.710   6.879   4.875
  503POX     OZ 8821   2.628   6.842   4.764
  503POX    C2A 8822   2.649   6.731   4.694
  503POX    O2A 8823   2.737   6.653   4.727
  503POX    C2B 8824   2.563   6.724   4.573
  503POX    C2C 8825   2.578   6.846   4.482
  503POX    C2D 8826   2.486   6.851   4.360
  503POX    C2E 8827   2.517   6.756   4.244
  503POX    C2F 8828   2.444   6.795   4.115
  503POX    C2G 8829   2.488   6.705   3.999
  503POX    C2H 8830   2.430   6.743   3.863
  503POX    C2I 8831   2.465   6.657   3.741
  503POX    C2J 8832   2.358   6.678   3.634
  503POX    C2K 8833   2.365   6.570   3.525
  503POX    C2L 8834   2.273   6.591   3.405
  503POX    C2M 8835   2.296   6.480   3.302
  503POX    C2N 8836   2.207   6.506   3.181
  503POX    C2O 8837   2.201   6.381   3.093
  503POX    C2P 8838   2.092   6.404   2.988
  504CHL    CN1 8839   6.146   6.355   6.316
  504CHL    CN2 8840   5.968   6.496   6.279
  504CHL    CN3 8841   6.190   6.586   6.253
  504CHL    NTM 8842   6.105   6.468   6.232
  504CHL     CB 8843   6.102   6.423   6.092
  505PJ2     CA 8844   6.036   6.294   6.043
  505PJ2     OA 8845   5.898   6.277   6.078
  505PJ2      P 8846   5.854   6.127   6.039
  505PJ2     OB 8847   5.966   6.039   6.080
  505PJ2     HB 8848   5.931   5.946   6.090
  505PJ2     OG 8849   5.732   6.120   6.122
  505PJ2     HG 8850   5.700   6.213   6.140
  505PJ2     OD 8851   5.823   6.125   5.881
  506POX     CD 8852   5.689   6.150   5.838
  506POX     CE 8853   5.671   6.181   5.689
  506POX     OE 8854   5.549   6.254   5.676
  506POX    C1A 8855   5.544   6.360   5.597
  506POX    O1A 8856   5.655   6.412   5.579
  506POX    C1B 8857   5.404   6.396   5.565
  506POX    C1C 8858   5.365   6.343   5.427
  506POX    C1D 8859   5.437   6.429   5.323
  506POX    C1E 8860   5.429   6.372   5.181
  506POX    C1F 8861   5.498   6.464   5.081
  506POX    C1G 8862   5.437   6.604   5.076
  506POX    C1H 8863   5.485   6.695   4.963
  506POX    C1I 8864   5.521   6.839   5.001
  506POX    C1J 8865   5.560   6.917   4.900
  506POX    C1K 8866   5.556   6.883   4.751
  506POX    C1L 8867   5.482   6.983   4.662
  506POX    C1M 8868   5.479   6.935   4.517
  506POX    C1N 8869   5.614   6.929   4.444
  506POX    C1O 8870   5.605   6.847   4.315
  506POX    C1P 8871   5.736   6.865   4.239
  506POX    C1Q 8872   5.718   6.791   4.107
  506POX    C1R 8873   5.799   6.860   3.997
  506POX     CZ 8874   5.706   6.061   5.600
  506POX     OZ 8875   5.719   6.093   5.462
  506POX    C2A 8876   5.835   6.145   5.420
  506POX    O2A 8877   5.928   6.185   5.490
  506POX    C2B 8878   5.853   6.124   5.275
  506POX    C2C 8879   5.802   6.244   5.196
  506POX    C2D 8880   5.795   6.234   5.044
  506POX    C2E 8881   5.723   6.104   5.008
  506POX    C2F 8882   5.709   6.087   4.857
  506POX    C2G 8883   5.651   5.948   4.832
  506POX    C2H 8884   5.634   5.916   4.683
  506POX    C2I 8885   5.507   5.970   4.618
  506POX    C2J 8886   5.504   5.934   4.470
  506POX    C2K 8887   5.379   5.982   4.397
[truncated: 1,342,967 more chars]
