# Supplementary material for: Arginine Residues Modulate the Membrane Interactions of pHLIP Peptides
Source: J Chem Inf Model. 2023 Jul 3;63(14):4433–46. doi: 10.1021/acs.jcim.3c00360 (PMC10369490; doi:10.1021/acs.jcim.3c00360)
Supplement: Supplementary file 2 — ci3c00360_si_002.zip [file ci3c00360_si_002.zip › Simulation_files/wt/start_rep1.gro]

Generated by trjconv : GRowing Old MAkes el Chrono Sweat t=   0.00000
38767
    1ALA      N    1   7.894   3.615   0.786 -0.1225 -0.6297 -0.0160
    1ALA     H1    2   7.961   3.628   0.712 -1.2194  2.0110 -0.6674
    1ALA     H2    3   7.846   3.528   0.782 -0.5190 -0.4115 -0.0669
    1ALA     H3    4   7.836   3.696   0.787  1.8951  0.9029 -0.1783
    1ALA     CA    5   7.960   3.624   0.917  0.1401  0.3515 -0.2058
    1ALA     CB    6   8.072   3.520   0.924  0.1241  0.3386 -0.1413
    1ALA      C    7   8.030   3.760   0.924  0.3393  0.2299  0.1861
    1ALA      O    8   8.072   3.804   0.818 -0.6220  0.2537 -0.1987
    2CY1      N    9   8.045   3.801   1.050 -0.0283  0.8324  0.0379
    2CY1      H   10   8.000   3.769   1.134 -0.9790  3.5570  0.6738
    2CY1     CA   11   8.139   3.910   1.078  0.4231  0.3281  0.4957
    2CY1     CB   12   8.136   3.928   1.230 -0.0493  0.2606  0.4942
    2CY1     SG   13   8.143   3.783   1.341 -0.3635  0.1056  0.3149
    2CY1    HG1   14   8.273   3.762   1.321 -0.2739 -1.1865  1.9555
    2CY1    HG2   15   8.101   3.849   1.448  0.9894 -0.1250  1.0098
    2CY1    HG3   16   8.057   3.696   1.288 -0.2373  1.2008 -1.7863
    2CY1      C   17   8.281   3.901   1.020 -0.0186  0.2650 -0.5985
    2CY1      O   18   8.335   3.793   0.996  0.0871  0.1473  0.1481
    3GL4      N   19   8.330   4.022   0.997  0.3561  0.3121  0.4260
    3GL4      H   20   8.270   4.098   1.022  0.7602  0.1037  2.1615
    3GL4     CA   21   8.456   4.056   0.929  0.0749  0.6421  0.0679
    3GL4     CB   22   8.464   4.205   0.895 -0.0422  0.4835 -0.6763
    3GL4     CG   23   8.423   4.300   1.008 -0.1261 -0.2166 -0.1051
    3GL4     CD   24   8.273   4.328   1.004 -0.1697 -0.4139  0.2083
    3GL4    OE1   25   8.233   4.432   0.948  0.5581 -0.3837 -0.2706
    3GL4   HE11   26   8.139   4.461   0.969 -0.2086 -1.1918 -2.3772
    3GL4   HE12   27   8.314   4.451   0.894  1.3368 -0.0176  0.9810
    3GL4    OE2   28   8.185   4.255   1.053 -0.3498  0.1006  0.6653
    3GL4   HE21   29   8.100   4.273   1.004  1.2941 -0.3003 -2.5273
    3GL4   HE22   30   8.236   4.194   1.115  0.3696 -0.1199 -0.1378
    3GL4      C   31   8.591   4.016   0.987 -0.2066 -0.7746 -0.2162
    3GL4      O   32   8.681   3.982   0.910  0.1861  0.0023 -0.1094
    4GLN      N   33   8.599   3.997   1.119 -0.0149  0.3690 -0.0540
    4GLN      H   34   8.522   4.012   1.181  1.0450  0.5968  1.2389
    4GLN     CA   35   8.726   3.961   1.184  0.0833 -0.1452 -0.5229
    4GLN     CB   36   8.794   4.075   1.260 -0.5239 -0.1268  0.0050
    4GLN     CG   37   8.824   4.199   1.176  0.0388 -0.6344 -0.5527
    4GLN     CD   38   8.911   4.287   1.266 -0.6718 -0.2570 -0.2300
    4GLN    OE1   39   9.032   4.303   1.253 -0.5922 -0.2071  0.5529
    4GLN    NE2   40   8.846   4.343   1.368 -0.2699 -0.1673 -0.0223
    4GLN   HE21   41   8.750   4.320   1.382 -0.7162  0.6270 -1.5440
    4GLN   HE22   42   8.899   4.404   1.427 -0.0087  0.3569 -0.7798
    4GLN      C   43   8.706   3.843   1.279  0.4091  0.1375 -0.0999
    4GLN      O   44   8.775   3.742   1.267  0.6561  0.3055 -0.1037
    5ASN      N   45   8.610   3.854   1.370  0.3572 -0.1265 -0.1209
    5ASN      H   46   8.540   3.925   1.356  0.4636  0.1793  0.8253
    5ASN     CA   47   8.581   3.760   1.479  0.0084  0.3617  0.2139
    5ASN     CB   48   8.450   3.804   1.545 -0.3204 -0.0664 -0.1541
    5ASN     CG   49   8.407   3.725   1.669  0.0052  0.2351  0.1525
    5ASN    OD1   50   8.342   3.620   1.666  0.0302  0.2223  0.0018
    5ASN    ND2   51   8.460   3.771   1.782 -0.6979  0.5549  0.3605
    5ASN   HD21   52   8.533   3.839   1.775  2.1041 -2.0680  1.6539
    5ASN   HD22   53   8.426   3.736   1.869  2.1939 -1.5513  0.8160
    5ASN      C   54   8.584   3.609   1.453  0.6588  0.4842 -0.4402
    5ASN      O   55   8.667   3.547   1.518  0.0407 -0.1861 -0.2845
    6PRO      N   56   8.519   3.548   1.354  0.4392  0.0354 -0.0215
    6PRO     CA   57   8.498   3.403   1.345  0.2819  0.0439  0.2015
    6PRO     CB   58   8.403   3.387   1.227  0.4963  0.6933 -0.0605
    6PRO     CG   59   8.333   3.524   1.222  0.0659  0.4728 -0.1534
    6PRO     CD   60   8.448   3.621   1.248  0.1372  0.2625  0.3312
    6PRO      C   61   8.630   3.326   1.330  0.0737 -0.2857  0.0660
    6PRO      O   62   8.664   3.241   1.413  0.0135 -0.6310 -0.2596
    7ILE      N   63   8.712   3.368   1.234 -0.0653  0.1489  0.1359
    7ILE      H   64   8.682   3.438   1.170 -0.8243 -1.1232 -0.9495
    7ILE     CA   65   8.842   3.309   1.198 -0.0348  0.3174 -0.0288
    7ILE     CB   66   8.889   3.394   1.080 -0.1918  0.1157 -0.2366
    7ILE    CG1   67   8.979   3.306   0.994 -0.4647 -0.0793 -0.3245
    7ILE    CG2   68   8.959   3.526   1.114  0.2122 -0.1993  0.1644
    7ILE     CD   69   9.013   3.377   0.862  0.2348 -0.1764 -0.2032
    7ILE      C   70   8.945   3.303   1.311  0.0793  0.0225 -0.1480
    7ILE      O   71   9.052   3.243   1.305 -0.3209 -0.7128 -0.0610
    8TYR      N   72   8.922   3.384   1.414  0.2878  0.3710 -0.3690
    8TYR      H   73   8.861   3.463   1.411 -1.0061 -0.5662  0.2879
    8TYR     CA   74   9.001   3.371   1.538  0.0626  0.0106 -0.2602
    8TYR     CB   75   8.992   3.491   1.633  0.4317 -0.2083  0.0551
    8TYR     CG   76   9.066   3.618   1.589 -0.0655  0.0442 -0.0622
    8TYR    CD1   77   9.178   3.651   1.664  0.0862 -0.5608 -0.0175
    8TYR    HD1   78   9.203   3.599   1.756  1.8128 -3.6453 -2.0340
    8TYR    CD2   79   9.013   3.699   1.489 -0.0226  0.1956  0.0372
    8TYR    HD2   80   8.906   3.700   1.469  0.1281 -2.2309 -1.3315
    8TYR    CE1   81   9.252   3.759   1.618 -0.3013 -0.3604 -0.1725
    8TYR    HE1   82   9.337   3.794   1.677  0.1753 -2.0155  0.1716
    8TYR    CE2   83   9.084   3.812   1.450  0.4560 -0.1068  0.0275
    8TYR    HE2   84   9.051   3.845   1.352 -0.1015 -1.1365 -0.1464
    8TYR     CZ   85   9.207   3.835   1.510  0.2186  0.5830  0.2589
    8TYR     OH   86   9.289   3.927   1.453  0.5501 -0.0189 -0.2491
    8TYR     HH   87   9.367   3.932   1.515 -0.4198 -0.1357  1.0203
    8TYR      C   88   8.973   3.246   1.621  0.0362 -0.1363 -0.4901
    8TYR      O   89   9.061   3.167   1.653  0.6100  0.7469  0.1671
    9TRP      N   90   8.845   3.210   1.634 -0.0337  0.2152 -0.1911
    9TRP      H   91   8.777   3.276   1.603  0.0942 -0.2130 -1.4334
    9TRP     CA   92   8.804   3.099   1.722  0.2571  0.1732 -0.1073
    9TRP     CB   93   8.653   3.111   1.736  0.1640 -0.5719 -0.4299
    9TRP     CG   94   8.606   3.242   1.801 -0.1251 -0.5398 -0.6992
    9TRP    CD1   95   8.532   3.327   1.732 -0.3992 -0.4078 -0.2448
    9TRP    HD1   96   8.479   3.317   1.637 -1.7044 -0.3756  0.4491
    9TRP    CD2   97   8.629   3.283   1.932  0.0181 -0.5682 -0.7147
    9TRP    NE1   98   8.504   3.423   1.820  0.1123 -0.2840 -0.2171
    9TRP    HE1   99   8.473   3.514   1.792  1.0126 -0.4399 -1.8448
    9TRP    CE2  100   8.553   3.399   1.941  0.7475 -0.1083 -0.4349
    9TRP    CE3  101   8.688   3.227   2.044 -0.2596  0.4026 -0.0729
    9TRP    HE3  102   8.727   3.125   2.034  0.5861  0.7161 -0.0327
    9TRP    CZ2  103   8.532   3.457   2.066 -0.2444 -0.9437 -0.2056
    9TRP    HZ2  104   8.483   3.553   2.080  2.2077  0.6016 -1.5434
    9TRP    CZ3  105   8.672   3.286   2.169 -0.3000 -0.1911  0.2101
    9TRP    HZ3  106   8.711   3.235   2.257 -0.5312  0.1119  0.4935
    9TRP    CH2  107   8.591   3.399   2.178  0.5237  0.4141  0.1049
    9TRP    HH2  108   8.583   3.456   2.270  1.3618  3.0633 -1.3374
    9TRP      C  109   8.837   2.959   1.670  0.3479  0.0769  0.2087
    9TRP      O  110   8.859   2.864   1.746  0.1074  0.1428  0.3612
   10ALA      N  111   8.817   2.939   1.540 -0.2542 -0.2526  0.3467
   10ALA      H  112   8.754   2.993   1.485  0.4524 -1.1966 -1.4610
   10ALA     CA  113   8.867   2.830   1.456 -0.2038  0.2611 -0.2954
   10ALA     CB  114   8.853   2.861   1.307 -0.9328  0.3448 -0.2109
   10ALA      C  115   9.014   2.790   1.471 -0.2850  0.1768  0.3027
   10ALA      O  116   9.050   2.678   1.504  0.0450  0.3086  0.3920
   11AR4      N  117   9.101   2.891   1.474  0.0069 -0.0293 -0.6080
   11AR4      H  118   9.064   2.984   1.465 -1.0260 -0.0291  2.3658
   11AR4     CA  119   9.245   2.881   1.501 -0.0446 -0.2854 -0.4266
   11AR4     CB  120   9.321   3.014   1.497  0.1913 -0.4090 -0.1081
   11AR4     CG  121   9.342   3.053   1.350  0.4326 -0.3399 -0.0559
   11AR4     CD  122   9.445   3.164   1.329  0.0597 -0.0139 -0.1744
   11AR4     NE  123   9.391   3.292   1.379  0.4125  0.1186 -0.1330
   11AR4     HE  124   9.388   3.300   1.479  2.0064 -2.2011  0.1774
   11AR4     CZ  125   9.350   3.397   1.308 -0.0963 -0.0499 -0.0916
   11AR4    NH1  126   9.343   3.396   1.174  0.0258 -0.4717 -0.0954
   11AR4   HH11  127   9.367   3.315   1.120 -1.0937  0.5419 -2.2515
   11AR4   HH12  128   9.331   3.482   1.125  2.5618 -1.2839 -2.4214
   11AR4    NH2  129   9.316   3.510   1.373 -0.8875  0.0918 -0.7342
   11AR4   HH21  130   9.324   3.519   1.472  2.3285 -0.5990 -0.8248
   11AR4   HH22  131   9.303   3.595   1.322 -0.8827  0.2347 -0.4930
   11AR4      C  132   9.279   2.823   1.639  0.4276  0.2427 -0.3174
   11AR4      O  133   9.391   2.777   1.656  0.1948 -0.3026 -0.2492
   12TYR      N  134   9.209   2.865   1.744  0.3934 -0.0819 -0.2106
   12TYR      H  135   9.165   2.954   1.746  0.2366 -0.1328  2.2492
   12TYR     CA  136   9.201   2.798   1.875  0.0781  0.2298 -0.0705
   12TYR     CB  137   9.118   2.885   1.970 -0.1376  0.4856 -0.4869
   12TYR     CG  138   9.190   3.019   1.989  0.5472  0.1227 -0.4596
   12TYR    CD1  139   9.111   3.131   1.964  0.7521  0.4308  0.2500
   12TYR    HD1  140   9.004   3.110   1.963  1.1171 -1.6428 -0.0932
   12TYR    CD2  141   9.325   3.037   2.012  0.5646 -0.3599 -0.1880
   12TYR    HD2  142   9.384   2.952   2.048 -1.4701 -1.4394  0.7823
   12TYR    CE1  143   9.165   3.259   1.961  0.1418  0.6918  0.2656
   12TYR    HE1  144   9.113   3.335   1.903  2.1874  1.1888 -0.9966
   12TYR    CE2  145   9.376   3.166   2.023 -0.1769 -0.0917  0.1629
   12TYR    HE2  146   9.485   3.175   2.020 -0.3453  2.4029 -0.4720
   12TYR     CZ  147   9.298   3.277   1.995  0.3985  0.1636 -0.4330
   12TYR     OH  148   9.354   3.401   2.007 -0.4619  0.5446 -0.3000
   12TYR     HH  149   9.431   3.402   2.071 -1.1699 -2.1275  0.7529
   12TYR      C  150   9.149   2.654   1.867 -0.2306  0.2982  0.6289
   12TYR      O  151   9.223   2.557   1.853 -0.1015  0.4885 -0.0560
   13ALA      N  152   9.020   2.648   1.836 -0.0245  0.4952 -0.2956
   13ALA      H  153   8.967   2.731   1.820  0.3251  1.6906  3.7388
   13ALA     CA  154   8.941   2.528   1.866  0.0996  0.4746 -0.0519
   13ALA     CB  155   8.815   2.535   1.780  0.1645 -0.2975 -0.2179
   13ALA      C  156   8.997   2.386   1.846 -0.2175  0.3946 -0.3796
   13ALA      O  157   9.047   2.320   1.936 -0.1754  0.0379 -0.6640
   14AS4      N  158   8.997   2.340   1.722 -0.1557  0.3056 -0.3466
   14AS4      H  159   8.973   2.396   1.642  1.8110  1.9047  0.0977
   14AS4     CA  160   9.037   2.205   1.680 -0.0635  0.2978 -0.2332
   14AS4     CB  161   8.994   2.173   1.537  0.3746 -0.7631 -0.1431
   14AS4     CG  162   9.049   2.277   1.439 -0.2998  0.0243  0.3029
   14AS4    OD1  163   8.987   2.385   1.420 -0.1150 -0.0248 -0.6488
   14AS4   HD11  164   9.027   2.419   1.335 -0.4485  1.1317 -0.3478
   14AS4   HD12  165   8.911   2.385   1.485  0.5540  0.9388  0.1543
   14AS4    OD2  166   9.163   2.248   1.396 -0.2520  0.1878  0.3188
   14AS4   HD21  167   9.182   2.282   1.304 -1.4083 -0.5043 -0.1897
   14AS4   HD22  168   9.215   2.205   1.469  0.8680  1.1217  0.0895
   14AS4      C  169   9.183   2.164   1.702 -0.2461 -0.0586  0.3567
   14AS4      O  170   9.203   2.043   1.690 -0.4064 -0.0490 -0.0111
   15TRP      N  171   9.277   2.257   1.716  0.0529 -0.2598 -0.2600
   15TRP      H  172   9.277   2.335   1.653  0.3849  0.1464  0.2322
   15TRP     CA  173   9.409   2.232   1.775  0.0840 -0.0076 -0.2218
   15TRP     CB  174   9.490   2.358   1.742 -0.2187  0.3502  0.3645
   15TRP     CG  175   9.641   2.330   1.749 -0.2671  0.0154  0.1359
   15TRP    CD1  176   9.724   2.339   1.645 -0.0426 -0.0261  0.3109
   15TRP    HD1  177   9.704   2.351   1.539  0.6621  0.7221  0.2514
   15TRP    CD2  178   9.716   2.329   1.865  0.2436 -0.2072 -0.1944
   15TRP    NE1  179   9.848   2.341   1.691  0.0834  0.5588 -0.0439
   15TRP    HE1  180   9.926   2.328   1.629 -0.8257  4.0425 -2.1804
   15TRP    CE2  181   9.849   2.337   1.824  0.2891 -0.2596 -0.0609
   15TRP    CE3  182   9.695   2.331   2.003  0.6672  0.2823 -0.1337
   15TRP    HE3  183   9.598   2.368   2.034  1.7880  2.6463  0.8461
   15TRP    CZ2  184   9.954   2.340   1.915  0.0853  0.3378  0.1667
   15TRP    HZ2  185  10.054   2.308   1.886  0.4610 -0.8802  2.5554
   15TRP    CZ3  186   9.798   2.347   2.095  0.2935 -0.8111  0.4965
   15TRP    HZ3  187   9.777   2.355   2.201 -0.2747  4.3002  0.2426
   15TRP    CH2  188   9.931   2.345   2.052  0.2155  0.1732  0.1962
   15TRP    HH2  189  10.011   2.313   2.118 -0.2773 -2.3002 -0.2941
   15TRP      C  190   9.407   2.202   1.925  0.1990  0.0721 -0.2036
   15TRP      O  191   9.454   2.095   1.964 -0.9967 -0.2200  0.4890
   16LEU      N  192   9.346   2.292   2.001 -0.3721 -0.6817  0.2420
   16LEU      H  193   9.307   2.380   1.974 -2.0301 -1.0116  1.3500
   16LEU     CA  194   9.342   2.276   2.147 -0.2459 -0.4244  0.2737
   16LEU     CB  195   9.291   2.402   2.218 -0.3104 -0.4628  0.2952
   16LEU     CG  196   9.371   2.531   2.205 -0.6257 -0.3238 -0.3188
   16LEU    CD1  197   9.291   2.656   2.242 -0.3031 -0.2015 -0.0313
   16LEU    CD2  198   9.489   2.529   2.303 -1.5528 -0.3002  0.8259
   16LEU      C  199   9.252   2.165   2.200 -0.2269 -0.3982  0.3622
   16LEU      O  200   9.278   2.108   2.306  0.0121 -0.3663  0.3199
   17PHE      N  201   9.138   2.141   2.134  0.0608 -0.3607 -0.1527
   17PHE      H  202   9.108   2.215   2.074 -1.4356  2.2368  3.4225
   17PHE     CA  203   9.047   2.027   2.153  0.0985 -0.3252  0.2616
   17PHE     CB  204   8.916   2.064   2.084  0.0904 -0.0975  0.3976
   17PHE     CG  205   8.803   2.115   2.173 -0.1335 -0.5574  0.3775
   17PHE    CD1  206   8.697   2.028   2.196 -0.8284  0.2848  0.4360
   17PHE    HD1  207   8.700   1.932   2.145 -0.6093  0.7607 -0.4511
   17PHE    CD2  208   8.783   2.248   2.210  0.2513 -0.2557 -0.4689
   17PHE    HD2  209   8.857   2.323   2.184 -2.4287  2.8367  0.2253
   17PHE    CE1  210   8.580   2.066   2.260 -0.7064  0.4127  0.5863
   17PHE    HE1  211   8.501   1.992   2.273 -1.7432  1.1000 -1.3929
   17PHE    CE2  212   8.666   2.294   2.269  0.7515  0.0577  0.2835
   17PHE    HE2  213   8.657   2.391   2.320 -0.9333  0.1676 -0.1857
   17PHE     CZ  214   8.565   2.201   2.288  0.2870  0.5733  0.3672
   17PHE     HZ  215   8.467   2.234   2.324 -0.3304 -0.9487  0.1798
   17PHE      C  216   9.096   1.887   2.115  0.0218 -0.4341  0.5657
   17PHE      O  217   9.011   1.799   2.114 -0.0585 -0.3510  0.0192
   18THR      N  218   9.226   1.857   2.112 -0.0539 -0.6976 -0.3195
   18THR      H  219   9.290   1.911   2.059  1.4195 -1.9687  0.0973
   18THR     CA  220   9.279   1.721   2.131 -0.0946 -0.6607  0.0635
   18THR     CB  221   9.346   1.682   2.000  0.3192 -0.4504  0.2088
   18THR    OG1  222   9.461   1.763   1.976 -0.2195  0.3072  0.1781
   18THR    HG1  223   9.500   1.733   1.889  0.7284 -1.0496  1.0472
   18THR    CG2  224   9.252   1.684   1.879  0.1773 -0.1079  0.3250
   18THR      C  225   9.364   1.716   2.258  0.1423 -0.1566 -0.0723
   18THR      O  226   9.314   1.727   2.370  0.0198 -0.2337 -0.1185
   19THR      N  227   9.496   1.705   2.247  0.1674  0.2311 -0.1979
   19THR      H  228   9.530   1.720   2.155 -0.2341 -0.7925 -0.5329
   19THR     CA  229   9.597   1.679   2.350 -0.0230 -0.1648 -0.1087
   19THR     CB  230   9.738   1.642   2.304  0.0946  0.3541 -0.1699
   19THR    OG1  231   9.774   1.729   2.196 -0.2499  0.7012 -0.0055
   19THR    HG1  232   9.858   1.775   2.224  1.7326 -1.6508 -1.6386
   19THR    CG2  233   9.741   1.499   2.249 -0.2626  0.2917 -0.0260
   19THR      C  234   9.596   1.791   2.454 -0.8482 -0.4839  0.2322
   19THR      O  235   9.598   1.747   2.569 -0.0900  0.1335  0.4624
   20PRO      N  236   9.583   1.920   2.426  0.6173 -0.3912 -0.1007
   20PRO     CA  237   9.573   2.027   2.526 -0.3920 -0.2825 -0.2969
   20PRO     CB  238   9.569   2.164   2.458  0.1463 -0.0944  0.0397
   20PRO     CG  239   9.663   2.128   2.342  0.4660 -0.0795  0.2908
   20PRO     CD  240   9.617   1.988   2.300 -0.6455  0.3747 -0.0557
   20PRO      C  241   9.454   2.009   2.620 -0.2246 -0.0163 -0.0311
   20PRO      O  242   9.479   1.983   2.738  0.1765 -0.3721 -0.1911
   21LEU      N  243   9.330   2.020   2.575 -0.0177  0.2802 -0.5317
   21LEU      H  244   9.305   2.029   2.478  0.6451  0.7209 -0.6657
   21LEU     CA  245   9.203   2.007   2.648  0.0274 -0.0225 -0.5083
   21LEU     CB  246   9.088   2.020   2.548 -0.1409  0.9260 -0.1947
   21LEU     CG  247   8.967   2.060   2.633 -0.1513 -0.2251  0.3543
   21LEU    CD1  248   8.995   2.195   2.700  0.2904  0.0182 -0.3097
   21LEU    CD2  249   8.835   2.051   2.557 -0.0267 -0.5748  0.1814
   21LEU      C  250   9.202   1.883   2.739 -0.4035  0.1366 -0.2944
   21LEU      O  251   9.190   1.896   2.861  0.3610 -0.1273 -0.1883
   22LEU      N  252   9.244   1.768   2.687 -1.1370 -0.3510  0.1716
   22LEU      H  253   9.259   1.772   2.588 -0.5246  1.3333  0.2859
   22LEU     CA  254   9.253   1.643   2.763 -0.2041 -0.3517  0.0772
   22LEU     CB  255   9.264   1.519   2.674 -0.0411  0.1603 -0.6222
   22LEU     CG  256   9.130   1.469   2.621 -0.2193  0.1552 -0.1679
   22LEU    CD1  257   9.130   1.405   2.482 -0.0844 -0.4491  0.1044
   22LEU    CD2  258   9.075   1.394   2.743  0.2438 -0.1914 -0.1693
   22LEU      C  259   9.354   1.654   2.878  0.2503 -0.0988 -0.3421
   22LEU      O  260   9.315   1.606   2.984 -0.1445  0.0126 -0.4339
   23LEU      N  261   9.478   1.694   2.856  0.4399 -0.6872 -0.3766
   23LEU      H  262   9.519   1.686   2.765  1.5155 -0.2922  0.0526
   23LEU     CA  263   9.573   1.732   2.962 -0.2276  0.4748 -0.1823
   23LEU     CB  264   9.705   1.786   2.906 -0.1594  0.2695 -0.2168
   23LEU     CG  265   9.776   1.680   2.821 -0.6013  0.2470 -0.5584
   23LEU    CD1  266   9.912   1.736   2.780 -0.5832  0.1400 -0.6449
   23LEU    CD2  267   9.799   1.552   2.901 -0.3061  0.5307 -0.1859
   23LEU      C  268   9.518   1.823   3.072 -0.7980 -0.2173  0.1133
   23LEU      O  269   9.539   1.796   3.190  0.3406  0.5834  0.1090
   24LEU      N  270   9.441   1.919   3.021 -0.5494  0.0366  0.2095
   24LEU      H  271   9.428   1.923   2.922 -1.1570 -0.1997  0.2704
   24LEU     CA  272   9.383   2.023   3.107  0.3720  0.0189  0.8692
   24LEU     CB  273   9.348   2.144   3.020  0.4876 -0.4136  0.2163
   24LEU     CG  274   9.468   2.239   3.026  0.2029  0.0138 -0.6912
   24LEU    CD1  275   9.596   2.195   2.954  0.1701 -0.0037 -0.7393
   24LEU    CD2  276   9.441   2.384   2.984  0.2895  0.1373 -0.3256
   24LEU      C  277   9.270   1.973   3.197 -0.7494  0.6990 -0.1188
   24LEU      O  278   9.291   1.980   3.318 -0.5453 -0.3894 -0.0769
   25AS1      N  279   9.170   1.898   3.152  0.3049 -0.4762 -0.5562
   25AS1      H  280   9.161   1.891   3.052 -0.7853  0.3841 -0.5294
   25AS1     CA  281   9.064   1.843   3.237  0.5186 -0.1327 -0.0676
   25AS1     CB  282   8.943   1.781   3.166  0.6477 -0.2777 -0.1620
   25AS1     CG  283   8.973   1.685   3.051  0.7766 -0.3855 -0.0383
   25AS1    OD1  284   8.938   1.710   2.936  0.2817 -0.4599  0.0968
   25AS1   HD11  285   8.917   1.629   2.882 -0.1992  0.1500 -0.6554
   25AS1   HD12  286   8.916   1.808   2.928 -2.0043 -0.6454  2.4772
   25AS1    OD2  287   9.038   1.568   3.075  0.3520 -0.7129 -0.4779
   25AS1   HD21  288   9.096   1.556   2.995 -1.2636 -0.0808 -1.7802
   25AS1   HD22  289   9.003   1.524   3.158  3.1916  2.2507  2.5987
   25AS1      C  290   9.125   1.752   3.344 -0.5695 -0.6191  0.1573
   25AS1      O  291   9.088   1.753   3.461  0.2991 -0.6941  0.4413
   26LEU      N  292   9.213   1.658   3.308 -0.3654 -0.3423 -0.0738
   26LEU      H  293   9.249   1.655   3.215 -1.8829 -1.3132 -0.6475
   26LEU     CA  294   9.290   1.573   3.401 -0.2834  0.1914  0.3596
   26LEU     CB  295   9.379   1.472   3.329 -0.1603  0.3114  0.3443
   26LEU     CG  296   9.321   1.334   3.298  0.6958  0.0624 -0.1905
   26LEU    CD1  297   9.243   1.345   3.167  0.3167  0.8007  0.0913
   26LEU    CD2  298   9.425   1.222   3.296  0.5668 -0.0613 -0.0098
   26LEU      C  299   9.369   1.650   3.506 -0.0539  0.3751  0.0511
   26LEU      O  300   9.340   1.635   3.624 -0.0112  0.1297  0.0310
   27ALA      N  301   9.464   1.739   3.474  0.6398 -0.1929  0.5056
   27ALA      H  302   9.478   1.761   3.378 -0.2004 -1.9421 -0.0624
   27ALA     CA  303   9.521   1.822   3.580 -0.0720  0.2016  0.5854
   27ALA     CB  304   9.635   1.895   3.508  0.1334 -0.5168  0.1701
   27ALA      C  305   9.430   1.910   3.666 -0.5121 -0.0989  0.4275
   27ALA      O  306   9.450   1.903   3.788  0.8418 -0.3388  0.2002
   28LEU      N  307   9.318   1.955   3.611 -0.3296 -0.0851  0.0658
   28LEU      H  308   9.309   1.961   3.512 -3.4927  1.4073  0.3058
   28LEU     CA  309   9.196   2.005   3.676 -0.1042  0.4134  0.1147
   28LEU     CB  310   9.101   2.062   3.570 -0.2580  0.3591  0.2214
   28LEU     CG  311   9.006   2.169   3.624 -0.0443  0.7331 -0.1406
   28LEU    CD1  312   8.889   2.098   3.691  0.2242 -0.0249 -0.4650
   28LEU    CD2  313   9.059   2.258   3.737 -0.3038 -0.2159  0.7447
   28LEU      C  314   9.140   1.910   3.783 -0.5959  0.0690 -0.4416
   28LEU      O  315   9.151   1.950   3.899  0.1789 -1.2343 -0.0485
   29LEU      N  316   9.125   1.784   3.743 -0.0203  0.0429 -0.5794
   29LEU      H  317   9.160   1.753   3.654 -1.1999 -0.4872 -0.8807
   29LEU     CA  318   9.075   1.674   3.826  0.8820  0.0977  0.0459
   29LEU     CB  319   9.050   1.541   3.753  0.0788  0.1811  0.1619
   29LEU     CG  320   8.917   1.546   3.679  0.0135 -0.5694  0.2259
   29LEU    CD1  321   8.893   1.432   3.579 -0.0719 -0.1474 -0.2438
   29LEU    CD2  322   8.790   1.582   3.756  0.1990 -0.1512  0.3346
   29LEU      C  323   9.141   1.656   3.963 -0.1682  0.0175  0.5429
   29LEU      O  324   9.077   1.636   4.067 -0.7762  0.1415  0.1979
   30VAL      N  325   9.273   1.652   3.960 -0.1714  0.1449  0.2008
   30VAL      H  326   9.332   1.671   3.882  0.4143  0.8445  0.7994
   30VAL     CA  327   9.356   1.619   4.078 -0.0017  0.2058  0.0996
   30VAL     CB  328   9.494   1.573   4.032 -0.1423 -0.2949  0.1763
   30VAL    CG1  329   9.484   1.443   3.952 -0.0926 -0.0715 -0.1930
   30VAL    CG2  330   9.587   1.670   3.959 -0.2558  0.1277  0.5857
   30VAL      C  331   9.367   1.727   4.186 -0.4184  0.0025  0.3484
   30VAL      O  332   9.344   1.703   4.305  0.1308  0.1499  0.4890
   31AS1      N  333   9.356   1.851   4.140 -0.5677 -0.2605 -0.3288
   31AS1      H  334   9.379   1.868   4.044  0.3738 -0.9621 -0.2504
   31AS1     CA  335   9.352   1.974   4.221 -0.3462 -0.2904 -0.2732
   31AS1     CB  336   9.442   2.091   4.181 -0.0641 -0.3933  0.0572
   31AS1     CG  337   9.578   2.066   4.247 -0.0762 -0.0574  0.2116
   31AS1    OD1  338   9.603   2.069   4.367  0.2725  0.2518  0.1353
   31AS1   HD11  339   9.698   2.040   4.382  0.6872  0.6109 -1.6281
   31AS1   HD12  340   9.518   2.094   4.413 -2.1947 -1.0100 -3.3717
   31AS1    OD2  341   9.680   2.056   4.158 -0.5475 -0.1722 -0.3206
   31AS1   HD21  342   9.765   2.078   4.206  0.0765  0.6695 -1.7423
   31AS1   HD22  343   9.649   2.012   4.073 -1.4630  1.4327 -0.8566
   31AS1      C  344   9.214   2.024   4.262 -0.0642  0.1427  0.1493
   31AS1      O  345   9.197   2.112   4.346  0.2385 -0.3253  0.7089
   32ALA      N  346   9.118   1.975   4.184  0.5075  0.5217 -0.8125
   32ALA      H  347   9.134   1.926   4.099  0.1873  0.8772 -1.0783
   32ALA     CA  348   8.975   1.994   4.210  0.5737 -0.1729  0.1419
   32ALA     CB  349   8.888   1.888   4.142 -0.1632  0.4258  0.1307
   32ALA      C  350   8.922   2.009   4.353  0.1484  0.1240 -0.0430
   32ALA      O  351   8.976   1.950   4.446 -0.3067 -0.0627  0.1034
   33AS3      N  352   8.830   2.103   4.374 -0.6317 -0.5902 -0.1933
   33AS3      H  353   8.789   2.149   4.295 -2.2566 -0.2646  0.8119
   33AS3     CA  354   8.768   2.132   4.504 -0.4132 -0.0295 -0.2087
   33AS3     CB  355   8.658   2.232   4.471 -0.2751  0.0953 -0.2931
   33AS3     CG  356   8.609   2.312   4.592  0.1429 -0.4999  0.2779
   33AS3    OD1  357   8.502   2.287   4.649  0.4995 -0.5022  0.9500
   33AS3   HD11  358   8.495   2.347   4.729 -0.3724 -0.5033  0.8766
   33AS3   HD12  359   8.470   2.203   4.606 -1.5958  1.2486 -1.1671
   33AS3    OD2  360   8.661   2.434   4.622 -0.1664 -0.4059  0.4457
   33AS3   HD21  361   8.606   2.474   4.695 -0.7759 -1.0793  0.3713
   33AS3   HD22  362   8.744   2.451   4.569  0.5230  1.4300  1.9820
   33AS3      C  363   8.706   2.008   4.568 -0.6310  0.3326  0.2816
   33AS3      O  364   8.620   1.943   4.510 -0.1156  0.1868 -0.3253
   34GL0      N  365   8.730   1.991   4.698 -0.2529  0.4524  0.2286
   34GL0      H  366   8.782   2.056   4.753 -2.0596  1.1202  1.2245
   34GL0     CA  367   8.683   1.869   4.766 -0.4522  0.1132 -0.5030
   34GL0     CB  368   8.763   1.860   4.897  0.2964  0.1962 -0.9486
   34GL0     CG  369   8.914   1.857   4.877  0.4234  0.1621 -0.0276
   34GL0     CD  370   8.958   1.719   4.828 -0.2754  0.0140 -0.2372
   34GL0    OE1  371   8.943   1.619   4.919 -0.0913  0.0537 -0.1633
   34GL0   HE11  372   8.942   1.536   4.863 -1.6423 -0.9998  1.3017
   34GL0   HE12  373   8.972   1.657   5.007 -1.4742  3.0509 -0.8810
   34GL0    OE2  374   8.980   1.700   4.709 -0.2248  0.0180 -0.2284
   34GL0   HE21  375   9.019   1.610   4.689 -0.4021  0.1013 -0.9970
   34GL0   HE22  376   8.930   1.770   4.659 -2.6914  0.6700  2.8808
   34GL0      C  377   8.538   1.884   4.812 -0.1003  0.0157  0.6875
   34GL0      O  378   8.476   1.989   4.794 -0.6070 -0.2723  0.7462
   35GLY      N  379   8.480   1.768   4.839 -0.1446 -0.1399 -0.0498
   35GLY      H  380   8.505   1.693   4.777 -2.3150  0.9165 -2.4158
   35GLY     CA  381   8.350   1.758   4.907 -0.3908  0.5451 -0.4159
   35GLY      C  382   8.359   1.805   5.052 -0.1010 -0.2783 -0.1607
   35GLY      O  383   8.310   1.913   5.086  0.4255  0.0861 -0.5402
   36THR      N  384   8.447   1.746   5.133 -0.0822 -0.3109 -0.2057
   36THR      H  385   8.516   1.681   5.100  1.1830  0.6912  0.3725
   36THR     CA  386   8.476   1.778   5.273  0.4840 -0.0121 -0.3861
   36THR     CB  387   8.533   1.657   5.348  0.0835 -0.2265 -0.4254
   36THR    OG1  388   8.616   1.572   5.268  0.5606 -0.1042 -0.0606
   36THR    HG1  389   8.710   1.576   5.301  0.0112 -0.2946  1.6382
   36THR    CG2  390   8.418   1.578   5.410 -0.2873  0.0053 -0.8073
   36THR      C  391   8.566   1.900   5.296 -0.2310  0.4908 -0.1895
   36THR     O1  392   8.655   1.923   5.211  0.0912  0.2739  0.0860
   36THR   HO11  393   8.735   1.961   5.257 -0.3210  1.9323 -0.4930
   36THR   HO12  394   8.615   1.911   5.120  1.0617 -1.2494 -0.1816
   36THR     O2  395   8.561   1.972   5.398 -0.1810 -0.2256  0.3258
   36THR   HO21  396   8.594   2.061   5.367 -0.8023  0.1486  0.7170
   36THR   HO22  397   8.531   1.925   5.481  1.4022 -0.7254  0.6321
   37CHL    CN1  398   1.527   1.218   1.281  0.1216  0.3566  0.1079
   37CHL    CN2  399   1.470   1.176   1.504 -0.0678 -1.0699  0.1285
   37CHL    CN3  400   1.688   1.170   1.434  0.2195  0.5591 -0.1396
   37CHL    NTM  401   1.554   1.127   1.394  0.3436  0.1416 -0.1143
   37CHL     CB  402   1.553   0.983   1.364 -0.4143  0.1737 -0.2863
   38PJ2     CA  403   1.442   0.921   1.280 -0.4095 -0.4737  0.1727
   38PJ2     OA  404   1.303   0.940   1.310 -0.3654 -0.2817  0.2566
   38PJ2      P  405   1.199   0.886   1.200 -0.2471  0.1655 -0.0791
   38PJ2     OB  406   1.080   0.974   1.191  0.2862  0.8714 -0.3116
   38PJ2     HB  407   0.999   0.945   1.241  0.9289  0.3916  0.4815
   38PJ2     OG  408   1.284   0.868   1.081 -0.1255  0.6119 -0.0644
   38PJ2     HG  409   1.279   0.773   1.048  1.3882  0.6820 -0.6144
   38PJ2     OD  410   1.163   0.746   1.270  0.6164 -0.1106 -0.1876
   39POX     CD  411   1.084   0.745   1.388  0.3582 -0.2378 -0.3610
   39POX     CE  412   1.101   0.630   1.488 -0.1689  0.0411  0.0610
   39POX     OE  413   0.990   0.591   1.569  0.0604 -0.7709  0.0002
   39POX    C1A  414   0.893   0.520   1.513 -0.6383  0.3664 -0.2746
   39POX    O1A  415   0.904   0.482   1.396  1.5954 -0.0531  0.0217
   39POX    C1B  416   0.774   0.504   1.600  0.0506  0.1890  0.6548
   39POX    C1C  417   0.798   0.389   1.698  0.0656 -0.1078  0.3049
   39POX    C1D  418   0.695   0.393   1.811 -0.0990 -0.3557  0.1675
   39POX    C1E  419   0.708   0.287   1.921 -0.4572 -0.3125  0.2518
   39POX    C1F  420   0.604   0.307   2.031 -0.3416  0.1542  0.2783
   39POX    C1G  421   0.482   0.222   1.994  0.0952 -0.0149 -0.7945
   39POX    C1H  422   0.354   0.306   1.999  0.1477 -0.0032  0.4688
   39POX    C1I  423   0.244   0.203   1.974  0.1018  0.1102  0.2035
   39POX    C1J  424   0.130   0.224   2.039 -0.2975 -0.7882 -0.1849
   39POX    C1K  425   0.099   0.352   2.117  0.1443 -0.3871 -0.6651
   39POX    C1L  426   0.026   0.449   2.023  0.1267  0.2275 -0.0213
   39POX    C1M  427  -0.023   0.573   2.100 -0.1229  0.2136 -0.1574
   39POX    C1N  428  -0.136   0.547   2.199  0.1736  0.1460  0.1659
   39POX    C1O  429  -0.142   0.631   2.327  0.0734 -0.3103  0.4608
   39POX    C1P  430  -0.271   0.609   2.406 -0.5891  0.3989 -0.3992
   39POX    C1Q  431  -0.274   0.695   2.532  0.2200 -0.1525  0.0061
   39POX    C1R  432  -0.169   0.642   2.630  0.5757  0.2116 -0.1739
   39POX     CZ  433   1.234   0.661   1.558  0.0235 -0.0842 -0.2420
   39POX     OZ  434   1.266   0.783   1.626  0.4621 -0.6184  0.5135
   39POX    C2A  435   1.359   0.778   1.722  0.0542  0.1201  0.9558
   39POX    O2A  436   1.443   0.689   1.714 -0.3415 -0.1753 -0.2228
   39POX    C2B  437   1.374   0.907   1.793 -0.6544  0.5001  0.4370
   39POX    C2C  438   1.416   0.878   1.937 -0.1748  0.0879  0.2171
   39POX    C2D  439   1.507   0.982   2.003  0.1558 -0.0981  0.0608
   39POX    C2E  440   1.522   0.948   2.151  0.3031  0.3750  0.1550
   39POX    C2F  441   1.565   1.067   2.238  0.5096  0.4026  0.0159
   39POX    C2G  442   1.574   1.031   2.387  0.6163  0.0899 -0.0641
   39POX    C2H  443   1.670   1.124   2.461 -0.3721  0.7194  0.4464
   39POX    C2I  444   1.732   1.061   2.586 -0.5694 -0.6596 -0.1355
   39POX    C2J  445   1.858   0.981   2.551 -0.2390 -0.0310 -0.4009
   39POX    C2K  446   1.927   0.932   2.679  0.0573  0.2185 -0.4638
   39POX    C2L  447   2.018   1.036   2.744  0.3035 -0.0466 -0.3871
   39POX    C2M  448   2.047   0.996   2.889 -0.2036 -0.0163 -0.2767
   39POX    C2N  449   2.070   1.115   2.982  0.3839 -0.2279 -0.1454
   39POX    C2O  450   2.209   1.114   3.046  0.3522 -0.0377 -0.0724
   39POX    C2P  451   2.232   1.224   3.149 -0.1406  0.2367 -0.2523
   40CHL    CN1  452   6.345   5.442   1.908  0.0111 -0.4520 -0.3198
   40CHL    CN2  453   6.507   5.364   2.065  0.6153 -0.3508 -1.0118
   40CHL    CN3  454   6.526   5.582   2.004  0.2663  0.1041 -0.0481
   40CHL    NTM  455   6.486   5.452   1.948 -0.0133  0.3352 -0.3952
   40CHL     CB  456   6.564   5.413   1.831 -0.2109 -0.1022 -0.3841
   41PJ2     CA  457   6.717   5.426   1.828 -0.1717 -0.4566 -0.0835
   41PJ2     OA  458   6.785   5.384   1.946 -0.2106  0.6069  0.3334
   41PJ2      P  459   6.945   5.378   1.938 -0.2393 -0.1310  0.1885
   41PJ2     OB  460   6.989   5.239   1.966 -0.1732 -0.2518 -0.5073
   41PJ2     HB  461   7.087   5.223   1.965 -0.2463 -0.7336 -1.4432
   41PJ2     OG  462   7.004   5.449   1.822  0.4684  0.3707  0.8388
   41PJ2     HG  463   7.101   5.469   1.833  0.6085 -0.4627  1.1735
   41PJ2     OD  464   6.980   5.502   2.035 -0.5015  0.3149 -0.2835
   42POX     CD  465   6.986   5.469   2.174  0.0425  0.3592 -0.2935
   42POX     CE  466   6.969   5.585   2.272 -0.1599  0.0133  0.0830
   42POX     OE  467   6.970   5.535   2.407  0.2994 -0.4106 -0.0717
   42POX    C1A  468   6.995   5.625   2.502  0.2176  0.0145 -0.4457
   42POX    O1A  469   7.046   5.732   2.470  0.3847  0.3472  0.8675
   42POX    C1B  470   6.987   5.572   2.640  0.1599  0.4764 -0.2707
   42POX    C1C  471   7.126   5.543   2.697  0.1661  1.3345  0.1786
   42POX    C1D  472   7.126   5.496   2.842 -0.2297  0.2237 -0.1629
   42POX    C1E  473   7.072   5.591   2.950  0.1030  0.0888  0.1267
   42POX    C1F  474   7.068   5.514   3.082 -0.1606  0.2355  0.2062
   42POX    C1G  475   6.991   5.569   3.202 -0.1830  0.6508  0.0065
   42POX    C1H  476   6.955   5.448   3.289  0.1378  0.3344 -0.2959
   42POX    C1I  477   6.900   5.480   3.429  0.3729 -0.4153 -0.0261
   42POX    C1J  478   6.890   5.398   3.533 -0.1555 -0.2049  0.0918
   42POX    C1K  479   6.964   5.264   3.540 -0.2989 -0.3105 -0.3687
   42POX    C1L  480   6.870   5.157   3.596 -0.2625  0.0480  0.3909
   42POX    C1M  481   6.937   5.020   3.577 -0.3108  0.1492 -0.5843
   42POX    C1N  482   6.843   4.903   3.607 -0.1300  0.1261 -0.0913
   42POX    C1O  483   6.714   4.899   3.525  0.2635 -0.0270 -0.7088
   42POX    C1P  484   6.631   4.780   3.571 -0.3135  0.8176  0.4714
   42POX    C1Q  485   6.494   4.776   3.501  0.0150 -0.1216 -0.1406
   42POX    C1R  486   6.412   4.657   3.549  0.1204 -0.3576 -0.5402
   42POX     CZ  487   6.841   5.657   2.230  0.1271  0.1737 -0.5275
   42POX     OZ  488   6.834   5.792   2.278  0.2813  0.1814 -0.5235
   42POX    C2A  489   6.716   5.852   2.266  0.0387 -0.2182 -0.1788
   42POX    O2A  490   6.626   5.794   2.205 -0.4676  0.1753  0.1853
   42POX    C2B  491   6.725   5.997   2.295  0.3271 -0.1662 -0.5187
   42POX    C2C  492   6.592   6.060   2.335  0.3568 -0.2755 -0.2374
   42POX    C2D  493   6.603   6.212   2.352 -0.2268 -0.2406 -0.1595
   42POX    C2E  494   6.471   6.253   2.419 -0.2315 -0.4984 -0.0121
   42POX    C2F  495   6.477   6.251   2.572  0.3152  0.1397 -0.0212
   42POX    C2G  496   6.341   6.277   2.636  0.4872 -0.1793  0.4836
   42POX    C2H  497   6.336   6.326   2.781 -0.5684 -0.0015  0.3982
   42POX    C2I  498   6.350   6.226   2.896  0.6804 -0.1684  0.1147
   42POX    C2J  499   6.240   6.120   2.902  0.4452  0.0390 -0.4509
   42POX    C2K  500   6.237   6.060   3.043 -0.0418  0.0673 -0.4465
   42POX    C2L  501   6.154   5.937   3.079  0.4032  0.0250  0.4648
   42POX    C2M  502   6.207   5.809   3.014  0.5530  0.3010  0.0391
   42POX    C2N  503   6.162   5.679   3.080  0.5089  0.3385  0.0836
   42POX    C2O  504   6.196   5.554   2.999  0.1077  0.2358  0.0728
   42POX    C2P  505   6.159   5.436   3.089  0.5157 -0.2885 -0.4400
   43CHL    CN1  506   1.512   4.180   0.815  0.1522  0.0270 -0.4238
   43CHL    CN2  507   1.706   4.276   0.894 -0.0556  0.1910  0.6261
   43CHL    CN3  508   1.549   4.411   0.810 -0.4346 -0.1837  0.1169
   43CHL    NTM  509   1.560   4.293   0.897 -0.1147 -0.2013  0.0536
   43CHL     CB  510   1.504   4.323   1.029 -0.1041  0.2337 -0.0396
   44PJ2     CA  511   1.498   4.216   1.138 -0.3182  0.0783 -0.2026
   44PJ2     OA  512   1.623   4.170   1.190 -0.3490 -0.1744 -0.3471
   44PJ2      P  513   1.624   4.021   1.250 -0.1131  0.1094  0.3620
   44PJ2     OB  514   1.516   3.958   1.171  0.0162  0.1714  0.1355
   44PJ2     HB  515   1.543   3.902   1.092 -1.6682  1.6522 -1.5785
   44PJ2     OG  516   1.763   3.968   1.251 -0.3439 -0.5218 -0.3745
   44PJ2     HG  517   1.811   4.028   1.186 -1.1919  0.3196 -0.2535
   44PJ2     OD  518   1.583   4.044   1.404 -0.1356  0.5960  0.2834
   45POX     CD  519   1.671   4.132   1.476  0.2969  0.4921 -0.1130
   45POX     CE  520   1.625   4.144   1.622 -0.0142  0.4333 -0.2039
   45POX     OE  521   1.725   4.216   1.694  0.2633 -0.1277 -0.0195
   45POX    C1A  522   1.718   4.349   1.695  0.0485 -0.1379 -0.1305
   45POX    O1A  523   1.655   4.404   1.605  0.0917  0.4106  0.1721
   45POX    C1B  524   1.808   4.414   1.793  0.0943 -0.6125  0.1419
   45POX    C1C  525   1.768   4.406   1.941 -0.2807 -0.5849  0.0426
   45POX    C1D  526   1.889   4.431   2.031 -0.3963 -0.6032  0.2033
   45POX    C1E  527   1.893   4.581   2.063  0.6669 -0.6783  0.4694
   45POX    C1F  528   1.812   4.620   2.186  0.4767  0.3565  0.0281
   45POX    C1G  529   1.820   4.773   2.190  0.0769  0.3840 -0.1755
   45POX    C1H  530   1.732   4.830   2.301 -0.0577 -0.2499  0.0523
   45POX    C1I  531   1.815   4.869   2.424  0.2527  0.7143 -0.4559
   45POX    C1J  532   1.785   4.974   2.501 -0.5348 -0.1938  0.4983
   45POX    C1K  533   1.661   5.058   2.470  0.2761  0.6786 -0.4383
   45POX    C1L  534   1.595   5.128   2.589  0.0890 -0.0397 -0.1141
   45POX    C1M  535   1.693   5.210   2.673 -0.2346  0.4987 -0.2555
   45POX    C1N  536   1.640   5.233   2.814  0.5055 -0.3954  0.1789
   45POX    C1O  537   1.663   5.109   2.900  0.5829 -0.5578 -0.0763
   45POX    C1P  538   1.613   5.128   3.043 -0.4998  0.3774 -0.5629
   45POX    C1Q  539   1.715   5.209   3.123 -0.0175 -0.7294 -0.0261
   45POX    C1R  540   1.659   5.276   3.248 -0.1094  0.1146 -0.5109
   45POX     CZ  541   1.616   4.011   1.698 -0.1426  0.3734 -0.3229
   45POX     OZ  542   1.557   4.037   1.826  0.3535 -0.1037  0.0078
   45POX    C2A  543   1.552   3.944   1.921  0.7795 -0.0749  0.0600
   45POX    O2A  544   1.575   3.825   1.902 -0.1042 -0.2550  0.1169
   45POX    C2B  545   1.507   4.001   2.050  0.0994 -0.3406 -0.0555
   45POX    C2C  546   1.373   3.947   2.098 -0.1131  0.1426 -0.0931
   45POX    C2D  547   1.337   3.997   2.238 -0.0402 -0.2907  0.0829
   45POX    C2E  548   1.439   3.952   2.343  0.1770  0.3476  0.1506
   45POX    C2F  549   1.390   3.987   2.484 -0.3734  0.5728 -0.0947
   45POX    C2G  550   1.274   3.895   2.525  0.1614 -0.0167  0.1144
   45POX    C2H  551   1.231   3.909   2.671 -0.7449 -0.7992 -0.0655
   45POX    C2I  552   1.344   3.880   2.770 -0.4346  0.0368 -0.1645
   45POX    C2J  553   1.287   3.882   2.912 -0.1586  0.2209 -0.0542
   45POX    C2K  554   1.395   3.813   2.995 -0.1153 -0.4531 -0.6566
   45POX    C2L  555   1.374   3.822   3.147 -0.0029 -0.4625 -0.6400
   45POX    C2M  556   1.463   3.713   3.205  0.3626  0.3319  0.3146
   45POX    C2N  557   1.431   3.698   3.354 -1.1586  0.0035 -0.0305
   45POX    C2O  558   1.436   3.826   3.437 -0.4881  0.2140 -0.3870
   45POX    C2P  559   1.318   3.822   3.535 -0.3586 -0.0086 -0.2388
   46CHL    CN1  560   0.041   6.365   1.576 -0.0700 -0.1181  0.3436
   46CHL    CN2  561   0.241   6.473   1.556  0.4727 -0.1824 -0.4254
   46CHL    CN3  562   0.206   6.313   1.731  0.1039 -0.9142 -0.2919
   46CHL    NTM  563   0.185   6.342   1.589  0.0053  0.0988 -0.0806
   46CHL     CB  564   0.258   6.255   1.495 -0.0556 -0.0674  0.0240
   47PJ2     CA  565   0.183   6.123   1.480 -0.5077  0.2180 -0.2667
   47PJ2     OA  566   0.168   6.052   1.603 -0.1963  0.1521 -0.2650
   47PJ2      P  567   0.100   5.906   1.603  0.1138  0.0039  0.3919
   47PJ2     OB  568  -0.012   5.911   1.506  0.4081 -0.4732  0.0242
   47PJ2     HB  569   0.010   5.957   1.420 -1.3684 -1.6207 -1.1053
   47PJ2     OG  570   0.205   5.809   1.566 -0.4559 -0.2339 -0.6404
   47PJ2     HG  571   0.294   5.848   1.592 -0.7297  0.3699 -0.5783
   47PJ2     OD  572   0.044   5.876   1.751 -0.2910  0.0088  0.2421
   48POX     CD  573   0.143   5.888   1.854 -0.1217 -0.0548  0.0863
   48POX     CE  574   0.102   5.864   1.999  0.0314 -0.1250  0.1182
   48POX     OE  575   0.195   5.920   2.092 -0.2383  0.3759  0.0861
   48POX    C1A  576   0.180   6.036   2.156 -0.7560  0.0908  0.4913
   48POX    O1A  577   0.106   6.117   2.101 -0.4743  0.1551  0.2078
   48POX    C1B  578   0.266   6.069   2.272 -0.9110  0.1119  0.6006
   48POX    C1C  579   0.205   6.028   2.406 -0.1853 -0.6923  0.7009
   48POX    C1D  580   0.233   6.121   2.525 -0.0661 -0.1215  0.2324
   48POX    C1E  581   0.151   6.249   2.516  0.0730  0.0239  0.9875
   48POX    C1F  582   0.234   6.362   2.579  0.7691 -0.2581  0.5796
   48POX    C1G  583   0.359   6.402   2.500 -0.3687  0.7053 -0.7990
   48POX    C1H  584   0.430   6.512   2.579 -0.0235  0.0285 -0.1543
   48POX    C1I  585   0.563   6.558   2.519 -0.0644  0.3529  0.0072
   48POX    C1J  586   0.682   6.575   2.577  0.1176 -0.4428 -0.1323
   48POX    C1K  587   0.691   6.564   2.730 -0.2341 -0.0429 -0.0809
   48POX    C1L  588   0.776   6.682   2.778  0.1550 -0.3078 -0.1154
   48POX    C1M  589   0.823   6.664   2.923  0.6603  0.8270 -0.1299
   48POX    C1N  590   0.693   6.668   3.004  0.6550 -0.2987 -0.0635
   48POX    C1O  591   0.706   6.659   3.156  0.1571 -0.4926 -0.0297
   48POX    C1P  592   0.573   6.658   3.232  0.0894  0.2807 -0.1334
   48POX    C1Q  593   0.590   6.669   3.383 -0.1864  0.4780 -0.1159
   48POX    C1R  594   0.461   6.634   3.457  0.0837 -0.4604 -0.0766
   48POX     CZ  595   0.078   5.713   2.007 -0.2236 -0.1123 -0.3669
   48POX     OZ  596   0.083   5.635   2.127 -0.8630 -0.2687 -0.4392
   48POX    C2A  597  -0.004   5.642   2.227 -0.0294  0.1202  0.2744
   48POX    O2A  598  -0.087   5.733   2.227 -0.3121 -0.1291 -0.4066
   48POX    C2B  599   0.019   5.550   2.341 -0.3264 -0.3778 -0.0619
   48POX    C2C  600   0.087   5.644   2.442  0.0576 -0.8115  0.0855
   48POX    C2D  601   0.085   5.593   2.586  0.7687 -0.6231  0.1616
   48POX    C2E  602   0.139   5.692   2.690 -0.4814  0.2288  0.0188
   48POX    C2F  603   0.099   5.656   2.833  0.1819 -0.0660  0.1316
   48POX    C2G  604   0.112   5.780   2.923 -0.3517 -0.0023  0.1246
   48POX    C2H  605   0.251   5.843   2.933 -0.2791 -0.0404 -0.5628
   48POX    C2I  606   0.263   5.907   3.071 -0.4919  0.0838 -0.6029
   48POX    C2J  607   0.173   6.031   3.085  0.0670  0.3935  0.3817
   48POX    C2K  608   0.266   6.145   3.042  0.3531  0.0486  0.0730
   48POX    C2L  609   0.194   6.276   3.013  0.1298 -0.0045  0.3754
   48POX    C2M  610   0.281   6.401   3.000 -0.0280  0.0499 -0.1944
   48POX    C2N  611   0.200   6.527   2.969 -0.0360  0.0997  0.0307
   48POX    C2O  612   0.299   6.625   2.908  0.0184  0.0877  0.1001
   48POX    C2P  613   0.238   6.762   2.878 -0.4798 -0.1182  0.1792
   49CHL    CN1  614   7.639   0.192   1.149 -0.7208  0.4713 -0.2539
   49CHL    CN2  615   7.810   0.245   1.323  0.3129 -0.1281  0.0480
   49CHL    CN3  616   7.695   0.421   1.209 -0.1680 -0.3121 -0.2128
   49CHL    NTM  617   7.745   0.283   1.196 -0.2102 -0.3697  0.2410
   49CHL     CB  618   7.836   0.277   1.081 -0.7959 -0.0439 -0.2455
   50PJ2     CA  619   7.987   0.253   1.092 -0.8002  0.3634  0.8193
   50PJ2     OA  620   8.053   0.359   1.161  0.2062  0.3508 -0.0995
   50PJ2      P  621   8.213   0.341   1.161  0.1784  0.0957  0.2541
   50PJ2     OB  622   8.244   0.275   1.032 -0.2293  0.2981  0.0498
   50PJ2     HB  623   8.343   0.266   1.019 -0.5304 -0.9102 -1.6618
   50PJ2     OG  624   8.248   0.480   1.196  0.4768  0.0352  0.1943
   50PJ2     HG  625   8.172   0.538   1.224 -0.3202 -2.5972  4.4711
   50PJ2     OD  626   8.225   0.244   1.289  0.1976 -0.2856 -0.0339
   51POX     CD  627   8.196   0.306   1.415 -0.1233  0.1227 -0.3096
   51POX     CE  628   8.178   0.215   1.536 -0.0074  0.5370  0.0214
   51POX     OE  629   8.139   0.279   1.657 -0.4526 -0.0981  0.2190
   51POX    C1A  630   8.011   0.258   1.686 -0.5086  0.0829  0.1041
   51POX    O1A  631   7.934   0.202   1.607  0.0339  0.3188 -0.5991
   51POX    C1B  632   7.964   0.328   1.807 -0.0883  0.3807  0.0955
   51POX    C1C  633   8.055   0.344   1.929 -0.2318 -0.0530  0.2631
   51POX    C1D  634   7.971   0.419   2.032 -0.5709  0.3163 -0.2775
   51POX    C1E  635   8.058   0.480   2.142 -0.1442 -0.6151 -0.0893
   51POX    C1F  636   7.988   0.588   2.226  0.0316 -0.7539  0.2399
   51POX    C1G  637   8.096   0.652   2.313 -0.4246  0.3578 -0.0019
   51POX    C1H  638   8.056   0.697   2.454  0.0724  0.3981  0.1267
   51POX    C1I  639   8.181   0.749   2.526  0.3590 -0.3858  0.2019
   51POX    C1J  640   8.242   0.687   2.627  0.0419  0.1952  0.7564
   51POX    C1K  641   8.195   0.555   2.686 -0.4515  0.0090 -0.0311
   51POX    C1L  642   8.243   0.538   2.831 -0.0026  0.1674 -0.1608
   51POX    C1M  643   8.224   0.396   2.884  0.1211  0.1933 -0.0469
   51POX    C1N  644   8.237   0.385   3.036 -0.0881 -0.1590 -0.0538
   51POX    C1O  645   8.131   0.461   3.116  0.0579 -0.4984  0.4679
   51POX    C1P  646   8.148   0.460   3.269 -0.6690  0.1235  0.5602
   51POX    C1Q  647   8.012   0.495   3.328 -0.4814  0.6955  0.6537
   51POX    C1R  648   8.024   0.495   3.480  0.0814  0.1355  0.6085
   51POX     CZ  649   8.302   0.129   1.561 -0.3960 -0.0974 -0.2078
   51POX     OZ  650   8.281   0.008   1.635  0.1002 -0.2141 -0.2513
   51POX    C2A  651   8.381  -0.046   1.704 -0.1891  0.3078  0.5913
   51POX    O2A  652   8.495  -0.036   1.659 -0.5020 -0.3454 -0.3865
   51POX    C2B  653   8.333  -0.143   1.805  0.2408  0.0264  0.5266
   51POX    C2C  654   8.427  -0.145   1.925 -0.0310 -0.0136  0.7391
   51POX    C2D  655   8.417  -0.278   2.000  0.2234 -0.3548  0.1719
   51POX    C2E  656   8.550  -0.309   2.070  0.4468 -0.2307 -0.1923
   51POX    C2F  657   8.536  -0.428   2.167  0.0864  0.1683  0.2543
   51POX    C2G  658   8.546  -0.383   2.312 -0.1687 -0.1644  0.3749
   51POX    C2H  659   8.537  -0.499   2.412  0.2507 -0.4996  0.0275
   51POX    C2I  660   8.488  -0.465   2.553 -0.3433  0.1653 -0.3272
   51POX    C2J  661   8.601  -0.397   2.631 -0.2951  0.1196 -0.3574
   51POX    C2K  662   8.556  -0.390   2.777 -0.3394  0.1249 -0.3713
   51POX    C2L  663   8.643  -0.287   2.849  0.2827 -0.4575 -0.2820
   51POX    C2M  664   8.641  -0.285   3.002  0.7810 -0.2146 -0.2752
   51POX    C2N  665   8.664  -0.423   3.063  0.0846 -0.1434  0.1588
   51POX    C2O  666   8.754  -0.389   3.182  0.5621  0.6490 -0.4179
   51POX    C2P  667   8.813  -0.522   3.229 -0.0020  0.7155  0.5145
   52CHL    CN1  668   3.466   1.982   1.752 -0.1217  0.1605 -0.1753
   52CHL    CN2  669   3.250   1.927   1.746  0.0157  0.3520 -0.2496
   52CHL    CN3  670   3.379   1.920   1.536  0.3660 -0.4094  0.0055
   52CHL    NTM  671   3.351   1.993   1.661  0.0404  0.1408 -0.3842
   52CHL     CB  672   3.323   2.136   1.644 -0.3146  0.1426  0.1685
   53PJ2     CA  673   3.198   2.173   1.563 -0.0490  0.5528 -0.0599
   53PJ2     OA  674   3.074   2.144   1.627  0.0698  0.3052  0.0605
   53PJ2      P  675   2.962   2.258   1.643 -0.3910 -0.1475  0.0881
   53PJ2     OB  676   2.981   2.361   1.539  0.2334 -0.2858  0.0630
   53PJ2     HB  677   3.055   2.339   1.475  0.3491 -0.0901  0.1294
   53PJ2     OG  678   2.840   2.175   1.654 -0.1097 -0.5779 -0.0351
   53PJ2     HG  679   2.854   2.103   1.722 -1.0076 -0.9700 -0.2518
   53PJ2     OD  680   3.005   2.320   1.785 -0.5031 -0.4355  0.2499
   54POX     CD  681   2.977   2.249   1.906  0.0171 -0.7923  0.1629
   54POX     CE  682   3.069   2.268   2.026 -0.0287 -0.2507  0.1141
   54POX     OE  683   3.028   2.190   2.139  0.2513  0.2918  0.5988
   54POX    C1A  684   3.086   2.070   2.146 -0.5350 -0.1782 -0.5864
   54POX    O1A  685   3.191   2.050   2.087 -0.2126 -0.1676 -0.0259
   54POX    C1B  686   3.019   1.972   2.235 -0.1346  0.1673  0.1099
   54POX    C1C  687   3.113   1.931   2.348 -0.1518  0.2299  0.1474
   54POX    C1D  688   3.158   2.033   2.452 -0.0752 -0.1562  0.4959
   54POX    C1E  689   3.303   2.004   2.490 -0.1970 -0.8599  0.4423
   54POX    C1F  690   3.376   2.119   2.560 -0.6160 -0.1834 -0.2234
   54POX    C1G  691   3.385   2.236   2.461 -0.1223 -0.0031  0.0272
   54POX    C1H  692   3.446   2.355   2.534 -0.3440  0.4240 -0.4776
   54POX    C1I  693   3.368   2.431   2.641  0.0795 -0.0104  0.1441
   54POX    C1J  694   3.426   2.508   2.733  0.1514  0.2451 -0.1126
   54POX    C1K  695   3.572   2.548   2.756  0.0174  0.3204  0.6491
   54POX    C1L  696   3.576   2.693   2.805 -0.1497  0.7082 -0.4540
   54POX    C1M  697   3.724   2.732   2.812  0.1833 -0.5534 -0.1993
   54POX    C1N  698   3.735   2.880   2.848  0.0348 -0.8086  0.9200
   54POX    C1O  699   3.883   2.918   2.849 -0.2497  0.3798 -0.1528
   54POX    C1P  700   3.924   2.961   2.708  0.3880  0.2545 -0.0099
   54POX    C1Q  701   4.076   2.944   2.695  0.3911  0.0743  0.2536
   54POX    C1R  702   4.129   2.801   2.689  0.2345  0.0237  0.0455
   54POX     CZ  703   3.073   2.418   2.058 -0.1750 -0.3594  0.6603
   54POX     OZ  704   3.133   2.457   2.181  0.5981 -0.5642  0.3603
   54POX    C2A  705   3.183   2.580   2.194 -0.3680 -0.0982 -0.1485
   54POX    O2A  706   3.176   2.662   2.103 -0.1511  0.0720 -0.0112
   54POX    C2B  707   3.237   2.610   2.328 -0.2616 -0.6142 -0.0718
   54POX    C2C  708   3.140   2.694   2.411  0.0458 -0.0784 -0.2494
   54POX    C2D  709   3.184   2.696   2.558  0.4950  0.6661 -0.3891
   54POX    C2E  710   3.085   2.789   2.628  0.0820  0.0610 -0.1604
   54POX    C2F  711   3.079   2.767   2.779  0.1245  0.2533 -0.1298
   54POX    C2G  712   3.001   2.873   2.857 -0.0403 -0.2595  0.4144
   54POX    C2H  713   2.961   2.805   2.988 -0.0366 -0.1683  0.4625
   54POX    C2I  714   2.842   2.874   3.054  0.2157  0.5516  0.1774
   54POX    C2J  715   2.784   2.823   3.186 -0.3779  0.1365 -0.2383
   54POX    C2K  716   2.654   2.895   3.222 -0.5051 -0.0570 -0.3087
   54POX    C2L  717   2.568   2.808   3.315  0.4300 -0.3014  0.3485
   54POX    C2M  718   2.443   2.881   3.365  0.6946  0.4245 -0.0296
   54POX    C2N  719   2.369   2.933   3.242  0.1102 -0.4737 -0.0622
   54POX    C2O  720   2.251   3.024   3.278  0.3014 -0.2599  0.0222
   54POX    C2P  721   2.193   3.079   3.148  0.8686  0.4066  0.0406
   55CHL    CN1  722   4.190   4.196   1.647  0.3605 -0.5426  0.0894
   55CHL    CN2  723   4.405   4.248   1.532  0.2591 -0.3245 -0.1449
   55CHL    CN3  724   4.193   4.315   1.439  0.0185  0.0180 -0.3565
   55CHL    NTM  725   4.262   4.213   1.520  0.0724  0.3697  0.0416
   55CHL     CB  726   4.241   4.092   1.440 -0.1317  0.8511 -0.6416
   56PJ2     CA  727   4.291   3.957   1.491  0.2204  1.2630  0.1267
   56PJ2     OA  728   4.427   3.949   1.533  0.2069  0.5175  0.0383
   56PJ2      P  729   4.465   3.817   1.618  0.1852  0.1944 -0.4538
   56PJ2     OB  730   4.396   3.710   1.542 -0.5715  0.0672  0.4044
   56PJ2     HB  731   4.317   3.748   1.494  1.1964  1.3035 -1.7451
   56PJ2     OG  732   4.612   3.828   1.637  0.2004 -0.4324 -0.1911
   56PJ2     HG  733   4.645   3.736   1.660 -0.9250 -0.7551  0.2221
   56PJ2     OD  734   4.389   3.835   1.758  0.3059 -0.1600 -0.3412
   57POX     CD  735   4.465   3.924   1.841 -0.7388  0.5130 -0.0920
   57POX     CE  736   4.410   3.969   1.977 -0.0587 -0.0697  0.3844
   57POX     OE  737   4.495   4.057   2.051 -0.1850 -0.0372  0.4905
   57POX    C1A  738   4.461   4.185   2.031  0.4122  0.0006 -0.3174
   57POX    O1A  739   4.414   4.225   1.924  0.1314 -0.0394 -0.2098
   57POX    C1B  740   4.500   4.270   2.145 -0.1019 -0.3770  0.1467
   57POX    C1C  741   4.382   4.357   2.189  0.2893  0.2710 -0.0600
   57POX    C1D  742   4.421   4.459   2.296  0.4833  0.2234 -0.0855
   57POX    C1E  743   4.300   4.546   2.330  0.1272 -0.1529 -0.3786
   57POX    C1F  744   4.315   4.655   2.436  0.7824 -0.3087 -0.3080
   57POX    C1G  745   4.172   4.693   2.475  0.7784 -0.3614 -0.2698
   57POX    C1H  746   4.166   4.777   2.603  0.3540  0.2000 -0.6542
   57POX    C1I  747   4.030   4.790   2.672  0.5504 -0.0811 -0.2157
   57POX    C1J  748   3.999   4.883   2.761  0.2640  0.2914 -0.7015
   57POX    C1K  749   4.100   4.983   2.819  0.0332  0.0887  0.0609
   57POX    C1L  750   4.056   5.029   2.959  0.3744  0.0536  0.1802
   57POX    C1M  751   4.087   5.177   2.986  0.0922  0.0803  0.3633
   57POX    C1N  752   4.048   5.214   3.129  0.0088  0.1001  0.3355
   57POX    C1O  753   4.064   5.362   3.163 -0.1406  0.1159  0.3384
   57POX    C1P  754   4.210   5.408   3.161 -0.0022 -0.3199  0.2455
   57POX    C1Q  755   4.239   5.553   3.202 -0.0120 -0.5370  1.0396
   57POX    C1R  756   4.371   5.617   3.159 -0.6969  0.0895 -0.1747
   57POX     CZ  757   4.369   3.842   2.051 -0.4620 -0.5579 -0.6563
   57POX     OZ  758   4.275   3.863   2.157 -0.2144 -0.3074 -0.4868
   57POX    C2A  759   4.219   3.755   2.209  0.1235 -0.2227  0.0595
   57POX    O2A  760   4.243   3.640   2.172 -0.3520 -0.3401  0.1058
   57POX    C2B  761   4.118   3.785   2.313  0.4135  0.0178  0.2729
   57POX    C2C  762   4.125   3.697   2.438  0.8311  0.0154  0.2505
   57POX    C2D  763   4.043   3.764   2.548  0.7835  0.1758  0.1193
   57POX    C2E  764   4.038   3.675   2.673 -0.2801  0.1316  0.0605
   57POX    C2F  765   3.984   3.755   2.792  0.1112  0.3343  0.1060
   57POX    C2G  766   3.980   3.680   2.926  0.2805  0.2618  0.0719
   57POX    C2H  767   3.947   3.777   3.040  1.0586 -0.0515  0.5642
   57POX    C2I  768   3.911   3.710   3.173 -0.3220  0.3756  0.4183
   57POX    C2J  769   3.862   3.812   3.276 -0.0908  0.7564  0.1514
   57POX    C2K  770   3.848   3.741   3.411 -0.5471 -0.2573 -0.4236
   57POX    C2L  771   3.983   3.691   3.462 -0.5432 -0.2016 -0.3800
   57POX    C2M  772   3.966   3.636   3.604  0.3270  0.1433 -0.1365
   57POX    C2N  773   4.099   3.584   3.660  0.4536  0.4485 -0.1510
   57POX    C2O  774   4.115   3.437   3.621  0.1557  0.2865  0.3219
   57POX    C2P  775   4.259   3.385   3.631 -0.0649 -0.4830 -0.4164
   58CHL    CN1  776   4.058   5.454   1.762 -0.6578 -0.5709  0.7935
   58CHL    CN2  777   4.118   5.231   1.757  0.5779  0.2498  0.9537
   58CHL    CN3  778   4.256   5.374   1.636 -0.2638 -0.0576  0.0658
   58CHL    NTM  779   4.115   5.352   1.673 -0.1436 -0.0552  0.5270
   58CHL     CB  780   4.028   5.333   1.556  0.1943  0.0079  0.2627
   59PJ2     CA  781   3.875   5.331   1.561  0.1793  0.2807 -0.0382
   59PJ2     OA  782   3.824   5.216   1.629  0.0875 -0.3517 -1.1704
   59PJ2      P  783   3.664   5.205   1.640  0.1409 -0.0118  0.0179
   59PJ2     OB  784   3.624   5.242   1.503  0.4464  0.3589  0.0263
   59PJ2     HB  785   3.688   5.301   1.454  0.3490  0.1092 -0.4077
   59PJ2     OG  786   3.645   5.063   1.678  0.3632 -0.0094  0.1420
   59PJ2     HG  787   3.727   5.036   1.728  0.7819  1.6169  0.4027
   59PJ2     OD  788   3.626   5.322   1.743  1.0869  0.0186  0.3427
   60POX     CD  789   3.641   5.278   1.878  0.4706 -0.6870  0.1895
   60POX     CE  790   3.643   5.379   1.993  0.0213 -0.5588  0.0828
   60POX     OE  791   3.635   5.317   2.122  0.0916  0.1825  0.4509
   60POX    C1A  792   3.738   5.250   2.171  0.2494  0.1538  0.0806
   60POX    O1A  793   3.851   5.253   2.122  0.4290 -0.6632  0.4224
   60POX    C1B  794   3.712   5.190   2.304 -0.0211 -0.6606 -0.3316
   60POX    C1C  795   3.832   5.203   2.398 -0.2617 -0.0107 -0.1070
   60POX    C1D  796   3.835   5.139   2.537 -0.2205 -0.3585 -0.2654
   60POX    C1E  797   3.713   5.181   2.619 -0.2008 -0.5510 -0.1365
   60POX    C1F  798   3.748   5.165   2.766  0.1857  0.2377 -0.1351
   60POX    C1G  799   3.637   5.218   2.857 -0.0102 -0.0948 -0.1790
   60POX    C1H  800   3.534   5.109   2.891 -0.0184 -0.1819 -0.4755
   60POX    C1I  801   3.407   5.173   2.947 -0.0434 -0.5064 -0.1547
   60POX    C1J  802   3.381   5.168   3.077  0.0027  0.5420 -0.0904
   60POX    C1K  803   3.462   5.096   3.185 -0.3287  0.0062 -0.1935
   60POX    C1L  804   3.393   5.082   3.321 -0.4699 -0.3292 -0.2981
   60POX    C1M  805   3.465   4.996   3.426  0.0096  0.3770 -0.0370
   60POX    C1N  806   3.513   4.858   3.380  0.5165  0.5636 -0.0686
   60POX    C1O  807   3.552   4.782   3.507 -0.3318 -0.0619 -0.1779
   60POX    C1P  808   3.498   4.639   3.503 -0.6052  0.0246  0.2938
   60POX    C1Q  809   3.555   4.571   3.628  0.1688 -0.0463 -0.0870
   60POX    C1R  810   3.449   4.481   3.692  0.2414 -0.0661  0.0060
   60POX     CZ  811   3.527   5.476   1.964  0.7380  0.2217 -0.1998
   60POX     OZ  812   3.522   5.590   2.050 -0.0955 -0.0976  0.1804
   60POX    C2A  813   3.436   5.687   2.020  0.3811  0.1250 -0.4865
   60POX    O2A  814   3.381   5.679   1.910 -0.0177 -0.9086 -0.2265
   60POX    C2B  815   3.433   5.795   2.121  0.1517 -0.1344 -0.2128
   60POX    C2C  816   3.289   5.834   2.154  0.3038  0.6857 -0.4813
   60POX    C2D  817   3.286   5.947   2.257 -0.3302 -0.1128  0.4019
   60POX    C2E  818   3.309   5.917   2.405 -0.2105 -0.0641  0.3940
   60POX    C2F  819   3.196   5.840   2.474 -0.1975 -0.3176  0.1356
   60POX    C2G  820   3.222   5.831   2.625 -0.3143 -0.3173  0.1560
   60POX    C2H  821   3.248   5.967   2.690  0.2164 -0.3502  0.0165
   60POX    C2I  822   3.264   5.938   2.839 -0.4747 -0.1357  0.1342
   60POX    C2J  823   3.284   6.069   2.917 -0.1606 -0.4581  0.6025
   60POX    C2K  824   3.241   6.045   3.061 -0.4079 -0.1899  0.5739
   60POX    C2L  825   3.283   6.141   3.173 -0.3970 -0.5391  0.8737
   60POX    C2M  826   3.430   6.120   3.212 -0.1013 -0.4046 -0.1216
   60POX    C2N  827   3.453   5.983   3.275  0.0324 -0.3334 -0.0152
   60POX    C2O  828   3.370   5.957   3.401  0.0643  0.2170  0.1223
   60POX    C2P  829   3.379   5.810   3.442 -0.3369  0.0774 -0.2711
   61CHL    CN1  830   5.364   5.471   1.572 -0.4322 -0.1331 -0.2417
   61CHL    CN2  831   5.191   5.453   1.745 -0.2797  0.1039  0.0223
   61CHL    CN3  832   5.157   5.580   1.538  0.0080 -0.5383 -0.1402
   61CHL    NTM  833   5.252   5.537   1.641 -0.0333  0.1131  0.1742
   61CHL     CB  834   5.302   5.651   1.719  0.0703  0.1394  0.0713
   62PJ2     CA  835   5.381   5.763   1.651 -0.0569  0.4469  0.4187
   62PJ2     OA  836   5.514   5.742   1.602 -0.0742  0.6472  0.2847
   62PJ2      P  837   5.584   5.886   1.587  0.3506  0.4029 -0.0985
   62PJ2     OB  838   5.712   5.869   1.515  0.3186  0.4449 -0.1660
   62PJ2     HB  839   5.698   5.905   1.422 -4.1678  0.7126  0.4102
   62PJ2     OG  840   5.486   5.993   1.558 -0.3211 -0.0201  0.5826
   62PJ2     HG  841   5.525   6.084   1.542 -0.0342 -0.0266  1.2126
   62PJ2     OD  842   5.620   5.894   1.743  0.2324 -0.1322 -0.0399
   63POX     CD  843   5.721   5.805   1.791 -0.3449 -0.4706  0.5605
   63POX     CE  844   5.735   5.816   1.943 -0.5758  0.2306  0.5340
   63POX     OE  845   5.845   5.752   2.009 -0.1846 -0.1716 -0.4866
   63POX    C1A  846   5.959   5.814   2.036 -0.3265 -0.0973 -0.0524
   63POX    O1A  847   5.993   5.919   1.983 -0.0010 -0.3421 -0.3374
   63POX    C1B  848   6.048   5.731   2.121 -0.0986  0.0853 -0.1106
   63POX    C1C  849   6.139   5.815   2.210 -0.0950 -0.0458  0.0110
   63POX    C1D  850   6.219   5.732   2.310 -0.3738  0.3001  0.5267
   63POX    C1E  851   6.296   5.826   2.402 -0.1972  0.3854  0.2937
   63POX    C1F  852   6.386   5.729   2.479 -0.2467 -0.0044 -0.1361
   63POX    C1G  853   6.462   5.791   2.596 -0.0702  0.2931 -0.4046
   63POX    C1H  854   6.540   5.688   2.679 -0.0090  0.5313 -0.1652
   63POX    C1I  855   6.455   5.579   2.743  0.1338  0.3049 -0.3607
   63POX    C1J  856   6.505   5.498   2.836 -0.1686  0.5415  0.0147
   63POX    C1K  857   6.647   5.491   2.894 -0.3158  0.4706  0.3681
   63POX    C1L  858   6.666   5.358   2.967 -0.5317  0.2533  0.0302
   63POX    C1M  859   6.595   5.343   3.101 -0.8891  0.2592 -0.1573
   63POX    C1N  860   6.599   5.197   3.146 -0.4638  0.1786 -0.4531
   63POX    C1O  861   6.508   5.181   3.268  0.3732  0.1641  0.1822
   63POX    C1P  862   6.533   5.244   3.405 -0.1693 -0.2232  0.4630
   63POX    C1Q  863   6.432   5.184   3.503  0.0777 -0.6234  0.4750
   63POX    C1R  864   6.452   5.206   3.653 -0.2932  0.6110  0.3502
   63POX     CZ  865   5.595   5.789   1.997 -0.8260 -0.1268 -0.2878
   63POX     OZ  866   5.565   5.886   2.098  0.2753 -0.4564  0.3720
   63POX    C2A  867   5.448   5.871   2.160 -0.1449  0.1995 -0.2396
   63POX    O2A  868   5.405   5.757   2.176 -0.0566  0.1780 -0.1539
   63POX    C2B  869   5.410   5.974   2.258 -0.4177 -0.0474 -0.0845
   63POX    C2C  870   5.481   5.949   2.392 -0.2188  0.2798 -0.1271
   63POX    C2D  871   5.451   6.075   2.474 -0.3928 -0.0521  0.3188
   63POX    C2E  872   5.512   6.049   2.612 -0.6432  0.0248  0.4448
   63POX    C2F  873   5.498   6.176   2.697  0.2920  0.3217  0.1701
   63POX    C2G  874   5.586   6.151   2.819 -0.1928 -0.5033  0.3565
   63POX    C2H  875   5.593   6.262   2.924 -0.6086 -0.3827  0.2589
   63POX    C2I  876   5.670   6.223   3.050  0.1234 -0.0586 -0.0799
   63POX    C2J  877   5.649   6.079   3.095  0.4581 -0.1129 -0.0931
   63POX    C2K  878   5.750   6.045   3.205 -0.0212  0.5101  0.5481
   63POX    C2L  879   5.727   5.908   3.270 -0.1743  0.3542  0.1653
   63POX    C2M  880   5.794   5.893   3.406 -0.5833  0.0697  0.3370
   63POX    C2N  881   5.944   5.879   3.380 -0.6579  0.3198 -0.2261
   63POX    C2O  882   5.997   5.760   3.459 -0.7359  0.4105 -0.0372
   63POX    C2P  883   6.026   5.806   3.603  0.3855 -0.5004  0.0465
   64CHL    CN1  884   4.893   1.751   1.387 -0.0596 -0.2250  0.1035
   64CHL    CN2  885   4.924   1.824   1.611 -0.2951 -0.6950 -0.5506
   64CHL    CN3  886   4.796   1.961   1.465 -0.3017 -0.0898 -0.2549
   64CHL    NTM  887   4.911   1.870   1.472 -0.1545  0.0903 -0.3133
   64CHL     CB  888   5.036   1.943   1.450 -0.2724  0.4574  0.2281
   65PJ2     CA  889   5.086   2.068   1.523 -0.0930  0.4576  0.1072
   65PJ2     OA  890   5.074   2.069   1.666 -0.3767 -0.0178  0.0911
   65PJ2      P  891   5.049   2.213   1.733 -0.3280  0.0291  0.0093
   65PJ2     OB  892   4.942   2.278   1.653  0.0616 -0.3419 -0.8274
   65PJ2     HB  893   4.966   2.279   1.556  0.4185 -0.3837 -0.7413
   65PJ2     OG  894   5.019   2.172   1.872  0.2285  0.2230  0.1897
   65PJ2     HG  895   5.075   2.095   1.901 -1.5091 -0.2162  2.7573
   65PJ2     OD  896   5.200   2.267   1.727 -0.2517 -0.1723  0.1421
   66POX     CD  897   5.287   2.218   1.829  0.7131 -0.2208 -0.6859
   66POX     CE  898   5.429   2.272   1.846  0.3767  0.4401  0.0842
   66POX     OE  899   5.474   2.224   1.974 -0.1937  0.1342  0.1726
   66POX    C1A  900   5.602   2.252   1.993 -0.2915  0.3568  0.4898
   66POX    O1A  901   5.683   2.278   1.904 -0.1913 -0.3587  0.3732
   66POX    C1B  902   5.632   2.235   2.137  0.3933 -0.4385  0.2558
   66POX    C1C  903   5.781   2.262   2.161  0.4620 -0.4657 -0.1274
   66POX    C1D  904   5.804   2.270   2.312 -0.2181 -0.5563 -0.0143
   66POX    C1E  905   5.813   2.132   2.377  0.4413 -0.2953  0.4668
   66POX    C1F  906   5.852   2.154   2.523  1.1102  0.3029  0.2052
   66POX    C1G  907   5.894   2.022   2.588  0.3553 -0.1641 -0.2433
   66POX    C1H  908   5.939   2.058   2.730 -0.1938  0.2392 -0.1695
   66POX    C1I  909   6.012   1.950   2.810 -0.6696  0.3087  0.3687
   66POX    C1J  910   6.064   1.974   2.930  0.3868  0.1358 -0.0419
   66POX    C1K  911   6.040   2.100   3.013 -0.4397 -0.3045  0.4016
   66POX    C1L  912   6.149   2.116   3.120  0.3953  0.3964 -0.5280
   66POX    C1M  913   6.120   2.246   3.195  0.1587 -0.2531  0.5257
   66POX    C1N  914   6.246   2.276   3.277 -0.0736  0.2059  0.7152
   66POX    C1O  915   6.278   2.168   3.381  0.4760 -0.3746 -0.0453
   66POX    C1P  916   6.373   2.234   3.481 -0.1779  0.2435  0.1826
   66POX    C1Q  917   6.412   2.123   3.578 -0.2363  0.0343 -0.0315
   66POX    C1R  918   6.459   2.181   3.712  0.0523  0.4788 -0.3217
   66POX     CZ  919   5.429   2.425   1.838 -0.4259  0.4355 -0.0502
   66POX     OZ  920   5.411   2.496   1.960  0.7340 -0.0016  0.3949
   66POX    C2A  921   5.440   2.626   1.971 -0.2132  0.2436  0.1350
   66POX    O2A  922   5.483   2.680   1.869 -0.2332  0.4658  0.2451
   66POX    C2B  923   5.418   2.673   2.110 -0.3913 -0.1361  0.2369
   66POX    C2C  924   5.400   2.823   2.127  0.7836  0.0967 -0.4145
   66POX    C2D  925   5.381   2.877   2.269  0.2157  0.4095 -0.6041
   66POX    C2E  926   5.257   2.831   2.345  0.6950  0.3418  0.1479
   66POX    C2F  927   5.261   2.872   2.493 -0.1416  0.3835  0.1642
   66POX    C2G  928   5.121   2.871   2.555 -0.0639 -0.2980  0.3371
   66POX    C2H  929   5.058   2.732   2.567  0.1419 -0.4670 -0.4478
   66POX    C2I  930   4.908   2.730   2.597  0.0985 -0.0195 -0.6343
   66POX    C2J  931   4.851   2.601   2.538 -0.4288  0.2848 -0.7972
   66POX    C2K  932   4.712   2.646   2.493 -0.6492  0.2426 -0.1689
   66POX    C2L  933   4.657   2.569   2.373 -0.3311 -0.0863 -0.1051
   66POX    C2M  934   4.520   2.614   2.322 -0.0155  0.6888 -0.2800
   66POX    C2N  935   4.402   2.568   2.408  0.0837 -0.3660 -0.6979
   66POX    C2O  936   4.274   2.632   2.355  0.0109 -0.3562 -0.5079
   66POX    C2P  937   4.220   2.556   2.234 -0.1410 -0.0315 -0.6455
   67CHL    CN1  938   5.037   4.534   1.163 -0.3726 -0.5397  0.2148
   67CHL    CN2  939   4.982   4.752   1.097 -0.3668  0.1900  0.7749
   67CHL    CN3  940   4.905   4.574   0.966  0.4648  0.6238 -0.3704
   67CHL    NTM  941   4.928   4.615   1.106  0.1405 -0.0734 -0.1066
   67CHL     CB  942   4.806   4.604   1.186  0.1683  0.1500 -0.0330
   68PJ2     CA  943   4.790   4.684   1.316  0.1975  0.1368 -0.0213
   68PJ2     OA  944   4.888   4.672   1.419  0.4319  0.0560 -0.2513
   68PJ2      P  945   4.856   4.788   1.527 -0.1588 -0.2099 -0.1319
   68PJ2     OB  946   4.892   4.905   1.443  0.0834 -0.2225 -0.0469
   68PJ2     HB  947   4.866   4.986   1.496 -1.9697  0.3203 -1.7661
   68PJ2     OG  948   4.719   4.759   1.574 -0.2046  0.0118 -0.1234
   68PJ2     HG  949   4.700   4.666   1.543  2.9614 -1.4202  1.6951
   68PJ2     OD  950   4.962   4.756   1.644  0.0362  0.4961 -0.1122
   69POX     CD  951   5.102   4.742   1.614 -0.0095 -0.2172  0.0138
   69POX     CE  952   5.178   4.706   1.742 -0.0613 -0.1125  0.0748
   69POX     OE  953   5.320   4.700   1.726 -0.0993  0.0930 -0.3471
   69POX    C1A  954   5.393   4.811   1.736  0.4987 -0.3480  0.2318
   69POX    O1A  955   5.339   4.921   1.749 -0.0854 -0.6239  0.1732
   69POX    C1B  956   5.539   4.789   1.726  0.4884 -0.2151 -0.2400
   69POX    C1C  957   5.607   4.863   1.842 -0.0249  0.1166 -0.1491
   69POX    C1D  958   5.754   4.821   1.840 -0.1169 -0.2008 -0.2729
   69POX    C1E  959   5.836   4.903   1.939 -0.5341 -0.2989  0.1595
   69POX    C1F  960   5.811   4.873   2.087 -0.3182  0.0122  0.2591
   69POX    C1G  961   5.917   4.939   2.176 -0.0022  0.1951 -0.2457
   69POX    C1H  962   5.929   4.864   2.308  0.8262  0.2464 -0.2870
   69POX    C1I  963   6.018   4.938   2.409  0.1736  0.3507  0.2240
   69POX    C1J  964   6.023   4.905   2.537 -0.0116  0.5990  0.2963
   69POX    C1K  965   5.920   4.819   2.611  0.4229 -0.1395  0.0528
   69POX    C1L  966   5.956   4.782   2.755  0.2592  0.5571  0.2750
   69POX    C1M  967   5.834   4.707   2.809  0.5985 -0.4429 -0.3234
   69POX    C1N  968   5.864   4.627   2.936 -0.4913  0.1907  0.3425
   69POX    C1O  969   5.753   4.530   2.977 -0.6235 -0.0888 -0.6511
   69POX    C1P  970   5.739   4.548   3.128  0.1802 -0.0452 -0.5747
   69POX    C1Q  971   5.617   4.485   3.197  0.5625 -0.0927  0.0718
   69POX    C1R  972   5.665   4.443   3.336 -0.7104 -0.2416  0.4784
   69POX     CZ  973   5.123   4.584   1.816 -0.3786  0.1946  0.3456
   69POX     OZ  974   5.161   4.570   1.953 -0.0565 -0.0395  0.2346
   69POX    C2A  975   5.137   4.452   2.009 -0.4041 -0.0902 -0.0195
   69POX    O2A  976   5.140   4.350   1.939  0.1842 -0.1598  0.0977
   69POX    C2B  977   5.130   4.447   2.157  0.0823 -0.0173  0.0064
   69POX    C2C  978   4.985   4.457   2.204  0.0745  0.0652 -0.0356
   69POX    C2D  979   4.962   4.458   2.355  0.3097  0.3333  0.0008
   69POX    C2E  980   4.818   4.493   2.392  0.2650 -0.3347  0.4829
   69POX    C2F  981   4.795   4.480   2.542  0.1036 -0.0798  0.4812
   69POX    C2G  982   4.892   4.572   2.617 -0.0265  0.2029  0.3038
   69POX    C2H  983   4.888   4.558   2.770 -0.5445 -0.4534  0.2370
   69POX    C2I  984   4.994   4.640   2.844 -0.4087 -0.5126  0.1086
   69POX    C2J  985   4.973   4.665   2.993  0.0059  0.3532  0.0296
   69POX    C2K  986   4.841   4.730   3.036 -0.3936 -0.3660 -0.0914
   69POX    C2L  987   4.840   4.737   3.189  0.6092  0.1515 -0.0961
   69POX    C2M  988   4.834   4.602   3.259  0.1979  0.0038 -0.4087
   69POX    C2N  989   4.712   4.514   3.230  0.1377  0.0092 -0.1804
   69POX    C2O  990   4.703   4.388   3.316  0.4974  0.1727  0.0995
   69POX    C2P  991   4.779   4.270   3.253  0.2182  0.1487 -0.1960
   70CHL    CN1  992   3.277   5.805   1.424 -0.0777  0.1583  0.0801
   70CHL    CN2  993   3.464   5.695   1.335  0.1538 -0.2244 -0.1475
   70CHL    CN3  994   3.484   5.904   1.436 -0.0857  0.1577 -0.3150
   70CHL    NTM  995   3.418   5.774   1.451  0.0069  0.0986 -0.4259
   70CHL     CB  996   3.445   5.708   1.579  0.7612  0.3447 -0.4549
   71PJ2     CA  997   3.589   5.671   1.617  0.6132 -0.1262 -0.3422
   71PJ2     OA  998   3.684   5.778   1.614  0.1426  0.3254  0.3353
   71PJ2      P  999   3.840   5.737   1.614  0.1079  0.1837  0.0113
   71PJ2     OB 1000   3.844   5.626   1.517  0.4127  0.0873  0.1327
   71PJ2     HB 1001   3.757   5.581   1.536  0.0266  1.6344  2.4183
   71PJ2     OG 1002   3.914   5.861   1.582  0.6420 -0.0409  0.3526
   71PJ2     HG 1003   3.989   5.831   1.523 -1.2528 -1.0998 -1.6758
   71PJ2     OD 1004   3.882   5.694   1.764 -0.4680 -0.2621  0.0473
   72POX     CD 1005   3.855   5.789   1.867 -0.2374 -0.3388  0.1800
   72POX     CE 1006   3.941   5.770   1.992 -0.1536 -0.0083  0.1736
   72POX     OE 1007   3.862   5.797   2.108 -0.2172  0.4489  0.0262
   72POX    C1A 1008   3.904   5.733   2.216 -0.5707 -0.3317 -0.2878
   72POX    O1A 1009   4.013   5.674   2.216 -0.3010  0.1638 -0.1965
   72POX    C1B 1010   3.812   5.753   2.330  0.0962  0.0199  0.1961
   72POX    C1C 1011   3.725   5.631   2.360 -0.1423  0.1557  0.0582
   72POX    C1D 1012   3.611   5.646   2.462 -0.1046  0.2205  0.0914
   72POX    C1E 1013   3.520   5.523   2.465  0.3403 -0.1169 -0.1740
   72POX    C1F 1014   3.438   5.535   2.593  0.2784 -0.2677 -0.1999
   72POX    C1G 1015   3.517   5.533   2.724 -0.1061 -0.2481  0.0373
   72POX    C1H 1016   3.433   5.594   2.836 -0.0084 -0.2274  0.1003
   72POX    C1I 1017   3.533   5.618   2.949 -0.3217  0.1732  0.2956
   72POX    C1J 1018   3.497   5.621   3.077 -0.0319  0.2374  0.3765
   72POX    C1K 1019   3.355   5.599   3.128 -0.0780 -0.0582  0.1213
   72POX    C1L 1020   3.348   5.510   3.253  0.1017 -0.3479 -0.0744
   72POX    C1M 1021   3.198   5.488   3.275  0.1032  0.1789  0.4731
   72POX    C1N 1022   3.167   5.389   3.387  0.0546 -0.6118 -0.2246
   72POX    C1O 1023   3.170   5.448   3.529  0.5594 -0.3195 -0.3514
   72POX    C1P 1024   3.112   5.351   3.632  0.2316  0.0579 -0.1783
   72POX    C1Q 1025   3.096   5.417   3.770 -0.2518 -0.0708 -0.1708
   72POX    C1R 1026   3.021   5.333   3.874  0.1292 -0.2352 -0.0267
   72POX     CZ 1027   4.074   5.845   1.981 -0.1420 -0.0059  0.3369
   72POX     OZ 1028   4.072   5.984   2.017 -0.2437  0.0058  0.2880
   72POX    C2A 1029   4.192   6.041   2.019 -0.1715 -0.1641  0.9134
   72POX    O2A 1030   4.294   5.973   2.008 -0.3159 -0.3196  0.5405
   72POX    C2B 1031   4.178   6.186   2.042 -0.1344  0.0282 -0.2207
   72POX    C2C 1032   4.311   6.246   2.092  0.1354 -1.0062  0.3293
   72POX    C2D 1033   4.301   6.367   2.185  0.3152 -0.1533 -0.7366
   72POX    C2E 1034   4.443   6.412   2.221  0.0164  0.5217 -0.4008
   72POX    C2F 1035   4.422   6.542   2.299  0.3217  0.3340 -0.0064
   72POX    C2G 1036   4.553   6.609   2.340  0.2502  0.2854  0.3106
   72POX    C2H 1037   4.535   6.709   2.454 -0.6947  0.1011  0.3279
   72POX    C2I 1038   4.663   6.728   2.536 -0.2871  0.2266 -0.3304
   72POX    C2J 1039   4.643   6.837   2.641 -0.2596  0.1317 -0.2252
   72POX    C2K 1040   4.766   6.854   2.730 -0.2452 -0.0160 -0.2170
   72POX    C2L 1041   4.754   6.967   2.832  0.2923  0.0775 -0.2563
   72POX    C2M 1042   4.878   6.978   2.921  0.1411 -0.1863 -0.0139
   72POX    C2N 1043   4.868   7.111   2.996  0.4734  0.1403 -0.5396
   72POX    C2O 1044   4.746   7.120   3.088  0.5839 -0.0727 -0.3707
   72POX    C2P 1045   4.775   7.023   3.203 -0.0965  0.1078 -0.0381
   73CHL    CN1 1046   6.643   4.194   0.871 -0.3169 -0.2247  0.0156
   73CHL    CN2 1047   6.649   4.399   1.005  0.3551 -0.1880  0.5536
   73CHL    CN3 1048   6.459   4.339   0.893 -0.0136 -0.4466 -0.1094
   73CHL    NTM 1049   6.572   4.280   0.967  0.1476  0.0942  0.0792
   73CHL     CB 1050   6.513   4.211   1.083  0.0607  0.1626  0.0758
   74PJ2     CA 1051   6.608   4.168   1.194 -0.1456  0.3092  0.3092
   74PJ2     OA 1052   6.706   4.080   1.137 -0.4323 -0.2135  0.6097
   74PJ2      P 1053   6.843   4.087   1.220 -0.2579  0.2701  0.2890
   74PJ2     OB 1054   6.950   4.004   1.159 -0.3916  0.5566 -0.3369
   74PJ2     HB 1055   6.913   3.927   1.107  1.2408 -1.2092  1.0096
   74PJ2     OG 1056   6.872   4.229   1.252 -0.4219  0.3834 -0.0683
   74PJ2     HG 1057   6.971   4.234   1.266 -0.1116 -0.1329 -1.7473
   74PJ2     OD 1058   6.818   4.007   1.358  0.8704  0.3549  0.5596
   75POX     CD 1059   6.873   4.053   1.482  0.4771  0.3477  0.7387
   75POX     CE 1060   6.788   4.015   1.604  0.1824 -0.3843  0.3168
   75POX     OE 1061   6.818   4.109   1.708 -0.3195  0.3869 -0.2189
   75POX    C1A 1062   6.714   4.151   1.779 -0.0192  0.3384  0.2512
   75POX    O1A 1063   6.599   4.144   1.736 -0.0303  0.0874  0.3155
   75POX    C1B 1064   6.745   4.204   1.914 -0.3573  0.3328  0.3323
   75POX    C1C 1065   6.723   4.092   2.015  0.5456 -0.4517 -0.3230
   75POX    C1D 1066   6.760   4.138   2.156  0.4987 -0.3002 -0.3598
   75POX    C1E 1067   6.745   4.034   2.267  0.3661 -0.2380 -0.3183
   75POX    C1F 1068   6.812   4.086   2.395  0.3232 -0.0450 -0.3735
   75POX    C1G 1069   6.788   3.999   2.518  0.2217  0.1516 -0.2541
   75POX    C1H 1070   6.829   4.077   2.643 -0.9125  0.0480  0.1966
   75POX    C1I 1071   6.833   3.990   2.769  0.3894 -0.0865  0.0735
   75POX    C1J 1072   6.828   4.045   2.890  0.3965 -0.1402  0.0985
   75POX    C1K 1073   6.847   4.194   2.917  0.3562 -0.1070 -0.0556
   75POX    C1L 1074   6.828   4.220   3.067  0.7006 -0.1414 -0.0044
   75POX    C1M 1075   6.903   4.349   3.102  0.2842  0.1545 -0.1794
   75POX    C1N 1076   6.927   4.352   3.253 -0.3984 -0.1965 -0.0605
   75POX    C1O 1077   7.007   4.480   3.278 -0.0914 -0.4089  0.0482
   75POX    C1P 1078   7.002   4.508   3.429  0.4584  0.2821 -0.0544
   75POX    C1Q 1079   7.115   4.602   3.469 -0.0490  0.7722  0.2285
   75POX    C1R 1080   7.178   4.559   3.602 -0.5831 -0.4658  0.0995
   75POX     CZ 1081   6.794   3.864   1.624  0.0883 -0.4543 -0.1640
   75POX     OZ 1082   6.736   3.816   1.746  0.1785 -0.3067 -0.0638
   75POX    C2A 1083   6.717   3.685   1.754 -0.1961 -0.2305  0.3069
   75POX    O2A 1084   6.701   3.620   1.651 -0.2071  0.1426  0.0693
   75POX    C2B 1085   6.705   3.636   1.893  0.3000 -0.3152  0.3228
   75POX    C2C 1086   6.601   3.710   1.978 -0.2243 -0.1149 -0.4821
   75POX    C2D 1087   6.583   3.648   2.117  0.5530  0.6151 -0.0520
   75POX    C2E 1088   6.706   3.636   2.208  0.2671  0.1828  0.2797
   75POX    C2F 1089   6.656   3.547   2.322 -0.2724  0.1204 -0.0028
   75POX    C2G 1090   6.765   3.516   2.425 -0.2701 -0.0746 -0.0623
   75POX    C2H 1091   6.726   3.406   2.523 -0.4104  0.1136  0.0957
   75POX    C2I 1092   6.822   3.414   2.642 -0.3259 -0.1580  0.0483
   75POX    C2J 1093   6.792   3.536   2.730  0.1096 -0.1020  0.1219
   75POX    C2K 1094   6.924   3.565   2.802 -0.1057  0.0544  0.4563
   75POX    C2L 1095   6.901   3.658   2.921  0.0056 -0.1622  0.6480
   75POX    C2M 1096   6.820   3.587   3.030  0.2673 -0.3032  0.7519
   75POX    C2N 1097   6.785   3.703   3.124  0.0418  0.2467 -0.0047
   75POX    C2O 1098   6.911   3.762   3.189  0.3014 -0.5331  0.2094
   75POX    C2P 1099   6.867   3.797   3.332 -0.0288  0.3032 -0.0905
   76CHL    CN1 1100   4.957   3.900   1.216  0.1839  0.2098 -0.4980
   76CHL    CN2 1101   4.808   3.715   1.204 -0.2697  0.9362 -0.5103
   76CHL    CN3 1102   4.734   3.925   1.134 -0.1077 -0.0595 -0.3998
   76CHL    NTM 1103   4.818   3.859   1.235  0.0766  0.8026  0.0172
   76CHL     CB 1104   4.775   3.887   1.373 -0.3097  0.2688  0.0109
   77PJ2     CA 1105   4.784   4.030   1.425 -0.5211  0.0560  0.6432
   77PJ2     OA 1106   4.709   4.140   1.372  0.1246  0.1464 -0.0946
   77PJ2      P 1107   4.778   4.280   1.412  0.5836  0.0509 -0.5329
   77PJ2     OB 1108   4.925   4.267   1.407  0.5220 -0.7545 -0.4286
   77PJ2     HB 1109   4.965   4.346   1.453  0.7101 -1.1107  0.0276
   77PJ2     OG 1110   4.707   4.354   1.305  0.0843 -0.0579 -0.2824
   77PJ2     HG 1111   4.726   4.451   1.318 -0.5978 -0.1232  1.5037
   77PJ2     OD 1112   4.711   4.308   1.556  0.5404 -0.4368 -0.4541
   78POX     CD 1113   4.809   4.377   1.634 -0.2483  0.0912  0.0796
   78POX     CE 1114   4.792   4.363   1.785  0.4951  0.1175  0.1688
   78POX     OE 1115   4.823   4.479   1.862  0.1655  0.0027  0.4778
   78POX    C1A 1116   4.726   4.570   1.871  0.0938 -0.0345  0.0888
   78POX    O1A 1117   4.613   4.556   1.824  0.1536 -0.2792  0.0164
   78POX    C1B 1118   4.765   4.692   1.944 -0.0909  0.1030 -0.0424
   78POX    C1C 1119   4.678   4.710   2.069 -0.4533  0.5401 -0.3508
   78POX    C1D 1120   4.737   4.828   2.146 -0.0018 -0.0606  0.2380
   78POX    C1E 1121   4.651   4.855   2.270  0.0375  0.0007  0.2520
   78POX    C1F 1122   4.721   4.947   2.370 -0.3319  0.3052  0.2325
   78POX    C1G 1123   4.638   4.997   2.489 -0.1086  0.6010  0.2665
   78POX    C1H 1124   4.638   4.882   2.590  0.4488  0.1903 -0.1875
   78POX    C1I 1125   4.579   4.938   2.720 -0.1166 -0.6518 -0.0742
   78POX    C1J 1126   4.518   4.853   2.803 -0.4776 -0.2997  0.0237
   78POX    C1K 1127   4.524   4.701   2.796 -0.0295 -0.2520 -0.8042
   78POX    C1L 1128   4.405   4.641   2.871 -0.0709  0.3064 -0.4265
   78POX    C1M 1129   4.422   4.490   2.879  0.3286  0.3840  0.3364
   78POX    C1N 1130   4.397   4.420   2.745 -0.2542  0.4490  0.4081
   78POX    C1O 1131   4.380   4.269   2.761  0.2447  0.3065 -0.3262
   78POX    C1P 1132   4.393   4.215   2.619  0.4380 -0.1940 -0.1217
   78POX    C1Q 1133   4.333   4.076   2.601  0.1265 -0.0626 -0.0955
   78POX    C1R 1134   4.327   4.022   2.458  0.0570  0.1161 -0.1595
   78POX     CZ 1135   4.847   4.225   1.824  0.5282  0.0755 -0.0271
   78POX     OZ 1136   4.841   4.192   1.963  0.2345  0.6579  0.1022
   78POX    C2A 1137   4.908   4.085   2.005 -0.0237  0.2895 -0.4249
   78POX    O2A 1138   4.979   4.025   1.926 -0.2553 -0.5839  0.0160
   78POX    C2B 1139   4.940   4.082   2.149 -0.5981 -0.5011 -0.3022
   78POX    C2C 1140   4.819   4.057   2.239 -0.3348 -0.0847  0.1794
   78POX    C2D 1141   4.880   4.034   2.377  0.1978  0.1374 -0.0168
   78POX    C2E 1142   4.776   3.978   2.474  0.2908 -0.4894 -0.2788
   78POX    C2F 1143   4.842   3.942   2.607  0.5600 -0.3553 -0.3751
   78POX    C2G 1144   4.896   4.053   2.699  0.0467 -0.1106 -0.3648
   78POX    C2H 1145   4.793   4.139   2.772  0.3228 -0.4218  0.4070
   78POX    C2I 1146   4.717   4.058   2.878  0.1622 -0.6639  0.1100
   78POX    C2J 1147   4.806   4.004   2.990 -0.0854  0.2891  0.7737
   78POX    C2K 1148   4.730   3.939   3.106  0.3007 -0.8408  0.3988
   78POX    C2L 1149   4.824   3.888   3.216  0.6091  0.0646  0.5595
   78POX    C2M 1150   4.745   3.834   3.336 -0.5920  0.0673 -0.2054
   78POX    C2N 1151   4.848   3.797   3.443  0.1107  0.3716 -0.7669
   78POX    C2O 1152   4.889   3.920   3.526 -0.2126  0.0809 -0.1698
   78POX    C2P 1153   4.765   3.976   3.596  0.2209  0.4736  0.2885
   79CHL    CN1 1154   5.684   3.888   0.870 -0.8380  0.2413  0.5565
   79CHL    CN2 1155   5.905   3.964   0.784  0.1195  0.1809 -0.3777
   79CHL    CN3 1156   5.742   4.113   0.898  0.5968 -0.2127  0.2280
   79CHL    NTM 1157   5.799   3.979   0.885 -0.1347 -0.4558 -0.5447
   79CHL     CB 1158   5.851   3.939   1.017 -0.0980 -0.2107 -0.4846
   80PJ2     CA 1159   5.986   3.992   1.067 -0.4726  0.1066  0.1979
   80PJ2     OA 1160   6.006   4.133   1.080 -0.1184  0.0926 -0.1728
   80PJ2      P 1161   6.131   4.168   1.175 -0.2135 -0.6133  0.2239
   80PJ2     OB 1162   6.238   4.070   1.150  0.2763 -0.3265  1.1391
   80PJ2     HB 1163   6.193   3.981   1.138  0.2668 -0.5386  2.5592
   80PJ2     OG 1164   6.164   4.309   1.143 -0.1045 -0.6008  0.3895
   80PJ2     HG 1165   6.187   4.360   1.226 -1.4780  1.3207 -0.3399
   80PJ2     OD 1166   6.060   4.153   1.319 -0.3278 -0.2623  0.2058
   81POX     CD 1167   5.967   4.248   1.371 -0.1062  0.1252 -0.1038
   81POX     CE 1168   5.881   4.193   1.485 -0.1385  0.2436 -0.0704
   81POX     OE 1169   5.797   4.300   1.530  0.1993  0.4371  0.1029
   81POX    C1A 1170   5.675   4.270   1.576  0.3511 -0.2935  0.0490
   81POX    O1A 1171   5.617   4.172   1.530 -0.0337 -0.0009 -0.1004
   81POX    C1B 1172   5.616   4.374   1.663  0.0957 -0.3257 -0.0866
   81POX    C1C 1173   5.638   4.336   1.809  0.3600 -0.2895 -0.1174
   81POX    C1D 1174   5.569   4.432   1.907  0.4379 -0.0124 -0.3325
   81POX    C1E 1175   5.633   4.394   2.040 -0.5051 -0.6024 -0.0409
   81POX    C1F 1176   5.572   4.486   2.146  0.4844 -0.2251  0.2071
   81POX    C1G 1177   5.609   4.452   2.290  0.4343  0.0471  0.2856
   81POX    C1H 1178   5.511   4.508   2.394  0.0369  0.1923 -0.1624
   81POX    C1I 1179   5.562   4.509   2.539 -0.4291  0.1702  0.0040
   81POX    C1J 1180   5.504   4.576   2.637  0.3616  1.0710 -0.1275
   81POX    C1K 1181   5.368   4.642   2.616  0.0501  0.5146  0.1095
   81POX    C1L 1182   5.357   4.758   2.715 -0.2626  0.4132  0.1944
   81POX    C1M 1183   5.260   4.868   2.672  0.1368  0.5549 -0.3495
   81POX    C1N 1184   5.216   4.970   2.778 -0.2137 -0.1704  0.2114
   81POX    C1O 1185   5.134   5.081   2.712 -0.1991 -0.4818 -0.3351
   81POX    C1P 1186   4.984   5.057   2.699 -0.2798  0.0703 -0.4580
   81POX    C1Q 1187   4.916   5.084   2.833  0.2599  0.0374 -0.1744
   81POX    C1R 1188   4.918   5.233   2.866 -0.4280  0.0613 -0.2292
   81POX     CZ 1189   5.987   4.163   1.591 -0.0432  0.3895 -0.1234
   81POX     OZ 1190   5.957   4.124   1.725 -0.0134  0.2229 -0.1654
   81POX    C2A 1191   6.055   4.111   1.815 -0.0370  0.3258 -0.1248
   81POX    O2A 1192   6.166   4.161   1.794 -0.1417  0.5258 -0.2068
   81POX    C2B 1193   6.011   4.066   1.949  0.2989  0.0717 -0.0986
   81POX    C2C 1194   6.070   3.927   1.974  0.2519 -0.0350 -0.5713
   81POX    C2D 1195   6.192   3.920   2.067 -0.2983 -0.4221  0.1330
   81POX    C2E 1196   6.187   4.010   2.191 -0.1466  0.4525 -0.4815
   81POX    C2F 1197   6.313   3.992   2.276 -0.5011 -0.0842 -0.0602
   81POX    C2G 1198   6.314   4.085   2.397  0.1583  0.0238 -0.1449
   81POX    C2H 1199   6.415   4.035   2.501 -0.1585 -0.1999  0.0579
   81POX    C2I 1200   6.390   4.106   2.634  0.3082  0.4402 -0.1896
   81POX    C2J 1201   6.461   4.034   2.748 -0.5907  0.0268  0.1175
   81POX    C2K 1202   6.434   4.089   2.889 -0.0231  0.3670  0.0982
   81POX    C2L 1203   6.455   3.991   3.005 -0.3265  0.2779  0.0795
   81POX    C2M 1204   6.453   4.063   3.140  0.0396  0.3168  0.0647
   81POX    C2N 1205   6.466   3.967   3.258 -0.1503  0.4983  0.2333
   81POX    C2O 1206   6.325   3.951   3.316 -0.2259  0.1291 -0.0510
   81POX    C2P 1207   6.293   4.069   3.407 -0.1743  0.2115 -0.1396
   82CHL    CN1 1208   6.698   5.625   1.310  0.7819  0.3756  0.0376
   82CHL    CN2 1209   6.564   5.471   1.176 -0.2803 -0.0576  0.1743
   82CHL    CN3 1210   6.463   5.627   1.327  0.1143 -0.4312  0.2150
   82CHL    NTM 1211   6.578   5.539   1.306  0.7292  0.4575 -0.1964
   82CHL     CB 1212   6.583   5.435   1.409 -0.0687  0.4980 -0.1095
   83PJ2     CA 1213   6.463   5.348   1.446 -0.0527  0.2016 -0.7369
   83PJ2     OA 1214   6.366   5.422   1.521  0.0732  0.0568 -0.4280
   83PJ2      P 1215   6.222   5.350   1.533  0.1311  0.0488  0.2320
   83PJ2     OB 1216   6.136   5.464   1.574  0.0320  0.0548  0.0086
   83PJ2     HB 1217   6.202   5.537   1.591  0.3893  0.0092 -1.1019
   83PJ2     OG 1218   6.202   5.288   1.401 -0.1708 -0.2211  0.4029
   83PJ2     HG 1219   6.208   5.353   1.325  0.7399  1.5478  1.9032
   83PJ2     OD 1220   6.240   5.248   1.656  0.3987 -0.3403 -0.1302
   84POX     CD 1221   6.160   5.131   1.636  0.0924 -0.1189 -0.2018
   84POX     CE 1222   6.191   5.009   1.724  0.3782  0.0915 -0.0079
   84POX     OE 1223   6.092   4.911   1.690  0.2325  0.2658 -0.0887
   84POX    C1A 1224   6.136   4.786   1.681  0.2990  0.3082 -0.3250
   84POX    O1A 1225   6.258   4.775   1.665  0.3940 -0.1519  0.6691
   84POX    C1B 1226   6.036   4.686   1.639  0.0140  0.2488  0.4790
   84POX    C1C 1227   6.059   4.541   1.681 -0.3262  0.0407 -0.0407
   84POX    C1D 1228   6.026   4.495   1.823 -0.1277  0.0806  0.0198
   84POX    C1E 1229   6.118   4.551   1.931 -0.3429 -0.1424  0.3175
   84POX    C1F 1230   6.066   4.538   2.075 -0.3265 -0.7093  0.2751
   84POX    C1G 1231   6.178   4.568   2.174  0.0028 -0.0644 -0.2811
   84POX    C1H 1232   6.122   4.551   2.316  0.2192  0.3783 -0.1395
   84POX    C1I 1233   6.225   4.566   2.428  0.0697 -0.5369  0.1269
   84POX    C1J 1234   6.205   4.519   2.551 -0.0831  0.4067  0.4674
   84POX    C1K 1235   6.079   4.450   2.602 -0.0514  0.3039  0.4073
   84POX    C1L 1236   6.093   4.354   2.721 -0.0182  0.1136  0.2502
   84POX    C1M 1237   6.183   4.420   2.826 -0.0963  0.1354  0.3039
   84POX    C1N 1238   6.174   4.357   2.965 -0.1158 -0.1868  0.1569
   84POX    C1O 1239   6.227   4.447   3.076 -0.4609  0.0051  0.1691
   84POX    C1P 1240   6.380   4.463   3.078 -0.4238 -0.2974 -0.1863
   84POX    C1Q 1241   6.417   4.551   3.197 -0.5795 -0.5286  0.0349
   84POX    C1R 1242   6.568   4.570   3.208 -0.5307 -0.7249 -0.3111
   84POX     CZ 1243   6.182   5.043   1.873 -0.8201 -0.5423  0.0772
   84POX     OZ 1244   6.236   4.950   1.967  0.3150  0.4456  0.4219
   84POX    C2A 1245   6.332   4.999   2.046  0.6907  0.1262  0.1671
   84POX    O2A 1246   6.378   5.112   2.031  0.3806  0.1943 -0.2867
   84POX    C2B 1247   6.374   4.912   2.158  0.9179 -0.2057 -0.1745
   84POX    C2C 1248   6.437   4.973   2.283 -0.0685  0.0622  0.2024
   84POX    C2D 1249   6.454   4.866   2.392 -0.4521 -0.2523 -0.0438
   84POX    C2E 1250   6.506   4.933   2.519  0.7422 -0.6183 -0.3283
   84POX    C2F 1251   6.441   4.855   2.633 -0.0174 -0.0312 -0.3531
   84POX    C2G 1252   6.447   4.943   2.758 -1.1392  0.1138 -0.3849
   84POX    C2H 1253   6.371   4.875   2.872 -0.2839 -0.2304 -0.0030
   84POX    C2I 1254   6.315   4.980   2.968  0.0428 -0.3919  0.3664
   84POX    C2J 1255   6.222   4.916   3.071 -0.2520  0.1085  0.4186
   84POX    C2K 1256   6.147   5.013   3.162 -0.1268  0.2245  0.3983
   84POX    C2L 1257   6.120   4.971   3.307  0.2626 -0.2004  0.3496
   84POX    C2M 1258   6.013   4.863   3.323 -0.5010  0.5679  0.5185
   84POX    C2N 1259   6.041   4.776   3.446  0.0885  0.3331  0.2212
   84POX    C2O 1260   5.974   4.639   3.435 -0.1966  0.4746  0.1933
   84POX    C2P 1261   6.002   4.545   3.552  0.1378 -0.0751 -0.3164
   85CHL    CN1 1262   6.803   3.091   1.385 -0.1605  0.0760  0.0298
   85CHL    CN2 1263   7.015   2.996   1.431 -0.2205  0.6799 -0.1950
   85CHL    CN3 1264   6.908   2.951   1.223  0.0256  0.7051 -0.1226
   85CHL    NTM 1265   6.885   2.970   1.367 -0.1692  0.0847 -0.0681
   85CHL     CB 1266   6.822   2.853   1.430 -0.0847 -0.0696 -0.2675
   86PJ2     CA 1267   6.692   2.784   1.390 -0.2002 -0.2024  0.3195
   86PJ2     OA 1268   6.570   2.839   1.438 -0.0619  0.2540  0.1517
   86PJ2      P 1269   6.445   2.740   1.412  0.2470 -0.1217  0.0954
   86PJ2     OB 1270   6.317   2.811   1.432  0.1490 -0.2040 -0.2336
   86PJ2     HB 1271   6.246   2.746   1.403  0.5178 -1.1398  0.9152
   86PJ2     OG 1272   6.450   2.659   1.288 -0.4819 -0.5870  0.3697
   86PJ2     HG 1273   6.355   2.641   1.263 -1.0178  0.8431  1.2464
   86PJ2     OD 1274   6.453   2.631   1.530 -0.1086 -0.1878  0.0571
   87POX     CD 1275   6.384   2.672   1.648  0.0573  0.5307 -0.0899
   87POX     CE 1276   6.252   2.599   1.673  0.3475  0.1506  0.3553
   87POX     OE 1277   6.163   2.665   1.764  0.1560 -0.2049  0.4290
   87POX    C1A 1278   6.032   2.651   1.750  0.1973  0.0838 -0.2791
   87POX    O1A 1279   5.988   2.581   1.659 -0.3122  0.3911 -0.2741
   87POX    C1B 1280   5.952   2.722   1.852  0.2851 -0.2919  0.0526
   87POX    C1C 1281   5.853   2.629   1.923  0.4420 -0.4119  0.1122
   87POX    C1D 1282   5.797   2.712   2.039 -0.2462 -1.0851  0.2686
   87POX    C1E 1283   5.904   2.727   2.147 -0.0615  0.1455 -0.0667
   87POX    C1F 1284   5.833   2.775   2.274 -0.2894 -0.0568 -0.1161
   87POX    C1G 1285   5.792   2.923   2.282  0.1604  0.0678 -0.1064
   87POX    C1H 1286   5.784   2.954   2.431  0.1342 -0.2550 -0.0397
   87POX    C1I 1287   5.908   2.949   2.520  0.0643  0.2375  0.0882
   87POX    C1J 1288   5.921   2.919   2.649  0.1840  0.3608  0.1058
   87POX    C1K 1289   5.797   2.879   2.729 -0.1487  0.1572 -0.5042
   87POX    C1L 1290   5.822   2.907   2.877 -0.3113  0.0172 -0.4497
   87POX    C1M 1291   5.709   2.879   2.976  0.1149  0.0887  0.0604
   87POX    C1N 1292   5.576   2.938   2.927 -0.0267 -0.4345 -0.1855
   87POX    C1O 1293   5.478   2.914   3.041  0.1750  0.2616  0.1383
   87POX    C1P 1294   5.344   2.984   3.017 -0.2337 -0.2042  1.0192
   87POX    C1Q 1295   5.243   2.910   2.929  0.0690 -0.0356  0.5249
   87POX    C1R 1296   5.110   2.985   2.927  0.1500  0.1250  0.9759
   87POX     CZ 1297   6.293   2.458   1.715 -0.4101 -0.1990 -0.0391
   87POX     OZ 1298   6.348   2.438   1.846  0.1831 -0.0685 -0.2632
   87POX    C2A 1299   6.374   2.313   1.882 -0.8965  0.0534  1.0342
   87POX    O2A 1300   6.319   2.211   1.841 -0.3889  0.1476  0.0919
   87POX    C2B 1301   6.471   2.317   1.994  0.4091  0.4242 -0.0800
   87POX    C2C 1302   6.598   2.235   1.970  0.1421 -0.0205  0.0231
   87POX    C2D 1303   6.696   2.238   2.088  0.0020  0.1002  0.1373
   87POX    C2E 1304   6.734   2.384   2.111 -0.1073  0.1325  0.1157
   87POX    C2F 1305   6.819   2.390   2.238 -0.1396  0.2307  0.1329
   87POX    C2G 1306   6.737   2.361   2.364 -0.0287 -0.5635  0.0273
   87POX    C2H 1307   6.817   2.388   2.491 -0.1134 -0.1191 -0.0129
   87POX    C2I 1308   6.753   2.308   2.605  0.0657  0.0923  0.2393
   87POX    C2J 1309   6.836   2.312   2.733 -0.8440 -0.0748  0.8368
   87POX    C2K 1310   6.840   2.447   2.805 -0.4877  0.0632  0.5549
   87POX    C2L 1311   6.889   2.435   2.949  0.2786  0.4150  0.3348
   87POX    C2M 1312   6.763   2.393   3.027  0.0313  0.2158 -0.1668
   87POX    C2N 1313   6.792   2.367   3.175 -0.1353  0.3719 -0.1066
   87POX    C2O 1314   6.662   2.375   3.255  0.0605 -0.2914  0.2778
   87POX    C2P 1315   6.697   2.362   3.404 -0.0131 -0.1399  0.3086
   88CHL    CN1 1316   7.923   5.319   1.563  0.0712  0.1712 -0.1305
   88CHL    CN2 1317   7.811   5.127   1.464 -0.1836  0.0068 -0.1208
   88CHL    CN3 1318   7.830   5.146   1.706 -0.5070  0.1559  0.0320
   88CHL    NTM 1319   7.817   5.219   1.579  0.2307  0.0004 -0.1357
   88CHL     CB 1320   7.698   5.305   1.582  0.1179 -0.1597 -0.0158
   89PJ2     CA 1321   7.554   5.255   1.588  0.2032 -0.3820  0.1741
   89PJ2     OA 1322   7.525   5.146   1.500  0.0186  0.2934 -0.6086
   89PJ2      P 1323   7.422   5.039   1.561  0.2890  0.2806 -0.1681
   89PJ2     OB 1324   7.307   5.124   1.599  0.0731 -0.0681 -0.0347
   89PJ2     HB 1325   7.225   5.073   1.572 -1.0142  0.8902  1.3007
   89PJ2     OG 1326   7.405   4.936   1.456  0.2131  0.2283 -0.1043
   89PJ2     HG 1327   7.481   4.951   1.394  0.8064 -0.3965  0.4521
   89PJ2     OD 1328   7.499   4.974   1.687 -0.2609 -0.0446  0.0074
   90POX     CD 1329   7.457   4.843   1.724 -0.0741 -0.1394 -0.1152
   90POX     CE 1330   7.529   4.805   1.854  0.1113  0.2688 -0.0972
   90POX     OE 1331   7.517   4.667   1.889  0.3507  0.1187 -0.5999
   90POX    C1A 1332   7.614   4.625   1.969 -0.3392  0.2201  0.3122
   90POX    O1A 1333   7.725   4.671   1.941 -0.2680 -0.4592 -0.5913
   90POX    C1B 1334   7.580   4.524   2.072  0.6870 -0.4511  0.0075
   90POX    C1C 1335   7.613   4.557   2.218 -0.5469  0.2625  0.1394
   90POX    C1D 1336   7.553   4.461   2.321 -0.2888 -0.2093 -0.1422
   90POX    C1E 1337   7.655   4.356   2.363 -0.1138  0.2916  0.7135
   90POX    C1F 1338   7.595   4.274   2.477  0.0602  0.0900  0.6611
   90POX    C1G 1339   7.698   4.174   2.530  0.1958 -0.0181  0.1969
   90POX    C1H 1340   7.645   4.082   2.640 -0.2800  0.0950  0.0668
   90POX    C1I 1341   7.725   3.954   2.667 -0.8860 -0.2388  0.3033
   90POX    C1J 1342   7.781   3.934   2.786  0.1540  0.0202 -0.1307
   90POX    C1K 1343   7.740   4.024   2.903 -0.0920  0.4144 -0.5167
   90POX    C1L 1344   7.856   4.035   3.002 -0.2019  0.0805 -0.3476
   90POX    C1M 1345   7.794   4.101   3.125 -0.3727  0.1258 -0.4572
   90POX    C1N 1346   7.901   4.120   3.232 -0.4954  0.0776 -0.3258
   90POX    C1O 1347   8.005   4.229   3.208 -0.0451 -0.2150  0.2565
   90POX    C1P 1348   8.119   4.229   3.310 -0.0199 -0.0221  0.2288
   90POX    C1Q 1349   8.200   4.350   3.358 -0.5412  0.4235 -0.0054
   90POX    C1R 1350   8.293   4.296   3.466 -0.4670 -0.0189 -0.2908
   90POX     CZ 1351   7.479   4.900   1.964  0.6480  0.0274  0.3572
   90POX     OZ 1352   7.525   4.880   2.098  0.3040  0.1962  0.4992
   90POX    C2A 1353   7.482   4.975   2.181  0.3169  0.0913  0.6252
   90POX    O2A 1354   7.412   5.068   2.142 -0.2092 -0.4108  0.3459
   90POX    C2B 1355   7.512   4.938   2.322 -0.3428  0.3860  0.8487
   90POX    C2C 1356   7.641   4.998   2.377  0.3179 -0.3609  0.1475
   90POX    C2D 1357   7.692   4.915   2.496  0.0420 -0.2877  0.3185
   90POX    C2E 1358   7.823   4.957   2.562  0.1139  0.0342 -0.0227
   90POX    C2F 1359   7.945   4.904   2.486  0.3689  0.7837 -0.1472
   90POX    C2G 1360   8.072   4.960   2.550  0.8364 -0.3250 -0.0826
   90POX    C2H 1361   8.111   4.889   2.680  0.5109 -0.1738  0.0975
   90POX    C2I 1362   8.241   4.950   2.734  0.4700 -0.0480  0.0587
   90POX    C2J 1363   8.301   4.889   2.861  0.2806  0.0636  0.2025
   90POX    C2K 1364   8.196   4.874   2.971  0.4894 -0.1341  0.3770
   90POX    C2L 1365   8.251   4.777   3.076  0.1405 -0.2972  0.4120
   90POX    C2M 1366   8.344   4.852   3.171  0.4589 -0.0272 -0.1048
   90POX    C2N 1367   8.386   4.752   3.280 -0.0628  0.1096  0.2293
   90POX    C2O 1368   8.470   4.811   3.393  0.8452  0.1205 -0.4301
   90POX    C2P 1369   8.549   4.691   3.444  0.2527 -0.2734 -0.4236
   91CHL    CN1 1370   7.438   5.659   2.394 -0.0650  0.1786 -0.2090
   91CHL    CN2 1371   7.404   5.558   2.196  0.3863  0.3914  0.1705
   91CHL    CN3 1372   7.451   5.418   2.386  0.1245 -0.0373  0.6825
   91CHL    NTM 1373   7.486   5.543   2.317  0.0040 -0.1772  0.3649
   91CHL     CB 1374   7.628   5.562   2.282 -0.1938 -0.4093 -0.5776
   92PJ2     CA 1375   7.703   5.478   2.178 -0.1084 -0.5108 -0.4356
   92PJ2     OA 1376   7.733   5.344   2.215 -0.2558 -0.3528  0.2572
   92PJ2      P 1377   7.769   5.244   2.094  0.0410 -0.1005  0.1366
   92PJ2     OB 1378   7.728   5.104   2.120 -0.0948 -0.0418  0.2429
   92PJ2     HB 1379   7.756   5.038   2.050 -1.6916 -1.5640  0.9922
   92PJ2     OG 1380   7.724   5.313   1.971 -0.4783 -0.7063 -0.0178
   92PJ2     HG 1381   7.698   5.243   1.904  0.8122 -1.1413 -0.1046
   92PJ2     OD 1382   7.928   5.245   2.072  0.0223 -0.2613 -0.0046
   93POX     CD 1383   7.986   5.166   2.177 -0.3757 -0.0191  0.4007
   93POX     CE 1384   8.131   5.211   2.193 -0.2877 -0.2877  0.3663
   93POX     OE 1385   8.224   5.110   2.234 -0.2518 -0.4850 -0.1954
   93POX    C1A 1386   8.295   5.061   2.134  0.1329  0.0005 -0.1623
   93POX    O1A 1387   8.277   5.104   2.020 -0.5293 -0.1314 -0.1121
   93POX    C1B 1388   8.392   4.966   2.193  0.0966  0.0351 -0.0465
   93POX    C1C 1389   8.477   4.874   2.105  0.0586 -0.1027  0.0595
   93POX    C1D 1390   8.547   4.771   2.194 -0.1373 -0.3404 -0.0593
   93POX    C1E 1391   8.638   4.687   2.106  0.6231  0.2368  0.1611
   93POX    C1F 1392   8.728   4.603   2.196  0.3823 -0.2028 -0.0014
   93POX    C1G 1393   8.809   4.498   2.119 -0.2867 -0.4650 -0.3489
   93POX    C1H 1394   8.841   4.383   2.214 -0.3901 -0.0351  0.2110
   93POX    C1I 1395   8.756   4.256   2.198 -0.2129 -0.1529  0.1999
   93POX    C1J 1396   8.783   4.134   2.243  0.1561 -0.2144 -0.1838
   93POX    C1K 1397   8.907   4.090   2.321  0.1573 -0.5361 -0.3664
   93POX    C1L 1398   8.888   3.955   2.391  0.1938 -0.5244 -0.3334
   93POX    C1M 1399   9.019   3.913   2.458  0.0390  0.7870  0.8295
   93POX    C1N 1400   8.991   3.805   2.562 -0.0847  0.1377  0.1308
   93POX    C1O 1401   9.118   3.784   2.645  0.0444 -0.3138 -0.1783
   93POX    C1P 1402   9.132   3.885   2.759 -0.1132 -0.2734 -0.1942
   93POX    C1Q 1403   9.261   3.858   2.837 -0.2087 -0.2756 -0.0365
   93POX    C1R 1404   9.264   3.953   2.957  0.3086 -0.1763 -0.1263
   93POX     CZ 1405   8.118   5.332   2.286  0.3792 -0.0241  0.1228
   93POX     OZ 1406   8.039   5.302   2.401 -0.2261  0.3284 -0.1957
   93POX    C2A 1407   7.960   5.395   2.454  0.4046  0.5159  0.4497
   93POX    O2A 1408   7.952   5.504   2.397  0.0164  0.4059  0.2874
   93POX    C2B 1409   7.900   5.350   2.581 -0.0055  0.1953  0.1454
   93POX    C2C 1410   8.006   5.355   2.690  0.0250 -0.6134  0.1607
   93POX    C2D 1411   7.955   5.322   2.830  0.3450 -0.5683  0.2908
   93POX    C2E 1412   8.062   5.362   2.932  0.8295 -0.5855 -0.2093
   93POX    C2F 1413   8.045   5.281   3.060 -0.3754  0.4219  0.2951
   93POX    C2G 1414   8.151   5.313   3.166 -0.1599  0.3864  0.0923
   93POX    C2H 1415   8.163   5.196   3.264 -0.0887  0.1438 -0.2044
   93POX    C2I 1416   8.032   5.133   3.312  0.0063 -0.0566 -0.2116
   93POX    C2J 1417   7.974   5.216   3.427  0.3877 -0.1280  0.0363
   93POX    C2K 1418   7.845   5.157   3.484  0.2578 -0.0693 -0.1923
   93POX    C2L 1419   7.869   5.056   3.597 -0.3403  0.4258  0.3860
   93POX    C2M 1420   7.740   4.976   3.621  0.2273 -0.5482  0.2144
   93POX    C2N 1421   7.622   5.048   3.684  0.1786 -0.3261 -0.1261
   93POX    C2O 1422   7.497   4.963   3.661  0.2021 -0.2650 -0.4808
   93POX    C2P 1423   7.360   5.006   3.715  0.4298 -0.2869  0.1190
   94CHL    CN1 1424   5.791   5.671   1.226 -0.0831 -0.1769  0.0569
   94CHL    CN2 1425   5.606   5.580   1.333  0.1287 -0.3745 -0.0536
   94CHL    CN3 1426   5.775   5.429   1.238  0.1290 -0.3520 -0.3539
   94CHL    NTM 1427   5.749   5.556   1.307  0.0890 -0.4342 -0.2173
   94CHL     CB 1428   5.822   5.553   1.434 -0.4769  0.3483  0.1362
   95PJ2     CA 1429   5.796   5.447   1.542  0.0571 -0.3519 -0.4166
   95PJ2     OA 1430   5.669   5.424   1.604  0.1756 -0.2475 -0.1348
   95PJ2      P 1431   5.676   5.309   1.717  0.1542  0.0337  0.1529
   95PJ2     OB 1432   5.543   5.276   1.771 -0.1592  0.0447 -0.5974
   95PJ2     HB 1433   5.480   5.350   1.799 -0.9553 -0.3031 -1.4176
   95PJ2     OG 1434   5.766   5.199   1.676  0.1700  0.0575  0.1228
   95PJ2     HG 1435   5.725   5.113   1.705 -1.1115  0.9320  0.9900
   95PJ2     OD 1436   5.747   5.384   1.841  0.0899 -0.2608  0.3674
   96POX     CD 1437   5.814   5.304   1.939 -0.1964 -0.4913  0.3786
   96POX     CE 1438   5.836   5.377   2.071 -0.3971  0.2890 -0.0117
   96POX     OE 1439   5.921   5.299   2.157  0.0837  0.4480 -0.3390
   96POX    C1A 1440   6.051   5.328   2.152  0.1978  0.0468  0.3147
   96POX    O1A 1441   6.108   5.381   2.057 -0.5067 -0.0255 -0.1609
   96POX    C1B 1442   6.126   5.262   2.261 -0.2569  0.1591  0.7025
   96POX    C1C 1443   6.219   5.360   2.333 -0.1622  0.2929  0.4017
   96POX    C1D 1444   6.283   5.296   2.456  0.0935 -0.3674 -0.0739
   96POX    C1E 1445   6.179   5.236   2.551 -0.1672  0.3812  0.1138
   96POX    C1F 1446   6.118   5.340   2.647 -0.2453  0.0221  0.4564
   96POX    C1G 1447   6.012   5.265   2.728 -0.0384 -0.2739  0.4543
   96POX    C1H 1448   5.884   5.246   2.647 -0.2120  0.4469  0.5517
   96POX    C1I 1449   5.795   5.157   2.734 -0.3811  0.0134 -0.0538
   96POX    C1J 1450   5.691   5.083   2.696 -0.5407  0.2156 -0.0100
   96POX    C1K 1451   5.644   5.064   2.552 -0.5759 -0.2170  0.0587
   96POX    C1L 1452   5.533   5.164   2.518 -0.3093  0.0816  0.0603
   96POX    C1M 1453   5.481   5.132   2.377  0.8016  0.3644 -0.4190
   96POX    C1N 1454   5.403   5.001   2.373 -0.2213  0.9626 -0.3521
   96POX    C1O 1455   5.388   4.958   2.227  0.0080 -0.4043  0.0131
   96POX    C1P 1456   5.331   4.824   2.181  0.0794 -0.3906 -0.1140
   96POX    C1Q 1457   5.180   4.847   2.169  0.0137 -0.5163  0.4486
   96POX    C1R 1458   5.111   4.828   2.305 -0.3074  0.2207  0.3912
   96POX     CZ 1459   5.697   5.418   2.119 -0.4204 -0.1341  0.2907
   96POX     OZ 1460   5.691   5.485   2.245  0.0348  0.4214  0.0217
   96POX    C2A 1461   5.568   5.493   2.296  0.1798 -0.5883  0.5596
   96POX    O2A 1462   5.472   5.435   2.246  0.4227 -0.2056 -0.3874
   96POX    C2B 1463   5.574   5.570   2.422 -0.1921  0.0154  0.2155
   96POX    C2C 1464   5.435   5.572   2.486 -0.2486  0.2932  0.0864
   96POX    C2D 1465   5.448   5.636   2.624 -0.4030  0.5093  0.0006
   96POX    C2E 1466   5.313   5.621   2.696 -0.2713  0.2987  0.1999
   96POX    C2F 1467   5.297   5.484   2.763  0.2373  0.1063 -0.0656
   96POX    C2G 1468   5.398   5.452   2.874  0.1704  0.0363 -0.0242
   96POX    C2H 1469   5.373   5.327   2.958  0.3671  0.5056  0.7446
   96POX    C2I 1470   5.260   5.361   3.056 -0.4530 -0.3900  0.1296
   96POX    C2J 1471   5.226   5.240   3.144  0.1076 -0.8059 -0.2156
   96POX    C2K 1472   5.144   5.282   3.265  0.2207 -0.1656 -0.3553
   96POX    C2L 1473   5.123   5.160   3.355  0.1239 -0.0291 -0.1884
   96POX    C2M 1474   5.005   5.171   3.450  0.1141  0.2132 -0.2281
   96POX    C2N 1475   5.044   5.250   3.575 -0.1494 -0.1236  0.0744
   96POX    C2O 1476   4.939   5.241   3.685  0.0486  0.0100  0.2768
   96POX    C2P 1477   4.927   5.095   3.727  0.3706 -0.2292 -0.4488
   97CHL    CN1 1478   1.934   3.518   1.006  0.1389 -0.1078  0.3890
   97CHL    CN2 1479   2.174   3.544   0.962 -0.1606  0.1828 -0.1295
   97CHL    CN3 1480   2.035   3.733   0.963 -0.4264 -0.2299  0.2226
   97CHL    NTM 1481   2.054   3.601   1.025  0.0677 -0.0296  0.5057
   97CHL     CB 1482   2.080   3.630   1.167 -0.5802  0.2492  0.5702
   98PJ2     CA 1483   2.106   3.519   1.269  0.3724 -0.0705 -0.0041
   98PJ2     OA 1484   2.005   3.420   1.286 -0.1096  0.4336  0.1034
   98PJ2      P 1485   2.086   3.297   1.351 -0.3815  0.3748  0.3309
   98PJ2     OB 1486   1.991   3.184   1.363 -0.1554  0.2055  0.5339
   98PJ2     HB 1487   1.900   3.225   1.363  0.0145  0.5971 -0.1586
   98PJ2     OG 1488   2.211   3.266   1.279 -0.5975 -0.2350  0.2160
   98PJ2     HG 1489   2.265   3.349   1.271 -3.1909  1.7547  1.8921
   98PJ2     OD 1490   2.116   3.342   1.503  0.2332  0.5711  0.1509
   99POX     CD 1491   2.036   3.272   1.598  0.3772 -0.0168 -0.1548
   99POX     CE 1492   2.026   3.347   1.731 -0.4157 -0.1842 -0.1119
   99POX     OE 1493   1.946   3.272   1.823  0.0903 -0.2408  0.2943
   99POX    C1A 1494   1.994   3.240   1.942  0.4025 -0.5071  0.0984
   99POX    O1A 1495   2.117   3.245   1.950  0.3439  0.5460  0.5955
   99POX    C1B 1496   1.902   3.172   2.035  0.0023 -0.0416  0.0473
   99POX    C1C 1497   1.927   3.207   2.182  0.0845 -0.5501  0.1573
   99POX    C1D 1498   2.061   3.168   2.245  0.6270 -0.0112 -0.6324
   99POX    C1E 1499   2.048   3.187   2.397  0.3623 -0.1637 -0.6338
   99POX    C1F 1500   2.035   3.336   2.431 -0.7088 -0.4483  0.2274
   99POX    C1G 1501   2.052   3.357   2.582 -0.3271  0.2487  0.0896
   99POX    C1H 1502   2.102   3.498   2.616  0.3511  0.0538 -0.0694
   99POX    C1I 1503   2.154   3.492   2.760 -0.4411  0.2335  0.2302
   99POX    C1J 1504   2.156   3.587   2.853  0.2120  0.0909  0.3614
   99POX    C1K 1505   2.105   3.729   2.827 -0.4879 -0.2438 -0.1235
   99POX    C1L 1506   2.125   3.812   2.954  0.5263  0.2618 -0.6041
   99POX    C1M 1507   2.271   3.852   2.977  0.4949  0.0135  0.0650
   99POX    C1N 1508   2.294   3.908   3.118  0.5459 -0.2346  0.1557
   99POX    C1O 1509   2.441   3.930   3.153  0.5331 -0.2988  0.2485
   99POX    C1P 1510   2.448   4.011   3.283 -0.5088  0.9259 -0.4268
   99POX    C1Q 1511   2.405   3.931   3.406  0.2574  0.6503 -0.3304
   99POX    C1R 1512   2.413   4.006   3.539  0.0985 -0.3039  0.2321
   99POX     CZ 1513   1.971   3.486   1.700  0.1126  0.0530  0.0010
   99POX     OZ 1514   1.953   3.583   1.802 -0.1509  0.1163 -0.1049
   99POX    C2A 1515   1.938   3.709   1.761  0.0204  0.0550 -0.3534
   99POX    O2A 1516   1.947   3.729   1.639  0.1069 -0.1155 -0.3750
   99POX    C2B 1517   1.896   3.809   1.861  0.1362  0.2639 -0.5118
   99POX    C2C 1518   1.988   3.931   1.864  0.0098  0.3461  0.1251
   99POX    C2D 1519   1.959   4.032   1.975 -0.2178  0.4659 -0.0427
   99POX    C2E 1520   1.996   3.968   2.109  0.3460 -0.2466 -0.5337
   99POX    C2F 1521   1.986   4.077   2.215 -0.0505 -0.1252 -0.6927
   99POX    C2G 1522   1.840   4.120   2.230  0.0091 -0.0185 -0.3912
   99POX    C2H 1523   1.827   4.207   2.355  0.2550 -0.1497 -0.2728
   99POX    C2I 1524   1.684   4.262   2.369  0.3210 -0.1518  0.4333
   99POX    C2J 1525   1.672   4.378   2.468 -0.7736 -0.2628  0.4423
   99POX    C2K 1526   1.717   4.352   2.612 -0.2331 -0.4613  0.2399
   99POX    C2L 1527   1.717   4.473   2.705 -0.0724  0.1269 -0.5122
   99POX    C2M 1528   1.787   4.453   2.840 -0.4278 -0.2668 -0.3838
   99POX    C2N 1529   1.802   4.575   2.930  0.0593 -0.5725 -0.0442
   99POX    C2O 1530   1.878   4.691   2.865 -0.4275  0.0816  0.5466
   99POX    C2P 1531   1.923   4.790   2.973 -0.2733  0.3580  0.2307
  100CHL    CN1 1532   4.424   2.390   1.557 -0.3560  0.1617  0.4909
  100CHL    CN2 1533   4.499   2.529   1.712 -0.0703 -0.5968 -0.1543
  100CHL    CN3 1534   4.308   2.588   1.592  0.2757 -0.0883 -0.0203
  100CHL    NTM 1535   4.444   2.535   1.576  0.3475  0.1760 -0.2951
  100CHL     CB 1536   4.529   2.591   1.469  0.1905  0.5735 -0.2118
  101PJ2     CA 1537   4.599   2.725   1.486  0.3567  0.3837  0.6757
  101PJ2     OA 1538   4.504   2.832   1.486 -0.0188  0.0665 -0.3346
  101PJ2      P 1539   4.560   2.982   1.509 -0.4193  0.1560  0.0685
  101PJ2     OB 1540   4.696   2.978   1.451 -0.3595  0.0062  0.2173
  101PJ2     HB 1541   4.720   2.881   1.451 -2.0149 -0.4347 -0.3963
  101PJ2     OG 1542   4.453   3.065   1.449 -0.7665  0.0075  0.4733
  101PJ2     HG 1543   4.433   3.011   1.368 -2.7234 -1.3590  1.7838
  101PJ2     OD 1544   4.569   2.978   1.670 -0.1615  0.0707  0.0529
  102POX     CD 1545   4.450   3.007   1.745 -0.6915 -0.6197 -0.4994
  102POX     CE 1546   4.484   2.984   1.892 -0.4557  0.3100 -0.3968
  102POX     OE 1547   4.371   2.998   1.978  0.1890 -0.1350  0.5483
  102POX    C1A 1548   4.360   2.937   2.095  0.0523 -0.2569  0.4725
  102POX    O1A 1549   4.405   2.823   2.104  0.1603 -0.2288  0.2925
  102POX    C1B 1550   4.230   2.976   2.154  0.0319  0.0109  0.2491
  102POX    C1C 1551   4.239   3.042   2.291 -0.8454 -0.0104  0.3242
  102POX    C1D 1552   4.318   3.173   2.289  0.0085 -0.5218  0.0882
  102POX    C1E 1553   4.352   3.205   2.435 -0.4497  0.1334  0.0555
  102POX    C1F 1554   4.257   3.287   2.523  0.2160  0.3889  0.5420
  102POX    C1G 1555   4.308   3.288   2.667  0.5525 -0.1194  0.4298
  102POX    C1H 1556   4.208   3.335   2.773 -0.1731 -0.8074  0.0682
  102POX    C1I 1557   4.273   3.321   2.911  0.3847  0.1113 -0.0894
  102POX    C1J 1558   4.229   3.284   3.031  0.0498 -0.8145 -0.4877
  102POX    C1K 1559   4.084   3.243   3.056 -0.0732  0.2190  0.6043
  102POX    C1L 1560   4.053   3.103   3.109 -0.0752  0.0026  0.0471
  102POX    C1M 1561   4.028   3.112   3.260 -0.0847 -0.3014  0.0649
  102POX    C1N 1562   3.991   2.969   3.298 -0.9037 -0.1004  0.0340
  102POX    C1O 1563   3.965   2.947   3.447 -0.0291 -0.1398  0.1882
  102POX    C1P 1564   3.916   2.803   3.470 -0.0400 -0.1383  0.1740
  102POX    C1Q 1565   3.875   2.781   3.615 -0.2209 -0.0193  0.1411
  102POX    C1R 1566   3.781   2.660   3.625  0.2914 -0.4507 -0.2196
  102POX     CZ 1567   4.602   3.076   1.921  0.3129 -0.7864  0.0277
  102POX     OZ 1568   4.592   3.218   1.935  0.5662 -0.7755  0.1031
  102POX    C2A 1569   4.700   3.296   1.938  0.2747 -0.3751  0.2928
  102POX    O2A 1570   4.810   3.251   1.906  0.3093  0.3149 -0.5881
  102POX    C2B 1571   4.666   3.440   1.946 -0.3747 -0.5206  0.2151
  102POX    C2C 1572   4.741   3.527   2.047 -0.3243 -0.5260  0.1826
  102POX    C2D 1573   4.712   3.510   2.196 -0.2973 -0.3637  0.2072
  102POX    C2E 1574   4.570   3.560   2.223 -0.1397  0.0380  0.2956
  102POX    C2F 1575   4.523   3.523   2.364 -0.2414 -0.3531  0.1594
  102POX    C2G 1576   4.551   3.639   2.459  0.4692 -0.4654  0.0905
  102POX    C2H 1577   4.508   3.607   2.603  0.4608 -0.3131  0.1218
  102POX    C2I 1578   4.538   3.711   2.712 -0.6466  0.3140 -0.1558
  102POX    C2J 1579   4.511   3.658   2.853 -0.2994  0.1749 -0.1390
  102POX    C2K 1580   4.628   3.581   2.914 -0.3449  0.6995  0.6304
  102POX    C2L 1581   4.601   3.544   3.060 -0.4691 -0.3513  0.3518
  102POX    C2M 1582   4.694   3.432   3.107 -0.1526 -0.0555  0.4325
  102POX    C2N 1583   4.646   3.381   3.243  0.2076  0.0483  0.6011
  102POX    C2O 1584   4.521   3.293   3.228  0.1003  0.3309 -0.2334
  102POX    C2P 1585   4.487   3.239   3.367 -0.3239  0.2112 -0.3824
  103CHL    CN1 1586   4.275   0.841   1.877  0.0185  0.4628 -0.3729
  103CHL    CN2 1587   4.417   0.991   1.979  0.1689  0.5294 -0.1130
  103CHL    CN3 1588   4.184   0.978   2.048 -0.0271 -0.1880 -0.3312
  103CHL    NTM 1589   4.277   0.976   1.935  0.1992  0.3692 -0.1567
  103CHL     CB 1590   4.230   1.051   1.817 -0.3554 -0.0004 -0.1718
  104PJ2     CA 1591   4.263   1.200   1.816  0.1561 -0.1114 -0.0546
  104PJ2     OA 1592   4.403   1.232   1.821  0.0954  0.1371  0.0444
  104PJ2      P 1593   4.428   1.387   1.784 -0.2202  0.1142 -0.2768
  104PJ2     OB 1594   4.567   1.409   1.738 -0.1146  0.3268  0.1397
  104PJ2     HB 1595   4.633   1.342   1.774 -1.4470 -2.0516 -1.5795
  104PJ2     OG 1596   4.325   1.423   1.685 -0.4234 -0.0702 -0.1329
  104PJ2     HG 1597   4.334   1.518   1.655 -0.1251  0.2519  0.9419
  104PJ2     OD 1598   4.409   1.466   1.923  0.4474 -0.0997 -0.0596
  105POX     CD 1599   4.523   1.466   2.009  0.3851 -0.8974  0.0298
  105POX     CE 1600   4.511   1.539   2.143  0.2726 -0.3650 -0.2696
  105POX     OE 1601   4.630   1.610   2.178 -0.0268 -0.0917  0.1949
  105POX    C1A 1602   4.634   1.737   2.140 -0.0359 -0.1819 -0.1033
  105POX    O1A 1603   4.542   1.775   2.068 -0.0521  0.1085  0.0733
  105POX    C1B 1604   4.747   1.813   2.198 -0.1861 -0.0541  0.0205
  105POX    C1C 1605   4.689   1.933   2.274 -0.1873  0.2458 -0.4540
  105POX    C1D 1606   4.810   2.017   2.317 -0.2916  0.0907  0.1457
  105POX    C1E 1607   4.763   2.128   2.411  0.0379 -0.0222  0.4473
  105POX    C1F 1608   4.873   2.193   2.495  0.7396  0.3548 -0.7376
  105POX    C1G 1609   4.958   2.090   2.569  0.1675  0.1794 -0.3174
  105POX    C1H 1610   5.038   2.155   2.683  0.1942 -0.3767 -0.0148
  105POX    C1I 1611   4.946   2.192   2.799  0.5788 -0.3457  0.2820
  105POX    C1J 1612   4.988   2.272   2.897  0.0483 -0.2272  0.4153
  105POX    C1K 1613   5.121   2.347   2.904 -0.0024 -0.1181  0.2095
  105POX    C1L 1614   5.181   2.386   3.039 -0.0958  0.5268  0.0666
  105POX    C1M 1615   5.314   2.459   3.015 -0.3832  1.0098 -0.0905
  105POX    C1N 1616   5.387   2.490   3.146 -0.2742  0.6234 -0.0565
  105POX    C1O 1617   5.301   2.553   3.256  0.0710  0.3167  0.3900
  105POX    C1P 1618   5.386   2.587   3.379  0.1878 -0.1621  0.4445
  105POX    C1Q 1619   5.396   2.739   3.388 -0.3753 -0.1022  0.1299
  105POX    C1R 1620   5.259   2.788   3.435 -0.4778  0.3321 -0.6157
  105POX     CZ 1621   4.444   1.446   2.244  0.3184 -0.1086 -0.0043
  105POX     OZ 1622   4.399   1.524   2.356 -0.1061  0.2883 -0.4503
  105POX    C2A 1623   4.367   1.452   2.463  0.0544  0.3681 -0.3494
  105POX    O2A 1624   4.370   1.329   2.464  0.1412  0.3711  0.0785
  105POX    C2B 1625   4.318   1.545   2.568  0.1253 -0.0965  0.0950
  105POX    C2C 1626   4.414   1.584   2.681  0.1875 -0.1720  0.0689
  105POX    C2D 1627   4.564   1.581   2.650  0.2455  0.5119  0.2572
  105POX    C2E 1628   4.648   1.629   2.769  0.5926 -0.2022  0.3081
  105POX    C2F 1629   4.619   1.770   2.821  0.1707 -0.4032  0.6163
  105POX    C2G 1630   4.686   1.795   2.956 -0.2707 -0.6593  0.8864
  105POX    C2H 1631   4.658   1.935   3.014  0.5540 -0.1453  0.0642
  105POX    C2I 1632   4.783   1.976   3.092  0.1058 -0.2884  0.8676
  105POX    C2J 1633   4.751   2.085   3.195 -0.2636  0.0750  0.3785
  105POX    C2K 1634   4.879   2.162   3.229 -0.1727  0.1820 -0.1947
  105POX    C2L 1635   4.868   2.277   3.329  0.1099  0.2639 -0.2569
  105POX    C2M 1636   4.819   2.222   3.464 -0.0433  0.1183 -0.3720
  105POX    C2N 1637   4.826   2.331   3.570  0.2546 -0.1614 -0.1042
  105POX    C2O 1638   4.726   2.443   3.540  0.5558  0.2318  0.3290
  105POX    C2P 1639   4.711   2.532   3.664 -0.3431  0.3845  0.1179
  106CHL    CN1 1640   6.100   6.251   1.730 -0.2479 -0.3939 -0.1113
  106CHL    CN2 1641   5.992   6.462   1.715 -0.1659  0.3825 -0.4470
  106CHL    CN3 1642   5.955   6.326   1.897  0.4568 -0.2934 -0.1582
  106CHL    NTM 1643   5.972   6.321   1.751  0.1583  0.3950 -0.2224
  106CHL     CB 1644   5.869   6.251   1.673 -0.1041 -0.2724  0.7046
  107PJ2     CA 1645   5.721   6.275   1.704 -0.2933 -0.5565  0.0281
  107PJ2     OA 1646   5.672   6.228   1.830  0.0796  0.1426  0.4394
  107PJ2      P 1647   5.533   6.291   1.881 -0.1494  0.1196 -0.1469
  107PJ2     OB 1648   5.476   6.379   1.777 -0.4423  0.2912  0.1564
  107PJ2     HB 1649   5.418   6.447   1.822 -0.8494 -0.6307  1.0560
  107PJ2     OG 1650   5.454   6.190   1.955  0.0825  0.3701  0.4507
  107PJ2     HG 1651   5.515   6.126   2.001  0.3187  0.4399  0.2409
  107PJ2     OD 1652   5.599   6.384   1.995 -0.1951 -0.1465  0.0982
  108POX     CD 1653   5.628   6.307   2.112 -0.1372 -0.6837 -0.2650
  108POX     CE 1654   5.681   6.382   2.235 -0.4763 -0.8334 -0.0255
  108POX     OE 1655   5.734   6.299   2.338  0.1159 -0.2053  0.1837
  108POX    C1A 1656   5.857   6.252   2.322  0.3754  0.5977 -0.2220
  108POX    O1A 1657   5.931   6.302   2.238  0.2219  0.8254 -0.2232
  108POX    C1B 1658   5.898   6.162   2.433 -0.1713  0.5275 -0.0707
  108POX    C1C 1659   5.884   6.012   2.409  0.1693  0.4535  0.1853
  108POX    C1D 1660   5.913   5.927   2.533  0.4365 -0.0714 -0.2315
  108POX    C1E 1661   5.889   5.777   2.518 -0.1808 -0.0105  0.1386
  108POX    C1F 1662   5.895   5.696   2.648 -0.3946 -0.2078  0.0270
  108POX    C1G 1663   5.807   5.755   2.758 -0.4356  0.1050 -0.1707
  108POX    C1H 1664   5.760   5.640   2.848 -0.1653  0.2031  0.0988
  108POX    C1I 1665   5.671   5.680   2.967 -0.4057  0.0734 -0.0355
  108POX    C1J 1666   5.674   5.602   3.075  1.1309  0.0636 -0.0636
  108POX    C1K 1667   5.768   5.483   3.097  0.7870 -0.2515 -0.2861
  108POX    C1L 1668   5.700   5.347   3.080  0.5892 -0.0921 -0.7721
  108POX    C1M 1669   5.797   5.236   3.119  0.4026 -0.0586 -0.1988
  108POX    C1N 1670   5.725   5.101   3.122  0.8429 -0.2884  0.2285
  108POX    C1O 1671   5.649   5.066   3.250  0.0664 -0.1745 -0.1967
  108POX    C1P 1672   5.566   4.943   3.213  0.0917 -0.2997  0.1549
  108POX    C1Q 1673   5.463   4.928   3.324 -0.1543  0.3551  0.0237
  108POX    C1R 1674   5.402   4.788   3.316 -0.0137  0.3054 -0.1654
  108POX     CZ 1675   5.562   6.473   2.264  0.1090  0.1033 -0.5210
  108POX     OZ 1676   5.445   6.394   2.285 -0.0706  0.4178 -0.3177
  108POX    C2A 1677   5.343   6.455   2.345  0.4121  0.1793  0.7561
  108POX    O2A 1678   5.337   6.578   2.345  0.3869  0.1778  0.1053
  108POX    C2B 1679   5.248   6.357   2.402 -0.4131  0.4947 -0.0548
  108POX    C2C 1680   5.143   6.298   2.308 -0.1293  0.2823 -0.2418
  108POX    C2D 1681   5.070   6.186   2.383 -0.1641  0.3710 -0.1414
  108POX    C2E 1682   4.959   6.122   2.298 -0.2647 -0.1983  0.4112
  108POX    C2F 1683   4.850   6.219   2.252  0.1024 -0.0072 -0.0628
  108POX    C2G 1684   4.767   6.269   2.370  0.5944 -0.0257  0.2958
  108POX    C2H 1685   4.683   6.160   2.437  0.0890  0.1477 -0.0479
  108POX    C2I 1686   4.678   6.189   2.587 -0.1237  0.2150 -0.0665
  108POX    C2J 1687   4.610   6.321   2.623 -0.2434  0.1574 -0.0815
  108POX    C2K 1688   4.590   6.329   2.775  0.0907  0.2219 -0.0407
  108POX    C2L 1689   4.511   6.451   2.822 -0.0101  0.0307  0.2867
  108POX    C2M 1690   4.520   6.458   2.975 -0.0573 -0.3096  0.3073
  108POX    C2N 1691   4.483   6.594   3.033  0.5293  0.0901 -0.2361
  108POX    C2O 1692   4.491   6.582   3.185  0.2148 -0.1302 -0.2349
  108POX    C2P 1693   4.477   6.716   3.258  0.5006  0.0279 -0.4697
  109CHL    CN1 1694   6.393   3.641   1.571  0.3996 -0.1469 -0.1556
  109CHL    CN2 1695   6.186   3.520   1.552 -0.3363 -0.1034  0.0881
  109CHL    CN3 1696   6.275   3.636   1.366 -0.0708 -0.7726  0.2897
  109CHL    NTM 1697   6.258   3.642   1.512  0.1941 -0.3456  0.3039
  109CHL     CB 1698   6.182   3.762   1.549 -0.3496 -0.5167 -0.2543
  110PJ2     CA 1699   6.048   3.797   1.484 -0.1522 -0.0441 -0.4133
  110PJ2     OA 1700   5.970   3.683   1.448 -0.5129  0.0161  0.1607
  110PJ2      P 1701   5.820   3.732   1.413 -0.3636  0.2206 -0.1912
  110PJ2     OB 1702   5.828   3.846   1.319 -0.5429  0.1261 -0.3200
  110PJ2     HB 1703   5.906   3.902   1.347 -0.5045 -0.7570  1.4116
  110PJ2     OG 1704   5.750   3.607   1.379  0.8250 -0.4089 -0.3964
  110PJ2     HG 1705   5.652   3.630   1.381  1.0373  0.5596  1.4889
  110PJ2     OD 1706   5.766   3.797   1.550  0.6143  0.5839  0.0352
  111POX     CD 1707   5.695   3.709   1.637 -0.0746  0.3705 -0.7329
  111POX     CE 1708   5.655   3.784   1.764 -0.0398 -0.3580 -0.2855
  111POX     OE 1709   5.604   3.699   1.868  0.2572 -0.2840 -0.0792
  111POX    C1A 1710   5.692   3.670   1.963 -0.1450 -0.0132  0.3769
  111POX    O1A 1711   5.810   3.653   1.932 -0.3131  0.5255 -0.5867
  111POX    C1B 1712   5.630   3.620   2.088 -0.5626  0.2454  0.2757
  111POX    C1C 1713   5.618   3.730   2.193 -0.1398  0.2773  0.2925
  111POX    C1D 1714   5.754   3.785   2.238  0.0443  0.2751 -0.2602
  111POX    C1E 1715   5.729   3.919   2.308 -0.4014 -0.0274  0.1646
  111POX    C1F 1716   5.854   4.003   2.337 -0.1507 -0.3486  0.0224
  111POX    C1G 1717   5.812   4.116   2.432 -0.2268 -0.0284 -0.3913
  111POX    C1H 1718   5.740   4.074   2.560  0.4009 -0.2506 -0.1092
  111POX    C1I 1719   5.681   4.185   2.646 -0.4352 -0.3834 -0.5059
  111POX    C1J 1720   5.643   4.176   2.773  0.4475 -0.1773 -0.2244
  111POX    C1K 1721   5.655   4.049   2.857 -0.3837 -0.3949 -0.4260
  111POX    C1L 1722   5.694   4.096   2.997 -0.2039 -0.4546 -0.4549
  111POX    C1M 1723   5.599   4.042   3.104 -0.1282 -0.2194 -0.2653
  111POX    C1N 1724   5.603   3.892   3.132 -0.2035 -0.2101 -0.2044
  111POX    C1O 1725   5.537   3.847   3.263  0.0204 -0.2153 -0.0919
  111POX    C1P 1726   5.392   3.897   3.268  0.0305 -0.2041  0.0957
  111POX    C1Q 1727   5.309   3.840   3.153  0.2049 -0.3116  0.0214
  111POX    C1R 1728   5.188   3.931   3.130  0.3910  0.0138  0.3309
  111POX     CZ 1729   5.557   3.894   1.721 -0.0609 -0.2292  0.0888
  111POX     OZ 1730   5.523   3.968   1.838 -0.0333 -0.3425  0.1694
  111POX    C2A 1731   5.398   4.007   1.862  0.0388  0.2675 -0.4442
  111POX    O2A 1732   5.311   3.988   1.777  0.0292  0.1654 -0.4117
  111POX    C2B 1733   5.375   4.093   1.980  0.4150 -0.1146 -0.0905
  111POX    C2C 1734   5.335   4.009   2.101 -0.7797  0.0964 -0.3242
  111POX    C2D 1735   5.339   4.111   2.215 -0.1494 -0.3454  0.0596
  111POX    C2E 1736   5.314   4.049   2.353  0.3316  0.2028  0.3968
  111POX    C2F 1737   5.356   4.151   2.459  0.0128  0.6684  0.0840
  111POX    C2G 1738   5.271   4.127   2.585  0.1144 -0.7713 -0.0970
  111POX    C2H 1739   5.304   4.227   2.696 -0.7934 -0.3359 -0.2105
  111POX    C2I 1740   5.241   4.200   2.833  0.0049 -0.2513  0.1792
  111POX    C2J 1741   5.276   4.312   2.931  0.4893 -0.5232  0.3251
  111POX    C2K 1742   5.207   4.293   3.066  0.2823 -0.0117  0.2938
  111POX    C2L 1743   5.245   4.417   3.147  0.4081 -0.0502  0.2925
  111POX    C2M 1744   5.198   4.424   3.293 -0.5322  0.0147 -0.0125
  111POX    C2N 1745   5.222   4.296   3.374  0.1185  0.1393 -0.0089
  111POX    C2O 1746   5.156   4.295   3.512 -0.2103  0.0135 -0.1660
  111POX    C2P 1747   5.174   4.176   3.606  0.3707 -0.0331 -0.3311
  112CHL    CN1 1748   5.734   2.849   1.521  0.2214 -0.0158  0.2265
  112CHL    CN2 1749   5.526   2.878   1.642 -0.0115  0.1414 -0.0172
  112CHL    CN3 1750   5.617   2.662   1.581  0.1289 -0.0686  0.8883
  112CHL    NTM 1751   5.596   2.801   1.538  0.3040 -0.1824  0.4306
  112CHL     CB 1752   5.530   2.806   1.407  0.2166 -0.3089  0.4696
  113PJ2     CA 1753   5.457   2.930   1.355  0.4871 -0.4772 -0.3227
  113PJ2     OA 1754   5.538   3.048   1.348  0.1782 -0.2287  0.2271
  113PJ2      P 1755   5.439   3.163   1.295  0.1758 -0.3647 -0.0649
  113PJ2     OB 1756   5.520   3.253   1.210 -0.4104  0.1569 -0.0797
  113PJ2     HB 1757   5.452   3.313   1.168 -1.7328  1.1492  3.1884
  113PJ2     OG 1758   5.310   3.107   1.247 -0.0557 -0.1022  0.2440
  113PJ2     HG 1759   5.298   3.028   1.308  2.2391 -1.0223 -0.3849
  113PJ2     OD 1760   5.407   3.225   1.440  0.4044  0.2594 -0.2783
  114POX     CD 1761   5.514   3.309   1.484  0.6669 -0.2631  0.0894
  114POX     CE 1762   5.485   3.388   1.612  0.0107 -0.4177  0.0424
  114POX     OE 1763   5.441   3.308   1.722 -0.1897 -0.1063  0.1892
  114POX    C1A 1764   5.535   3.255   1.798 -0.0907 -0.7497 -0.3731
  114POX    O1A 1765   5.649   3.253   1.752  0.1426 -0.1626  0.1651
  114POX    C1B 1766   5.478   3.188   1.918  0.2023  0.1971  0.3054
  114POX    C1C 1767   5.548   3.247   2.041 -0.2336  0.3319  0.4889
  114POX    C1D 1768   5.468   3.230   2.170 -0.3524 -0.6850  0.2921
  114POX    C1E 1769   5.563   3.271   2.283 -0.1280  0.7243 -0.3852
  114POX    C1F 1770   5.486   3.241   2.411  0.2117 -0.1379 -0.3701
  114POX    C1G 1771   5.577   3.241   2.534 -0.0281  0.0062 -0.1920
  114POX    C1H 1772   5.501   3.213   2.664  0.5043  0.9933  0.3449
  114POX    C1I 1773   5.430   3.343   2.705 -0.8204  0.2816  0.3578
  114POX    C1J 1774   5.467   3.417   2.809 -0.0718  0.0463  0.2715
  114POX    C1K 1775   5.573   3.376   2.911  0.0106 -0.1278  0.1155
  114POX    C1L 1776   5.557   3.457   3.040 -0.0190 -0.4932  0.3427
  114POX    C1M 1777   5.645   3.384   3.142  0.4139 -0.4989 -0.0321
  114POX    C1N 1778   5.791   3.424   3.125  0.3374 -0.3346 -0.3172
  114POX    C1O 1779   5.895   3.346   3.207 -0.3020 -0.3449  0.4951
  114POX    C1P 1780   5.910   3.200   3.165  0.1213  0.0145 -0.6455
  114POX    C1Q 1781   5.824   3.100   3.242  0.5199  0.0703 -0.1260
  114POX    C1R 1782   5.859   3.070   3.388 -0.1939 -0.3487 -0.0331
  114POX     CZ 1783   5.375   3.488   1.575  0.6984  0.2207 -0.3195
  114POX     OZ 1784   5.334   3.570   1.684 -0.6155 -0.0634 -0.5795
  114POX    C2A 1785   5.245   3.523   1.770 -0.0936  0.1267  0.0738
  114POX    O2A 1786   5.154   3.448   1.735 -0.0586  0.1738 -0.1161
  114POX    C2B 1787   5.227   3.616   1.884  0.0462 -0.0319  0.2266
  114POX    C2C 1788   5.206   3.536   2.013  0.3682 -0.2830  0.1268
  114POX    C2D 1789   5.180   3.638   2.124 -0.1814 -0.0679 -0.1896
  114POX    C2E 1790   5.145   3.559   2.251  0.2284 -0.0613 -0.0695
  114POX    C2F 1791   5.140   3.660   2.366  0.8818 -0.0777 -0.0230
  114POX    C2G 1792   5.099   3.576   2.487  0.3227  0.1994 -0.0195
  114POX    C2H 1793   5.114   3.654   2.617  0.2468 -0.1617  0.2093
  114POX    C2I 1794   5.119   3.565   2.741 -0.1913  0.2750  0.5471
  114POX    C2J 1795   4.989   3.503   2.793 -0.0832 -0.4429 -0.0100
  114POX    C2K 1796   5.003   3.435   2.929  0.1934 -0.5263 -0.0784
  114POX    C2L 1797   5.064   3.525   3.036 -0.1744  0.1307 -0.4145
  114POX    C2M 1798   5.058   3.473   3.180  0.1651 -0.0984 -0.4820
  114POX    C2N 1799   5.193   3.402   3.197  0.1770  0.2059  0.7198
  114POX    C2O 1800   5.227   3.396   3.346  0.2093 -0.1827  0.6980
  114POX    C2P 1801   5.345   3.301   3.366 -0.0350 -0.5393  0.4507
  115CHL    CN1 1802   5.360   6.444   1.365 -0.1135 -0.7123  0.2355
  115CHL    CN2 1803   5.247   6.571   1.178 -0.3629 -0.5668  0.0613
  115CHL    CN3 1804   5.464   6.624   1.248 -0.2300 -0.0119  0.2405
  115CHL    NTM 1805   5.335   6.571   1.295 -0.0198 -0.9300 -0.1957
  115CHL     CB 1806   5.297   6.672   1.394 -0.4201 -0.5003 -0.7822
  116PJ2     CA 1807   5.160   6.678   1.463  0.1794 -0.4408  0.4418
  116PJ2     OA 1808   5.127   6.558   1.534  0.0437 -0.5528  0.1946
  116PJ2      P 1809   5.031   6.599   1.657  0.0454 -0.1011  0.0455
  116PJ2     OB 1810   4.938   6.699   1.600  0.4537  0.2857  0.0481
  116PJ2     HB 1811   4.891   6.745   1.675  0.6014  4.1835 -1.9982
  116PJ2     OG 1812   4.993   6.460   1.690 -0.0712 -0.1204 -0.1728
  116PJ2     HG 1813   5.075   6.403   1.680 -0.5228 -0.7156 -0.5658
  116PJ2     OD 1814   5.147   6.657   1.754  0.0105 -0.0746  0.0713
  117POX     CD 1815   5.192   6.561   1.850 -0.2839 -0.3190 -0.0337
  117POX     CE 1816   5.233   6.617   1.986  0.1021  0.1652 -0.3449
  117POX     OE 1817   5.130   6.683   2.061  0.1120 -0.2444  0.0299
  117POX    C1A 1818   5.035   6.623   2.132  0.2614  0.0987  0.5224
  117POX    O1A 1819   5.000   6.513   2.090  0.1445  0.4523 -0.3256
  117POX    C1B 1820   4.955   6.733   2.191 -0.0407  0.1573  0.0047
  117POX    C1C 1821   5.014   6.791   2.320 -0.0910 -0.4146  0.2879
  117POX    C1D 1822   4.998   6.678   2.421 -0.8620 -0.2242  0.3873
  117POX    C1E 1823   5.060   6.683   2.561  0.1666 -0.3777 -0.0576
  117POX    C1F 1824   5.009   6.562   2.639 -0.4256 -0.0158  0.1201
  117POX    C1G 1825   5.047   6.569   2.787 -0.2916 -0.2028  0.0951
  117POX    C1H 1826   5.030   6.432   2.853 -0.0093  0.0628  0.7343
  117POX    C1I 1827   5.150   6.345   2.818 -0.1425  0.1111  0.1364
  117POX    C1J 1828   5.163   6.212   2.819 -0.0701  0.1122 -0.2678
  117POX    C1K 1829   5.061   6.104   2.857  0.1186 -0.0601 -0.2502
  117POX    C1L 1830   5.088   5.979   2.774  0.0116 -0.2908  0.0591
  117POX    C1M 1831   4.993   5.866   2.814 -0.2458 -0.0922  0.0179
  117POX    C1N 1832   5.026   5.806   2.951 -0.1657  0.0396  0.0569
  117POX    C1O 1833   4.924   5.698   2.986 -0.1696 -0.1502 -0.5209
  117POX    C1P 1834   4.954   5.650   3.129 -0.5003  0.4609 -0.2423
  117POX    C1Q 1835   4.834   5.581   3.195 -0.1599  0.3231  0.2354
  117POX    C1R 1836   4.872   5.507   3.323  0.9533  0.2566 -0.1231
  117POX     CZ 1837   5.354   6.709   1.970  0.0698  0.2793  0.0634
  117POX     OZ 1838   5.425   6.759   2.084 -0.4864 -0.1654  0.6157
  117POX    C2A 1839   5.391   6.881   2.125  0.6571  0.3851 -0.0046
  117POX    O2A 1840   5.320   6.960   2.063 -0.0060 -0.0438  0.1917
  117POX    C2B 1841   5.473   6.893   2.247  0.2353 -0.1115  0.3352
  117POX    C2C 1842   5.371   6.929   2.355 -0.0297  0.2035 -0.0169
  117POX    C2D 1843   5.438   6.914   2.492  0.0023 -0.3347 -0.0891
  117POX    C2E 1844   5.341   6.968   2.597  0.3624 -0.1015  0.1243
  117POX    C2F 1845   5.402   6.934   2.733  0.2376  0.1365  0.2410
  117POX    C2G 1846   5.316   6.977   2.852  0.3828  0.0540  0.3766
  117POX    C2H 1847   5.371   6.951   2.993  0.9991  0.2546  0.1771
  117POX    C2I 1848   5.268   6.986   3.101  0.4147 -0.1303 -0.2527
  117POX    C2J 1849   5.336   6.973   3.237 -0.1016  0.6386  0.0897
  117POX    C2K 1850   5.228   6.973   3.345  0.1196 -0.6918  0.3360
  117POX    C2L 1851   5.293   7.014   3.478  0.3621 -0.6671  0.2114
  117POX    C2M 1852   5.205   6.997   3.602  0.4251 -0.8854  0.2269
  117POX    C2N 1853   5.252   7.040   3.741  0.3863 -0.0917  0.0017
  117POX    C2O 1854   5.142   7.018   3.845  0.4841 -0.2014  0.0839
  117POX    C2P 1855   5.202   7.048   3.982 -0.0682  0.5904  0.1604
  118CHL    CN1 1856   2.947   2.746   1.570 -0.1437  0.0643  0.4929
  118CHL    CN2 1857   3.164   2.825   1.667  0.3375  0.1216 -0.9436
  118CHL    CN3 1858   3.025   2.654   1.773  0.2372  0.6513  0.3131
  118CHL    NTM 1859   3.069   2.715   1.647  0.1637  0.0862  0.0153
  118CHL     CB 1860   3.151   2.618   1.572 -0.6442 -0.3976 -0.2572
  119PJ2     CA 1861   3.271   2.540   1.625 -0.5978 -0.5893 -0.6409
  119PJ2     OA 1862   3.260   2.478   1.753  0.0891  0.0847 -0.2372
  119PJ2      P 1863   3.400   2.445   1.824  0.1517  0.5687 -0.1383
  119PJ2     OB 1864   3.369   2.328   1.908 -0.0896  0.5123 -0.3051
  119PJ2     HB 1865   3.453   2.274   1.920  0.5657  1.1308 -1.8878
  119PJ2     OG 1866   3.512   2.431   1.728  0.0279 -0.2370 -0.1690
  119PJ2     HG 1867   3.580   2.370   1.768  0.2254  0.2323  0.2110
  119PJ2     OD 1868   3.424   2.584   1.902 -0.3385  0.3208  0.4586
  120POX     CD 1869   3.496   2.573   2.024  0.0282 -0.1024  0.2033
  120POX     CE 1870   3.647   2.552   2.004 -0.0419 -0.1666 -0.2677
  120POX     OE 1871   3.705   2.502   2.125 -0.3419  0.2971  0.0751
  120POX    C1A 1872   3.767   2.384   2.122 -0.2603  0.3476 -0.1925
  120POX    O1A 1873   3.810   2.341   2.015 -0.2439 -0.3157  0.0776
  120POX    C1B 1874   3.797   2.314   2.248 -0.2581  0.1786 -0.2870
  120POX    C1C 1875   3.854   2.405   2.357  0.0235 -0.0034 -0.2814
  120POX    C1D 1876   3.855   2.322   2.485 -0.1998  0.0760 -0.2280
  120POX    C1E 1877   3.893   2.396   2.614  0.1135 -0.3215 -0.0906
  120POX    C1F 1878   3.908   2.301   2.733  0.0909  0.0921  0.2441
  120POX    C1G 1879   3.968   2.384   2.846 -0.0743 -0.0342  0.4272
  120POX    C1H 1880   4.008   2.302   2.969 -0.0309  0.1087  0.5092
  120POX    C1I 1881   4.149   2.247   2.941 -0.1942 -0.1952  0.2749
  120POX    C1J 1882   4.193   2.126   2.972 -0.4349 -0.2803  0.2883
  120POX    C1K 1883   4.114   2.017   3.046  0.1775 -0.3618  0.8349
  120POX    C1L 1884   4.166   1.875   3.023  0.7790 -0.0220  0.0376
  120POX    C1M 1885   4.260   1.823   3.133  0.6490 -0.1100  0.1074
  120POX    C1N 1886   4.299   1.682   3.090  0.7783 -0.0097 -0.1087
  120POX    C1O 1887   4.380   1.613   3.200  0.5616 -0.4738 -0.2366
  120POX    C1P 1888   4.279   1.566   3.305  0.3914  0.1725 -0.1069
  120POX    C1Q 1889   4.322   1.461   3.408  0.6396  0.3536 -0.0244
  120POX    C1R 1890   4.350   1.340   3.319  0.5092  0.0018  0.4108
  120POX     CZ 1891   3.695   2.683   1.941  0.0629  0.1225  0.3958
  120POX     OZ 1892   3.671   2.789   2.033  0.2014  0.4778  0.0267
  120POX    C2A 1893   3.764   2.801   2.127 -0.0304 -0.1736  0.3445
  120POX    O2A 1894   3.885   2.794   2.109 -0.0957  0.2821 -0.3029
  120POX    C2B 1895   3.716   2.897   2.229 -0.6016  0.0037 -0.0848
  120POX    C2C 1896   3.671   2.811   2.347  0.1798  0.0006  0.2199
  120POX    C2D 1897   3.631   2.903   2.462 -0.3379  0.1369 -0.0657
  120POX    C2E 1898   3.485   2.946   2.449 -0.3221  0.1291 -0.2694
  120POX    C2F 1899   3.467   3.052   2.558 -0.5303 -0.8206  0.6406
  120POX    C2G 1900   3.319   3.091   2.569 -0.3546  0.1247 -0.1333
  120POX    C2H 1901   3.293   3.149   2.708 -0.0500 -0.2729  0.0945
  120POX    C2I 1902   3.147   3.192   2.693  0.2553  0.7198 -0.1202
  120POX    C2J 1903   3.100   3.221   2.836 -0.3450 -0.1696 -0.1272
  120POX    C2K 1904   2.964   3.287   2.856 -0.2534 -0.0691  0.1662
  120POX    C2L 1905   2.977   3.438   2.837  0.7959 -0.1544  0.1715
  120POX    C2M 1906   2.841   3.493   2.880  0.5793 -0.5211 -0.0407
  120POX    C2N 1907   2.821   3.630   2.814 -0.2503 -0.5868  0.0636
  120POX    C2O 1908   2.692   3.705   2.845  0.2806  0.0752  0.6828
  120POX    C2P 1909   2.572   3.635   2.781  0.0835  0.2484  0.8588
  121CHL    CN1 1910   3.619   3.938   1.363  0.2573  0.4461  0.1443
  121CHL    CN2 1911   3.522   3.839   1.564  0.0341 -0.2207 -0.2681
  121CHL    CN3 1912   3.404   3.840   1.349  0.4098  0.2202 -0.3272
  121CHL    NTM 1913   3.535   3.830   1.417  0.3713  0.1478 -0.2629
  121CHL     CB 1914   3.582   3.698   1.374  0.1146  0.0213 -0.1592
  122PJ2     CA 1915   3.730   3.667   1.394  0.0399 -0.0803  0.2411
  122PJ2     OA 1916   3.790   3.671   1.524  0.2365  0.0347  0.1474
  122PJ2      P 1917   3.950   3.679   1.507  0.2216  0.0560  0.0091
  122PJ2     OB 1918   3.989   3.557   1.434 -0.5640 -0.1100 -0.1406
  122PJ2     HB 1919   3.917   3.487   1.425  0.1808 -1.0829  1.1342
  122PJ2     OG 1920   4.007   3.813   1.483 -0.0968  0.1836 -0.0402
  122PJ2     HG 1921   3.950   3.880   1.531 -0.8985 -1.5754  1.6306
  122PJ2     OD 1922   3.999   3.631   1.653  0.0070 -0.1093  0.0291
  123POX     CD 1923   4.066   3.725   1.738  0.7912 -0.6504  0.0184
  123POX     CE 1924   3.990   3.737   1.870  0.3726 -0.0252 -0.2784
  123POX     OE 1925   4.033   3.848   1.949  0.1308  0.3118 -0.6163
  123POX    C1A 1926   3.975   3.966   1.930 -0.7895  0.0251  0.3205
  123POX    O1A 1927   3.926   3.989   1.820 -0.1783 -0.1979  0.0015
  123POX    C1B 1928   4.008   4.074   2.027  0.4843  0.0904 -0.1732
  123POX    C1C 1929   3.887   4.102   2.116  0.4311  0.1126 -0.2514
  123POX    C1D 1930   3.927   4.214   2.213  0.0058  0.0467  0.0060
  123POX    C1E 1931   4.004   4.156   2.332 -0.4389 -0.5593  0.0066
  123POX    C1F 1932   4.026   4.268   2.434  0.0353 -0.1199 -0.5689
  123POX    C1G 1933   3.921   4.258   2.545  0.8211 -0.5378  0.1519
  123POX    C1H 1934   3.947   4.346   2.667  0.1729 -0.4350  0.2195
  123POX    C1I 1935   3.844   4.321   2.778 -0.5262  0.3760 -0.2350
  123POX    C1J 1936   3.870   4.250   2.887  0.0790  0.4900 -0.3020
  123POX    C1K 1937   4.000   4.174   2.911 -0.1423  0.1960 -0.0387
  123POX    C1L 1938   4.089   4.230   3.023  0.1539 -0.0234 -0.1606
  123POX    C1M 1939   4.143   4.107   3.097 -0.3749  0.0118  0.2929
  123POX    C1N 1940   4.245   4.135   3.207  0.0291 -0.1707 -0.0342
  123POX    C1O 1941   4.186   4.211   3.327 -0.3726 -0.2205 -0.1988
  123POX    C1P 1942   4.299   4.279   3.404 -0.4098  0.0096 -0.3467
  123POX    C1Q 1943   4.259   4.370   3.519 -0.2937  0.1823 -0.4422
  123POX    C1R 1944   4.207   4.293   3.641 -0.0053  0.4157 -0.1700
  123POX     CZ 1945   4.002   3.603   1.942  0.5245  0.2557  0.2212
  123POX     OZ 1946   3.909   3.570   2.047  0.2177  0.2352 -0.0555
  123POX    C2A 1947   3.922   3.450   2.102  0.1091  0.0778 -0.3742
  123POX    O2A 1948   3.986   3.362   2.044  0.2553  0.1973 -0.3938
  123POX    C2B 1949   3.823   3.419   2.208  0.1345  1.5075  0.0893
  123POX    C2C 1950   3.888   3.409   2.346  0.1681  0.4455  0.0054
  123POX    C2D 1951   3.786   3.352   2.445  0.1640 -0.2522 -0.3904
  123POX    C2E 1952   3.831   3.369   2.591 -0.4865 -0.1310 -0.2019
  123POX    C2F 1953   3.718   3.336   2.689 -0.2177 -0.3090  0.0483
  123POX    C2G 1954   3.748   3.354   2.838  0.1000  0.1018 -0.0606
  123POX    C2H 1955   3.624   3.317   2.919  0.1165 -0.2499 -0.1926
  123POX    C2I 1956   3.673   3.286   3.060  0.0700 -0.6881 -0.2719
  123POX    C2J 1957   3.561   3.239   3.154  0.1651 -0.2028  0.0895
  123POX    C2K 1958   3.625   3.188   3.283  0.6550  0.1685 -0.0028
  123POX    C2L 1959   3.645   3.299   3.388 -0.0386  0.4533 -0.1652
  123POX    C2M 1960   3.734   3.257   3.504 -0.1689 -0.2613 -0.3141
  123POX    C2N 1961   3.714   3.335   3.634  0.6162  0.1729 -0.4449
  123POX    C2O 1962   3.802   3.278   3.746 -0.4984 -0.1250  0.2997
  123POX    C2P 1963   3.793   3.376   3.864 -0.0529 -0.0440  0.2672
  124CHL    CN1 1964   2.163   5.986   1.191 -0.1922  0.4564 -0.1493
  124CHL    CN2 1965   2.322   6.048   1.018 -0.1027 -0.5243  0.0583
  124CHL    CN3 1966   2.318   5.827   1.111  0.0282  0.0386 -0.1526
  124CHL    NTM 1967   2.301   5.970   1.141 -0.0682 -0.0761  0.3523
  124CHL     CB 1968   2.391   6.012   1.249 -0.1132  0.2014  0.2817
  125PJ2     CA 1969   2.543   5.993   1.239 -0.1292 -0.0433  0.5083
  125PJ2     OA 1970   2.598   5.862   1.255 -0.2007 -0.1830 -0.3433
  125PJ2      P 1971   2.758   5.878   1.263 -0.2690  0.3056  0.1178
  125PJ2     OB 1972   2.822   5.745   1.252 -0.0318  0.4378 -0.0959
  125PJ2     HB 1973   2.782   5.668   1.303 -0.5976  0.8020  0.0254
  125PJ2     OG 1974   2.789   5.984   1.165 -0.0433  0.2166  0.0944
  125PJ2     HG 1975   2.848   5.944   1.094 -2.9885 -2.6681 -0.9784
  125PJ2     OD 1976   2.787   5.916   1.417  0.6513 -0.3190  0.1080
  126POX     CD 1977   2.738   5.823   1.514  0.0356  0.3346  0.4364
  126POX     CE 1978   2.755   5.878   1.655  0.6969  0.3041  0.3699
  126POX     OE 1979   2.744   5.780   1.759 -0.1589 -0.0242 -0.0218
  126POX    C1A 1980   2.843   5.764   1.847  0.0452 -0.3461 -0.3123
  126POX    O1A 1981   2.949   5.825   1.831  0.0539 -0.2039  0.2695
  126POX    C1B 1982   2.813   5.673   1.960 -0.1696 -0.1635 -0.2226
  126POX    C1C 1983   2.765   5.759   2.077  0.2844 -0.0957 -0.0854
  126POX    C1D 1984   2.716   5.691   2.205 -0.4111  0.4279 -0.0651
  126POX    C1E 1985   2.846   5.649   2.275 -0.3230  0.0671 -0.4406
  126POX    C1F 1986   2.802   5.606   2.415  0.1246 -0.5087 -0.4752
  126POX    C1G 1987   2.905   5.552   2.515 -0.3376 -0.3393  0.0951
  126POX    C1H 1988   2.861   5.533   2.660 -0.9368  0.1174 -0.0186
  126POX    C1I 1989   2.986   5.516   2.747 -0.7783  0.0523 -0.2593
  126POX    C1J 1990   3.006   5.563   2.870 -0.1160 -0.2482 -0.2497
  126POX    C1K 1991   2.897   5.614   2.963  0.4768  0.3085  0.1507
  126POX    C1L 1992   2.961   5.714   3.060  0.0690 -0.2911  1.0555
  126POX    C1M 1993   2.865   5.758   3.170 -0.8660  0.5215 -0.0632
  126POX    C1N 1994   2.926   5.876   3.246 -0.4255  0.0609  0.2957
  126POX    C1O 1995   2.869   5.912   3.383 -1.0617 -0.7216  0.2427
  126POX    C1P 1996   2.913   5.805   3.484  0.0302 -0.5898 -0.0852
  126POX    C1Q 1997   2.891   5.869   3.621  0.5117 -0.0950 -0.2344
  126POX    C1R 1998   2.968   5.790   3.727  0.4130  0.2788  0.1195
  126POX     CZ 1999   2.657   5.993   1.679  1.0563  0.6812  0.0482
  126POX     OZ 2000   2.651   6.040   1.813  0.2093 -0.7447  0.5354
  126POX    C2A 2001   2.752   6.114   1.861  0.3616 -0.7408  0.2087
  126POX    O2A 2002   2.843   6.167   1.799  0.2012 -0.2797  0.3674
  126POX    C2B 2003   2.726   6.142   2.004  0.8336 -0.8271  0.3127
  126POX    C2C 2004   2.853   6.117   2.086  0.8016 -0.2650  0.5384
  126POX    C2D 2005   2.804   6.135   2.230  0.3936 -0.5459  0.4389
  126POX    C2E 2006   2.914   6.087   2.325  0.5446 -0.0371  0.5277
  126POX    C2F 2007   2.882   6.105   2.473 -0.4444  0.0099  0.3172
  126POX    C2G 2008   2.766   6.013   2.514 -0.3748 -0.2237 -0.0062
  126POX    C2H 2009   2.720   6.026   2.659 -0.4402 -0.1040 -0.0370
  126POX    C2I 2010   2.829   5.974   2.754  0.2028  0.1301 -0.6390
  126POX    C2J 2011   2.798   6.023   2.895  0.6664 -0.2415 -0.4018
  126POX    C2K 2012   2.893   6.137   2.930  0.2641 -0.1518  0.4313
  126POX    C2L 2013   2.864   6.213   3.060 -0.0918  0.4231  0.0235
  126POX    C2M 2014   2.941   6.345   3.063 -0.1175  0.4326  0.3595
  126POX    C2N 2015   2.890   6.428   3.180 -0.6434 -0.1735  0.5629
  126POX    C2O 2016   2.962   6.562   3.188 -0.8977  0.0118 -0.1501
  126POX    C2P 2017   2.957   6.625   3.328  0.2135 -0.5820  0.1668
  127CHL    CN1 2018   2.814   7.771   0.812  0.0862  0.1704  0.5391
  127CHL    CN2 2019   3.038   7.811   0.864  0.0299  0.1866 -0.9376
  127CHL    CN3 2020   2.986   7.607   0.778  0.5866  0.5508  0.0712
  127CHL    NTM 2021   2.933   7.708   0.871  0.1722  0.1162  0.3107
  127CHL     CB 2022   2.928   7.656   1.009 -0.6477 -0.2485  0.1502
  128PJ2     CA 2023   2.850   7.527   1.032  0.1031 -0.6573  0.4241
  128PJ2     OA 2024   2.896   7.409   0.965  0.4982 -0.1928 -0.1247
  128PJ2      P 2025   2.787   7.291   0.955 -0.0170  0.2120  0.6295
  128PJ2     OB 2026   2.655   7.349   0.922  0.2351  0.2697 -0.3229
  128PJ2     HB 2027   2.595   7.274   0.894 -0.6596  1.1117 -0.7544
  128PJ2     OG 2028   2.844   7.193   0.860 -0.8223 -0.1949  0.5622
  128PJ2     HG 2029   2.939   7.215   0.838 -1.1518  0.0181 -0.7322
  128PJ2     OD 2030   2.787   7.232   1.105 -0.4218 -0.1692  0.4817
  129POX     CD 2031   2.898   7.145   1.123 -0.3987 -0.2489 -0.0273
  129POX     CE 2032   2.923   7.127   1.273 -0.2830 -0.4479 -0.0700
  129POX     OE 2033   3.046   7.055   1.290 -0.1113 -0.0874  0.2162
  129POX    C1A 2034   3.163   7.118   1.286 -0.1666 -0.0126 -0.4354
  129POX    O1A 2035   3.158   7.241   1.289  0.6139  0.0066  0.7055
  129POX    C1B 2036   3.285   7.038   1.311  0.1435  0.3819 -0.6736
  129POX    C1C 2037   3.334   7.060   1.454 -0.1931 -0.6696 -0.3862
  129POX    C1D 2038   3.225   7.009   1.549 -0.0274 -0.4835 -0.0959
  129POX    C1E 2039   3.272   7.019   1.694 -0.1636  0.1473 -0.0890
  129POX    C1F 2040   3.177   6.951   1.793 -0.0642  0.1407  0.0033
  129POX    C1G 2041   3.204   6.991   1.938  0.4717  0.1528 -0.0982
  129POX    C1H 2042   3.113   6.922   2.041  0.1800  0.4124 -0.1799
  129POX    C1I 2043   2.981   6.998   2.049  0.0058  0.0457  0.4806
  129POX    C1J 2044   2.884   6.967   2.134 -0.1572 -0.7421  0.0172
  129POX    C1K 2045   2.898   6.871   2.253  0.0860 -0.2841  0.3627
  129POX    C1L 2046   2.953   6.932   2.382  0.3924 -0.1743  0.1823
  129POX    C1M 2047   2.963   6.836   2.500 -0.3745  0.1750  0.5367
  129POX    C1N 2048   2.825   6.820   2.564 -0.5972  0.1240  0.0443
  129POX    C1O 2049   2.821   6.683   2.633 -0.3120  0.1684  0.1479
  129POX    C1P 2050   2.708   6.662   2.733 -0.0941 -0.3548  0.2898
  129POX    C1Q 2051   2.749   6.548   2.826  0.2967 -0.1129  0.4155
  129POX    C1R 2052   2.622   6.506   2.900  0.0494 -0.1478 -0.0223
  129POX     CZ 2053   2.799   7.055   1.328 -0.4717  0.1591  0.3062
  129POX     OZ 2054   2.800   7.045   1.470  0.4960 -0.4891  0.2617
  129POX    C2A 2055   2.695   6.984   1.525 -0.4453  0.4628 -0.4403
  129POX    O2A 2056   2.625   6.900   1.470  0.4280 -0.2219 -0.5362
  129POX    C2B 2057   2.702   6.992   1.673 -0.0928  0.1125 -0.4353
  129POX    C2C 2058   2.653   7.131   1.712  0.0114  0.0601 -0.1185
  129POX    C2D 2059   2.717   7.171   1.846  0.2881 -0.0141 -0.2262
  129POX    C2E 2060   2.677   7.310   1.896  0.2677 -0.1182  0.0444
  129POX    C2F 2061   2.731   7.318   2.039 -0.5008 -0.2676  0.3476
  129POX    C2G 2062   2.780   7.457   2.080  0.5077 -0.4789 -0.0989
  129POX    C2H 2063   2.802   7.464   2.231  0.3049 -0.2356 -0.0786
  129POX    C2I 2064   2.902   7.363   2.288  0.1072 -0.2173  0.2998
  129POX    C2J 2065   2.914   7.365   2.441 -0.0640  0.8044  0.3050
  129POX    C2K 2066   2.799   7.274   2.483  0.4649 -0.3634 -0.7214
  129POX    C2L 2067   2.793   7.261   2.635 -0.2775 -0.2194 -0.7341
  129POX    C2M 2068   2.696   7.148   2.671 -0.9143  0.6390  0.3341
  129POX    C2N 2069   2.708   7.123   2.821  0.0876 -0.0854  0.1444
  129POX    C2O 2070   2.578   7.059   2.870  0.0850 -0.5181 -0.4172
  129POX    C2P 2071   2.594   7.015   3.016 -0.0083  0.6541 -0.0417
  130CHL    CN1 2072   4.007   4.692   1.539 -0.4879 -0.2016 -0.2217
  130CHL    CN2 2073   3.791   4.732   1.593 -0.1628  0.2856  0.5106
  130CHL    CN3 2074   3.957   4.867   1.696 -0.3945  0.0241  0.1195
  130CHL    NTM 2075   3.917   4.804   1.570 -0.1094  0.0391  0.0210
  130CHL     CB 2076   3.906   4.903   1.462 -0.4257  0.1154  0.1223
  131PJ2     CA 2077   4.026   4.971   1.396 -0.3840  0.0555  0.1368
  131PJ2     OA 2078   4.116   5.035   1.487  0.1049 -0.3851 -0.0286
  131PJ2      P 2079   4.256   5.044   1.407  0.0379 -0.1586 -0.1211
  131PJ2     OB 2080   4.278   4.916   1.336 -0.0647  0.0655 -0.5635
  131PJ2     HB 2081   4.213   4.910   1.261 -0.3368  0.3728 -0.3534
  131PJ2     OG 2082   4.243   5.171   1.332 -0.3457  0.0674  0.3201
  131PJ2     HG 2083   4.332   5.191   1.293 -0.0396  5.0642  2.8980
  131PJ2     OD 2084   4.360   5.062   1.528 -0.1502  0.2992 -0.0273
  132POX     CD 2085   4.375   4.953   1.620 -0.2183  0.2415 -0.0850
  132POX     CE 2086   4.464   4.983   1.740 -0.3380  0.3848 -0.0303
  132POX     OE 2087   4.399   5.067   1.835 -0.4868 -0.0064  0.2188
  132POX    C1A 2088   4.382   5.009   1.954 -0.3836 -0.3118  0.0861
  132POX    O1A 2089   4.427   4.897   1.974 -0.0481 -0.1528  0.2304
  132POX    C1B 2090   4.329   5.092   2.065  0.6901  0.1517  0.2627
  132POX    C1C 2091   4.295   4.997   2.180 -0.0160 -0.0738 -0.1242
  132POX    C1D 2092   4.233   5.073   2.297 -0.0548 -0.3357  0.0261
  132POX    C1E 2093   4.325   5.179   2.356 -0.2923 -0.3692  0.4661
  132POX    C1F 2094   4.278   5.229   2.493 -0.2576  0.0832  0.3133
  132POX    C1G 2095   4.384   5.307   2.572  0.1998 -0.2055 -0.0123
  132POX    C1H 2096   4.332   5.324   2.714  0.1501 -0.3006 -0.0183
  132POX    C1I 2097   4.428   5.423   2.780 -0.4704  0.2333  0.0998
  132POX    C1J 2098   4.527   5.384   2.860 -0.0254 -0.1056 -0.6058
  132POX    C1K 2099   4.531   5.244   2.922  0.3525 -0.0648 -0.5342
  132POX    C1L 2100   4.605   5.250   3.055  0.1129  0.4116 -0.4237
  132POX    C1M 2101   4.614   5.109   3.113  0.0703  0.5236 -0.1408
  132POX    C1N 2102   4.663   5.095   3.258  0.4781 -0.1881 -0.3403
  132POX    C1O 2103   4.561   5.161   3.352 -0.0588 -0.5104 -0.6865
  132POX    C1P 2104   4.579   5.099   3.490 -0.5527 -0.0612 -0.4158
  132POX    C1Q 2105   4.489   5.135   3.608  0.0637 -0.1813  0.1000
  132POX    C1R 2106   4.519   5.077   3.746  0.8664  0.4756  0.2084
  132POX     CZ 2107   4.604   5.029   1.700 -0.0145 -0.6816 -0.1744
  132POX     OZ 2108   4.701   5.067   1.799  0.1185  0.1115 -0.5958
  132POX    C2A 2109   4.814   5.132   1.771  0.4263 -0.3963 -0.5647
  132POX    O2A 2110   4.822   5.195   1.666  0.3486  0.1336 -0.2576
  132POX    C2B 2111   4.914   5.133   1.880 -0.1923 -0.0072  0.0130
  132POX    C2C 2112   4.907   5.255   1.972 -0.4460  0.0142 -0.0330
  132POX    C2D 2113   5.001   5.231   2.091  0.0318  0.7429 -0.2559
  132POX    C2E 2114   4.956   5.315   2.211 -0.2296 -0.3281  0.4125
  132POX    C2F 2115   5.054   5.326   2.327 -0.1215  0.5375  0.2489
  132POX    C2G 2116   4.986   5.385   2.451 -0.6898 -0.2061  0.2988
  132POX    C2H 2117   4.915   5.520   2.434  0.0602  0.1277 -0.2352
  132POX    C2I 2118   4.835   5.579   2.550 -0.5258 -0.2235 -0.4576
  132POX    C2J 2119   4.765   5.708   2.509  0.2637  0.5157  0.4540
  132POX    C2K 2120   4.642   5.717   2.600 -0.0848 -0.1133  0.0573
  132POX    C2L 2121   4.568   5.851   2.597  0.0621 -0.0177  0.5654
  132POX    C2M 2122   4.416   5.842   2.612 -0.1013  0.6674 -0.5627
  132POX    C2N 2123   4.345   5.758   2.505  0.6927 -0.3680 -0.2883
  132POX    C2O 2124   4.312   5.825   2.372  0.2931 -0.0742 -0.0460
  132POX    C2P 2125   4.251   5.964   2.380 -0.0658 -0.2118 -0.3763
  133CHL    CN1 2126   4.286   1.755   1.790 -0.1308 -0.0894 -0.3590
  133CHL    CN2 2127   4.125   1.894   1.697  0.7481  1.4592  0.2995
  133CHL    CN3 2128   4.146   1.887   1.932  0.0799  0.1269 -0.6737
  133CHL    NTM 2129   4.148   1.804   1.810 -0.1247  0.0353 -0.6150
  133CHL     CB 2130   4.040   1.705   1.816  0.0484 -0.1163  0.2311
  134PJ2     CA 2131   4.047   1.578   1.900 -0.3812 -0.0397  0.3877
  134PJ2     OA 2132   4.099   1.585   2.033 -0.0450  0.1750  0.2464
  134PJ2      P 2133   3.998   1.547   2.152 -0.2429 -0.1562 -0.0265
  134PJ2     OB 2134   4.059   1.445   2.241 -0.1695 -0.5413 -0.5185
  134PJ2     HB 2135   4.131   1.394   2.193 -0.2540 -0.9819 -0.1799
  134PJ2     OG 2136   3.865   1.543   2.088 -0.1223 -0.1924 -0.2739
  134PJ2     HG 2137   3.798   1.516   2.157 -0.7513 -0.7482 -1.0723
  134PJ2     OD 2138   3.991   1.695   2.214  0.4904 -0.0060 -0.2899
  135POX     CD 2139   4.083   1.724   2.320 -0.2117  0.1211  0.2958
  135POX     CE 2140   4.087   1.873   2.351  0.2497  0.1889 -0.0817
  135POX     OE 2141   4.190   1.913   2.442 -0.2529  0.2523  0.4661
  135POX    C1A 2142   4.254   2.026   2.415 -0.0871  0.0225 -0.1281
  135POX    O1A 2143   4.223   2.096   2.319 -0.7944 -0.2121 -0.0770
  135POX    C1B 2144   4.366   2.056   2.508  0.0453  0.0155 -0.2850
  135POX    C1C 2145   4.359   2.198   2.563 -0.1936 -0.1250  0.0495
  135POX    C1D 2146   4.467   2.225   2.669 -0.0385  0.1065 -0.1675
  135POX    C1E 2147   4.469   2.367   2.726  0.1429  0.1810 -0.3551
  135POX    C1F 2148   4.585   2.376   2.825  0.1484  0.3791 -0.3796
  135POX    C1G 2149   4.569   2.503   2.909 -0.5429 -0.4579  0.7716
  135POX    C1H 2150   4.679   2.522   3.013  0.2168  0.2046 -0.1358
  135POX    C1I 2151   4.811   2.580   2.962  0.2230  0.0764 -0.2660
  135POX    C1J 2152   4.898   2.656   3.028 -0.2676  0.5724 -0.1824
  135POX    C1K 2153   4.857   2.688   3.172 -0.2328  0.3806 -0.1295
  135POX    C1L 2154   4.900   2.830   3.210  0.4532  0.2173 -0.2885
  135POX    C1M 2155   4.867   2.864   3.355 -0.1461 -0.4154 -0.2702
  135POX    C1N 2156   4.894   3.011   3.388 -0.4046 -0.2978 -0.5758
  135POX    C1O 2157   4.954   3.019   3.529 -0.5605 -0.3095 -0.5086
  135POX    C1P 2158   4.977   3.168   3.554 -0.6439 -0.3375 -0.2695
  135POX    C1Q 2159   5.038   3.184   3.693 -0.6098  0.6788 -0.3905
  135POX    C1R 2160   4.963   3.161   3.824  0.0117  0.2228 -0.1050
  135POX     CZ 2161   3.942   1.907   2.386  0.1208 -0.3756 -0.0720
  135POX     OZ 2162   3.908   1.828   2.500  0.1264 -0.3546 -0.0555
  135POX    C2A 2163   3.788   1.849   2.554  0.0272 -0.1523 -0.3507
  135POX    O2A 2164   3.686   1.895   2.504 -0.3538  0.5947  1.0466
  135POX    C2B 2165   3.780   1.792   2.691  0.5181 -0.3878 -0.4170
  135POX    C2C 2166   3.800   1.896   2.801 -0.2654 -0.8072  0.1327
  135POX    C2D 2167   3.678   1.985   2.827  0.0285 -0.4208  0.1943
  135POX    C2E 2168   3.564   1.901   2.886  0.0646 -0.2141  0.5637
  135POX    C2F 2169   3.450   1.992   2.932  0.1067  0.0733  0.1052
  135POX    C2G 2170   3.346   1.929   3.024 -0.1515 -0.0264 -0.2520
  135POX    C2H 2171   3.408   1.884   3.156 -0.7598 -0.1326  0.0010
  135POX    C2I 2172   3.301   1.896   3.265 -0.5759 -0.9176  0.2756
  135POX    C2J 2173   3.372   1.876   3.400 -0.1809 -0.5172  0.1306
  135POX    C2K 2174   3.271   1.851   3.512 -0.2945 -0.3410  0.0681
  135POX    C2L 2175   3.337   1.887   3.646 -0.0989 -0.1425 -0.0804
  135POX    C2M 2176   3.244   1.847   3.760  0.1503 -0.2474  0.0872
  135POX    C2N 2177   3.275   1.935   3.881  0.2342 -1.0582  0.6631
  135POX    C2O 2178   3.170   1.921   3.992 -0.5532 -0.6071 -0.0089
  135POX    C2P 2179   3.179   1.789   4.068  0.4063 -0.4701  0.1297
  136CHL    CN1 2180   6.932   4.782   1.334 -0.1991 -0.2077  0.1761
  136CHL    CN2 2181   7.078   4.728   1.519  0.1782  0.1883  0.1572
  136CHL    CN3 2182   7.164   4.749   1.292 -0.0455  0.5679 -0.1793
  136CHL    NTM 2183   7.067   4.798   1.391 -0.1566 -0.0777  0.0381
  136CHL     CB 2184   7.102   4.941   1.401 -0.2112 -0.0535 -0.1062
  137PJ2     CA 2185   7.023   5.028   1.499  0.1488  0.6086 -0.3984
  137PJ2     OA 2186   6.881   5.011   1.498  0.1718  0.3623 -0.0336
  137PJ2      P 2187   6.796   5.133   1.561 -0.1931  0.2694 -0.3378
  137PJ2     OB 2188   6.867   5.257   1.521 -0.2539  0.1557 -0.8082
  137PJ2     HB 2189   6.960   5.231   1.496  0.1346  0.3885  0.3397
  137PJ2     OG 2190   6.655   5.113   1.521 -0.3579  0.8137 -0.0388
  137PJ2     HG 2191   6.640   5.015   1.509 -1.5064  0.3118  3.9105
  137PJ2     OD 2192   6.796   5.097   1.718 -0.3354  0.4243 -0.3010
  138POX     CD 2193   6.695   5.008   1.766 -0.2020  0.3229 -0.2051
  138POX     CE 2194   6.701   4.942   1.903 -0.3237  0.2663 -0.2260
  138POX     OE 2195   6.596   4.846   1.915 -0.3106  0.2714 -0.0658
  138POX    C1A 2196   6.613   4.724   1.867  0.2648  0.3967 -0.1853
  138POX    O1A 2197   6.718   4.695   1.809  0.2338  0.5709 -0.3285
  138POX    C1B 2198   6.528   4.619   1.927  0.5126  0.1011 -0.3475
  138POX    C1C 2199   6.600   4.515   2.013 -0.2261 -0.3270 -0.2331
  138POX    C1D 2200   6.664   4.581   2.136 -0.2058 -0.2436 -0.2877
  138POX    C1E 2201   6.654   4.482   2.253  0.1076 -0.2224 -0.2407
  138POX    C1F 2202   6.683   4.556   2.383  0.6812 -0.7331 -0.0770
  138POX    C1G 2203   6.647   4.472   2.506 -0.6315 -0.3891 -0.2180
  138POX    C1H 2204   6.657   4.569   2.624  0.5129 -0.7203 -0.0370
  138POX    C1I 2205   6.656   4.507   2.764 -0.1277 -0.3594  0.1196
  138POX    C1J 2206   6.707   4.552   2.878 -0.0675 -0.0868 -0.0132
  138POX    C1K 2207   6.784   4.684   2.880 -0.0738 -0.0871  0.4357
  138POX    C1L 2208   6.807   4.731   3.024 -0.4181  0.2320  0.3855
  138POX    C1M 2209   6.867   4.871   3.036  0.1926  0.0385 -0.3365
  138POX    C1N 2210   6.928   4.903   3.172  0.1090  0.1381 -0.3217
  138POX    C1O 2211   6.946   5.055   3.179 -0.6990  0.2630 -0.8829
  138POX    C1P 2212   7.086   5.090   3.130 -0.4143  0.2351 -0.0918
  138POX    C1Q 2213   7.203   5.025   3.205  0.1312  0.3790 -0.8086
  138POX    C1R 2214   7.229   5.109   3.330 -0.5954 -0.8271  0.1731
  138POX     CZ 2215   6.718   5.051   2.010 -0.1355  0.0022  0.0143
  138POX     OZ 2216   6.775   5.010   2.135 -0.4793 -0.1782  0.1148
  138POX    C2A 2217   6.807   5.101   2.227 -0.2036 -0.0727 -0.0816
  138POX    O2A 2218   6.751   5.210   2.232 -0.1523 -0.0300 -0.4242
  138POX    C2B 2219   6.888   5.039   2.334 -0.1286  0.8923  0.4304
  138POX    C2C 2220   7.010   5.111   2.391  0.5103 -0.0030  0.2082
  138POX    C2D 2221   7.044   5.076   2.536 -0.1251 -0.3101  0.2839
  138POX    C2E 2222   7.146   5.173   2.596  0.1183 -0.1151 -0.4373
  138POX    C2F 2223   7.265   5.097   2.655  0.0170  0.1086  0.0657
  138POX    C2G 2224   7.389   5.186   2.659 -0.0316  0.1744  0.0948
  138POX    C2H 2225   7.499   5.126   2.746 -0.4036 -0.1706  0.3336
  138POX    C2I 2226   7.491   5.147   2.898 -0.3155  0.0651  0.3076
  138POX    C2J 2227   7.491   5.294   2.941 -0.4463  0.1437  0.0414
  138POX    C2K 2228   7.477   5.317   3.091  0.0697  0.2743  0.0711
  138POX    C2L 2229   7.467   5.468   3.115  0.0788  0.3024 -0.1022
  138POX    C2M 2230   7.461   5.497   3.265  0.4565  0.2234 -0.0690
  138POX    C2N 2231   7.454   5.641   3.316 -1.2411 -0.1376  0.7907
  138POX    C2O 2232   7.479   5.646   3.467  0.5451 -0.0522  0.5069
  138POX    C2P 2233   7.359   5.593   3.545  0.1796  0.0416  0.0156
  139CHL    CN1 2234   6.406   2.850   0.972 -0.2128 -0.1044 -0.0160
  139CHL    CN2 2235   6.207   2.718   0.978 -0.4484  0.1368  0.2678
  139CHL    CN3 2236   6.202   2.956   0.914 -0.2534  0.0417 -0.0536
  139CHL    NTM 2237   6.262   2.853   1.000 -0.2112  0.0886 -0.0268
  139CHL     CB 2238   6.232   2.879   1.142  0.4494  0.0807  0.1198
  140PJ2     CA 2239   6.262   3.016   1.202 -0.0311  0.1384  0.2313
  140PJ2     OA 2240   6.392   3.073   1.182  0.1884 -0.0869  0.9891
  140PJ2      P 2241   6.384   3.230   1.218 -0.0124  0.1494 -0.0466
  140PJ2     OB 2242   6.517   3.282   1.179 -0.0032 -0.1147 -0.3705
  140PJ2     HB 2243   6.512   3.366   1.123  0.5940 -0.2556 -0.6418
  140PJ2     OG 2244   6.269   3.290   1.149  0.0824  0.1153 -0.2349
  140PJ2     HG 2245   6.186   3.236   1.162  1.0884 -0.9609  2.2236
  140PJ2     OD 2246   6.362   3.233   1.378  0.2222 -0.1001 -0.0078
  141POX     CD 2247   6.473   3.192   1.458  0.1545  0.2893  0.2860
  141POX     CE 2248   6.438   3.210   1.606  0.0760  0.5436  0.2375
  141POX     OE 2249   6.551   3.215   1.693  0.1964 -0.4034  0.1411
  141POX    C1A 2250   6.544   3.299   1.795 -0.4830 -0.5087  0.1856
  141POX    O1A 2251   6.473   3.399   1.789  0.2909  0.0509  0.1992
  141POX    C1B 2252   6.646   3.274   1.900  0.1792 -0.1116 -0.3576
  141POX    C1C 2253   6.619   3.173   2.011  0.1188  0.4857  0.1797
  141POX    C1D 2254   6.519   3.224   2.114 -0.4983 -0.6081  0.1466
  141POX    C1E 2255   6.458   3.120   2.209  0.0544 -0.3081  0.8460
  141POX    C1F 2256   6.548   3.133   2.331  0.2983  0.6260  0.5793
  141POX    C1G 2257   6.488   3.059   2.451 -0.2990  0.2639  0.0591
  141POX    C1H 2258   6.417   3.163   2.537  0.9424  0.2414  1.1403
  141POX    C1I 2259   6.336   3.108   2.655  0.1669 -0.2014  0.4108
  141POX    C1J 2260   6.219   3.144   2.707  0.0399 -0.2806  0.1835
  141POX    C1K 2261   6.147   3.274   2.669  0.2101 -0.3005 -0.2145
  141POX    C1L 2262   6.004   3.275   2.722  0.3018  0.1364  0.0236
  141POX    C1M 2263   5.924   3.391   2.661  0.5628  0.5474  0.4513
  141POX    C1N 2264   5.909   3.506   2.760  0.1560  0.5087  0.4357
  141POX    C1O 2265   5.834   3.623   2.696 -0.5937 -0.0574  0.2616
  141POX    C1P 2266   5.808   3.726   2.806 -0.3325  0.2047  0.0815
  141POX    C1Q 2267   5.925   3.788   2.883 -0.4915  0.4855  0.0935
  141POX    C1R 2268   6.000   3.871   2.779  0.1026 -0.0917  0.0572
  141POX     CZ 2269   6.321   3.114   1.630  0.3762  0.1064 -0.0448
  141POX     OZ 2270   6.287   3.107   1.768 -0.2024  0.1165 -0.1830
  141POX    C2A 2271   6.176   3.049   1.812  0.1792 -0.2172  0.3645
  141POX    O2A 2272   6.087   3.020   1.732  0.6010  0.7237 -0.4585
  141POX    C2B 2273   6.150   3.054   1.958 -0.5471 -0.2676  0.2425
  141POX    C2C 2274   6.072   3.179   1.998 -0.0898  0.1760 -0.2344
  141POX    C2D 2275   6.055   3.168   2.150 -0.5889 -0.2793 -0.3189
  141POX    C2E 2276   5.987   3.292   2.207  0.1900  0.0922 -0.1867
  141POX    C2F 2277   6.095   3.400   2.206  0.0875  0.1964 -0.0911
  141POX    C2G 2278   6.042   3.534   2.256  0.0055  0.0770  0.1419
  141POX    C2H 2279   6.161   3.631   2.252 -0.1036  0.2471  0.8231
  141POX    C2I 2280   6.264   3.600   2.360  0.4715  0.1028  0.2400
  141POX    C2J 2281   6.225   3.648   2.500 -0.1745 -0.1343  0.1457
  141POX    C2K 2282   6.341   3.644   2.599  0.2383 -0.5021 -0.3457
  141POX    C2L 2283   6.301   3.676   2.743  0.3355  0.6721 -0.5682
  141POX    C2M 2284   6.418   3.655   2.839 -0.2654  0.5034  0.1378
  141POX    C2N 2285   6.363   3.649   2.982  0.0993  0.0192  0.2610
  141POX    C2O 2286   6.261   3.538   3.007 -0.1135  0.1825  0.1241
  141POX    C2P 2287   6.273   3.501   3.155  0.3353 -0.2637 -0.0217
  142CHL    CN1 2288   3.329   5.186   1.062 -0.1024 -0.6391  1.0866
  142CHL    CN2 2289   3.481   5.362   1.022  0.0629 -0.1750  0.2232
  142CHL    CN3 2290   3.536   5.136   0.967 -0.1218 -0.2000  0.3253
  142CHL    NTM 2291   3.471   5.222   1.067 -0.1910 -0.1519  0.2393
  142CHL     CB 2292   3.524   5.211   1.204  0.3381  0.1919  0.0668
  143PJ2     CA 2293   3.540   5.070   1.259  0.2842  0.0109 -0.3806
  143PJ2     OA 2294   3.434   4.974   1.259  0.3109 -0.0191 -0.2084
  143PJ2      P 2295   3.488   4.826   1.293  0.1816 -0.0599 -0.1813
  143PJ2     OB 2296   3.622   4.809   1.234  0.1604 -0.0258 -0.2394
  143PJ2     HB 2297   3.676   4.886   1.267  0.0904 -0.5631  1.1931
  143PJ2     OG 2298   3.386   4.721   1.269  0.2080 -0.1474  0.0925
  143PJ2     HG 2299   3.407   4.630   1.304 -0.6530 -0.8220 -1.0740
  143PJ2     OD 2300   3.499   4.841   1.452  0.0073  0.1067 -0.1833
  144POX     CD 2301   3.391   4.802   1.538  0.2033 -0.2506 -0.0965
  144POX     CE 2302   3.395   4.874   1.673 -0.6635 -0.0875 -0.1549
  144POX     OE 2303   3.317   4.800   1.767 -0.1273  0.3209  0.6144
  144POX    C1A 2304   3.379   4.772   1.882  0.2567 -0.0834  0.3122
  144POX    O1A 2305   3.500   4.752   1.888  0.2171 -0.2550  0.5268
  144POX    C1B 2306   3.292   4.727   1.993  0.1152 -0.3442  0.0977
  144POX    C1C 2307   3.258   4.846   2.083  0.2655 -0.1581 -0.0917
  144POX    C1D 2308   3.378   4.927   2.134  0.0267  0.2880 -0.2322
  144POX    C1E 2309   3.332   5.049   2.215 -0.1115 -0.0499  0.2005
  144POX    C1F 2310   3.279   5.004   2.351 -0.0015  0.0875  0.2884
  144POX    C1G 2311   3.235   5.123   2.437 -0.8094 -0.1928  0.2722
  144POX    C1H 2312   3.177   5.075   2.571  0.4102  0.3214  1.0005
  144POX    C1I 2313   3.025   5.084   2.559  0.4485  0.2633  0.4410
  144POX    C1J 2314   2.943   5.060   2.661  0.0034  0.1307  0.0558
  144POX    C1K 2315   3.000   5.064   2.803 -0.0664  0.3414  0.0795
  144POX    C1L 2316   2.907   5.021   2.917  0.3627 -0.2548  0.2108
  144POX    C1M 2317   2.983   5.033   3.049 -0.0556  0.1971  0.4141
  144POX    C1N 2318   2.884   5.052   3.164 -0.3956 -0.3455  0.2153
  144POX    C1O 2319   2.950   5.070   3.301  0.1591 -0.5294 -0.0249
  144POX    C1P 2320   2.876   5.013   3.422 -0.3079  0.2654  0.0755
  144POX    C1Q 2321   2.974   4.993   3.539 -0.1263  0.0088 -0.1186
  144POX    C1R 2322   2.900   4.907   3.641  0.0691 -0.0463 -0.0229
  144POX     CZ 2323   3.339   5.015   1.655  0.3187  0.3289 -0.0012
  144POX     OZ 2324   3.298   5.084   1.774  0.3875  0.0636  0.1788
  144POX    C2A 2325   3.222   5.191   1.749  0.0634 -0.2967 -0.4170
  144POX    O2A 2326   3.232   5.256   1.645 -0.2248 -0.3642 -0.4883
  144POX    C2B 2327   3.145   5.230   1.870  0.3126  0.0440 -0.3655
  144POX    C2C 2328   3.012   5.156   1.858  0.2083  0.1801 -0.0293
  144POX    C2D 2329   2.928   5.148   1.986  0.1454  0.4507 -0.0538
  144POX    C2E 2330   2.820   5.040   1.978  0.0241  0.5532  0.1838
  144POX    C2F 2331   2.781   4.995   2.119  0.1459 -0.6776 -0.1615
  144POX    C2G 2332   2.662   4.898   2.118 -0.9959  0.6733  0.7418
  144POX    C2H 2333   2.642   4.807   2.239  0.3287  0.1579  0.5902
  144POX    C2I 2334   2.625   4.879   2.374 -0.0453  0.4209  0.4050
  144POX    C2J 2335   2.566   4.794   2.486  0.1962  0.1726  0.3436
  144POX    C2K 2336   2.571   4.851   2.627  0.0887  1.0046  0.0127
  144POX    C2L 2337   2.528   4.754   2.737 -0.0133  0.6095 -0.3740
  144POX    C2M 2338   2.573   4.802   2.875  0.2481 -0.4295 -0.0897
  144POX    C2N 2339   2.530   4.695   2.976 -0.7233  0.5109  0.5063
  144POX    C2O 2340   2.563   4.720   3.123  0.0470 -0.0757  0.4376
  144POX    C2P 2341   2.497   4.853   3.162  0.1010  0.1566 -0.2517
  145CHL    CN1 2342   4.058   3.032   1.726  0.5516 -0.1548  0.4179
  145CHL    CN2 2343   3.875   3.123   1.842  0.1811 -0.2428 -0.2130
  145CHL    CN3 2344   4.012   3.275   1.724 -0.1664  0.2688  0.7603
  145CHL    NTM 2345   3.957   3.139   1.721  0.6642 -0.0596  0.1346
  145CHL     CB 2346   3.889   3.118   1.592  0.4765  0.1161  0.2049
  146PJ2     CA 2347   3.750   3.182   1.583  0.2452 -0.3179  0.6395
  146PJ2     OA 2348   3.738   3.321   1.613 -0.0793 -0.0747 -0.5756
  146PJ2      P 2349   3.590   3.378   1.587 -0.0566  0.1207 -0.2849
  146PJ2     OB 2350   3.571   3.408   1.443 -0.2186 -0.2281 -0.3364
  146PJ2     HB 2351   3.552   3.506   1.441  2.1545  0.3266  1.0712
  146PJ2     OG 2352   3.502   3.267   1.630 -0.1838  0.2842 -0.1199
  146PJ2     HG 2353   3.510   3.245   1.727 -1.8991  0.7121  0.1391
  146PJ2     OD 2354   3.564   3.508   1.678 -0.2553 -0.0155 -0.1463
  147POX     CD 2355   3.553   3.486   1.819 -0.5493  0.0273 -0.1606
  147POX     CE 2356   3.498   3.598   1.907  0.0580  0.1392  0.0816
  147POX     OE 2357   3.572   3.604   2.030 -0.2723  0.1187  0.2845
  147POX    C1A 2358   3.594   3.729   2.066  0.0299  0.1935 -0.1458
  147POX    O1A 2359   3.582   3.817   1.981  0.0963  0.0765 -0.2763
  147POX    C1B 2360   3.630   3.751   2.208 -0.1622  0.3001 -0.1130
  147POX    C1C 2361   3.578   3.884   2.263  0.4472  0.3817  0.2715
  147POX    C1D 2362   3.587   3.893   2.415 -0.4522  0.0742  0.3494
  147POX    C1E 2363   3.530   4.028   2.461  0.1564  0.5535 -0.2808
  147POX    C1F 2364   3.522   4.036   2.614 -0.9928  0.1227 -0.3081
  147POX    C1G 2365   3.479   4.175   2.661  0.4659  0.4614  0.0901
  147POX    C1H 2366   3.453   4.171   2.812 -0.5982  0.3530 -0.0860
  147POX    C1I 2367   3.427   4.307   2.876 -0.7404  0.3419 -0.1205
  147POX    C1J 2368   3.454   4.339   3.002 -0.5459 -0.0474 -0.0627
  147POX    C1K 2369   3.487   4.229   3.103 -0.2084 -0.1941 -0.3284
  147POX    C1L 2370   3.601   4.268   3.196 -0.0418 -0.5468 -0.3826
  147POX    C1M 2371   3.605   4.176   3.318  0.3146 -0.1400 -0.0830
  147POX    C1N 2372   3.720   4.214   3.413  0.6379 -0.8154 -0.1943
  147POX    C1O 2373   3.712   4.126   3.538 -0.3081  0.2388  0.5145
  147POX    C1P 2374   3.839   4.121   3.623  0.1709 -0.8159 -0.2346
  147POX    C1Q 2375   3.831   4.056   3.762  0.2838  0.9647  0.6311
  147POX    C1R 2376   3.966   4.028   3.828  0.3004  0.2526  0.3057
  147POX     CZ 2377   3.347   3.578   1.918  0.1743 -0.5476  0.5412
  147POX     OZ 2378   3.283   3.693   1.975 -0.1262 -0.2868 -0.3117
  147POX    C2A 2379   3.161   3.692   2.028  0.2419 -0.1807  0.5524
  147POX    O2A 2380   3.089   3.593   2.022  0.0067  0.0238 -0.0739
  147POX    C2B 2381   3.127   3.826   2.081  0.3442 -0.0770  0.3586
  147POX    C2C 2382   3.182   3.828   2.224  0.0183 -1.0098  0.5086
  147POX    C2D 2383   3.139   3.963   2.282 -0.0593 -0.7179 -0.2162
  147POX    C2E 2384   3.145   3.975   2.435 -0.1025 -0.1670 -0.2554
  147POX    C2F 2385   3.082   4.108   2.477  0.1009 -0.3255  0.5624
  147POX    C2G 2386   3.108   4.163   2.617 -0.1852 -0.1049  0.5309
  147POX    C2H 2387   3.047   4.062   2.715 -0.5013 -0.4967 -0.0612
  147POX    C2I 2388   3.068   4.116   2.857  0.0332 -0.3438 -0.1947
  147POX    C2J 2389   3.047   4.003   2.959  0.1936 -0.0435  0.1743
  147POX    C2K 2390   3.065   4.059   3.100  0.0152  0.0117  0.1759
  147POX    C2L 2391   3.047   3.945   3.200  0.2845 -0.2038 -0.0173
  147POX    C2M 2392   3.064   3.996   3.344  0.2973 -0.0294 -0.0800
  147POX    C2N 2393   3.025   3.887   3.444  0.3901 -0.1901 -0.2171
  147POX    C2O 2394   3.037   3.927   3.591 -0.5054 -0.7546  0.0209
  147POX    C2P 2395   2.923   4.018   3.637  0.2826  0.3067 -0.0735
  148CHL    CN1 2396   6.490   2.298   1.352  0.6213 -0.0888  0.3288
  148CHL    CN2 2397   6.431   2.128   1.201 -0.6905  0.3914  0.0015
  148CHL    CN3 2398   6.501   2.331   1.112  0.0280 -0.0076  0.1281
  148CHL    NTM 2399   6.527   2.238   1.223 -0.1563 -0.0927  0.1009
  148CHL     CB 2400   6.666   2.191   1.237 -0.1814 -0.0759  0.4169
  149PJ2     CA 2401   6.787   2.284   1.225  0.0563 -0.3956  0.3175
  149PJ2     OA 2402   6.789   2.382   1.329  0.2749 -0.2777  0.2038
  149PJ2      P 2403   6.904   2.490   1.295  0.0040 -0.1021 -0.1647
  149PJ2     OB 2404   7.034   2.431   1.257  0.0473  0.2010 -0.4870
  149PJ2     HB 2405   7.063   2.351   1.310  1.1338  1.6524  1.2582
  149PJ2     OG 2406   6.846   2.601   1.217 -0.1829 -0.3543 -0.3841
  149PJ2     HG 2407   6.914   2.626   1.148 -0.1826  1.0239  0.0996
  149PJ2     OD 2408   6.920   2.558   1.440 -0.6521  0.0169 -0.1424
  150POX     CD 2409   6.967   2.463   1.536  0.2456 -0.2419 -0.8239
  150POX     CE 2410   6.939   2.514   1.677 -0.1412 -0.3380 -0.8640
  150POX     OE 2411   7.017   2.453   1.781 -0.3697  0.7196 -0.0497
  150POX    C1A 2412   7.133   2.513   1.808  0.0356  0.0992 -0.3810
  150POX    O1A 2413   7.137   2.632   1.781 -0.6062  0.1241 -0.3895
  150POX    C1B 2414   7.228   2.434   1.890 -0.0683  0.1545 -0.2058
  150POX    C1C 2415   7.222   2.472   2.038 -0.3626 -0.6934  0.0055
  150POX    C1D 2416   7.311   2.394   2.135  0.1464 -0.2061 -0.0674
  150POX    C1E 2417   7.296   2.437   2.282 -0.3688 -0.1156 -0.1463
  150POX    C1F 2418   7.383   2.367   2.386 -0.2139  0.3190  0.0166
  150POX    C1G 2419   7.347   2.387   2.533  0.5500  0.0445  0.2435
  150POX    C1H 2420   7.337   2.535   2.567 -0.6165 -0.1185  0.6560
  150POX    C1I 2421   7.200   2.592   2.606 -0.8077 -0.2385  0.1676
  150POX    C1J 2422   7.177   2.635   2.730 -0.2491 -0.7869  0.4741
  150POX    C1K 2423   7.287   2.629   2.836  0.4003  0.6580 -0.0894
  150POX    C1L 2424   7.248   2.722   2.951 -0.0408 -0.0708  0.3584
  150POX    C1M 2425   7.361   2.738   3.053  0.4480 -0.4322 -0.1234
  150POX    C1N 2426   7.466   2.842   3.012  0.2502 -0.0868  0.2354
  150POX    C1O 2427   7.561   2.875   3.127  0.1730  0.8840  0.0237
  150POX    C1P 2428   7.661   2.983   3.085  0.7920  0.3547  0.1260
  150POX    C1Q 2429   7.771   2.921   2.998 -0.1494 -0.5505 -0.4319
  150POX    C1R 2430   7.889   3.012   2.963 -0.0370 -0.6694 -0.3628
  150POX     CZ 2431   6.787   2.518   1.694 -0.1203  0.3425 -0.8320
  150POX     OZ 2432   6.727   2.563   1.816  0.4412 -0.3485 -0.2920
  150POX    C2A 2433   6.713   2.695   1.830  1.0545 -0.3342  0.2694
  150POX    O2A 2434   6.752   2.772   1.742 -0.1794 -0.0158 -0.0272
  150POX    C2B 2435   6.663   2.750   1.958  0.2923 -0.4712  0.0421
  150POX    C2C 2436   6.545   2.682   2.028  0.2953  0.1426  0.6535
  150POX    C2D 2437   6.521   2.727   2.172 -0.1368  0.3771  0.5073
  150POX    C2E 2438   6.428   2.630   2.245  0.6203 -0.4941  0.3170
  150POX    C2F 2439   6.410   2.657   2.394 -0.0844  0.2326  0.1047
  150POX    C2G 2440   6.312   2.557   2.456  0.3991 -0.2987  0.0202
  150POX    C2H 2441   6.362   2.413   2.446  0.1246 -0.3573 -0.5004
  150POX    C2I 2442   6.274   2.324   2.534  0.0738 -0.0271 -0.2172
  150POX    C2J 2443   6.333   2.183   2.531  0.6207  0.2076 -0.6761
  150POX    C2K 2444   6.377   2.118   2.400  0.1704 -0.1666 -0.6437
  150POX    C2L 2445   6.246   2.085   2.328 -0.1698 -0.1220 -0.0458
  150POX    C2M 2446   6.271   2.008   2.198 -0.0478  0.2762 -0.2595
  150POX    C2N 2447   6.143   1.944   2.144 -0.0458  0.3656 -0.3704
  150POX    C2O 2448   6.182   1.862   2.021  0.0419  0.0802 -0.1546
  150POX    C2P 2449   6.117   1.928   1.899 -0.5051 -0.1537  0.0037
  151CHL    CN1 2450   4.883   7.628   1.372 -0.0201  0.3384  0.1791
  151CHL    CN2 2451   4.984   7.484   1.220 -0.2331  0.4552 -0.6872
  151CHL    CN3 2452   4.855   7.670   1.140 -0.3385  0.1926  0.1186
  151CHL    NTM 2453   4.863   7.563   1.241 -0.1827  0.3022  0.2220
  151CHL     CB 2454   4.746   7.474   1.249  0.0670 -0.0479 -0.0195
  152PJ2     CA 2455   4.607   7.513   1.298  0.0829 -0.2696  0.1987
  152PJ2     OA 2456   4.538   7.614   1.224  0.5561  0.7864  1.1675
  152PJ2      P 2457   4.384   7.629   1.268  0.0762  0.0420 -0.1879
  152PJ2     OB 2458   4.314   7.724   1.179 -0.4079 -0.1001  0.0402
  152PJ2     HB 2459   4.361   7.794   1.126 -2.6060  3.6250  2.5449
  152PJ2     OG 2460   4.338   7.490   1.284 -0.2701  0.1933  0.1389
  152PJ2     HG 2461   4.267   7.477   1.214 -1.5190  4.1678  0.4456
  152PJ2     OD 2462   4.406   7.693   1.415  0.2288  0.4961 -0.4048
  153POX     CD 2463   4.290   7.693   1.498  0.2212 -0.4287 -0.3962
  153POX     CE 2464   4.326   7.713   1.646 -0.6448  0.0492 -0.2446
  153POX     OE 2465   4.220   7.664   1.728 -0.4299  0.0179  0.0149
  153POX    C1A 2466   4.230   7.533   1.748 -0.5045 -0.0145 -0.1534
  153POX    O1A 2467   4.308   7.459   1.688 -0.0563  0.1651  0.1934
  153POX    C1B 2468   4.150   7.490   1.865 -0.5064 -0.1135 -0.1911
  153POX    C1C 2469   4.230   7.505   1.994 -0.4264 -0.0790 -0.2446
  153POX    C1D 2470   4.193   7.407   2.105  0.2197  0.4787  0.4725
  153POX    C1E 2471   4.290   7.398   2.224  0.5295 -0.3071  0.1632
  153POX    C1F 2472   4.299   7.532   2.296 -0.9006 -0.2542  0.2808
  153POX    C1G 2473   4.174   7.587   2.365 -0.7081  0.1870  0.2818
  153POX    C1H 2474   4.215   7.710   2.447 -0.0192  0.5306 -0.5681
  153POX    C1I 2475   4.107   7.796   2.512  0.0692  0.1607  0.0745
  153POX    C1J 2476   4.109   7.837   2.639  0.4995 -0.0013  0.1223
  153POX    C1K 2477   4.226   7.813   2.733  0.4208 -0.2954  0.1456
  153POX    C1L 2478   4.165   7.785   2.870 -0.1878  0.3069 -0.0022
  153POX    C1M 2479   4.268   7.799   2.982  0.2399 -0.6005 -0.2779
  153POX    C1N 2480   4.361   7.679   3.000 -0.1292 -0.8244  0.1647
  153POX    C1O 2481   4.474   7.721   3.094 -0.4121 -0.2680  0.2574
  153POX    C1P 2482   4.538   7.588   3.134  0.3496 -0.0990 -0.3678
  153POX    C1Q 2483   4.627   7.610   3.257  0.4015 -0.1102 -0.4032
  153POX    C1R 2484   4.688   7.483   3.316  0.0163  0.1715  0.6238
  153POX     CZ 2485   4.379   7.853   1.675 -0.1095 -0.2480  0.2234
  153POX     OZ 2486   4.439   7.887   1.800  0.5762 -0.0568 -0.1533
  153POX    C2A 2487   4.467   8.015   1.826 -0.8970  0.1439  0.5495
  153POX    O2A 2488   4.436   8.101   1.745  0.3457 -0.0763 -0.1876
  153POX    C2B 2489   4.518   8.033   1.964 -0.0477 -0.2762  0.2979
  153POX    C2C 2490   4.667   8.069   1.957  0.0135 -0.5887 -0.0409
  153POX    C2D 2491   4.741   8.075   2.091  0.8211 -0.2464 -0.4978
  153POX    C2E 2492   4.783   7.941   2.151 -0.1016 -0.0532  0.6037
  153POX    C2F 2493   4.851   7.964   2.285 -0.1820 -0.2601  0.6815
  153POX    C2G 2494   4.937   7.842   2.319  0.1291 -0.2302  0.0148
  153POX    C2H 2495   5.000   7.876   2.454 -0.1075 -0.0754  0.0885
  153POX    C2I 2496   5.090   7.758   2.492 -0.7428 -0.4740  0.3674
  153POX    C2J 2497   5.111   7.743   2.643 -0.2099  0.0237  0.3465
  153POX    C2K 2498   4.981   7.695   2.708 -0.2296 -0.0481  0.2540
  153POX    C2L 2499   4.984   7.683   2.860 -0.1217 -0.0291  0.2537
  153POX    C2M 2500   4.970   7.823   2.920 -0.0462  0.1267 -0.0922
  153POX    C2N 2501   4.916   7.816   3.063  0.0841  0.1297 -0.0425
  153POX    C2O 2502   4.862   7.944   3.126  0.4922  0.4241 -0.2832
  153POX    C2P 2503   4.723   8.001   3.094 -0.0734 -0.7135  0.0904
  154CHL    CN1 2504   4.867   0.728   1.125 -0.7949 -0.5566  0.5098
  154CHL    CN2 2505   4.834   0.946   1.208 -0.1631 -0.0924 -0.0431
  154CHL    CN3 2506   4.918   0.768   1.346  0.3058 -0.5926 -0.2206
  154CHL    NTM 2507   4.820   0.803   1.242 -0.1550  0.0133  0.4066
  154CHL     CB 2508   4.679   0.765   1.258 -0.2708  0.1633 -0.2458
  155PJ2     CA 2509   4.589   0.829   1.364  0.1254  0.1794  0.0868
  155PJ2     OA 2510   4.652   0.910   1.462  0.2988 -0.2718  0.3498
  155PJ2      P 2511   4.543   0.966   1.567  0.2015  0.2729 -0.0395
  155PJ2     OB 2512   4.501   1.095   1.508  0.1490  0.5767  0.6525
  155PJ2     HB 2513   4.552   1.114   1.424 -2.9008  0.3831 -1.4382
  155PJ2     OG 2514   4.444   0.858   1.588  0.0202  0.4291 -0.0859
  155PJ2     HG 2515   4.350   0.889   1.599  0.3511  0.9851  1.4021
  155PJ2     OD 2516   4.638   0.989   1.695  0.3784  0.3783 -0.1893
  156POX     CD 2517   4.725   1.100   1.672  0.5714  0.2058 -0.3060
  156POX     CE 2518   4.838   1.125   1.772  0.0888 -0.3945  0.3960
  156POX     OE 2519   4.927   1.015   1.791 -0.1008 -0.5266  0.5338
  156POX    C1A 2520   5.006   0.972   1.692 -0.1438  0.4009  0.0883
  156POX    O1A 2521   4.998   1.016   1.577  0.2314 -0.1017 -0.1367
  156POX    C1B 2522   5.091   0.855   1.724 -0.6867 -0.1222 -0.3546
  156POX    C1C 2523   5.194   0.908   1.824 -0.8621  0.0171 -0.2467
  156POX    C1D 2524   5.149   0.927   1.970 -0.0122  0.5012 -0.0458
  156POX    C1E 2525   5.273   0.967   2.051 -0.1241  0.9242 -0.0812
  156POX    C1F 2526   5.251   0.969   2.202 -0.3160 -0.1245 -0.0863
  156POX    C1G 2527   5.384   1.007   2.268 -0.4575 -0.0870  0.1771
  156POX    C1H 2528   5.379   0.967   2.416 -0.1260  0.6717  0.3967
  156POX    C1I 2529   5.513   1.005   2.480  0.0388  0.2544  0.3011
  156POX    C1J 2530   5.577   0.918   2.557 -0.3576 -0.1410  0.1856
  156POX    C1K 2531   5.534   0.779   2.606 -0.6482 -0.1171  0.0002
  156POX    C1L 2532   5.482   0.798   2.749 -0.1797  0.4174  0.1059
  156POX    C1M 2533   5.393   0.675   2.771  0.0891  0.1819 -0.1106
  156POX    C1N 2534   5.358   0.672   2.920  0.8055 -0.4864  0.0497
  156POX    C1O 2535   5.480   0.642   3.008  0.7253  0.2667  0.4185
  156POX    C1P 2536   5.439   0.646   3.156  0.0673  0.1521  0.2415
  156POX    C1Q 2537   5.563   0.658   3.243 -0.0311 -0.3100  0.4489
  156POX    C1R 2538   5.541   0.647   3.394  0.0181 -0.0898  0.4734
  156POX     CZ 2539   4.775   1.172   1.903 -0.3236 -0.6382  0.2876
  156POX     OZ 2540   4.863   1.193   2.014  0.2574  0.0719 -0.3062
  156POX    C2A 2541   4.807   1.243   2.123 -0.0671 -1.0959  0.0693
  156POX    O2A 2542   4.690   1.226   2.158 -0.1653  0.0940  0.3817
  156POX    C2B 2543   4.909   1.276   2.225 -0.4490 -0.0627  0.1370
  156POX    C2C 2544   4.876   1.411   2.287  0.1536  0.0157  0.2934
  156POX    C2D 2545   4.965   1.421   2.411 -0.0256 -0.2774  0.4469
  156POX    C2E 2546   4.959   1.564   2.463  0.5247 -0.1369  0.1374
  156POX    C2F 2547   5.019   1.578   2.603  0.1273  0.2499  0.2732
  156POX    C2G 2548   5.009   1.722   2.654  0.2287  0.3562 -0.0029
  156POX    C2H 2549   5.087   1.706   2.785 -0.1058  0.7839  0.2492
  156POX    C2I 2550   5.013   1.630   2.895 -0.1585 -0.3946 -0.5825
  156POX    C2J 2551   5.090   1.631   3.028 -0.4478 -0.6466 -0.4119
  156POX    C2K 2552   4.999   1.628   3.151 -0.2364 -0.1055 -0.2423
  156POX    C2L 2553   5.085   1.598   3.273 -0.4044  0.0361 -0.0886
  156POX    C2M 2554   5.004   1.538   3.388  0.5137 -0.6647  0.2079
  156POX    C2N 2555   4.912   1.642   3.454  0.1181 -0.6539 -0.3587
  156POX    C2O 2556   4.822   1.573   3.556 -0.2512  0.0089 -0.2320
  156POX    C2P 2557   4.701   1.505   3.491 -0.2147  0.2331 -0.5315
  157CHL    CN1 2558   5.828   2.055   1.446  0.5182 -0.3437  0.0264
  157CHL    CN2 2559   5.901   1.944   1.261 -0.1429  0.2575 -0.6058
  157CHL    CN3 2560   5.954   2.174   1.276  0.2144  0.1698 -0.4676
  157CHL    NTM 2561   5.849   2.075   1.302  0.2922  0.2236  0.0694
  157CHL     CB 2562   5.733   2.112   1.219  0.2078  0.1849  0.1700
  158PJ2     CA 2563   5.593   2.084   1.275  0.1909  0.9180  0.5064
  158PJ2     OA 2564   5.560   1.947   1.297 -0.2123  0.8732 -0.3348
  158PJ2      P 2565   5.406   1.906   1.319  0.0810 -0.0597  0.0094
  158PJ2     OB 2566   5.314   2.006   1.261 -0.2600  0.0175  0.6789
  158PJ2     HB 2567   5.358   2.096   1.261  1.1002 -0.6118  0.1520
  158PJ2     OG 2568   5.375   1.762   1.297  0.0192 -0.1156  0.4610
  158PJ2     HG 2569   5.455   1.713   1.331 -0.0147 -0.1583  0.4785
  158PJ2     OD 2570   5.389   1.917   1.478 -0.0906 -0.3205  0.0106
  159POX     CD 2571   5.475   1.830   1.552 -0.3888 -0.3387  0.3375
  159POX     CE 2572   5.478   1.858   1.703 -0.1280 -0.4826  0.3592
  159POX     OE 2573   5.566   1.773   1.778 -0.3524 -0.8785  0.1780
  159POX    C1A 2574   5.683   1.821   1.817 -0.1347 -0.5246 -0.8777
  159POX    O1A 2575   5.749   1.899   1.748  0.0858  0.0991  0.0277
  159POX    C1B 2576   5.742   1.725   1.913 -0.5889 -0.0600 -0.1263
  159POX    C1C 2577   5.696   1.763   2.054  0.1859  0.2108  0.0627
  159POX    C1D 2578   5.776   1.696   2.166  0.4207  0.3498 -0.0207
  159POX    C1E 2579   5.737   1.745   2.305 -0.2263 -0.1386 -0.0222
  159POX    C1F 2580   5.810   1.671   2.416 -0.0054 -0.1549 -0.1788
  159POX    C1G 2581   5.716   1.671   2.537  0.2490 -0.3658  0.0227
  159POX    C1H 2582   5.781   1.616   2.664  0.4151 -0.3355 -0.0490
  159POX    C1I 2583   5.668   1.586   2.762 -0.2220  0.5566 -0.4937
  159POX    C1J 2584   5.684   1.587   2.894  0.3731  0.4079 -0.5603
  159POX    C1K 2585   5.813   1.622   2.967  0.0561  0.2096  0.1035
  159POX    C1L 2586   5.795   1.619   3.119 -0.0522  0.5519  0.0994
  159POX    C1M 2587   5.706   1.727   3.180 -0.0625  0.1122  0.8801
  159POX    C1N 2588   5.795   1.844   3.220  0.3149  0.0437  0.2492
  159POX    C1O 2589   5.714   1.959   3.281  0.3074  0.1588  0.0238
  159POX    C1P 2590   5.810   2.059   3.345  0.1564  0.1952  0.1926
  159POX    C1Q 2591   5.734   2.186   3.385  0.2269  0.3858 -0.2782
  159POX    C1R 2592   5.820   2.277   3.472  0.3936 -0.2598  0.2377
  159POX     CZ 2593   5.333   1.844   1.748 -0.1100 -1.0146  0.2623
  159POX     OZ 2594   5.312   1.896   1.879 -0.0752  0.3131 -0.2429
  159POX    C2A 2595   5.204   1.856   1.945 -0.1754  0.5603 -0.2564
  159POX    O2A 2596   5.141   1.755   1.916  0.0427  0.3701 -0.0691
  159POX    C2B 2597   5.194   1.919   2.079  0.2772 -0.1809  0.1368
  159POX    C2C 2598   5.273   1.831   2.176  0.3832 -0.2349  0.0033
  159POX    C2D 2599   5.272   1.911   2.307 -0.2469  0.3742 -0.3583
  159POX    C2E 2600   5.363   1.856   2.418 -0.7236  0.0816 -0.1072
  159POX    C2F 2601   5.362   1.946   2.541 -0.2038 -0.3515  0.2168
  159POX    C2G 2602   5.431   1.883   2.663 -0.1159  0.0948  0.4008
  159POX    C2H 2603   5.405   1.986   2.773 -0.2690  0.2021  0.2660
  159POX    C2I 2604   5.482   1.950   2.901 -0.0698 -0.6249 -0.0761
  159POX    C2J 2605   5.430   2.017   3.029  0.5274 -0.4123  0.0564
  159POX    C2K 2606   5.285   1.973   3.042  0.2908  0.3241 -0.0523
  159POX    C2L 2607   5.229   1.992   3.184 -0.1227  0.2560 -0.2028
  159POX    C2M 2608   5.300   1.933   3.306 -0.0525 -0.4137 -0.5631
  159POX    C2N 2609   5.226   1.945   3.439  0.5688  0.1419 -0.2610
  159POX    C2O 2610   5.223   2.092   3.481  0.2991  0.2790 -0.7423
  159POX    C2P 2611   5.330   2.123   3.586  0.1436 -0.2530 -0.4247
  160CHL    CN1 2612   4.800   8.417   0.859 -0.4010 -0.2880 -0.6061
  160CHL    CN2 2613   4.948   8.469   0.688 -0.4239  0.0384  0.3178
  160CHL    CN3 2614   4.926   8.246   0.774  0.3055  0.0400  0.5500
  160CHL    NTM 2615   4.935   8.388   0.810  0.0531  0.0935  0.4060
  160CHL     CB 2616   5.043   8.420   0.906 -0.1035  0.1056  0.5782
  161PJ2     CA 2617   5.046   8.361   1.047 -0.3353 -0.0994  0.4987
  161PJ2     OA 2618   5.039   8.218   1.046  0.0008 -0.1194 -0.1605
  161PJ2      P 2619   5.182   8.144   1.040 -0.0153 -0.1707  0.0604
  161PJ2     OB 2620   5.157   7.999   1.030 -0.6870 -0.0613  0.1306
  161PJ2     HB 2621   5.241   7.961   0.992 -0.6137  0.1478  0.0863
  161PJ2     OG 2622   5.259   8.214   0.935  0.1136 -0.0344  0.2430
  161PJ2     HG 2623   5.297   8.302   0.961  1.4065 -0.3028 -0.6359
  161PJ2     OD 2624   5.251   8.191   1.178  0.2579 -0.0290 -0.1246
  162POX     CD 2625   5.196   8.133   1.296  0.0421  0.4130 -0.0051
  162POX     CE 2626   5.236   8.177   1.437  0.0757  0.0604  0.0979
  162POX     OE 2627   5.157   8.287   1.482  0.5627  0.1807  0.6657
  162POX    C1A 2628   5.050   8.247   1.550  0.3769 -0.3386  0.0728
  162POX    O1A 2629   5.007   8.132   1.548 -0.2070 -0.1249  0.0328
  162POX    C1B 2630   4.976   8.363   1.605 -0.3433 -0.8337  0.1605
  162POX    C1C 2631   5.005   8.402   1.750  0.1703  0.4758 -0.2736
  162POX    C1D 2632   4.893   8.479   1.820 -0.1067  0.0279 -0.2141
  162POX    C1E 2633   4.940   8.538   1.954 -0.1475  0.1099 -0.2355
  162POX    C1F 2634   4.833   8.627   2.017 -0.4221 -0.2714 -0.1644
  162POX    C1G 2635   4.709   8.541   2.044  0.0426 -0.8480  0.1667
  162POX    C1H 2636   4.604   8.620   2.123  0.1899 -0.1452 -0.3289
  162POX    C1I 2637   4.483   8.529   2.147 -0.2057  0.3798 -0.3144
  162POX    C1J 2638   4.441   8.490   2.267  0.3708 -0.0094 -0.2347
  162POX    C1K 2639   4.505   8.541   2.396 -0.1765 -0.6336  0.2900
  162POX    C1L 2640   4.410   8.631   2.476 -0.0201  0.0191 -0.2523
  162POX    C1M 2641   4.478   8.713   2.586 -0.6292  0.2047 -0.0137
  162POX    C1N 2642   4.593   8.796   2.529 -0.2661 -0.0451  0.3445
  162POX    C1O 2643   4.686   8.849   2.637  0.3115 -0.0681 -0.1353
  162POX    C1P 2644   4.734   8.760   2.752 -0.0085 -0.0909 -0.0185
  162POX    C1Q 2645   4.792   8.855   2.857  0.2130 -0.1229 -0.1133
  162POX    C1R 2646   4.700   8.851   2.979  0.4659 -0.1670  0.0785
  162POX     CZ 2647   5.386   8.207   1.426 -0.0291  0.5884  0.0550
  162POX     OZ 2648   5.445   8.221   1.556 -0.1389 -0.2725  0.2047
  162POX    C2A 2649   5.576   8.242   1.551 -0.1849 -0.0293  0.0229
  162POX    O2A 2650   5.638   8.240   1.445 -0.2646 -0.3915 -0.0187
  162POX    C2B 2651   5.632   8.264   1.686  0.3125  0.0458 -0.1914
  162POX    C2C 2652   5.690   8.132   1.737  0.4005  0.1597  0.0059
  162POX    C2D 2653   5.760   8.136   1.872  0.5044  0.1802 -0.0484
  162POX    C2E 2654   5.675   8.181   1.991 -0.2909  0.3608 -0.6808
  162POX    C2F 2655   5.750   8.158   2.122 -1.0042  0.3441 -0.2658
  162POX    C2G 2656   5.667   8.212   2.238  0.0194  0.1429  0.5765
  162POX    C2H 2657   5.740   8.183   2.370  0.0769 -0.2722  0.4547
  162POX    C2I 2658   5.673   8.258   2.485 -0.5877 -0.0289 -0.0776
  162POX    C2J 2659   5.725   8.186   2.610 -0.2238  0.1435 -0.1278
  162POX    C2K 2660   5.685   8.275   2.728 -0.4141  0.1320 -0.1836
  162POX    C2L 2661   5.730   8.241   2.870 -0.5551 -0.0180 -0.1738
  162POX    C2M 2662   5.718   8.368   2.954 -0.5190 -0.1363  0.0129
  162POX    C2N 2663   5.755   8.321   3.095  0.1328 -0.4334 -0.2516
  162POX    C2O 2664   5.738   8.432   3.198 -0.2595 -0.6393 -0.0913
  162POX    C2P 2665   5.780   8.387   3.338  0.0237 -0.2533 -0.0486
  163CHL    CN1 2666   5.677   8.589   0.620 -0.4129  0.5053  0.2961
  163CHL    CN2 2667   5.790   8.408   0.721 -0.6063 -0.0786  0.0748
  163CHL    CN3 2668   5.810   8.621   0.821  0.3581 -0.6731  0.2112
  163CHL    NTM 2669   5.717   8.532   0.750 -0.2945  0.1021  0.0844
  163CHL     CB 2670   5.605   8.495   0.837 -0.7302  0.0391 -0.4981
  164PJ2     CA 2671   5.480   8.582   0.856 -0.3751  0.5270 -0.3974
  164PJ2     OA 2672   5.508   8.722   0.862  0.2071  0.4097 -0.2729
  164PJ2      P 2673   5.369   8.803   0.865  0.1893  0.3767 -0.1949
  164PJ2     OB 2674   5.417   8.937   0.825  1.1713  0.1229  0.1207
  164PJ2     HB 2675   5.339   8.989   0.791  1.9248  0.9022 -0.4553
  164PJ2     OG 2676   5.267   8.727   0.789  0.0432 -0.2463  0.6027
  164PJ2     HG 2677   5.292   8.631   0.799  2.9612  0.4109  0.6192
  164PJ2     OD 2678   5.342   8.815   1.023 -0.2078  0.0459 -0.2371
  165POX     CD 2679   5.447   8.871   1.102 -0.1608 -0.6121  0.1863
  165POX     CE 2680   5.419   8.882   1.252  0.4487 -0.5656  0.2987
  165POX     OE 2681   5.501   8.974   1.325  0.4279 -0.1816 -0.1581
  165POX    C1A 2682   5.472   9.104   1.315 -0.2326 -0.2956  0.2350
  165POX    O1A 2683   5.409   9.144   1.218 -0.0993 -0.2593  0.1643
  165POX    C1B 2684   5.532   9.177   1.429 -0.1859  0.2319 -0.1276
  165POX    C1C 2685   5.432   9.199   1.542  0.2531  0.3390  0.2458
  165POX    C1D 2686   5.489   9.206   1.684  0.1535  0.2613  0.2903
  165POX    C1E 2687   5.576   9.331   1.702  0.3754  0.1386  0.0667
  165POX    C1F 2688   5.496   9.460   1.686 -0.1611 -0.1483  0.3900
  165POX    C1G 2689   5.529   9.566   1.791  0.2893  0.1011  0.0050
  165POX    C1H 2690   5.535   9.526   1.939 -0.3074 -0.3975 -0.0997
  165POX    C1I 2691   5.560   9.652   2.021 -0.4312 -0.3208 -0.1798
  165POX    C1J 2692   5.668   9.665   2.098 -0.0003  0.6849 -0.9283
  165POX    C1K 2693   5.790   9.571   2.104 -0.4082  0.2023  0.0507
  165POX    C1L 2694   5.785   9.477   2.224 -0.2428  0.5015  0.2926
  165POX    C1M 2695   5.835   9.552   2.349  0.0857  0.1173  0.3932
  165POX    C1N 2696   5.880   9.456   2.459  0.6085 -0.0696  0.0198
  165POX    C1O 2697   5.897   9.536   2.588  0.3481  0.3648 -0.2169
  165POX    C1P 2698   5.896   9.442   2.708 -0.0810  0.5378 -0.0798
  165POX    C1Q 2699   5.872   9.521   2.836 -0.2971  0.3560 -0.0080
  165POX    C1R 2700   5.865   9.430   2.959  0.1148 -0.0584 -0.2884
  165POX     CZ 2701   5.430   8.737   1.300  0.4926 -0.6152  0.1418
  165POX     OZ 2702   5.384   8.710   1.433 -0.0723 -0.2048  0.0332
  165POX    C2A 2703   5.416   8.592   1.485  0.0055  0.0082  0.4652
  165POX    O2A 2704   5.494   8.520   1.424 -0.3558  0.2279 -0.2561
  165POX    C2B 2705   5.361   8.573   1.622  0.3097 -0.4812  0.5197
  165POX    C2C 2706   5.462   8.609   1.731  0.6670  0.1979 -0.0308
  165POX    C2D 2707   5.419   8.561   1.869  0.2226  0.5879 -0.0340
  165POX    C2E 2708   5.514   8.606   1.980  0.3379  0.0816  0.0705
  165POX    C2F 2709   5.445   8.597   2.116 -0.3838  0.7183 -0.2515
  165POX    C2G 2710   5.546   8.643   2.221 -0.1025  0.3981 -0.3828
  165POX    C2H 2711   5.497   8.619   2.364  0.6086 -0.2724 -0.2435
  165POX    C2I 2712   5.607   8.658   2.463  0.0744  0.8009 -0.0579
  165POX    C2J 2713   5.578   8.615   2.607  0.1516  0.3452 -0.1741
  165POX    C2K 2714   5.472   8.703   2.674  0.2747  0.3476  0.0173
  165POX    C2L 2715   5.416   8.647   2.805 -0.0084 -0.2416 -0.3500
  165POX    C2M 2716   5.303   8.734   2.859  0.2564  0.0094 -0.1992
  165POX    C2N 2717   5.261   8.706   3.003 -0.0325  0.3901 -0.2062
  165POX    C2O 2718   5.380   8.734   3.094  0.5284 -0.7790 -0.5496
  165POX    C2P 2719   5.367   8.686   3.239 -0.1345  0.2166 -0.2664
  166CHL    CN1 2720   4.147   0.306   1.717  0.2097  0.1039 -0.0661
  166CHL    CN2 2721   4.063   0.321   1.498  0.0224 -0.4266  0.1180
  166CHL    CN3 2722   3.937   0.410   1.677 -0.0309  0.6084 -0.3890
  166CHL    NTM 2723   4.074   0.394   1.625  0.0123 -0.0756 -0.0813
  166CHL     CB 2724   4.138   0.522   1.591  0.3225 -0.3505 -0.5353
  167PJ2     CA 2725   4.288   0.547   1.578  0.1802  0.7219 -0.1974
  167PJ2     OA 2726   4.352   0.431   1.526  0.4424  0.4977  0.6133
  167PJ2      P 2727   4.481   0.447   1.431 -0.2037  0.1143 -0.3451
  167PJ2     OB 2728   4.527   0.316   1.380 -0.2595  0.0450 -0.2176
  167PJ2     HB 2729   4.614   0.331   1.333 -0.6274  1.6858 -0.4395
  167PJ2     OG 2730   4.427   0.541   1.330  0.1449  0.4261 -0.2430
  167PJ2     HG 2731   4.346   0.585   1.368 -0.6314 -1.2743  0.1534
  167PJ2     OD 2732   4.587   0.516   1.530 -0.1702  0.3776 -0.5608
  168POX     CD 2733   4.695   0.438   1.584 -0.1397  0.2344 -0.8251
  168POX     CE 2734   4.776   0.532   1.674 -0.0208 -0.3187 -0.3515
  168POX     OE 2735   4.885   0.464   1.738 -0.0463 -0.6180 -0.6261
  168POX    C1A 2736   5.014   0.487   1.715 -0.0725  0.4617  0.2472
  168POX    O1A 2737   5.048   0.545   1.611 -0.1216 -0.1628 -0.1211
  168POX    C1B 2738   5.104   0.429   1.817  0.1460 -0.2161 -0.3236
  168POX    C1C 2739   5.148   0.520   1.932  0.4168 -0.5965 -0.1230
  168POX    C1D 2740   5.185   0.440   2.056  0.2565 -0.0370  0.2911
  168POX    C1E 2741   5.210   0.543   2.166 -0.7331  0.0220  0.4669
  168POX    C1F 2742   5.249   0.465   2.292 -0.0842 -0.0092  0.2514
  168POX    C1G 2743   5.399   0.435   2.303 -0.0396  0.0215 -0.2526
  168POX    C1H 2744   5.433   0.378   2.440 -0.4521 -0.2651 -0.2663
  168POX    C1I 2745   5.575   0.321   2.447 -0.2898  0.1784  0.0967
  168POX    C1J 2746   5.635   0.285   2.560 -0.0438 -0.1322 -0.1331
  168POX    C1K 2747   5.589   0.316   2.702 -0.1775  0.4738 -0.3061
  168POX    C1L 2748   5.630   0.205   2.799  0.2188  0.8632 -0.0287
  168POX    C1M 2749   5.569   0.229   2.937  0.2705 -0.1148  0.1758
  168POX    C1N 2750   5.617   0.128   3.041  0.1581 -0.0784  0.2643
  168POX    C1O 2751   5.755   0.149   3.103  0.0748  0.3372  0.3086
  168POX    C1P 2752   5.756   0.258   3.210 -0.2839  0.5461  0.1002
  168POX    C1Q 2753   5.679   0.222   3.337  0.0840  0.1885  0.2224
  168POX    C1R 2754   5.665   0.336   3.438  0.7612  0.1918  0.3172
  168POX     CZ 2755   4.679   0.585   1.780  0.2429 -0.3115 -0.1115
  168POX     OZ 2756   4.742   0.652   1.889  0.1814 -0.0888 -0.2122
  168POX    C2A 2757   4.677   0.667   2.004  0.0494 -0.0821 -0.2880
  168POX    O2A 2758   4.554   0.657   2.004  0.0758 -0.4161 -0.2125
  168POX    C2B 2759   4.759   0.730   2.110 -0.1200  0.0687 -0.2452
  168POX    C2C 2760   4.701   0.702   2.249  0.7103 -0.6729 -0.0357
  168POX    C2D 2761   4.793   0.765   2.354  0.3925 -0.3829  0.0724
  168POX    C2E 2762   4.828   0.914   2.344  0.1204 -0.3091  0.2244
  168POX    C2F 2763   4.902   0.977   2.462  0.1058  0.0397  0.0470
  168POX    C2G 2764   4.801   1.034   2.562 -0.0800 -0.0906 -0.0655
  168POX    C2H 2765   4.875   1.071   2.690 -0.0674  0.2307 -0.1629
  168POX    C2I 2766   4.820   1.193   2.763 -0.0710 -0.0163  0.2541
  168POX    C2J 2767   4.886   1.211   2.900 -0.0333  0.2556  0.2025
  168POX    C2K 2768   4.800   1.257   3.018 -0.0396  0.2419  0.2033
  168POX    C2L 2769   4.885   1.246   3.145 -0.0262  0.1484  0.1864
  168POX    C2M 2770   4.933   1.104   3.175 -0.1092  0.0454 -0.1693
  168POX    C2N 2771   5.026   1.082   3.295  0.3558 -0.3082 -0.5915
  168POX    C2O 2772   5.026   0.929   3.303  0.2454 -0.2517  0.6089
  168POX    C2P 2773   5.096   0.855   3.189  0.2888 -0.0035  0.4730
  169CHL    CN1 2774   6.282   1.215   1.357  0.3188  0.0992  0.3236
  169CHL    CN2 2775   6.476   1.138   1.288 -0.0628 -0.4145  0.4292
  169CHL    CN3 2776   6.295   0.979   1.333  0.2714 -0.1141 -0.1564
  169CHL    NTM 2777   6.333   1.107   1.271 -0.1322  0.1057  0.0481
  169CHL     CB 2778   6.302   1.120   1.128  0.2702  0.1893 -0.0323
  170PJ2     CA 2779   6.154   1.120   1.089  0.2537  0.4510  0.0242
  170PJ2     OA 2780   6.070   1.221   1.146 -0.3031 -0.1288  0.2414
  170PJ2      P 2781   5.921   1.232   1.085 -0.1662  0.0169 -0.0667
  170PJ2     OB 2782   5.871   1.369   1.111 -0.5926 -0.2056  0.2935
  170PJ2     HB 2783   5.931   1.424   1.169  0.3088 -2.2134  1.3473
  170PJ2     OG 2784   5.925   1.173   0.950 -0.1509  0.5157 -0.2876
  170PJ2     HG 2785   5.861   1.096   0.946 -0.9499  1.0721  1.0502
  170PJ2     OD 2786   5.849   1.130   1.187  0.3677 -0.1057  0.1935
  171POX     CD 2787   5.818   1.189   1.313  0.5729  0.4340 -0.0022
  171POX     CE 2788   5.805   1.090   1.430  0.3146  0.2885 -0.1527
  171POX     OE 2789   5.717   1.144   1.529  0.2597 -0.0674 -0.0064
  171POX    C1A 2790   5.675   1.056   1.619  0.5275  0.0697  0.2544
  171POX    O1A 2791   5.664   0.935   1.600  0.1711  0.0913  0.3162
  171POX    C1B 2792   5.629   1.114   1.747  0.5484  0.0709  0.2618
  171POX    C1C 2793   5.752   1.152   1.830  0.2870  0.4764  0.4698
  171POX    C1D 2794   5.695   1.201   1.963 -0.4239 -0.1266  0.3964
  171POX    C1E 2795   5.803   1.252   2.059  0.0020 -0.1064 -0.0853
  171POX    C1F 2796   5.777   1.209   2.204 -0.0071 -0.2064 -0.1163
  171POX    C1G 2797   5.870   1.291   2.294 -0.1819  0.5316 -0.5977
  171POX    C1H 2798   5.856   1.237   2.436  0.4021 -0.2247 -0.8233
  171POX    C1I 2799   5.979   1.265   2.522  0.0960 -0.2238 -0.3821
  171POX    C1J 2800   5.965   1.269   2.655  0.2797  0.6151 -0.3807
  171POX    C1K 2801   5.840   1.264   2.743  0.5853  0.6538  0.0582
  171POX    C1L 2802   5.871   1.219   2.886  0.1724  0.0931 -0.0252
  171POX    C1M 2803   5.749   1.183   2.971  0.0596 -0.9017 -0.5880
  171POX    C1N 2804   5.793   1.108   3.097  0.0148 -0.2541 -0.1813
  171POX    C1O 2805   5.879   0.981   3.083 -0.1453 -0.3743 -0.0726
  171POX    C1P 2806   5.898   0.915   3.220 -0.6414  0.2055  0.2847
  171POX    C1Q 2807   5.989   0.793   3.206 -0.2162  0.5983 -0.4871
  171POX    C1R 2808   6.132   0.846   3.201  0.0184  0.0135 -0.1330
  171POX     CZ 2809   5.949   1.053   1.465  0.2673 -0.2543 -0.5217
  171POX     OZ 2810   5.972   0.999   1.595 -0.3199 -0.3831 -0.4685
  171POX    C2A 2811   6.092   0.981   1.650 -0.4887  0.3309  0.1537
  171POX    O2A 2812   6.187   1.033   1.592 -0.2210  0.6083  0.8301
  171POX    C2B 2813   6.089   0.898   1.772  0.0052 -0.0746 -0.1019
  171POX    C2C 2814   6.126   0.996   1.884  0.2949  0.1958 -0.4355
  171POX    C2D 2815   6.120   0.913   2.012  0.7813  0.6605 -0.1089
  171POX    C2E 2816   6.189   1.008   2.110  0.4539  0.3681  0.4079
  171POX    C2F 2817   6.166   0.961   2.254 -0.2451  0.2697  0.2653
  171POX    C2G 2818   6.244   1.047   2.353  0.3340 -0.0563  0.0963
  171POX    C2H 2819   6.246   0.982   2.491  0.3557 -0.1834  0.0370
  171POX    C2I 2820   6.327   1.073   2.584  0.3329 -0.1916  0.0650
  171POX    C2J 2821   6.315   1.023   2.728  0.0573 -0.0225  0.1028
  171POX    C2K 2822   6.401   1.112   2.818  0.0220  0.1107  0.0046
  171POX    C2L 2823   6.371   1.074   2.964  0.3593 -0.6684 -0.1234
  171POX    C2M 2824   6.427   1.167   3.072  0.2622  0.1298 -0.7505
  171POX    C2N 2825   6.323   1.275   3.102  0.2215 -0.0158 -0.3712
  171POX    C2O 2826   6.204   1.208   3.171 -0.1810  0.4380 -0.6199
  171POX    C2P 2827   6.125   1.326   3.228 -0.1024 -0.0412  0.5075
  172CHL    CN1 2828   4.646   7.912   1.351  0.1907  0.1314 -0.5243
  172CHL    CN2 2829   4.771   8.107   1.292 -0.0311 -0.2384  0.3989
  172CHL    CN3 2830   4.653   8.089   1.504 -0.2065  0.6665  0.1315
  172CHL    NTM 2831   4.651   8.058   1.360 -0.2551  0.1004  0.2507
  172CHL     CB 2832   4.540   8.125   1.290  0.1435  0.2657 -0.2252
  173PJ2     CA 2833   4.394   8.092   1.320  0.4267 -0.2660  0.6044
  173PJ2     OA 2834   4.340   8.116   1.451  0.0586  0.3852  0.3425
  173PJ2      P 2835   4.180   8.134   1.444 -0.0056 -0.1801  0.3087
  173PJ2     OB 2836   4.171   8.260   1.367  0.2506 -0.1064  0.3993
  173PJ2     HB 2837   4.078   8.296   1.360  0.9209  1.4371 -1.8700
  173PJ2     OG 2838   4.136   8.003   1.390 -0.5090  0.3973 -0.7147
  173PJ2     HG 2839   4.179   7.936   1.450  1.3494  1.2180 -1.0513
  173PJ2     OD 2840   4.124   8.159   1.592 -0.0618  0.0196  0.2544
  174POX     CD 2841   4.158   8.284   1.652 -0.7251  0.3123  0.0300
  174POX     CE 2842   4.087   8.328   1.781 -0.3272 -0.3309  0.4775
  174POX     OE 2843   4.136   8.455   1.824 -0.5094 -0.1407  0.1256
  174POX    C1A 2844   4.065   8.542   1.896  0.1815  0.4591  0.0911
  174POX    O1A 2845   3.942   8.536   1.904  0.2246 -0.3519  0.2262
  174POX    C1B 2846   4.150   8.659   1.929  0.6335  0.1820 -0.0917
  174POX    C1C 2847   4.139   8.714   2.071 -0.6000  0.4537 -0.2866
  174POX    C1D 2848   4.232   8.833   2.093 -0.1762  0.1167 -0.2435
  174POX    C1E 2849   4.162   8.966   2.063  0.2142  0.3182 -0.2707
  174POX    C1F 2850   4.242   9.082   2.124  0.9493 -0.2752 -0.0960
  174POX    C1G 2851   4.263   9.066   2.274 -0.0215 -0.0504  0.0743
  174POX    C1H 2852   4.357   9.165   2.343 -0.4651  0.2080  0.3098
  174POX    C1I 2853   4.356   9.130   2.492  0.1876 -0.4690  0.1625
  174POX    C1J 2854   4.389   9.212   2.591 -0.1443 -0.5558  0.3478
  174POX    C1K 2855   4.435   9.355   2.560 -0.1317 -0.5250  0.5078
  174POX    C1L 2856   4.380   9.452   2.665  0.2569  0.1393  0.1063
  174POX    C1M 2857   4.422   9.597   2.638 -0.0991  0.1332 -0.4882
  174POX    C1N 2858   4.377   9.684   2.755  0.5523 -0.3160  0.0989
  174POX    C1O 2859   4.384   9.834   2.727  0.2743 -0.2869  0.1848
  174POX    C1P 2860   4.381   9.913   2.859 -0.0445 -0.2231  0.1397
  174POX    C1Q 2861   4.383  10.059   2.815 -0.6620 -0.2831 -0.0928
  174POX    C1R 2862   4.430  10.158   2.922 -0.1988 -0.4402 -0.1510
  174POX     CZ 2863   4.097   8.214   1.883  0.6167 -0.7744 -0.0937
  174POX     OZ 2864   4.067   8.251   2.018  0.4545  0.1890 -0.3822
  174POX    C2A 2865   4.095   8.167   2.117  0.1214  0.0434 -0.4110
  174POX    O2A 2866   4.152   8.062   2.087  0.0693 -0.2121  0.3560
  174POX    C2B 2867   4.039   8.191   2.252  0.4808  0.3885 -0.3221
  174POX    C2C 2868   4.131   8.273   2.343  1.0084 -0.2792 -0.2443
  174POX    C2D 2869   4.070   8.262   2.482  0.0202 -0.6692 -0.6983
  174POX    C2E 2870   4.159   8.335   2.583 -0.5179 -0.5473 -0.3074
  174POX    C2F 2871   4.121   8.325   2.731 -0.5168 -0.1254 -0.2750
  174POX    C2G 2872   4.148   8.184   2.785  0.1418  0.4022  0.8164
  174POX    C2H 2873   4.084   8.158   2.921 -0.5786  0.0074  0.4097
  174POX    C2I 2874   4.124   8.262   3.027 -0.4412  0.3484  0.0259
  174POX    C2J 2875   4.091   8.222   3.171 -0.0523  0.0474  0.0337
  174POX    C2K 2876   4.193   8.129   3.238  0.0889 -0.2308 -0.5569
  174POX    C2L 2877   4.156   8.105   3.384 -0.1758  0.1529 -0.5601
  174POX    C2M 2878   4.034   8.013   3.396 -0.3911  0.4729 -0.2357
  174POX    C2N 2879   3.978   7.990   3.536 -0.1589  0.2840 -0.1741
  174POX    C2O 2880   3.906   8.111   3.596 -0.1602 -0.0336  0.4783
  174POX    C2P 2881   3.947   8.146   3.739  0.6560  0.0985  0.2195
  175CHL    CN1 2882   5.428   0.798   1.208 -0.2346 -0.1353 -0.6721
  175CHL    CN2 2883   5.588   0.630   1.216  0.1642  0.0328  0.2704
  175CHL    CN3 2884   5.476   0.689   1.015 -0.2780 -0.4464  0.0140
  175CHL    NTM 2885   5.543   0.743   1.134 -0.0120 -0.3569 -0.1738
  175CHL     CB 2886   5.651   0.842   1.120 -0.0534 -0.2312  0.3916
  176PJ2     CA 2887   5.786   0.804   1.059 -0.2405 -0.5036  0.1452
  176PJ2     OA 2888   5.854   0.699   1.128  0.0867 -0.3775  0.0178
  176PJ2      P 2889   5.940   0.609   1.027 -0.0454 -0.2263 -0.2300
  176PJ2     OB 2890   5.843   0.540   0.938 -0.4464  0.5551 -0.4046
  176PJ2     HB 2891   5.886   0.511   0.853  1.8078 -0.0324  0.8426
  176PJ2     OG 2892   6.049   0.693   0.973  0.1165 -0.0922  0.3056
  176PJ2     HG 2893   6.086   0.638   0.898  1.5015 -0.4398  1.2110
  176PJ2     OD 2894   5.997   0.500   1.131 -0.5160 -0.2840 -0.0327
  177POX     CD 2895   5.907   0.392   1.158 -0.1308 -0.5831  0.0686
  177POX     CE 2896   5.958   0.315   1.280  0.4256 -0.0987  0.1492
  177POX     OE 2897   5.881   0.195   1.296 -0.1929  0.2718 -0.0124
  177POX    C1A 2898   5.939   0.082   1.259 -0.3612  0.2020 -0.0641
  177POX    O1A 2899   6.059   0.073   1.235 -0.4249 -0.1008 -0.2815
  177POX    C1B 2900   5.845  -0.033   1.265 -0.2983  0.1890  0.8048
  177POX    C1C 2901   5.891  -0.153   1.347  0.1097 -0.3497 -0.1934
  177POX    C1D 2902   5.923  -0.120   1.493 -0.1366 -0.7580 -0.0453
  177POX    C1E 2903   5.801  -0.079   1.576 -0.1326 -0.2472 -0.2935
  177POX    C1F 2904   5.848  -0.036   1.715 -0.1597 -0.4336 -0.2262
  177POX    C1G 2905   5.751   0.011   1.823  0.1867 -0.1807 -0.0208
  177POX    C1H 2906   5.838   0.059   1.939  0.2775  0.2044 -0.2469
  177POX    C1I 2907   5.740   0.134   2.030 -0.3449 -0.5657 -0.2706
  177POX    C1J 2908   5.776   0.172   2.152 -0.4433 -0.1672 -0.3623
  177POX    C1K 2909   5.917   0.156   2.208 -0.5593  0.3731  0.0942
  177POX    C1L 2910   5.916   0.072   2.337 -0.4752  0.4241  0.1286
  177POX    C1M 2911   6.040   0.090   2.424 -0.7599 -0.3478  0.7018
  177POX    C1N 2912   6.051   0.230   2.485 -0.2172 -0.1768  0.2223
  177POX    C1O 2913   6.145   0.228   2.605  0.0101  0.0547  0.0500
  177POX    C1P 2914   6.089   0.140   2.717  0.3560 -0.0426  0.1457
  177POX    C1Q 2915   6.173   0.166   2.842  0.2757 -0.2554  0.2442
  177POX    C1R 2916   6.165   0.309   2.896 -0.0334 -0.2245  0.1171
  177POX     CZ 2917   5.956   0.414   1.396  0.3518  0.3906 -0.2639
  177POX     OZ 2918   5.989   0.376   1.530  0.0922  0.0542 -0.2944
  177POX    C2A 2919   6.008   0.479   1.613 -0.0513 -0.0064 -0.1854
  177POX    O2A 2920   5.987   0.595   1.577  0.0377  0.1472  0.2606
  177POX    C2B 2921   6.051   0.440   1.749 -0.5304 -0.3587 -0.1312
  177POX    C2C 2922   6.003   0.503   1.880 -0.8548 -0.5703 -0.1467
  177POX    C2D 2923   6.068   0.444   2.005  0.5107  0.0376 -0.5551
  177POX    C2E 2924   6.220   0.429   2.002  0.5448  0.1786  0.3434
  177POX    C2F 2925   6.281   0.393   2.138  0.1089  0.6913  0.6782
  177POX    C2G 2926   6.250   0.503   2.240 -0.4289  1.2300 -0.0513
  177POX    C2H 2927   6.335   0.478   2.365 -0.3546  0.1805 -0.3048
  177POX    C2I 2928   6.289   0.569   2.478  0.5251  0.4396 -0.1450
  177POX    C2J 2929   6.391   0.551   2.590  0.2283  0.2401  0.0932
  177POX    C2K 2930   6.323   0.616   2.711 -0.2544 -0.6738  0.3251
  177POX    C2L 2931   6.435   0.665   2.802  0.0006 -0.1198 -0.2752
  177POX    C2M 2932   6.405   0.670   2.952 -0.2072  0.2133 -0.3283
  177POX    C2N 2933   6.537   0.707   3.020  0.0116 -0.3665 -0.4313
  177POX    C2O 2934   6.535   0.656   3.164 -0.0524  0.5917 -0.0822
  177POX    C2P 2935   6.669   0.683   3.234 -0.0243 -0.7832  0.4263
  178CHL    CN1 2936   5.655   1.576   0.651 -0.2287  0.4831 -0.3748
  178CHL    CN2 2937   5.496   1.408   0.648 -0.3464 -0.2326  0.1985
  178CHL    CN3 2938   5.458   1.600   0.784  0.2273 -0.3344 -0.0988
  178CHL    NTM 2939   5.560   1.505   0.738  0.2863 -0.1589 -0.3304
  178CHL     CB 2940   5.642   1.457   0.850  0.0225  0.1938  0.0177
  179PJ2     CA 2941   5.594   1.331   0.923 -0.0188  0.2678  0.1184
  179PJ2     OA 2942   5.462   1.326   0.975 -0.2220 -0.2082 -0.4267
  179PJ2      P 2943   5.443   1.185   1.050 -0.3473 -0.0110 -0.0838
  179PJ2     OB 2944   5.299   1.152   1.042 -0.3358 -0.0806 -0.0004
  179PJ2     HB 2945   5.269   1.090   1.114 -2.5747 -1.7327 -2.1379
  179PJ2     OG 2946   5.527   1.078   0.994  0.1655 -0.0549  0.7561
  179PJ2     HG 2947   5.503   0.982   1.012 -0.6967  0.6621  4.0228
  179PJ2     OD 2948   5.492   1.218   1.200  0.1378  0.0842 -0.2640
  180POX     CD 2949   5.387   1.281   1.274  0.0969  0.0097 -0.2586
  180POX     CE 2950   5.440   1.338   1.406 -0.0768 -0.2946 -0.0540
  180POX     OE 2951   5.338   1.386   1.494  0.3463 -0.3346  0.4647
  180POX    C1A 2952   5.302   1.299   1.588 -0.6112 -0.1523  0.2856
  180POX    O1A 2953   5.306   1.177   1.573  0.5628 -0.1567  0.5328
  180POX    C1B 2954   5.239   1.368   1.703 -0.6258 -0.5639  0.5247
  180POX    C1C 2955   5.339   1.386   1.818 -0.0602 -0.4207  0.0142
  180POX    C1D 2956   5.286   1.357   1.959  0.2256  0.0518  0.2227
  180POX    C1E 2957   5.389   1.396   2.065  0.3848 -0.0766  0.1161
  180POX    C1F 2958   5.332   1.403   2.207 -0.1263 -0.0946 -0.0853
  180POX    C1G 2959   5.441   1.453   2.302 -0.3196  0.2906 -0.0663
  180POX    C1H 2960   5.390   1.461   2.446  0.0510  0.3859  0.0620
  180POX    C1I 2961   5.331   1.331   2.499  0.4342  0.1877  0.0027
  180POX    C1J 2962   5.317   1.291   2.625 -0.4199  0.0778 -0.1165
  180POX    C1K 2963   5.360   1.369   2.749 -0.0766  0.0805 -0.2338
  180POX    C1L 2964   5.408   1.266   2.851 -0.1421  0.3947  0.1227
  180POX    C1M 2965   5.303   1.226   2.955 -0.1645  0.2072  0.0309
  180POX    C1N 2966   5.359   1.152   3.077  0.0845  0.3508  0.0047
  180POX    C1O 2967   5.446   1.232   3.174  0.2238  0.2242 -0.0159
  180POX    C1P 2968   5.480   1.151   3.299 -0.1275 -0.2669 -0.2383
  180POX    C1Q 2969   5.565   1.237   3.393  0.0024 -0.2018 -0.4138
  180POX    C1R 2970   5.659   1.155   3.481 -0.2323 -0.3644 -0.3103
  180POX     CZ 2971   5.550   1.440   1.373 -0.2279 -0.0054  0.3356
  180POX     OZ 2972   5.640   1.470   1.480  0.1643 -0.6370  0.1879
  180POX    C2A 2973   5.750   1.545   1.469 -0.0183 -0.3610  0.2167
  180POX    O2A 2974   5.785   1.590   1.360  0.1377 -0.6595  0.1416
  180POX    C2B 2975   5.821   1.550   1.598  0.3689  0.3084 -0.0175
  180POX    C2C 2976   5.925   1.438   1.612  0.1076  0.0813  0.1334
  180POX    C2D 2977   5.991   1.431   1.749  0.2857 -0.4975  0.0198
  180POX    C2E 2978   6.126   1.359   1.742  0.1120 -0.8083 -0.1498
  180POX    C2F 2979   6.199   1.352   1.877  0.5967  0.4460 -0.3348
  180POX    C2G 2980   6.236   1.493   1.922  0.2371  0.3759  0.1998
  180POX    C2H 2981   6.310   1.501   2.056  0.1479  0.7305  0.2293
  180POX    C2I 2982   6.225   1.492   2.183 -0.3933  0.5604 -0.1395
  180POX    C2J 2983   6.312   1.530   2.303  0.1361 -0.4547 -0.1856
  180POX    C2K 2984   6.247   1.502   2.439 -0.0241 -0.0661 -0.1787
  180POX    C2L 2985   6.323   1.590   2.539 -0.2006 -0.1535  0.0322
  180POX    C2M 2986   6.248   1.643   2.661  0.1817 -0.1731  0.2750
  180POX    C2N 2987   6.227   1.527   2.759  0.1546 -0.1047  0.3509
  180POX    C2O 2988   6.179   1.561   2.900 -0.2012 -0.6647  0.3658
  180POX    C2P 2989   6.275   1.632   2.995 -0.2065 -0.6772  0.3803
  181CHL    CN1 2990   6.585   6.488   1.359  0.1143  0.3259  0.2396
  181CHL    CN2 2991   6.500   6.657   1.214 -0.2359 -0.4688  0.3903
  181CHL    CN3 2992   6.725   6.595   1.197  0.2575  0.3822  0.0801
  181CHL    NTM 2993   6.616   6.616   1.294  0.2269  0.2190  0.0826
  181CHL     CB 2994   6.656   6.712   1.399 -0.0157 -0.0350  0.4102
  182PJ2     CA 2995   6.573   6.751   1.521 -0.3572  0.1656  0.1148
  182PJ2     OA 2996   6.463   6.839   1.495 -0.0857  0.3180 -0.5549
  182PJ2      P 2997   6.493   6.996   1.482 -0.3355  0.3954 -0.2037
  182PJ2     OB 2998   6.587   7.013   1.369 -0.0589 -0.4872 -0.1101
  182PJ2     HB 2999   6.674   6.967   1.389  0.3235 -0.6742 -2.0154
  182PJ2     OG 3000   6.364   7.069   1.493 -0.1997  0.5145  0.6679
  182PJ2     HG 3001   6.364   7.152   1.438 -0.4308  0.4029  0.5026
  182PJ2     OD 3002   6.565   7.009   1.626 -0.1106 -0.1624 -0.2664
  183POX     CD 3003   6.475   7.048   1.729  0.0783 -0.1395 -0.1101
  183POX     CE 3004   6.530   7.078   1.869  0.0691  0.5613 -0.2537
  183POX     OE 3005   6.429   7.141   1.948 -0.1564  0.4276 -0.4340
  183POX    C1A 3006   6.434   7.118   2.079 -0.0516  0.2760 -0.4649
  183POX    O1A 3007   6.463   7.005   2.118  0.0151  0.3164 -0.3983
  183POX    C1B 3008   6.375   7.226   2.161  0.5738  0.3187 -0.0667
  183POX    C1C 3009   6.375   7.205   2.313  0.3640 -0.5992 -0.1848
  183POX    C1D 3010   6.502   7.255   2.380  0.0879 -0.0878 -0.0344
  183POX    C1E 3011   6.508   7.207   2.525  0.0271 -0.0289 -0.0121
  183POX    C1F 3012   6.414   7.278   2.622  0.3403  0.2218  0.1119
  183POX    C1G 3013   6.428   7.222   2.764 -0.0690 -0.1725  0.0005
  183POX    C1H 3014   6.363   7.084   2.768 -0.6790  0.1186  0.2367
  183POX    C1I 3015   6.387   7.026   2.907 -0.2323 -0.1541  0.0483
  183POX    C1J 3016   6.309   6.934   2.962 -0.4043  0.0223  0.1025
  183POX    C1K 3017   6.202   6.856   2.885  0.2072 -0.4655 -0.2669
  183POX    C1L 3018   6.100   6.795   2.982 -0.1250  0.4477 -0.0309
  183POX    C1M 3019   6.003   6.902   3.032 -0.3243  0.1421  0.2386
  183POX    C1N 3020   5.919   6.965   2.920  0.5175  0.3168 -0.3021
  183POX    C1O 3021   5.830   7.071   2.986  0.4292 -0.0155  0.1200
  183POX    C1P 3022   5.746   7.136   2.876  0.1606 -0.4794  0.0463
  183POX    C1Q 3023   5.664   7.252   2.933  0.1694 -0.2232 -0.4600
  183POX    C1R 3024   5.745   7.365   2.996 -0.5973  0.2846 -0.3619
  183POX     CZ 3025   6.663   7.153   1.869  0.5115 -0.2204 -0.4365
  183POX     OZ 3026   6.694   7.204   1.999  0.2584 -0.3543 -0.3236
  183POX    C2A 3027   6.811   7.261   2.025 -0.1624  0.3860 -0.0127
  183POX    O2A 3028   6.874   7.322   1.939 -0.0946 -0.1648 -0.3624
  183POX    C2B 3029   6.865   7.241   2.161 -0.4905  0.1854  0.0891
  183POX    C2C 3030   6.885   7.370   2.242  0.1861  0.1858 -0.0743
  183POX    C2D 3031   6.924   7.336   2.386  0.1754  0.8458  0.0876
  183POX    C2E 3032   6.920   7.465   2.468 -0.3214  0.3898  0.7903
  183POX    C2F 3033   6.975   7.460   2.611  0.2263  0.2948  0.5785
  183POX    C2G 3034   6.913   7.344   2.688  0.2228  0.0960  0.2754
  183POX    C2H 3035   6.987   7.310   2.817  1.1577 -0.0371 -0.2853
  183POX    C2I 3036   6.914   7.208   2.904  1.0193 -0.0211 -0.3821
  183POX    C2J 3037   6.909   7.067   2.843 -0.2510 -0.2633  0.2337
  183POX    C2K 3038   6.812   6.985   2.928 -0.0091 -0.7032  0.0879
  183POX    C2L 3039   6.800   6.845   2.868 -0.5631 -0.0871 -1.2979
  183POX    C2M 3040   6.731   6.736   2.951  0.2816  0.1441 -0.2654
  183POX    C2N 3041   6.766   6.595   2.904 -0.3333 -0.2754  0.5238
  183POX    C2O 3042   6.739   6.498   3.019 -0.8157 -0.0942  0.5628
  183POX    C2P 3043   6.752   6.351   2.977  0.9037  0.1609  0.1283
  184CHL    CN1 3044   6.838   1.563   0.710 -0.7664  0.1846 -0.1177
  184CHL    CN2 3045   6.915   1.786   0.755  0.0229 -0.2163 -0.6535
  184CHL    CN3 3046   6.702   1.704   0.837  0.0026 -0.1791  0.9305
  184CHL    NTM 3047   6.843   1.670   0.810 -0.1145  0.1326 -0.0856
  184CHL     CB 3048   6.909   1.606   0.924  0.4539  0.1158 -0.4187
  185PJ2     CA 3049   6.930   1.680   1.056 -0.3639  0.0690 -0.2577
  185PJ2     OA 3050   6.806   1.695   1.127 -0.3838  0.4727 -0.3715
  185PJ2      P 3051   6.801   1.832   1.211  0.0349  0.1410  0.2056
  185PJ2     OB 3052   6.913   1.922   1.178  0.0799 -0.0016 -0.0326
  185PJ2     HB 3053   6.895   2.016   1.206  1.3202  0.2291  0.0631
  185PJ2     OG 3054   6.658   1.864   1.191  0.1185  0.4838  0.1517
  185PJ2     HG 3055   6.623   1.783   1.144  1.9065  0.4640 -1.2487
  185PJ2     OD 3056   6.841   1.782   1.359 -0.1497  0.0530  0.2275
  186POX     CD 3057   6.743   1.714   1.436 -0.2027  0.0303  0.1403
  186POX     CE 3058   6.770   1.689   1.585  0.4035  0.0369  0.0330
  186POX     OE 3059   6.733   1.794   1.675 -0.0433  0.0201 -0.1296
  186POX    C1A 3060   6.655   1.740   1.768 -0.2238  0.5136  0.0085
  186POX    O1A 3061   6.592   1.636   1.752  0.3434  0.1912 -0.1765
  186POX    C1B 3062   6.631   1.830   1.883 -0.0613  0.0932  0.3757
  186POX    C1C 3063   6.634   1.748   2.013  0.4309 -0.3126  0.1151
  186POX    C1D 3064   6.624   1.838   2.136 -0.3383  0.2666 -0.3503
  186POX    C1E 3065   6.675   1.766   2.261 -0.8021  0.6575  0.0703
  186POX    C1F 3066   6.689   1.853   2.386 -0.3313  0.1958  0.3466
  186POX    C1G 3067   6.732   1.787   2.517 -0.2363 -0.3938  0.0224
  186POX    C1H 3068   6.728   1.879   2.640  0.6772  0.6090 -0.6818
  186POX    C1I 3069   6.586   1.892   2.696  0.8454 -0.4879  0.0334
  186POX    C1J 3070   6.572   1.940   2.819 -0.1225  0.2313 -0.3437
  186POX    C1K 3071   6.684   1.956   2.922 -0.1886 -0.2300 -0.1957
  186POX    C1L 3072   6.631   1.953   3.065  0.2088 -0.1912 -0.0458
  186POX    C1M 3073   6.727   1.968   3.183 -0.0766 -0.4080  0.2180
  186POX    C1N 3074   6.658   1.914   3.308  0.4111 -0.5269  0.4395
  186POX    C1O 3075   6.770   1.915   3.413  0.8556 -0.2349 -0.0347
  186POX    C1P 3076   6.718   1.845   3.538  0.2401 -0.4542 -0.4065
  186POX    C1Q 3077   6.830   1.819   3.639  0.1917  0.2994 -0.1561
  186POX    C1R 3078   6.888   1.678   3.631  0.2170  0.3097 -0.1511
  186POX     CZ 3079   6.902   1.613   1.604  0.4475 -0.1242 -0.8642
  186POX     OZ 3080   6.935   1.584   1.740 -0.2734 -0.1330 -0.6849
  186POX    C2A 3081   7.058   1.540   1.767 -0.2802  0.2429 -0.0131
  186POX    O2A 3082   7.147   1.522   1.684 -0.2017 -0.4676  0.2195
  186POX    C2B 3083   7.075   1.512   1.911 -0.0015 -0.0771 -0.1066
  186POX    C2C 3084   7.070   1.362   1.940  0.1336 -0.1826 -0.6194
  186POX    C2D 3085   7.083   1.345   2.092  0.2284 -0.3820 -0.6479
  186POX    C2E 3086   7.124   1.205   2.135 -0.3440 -0.2247  0.4658
  186POX    C2F 3087   7.010   1.103   2.144 -0.5457 -0.0774 -0.3379
  186POX    C2G 3088   7.058   0.957   2.149  0.2746  0.1983  0.0387
  186POX    C2H 3089   7.176   0.928   2.242  0.1168 -0.1152  0.1397
  186POX    C2I 3090   7.199   0.776   2.248 -0.3346 -0.1917 -0.0207
  186POX    C2J 3091   7.259   0.727   2.380 -0.0313 -0.3465 -0.2158
  186POX    C2K 3092   7.162   0.725   2.498  0.0689 -0.3763 -0.1338
  186POX    C2L 3093   7.243   0.694   2.624 -0.0819 -0.1085  0.0307
  186POX    C2M 3094   7.184   0.749   2.755  0.2499 -0.2769  0.2524
  186POX    C2N 3095   7.241   0.683   2.881  0.2386 -0.7202  0.0289
  186POX    C2O 3096   7.181   0.736   3.011 -0.0758  0.2531 -0.5053
  186POX    C2P 3097   7.206   0.886   3.029  0.1920  0.1582 -0.0943
  187CHL    CN1 3098   7.420   1.357   1.364 -0.9714 -0.2702 -0.0989
  187CHL    CN2 3099   7.478   1.565   1.249  0.6968  0.1090  0.0608
  187CHL    CN3 3100   7.318   1.559   1.430  0.1413 -0.0170 -0.3979
  187CHL    NTM 3101   7.371   1.487   1.314  0.3939  0.1506 -0.3872
  187CHL     CB 3102   7.274   1.466   1.205  0.2212  0.1135 -0.2278
  188PJ2     CA 3103   7.151   1.375   1.206 -0.2147  0.6984 -0.5045
  188PJ2     OA 3104   7.054   1.384   1.311  0.2584  0.5225 -0.0505
  188PJ2      P 3105   6.909   1.316   1.292  0.4478  0.0964  0.0051
  188PJ2     OB 3106   6.802   1.412   1.329 -0.2073 -0.7523  0.3382
  188PJ2     HB 3107   6.829   1.461   1.412  1.0586  0.6049 -0.8341
  188PJ2     OG 3108   6.909   1.255   1.158 -0.3248  0.0649  0.0143
  188PJ2     HG 3109   6.815   1.237   1.129 -0.3266 -0.7054  0.4718
  188PJ2     OD 3110   6.910   1.206   1.410  0.1232 -0.0925 -0.1663
  189POX     CD 3111   6.907   1.257   1.544 -0.1146  0.4540 -0.3744
  189POX     CE 3112   6.784   1.218   1.626  0.4088  0.1076  0.2493
  189POX     OE 3113   6.772   1.285   1.752 -0.4331  0.3978  0.0179
  189POX    C1A 3114   6.653   1.288   1.811 -0.3393 -1.6374  0.3849
  189POX    O1A 3115   6.549   1.271   1.747 -0.7140  0.3771  0.3913
  189POX    C1B 3116   6.670   1.339   1.949  0.0474 -0.4515 -0.0813
  189POX    C1C 3117   6.645   1.228   2.052  0.4427 -0.2482  0.2339
  189POX    C1D 3118   6.644   1.295   2.190  0.2909 -0.0900  0.1562
  189POX    C1E 3119   6.611   1.217   2.318  0.2867 -0.3989 -0.0326
  189POX    C1F 3120   6.625   1.309   2.439  0.2942 -0.4769  0.0255
  189POX    C1G 3121   6.772   1.340   2.468  0.2125 -0.2276  0.1793
  189POX    C1H 3122   6.771   1.388   2.613 -0.4052  0.1649  0.0462
  189POX    C1I 3123   6.880   1.483   2.664  0.2165 -0.5630  0.0968
  189POX    C1J 3124   6.865   1.547   2.779 -0.3622 -0.6855  0.0918
  189POX    C1K 3125   6.740   1.533   2.867 -0.2579 -0.1910  0.3202
  189POX    C1L 3126   6.748   1.579   3.013  0.7036 -0.0451  0.2292
  189POX    C1M 3127   6.633   1.532   3.103  0.1090  0.4354 -0.2647
  189POX    C1N 3128   6.670   1.534   3.251  0.1452  0.5161 -0.2745
  189POX    C1O 3129   6.541   1.513   3.331  0.2541  0.7056 -0.0484
  189POX    C1P 3130   6.455   1.640   3.336 -0.9188 -0.0727 -0.0416
  189POX    C1Q 3131   6.348   1.635   3.445 -0.1529 -0.0071  0.7285
  189POX    C1R 3132   6.261   1.760   3.443 -1.1367 -0.6890  0.1055
  189POX     CZ 3133   6.772   1.065   1.631  0.5516  0.0954  0.2288
  189POX     OZ 3134   6.868   0.996   1.711  0.1641 -0.3739  0.2869
  189POX    C2A 3135   6.877   0.865   1.686  0.3232 -0.2697 -0.2040
  189POX    O2A 3136   6.833   0.819   1.581 -0.3450  0.2898 -0.1788
  189POX    C2B 3137   6.964   0.789   1.778  0.1519 -0.4040 -0.1526
  189POX    C2C 3138   6.997   0.646   1.735  0.0716 -0.4652 -0.0104
  189POX    C2D 3139   7.130   0.608   1.800  0.3607  0.1544 -0.2390
  189POX    C2E 3140   7.170   0.468   1.755  0.2936  0.1625 -0.3219
  189POX    C2F 3141   7.285   0.399   1.829 -0.0150  0.2295  0.2250
  189POX    C2G 3142   7.241   0.362   1.970 -0.6292  0.3363  0.0637
  189POX    C2H 3143   7.239   0.209   1.976 -0.3434  0.3195 -0.2510
  189POX    C2I 3144   7.228   0.161   2.121  0.4706  0.4014 -0.1566
  189POX    C2J 3145   7.247   0.009   2.114 -0.0255  0.3086  0.4300
  189POX    C2K 3146   7.218  -0.067   2.244 -0.3571 -0.1170  0.1113
  189POX    C2L 3147   7.079  -0.040   2.301 -0.3874 -0.2403  0.0955
  189POX    C2M 3148   7.029  -0.145   2.401  0.4809 -0.0270  0.7692
  189POX    C2N 3149   6.905  -0.091   2.471  0.2559  0.2353  0.1813
  189POX    C2O 3150   6.860  -0.180   2.588  0.2750 -0.0477 -0.0248
  189POX    C2P 3151   6.828  -0.322   2.541  0.7312 -0.0112 -0.4499
  190CHL    CN1 3152   7.876   1.850   0.838  0.1243 -0.7699  0.5567
  190CHL    CN2 3153   7.736   1.908   1.018 -0.7819  0.2128 -0.5186
  190CHL    CN3 3154   7.716   2.026   0.813 -0.0404  0.1367 -0.2407
  190CHL    NTM 3155   7.739   1.893   0.872  0.1071  0.0500 -0.4906
  190CHL     CB 3156   7.645   1.789   0.829 -0.3873  0.6317 -0.8245
  191PJ2     CA 3157   7.494   1.799   0.857 -0.2740  0.3589 -0.0992
  191PJ2     OA 3158   7.458   1.803   0.995 -0.0721 -0.6674 -0.0038
  191PJ2      P 3159   7.298   1.803   1.014 -0.0810  0.1049 -0.0192
  191PJ2     OB 3160   7.251   1.923   0.942 -0.5703 -0.3118 -0.3968
  191PJ2     HB 3161   7.306   1.997   0.980 -0.7965 -0.3918  0.0858
  191PJ2     OG 3162   7.238   1.674   0.975  0.3677 -0.1057 -0.0224
  191PJ2     HG 3163   7.306   1.601   0.969  0.0504 -0.3311 -1.1455
  191PJ2     OD 3164   7.263   1.825   1.170 -0.0244 -0.1208  0.0263
  192POX     CD 3165   7.329   1.946   1.206 -0.1353 -0.1965  0.4923
  192POX     CE 3166   7.302   1.985   1.351 -0.1644  0.0622  0.4187
  192POX     OE 3167   7.376   1.894   1.433  0.2552  0.2605  0.2627
  192POX    C1A 3168   7.415   1.949   1.547  0.3057 -0.0919  0.4153
  192POX    O1A 3169   7.473   2.057   1.540 -0.1006  0.1197  0.3119
  192POX    C1B 3170   7.377   1.885   1.675 -0.2291  0.5464  0.5758
  192POX    C1C 3171   7.500   1.817   1.735  0.0414  0.7443  0.2443
  192POX    C1D 3172   7.474   1.762   1.875 -0.3930  0.1744 -0.0574
  192POX    C1E 3173   7.450   1.879   1.971  0.2306  0.0982  0.1906
  192POX    C1F 3174   7.455   1.852   2.122  0.1504  0.1199  0.1973
  192POX    C1G 3175   7.357   1.751   2.183  0.2576  0.1098  0.3531
  192POX    C1H 3176   7.367   1.739   2.335 -0.0455 -0.0937  0.3586
  192POX    C1I 3177   7.455   1.616   2.360  0.2350 -0.0675 -0.4558
  192POX    C1J 3178   7.414   1.497   2.404  0.0294 -0.0866 -0.7010
  192POX    C1K 3179   7.268   1.460   2.427  0.1447  0.0290  0.2536
  192POX    C1L 3180   7.222   1.419   2.567 -0.2350 -0.8998 -0.1379
  192POX    C1M 3181   7.243   1.272   2.605  1.1948 -0.5069  0.6216
  192POX    C1N 3182   7.194   1.233   2.745 -0.0076 -0.3627  0.2511
  192POX    C1O 3183   7.301   1.264   2.850  0.1130 -0.2754  0.1021
  192POX    C1P 3184   7.425   1.174   2.843  0.5265  0.3011 -0.1283
  192POX    C1Q 3185   7.543   1.221   2.928  0.1545  0.6696  0.1954
  192POX    C1R 3186   7.638   1.102   2.946 -0.5793  0.1551  0.6996
  192POX     CZ 3187   7.153   2.004   1.381 -0.2757  0.4392 -0.3467
  192POX     OZ 3188   7.122   2.030   1.519 -0.2117  0.2207 -0.2897
  192POX    C2A 3189   7.004   2.079   1.555 -0.0308  0.6554 -0.2738
  192POX    O2A 3190   6.909   2.094   1.478 -0.4073 -0.1504  0.0245
  192POX    C2B 3191   6.999   2.121   1.697  0.3962  0.0790 -0.0873
  192POX    C2C 3192   7.041   2.023   1.807 -0.3966 -0.0060  0.1475
  192POX    C2D 3193   7.030   2.089   1.945 -0.2209  0.0295  0.1453
  192POX    C2E 3194   7.039   1.989   2.060  0.0620 -0.1667 -0.0430
  192POX    C2F 3195   7.039   2.071   2.189  0.5505 -0.4373  0.1320
  192POX    C2G 3196   7.047   1.976   2.309  0.2975 -0.4593  0.1310
  192POX    C2H 3197   7.092   2.055   2.432  0.1703  0.1165 -0.1861
  192POX    C2I 3198   7.086   1.965   2.556  0.4253 -0.1353 -0.3548
  192POX    C2J 3199   7.113   2.045   2.683  0.2128 -0.2604 -0.2305
  192POX    C2K 3200   7.091   1.973   2.816 -0.2448 -0.4307 -0.3974
  192POX    C2L 3201   7.181   1.853   2.844  0.4402  0.1469 -0.0797
  192POX    C2M 3202   7.147   1.789   2.978  0.4721  0.1208 -0.0837
  192POX    C2N 3203   7.149   1.877   3.103  0.1196 -0.0701  0.0599
  192POX    C2O 3204   7.063   1.824   3.218 -0.0794 -0.3492 -0.2166
  192POX    C2P 3205   7.158   1.759   3.320  0.2075 -0.1640 -0.3641
  193CHL    CN1 3206   2.746   8.551   1.558 -0.1227  0.1782 -0.1254
  193CHL    CN2 3207   2.552   8.605   1.425 -0.2074 -0.6701  0.1732
  193CHL    CN3 3208   2.751   8.741   1.402  0.3528 -0.3508 -0.8466
  193CHL    NTM 3209   2.698   8.606   1.430 -0.1978 -0.0046 -0.1769
  193CHL     CB 3210   2.752   8.519   1.324 -0.2374 -0.2038 -0.0334
  194PJ2     CA 3211   2.896   8.470   1.317  0.0698  0.6533  0.1242
  194PJ2     OA 3212   2.924   8.376   1.422 -0.1950  0.3645 -0.0638
  194PJ2      P 3213   3.070   8.311   1.409 -0.3751 -0.0856  0.1628
  194PJ2     OB 3214   3.054   8.165   1.427 -0.2840 -0.0763  0.3220
  194PJ2     HB 3215   3.141   8.128   1.395 -0.8347 -1.0840 -0.0457
  194PJ2     OG 3216   3.116   8.358   1.276 -0.1239 -0.6152  0.0595
  194PJ2     HG 3217   3.200   8.307   1.255 -0.2404 -0.8358  0.1209
  194PJ2     OD 3218   3.180   8.364   1.514 -0.5086 -0.1243  0.3220
  195POX     CD 3219   3.157   8.321   1.649  0.0906 -0.1209  0.4261
  195POX     CE 3220   3.242   8.389   1.756  0.1989  0.2216  0.1248
  195POX     OE 3221   3.216   8.339   1.887  0.0284  0.8862  0.3471
  195POX    C1A 3222   3.269   8.390   1.998  0.4425 -0.2809  0.7063
  195POX    O1A 3223   3.353   8.479   1.991 -0.3973  0.4822 -0.1181
  195POX    C1B 3224   3.202   8.334   2.118 -0.5476 -0.1888  0.2105
  195POX    C1C 3225   3.299   8.306   2.232 -0.1669 -0.3638 -0.1534
  195POX    C1D 3226   3.237   8.247   2.359  0.1155  0.3963  0.3415
  195POX    C1E 3227   3.317   8.290   2.482  0.2525  0.5858  0.1880
  195POX    C1F 3228   3.277   8.222   2.614  0.3155 -0.3213 -0.2538
  195POX    C1G 3229   3.358   8.291   2.724 -0.0464  0.2576 -0.3445
  195POX    C1H 3230   3.321   8.242   2.864  0.1504  0.2463 -0.2962
  195POX    C1I 3231   3.386   8.110   2.905 -0.4327  0.1724  0.4047
  195POX    C1J 3232   3.321   8.012   2.967 -0.4414 -0.1816 -0.1599
  195POX    C1K 3233   3.174   8.012   3.009 -0.2947 -0.0619  0.3678
  195POX    C1L 3234   3.151   7.912   3.122 -0.3295 -0.3492  0.1071
  195POX    C1M 3235   3.005   7.892   3.164 -0.3392  0.1544  0.3099
  195POX    C1N 3236   2.990   7.751   3.221 -0.2049  0.0484  0.0806
  195POX    C1O 3237   2.849   7.697   3.245 -0.2986  0.3376  0.1818
  195POX    C1P 3238   2.842   7.544   3.244 -0.6504  0.3521  0.1163
  195POX    C1Q 3239   2.701   7.486   3.248 -0.4293 -0.2138 -0.1119
  195POX    C1R 3240   2.715   7.334   3.244  0.2611 -0.1424 -0.5675
  195POX     CZ 3241   3.196   8.535   1.747 -0.2188  0.0525 -0.5643
  195POX     OZ 3242   3.068   8.572   1.800  0.1247  0.0834  0.2602
  195POX    C2A 3243   3.032   8.699   1.786 -0.4372 -0.2182 -1.1176
  195POX    O2A 3244   3.108   8.777   1.729 -0.3726  0.4363 -0.1498
  195POX    C2B 3245   2.897   8.721   1.842 -0.0046  0.1028 -0.1952
  195POX    C2C 3246   2.903   8.753   1.992  0.0477 -0.4117 -0.0843
  195POX    C2D 3247   2.931   8.639   2.090 -0.3847 -0.1379  0.3617
  195POX    C2E 3248   2.908   8.676   2.237 -1.0986  0.2375  0.1627
  195POX    C2F 3249   2.930   8.555   2.329 -0.1457 -0.0039 -0.3690
  195POX    C2G 3250   2.896   8.583   2.475 -0.3414  0.0135 -0.4172
  195POX    C2H 3251   2.945   8.474   2.571 -0.0706  0.4995  0.0022
  195POX    C2I 3252   2.854   8.351   2.574  0.4761  0.0957  0.2164
  195POX    C2J 3253   2.899   8.260   2.688 -0.0280  0.0269  0.3650
  195POX    C2K 3254   2.812   8.137   2.712  0.5196 -0.3961  0.2072
  195POX    C2L 3255   2.875   8.033   2.804  0.5457 -0.5455  0.0215
  195POX    C2M 3256   2.776   7.919   2.830 -0.0469 -0.0055  0.1329
  195POX    C2N 3257   2.659   7.952   2.924  0.2649 -0.2475  0.6096
  195POX    C2O 3258   2.576   7.832   2.970 -0.5108 -0.1076 -0.3727
  195POX    C2P 3259   2.552   7.846   3.121 -0.3755  0.1424 -0.3725
  196CHL    CN1 3260   4.675   6.204   1.832  0.2352 -0.0128 -0.1216
  196CHL    CN2 3261   4.505   6.364   1.819 -0.0778  0.1924  0.2601
  196CHL    CN3 3262   4.678   6.353   1.647  0.2498  0.2151  0.1613
  196CHL    NTM 3263   4.648   6.342   1.791 -0.1512 -0.0314  0.0626
  196CHL     CB 3264   4.733   6.431   1.872 -0.3397 -0.1716  0.4134
  197PJ2     CA 3265   4.712   6.582   1.875 -0.3926 -0.1607 -0.2567
  197PJ2     OA 3266   4.603   6.635   1.952 -0.2703 -0.2930  0.0089
  197PJ2      P 3267   4.547   6.771   1.886 -0.1164 -0.0385  0.3991
  197PJ2     OB 3268   4.575   6.755   1.742  0.0307 -0.1588  0.4411
  197PJ2     HB 3269   4.603   6.661   1.721  0.0338  0.1425 -1.0441
  197PJ2     OG 3270   4.409   6.798   1.934 -0.2661 -0.1062  0.0114
  197PJ2     HG 3271   4.399   6.757   2.024  0.6075 -0.9539 -0.2579
  197PJ2     OD 3272   4.641   6.888   1.943  0.0861  0.0894 -0.1990
  198POX     CD 3273   4.640   6.892   2.086 -0.3022 -0.1538 -0.1946
  198POX     CE 3274   4.616   7.036   2.132  0.1064 -0.2027  0.1717
  198POX     OE 3275   4.673   7.063   2.261 -0.5219  0.2284  0.3598
  198POX    C1A 3276   4.805   7.075   2.272 -0.4401 -0.1506 -0.1758
  198POX    O1A 3277   4.877   7.078   2.173 -0.2656  0.2859 -0.0364
  198POX    C1B 3278   4.841   7.096   2.414 -0.4389  0.2651 -0.2360
  198POX    C1C 3279   4.896   7.233   2.455 -0.0213 -0.0981  0.4329
  198POX    C1D 3280   4.912   7.227   2.607 -0.1502  0.0322  0.4515
  198POX    C1E 3281   4.999   7.333   2.674 -0.0050  0.1620  0.0644
  198POX    C1F 3282   5.146   7.299   2.651  0.0914  0.3954  0.3303
  198POX    C1G 3283   5.242   7.369   2.748  0.2288  0.1242  0.3920
  198POX    C1H 3284   5.232   7.351   2.899 -0.3853  0.3724  0.3841
  198POX    C1I 3285   5.325   7.445   2.976  0.2713  0.0007  0.0534
  198POX    C1J 3286   5.310   7.490   3.100 -0.3251  0.4082 -0.1625
  198POX    C1K 3287   5.194   7.438   3.186  0.0734 -0.2109  0.0126
  198POX    C1L 3288   5.176   7.529   3.308 -0.0822  0.2990 -0.3847
  198POX    C1M 3289   5.102   7.454   3.419  0.0937 -0.1552 -0.5711
  198POX    C1N 3290   5.126   7.514   3.558 -0.0004 -0.2435 -0.5167
  198POX    C1O 3291   5.254   7.462   3.623  0.0445 -0.0445 -0.4426
  198POX    C1P 3292   5.274   7.478   3.773 -0.2337  0.0074 -0.4118
  198POX    C1Q 3293   5.411   7.430   3.822 -0.0967  0.7083 -0.0919
  198POX    C1R 3294   5.424   7.428   3.974  0.2465  0.2574 -0.1256
  198POX     CZ 3295   4.472   7.080   2.106  0.1973 -0.0031  0.0042
  198POX     OZ 3296   4.369   7.003   2.168  0.2274 -0.3903 -0.4210
  198POX    C2A 3297   4.254   6.997   2.102 -0.1055 -0.1335  0.1243
  198POX    O2A 3298   4.216   7.090   2.030 -0.5861 -0.0186  0.5263
  198POX    C2B 3299   4.176   6.878   2.142 -0.1494 -0.1773 -0.0913
  198POX    C2C 3300   4.071   6.914   2.247 -0.1139 -0.1763 -0.0562
  198POX    C2D 3301   4.131   6.928   2.387 -0.1653 -0.4974 -0.0001
  198POX    C2E 3302   4.018   6.961   2.485  0.0064 -0.0042  0.0361
  198POX    C2F 3303   4.055   6.975   2.632  0.7000 -0.1941 -0.1153
  198POX    C2G 3304   4.159   6.876   2.687  0.0789 -0.9472 -0.2787
  198POX    C2H 3305   4.197   6.887   2.835 -0.0979 -0.1027 -0.2909
  198POX    C2I 3306   4.072   6.865   2.920 -0.3497  0.0342 -0.6192
  198POX    C2J 3307   4.100   6.906   3.065 -0.4298  0.2266 -0.6582
  198POX    C2K 3308   3.984   6.856   3.152 -0.2406  0.5396 -0.2230
  198POX    C2L 3309   4.016   6.886   3.299 -0.1110 -0.3295 -0.0664
  198POX    C2M 3310   4.130   6.801   3.354 -0.0943 -0.0117  0.3894
  198POX    C2N 3311   4.146   6.816   3.506 -0.3569 -0.4328  0.4588
  198POX    C2O 3312   4.254   6.721   3.558  0.3269 -0.2747 -0.6430
  198POX    C2P 3313   4.190   6.582   3.554 -0.3725  0.0171  0.1047
  199CHL    CN1 3314   3.642   6.746   0.748  0.0446 -0.4335  0.1720
  199CHL    CN2 3315   3.417   6.663   0.796  0.0269  0.6981  0.0985
  199CHL    CN3 3316   3.468   6.890   0.803  0.4981  0.7977 -0.4954
  199CHL    NTM 3317   3.524   6.757   0.835  0.0321  0.7226  0.0238
  199CHL     CB 3318   3.557   6.749   0.977  0.4756 -0.1203 -0.1216
  200PJ2     CA 3319   3.622   6.629   1.046 -0.1686 -0.2937  0.1937
  200PJ2     OA 3320   3.749   6.576   1.004  0.0501  0.1244  0.3219
  200PJ2      P 3321   3.754   6.423   1.055  0.1029  0.0517  0.0964
  200PJ2     OB 3322   3.634   6.345   1.020  0.0901  0.2221 -0.2518
  200PJ2     HB 3323   3.647   6.257   1.067  2.5620  0.6455 -0.0337
  200PJ2     OG 3324   3.879   6.372   0.992 -0.0305 -0.1600  0.0034
  200PJ2     HG 3325   3.947   6.445   0.985 -0.7747  0.4060 -1.9759
  200PJ2     OD 3326   3.772   6.439   1.214 -0.0063 -0.3439  0.1496
  201POX     CD 3327   3.709   6.336   1.290  0.2878 -0.3799  0.3484
  201POX     CE 3328   3.682   6.379   1.434  0.1085 -0.0339  0.2140
  201POX     OE 3329   3.698   6.276   1.532  0.1327 -0.2305  0.0048
  201POX    C1A 3330   3.823   6.243   1.566  0.0359 -0.2406  0.3485
  201POX    O1A 3331   3.912   6.325   1.545 -0.3896  0.0158 -0.4905
  201POX    C1B 3332   3.829   6.130   1.662 -0.8705 -0.4742  0.1449
  201POX    C1C 3333   3.832   6.166   1.811 -0.2820 -0.2807  0.0909
  201POX    C1D 3334   3.686   6.152   1.853 -0.2207 -0.2129  0.3239
  201POX    C1E 3335   3.688   6.187   2.002 -0.1747 -0.9498  0.4990
  201POX    C1F 3336   3.547   6.190   2.061 -0.4490  0.2838 -0.1961
  201POX    C1G 3337   3.546   6.261   2.197  0.3333 -0.1912  0.0653
  201POX    C1H 3338   3.641   6.234   2.313  0.3681 -0.1589  0.0443
  201POX    C1I 3339   3.587   6.311   2.433  0.0116 -0.2931 -0.0285
  201POX    C1J 3340   3.579   6.255   2.554  0.6115 -0.7878 -0.2091
  201POX    C1K 3341   3.624   6.112   2.583  0.2324 -0.9249 -0.2852
  201POX    C1L 3342   3.656   6.099   2.732  0.1021  0.0814 -0.1622
  201POX    C1M 3343   3.755   5.985   2.757  0.1935  0.1463 -0.2244
  201POX    C1N 3344   3.880   5.975   2.670  0.4773  0.9437  0.0858
  201POX    C1O 3345   3.977   5.863   2.709 -0.1513  0.2777 -0.2465
  201POX    C1P 3346   3.918   5.722   2.720  0.6598 -0.0536 -0.0863
  201POX    C1Q 3347   4.025   5.625   2.771  0.2656 -0.0281  0.8075
  201POX    C1R 3348   3.941   5.498   2.784 -0.1470  0.1395 -0.1257
  201POX     CZ 3349   3.556   6.466   1.431  0.1803  0.0685  0.1773
  201POX     OZ 3350   3.530   6.534   1.554 -0.5867 -0.0886  0.1066
  201POX    C2A 3351   3.414   6.507   1.613 -0.5915  0.3639  0.3092
  201POX    O2A 3352   3.339   6.415   1.579 -0.0930  0.2060 -0.3845
  201POX    C2B 3353   3.391   6.594   1.731 -0.0575  0.3299  0.4419
  201POX    C2C 3354   3.455   6.565   1.867  0.7405 -0.3776 -0.0748
  201POX    C2D 3355   3.409   6.673   1.964  1.0080 -0.2977 -0.0341
  201POX    C2E 3356   3.493   6.671   2.092  0.5623 -0.2168  0.2632
  201POX    C2F 3357   3.434   6.771   2.192 -0.0032  0.3990 -0.6723
  201POX    C2G 3358   3.484   6.736   2.332 -0.1642  0.1416 -0.6783
  201POX    C2H 3359   3.633   6.765   2.354 -0.3114  0.0001  0.5671
  201POX    C2I 3360   3.659   6.734   2.501  0.6439 -0.3466  0.3314
  201POX    C2J 3361   3.637   6.865   2.577  0.5554 -0.3043  0.2334
  201POX    C2K 3362   3.650   6.832   2.726  0.5904 -0.5386  0.1793
  201POX    C2L 3363   3.632   6.963   2.804 -0.7394 -0.4925 -0.1790
  201POX    C2M 3364   3.602   6.928   2.950 -0.2090  0.0280  0.0605
  201POX    C2N 3365   3.563   7.038   3.049  0.0331  0.3636 -0.2135
  201POX    C2O 3366   3.682   7.127   3.086  0.1573 -0.2072  0.7955
  201POX    C2P 3367   3.633   7.241   3.175  0.0980  0.6940 -0.3798
  202CHL    CN1 3368   4.931   3.055   1.658  0.0455  0.3190  0.2212
  202CHL    CN2 3369   5.165   3.100   1.642 -0.0207 -0.4122 -0.5166
  202CHL    CN3 3370   5.023   3.244   1.536  0.5329 -0.0430  0.2968
  202CHL    NTM 3371   5.038   3.101   1.568 -0.1419 -0.2571 -0.3078
  202CHL     CB 3372   5.051   3.029   1.441 -0.1522 -0.1231 -0.3851
  203PJ2     CA 3373   5.055   2.876   1.433 -0.0790 -0.1078 -0.6471
  203PJ2     OA 3374   5.167   2.814   1.496 -0.2554 -0.0958 -0.3176
  203PJ2      P 3375   5.142   2.656   1.511 -0.2152 -0.0561  0.1741
  203PJ2     OB 3376   5.056   2.609   1.400 -0.6389 -0.5045  0.6879
  203PJ2     HB 3377   5.005   2.691   1.374 -1.5038 -1.2272  0.0760
  203PJ2     OG 3378   5.271   2.587   1.536 -0.2293 -0.0757  0.1943
  203PJ2     HG 3379   5.333   2.644   1.591  2.0298 -1.0840 -1.1740
  203PJ2     OD 3380   5.048   2.644   1.641 -0.5712  0.2034 -0.0594
  204POX     CD 3381   5.122   2.684   1.757 -0.5235  0.0609 -0.0405
  204POX     CE 3382   5.018   2.701   1.867 -0.2457 -0.1368  0.2554
  204POX     OE 3383   5.062   2.796   1.965 -0.2757  0.2772 -0.1300
  204POX    C1A 3384   4.967   2.883   1.998 -0.1023  0.2703  0.3858
  204POX    O1A 3385   4.851   2.849   1.976  0.2939 -0.7413 -0.2062
  204POX    C1B 3386   5.007   2.988   2.095  0.1084  0.0007  0.5917
  204POX    C1C 3387   4.912   3.009   2.213 -0.0442  0.6960  0.3446
  204POX    C1D 3388   4.958   3.139   2.280  0.3642  0.4354  0.5652
  204POX    C1E 3389   4.870   3.192   2.392 -0.1321  0.3539  0.2170
  204POX    C1F 3390   4.840   3.108   2.517  0.3971  0.1506  0.2100
  204POX    C1G 3391   4.733   3.183   2.597  0.6180  0.5838  0.1026
  204POX    C1H 3392   4.704   3.119   2.733  0.0841 -0.1694 -0.3577
  204POX    C1I 3393   4.636   2.982   2.731 -0.1453 -0.0648  0.2234
  204POX    C1J 3394   4.552   2.930   2.820 -0.0962 -0.3142  0.1260
  204POX    C1K 3395   4.499   3.021   2.931 -0.3773  0.0016 -0.2635
  204POX    C1L 3396   4.461   2.953   3.063 -0.0121  0.3030  0.0001
  204POX    C1M 3397   4.373   2.829   3.052  0.0744  0.1848  0.6128
  204POX    C1N 3398   4.376   2.744   3.179  0.0790 -0.2466  0.3280
  204POX    C1O 3399   4.308   2.608   3.162 -0.3784  0.0421 -0.1790
  204POX    C1P 3400   4.306   2.512   3.281  0.5682  0.3124  0.0625
  204POX    C1Q 3401   4.340   2.367   3.244  0.1494  0.0705  0.6036
  204POX    C1R 3402   4.290   2.272   3.352 -0.0691 -0.2501  0.2201
  204POX     CZ 3403   4.969   2.564   1.914  0.5711 -0.5153  0.0234
  204POX     OZ 3404   5.064   2.487   1.988  0.9064 -0.3424 -0.2229
  204POX    C2A 3405   5.016   2.395   2.072  0.1851  0.0777 -0.1597
  204POX    O2A 3406   4.897   2.382   2.101 -0.0277  0.0136 -1.0381
  204POX    C2B 3407   5.124   2.317   2.137 -0.2262 -0.3618  0.0003
  204POX    C2C 3408   5.181   2.404   2.249  0.2899 -0.2455 -0.3450
  204POX    C2D 3409   5.304   2.336   2.309 -0.0268 -0.6295 -0.1229
  204POX    C2E 3410   5.362   2.436   2.409  0.5032 -0.4071 -0.6499
  204POX    C2F 3411   5.479   2.378   2.489 -0.1792 -0.2561  0.4797
  204POX    C2G 3412   5.438   2.348   2.633 -0.2823 -0.2253  0.4568
  204POX    C2H 3413   5.558   2.296   2.712 -0.1586 -0.1448  0.3214
  204POX    C2I 3414   5.644   2.415   2.754 -0.2754 -0.0540  0.3030
  204POX    C2J 3415   5.755   2.375   2.852  0.2008  0.2801 -0.0919
  204POX    C2K 3416   5.860   2.485   2.860  0.4443  0.0449 -0.0431
  204POX    C2L 3417   5.958   2.460   2.745  0.0656 -0.0795 -0.3406
  204POX    C2M 3418   6.087   2.536   2.775 -0.4082  0.4412  0.4144
  204POX    C2N 3419   6.177   2.505   2.895 -0.0320  0.5834  0.1716
  204POX    C2O 3420   6.320   2.556   2.915  0.3869 -0.6941  0.5429
  204POX    C2P 3421   6.324   2.702   2.959 -0.5380 -0.6530  0.5200
  205CHL    CN1 3422   5.167   7.156   1.921 -0.1167 -0.4150  0.4975
  205CHL    CN2 3423   4.942   7.189   1.850 -0.0008  0.2030 -0.2497
  205CHL    CN3 3424   5.016   6.976   1.920  0.2867 -0.9990 -0.8144
  205CHL    NTM 3425   5.056   7.096   1.845 -0.2067 -0.0837  0.3627
  205CHL     CB 3426   5.085   7.064   1.705 -0.1976 -0.4333  0.4413
  206PJ2     CA 3427   5.198   6.983   1.643  0.1085  0.2131  0.1414
  206PJ2     OA 3428   5.330   7.014   1.688  0.0030  0.0506  0.5698
  206PJ2      P 3429   5.450   6.953   1.599 -0.2113  0.1777  0.1921
  206PJ2     OB 3430   5.442   6.806   1.620  0.0110  0.1458  0.0481
  206PJ2     HB 3431   5.346   6.784   1.603  0.0024 -1.1642  1.5972
  206PJ2     OG 3432   5.437   7.005   1.461 -0.0262  0.0296  0.1190
  206PJ2     HG 3433   5.402   6.943   1.391  3.9904  0.0133 -2.2118
  206PJ2     OD 3434   5.581   7.008   1.674  0.2826 -0.2119 -0.3751
  207POX     CD 3435   5.596   6.962   1.809  0.0027 -0.3489 -0.3896
  207POX     CE 3436   5.735   6.980   1.870 -0.3940 -0.0707  0.4452
  207POX     OE 3437   5.757   6.904   1.989  0.0063 -0.5285  0.0847
  207POX    C1A 3438   5.875   6.845   1.998  0.1089 -0.3151  0.1556
  207POX    O1A 3439   5.934   6.809   1.896 -0.0016  0.1817 -0.0831
  207POX    C1B 3440   5.900   6.796   2.135 -0.7021  0.2125  0.4965
  207POX    C1C 3441   5.942   6.909   2.230  0.5747  0.1583  0.0097
  207POX    C1D 3442   5.830   6.930   2.332  0.6756  0.8870 -0.0250
  207POX    C1E 3443   5.870   7.044   2.425 -0.0721  0.5997  0.6595
  207POX    C1F 3444   5.836   7.179   2.361 -0.0440  0.2861 -0.0225
  207POX    C1G 3445   5.688   7.206   2.389 -0.0274 -0.3530  0.7183
  207POX    C1H 3446   5.658   7.344   2.330  0.4178 -0.5641 -0.0062
  207POX    C1I 3447   5.603   7.349   2.187 -0.1825  0.7945  0.2606
  207POX    C1J 3448   5.474   7.352   2.155 -0.2319 -0.1113  0.3460
  207POX    C1K 3449   5.350   7.355   2.245 -0.0756 -0.4068  0.5706
  207POX    C1L 3450   5.242   7.429   2.166 -0.4765 -0.5063  1.0197
  207POX    C1M 3451   5.098   7.415   2.216 -0.9306  0.2033 -0.0570
  207POX    C1N 3452   4.999   7.499   2.136 -0.7417  0.3316 -0.1555
  207POX    C1O 3453   4.861   7.445   2.173 -0.5243 -0.1905 -0.1106
  207POX    C1P 3454   4.742   7.530   2.129 -1.1908 -0.9447  0.1979
  207POX    C1Q 3455   4.732   7.541   1.976 -0.4137  0.5204  0.2295
  207POX    C1R 3456   4.663   7.663   1.915 -0.0819  0.2373 -0.7291
  207POX     CZ 3457   5.767   7.130   1.877 -0.1226 -0.0661 -0.6228
  207POX     OZ 3458   5.884   7.174   1.946 -0.6983  0.1664  0.2215
  207POX    C2A 3459   5.911   7.304   1.954  0.1686  0.0055 -0.0078
  207POX    O2A 3460   5.826   7.390   1.931  0.1249  0.0450  0.2898
  207POX    C2B 3461   6.051   7.337   1.987  0.1445 -0.0569  0.1593
  207POX    C2C 3462   6.078   7.487   2.002 -0.4080  0.0960 -0.3568
  207POX    C2D 3463   6.109   7.542   2.142 -0.2775 -0.8741  0.0005
  207POX    C2E 3464   5.998   7.532   2.247 -0.2873 -0.0885  0.0707
  207POX    C2F 3465   6.057   7.594   2.374 -0.5684 -0.1756  0.2440
  207POX    C2G 3466   5.956   7.579   2.488 -0.6837 -0.4807  0.1021
  207POX    C2H 3467   6.006   7.640   2.619 -0.3117  0.3126 -0.3962
  207POX    C2I 3468   5.901   7.614   2.728 -0.0926 -0.0234 -0.2636
  207POX    C2J 3469   5.963   7.645   2.865 -0.0630  0.0303 -0.2888
  207POX    C2K 3470   6.067   7.537   2.895  0.2572  0.3074 -0.4063
  207POX    C2L 3471   6.146   7.578   3.020 -0.2537  0.2812 -0.0761
  207POX    C2M 3472   6.239   7.461   3.053 -0.7448 -0.0223  0.2604
  207POX    C2N 3473   6.333   7.480   3.172 -0.0604 -0.7451 -0.1521
  207POX    C2O 3474   6.445   7.377   3.154  0.4399 -0.1968 -0.2032
  207POX    C2P 3475   6.518   7.344   3.284  0.3160 -0.6100 -0.2374
  208CHL    CN1 3476   5.720   7.777   0.992 -0.8541 -0.5312 -1.0994
  208CHL    CN2 3477   5.953   7.752   1.032 -0.0446 -0.6714  0.1991
  208CHL    CN3 3478   5.813   7.566   0.952  0.0357 -0.1060 -0.2851
  208CHL    NTM 3479   5.823   7.684   1.040 -0.5163  0.1252 -0.5284
  208CHL     CB 3480   5.806   7.663   1.185 -0.0052 -0.1670 -0.5088
  209PJ2     CA 3481   5.683   7.615   1.263 -0.2251  0.4359 -0.4799
  209PJ2     OA 3482   5.563   7.680   1.222 -0.4463  0.1050 -0.3606
  209PJ2      P 3483   5.434   7.609   1.287 -0.0201 -0.2503  0.1004
  209PJ2     OB 3484   5.305   7.665   1.240 -0.1513 -0.4200  0.2517
  209PJ2     HB 3485   5.235   7.643   1.308 -1.3778 -0.4007 -0.9751
  209PJ2     OG 3486   5.455   7.462   1.286 -0.0957 -0.2582 -0.5167
  209PJ2     HG 3487   5.549   7.429   1.295  0.6421  2.0430  1.4941
  209PJ2     OD 3488   5.455   7.651   1.442  0.1730 -0.2761  0.0814
  210POX     CD 3489   5.392   7.767   1.494 -0.1734 -0.3419 -0.1839
  210POX     CE 3490   5.384   7.752   1.646  0.1486  0.1696 -0.1106
  210POX     OE 3491   5.321   7.866   1.705  0.4826  0.3035 -0.0147
  210POX    C1A 3492   5.222   7.847   1.791 -0.1189  0.0666 -0.7525
  210POX    O1A 3493   5.155   7.744   1.790  0.3045 -0.2603  0.8252
  210POX    C1B 3494   5.186   7.970   1.865 -0.2947 -0.2455 -0.3108
  210POX    C1C 3495   5.209   7.957   2.016  0.3888 -0.2149 -0.4093
  210POX    C1D 3496   5.243   8.097   2.067 -0.3090 -0.1684 -0.0666
  210POX    C1E 3497   5.270   8.097   2.218 -0.4017  0.1405 -0.0497
  210POX    C1F 3498   5.251   8.239   2.272  0.2929  0.1302  0.2343
  210POX    C1G 3499   5.289   8.258   2.419 -0.4073  0.8356  0.3300
  210POX    C1H 3500   5.193   8.180   2.509  0.3897 -0.3376  0.1805
  210POX    C1I 3501   5.267   8.134   2.635  0.4865  0.4785  0.4244
  210POX    C1J 3502   5.220   8.154   2.758  0.7960  0.2594  0.5788
  210POX    C1K 3503   5.096   8.233   2.798  0.4019 -0.2391  0.3536
  210POX    C1L 3504   5.117   8.375   2.850  0.1243  0.0387 -0.2767
  210POX    C1M 3505   4.987   8.438   2.900  0.2461 -0.1988  0.3420
  210POX    C1N 3506   4.948   8.348   3.018  0.3305 -0.1692  0.3919
  210POX    C1O 3507   4.847   8.408   3.116  0.1621  0.5973 -0.2432
  210POX    C1P 3508   4.913   8.519   3.198  0.1240  0.5623 -0.1649
  210POX    C1Q 3509   4.985   8.458   3.317 -0.4491  0.2553  0.0280
  210POX    C1R 3510   5.037   8.567   3.412 -0.2256  0.2177 -0.0508
  210POX     CZ 3511   5.524   7.725   1.701  0.1490  0.6108  0.1078
  210POX     OZ 3512   5.543   7.706   1.841 -0.3385 -0.4406  0.0448
  210POX    C2A 3513   5.663   7.695   1.898 -0.2125  0.3826 -0.0381
  210POX    O2A 3514   5.767   7.734   1.846 -0.1123  0.3946  0.1730
  210POX    C2B 3515   5.657   7.657   2.041  0.8606  0.0663 -0.0662
  210POX    C2C 3516   5.619   7.782   2.121  0.0522 -0.2605  0.0696
  210POX    C2D 3517   5.612   7.749   2.270 -0.4096 -0.3386  0.0330
  210POX    C2E 3518   5.562   7.860   2.363  0.2047 -0.0294  0.0006
  210POX    C2F 3519   5.597   7.821   2.507 -0.7117  0.2374  0.3047
  210POX    C2G 3520   5.499   7.715   2.556 -0.4714 -0.0366  0.1945
  210POX    C2H 3521   5.525   7.668   2.699 -0.5364  0.4116  0.3550
  210POX    C2I 3522   5.497   7.777   2.803 -0.5861  0.1352  0.6336
  210POX    C2J 3523   5.573   7.730   2.928 -0.2003 -0.1786  0.2815
  210POX    C2K 3524   5.566   7.825   3.047  0.2307 -0.6601  0.6998
  210POX    C2L 3525   5.420   7.863   3.075  0.3257 -0.3599  0.7876
  210POX    C2M 3526   5.406   7.983   3.169 -0.5801 -0.2357  0.4995
  210POX    C2N 3527   5.264   8.032   3.199 -0.3445  0.6893  0.1348
  210POX    C2O 3528   5.276   8.154   3.291 -0.3999  0.0239  1.0369
  210POX    C2P 3529   5.327   8.279   3.220  0.1808 -0.8080 -0.0589
  211CHL    CN1 3530   6.304   0.723   0.492  0.3364 -0.2877 -0.3842
  211CHL    CN2 3531   6.468   0.604   0.603  0.4111  0.1212 -0.3642
  211CHL    CN3 3532   6.294   0.480   0.507  0.2304  0.1544 -0.0451
  211CHL    NTM 3533   6.323   0.605   0.578  0.3313  0.0548  0.0889
  211CHL     CB 3534   6.254   0.626   0.706 -0.3975  0.3269 -0.3432
  212PJ2     CA 3535   6.244   0.517   0.812  0.1341  0.4281 -0.1875
  212PJ2     OA 3536   6.356   0.434   0.845 -0.0077  0.2727 -0.0964
  212PJ2      P 3537   6.311   0.295   0.914  0.1620  0.2194 -0.0936
  212PJ2     OB 3538   6.187   0.245   0.852 -0.1764  0.1106  0.6572
  212PJ2     HB 3539   6.113   0.312   0.862  0.7781  1.2750  0.1403
  212PJ2     OG 3540   6.432   0.211   0.899 -0.2200 -0.4822  0.6635
  212PJ2     HG 3541   6.509   0.270   0.875  0.4067  0.1349  3.7702
  212PJ2     OD 3542   6.301   0.333   1.070  0.1213  0.2185 -0.0955
  213POX     CD 3543   6.416   0.380   1.142  0.1472 -0.4498  0.3085
  213POX     CE 3544   6.387   0.376   1.292  0.2931 -0.2390  0.3428
  213POX     OE 3545   6.472   0.461   1.369 -0.1538 -0.0655  0.6491
  213POX    C1A 3546   6.424   0.579   1.408 -0.0636  0.0332  0.4587
  213POX    O1A 3547   6.321   0.619   1.355  0.4836  0.1634 -0.5402
  213POX    C1B 3548   6.517   0.656   1.494 -0.0257  0.4209  0.0752
  213POX    C1C 3549   6.464   0.662   1.637  0.4706 -0.9566  0.3416
  213POX    C1D 3550   6.550   0.746   1.732  0.3652 -0.3333 -0.1047
  213POX    C1E 3551   6.480   0.773   1.866 -0.0981  0.1175 -0.4309
  213POX    C1F 3552   6.562   0.852   1.968  0.2344  0.0027 -0.6047
  213POX    C1G 3553   6.621   0.758   2.073 -0.0727  0.2364 -0.2197
  213POX    C1H 3554   6.705   0.818   2.186  0.2602 -0.2120 -0.2277
  213POX    C1I 3555   6.711   0.711   2.296 -0.1241 -0.3822 -0.3715
  213POX    C1J 3556   6.738   0.730   2.425  0.1102  0.4214 -0.5303
  213POX    C1K 3557   6.780   0.866   2.479  0.1072  0.3768 -0.4162
  213POX    C1L 3558   6.778   0.875   2.632 -0.1754 -0.0058 -0.3961
  213POX    C1M 3559   6.841   1.003   2.687  0.2154 -0.2454 -0.2807
  213POX    C1N 3560   6.841   0.987   2.839  0.5230  0.6713 -0.1757
  213POX    C1O 3561   6.875   1.118   2.910  0.0522  0.7512 -0.0982
  213POX    C1P 3562   6.903   1.091   3.058 -0.5538 -0.1512 -0.1391
  213POX    C1Q 3563   6.945   1.222   3.125 -0.5595 -0.3131  0.1824
  213POX    C1R 3564   6.931   1.238   3.277 -0.5265  0.0056  0.1538
  213POX     CZ 3565   6.357   0.236   1.345  0.2806 -0.3253  0.1107
  213POX     OZ 3566   6.323   0.228   1.484 -0.1518 -0.1810  0.0127
  213POX    C2A 3567   6.304   0.104   1.529  0.2147 -0.1949  0.1337
  213POX    O2A 3568   6.338   0.004   1.466  0.2934  0.3073 -0.6397
  213POX    C2B 3569   6.252   0.109   1.668 -0.8872  0.2749 -0.2777
  213POX    C2C 3570   6.290  -0.018   1.745 -0.5577  0.4669 -0.1239
  213POX    C2D 3571   6.324   0.026   1.888 -0.8288  0.2019  0.0236
  213POX    C2E 3572   6.370  -0.084   1.983 -0.1041  0.3552 -0.1396
  213POX    C2F 3573   6.391  -0.019   2.120  0.0800  0.1384 -0.0647
  213POX    C2G 3574   6.431  -0.121   2.226 -0.4322  0.2543  0.2421
  213POX    C2H 3575   6.427  -0.049   2.361 -0.7956  0.0702  0.3326
  213POX    C2I 3576   6.457  -0.147   2.474  0.0127  0.3579  0.3746
  213POX    C2J 3577   6.412  -0.103   2.614 -0.1917  0.0589  0.4024
  213POX    C2K 3578   6.463  -0.187   2.731 -0.0384 -0.5506 -0.0954
  213POX    C2L 3579   6.467  -0.102   2.858 -0.1768  0.1076 -0.5267
  213POX    C2M 3580   6.602  -0.032   2.878 -0.2415 -0.1248  0.8124
  213POX    C2N 3581   6.586   0.083   2.977 -0.0522  0.5336  0.0833
  213POX    C2O 3582   6.514   0.048   3.108  0.1826  0.5729  0.2236
  213POX    C2P 3583   6.545   0.152   3.216 -0.3374  0.1383  0.7961
  214CHL    CN1 3584   1.776   7.283   0.979  0.5201  0.1989 -0.2308
  214CHL    CN2 3585   1.889   7.109   1.120  0.3719 -0.3544 -0.3165
  214CHL    CN3 3586   1.898   7.111   0.876  0.6676  0.4201 -0.3213
  214CHL    NTM 3587   1.890   7.191   0.999  0.3412  0.0101 -0.0726
  214CHL     CB 3588   2.000   7.284   1.029  0.1394  0.1094  0.3706
  215PJ2     CA 3589   2.145   7.235   1.027  0.0998  0.0046 -0.0655
  215PJ2     OA 3590   2.162   7.133   1.126 -0.2050 -0.0525 -0.0717
  215PJ2      P 3591   2.301   7.052   1.125 -0.1221  0.0883  0.0597
  215PJ2     OB 3592   2.285   6.956   1.237 -0.2713  0.0549  0.0107
  215PJ2     HB 3593   2.224   7.001   1.301 -0.1375  1.0089 -0.5143
  215PJ2     OG 3594   2.313   6.998   0.988  0.0914  0.1324  0.0611
  215PJ2     HG 3595   2.314   7.066   0.915 -1.0400 -0.0989 -0.1878
  215PJ2     OD 3596   2.397   7.175   1.161 -0.2864  0.3446 -0.3740
  216POX     CD 3597   2.438   7.209   1.294  0.1240  0.0987 -0.4342
  216POX     CE 3598   2.458   7.359   1.313  0.0110  0.0237  0.3320
  216POX     OE 3599   2.578   7.392   1.384  0.5516  0.1716 -0.6314
  216POX    C1A 3600   2.637   7.506   1.349  0.2147  0.5595  0.0412
  216POX    O1A 3601   2.593   7.571   1.254 -0.2869  0.3613  0.1359
  216POX    C1B 3602   2.759   7.541   1.426  0.7004  0.0843 -0.4972
  216POX    C1C 3603   2.724   7.658   1.519 -0.0415 -0.2714 -0.3208
  216POX    C1D 3604   2.635   7.609   1.633 -0.3172  0.1929 -0.3355
  216POX    C1E 3605   2.588   7.732   1.711 -0.4799  0.0787 -0.2515
  216POX    C1F 3606   2.498   7.678   1.822  0.0989  0.3853  0.3817
  216POX    C1G 3607   2.441   7.777   1.924  0.0549  0.0876  0.6483
  216POX    C1H 3608   2.375   7.712   2.046 -0.2761 -0.0613  0.3897
  216POX    C1I 3609   2.244   7.645   2.004 -0.0170 -0.1968 -0.2216
  216POX    C1J 3610   2.208   7.529   2.059  0.5650 -0.4957 -0.4651
  216POX    C1K 3611   2.290   7.482   2.179  0.0337  0.2153  0.1862
  216POX    C1L 3612   2.308   7.332   2.204 -0.1854  0.3127  0.9433
  216POX    C1M 3613   2.395   7.307   2.328  0.7969 -0.3052  0.1400
  216POX    C1N 3614   2.445   7.163   2.334  0.3136 -0.4781 -0.0022
  216POX    C1O 3615   2.349   7.064   2.401  0.2078 -0.5262 -0.2234
  216POX    C1P 3616   2.336   7.075   2.553 -0.1287  0.2221 -0.3035
  216POX    C1Q 3617   2.257   6.965   2.623  0.0247  0.2136 -0.1420
  216POX    C1R 3618   2.239   6.997   2.772 -0.0586  0.4635 -0.2043
  216POX     CZ 3619   2.324   7.419   1.355 -0.2176 -0.3337  0.1147
  216POX     OZ 3620   2.273   7.402   1.487 -0.0303 -0.5788  0.1551
  216POX    C2A 3621   2.142   7.380   1.486 -0.1646  0.2225 -0.1189
  216POX    O2A 3622   2.083   7.353   1.382  0.2612 -0.1235 -0.2681
  216POX    C2B 3623   2.088   7.360   1.623  0.8418  0.2512  0.2872
  216POX    C2C 3624   2.140   7.236   1.694 -0.6670  0.0711  1.1106
  216POX    C2D 3625   2.285   7.235   1.743  0.0376 -0.4751 -0.9080
  216POX    C2E 3626   2.304   7.124   1.847 -0.2854  0.3302  0.0147
  216POX    C2F 3627   2.320   6.985   1.786 -0.3452  0.2435  0.1969
  216POX    C2G 3628   2.323   6.879   1.896 -0.1062  0.2806  0.2268
  216POX    C2H 3629   2.441   6.885   1.994  0.6515  0.7989 -0.7087
  216POX    C2I 3630   2.439   6.764   2.087  0.3789  0.4697 -1.1348
  216POX    C2J 3631   2.544   6.765   2.199 -0.4883 -0.3331 -0.3019
  216POX    C2K 3632   2.524   6.646   2.293  1.0094 -0.1666  0.2455
  216POX    C2L 3633   2.563   6.510   2.235 -0.1884 -0.3717 -0.0992
  216POX    C2M 3634   2.502   6.389   2.306 -0.3021  0.1463  0.6958
  216POX    C2N 3635   2.536   6.383   2.455  0.6309 -0.4383  0.4658
  216POX    C2O 3636   2.418   6.326   2.533  0.2613 -0.2376  0.0586
  216POX    C2P 3637   2.448   6.272   2.673 -0.2761 -0.0238  0.2590
  217CHL    CN1 3638   4.176   6.787   1.416 -0.4421  0.0479 -0.6068
  217CHL    CN2 3639   4.199   6.575   1.308 -0.3932 -0.5634 -0.7576
  217CHL    CN3 3640   4.021   6.610   1.471  0.4170 -0.0152  0.2934
  217CHL    NTM 3641   4.103   6.670   1.364  0.0409 -0.4283 -0.2285
  217CHL     CB 3642   4.011   6.693   1.252 -0.0041  0.2751 -0.0549
  218PJ2     CA 3643   3.889   6.783   1.269 -0.4842 -0.3046 -0.3809
  218PJ2     OA 3644   3.780   6.739   1.350 -0.0980 -0.1163  0.2433
  218PJ2      P 3645   3.660   6.845   1.362  0.0016 -0.0140  0.3331
  218PJ2     OB 3646   3.682   6.944   1.254 -0.8597  0.0802  0.2409
  218PJ2     HB 3647   3.598   6.998   1.246 -0.6383  0.2637 -0.9964
  218PJ2     OG 3648   3.537   6.763   1.371  0.2347 -0.3296  0.6912
  218PJ2     HG 3649   3.558   6.666   1.374  0.5097 -0.3200 -0.4053
  218PJ2     OD 3650   3.688   6.916   1.504  0.4247  0.0421  0.2242
  219POX     CD 3651   3.679   6.823   1.613  0.2949 -0.9025 -0.5800
  219POX     CE 3652   3.728   6.874   1.748 -0.5882 -0.6542 -0.3490
  219POX     OE 3653   3.746   6.768   1.843 -0.0994 -0.3400 -0.0875
  219POX    C1A 3654   3.865   6.708   1.837  0.0555 -0.0377 -0.0576
  219POX    O1A 3655   3.961   6.757   1.779  0.2661 -0.4310 -0.0409
  219POX    C1B 3656   3.878   6.587   1.921 -0.1726 -0.0882 -0.0920
  219POX    C1C 3657   3.926   6.614   2.064  0.2571  0.3398 -0.3128
  219POX    C1D 3658   3.916   6.499   2.165 -0.4457  0.7206  0.0554
  219POX    C1E 3659   3.945   6.555   2.304 -0.2020 -0.2722  0.4068
  219POX    C1F 3660   3.983   6.440   2.398  0.1257 -0.5701 -0.0862
  219POX    C1G 3661   3.996   6.509   2.534  0.0692 -0.2381 -0.2481
  219POX    C1H 3662   4.016   6.397   2.636 -0.0511  0.0832  0.1273
  219POX    C1I 3663   4.156   6.338   2.625 -0.0002  0.1816  0.2408
  219POX    C1J 3664   4.221   6.254   2.706  0.5855  0.7720  0.3903
  219POX    C1K 3665   4.149   6.185   2.821  0.2555  0.1122 -0.2018
  219POX    C1L 3666   4.208   6.058   2.882  0.0832  0.3353  0.4409
  219POX    C1M 3667   4.347   6.085   2.942 -0.1577  0.2810  1.0283
  219POX    C1N 3668   4.395   5.944   2.977 -0.4265 -0.1146 -0.1473
  219POX    C1O 3669   4.525   5.941   3.057 -0.7201  0.4710  0.3608
  219POX    C1P 3670   4.562   6.023   3.181  0.0431  0.2507  0.2869
  219POX    C1Q 3671   4.457   5.993   3.288 -0.3227 -0.2890 -0.2190
  219POX    C1R 3672   4.424   6.128   3.350 -0.4084 -0.5529  0.3175
  219POX     CZ 3673   3.621   6.973   1.795 -0.5871 -0.7442 -0.1549
  219POX     OZ 3674   3.625   6.993   1.937  0.3722 -0.0988 -0.2588
  219POX    C2A 3675   3.707   7.090   1.977  0.4147 -0.3102  0.1634
  219POX    O2A 3676   3.765   7.162   1.897 -0.0069 -0.2150 -0.0559
  219POX    C2B 3677   3.734   7.083   2.123 -0.1917  0.0810  0.3010
  219POX    C2C 3678   3.723   7.222   2.185 -0.6298  0.1338  0.1030
  219POX    C2D 3679   3.759   7.218   2.333 -0.2221 -0.2698 -0.0052
  219POX    C2E 3680   3.714   7.348   2.401 -0.2693 -0.4696  0.3495
  219POX    C2F 3681   3.736   7.333   2.552  0.6396 -0.7838  0.1903
  219POX    C2G 3682   3.872   7.386   2.597  0.2832  0.1229  0.2109
  219POX    C2H 3683   3.881   7.412   2.748  0.0033  0.3937  0.1802
  219POX    C2I 3684   4.021   7.450   2.795  0.3564 -0.3464 -0.2479
  219POX    C2J 3685   4.103   7.321   2.795 -0.0935 -0.6435  0.8739
  219POX    C2K 3686   4.243   7.345   2.852  0.0538 -0.5818  0.4893
  219POX    C2L 3687   4.343   7.260   2.774 -0.0237  0.3183 -0.6123
  219POX    C2M 3688   4.480   7.328   2.773  0.4833 -0.6743 -0.1830
  219POX    C2N 3689   4.470   7.452   2.684 -0.2884 -0.6773 -0.1129
  219POX    C2O 3690   4.604   7.525   2.673 -0.5545 -0.1624  0.0094
  219POX    C2P 3691   4.604   7.595   2.536 -0.1360 -0.0344  0.0729
  220CHL    CN1 3692   3.423   0.040   1.608  0.4089  0.0372  0.2365
  220CHL    CN2 3693   3.601  -0.056   1.475  0.3622 -0.1240  0.6748
  220CHL    CN3 3694   3.637   0.085   1.669  0.0669  0.0711  0.4299
  220CHL    NTM 3695   3.555   0.063   1.549  0.3704  0.1741  0.2030
  220CHL     CB 3696   3.553   0.181   1.461 -0.3773 -0.0514 -0.0912
  221PJ2     CA 3697   3.514   0.316   1.520 -0.3252 -0.5028  1.0084
  221PJ2     OA 3698   3.593   0.376   1.624  0.4165  0.1141  0.1047
  221PJ2      P 3699   3.533   0.525   1.641  0.1738  0.0256  0.0324
  221PJ2     OB 3700   3.575   0.598   1.519 -0.2672 -0.0111 -0.1443
  221PJ2     HB 3701   3.638   0.542   1.466  0.5464  0.9571 -0.2331
  221PJ2     OG 3702   3.389   0.517   1.675  0.1667  0.6122  0.1424
  221PJ2     HG 3703   3.340   0.560   1.600 -0.5622 -0.3302  0.0639
  221PJ2     OD 3704   3.625   0.568   1.766  0.7279 -0.1942 -0.2978
  222POX     CD 3705   3.601   0.502   1.890  0.0427 -0.2138 -0.4393
  222POX     CE 3706   3.676   0.573   2.003 -0.5800 -0.3896  0.0984
  222POX     OE 3707   3.691   0.485   2.115 -0.4754  0.0220  0.4103
  222POX    C1A 3708   3.782   0.388   2.119  0.4917  0.9037  0.3656
  222POX    O1A 3709   3.872   0.381   2.036  0.1155  0.3136 -0.0022
  222POX    C1B 3710   3.765   0.313   2.246  0.2182 -0.1629 -0.2825
  222POX    C1C 3711   3.892   0.347   2.324 -0.0401  0.2173 -0.0208
  222POX    C1D 3712   3.898   0.289   2.466  0.7666  0.2462 -0.0384
  222POX    C1E 3713   3.900   0.136   2.468 -0.2160  0.2313  0.2177
  222POX    C1F 3714   3.900   0.080   2.610  0.3377  0.2488  0.2286
  222POX    C1G 3715   4.027   0.103   2.693  0.1699  0.0320  0.5477
  222POX    C1H 3716   4.142   0.012   2.649 -0.0513 -0.2644  0.5739
  222POX    C1I 3717   4.110  -0.137   2.652  0.2663 -0.3581 -0.5173
  222POX    C1J 3718   4.115  -0.207   2.765  0.0483 -0.2428 -0.4349
  222POX    C1K 3719   4.152  -0.151   2.902 -0.0513 -0.5283 -0.2913
  222POX    C1L 3720   4.271  -0.216   2.973  0.1956  0.0945 -0.1339
  222POX    C1M 3721   4.293  -0.182   3.121  0.3662 -0.3471 -0.0549
  222POX    C1N 3722   4.428  -0.229   3.173  0.1567 -0.8627  0.0233
  222POX    C1O 3723   4.438  -0.247   3.325 -0.0177  0.3202  0.1807
  222POX    C1P 3724   4.582  -0.279   3.366  0.0044 -0.2571 -0.3351
  222POX    C1Q 3725   4.602  -0.335   3.507  0.5770  0.1208 -0.2635
  222POX    C1R 3726   4.492  -0.434   3.548  0.4327  0.2827 -0.2615
  222POX     CZ 3727   3.616   0.709   2.035 -0.7155 -0.3051 -0.4934
  222POX     OZ 3728   3.523   0.712   2.144 -0.1228 -0.0264  0.0127
  222POX    C2A 3729   3.451   0.823   2.153  0.4422  0.2925  0.6694
  222POX    O2A 3730   3.460   0.906   2.063  0.2202  0.1361  0.5022
  222POX    C2B 3731   3.357   0.834   2.267 -0.6796 -0.0831 -0.2088
  222POX    C2C 3732   3.303   0.974   2.294  0.5545  0.3451  0.0919
  222POX    C2D 3733   3.400   1.064   2.372  0.3682  0.6876 -0.0667
  222POX    C2E 3734   3.374   1.214   2.371 -0.0877  0.6094 -0.4279
  222POX    C2F 3735   3.491   1.284   2.442  0.4170 -0.2414 -0.4157
  222POX    C2G 3736   3.444   1.428   2.458 -0.2971 -0.5481  0.3000
  222POX    C2H 3737   3.487   1.501   2.586 -0.1361 -0.0480 -0.0387
  222POX    C2I 3738   3.407   1.439   2.700  1.0987 -0.5511  0.5698
  222POX    C2J 3739   3.436   1.524   2.824 -0.1745 -0.0111  0.5155
  222POX    C2K 3740   3.387   1.452   2.950 -0.2759  0.1389  0.5619
  222POX    C2L 3741   3.473   1.328   2.976 -0.5361 -0.2089 -0.2025
  222POX    C2M 3742   3.422   1.247   3.095  0.3787  0.0609  0.3887
  222POX    C2N 3743   3.486   1.108   3.091 -0.1658 -0.1989  0.5787
  222POX    C2O 3744   3.435   1.032   3.214 -0.0440 -0.5658  0.4032
  222POX    C2P 3745   3.527   1.079   3.327 -0.0619  0.1558  0.1237
  223CHL    CN1 3746   3.462   1.228   2.016 -0.1132 -0.2573  0.7453
  223CHL    CN2 3747   3.448   1.450   2.078 -0.5178  0.1298  0.3089
  223CHL    CN3 3748   3.438   1.397   1.846 -0.0597  0.0091  0.5213
  223CHL    NTM 3749   3.503   1.363   1.973 -0.4017 -0.2010  0.6412
  223CHL     CB 3750   3.648   1.387   1.979 -0.4336  0.3790 -0.5818
  224PJ2     CA 3751   3.734   1.311   1.878 -0.0262 -0.5146  0.4189
  224PJ2     OA 3752   3.700   1.173   1.868 -0.3113 -0.4084 -0.1031
  224PJ2      P 3753   3.839   1.095   1.891  0.0547  0.2683  0.0171
  224PJ2     OB 3754   3.804   0.954   1.860  0.5836  0.0931  0.2028
  224PJ2     HB 3755   3.766   0.951   1.767  1.6143  0.5483 -0.2518
  224PJ2     OG 3756   3.949   1.162   1.818  0.3045 -0.3185 -0.1504
  224PJ2     HG 3757   4.044   1.136   1.833  0.3442 -0.4958 -0.6613
  224PJ2     OD 3758   3.866   1.102   2.050  0.0884 -0.2592  0.0369
  225POX     CD 3759   3.814   1.010   2.147 -0.2608  0.2899  0.3747
  225POX     CE 3760   3.862   1.017   2.292  0.1988  0.3101  0.2222
  225POX     OE 3761   3.813   0.906   2.367  0.1978  0.3109  0.2226
  225POX    C1A 3762   3.897   0.803   2.378 -0.2389 -0.0165  0.5305
  225POX    O1A 3763   3.999   0.802   2.309 -0.2247 -0.4426  0.5531
  225POX    C1B 3764   3.852   0.704   2.478 -0.2965 -0.2068  0.3170
  225POX    C1C 3765   3.944   0.698   2.600  0.3837  0.0874 -0.1794
  225POX    C1D 3766   3.915   0.576   2.688  0.7053 -0.0211 -0.2202
  225POX    C1E 3767   4.004   0.577   2.812 -0.0657  0.0272  0.3455
  225POX    C1F 3768   3.979   0.450   2.894 -0.1320  0.1682  0.5443
  225POX    C1G 3769   4.074   0.429   3.012  0.5465  0.5833  0.0799
  225POX    C1H 3770   4.085   0.278   3.038 -0.1191  0.4969 -0.1344
  225POX    C1I 3771   4.169   0.242   3.160  0.0860  0.4798 -0.2810
  225POX    C1J 3772   4.297   0.205   3.151 -0.1352 -0.4627  0.2627
  225POX    C1K 3773   4.395   0.204   3.034 -0.3937 -0.4657  0.0440
  225POX    C1L 3774   4.482   0.329   3.048 -0.7015 -0.2478 -0.0045
  225POX    C1M 3775   4.581   0.358   2.935 -0.5806  0.3206  0.2441
  225POX    C1N 3776   4.660   0.486   2.962 -0.4935  0.3368 -0.0889
  225POX    C1O 3777   4.732   0.525   2.832  0.1777 -0.1055  0.1429
  225POX    C1P 3778   4.870   0.577   2.869  0.5317 -0.6644 -0.3717
  225POX    C1Q 3779   4.900   0.689   2.769  0.2201 -0.7276 -0.5355
  225POX    C1R 3780   5.017   0.769   2.826 -0.4515 -0.2083  0.1404
  225POX     CZ 3781   3.820   1.156   2.339 -0.1397  0.2148  0.1997
  225POX     OZ 3782   3.893   1.193   2.456  0.3424 -0.1435  0.0161
  225POX    C2A 3783   3.901   1.325   2.468  0.3085 -0.1163 -0.2505
  225POX    O2A 3784   3.830   1.409   2.413  0.2069 -0.0427 -0.0079
  225POX    C2B 3785   3.983   1.366   2.584  0.1744  0.6634 -0.4222
  225POX    C2C 3786   3.909   1.428   2.703 -0.4185 -0.5586 -0.1429
  225POX    C2D 3787   4.015   1.449   2.812 -0.5751  0.2214 -0.1350
  225POX    C2E 3788   3.964   1.541   2.922 -0.3484  0.0605  0.1066
  225POX    C2F 3789   3.833   1.494   2.986 -0.1586 -0.5747  0.0381
  225POX    C2G 3790   3.772   1.610   3.065 -0.1167 -0.3483 -0.2593
  225POX    C2H 3791   3.844   1.622   3.200  0.1351 -0.3296 -0.3950
  225POX    C2I 3792   3.763   1.704   3.301  0.8342 -0.0320 -0.0635
  225POX    C2J 3793   3.853   1.815   3.354  0.5259  0.1687  0.0378
  225POX    C2K 3794   3.812   1.888   3.483 -0.5866 -0.1503 -0.1254
  225POX    C2L 3795   3.911   1.994   3.531 -0.3337 -0.6797  0.5438
  225POX    C2M 3796   4.032   1.916   3.582 -0.0358 -0.4853  0.1412
  225POX    C2N 3797   4.155   1.983   3.521 -0.0011 -0.8227 -0.1656
  225POX    C2O 3798   4.281   1.913   3.573  0.4698  0.3654  0.3400
  225POX    C2P 3799   4.415   1.960   3.515  0.8320  0.1300  0.9844
  226CHL    CN1 3800   5.137   0.342   0.834  0.0376 -0.1637 -0.3847
  226CHL    CN2 3801   5.127   0.232   1.052 -0.2302 -0.2855  0.4521
  226CHL    CN3 3802   4.929   0.307   0.962  0.3603  0.2982  0.0879
  226CHL    NTM 3803   5.060   0.254   0.923  0.3489  0.1713  0.2233
  226CHL     CB 3804   5.038   0.121   0.863 -0.4843  0.6335 -0.5249
  227PJ2     CA 3805   4.943   0.019   0.925  0.1490  0.1845 -0.2761
  227PJ2     OA 3806   4.982  -0.023   1.055 -0.3086 -0.0132 -0.1986
  227PJ2      P 3807   4.869  -0.123   1.112 -0.1932 -0.1158 -0.1489
  227PJ2     OB 3808   4.740  -0.117   1.040 -0.2511 -0.3594 -0.0667
  227PJ2     HB 3809   4.684  -0.199   1.049  0.1732 -0.6729 -0.2588
  227PJ2     OG 3810   4.927  -0.259   1.125 -0.2112 -0.0436  0.6849
  227PJ2     HG 3811   4.872  -0.306   1.194 -0.8945 -0.4593 -0.1257
  227PJ2     OD 3812   4.862  -0.056   1.258 -0.2226  0.1975 -0.2925
  228POX     CD 3813   4.960  -0.098   1.353  0.2666  1.0011 -0.4344
  228POX     CE 3814   4.925  -0.035   1.488  0.3823 -0.0633  0.1020
  228POX     OE 3815   5.041  -0.052   1.570  0.2953  0.1542  0.2695
  228POX    C1A 3816   5.130   0.047   1.565  0.5800 -0.1128  0.0276
  228POX    O1A 3817   5.128   0.132   1.477 -0.4461 -0.0760  0.0770
  228POX    C1B 3818   5.219   0.053   1.684  0.4248  0.2826  0.1249
  228POX    C1C 3819   5.131   0.037   1.808  0.2446 -0.1786 -0.0561
  228POX    C1D 3820   5.239   0.048   1.916  0.4037  0.0206 -0.2324
  228POX    C1E 3821   5.177   0.039   2.056  0.3242  0.0507 -0.2651
  228POX    C1F 3822   5.289   0.047   2.160 -0.0260  0.2518  0.0960
  228POX    C1G 3823   5.234   0.030   2.303 -0.5412  0.1761 -0.1072
  228POX    C1H 3824   5.144  -0.093   2.320 -0.5351  0.1800 -0.0503
  228POX    C1I 3825   5.100  -0.107   2.466 -0.0902  0.1145  0.0824
  228POX    C1J 3826   5.024  -0.212   2.498  0.0881 -0.0541 -0.0483
  228POX    C1K 3827   5.005  -0.335   2.410  0.2103 -0.1178  0.0153
  228POX    C1L 3828   4.906  -0.419   2.491  0.0359  0.1974  0.1310
  228POX    C1M 3829   4.837  -0.530   2.410  0.4491 -0.1806  0.2971
  228POX    C1N 3830   4.732  -0.604   2.494 -0.0266 -0.0334 -0.1683
  228POX    C1O 3831   4.795  -0.680   2.610 -0.3858  0.3960  0.3133
  228POX    C1P 3832   4.692  -0.754   2.696 -0.0760 -0.2660  0.1277
  228POX    C1Q 3833   4.616  -0.640   2.765 -0.6899 -0.4755 -0.1952
  228POX    C1R 3834   4.532  -0.693   2.882 -0.3793 -0.0294  0.2354
  228POX     CZ 3835   4.802  -0.102   1.550  0.2666 -0.0587 -0.1181
  228POX     OZ 3836   4.724  -0.002   1.616 -0.6369 -0.3879 -0.6692
  228POX    C2A 3837   4.617  -0.040   1.685 -0.1030 -0.0451  0.3774
  228POX    O2A 3838   4.567  -0.149   1.659  0.1895 -0.0420 -0.2373
  228POX    C2B 3839   4.545   0.074   1.746  0.1350  0.1134  0.3649
  228POX    C2C 3840   4.569   0.090   1.897  0.7567 -0.2343  0.3078
  228POX    C2D 3841   4.707   0.152   1.918  0.8950 -0.2068 -0.6235
  228POX    C2E 3842   4.729   0.151   2.070 -0.1001  0.0771 -0.4708
  228POX    C2F 3843   4.662   0.272   2.135  0.3141  0.0053  0.0895
  228POX    C2G 3844   4.698   0.290   2.283 -0.3598  0.7947  0.1668
  228POX    C2H 3845   4.845   0.311   2.320 -0.1943 -0.2296  0.1350
  228POX    C2I 3846   4.875   0.322   2.470  0.2088 -0.0059  0.0388
  228POX    C2J 3847   5.020   0.280   2.494  0.1679 -0.2137 -0.0788
  228POX    C2K 3848   5.084   0.337   2.621  0.2777  0.0550 -0.2550
  228POX    C2L 3849   5.044   0.262   2.748 -0.2214  0.4490 -0.1736
  228POX    C2M 3850   5.138   0.305   2.861 -0.0746  0.3999 -0.2763
  228POX    C2N 3851   5.108   0.254   3.002 -0.1325 -0.0682 -0.4566
  228POX    C2O 3852   5.221   0.297   3.096 -0.3183 -0.3201 -0.1121
  228POX    C2P 3853   5.214   0.225   3.231 -0.1799 -0.3239 -0.1062
  229CHL    CN1 3854   3.004   6.234   1.516 -0.4823  0.1266 -0.1673
  229CHL    CN2 3855   3.161   6.339   1.361  0.0477 -0.0777 -0.6443
  229CHL    CN3 3856   2.994   6.466   1.467  0.1696  0.1286 -0.3522
  229CHL    NTM 3857   3.023   6.334   1.410  0.2248  0.0413 -0.1239
  229CHL     CB 3858   2.940   6.298   1.294 -0.0574  0.1114  0.0540
  230PJ2     CA 3859   2.789   6.322   1.292 -0.0973 -0.1654 -0.2812
  230PJ2     OA 3860   2.725   6.273   1.410  0.2983  0.2589  0.1158
  230PJ2      P 3861   2.568   6.308   1.417  0.1454 -0.3043 -0.3491
  230PJ2     OB 3862   2.514   6.204   1.508  0.1888 -0.2921 -0.3087
  230PJ2     HB 3863   2.554   6.201   1.600  0.3752 -0.3983 -0.3919
  230PJ2     OG 3864   2.523   6.317   1.276  0.2568 -0.1942 -0.3779
  230PJ2     HG 3865   2.603   6.305   1.216  0.5169  3.5831 -1.0104
  230PJ2     OD 3866   2.600   6.452   1.482  0.6621 -0.2696 -0.6776
  231POX     CD 3867   2.666   6.460   1.609 -0.9495  0.0598  0.1686
  231POX     CE 3868   2.664   6.591   1.688 -0.4695  0.3434 -0.2796
  231POX     OE 3869   2.754   6.600   1.798 -0.2104  0.3654 -0.4915
  231POX    C1A 3870   2.885   6.622   1.784 -0.0744 -0.1370 -0.0427
  231POX    O1A 3871   2.926   6.677   1.682 -0.3546  0.3142  0.0851
  231POX    C1B 3872   2.960   6.612   1.911  0.1799  0.2463 -0.1612
  231POX    C1C 3873   2.980   6.464   1.943 -0.1728  0.3555  0.6101
  231POX    C1D 3874   3.086   6.437   2.050  0.2521  0.1746  0.1489
  231POX    C1E 3875   3.043   6.482   2.189 -0.5388 -0.2127  0.0358
  231POX    C1F 3876   3.153   6.435   2.285 -0.3650  0.6061  0.2537
  231POX    C1G 3877   3.094   6.441   2.426  0.1139  0.3019  0.4673
  231POX    C1H 3878   3.186   6.382   2.533  0.4736  0.7563  0.4105
  231POX    C1I 3879   3.112   6.390   2.667  0.3960 -0.2646  0.4336
  231POX    C1J 3880   3.176   6.418   2.780 -0.1561 -0.3559  0.7702
  231POX    C1K 3881   3.322   6.464   2.782  0.0238 -0.8090 -0.6473
  231POX    C1L 3882   3.398   6.426   2.909  0.1436  0.7973 -0.2137
  231POX    C1M 3883   3.545   6.450   2.874  0.3632 -0.2192 -0.0056
  231POX    C1N 3884   3.634   6.447   2.998  0.2232 -0.2557  0.0939
  231POX    C1O 3885   3.774   6.490   2.955  0.2182  0.2259  0.5396
  231POX    C1P 3886   3.871   6.430   3.058  0.4543 -0.1702  0.0917
  231POX    C1Q 3887   4.008   6.493   3.034  0.4052  0.1235  0.5748
  231POX    C1R 3888   4.118   6.430   3.120  0.5359 -0.4528 -0.0040
  231POX     CZ 3889   2.515   6.607   1.721 -0.3444  0.7450  0.1082
  231POX     OZ 3890   2.469   6.525   1.828 -0.2653  0.0563 -0.3737
  231POX    C2A 3891   2.354   6.465   1.801 -0.3766  0.1164 -0.0353
  231POX    O2A 3892   2.283   6.497   1.706 -0.0116  0.5516 -0.1629
  231POX    C2B 3893   2.317   6.370   1.908  0.2266 -0.1193 -0.0363
  231POX    C2C 3894   2.192   6.406   1.989  0.3370  0.0032  0.0799
  231POX    C2D 3895   2.158   6.315   2.107  0.1285  0.1374  0.1232
  231POX    C2E 3896   2.010   6.330   2.145 -0.0364 -0.1251 -0.4010
  231POX    C2F 3897   1.976   6.285   2.287 -0.5079  0.2364 -0.3984
  231POX    C2G 3898   2.042   6.350   2.409 -0.3454 -0.2062 -0.2506
  231POX    C2H 3899   2.018   6.498   2.440  0.3965 -0.2611  0.6255
  231POX    C2I 3900   2.099   6.565   2.550  0.2384 -0.0482  0.6123
  231POX    C2J 3901   2.080   6.496   2.685 -0.2431 -0.0375  0.5513
  231POX    C2K 3902   2.148   6.579   2.795 -0.4871  0.2495  0.4857
  231POX    C2L 3903   2.141   6.501   2.926 -0.3862 -0.2285  0.2091
  231POX    C2M 3904   2.209   6.582   3.036 -0.1686 -0.0313 -0.0703
  231POX    C2N 3905   2.139   6.716   3.057  0.0281  0.0967 -0.2208
  231POX    C2O 3906   2.183   6.778   3.190  0.4238 -0.2487 -0.1880
  231POX    C2P 3907   2.182   6.930   3.169 -0.3946 -0.1693  0.3615
  232CHL    CN1 3908   6.736   7.751   1.538  0.2788 -0.4399  0.3234
  232CHL    CN2 3909   6.885   7.925   1.564 -0.0555  0.3356  0.1212
  232CHL    CN3 3910   6.942   7.718   1.442 -0.3304  0.3663  0.1191
  232CHL    NTM 3911   6.842   7.823   1.467 -0.3195  0.3536  0.2176
  232CHL     CB 3912   6.805   7.887   1.340 -0.1513 -0.1848 -0.1044
  233PJ2     CA 3913   6.678   7.972   1.325 -0.0163 -0.0260 -0.3317
  233PJ2     OA 3914   6.558   7.924   1.386 -0.0740 -0.1987 -0.5784
  233PJ2      P 3915   6.439   8.032   1.393 -0.1039 -0.2716  0.0850
  233PJ2     OB 3916   6.441   8.105   1.264  0.2302 -0.4318 -0.0020
  233PJ2     HB 3917   6.418   8.202   1.273  1.0252 -0.2302 -0.0073
  233PJ2     OG 3918   6.314   7.975   1.449 -0.3586  0.2715  0.0683
  233PJ2     HG 3919   6.328   7.897   1.510  0.4950  2.7365  3.3282
  233PJ2     OD 3920   6.499   8.143   1.492  0.3555 -0.3861 -0.0650
  234POX     CD 3921   6.487   8.119   1.633  0.3086  0.0605  0.0091
  234POX     CE 3922   6.505   8.247   1.714  0.4696  0.2339 -0.2985
  234POX     OE 3923   6.502   8.225   1.855  0.3295  0.5142 -0.2566
  234POX    C1A 3924   6.600   8.150   1.904 -0.1896  0.2271  0.3588
  234POX    O1A 3925   6.707   8.134   1.845 -0.1052  0.0904  0.5470
  234POX    C1B 3926   6.585   8.114   2.047 -0.3364 -0.5389  0.1538
  234POX    C1C 3927   6.530   8.216   2.147  0.2155  0.4306 -0.5131
  234POX    C1D 3928   6.552   8.157   2.286 -0.4220  0.6986 -0.2960
  234POX    C1E 3929   6.483   8.235   2.399 -0.4636  0.1717  0.0466
  234POX    C1F 3930   6.560   8.210   2.529 -0.5196 -0.1605  0.0170
  234POX    C1G 3931   6.504   8.288   2.647 -0.2681 -0.0714  0.0788
  234POX    C1H 3932   6.587   8.249   2.770  0.0147  0.5047  0.0730
  234POX    C1I 3933   6.710   8.337   2.795  0.2888  0.4031 -0.8695
  234POX    C1J 3934   6.725   8.405   2.908  0.0104 -0.1567 -0.4906
  234POX    C1K 3935   6.631   8.392   3.028  0.5655 -0.3213 -0.0675
  234POX    C1L 3936   6.657   8.519   3.109 -0.1458  0.0463 -0.4082
  234POX    C1M 3937   6.560   8.544   3.224 -0.1843 -1.1569 -0.1757
  234POX    C1N 3938   6.563   8.439   3.336  0.1873 -0.7998  0.1517
  234POX    C1O 3939   6.676   8.476   3.432  0.0533 -0.3346  0.1295
  234POX    C1P 3940   6.677   8.391   3.559  0.2354 -0.3831  0.0961
  234POX    C1Q 3941   6.780   8.452   3.654  0.0414 -0.0584  0.0985
  234POX    C1R 3942   6.777   8.406   3.800 -0.1122  0.2175  0.1829
  234POX     CZ 3943   6.411   8.360   1.668 -0.3395 -0.1561  0.3805
  234POX     OZ 3944   6.274   8.327   1.693 -0.5231  0.0541 -0.3446
  234POX    C2A 3945   6.185   8.419   1.658 -0.3255  0.4258  0.1273
  234POX    O2A 3946   6.216   8.492   1.564  0.0838 -0.3481 -0.3529
  234POX    C2B 3947   6.046   8.388   1.698 -0.0388 -0.4129  0.5030
  234POX    C2C 3948   6.014   8.475   1.819  0.0102  0.1114  0.1463
  234POX    C2D 3949   6.088   8.445   1.949  0.7156 -0.2380 -0.3334
  234POX    C2E 3950   6.056   8.536   2.068 -0.4675 -0.8603 -0.1563
  234POX    C2F 3951   6.075   8.479   2.209 -0.0645 -0.1783  0.0708
  234POX    C2G 3952   6.067   8.586   2.317  0.0389 -0.4076  0.3079
  234POX    C2H 3953   6.048   8.519   2.453 -0.3575  0.1659  0.5417
  234POX    C2I 3954   6.039   8.610   2.575 -0.5113 -0.0728  0.7101
  234POX    C2J 3955   6.063   8.525   2.699 -0.2684 -0.1273  0.6252
  234POX    C2K 3956   6.079   8.597   2.833 -0.3669 -0.0562  0.5991
  234POX    C2L 3957   6.089   8.502   2.953  0.0058 -0.4182  0.2856
  234POX    C2M 3958   6.126   8.594   3.069 -0.4084 -0.3382  0.3565
  234POX    C2N 3959   6.130   8.515   3.201  0.2678 -0.6789  0.1372
  234POX    C2O 3960   6.170   8.593   3.326 -0.3348  0.2099 -0.2105
  234POX    C2P 3961   6.155   8.502   3.448 -0.4390 -0.2598 -0.5732
  235CHL    CN1 3962   6.562   8.584   1.125 -0.4428  0.5049  0.2083
  235CHL    CN2 3963   6.615   8.682   1.335  0.2551 -0.1137  0.4704
  235CHL    CN3 3964   6.779   8.659   1.170 -0.5032 -0.1609 -0.2663
  235CHL    NTM 3965   6.664   8.591   1.230 -0.3409 -0.0709  0.1513
  235CHL     CB 3966   6.675   8.452   1.278 -0.4965  0.0640  0.5827
  236PJ2     CA 3967   6.782   8.396   1.372 -0.2734 -0.1970  0.1704
  236PJ2     OA 3968   6.913   8.403   1.314 -0.4060 -0.0032 -0.1113
  236PJ2      P 3969   6.976   8.269   1.250 -0.2688 -0.0646  0.1521
  236PJ2     OB 3970   6.868   8.191   1.185  0.0101 -0.1458 -0.2155
  236PJ2     HB 3971   6.781   8.215   1.229  1.1939  1.7165  1.2963
  236PJ2     OG 3972   7.099   8.304   1.177 -0.1613  0.0485  0.3863
  236PJ2     HG 3973   7.156   8.221   1.175 -0.5250 -0.2002 -1.1712
  236PJ2     OD 3974   7.025   8.199   1.387  0.0404 -0.4892 -0.1738
  237POX     CD 3975   7.132   8.262   1.457 -0.4229  0.3519 -0.2053
  237POX     CE 3976   7.169   8.205   1.595 -0.0611  0.2468 -0.3439
  237POX     OE 3977   7.235   8.315   1.658 -0.0693  0.1570 -0.1785
  237POX    C1A 3978   7.204   8.342   1.785 -0.3481  0.9932 -0.4177
  237POX    O1A 3979   7.099   8.304   1.837  0.4871 -0.3907  0.3170
  237POX    C1B 3980   7.276   8.459   1.841 -0.0825  0.4744  0.3401
  237POX    C1C 3981   7.382   8.392   1.928  0.0365 -0.0517 -0.2007
  237POX    C1D 3982   7.449   8.493   2.022  0.1429 -0.4552  0.1585
  237POX    C1E 3983   7.531   8.426   2.132 -0.0767  0.1244  0.6812
  237POX    C1F 3984   7.636   8.520   2.192  0.3043  0.3648 -0.3572
  237POX    C1G 3985   7.698   8.508   2.331 -0.4646 -0.1673 -0.0520
  237POX    C1H 3986   7.610   8.549   2.449 -0.1199  0.3766  0.0207
  237POX    C1I 3987   7.601   8.699   2.479 -0.3275  0.3810 -0.0577
  237POX    C1J 3988   7.632   8.753   2.597 -0.6988  0.3986  0.0322
  237POX    C1K 3989   7.640   8.669   2.725 -0.7292  0.3713  0.0174
  237POX    C1L 3990   7.583   8.758   2.835 -0.1289  0.3602  0.3441
  237POX    C1M 3991   7.613   8.684   2.965 -0.1055  0.2623  0.2827
  237POX    C1N 3992   7.575   8.778   3.080 -0.1938  0.2598  0.2558
  237POX    C1O 3993   7.614   8.720   3.215 -0.3927 -0.0615  0.1765
  237POX    C1P 3994   7.495   8.661   3.292 -0.5639 -0.1215 -0.1356
  237POX    C1Q 3995   7.383   8.762   3.318 -0.1573  0.5058 -0.7814
  237POX    C1R 3996   7.434   8.885   3.393 -0.3122  0.2059 -0.1736
  237POX     CZ 3997   7.207   8.057   1.597 -0.4793  0.1440 -0.0257
  237POX     OZ 3998   7.238   8.005   1.726  0.0873  0.1150 -0.1709
  237POX    C2A 3999   7.196   7.881   1.751 -0.0996  0.1630 -0.2402
  237POX    O2A 4000   7.135   7.823   1.662 -0.4589  0.4638 -0.1904
  237POX    C2B 4001   7.217   7.845   1.893  0.1119  0.0908 -0.2894
  237POX    C2C 4002   7.204   7.694   1.916  0.3516  0.0617 -0.3423
  237POX    C2D 4003   7.236   7.672   2.064 -0.2623 -0.0617 -0.2279
  237POX    C2E 4004   7.282   7.532   2.105 -0.4528  0.0428  0.3487
  237POX    C2F 4005   7.366   7.541   2.233  0.3171  0.5656 -0.1860
  237POX    C2G 4006   7.280   7.565   2.357  0.2140 -0.4844 -0.0473
  237POX    C2H 4007   7.387   7.609   2.456  0.4284  0.0422 -0.5086
  237POX    C2I 4008   7.324   7.645   2.591  0.3597 -0.1227 -0.4973
  237POX    C2J 4009   7.425   7.699   2.692  0.2485 -0.2380 -0.3239
  237POX    C2K 4010   7.361   7.744   2.824  0.2933 -0.0325 -0.3731
  237POX    C2L 4011   7.456   7.803   2.928 -0.2282  0.1084  0.0243
  237POX    C2M 4012   7.409   7.853   3.065  0.3902  0.8784 -0.0397
  237POX    C2N 4013   7.530   7.914   3.138  0.9391 -0.3037  0.0622
  237POX    C2O 4014   7.523   7.893   3.289 -0.4145 -0.0566  0.0543
  237POX    C2P 4015   7.408   7.966   3.358 -0.1471  0.1841  0.2461
  238CHL    CN1 4016   3.831   7.636   1.486  0.3354 -0.2939 -0.3959
  238CHL    CN2 4017   3.865   7.725   1.713  0.0675 -0.0555 -0.1650
  238CHL    CN3 4018   3.666   7.749   1.600  0.2373  0.2142 -0.1716
  238CHL    NTM 4019   3.811   7.748   1.579  0.2206 -0.4022 -0.2878
  238CHL     CB 4020   3.862   7.879   1.533 -0.5824 -0.1152 -0.3760
  239PJ2     CA 4021   3.830   8.010   1.604 -0.2607 -0.0210 -0.4020
  239PJ2     OA 4022   3.698   8.062   1.583 -0.2124  0.2763  0.0154
  239PJ2      P 4023   3.698   8.222   1.606 -0.1850  0.2527  0.1855
  239PJ2     OB 4024   3.559   8.270   1.584 -0.0790  0.4324 -0.0876
  239PJ2     HB 4025   3.486   8.221   1.630 -0.4516 -1.7365 -2.7359
  239PJ2     OG 4026   3.805   8.287   1.527  0.2670 -0.4703  0.1888
  239PJ2     HG 4027   3.786   8.383   1.503 -0.0199 -1.2530 -3.1255
  239PJ2     OD 4028   3.726   8.243   1.763 -0.1107  0.0674  0.1973
  240POX     CD 4029   3.630   8.215   1.865  0.1928  0.2197  0.5265
  240POX     CE 4030   3.667   8.255   2.008  0.1266  0.4187  0.4891
  240POX     OE 4031   3.598   8.179   2.107  0.3208  0.1123  0.3937
  240POX    C1A 4032   3.663   8.072   2.150 -0.3155 -0.4875 -0.1131
  240POX    O1A 4033   3.753   8.027   2.080 -0.2894  0.8226 -0.9510
  240POX    C1B 4034   3.606   8.005   2.270  0.6455 -0.5317  0.3265
  240POX    C1C 4035   3.654   8.067   2.401  0.1211  0.3776  0.0927
  240POX    C1D 4036   3.634   7.966   2.514  0.3580  0.0221 -0.1816
  240POX    C1E 4037   3.734   7.850   2.519  0.0306 -0.2447  0.2061
  240POX    C1F 4038   3.708   7.755   2.636  1.1685 -0.2504  0.4704
  240POX    C1G 4039   3.752   7.827   2.764  0.1357  0.2003  0.5880
  240POX    C1H 4040   3.710   7.769   2.899 -0.3298  0.4775  0.5625
  240POX    C1I 4041   3.740   7.854   3.022 -0.0533  0.6425  0.3830
  240POX    C1J 4042   3.789   7.791   3.129 -0.3141  0.2189  0.2551
  240POX    C1K 4043   3.812   7.640   3.118  0.1669  0.3343 -0.3961
  240POX    C1L 4044   3.871   7.583   3.247 -0.5261  0.1681 -0.1508
  240POX    C1M 4045   4.022   7.604   3.258 -0.4135 -0.5013 -0.3559
  240POX    C1N 4046   4.073   7.523   3.378 -0.2110 -0.4158 -0.3844
  240POX    C1O 4047   4.225   7.507   3.377 -0.1350  0.1971  0.3239
  240POX    C1P 4048   4.294   7.518   3.514  1.1535 -0.2821 -0.2646
  240POX    C1Q 4049   4.266   7.640   3.601 -0.5466 -0.7183 -0.1606
  240POX    C1R 4050   4.344   7.615   3.731  0.0625  0.6637 -0.2452
  240POX     CZ 4051   3.677   8.407   2.027 -0.6318  0.4824  0.4036
  240POX     OZ 4052   3.752   8.433   2.147 -0.2499 -0.1927  0.3204
  240POX    C2A 4053   3.771   8.560   2.182 -0.0038 -0.1600  0.0711
  240POX    O2A 4054   3.704   8.651   2.134 -0.0679 -0.3185 -0.1416
  240POX    C2B 4055   3.877   8.556   2.284 -0.1903  0.1505  0.2798
  240POX    C2C 4056   3.813   8.535   2.422  0.0879 -0.6395  0.2969
  240POX    C2D 4057   3.734   8.655   2.475 -0.8936 -1.0072 -0.3224
  240POX    C2E 4058   3.670   8.617   2.609 -0.3785 -0.1765  0.1643
  240POX    C2F 4059   3.757   8.540   2.709 -0.0059  0.1552  0.0998
  240POX    C2G 4060   3.660   8.513   2.825 -0.2707 -0.6667 -0.3074
  240POX    C2H 4061   3.731   8.417   2.920  0.3796  0.0775 -0.0321
  240POX    C2I 4062   3.664   8.393   3.055  0.2923 -0.1413 -0.1137
  240POX    C2J 4063   3.702   8.260   3.121  0.2282 -0.0983  0.0116
  240POX    C2K 4064   3.639   8.246   3.260 -0.7415  0.3081 -0.3755
  240POX    C2L 4065   3.627   8.101   3.305 -0.1168  0.4508  0.2833
  240POX    C2M 4066   3.557   8.074   3.438  0.1532  0.6954  0.4750
  240POX    C2N 4067   3.530   7.926   3.463 -0.1052  0.6327 -0.1693
  240POX    C2O 4068   3.472   7.904   3.603 -0.1936  0.2681 -0.2598
  240POX    C2P 4069   3.534   7.981   3.721  0.0296 -0.2575 -0.0310
  241CHL    CN1 4070   3.664   8.344   1.022  0.1397  0.4846 -0.2677
  241CHL    CN2 4071   3.634   8.531   1.144  0.6876 -0.3046 -0.3732
  241CHL    CN3 4072   3.455   8.382   1.099  0.3945  0.1035  0.3984
  241CHL    NTM 4073   3.595   8.390   1.143  0.4744 -0.2512  0.2094
  241CHL     CB 4074   3.619   8.311   1.265 -0.4849 -0.2811  0.3891
  242PJ2     CA 4075   3.624   8.158   1.264 -0.5878 -0.2871  0.6232
  242PJ2     OA 4076   3.522   8.089   1.191  0.0727 -0.1111 -0.4839
  242PJ2      P 4077   3.512   7.930   1.210  0.3225 -0.0511  0.1500
  242PJ2     OB 4078   3.403   7.893   1.117  0.3581  0.1926  0.0117
  242PJ2     HB 4079   3.418   7.801   1.080 -1.7534  0.4734 -1.7238
  242PJ2     OG 4080   3.646   7.874   1.182  0.0824 -0.4009 -0.3165
  242PJ2     HG 4081   3.642   7.817   1.100  2.5282 -1.8839  0.4839
  242PJ2     OD 4082   3.471   7.932   1.366 -0.0224  0.1079  0.0583
  243POX     CD 4083   3.333   7.906   1.396 -0.0846  0.5143  0.1313
  243POX     CE 4084   3.323   7.878   1.546  0.1302 -0.5676 -0.0461
  243POX     OE 4085   3.207   7.797   1.567  0.0402 -0.4492 -0.0872
  243POX    C1A 4086   3.222   7.683   1.634  0.3518 -0.5370 -0.3039
  243POX    O1A 4087   3.335   7.649   1.667  0.2933 -0.5408 -0.1099
  243POX    C1B 4088   3.095   7.611   1.661  0.3990 -0.6028 -0.2569
  243POX    C1C 4089   3.098   7.460   1.689 -0.3778 -0.5508  0.1188
  243POX    C1D 4090   3.195   7.430   1.803 -0.0680  0.3238  0.0958
  243POX    C1E 4091   3.158   7.496   1.937  0.3255 -0.1762  0.4529
  243POX    C1F 4092   3.260   7.477   2.049  0.7807 -0.4982 -0.0061
  243POX    C1G 4093   3.252   7.330   2.091  0.7138 -0.5595 -0.2357
  243POX    C1H 4094   3.314   7.315   2.229  0.7690  0.1243 -0.1813
  243POX    C1I 4095   3.311   7.167   2.270 -0.1027  0.2518  0.2385
  243POX    C1J 4096   3.293   7.126   2.395  0.0513  0.1400  0.2243
  243POX    C1K 4097   3.303   7.210   2.523 -0.0868 -0.0686  0.3726
  243POX    C1L 4098   3.203   7.163   2.628 -0.2614 -0.2326  0.1334
  243POX    C1M 4099   3.255   7.044   2.708  0.1994  0.0409  0.2394
  243POX    C1N 4100   3.157   6.998   2.816  0.0818  0.5084  0.3338
  243POX    C1O 4101   3.133   7.104   2.923 -0.3213  0.2598  0.4953
  243POX    C1P 4102   3.039   7.042   3.026 -0.2042 -0.1407  0.3623
  243POX    C1Q 4103   3.065   7.099   3.166  0.1025  0.9500 -0.1277
  243POX    C1R 4104   2.957   7.057   3.266  0.1642  0.4466 -0.2714
  243POX     CZ 4105   3.322   8.012   1.620  0.4860 -0.7559  0.3069
  243POX     OZ 4106   3.245   8.016   1.741 -0.2828  0.1293 -0.1966
  243POX    C2A 4107   3.317   7.996   1.850 -0.1734 -0.1558 -0.3201
  243POX    O2A 4108   3.435   7.960   1.853 -0.1760 -0.1435  0.0198
  243POX    C2B 4109   3.233   8.006   1.971 -0.1118  0.0119 -0.2907
  243POX    C2C 4110   3.189   7.873   2.033 -0.0841 -0.0481 -0.4002
  243POX    C2D 4111   3.145   7.904   2.176  0.4473 -0.2509 -0.1899
  243POX    C2E 4112   3.079   7.793   2.259  0.4083 -0.0548  0.0432
  243POX    C2F 4113   3.082   7.841   2.404 -0.3254 -0.6297  0.2573
  243POX    C2G 4114   3.222   7.836   2.465 -0.2370 -0.5390  0.0620
  243POX    C2H 4115   3.294   7.704   2.491  0.1483 -0.3599 -0.0832
  243POX    C2I 4116   3.228   7.620   2.600  0.1770  0.4675  0.5792
  243POX    C2J 4117   3.248   7.690   2.734  0.4378  0.0041  0.7855
  243POX    C2K 4118   3.180   7.611   2.846 -0.7474 -0.3293 -0.1442
  243POX    C2L 4119   3.233   7.474   2.890 -0.1399 -0.0856 -0.1085
  243POX    C2M 4120   3.378   7.483   2.937  0.0214 -0.4356 -0.5307
  243POX    C2N 4121   3.393   7.555   3.071 -0.1541 -0.3703 -0.5460
  243POX    C2O 4122   3.329   7.492   3.195 -0.0978 -0.1210 -0.3866
  243POX    C2P 4123   3.319   7.589   3.312 -0.6320 -0.0305 -0.5012
  244CHL    CN1 4124   7.097   5.772   1.807  0.0993  0.2814 -0.2833
  244CHL    CN2 4125   7.244   5.959   1.830 -0.2266  0.0529  0.0252
  244CHL    CN3 4126   7.190   5.800   2.009 -0.0096 -0.3137 -0.2639
  244CHL    NTM 4127   7.223   5.818   1.867  0.1827 -0.0666 -0.1887
  244CHL     CB 4128   7.335   5.738   1.814  0.1220 -0.2432 -0.0504
  245PJ2     CA 4129   7.478   5.768   1.859  0.1444 -0.0674 -0.2370
  245PJ2     OA 4130   7.502   5.783   1.999  0.2209 -0.2211 -0.2335
  245PJ2      P 4131   7.648   5.848   2.019  0.0241  0.1473  0.0112
  245PJ2     OB 4132   7.743   5.745   1.972 -0.1832 -0.4118  0.8033
  245PJ2     HB 4133   7.834   5.769   2.006 -0.1982 -1.2289  1.4526
  245PJ2     OG 4134   7.650   5.979   1.950 -0.1440 -0.0957 -0.4604
  245PJ2     HG 4135   7.736   5.998   1.903 -0.7260  3.5722 -0.3892
  245PJ2     OD 4136   7.651   5.861   2.179 -0.0999  0.1441  0.0146
  246POX     CD 4137   7.567   5.973   2.209 -0.0736  0.0680  0.3723
  246POX     CE 4138   7.584   6.044   2.344  0.1225  0.4571  0.1422
  246POX     OE 4139   7.509   6.166   2.350 -0.3134  0.2361 -0.6377
  246POX    C1A 4140   7.377   6.173   2.362 -0.2034  0.2453  0.6531
  246POX    O1A 4141   7.315   6.066   2.364 -0.6116  0.4641 -0.1746
  246POX    C1B 4142   7.316   6.308   2.350  0.2470  0.4129  0.2477
  246POX    C1C 4143   7.335   6.403   2.468 -0.1735 -0.1040  0.7366
  246POX    C1D 4144   7.240   6.356   2.579 -0.0348 -0.4588  0.7079
  246POX    C1E 4145   7.094   6.359   2.535  0.0952 -0.1627  0.2921
  246POX    C1F 4146   6.996   6.310   2.642  0.0964  0.2147  0.4665
  246POX    C1G 4147   6.999   6.158   2.646 -0.0233  0.2127  0.5094
  246POX    C1H 4148   6.898   6.112   2.751 -0.0223 -0.3632  0.2665
  246POX    C1I 4149   6.913   5.961   2.766  0.4988 -0.3425 -0.0275
  246POX    C1J 4150   6.857   5.885   2.860  0.0707 -0.2099 -0.1705
  246POX    C1K 4151   6.773   5.942   2.974 -0.4170 -0.0060 -0.6282
  246POX    C1L 4152   6.740   5.831   3.073  0.5509  0.2862  0.0324
  246POX    C1M 4153   6.634   5.888   3.168  0.9102 -0.0546  0.6447
  246POX    C1N 4154   6.620   5.807   3.298 -0.0286 -0.2411  0.4374
  246POX    C1O 4155   6.569   5.667   3.266  0.2972 -0.2707  0.0382
  246POX    C1P 4156   6.528   5.596   3.395 -0.1733 -0.2623 -0.1032
  246POX    C1Q 4157   6.407   5.669   3.454 -0.0199 -0.0692 -0.0232
  246POX    C1R 4158   6.357   5.598   3.580 -0.9010 -0.5047 -0.6087
  246POX     CZ 4159   7.732   6.079   2.361  0.1317  0.3927  0.1960
  246POX     OZ 4160   7.781   6.148   2.476  0.6417  0.1943  0.1014
  246POX    C2A 4161   7.792   6.088   2.594  0.5987 -0.0630 -0.0233
  246POX    O2A 4162   7.796   5.965   2.599 -0.1062 -0.0994 -0.2960
  246POX    C2B 4163   7.804   6.178   2.711  1.1341 -0.3815  0.1667
  246POX    C2C 4164   7.712   6.141   2.827 -0.0498 -0.2504 -0.7194
  246POX    C2D 4165   7.562   6.154   2.797 -0.1655 -0.0398 -0.0747
  246POX    C2E 4166   7.472   6.138   2.919  0.5632  0.2511  0.5086
  246POX    C2F 4167   7.322   6.130   2.888  0.7833 -1.1957 -0.2777
  246POX    C2G 4168   7.231   6.099   3.007  0.7275  0.1585  0.0605
  246POX    C2H 4169   7.250   5.965   3.079 -0.4066  0.0529  0.1729
  246POX    C2I 4170   7.148   5.949   3.192 -0.0850 -0.4749  0.3917
  246POX    C2J 4171   7.194   6.041   3.305 -0.1228  0.0178  0.0096
  246POX    C2K 4172   7.103   6.029   3.427 -0.3627 -0.1775 -0.1864
  246POX    C2L 4173   7.120   5.897   3.502  0.5330  0.0892  0.0819
  246POX    C2M 4174   7.029   5.869   3.621  0.3861 -0.7189 -0.2132
  246POX    C2N 4175   6.878   5.884   3.600  0.3877 -0.5540 -0.1122
  246POX    C2O 4176   6.811   5.846   3.732  0.0017  0.4178 -0.0247
  246POX    C2P 4177   6.663   5.885   3.745 -0.0709  0.1808 -0.1371
  247CHL    CN1 4178   7.490   4.077   1.631  0.2005  0.4580  0.7490
  247CHL    CN2 4179   7.625   4.274   1.576 -0.0529  0.1533 -0.2955
  247CHL    CN3 4180   7.459   4.199   1.430 -0.0971  0.3330  0.3763
  247CHL    NTM 4181   7.560   4.153   1.526 -0.0942 -0.0327  0.1970
  247CHL     CB 4182   7.652   4.062   1.456 -0.2292 -0.2126  0.2533
  248PJ2     CA 4183   7.800   4.045   1.488 -0.1818 -0.3612 -0.0340
  248PJ2     OA 4184   7.830   3.975   1.609 -0.3092  0.3845  0.4387
  248PJ2      P 4185   7.982   3.994   1.657 -0.1512  0.0952  0.0577
  248PJ2     OB 4186   8.066   3.908   1.570  0.2207  0.3884  0.1210
  248PJ2     HB 4187   8.037   3.813   1.583 -1.2957  0.8587  0.4569
  248PJ2     OG 4188   8.000   4.140   1.641  0.1717  0.0935  0.3763
  248PJ2     HG 4189   8.002   4.160   1.543 -1.1552 -1.5003 -0.0236
  248PJ2     OD 4190   7.985   3.940   1.809  0.6122 -0.1862 -0.0505
  249POX     CD 4191   8.097   3.865   1.856  0.1673 -0.4424  0.6260
  249POX     CE 4192   8.114   3.841   2.006  0.3663  0.0073  0.6785
  249POX     OE 4193   8.094   3.704   2.040  0.3059 -0.1914 -0.1292
  249POX    C1A 4194   8.193   3.621   2.011  0.2664 -0.1632 -0.3452
  249POX    O1A 4195   8.304   3.665   1.981  0.2754  0.0825  0.0362
  249POX    C1B 4196   8.140   3.483   2.008  0.1302 -0.1089 -0.4509
  249POX    C1C 4197   8.122   3.428   2.150  0.1277 -0.1435 -0.4644
  249POX    C1D 4198   8.225   3.319   2.178  0.2742  0.1412  0.1017
  249POX    C1E 4199   8.225   3.287   2.328  0.1165 -0.0461  0.0633
  249POX    C1F 4200   8.316   3.166   2.352  0.2102 -0.0562 -0.3373
  249POX    C1G 4201   8.368   3.177   2.496 -0.5066  0.3173 -0.0999
  249POX    C1H 4202   8.486   3.081   2.516 -0.4493  0.4451  0.1769
  249POX    C1I 4203   8.536   3.107   2.658  0.5935  0.1437 -0.1295
  249POX    C1J 4204   8.613   3.213   2.683  0.1427  0.4787 -0.1400
  249POX    C1K 4205   8.671   3.314   2.585  0.3184  0.3213 -0.1998
  249POX    C1L 4206   8.664   3.451   2.653  0.2853  0.2870 -0.1349
  249POX    C1M 4207   8.523   3.503   2.682  0.0250 -0.3645 -0.2137
  249POX    C1N 4208   8.436   3.535   2.560  0.4010 -0.4159 -0.4960
  249POX    C1O 4209   8.501   3.651   2.485  0.3647  0.0397  0.1654
  249POX    C1P 4210   8.406   3.690   2.371  0.3728 -0.3527  0.0231
  249POX    C1Q 4211   8.466   3.764   2.252 -0.5782  0.2770 -0.0771
  249POX    C1R 4212   8.521   3.904   2.282 -0.1185 -0.0331  0.5474
  249POX     CZ 4213   8.036   3.945   2.088 -0.0169  0.1466  0.1449
  249POX     OZ 4214   8.066   3.957   2.227  0.3502  0.1395  0.0674
  249POX    C2A 4215   8.039   4.067   2.296 -0.1224 -0.0056  0.1125
  249POX    O2A 4216   8.011   4.178   2.250  0.0789 -0.2469 -0.5903
  249POX    C2B 4217   8.062   4.035   2.439 -0.3752  0.4086  0.2516
  249POX    C2C 4218   8.194   4.086   2.497 -0.2702  0.6130 -0.1605
  249POX    C2D 4219   8.220   4.040   2.641  0.0064  0.6877 -0.1855
  249POX    C2E 4220   8.202   3.889   2.661  0.4938  0.6151 -0.2803
  249POX    C2F 4221   8.195   3.855   2.810 -0.8917  0.3054 -0.4000
  249POX    C2G 4222   8.206   3.704   2.836  0.6255  0.5410  0.4455
  249POX    C2H 4223   8.192   3.677   2.986 -0.0309  0.3803  0.3594
  249POX    C2I 4224   8.194   3.528   3.022  0.1492  0.2255 -0.2742
  249POX    C2J 4225   8.325   3.458   2.987  0.1876  0.0726  0.1771
  249POX    C2K 4226   8.321   3.313   3.036  0.0337  0.0316  0.0418
  249POX    C2L 4227   8.286   3.214   2.924  0.5094  0.0810 -0.1528
  249POX    C2M 4228   8.293   3.066   2.965 -0.0399  0.0425 -0.1860
  249POX    C2N 4229   8.271   2.966   2.852  0.5900 -0.0427 -0.2408
  249POX    C2O 4230   8.301   2.828   2.910 -0.6415 -0.2166  0.0161
  249POX    C2P 4231   8.452   2.802   2.910 -0.6946 -0.5305  0.0980
  250CHL    CN1 4232   8.965   4.658   1.204 -0.3814  0.0991 -0.4654
  250CHL    CN2 4233   8.727   4.615   1.217 -0.4501  0.2510 -0.0527
  250CHL    CN3 4234   8.802   4.806   1.117  0.2744 -0.4314 -0.2823
  250CHL    NTM 4235   8.833   4.716   1.230 -0.2778  0.0346  0.2484
  250CHL     CB 4236   8.821   4.774   1.365 -0.6064 -0.3640  0.3924
  251PJ2     CA 4237   8.894   4.904   1.396 -0.0565 -0.4841 -0.3493
  251PJ2     OA 4238   9.031   4.889   1.359  0.0074 -0.0179 -0.3169
  251PJ2      P 4239   9.107   5.026   1.320 -0.0711  0.0395 -0.2670
  251PJ2     OB 4240   9.237   5.010   1.253  0.1052 -0.1253  0.1112
  251PJ2     HB 4241   9.299   4.944   1.297  0.7409  1.4730  1.7607
  251PJ2     OG 4242   9.000   5.097   1.247 -0.3170  0.5143  0.5452
  251PJ2     HG 4243   9.037   5.149   1.171  0.8157 -2.9936 -1.5335
  251PJ2     OD 4244   9.144   5.102   1.457 -0.0112  0.3818 -0.4739
  252POX     CD 4245   9.251   5.041   1.529 -0.4491  0.1583 -0.0066
  252POX     CE 4246   9.310   5.104   1.655 -0.0629  0.2550 -0.2320
  252POX     OE 4247   9.219   5.108   1.766  0.0609  0.0401 -0.1218
  252POX    C1A 4248   9.274   5.140   1.882  0.0685 -0.1583 -0.0688
  252POX    O1A 4249   9.391   5.105   1.897  0.2094  0.0503 -0.6330
  252POX    C1B 4250   9.188   5.213   1.978  0.2549 -0.2173  0.1440
  252POX    C1C 4251   9.164   5.146   2.113  0.1709 -0.2235  0.1262
  252POX    C1D 4252   9.099   5.237   2.218  0.4138  0.0357  0.0552
  252POX    C1E 4253   9.045   5.164   2.341 -0.7192  0.1062 -0.3801
  252POX    C1F 4254   8.942   5.052   2.334 -0.5323 -0.0853 -0.0736
  252POX    C1G 4255   8.896   5.000   2.471  0.2075 -0.1121  0.1707
  252POX    C1H 4256   8.844   4.859   2.440  0.1382 -0.0035 -0.2151
  252POX    C1I 4257   8.768   4.820   2.566  0.9876 -0.0439  0.2946
  252POX    C1J 4258   8.729   4.701   2.612  0.0911  0.1453  0.0460
  252POX    C1K 4259   8.764   4.565   2.551 -0.6073  0.0014 -0.0393
  252POX    C1L 4260   8.788   4.468   2.666 -0.2609  0.0024 -0.1104
  252POX    C1M 4261   8.748   4.328   2.620 -0.6621  0.1774 -0.2974
  252POX    C1N 4262   8.758   4.217   2.725  0.0584  0.1147 -0.4283
  252POX    C1O 4263   8.676   4.091   2.699 -0.0088  0.1541 -0.4036
  252POX    C1P 4264   8.680   4.002   2.824  0.4365  0.5560 -0.1290
  252POX    C1Q 4265   8.629   3.858   2.819  0.5917  0.4965 -0.0015
  252POX    C1R 4266   8.689   3.780   2.935 -0.2512 -0.2442 -0.0509
  252POX     CZ 4267   9.367   5.242   1.622  0.5387 -0.0042 -0.2871
  252POX     OZ 4268   9.460   5.321   1.697  0.2292  0.2615 -0.1823
  252POX    C2A 4269   9.589   5.292   1.683  0.2547  0.4192 -0.2769
  252POX    O2A 4270   9.638   5.224   1.594  0.5044 -0.2524  0.3648
  252POX    C2B 4271   9.659   5.346   1.802 -0.1927  0.2666  0.0625
  252POX    C2C 4272   9.748   5.247   1.878 -0.2990  0.0441 -0.1028
  252POX    C2D 4273   9.825   5.312   1.993  0.0681  0.0605 -0.3581
  252POX    C2E 4274   9.731   5.370   2.097  0.2121 -0.0372 -0.1728
  252POX    C2F 4275   9.663   5.257   2.176  0.2059  0.3020  0.3120
  252POX    C2G 4276   9.584   5.303   2.299  0.1439 -0.0361  0.3993
  252POX    C2H 4277   9.505   5.189   2.363 -0.5374  0.2285  0.0496
  252POX    C2I 4278   9.422   5.224   2.487 -0.3023 -0.5820  0.4442
  252POX    C2J 4279   9.381   5.095   2.558  0.2231 -0.5094  0.8853
  252POX    C2K 4280   9.271   5.146   2.650  0.1171  0.0750  0.4390
  252POX    C2L 4281   9.310   5.242   2.763  0.1982  0.1505  0.3463
  252POX    C2M 4282   9.191   5.274   2.854 -0.1986  0.3874 -0.2426
  252POX    C2N 4283   9.229   5.378   2.961  0.2268 -0.7020  0.6883
  252POX    C2O 4284   9.124   5.388   3.071 -0.0128 -0.7278  0.4634
  252POX    C2P 4285   9.168   5.495   3.171 -0.1221  0.2321 -0.5015
  253CHL    CN1 4286   1.748   2.724   1.642  0.2514 -0.1382  0.0545
  253CHL    CN2 4287   1.834   2.918   1.743 -0.1957 -0.2725 -0.0604
  253CHL    CN3 4288   1.842   2.711   1.853 -0.1701  0.0541 -0.1426
  253CHL    NTM 4289   1.757   2.796   1.769 -0.4878 -0.0614  0.0628
  253CHL     CB 4290   1.625   2.829   1.827 -0.2985  0.2735  0.3031
  254PJ2     CA 4291   1.510   2.729   1.816 -0.1981  0.1713  0.1777
  254PJ2     OA 4292   1.541   2.591   1.836  0.2294  0.2004 -0.2708
  254PJ2      P 4293   1.403   2.512   1.856  0.2467  0.2394 -0.0021
  254PJ2     OB 4294   1.307   2.577   1.764  0.0664  0.4438  0.3296
  254PJ2     HB 4295   1.336   2.663   1.721 -1.0843  1.4278  1.4054
  254PJ2     OG 4296   1.410   2.365   1.870  0.5460  0.2012 -0.5690
  254PJ2     HG 4297   1.488   2.326   1.819  2.2875 -0.6996  2.5283
  254PJ2     OD 4298   1.364   2.578   1.998 -0.1484  0.2003 -0.0910
  255POX     CD 4299   1.421   2.509   2.110 -0.2650  0.0183 -0.1417
  255POX     CE 4300   1.440   2.584   2.242  0.2757  0.1048 -0.2656
  255POX     OE 4301   1.513   2.519   2.346 -0.2725  0.4404  0.3378
  255POX    C1A 4302   1.642   2.551   2.359  0.0268 -0.5176 -0.1597
  255POX    O1A 4303   1.696   2.627   2.279 -0.2894 -0.2959 -0.1676
  255POX    C1B 4304   1.703   2.477   2.471 -0.8164 -0.2536  0.4817
  255POX    C1C 4305   1.692   2.545   2.608  0.3156  0.3560  0.2805
  255POX    C1D 4306   1.552   2.532   2.668  0.4339 -1.0281  0.3091
  255POX    C1E 4307   1.567   2.526   2.820  0.1202 -0.7663  0.3514
  255POX    C1F 4308   1.436   2.475   2.881 -0.3316 -0.6618 -0.5150
  255POX    C1G 4309   1.439   2.325   2.910  0.6592 -0.5558 -0.0338
  255POX    C1H 4310   1.312   2.290   2.988  0.1687 -0.3117 -0.7147
  255POX    C1I 4311   1.188   2.262   2.903 -0.2555  0.4876 -0.3650
  255POX    C1J 4312   1.115   2.153   2.925  0.3464  0.1804  0.1029
  255POX    C1K 4313   1.142   2.065   3.048 -0.4657 -0.2681 -0.0372
  255POX    C1L 4314   1.020   2.078   3.139 -0.1566 -0.1126  0.3593
  255POX    C1M 4315   1.032   1.976   3.252 -0.1996 -0.4480  0.0645
  255POX    C1N 4316   1.100   2.054   3.365  0.2361 -0.0325 -0.4818
  255POX    C1O 4317   1.125   1.969   3.489  0.7551 -0.1133 -0.6368
  255POX    C1P 4318   1.205   2.044   3.596  0.3811  0.0210 -0.4462
  255POX    C1Q 4319   1.226   1.982   3.735 -0.0262  0.7937 -0.0365
  255POX    C1R 4320   1.090   1.963   3.803  0.0770  0.2070  0.0058
  255POX     CZ 4321   1.301   2.628   2.290  0.1728  0.0572 -0.5206
  255POX     OZ 4322   1.301   2.748   2.368 -0.1308 -0.1904 -0.1421
  255POX    C2A 4323   1.188   2.779   2.432  0.0330  0.4264 -0.1520
  255POX    O2A 4324   1.080   2.739   2.391  0.0375  0.1790  0.0700
  255POX    C2B 4325   1.223   2.883   2.532  0.1668  0.3140 -0.0809
  255POX    C2C 4326   1.215   2.830   2.675 -0.0992  0.6670  0.0373
  255POX    C2D 4327   1.076   2.826   2.737 -0.2790  0.1689 -0.3901
  255POX    C2E 4328   1.081   2.811   2.890 -0.5092  0.3976 -0.3605
  255POX    C2F 4329   0.945   2.771   2.948  0.1502 -0.5761  0.5428
  255POX    C2G 4330   0.964   2.708   3.086 -0.6311 -0.2076  0.8268
  255POX    C2H 4331   1.022   2.566   3.084 -0.2911 -0.0671  0.0375
  255POX    C2I 4332   0.992   2.496   3.217  0.0241  0.6906  0.5175
  255POX    C2J 4333   0.853   2.434   3.238  0.0772  0.4091  0.0499
  255POX    C2K 4334   0.857   2.351   3.366  0.7752  0.3151 -0.0251
  255POX    C2L 4335   0.867   2.435   3.493 -0.6063  0.3303  0.0918
  255POX    C2M 4336   0.865   2.351   3.621 -0.3841 -0.0313 -0.1436
  255POX    C2N 4337   0.916   2.401   3.756 -0.2194 -0.2811 -0.1118
  255POX    C2O 4338   0.890   2.307   3.874  0.1360 -0.2238  0.0124
  255POX    C2P 4339   0.741   2.275   3.880  0.1132 -0.2573 -0.6222
  256CHL    CN1 4340   7.982   4.511   1.329 -0.2488  0.3649  0.2910
  256CHL    CN2 4341   8.198   4.490   1.252  0.6628 -0.0725 -0.1810
  256CHL    CN3 4342   8.173   4.563   1.467 -0.0747 -0.0682  0.0590
  256CHL    NTM 4343   8.116   4.466   1.371  0.0325  0.4267 -0.5097
  256CHL     CB 4344   8.112   4.331   1.428  0.1710  0.6219 -0.0267
  257PJ2     CA 4345   8.226   4.229   1.424 -0.3374  0.0541 -0.2564
  257PJ2     OA 4346   8.355   4.287   1.449 -0.2163 -0.1685 -0.3653
  257PJ2      P 4347   8.480   4.187   1.435 -0.1111 -0.0261 -0.4440
  257PJ2     OB 4348   8.447   4.078   1.340 -0.3224 -0.2503 -0.1185
  257PJ2     HB 4349   8.369   4.026   1.372 -2.2929  2.7922  0.4764
  257PJ2     OG 4350   8.590   4.285   1.418 -0.2642  0.2951  0.3832
  257PJ2     HG 4351   8.672   4.228   1.419 -0.2303  0.3477  1.4516
  257PJ2     OD 4352   8.492   4.125   1.583  0.1130  0.6674 -0.1696
  258POX     CD 4353   8.600   4.168   1.667 -0.1786  0.0445  0.5310
  258POX     CE 4354   8.613   4.092   1.799  0.5071 -0.4051  0.2140
  258POX     OE 4355   8.652   3.954   1.798  0.1093 -0.5288  0.7934
  258POX    C1A 4356   8.780   3.924   1.815  0.3539 -0.1469 -0.2345
  258POX    O1A 4357   8.859   4.016   1.833  0.1816 -0.0761  0.1814
  258POX    C1B 4358   8.806   3.778   1.814 -0.6052 -0.3294 -0.1621
  258POX    C1C 4359   8.813   3.696   1.943 -0.4506  0.6110  0.4372
  258POX    C1D 4360   8.941   3.736   2.017  0.1628 -0.2285 -0.1508
  258POX    C1E 4361   8.958   3.629   2.125  0.1540  0.1585  0.2369
  258POX    C1F 4362   9.086   3.640   2.209  0.5115  0.5694 -0.3523
  258POX    C1G 4363   9.139   3.505   2.256 -0.2186  0.4249  0.0821
  258POX    C1H 4364   9.250   3.526   2.359 -0.0099 -0.4837  0.0508
  258POX    C1I 4365   9.288   3.383   2.399 -0.1871 -0.5257  0.0693
  258POX    C1J 4366   9.293   3.343   2.526 -0.7919 -0.0779  0.2399
  258POX    C1K 4367   9.259   3.435   2.643 -0.3964  0.0958  0.2208
  258POX    C1L 4368   9.313   3.403   2.783 -0.1853 -0.7515 -0.0524
  258POX    C1M 4369   9.247   3.471   2.903  0.0526 -0.3715 -0.1364
  258POX    C1N 4370   9.122   3.395   2.947 -0.2771 -0.1528 -0.6725
  258POX    C1O 4371   9.034   3.489   3.029  0.1549  0.0624 -0.4527
  258POX    C1P 4372   8.914   3.417   3.090  0.2411  0.7622  0.5750
  258POX    C1Q 4373   8.810   3.505   3.161 -0.1876  0.5655  0.1961
  258POX    C1R 4374   8.689   3.419   3.198 -0.3423  0.7144  0.0393
  258POX     CZ 4375   8.484   4.108   1.880  0.2839  0.4444 -0.2929
  258POX     OZ 4376   8.466   4.231   1.950 -0.2476  0.2952 -0.1584
  258POX    C2A 4377   8.366   4.227   2.037  0.3874  0.1956  0.5836
  258POX    O2A 4378   8.317   4.120   2.072 -0.4180  0.4987  0.4254
  258POX    C2B 4379   8.357   4.354   2.113  0.0748  0.5562 -0.0506
  258POX    C2C 4380   8.365   4.309   2.259  0.2752 -0.1371 -0.2750
  258POX    C2D 4381   8.402   4.426   2.349  0.0250 -0.1386 -0.1680
  258POX    C2E 4382   8.281   4.516   2.376  0.1088 -0.0706 -0.0191
  258POX    C2F 4383   8.173   4.443   2.456  0.0064 -0.0439 -0.1316
  258POX    C2G 4384   8.084   4.531   2.544 -0.0509 -0.2819  0.0485
  258POX    C2H 4385   7.986   4.458   2.636 -0.3645 -0.2506 -0.2593
  258POX    C2I 4386   7.925   4.550   2.743 -0.0456 -0.1383 -0.1702
  258POX    C2J 4387   7.905   4.502   2.887 -0.6662  0.2157 -0.1339
  258POX    C2K 4388   7.870   4.620   2.977  0.0396  0.5336 -0.2689
  258POX    C2L 4389   7.875   4.593   3.127  0.3405  0.2335 -0.3302
  258POX    C2M 4390   7.823   4.710   3.212 -0.1306 -0.3508  0.1989
  258POX    C2N 4391   7.671   4.726   3.212 -0.0128  0.8889  0.2991
  258POX    C2O 4392   7.612   4.859   3.257 -0.3017  0.8050  0.1743
  258POX    C2P 4393   7.685   4.987   3.213  0.1929  0.3863 -0.2402
  259CHL    CN1 4394   0.435   4.227   1.830  0.0344 -0.0454 -0.0603
  259CHL    CN2 4395   0.337   4.018   1.876  0.3635 -0.1413 -0.6784
  259CHL    CN3 4396   0.227   4.232   1.933  0.3933  0.3571  0.6710
  259CHL    NTM 4397   0.306   4.156   1.836 -0.0348  0.1235  0.4986
  259CHL     CB 4398   0.245   4.149   1.702 -0.3608  0.4981  0.6250
  260PJ2     CA 4399   0.193   4.271   1.627 -0.1769  0.0342 -0.2716
  260PJ2     OA 4400   0.298   4.364   1.602 -0.1204 -0.0795 -0.4572
  260PJ2      P 4401   0.237   4.512   1.579 -0.0923  0.0209  0.0997
  260PJ2     OB 4402   0.317   4.585   1.479 -0.2222  0.2060  0.1306
  260PJ2     HB 4403   0.373   4.524   1.422  2.6633  1.0774  1.8168
  260PJ2     OG 4404   0.092   4.500   1.552 -0.0637 -0.1561  0.0197
  260PJ2     HG 4405   0.062   4.577   1.495  1.7005 -0.1445 -0.9612
  260PJ2     OD 4406   0.257   4.573   1.727  0.4807  0.0429  0.0143
  261POX     CD 4407   0.206   4.707   1.734 -0.0019 -0.1359 -0.0765
  261POX     CE 4408   0.175   4.764   1.872  0.2301  0.4816 -0.2766
  261POX     OE 4409   0.114   4.893   1.870  0.6025  0.6603 -0.1313
  261POX    C1A 4410   0.011   4.929   1.794  0.3412 -0.2287 -0.2063
  261POX    O1A 4411  -0.069   4.844   1.755 -0.1548  0.3147 -0.3779
  261POX    C1B 4412  -0.010   5.075   1.783  0.9359 -0.0701  0.6410
  261POX    C1C 4413  -0.114   5.119   1.886  0.2592  0.3597 -0.2082
  261POX    C1D 4414  -0.130   5.271   1.890  0.0159  0.3300 -0.0344
  261POX    C1E 4415  -0.247   5.312   1.981  0.0560  0.4899 -0.0539
  261POX    C1F 4416  -0.200   5.291   2.125  0.3684  0.3708 -0.1700
  261POX    C1G 4417  -0.321   5.327   2.213  0.0882 -0.0798 -0.3709
  261POX    C1H 4418  -0.287   5.402   2.342  0.1713  0.6292 -0.7985
  261POX    C1I 4419  -0.418   5.392   2.418  0.1203 -0.1706 -0.9818
  261POX    C1J 4420  -0.440   5.306   2.518  0.3713  0.3510 -0.4719
  261POX    C1K 4421  -0.335   5.202   2.558  0.0536  0.0314 -0.4666
  261POX    C1L 4422  -0.311   5.209   2.709  0.5768  0.0129 -0.5455
  261POX    C1M 4423  -0.213   5.102   2.758 -0.0827 -0.3201  0.0719
  261POX    C1N 4424  -0.174   5.149   2.898 -0.4365 -0.3905  0.1962
  261POX    C1O 4425  -0.092   5.046   2.975  0.4502  0.0094 -0.1976
  261POX    C1P 4426  -0.164   4.923   3.030 -0.0831  0.4499  0.0912
  261POX    C1Q 4427  -0.085   4.857   3.143 -0.4238  0.1192  0.1379
  261POX    C1R 4428  -0.107   4.939   3.271  0.5988  0.3955  0.1468
  261POX     CZ 4429   0.314   4.764   1.937 -0.1423 -0.0044  0.5393
  261POX     OZ 4430   0.332   4.781   2.078 -0.1704 -0.0606  0.5500
  261POX    C2A 4431   0.457   4.774   2.123 -0.0177 -0.0676  0.1345
  261POX    O2A 4432   0.551   4.733   2.055  0.1973 -0.1261  0.4619
  261POX    C2B 4433   0.461   4.797   2.269  0.2623  0.1237  0.0977
  261POX    C2C 4434   0.457   4.660   2.337  0.3034 -0.1729 -0.4922
  261POX    C2D 4435   0.458   4.665   2.490 -0.0213 -0.4758 -0.4794
  261POX    C2E 4436   0.330   4.724   2.550  0.1539 -0.5605 -0.0174
  261POX    C2F 4437   0.349   4.729   2.702  0.7409  0.3534 -0.1159
  261POX    C2G 4438   0.238   4.788   2.788  0.3017  0.0548 -0.4765
  261POX    C2H 4439   0.291   4.821   2.927 -0.6524 -0.3939  0.0087
  261POX    C2I 4440   0.336   4.703   3.013  0.1448  0.0348  0.1977
  261POX    C2J 4441   0.392   4.745   3.149  0.0911  0.3787  0.1145
  261POX    C2K 4442   0.433   4.630   3.241 -0.0772 -0.0708 -0.3705
  261POX    C2L 4443   0.453   4.674   3.386 -0.0325  0.1572 -0.4462
  261POX    C2M 4444   0.322   4.718   3.451  0.3781  0.4337  0.2061
  261POX    C2N 4445   0.327   4.713   3.604 -0.0071  0.5463  0.2253
  261POX    C2O 4446   0.211   4.781   3.675  0.0119  0.2378  0.5581
  261POX    C2P 4447   0.094   4.685   3.695  0.3435 -0.3513 -0.2748
  262CHL    CN1 4448   0.785   4.444   1.347  0.3681  0.0115  0.7718
  262CHL    CN2 4449   0.682   4.362   1.544  0.4675  0.4214 -0.0159
  262CHL    CN3 4450   0.591   4.316   1.339 -0.1260  0.0678  0.3709
  262CHL    NTM 4451   0.721   4.326   1.407  0.0715 -0.2112  0.0347
  262CHL     CB 4452   0.806   4.207   1.386  0.1482 -0.1017 -0.2709
  263PJ2     CA 4453   0.779   4.086   1.476 -0.2591  0.0552 -0.1787
  263PJ2     OA 4454   0.802   4.093   1.617 -0.1956  0.4264 -0.2053
  263PJ2      P 4455   0.723   3.972   1.688 -0.0190  0.3844 -0.0807
  263PJ2     OB 4456   0.589   3.980   1.625 -0.0286  0.3354 -0.0662
  263PJ2     HB 4457   0.516   3.987   1.693  0.1009 -1.4348  0.3004
  263PJ2     OG 4458   0.803   3.848   1.681  0.0790  0.4424  0.0185
  263PJ2     HG 4459   0.898   3.875   1.700 -0.0787  0.3361  1.0028
  263PJ2     OD 4460   0.681   4.019   1.836  0.0351  0.5640 -0.1215
  264POX     CD 4461   0.795   4.026   1.923 -0.2157  0.5618  0.2095
  264POX     CE 4462   0.753   4.091   2.055 -0.0716  0.2126  0.4279
  264POX     OE 4463   0.870   4.123   2.132  0.1921 -0.5779  0.3692
  264POX    C1A 4464   0.881   4.251   2.165 -0.0239 -0.3774 -0.3164
  264POX    O1A 4465   0.795   4.335   2.138  0.4369  0.2926  0.2493
  264POX    C1B 4466   1.004   4.303   2.229  0.1229 -0.7651 -0.2804
  264POX    C1C 4467   1.017   4.247   2.371 -0.3451 -0.2653 -0.0328
  264POX    C1D 4468   1.104   4.350   2.444  0.0525 -0.3531 -0.3743
  264POX    C1E 4469   1.147   4.286   2.576 -0.0993  0.1669 -0.0702
  264POX    C1F 4470   1.176   4.390   2.685 -0.2605  0.0693  0.0671
  264POX    C1G 4471   1.221   4.319   2.813 -0.6867  0.1245  0.2475
  264POX    C1H 4472   1.255   4.420   2.923  0.0890  0.2836 -0.1335
  264POX    C1I 4473   1.391   4.490   2.910  0.4866 -0.3982  0.3040
  264POX    C1J 4474   1.453   4.562   3.003  0.1789  0.1575  0.0818
  264POX    C1K 4475   1.400   4.598   3.142 -0.4927 -0.2296 -0.0700
  264POX    C1L 4476   1.487   4.697   3.220  0.2654 -0.4594 -0.6186
  264POX    C1M 4477   1.618   4.647   3.281  0.3547  0.3524 -0.1339
  264POX    C1N 4478   1.680   4.762   3.360  0.1292  0.3736  0.0133
  264POX    C1O 4479   1.829   4.736   3.385  0.0930  0.0514 -0.1038
  264POX    C1P 4480   1.900   4.861   3.438  0.1529  0.1079 -0.3141
  264POX    C1Q 4481   2.035   4.824   3.500 -0.0331  0.0063  0.0332
  264POX    C1R 4482   2.123   4.782   3.382 -0.0836 -0.2406  0.0828
  264POX     CZ 4483   0.643   4.002   2.112 -0.0963 -0.2140 -0.2758
  264POX     OZ 4484   0.606   4.017   2.249  0.1634  0.5658 -0.2859
  264POX    C2A 4485   0.491   4.077   2.280  0.1480  0.3639  0.0625
  264POX    O2A 4486   0.411   4.108   2.192  0.1238 -0.0126 -0.0517
  264POX    C2B 4487   0.476   4.088   2.426 -0.2249 -0.0351  0.0579
  264POX    C2C 4488   0.525   4.230   2.456 -0.3381 -0.0053  0.1009
  264POX    C2D 4489   0.517   4.256   2.607 -0.3143  0.6800 -0.0106
  264POX    C2E 4490   0.372   4.276   2.650 -0.3937 -0.6602  0.4023
  264POX    C2F 4491   0.369   4.301   2.801 -0.3136 -0.3990  0.3614
  264POX    C2G 4492   0.222   4.326   2.836 -0.3266  0.4784 -0.2708
  264POX    C2H 4493   0.203   4.338   2.988  0.0863  0.2095 -0.1962
  264POX    C2I 4494   0.074   4.415   3.016  0.2324  0.2078  0.4881
  264POX    C2J 4495   0.051   4.431   3.166  0.2428 -0.0022  0.5129
  264POX    C2K 4496  -0.091   4.473   3.206 -0.0152  0.5635 -0.9250
  264POX    C2L 4497  -0.204   4.374   3.179  0.1683  0.1651 -0.2680
  264POX    C2M 4498  -0.288   4.416   3.058 -0.1797 -0.0431 -0.0998
  264POX    C2N 4499  -0.412   4.327   3.047  0.1278 -0.4361 -0.3892
  264POX    C2O 4500  -0.499   4.371   2.930 -0.0984  0.2454  0.0316
  264POX    C2P 4501  -0.630   4.293   2.944 -0.3226  0.5373 -0.4030
  265CHL    CN1 4502   1.164   4.709   1.571 -0.1016 -0.4938  0.1999
  265CHL    CN2 4503   1.354   4.739   1.430  0.4018  0.5218 -0.0634
  265CHL    CN3 4504   1.188   4.919   1.449  0.1744 -0.3187 -0.6660
  265CHL    NTM 4505   1.213   4.774   1.448  0.2572 -0.3160  0.4355
  265CHL     CB 4506   1.140   4.726   1.330  0.1217  0.1273  0.3359
  266PJ2     CA 4507   1.154   4.581   1.281 -0.0383  0.1630  0.1834
  266PJ2     OA 4508   1.117   4.477   1.372 -0.1580 -0.0282 -0.0848
  266PJ2      P 4509   1.183   4.332   1.348 -0.2876 -0.0515 -0.3076
  266PJ2     OB 4510   1.103   4.282   1.234 -0.4964 -0.2575 -0.0740
  266PJ2     HB 4511   1.029   4.348   1.219  1.8732  2.3318 -1.3535
  266PJ2     OG 4512   1.330   4.344   1.338 -0.2469 -0.3248 -0.0559
  266PJ2     HG 4513   1.363   4.423   1.389  0.0016 -0.7500  0.4550
  266PJ2     OD 4514   1.139   4.251   1.480  0.8615  0.1343  0.2000
  267POX     CD 4515   1.225   4.241   1.595  0.6208 -0.1814  0.3564
  267POX     CE 4516   1.161   4.182   1.720  0.1725 -0.7030 -0.1102
  267POX     OE 4517   1.229   4.208   1.843  0.0572 -0.4092 -0.1072
  267POX    C1A 4518   1.198   4.322   1.904  0.4052 -0.2239 -0.2686
  267POX    O1A 4519   1.084   4.368   1.892  0.7139  0.4660 -0.5836
  267POX    C1B 4520   1.292   4.343   2.016 -0.0679 -0.0937  0.1097
  267POX    C1C 4521   1.309   4.493   2.042  0.3298 -0.0207 -0.5680
  267POX    C1D 4522   1.392   4.522   2.167 -0.1053  0.3994 -0.3741
  267POX    C1E 4523   1.343   4.650   2.235  0.1945  0.3648 -0.0900
  267POX    C1F 4524   1.368   4.662   2.385  0.0880  0.2681 -0.0644
  267POX    C1G 4525   1.340   4.809   2.419 -0.6766  0.1916 -0.3327
  267POX    C1H 4526   1.360   4.831   2.570 -0.3673 -0.2068 -0.3133
  267POX    C1I 4527   1.307   4.969   2.607  1.2639  0.1296  0.8700
  267POX    C1J 4528   1.259   5.003   2.727 -0.3265  0.0733  0.2817
  267POX    C1K 4529   1.259   4.902   2.842  0.0297 -0.3576 -0.0861
  267POX    C1L 4530   1.141   4.925   2.937 -0.1374 -0.4720 -0.2651
  267POX    C1M 4531   1.176   4.874   3.077 -0.4634  0.1086  0.0333
  267POX    C1N 4532   1.052   4.866   3.167 -0.2699 -0.3390  0.2647
  267POX    C1O 4533   1.076   4.797   3.301 -0.0743 -0.0039  0.4043
  267POX    C1P 4534   0.943   4.762   3.368 -0.1199  0.2961  0.4719
  267POX    C1Q 4535   0.956   4.778   3.519  0.4565 -0.3787  0.4961
  267POX    C1R 4536   0.823   4.756   3.591  0.0974 -0.0051 -0.0525
  267POX     CZ 4537   1.158   4.032   1.692  0.6048 -0.7509  0.0874
  267POX     OZ 4538   1.088   3.948   1.784 -0.2558  0.0203  0.1450
  267POX    C2A 4539   1.083   3.817   1.763 -0.0323  0.0928 -0.3722
  267POX    O2A 4540   1.116   3.773   1.653  0.7570  0.0685 -0.1299
  267POX    C2B 4541   1.043   3.734   1.879  0.0946  0.2680 -0.2028
  267POX    C2C 4542   1.156   3.642   1.925  0.0016  0.2123 -0.0869
  267POX    C2D 4543   1.150   3.647   2.078  0.0140  0.5774 -0.0972
  267POX    C2E 4544   1.224   3.530   2.143 -0.4495  0.2467 -0.1575
  267POX    C2F 4545   1.219   3.539   2.295  0.1868  0.3144 -0.1349
  267POX    C2G 4546   1.253   3.406   2.364  0.6758  0.3603 -0.2862
  267POX    C2H 4547   1.276   3.428   2.514 -0.0975 -0.1350 -0.0918
  267POX    C2I 4548   1.163   3.482   2.602 -0.1339 -0.4866  0.0786
  267POX    C2J 4549   1.183   3.479   2.754  0.1499 -0.1377  0.0484
  267POX    C2K 4550   1.062   3.519   2.839 -0.2481 -0.3452 -0.4133
  267POX    C2L 4551   1.080   3.493   2.989  0.0720  0.2258 -0.3519
  267POX    C2M 4552   0.988   3.583   3.071 -0.1890 -0.4264  0.0764
  267POX    C2N 4553   1.035   3.566   3.215 -0.1832 -0.1275  0.1106
  267POX    C2O 4554   0.980   3.684   3.297 -0.1442  0.2918 -0.4609
  267POX    C2P 4555   0.830   3.697   3.321 -0.0909  0.2976 -0.1203
  268CHL    CN1 4556   3.593   3.060   1.191 -0.3027  0.1837  0.0435
  268CHL    CN2 4557   3.368   3.032   1.116 -0.1269 -0.4588  0.4283
  268CHL    CN3 4558   3.450   3.248   1.162  0.1045  0.1948 -0.0010
  268CHL    NTM 4559   3.455   3.108   1.206 -0.2981  0.1944  0.0497
  268CHL     CB 4560   3.409   3.092   1.345 -0.2977 -0.2034  0.0045
  269PJ2     CA 4561   3.418   2.971   1.438 -0.1736 -0.2384 -0.0535
  269PJ2     OA 4562   3.548   2.968   1.498 -0.1153 -0.2488 -0.1790
  269PJ2      P 4563   3.549   2.838   1.593  0.0782  0.0755  0.2645
  269PJ2     OB 4564   3.485   2.728   1.518  0.1443 -0.0754  0.4276
  269PJ2     HB 4565   3.530   2.645   1.551 -0.8239 -1.0541 -0.6065
  269PJ2     OG 4566   3.687   2.821   1.644  0.1415  0.2382  0.1477
  269PJ2     HG 4567   3.706   2.904   1.696 -1.5197 -0.4522  2.0060
  269PJ2     OD 4568   3.452   2.891   1.710 -0.5284  0.1142 -0.2516
  270POX     CD 4569   3.507   2.977   1.811 -0.0198 -0.4253 -0.0630
  270POX     CE 4570   3.418   3.038   1.919  0.0006  0.3841 -0.4932
  270POX     OE 4571   3.495   3.130   1.996  0.2552  0.3707 -0.7332
  270POX    C1A 4572   3.427   3.230   2.051  0.0009 -0.3644  0.3117
  270POX    O1A 4573   3.338   3.285   1.986  0.5106 -0.1800 -0.2426
  270POX    C1B 4574   3.506   3.290   2.161  0.6251 -0.3632 -0.1283
  270POX    C1C 4575   3.412   3.317   2.279  0.4649 -0.4097 -0.2445
  270POX    C1D 4576   3.326   3.443   2.260  0.0481 -0.6413  0.0919
  270POX    C1E 4577   3.259   3.491   2.389 -0.1617 -0.1020 -0.2142
  270POX    C1F 4578   3.368   3.529   2.489  0.1158 -0.5613 -0.3395
  270POX    C1G 4579   3.331   3.619   2.607  0.2047 -0.3322 -0.4849
  270POX    C1H 4580   3.436   3.620   2.719 -0.6873  0.2384  0.3552
  270POX    C1I 4581   3.392   3.731   2.815  0.0485  0.8570 -0.0154
  270POX    C1J 4582   3.332   3.708   2.931  0.2245  0.2320 -0.0451
  270POX    C1K 4583   3.294   3.574   2.994 -0.2105  0.2448 -0.2715
  270POX    C1L 4584   3.254   3.577   3.142 -0.3820 -0.2233 -0.3065
  270POX    C1M 4585   3.370   3.631   3.227 -0.3730 -0.1974 -0.3349
  270POX    C1N 4586   3.339   3.608   3.375  0.1663 -0.4030 -0.2541
  270POX    C1O 4587   3.441   3.681   3.462 -0.2595  0.1399 -0.2085
  270POX    C1P 4588   3.397   3.753   3.590  0.2685 -0.2407  0.1951
  270POX    C1Q 4589   3.513   3.800   3.678  0.2804 -0.6439  0.3960
  270POX    C1R 4590   3.447   3.873   3.795  0.5518  0.4718 -0.1364
  270POX     CZ 4591   3.363   2.923   2.004 -0.6237  0.6744 -0.4987
  270POX     OZ 4592   3.264   2.961   2.100 -0.1391  0.1987  0.2043
  270POX    C2A 4593   3.140   2.961   2.050 -0.1868 -0.0639  0.3220
  270POX    O2A 4594   3.103   2.938   1.935  0.0711  0.4336  0.1368
  270POX    C2B 4595   3.047   3.003   2.158 -0.4776  0.3698 -0.0946
  270POX    C2C 4596   2.899   2.975   2.128 -0.2686 -0.3304 -0.5034
  270POX    C2D 4597   2.819   2.996   2.257  0.2233 -0.0870 -0.2338
  270POX    C2E 4598   2.833   2.876   2.350 -0.7672 -0.1619 -0.1698
  270POX    C2F 4599   2.733   2.904   2.462 -0.4687  0.3146 -0.0154
  270POX    C2G 4600   2.727   2.794   2.568 -0.0774  0.5795  0.2859
  270POX    C2H 4601   2.604   2.804   2.659 -0.3590  0.4007 -0.0710
  270POX    C2I 4602   2.620   2.685   2.754  0.1028  0.3017 -0.2729
  270POX    C2J 4603   2.517   2.691   2.867  0.0437 -0.3501 -0.2873
  270POX    C2K 4604   2.547   2.573   2.959 -0.5601 -0.0755  0.2697
  270POX    C2L 4605   2.540   2.438   2.886 -0.0730  0.1092 -0.1267
  270POX    C2M 4606   2.564   2.306   2.960  0.1043  0.0272 -0.3316
  270POX    C2N 4607   2.573   2.197   2.853 -0.5232  0.0951 -0.4548
  270POX    C2O 4608   2.565   2.059   2.918  0.2837  0.0909 -0.3490
  270POX    C2P 4609   2.668   2.045   3.030 -0.0018 -0.0083 -0.0972
  271CHL    CN1 4610   2.641   4.090   1.269  0.1677  0.5148 -0.9265
  271CHL    CN2 4611   2.743   3.927   1.135  0.4468  0.5857 -0.5156
  271CHL    CN3 4612   2.881   4.091   1.240  0.2346 -0.0496 -0.4504
  271CHL    NTM 4613   2.762   4.007   1.258  0.0532  0.2503 -0.2371
  271CHL     CB 4614   2.769   3.912   1.370  0.4092 -0.1936 -0.6324
  272PJ2     CA 4615   2.673   3.793   1.387  0.0288  0.1633 -0.2746
  272PJ2     OA 4616   2.537   3.837   1.384 -0.0167  0.0249 -0.2648
  272PJ2      P 4617   2.449   3.713   1.435  0.1509  0.0184  0.0113
  272PJ2     OB 4618   2.309   3.752   1.404  0.1056 -0.4383 -0.3659
  272PJ2     HB 4619   2.285   3.680   1.339  1.5095 -0.9348 -0.3896
  272PJ2     OG 4620   2.499   3.604   1.348 -0.1057  0.0492 -0.1775
  272PJ2     HG 4621   2.428   3.545   1.310  1.7668 -0.4534 -3.1967
  272PJ2     OD 4622   2.489   3.695   1.590 -0.0197  0.1682  0.0739
  273POX     CD 4623   2.379   3.669   1.677 -0.7920  0.4883 -0.7854
  273POX     CE 4624   2.375   3.740   1.812  0.9624 -0.6706 -0.0833
  273POX     OE 4625   2.284   3.680   1.904  0.3687  0.2700 -0.0414
  273POX    C1A 4626   2.322   3.583   1.988 -0.3745 -0.0881 -0.1144
  273POX    O1A 4627   2.426   3.522   1.964  0.0536  0.3160  0.6902
  273POX    C1B 4628   2.205   3.552   2.073 -0.0402 -0.1575  0.3205
  273POX    C1C 4629   2.254   3.557   2.218 -0.2114 -0.8238  0.4050
  273POX    C1D 4630   2.262   3.701   2.267 -0.2803 -0.6184 -0.1796
  273POX    C1E 4631   2.317   3.705   2.410 -0.2863 -0.2893 -0.1843
  273POX    C1F 4632   2.304   3.846   2.468  0.1672 -0.4341  0.2795
  273POX    C1G 4633   2.417   3.874   2.567 -0.1149  0.0189  0.4792
  273POX    C1H 4634   2.430   4.023   2.599 -0.4313  0.2291 -0.3569
  273POX    C1I 4635   2.448   4.107   2.472 -0.2952  0.3379 -0.2656
  273POX    C1J 4636   2.549   4.190   2.451  0.5833 -0.6969 -0.1936
  273POX    C1K 4637   2.649   4.205   2.567  0.2475 -0.4766  0.0694
  273POX    C1L 4638   2.686   4.351   2.589  0.1361 -0.3774 -0.3968
  273POX    C1M 4639   2.765   4.388   2.714 -0.1990 -0.4005 -0.1776
  273POX    C1N 4640   2.689   4.362   2.845 -0.4297  0.0023 -0.2321
  273POX    C1O 4641   2.778   4.367   2.969 -0.7809  0.1907  0.0151
  273POX    C1P 4642   2.692   4.378   3.095 -0.4520 -0.4441  0.2965
  273POX    C1Q 4643   2.754   4.306   3.215 -0.0772 -0.1178  0.3028
  273POX    C1R 4644   2.673   4.328   3.343  0.0092  0.4915  0.2558
  273POX     CZ 4645   2.349   3.889   1.792  0.3090 -0.7628  0.0706
  273POX     OZ 4646   2.422   3.978   1.877 -0.2792 -0.0639 -0.1422
  273POX    C2A 4647   2.386   4.106   1.875  0.2683  0.1008  0.4810
  273POX    O2A 4648   2.320   4.149   1.781 -0.6151 -0.0299  1.0267
  273POX    C2B 4649   2.441   4.195   1.981  0.2401  0.4443  0.2090
  273POX    C2C 4650   2.338   4.280   2.056 -0.0610 -0.0934  0.4106
  273POX    C2D 4651   2.396   4.393   2.141  0.2297  0.0093  0.0796
  273POX    C2E 4652   2.295   4.489   2.205 -0.3711 -0.1882 -0.5601
  273POX    C2F 4653   2.194   4.411   2.290 -0.8843  0.2720 -0.7442
  273POX    C2G 4654   2.125   4.520   2.371 -0.2768  0.1848 -0.1035
  273POX    C2H 4655   2.207   4.549   2.498  0.4851 -0.4930 -0.4324
  273POX    C2I 4656   2.181   4.432   2.593  0.0715 -0.2772 -0.2755
  273POX    C2J 4657   2.257   4.470   2.720 -0.4969  0.3775 -0.1252
  273POX    C2K 4658   2.188   4.395   2.834 -0.1941  0.2708 -0.0107
  273POX    C2L 4659   2.251   4.410   2.973 -0.1803  0.3317 -0.0233
  273POX    C2M 4660   2.174   4.333   3.080  0.2530 -0.4969 -0.2989
  273POX    C2N 4661   2.229   4.356   3.220  0.1903 -0.3774 -0.2935
  273POX    C2O 4662   2.138   4.286   3.322 -0.1173  0.0365 -0.2815
  273POX    C2P 4663   2.012   4.357   3.372  0.0868  0.0477  0.2355
  274CHL    CN1 4664   2.854   4.720   1.249 -0.3045  0.4434 -0.1217
  274CHL    CN2 4665   2.932   4.666   1.031 -0.5295  0.4166 -0.7081
  274CHL    CN3 4666   2.717   4.776   1.078 -0.5111 -0.8431 -0.2498
  274CHL    NTM 4667   2.813   4.672   1.117 -0.0252 -0.2908  0.0560
  274CHL     CB 4668   2.766   4.533   1.132 -0.0535 -0.2266  0.5643
  275PJ2     CA 4669   2.616   4.507   1.134 -0.1342  0.1287 -0.4770
  275PJ2     OA 4670   2.560   4.576   1.246 -0.1491  0.0344 -0.4257
  275PJ2      P 4671   2.413   4.534   1.295 -0.0082 -0.1451 -0.1583
  275PJ2     OB 4672   2.315   4.611   1.216  0.0910  0.3035  0.1529
  275PJ2     HB 4673   2.240   4.545   1.206  1.2393 -0.7716 -2.3942
  275PJ2     OG 4674   2.403   4.386   1.300  0.2640 -0.1543  0.1420
  275PJ2     HG 4675   2.491   4.352   1.334 -0.2951 -0.7999  0.9461
  275PJ2     OD 4676   2.402   4.589   1.446  0.0376 -0.1413 -0.1561
  276POX     CD 4677   2.488   4.530   1.545 -0.5195 -0.3509  0.2062
  276POX     CE 4678   2.494   4.626   1.665 -0.2800 -0.0708 -0.0286
  276POX     OE 4679   2.587   4.579   1.763 -0.2046  0.3966  0.1261
  276POX    C1A 4680   2.715   4.610   1.746 -0.0859 -0.3019 -0.3001
  276POX    O1A 4681   2.754   4.664   1.642 -0.3292  0.5979  0.0642
  276POX    C1B 4682   2.803   4.565   1.856 -0.3078 -0.0048  0.0011
  276POX    C1C 4683   2.814   4.412   1.855 -0.0319  0.0149  0.0607
  276POX    C1D 4684   2.890   4.359   1.977  0.1438 -0.0830 -0.0917
  276POX    C1E 4685   2.807   4.392   2.100  0.2500 -0.3074  0.0408
  276POX    C1F 4686   2.877   4.373   2.235  0.5325 -0.1613 -0.0836
  276POX    C1G 4687   2.928   4.506   2.290 -0.1199  0.0480  0.0303
  276POX    C1H 4688   3.019   4.494   2.413  0.2175 -0.0807 -0.2307
  276POX    C1I 4689   3.093   4.626   2.430 -0.3627  0.2187 -0.0146
  276POX    C1J 4690   3.163   4.642   2.542 -0.4605 -0.0871  0.0880
  276POX    C1K 4691   3.172   4.545   2.661  0.6231  0.2608  0.2970
  276POX    C1L 4692   3.204   4.632   2.783  0.4983  0.4329  0.2080
  276POX    C1M 4693   3.164   4.552   2.908 -0.0283  0.7364  0.2362
  276POX    C1N 4694   3.173   4.638   3.034  0.8805  0.2144  0.5300
  276POX    C1O 4695   3.113   4.547   3.142 -0.1538  0.0333 -0.1925
  276POX    C1P 4696   3.111   4.613   3.280 -0.0561 -0.0020 -0.1741
  276POX    C1Q 4697   3.065   4.525   3.397 -0.3817  0.3634 -0.0269
  276POX    C1R 4698   3.100   4.590   3.531 -0.3609  0.3387 -0.0200
  276POX     CZ 4699   2.356   4.647   1.727 -0.2165 -0.1294  0.1314
  276POX     OZ 4700   2.346   4.762   1.812  0.1941  0.2791 -0.3619
  276POX    C2A 4701   2.226   4.817   1.828  0.0981  0.1427 -0.6108
  276POX    O2A 4702   2.126   4.764   1.780 -0.1696 -0.0515  0.1440
  276POX    C2B 4703   2.220   4.925   1.930  0.2900 -0.0366 -0.4092
  276POX    C2C 4704   2.233   4.869   2.072 -0.0756  0.3803 -0.2112
  276POX    C2D 4705   2.211   4.983   2.172  0.3405  0.2337  0.0483
  276POX    C2E 4706   2.197   4.928   2.314  0.0503  0.4526  0.1051
  276POX    C2F 4707   2.156   5.043   2.406  0.0961  0.5361  0.0206
  276POX    C2G 4708   2.196   5.002   2.548  0.3220 -0.3150 -0.2809
  276POX    C2H 4709   2.138   5.104   2.648  0.6004 -0.1740 -0.2621
  276POX    C2I 4710   2.151   5.040   2.786 -0.0275 -0.2597 -0.2409
  276POX    C2J 4711   2.087   5.128   2.894  0.5455  0.2151 -0.2849
  276POX    C2K 4712   2.137   5.085   3.032 -0.4183 -0.5154 -0.1510
  276POX    C2L 4713   2.097   5.195   3.130 -0.5556 -0.7369  0.0422
  276POX    C2M 4714   2.136   5.155   3.272  0.1768 -0.3932 -0.0581
  276POX    C2N 4715   2.067   5.238   3.380  0.3119 -0.2207 -0.1041
  276POX    C2O 4716   2.120   5.209   3.521 -0.3682 -0.3049  0.1402
  276POX    C2P 4717   2.055   5.299   3.626 -0.2830 -0.1039  0.0226
  277CHL    CN1 4718   2.534   5.540   1.238 -0.3215  0.1542 -0.1436
  277CHL    CN2 4719   2.408   5.346   1.200 -0.1147  0.4868  0.0532
  277CHL    CN3 4720   2.624   5.321   1.289  0.2101  0.0533  0.2880
  277CHL    NTM 4721   2.505   5.407   1.292  0.2197  0.0804 -0.0254
  277CHL     CB 4722   2.436   5.414   1.422 -0.2167  0.1131 -0.2546
  278PJ2     CA 4723   2.485   5.501   1.538 -0.2170  0.1940 -0.3151
  278PJ2     OA 4724   2.461   5.639   1.509 -0.1133  0.1116 -0.7990
  278PJ2      P 4725   2.318   5.708   1.532  0.0166  0.1197 -0.0035
  278PJ2     OB 4726   2.322   5.855   1.515 -0.1453  0.0870 -0.3202
  278PJ2     HB 4727   2.393   5.868   1.446 -1.2184  0.5878 -1.3789
  278PJ2     OG 4728   2.219   5.633   1.452 -0.2887  0.6191 -0.0969
  278PJ2     HG 4729   2.246   5.537   1.451  3.5065  1.4436  2.6489
  278PJ2     OD 4730   2.287   5.673   1.686  0.3575  0.4551  0.1436
  279POX     CD 4731   2.353   5.749   1.787  0.7077 -0.0200  0.2794
  279POX     CE 4732   2.357   5.708   1.935  0.3524 -0.2698  0.2200
  279POX     OE 4733   2.432   5.806   2.007  0.0193 -0.3357  0.6571
  279POX    C1A 4734   2.360   5.901   2.065  0.3486  0.3765 -0.0769
  279POX    O1A 4735   2.238   5.904   2.048  0.2500 -0.5967  0.3826
  279POX    C1B 4736   2.444   5.992   2.145  0.4591  0.3117 -0.1189
  279POX    C1C 4737   2.444   5.969   2.296 -0.0929 -0.8178 -0.2844
  279POX    C1D 4738   2.304   5.982   2.357  0.1659  0.1486  0.1176
  279POX    C1E 4739   2.284   5.938   2.502 -0.0640  0.0719  0.0625
  279POX    C1F 4740   2.295   5.788   2.527 -0.2559  0.0690  0.1287
  279POX    C1G 4741   2.293   5.759   2.678 -0.5816  0.5000  0.2090
  279POX    C1H 4742   2.410   5.831   2.744  0.1580  0.0123 -0.5391
  279POX    C1I 4743   2.436   5.801   2.892 -0.1318 -0.0680 -0.5030
  279POX    C1J 4744   2.379   5.865   2.993  0.0478 -0.5053 -0.1212
  279POX    C1K 4745   2.290   5.988   2.977 -0.5767 -0.8766  0.4151
  279POX    C1L 4746   2.353   6.118   3.027 -0.1842 -0.7163 -0.4763
  279POX    C1M 4747   2.343   6.124   3.180 -0.2195  0.1480 -0.5035
  279POX    C1N 4748   2.441   6.224   3.241 -0.4609  0.2722 -0.3205
  279POX    C1O 4749   2.453   6.194   3.391  0.3283  0.1281 -0.4122
  279POX    C1P 4750   2.527   6.278   3.495 -0.1880 -0.0257  0.0830
  279POX    C1Q 4751   2.674   6.273   3.453 -0.1350  0.6156  0.1830
  279POX    C1R 4752   2.769   6.351   3.544  0.0955  0.1994  0.3023
  279POX     CZ 4753   2.427   5.571   1.940  0.1906 -0.3541  0.1707
  279POX     OZ 4754   2.411   5.484   2.052 -0.1021 -0.7318 -0.1587
  279POX    C2A 4755   2.471   5.366   2.041  0.3369 -0.5247 -0.0367
  279POX    O2A 4756   2.514   5.324   1.934  0.3020 -0.1308 -0.2054
  279POX    C2B 4757   2.473   5.291   2.169 -0.3859  0.5379  0.6197
  279POX    C2C 4758   2.604   5.326   2.241  0.0699 -0.3073  0.2177
  279POX    C2D 4759   2.619   5.264   2.380 -0.0143 -0.2900  0.2346
  279POX    C2E 4760   2.496   5.301   2.464  0.1693 -0.4622  0.5816
  279POX    C2F 4761   2.523   5.286   2.614  0.5443 -0.2637  0.5337
  279POX    C2G 4762   2.434   5.375   2.700  0.2992  0.4141 -0.4031
  279POX    C2H 4763   2.463   5.345   2.848  0.1959  0.5965 -0.3456
  279POX    C2I 4764   2.394   5.465   2.915  0.2398  0.2748  0.2780
  279POX    C2J 4765   2.403   5.463   3.067  0.0254 -0.3269  0.2846
  279POX    C2K 4766   2.542   5.434   3.123  0.2445 -0.0737 -0.1311
  279POX    C2L 4767   2.535   5.392   3.270  0.0904 -0.4328 -0.2412
  279POX    C2M 4768   2.677   5.400   3.325 -0.1765  0.0257  0.4009
  279POX    C2N 4769   2.679   5.390   3.477  0.3216 -0.1175  0.3884
  279POX    C2O 4770   2.625   5.506   3.561 -0.4884 -0.4103  0.2802
  279POX    C2P 4771   2.703   5.500   3.693 -0.2729 -0.2868  0.1597
  280CHL    CN1 4772   6.847   3.693   0.974 -0.0236 -0.4123 -0.1881
  280CHL    CN2 4773   6.914   3.488   1.091  0.2199  0.3341  0.0767
  280CHL    CN3 4774   7.054   3.593   0.921  0.1673  0.2238 -0.5600
  280CHL    NTM 4775   6.958   3.615   1.030  0.3964  0.0820 -0.3254
  280CHL     CB 4776   7.036   3.698   1.122 -0.0416  0.6815 -0.4856
  281PJ2     CA 4777   7.009   3.720   1.271  0.3837  0.1382 -0.3235
  281PJ2     OA 4778   7.017   3.602   1.351  0.3826  0.4245  0.1012
  281PJ2      P 4779   7.158   3.566   1.419  0.3061 -0.0234  0.0277
  281PJ2     OB 4780   7.214   3.473   1.318  0.1356 -0.3423  0.2240
  281PJ2     HB 4781   7.168   3.385   1.313 -0.3747 -0.0936  0.4908
  281PJ2     OG 4782   7.210   3.700   1.454 -0.0946  0.2261 -0.3276
  281PJ2     HG 4783   7.139   3.768   1.471  0.4924  1.2060 -1.5461
  281PJ2     OD 4784   7.125   3.476   1.549  0.0291  0.2526  0.1499
  282POX     CD 4785   7.158   3.543   1.671 -0.4311  0.3956  0.1992
  282POX     CE 4786   7.101   3.488   1.802 -0.2488 -0.1149  0.0670
  282POX     OE 4787   7.149   3.562   1.914  0.0118 -0.0772 -0.0683
  282POX    C1A 4788   7.115   3.690   1.926  0.6756  0.1017 -0.0241
  282POX    O1A 4789   7.027   3.744   1.859  0.2022 -0.5337  0.0766
  282POX    C1B 4790   7.173   3.743   2.051  0.0498 -0.1781  0.3888
  282POX    C1C 4791   7.071   3.795   2.153 -0.0712 -0.3082  0.3344
  282POX    C1D 4792   7.136   3.827   2.287  0.1140 -0.1839  0.2160
  282POX    C1E 4793   7.119   3.700   2.371 -0.7235 -0.3875 -0.2586
  282POX    C1F 4794   7.174   3.705   2.514 -0.0035  0.0970 -0.5493
  282POX    C1G 4795   7.326   3.698   2.523 -0.0400 -0.0431 -0.0609
  282POX    C1H 4796   7.406   3.703   2.654  0.0719  0.1936 -0.1370
  282POX    C1I 4797   7.404   3.572   2.734 -0.4266  0.2480 -0.0530
  282POX    C1J 4798   7.415   3.567   2.866 -0.2628  0.1690 -0.0692
  282POX    C1K 4799   7.409   3.695   2.950  0.2745  0.1883 -0.0544
  282POX    C1L 4800   7.282   3.741   3.023  0.1126 -0.1274 -0.1359
  282POX    C1M 4801   7.275   3.890   3.056  0.1312 -0.1144 -0.1899
  282POX    C1N 4802   7.279   3.986   2.938  0.3915  0.0398 -0.0565
  282POX    C1O 4803   7.174   3.960   2.829 -0.0020  0.3516  0.2461
  282POX    C1P 4804   7.193   4.049   2.706  0.0275  0.0568  0.0369
  282POX    C1Q 4805   7.214   4.197   2.736 -0.4020  0.1300 -0.0185
  282POX    C1R 4806   7.258   4.266   2.607  0.1404  0.2574  0.2308
  282POX     CZ 4807   7.146   3.341   1.804  0.5162  0.1151  0.4225
  282POX     OZ 4808   7.053   3.247   1.858  0.1080 -0.1156 -0.6545
  282POX    C2A 4809   7.077   3.118   1.833  0.4121 -0.2255  0.1865
  282POX    O2A 4810   7.165   3.088   1.753  0.3587  0.1338 -0.0082
  282POX    C2B 4811   7.008   3.031   1.930  0.4144 -0.2482  0.1675
  282POX    C2C 4812   7.098   2.924   1.993  0.8115  0.1746  0.3269
  282POX    C2D 4813   7.039   2.817   2.085  0.8857  0.1229  0.3139
  282POX    C2E 4814   6.959   2.878   2.200  0.1202 -0.1323 -0.0759
  282POX    C2F 4815   6.919   2.780   2.311  0.2090 -0.0052  0.0680
  282POX    C2G 4816   6.819   2.842   2.409  0.3994 -0.1154  0.3354
  282POX    C2H 4817   6.805   2.767   2.541 -0.2113  0.2417  0.4755
  282POX    C2I 4818   6.761   2.869   2.646 -0.2332  0.6480  0.0750
  282POX    C2J 4819   6.769   2.804   2.785  0.0204  0.1189 -0.1848
  282POX    C2K 4820   6.735   2.908   2.892 -0.1094 -0.3045  0.1853
  282POX    C2L 4821   6.747   2.852   3.034 -0.2992 -0.0516  0.3011
  282POX    C2M 4822   6.884   2.856   3.103 -0.2737  0.1062  0.2434
  282POX    C2N 4823   6.884   2.771   3.231 -0.4766 -0.3306 -0.0434
  282POX    C2O 4824   7.033   2.738   3.244 -0.3588  0.2010  0.0131
  282POX    C2P 4825   7.045   2.666   3.378 -0.3905 -0.1060 -0.1464
  283CHL    CN1 4826   8.579   1.483   1.576  0.2534  0.4695 -0.0006
  283CHL    CN2 4827   8.773   1.375   1.669  0.4882  0.6376  0.5856
  283CHL    CN3 4828   8.783   1.593   1.568  0.0785  0.0532  0.2662
  283CHL    NTM 4829   8.723   1.459   1.560  0.2022  0.0005  0.2215
  283CHL     CB 4830   8.758   1.414   1.424 -0.2539 -0.1074  0.1369
  284PJ2     CA 4831   8.675   1.314   1.343 -0.1245 -0.0008 -0.1311
  284PJ2     OA 4832   8.642   1.195   1.416  0.2119 -0.0948 -0.1313
  284PJ2      P 4833   8.562   1.088   1.326  0.0854  0.0084 -0.1412
  284PJ2     OB 4834   8.491   1.162   1.220 -0.0358 -0.2664 -0.2538
  284PJ2     HB 4835   8.530   1.253   1.209 -1.4372  0.3737 -0.1992
  284PJ2     OG 4836   8.640   0.972   1.276  0.5587  0.3283 -0.1488
  284PJ2     HG 4837   8.725   0.952   1.325  0.6653 -0.3184 -0.5967
  284PJ2     OD 4838   8.442   1.055   1.428  0.2822 -0.1735  0.0355
  285POX     CD 4839   8.472   0.975   1.543  0.1595 -0.3877 -0.0814
  285POX     CE 4840   8.375   0.962   1.661  0.0709 -0.5359 -0.1696
  285POX     OE 4841   8.429   0.885   1.768  0.7613 -0.0867 -0.1838
  285POX    C1A 4842   8.493   0.951   1.864  0.1584  0.0077  0.1612
  285POX    O1A 4843   8.492   1.074   1.868  0.0416  0.0153 -0.0506
  285POX    C1B 4844   8.553   0.866   1.969  0.0717 -0.0960  0.1268
  285POX    C1C 4845   8.443   0.834   2.070  0.2786 -0.3559  0.2710
  285POX    C1D 4846   8.408   0.951   2.161 -0.1443 -0.5769  0.3967
  285POX    C1E 4847   8.521   0.990   2.256 -0.1060 -0.2610  0.2233
  285POX    C1F 4848   8.496   1.135   2.296 -0.2247 -0.2033 -0.0613
  285POX    C1G 4849   8.604   1.171   2.398 -0.0230 -0.2005 -0.2758
  285POX    C1H 4850   8.556   1.125   2.536  0.6901  0.0265  0.0556
  285POX    C1I 4851   8.654   1.164   2.647  0.4174  0.9340 -0.0171
  285POX    C1J 4852   8.660   1.131   2.775  0.2955  0.3207 -0.1654
  285POX    C1K 4853   8.546   1.049   2.834  0.0727  0.4624 -0.4004
  285POX    C1L 4854   8.601   0.964   2.949 -0.6333  0.0741 -0.3371
  285POX    C1M 4855   8.488   0.897   3.026 -0.2048 -0.8883 -0.5343
  285POX    C1N 4856   8.553   0.818   3.140  0.0079 -0.2267 -0.1932
  285POX    C1O 4857   8.450   0.774   3.244 -0.0705 -0.0571 -0.1988
  285POX    C1P 4858   8.532   0.718   3.361 -0.5048  0.1728  0.2195
  285POX    C1Q 4859   8.441   0.657   3.467  0.3895 -0.3165  0.7179
  285POX    C1R 4860   8.534   0.615   3.581  0.2407  0.5213  1.1500
  285POX     CZ 4861   8.234   0.928   1.613 -0.2139  0.2534  0.0942
  285POX     OZ 4862   8.134   0.939   1.715  0.2252 -0.2375  0.5866
  285POX    C2A 4863   8.028   0.859   1.707  0.2326 -0.2222  0.2962
  285POX    O2A 4864   8.018   0.759   1.637  0.5065  0.4518 -0.7267
  285POX    C2B 4865   7.906   0.915   1.770  0.2555 -0.2381  0.3543
  285POX    C2C 4866   7.915   0.896   1.921  0.0916  0.0616  0.4027
  285POX    C2D 4867   7.870   1.023   1.993 -0.1878 -0.1111  0.5388
  285POX    C2E 4868   7.975   1.132   2.019 -0.3027  0.0336  0.4036
  285POX    C2F 4869   8.076   1.094   2.127 -0.1092  0.4760  0.3806
  285POX    C2G 4870   7.998   1.075   2.258 -0.3835 -0.3996  0.1018
  285POX    C2H 4871   8.080   1.145   2.367  0.0773 -0.4275 -0.2264
  285POX    C2I 4872   8.019   1.126   2.505  0.0892 -0.0683 -0.1706
  285POX    C2J 4873   8.086   1.215   2.610  0.1130 -0.4068  0.1032
  285POX    C2K 4874   8.062   1.170   2.754 -0.4227 -0.1634  0.0920
  285POX    C2L 4875   8.154   1.053   2.790  0.4109  0.3859 -0.2186
  285POX    C2M 4876   8.144   0.993   2.931 -0.1422  0.5700 -0.1775
  285POX    C2N 4877   8.019   0.904   2.925  0.3867 -0.1879 -0.0504
  285POX    C2O 4878   7.992   0.862   3.070 -0.0733  0.0139 -0.0766
  285POX    C2P 4879   7.886   0.751   3.069  0.3507 -0.3947 -0.1003
  286CHL    CN1 4880   8.489   7.215   0.857 -0.1906 -0.0356 -0.4191
  286CHL    CN2 4881   8.681   7.126   0.966 -0.3866 -0.0209  0.0153
  286CHL    CN3 4882   8.478   6.999   0.958 -0.1518  0.0222 -0.0799
  286CHL    NTM 4883   8.534   7.135   0.971 -0.3855  0.1329 -0.2231
  286CHL     CB 4884   8.486   7.193   1.097  0.0819 -0.0100  0.0245
  287PJ2     CA 4885   8.540   7.143   1.231  0.2515  0.4544  0.1326
  287PJ2     OA 4886   8.517   7.011   1.280  0.9016  0.0611 -0.6201
  287PJ2      P 4887   8.587   6.983   1.422 -0.0117  0.0908 -0.1579
  287PJ2     OB 4888   8.600   7.116   1.487 -0.1594  0.3804 -0.7165
  287PJ2     HB 4889   8.586   7.103   1.585 -2.6675  0.6405 -0.9863
  287PJ2     OG 4890   8.508   6.873   1.482  0.0617  0.0225 -0.1867
  287PJ2     HG 4891   8.453   6.829   1.411  0.8928  0.8507 -1.3958
  287PJ2     OD 4892   8.740   6.936   1.403  0.0490 -0.0392  0.6285
  288POX     CD 4893   8.778   6.808   1.454  0.1068 -0.3358 -0.1463
  288POX     CE 4894   8.904   6.805   1.542 -0.1153  0.4818  0.2144
  288POX     OE 4895   8.882   6.855   1.674 -0.8369 -0.0374  0.3029
  288POX    C1A 4896   8.928   6.772   1.767  0.6403  0.2726 -0.1136
  288POX    O1A 4897   8.946   6.651   1.756  0.0563  0.0673  1.0444
  288POX    C1B 4898   8.929   6.839   1.899  0.3985  0.0896 -0.0166
  288POX    C1C 4899   9.040   6.944   1.909  0.2222  0.3129 -0.3555
  288POX    C1D 4900   9.027   7.039   2.028  0.0836 -0.5479  0.3264
  288POX    C1E 4901   9.167   7.094   2.056 -0.1734 -0.1710  0.8947
  288POX    C1F 4902   9.250   7.001   2.146  0.5752 -0.3948 -0.0108
  288POX    C1G 4903   9.228   7.040   2.292 -0.6843 -0.4349 -0.1764
  288POX    C1H 4904   9.288   6.931   2.381 -0.4704 -0.1515  0.0290
  288POX    C1I 4905   9.253   6.926   2.530  0.6283 -0.7395  0.2808
  288POX    C1J 4906   9.342   6.950   2.626  0.2441  0.0596  0.4462
  288POX    C1K 4907   9.490   6.980   2.605  0.2225 -0.0678  0.0996
  288POX    C1L 4908   9.572   7.036   2.722 -0.4331  0.2732  0.4001
  288POX    C1M 4909   9.714   7.077   2.682 -0.2042 -0.1408  0.7940
  288POX    C1N 4910   9.790   7.141   2.799  0.6481  0.0236  0.1625
  288POX    C1O 4911   9.803   7.056   2.926  0.5633 -0.1147  0.0800
  288POX    C1P 4912   9.919   7.118   3.005 -0.0932  0.4925  0.5857
  288POX    C1Q 4913   9.943   7.034   3.131 -0.0029 -0.4059 -0.0154
  288POX    C1R 4914   9.831   7.061   3.232  0.3747 -0.0465  0.3078
  288POX     CZ 4915   9.014   6.866   1.456 -0.1461  0.3034  0.0453
  288POX     OZ 4916   9.143   6.821   1.497 -0.4382 -0.3489  0.2525
  288POX    C2A 4917   9.259   6.865   1.448 -0.3876 -0.5849  0.1558
  288POX    O2A 4918   9.262   6.927   1.341  0.0219 -0.0074  0.4991
  288POX    C2B 4919   9.372   6.807   1.523  0.2431  0.8230  0.3303
  288POX    C2C 4920   9.362   6.806   1.676 -0.0839 -0.0356  0.3114
  288POX    C2D 4921   9.475   6.719   1.731  0.0131 -0.1648 -0.0868
  288POX    C2E 4922   9.460   6.703   1.883 -0.3586  0.3024 -0.0723
  288POX    C2F 4923   9.333   6.626   1.922 -0.2473  0.0882 -0.1285
  288POX    C2G 4924   9.336   6.596   2.072  0.4546 -0.1945 -0.1926
  288POX    C2H 4925   9.237   6.483   2.101  0.3646 -0.0349  0.1334
  288POX    C2I 4926   9.089   6.515   2.125  0.4759  0.5670  0.0400
  288POX    C2J 4927   9.071   6.620   2.234 -0.1619  0.0520  0.4370
  288POX    C2K 4928   8.923   6.658   2.228 -0.2700 -0.2523  1.0927
  288POX    C2L 4929   8.878   6.770   2.323 -0.4549  0.4719  0.1691
  288POX    C2M 4930   8.876   6.724   2.469 -0.1288 -0.3297 -0.0699
  288POX    C2N 4931   8.747   6.649   2.501 -0.1265 -0.1843  0.2904
  288POX    C2O 4932   8.759   6.573   2.634  0.6839 -0.1777  0.2278
  288POX    C2P 4933   8.805   6.644   2.761 -0.2582  0.5835  0.1597
  289CHL    CN1 4934   0.793   2.895   1.917 -0.0040  0.0113 -0.1115
  289CHL    CN2 4935   0.850   2.804   1.701  0.2761 -0.6798 -0.1849
  289CHL    CN3 4936   0.734   2.677   1.864  0.0043 -0.0689 -0.4518
  289CHL    NTM 4937   0.841   2.776   1.846  0.0143 -0.0078 -0.0674
  289CHL     CB 4938   0.972   2.732   1.896  0.2801 -0.1630 -0.8766
  290PJ2     CA 4939   1.097   2.817   1.874  0.1554  0.0757 -0.6686
  290PJ2     OA 4940   1.104   2.952   1.923  0.2879  0.0030 -0.4830
  290PJ2      P 4941   1.246   3.016   1.885  0.3196  0.1411 -0.1294
  290PJ2     OB 4942   1.295   2.964   1.756 -0.0887 -0.0353 -0.2158
  290PJ2     HB 4943   1.376   3.007   1.714 -2.0693  1.8434 -2.3871
  290PJ2     OG 4944   1.235   3.162   1.908 -0.2338  0.1110 -0.1948
  290PJ2     HG 4945   1.161   3.175   1.974  1.6842 -0.8309  2.3233
  290PJ2     OD 4946   1.335   2.955   2.005 -0.5561 -0.0683  0.4208
  291POX     CD 4947   1.346   3.005   2.138 -0.0992  0.1960  0.2842
  291POX     CE 4948   1.482   3.063   2.177  0.3738 -0.3566 -0.5080
  291POX     OE 4949   1.485   3.084   2.319 -0.3675  0.0401 -0.5455
  291POX    C1A 4950   1.604   3.073   2.377 -0.4704 -0.5011 -0.4326
  291POX    O1A 4951   1.702   3.032   2.315 -0.0782  0.3371 -0.3777
  291POX    C1B 4952   1.604   3.094   2.523 -0.3366 -0.0996 -0.4905
  291POX    C1C 4953   1.683   3.218   2.567 -0.4780  0.0752 -0.7303
  291POX    C1D 4954   1.650   3.247   2.713  0.5845 -0.1493 -0.4357
  291POX    C1E 4955   1.726   3.372   2.757 -0.4208  0.2623  0.1671
  291POX    C1F 4956   1.658   3.425   2.884 -0.4387  0.3254  0.1320
  291POX    C1G 4957   1.713   3.554   2.944 -0.0081  0.2569 -0.1073
  291POX    C1H 4958   1.844   3.535   3.021 -0.0987 -0.3244 -0.0925
  291POX    C1I 4959   1.815   3.481   3.161 -0.0602  0.2526  0.1423
  291POX    C1J 4960   1.898   3.472   3.264  0.4645 -0.2945 -0.3178
  291POX    C1K 4961   2.027   3.554   3.263  0.3179 -0.0486  0.1967
  291POX    C1L 4962   2.150   3.464   3.269  0.4781  0.1439 -0.1277
  291POX    C1M 4963   2.285   3.536   3.258  0.3601  0.4675  0.5251
  291POX    C1N 4964   2.395   3.431   3.242  0.3212  0.4648  0.2690
  291POX    C1O 4965   2.540   3.477   3.230  0.3501  0.1796 -0.5335
  291POX    C1P 4966   2.597   3.553   3.350 -0.0404 -0.2231 -0.0901
  291POX    C1Q 4967   2.746   3.579   3.325 -0.0820  0.3528  0.2374
  291POX    C1R 4968   2.771   3.705   3.243 -0.3022  0.0019 -0.3767
  291POX     CZ 4969   1.494   3.192   2.095 -0.0697  0.0707  0.0915
  291POX     OZ 4970   1.525   3.316   2.160  0.1483  0.0336  0.0589
  291POX    C2A 4971   1.567   3.414   2.081 -0.2492  0.0889 -0.0873
  291POX    O2A 4972   1.585   3.399   1.961 -0.1058  0.3067 -0.0931
  291POX    C2B 4973   1.606   3.533   2.161 -0.4006 -0.1186  0.2980
  291POX    C2C 4974   1.758   3.543   2.156 -0.4103 -0.0080  0.2246
  291POX    C2D 4975   1.809   3.657   2.245  0.2532 -0.1862  0.0767
  291POX    C2E 4976   1.780   3.643   2.394  0.8265 -0.2962  0.1801
  291POX    C2F 4977   1.831   3.762   2.476 -0.4021  0.3015  0.0893
  291POX    C2G 4978   1.767   3.777   2.614 -0.0273  0.0578  0.2903
  291POX    C2H 4979   1.801   3.919   2.658  0.1627  0.1855 -0.2602
  291POX    C2I 4980   1.719   3.970   2.777  0.1304 -0.6088  0.0652
  291POX    C2J 4981   1.791   3.943   2.910  0.6681 -0.0277 -0.0959
  291POX    C2K 4982   1.737   4.033   3.021  0.2396 -0.2008 -0.1587
  291POX    C2L 4983   1.817   4.031   3.151  0.6040  0.1121 -0.3743
  291POX    C2M 4984   1.832   3.885   3.198 -0.3374  0.1787  0.1490
  291POX    C2N 4985   1.854   3.880   3.349 -0.2372 -0.5584  0.1106
  291POX    C2O 4986   1.995   3.907   3.401 -0.1886  0.2961 -0.4398
  291POX    C2P 4987   2.001   3.946   3.549 -0.2815  0.1126 -0.3865
  292CHL    CN1 4988   1.946   5.829   1.684  0.0460  0.7446  0.2200
  292CHL    CN2 4989   1.716   5.770   1.620  0.2791  0.0856 -0.0612
  292CHL    CN3 4990   1.830   5.655   1.793 -0.3742 -0.1504  0.0807
  292CHL    NTM 4991   1.848   5.722   1.664  0.2529  0.5034  0.4945
  292CHL     CB 4992   1.907   5.636   1.559 -0.7033  0.7467 -0.2636
  293PJ2     CA 4993   1.823   5.520   1.507 -0.0323 -0.0377  0.3661
  293PJ2     OA 4994   1.815   5.412   1.600  0.2975 -0.4494 -0.0752
  293PJ2      P 4995   1.697   5.305   1.575  0.2055 -0.3756  0.0407
  293PJ2     OB 4996   1.698   5.267   1.432  0.4532  0.4756 -0.1929
  293PJ2     HB 4997   1.693   5.167   1.424 -3.0473  0.4641  0.6331
  293PJ2     OG 4998   1.696   5.199   1.678  0.0155 -0.3730  0.0413
  293PJ2     HG 4999   1.702   5.227   1.774 -1.8409 -1.4156  0.5153
  293PJ2     OD 5000   1.570   5.401   1.593  0.0808 -0.5439  0.0575
  294POX     CD 5001   1.518   5.403   1.726 -0.2900  0.4051 -0.0905
  294POX     CE 5002   1.374   5.454   1.726 -0.4167  0.0549  0.4102
  294POX     OE 5003   1.345   5.532   1.843 -0.4647  0.0908  0.3749
  294POX    C1A 5004   1.404   5.647   1.872 -0.2949  0.0929  0.0247
  294POX    O1A 5005   1.472   5.710   1.791 -0.6574  0.0220 -0.3374
  294POX    C1B 5006   1.383   5.688   2.013  0.2374  0.4909 -0.0063
  294POX    C1C 5007   1.472   5.606   2.106  0.3514  0.1960 -0.3730
  294POX    C1D 5008   1.476   5.656   2.250  0.0755  0.0196 -0.3042
  294POX    C1E 5009   1.571   5.566   2.329  0.4957  0.4905 -0.2654
  294POX    C1F 5010   1.558   5.594   2.479 -0.4089 -0.2656 -0.1943
  294POX    C1G 5011   1.425   5.574   2.553 -0.5109  0.6605 -0.1132
  294POX    C1H 5012   1.427   5.565   2.705 -0.1635  0.0364 -0.1513
  294POX    C1I 5013   1.286   5.570   2.763 -0.1772  0.5943 -0.2325
  294POX    C1J 5014   1.247   5.501   2.870 -0.2356 -0.0054 -0.6337
  294POX    C1K 5015   1.334   5.398   2.941 -0.7140 -0.1707 -0.2809
  294POX    C1L 5016   1.270   5.372   3.077 -0.4563  0.0393 -0.1186
  294POX    C1M 5017   1.130   5.312   3.061 -0.1328 -0.7546  0.0087
  294POX    C1N 5018   1.079   5.293   3.205 -0.1268 -0.0802  0.1005
  294POX    C1O 5019   0.933   5.251   3.187 -0.2448  0.5310 -0.4359
  294POX    C1P 5020   0.870   5.226   3.324  0.1739  0.1567 -0.3069
  294POX    C1Q 5021   0.869   5.350   3.412 -0.2921 -0.0325 -0.0407
  294POX    C1R 5022   0.802   5.337   3.549 -0.1616 -0.1943  0.0072
  294POX     CZ 5023   1.282   5.337   1.693 -0.3564  0.0605  0.2284
  294POX     OZ 5024   1.298   5.221   1.775 -0.1023 -0.0531  0.0217
  294POX    C2A 5025   1.215   5.118   1.761  0.0221 -0.1571  0.0480
  294POX    O2A 5026   1.118   5.121   1.686  0.4115 -0.2214 -0.4654
  294POX    C2B 5027   1.269   4.998   1.829 -0.2967 -0.4250 -0.1652
  294POX    C2C 5028   1.202   4.969   1.964  0.4001 -0.3749  0.1971
  294POX    C2D 5029   1.082   4.876   1.952 -0.3634  0.5859  0.2644
  294POX    C2E 5030   1.004   4.867   2.083  0.0696  0.1766  0.4959
  294POX    C2F 5031   0.906   4.752   2.104 -0.0174  0.1616  0.0080
  294POX    C2G 5032   0.850   4.758   2.246 -0.0707 -0.1515  0.0006
  294POX    C2H 5033   0.955   4.700   2.342 -0.2003 -0.4187 -0.0186
  294POX    C2I 5034   0.938   4.706   2.494  0.1393  0.0053  0.0031
  294POX    C2J 5035   0.828   4.614   2.547  0.1319 -0.3497 -0.6235
  294POX    C2K 5036   0.834   4.622   2.699 -0.5196  0.1616 -0.6183
  294POX    C2L 5037   0.738   4.513   2.749  0.0382 -0.2806 -0.5089
  294POX    C2M 5038   0.708   4.515   2.899  0.2364  0.0086 -0.4720
  294POX    C2N 5039   0.843   4.492   2.968  0.1012 -0.3341 -0.3242
  294POX    C2O 5040   0.838   4.511   3.120 -0.6752 -0.4864 -0.3256
  294POX    C2P 5041   0.799   4.373   3.174 -0.0209 -0.2560  0.7574
  295CHL    CN1 5042   7.599   2.651   1.137 -0.2949 -0.2030  0.4056
  295CHL    CN2 5043   7.724   2.801   1.276 -0.5422 -0.1483  0.2193
  295CHL    CN3 5044   7.701   2.580   1.342  0.6143  0.4181  0.5836
  295CHL    NTM 5045   7.718   2.664   1.223 -0.0816 -0.1225  0.0983
  295CHL     CB 5046   7.832   2.619   1.141 -0.0859  0.1884 -0.0796
  296PJ2     CA 5047   7.971   2.613   1.204 -0.0197 -0.1392 -0.2587
  296PJ2     OA 5048   7.992   2.519   1.310  0.0533  0.3742  0.1831
  296PJ2      P 5049   8.134   2.545   1.383  0.3020 -0.3632 -0.0343
  296PJ2     OB 5050   8.235   2.491   1.290  0.1715 -0.0224 -0.3771
  296PJ2     HB 5051   8.327   2.523   1.314 -1.0135  2.6070  1.0799
  296PJ2     OG 5052   8.126   2.689   1.416  0.3071 -0.2795 -0.3963
  296PJ2     HG 5053   8.032   2.699   1.448  0.3381 -3.0484  0.8754
  296PJ2     OD 5054   8.126   2.455   1.517  0.5243  0.0061  0.2304
  297POX     CD 5055   8.048   2.513   1.621 -0.2259 -0.2071 -0.1993
  297POX     CE 5056   7.957   2.427   1.709  0.1965 -0.2759  0.1736
  297POX     OE 5057   7.930   2.503   1.827  0.0330  0.0373 -0.0661
  297POX    C1A 5058   7.826   2.586   1.827  0.1173  0.1419  0.1922
  297POX    O1A 5059   7.763   2.609   1.724  0.1866 -0.4658  0.0066
  297POX    C1B 5060   7.812   2.650   1.960 -0.6292 -0.3326  0.3465
  297POX    C1C 5061   7.676   2.620   2.024 -0.5928  0.4101  0.7788
  297POX    C1D 5062   7.592   2.749   2.025 -0.0603  0.7799 -0.2357
  297POX    C1E 5063   7.500   2.739   2.147  0.1044 -0.1016 -0.1737
  297POX    C1F 5064   7.477   2.878   2.207 -0.6950 -0.2496 -0.1176
  297POX    C1G 5065   7.477   2.872   2.360 -0.1408 -0.3509 -0.1192
  297POX    C1H 5066   7.477   3.013   2.419  0.0404 -0.2838 -0.2798
  297POX    C1I 5067   7.505   2.998   2.569 -0.2621  0.5452 -0.1357
  297POX    C1J 5068   7.532   3.102   2.647  0.0846  0.2233  0.1737
  297POX    C1K 5069   7.547   3.247   2.602 -0.2931  0.2446  0.1072
  297POX    C1L 5070   7.670   3.320   2.658 -0.1877  0.5280 -0.4837
  297POX    C1M 5071   7.733   3.405   2.548  0.2067  0.3186 -0.4222
  297POX    C1N 5072   7.840   3.508   2.583  0.1095  0.1728  0.3211
  297POX    C1O 5073   7.855   3.588   2.454  0.1980 -0.1240  0.1466
  297POX    C1P 5074   7.749   3.697   2.438  0.2255 -0.1185 -0.0040
  297POX    C1Q 5075   7.781   3.784   2.317 -0.2986 -0.1085 -0.1382
  297POX    C1R 5076   7.680   3.897   2.298 -0.3017  0.0531  0.8082
  297POX     CZ 5077   8.014   2.289   1.744  0.2272 -0.3599 -0.1966
  297POX     OZ 5078   7.926   2.190   1.799  0.3070 -0.0346  0.5317
  297POX    C2A 5079   7.995   2.097   1.865  0.0095 -0.1449  0.6879
  297POX    O2A 5080   8.115   2.073   1.860  0.0703  0.2318  0.2263
  297POX    C2B 5081   7.893   2.013   1.930 -0.0305 -0.6370 -0.0031
  297POX    C2C 5082   7.950   1.925   2.041  0.2035  0.0614  0.4354
  297POX    C2D 5083   8.026   1.990   2.157 -0.1018  0.6651  0.3039
  297POX    C2E 5084   7.941   2.080   2.246 -0.7506  0.6978 -0.3359
  297POX    C2F 5085   7.829   2.000   2.313  0.0451 -0.0549  0.1285
  297POX    C2G 5086   7.738   2.093   2.394 -0.1098  0.2342 -0.3732
  297POX    C2H 5087   7.709   2.028   2.529  0.4990  0.1128 -0.2986
  297POX    C2I 5088   7.618   2.115   2.616 -0.3100 -0.3389 -0.6924
  297POX    C2J 5089   7.586   2.044   2.748  0.1423  0.1833 -0.3015
  297POX    C2K 5090   7.692   2.064   2.856 -0.5043  0.1986  0.3416
  297POX    C2L 5091   7.651   1.982   2.978  0.0850 -0.4385  0.1145
  297POX    C2M 5092   7.622   1.833   2.955  0.2829 -0.5715  0.7137
  297POX    C2N 5093   7.543   1.771   3.071 -0.1503 -0.3068  0.5618
  297POX    C2O 5094   7.540   1.619   3.057 -0.1006 -0.2356 -0.2848
  297POX    C2P 5095   7.502   1.565   3.195 -0.4801  0.3600 -0.1549
  298CHL    CN1 5096   8.054   1.274   1.160  0.3555 -0.2760  0.2213
  298CHL    CN2 5097   7.958   1.347   1.382 -0.2108  0.7619  0.0725
  298CHL    CN3 5098   8.016   1.127   1.349  0.0224  0.1896  0.6937
  298CHL    NTM 5099   8.052   1.263   1.306 -0.5533  0.2092  0.2538
  298CHL     CB 5100   8.187   1.290   1.358 -0.3929 -0.3163  0.1157
  299PJ2     CA 5101   8.292   1.392   1.312 -0.5053 -0.2567 -0.0101
  299PJ2     OA 5102   8.240   1.525   1.303  0.0527 -0.0185  0.2192
  299PJ2      P 5103   8.329   1.652   1.343 -0.1741  0.0788  0.4200
  299PJ2     OB 5104   8.463   1.613   1.294 -0.6826 -0.7123 -0.3621
  299PJ2     HB 5105   8.482   1.617   1.196  5.0286  1.1088  0.4240
  299PJ2     OG 5106   8.243   1.762   1.293 -0.2097  0.1742  0.6888
  299PJ2     HG 5107   8.147   1.747   1.315 -0.8736  2.4492 -0.3566
  299PJ2     OD 5108   8.327   1.632   1.503 -0.6442  0.2331  0.4351
  300POX     CD 5109   8.203   1.668   1.563 -0.6687  0.4143  0.2781
  300POX     CE 5110   8.184   1.633   1.711  0.0796  0.4128  0.3762
  300POX     OE 5111   8.052   1.667   1.756 -0.2027 -0.0302 -0.1095
  300POX    C1A 5112   7.963   1.569   1.763 -0.4541  0.1384 -0.8645
  300POX    O1A 5113   7.954   1.473   1.687  0.1957 -0.0173 -0.7442
  300POX    C1B 5114   7.858   1.593   1.865  0.3669 -0.4468  0.1374
  300POX    C1C 5115   7.897   1.543   2.004  0.0927  0.1805  0.4450
  300POX    C1D 5116   7.832   1.615   2.122 -0.2293  0.2865  0.2042
  300POX    C1E 5117   7.879   1.553   2.254 -0.0821 -0.0752 -0.0164
  300POX    C1F 5118   7.818   1.607   2.383 -0.1895  0.1853 -0.1768
  300POX    C1G 5119   7.908   1.579   2.503 -0.0267  0.1281 -0.3130
  300POX    C1H 5120   7.860   1.660   2.623  0.6404 -0.4782  0.3778
  300POX    C1I 5121   7.970   1.663   2.729  0.3624 -0.9416  0.6862
  300POX    C1J 5122   8.053   1.759   2.770 -0.0510 -0.2446 -0.0727
  300POX    C1K 5123   8.044   1.901   2.713  0.5275 -0.0030  0.4299
  300POX    C1L 5124   8.181   1.952   2.671  0.2538  0.4480  0.0791
  300POX    C1M 5125   8.186   2.100   2.629 -0.6784  0.4977  0.1278
  300POX    C1N 5126   8.336   2.128   2.624 -0.5119 -0.2924  0.3889
  300POX    C1O 5127   8.363   2.272   2.668 -0.0270 -0.2725  0.0371
  300POX    C1P 5128   8.513   2.294   2.690 -0.0537 -0.1938  0.1411
  300POX    C1Q 5129   8.521   2.431   2.758  0.2189  0.0437 -0.3584
  300POX    C1R 5130   8.668   2.470   2.768  0.3293 -0.4627  0.0496
  300POX     CZ 5131   8.291   1.713   1.785  0.2744 -0.0266  0.5706
  300POX     OZ 5132   8.274   1.699   1.927 -0.3310 -0.4925  0.4567
  300POX    C2A 5133   8.370   1.756   2.000  0.2471 -0.4668 -0.3102
  300POX    O2A 5134   8.469   1.809   1.950 -0.0191 -0.0417 -0.3832
  300POX    C2B 5135   8.346   1.742   2.145  0.6488 -0.0605 -0.2020
  300POX    C2C 5136   8.465   1.704   2.233  0.1403 -0.4949  0.3126
  300POX    C2D 5137   8.410   1.694   2.375 -0.6747 -0.4613  0.0075
  300POX    C2E 5138   8.516   1.659   2.481 -0.2929  0.8526  0.0793
  300POX    C2F 5139   8.451   1.631   2.616  0.1697 -0.9949 -0.0558
  300POX    C2G 5140   8.557   1.606   2.723 -0.1046  0.2324  0.5266
  300POX    C2H 5141   8.638   1.734   2.739 -0.1977  0.3690 -0.0933
  300POX    C2I 5142   8.568   1.818   2.846 -0.1936  0.3683 -0.0903
  300POX    C2J 5143   8.652   1.941   2.877 -0.1914  0.2673  0.3092
  300POX    C2K 5144   8.569   2.031   2.969 -1.0639  0.0403 -0.2433
  300POX    C2L 5145   8.662   2.149   2.997 -0.0954 -0.7229 -0.1838
  300POX    C2M 5146   8.767   2.130   3.107 -0.3134  0.2011  0.1967
  300POX    C2N 5147   8.841   2.263   3.126  0.1280  0.0285 -0.2725
  300POX    C2O 5148   8.925   2.306   3.005  0.2097 -0.5091 -0.4113
  300POX    C2P 5149   8.975   2.450   3.020 -0.0575 -0.4111 -0.4529
  301CHL    CN1 5150   8.374   5.669   1.879  1.1124  0.1630  0.5489
  301CHL    CN2 5151   8.587   5.686   1.791 -0.0117 -0.6539 -0.4879
  301CHL    CN3 5152   8.458   5.887   1.813  0.3421 -0.1579  0.3111
  301CHL    NTM 5153   8.453   5.744   1.780  0.2418 -0.0175 -0.2910
  301CHL     CB 5154   8.407   5.723   1.642  0.0524  0.1794 -0.2580
  302PJ2     CA 5155   8.273   5.769   1.582 -0.3649 -0.0555  0.4861
  302PJ2     OA 5156   8.237   5.907   1.600  0.2649  0.0723  0.8051
  302PJ2      P 5157   8.088   5.938   1.547  0.4748  0.0934  0.2170
  302PJ2     OB 5158   8.077   6.084   1.525 -0.7736 -0.0769 -0.3531
  302PJ2     HB 5159   8.135   6.136   1.588 -2.8101  1.1912  0.5695
  302PJ2     OG 5160   8.061   5.851   1.431 -0.1585  0.3683  0.1574
  302PJ2     HG 5161   7.962   5.833   1.424 -0.5383  1.7329  1.5148
  302PJ2     OD 5162   7.992   5.890   1.667  0.0901  0.1909 -0.0494
  303POX     CD 5163   7.960   5.981   1.772  0.4835 -0.0004  0.2438
  303POX     CE 5164   8.036   6.001   1.903 -0.1868  0.5017  0.5640
  303POX     OE 5165   8.158   6.073   1.888 -0.2731  0.4534 -0.4286
  303POX    C1A 5166   8.158   6.206   1.898  0.3775  0.4255  0.0414
  303POX    O1A 5167   8.049   6.263   1.909  0.0587 -0.2411  0.4417
  303POX    C1B 5168   8.294   6.264   1.899  0.4786  0.1917 -0.1417
  303POX    C1C 5169   8.325   6.312   2.040  0.3095 -0.2465  0.0462
  303POX    C1D 5170   8.468   6.365   2.058  0.0607  0.4277  0.0737
  303POX    C1E 5171   8.513   6.386   2.202  0.0478 -0.4205  0.2075
  303POX    C1F 5172   8.549   6.256   2.274  0.2891 -0.3321  0.2488
  303POX    C1G 5173   8.525   6.259   2.425 -0.4213  0.0775  0.1343
  303POX    C1H 5174   8.568   6.128   2.493 -0.4775  0.1162  0.2427
  303POX    C1I 5175   8.635   6.150   2.628  0.0701  0.2050 -0.0430
  303POX    C1J 5176   8.656   6.051   2.715 -0.0057 -0.2093 -0.4932
  303POX    C1K 5177   8.610   5.908   2.686  0.5714 -0.4376 -0.2880
  303POX    C1L 5178   8.580   5.827   2.812  0.5184 -0.2924 -0.2064
  303POX    C1M 5179   8.554   5.682   2.769 -0.4606 -0.1709 -0.0509
  303POX    C1N 5180   8.486   5.600   2.879 -0.3255  0.0381  0.1883
  303POX    C1O 5181   8.579   5.566   2.996 -0.6553  0.0024  0.4394
  303POX    C1P 5182   8.508   5.495   3.111 -0.3374  0.3626  0.8603
  303POX    C1Q 5183   8.595   5.465   3.233  0.1574 -0.1136  0.3879
  303POX    C1R 5184   8.504   5.423   3.348 -0.0795 -0.0135  0.2373
  303POX     CZ 5185   8.043   5.859   1.961 -0.5935  0.2254 -0.0565
  303POX     OZ 5186   8.084   5.842   2.096  0.2998 -0.0124 -0.3557
  303POX    C2A 5187   8.123   5.723   2.141  0.0434  0.0445  0.0212
  303POX    O2A 5188   8.114   5.620   2.075  0.4123 -0.1733  0.2997
  303POX    C2B 5189   8.177   5.734   2.279  0.1494  0.1707 -0.0306
  303POX    C2C 5190   8.267   5.854   2.309  0.4893 -0.0665 -0.0939
  303POX    C2D 5191   8.288   5.863   2.461  0.3690 -0.5039 -0.0505
  303POX    C2E 5192   8.160   5.890   2.540  0.3705 -0.3916 -0.0852
  303POX    C2F 5193   8.176   5.811   2.670  0.0955 -0.1358  0.1064
  303POX    C2G 5194   8.070   5.865   2.766 -0.1409 -0.0735 -0.1888
  303POX    C2H 5195   8.103   5.809   2.905 -0.4856 -0.1322 -0.1282
  303POX    C2I 5196   8.031   5.884   3.017  0.0558  0.0967  0.0708
  303POX    C2J 5197   7.884   5.851   3.042 -0.0448  0.2789 -0.2767
  303POX    C2K 5198   7.844   5.852   3.190  0.3041 -0.3144 -0.1754
  303POX    C2L 5199   7.899   5.724   3.254  0.2136 -0.2356  0.0630
  303POX    C2M 5200   7.898   5.745   3.405  0.5938 -0.3093  0.0769
  303POX    C2N 5201   7.932   5.617   3.483  0.3975 -0.4442 -0.0576
  303POX    C2O 5202   7.922   5.647   3.633 -0.1546 -0.3423 -0.1117
  303POX    C2P 5203   7.940   5.516   3.710  0.8445  0.1965  0.5989
  304CHL    CN1 5204   7.551   6.463   1.306 -0.5638  0.1695 -0.3026
  304CHL    CN2 5205   7.506   6.665   1.440  0.8426  0.2286 -0.5608
  304CHL    CN3 5206   7.727   6.601   1.382  0.0634  0.2118 -0.1361
  304CHL    NTM 5207   7.594   6.549   1.417  0.2339 -0.3034 -0.2382
  304CHL     CB 5208   7.610   6.490   1.551 -0.0480  0.1593  0.0007
  305PJ2     CA 5209   7.508   6.388   1.602 -0.0794  0.2136  0.0475
  305PJ2     OA 5210   7.370   6.424   1.591 -0.0762  0.0559 -0.5328
  305PJ2      P 5211   7.274   6.297   1.616 -0.0673  0.0401 -0.5801
  305PJ2     OB 5212   7.137   6.342   1.584 -0.0525  0.2541 -0.3450
  305PJ2     HB 5213   7.075   6.263   1.573 -2.5989  2.0155  0.4671
  305PJ2     OG 5214   7.324   6.166   1.567  0.4169 -0.1345  0.3609
  305PJ2     HG 5215   7.256   6.093   1.570  0.9652 -0.7096 -0.6513
  305PJ2     OD 5216   7.283   6.304   1.776  0.0167  0.0051 -0.5829
  306POX     CD 5217   7.199   6.405   1.833  0.4929  0.0825  0.0005
  306POX     CE 5218   7.193   6.421   1.985 -0.2960  0.1857 -0.0386
  306POX     OE 5219   7.084   6.502   2.032 -0.0984  0.6096 -0.3028
  306POX    C1A 5220   6.975   6.433   2.064  0.0275  0.2696 -0.5941
  306POX    O1A 5221   6.962   6.319   2.020  0.4400  0.0703 -0.1975
  306POX    C1B 5222   6.860   6.506   2.122  0.1488  0.3398 -0.4425
  306POX    C1C 5223   6.901   6.603   2.233 -0.0858  0.1167 -0.1559
  306POX    C1D 5224   6.774   6.652   2.303 -0.0046 -0.6409  0.5281
  306POX    C1E 5225   6.790   6.731   2.433  0.1655 -0.1905  0.2355
  306POX    C1F 5226   6.659   6.788   2.489  0.4302  0.2683  0.4013
  306POX    C1G 5227   6.563   6.685   2.549  0.2318  0.4562  0.4060
  306POX    C1H 5228   6.430   6.749   2.589  0.1125  0.4185  0.0769
  306POX    C1I 5229   6.360   6.812   2.468 -0.0596  0.0916  0.0030
  306POX    C1J 5230   6.229   6.806   2.448 -0.0263 -0.0305 -0.1772
  306POX    C1K 5231   6.137   6.736   2.548  0.4551 -0.5811 -0.1143
  306POX    C1L 5232   6.110   6.596   2.492 -0.1589 -0.3632 -0.3814
  306POX    C1M 5233   6.017   6.516   2.584 -0.1227  0.0156 -0.0146
  306POX    C1N 5234   5.870   6.558   2.580 -0.0866  0.1357 -0.0728
  306POX    C1O 5235   5.806   6.566   2.719 -0.0161 -0.1218 -0.0241
  306POX    C1P 5236   5.663   6.622   2.715 -0.0021 -0.1093 -0.3788
  306POX    C1Q 5237   5.565   6.526   2.647 -0.2690 -0.2091  0.1481
  306POX    C1R 5238   5.433   6.519   2.725 -0.6526 -0.5927 -0.5282
  306POX     CZ 5239   7.331   6.475   2.022 -0.3038 -0.1512  0.4944
  306POX     OZ 5240   7.445   6.390   2.034 -0.0414  0.0318 -0.5373
  306POX    C2A 5241   7.557   6.462   2.031  0.1359 -0.2514 -0.7494
  306POX    O2A 5242   7.568   6.553   1.948  0.2715 -0.0415 -0.4996
  306POX    C2B 5243   7.678   6.396   2.084  0.1033  0.1949 -0.1078
  306POX    C2C 5244   7.786   6.497   2.124 -0.3181  0.4309  0.4311
  306POX    C2D 5245   7.894   6.440   2.216 -0.3311  0.2441  0.3308
  306POX    C2E 5246   8.033   6.504   2.219 -0.1197 -0.1783 -0.1378
  306POX    C2F 5247   8.112   6.450   2.339 -0.3245 -0.6516 -0.2147
  306POX    C2G 5248   8.064   6.526   2.462 -0.1725 -0.2573 -0.3952
  306POX    C2H 5249   8.158   6.483   2.575 -0.2673  0.2912 -0.1046
  306POX    C2I 5250   8.141   6.335   2.606  0.5583  0.1663 -0.2159
  306POX    C2J 5251   8.237   6.276   2.710 -0.0974 -0.1777  0.2054
  306POX    C2K 5252   8.192   6.289   2.855 -0.1536 -0.0745  0.1791
  306POX    C2L 5253   8.297   6.354   2.945  0.0899  0.0576 -0.1967
  306POX    C2M 5254   8.401   6.252   2.993  0.2256  0.2332 -0.1184
  306POX    C2N 5255   8.495   6.327   3.088 -0.4417  0.6957  0.1842
  306POX    C2O 5256   8.626   6.249   3.095 -0.6598  0.3078 -0.0036
  306POX    C2P 5257   8.712   6.269   2.970  0.3387 -0.3113  0.5661
  307CHL    CN1 5258   0.239   0.839   1.040 -0.0753 -0.6198 -0.1354
  307CHL    CN2 5259   0.439   0.723   1.086  0.2165 -0.0211  0.0257
  307CHL    CN3 5260   0.271   0.741   1.258 -0.1115 -0.0478  0.6002
  307CHL    NTM 5261   0.336   0.810   1.146 -0.3262 -0.6917  0.0769
  307CHL     CB 5262   0.403   0.931   1.193 -0.4654 -0.4490 -0.3434
  308PJ2     CA 5263   0.325   1.049   1.251  0.1426 -0.3811  0.3557
  308PJ2     OA 5264   0.257   1.018   1.373 -0.2443 -0.2050  0.1885
  308PJ2      P 5265   0.130   1.108   1.413 -0.1382 -0.1454  0.3939
  308PJ2     OB 5266   0.076   1.133   1.278 -0.4482  0.4137  0.6166
  308PJ2     HB 5267   0.060   1.230   1.262  1.5183  0.5184 -1.2103
  308PJ2     OG 5268   0.184   1.222   1.490  0.1580  0.1060 -0.1877
  308PJ2     HG 5269   0.277   1.203   1.520 -0.5159 -1.7952  0.8574
  308PJ2     OD 5270   0.052   1.005   1.511  0.0052  0.0705  0.7366
  309POX     CD 5271   0.123   0.988   1.634  0.5814 -0.7423  0.3063
  309POX     CE 5272   0.035   0.913   1.734 -0.2269  0.0574  0.2143
  309POX     OE 5273   0.095   0.925   1.863  0.2773  0.3386 -0.0431
  309POX    C1A 5274   0.070   1.032   1.938 -0.4259 -0.0808  0.3310
  309POX    O1A 5275   0.019   1.134   1.892  0.5351  0.4567  0.4250
  309POX    C1B 5276   0.142   1.014   2.066 -0.0313 -0.0208  0.1194
  309POX    C1C 5277   0.053   1.004   2.190 -0.2138  0.2917  0.0148
  309POX    C1D 5278   0.156   0.991   2.302  0.1704  0.2409 -0.3394
  309POX    C1E 5279   0.112   0.997   2.449  0.5071 -0.2920 -0.2131
  309POX    C1F 5280   0.240   0.981   2.530  0.1297  0.6513  0.5939
  309POX    C1G 5281   0.213   0.990   2.680 -0.2978  0.0530  0.5593
  309POX    C1H 5282   0.112   0.889   2.732 -0.1943 -0.3435 -0.0091
  309POX    C1I 5283   0.173   0.748   2.731  0.2698 -0.1423  0.0006
  309POX    C1J 5284   0.142   0.674   2.837  0.8745 -0.2912  0.0742
  309POX    C1K 5285   0.054   0.719   2.953  0.4164  0.1841 -0.4510
  309POX    C1L 5286   0.073   0.602   3.050  0.6315  0.8406  0.3141
  309POX    C1M 5287  -0.031   0.604   3.162 -0.0474 -0.5548 -0.2598
  309POX    C1N 5288  -0.000   0.503   3.274 -0.2087 -0.4423 -0.1141
  309POX    C1O 5289   0.068   0.597   3.374  0.0907 -0.1771 -0.5597
  309POX    C1P 5290   0.116   0.515   3.494  0.4357  0.4667 -0.2557
  309POX    C1Q 5291   0.174   0.620   3.590  0.4927  0.1452  0.0642
  309POX    C1R 5292   0.260   0.538   3.686  0.5617 -0.1632 -0.2565
  309POX     CZ 5293   0.001   0.772   1.683  0.6736 -0.2647  0.4889
  309POX     OZ 5294  -0.134   0.734   1.711  0.5040 -0.5243 -0.6275
  309POX    C2A 5295  -0.179   0.631   1.641  0.4187 -0.7558 -0.2329
  309POX    O2A 5296  -0.151   0.626   1.521  0.1888 -0.2884 -0.3077
  309POX    C2B 5297  -0.303   0.576   1.701  0.2550 -0.4800 -0.3145
  309POX    C2C 5298  -0.274   0.464   1.801  0.0740 -0.2593 -0.0133
  309POX    C2D 5299  -0.400   0.428   1.881  0.2849 -0.1244  0.3828
  309POX    C2E 5300  -0.363   0.324   1.987  0.3778 -0.4847 -0.0016
  309POX    C2F 5301  -0.485   0.262   2.055  0.3412 -0.5382 -0.1145
  309POX    C2G 5302  -0.433   0.171   2.167 -0.1175 -0.4098  0.2096
  309POX    C2H 5303  -0.411   0.253   2.294  0.2598  0.0415 -0.1417
  309POX    C2I 5304  -0.405   0.165   2.420  0.2175  0.5168  0.1934
  309POX    C2J 5305  -0.348   0.233   2.545 -0.0884  0.5414  0.3200
  309POX    C2K 5306  -0.350   0.129   2.658  0.3626  0.2082  0.0277
  309POX    C2L 5307  -0.334   0.207   2.788  0.2915  0.3370 -0.0403
  309POX    C2M 5308  -0.203   0.208   2.868  0.4991  0.6064 -0.3818
  309POX    C2N 5309  -0.240   0.271   3.003  0.2131 -0.7255  0.1760
  309POX    C2O 5310  -0.301   0.155   3.082 -0.5737 -0.4117  0.0372
  309POX    C2P 5311  -0.334   0.207   3.222 -0.1553  0.4534 -0.1716
  310CHL    CN1 5312   1.203   3.476   1.561 -0.6998 -0.1322 -0.0818
  310CHL    CN2 5313   1.137   3.337   1.365  0.0503 -0.2599  0.1008
  310CHL    CN3 5314   1.359   3.367   1.421  0.1734 -0.2995  0.5101
  310CHL    NTM 5315   1.225   3.355   1.481 -0.0123 -0.1491  0.1317
  310CHL     CB 5316   1.210   3.241   1.573  0.1021 -0.3539 -0.1047
  311PJ2     CA 5317   1.072   3.198   1.621 -0.1426 -0.0741 -0.5530
  311PJ2     OA 5318   0.995   3.302   1.681  0.1887 -0.4019  0.4624
  311PJ2      P 5319   0.838   3.276   1.706  0.0338 -0.0436 -0.1049
  311PJ2     OB 5320   0.773   3.408   1.690 -0.3944 -0.1798  0.4723
  311PJ2     HB 5321   0.815   3.443   1.607 -0.4055 -2.1283 -0.4111
  311PJ2     OG 5322   0.797   3.158   1.627  0.0957 -0.2812  0.2158
  311PJ2     HG 5323   0.706   3.133   1.658 -0.2586  1.5949  0.8325
  311PJ2     OD 5324   0.826   3.226   1.859  1.0641  0.2999  0.0972
  312POX     CD 5325   0.868   3.327   1.951 -0.0675  0.6817  0.2031
  312POX     CE 5326   0.871   3.295   2.100  0.2997  0.2375  0.1021
  312POX     OE 5327   0.876   3.421   2.167  0.0582  0.2269  0.1418
  312POX    C1A 5328   0.762   3.478   2.204 -0.3067  0.1866 -0.8908
  312POX    O1A 5329   0.655   3.419   2.190  0.1205 -0.6388 -0.7023
  312POX    C1B 5330   0.789   3.610   2.266  0.5537 -0.2364 -0.3496
  312POX    C1C 5331   0.804   3.610   2.418  0.0083  0.4322 -0.2908
  312POX    C1D 5332   0.830   3.745   2.485 -0.3662  0.4198 -0.1186
  312POX    C1E 5333   0.816   3.745   2.637 -0.1265  0.1200 -0.0958
  312POX    C1F 5334   0.845   3.882   2.700  0.4669  0.0314 -0.1638
  312POX    C1G 5335   0.814   3.880   2.850 -0.5862  0.3226 -0.3660
  312POX    C1H 5336   0.878   3.999   2.921  0.9434 -0.7049  0.0365
  312POX    C1I 5337   0.844   3.994   3.070 -0.0027  0.1925 -0.1333
  312POX    C1J 5338   0.925   4.014   3.174 -0.2787 -0.3223  0.1888
  312POX    C1K 5339   1.064   4.074   3.150 -0.1931 -0.4996  0.2442
  312POX    C1L 5340   1.138   4.107   3.279  0.2715  0.1449 -0.1797
  312POX    C1M 5341   1.237   4.220   3.251 -0.1577  0.6557  0.3499
  312POX    C1N 5342   1.332   4.254   3.367  0.2476  0.0124  0.2111
  312POX    C1O 5343   1.468   4.204   3.319  0.3905  0.1801  0.4387
  312POX    C1P 5344   1.574   4.269   3.408  0.5870  0.1892  0.2013
  312POX    C1Q 5345   1.580   4.209   3.549  0.0082 -0.5517 -0.0761
  312POX    C1R 5346   1.679   4.279   3.643 -0.1501 -0.2831 -0.1081
  312POX     CZ 5347   0.983   3.197   2.136  0.1940  0.2129  0.3661
  312POX     OZ 5348   0.982   3.144   2.269  0.2331 -0.3575  0.1445
  312POX    C2A 5349   0.885   3.056   2.288 -0.2119  0.0442 -0.2504
  312POX    O2A 5350   0.822   2.997   2.199 -0.0651 -0.7039  0.1322
  312POX    C2B 5351   0.863   3.018   2.429 -0.5613  0.1138 -0.2829
  312POX    C2C 5352   0.825   3.137   2.517  0.2380  0.0956  0.0982
  312POX    C2D 5353   0.818   3.086   2.661  0.2450  0.3893  0.2021
  312POX    C2E 5354   0.761   3.181   2.767  0.7000  0.3749  0.4592
  312POX    C2F 5355   0.796   3.132   2.908  0.8545 -0.0885  0.2611
  312POX    C2G 5356   0.679   3.165   3.000  0.8232  0.2575  0.1007
  312POX    C2H 5357   0.692   3.061   3.112 -0.1331  0.1729  0.1426
  312POX    C2I 5358   0.569   3.029   3.197 -0.2879  0.0718 -0.1144
  312POX    C2J 5359   0.465   2.946   3.123  0.0793 -0.2378 -0.2870
  312POX    C2K 5360   0.351   2.920   3.222  0.4903  0.5012  0.3904
  312POX    C2L 5361   0.371   2.815   3.331  0.2418  0.1003  0.0527
  312POX    C2M 5362   0.340   2.671   3.288 -0.6129  0.1423  0.5196
  312POX    C2N 5363   0.349   2.566   3.399  0.2838 -0.2185  0.1121
  312POX    C2O 5364   0.218   2.562   3.478  0.0983  0.3338 -0.1655
  312POX    C2P 5365   0.122   2.473   3.399  0.3588  0.4874 -0.6610
  313CHL    CN1 5366   2.677   3.423   1.668 -0.0488  0.6215  0.0992
  313CHL    CN2 5367   2.724   3.287   1.852 -0.1944  0.2562 -0.0061
  313CHL    CN3 5368   2.754   3.512   1.881  0.3308 -0.7102 -0.3306
  313CHL    NTM 5369   2.771   3.406   1.780  0.6232 -0.4122 -0.5960
  313CHL     CB 5370   2.909   3.397   1.731  0.7784  0.1707 -0.2774
  314PJ2     CA 5371   2.966   3.485   1.619  0.3858 -0.2180 -0.7834
  314PJ2     OA 5372   2.965   3.627   1.630  0.0565 -0.2817  0.0637
  314PJ2      P 5373   3.048   3.681   1.503  0.0365  0.4574  0.3590
  314PJ2     OB 5374   3.184   3.627   1.523 -0.1190  0.1226  0.5208
  314PJ2     HB 5375   3.192   3.590   1.616  0.7670  1.6747  1.1081
  314PJ2     OG 5376   2.966   3.654   1.382  0.2146  0.0152  0.3344
  314PJ2     HG 5377   2.867   3.658   1.392  0.2818  1.7948  0.7538
  314PJ2     OD 5378   3.039   3.838   1.539 -0.3577  0.3935  0.5501
  315POX     CD 5379   3.140   3.872   1.634 -0.2997 -0.0249  0.6419
  315POX     CE 5380   3.136   4.017   1.683 -0.2038  0.2198 -0.0638
  315POX     OE 5381   3.211   4.041   1.802 -0.1262  0.0106 -0.0701
  315POX    C1A 5382   3.219   4.164   1.853  0.5270 -0.1008  0.1043
  315POX    O1A 5383   3.200   4.258   1.776  0.1206 -0.4236 -0.1937
  315POX    C1B 5384   3.267   4.178   1.992 -0.1939 -0.1011  0.3555
  315POX    C1C 5385   3.375   4.285   2.009  0.1558 -0.3865 -0.0467
  315POX    C1D 5386   3.437   4.278   2.148  0.0533  0.3365  0.0395
  315POX    C1E 5387   3.506   4.410   2.183  0.5406  0.0300  0.2343
  315POX    C1F 5388   3.606   4.398   2.298  0.5189 -0.2749  0.2220
  315POX    C1G 5389   3.630   4.522   2.385 -0.0154  0.3553 -0.5246
  315POX    C1H 5390   3.515   4.569   2.474  0.0071  0.0947 -0.3560
  315POX    C1I 5391   3.523   4.715   2.518 -0.1184  0.1192 -0.4123
  315POX    C1J 5392   3.562   4.768   2.634 -0.6222 -0.6896  0.1408
  315POX    C1K 5393   3.604   4.679   2.751  0.1650 -0.5683 -0.0394
  315POX    C1L 5394   3.656   4.772   2.861  0.4682 -0.3615 -0.3544
  315POX    C1M 5395   3.698   4.670   2.967 -0.0734 -0.2667 -0.0422
  315POX    C1N 5396   3.756   4.727   3.096  0.2136 -0.3337 -0.1389
  315POX    C1O 5397   3.801   4.616   3.191 -0.0321  0.1170  0.5164
  315POX    C1P 5398   3.863   4.684   3.313 -0.2016  0.2103  0.5516
  315POX    C1Q 5399   3.923   4.566   3.390 -0.6755 -0.2520  0.2176
  315POX    C1R 5400   3.947   4.609   3.535  0.2724 -0.0400  0.0051
  315POX     CZ 5401   2.985   4.037   1.700 -0.1496  0.1688  0.4828
  315POX     OZ 5402   2.919   3.966   1.805  0.3802 -0.2753  0.5197
  315POX    C2A 5403   2.786   3.961   1.807  0.3685 -0.1815  0.0721
  315POX    O2A 5404   2.733   4.006   1.706  0.3149  0.1127  0.2286
  315POX    C2B 5405   2.728   3.879   1.916  0.6958 -0.6429 -0.0983
  315POX    C2C 5406   2.751   3.951   2.049  0.0935 -0.4156 -0.1127
  315POX    C2D 5407   2.705   3.866   2.168 -0.4031 -0.1617 -0.1202
  315POX    C2E 5408   2.781   3.737   2.199  0.0328  0.1440  0.0793
  315POX    C2F 5409   2.770   3.687   2.344 -0.1588 -0.3003 -0.0865
  315POX    C2G 5410   2.851   3.558   2.354 -0.6361 -0.5722  0.2865
  315POX    C2H 5411   2.828   3.437   2.263  0.5895 -0.6601  0.0709
  315POX    C2I 5412   2.682   3.394   2.249  0.1956  0.7169 -0.1815
  315POX    C2J 5413   2.637   3.332   2.382 -0.2017 -0.1171 -0.6969
  315POX    C2K 5414   2.497   3.268   2.381 -0.1952 -0.1572  0.2113
  315POX    C2L 5415   2.475   3.177   2.502  0.5489 -0.2496  0.2849
  315POX    C2M 5416   2.405   3.251   2.616  0.5581 -0.0000  0.1302
  315POX    C2N 5417   2.409   3.168   2.744  0.2787 -0.4206 -0.1314
  315POX    C2O 5418   2.549   3.181   2.806  0.1945 -0.6378  0.1097
  315POX    C2P 5419   2.564   3.075   2.915 -0.4660 -0.7337  0.1151
  316CHL    CN1 5420   8.025   3.564   1.701  0.2294 -0.1916  0.5201
  316CHL    CN2 5421   7.872   3.375   1.621  0.2376 -0.3354  0.2709
  316CHL    CN3 5422   8.082   3.373   1.557 -0.5566  0.5290 -0.6465
  316CHL    NTM 5423   7.980   3.471   1.596 -0.3712  0.3587  0.2819
  316CHL     CB 5424   7.964   3.550   1.473 -0.0398 -0.3171 -0.1973
  317PJ2     CA 5425   7.826   3.613   1.449  0.0315 -0.0399  0.1213
  317PJ2     OA 5426   7.764   3.679   1.559  0.1304  0.4959 -0.1391
  317PJ2      P 5427   7.608   3.702   1.526  0.0065  0.0799  0.1328
  317PJ2     OB 5428   7.565   3.561   1.530 -0.1235  0.1084 -0.1606
  317PJ2     HB 5429   7.630   3.498   1.573 -0.4067 -1.1429 -1.5010
  317PJ2     OG 5430   7.585   3.778   1.400 -0.0581  0.0517  0.1277
  317PJ2     HG 5431   7.490   3.808   1.393 -1.0870 -3.0087 -0.8377
  317PJ2     OD 5432   7.562   3.780   1.659 -0.1053  0.1566  0.0494
  318POX     CD 5433   7.559   3.705   1.780  0.0710  0.0514 -0.0118
  318POX     CE 5434   7.661   3.732   1.891 -0.0013  0.0587  0.0535
  318POX     OE 5435   7.657   3.643   2.003 -0.3386 -0.0655 -0.0571
  318POX    C1A 5436   7.717   3.526   1.988 -0.0365  0.0654  0.1367
  318POX    O1A 5437   7.743   3.482   1.876  0.1061 -0.0632  0.2190
  318POX    C1B 5438   7.720   3.455   2.118  0.0344 -0.1611  0.0112
  318POX    C1C 5439   7.585   3.422   2.182  0.2057 -0.9263 -0.0102
  318POX    C1D 5440   7.514   3.308   2.108 -0.2020 -0.5117 -0.2600
  318POX    C1E 5441   7.380   3.276   2.174 -0.0877  0.1199  0.2973
  318POX    C1F 5442   7.279   3.390   2.192  0.2534  0.5552 -0.4852
  318POX    C1G 5443   7.148   3.335   2.249  0.4052  0.5382 -0.1492
  318POX    C1H 5444   7.164   3.285   2.392 -0.0728 -0.2911 -0.3733
  318POX    C1I 5445   7.048   3.194   2.434 -0.5083  0.6004  0.4090
  318POX    C1J 5446   7.052   3.116   2.541  0.3396  0.1961  0.0953
  318POX    C1K 5447   7.160   3.119   2.650 -0.1856 -0.1438  0.6325
  318POX    C1L 5448   7.096   3.137   2.787 -0.7801  0.0223  0.3349
  318POX    C1M 5449   7.204   3.131   2.895 -0.3995  0.1901 -0.0362
  318POX    C1N 5450   7.132   3.149   3.029  0.4598 -0.0588  0.4715
  318POX    C1O 5451   7.174   3.283   3.090  0.0012  0.1323  0.3718
  318POX    C1P 5452   7.303   3.266   3.170  0.0634 -0.0554  0.2333
  318POX    C1Q 5453   7.313   3.171   3.290  0.0798 -0.1808  0.1323
  318POX    C1R 5454   7.460   3.163   3.331  0.0800 -0.2609  0.1170
  318POX     CZ 5455   7.648   3.876   1.943 -0.3812  0.0672 -0.0610
  318POX     OZ 5456   7.516   3.917   1.977 -0.2540 -0.4291  1.0537
  318POX    C2A 5457   7.485   4.046   1.992  0.0366 -0.1677 -0.5019
  318POX    O2A 5458   7.561   4.140   1.972 -0.3217  0.2528  0.0936
  318POX    C2B 5459   7.355   4.064   2.061  0.2614  0.0653 -0.1419
  318POX    C2C 5460   7.306   4.209   2.057  0.2218  0.0627  0.1791
  318POX    C2D 5461   7.174   4.220   2.133 -0.0019  0.0400 -0.2046
  318POX    C2E 5462   7.109   4.357   2.116  0.3085  0.1752 -0.3126
  318POX    C2F 5463   7.143   4.441   2.239 -0.4565  0.2249 -0.1311
  318POX    C2G 5464   7.115   4.592   2.236  0.2437  0.3553 -0.1125
  318POX    C2H 5465   7.165   4.659   2.364  0.3266  0.4814 -0.2118
  318POX    C2I 5466   7.085   4.619   2.487 -0.1913 -0.0258 -0.7105
  318POX    C2J 5467   7.112   4.695   2.617 -0.0636 -0.4729 -0.4727
  318POX    C2K 5468   7.257   4.681   2.665 -0.2637  0.2146  0.3433
  318POX    C2L 5469   7.301   4.741   2.799  0.2442  0.3242  0.1280
  318POX    C2M 5470   7.431   4.681   2.853  0.1058 -0.2077 -0.1157
  318POX    C2N 5471   7.411   4.538   2.902 -0.1409 -0.0782  0.1611
  318POX    C2O 5472   7.539   4.458   2.929 -0.1332 -0.3502 -0.6528
  318POX    C2P 5473   7.515   4.308   2.944  0.1275 -0.2878  0.4707
  319CHL    CN1 5474  -0.079   2.796   0.933 -0.2764 -0.3109 -0.0759
  319CHL    CN2 5475   0.096   2.954   0.970 -0.1276 -0.1341 -0.0068
  319CHL    CN3 5476   0.116   2.808   0.793  0.2582 -0.5016 -0.0854
  319CHL    NTM 5477   0.016   2.887   0.867  0.2247 -0.7093  0.0915
  319CHL     CB 5478  -0.031   2.993   0.777  0.2305 -0.3599  0.4961
  320PJ2     CA 5479  -0.177   3.036   0.797  0.5404  0.9335  0.0735
  320PJ2     OA 5480  -0.224   3.065   0.929 -0.3617 -0.3287  0.0425
  320PJ2      P 5481  -0.368   3.132   0.958 -0.3088 -0.1780 -0.0450
  320PJ2     OB 5482  -0.364   3.279   0.946  0.4355 -0.1134  0.8314
  320PJ2     HB 5483  -0.305   3.320   1.016 -0.4032  1.3823  0.7080
  320PJ2     OG 5484  -0.452   3.057   0.862 -0.0067 -0.5837 -0.0005
  320PJ2     HG 5485  -0.439   2.959   0.872  0.4631 -0.3679  1.7387
  320PJ2     OD 5486  -0.409   3.091   1.108  0.2376  0.3325  0.2505
  321POX     CD 5487  -0.384   2.956   1.150 -0.2240  0.2577  0.2904
  321POX     CE 5488  -0.463   2.928   1.279 -0.0753  0.4626  0.4271
  321POX     OE 5489  -0.417   2.800   1.323 -0.4135  0.0009 -0.5214
  321POX    C1A 5490  -0.409   2.780   1.455  0.6799  0.2640 -0.5344
  321POX    O1A 5491  -0.423   2.871   1.537 -0.1673 -0.1125 -0.2534
  321POX    C1B 5492  -0.380   2.643   1.502 -0.7109  0.1742  0.1315
  321POX    C1C 5493  -0.460   2.592   1.621 -0.4684 -0.1704  0.1480
  321POX    C1D 5494  -0.413   2.448   1.643 -0.1147 -0.0623  0.0996
  321POX    C1E 5495  -0.493   2.386   1.757 -0.3762  0.5901  0.2729
  321POX    C1F 5496  -0.469   2.443   1.897  0.2928  0.1223  0.3538
  321POX    C1G 5497  -0.535   2.351   2.000 -0.0612 -0.2724 -0.2161
  321POX    C1H 5498  -0.551   2.436   2.127 -0.0213 -0.2568 -0.2213
  321POX    C1I 5499  -0.662   2.381   2.216  0.1062  0.2972  0.2896
  321POX    C1J 5500  -0.738   2.466   2.285 -0.1058  0.0012  0.4239
  321POX    C1K 5501  -0.729   2.616   2.310  0.2027  0.1571 -0.6038
  321POX    C1L 5502  -0.662   2.640   2.445 -0.7242 -0.4137 -0.0334
  321POX    C1M 5503  -0.670   2.788   2.484  0.1182 -0.3554 -0.0653
  321POX    C1N 5504  -0.805   2.825   2.545  0.1191 -0.2949 -0.1010
  321POX    C1O 5505  -0.880   2.946   2.488 -0.7502 -0.7543  0.0590
  321POX    C1P 5506  -0.934   2.927   2.346 -0.6060 -0.0248 -0.0943
  321POX    C1Q 5507  -0.998   3.053   2.286 -0.4330  0.2789  0.3482
  321POX    C1R 5508  -1.057   3.035   2.146  0.6036 -0.6213  0.0142
  321POX     CZ 5509  -0.613   2.928   1.249  0.1302  0.2720 -0.6464
  321POX     OZ 5510  -0.684   2.991   1.356  0.0560  0.0305 -0.5535
  321POX    C2A 5511  -0.814   2.965   1.369 -0.0448  0.5754 -0.4750
  321POX    O2A 5512  -0.884   2.956   1.268 -0.4151  0.0981 -0.1779
  321POX    C2B 5513  -0.883   3.011   1.492  0.0897 -0.1453 -0.1283
  321POX    C2C 5514  -0.815   2.936   1.607 -0.0132  0.2918  0.2182
  321POX    C2D 5515  -0.872   2.962   1.746 -0.0528  0.5176  0.1611
  321POX    C2E 5516  -0.772   3.005   1.854  0.5797 -0.0842 -0.1792
  321POX    C2F 5517  -0.673   2.894   1.891 -0.1262 -0.6371  0.0719
  321POX    C2G 5518  -0.555   2.933   1.980 -0.1079 -0.0449 -0.2068
  321POX    C2H 5519  -0.441   2.831   1.979 -0.4380 -0.4224  0.3493
  321POX    C2I 5520  -0.349   2.865   2.096  0.2484  0.1605 -0.3470
  321POX    C2J 5521  -0.238   2.760   2.112 -0.5577 -0.5463  0.7947
  321POX    C2K 5522  -0.123   2.825   2.188  0.0777 -0.5643 -0.1303
  321POX    C2L 5523  -0.014   2.734   2.248  0.1589 -0.1602  0.3443
  321POX    C2M 5524  -0.084   2.631   2.336  0.1195 -0.6003 -0.1962
  321POX    C2N 5525   0.017   2.550   2.418 -0.0701 -0.4770  0.1633
  321POX    C2O 5526   0.059   2.623   2.545 -0.5881  0.3027 -0.1075
  321POX    C2P 5527   0.178   2.563   2.620 -0.4799  0.0441 -0.4839
  322CHL    CN1 5528   1.933   1.662   1.786 -0.4270 -0.1280  0.4073
  322CHL    CN2 5529   1.910   1.766   1.577  0.1435 -0.2410  0.1216
  322CHL    CN3 5530   1.879   1.897   1.774 -0.1185 -0.2536  0.0041
  322CHL    NTM 5531   1.957   1.788   1.714 -0.0548 -0.3156  0.2011
  322CHL     CB 5532   2.103   1.792   1.725 -0.0706  0.2102  0.2560
  323PJ2     CA 5533   2.182   1.909   1.666  0.0505  0.2442  0.4849
  323PJ2     OA 5534   2.143   2.045   1.686  0.2323  0.3403  0.1863
  323PJ2      P 5535   2.228   2.153   1.602  0.0297  0.3205 -0.0468
  323PJ2     OB 5536   2.242   2.097   1.466  0.2753  0.0229  0.1002
  323PJ2     HB 5537   2.262   1.999   1.464 -1.3963 -0.3690  0.7356
  323PJ2     OG 5538   2.167   2.288   1.618 -0.4013  0.1798 -0.4707
  323PJ2     HG 5539   2.194   2.343   1.539 -0.7758 -0.0339 -0.7505
  323PJ2     OD 5540   2.377   2.145   1.662 -0.0096 -0.0590  0.0047
  324POX     CD 5541   2.391   2.187   1.798  0.2568  0.3638 -0.1479
  324POX     CE 5542   2.528   2.217   1.858  0.3234 -0.5084  0.1463
  324POX     OE 5543   2.547   2.215   2.000  0.1391  0.2958  0.1853
  324POX    C1A 5544   2.589   2.102   2.056 -0.9877 -0.3308 -0.1939
  324POX    O1A 5545   2.625   2.015   1.977  0.0215  0.1837 -0.3150
  324POX    C1B 5546   2.608   2.120   2.202  0.2060 -0.1592 -0.3553
  324POX    C1C 5547   2.695   2.237   2.249 -0.4293  0.0909  0.2140
  324POX    C1D 5548   2.715   2.263   2.399  0.3727  0.0565  0.1177
  324POX    C1E 5549   2.783   2.398   2.424  0.2326  0.1231  0.1438
  324POX    C1F 5550   2.839   2.411   2.566  0.0624 -0.0349  0.2269
  324POX    C1G 5551   2.936   2.298   2.602 -0.5695 -0.7130 -0.1579
  324POX    C1H 5552   2.939   2.304   2.755 -0.5177  0.0290 -0.1806
  324POX    C1I 5553   3.054   2.219   2.811 -0.4270  0.4093  0.2114
  324POX    C1J 5554   3.110   2.246   2.929  0.1495  0.0139  0.0326
  324POX    C1K 5555   3.054   2.356   3.018  0.6323  0.2939 -0.0083
  324POX    C1L 5556   3.148   2.405   3.129  0.1231 -0.0321  0.5752
  324POX    C1M 5557   3.082   2.492   3.236  0.1534  0.3940  0.2541
  324POX    C1N 5558   2.961   2.433   3.310  0.0640  0.3350  0.0600
  324POX    C1O 5559   2.909   2.530   3.416  0.4811  0.1541  0.4307
  324POX    C1P 5560   2.788   2.495   3.502  0.0518  0.8334  0.1132
  324POX    C1Q 5561   2.667   2.467   3.414 -0.1376 -0.0667  0.6498
  324POX    C1R 5562   2.537   2.442   3.491 -0.6091 -0.0785 -0.1380
  324POX     CZ 5563   2.576   2.341   1.783  0.1220 -0.3042  0.3547
  324POX     OZ 5564   2.504   2.463   1.806  0.1432 -0.2349  0.0583
  324POX    C2A 5565   2.565   2.577   1.775 -0.5117  0.1283  0.0986
  324POX    O2A 5566   2.679   2.573   1.729 -0.5448 -0.1380  0.0402
  324POX    C2B 5567   2.493   2.700   1.814  0.4572  0.8695 -0.4158
  324POX    C2C 5568   2.567   2.785   1.918  0.2092  0.4244  0.1278
  324POX    C2D 5569   2.572   2.716   2.055 -0.6161  0.0985  0.0002
  324POX    C2E 5570   2.448   2.746   2.140 -0.6627 -0.4092  0.1110
  324POX    C2F 5571   2.449   2.668   2.272  0.2050 -0.5842  0.0065
  324POX    C2G 5572   2.309   2.675   2.333  0.3688 -0.3369  0.3573
  324POX    C2H 5573   2.278   2.791   2.427 -0.2632 -0.2320  0.0253
  324POX    C2I 5574   2.132   2.775   2.471 -0.4177  0.0814 -0.3652
  324POX    C2J 5575   2.080   2.855   2.590 -0.3281 -0.2044 -0.1295
  324POX    C2K 5576   2.137   2.806   2.722 -0.2292 -0.0513 -0.1146
  324POX    C2L 5577   2.060   2.869   2.839 -0.2698 -0.3487  0.0203
  324POX    C2M 5578   1.910   2.837   2.843 -0.3815  0.1140 -0.3271
  324POX    C2N 5579   1.861   2.880   2.981  0.4535 -0.2351  0.0886
  324POX    C2O 5580   1.834   3.031   2.978  0.5919 -0.2124 -0.0105
  324POX    C2P 5581   1.802   3.089   3.116 -0.2020  0.1940 -0.3583
  325CHL    CN1 5582   8.784   8.311   0.937 -0.1529  0.6732 -0.4040
  325CHL    CN2 5583   8.678   8.404   1.125  0.3377 -0.4264  0.5308
  325CHL    CN3 5584   8.563   8.417   0.917 -0.0094 -0.1316 -0.0654
  325CHL    NTM 5585   8.696   8.421   0.980 -0.2953  0.2073  0.5192
  325CHL     CB 5586   8.763   8.546   0.944 -0.2522  0.0032 -0.1213
  326PJ2     CA 5587   8.878   8.600   1.030 -0.7706  0.5850  0.2194
  326PJ2     OA 5588   8.859   8.624   1.169 -0.1405 -0.1746  0.4444
  326PJ2      P 5589   8.979   8.709   1.236  0.0451 -0.0625 -0.0229
  326PJ2     OB 5590   9.043   8.788   1.129 -0.2281 -0.5625 -0.5645
  326PJ2     HB 5591   9.067   8.730   1.051 -2.3663 -2.3762  0.0214
  326PJ2     OG 5592   8.947   8.776   1.364 -0.1214 -0.1118 -0.0378
  326PJ2     HG 5593   9.019   8.752   1.430  0.6122  1.9782 -0.0025
  326PJ2     OD 5594   9.094   8.599   1.259 -0.0569 -0.1519  0.0631
  327POX     CD 5595   9.085   8.540   1.389 -0.2116 -0.3379 -0.0326
  327POX     CE 5596   9.202   8.454   1.438  0.1397  0.0156 -0.2541
  327POX     OE 5597   9.171   8.402   1.567  0.1084 -0.1246 -0.3182
  327POX    C1A 5598   9.099   8.290   1.568  0.1538 -0.1529 -0.0785
  327POX    O1A 5599   9.031   8.246   1.475  0.1128 -0.4961  0.1148
  327POX    C1B 5600   9.088   8.234   1.704  0.2567  0.1028  0.0351
  327POX    C1C 5601   9.099   8.082   1.711 -1.0727 -0.0136 -0.1708
  327POX    C1D 5602   9.107   8.017   1.849 -0.1024 -0.4151 -0.4112
  327POX    C1E 5603   9.253   8.014   1.895 -0.3278  0.9340  0.4229
  327POX    C1F 5604   9.265   7.963   2.039 -0.2998  0.0093  0.0997
  327POX    C1G 5605   9.414   7.980   2.073 -0.0226 -0.8541 -0.6688
  327POX    C1H 5606   9.436   7.902   2.203 -0.0367 -0.1060 -0.2178
  327POX    C1I 5607   9.570   7.945   2.261  0.1734 -0.9528 -0.0702
  327POX    C1J 5608   9.596   7.959   2.391 -0.1092  0.6538 -0.1636
  327POX    C1K 5609   9.495   7.917   2.498  0.4649 -0.0917  0.0988
  327POX    C1L 5610   9.380   8.011   2.535  0.0621 -0.5096 -0.0871
  327POX    C1M 5611   9.327   7.952   2.666 -0.0986 -0.4599 -0.1295
  327POX    C1N 5612   9.188   7.888   2.659 -0.2370 -0.2068  0.2488
  327POX    C1O 5613   9.119   7.856   2.792 -0.0534  0.2262  0.4490
  327POX    C1P 5614   9.129   7.963   2.901  0.1167  0.5590  0.1100
  327POX    C1Q 5615   9.065   7.917   3.032 -0.8088  0.3987 -0.3891
  327POX    C1R 5616   9.091   8.016   3.145  0.8106 -0.1871 -0.2144
  327POX     CZ 5617   9.325   8.545   1.430  0.3198 -0.1398  0.6762
  327POX     OZ 5618   9.331   8.647   1.530 -0.1180  0.4522  0.1026
  327POX    C2A 5619   9.438   8.727   1.526  0.0980  0.1847  0.4828
  327POX    O2A 5620   9.527   8.708   1.443 -0.1841 -0.3377  0.2917
  327POX    C2B 5621   9.438   8.831   1.631 -0.1447  0.2576  0.4117
  327POX    C2C 5622   9.568   8.836   1.711 -0.1145 -0.1865  0.3925
  327POX    C2D 5623   9.630   8.709   1.769  0.3818  0.0494  0.3814
  327POX    C2E 5624   9.765   8.739   1.834  0.1736  0.6326  0.5510
  327POX    C2F 5625   9.826   8.622   1.913  0.1265  0.4700  0.3477
  327POX    C2G 5626   9.978   8.634   1.921  0.1479  0.2389  0.2832
  327POX    C2H 5627  10.026   8.503   1.985  0.5548 -0.0984 -0.6857
  327POX    C2I 5628  10.054   8.532   2.132 -0.1615 -0.1816 -0.5255
  327POX    C2J 5629  10.038   8.411   2.225 -0.3354  0.4348  0.2623
  327POX    C2K 5630   9.892   8.369   2.243 -0.2478 -0.0427 -0.1133
  327POX    C2L 5631   9.805   8.445   2.343 -0.0120  0.0718  0.0060
  327POX    C2M 5632   9.689   8.353   2.383 -0.0399  0.0051 -0.2241
  327POX    C2N 5633   9.593   8.427   2.477  0.0294  0.2435 -0.3409
  327POX    C2O 5634   9.659   8.460   2.611 -0.1164  0.1731 -0.2521
  327POX    C2P 5635   9.560   8.546   2.692  0.1495 -0.2225  0.5035
  328CHL    CN1 5636   8.643   0.344   1.258  0.4044  0.3567 -0.6034
  328CHL    CN2 5637   8.658   0.229   1.473  0.6431 -0.5345 -0.2671
  328CHL    CN3 5638   8.843   0.338   1.355 -0.0810 -0.1729 -0.2854
  328CHL    NTM 5639   8.722   0.254   1.343 -0.1200 -0.0791 -0.5640
  328CHL     CB 5640   8.764   0.123   1.293 -0.1158 -0.5127  0.5397
  329PJ2     CA 5641   8.657   0.025   1.241 -0.4224  0.1388 -0.0759
  329PJ2     OA 5642   8.527   0.023   1.301 -0.2265 -0.1119  0.3432
  329PJ2      P 5643   8.457  -0.121   1.288 -0.2235 -0.0809 -0.0258
  329PJ2     OB 5644   8.324  -0.116   1.353 -0.3895  0.0186 -0.3683
  329PJ2     HB 5645   8.335  -0.068   1.440  1.0681 -1.3640  0.2636
  329PJ2     OG 5646   8.462  -0.149   1.143 -0.1276  0.3504 -0.1079
  329PJ2     HG 5647   8.367  -0.161   1.113 -0.6587  2.4809  0.5131
  329PJ2     OD 5648   8.564  -0.218   1.361  0.3263  0.2509 -0.3852
  330POX     CD 5649   8.501  -0.293   1.465  0.3946 -0.0329 -0.5466
  330POX     CE 5650   8.613  -0.369   1.536  0.0350 -0.2646 -0.2256
  330POX     OE 5651   8.567  -0.460   1.636  0.2686 -0.0581  0.0687
  330POX    C1A 5652   8.557  -0.589   1.605  0.0481  0.0149 -0.1649
  330POX    O1A 5653   8.591  -0.629   1.494 -0.3446 -0.2209 -0.2015
  330POX    C1B 5654   8.502  -0.677   1.710  0.2857 -0.4236 -0.4070
  330POX    C1C 5655   8.626  -0.720   1.789  0.2812  0.1899 -0.0632
  330POX    C1D 5656   8.579  -0.800   1.911 -0.6267  0.3868 -0.2771
  330POX    C1E 5657   8.694  -0.796   2.013 -0.3555 -0.5262 -0.5398
  330POX    C1F 5658   8.642  -0.848   2.146 -0.3651  0.4437 -0.1520
  330POX    C1G 5659   8.754  -0.859   2.250 -0.2162 -0.3907 -0.3935
  330POX    C1H 5660   8.691  -0.900   2.383 -0.0235 -0.5659 -0.3549
  330POX    C1I 5661   8.794  -0.965   2.475  0.2662  0.0728 -0.2259
  330POX    C1J 5662   8.783  -0.950   2.607 -0.3277 -0.1812 -0.2426
  330POX    C1K 5663   8.664  -0.890   2.681 -0.4110 -0.4931 -0.1210
  330POX    C1L 5664   8.710  -0.866   2.825 -0.3008  0.2852 -0.2825
  330POX    C1M 5665   8.591  -0.825   2.914 -0.2892  0.0901 -0.1763
  330POX    C1N 5666   8.617  -0.806   3.063  0.0684 -0.7586 -0.1190
  330POX    C1O 5667   8.490  -0.759   3.135 -0.1171 -0.3106 -0.7245
  330POX    C1P 5668   8.517  -0.787   3.283 -0.4066  0.4656 -0.5230
  330POX    C1Q 5669   8.426  -0.701   3.372 -0.1613 -0.2673  0.4447
  330POX    C1R 5670   8.476  -0.730   3.514  0.2680  0.5997  0.4735
  330POX     CZ 5671   8.713  -0.270   1.597  0.0216 -0.2498 -0.2241
  330POX     OZ 5672   8.832  -0.324   1.654 -0.0908  0.1681  0.4124
  330POX    C2A 5673   8.897  -0.238   1.732 -0.1033  0.0758  0.5247
  330POX    O2A 5674   8.878  -0.117   1.728  0.0873  0.0830 -0.2510
  330POX    C2B 5675   9.001  -0.309   1.810  0.0766 -0.0987  0.1278
  330POX    C2C 5676   8.936  -0.344   1.944  0.2655 -0.2987  0.1689
  330POX    C2D 5677   9.036  -0.421   2.029  0.3654 -0.4155 -0.0524
  330POX    C2E 5678   8.985  -0.423   2.173 -0.1866 -0.3419 -0.2466
  330POX    C2F 5679   9.097  -0.483   2.258 -0.1559  0.3962  0.2441
  330POX    C2G 5680   9.039  -0.518   2.395  0.0638  0.8239  0.4506
  330POX    C2H 5681   9.147  -0.568   2.491 -0.0677 -0.1861  0.0846
  330POX    C2I 5682   9.085  -0.564   2.631 -0.0599  0.0432  0.0816
  330POX    C2J 5683   9.194  -0.529   2.732 -0.2845  0.3903  0.2088
  330POX    C2K 5684   9.137  -0.534   2.873 -0.2278 -0.4035  0.2111
  330POX    C2L 5685   9.229  -0.477   2.981  0.0004 -0.1994 -0.0922
  330POX    C2M 5686   9.365  -0.546   2.994  0.0365 -0.0139  0.5338
  330POX    C2N 5687   9.448  -0.488   3.109  0.0192  0.3211  0.3792
  330POX    C2O 5688   9.504  -0.353   3.065  0.3107  0.0843  0.0144
  330POX    C2P 5689   9.561  -0.278   3.186  0.2614  0.3274 -0.1137
  331CHL    CN1 5690   3.069   1.303   1.339 -0.6746  0.0018 -0.2295
  331CHL    CN2 5691   2.965   1.106   1.299 -0.9197 -0.3902 -0.4313
  331CHL    CN3 5692   2.845   1.322   1.287 -0.4607  0.0998  0.1004
  331CHL    NTM 5693   2.939   1.237   1.362 -0.5155 -0.3510 -0.3436
  331CHL     CB 5694   2.912   1.243   1.506 -0.2985  0.1275 -0.3227
  332PJ2     CA 5695   2.768   1.210   1.544 -0.2088 -0.5901 -0.5850
  332PJ2     OA 5696   2.721   1.081   1.506 -0.0599 -0.6999 -0.3936
  332PJ2      P 5697   2.568   1.071   1.557 -0.0183  0.1901 -0.0732
  332PJ2     OB 5698   2.497   1.193   1.515 -0.5804 -0.0850  0.0717
  332PJ2     HB 5699   2.493   1.202   1.415 -2.9986  1.1807  0.1881
  332PJ2     OG 5700   2.529   0.934   1.515 -0.0370  0.3319 -0.5161
  332PJ2     HG 5701   2.605   0.872   1.535 -0.8841 -0.6118 -0.1247
  332PJ2     OD 5702   2.578   1.089   1.717  1.0199  0.0611 -0.1172
  333POX     CD 5703   2.581   0.968   1.793  0.3882 -0.2919 -0.6426
  333POX     CE 5704   2.579   1.001   1.942  0.0653  0.0843 -0.7288
  333POX     OE 5705   2.623   0.887   2.017  0.4124  0.4040 -0.4432
  333POX    C1A 5706   2.754   0.876   2.040  0.1863  0.1782  0.8136
  333POX    O1A 5707   2.836   0.956   1.996 -0.0792 -0.0546 -0.1326
  333POX    C1B 5708   2.792   0.752   2.111  0.2249 -0.5737 -0.4772
  333POX    C1C 5709   2.785   0.756   2.264  0.8937  0.0182 -0.4576
  333POX    C1D 5710   2.890   0.856   2.314  0.2352  0.3333  0.3273
  333POX    C1E 5711   2.927   0.833   2.460  0.3182  0.2516  0.2944
  333POX    C1F 5712   2.968   0.691   2.500 -0.1682  0.1739  0.5313
  333POX    C1G 5713   3.009   0.674   2.646 -0.2469  0.2403  0.5611
  333POX    C1H 5714   3.153   0.721   2.668  0.1964 -0.6278 -0.4389
  333POX    C1I 5715   3.220   0.689   2.802  0.0166  0.5789 -0.0481
  333POX    C1J 5716   3.346   0.728   2.820  0.1956 -0.2631  0.5909
  333POX    C1K 5717   3.442   0.798   2.723 -0.3811 -0.1177  0.1186
  333POX    C1L 5718   3.533   0.897   2.796  0.5675 -0.9053  0.0131
  333POX    C1M 5719   3.628   0.965   2.697  0.1595 -0.3232  0.0220
  333POX    C1N 5720   3.723   1.050   2.782  0.2816 -0.2555 -0.1830
  333POX    C1O 5721   3.794   0.976   2.895 -0.2137 -0.4863 -0.0198
  333POX    C1P 5722   3.870   1.074   2.986 -0.6316  0.0117 -0.2005
  333POX    C1Q 5723   3.863   1.032   3.133  0.4322  0.3567 -0.0403
  333POX    C1R 5724   3.972   1.110   3.206  0.3294  0.6171 -0.1650
  333POX     CZ 5725   2.441   1.063   1.967  0.0822 -0.3195  0.4536
  333POX     OZ 5726   2.437   1.157   2.074  0.7323  0.1200  0.1038
  333POX    C2A 5727   2.324   1.226   2.086  0.3770 -0.4035 -0.2118
  333POX    O2A 5728   2.231   1.224   2.005  0.2129 -0.1964 -0.0281
  333POX    C2B 5729   2.330   1.298   2.215  0.0206  0.1600 -0.5056
  333POX    C2C 5730   2.229   1.229   2.307  0.4059  0.2577 -0.0069
  333POX    C2D 5731   2.214   1.302   2.441  0.1957 -0.0741  0.1511
  333POX    C2E 5732   2.348   1.325   2.510  0.1251 -0.1680  0.3214
  333POX    C2F 5733   2.310   1.360   2.654  0.0812  0.4137  0.1740
  333POX    C2G 5734   2.440   1.364   2.734  0.2122  0.3639 -0.0339
  333POX    C2H 5735   2.407   1.411   2.876 -0.6702 -0.1419 -0.0670
  333POX    C2I 5736   2.530   1.430   2.965 -0.7060 -0.2415  0.0036
  333POX    C2J 5737   2.495   1.519   3.084 -0.0922  0.8599 -0.6196
  333POX    C2K 5738   2.618   1.585   3.147 -0.1622  0.8521 -0.4724
  333POX    C2L 5739   2.600   1.660   3.279 -0.3245  0.2631 -0.1605
  333POX    C2M 5740   2.509   1.783   3.274 -0.7735 -0.0554  0.0632
  333POX    C2N 5741   2.534   1.866   3.400  0.1478 -0.2480  0.0134
  333POX    C2O 5742   2.458   1.999   3.397  0.0001 -0.3257  0.2591
  333POX    C2P 5743   2.495   2.076   3.523  0.3141  0.0768 -0.0759
  334CHL    CN1 5744   0.716   7.651   0.978 -0.3522 -0.1142  0.1462
  334CHL    CN2 5745   0.825   7.697   1.178  0.1640 -0.2208  0.3917
  334CHL    CN3 5746   0.635   7.832   1.113 -0.0514 -0.7764  0.1722
  334CHL    NTM 5747   0.755   7.762   1.066  0.2050 -0.3986  0.2628
  334CHL     CB 5748   0.846   7.855   0.998 -0.2077 -0.0611  0.1735
  335PJ2     CA 5749   0.935   7.958   1.068 -0.3428  0.0536  0.1766
  335PJ2     OA 5750   0.866   8.024   1.175 -0.4324  0.2774 -0.0168
  335PJ2      P 5751   0.966   8.114   1.265 -0.3009  0.0789  0.0375
  335PJ2     OB 5752   1.054   8.190   1.173 -0.4076 -0.4944 -0.5461
  335PJ2     HB 5753   1.025   8.163   1.081 -3.7469 -0.2848  0.3284
  335PJ2     OG 5754   0.902   8.164   1.389 -0.7328 -0.5584  0.0797
  335PJ2     HG 5755   0.977   8.205   1.441  0.8983 -0.6898 -1.9982
  335PJ2     OD 5756   1.059   7.992   1.312 -0.4936 -0.3318 -0.6291
  336POX     CD 5757   1.019   7.924   1.431 -0.1484 -0.0261 -0.3356
  336POX     CE 5758   1.099   7.795   1.449 -0.1119 -0.0054 -0.3503
  336POX     OE 5759   1.020   7.693   1.510 -0.5716  0.3545 -0.3458
  336POX    C1A 5760   1.051   7.566   1.486 -0.1883  0.3587  0.1207
  336POX    O1A 5761   1.089   7.533   1.374 -0.0278  0.2940  0.1933
  336POX    C1B 5762   1.002   7.481   1.596  0.4019  0.0519  0.1489
  336POX    C1C 5763   1.127   7.422   1.662  0.1561 -0.4107  0.2055
  336POX    C1D 5764   1.093   7.386   1.807 -0.4583  0.2169  0.2206
  336POX    C1E 5765   1.217   7.381   1.897 -0.5728  0.4924  0.3999
  336POX    C1F 5766   1.186   7.400   2.045 -0.2273 -0.0612  0.5484
  336POX    C1G 5767   1.297   7.434   2.145  0.4548  0.1525 -0.2679
  336POX    C1H 5768   1.272   7.361   2.277  0.2301  0.1783 -0.2952
  336POX    C1I 5769   1.397   7.389   2.361 -0.0192  0.1518  0.0876
  336POX    C1J 5770   1.418   7.343   2.483  0.0717 -0.8146 -0.2851
  336POX    C1K 5771   1.356   7.252   2.590 -0.1650 -0.5849 -0.2244
  336POX    C1L 5772   1.401   7.282   2.733 -0.1780  0.1215 -0.3643
  336POX    C1M 5773   1.327   7.403   2.789  0.1776  0.1780 -0.0162
  336POX    C1N 5774   1.400   7.426   2.922  0.4333  0.5881 -0.2242
  336POX    C1O 5775   1.364   7.337   3.041  0.4056  0.7968 -0.0765
  336POX    C1P 5776   1.464   7.345   3.157  0.3356  0.2512  0.0224
  336POX    C1Q 5777   1.371   7.318   3.276  0.3238 -0.1989 -0.0855
  336POX    C1R 5778   1.439   7.290   3.410  0.0695 -0.5045 -0.0194
  336POX     CZ 5779   1.244   7.818   1.492 -0.2226 -0.5025  0.3040
  336POX     OZ 5780   1.256   7.849   1.631  0.0861  0.1565  0.1363
  336POX    C2A 5781   1.357   7.786   1.691 -0.4653 -0.3853  0.5013
  336POX    O2A 5782   1.406   7.686   1.640  0.0950  0.5674 -0.8618
  336POX    C2B 5783   1.381   7.849   1.823  0.3318  0.8722 -0.2221
  336POX    C2C 5784   1.465   7.760   1.914 -0.2216  0.3998 -0.1649
  336POX    C2D 5785   1.447   7.821   2.053 -0.3335 -0.1349  0.0602
  336POX    C2E 5786   1.493   7.728   2.165 -0.0516 -0.1873 -0.0994
  336POX    C2F 5787   1.517   7.824   2.282 -0.4112 -0.0776 -0.1142
  336POX    C2G 5788   1.575   7.742   2.398  0.0391  0.8907  0.3607
  336POX    C2H 5789   1.596   7.831   2.520  0.0069  0.4358  0.6965
  336POX    C2I 5790   1.580   7.756   2.653 -0.3699 -0.8960 -0.0814
  336POX    C2J 5791   1.644   7.842   2.762 -0.2288 -0.1499 -0.7473
  336POX    C2K 5792   1.587   7.981   2.793  0.0335 -0.1362 -0.3250
  336POX    C2L 5793   1.643   8.054   2.916  0.0651 -0.6833 -0.0105
  336POX    C2M 5794   1.779   8.123   2.907 -0.2645 -0.0523 -0.1909
  336POX    C2N 5795   1.816   8.211   3.027  0.3144 -0.2256 -0.2397
  336POX    C2O 5796   1.963   8.255   3.031  0.3011 -0.1644 -0.4093
[truncated: 2,275,031 more chars]
