# Supplementary material for: Arginine Residues Modulate the Membrane Interactions of pHLIP Peptides
Source: J Chem Inf Model. 2023 Jul 3;63(14):4433–46. doi: 10.1021/acs.jcim.3c00360 (PMC10369490; doi:10.1021/acs.jcim.3c00360)
Supplement: Supplementary file 2 — ci3c00360_si_002.zip [file ci3c00360_si_002.zip › Simulation_files/wt/wt256.mdp]

;
;	Input file
;
title               =  Yo
cpp                 =  /lib/cpp
define              =  

integrator          =  md
tinit               =  0.0 ; Overridden with the value calculated by CpHMD
dt                  =  0.002    ; ps !
nsteps              =  500 ; Overridden with the value from .pHmdp file
nstcomm             =  1
nstxtcout           =  1000
xtc-precision       =  1000
nstxout             =  0
nstvout             =  0
nstfout             =  0
nstlog              =  0
nstenergy           =  1000

nstlist                  = 5
ns_type                  = grid
rlist                    = 0.8
coulombtype              = Generalized-Reaction-Field
rcoulomb                 = 1.4
epsilon_rf               = 54.0
vdwtype                  = cut-off
rvdw                     = 1.4
ionicstrength            = 0.06022

; Berendsen temperature coupling
Tcoupl              =  v-rescale
tc-grps		    =  Protein   SOL
tau_t               =  0.1       0.1 
ref_t               =  310.0     310.0

; Energy monitoring
energygrps          =  Protein SOL

; Isotropic pressure coupling
Pcoupl              =  Parrinello-Rahman
Pcoupltype          =  semiisotropic
tau_p               =  5.0 5.0
compressibility     =  4.5e-5 4.5e-5
ref_p               =  1.0 1.0

; Generate velocites is on at 310 K.
gen_vel             =  no
gen_temp            =  310.0
gen_seed            =  173529

; Lincs constraints
constraint_algorithm =  lincs
lincs_order	     =  6
constraints          =  all-bonds
lincs-warnangle      =  90
