# Supplementary material for: Arginine Residues Modulate the Membrane Interactions of pHLIP Peptides
Source: J Chem Inf Model. 2023 Jul 3;63(14):4433–46. doi: 10.1021/acs.jcim.3c00360 (PMC10369490; doi:10.1021/acs.jcim.3c00360)
Supplement: Supplementary file 2 — ci3c00360_si_002.zip [file ci3c00360_si_002.zip › Simulation_files/wt/wt_pH06.00_rep1.gro]

Generated by trjconv : GRowing Old MAkes el Chrono Sweat t=   0.00000
38767
    1ALA      N    1   5.563   7.195   0.481  0.5023 -0.9109  0.1287
    1ALA     H1    2   5.647   7.178   0.430  2.8155  3.3905  1.9840
    1ALA     H2    3   5.496   7.122   0.480 -0.9206  0.2038  2.9947
    1ALA     H3    4   5.515   7.266   0.429  0.4400  0.3088  1.7694
    1ALA     CA    5   5.614   7.219   0.616 -0.2421  0.5099  0.1815
    1ALA     CB    6   5.610   7.092   0.702 -0.0003  0.2205 -0.2309
    1ALA      C    7   5.757   7.273   0.604 -0.0678 -0.0295 -0.1973
    1ALA      O    8   5.802   7.297   0.492  0.2035  0.3518 -0.0102
    2CY2      N    9   5.816   7.311   0.717 -0.1566  0.0034 -0.1617
    2CY2      H   10   5.776   7.291   0.806  0.8489 -2.8192 -0.2527
    2CY2     CA   11   5.951   7.368   0.717 -0.2662  0.2618 -0.1598
    2CY2     CB   12   5.997   7.409   0.857 -0.1390  0.3488 -0.2264
    2CY2     SG   13   5.982   7.591   0.869  0.0342  0.3599 -0.1806
    2CY2    HG1   14   5.915   7.596   0.754  1.8950 -0.6412 -1.3574
    2CY2    HG2   15   5.935   7.598   0.993 -0.2789  0.6352 -0.3106
    2CY2    HG3   16   6.115   7.599   0.869  0.1974 -1.1623 -2.6934
    2CY2      C   17   6.045   7.261   0.662  0.2215  0.5110  0.1837
    2CY2      O   18   6.035   7.142   0.693  0.2454  0.3068 -0.5760
    3GL4      N   19   6.146   7.304   0.586  0.5384 -0.4174  0.0582
    3GL4      H   20   6.155   7.402   0.566  2.5153 -0.5530  0.1261
    3GL4     CA   21   6.238   7.219   0.511 -0.3498 -0.9216 -0.4770
    3GL4     CB   22   6.341   7.303   0.435 -0.1378 -0.2680  0.5065
    3GL4     CG   23   6.286   7.411   0.342  0.4752 -0.0369  0.4028
    3GL4     CD   24   6.273   7.543   0.419  0.1596  0.1450  0.0412
    3GL4    OE1   25   6.375   7.615   0.426  0.0871  0.2316  0.2164
    3GL4   HE11   26   6.338   7.707   0.441 -2.1096 -0.4198 -0.6571
    3GL4   HE12   27   6.453   7.559   0.398  0.3585  1.5568 -1.9411
    3GL4    OE2   28   6.166   7.563   0.482  0.0985  0.1886 -0.0753
    3GL4   HE21   29   6.190   7.630   0.552 -0.1226 -0.3201  0.4974
    3GL4   HE22   30   6.087   7.521   0.438 -0.5983  1.9665 -0.5693
    3GL4      C   31   6.319   7.109   0.580  0.1032 -0.3643 -0.1128
    3GL4      O   32   6.345   7.007   0.516  0.6747 -0.2938 -0.0026
    4GLN      N   33   6.375   7.148   0.694 -0.2034  0.2815 -0.1811
    4GLN      H   34   6.350   7.231   0.745 -1.1062 -0.1433  0.0873
    4GLN     CA   35   6.476   7.074   0.771 -0.7580  0.0238  0.3129
    4GLN     CB   36   6.593   7.164   0.812 -0.5334 -0.0968 -0.0522
    4GLN     CG   37   6.690   7.178   0.695 -0.0883  0.2476  0.3536
    4GLN     CD   38   6.822   7.237   0.744  0.1543 -0.1418  0.1657
    4GLN    OE1   39   6.840   7.341   0.807 -0.0734 -0.0614  0.0971
    4GLN    NE2   40   6.928   7.157   0.735  0.0842 -0.2498  0.2847
    4GLN   HE21   41   6.915   7.065   0.699 -1.3813 -0.4414  1.2175
    4GLN   HE22   42   7.015   7.200   0.760 -0.2969  1.2884 -0.8765
    4GLN      C   43   6.427   6.998   0.895 -0.3581 -0.2113  0.3284
    4GLN      O   44   6.470   6.888   0.926  0.3790 -0.1014 -0.2778
    5ASN      N   45   6.318   7.052   0.948 -0.3816 -0.1209  0.1907
    5ASN      H   46   6.275   7.141   0.929  2.9061  1.5334 -0.3689
    5ASN     CA   47   6.247   6.996   1.064  0.3922 -0.3010  0.5872
    5ASN     CB   48   6.134   7.093   1.098  0.3977 -0.1653  0.2296
    5ASN     CG   49   6.040   7.055   1.213  0.2314 -0.2613  0.0632
    5ASN    OD1   50   5.919   7.032   1.216 -0.0204  1.0180  0.3509
    5ASN    ND2   51   6.091   7.064   1.335  0.1531 -0.7443  0.1363
    5ASN   HD21   52   6.175   7.109   1.368 -1.4878  0.9471  2.3159
    5ASN   HD22   53   6.031   7.023   1.403  2.9854 -1.8293  2.1774
    5ASN      C   54   6.208   6.848   1.058 -0.2785 -0.1017 -0.1723
    5ASN      O   55   6.242   6.775   1.151 -0.0173 -0.1916 -0.3369
    6PRO      N   56   6.134   6.805   0.956  0.2654 -0.1296 -0.5623
    6PRO     CA   57   6.101   6.662   0.949 -0.0460 -0.1125  0.4206
    6PRO     CB   58   6.005   6.642   0.832  1.1048  0.0058 -0.5708
    6PRO     CG   59   5.939   6.780   0.826  0.0134 -0.4831 -0.1747
    6PRO     CD   60   6.055   6.876   0.854 -0.3125 -0.1081 -0.1032
    6PRO      C   61   6.225   6.572   0.939  0.0109 -0.0171  0.2649
    6PRO      O   62   6.249   6.487   1.025 -0.1652 -0.2584  0.0781
    7ILE      N   63   6.322   6.607   0.855 -0.3953 -0.4807 -0.4081
    7ILE      H   64   6.314   6.674   0.782  1.0610 -1.0757 -1.1667
    7ILE     CA   65   6.445   6.527   0.843  0.1299  0.2835 -0.1535
    7ILE     CB   66   6.526   6.552   0.715  0.2117  0.3607 -0.0879
    7ILE    CG1   67   6.548   6.700   0.683 -0.1464  0.4521  0.0785
    7ILE    CG2   68   6.460   6.480   0.596  0.0762  0.4377 -0.0600
    7ILE     CD   69   6.634   6.730   0.560  0.0541 -0.5748 -0.0415
    7ILE      C   70   6.536   6.523   0.966 -0.5707 -0.1992  0.3480
    7ILE      O   71   6.581   6.414   1.001 -0.1442  0.0253  0.5011
    8TYR      N   72   6.556   6.635   1.035  0.2401  0.1037 -0.3687
    8TYR      H   73   6.538   6.724   0.994 -4.2741 -0.8402 -0.9290
    8TYR     CA   74   6.610   6.639   1.172 -0.8798  0.4580  0.0727
    8TYR     CB   75   6.641   6.772   1.240  0.4659  0.0677  0.2546
    8TYR     CG   76   6.775   6.835   1.203  0.3766 -0.0549 -0.2782
    8TYR    CD1   77   6.882   6.793   1.279  0.2715 -0.1124 -0.1619
    8TYR    HD1   78   6.871   6.717   1.357 -0.0178  0.6219  0.5297
    8TYR    CD2   79   6.791   6.917   1.091 -0.3735  0.7210  0.1701
    8TYR    HD2   80   6.712   6.939   1.020 -2.3739 -0.7343  1.8075
    8TYR    CE1   81   7.012   6.823   1.238  0.3587 -0.4625 -0.1443
    8TYR    HE1   82   7.091   6.769   1.291 -0.4108 -2.4854 -0.9240
    8TYR    CE2   83   6.921   6.950   1.055 -0.1865 -0.2216 -0.0472
    8TYR    HE2   84   6.930   7.001   0.958  1.6028 -1.5288 -0.6037
    8TYR     CZ   85   7.030   6.901   1.125 -0.1698  0.2017  0.2263
    8TYR     OH   86   7.152   6.955   1.097  0.0297 -0.2942  0.1308
    8TYR     HH   87   7.214   6.960   1.175 -0.7365  1.3614  0.6755
    8TYR      C   88   6.538   6.551   1.274 -0.0767  0.3629  0.5658
    8TYR      O   89   6.600   6.455   1.319  0.1487  0.1532 -0.1767
    9TRP      N   90   6.407   6.572   1.288 -0.1923  0.4075 -0.5352
    9TRP      H   91   6.373   6.645   1.229  3.2876  0.4025 -2.8672
    9TRP     CA   92   6.316   6.497   1.376 -0.3052  0.5674 -0.5171
    9TRP     CB   93   6.178   6.545   1.332 -0.2278  0.6359 -0.6858
    9TRP     CG   94   6.114   6.634   1.439 -0.7271  0.5394 -0.9000
    9TRP    CD1   95   6.132   6.763   1.464  0.0389  0.4381 -0.9092
    9TRP    HD1   96   6.207   6.832   1.424  3.0671 -2.9910 -1.6312
    9TRP    CD2   97   6.014   6.581   1.520  0.0601  0.2086 -0.1288
    9TRP    NE1   98   6.039   6.801   1.552  0.1415 -0.1470 -0.5430
    9TRP    HE1   99   6.025   6.898   1.574 -0.8384 -0.2654 -0.6044
    9TRP    CE2  100   5.973   6.693   1.591 -0.6775  0.2971 -0.6844
    9TRP    CE3  101   5.966   6.454   1.552 -0.4828  0.3603 -0.3401
    9TRP    HE3  102   6.004   6.371   1.493  1.0844  1.8181 -1.4996
    9TRP    CZ2  103   5.886   6.669   1.697  0.2329  0.2821  0.0724
    9TRP    HZ2  104   5.864   6.757   1.757 -0.4796  0.2654 -0.1504
    9TRP    CZ3  105   5.874   6.439   1.656 -0.3934  0.3099 -0.2683
    9TRP    HZ3  106   5.843   6.339   1.686  0.4558  0.5813  1.6291
    9TRP    CH2  107   5.831   6.546   1.732  0.2647  0.2886  0.1455
    9TRP    HH2  108   5.768   6.525   1.818 -0.8210 -0.9077 -0.8967
    9TRP      C  109   6.325   6.346   1.352  0.3428  0.5647 -0.2721
    9TRP      O  110   6.369   6.271   1.439 -0.5198 -0.2629 -0.5348
   10ALA      N  111   6.318   6.306   1.226 -0.5854  0.2182 -0.1194
   10ALA      H  112   6.301   6.376   1.157  0.8626  1.1756  0.4397
   10ALA     CA  113   6.335   6.168   1.180  0.1863  0.2361  0.1021
   10ALA     CB  114   6.322   6.173   1.027  0.1617 -0.4477  0.0755
   10ALA      C  115   6.460   6.096   1.232  0.0044  0.1015  0.3524
   10ALA      O  116   6.455   5.991   1.295  0.7064  0.2570  0.6747
   11AR4      N  117   6.574   6.162   1.212 -0.0492  0.1155  0.0948
   11AR4      H  118   6.584   6.249   1.164 -0.2719  1.1355  1.8061
   11AR4     CA  119   6.703   6.116   1.264 -0.1387 -0.0835  0.1447
   11AR4     CB  120   6.812   6.212   1.215  0.2766 -0.6313 -0.0089
   11AR4     CG  121   6.836   6.203   1.064 -0.4277  0.7782 -0.2170
   11AR4     CD  122   6.951   6.298   1.029  0.4324 -0.2970 -0.3584
   11AR4     NE  123   6.917   6.370   0.905  0.2634 -0.4778 -0.4173
   11AR4     HE  124   6.939   6.323   0.820 -1.2177  1.4899 -1.9959
   11AR4     CZ  125   6.913   6.504   0.911 -0.9656 -0.5220  0.2921
   11AR4    NH1  126   6.929   6.579   1.021  1.3223 -0.0761 -0.2835
   11AR4   HH11  127   6.955   6.539   1.109 -1.4658 -2.5920 -0.4418
   11AR4   HH12  128   6.901   6.675   1.018  1.2774 -0.0855 -0.1472
   11AR4    NH2  129   6.897   6.569   0.795  0.1936 -0.1642  0.3131
   11AR4   HH21  130   6.881   6.511   0.714  0.5736 -1.1068  0.8945
   11AR4   HH22  131   6.890   6.668   0.789  0.8964 -0.1336 -0.0234
   11AR4      C  132   6.717   6.099   1.416 -0.0522 -0.3183  0.1114
   11AR4      O  133   6.781   6.008   1.468  0.4848  0.2127  0.3859
   12TYR      N  134   6.674   6.203   1.486 -0.0310 -0.1027 -0.1906
   12TYR      H  135   6.645   6.288   1.443  1.6856 -1.5592 -4.8545
   12TYR     CA  136   6.669   6.209   1.633  0.4670 -0.4134 -0.1596
   12TYR     CB  137   6.640   6.351   1.682 -0.0271 -0.3677 -0.5699
   12TYR     CG  138   6.764   6.428   1.726 -0.1345 -0.2494 -0.4729
   12TYR    CD1  139   6.831   6.376   1.836  0.1360 -0.3169 -0.6671
   12TYR    HD1  140   6.774   6.332   1.918  1.2958 -1.1260 -0.2633
   12TYR    CD2  141   6.811   6.530   1.643  0.6520 -0.5466 -0.4035
   12TYR    HD2  142   6.752   6.596   1.580  2.2535  0.4676 -0.8947
   12TYR    CE1  143   6.962   6.421   1.853 -0.0011 -0.1442 -0.0184
   12TYR    HE1  144   7.035   6.377   1.920  3.4996  1.7829 -2.2882
   12TYR    CE2  145   6.941   6.574   1.666  0.0589  0.6696  0.7969
   12TYR    HE2  146   6.976   6.656   1.603 -1.8393  1.0793  0.2044
   12TYR     CZ  147   7.017   6.513   1.765  0.3333 -0.3332 -0.0078
   12TYR     OH  148   7.152   6.529   1.773  0.2718 -0.1393  0.7318
   12TYR     HH  149   7.175   6.625   1.753  4.4042 -1.1729 -0.3156
   12TYR      C  150   6.565   6.118   1.699  0.1338 -0.1215 -0.2792
   12TYR      O  151   6.595   6.045   1.793  0.3545 -0.2874 -0.4771
   13ALA      N  152   6.454   6.101   1.627 -0.2290  0.1112  0.2219
   13ALA      H  153   6.435   6.180   1.569 -0.5412  0.1363  0.3546
   13ALA     CA  154   6.350   6.004   1.665  0.0419 -0.1300  0.3557
   13ALA     CB  155   6.217   6.038   1.597  0.2694  0.2505  0.0949
   13ALA      C  156   6.392   5.860   1.640  0.2530 -0.0474  0.2338
   13ALA      O  157   6.382   5.785   1.737 -0.2114 -0.0784  0.1616
   14AS4      N  158   6.466   5.835   1.532 -0.1996 -0.4581  0.0150
   14AS4      H  159   6.450   5.873   1.441  0.9030 -0.4863 -0.2050
   14AS4     CA  160   6.541   5.711   1.506  0.2110 -0.2421  0.1574
   14AS4     CB  161   6.599   5.726   1.366  0.1145 -0.2464  0.1162
   14AS4     CG  162   6.678   5.609   1.304  0.1640  0.0235 -0.3349
   14AS4    OD1  163   6.797   5.599   1.340  0.0524 -0.1660 -0.0164
   14AS4   HD11  164   6.841   5.513   1.315  4.1096  0.7916  2.7957
   14AS4   HD12  165   6.834   5.688   1.367 -0.0430  1.2655 -3.9857
   14AS4    OD2  166   6.624   5.544   1.212 -0.2925 -0.0629 -0.0109
   14AS4   HD21  167   6.696   5.486   1.175  0.8833  1.9049 -0.9890
   14AS4   HD22  168   6.537   5.585   1.187 -0.5321 -0.2014  0.5799
   14AS4      C  169   6.648   5.677   1.610  0.4127  0.1489  0.0810
   14AS4      O  170   6.678   5.561   1.641 -0.6337 -0.3823 -0.8134
   15TRP      N  171   6.715   5.782   1.655  0.0831  0.2738  0.2834
   15TRP      H  172   6.715   5.868   1.603  1.1960 -0.6788 -1.3670
   15TRP     CA  173   6.817   5.764   1.759  0.1976 -0.4846  0.0455
   15TRP     CB  174   6.915   5.882   1.749 -0.0796 -0.2725 -0.1826
   15TRP     CG  175   7.051   5.829   1.794 -0.5536 -0.8341  0.6222
   15TRP    CD1  176   7.144   5.771   1.718 -0.3748 -0.9193  0.9067
   15TRP    HD1  177   7.128   5.734   1.617  0.1643 -1.5514  1.0443
   15TRP    CD2  178   7.099   5.820   1.924  0.1844  0.0703  0.4178
   15TRP    NE1  179   7.244   5.722   1.792  0.2265 -0.5987  0.3229
   15TRP    HE1  180   7.314   5.655   1.771 -0.3707 -1.5487  1.2103
   15TRP    CE2  181   7.224   5.759   1.919  0.3183  0.3668  0.0673
   15TRP    CE3  182   7.035   5.855   2.042  0.0017 -0.1792  0.3940
   15TRP    HE3  183   6.935   5.898   2.040  0.6577  1.4326 -1.4820
   15TRP    CZ2  184   7.286   5.731   2.040 -0.0706 -0.6735  0.0421
   15TRP    HZ2  185   7.371   5.664   2.034 -0.5941 -1.2259 -1.8471
   15TRP    CZ3  186   7.097   5.816   2.160  0.3683 -0.4491  0.1131
   15TRP    HZ3  187   7.036   5.817   2.250 -0.2260  3.6990 -0.1443
   15TRP    CH2  188   7.224   5.758   2.162  0.3736 -0.4341  0.2183
   15TRP    HH2  189   7.273   5.722   2.252  3.4184  1.0079 -0.7533
   15TRP      C  190   6.766   5.733   1.899 -0.4297  0.1469 -0.0362
   15TRP      O  191   6.822   5.644   1.964 -0.0916  0.4543  0.0917
   16LEU      N  192   6.649   5.786   1.933 -0.5375  0.1007 -0.3298
   16LEU      H  193   6.600   5.828   1.857  1.5760  0.3640 -1.6161
   16LEU     CA  194   6.572   5.753   2.054  0.1276 -0.4621 -0.0503
   16LEU     CB  195   6.469   5.865   2.074  0.7833  0.2949 -0.8758
   16LEU     CG  196   6.538   5.998   2.107  0.4256  0.2639  0.0068
   16LEU    CD1  197   6.454   6.122   2.074  0.4300  0.0826 -0.7043
   16LEU    CD2  198   6.593   6.005   2.250  0.8697  0.1996 -0.1584
   16LEU      C  199   6.516   5.612   2.068 -0.8499 -0.1108 -0.3177
   16LEU      O  200   6.477   5.574   2.179  0.0198 -0.0640  0.0120
   17PHE      N  201   6.504   5.528   1.965 -0.2409  0.1026 -0.5648
   17PHE      H  202   6.493   5.568   1.874  0.4225  0.6794 -0.4037
   17PHE     CA  203   6.477   5.384   1.972  0.0080  0.0727 -0.2093
   17PHE     CB  204   6.473   5.333   1.828  0.1536 -0.2181 -0.1131
   17PHE     CG  205   6.476   5.183   1.799  0.2400 -0.2619  0.1165
   17PHE    CD1  206   6.601   5.123   1.786  0.3126 -0.1260  0.1957
   17PHE    HD1  207   6.691   5.185   1.791  0.1977 -0.0619  2.2284
   17PHE    CD2  208   6.357   5.114   1.775  0.0969 -0.1514  0.5040
   17PHE    HD2  209   6.264   5.167   1.760  0.3256 -0.5028 -2.9346
   17PHE    CE1  210   6.607   4.987   1.761 -0.1035 -0.0977 -0.0792
   17PHE    HE1  211   6.706   4.943   1.773  0.3228  0.8835  0.0765
   17PHE    CE2  212   6.365   4.977   1.755  0.4177 -0.0651  0.0301
   17PHE    HE2  213   6.272   4.921   1.765  0.2392 -0.1536 -1.7290
   17PHE     CZ  214   6.489   4.914   1.752  0.1795 -0.5282 -0.3163
   17PHE     HZ  215   6.486   4.811   1.716  2.4985 -1.6206  2.2119
   17PHE      C  216   6.568   5.306   2.068 -0.1775  0.1511  0.0287
   17PHE      O  217   6.690   5.317   2.064 -0.1774  0.2935  0.3430
   18THR      N  218   6.496   5.214   2.132 -0.1187 -0.0841 -0.2459
   18THR      H  219   6.405   5.196   2.095 -0.9581 -0.0019  1.7015
   18THR     CA  220   6.542   5.120   2.235 -0.1166 -0.1500 -0.3064
   18THR     CB  221   6.597   4.987   2.184  0.4583  0.0552 -0.2302
   18THR    OG1  222   6.719   4.998   2.109  0.5267  0.1010 -0.1108
   18THR    HG1  223   6.744   4.914   2.062 -1.1248 -0.1268 -0.6550
   18THR    CG2  224   6.479   4.909   2.125  0.3187  0.0075  0.1134
   18THR      C  225   6.632   5.174   2.347 -0.0772 -0.6680 -0.0862
   18THR      O  226   6.592   5.208   2.458  0.2237 -0.2750 -0.1007
   19THR      N  227   6.758   5.198   2.312 -0.1800  0.2768  0.1805
   19THR      H  228   6.803   5.196   2.224 -1.1236 -1.4477 -0.3147
   19THR     CA  229   6.859   5.224   2.416  0.3981 -0.1001 -0.2860
   19THR     CB  230   7.005   5.195   2.379  0.6305  0.3305  0.2835
   19THR    OG1  231   7.067   5.305   2.313  0.0001  0.6442  0.2038
   19THR    HG1  232   7.159   5.274   2.291  0.3495  0.7176  1.4538
   19THR    CG2  233   7.014   5.075   2.284  0.1026  0.0604  0.5673
   19THR      C  234   6.844   5.344   2.509 -0.3480 -0.3834 -0.0329
   19THR      O  235   6.840   5.308   2.627 -0.6181  0.1595  0.1277
   20PRO      N  236   6.806   5.465   2.472  0.3518 -0.1873 -0.1260
   20PRO     CA  237   6.756   5.572   2.559 -0.3583 -0.2843 -0.4026
   20PRO     CB  238   6.738   5.695   2.470  0.4258  0.6110  0.6356
   20PRO     CG  239   6.831   5.679   2.349  0.3583  0.4670  0.6021
   20PRO     CD  240   6.839   5.527   2.342  0.1034  0.4744  0.1204
   20PRO      C  241   6.629   5.532   2.634 -0.1653  0.2198  0.2128
   20PRO      O  242   6.612   5.565   2.751  0.5355 -0.2168  0.4477
   21LEU      N  243   6.529   5.478   2.565 -0.4137  0.9698 -0.0235
   21LEU      H  244   6.531   5.462   2.466  0.3525  2.6076 -0.3079
   21LEU     CA  245   6.400   5.438   2.623 -0.0650  0.0061  0.1160
   21LEU     CB  246   6.319   5.367   2.515 -0.4853 -0.1865  0.5509
   21LEU     CG  247   6.233   5.443   2.413 -0.6612 -0.0748  0.7817
   21LEU    CD1  248   6.207   5.377   2.277 -0.1252  0.0669  0.6079
   21LEU    CD2  249   6.108   5.498   2.482 -1.2558 -0.1250 -0.2251
   21LEU      C  250   6.414   5.338   2.738  0.0861  0.4940  0.5272
   21LEU      O  251   6.351   5.345   2.844 -0.1325  0.2230  0.4183
   22LEU      N  252   6.512   5.249   2.725  0.2654  0.7258  0.2779
   22LEU      H  253   6.550   5.225   2.636  0.4163 -0.9882  0.7723
   22LEU     CA  254   6.544   5.145   2.823  0.5119  0.2822 -0.2711
   22LEU     CB  255   6.616   5.021   2.767  0.1380 -0.0460 -0.0310
   22LEU     CG  256   6.530   4.924   2.687 -0.0833  0.0938  0.0339
   22LEU    CD1  257   6.603   4.811   2.614  0.3897  0.2630  0.2436
   22LEU    CD2  258   6.426   4.860   2.779 -0.0968  0.4374  0.2552
   22LEU      C  259   6.627   5.200   2.939 -0.0550  0.6392 -0.0312
   22LEU      O  260   6.588   5.187   3.055  0.3431  0.2003  0.0566
   23LEU      N  261   6.730   5.277   2.905  0.0823  0.5117  0.0911
   23LEU      H  262   6.765   5.296   2.814 -0.8849 -0.5195 -0.5136
   23LEU     CA  263   6.798   5.359   3.007 -0.0800 -0.1904  0.7767
   23LEU     CB  264   6.917   5.439   2.953 -0.3036 -0.1031  0.4089
   23LEU     CG  265   7.005   5.509   3.057 -0.0227 -0.0012  0.1051
   23LEU    CD1  266   7.061   5.413   3.162  0.1838  0.0925  0.0794
   23LEU    CD2  267   7.114   5.597   2.996 -0.4149  0.3882 -0.0429
   23LEU      C  268   6.708   5.441   3.099 -0.2967  0.2831  0.1507
   23LEU      O  269   6.705   5.411   3.218  0.5631  0.2448  0.1712
   24LEU      N  270   6.624   5.528   3.043 -0.0934  0.5304  0.2254
   24LEU      H  271   6.641   5.558   2.949  0.3474 -2.3194 -0.7194
   24LEU     CA  272   6.530   5.617   3.111 -0.4923  0.5156 -0.2980
   24LEU     CB  273   6.468   5.721   3.018 -0.3692  0.7851 -0.0828
   24LEU     CG  274   6.577   5.816   2.968  0.4915 -0.0901  0.1034
   24LEU    CD1  275   6.549   5.894   2.839  0.1351 -0.4195 -0.0229
   24LEU    CD2  276   6.600   5.920   3.078  0.3178 -0.2074  0.2527
   24LEU      C  277   6.429   5.543   3.200  0.3230 -0.1138  0.1186
   24LEU      O  278   6.403   5.581   3.314  0.0600  0.3785 -0.1023
   25AS2      N  279   6.379   5.432   3.146  0.0393  0.1428 -0.1541
   25AS2      H  280   6.361   5.435   3.048 -0.1515 -0.2269 -0.1333
   25AS2     CA  281   6.290   5.339   3.217  0.0326  0.0808 -0.2430
   25AS2     CB  282   6.239   5.241   3.111  0.1049  0.0950 -0.2913
   25AS2     CG  283   6.159   5.123   3.167  0.2922  0.1171  0.0239
   25AS2    OD1  284   6.172   5.005   3.102 -0.0842 -0.1550  0.4389
   25AS2   HD11  285   6.243   5.010   3.032  0.5653 -0.8643  1.0404
   25AS2   HD12  286   6.133   4.943   3.171 -1.1321  1.1563  1.0664
   25AS2    OD2  287   6.063   5.132   3.244 -0.0063 -0.3199 -0.2895
   25AS2   HD21  288   5.988   5.081   3.204  0.3411 -0.1101 -1.2373
   25AS2   HD22  289   6.100   5.198   3.310  0.9515 -1.2815  0.1659
   25AS2      C  290   6.366   5.269   3.330 -0.6700 -0.2670  0.0187
   25AS2      O  291   6.328   5.296   3.444  0.3537  0.0546  0.2896
   26LEU      N  292   6.485   5.212   3.312 -0.3111  0.2818  0.6021
   26LEU      H  293   6.533   5.220   3.224 -1.1860  2.3442  0.2475
   26LEU     CA  294   6.566   5.145   3.414 -0.0500 -0.0582  0.1723
   26LEU     CB  295   6.678   5.058   3.355  0.2229  0.2508  0.2343
   26LEU     CG  296   6.646   4.909   3.341 -0.1560  0.3525 -0.0039
   26LEU    CD1  297   6.741   4.846   3.239 -0.1180  0.2017  0.1246
   26LEU    CD2  298   6.664   4.839   3.476  0.2489  0.1691 -0.1504
   26LEU      C  299   6.619   5.245   3.517  0.8800  0.0849 -0.4287
   26LEU      O  300   6.616   5.214   3.636 -0.4240  0.7688 -0.2626
   27ALA      N  301   6.654   5.367   3.479 -0.1001  0.5682  0.1844
   27ALA      H  302   6.647   5.397   3.384 -0.2923  1.9180  0.5929
   27ALA     CA  303   6.693   5.474   3.572 -0.2967  0.5167  0.3281
   27ALA     CB  304   6.740   5.594   3.488  0.4127 -0.1006 -0.1723
   27ALA      C  305   6.587   5.507   3.677 -0.0828 -0.0504  0.7307
   27ALA      O  306   6.615   5.508   3.796  0.5028 -0.1422  0.5975
   28LEU      N  307   6.463   5.524   3.631  0.0561 -0.2045  0.2962
   28LEU      H  308   6.437   5.514   3.535  2.5157  3.7332 -1.0062
   28LEU     CA  309   6.354   5.553   3.725  0.1064  0.1169  0.2558
   28LEU     CB  310   6.236   5.616   3.652  0.4060  0.2094 -0.1526
   28LEU     CG  311   6.262   5.758   3.601  0.3404  0.2506 -0.0712
   28LEU    CD1  312   6.154   5.788   3.497  0.1985 -0.4787 -0.1397
   28LEU    CD2  313   6.267   5.865   3.710  0.5758  0.0828  0.0840
   28LEU      C  314   6.306   5.434   3.809 -0.1907  0.1206  0.0931
   28LEU      O  315   6.292   5.451   3.930  0.1712 -0.0871  0.1677
   29LEU      N  316   6.304   5.317   3.746  0.6119  0.0848  0.1226
   29LEU      H  317   6.281   5.308   3.649 -3.2403 -4.5613  1.0998
   29LEU     CA  318   6.283   5.194   3.823  0.1002  0.1408  0.0735
   29LEU     CB  319   6.298   5.065   3.742  0.2677  0.2186 -0.0185
   29LEU     CG  320   6.189   5.039   3.639 -0.0474 -0.0311  0.3760
   29LEU    CD1  321   6.224   4.920   3.549 -0.4024  0.5704 -0.5686
   29LEU    CD2  322   6.057   5.011   3.712 -0.1752  0.4525  0.3317
   29LEU      C  323   6.369   5.176   3.949  0.0582 -0.4601  0.0179
   29LEU      O  324   6.321   5.168   4.062  0.5151 -0.8115  0.1888
   30VAL      N  325   6.493   5.216   3.924 -0.3930  0.7182 -0.4186
   30VAL      H  326   6.538   5.255   3.844  0.0146  1.1614  0.0244
   30VAL     CA  327   6.604   5.204   4.020 -0.2897 -0.6094 -0.6892
   30VAL     CB  328   6.745   5.176   3.968 -0.0685 -0.4798 -0.1592
   30VAL    CG1  329   6.864   5.174   4.064 -0.6648 -0.2387  0.5941
   30VAL    CG2  330   6.738   5.039   3.900  0.0683 -0.7346  0.3316
   30VAL      C  331   6.610   5.314   4.126 -0.2774 -0.9564 -0.3253
   30VAL      O  332   6.567   5.293   4.239 -0.3754  0.4301 -0.0870
   31AS1      N  333   6.617   5.437   4.076  0.0537 -0.3823  1.0753
   31AS1      H  334   6.640   5.450   3.979  3.1563  4.6047  2.1460
   31AS1     CA  335   6.642   5.559   4.153  0.0761  0.1427  0.2476
   31AS1     CB  336   6.746   5.654   4.093 -0.0926  0.2778  0.1685
   31AS1     CG  337   6.884   5.589   4.102 -0.3981 -0.3773  0.1889
   31AS1    OD1  338   6.951   5.571   4.204  0.2071  0.4627 -0.0481
   31AS1   HD11  339   7.024   5.507   4.179 -0.6288 -0.8699  0.7762
   31AS1   HD12  340   6.909   5.616   4.282 -1.2892 -1.2735  0.1989
   31AS1    OD2  341   6.921   5.527   3.987  0.2419  0.5656 -0.1232
   31AS1   HD21  342   7.020   5.512   3.990 -0.0648 -1.7877  0.0925
   31AS1   HD22  343   6.842   5.524   3.926  1.1548  1.1442 -1.3758
   31AS1      C  344   6.521   5.633   4.211 -0.0251  0.4036 -0.2851
   31AS1      O  345   6.538   5.731   4.283  0.3215  0.0859  0.0746
   32ALA      N  346   6.401   5.585   4.182 -0.1805  0.3712  0.4017
   32ALA      H  347   6.364   5.523   4.112  0.9541  0.7256 -0.5362
   32ALA     CA  348   6.274   5.619   4.248 -0.3343  0.3122  0.1365
   32ALA     CB  349   6.158   5.534   4.196  0.3574 -0.2411 -0.5135
   32ALA      C  350   6.279   5.603   4.400  0.7041  0.0282  0.0802
   32ALA      O  351   6.327   5.503   4.452  0.3728 -0.1481  0.0537
   33AS1      N  352   6.208   5.700   4.456 -0.2060 -0.3459 -0.3965
   33AS1      H  353   6.172   5.783   4.412  0.9775  0.1931 -0.3817
   33AS1     CA  354   6.212   5.718   4.602 -0.7110  0.1327 -0.4349
   33AS1     CB  355   6.193   5.869   4.614  0.4063  0.2720 -0.3199
   33AS1     CG  356   6.327   5.938   4.591  0.3497  0.4230 -0.2014
   33AS1    OD1  357   6.416   5.942   4.676 -0.4251  0.2959  0.6225
   33AS1   HD11  358   6.441   6.034   4.706  0.9955 -0.0184  0.4781
   33AS1   HD12  359   6.444   5.847   4.693  0.8265  0.8833  2.1188
   33AS1    OD2  360   6.343   5.975   4.461 -0.6066 -0.4141 -0.5740
   33AS1   HD21  361   6.440   6.001   4.454 -0.8520  2.0901  2.7453
   33AS1   HD22  362   6.258   5.996   4.413  0.6170  0.4980 -2.4703
   33AS1      C  363   6.104   5.639   4.677 -0.2192 -0.1528 -0.0238
   33AS1      O  364   5.986   5.672   4.670 -0.1897 -0.0428 -0.0032
   34GL4      N  365   6.158   5.550   4.760  0.1839  0.4032  0.3256
   34GL4      H  366   6.255   5.536   4.777 -0.5010 -2.0619  3.0302
   34GL4     CA  367   6.078   5.445   4.826  0.3767  0.2837  0.3693
   34GL4     CB  368   6.173   5.328   4.854  0.3196 -0.0652 -0.8671
   34GL4     CG  369   6.307   5.352   4.924 -0.1000  0.3216 -0.1909
   34GL4     CD  370   6.421   5.400   4.834  0.2598 -0.1944 -0.0150
   34GL4    OE1  371   6.431   5.525   4.829  0.2652 -0.1984 -0.1066
   34GL4   HE11  372   6.510   5.541   4.771 -0.7931 -1.5604 -2.0411
   34GL4   HE12  373   6.361   5.573   4.882  1.6252  0.1963  1.3966
   34GL4    OE2  374   6.490   5.322   4.765  0.1141 -0.0334 -0.3434
   34GL4   HE21  375   6.583   5.357   4.776 -0.4625  0.7494  3.0368
   34GL4   HE22  376   6.436   5.266   4.702 -0.5450 -0.0641  0.2434
   34GL4      C  377   5.987   5.476   4.945 -0.1098 -0.0622  0.0898
   34GL4      O  378   5.978   5.594   4.980 -0.5489 -0.0218 -0.1513
   35GLY      N  379   5.903   5.382   4.989 -0.3774  0.2141  0.1740
   35GLY      H  380   5.876   5.289   4.965  1.0232 -0.1061 -0.2747
   35GLY     CA  381   5.816   5.397   5.106 -0.1705  0.0186  0.3547
   35GLY      C  382   5.728   5.274   5.130  0.3516 -0.2696  0.8250
   35GLY      O  383   5.765   5.161   5.099  0.3825  0.0368 -0.3347
   36THR      N  384   5.647   5.282   5.235 -0.1995  0.0041  0.3849
   36THR      H  385   5.640   5.369   5.282  3.6785  1.9779 -2.2460
   36THR     CA  386   5.555   5.177   5.282 -0.0094 -0.3525 -0.0192
   36THR     CB  387   5.490   5.217   5.415  0.3234  0.0119  0.0364
   36THR    OG1  388   5.447   5.353   5.414  0.7512  0.1467 -0.0122
   36THR    HG1  389   5.421   5.364   5.318  1.5294  0.1672 -0.2321
   36THR    CG2  390   5.593   5.191   5.525 -0.3388 -0.8723  0.4662
   36THR      C  391   5.441   5.127   5.193 -0.1623  0.0125 -0.0312
   36THR     O1  392   5.375   5.207   5.123  0.2310 -0.0550 -0.4873
   36THR   HO11  393   5.293   5.156   5.094  1.0042 -4.0680  3.2924
   36THR   HO12  394   5.419   5.296   5.115 -3.8945  2.2865  0.0125
   36THR     O2  395   5.406   5.008   5.199 -0.3026  0.0709  0.3243
   36THR   HO21  396   5.342   4.989   5.124 -0.7029  0.9921  0.4290
   36THR   HO22  397   5.462   4.959   5.266  1.6303 -0.0675 -1.2971
   37CHL    CN1  398   8.774   4.156   0.531  0.1285  0.3084 -0.1022
   37CHL    CN2  399   8.893   3.973   0.610  0.0925  0.7034 -0.0157
   37CHL    CN3  400   8.666   3.955   0.563 -0.0762 -0.0211 -0.2725
   37CHL    NTM  401   8.765   4.044   0.625 -0.2356  0.1730 -0.2965
   37CHL     CB  402   8.733   4.082   0.764 -0.2234 -0.0515 -0.2309
   38PJ2     CA  403   8.669   3.989   0.867 -0.2350  0.4614  0.2319
   38PJ2     OA  404   8.749   3.880   0.914 -0.4277  0.0769 -0.3077
   38PJ2      P  405   8.663   3.765   0.987 -0.0717 -0.0234 -0.0426
   38PJ2     OB  406   8.539   3.756   0.907  0.1556  0.4992 -0.4608
   38PJ2     HB  407   8.545   3.819   0.829  2.6209  1.2142  0.2078
   38PJ2     OG  408   8.753   3.649   1.003 -0.2025 -0.0121  0.8163
   38PJ2     HG  409   8.779   3.619   0.911 -2.7528 -0.5144  0.2007
   38PJ2     OD  410   8.624   3.824   1.132  0.4609  0.0232  0.0847
   39POX     CD  411   8.536   3.750   1.217  0.1911 -0.0872 -0.2868
   39POX     CE  412   8.567   3.793   1.360 -0.8214 -0.2846 -0.0030
   39POX     OE  413   8.527   3.701   1.462 -0.2430 -0.2909  0.2234
   39POX    C1A  414   8.604   3.680   1.568  0.5957 -0.5103 -0.4223
   39POX    O1A  415   8.726   3.691   1.559  0.6447 -0.6479  0.0300
   39POX    C1B  416   8.530   3.627   1.684  0.5645  0.0196 -0.1942
   39POX    C1C  417   8.618   3.568   1.795  0.3844  0.0479 -0.0357
   39POX    C1D  418   8.537   3.498   1.904 -0.2253  1.0333  0.1610
   39POX    C1E  419   8.635   3.455   2.014 -0.1977 -0.0582 -0.2708
   39POX    C1F  420   8.575   3.373   2.127  0.2822 -0.1775 -0.0979
   39POX    C1G  421   8.666   3.349   2.248  0.4174  0.1845 -0.1276
   39POX    C1H  422   8.605   3.293   2.376  0.0430 -0.0767 -0.4177
   39POX    C1I  423   8.492   3.374   2.438 -0.1685 -0.6290 -0.0671
   39POX    C1J  424   8.417   3.324   2.536 -0.9139  0.1411 -0.2247
   39POX    C1K  425   8.426   3.179   2.585 -0.7076  0.2796  0.1469
   39POX    C1L  426   8.484   3.167   2.726 -0.5457 -0.1662  0.0430
   39POX    C1M  427   8.475   3.020   2.770  0.0560 -0.2731 -0.1763
   39POX    C1N  428   8.536   3.007   2.909 -0.5190  0.4146  0.1496
   39POX    C1O  429   8.532   2.862   2.958 -0.0840  0.2854 -0.1943
   39POX    C1P  430   8.594   2.862   3.098 -0.1955  0.2343 -0.1450
   39POX    C1Q  431   8.619   2.714   3.128  0.3065  0.4283  0.4061
   39POX    C1R  432   8.689   2.709   3.264  0.3617 -0.5896  0.3473
   39POX     CZ  433   8.526   3.940   1.375  0.0442 -0.0599  0.1997
   39POX     OZ  434   8.539   4.008   1.501 -0.2761  0.1979  0.0959
   39POX    C2A  435   8.438   4.085   1.539 -0.1443  0.3170  0.2033
   39POX    O2A  436   8.342   4.112   1.466 -0.2074  0.6049  0.3888
   39POX    C2B  437   8.455   4.145   1.673  0.4079 -0.0773  0.3154
   39POX    C2C  438   8.408   4.046   1.780 -0.0350 -0.3028 -0.0834
   39POX    C2D  439   8.460   4.075   1.921  0.0091  0.2187 -0.2040
   39POX    C2E  440   8.421   3.959   2.013  0.9422 -0.0890 -0.1890
   39POX    C2F  441   8.457   3.979   2.161  0.3588  0.1080 -0.0697
   39POX    C2G  442   8.393   3.870   2.248 -0.0761  0.3955 -0.0281
   39POX    C2H  443   8.244   3.894   2.272 -0.2044 -0.2784 -0.1323
   39POX    C2I  444   8.164   3.793   2.353 -0.4093  0.4857  0.6408
   39POX    C2J  445   8.024   3.827   2.406 -0.8226  0.0810 -0.1611
   39POX    C2K  446   8.011   3.887   2.546 -0.1325  0.6423 -0.3310
   39POX    C2L  447   7.865   3.906   2.587 -0.0800  0.3726 -0.0072
   39POX    C2M  448   7.848   3.988   2.714 -0.0360  0.1789  0.1248
   39POX    C2N  449   7.911   4.127   2.701 -0.3332  0.2565 -0.4656
   39POX    C2O  450   7.892   4.203   2.832  0.1621 -0.0829 -0.1944
   39POX    C2P  451   7.747   4.219   2.880  0.1595 -0.0088 -0.2271
   40CHL    CN1  452   5.719   8.548   1.573  0.1336  0.2648 -0.1723
   40CHL    CN2  453   5.620   8.383   1.452 -0.1529  0.5417  0.7364
   40CHL    CN3  454   5.864   8.412   1.432  0.5660  0.3639 -0.1298
   40CHL    NTM  455   5.733   8.477   1.445  0.3488 -0.1004  0.0505
   40CHL     CB  456   5.728   8.577   1.337  0.2763 -0.0399  0.1092
   41PJ2     CA  457   5.620   8.680   1.306  0.0455 -0.2932  0.0676
   41PJ2     OA  458   5.621   8.791   1.397 -0.2705 -0.3104  0.0928
   41PJ2      P  459   5.486   8.878   1.380 -0.0848 -0.0662 -0.1324
   41PJ2     OB  460   5.502   8.941   1.247  0.7870  0.2069  0.0893
   41PJ2     HB  461   5.529   8.874   1.177 -0.6970  0.9993 -1.3117
   41PJ2     OG  462   5.377   8.788   1.424  0.1056 -0.2956 -0.1306
   41PJ2     HG  463   5.413   8.719   1.487  3.2057  1.6545  0.4894
   41PJ2     OD  464   5.487   8.990   1.496  0.3254 -0.3534  0.1469
   42POX     CD  465   5.503   8.935   1.627  0.4596 -0.1348  0.2240
   42POX     CE  466   5.511   9.045   1.733 -0.0811  0.1445 -0.0214
   42POX     OE  467   5.585   9.013   1.851  0.1202  0.0391 -0.1755
   42POX    C1A  468   5.717   9.011   1.843  0.1067  0.1685 -0.4311
   42POX    O1A  469   5.779   9.009   1.736 -0.1501  0.4788 -0.5869
   42POX    C1B  470   5.778   8.973   1.972 -0.9572 -0.0636  0.0065
   42POX    C1C  471   5.722   9.027   2.104 -0.1753  0.1119  0.2684
   42POX    C1D  472   5.804   8.960   2.215 -0.1578  0.3366  0.3907
   42POX    C1E  473   5.776   8.810   2.228  0.6367  0.1666  0.2146
   42POX    C1F  474   5.890   8.728   2.289  0.3593 -0.1321  0.3335
   42POX    C1G  475   5.860   8.579   2.270 -0.1362  0.0100 -0.0253
   42POX    C1H  476   5.961   8.495   2.349  0.3330 -0.0666 -0.7004
   42POX    C1I  477   5.911   8.351   2.354 -0.2017  0.1354 -0.0534
   42POX    C1J  478   5.996   8.256   2.392  0.2583  0.7727  0.5181
   42POX    C1K  479   6.143   8.275   2.428  0.5470 -0.5022  0.0489
   42POX    C1L  480   6.155   8.193   2.556  0.2699 -0.3597  0.1660
   42POX    C1M  481   6.295   8.147   2.599  0.1634 -0.9982 -0.1620
   42POX    C1N  482   6.292   8.061   2.725 -1.0420 -0.6522  0.0576
   42POX    C1O  483   6.426   8.027   2.790 -0.5436  0.4072 -0.3955
   42POX    C1P  484   6.405   7.963   2.928  0.8322 -0.0913 -0.4079
   42POX    C1Q  485   6.526   7.894   2.992 -0.0941 -0.7632  0.6385
   42POX    C1R  486   6.568   7.770   2.914  0.4692  0.3123 -0.8157
   42POX     CZ  487   5.368   9.094   1.756  0.0651  0.3103  0.5563
   42POX     OZ  488   5.334   9.200   1.847  0.0431  0.5168  0.3108
   42POX    C2A  489   5.208   9.208   1.889 -0.0934  0.2429 -0.0398
   42POX    O2A  490   5.123   9.138   1.833 -0.3016  0.1195  0.4324
   42POX    C2B  491   5.178   9.281   2.014 -0.1076 -0.1398  0.1839
   42POX    C2C  492   5.205   9.180   2.125  0.3875 -0.1819  0.0286
   42POX    C2D  493   5.356   9.181   2.153  0.4018  0.1712 -0.0530
   42POX    C2E  494   5.409   9.075   2.250 -0.1172  0.0891  0.1442
   42POX    C2F  495   5.352   9.107   2.389 -0.0317  0.4080  0.1071
   42POX    C2G  496   5.424   9.009   2.482 -0.1138 -0.0043 -0.2596
   42POX    C2H  497   5.418   9.074   2.620 -0.2441 -0.4674 -0.0483
   42POX    C2I  498   5.501   9.002   2.727  0.8042  0.4743 -0.2179
   42POX    C2J  499   5.490   9.069   2.864 -0.0070 -0.4195  0.1579
   42POX    C2K  500   5.572   8.987   2.965  0.1513  0.0117  0.3796
   42POX    C2L  501   5.722   9.014   2.957  0.1512  0.0292  0.4434
   42POX    C2M  502   5.793   8.962   3.082  0.5662 -0.2688  0.0878
   42POX    C2N  503   5.944   8.986   3.076  0.5973 -0.5268 -0.1595
   42POX    C2O  504   6.009   8.964   3.213 -0.2756  0.3225  0.4019
   42POX    C2P  505   6.144   9.037   3.210 -0.2226  0.2459  0.8685
   43CHL    CN1  506   7.976   6.995   1.358 -0.4419 -0.4364 -0.0151
   43CHL    CN2  507   8.163   6.944   1.509 -0.4775 -0.0906  0.1515
   43CHL    CN3  508   8.192   6.958   1.279 -0.3351  0.0274  0.2119
   43CHL    NTM  509   8.117   7.018   1.391 -0.5335 -0.1157  0.1566
   43CHL     CB  510   8.133   7.163   1.411  0.1534 -0.1912  0.1813
   44PJ2     CA  511   8.267   7.225   1.372  0.0940 -0.1376  0.0657
   44PJ2     OA  512   8.364   7.183   1.468  0.2944  0.2799  0.0512
   44PJ2      P  513   8.506   7.251   1.433  0.4015  0.0932  0.1240
   44PJ2     OB  514   8.607   7.181   1.517  0.4695  0.3311  0.2427
   44PJ2     HB  515   8.686   7.167   1.458 -1.1371 -1.3661 -1.6604
   44PJ2     OG  516   8.528   7.246   1.287 -0.2556  0.1751  0.0212
   44PJ2     HG  517   8.452   7.292   1.240  1.1371  3.6003  0.8213
   44PJ2     OD  518   8.469   7.393   1.499  0.2615  0.3225 -0.4514
   45POX     CD  519   8.524   7.417   1.628  0.0835  0.5721 -0.4215
   45POX     CE  520   8.427   7.480   1.729  0.1349 -0.2921  0.1817
   45POX     OE  521   8.519   7.519   1.832  0.8251 -0.1792 -0.4694
   45POX    C1A  522   8.533   7.646   1.869  0.8396 -0.3290  0.0405
   45POX    O1A  523   8.507   7.732   1.785  0.1407 -0.1925  0.3889
   45POX    C1B  524   8.632   7.647   1.980  0.8888 -0.5616 -0.0009
   45POX    C1C  525   8.709   7.779   1.993  0.0696 -0.0989  0.2646
   45POX    C1D  526   8.812   7.771   2.106 -0.0547 -0.0369  0.3819
   45POX    C1E  527   8.918   7.663   2.086  0.5863  0.7171 -0.3470
   45POX    C1F  528   9.019   7.676   2.200  0.1438 -0.5242  0.2064
   45POX    C1G  529   9.119   7.560   2.199 -0.1860 -0.8090  0.2483
   45POX    C1H  530   9.222   7.560   2.312  0.2879  0.2623 -0.1747
   45POX    C1I  531   9.287   7.423   2.298 -0.0113  0.1640 -0.6145
   45POX    C1J  532   9.378   7.379   2.385 -0.1776  0.2266 -0.4074
   45POX    C1K  533   9.438   7.467   2.495  0.3261 -0.4769 -0.1116
   45POX    C1L  534   9.500   7.384   2.607  0.3686 -0.0252  0.2010
   45POX    C1M  535   9.567   7.484   2.702  0.0922  0.1819  0.1781
   45POX    C1N  536   9.626   7.404   2.817  0.2864  0.0197 -0.0324
   45POX    C1O  537   9.518   7.399   2.926  0.1945  0.1386 -0.1178
   45POX    C1P  538   9.589   7.347   3.051 -0.6384  0.5508  0.5323
   45POX    C1Q  539   9.487   7.351   3.165 -0.5530  1.0134  0.5932
   45POX    C1R  540   9.555   7.311   3.296 -0.5147  0.3082  0.3582
   45POX     CZ  541   8.311   7.393   1.777  0.1037 -0.1298  0.3995
   45POX     OZ  542   8.348   7.262   1.822 -0.0210 -0.0569  0.7170
   45POX    C2A  543   8.251   7.171   1.816 -0.1946  0.1114  0.9275
   45POX    O2A  544   8.151   7.186   1.747  0.4633 -0.2116 -0.1271
   45POX    C2B  545   8.296   7.042   1.874 -0.2056 -0.3211 -0.0081
   45POX    C2C  546   8.225   7.009   2.006  0.1387 -0.0867  0.2392
   45POX    C2D  547   8.277   7.106   2.112 -0.2301  0.3580  0.0150
   45POX    C2E  548   8.204   7.101   2.247 -0.2977  0.0958 -0.0297
   45POX    C2F  549   8.268   7.199   2.346  0.5150 -0.1243 -0.3308
   45POX    C2G  550   8.198   7.181   2.481 -0.1278 -0.0077 -0.6460
   45POX    C2H  551   8.250   7.287   2.577  0.7462 -0.8282 -0.1959
   45POX    C2I  552   8.182   7.272   2.713  0.0678 -0.9779 -0.5466
   45POX    C2J  553   8.039   7.324   2.719  0.5421  0.2972  0.1837
   45POX    C2K  554   7.981   7.280   2.854  0.2276  0.6542  0.1679
   45POX    C2L  555   7.860   7.368   2.887 -0.4069 -0.2415  0.2651
   45POX    C2M  556   7.792   7.316   3.014  0.4505 -0.3951  0.6753
   45POX    C2N  557   7.669   7.400   3.050  0.3222 -0.2677 -0.0484
   45POX    C2O  558   7.710   7.545   3.073 -0.0559 -0.2457  0.4965
   45POX    C2P  559   7.595   7.646   3.068  0.4285  0.2921  0.0810
   46CHL    CN1  560   8.303   0.182   1.714  0.5178  0.2713 -0.3676
   46CHL    CN2  561   8.187   0.381   1.669 -0.4899 -0.0694 -0.0763
   46CHL    CN3  562   8.333   0.296   1.499 -0.0837  0.1529 -0.1094
   46CHL    NTM  563   8.239   0.259   1.606 -0.0863  0.1268 -0.1205
   46CHL     CB  564   8.119   0.190   1.558  0.1181 -0.2920 -0.0346
   47PJ2     CA  565   8.125   0.050   1.496  0.0497 -0.3651  0.1256
   47PJ2     OA  566   8.161  -0.060   1.580 -0.0744 -0.2730  0.2992
   47PJ2      P  567   8.178  -0.198   1.499  0.1677 -0.2741  0.3478
   47PJ2     OB  568   8.038  -0.247   1.489  0.0024  0.3032 -0.2942
   47PJ2     HB  569   8.047  -0.341   1.456 -1.2143  0.3356 -0.7658
   47PJ2     OG  570   8.266  -0.151   1.390  0.1736 -0.1715  0.3961
   47PJ2     HG  571   8.300  -0.063   1.423  0.6820 -0.8973  1.8626
   47PJ2     OD  572   8.244  -0.282   1.618  0.4770  0.1337  0.4669
   48POX     CD  573   8.159  -0.306   1.731 -0.1942 -0.6323 -0.1883
   48POX     CE  574   8.199  -0.410   1.835  0.3056 -0.3833 -0.1261
   48POX     OE  575   8.102  -0.437   1.936  0.0189 -0.4139 -0.4071
   48POX    C1A  576   8.022  -0.544   1.938 -0.4658 -0.0474  0.1787
   48POX    O1A  577   8.062  -0.644   1.879  0.0769  0.1114  0.2677
   48POX    C1B  578   7.932  -0.540   2.055 -0.5630  0.3382  0.0907
   48POX    C1C  579   7.826  -0.650   2.057  0.1224 -0.3276  0.0098
   48POX    C1D  580   7.700  -0.617   2.138 -0.1493 -0.3433 -0.4027
   48POX    C1E  581   7.706  -0.581   2.286 -0.2923 -0.4784 -0.3648
   48POX    C1F  582   7.753  -0.693   2.380 -0.0834 -0.0524  0.0431
   48POX    C1G  583   7.776  -0.641   2.522  0.0825 -0.2360  0.0856
   48POX    C1H  584   7.648  -0.574   2.574  0.1511 -0.3379  0.3835
   48POX    C1I  585   7.682  -0.485   2.694  0.2817 -0.4330  0.4185
   48POX    C1J  586   7.635  -0.511   2.815  0.5329  0.2505  0.6661
   48POX    C1K  587   7.544  -0.628   2.857  0.3091  0.2215  0.0969
   48POX    C1L  588   7.636  -0.737   2.912  0.1680 -0.3427 -0.7553
   48POX    C1M  589   7.545  -0.845   2.972  0.0462  0.3199  0.2870
   48POX    C1N  590   7.504  -0.790   3.109 -0.4178  0.1847  0.2048
   48POX    C1O  591   7.407  -0.880   3.185 -0.1335  0.0203  0.3753
   48POX    C1P  592   7.343  -0.829   3.315 -0.0277  0.5303  0.2294
   48POX    C1Q  593   7.429  -0.882   3.431 -0.1435 -0.4058 -0.1028
   48POX    C1R  594   7.380  -0.824   3.564 -0.0220  0.1027 -0.2747
   48POX     CZ  595   8.344  -0.381   1.872  0.2230 -0.3373  0.1622
   48POX     OZ  596   8.362  -0.258   1.943  0.2872 -0.2234 -0.0490
   48POX    C2A  597   8.463  -0.179   1.909  0.3743 -0.3231 -0.0256
   48POX    O2A  598   8.541  -0.213   1.821  0.4152  0.0891 -0.1550
   48POX    C2B  599   8.486  -0.059   1.994  0.0726 -0.3849  0.1452
   48POX    C2C  600   8.473  -0.088   2.144 -0.5370  0.5326  0.2769
   48POX    C2D  601   8.568   0.001   2.225 -0.0289  0.1006  0.1573
   48POX    C2E  602   8.539  -0.016   2.374 -0.3541 -0.2598  0.0554
   48POX    C2F  603   8.424   0.073   2.422 -0.3630 -0.0571 -0.3401
   48POX    C2G  604   8.395   0.025   2.564 -0.2983  0.2809 -0.2122
   48POX    C2H  605   8.305   0.114   2.650 -0.3172 -0.5201  0.6172
   48POX    C2I  606   8.323   0.095   2.800  0.7260  0.1351  0.5870
   48POX    C2J  607   8.237   0.186   2.888  0.1574  0.5397 -0.3762
   48POX    C2K  608   8.243   0.137   3.033 -0.0413  0.3949 -0.4155
   48POX    C2L  609   8.176   0.240   3.125  0.3516  0.2622  0.0227
   48POX    C2M  610   8.153   0.190   3.268 -0.0467 -0.0707 -0.1521
   48POX    C2N  611   8.281   0.169   3.350  0.0020 -0.6187 -0.3650
   48POX    C2O  612   8.253   0.156   3.500  0.1421 -0.9641 -0.3679
   48POX    C2P  613   8.359   0.075   3.575  0.3487 -0.3267  0.0430
   49CHL    CN1  614   6.959   3.169   0.981  0.0741  0.3171  0.3886
   49CHL    CN2  615   7.100   2.987   0.941 -0.5625 -0.2576 -0.8572
   49CHL    CN3  616   6.863   2.974   0.902  0.2647  0.3332 -0.6750
   49CHL    NTM  617   6.967   3.022   0.994 -0.1525  0.2534 -0.1582
   49CHL     CB  618   6.942   2.980   1.133 -0.2179  0.1583 -0.1991
   50PJ2     CA  619   6.968   2.838   1.183 -0.5265  0.1357 -0.0990
   50PJ2     OA  620   6.874   2.747   1.125 -0.5350  0.0770  0.0061
   50PJ2      P  621   6.864   2.604   1.199  0.2837  0.1033  0.1795
   50PJ2     OB  622   6.769   2.534   1.109 -0.0944  0.3037  0.4233
   50PJ2     HB  623   6.747   2.450   1.158  1.1515  1.7895  3.8274
   50PJ2     OG  624   7.006   2.564   1.206  0.2285 -0.0196  0.5953
   50PJ2     HG  625   7.007   2.464   1.211 -2.4592 -0.1487 -0.2986
   50PJ2     OD  626   6.812   2.632   1.348  0.0545 -0.0768  0.1350
   51POX     CD  627   6.669   2.629   1.357  0.0667 -0.1561  0.3072
   51POX     CE  628   6.610   2.698   1.480  0.5058 -0.2040  0.5499
   51POX     OE  629   6.468   2.680   1.487  0.3989  0.4516  0.1870
   51POX    C1A  630   6.431   2.593   1.581  0.0134 -0.2991 -0.6449
   51POX    O1A  631   6.510   2.512   1.629  0.5634  0.5029 -0.1762
   51POX    C1B  632   6.287   2.594   1.616  0.1011 -0.4888 -0.2675
   51POX    C1C  633   6.254   2.528   1.750  0.4058 -0.1806 -0.0393
   51POX    C1D  634   6.106   2.532   1.788  0.4074 -0.1853 -0.0338
   51POX    C1E  635   6.104   2.471   1.928 -0.2090  0.5578  0.2873
   51POX    C1F  636   5.966   2.414   1.961  0.0617  0.1488  0.7284
   51POX    C1G  637   5.982   2.278   2.030 -0.2836  0.0773  0.6728
   51POX    C1H  638   6.083   2.279   2.145 -0.0791  0.4034  0.4936
   51POX    C1I  639   6.072   2.160   2.240  0.2417  0.1367  0.1985
   51POX    C1J  640   6.028   2.178   2.364 -0.4700  0.0394 -0.0348
   51POX    C1K  641   5.957   2.290   2.441  0.1127  0.4436 -0.0739
   51POX    C1L  642   5.982   2.267   2.591  0.4612  0.4356 -0.1325
   51POX    C1M  643   5.917   2.361   2.692 -0.1246  0.0292 -0.1234
   51POX    C1N  644   5.766   2.363   2.671 -0.0031  0.2821 -1.0317
   51POX    C1O  645   5.675   2.430   2.775 -0.1421 -0.7910 -0.4453
   51POX    C1P  646   5.622   2.328   2.876  0.6867  0.1246  0.9465
   51POX    C1Q  647   5.564   2.393   3.001  0.1094 -0.3091  0.9103
   51POX    C1R  648   5.451   2.497   2.993  0.3998 -0.0121  0.6277
   51POX     CZ  649   6.658   2.842   1.497  0.5976 -0.1634 -0.0212
   51POX     OZ  650   6.624   2.899   1.624  0.3276 -0.3926  0.0124
   51POX    C2A  651   6.672   3.020   1.654  0.3782 -0.3841 -0.0986
   51POX    O2A  652   6.747   3.079   1.577  0.4017 -0.3720 -0.0663
   51POX    C2B  653   6.651   3.056   1.796 -0.1094 -0.1284 -0.2347
   51POX    C2C  654   6.764   3.127   1.871  0.1568 -0.1474 -0.6151
   51POX    C2D  655   6.733   3.184   2.009  0.3802  0.0507 -0.6455
   51POX    C2E  656   6.844   3.257   2.085 -0.1617  0.1193  0.0958
   51POX    C2F  657   6.808   3.315   2.222 -0.1198  0.2220  0.0638
   51POX    C2G  658   6.749   3.216   2.323 -0.3171  0.1078 -0.1624
   51POX    C2H  659   6.848   3.149   2.418 -0.5883  0.4559  0.3674
   51POX    C2I  660   6.933   3.239   2.508  0.4458  0.0459 -0.1951
   51POX    C2J  661   7.009   3.155   2.611  0.2149 -0.4012 -0.3863
   51POX    C2K  662   7.107   3.237   2.696  0.0936 -0.0535 -0.5803
   51POX    C2L  663   7.194   3.136   2.770  0.1627  0.6882  0.3651
   51POX    C2M  664   7.297   3.203   2.861  0.9338  0.7306 -0.5256
   51POX    C2N  665   7.394   3.089   2.895 -0.1626 -0.0565  0.0362
   51POX    C2O  666   7.507   3.134   2.988 -0.2951  0.1092  0.1180
   51POX    C2P  667   7.455   3.173   3.127  0.0061  0.0723  0.2420
   52CHL    CN1  668   1.675   6.644   1.004  0.1062  0.3212 -0.4000
   52CHL    CN2  669   1.725   6.416   1.038  0.3261  0.1039  0.5319
   52CHL    CN3  670   1.536   6.472   0.916  0.6218  0.2351 -0.0905
   52CHL    NTM  671   1.616   6.513   1.033  0.4708  0.2429  0.0098
   52CHL     CB  672   1.544   6.522   1.161 -0.5490  0.2017 -0.5493
   53PJ2     CA  673   1.455   6.408   1.212 -0.3308  0.3221  0.1089
   53PJ2     OA  674   1.349   6.357   1.131 -0.0118  0.0212 -0.1212
   53PJ2      P  675   1.205   6.377   1.200 -0.0016  0.1400 -0.1342
   53PJ2     OB  676   1.207   6.519   1.240 -0.5842  0.1934 -0.2849
   53PJ2     HB  677   1.122   6.566   1.217 -2.1765 -0.4456  3.6613
   53PJ2     OG  678   1.103   6.334   1.101 -0.3791 -0.0515  0.3363
   53PJ2     HG  679   1.039   6.405   1.073 -1.6015 -0.5517  1.7334
   53PJ2     OD  680   1.211   6.283   1.331 -0.1536  0.2736 -0.0318
   54POX     CD  681   1.080   6.245   1.374 -0.0755  0.0792  0.0310
   54POX     CE  682   1.094   6.177   1.511  0.2552 -0.1398 -0.1110
   54POX     OE  683   0.964   6.131   1.549  0.3820 -0.2346  0.2076
   54POX    C1A  684   0.927   6.011   1.507  0.1665 -0.1997  0.2945
   54POX    O1A  685   0.998   5.951   1.426  0.5047  0.2077  0.2824
   54POX    C1B  686   0.798   5.969   1.566 -0.1598 -0.1757 -0.3813
   54POX    C1C  687   0.820   5.933   1.714 -0.2662  0.2588 -0.2570
   54POX    C1D  688   0.691   5.868   1.764 -0.0708  0.0021 -0.0819
   54POX    C1E  689   0.565   5.954   1.776 -0.1464 -0.1344  0.0954
   54POX    C1F  690   0.556   6.032   1.907  0.4320 -0.2977  0.2380
   54POX    C1G  691   0.504   5.946   2.022  0.3919  0.0870  0.5086
   54POX    C1H  692   0.464   6.043   2.134  0.3666  0.5573  0.0915
   54POX    C1I  693   0.417   5.973   2.261 -0.0117  0.0700 -0.3138
   54POX    C1J  694   0.498   5.950   2.364 -0.1038  0.0223 -0.2519
   54POX    C1K  695   0.635   6.017   2.367 -0.3492  0.5462 -0.4541
   54POX    C1L  696   0.684   6.044   2.510  0.5878  0.2554 -0.7146
   54POX    C1M  697   0.690   5.921   2.601  0.4031  0.1753 -0.8097
   54POX    C1N  698   0.778   5.935   2.726 -0.5734  0.9300 -0.1868
   54POX    C1O  699   0.720   6.016   2.842  0.5553  0.6310  0.5997
   54POX    C1P  700   0.817   6.014   2.960  0.8267  0.3467  0.3749
   54POX    C1Q  701   0.783   5.912   3.069  0.4743 -0.1967 -0.2371
   54POX    C1R  702   0.652   5.937   3.143  0.4575  0.1295 -0.3739
   54POX     CZ  703   1.151   6.287   1.600  0.2617 -0.1823 -0.0614
   54POX     OZ  704   1.196   6.253   1.731  0.0899 -0.0267  0.0387
   54POX    C2A  705   1.222   6.359   1.806 -0.2042  0.0169  0.0802
   54POX    O2A  706   1.180   6.473   1.783 -0.8011 -0.1304  0.4144
   54POX    C2B  707   1.303   6.328   1.926 -0.5501 -0.0044  0.3098
   54POX    C2C  708   1.400   6.438   1.970 -0.0012 -0.1737 -0.4647
   54POX    C2D  709   1.330   6.532   2.069  0.5164 -0.0676 -0.1966
   54POX    C2E  710   1.416   6.656   2.096  0.4281 -0.1570  0.5167
   54POX    C2F  711   1.339   6.756   2.182 -0.3716 -0.2163 -0.1083
   54POX    C2G  712   1.429   6.880   2.179 -0.1315 -0.3569  0.9416
   54POX    C2H  713   1.349   7.006   2.215  0.6487  0.3784  0.1353
   54POX    C2I  714   1.333   7.030   2.365  0.5119  0.5497  0.0937
   54POX    C2J  715   1.459   7.088   2.430  0.2887  0.3494  0.7114
   54POX    C2K  716   1.451   7.100   2.582 -0.3898 -0.2116  0.7226
   54POX    C2L  717   1.586   7.150   2.633  0.1039 -0.0995 -0.6590
   54POX    C2M  718   1.559   7.245   2.750 -0.0408 -0.0929 -0.6973
   54POX    C2N  719   1.685   7.250   2.837 -0.4197 -0.2648 -0.1335
   54POX    C2O  720   1.676   7.151   2.954 -0.4822 -0.3386 -0.2010
   54POX    C2P  721   1.558   7.193   3.042  0.0352  0.1513  0.2658
   55CHL    CN1  722   2.604   7.100   0.986  0.1869  0.4113 -0.1112
   55CHL    CN2  723   2.639   7.240   0.801 -0.2307  0.5858 -0.3941
   55CHL    CN3  724   2.683   7.317   1.023 -0.4200  0.4077 -0.3553
   55CHL    NTM  725   2.591   7.239   0.940 -0.2600  0.2728 -0.4060
   55CHL     CB  726   2.452   7.286   0.932 -0.3575  0.0554  0.0132
   56PJ2     CA  727   2.379   7.324   1.062  0.0843  0.6293  0.1006
   56PJ2     OA  728   2.422   7.242   1.171 -0.1444  0.0672 -0.2254
   56PJ2      P  729   2.295   7.214   1.266 -0.1699  0.1202 -0.2443
   56PJ2     OB  730   2.174   7.283   1.216  0.0525  0.5210 -0.2381
   56PJ2     HB  731   2.210   7.367   1.176 -0.1000  1.3174  1.1909
   56PJ2     OG  732   2.295   7.067   1.274 -0.0830  0.1318 -0.0371
   56PJ2     HG  733   2.258   7.044   1.365 -3.0914 -0.0938 -1.1798
   56PJ2     OD  734   2.347   7.283   1.402 -0.6511 -0.3587  0.1849
   57POX     CD  735   2.436   7.202   1.479  0.4942  0.4477 -0.2670
   57POX     CE  736   2.492   7.265   1.606 -0.0438  0.3633  0.0154
   57POX     OE  737   2.570   7.169   1.678  0.0752  0.3476 -0.1333
   57POX    C1A  738   2.703   7.171   1.682  0.0971 -0.3134 -0.3695
   57POX    O1A  739   2.770   7.229   1.596 -0.1507  0.0195 -0.3426
   57POX    C1B  740   2.768   7.089   1.786 -0.2553 -0.0078  0.0938
   57POX    C1C  741   2.847   7.158   1.898  0.3135 -0.0197 -0.2979
   57POX    C1D  742   2.923   7.066   1.993 -0.2641  0.0340  0.2229
   57POX    C1E  743   2.824   6.977   2.068 -0.2036 -0.4496 -0.2651
   57POX    C1F  744   2.877   6.903   2.191 -0.3098  0.0457  0.0781
   57POX    C1G  745   2.775   6.817   2.265 -0.0945 -0.1169  0.1870
   57POX    C1H  746   2.855   6.743   2.373  0.2508 -0.1227 -0.0722
   57POX    C1I  747   2.773   6.639   2.450 -0.3279  0.5029  0.1733
   57POX    C1J  748   2.796   6.612   2.578 -0.0349  0.1483  0.0484
   57POX    C1K  749   2.912   6.679   2.652 -0.6102 -0.0032  1.1144
   57POX    C1L  750   3.015   6.570   2.684  0.0677  0.3663  0.2301
   57POX    C1M  751   3.122   6.622   2.781  0.0256  0.5800  0.1625
   57POX    C1N  752   3.223   6.517   2.828 -0.1931  0.5609  0.5978
   57POX    C1O  753   3.172   6.448   2.954  0.5274  0.1939  0.6918
   57POX    C1P  754   3.268   6.338   3.001 -0.0727 -0.5920  0.0951
   57POX    C1Q  755   3.412   6.380   3.031 -0.2413 -0.0788  0.2020
   57POX    C1R  756   3.496   6.288   3.120  0.2435 -0.1237 -0.3000
   57POX     CZ  757   2.380   7.333   1.684 -0.1602  0.3895 -0.1743
   57POX     OZ  758   2.408   7.425   1.790 -0.3358 -0.1282  0.3256
   57POX    C2A  759   2.311   7.499   1.842 -0.1130  0.2081  0.2631
   57POX    O2A  760   2.201   7.521   1.791 -0.0684  0.1333  0.1330
   57POX    C2B  761   2.346   7.570   1.967  0.3102  0.1277  0.1919
   57POX    C2C  762   2.297   7.482   2.082  0.3262  0.1390  0.2079
   57POX    C2D  763   2.296   7.546   2.220 -0.1759  0.0482  0.2486
   57POX    C2E  764   2.231   7.463   2.331 -0.1004  0.0391  0.2859
   57POX    C2F  765   2.267   7.500   2.475  0.7407 -0.0169  0.0934
   57POX    C2G  766   2.193   7.421   2.583  0.9170 -0.0151  0.2156
   57POX    C2H  767   2.205   7.517   2.702 -0.7904  0.5914 -0.0812
   57POX    C2I  768   2.093   7.478   2.799 -0.1596  0.0636  0.4466
   57POX    C2J  769   2.108   7.533   2.941  0.1233  0.2046  0.3632
   57POX    C2K  770   2.003   7.465   3.029 -0.1752  0.3109  0.0941
   57POX    C2L  771   2.007   7.490   3.180 -0.0411 -0.4102  0.2183
   57POX    C2M  772   1.950   7.630   3.209 -0.2416 -0.5469  0.4895
   57POX    C2N  773   1.952   7.659   3.359  0.2672  0.1479  0.3538
   57POX    C2O  774   1.912   7.806   3.363 -0.5429 -0.0727  0.6765
   57POX    C2P  775   1.878   7.852   3.505  0.1688 -0.0437  0.8454
   58CHL    CN1  776   2.254   0.492   1.907  0.5446 -0.0743 -0.0118
   58CHL    CN2  777   2.108   0.672   1.862 -0.1035 -0.3527  0.0348
   58CHL    CN3  778   2.009   0.469   1.901 -0.2465  0.2246 -0.5510
   58CHL    NTM  779   2.129   0.528   1.839  0.3861 -0.3012  0.1576
   58CHL     CB  780   2.136   0.502   1.695  0.2537  0.4031  0.0184
   59PJ2     CA  781   2.189   0.365   1.651 -0.0253  0.1537  0.4497
   59PJ2     OA  782   2.131   0.238   1.684  0.1764 -0.0274  0.1141
   59PJ2      P  783   2.227   0.122   1.626 -0.0206 -0.1540  0.0395
   59PJ2     OB  784   2.139   0.003   1.628 -0.3945  0.1251  0.7009
   59PJ2     HB  785   2.170  -0.075   1.574 -5.0478 -0.8037 -1.1025
   59PJ2     OG  786   2.289   0.149   1.494 -0.1983  0.1643  0.0189
   59PJ2     HG  787   2.310   0.246   1.487  1.1594 -0.1636 -0.7252
   59PJ2     OD  788   2.351   0.122   1.729  0.1549 -0.4236 -0.1717
   60POX     CD  789   2.328   0.017   1.824  0.5641 -0.8441 -0.5298
   60POX     CE  790   2.425   0.018   1.943  0.1983 -0.2583 -0.2249
   60POX     OE  791   2.408  -0.093   2.032  0.0160 -0.0281  0.0266
   60POX    C1A  792   2.502  -0.187   2.024 -0.3737 -0.3788 -0.5563
   60POX    O1A  793   2.565  -0.191   1.918  0.1702  0.6283 -0.2843
   60POX    C1B  794   2.510  -0.293   2.127  0.0016  0.2876  0.1124
   60POX    C1C  795   2.606  -0.249   2.238  0.3278  0.0569 -0.0746
   60POX    C1D  796   2.623  -0.360   2.341 -0.6557 -0.3409 -0.3247
   60POX    C1E  797   2.493  -0.391   2.416 -0.7578  0.1454 -0.2966
   60POX    C1F  798   2.518  -0.505   2.515 -0.3717  0.2703 -0.2467
   60POX    C1G  799   2.403  -0.546   2.608 -0.0673 -0.1856 -0.0667
   60POX    C1H  800   2.348  -0.434   2.697 -0.0719 -0.0715 -0.2121
   60POX    C1I  801   2.280  -0.498   2.818 -0.0083 -0.2161 -0.2521
   60POX    C1J  802   2.322  -0.487   2.944 -0.0826 -0.5939 -0.1950
   60POX    C1K  803   2.450  -0.406   2.960 -0.1362 -0.5433 -0.0205
   60POX    C1L  804   2.532  -0.460   3.077 -0.0972 -0.4489 -0.0045
   60POX    C1M  805   2.652  -0.365   3.083 -0.4777  0.0338 -0.0010
   60POX    C1N  806   2.731  -0.393   3.211 -0.0974  0.0092 -0.2369
   60POX    C1O  807   2.781  -0.535   3.240  0.2564  0.1165 -0.3292
   60POX    C1P  808   2.887  -0.575   3.138  0.3105 -0.3798 -0.0795
   60POX    C1Q  809   2.924  -0.724   3.129  0.1544 -0.4053 -0.3008
   60POX    C1R  810   2.811  -0.819   3.087 -0.0765 -0.4327  0.3706
   60POX     CZ  811   2.415   0.153   2.012 -0.3080 -0.7012  0.5762
   60POX     OZ  812   2.485   0.161   2.137  0.0831 -0.1333  0.3267
   60POX    C2A  813   2.455   0.246   2.235 -0.0242  0.0784  0.1105
   60POX    O2A  814   2.400   0.348   2.193  0.2047  0.1979  0.0995
   60POX    C2B  815   2.507   0.227   2.372  0.6677 -0.2475 -0.1932
   60POX    C2C  816   2.503   0.079   2.412  0.3394  0.0008  0.6972
   60POX    C2D  817   2.358   0.035   2.432  0.4224 -0.5129  0.1801
   60POX    C2E  818   2.295   0.088   2.561 -0.0156 -0.4052 -0.0765
   60POX    C2F  819   2.359   0.002   2.670  0.2741 -0.2106 -0.0901
   60POX    C2G  820   2.341   0.053   2.813 -0.4366 -0.0629 -0.2271
   60POX    C2H  821   2.397  -0.039   2.922 -0.3287  0.0665 -0.1738
   60POX    C2I  822   2.406   0.043   3.051 -0.6090 -0.0060 -0.1082
   60POX    C2J  823   2.416  -0.044   3.177 -0.3148  0.1916  0.0049
   60POX    C2K  824   2.293  -0.131   3.202 -0.0015 -0.5528 -1.0196
   60POX    C2L  825   2.306  -0.245   3.303 -0.1915  0.3277  0.0167
   60POX    C2M  826   2.357  -0.190   3.437  0.2329  0.0644 -0.0334
   60POX    C2N  827   2.356  -0.311   3.531  0.0923  0.0925  0.0013
   60POX    C2O  828   2.425  -0.277   3.663 -0.0149  0.1818  0.0344
   60POX    C2P  829   2.577  -0.272   3.665 -0.0070  0.0129 -0.1897
   61CHL    CN1  830   3.982   0.970   1.587 -0.0860 -0.3501 -0.0992
   61CHL    CN2  831   4.084   1.171   1.522  0.2882 -0.1657  0.0445
   61CHL    CN3  832   4.114   0.971   1.384  0.3169 -0.1436 -0.0332
   61CHL    NTM  833   4.101   1.025   1.521 -0.1191 -0.2132 -0.0452
   61CHL     CB  834   4.218   1.004   1.608  0.1751  0.3034 -0.3113
   62PJ2     CA  835   4.270   0.861   1.612  0.1070  0.2929  0.2217
   62PJ2     OA  836   4.196   0.763   1.685  0.4045  0.0289  0.1743
   62PJ2      P  837   4.236   0.608   1.664 -0.1379 -0.1004  0.0600
   62PJ2     OB  838   4.136   0.515   1.721 -0.2680 -0.2702 -0.4461
   62PJ2     HB  839   4.134   0.533   1.819  0.2873  1.3588 -0.7002
   62PJ2     OG  840   4.246   0.600   1.517 -0.0508  0.2994  0.0414
   62PJ2     HG  841   4.268   0.506   1.492 -1.9133  0.0361 -0.8256
   62PJ2     OD  842   4.380   0.590   1.735  0.0515 -0.3785 -0.3953
   63POX     CD  843   4.384   0.564   1.875  0.3133 -0.0712 -0.3468
   63POX     CE  844   4.529   0.542   1.918  0.1281 -0.1928  0.2226
   63POX     OE  845   4.537   0.493   2.052 -0.3093  0.1729  0.3845
   63POX    C1A  846   4.642   0.418   2.085 -0.2890  0.1278  0.2179
   63POX    O1A  847   4.745   0.411   2.019 -0.6771 -0.9338 -0.3189
   63POX    C1B  848   4.625   0.366   2.223  0.8801 -0.3026  0.2110
   63POX    C1C  849   4.756   0.346   2.299  0.8894  0.0999  0.3001
   63POX    C1D  850   4.738   0.346   2.451  0.0984  0.4488  0.2111
   63POX    C1E  851   4.877   0.330   2.512  0.2269  0.1799 -0.1539
   63POX    C1F  852   4.906   0.418   2.634  0.0623 -0.1020  0.0911
   63POX    C1G  853   5.051   0.409   2.682 -0.2123 -0.7118  0.8096
   63POX    C1H  854   5.077   0.515   2.790 -0.3670  0.0494  0.1067
   63POX    C1I  855   5.000   0.491   2.920 -0.4441  0.6144  0.1668
   63POX    C1J  856   5.054   0.427   3.023 -0.3278  0.1440 -0.1852
   63POX    C1K  857   5.201   0.389   3.042 -0.4247 -0.2566 -0.2269
   63POX    C1L  858   5.239   0.380   3.191 -0.0945  0.1848 -0.2836
   63POX    C1M  859   5.376   0.438   3.226 -0.1813  0.1689  0.0792
   63POX    C1N  860   5.437   0.391   3.359  0.2213  0.1803 -0.1004
   63POX    C1O  861   5.588   0.411   3.353  0.2200  0.1924 -0.0837
   63POX    C1P  862   5.632   0.395   3.499  0.0074  0.0679 -0.0336
   63POX    C1Q  863   5.776   0.435   3.532 -0.1877  1.0050 -0.2820
   63POX    C1R  864   5.884   0.367   3.448 -0.2279  0.3146  0.2209
   63POX     CZ  865   4.600   0.677   1.907 -0.3162  0.0152 -0.1155
   63POX     OZ  866   4.552   0.776   1.998  0.4154  0.4090 -0.1503
   63POX    C2A  867   4.620   0.806   2.109 -0.2735 -0.0103  0.3880
   63POX    O2A  868   4.734   0.766   2.131 -0.4181 -0.5034  0.2622
   63POX    C2B  869   4.532   0.881   2.201  0.1937  0.5574  0.3760
   63POX    C2C  870   4.550   0.852   2.350  0.0789 -0.1718  0.2546
   63POX    C2D  871   4.686   0.874   2.418  0.2842  0.2517 -0.2815
   63POX    C2E  872   4.683   0.788   2.544  0.2381  0.0955 -0.3875
   63POX    C2F  873   4.653   0.863   2.675  0.2019  0.0433 -0.3656
   63POX    C2G  874   4.634   0.766   2.792 -0.6607 -0.0015 -0.5361
   63POX    C2H  875   4.508   0.680   2.781 -0.1711 -0.7347 -0.4540
   63POX    C2I  876   4.471   0.616   2.915  0.2321  0.0231  0.0277
   63POX    C2J  877   4.582   0.516   2.945  0.0161 -0.3036 -0.2524
   63POX    C2K  878   4.562   0.436   3.074 -0.1651 -0.0752 -0.1385
   63POX    C2L  879   4.645   0.308   3.066 -0.5467 -0.3373  0.0923
   63POX    C2M  880   4.642   0.203   3.178 -0.5602 -0.3441  0.0858
   63POX    C2N  881   4.719   0.234   3.306 -0.6540 -0.3320  0.1393
   63POX    C2O  882   4.862   0.182   3.300 -0.5324 -0.0174  0.3204
   63POX    C2P  883   4.868   0.032   3.273 -0.4894 -0.0722  0.6345
   64CHL    CN1  884   3.191   6.068   1.018  0.4418 -0.3704  0.1350
   64CHL    CN2  885   3.137   6.056   1.255  0.0526 -0.1935  0.4434
   64CHL    CN3  886   3.082   5.886   1.107 -0.6501  0.0371 -0.1688
   64CHL    NTM  887   3.089   6.032   1.118  0.4612 -0.0393  0.2736
   64CHL     CB  888   2.955   6.089   1.099  0.6916  0.3842 -0.1011
   65PJ2     CA  889   2.915   6.231   1.141 -0.1414  0.0682  0.1842
   65PJ2     OA  890   3.019   6.327   1.121  0.0007 -0.0372  0.4104
   65PJ2      P  891   2.953   6.470   1.152  0.1061  0.0697  0.1391
   65PJ2     OB  892   3.061   6.557   1.100  0.3382  0.0567  0.5977
   65PJ2     HB  893   3.026   6.649   1.119 -1.4392 -0.8738  2.2391
   65PJ2     OG  894   2.820   6.468   1.087  0.0980 -0.2251  0.1662
   65PJ2     HG  895   2.765   6.546   1.116  0.8837 -0.8220  3.6926
   65PJ2     OD  896   2.957   6.470   1.313  0.0617  0.2731  0.1418
   66POX     CD  897   3.067   6.530   1.381 -0.1820  0.5444  0.2973
   66POX     CE  898   3.078   6.495   1.530  0.3249  0.0542  0.1526
   66POX     OE  899   3.137   6.604   1.602  0.2189  0.2967 -0.1237
   66POX    C1A  900   3.056   6.673   1.681  0.5355  0.1466  0.3330
   66POX    O1A  901   2.951   6.624   1.722  0.4764  0.0348  0.0505
   66POX    C1B  902   3.112   6.801   1.732  0.1476  0.5221 -0.1821
   66POX    C1C  903   3.200   6.761   1.850  0.3259  0.1552 -0.4374
   66POX    C1D  904   3.277   6.876   1.914  0.0787 -0.0151  0.1694
   66POX    C1E  905   3.367   6.832   2.030  0.0026  0.4087  0.3952
   66POX    C1F  906   3.400   6.958   2.110  0.3710  0.5352  0.0455
   66POX    C1G  907   3.525   6.933   2.195  0.3102 -0.3003 -0.0985
   66POX    C1H  908   3.651   6.917   2.111  0.1760  0.0816 -0.3775
   66POX    C1I  909   3.767   6.902   2.210 -0.6634 -0.6155  0.5212
   66POX    C1J  910   3.896   6.936   2.207 -0.9174  0.2999 -0.3299
   66POX    C1K  911   3.968   7.019   2.100  0.1337  0.2061  0.2992
   66POX    C1L  912   4.084   7.106   2.149  0.4551  0.0051 -0.1060
   66POX    C1M  913   4.108   7.232   2.066  0.5388 -0.1146 -0.2640
   66POX    C1N  914   4.121   7.189   1.919  0.9799 -0.4447 -0.1310
   66POX    C1O  915   4.165   7.305   1.829 -0.9889  0.2212 -0.2960
   66POX    C1P  916   4.178   7.245   1.689 -0.2592 -0.2567 -0.0334
   66POX    C1Q  917   4.051   7.263   1.605 -0.1068  0.2060 -0.1695
   66POX    C1R  918   4.023   7.406   1.558 -0.3746  0.1103 -0.3048
   66POX     CZ  919   3.139   6.356   1.540 -0.1230 -0.1662 -0.1238
   66POX     OZ  920   3.205   6.318   1.661 -0.5434 -0.5678 -0.0180
   66POX    C2A  921   3.257   6.196   1.668  0.2403 -0.2271  0.2566
   66POX    O2A  922   3.302   6.144   1.566  0.0393  0.4576 -0.1851
   66POX    C2B  923   3.293   6.160   1.807  0.0286  0.1109  0.3992
   66POX    C2C  924   3.282   6.014   1.852  0.8362 -0.1040 -0.0858
   66POX    C2D  925   3.269   5.982   2.001 -0.0315  0.1966 -0.0946
   66POX    C2E  926   3.156   5.889   2.046  0.1179 -0.2372 -0.6097
   66POX    C2F  927   3.138   5.892   2.198 -0.5184  0.0248 -0.6886
   66POX    C2G  928   3.034   5.787   2.238  0.0273 -0.3397 -0.2053
   66POX    C2H  929   2.994   5.802   2.385 -0.3759 -0.0907 -0.3379
   66POX    C2I  930   2.865   5.731   2.427 -0.3495  0.0406 -0.0291
   66POX    C2J  931   2.862   5.725   2.579  0.1118 -0.2165 -0.0295
   66POX    C2K  932   2.760   5.617   2.616 -0.3730  0.2656  0.0455
   66POX    C2L  933   2.760   5.583   2.765  0.1655  0.3252  0.0602
   66POX    C2M  934   2.712   5.703   2.846 -0.5814  0.0331  0.0613
   66POX    C2N  935   2.694   5.657   2.991 -0.4703  0.1141  0.1015
   66POX    C2O  936   2.692   5.773   3.090  0.0573  0.1911  0.0283
   66POX    C2P  937   2.569   5.864   3.102 -0.1548 -0.0686 -0.1738
   67CHL    CN1  938   2.599   8.265   1.479 -0.1294  0.1583 -0.6812
   67CHL    CN2  939   2.800   8.238   1.606 -0.1311 -0.1484 -0.3637
   67CHL    CN3  940   2.650   8.056   1.571  0.3490 -0.1743  0.0752
   67CHL    NTM  941   2.711   8.174   1.508 -0.3533  0.0126 -0.2677
   67CHL     CB  942   2.790   8.110   1.403 -0.0354  0.0851 -0.0749
   68PJ2     CA  943   2.885   8.181   1.305 -0.0401  0.1507 -0.0318
   68PJ2     OA  944   3.000   8.230   1.375  0.0536 -0.1706  0.0394
   68PJ2      P  945   3.049   8.366   1.305 -0.0975 -0.2931 -0.3072
   68PJ2     OB  946   3.114   8.300   1.190 -0.8289 -1.0236 -0.3061
   68PJ2     HB  947   3.141   8.208   1.220  0.0512 -0.5594  0.3781
   68PJ2     OG  948   2.931   8.456   1.307  0.7685  0.8613 -0.0226
   68PJ2     HG  949   2.909   8.496   1.218 -1.1492  2.1723  0.9789
   68PJ2     OD  950   3.158   8.400   1.418  0.2781 -0.3301 -0.6578
   69POX     CD  951   3.100   8.498   1.504  0.4895 -0.5175 -0.2932
   69POX     CE  952   3.166   8.505   1.641 -0.1625 -0.3034  0.0165
   69POX     OE  953   3.075   8.552   1.741  0.1990  0.3892  0.0300
   69POX    C1A  954   3.048   8.467   1.840 -0.4660  0.0626 -0.4209
   69POX    O1A  955   3.077   8.348   1.829  0.3085  0.2360 -0.3217
   69POX    C1B  956   2.977   8.522   1.957  0.3883 -0.0890  0.1798
   69POX    C1C  957   3.071   8.533   2.077  0.3782  0.2145  0.1587
   69POX    C1D  958   3.027   8.615   2.198  0.2195  0.2317  0.0894
   69POX    C1E  959   3.155   8.612   2.281  0.1757 -0.1832  0.1455
   69POX    C1F  960   3.153   8.690   2.413  0.1679 -0.2478  0.1842
   69POX    C1G  961   3.143   8.843   2.401 -0.3753 -0.2636  0.3972
   69POX    C1H  962   3.089   8.911   2.526  0.2101  0.3595  0.3180
   69POX    C1I  963   3.003   9.033   2.490  0.1657  0.4267  0.6518
   69POX    C1J  964   2.902   9.072   2.567 -0.0854  0.6495  0.2098
   69POX    C1K  965   2.886   8.993   2.697  0.6408 -0.0783 -0.1321
   69POX    C1L  966   2.754   8.919   2.717  0.6260 -0.0359 -0.0741
   69POX    C1M  967   2.762   8.773   2.672  0.0707  0.0410 -0.4348
   69POX    C1N  968   2.834   8.693   2.781 -0.3340 -0.2344 -0.3676
   69POX    C1O  969   2.833   8.542   2.761  0.3347 -0.5046  1.4994
   69POX    C1P  970   2.938   8.482   2.667 -0.3642  0.0514  0.3515
   69POX    C1Q  971   2.931   8.330   2.648 -0.4128  0.0930  0.0437
   69POX    C1R  972   2.998   8.299   2.514 -0.4489  0.1142  0.0200
   69POX     CZ  973   3.303   8.574   1.641 -0.3561  0.0829 -0.1657
   69POX     OZ  974   3.360   8.572   1.772 -0.0856  0.0083 -0.2824
   69POX    C2A  975   3.477   8.630   1.799 -0.3546  0.1922  0.5537
   69POX    O2A  976   3.558   8.657   1.710 -0.5677  0.1447  0.3440
   69POX    C2B  977   3.513   8.648   1.941  0.3586 -0.0140  0.4044
   69POX    C2C  978   3.660   8.634   1.979  0.3662 -0.1807  0.3131
   69POX    C2D  979   3.669   8.623   2.132 -0.2630 -0.1710  0.3511
   69POX    C2E  980   3.604   8.729   2.221 -0.5214 -0.0903  0.0709
   69POX    C2F  981   3.635   8.719   2.371 -0.3287 -0.1297  0.0288
   69POX    C2G  982   3.589   8.591   2.439  0.0032 -0.1816  0.1584
   69POX    C2H  983   3.600   8.606   2.591 -0.1223 -0.5068  0.2021
   69POX    C2I  984   3.470   8.674   2.638  0.0198 -0.4899  0.5750
   69POX    C2J  985   3.465   8.703   2.788  0.0287 -0.1709  0.5152
   69POX    C2K  986   3.321   8.739   2.822  0.0349  0.0879  0.2693
   69POX    C2L  987   3.308   8.786   2.967 -0.0956 -0.3956  0.4178
   69POX    C2M  988   3.170   8.781   3.034 -0.3810  0.2921 -0.1001
   69POX    C2N  989   3.167   8.871   3.158 -0.0386  0.4609 -0.2112
   69POX    C2O  990   3.045   8.841   3.246 -0.0908  0.4610 -0.2830
   69POX    C2P  991   3.061   8.913   3.380  0.1779 -0.4462  0.1878
   70CHL    CN1  992   1.599   1.232   1.532 -0.1626  0.2938  0.0853
   70CHL    CN2  993   1.593   1.278   1.298 -0.6520 -0.0059 -0.5309
   70CHL    CN3  994   1.797   1.253   1.407  0.3752 -0.9170 -0.1162
   70CHL    NTM  995   1.660   1.199   1.403 -0.3212  0.8058 -0.1228
   70CHL     CB  996   1.636   1.059   1.365  0.5525  0.6203 -0.0128
   71PJ2     CA  997   1.723   0.948   1.422 -0.4067 -0.0287  0.2081
   71PJ2     OA  998   1.742   0.940   1.564  0.7009  0.0035  0.0724
   71PJ2      P  999   1.787   0.794   1.616  0.1732 -0.2211 -0.0947
   71PJ2     OB 1000   1.672   0.703   1.597 -0.2870  0.2960  0.1686
   71PJ2     HB 1001   1.595   0.747   1.642 -1.7581 -1.7559 -0.2003
   71PJ2     OG 1002   1.908   0.762   1.536  0.0972 -0.3222 -0.1690
   71PJ2     HG 1003   1.891   0.671   1.499  2.2135  0.1529 -2.5510
   71PJ2     OD 1004   1.838   0.804   1.768  0.2851 -0.5160 -0.1127
   72POX     CD 1005   1.734   0.824   1.863  0.1366  0.1008 -0.4006
   72POX     CE 1006   1.792   0.836   2.004  0.1572 -0.3986 -0.3627
   72POX     OE 1007   1.686   0.841   2.100  0.6314  0.5078  0.1332
   72POX    C1A 1008   1.670   0.729   2.170 -0.1094  0.2853 -0.3787
   72POX    O1A 1009   1.732   0.628   2.140  0.1184  0.2712  0.1314
   72POX    C1B 1010   1.559   0.717   2.267  0.2495  0.1428  0.0133
   72POX    C1C 1011   1.589   0.775   2.406 -0.5846 -0.2068  0.3443
   72POX    C1D 1012   1.473   0.749   2.503 -0.5722 -0.6825  0.2328
   72POX    C1E 1013   1.537   0.753   2.642  0.0442  0.3929 -0.0704
   72POX    C1F 1014   1.428   0.712   2.740  0.1016  0.2439 -0.0687
   72POX    C1G 1015   1.421   0.812   2.856  0.0657 -0.3189  0.4214
   72POX    C1H 1016   1.305   0.788   2.953 -0.3108 -0.2161  0.0059
   72POX    C1I 1017   1.283   0.919   3.029  0.4684  0.3633 -0.7481
   72POX    C1J 1018   1.174   0.990   3.006  0.1310  0.1322  0.0860
   72POX    C1K 1019   1.056   0.960   2.912  0.3471  0.0048 -0.1450
   72POX    C1L 1020   0.923   0.999   2.976  0.2051 -0.0622 -0.4005
   72POX    C1M 1021   0.808   0.946   2.890 -0.0232  0.0043 -0.1367
   72POX    C1N 1022   0.789   1.011   2.753  0.2130  0.2065 -0.0742
   72POX    C1O 1023   0.742   0.909   2.649 -0.3559  0.1875  0.1958
   72POX    C1P 1024   0.694   0.967   2.516 -0.1523 -0.3662 -0.1263
   72POX    C1Q 1025   0.665   0.858   2.413  0.3828 -0.4317 -0.2107
   72POX    C1R 1026   0.601   0.925   2.291 -0.1482 -0.0135  0.2939
   72POX     CZ 1027   1.883   0.959   1.995 -0.2120 -0.1180 -0.3228
   72POX     OZ 1028   2.018   0.944   2.040 -0.1341 -0.1848 -0.5798
   72POX    C2A 1029   2.083   1.057   2.066 -0.5496  0.0484 -0.5630
   72POX    O2A 1030   2.071   1.160   2.000  0.6693  0.2528 -0.4908
   72POX    C2B 1031   2.205   1.031   2.146 -0.8832  0.1620 -0.0073
   72POX    C2C 1032   2.249   1.159   2.218  0.0808 -0.0057 -0.2866
   72POX    C2D 1033   2.319   1.133   2.351 -0.2059  0.7242  0.0135
   72POX    C2E 1034   2.225   1.069   2.454  0.3947 -0.0440  0.0970
   72POX    C2F 1035   2.279   1.027   2.590 -0.0460 -0.3843  0.1732
   72POX    C2G 1036   2.183   0.965   2.692  0.0217 -0.7230  0.0289
   72POX    C2H 1037   2.066   1.060   2.716  0.3994 -0.3369  0.3571
   72POX    C2I 1038   1.982   1.026   2.839 -0.4757  0.1044 -0.1092
   72POX    C2J 1039   1.896   0.903   2.808 -0.9521  0.3436  0.2419
   72POX    C2K 1040   1.816   0.859   2.930 -0.3582  0.0320  0.5264
   72POX    C2L 1041   1.912   0.780   3.019  0.0320  0.7790  0.7773
   72POX    C2M 1042   1.841   0.682   3.112  0.0653  0.0462  0.0344
   72POX    C2N 1043   1.788   0.558   3.038 -0.1248  0.0959  0.0873
   72POX    C2O 1044   1.750   0.459   3.148 -0.2094  0.2554  0.2012
   72POX    C2P 1045   1.653   0.350   3.102  0.2026  0.0327 -0.1333
   73CHL    CN1 1046   3.703   7.945   0.704  0.3343 -0.2630 -0.5441
   73CHL    CN2 1047   3.549   7.777   0.637  0.1339 -0.2670 -0.3563
   73CHL    CN3 1048   3.772   7.737   0.613  0.2892 -0.1053  0.3237
   73CHL    NTM 1049   3.677   7.801   0.706 -0.0764 -0.1844  0.0078
   73CHL     CB 1050   3.678   7.755   0.846  0.2709 -0.5014 -0.0970
   74PJ2     CA 1051   3.786   7.781   0.951  0.0042 -0.4859  0.1731
   74PJ2     OA 1052   3.917   7.750   0.904  0.0402  0.7829 -0.5884
   74PJ2      P 1053   4.021   7.867   0.944  0.2829  0.2744  0.2776
   74PJ2     OB 1054   4.122   7.853   0.836  0.3588 -0.3098  0.4201
   74PJ2     HB 1055   4.211   7.892   0.858  0.9845 -0.0229 -2.3385
   74PJ2     OG 1056   3.939   7.988   0.962 -0.8964 -0.4449 -0.0892
   74PJ2     HG 1057   3.880   7.968   1.040  0.2220  0.3592  1.0115
   74PJ2     OD 1058   4.094   7.813   1.078 -0.3000 -0.3138  0.3656
   75POX     CD 1059   4.164   7.690   1.063  0.5769  0.2169 -0.0236
   75POX     CE 1060   4.235   7.639   1.189  0.0915 -0.6418 -0.0888
   75POX     OE 1061   4.278   7.503   1.178  0.2181 -0.6051 -0.0556
   75POX    C1A 1062   4.389   7.469   1.243  0.4345  0.0689 -0.0731
   75POX    O1A 1063   4.463   7.551   1.298  0.4852  0.2218 -0.3700
   75POX    C1B 1064   4.427   7.329   1.214 -0.1682 -0.1691  0.2738
   75POX    C1C 1065   4.404   7.244   1.339 -0.3359  0.1273  0.4488
   75POX    C1D 1066   4.517   7.140   1.351  0.3529  0.7971 -0.1452
   75POX    C1E 1067   4.507   7.094   1.496  0.4004  0.1608 -0.3420
   75POX    C1F 1068   4.587   7.189   1.585 -0.0624 -0.0214  0.2768
   75POX    C1G 1069   4.618   7.137   1.726 -0.3927  0.4054  0.5115
   75POX    C1H 1070   4.492   7.094   1.800 -0.4809 -0.0145  0.1203
   75POX    C1I 1071   4.527   7.021   1.930  0.0248  0.3426  0.1863
   75POX    C1J 1072   4.501   6.894   1.959  0.5195  0.2346  0.1633
   75POX    C1K 1073   4.423   6.799   1.868 -0.0712  0.2811  0.6131
   75POX    C1L 1074   4.492   6.662   1.857  0.2041  0.4098  0.7182
   75POX    C1M 1075   4.395   6.569   1.784  0.6270  0.2852  0.3141
   75POX    C1N 1076   4.466   6.433   1.796  0.1951  0.0084 -0.2137
   75POX    C1O 1077   4.442   6.374   1.935 -0.4449 -0.1243 -0.3778
   75POX    C1P 1078   4.375   6.237   1.929 -0.8159  0.0559 -0.4361
   75POX    C1Q 1079   4.347   6.149   2.051  0.1779  0.3369  0.0076
   75POX    C1R 1080   4.472   6.101   2.124  0.2334  0.1986 -0.1795
   75POX     CZ 1081   4.141   7.662   1.307  0.1845  0.1290 -0.1624
   75POX     OZ 1082   4.197   7.633   1.435 -0.4215  0.2214  0.1314
   75POX    C2A 1083   4.279   7.719   1.494 -0.2714 -0.0527  0.3252
   75POX    O2A 1084   4.304   7.828   1.443 -0.3809 -0.2721 -0.2021
   75POX    C2B 1085   4.328   7.665   1.623  0.1416 -0.3445  0.0507
   75POX    C2C 1086   4.461   7.593   1.606  0.0216 -0.4642 -0.3779
   75POX    C2D 1087   4.511   7.510   1.725  0.8813  0.4461 -0.0903
   75POX    C2E 1088   4.535   7.605   1.843 -0.2734  0.5646  0.0606
   75POX    C2F 1089   4.611   7.539   1.958 -0.4783 -0.0934 -0.1749
   75POX    C2G 1090   4.530   7.434   2.035 -0.0957  0.0320  0.4052
   75POX    C2H 1091   4.608   7.382   2.156 -0.1558  0.9312  0.8381
   75POX    C2I 1092   4.519   7.298   2.247 -0.1576  0.1982  0.1730
   75POX    C2J 1093   4.612   7.210   2.332  0.5468 -0.2165 -1.0070
   75POX    C2K 1094   4.544   7.075   2.355  0.2951  0.1184  0.2541
   75POX    C2L 1095   4.418   7.088   2.441  0.2311  0.0852  0.1657
   75POX    C2M 1096   4.342   6.956   2.434 -0.3318  0.4431 -0.5181
   75POX    C2N 1097   4.228   6.960   2.537  0.0274  0.2212 -0.1104
   75POX    C2O 1098   4.140   6.838   2.508  0.0524  0.0494  0.5358
   75POX    C2P 1099   4.018   6.837   2.600  0.1356 -0.4685  0.6472
   76CHL    CN1 1100   3.352   7.236   0.675  0.0038  0.0999 -0.0541
   76CHL    CN2 1101   3.124   7.224   0.614  0.1073 -0.1759 -0.3470
   76CHL    CN3 1102   3.214   7.428   0.647 -0.1055  0.2251 -0.0366
   76CHL    NTM 1103   3.219   7.292   0.704 -0.0683  0.0895 -0.3623
   76CHL     CB 1104   3.164   7.289   0.840 -0.0158  0.1479 -0.3396
   77PJ2     CA 1105   3.227   7.385   0.942  0.0825  0.0031 -0.2633
   77PJ2     OA 1106   3.368   7.368   0.958  0.0010 -0.2606  0.1727
   77PJ2      P 1107   3.452   7.502   0.987  0.2952 -0.3075 -0.4525
   77PJ2     OB 1108   3.598   7.484   0.968  0.3610 -0.4153  0.1327
   77PJ2     HB 1109   3.626   7.398   1.011  0.0655 -0.7626 -0.3468
   77PJ2     OG 1110   3.386   7.609   0.910 -0.1224 -0.3303 -0.1296
   77PJ2     HG 1111   3.323   7.581   0.837 -1.5953 -2.2262  1.7452
   77PJ2     OD 1112   3.412   7.541   1.138  1.0428 -0.2132 -0.2709
   78POX     CD 1113   3.485   7.458   1.228  0.1620 -0.5588  0.1310
   78POX     CE 1114   3.436   7.471   1.373 -0.2513  0.3622 -0.0856
   78POX     OE 1115   3.531   7.412   1.462 -0.1606  0.4200 -0.1425
   78POX    C1A 1116   3.555   7.492   1.565 -0.3491  0.1654  0.1032
   78POX    O1A 1117   3.487   7.593   1.586 -0.4794  0.0379  0.2998
   78POX    C1B 1118   3.657   7.442   1.660  0.0035  0.6671 -0.0087
   78POX    C1C 1119   3.649   7.500   1.801 -0.2485 -0.2020  0.3379
   78POX    C1D 1120   3.691   7.399   1.908  0.1437  0.2080  0.5758
   78POX    C1E 1121   3.708   7.478   2.038  0.0117  0.2352  0.5767
   78POX    C1F 1122   3.754   7.382   2.147  0.7444 -0.1663 -0.0758
   78POX    C1G 1123   3.709   7.437   2.283 -0.5974 -0.4286 -0.3979
   78POX    C1H 1124   3.699   7.320   2.380  0.2034 -0.2238 -0.0628
   78POX    C1I 1125   3.833   7.262   2.427  0.0760 -0.2498  0.2691
   78POX    C1J 1126   3.834   7.212   2.551  1.4323  0.0301  0.3790
   78POX    C1K 1127   3.713   7.191   2.642  0.6104 -0.0314 -0.7094
   78POX    C1L 1128   3.749   7.074   2.734 -0.2124  0.1449 -0.1477
   78POX    C1M 1129   3.679   6.942   2.703 -0.2749  0.0072  0.5731
   78POX    C1N 1130   3.529   6.931   2.735 -0.3301  0.1109  0.3554
   78POX    C1O 1131   3.505   6.962   2.883 -0.3691 -0.7679  0.5400
   78POX    C1P 1132   3.356   6.966   2.919 -0.5039  0.1212 -0.0923
   78POX    C1Q 1133   3.332   6.991   3.068 -0.0008  0.1908 -0.0216
   78POX    C1R 1134   3.192   6.952   3.114 -0.1528  0.9173  0.1363
   78POX     CZ 1135   3.291   7.423   1.370 -0.0458 -0.2692 -0.0380
   78POX     OZ 1136   3.216   7.459   1.486 -0.0539 -0.0521 -0.1099
   78POX    C2A 1137   3.147   7.573   1.476 -0.2371 -0.1609 -0.0870
   78POX    O2A 1138   3.120   7.621   1.366 -0.0822 -0.2950 -0.1841
   78POX    C2B 1139   3.095   7.611   1.609 -0.0101 -0.0839 -0.0193
   78POX    C2C 1140   2.956   7.675   1.608 -0.3090 -0.7182 -0.0497
   78POX    C2D 1141   2.895   7.683   1.748 -0.1472 -0.0114 -0.0162
   78POX    C2E 1142   2.872   7.549   1.817  0.0684  0.1208  0.3135
   78POX    C2F 1143   2.793   7.570   1.947  0.2096  0.2520  0.3790
   78POX    C2G 1144   2.785   7.453   2.045  0.3442  0.3361  0.4898
   78POX    C2H 1145   2.706   7.496   2.169  0.3360  0.3461  0.4815
   78POX    C2I 1146   2.670   7.399   2.281 -0.0376 -0.0797 -0.0033
   78POX    C2J 1147   2.592   7.283   2.219 -0.1067 -0.1707  0.2531
   78POX    C2K 1148   2.526   7.202   2.332 -0.1660  0.1932  0.4809
   78POX    C2L 1149   2.615   7.134   2.436 -0.0324  0.3469  0.4700
   78POX    C2M 1150   2.532   7.075   2.551  0.2154 -0.3510  0.2954
   78POX    C2N 1151   2.639   7.007   2.637  0.3761 -0.3099  0.1285
   78POX    C2O 1152   2.574   6.937   2.757  0.0451 -0.0680  0.0910
   78POX    C2P 1153   2.512   7.027   2.863 -0.0192  0.1651 -0.1419
   79CHL    CN1 1154   4.156   8.290   1.265 -0.2077 -0.1833  0.4927
   79CHL    CN2 1155   4.161   8.079   1.380  0.1610 -0.0818  0.7066
   79CHL    CN3 1156   4.027   8.260   1.456 -0.3672  0.1918 -0.0178
   79CHL    NTM 1157   4.075   8.190   1.336 -0.0518 -0.3562  0.4261
   79CHL     CB 1158   3.963   8.156   1.247 -0.2583 -0.0216  0.5585
   80PJ2     CA 1159   3.850   8.062   1.286 -0.4452 -0.2571 -0.5102
   80PJ2     OA 1160   3.900   7.932   1.318  0.0172  0.0168 -0.1047
   80PJ2      P 1161   3.778   7.827   1.312 -0.1374  0.1884  0.0359
   80PJ2     OB 1162   3.659   7.871   1.236 -0.1067 -0.1953 -0.2399
   80PJ2     HB 1163   3.704   7.924   1.165 -0.5983  1.7127  0.8166
   80PJ2     OG 1164   3.823   7.686   1.304  0.0981  0.2542  0.1815
   80PJ2     HG 1165   3.747   7.629   1.273 -0.8145  1.2847  0.4687
   80PJ2     OD 1166   3.758   7.843   1.471  0.2275 -0.1944  0.1229
   81POX     CD 1167   3.855   7.776   1.552  0.6231 -0.3728 -0.4874
   81POX     CE 1168   3.874   7.848   1.685 -0.1989  0.1856 -0.6667
   81POX     OE 1169   3.949   7.761   1.770  0.3126 -0.0723 -1.3764
   81POX    C1A 1170   4.052   7.807   1.840 -0.1115 -0.4602 -0.4818
   81POX    O1A 1171   4.103   7.912   1.802 -0.3906 -0.0915  0.1440
   81POX    C1B 1172   4.099   7.718   1.949  0.5796  0.2056 -0.2321
   81POX    C1C 1173   4.234   7.754   2.012  0.5744 -0.1079 -0.0402
   81POX    C1D 1174   4.265   7.648   2.117  0.1671 -0.5500 -0.3633
   81POX    C1E 1175   4.172   7.635   2.238  0.6501  0.8823  0.1751
   81POX    C1F 1176   4.205   7.508   2.315  0.2721  0.5603 -0.1841
   81POX    C1G 1177   4.132   7.525   2.449  0.6307 -0.2018  0.1170
   81POX    C1H 1178   4.173   7.410   2.540  0.1741 -0.4600  0.0015
   81POX    C1I 1179   4.316   7.426   2.594  0.1839 -0.1678 -0.1137
   81POX    C1J 1180   4.357   7.385   2.713  0.4996  0.1393 -0.1144
   81POX    C1K 1181   4.270   7.294   2.800  0.1491  0.2470 -0.3517
   81POX    C1L 1182   4.335   7.281   2.937  0.1086  0.0650 -0.3494
   81POX    C1M 1183   4.341   7.134   2.982 -0.3295  0.1023 -0.1661
   81POX    C1N 1184   4.470   7.062   2.943 -0.1365  0.1155  0.4345
   81POX    C1O 1185   4.441   6.919   2.987 -0.2413  0.1350  0.4301
   81POX    C1P 1186   4.550   6.822   2.941 -0.5654  0.0428 -0.1486
   81POX    C1Q 1187   4.572   6.808   2.790 -0.2604 -0.8534 -0.0232
   81POX    C1R 1188   4.697   6.849   2.712 -0.1768  0.0748  0.5886
   81POX     CZ 1189   3.743   7.898   1.747 -0.2078 -0.4144 -0.1867
   81POX     OZ 1190   3.757   7.951   1.879  0.1298  0.2920 -0.4996
   81POX    C2A 1191   3.695   7.891   1.980 -0.7000  0.5893 -0.8291
   81POX    O2A 1192   3.629   7.789   1.958  0.4160 -0.2765 -0.2660
   81POX    C2B 1193   3.702   7.961   2.110  0.6375 -0.4384 -0.3265
   81POX    C2C 1194   3.801   7.904   2.211  0.0987 -0.0017  0.4531
   81POX    C2D 1195   3.751   7.949   2.349  0.5947  0.5342  0.4610
   81POX    C2E 1196   3.820   7.875   2.464  0.0266 -0.5141  0.1418
   81POX    C2F 1197   3.765   7.918   2.601 -0.0554  0.1625 -0.0969
   81POX    C2G 1198   3.825   7.836   2.715 -0.1927 -0.5912 -0.5607
   81POX    C2H 1199   3.751   7.838   2.850  0.3609 -0.1792 -0.2603
   81POX    C2I 1200   3.815   7.745   2.953  0.1827 -0.2535 -0.2165
   81POX    C2J 1201   3.768   7.599   2.946 -0.6119 -0.0085 -0.0344
   81POX    C2K 1202   3.835   7.539   3.069 -0.6345 -0.0096 -0.0223
   81POX    C2L 1203   3.805   7.389   3.074 -0.0059 -0.1214  0.4657
   81POX    C2M 1204   3.862   7.324   3.201  0.4434 -0.4948  0.0769
   81POX    C2N 1205   3.829   7.175   3.200  0.3779 -0.4810 -0.3243
   81POX    C2O 1206   3.693   7.145   3.262  0.3164  0.4615  0.0068
   81POX    C2P 1207   3.665   6.995   3.253  0.5192  0.4105  0.2007
   82CHL    CN1 1208   4.201   0.216   1.125  0.1085  0.0209 -0.2410
   82CHL    CN2 1209   4.316   0.422   1.082 -0.6642 -0.3671 -0.0756
   82CHL    CN3 1210   4.439   0.240   1.180  0.0970 -0.0728  0.1978
   82CHL    NTM 1211   4.308   0.306   1.171  0.0481 -0.1623  0.2641
   82CHL     CB 1212   4.280   0.359   1.306 -0.5295 -0.1649  0.1506
   83PJ2     CA 1213   4.291   0.283   1.438  0.4799 -0.1816  0.0688
   83PJ2     OA 1214   4.268   0.142   1.424 -0.2512 -0.0241 -0.3537
   83PJ2      P 1215   4.143   0.095   1.514  0.1224 -0.0350  0.1617
   83PJ2     OB 1216   4.022   0.162   1.461  0.2886 -0.1048 -0.3088
   83PJ2     HB 1217   4.045   0.247   1.414  0.8255  0.1293  0.3665
   83PJ2     OG 1218   4.147  -0.053   1.524 -0.7249 -0.0544  0.2671
   83PJ2     HG 1219   4.239  -0.091   1.514  0.0452  1.8965 -0.6462
   83PJ2     OD 1220   4.171   0.163   1.657 -0.1840 -0.0022  0.2070
   84POX     CD 1221   4.263   0.087   1.735 -0.4973 -0.2667  0.3206
   84POX     CE 1222   4.272   0.135   1.880 -0.1362 -0.2926  0.3090
   84POX     OE 1223   4.333   0.039   1.967 -0.0003 -0.3250  0.1786
   84POX    C1A 1224   4.459   0.047   2.008 -0.0821  0.3253  0.3077
   84POX    O1A 1225   4.533   0.141   1.977  0.1622  0.1343  0.3110
   84POX    C1B 1226   4.502  -0.050   2.111 -0.3393 -0.1545 -0.0363
   84POX    C1C 1227   4.459  -0.015   2.253  0.0867  0.0532  0.0431
   84POX    C1D 1228   4.315  -0.042   2.297  0.2223  0.0114  0.4710
   84POX    C1E 1229   4.300  -0.191   2.332  0.0452  0.0339  0.4873
   84POX    C1F 1230   4.370  -0.235   2.460  0.3743  0.0264  0.3045
   84POX    C1G 1231   4.384  -0.388   2.462  0.0780 -0.0093 -0.3788
   84POX    C1H 1232   4.416  -0.438   2.603  0.3683  0.2617 -0.3487
   84POX    C1I 1233   4.465  -0.583   2.601  0.1040  0.1724 -0.3938
   84POX    C1J 1234   4.474  -0.663   2.706 -0.7384  0.3770 -0.1594
   84POX    C1K 1235   4.444  -0.617   2.849  0.0012 -0.0207  0.1303
   84POX    C1L 1236   4.419  -0.749   2.923 -0.5003  0.0215  0.0387
   84POX    C1M 1237   4.345  -0.728   3.055 -0.0947 -0.3136  0.3199
   84POX    C1N 1238   4.354  -0.844   3.155  0.1641 -0.4550  0.1350
   84POX    C1O 1239   4.272  -0.962   3.104 -0.1397 -0.2029  0.0416
   84POX    C1P 1240   4.294  -1.094   3.177 -0.1158  0.1450  0.6697
   84POX    C1Q 1241   4.188  -1.205   3.168 -0.1761  0.3038 -0.7245
   84POX    C1R 1242   4.220  -1.338   3.237  0.1628  0.5930 -0.3163
   84POX     CZ 1243   4.129   0.158   1.929 -0.1524  0.4421 -0.0798
   84POX     OZ 1244   4.096   0.207   2.059 -0.8609  0.1664 -0.1492
   84POX    C2A 1245   3.967   0.211   2.090 -0.7661 -1.1011  0.4898
   84POX    O2A 1246   3.881   0.162   2.017 -0.5794  0.1221 -0.5868
   84POX    C2B 1247   3.944   0.266   2.225  0.1638  0.0070  0.2163
   84POX    C2C 1248   3.926   0.152   2.326  0.1751  0.0555  0.2733
   84POX    C2D 1249   3.901   0.225   2.458 -0.2469  0.3544  0.0302
   84POX    C2E 1250   3.870   0.124   2.568 -0.4815  0.2887 -0.0964
   84POX    C2F 1251   3.840   0.218   2.685  0.6897  0.3509  0.1645
   84POX    C2G 1252   3.802   0.154   2.819 -0.2230  0.3508 -0.0920
   84POX    C2H 1253   3.744   0.265   2.907 -0.0316  0.0808  0.3729
   84POX    C2I 1254   3.717   0.204   3.045  0.1886 -0.0070  0.3772
   84POX    C2J 1255   3.646   0.318   3.117  0.2195 -0.3142  0.9021
   84POX    C2K 1256   3.495   0.296   3.125  0.0716  0.3455  0.1061
   84POX    C2L 1257   3.455   0.349   3.263 -0.1447 -0.4381  0.3512
   84POX    C2M 1258   3.303   0.355   3.280 -0.1724  0.0480 -0.0297
   84POX    C2N 1259   3.273   0.416   3.417  0.4917  1.0041 -0.2972
   84POX    C2O 1260   3.130   0.469   3.433  0.1661  0.0330  0.1132
   84POX    C2P 1261   3.031   0.356   3.461 -0.3750  0.4621 -0.0467
   85CHL    CN1 1262   4.391   6.471   1.398  0.0144 -0.3725  0.3509
   85CHL    CN2 1263   4.480   6.268   1.492 -0.0129 -0.3295 -0.2538
   85CHL    CN3 1264   4.616   6.409   1.353 -0.0444  0.4829 -0.2333
   85CHL    NTM 1265   4.480   6.356   1.375  0.2096 -0.1279 -0.1035
   85CHL     CB 1266   4.438   6.288   1.251  0.1804 -0.9512  0.3581
   86PJ2     CA 1267   4.327   6.183   1.254 -0.3000 -0.4457  0.3630
   86PJ2     OA 1268   4.210   6.230   1.321  0.0835  0.3261  0.4947
   86PJ2      P 1269   4.106   6.110   1.347  0.0705  0.2269 -0.0177
   86PJ2     OB 1270   3.972   6.144   1.398  0.0957 -0.0648  0.2495
   86PJ2     HB 1271   3.903   6.131   1.326  1.1117 -0.4849 -0.6702
   86PJ2     OG 1272   4.119   6.011   1.237  0.5071  0.3408 -0.0722
   86PJ2     HG 1273   4.202   5.960   1.257  1.4570  1.5357 -0.8417
   86PJ2     OD 1274   4.185   6.056   1.477 -0.1073  0.4133  0.1659
   87POX     CD 1275   4.103   5.961   1.547  0.0921 -0.0949 -0.2907
   87POX     CE 1276   4.185   5.855   1.621  0.1308  0.0546 -0.1204
   87POX     OE 1277   4.097   5.761   1.683  0.2093 -0.0523 -0.1714
   87POX    C1A 1278   4.044   5.658   1.618  0.0610 -0.0791 -0.0067
   87POX    O1A 1279   4.076   5.640   1.501 -0.2115 -0.5558 -0.0109
   87POX    C1B 1280   3.937   5.579   1.683 -0.1439 -0.0735 -0.3379
   87POX    C1C 1281   3.995   5.504   1.803 -0.2508  0.3349 -0.0279
   87POX    C1D 1282   3.893   5.404   1.858  0.3065 -0.1787  0.0734
   87POX    C1E 1283   3.939   5.315   1.974  0.3329 -0.2949 -0.0256
   87POX    C1F 1284   3.981   5.420   2.078  0.0284  0.2110 -0.4100
   87POX    C1G 1285   4.057   5.343   2.186 -0.2593  0.6561  0.1140
   87POX    C1H 1286   4.122   5.433   2.292  0.4476  0.5637 -0.2337
   87POX    C1I 1287   4.034   5.532   2.368  0.5829  0.5362 -0.0410
   87POX    C1J 1288   4.002   5.509   2.495 -0.0017  0.2348 -0.2347
   87POX    C1K 1289   4.071   5.407   2.587  0.8271  0.9913  0.0049
   87POX    C1L 1290   4.024   5.405   2.733  0.0769 -0.1159 -0.2375
   87POX    C1M 1291   3.871   5.397   2.741  0.0740 -0.0578 -0.2420
   87POX    C1N 1292   3.826   5.486   2.856  0.4998  0.3417 -0.3795
   87POX    C1O 1293   3.697   5.564   2.828  0.0884  0.0169  0.5785
   87POX    C1P 1294   3.680   5.671   2.936 -0.0817  0.3199  0.2516
   87POX    C1Q 1295   3.561   5.760   2.898  0.1221  0.3523 -0.3289
   87POX    C1R 1296   3.558   5.879   2.995 -0.4573  0.0292  0.0599
   87POX     CZ 1297   4.290   5.927   1.706 -0.2009 -0.2196  0.5267
   87POX     OZ 1298   4.371   5.831   1.776  0.2303 -0.0881  0.2131
   87POX    C2A 1299   4.497   5.864   1.803  0.3021  0.0429 -0.2752
   87POX    O2A 1300   4.551   5.965   1.757  0.4191  0.0214 -0.1847
   87POX    C2B 1301   4.577   5.752   1.857 -0.4515 -0.4862 -0.2401
   87POX    C2C 1302   4.614   5.766   2.005  0.1524 -0.0971 -0.4227
   87POX    C2D 1303   4.675   5.631   2.047 -0.2820 -0.0787  0.2927
   87POX    C2E 1304   4.761   5.625   2.173 -0.3249 -0.2444  0.3146
   87POX    C2F 1305   4.761   5.482   2.226  0.0819 -0.1728  0.5129
   87POX    C2G 1306   4.625   5.453   2.290 -0.3222 -0.2159 -0.3488
   87POX    C2H 1307   4.620   5.317   2.361  0.5808  0.2823  0.6972
   87POX    C2I 1308   4.480   5.302   2.421  0.2867  0.1026 -0.0259
   87POX    C2J 1309   4.461   5.178   2.509  0.9178 -0.0138 -0.0524
   87POX    C2K 1310   4.461   5.050   2.425 -0.2602 -0.0644  0.0185
   87POX    C2L 1311   4.359   4.949   2.480 -0.1432 -0.3663 -0.3166
   87POX    C2M 1312   4.220   5.010   2.455  0.0624  0.2114 -0.0681
   87POX    C2N 1313   4.109   4.922   2.514 -0.4140  0.9835  0.1985
   87POX    C2O 1314   3.970   4.986   2.516 -0.6905  0.3842  0.1916
   87POX    C2P 1315   3.869   4.874   2.543 -0.2204 -0.1306 -0.1505
   88CHL    CN1 1316   5.548   8.139   0.737  0.1960 -0.2278 -0.2820
   88CHL    CN2 1317   5.377   7.975   0.726 -0.3162  0.3889  0.1664
   88CHL    CN3 1318   5.509   7.984   0.920  0.6282  0.1578 -0.4239
   88CHL    NTM 1319   5.446   8.068   0.817  0.0660  0.2670  0.0002
   88CHL     CB 1320   5.343   8.157   0.869 -0.0276  0.2377 -0.1347
   89PJ2     CA 1321   5.385   8.264   0.971 -0.3357  0.2208  0.0127
   89PJ2     OA 1322   5.291   8.366   1.005 -0.5549 -0.0147  0.1266
   89PJ2      P 1323   5.353   8.486   1.094  0.2316 -0.2975 -0.0306
   89PJ2     OB 1324   5.490   8.504   1.042  0.1029  0.1061 -0.2376
   89PJ2     HB 1325   5.523   8.423   0.993  0.9380  0.1188  0.2790
   89PJ2     OG 1326   5.258   8.597   1.075 -0.3264 -0.5920  0.9507
   89PJ2     HG 1327   5.311   8.671   1.033 -1.6180  0.1946  0.6382
   89PJ2     OD 1328   5.331   8.420   1.240 -0.0672 -0.6141 -0.2164
   90POX     CD 1329   5.202   8.395   1.295 -0.2221 -0.0059 -0.2948
   90POX     CE 1330   5.182   8.317   1.425 -0.4699  0.1391 -0.2463
   90POX     OE 1331   5.155   8.401   1.538  0.1140 -0.3797  0.2829
   90POX    C1A 1332   5.036   8.387   1.596 -0.1541 -0.1993 -0.2229
   90POX    O1A 1333   4.938   8.332   1.545 -0.0373 -0.3087 -0.3302
   90POX    C1B 1334   5.040   8.438   1.734  0.5286 -0.2965 -0.2014
   90POX    C1C 1335   5.054   8.318   1.828 -0.3342 -0.4321 -0.2321
   90POX    C1D 1336   5.086   8.357   1.973  0.1856  0.2556 -0.5225
   90POX    C1E 1337   5.074   8.229   2.056 -0.3217  0.6768  0.0561
   90POX    C1F 1338   5.098   8.261   2.204  0.0680 -0.0124  0.1463
   90POX    C1G 1339   4.973   8.321   2.268  0.0471  0.2204 -0.1070
   90POX    C1H 1340   4.958   8.254   2.405 -0.5533  0.1985 -0.1780
   90POX    C1I 1341   4.847   8.320   2.488  0.0728  0.6668  0.2983
   90POX    C1J 1342   4.854   8.322   2.620 -0.4039  0.3463  0.3306
   90POX    C1K 1343   4.960   8.258   2.709  0.2625  0.1121 -0.6224
   90POX    C1L 1344   4.979   8.313   2.851  0.4159  0.3108 -0.7187
   90POX    C1M 1345   5.112   8.290   2.923 -0.1708 -0.0486  0.2699
   90POX    C1N 1346   5.137   8.357   3.058  0.4487  0.1288  0.0683
   90POX    C1O 1347   5.047   8.297   3.167 -0.1432  0.2244 -0.3677
   90POX    C1P 1348   5.046   8.386   3.291  0.3358  0.3329 -0.4392
   90POX    C1Q 1349   4.975   8.518   3.264 -0.1300  0.1076 -0.3228
   90POX    C1R 1350   4.967   8.601   3.393  0.7328 -0.0762 -0.1454
   90POX     CZ 1351   5.300   8.227   1.462 -0.3858  0.4836  0.3431
   90POX     OZ 1352   5.285   8.135   1.570  0.3499  0.0552  0.0876
   90POX    C2A 1353   5.398   8.073   1.604  0.3672 -0.0508 -0.1601
   90POX    O2A 1354   5.508   8.093   1.552  0.3948  0.2921  0.0271
   90POX    C2B 1355   5.351   7.973   1.702 -0.2539  0.4432  0.0593
   90POX    C2C 1356   5.382   8.025   1.842  0.0185  0.0438  0.1514
   90POX    C2D 1357   5.350   7.928   1.956  0.3754  0.0443  0.2541
   90POX    C2E 1358   5.377   7.986   2.095  0.0084 -0.0720  0.3773
   90POX    C2F 1359   5.318   7.893   2.201 -0.2744  0.1195  0.3872
   90POX    C2G 1360   5.370   7.931   2.340  0.4193  0.4350  0.0435
   90POX    C2H 1361   5.282   7.876   2.452  0.4618 -0.1087 -0.1870
   90POX    C2I 1362   5.339   7.919   2.587 -0.1949  0.0398  0.0434
   90POX    C2J 1363   5.263   7.849   2.701 -0.4571  0.2225 -0.0195
   90POX    C2K 1364   5.110   7.854   2.703 -0.4704 -0.3433  0.5391
   90POX    C2L 1365   5.056   7.741   2.791  0.0387 -1.2177 -0.2453
   90POX    C2M 1366   4.909   7.762   2.830  0.2200 -0.0257 -0.1643
   90POX    C2N 1367   4.912   7.879   2.928 -0.5084  0.1147 -0.3082
   90POX    C2O 1368   4.770   7.937   2.940 -0.4971  0.2454 -0.8053
   90POX    C2P 1369   4.769   8.056   3.035  0.1896 -0.4337  0.0748
   91CHL    CN1 1370   5.918   7.880   1.073  0.0430  0.1003 -0.1344
   91CHL    CN2 1371   5.982   7.877   1.302 -0.5693 -0.0476  0.1830
   91CHL    CN3 1372   5.873   8.065   1.221 -0.7427 -0.7467  0.0814
   91CHL    NTM 1373   5.971   7.962   1.183 -0.0721 -0.1183  0.0854
   91CHL     CB 1374   6.102   8.024   1.158 -0.2503  0.1199 -0.2679
   92PJ2     CA 1375   6.136   8.129   1.052  0.4702  0.4798  0.3169
   92PJ2     OA 1376   6.112   8.265   1.090 -0.1731  0.4461  0.0372
   92PJ2      P 1377   6.207   8.371   1.015 -0.3656  0.4976 -0.1369
   92PJ2     OB 1378   6.244   8.311   0.885  0.2062 -0.7679  0.5932
   92PJ2     HB 1379   6.280   8.383   0.826 -2.1645  0.6338  0.7707
   92PJ2     OG 1380   6.125   8.494   1.020 -0.1753  0.5969  0.6273
   92PJ2     HG 1381   6.028   8.473   1.020 -0.0083 -0.3165 -1.3083
   92PJ2     OD 1382   6.342   8.379   1.104 -0.1639  0.6681 -0.4578
   93POX     CD 1383   6.332   8.449   1.228 -0.3282  0.0311 -0.1108
   93POX     CE 1384   6.338   8.369   1.359  0.2658  0.1346 -0.0701
   93POX     OE 1385   6.310   8.459   1.466 -0.4066 -0.0601 -0.0753
   93POX    C1A 1386   6.219   8.425   1.556 -0.3685  0.0560  0.0073
   93POX    O1A 1387   6.134   8.338   1.537  0.0677 -0.3753  0.0210
   93POX    C1B 1388   6.222   8.520   1.670 -0.3040 -0.3398  0.3417
   93POX    C1C 1389   6.338   8.481   1.762  0.2380 -0.2648 -0.3019
   93POX    C1D 1390   6.321   8.577   1.880 -0.5369 -0.6762 -0.0725
   93POX    C1E 1391   6.436   8.572   1.980 -0.6541 -0.3233  0.0815
   93POX    C1F 1392   6.407   8.660   2.102 -0.1058  0.4405 -0.3325
   93POX    C1G 1393   6.295   8.606   2.191  0.8786 -0.0876  0.6074
   93POX    C1H 1394   6.242   8.718   2.281  0.4645  0.5580 -0.4323
   93POX    C1I 1395   6.333   8.742   2.401  0.1058 -0.0397 -0.0381
   93POX    C1J 1396   6.281   8.780   2.518  0.6028  0.4010  0.0424
   93POX    C1K 1397   6.135   8.818   2.538  0.4620 -0.3849  0.5683
   93POX    C1L 1398   6.099   8.864   2.680  0.1740 -0.2856  0.4654
   93POX    C1M 1399   5.948   8.839   2.692  0.0648  0.1826  0.1117
   93POX    C1N 1400   5.919   8.702   2.754 -0.2268  0.2636  0.1573
   93POX    C1O 1401   5.779   8.642   2.737  0.1945 -0.6409 -0.2083
   93POX    C1P 1402   5.741   8.512   2.806  0.5263 -0.3300  0.5711
   93POX    C1Q 1403   5.832   8.409   2.740 -0.0699  0.0828 -0.9297
   93POX    C1R 1404   5.772   8.269   2.756 -0.8940  0.5838  0.4923
   93POX     CZ 1405   6.481   8.314   1.362  0.1347 -0.1893  0.2099
   93POX     OZ 1406   6.530   8.246   1.478  0.3968  0.2856  0.3788
   93POX    C2A 1407   6.657   8.205   1.474  0.4079  0.3570 -0.0641
   93POX    O2A 1408   6.731   8.226   1.378  0.0845 -0.0466 -0.4041
   93POX    C2B 1409   6.698   8.139   1.600  0.2736  0.4184  0.0131
   93POX    C2C 1410   6.785   8.013   1.604 -1.2493 -0.6726 -0.0691
   93POX    C2D 1411   6.813   7.953   1.742 -0.0247  0.8845  0.4017
   93POX    C2E 1412   6.693   7.915   1.829 -0.3650  0.2476 -0.3299
   93POX    C2F 1413   6.749   7.928   1.971  0.0717  0.8433 -0.5523
   93POX    C2G 1414   6.674   7.861   2.087  1.1329 -0.0754 -0.3896
   93POX    C2H 1415   6.784   7.836   2.191  0.6633 -1.2330 -0.1548
   93POX    C2I 1416   6.713   7.817   2.325 -0.1618  0.5577 -0.3094
   93POX    C2J 1417   6.715   7.944   2.410  0.1510  0.1852  0.2424
   93POX    C2K 1418   6.826   7.925   2.514  0.1517 -0.1647  0.1804
   93POX    C2L 1419   6.826   8.049   2.604  0.3024 -0.2154  0.2502
   93POX    C2M 1420   6.941   8.035   2.704  0.7165 -0.4893 -0.2626
   93POX    C2N 1421   6.978   8.173   2.758 -0.5240 -0.2125 -0.0946
   93POX    C2O 1422   7.061   8.151   2.885 -0.2125  0.0083 -0.2564
   93POX    C2P 1423   7.102   8.280   2.956 -0.1046 -0.4016  0.4358
   94CHL    CN1 1424   3.186   0.453   1.032 -0.1914 -0.3184  0.1289
   94CHL    CN2 1425   3.132   0.231   1.056  0.1257 -0.2135  0.0383
   94CHL    CN3 1426   3.359   0.307   1.082 -0.0087 -1.7183  0.7167
   94CHL    NTM 1427   3.218   0.335   1.114  0.1313 -0.2509  0.0976
   94CHL     CB 1428   3.188   0.362   1.255 -0.0172  0.4210 -0.0580
   95PJ2     CA 1429   3.223   0.489   1.332  0.0753  0.1955  0.2748
   95PJ2     OA 1430   3.359   0.533   1.326  0.0984  0.1127  0.1986
   95PJ2      P 1431   3.373   0.693   1.331 -0.2213  0.1593 -0.3600
   95PJ2     OB 1432   3.516   0.715   1.299 -0.0252 -0.4620  0.0673
   95PJ2     HB 1433   3.512   0.703   1.200  0.0337  1.2594 -0.1842
   95PJ2     OG 1434   3.264   0.738   1.241  0.0276  0.4820 -0.5027
   95PJ2     HG 1435   3.175   0.699   1.265  1.2448 -1.8229  0.6782
   95PJ2     OD 1436   3.356   0.719   1.489  0.4810 -0.1959 -0.2202
   96POX     CD 1437   3.462   0.661   1.564 -0.2527 -0.6180  0.5083
   96POX     CE 1438   3.464   0.688   1.715 -0.0194  0.3721  0.3410
   96POX     OE 1439   3.579   0.627   1.774 -0.0913 -0.5467 -0.4486
   96POX    C1A 1440   3.700   0.679   1.753 -0.1550 -0.2398 -0.0606
   96POX    O1A 1441   3.722   0.787   1.698 -0.1581 -0.1560  0.1031
   96POX    C1B 1442   3.795   0.611   1.844  0.0649 -0.0554 -0.1534
   96POX    C1C 1443   3.914   0.703   1.875  0.0311 -0.0623 -0.0036
   96POX    C1D 1444   4.003   0.660   1.992  0.6069  0.0804 -0.3842
   96POX    C1E 1445   4.091   0.774   2.042  0.5226  0.1948 -0.4961
   96POX    C1F 1446   4.185   0.711   2.146  0.0118  0.3097  0.0400
   96POX    C1G 1447   4.123   0.636   2.263 -0.1449  0.1556 -0.1405
   96POX    C1H 1448   4.221   0.567   2.358 -0.0945  0.3399 -0.0581
   96POX    C1I 1449   4.153   0.520   2.487  0.5321  0.3764  0.2932
   96POX    C1J 1450   4.206   0.421   2.558  0.4026  0.1536  0.0848
   96POX    C1K 1451   4.322   0.336   2.505  0.5004  0.2956  0.0674
   96POX    C1L 1452   4.393   0.268   2.622 -0.1568  0.2211  0.4313
   96POX    C1M 1453   4.313   0.140   2.650 -0.0991  0.0445 -0.1955
   96POX    C1N 1454   4.371   0.056   2.763  0.0507 -0.3333 -0.5518
   96POX    C1O 1455   4.269  -0.040   2.825 -0.3224 -0.0165 -0.6800
   96POX    C1P 1456   4.170   0.024   2.923  0.2781  0.0059 -0.0815
   96POX    C1Q 1457   4.239   0.068   3.052  0.4903 -0.5923  0.0158
   96POX    C1R 1458   4.266  -0.058   3.133  0.0735 -0.8102 -0.1829
   96POX     CZ 1459   3.338   0.631   1.781  0.4176 -0.1438  0.7329
   96POX     OZ 1460   3.338   0.660   1.921  0.1222 -0.1214  0.7290
   96POX    C2A 1461   3.222   0.695   1.975 -0.3852 -1.2890  0.4255
   96POX    O2A 1462   3.113   0.702   1.918 -0.3908 -0.0782  0.5466
   96POX    C2B 1463   3.244   0.743   2.113  0.8125  0.1435 -0.2359
   96POX    C2C 1464   3.211   0.892   2.123 -0.2377 -0.1132  0.2368
   96POX    C2D 1465   3.270   0.948   2.253 -0.2897  0.0685  0.1831
   96POX    C2E 1466   3.195   0.888   2.372  0.1771 -0.2196  0.3344
   96POX    C2F 1467   3.215   0.968   2.501  0.0131  0.5950 -0.1394
   96POX    C2G 1468   3.357   0.980   2.556 -0.1478 -0.3664  0.5040
   96POX    C2H 1469   3.338   1.049   2.692  0.1507  0.1519  0.2865
   96POX    C2I 1470   3.474   1.106   2.734  0.4098 -0.4714  0.3145
   96POX    C2J 1471   3.461   1.170   2.872 -0.5860  0.6230 -0.2658
   96POX    C2K 1472   3.591   1.228   2.929 -0.6634  0.6108 -0.0742
   96POX    C2L 1473   3.561   1.265   3.074 -0.1095 -0.3072  0.2774
   96POX    C2M 1474   3.597   1.152   3.171  0.1145 -0.5173 -0.0488
   96POX    C2N 1475   3.675   1.195   3.295 -0.1002  0.3441 -0.2102
   96POX    C2O 1476   3.653   1.095   3.408 -0.1959  0.2085 -0.3492
   96POX    C2P 1477   3.708   0.954   3.384 -0.0414  0.1300  0.4247
   97CHL    CN1 1478   8.631   6.882   1.285 -0.2598 -0.0678  0.0126
   97CHL    CN2 1479   8.832   6.808   1.389 -0.5810 -0.2930  0.2012
   97CHL    CN3 1480   8.840   6.864   1.156  0.1819 -0.1795  0.0887
   97CHL    NTM 1481   8.778   6.897   1.285 -0.2295 -0.3749 -0.0586
   97CHL     CB 1482   8.799   7.038   1.322 -0.4686 -0.3391 -0.0535
   98PJ2     CA 1483   8.932   7.113   1.319 -0.3081 -0.5857  0.6317
   98PJ2     OA 1484   9.030   7.051   1.402  0.1378 -0.0185  0.5372
   98PJ2      P 1485   9.168   7.131   1.378  0.0956 -0.0795  0.0828
   98PJ2     OB 1486   9.286   7.048   1.413  0.3854  0.1425 -0.3616
   98PJ2     HB 1487   9.369   7.103   1.400  0.2246  0.8635  1.4162
   98PJ2     OG 1488   9.171   7.185   1.240 -0.5264  0.3093  0.2190
   98PJ2     HG 1489   9.256   7.236   1.228  2.3680 -3.5274  2.2293
   98PJ2     OD 1490   9.185   7.259   1.474  0.3579 -0.0003 -0.0674
   99POX     CD 1491   9.245   7.228   1.601  0.7680 -0.1226 -0.2887
   99POX     CE 1492   9.224   7.336   1.707 -0.1697 -0.5984  0.0237
   99POX     OE 1493   9.268   7.289   1.835 -0.2728  0.4482  0.4591
   99POX    C1A 1494   9.399   7.283   1.853 -0.2481  0.1582  0.1976
   99POX    O1A 1495   9.474   7.356   1.788 -0.2045 -0.9822 -1.0933
   99POX    C1B 1496   9.432   7.223   1.984  0.2280 -0.1832 -0.0755
   99POX    C1C 1497   9.432   7.070   1.988 -0.2108 -0.1819 -0.0174
   99POX    C1D 1498   9.505   7.026   2.115 -0.1312 -0.2134 -0.0735
   99POX    C1E 1499   9.457   6.885   2.150 -0.2657 -0.1304  0.0726
   99POX    C1F 1500   9.543   6.828   2.263  0.3175  0.3715 -0.1151
   99POX    C1G 1501   9.666   6.755   2.207  0.5070  0.5399  0.0805
   99POX    C1H 1502   9.749   6.712   2.328  0.1771 -0.8437 -0.1740
   99POX    C1I 1503   9.876   6.655   2.264  0.2023 -0.2212 -0.6877
   99POX    C1J 1504   9.929   6.547   2.321 -0.6843 -0.0918  0.4130
   99POX    C1K 1505   9.881   6.471   2.445 -0.2257 -0.1554  0.5558
   99POX    C1L 1506   9.980   6.413   2.546  0.2875 -0.7504 -0.2822
   99POX    C1M 1507   9.895   6.353   2.658  0.0914 -0.4892 -0.2916
   99POX    C1N 1508   9.841   6.467   2.745  0.7766 -0.4154  0.0410
   99POX    C1O 1509   9.789   6.416   2.879  0.7381  0.4375  0.3540
   99POX    C1P 1510   9.710   6.530   2.943  0.0202  0.3759 -0.4056
   99POX    C1Q 1511   9.674   6.487   3.086  0.3409 -0.3667 -0.5467
   99POX    C1R 1512   9.579   6.593   3.142  0.8710 -0.0406 -0.2595
   99POX     CZ 1513   9.083   7.396   1.701  0.2605  0.3938 -0.4354
   99POX     OZ 1514   8.974   7.307   1.725  0.0863  0.6838 -0.1393
   99POX    C2A 1515   8.852   7.356   1.746 -0.0575  0.1759  0.2269
   99POX    O2A 1516   8.809   7.459   1.695 -0.8174 -0.3773 -0.2637
   99POX    C2B 1517   8.786   7.258   1.835  0.6130 -0.2811  0.2294
   99POX    C2C 1518   8.787   7.314   1.977  0.0478  0.3255 -0.0016
   99POX    C2D 1519   8.732   7.211   2.076 -0.1889  0.3609 -0.0969
   99POX    C2E 1520   8.769   7.248   2.220 -0.0347 -0.2003  0.0073
   99POX    C2F 1521   8.690   7.364   2.279 -0.4370 -0.7555  0.5703
   99POX    C2G 1522   8.727   7.390   2.425  0.3806  0.1907  0.2052
   99POX    C2H 1523   8.665   7.520   2.476  0.2408  0.2274 -0.0615
   99POX    C2I 1524   8.730   7.560   2.608  0.0396 -0.0687  0.1300
   99POX    C2J 1525   8.842   7.658   2.573 -0.2367  0.0555 -0.4253
   99POX    C2K 1526   8.925   7.686   2.699  0.0162 -0.8858 -0.3735
   99POX    C2L 1527   9.038   7.783   2.662 -0.1917 -0.5342 -0.0956
   99POX    C2M 1528   9.147   7.785   2.769 -0.3131 -0.1928  0.0222
   99POX    C2N 1529   9.235   7.906   2.733 -0.3881 -0.0221  0.4064
   99POX    C2O 1530   9.352   7.914   2.830 -0.0887 -0.0476  0.0486
   99POX    C2P 1531   9.430   8.034   2.776 -0.0463 -0.1502 -0.1201
  100CHL    CN1 1532   2.368   5.509   1.155 -0.5180  0.7268 -0.2881
  100CHL    CN2 1533   2.474   5.719   1.166 -0.0216 -0.3614 -0.1902
  100CHL    CN3 1534   2.550   5.549   1.307  0.2314  0.4701  0.0820
  100CHL    NTM 1535   2.428   5.606   1.248 -0.0774 -0.0331  0.2314
  100CHL     CB 1536   2.330   5.654   1.347  0.1204 -0.2074  0.5142
  101PJ2     CA 1537   2.369   5.748   1.462  0.4942  0.1011  0.1421
  101PJ2     OA 1538   2.433   5.873   1.437  0.3249  0.2009  0.2043
  101PJ2      P 1539   2.337   6.001   1.452 -0.2607 -0.2252  0.1313
  101PJ2     OB 1540   2.413   6.120   1.407 -0.0287 -0.3584  0.1653
  101PJ2     HB 1541   2.371   6.173   1.333 -1.4955  0.0667  1.2464
  101PJ2     OG 1542   2.220   5.952   1.377 -0.1071 -0.2017 -0.1241
  101PJ2     HG 1543   2.171   5.879   1.424  0.6824 -1.8513 -1.7654
  101PJ2     OD 1544   2.293   6.004   1.607 -0.2820 -0.6385  0.1340
  102POX     CD 1545   2.396   6.061   1.689 -0.2287 -0.3720 -0.1158
  102POX     CE 1546   2.333   6.133   1.808  0.1388  0.2627 -0.3021
  102POX     OE 1547   2.433   6.195   1.889 -0.0023  0.0608  0.0301
  102POX    C1A 1548   2.394   6.295   1.968  0.0327  0.0995 -0.0016
  102POX    O1A 1549   2.291   6.359   1.951 -0.3854 -0.4647  0.3640
  102POX    C1B 1550   2.504   6.353   2.048 -0.1752  0.1818  0.2219
  102POX    C1C 1551   2.528   6.285   2.183 -0.0278 -0.0274  0.0917
  102POX    C1D 1552   2.635   6.361   2.261 -0.1836  0.0865  0.1972
  102POX    C1E 1553   2.632   6.288   2.396 -0.2929 -0.3154 -0.0193
  102POX    C1F 1554   2.676   6.142   2.395  0.0294 -0.2180 -0.0726
  102POX    C1G 1555   2.658   6.073   2.530 -0.2092 -0.0641 -0.0240
  102POX    C1H 1556   2.742   6.136   2.643 -0.3988 -0.0049  0.0847
  102POX    C1I 1557   2.708   6.060   2.771 -0.2128 -0.0343  0.1164
  102POX    C1J 1558   2.700   6.112   2.893 -0.2575 -0.5587  0.3410
  102POX    C1K 1559   2.723   6.260   2.924  0.1896 -0.4236 -0.5963
  102POX    C1L 1560   2.799   6.283   3.055 -0.4841 -0.4069 -0.1986
  102POX    C1M 1561   2.804   6.426   3.109  0.1928 -0.4267 -0.1927
  102POX    C1N 1562   2.907   6.413   3.222  0.3595 -0.1359 -0.3111
  102POX    C1O 1563   2.926   6.536   3.310  1.1119 -0.2419 -0.3181
  102POX    C1P 1564   3.007   6.508   3.437  1.1931 -0.3023 -0.3834
  102POX    C1Q 1565   2.980   6.610   3.547  0.5955 -0.3416 -0.4889
  102POX    C1R 1566   3.030   6.559   3.683 -0.5528 -0.6492 -0.1621
  102POX     CZ 1567   2.229   6.041   1.874  1.1409 -0.6007  0.0976
  102POX     OZ 1568   2.179   6.085   2.001  0.3658 -0.3531 -0.2861
  102POX    C2A 1569   2.089   6.015   2.069  0.2748 -0.1793 -0.2283
  102POX    O2A 1570   2.072   5.897   2.038  0.0914 -0.1367 -0.2908
  102POX    C2B 1571   2.054   6.081   2.197 -0.0091 -0.1703 -0.3086
  102POX    C2C 1572   2.164   6.049   2.299 -0.7572 -0.5229  0.4008
  102POX    C2D 1573   2.137   6.120   2.432  0.1472  0.8398 -0.1159
  102POX    C2E 1574   2.231   6.075   2.544 -0.4974 -0.7979 -0.2053
  102POX    C2F 1575   2.200   6.154   2.671  0.6395  0.4480 -0.6791
  102POX    C2G 1576   2.317   6.138   2.769 -0.1626 -0.1720  0.1966
  102POX    C2H 1577   2.306   6.194   2.911  0.1063 -0.0592  0.1739
  102POX    C2I 1578   2.193   6.119   2.982  0.0950 -0.3065 -0.1011
  102POX    C2J 1579   2.201   6.158   3.130 -0.0450 -0.0528 -0.1597
  102POX    C2K 1580   2.096   6.074   3.203 -0.5017  0.7257  0.0958
  102POX    C2L 1581   2.073   6.103   3.351 -0.1622  0.3165  0.2322
  102POX    C2M 1582   2.189   6.050   3.436  0.1986  0.4341 -0.1868
  102POX    C2N 1583   2.196   5.898   3.428 -0.1568  0.4020  0.1124
  102POX    C2O 1584   2.346   5.865   3.435 -0.1675  0.2968 -0.1710
  102POX    C2P 1585   2.370   5.719   3.395 -0.1816  0.2736 -0.0940
  103CHL    CN1 1586   2.625   4.569   1.074 -0.3609 -0.4192  0.2143
  103CHL    CN2 1587   2.832   4.527   0.968 -0.4241 -0.4581 -0.1511
  103CHL    CN3 1588   2.672   4.356   0.984  0.2396  0.0527 -0.5566
  103CHL    NTM 1589   2.731   4.468   1.057 -0.1883 -0.2467  0.2601
  103CHL     CB 1590   2.785   4.430   1.188 -0.6417  0.4444  0.6542
  104PJ2     CA 1591   2.851   4.538   1.275 -0.2117  0.4138  0.3641
  104PJ2     OA 1592   2.773   4.647   1.323 -0.3765  0.4318  0.0591
  104PJ2      P 1593   2.848   4.789   1.333 -0.2429  0.3409  0.3753
  104PJ2     OB 1594   2.942   4.785   1.219 -0.4513  0.6080  0.1902
  104PJ2     HB 1595   2.979   4.877   1.208  0.2622  0.0675 -2.6531
  104PJ2     OG 1596   2.749   4.900   1.334 -0.3890  0.2255 -0.6088
  104PJ2     HG 1597   2.722   4.912   1.429 -4.2844 -1.6128 -1.2795
  104PJ2     OD 1598   2.932   4.813   1.468 -0.0557  0.5894  0.2149
  105POX     CD 1599   3.074   4.825   1.449  0.0293  0.4203  0.7267
  105POX     CE 1600   3.153   4.880   1.568  0.7233  0.6731  0.1517
  105POX     OE 1601   3.162   4.790   1.679  0.2231  0.0673 -0.2932
  105POX    C1A 1602   3.283   4.774   1.731  0.0323  0.3364  0.2382
  105POX    O1A 1603   3.379   4.768   1.655 -0.7730  0.4015 -0.8120
  105POX    C1B 1604   3.276   4.723   1.869 -0.4526 -0.0480  0.0739
  105POX    C1C 1605   3.264   4.849   1.955  0.6750  0.2543 -0.2021
  105POX    C1D 1606   3.228   4.814   2.100  0.2946  0.3437 -0.2751
  105POX    C1E 1607   3.202   4.944   2.176 -0.4581 -0.0006  0.0728
  105POX    C1F 1608   3.195   4.911   2.326  0.1922 -0.5092 -0.0004
  105POX    C1G 1609   3.171   5.039   2.405 -0.2705 -0.4054 -0.3030
  105POX    C1H 1610   3.026   5.089   2.407 -0.2759 -0.4313  0.2546
  105POX    C1I 1611   3.013   5.214   2.495  0.0245 -0.1322 -0.1224
  105POX    C1J 1612   2.977   5.203   2.622  0.8267 -0.0185  0.1224
  105POX    C1K 1613   2.940   5.080   2.705  0.1584 -0.4135 -0.7453
  105POX    C1L 1614   3.056   5.051   2.800 -0.3140  0.1482  0.0230
  105POX    C1M 1615   3.022   4.937   2.896 -0.2954  0.0299 -0.1098
  105POX    C1N 1616   2.994   4.803   2.827  0.2214  0.1593 -0.5844
  105POX    C1O 1617   2.952   4.701   2.933  0.0331  0.5283 -0.2981
  105POX    C1P 1618   2.970   4.555   2.889  0.7115  0.4075  0.3513
  105POX    C1Q 1619   3.024   4.465   3.001  0.0140 -0.2002  0.2093
  105POX    C1R 1620   3.151   4.514   3.069  0.1502 -0.0696 -0.1351
  105POX     CZ 1621   3.114   5.025   1.597 -0.2358  0.4500  0.0046
  105POX     OZ 1622   3.174   5.095   1.706 -0.0553  0.3715 -0.0440
  105POX    C2A 1623   3.095   5.177   1.775  0.0287 -0.0003  0.4991
  105POX    O2A 1624   2.973   5.189   1.763  0.0851 -0.3529 -0.6058
  105POX    C2B 1625   3.175   5.243   1.880 -0.1573 -0.0060  0.6440
  105POX    C2C 1626   3.139   5.391   1.896 -0.0425  0.0169  0.6981
  105POX    C2D 1627   3.224   5.465   1.999  0.4765  0.3532  0.0361
  105POX    C2E 1628   3.213   5.416   2.144  0.0795 -0.6389 -0.3158
  105POX    C2F 1629   3.293   5.499   2.245  0.1730 -0.5764 -0.4410
  105POX    C2G 1630   3.285   5.466   2.394  0.3224  0.1028 -0.2792
  105POX    C2H 1631   3.344   5.572   2.487 -0.5662  0.1671  0.2281
  105POX    C2I 1632   3.367   5.511   2.625  0.2309  0.1920  0.1151
  105POX    C2J 1633   3.238   5.511   2.708  0.2067  0.1412  0.0774
  105POX    C2K 1634   3.257   5.471   2.855  0.3061  0.6127  0.1944
  105POX    C2L 1635   3.127   5.477   2.936  0.2326 -0.8409  0.2037
  105POX    C2M 1636   3.167   5.444   3.081  0.1896 -0.7476  0.2370
  105POX    C2N 1637   3.051   5.450   3.180 -0.0568 -0.2308 -0.0762
  105POX    C2O 1638   3.096   5.412   3.321  0.5961  0.4487 -0.0965
  105POX    C2P 1639   3.133   5.263   3.328  0.1740  0.3364 -0.2565
  106CHL    CN1 1640   5.034   1.202   1.124 -0.3632  0.1267 -0.2215
  106CHL    CN2 1641   4.969   1.003   1.223  0.4272  0.0177 -0.2575
  106CHL    CN3 1642   4.832   1.093   1.047 -0.1546  0.3251  0.0759
  106CHL    NTM 1643   4.915   1.126   1.164 -0.1422 -0.0231  0.1679
  106CHL     CB 1644   4.830   1.204   1.256 -0.2401  0.2646 -0.1602
  107PJ2     CA 1645   4.706   1.163   1.335 -0.0988 -0.2709 -0.2113
  107PJ2     OA 1646   4.740   1.071   1.439 -0.0566 -0.2790 -0.2323
  107PJ2      P 1647   4.608   0.999   1.495 -0.2389  0.0648 -0.2169
  107PJ2     OB 1648   4.494   1.012   1.400 -0.3394 -0.2109 -0.1361
  107PJ2     HB 1649   4.428   0.941   1.426 -0.0271 -0.8302 -1.0076
  107PJ2     OG 1650   4.646   0.860   1.531 -0.6863  0.1352  0.5449
  107PJ2     HG 1651   4.737   0.839   1.497 -0.4771  2.2154 -0.3292
  107PJ2     OD 1652   4.563   1.093   1.618  0.2367 -0.0738  0.0639
  108POX     CD 1653   4.635   1.077   1.740 -0.1812 -0.5702  0.2468
  108POX     CE 1654   4.635   1.205   1.823  0.1491 -0.6712  0.4040
  108POX     OE 1655   4.703   1.181   1.947  0.4490 -0.3717  0.3005
  108POX    C1A 1656   4.835   1.179   1.966  0.4381 -1.1082  0.3625
  108POX    O1A 1657   4.903   1.217   1.871 -0.1232 -0.2293  0.2938
  108POX    C1B 1658   4.869   1.145   2.106 -0.3906 -0.6802  0.6765
  108POX    C1C 1659   5.000   1.208   2.152 -0.4715 -0.0238  0.0205
  108POX    C1D 1660   5.026   1.202   2.302  0.5670 -0.5625 -0.1664
  108POX    C1E 1661   5.055   1.062   2.357  0.1581 -0.5722  0.0351
  108POX    C1F 1662   5.046   1.067   2.509  0.2057  0.2418  0.0146
  108POX    C1G 1663   5.122   0.952   2.575 -0.0843 -0.1499 -0.3308
  108POX    C1H 1664   5.099   0.954   2.726  0.5260  0.4371 -0.2380
  108POX    C1I 1665   5.170   0.836   2.792  0.1831  0.1036 -0.4645
  108POX    C1J 1666   5.268   0.857   2.879  0.5458 -0.0176 -0.8386
  108POX    C1K 1667   5.331   0.991   2.915 -0.2763 -0.0959  1.0004
  108POX    C1L 1668   5.460   0.957   2.991  0.1567 -0.6648  0.0239
  108POX    C1M 1669   5.444   0.947   3.143  0.6192  0.2617  0.1392
  108POX    C1N 1670   5.567   0.881   3.203  0.6032 -0.1115 -0.2321
  108POX    C1O 1671   5.542   0.840   3.349  0.0211  0.6517 -0.1143
  108POX    C1P 1672   5.671   0.800   3.422 -0.1419  0.1080 -0.1241
  108POX    C1Q 1673   5.753   0.929   3.429 -0.1356  0.0973 -0.0099
  108POX    C1R 1674   5.893   0.892   3.478 -0.2305  0.0953  0.2605
  108POX     CZ 1675   4.489   1.244   1.850 -0.0348 -0.7256 -0.4943
  108POX     OZ 1676   4.409   1.159   1.933 -0.1427  0.3615  0.5378
  108POX    C2A 1677   4.278   1.183   1.934 -0.2245 -0.0309 -0.1243
  108POX    O2A 1678   4.221   1.263   1.860 -0.5317 -0.3968 -0.2920
  108POX    C2B 1679   4.212   1.104   2.041 -0.1807  0.0678 -0.0246
  108POX    C2C 1680   4.136   1.204   2.128  0.8004  0.5642  0.2842
  108POX    C2D 1681   4.086   1.133   2.254 -0.1025  0.3233 -0.1955
  108POX    C2E 1682   4.199   1.077   2.340 -0.1003  0.2639 -0.2375
  108POX    C2F 1683   4.166   1.010   2.474  0.5804  0.0168 -0.1901
  108POX    C2G 1684   4.139   1.119   2.578  0.2164 -0.0455 -0.2168
  108POX    C2H 1685   4.110   1.055   2.714  0.4037 -0.1424 -0.2218
  108POX    C2I 1686   4.002   1.148   2.770  0.0074 -0.4654 -0.4459
  108POX    C2J 1687   3.956   1.094   2.906  0.1152  0.0041 -0.2211
  108POX    C2K 1688   4.079   1.084   2.997  0.0120  0.3886 -0.0369
  108POX    C2L 1689   4.031   1.009   3.121 -0.4811  0.4728 -0.1746
  108POX    C2M 1690   3.980   0.869   3.087  0.4320  0.1236 -0.1158
  108POX    C2N 1691   4.035   0.770   3.190  0.2529  0.1326 -0.0113
  108POX    C2O 1692   4.000   0.626   3.152 -0.2325  0.2341  0.0434
  108POX    C2P 1693   4.089   0.582   3.036 -0.7831 -0.3803 -0.1495
  109CHL    CN1 1694   3.239   7.903   1.408  0.6895 -0.2445 -0.3141
  109CHL    CN2 1695   3.443   7.975   1.507  0.2903  0.8489  0.0774
  109CHL    CN3 1696   3.267   8.115   1.531  0.2511  0.1398 -0.1423
  109CHL    NTM 1697   3.323   8.020   1.434  0.1551  0.1108 -0.1708
  109CHL     CB 1698   3.358   8.083   1.305  0.3132 -0.0081 -0.1868
  110PJ2     CA 1699   3.428   8.218   1.294  0.8117 -0.3065 -0.7274
  110PJ2     OA 1700   3.543   8.227   1.379  0.1793 -0.4113  0.1578
  110PJ2      P 1701   3.621   8.368   1.377 -0.0517 -0.2870 -0.1290
  110PJ2     OB 1702   3.727   8.364   1.273  0.1932 -1.1683  0.1410
  110PJ2     HB 1703   3.790   8.287   1.275  2.1406  0.2858 -0.9417
  110PJ2     OG 1704   3.529   8.484   1.385  0.1195 -0.1774  0.2722
  110PJ2     HG 1705   3.468   8.479   1.464 -0.6663  1.2761 -0.2118
  110PJ2     OD 1706   3.688   8.333   1.519 -0.2971  0.0557  0.0726
  111POX     CD 1707   3.606   8.336   1.636 -0.5275 -0.5144 -0.0690
  111POX     CE 1708   3.661   8.284   1.769 -0.1470  0.0501 -0.0020
  111POX     OE 1709   3.582   8.333   1.877 -0.4040 -0.3792  0.0054
  111POX    C1A 1710   3.493   8.245   1.921 -0.7264 -0.1151 -0.1144
  111POX    O1A 1711   3.467   8.145   1.855 -0.4188  0.1996 -0.7135
  111POX    C1B 1712   3.436   8.289   2.051 -0.1180  0.0736  0.0903
  111POX    C1C 1713   3.347   8.180   2.112  0.4726 -0.2259  0.4240
  111POX    C1D 1714   3.298   8.255   2.237 -0.1717  0.7795 -0.4135
  111POX    C1E 1715   3.388   8.260   2.360 -0.1208 -0.2642 -0.3969
  111POX    C1F 1716   3.401   8.131   2.441  0.7238  0.2934  0.3765
  111POX    C1G 1717   3.333   8.140   2.578 -0.1173  0.5774 -0.0549
  111POX    C1H 1718   3.393   8.239   2.679  0.1682 -0.1980  0.5436
  111POX    C1I 1719   3.289   8.270   2.786  0.0686  0.6079  0.2213
  111POX    C1J 1720   3.317   8.308   2.910  0.1447  0.9084  0.1123
  111POX    C1K 1721   3.460   8.300   2.963  0.0651  0.1911  0.2296
  111POX    C1L 1722   3.457   8.262   3.112  0.0590 -0.1151  0.1523
  111POX    C1M 1723   3.439   8.379   3.208  0.2775  0.1724 -0.1505
  111POX    C1N 1724   3.532   8.500   3.194  0.5620 -0.0398 -0.0997
  111POX    C1O 1725   3.481   8.590   3.307  0.3351 -0.9591  0.5469
  111POX    C1P 1726   3.565   8.718   3.315 -0.1075 -0.6413  0.1187
  111POX    C1Q 1727   3.494   8.849   3.351  0.8306 -0.1068  0.0670
  111POX    C1R 1728   3.411   8.851   3.479  0.7360 -1.1366  0.0358
  111POX     CZ 1729   3.807   8.327   1.788 -0.0435 -0.1599 -0.3159
  111POX     OZ 1730   3.879   8.256   1.890 -0.3547  0.3371  0.2564
  111POX    C2A 1731   3.997   8.305   1.926 -0.0036 -0.4111  0.1280
  111POX    O2A 1732   4.035   8.421   1.916  0.5902 -0.5205  1.0028
  111POX    C2B 1733   4.068   8.212   2.017  0.6744  0.1654  0.1986
  111POX    C2C 1734   4.071   8.260   2.162 -0.1203  0.1058  0.2409
  111POX    C2D 1735   3.928   8.281   2.212 -0.2724 -0.9576  0.2855
  111POX    C2E 1736   3.906   8.289   2.363 -0.2815  0.1450  0.2388
  111POX    C2F 1737   3.993   8.393   2.435 -0.4122  0.0235  0.5748
  111POX    C2G 1738   3.954   8.406   2.582 -0.5117  0.2521  0.5285
  111POX    C2H 1739   4.006   8.291   2.668 -0.1967 -0.0949 -0.1226
  111POX    C2I 1740   3.984   8.323   2.816  0.8972 -0.2737  0.0819
  111POX    C2J 1741   3.943   8.190   2.880  0.0651  0.1292  0.4001
  111POX    C2K 1742   3.899   8.222   3.023 -0.9083 -0.0948  0.1563
  111POX    C2L 1743   3.849   8.103   3.105 -0.7780 -0.2262  0.0469
  111POX    C2M 1744   3.820   8.150   3.248  0.3357  0.0426  0.1966
  111POX    C2N 1745   3.923   8.111   3.354  0.0920  0.1793  0.4879
  111POX    C2O 1746   3.941   7.959   3.349  0.3461  0.2171  0.2158
  111POX    C2P 1747   4.014   7.875   3.453  0.5566  0.4689  0.2748
  112CHL    CN1 1748   3.880   6.993   0.895 -0.2457  0.2722  0.1087
  112CHL    CN2 1749   3.827   7.121   1.098  0.1218 -0.1802  0.3459
  112CHL    CN3 1750   3.777   6.880   1.066 -0.2468  0.1227  0.1588
  112CHL    NTM 1751   3.786   7.014   1.006 -0.2291  0.1186  0.1526
  112CHL     CB 1752   3.655   7.054   0.952 -0.1293  0.0888 -0.1161
  113PJ2     CA 1753   3.526   7.077   1.031 -0.6860 -1.0305 -0.6838
  113PJ2     OA 1754   3.493   6.971   1.121 -0.2232 -0.3125  0.3587
  113PJ2      P 1755   3.354   6.994   1.200 -0.2271  0.3592  0.1563
  113PJ2     OB 1756   3.267   7.089   1.127 -0.4002 -0.0787 -0.2133
  113PJ2     HB 1757   3.232   7.157   1.191  2.3351  2.0135 -0.7385
  113PJ2     OG 1758   3.317   6.857   1.241  0.1243  0.1449 -0.2301
  113PJ2     HG 1759   3.256   6.859   1.320  1.1685 -2.8896  0.7698
  113PJ2     OD 1760   3.424   7.083   1.315 -0.0127  0.2449  0.1156
  114POX     CD 1761   3.487   7.006   1.417  0.5030  0.2086 -0.2261
  114POX     CE 1762   3.498   7.067   1.557 -0.1969 -0.6915  0.2366
  114POX     OE 1763   3.575   6.991   1.650  0.2509 -0.4176  0.0906
  114POX    C1A 1764   3.707   7.008   1.652  0.2678 -0.5328 -0.0236
  114POX    O1A 1765   3.761   7.091   1.579 -0.0025 -0.1738  0.1796
  114POX    C1B 1766   3.786   6.915   1.735  0.8812  0.5344  0.6132
  114POX    C1C 1767   3.884   6.818   1.668 -0.0033  0.4121 -0.5311
  114POX    C1D 1768   3.995   6.752   1.751 -0.6239 -0.2119 -0.1819
  114POX    C1E 1769   3.925   6.685   1.869  0.0743  0.2722  0.5131
  114POX    C1F 1770   4.032   6.608   1.946 -0.4243 -0.9251  0.0213
  114POX    C1G 1771   3.951   6.542   2.058 -0.2621 -0.4671  0.4122
  114POX    C1H 1772   4.041   6.470   2.159  0.3974  0.3350  0.4042
  114POX    C1I 1773   3.965   6.416   2.280 -0.0650  0.3367  0.1180
  114POX    C1J 1774   4.000   6.318   2.362 -0.1554 -0.0664 -0.3247
  114POX    C1K 1775   4.135   6.248   2.341 -0.0556  0.1251 -0.3195
  114POX    C1L 1776   4.240   6.264   2.451 -0.4885  0.1098  0.1000
  114POX    C1M 1777   4.313   6.399   2.444  0.2635 -0.2667  0.5757
  114POX    C1N 1778   4.453   6.405   2.384 -0.0775 -0.0898 -0.2189
  114POX    C1O 1779   4.513   6.545   2.405  0.0547 -0.2958  0.8365
  114POX    C1P 1780   4.650   6.573   2.343 -0.1883 -0.5158  0.1891
  114POX    C1Q 1781   4.666   6.562   2.191  0.0945 -0.1792  0.1912
  114POX    C1R 1782   4.807   6.586   2.137 -0.1186  0.2662 -0.1754
  114POX     CZ 1783   3.358   7.109   1.603 -0.0249 -0.0229  0.1741
  114POX     OZ 1784   3.355   7.223   1.689  0.5773  0.1812 -0.0737
  114POX    C2A 1785   3.243   7.271   1.742  0.4208 -0.1010 -0.1456
  114POX    O2A 1786   3.130   7.230   1.718  0.4143 -0.3625  0.3163
  114POX    C2B 1787   3.268   7.391   1.824 -0.1387  0.3047 -0.5570
  114POX    C2C 1788   3.178   7.391   1.948  0.3611  0.6190 -0.1862
  114POX    C2D 1789   3.250   7.333   2.069 -0.0421  0.7096  0.0988
  114POX    C2E 1790   3.167   7.308   2.196  0.0957  0.0071  0.0576
  114POX    C2F 1791   3.241   7.250   2.316  0.1798 -0.3179 -0.1502
  114POX    C2G 1792   3.141   7.200   2.420 -0.4129 -0.1444 -0.6313
  114POX    C2H 1793   3.225   7.139   2.533 -0.5815  0.4886 -0.1593
  114POX    C2I 1794   3.133   7.112   2.652  0.1502  0.2886  0.3706
  114POX    C2J 1795   3.048   7.226   2.708 -0.3266 -0.0254  0.3008
  114POX    C2K 1796   2.950   7.179   2.815 -0.1592 -0.1892  0.3816
  114POX    C2L 1797   2.860   7.296   2.853 -0.3013 -0.1258 -0.1364
  114POX    C2M 1798   2.791   7.275   2.988 -0.6793 -0.0138 -0.3096
  114POX    C2N 1799   2.691   7.384   3.023 -0.5971 -0.2020  0.5363
  114POX    C2O 1800   2.571   7.377   2.928 -0.1632 -0.5231  0.0094
  114POX    C2P 1801   2.489   7.500   2.967  0.1816  0.0063 -0.9011
  115CHL    CN1 1802   3.968   2.245   0.989  0.0277  0.6014  0.0134
  115CHL    CN2 1803   3.802   2.255   1.177 -0.7544  0.2135 -0.4279
  115CHL    CN3 1804   3.948   2.429   1.139  0.0824  0.1377  0.0693
  115CHL    NTM 1805   3.938   2.283   1.128 -0.5988  0.1884 -0.0093
  115CHL     CB 1806   4.036   2.237   1.228 -0.3548 -0.4341 -0.5281
  116PJ2     CA 1807   4.073   2.089   1.242  0.2345 -0.2238  0.1916
  116PJ2     OA 1808   3.954   2.012   1.259 -0.0733  0.2879  0.3867
  116PJ2      P 1809   3.981   1.853   1.261 -0.0892  0.2806 -0.0124
  116PJ2     OB 1810   3.862   1.771   1.229  0.1657 -0.0720 -0.0666
  116PJ2     HB 1811   3.779   1.827   1.234 -0.2598 -0.6633 -0.4296
  116PJ2     OG 1812   4.098   1.836   1.171  0.1604  0.3667  0.2936
  116PJ2     HG 1813   4.097   1.745   1.130  1.3362  0.2560  0.4757
  116PJ2     OD 1814   4.014   1.839   1.418  0.0719  0.0253 -0.0672
  117POX     CD 1815   3.892   1.828   1.491  0.3267 -0.0845  0.3440
  117POX     CE 1816   3.934   1.848   1.637  0.0986  0.2208  0.3680
  117POX     OE 1817   3.830   1.785   1.713 -0.3305 -0.3726 -0.6850
  117POX    C1A 1818   3.857   1.657   1.736  0.0722 -0.1181  0.3307
  117POX    O1A 1819   3.960   1.598   1.704  0.1780  0.2376  0.0162
  117POX    C1B 1820   3.745   1.611   1.821 -0.1720  0.3060  0.2406
  117POX    C1C 1821   3.787   1.504   1.923 -0.1008  0.1196  0.0155
  117POX    C1D 1822   3.667   1.484   2.016 -0.0119  0.1653  0.1407
  117POX    C1E 1823   3.713   1.424   2.148  0.5513 -0.1703 -0.2034
  117POX    C1F 1824   3.661   1.513   2.262  0.2767 -0.2637 -0.2536
  117POX    C1G 1825   3.748   1.632   2.303  0.4291 -0.3140 -0.4261
  117POX    C1H 1826   3.880   1.587   2.364  0.0149 -0.0369  0.6950
  117POX    C1I 1827   3.979   1.704   2.359 -0.3884  0.2808 -0.0153
  117POX    C1J 1828   4.081   1.718   2.443  0.0461  0.0292 -0.5001
  117POX    C1K 1829   4.116   1.613   2.549 -0.5999 -0.0618 -0.3774
  117POX    C1L 1830   4.154   1.670   2.686  0.4114  0.1867 -0.7548
  117POX    C1M 1831   4.227   1.559   2.761 -0.4783  0.1536  0.0796
  117POX    C1N 1832   4.229   1.593   2.910 -0.2540  0.2103  0.0646
  117POX    C1O 1833   4.277   1.477   2.997 -0.5316  0.0804  0.0451
  117POX    C1P 1834   4.273   1.500   3.149  0.6087 -0.0455  0.1039
  117POX    C1Q 1835   4.305   1.366   3.216 -0.5437 -0.2489  0.2774
  117POX    C1R 1836   4.279   1.361   3.366 -0.0343 -0.7288  0.3535
  117POX     CZ 1837   3.958   1.997   1.659  0.3670  0.1725  0.3961
  117POX     OZ 1838   3.979   2.030   1.797  0.2361 -0.2586  0.5187
  117POX    C2A 1839   4.002   2.155   1.834  0.0719  0.1140 -0.5840
  117POX    O2A 1840   4.029   2.242   1.751  0.3401  0.3202 -0.2835
  117POX    C2B 1841   4.009   2.183   1.979  0.1720 -0.1928 -0.5296
  117POX    C2C 1842   4.136   2.156   2.059  0.4303  0.7797 -0.5987
  117POX    C2D 1843   4.121   2.129   2.209 -0.0952 -0.2783 -0.8304
  117POX    C2E 1844   4.253   2.082   2.269 -0.3321 -0.2222 -0.2515
  117POX    C2F 1845   4.263   2.061   2.420  0.2394  0.4209 -0.1944
  117POX    C2G 1846   4.284   2.181   2.513  0.5516 -0.1336  0.4612
  117POX    C2H 1847   4.320   2.148   2.658  0.2003  0.1034  0.6034
  117POX    C2I 1848   4.367   2.278   2.724  0.2143  0.0552  0.6878
  117POX    C2J 1849   4.390   2.263   2.875 -0.4119 -0.1707  0.7634
  117POX    C2K 1850   4.263   2.206   2.940 -0.5295  0.0662  0.7417
  117POX    C2L 1851   4.283   2.178   3.089  0.7641  0.1078  0.5903
  117POX    C2M 1852   4.155   2.112   3.141  0.5674 -0.0427 -0.0699
  117POX    C2N 1853   4.190   2.024   3.262 -0.0930  0.1038  0.2312
  117POX    C2O 1854   4.269   1.897   3.232 -0.0694  0.1780 -0.0208
  117POX    C2P 1855   4.325   1.819   3.351  0.1034  0.0286 -0.1976
  118CHL    CN1 1856   1.047   6.914   1.611 -0.8127 -0.2178  0.3225
  118CHL    CN2 1857   1.180   6.768   1.755  0.1217 -0.3724 -0.2481
  118CHL    CN3 1858   1.031   6.675   1.604  0.0796 -0.0909 -0.7690
  118CHL    NTM 1859   1.122   6.788   1.622 -0.2678  0.0768 -0.0138
  118CHL     CB 1860   1.220   6.783   1.512 -0.1107 -0.1540  0.1360
  119PJ2     CA 1861   1.330   6.679   1.490 -0.0874 -0.0965 -0.0250
  119PJ2     OA 1862   1.418   6.662   1.602  0.2307 -0.0435 -0.2685
  119PJ2      P 1863   1.532   6.550   1.575  0.2289 -0.1324  0.0909
  119PJ2     OB 1864   1.460   6.421   1.566 -0.2697  0.1563 -0.1153
  119PJ2     HB 1865   1.387   6.431   1.499 -2.0730  1.5540  1.9078
  119PJ2     OG 1866   1.599   6.608   1.456  0.2855 -0.5338 -0.0738
  119PJ2     HG 1867   1.589   6.707   1.455  0.2532 -0.5377 -1.4916
  119PJ2     OD 1868   1.633   6.572   1.698  0.1192 -0.5174  0.2485
  120POX     CD 1869   1.686   6.704   1.716 -0.0648 -0.4480  0.2785
  120POX     CE 1870   1.814   6.716   1.797  0.0520 -0.6391  0.1243
  120POX     OE 1871   1.783   6.742   1.934  0.0890 -0.2902  0.0671
  120POX    C1A 1872   1.870   6.706   2.028 -0.4279 -0.3278  0.5334
  120POX    O1A 1873   1.974   6.646   2.006 -0.1760  0.2712  0.0754
  120POX    C1B 1874   1.819   6.726   2.166 -0.8844  0.4637  0.2571
  120POX    C1C 1875   1.788   6.589   2.226 -0.0103  0.1167 -0.0707
  120POX    C1D 1876   1.756   6.598   2.376  0.0451  0.0595 -0.0550
  120POX    C1E 1877   1.632   6.683   2.404 -0.0706 -0.1840  0.1715
  120POX    C1F 1878   1.561   6.671   2.539  0.2233 -0.1186  0.3332
  120POX    C1G 1879   1.548   6.531   2.600  0.1610 -0.1974  0.1402
  120POX    C1H 1880   1.451   6.441   2.523  0.2298  0.0858 -0.2818
  120POX    C1I 1881   1.470   6.296   2.569 -0.7483 -0.2372 -0.8657
  120POX    C1J 1882   1.510   6.195   2.492  0.2476 -0.6572  0.1724
  120POX    C1K 1883   1.539   6.203   2.342  0.0352 -0.6138  0.1327
  120POX    C1L 1884   1.666   6.127   2.303  0.3582  0.0833 -0.1923
  120POX    C1M 1885   1.666   6.081   2.157  0.7437 -0.1013 -0.1350
  120POX    C1N 1886   1.568   5.968   2.125  0.9043 -0.3776  0.3385
  120POX    C1O 1887   1.555   5.937   1.975  0.3176 -0.7020  0.4532
  120POX    C1P 1888   1.489   5.802   1.950 -0.5908 -0.2116  0.1679
  120POX    C1Q 1889   1.340   5.824   1.924 -0.4339  0.1210 -0.4743
  120POX    C1R 1890   1.255   5.698   1.904  0.2112 -0.3519 -0.2351
  120POX     CZ 1891   1.894   6.832   1.737 -1.0324  0.1566  0.2003
  120POX     OZ 1892   1.979   6.908   1.823 -0.4198  0.5249 -0.7203
  120POX    C2A 1893   2.081   6.971   1.765 -0.0898  0.2807 -0.4119
  120POX    O2A 1894   2.138   6.913   1.673 -0.1486 -0.0102 -0.2660
  120POX    C2B 1895   2.127   7.092   1.838 -0.0457  0.1698 -0.2550
  120POX    C2C 1896   2.242   7.051   1.931 -0.4914  0.0887  0.2612
  120POX    C2D 1897   2.208   6.965   2.053 -0.1676  0.1878  0.4232
  120POX    C2E 1898   2.315   6.955   2.162  0.0459  0.2778  0.2229
  120POX    C2F 1899   2.297   6.855   2.276 -0.4213 -0.1523 -0.2257
  120POX    C2G 1900   2.284   6.709   2.229 -0.1485 -0.1282 -0.3747
  120POX    C2H 1901   2.296   6.602   2.337  0.1092  0.5433  0.2687
  120POX    C2I 1902   2.195   6.629   2.448 -0.2881  0.3968 -0.0579
  120POX    C2J 1903   2.240   6.551   2.571 -0.1767  0.3113 -0.1530
  120POX    C2K 1904   2.339   6.633   2.654  0.7874 -0.5476 -0.4338
  120POX    C2L 1905   2.338   6.567   2.792 -0.4834  0.1191 -0.1107
  120POX    C2M 1906   2.415   6.631   2.908 -0.6926  0.6275 -0.2473
  120POX    C2N 1907   2.391   6.557   3.040  0.3414  0.5879 -0.0671
  120POX    C2O 1908   2.409   6.648   3.162  0.9160  0.5345 -0.1124
  120POX    C2P 1909   2.304   6.759   3.169  0.8235  0.4570 -0.2706
  121CHL    CN1 1910   2.141   8.436   1.054  0.1934  0.1298 -0.5848
  121CHL    CN2 1911   2.171   8.203   1.084 -0.0689  0.0866 -0.0319
  121CHL    CN3 1912   2.329   8.355   1.179 -0.1596  0.3836  0.2755
  121CHL    NTM 1913   2.186   8.334   1.149 -0.0096  0.2459 -0.3636
  121CHL     CB 1914   2.103   8.351   1.270  0.0641 -0.1878 -0.2497
  122PJ2     CA 1915   2.114   8.249   1.383 -0.1703 -0.3556 -0.3781
  122PJ2     OA 1916   2.244   8.236   1.441 -0.1905  0.4100 -0.1547
  122PJ2      P 1917   2.243   8.129   1.562 -0.2213  0.1685 -0.3684
  122PJ2     OB 1918   2.102   8.106   1.601 -0.1908  0.0771 -0.3131
  122PJ2     HB 1919   2.096   8.091   1.699  2.5945 -2.0763 -0.3182
  122PJ2     OG 1920   2.312   8.010   1.508  0.3464  0.3677 -0.0867
  122PJ2     HG 1921   2.402   8.043   1.478  1.0696  0.1785  1.7245
  122PJ2     OD 1922   2.327   8.219   1.666 -0.2889 -0.1965  0.0045
  123POX     CD 1923   2.259   8.326   1.732  0.1656  0.1238 -0.0443
  123POX     CE 1924   2.329   8.417   1.834 -0.0316 -0.0942  0.2908
  123POX     OE 1925   2.411   8.357   1.934  0.1195  0.0391  0.2477
  123POX    C1A 1926   2.540   8.343   1.904  0.2898  0.5026  0.7316
  123POX    O1A 1927   2.586   8.386   1.798  0.0486 -0.1609  0.3444
  123POX    C1B 1928   2.613   8.268   2.009 -0.0372 -0.4735  0.2787
  123POX    C1C 1929   2.709   8.158   1.963  0.5124  0.3006 -0.4727
  123POX    C1D 1930   2.770   8.092   2.087  0.4557  0.3739 -0.4051
  123POX    C1E 1931   2.876   7.984   2.060 -0.3031 -0.5133  0.1076
  123POX    C1F 1932   2.946   7.928   2.184  0.2770  0.3123  0.1557
  123POX    C1G 1933   3.067   7.845   2.140  0.1012  0.3009 -0.3171
  123POX    C1H 1934   3.153   7.789   2.253 -0.3386 -0.2379 -0.2470
  123POX    C1I 1935   3.285   7.726   2.209 -0.2432 -0.5137  0.4168
  123POX    C1J 1936   3.384   7.712   2.297  0.4161 -0.1605 -0.2549
  123POX    C1K 1937   3.372   7.750   2.445 -0.2126 -1.1635 -0.0371
  123POX    C1L 1938   3.429   7.673   2.564 -0.0096 -0.4005  0.3615
  123POX    C1M 1939   3.383   7.527   2.567 -0.2440 -0.3463 -0.3389
  123POX    C1N 1940   3.444   7.459   2.689  0.0034  0.9927  0.3107
  123POX    C1O 1941   3.348   7.474   2.807 -0.2639 -0.4297  0.2981
  123POX    C1P 1942   3.409   7.416   2.935  0.2944 -0.1807  0.1461
  123POX    C1Q 1943   3.308   7.440   3.047 -0.2130 -0.2324 -0.2948
  123POX    C1R 1944   3.359   7.381   3.179 -0.5815 -0.4764 -0.2605
  123POX     CZ 1945   2.223   8.510   1.892 -0.1650  0.2423 -0.4763
  123POX     OZ 1946   2.130   8.438   1.973  0.3046  0.2699  0.0960
  123POX    C2A 1947   2.031   8.504   2.033 -0.5253 -0.2579 -0.6588
  123POX    O2A 1948   2.041   8.627   2.033  0.1836 -0.3056 -0.4959
  123POX    C2B 1949   1.940   8.426   2.119 -0.4535  0.4385  0.0680
  123POX    C2C 1950   1.979   8.426   2.267  0.1005 -0.1992 -0.0708
  123POX    C2D 1951   1.920   8.307   2.342 -0.4038  0.0204 -0.1170
  123POX    C2E 1952   1.996   8.270   2.469 -0.2535 -0.1036 -0.2429
  123POX    C2F 1953   1.947   8.139   2.532 -0.5938  0.3744  0.4999
  123POX    C2G 1954   2.032   8.098   2.653  0.4019 -0.1361 -0.3509
  123POX    C2H 1955   1.997   7.956   2.696  0.5388 -0.0584  0.0214
  123POX    C2I 1956   2.068   7.912   2.824 -0.0232  0.1866  0.4217
  123POX    C2J 1957   2.018   8.001   2.938 -0.4211  0.5351 -0.0216
  123POX    C2K 1958   2.124   8.005   3.047  0.1229 -0.3134 -0.5053
  123POX    C2L 1959   2.265   8.055   3.013  0.1814 -0.0551  0.0968
  123POX    C2M 1960   2.373   8.035   3.119 -0.3941 -0.5729  0.5974
  123POX    C2N 1961   2.349   8.123   3.242 -0.2121  0.3681 -0.0347
  123POX    C2O 1962   2.471   8.106   3.333  0.1264  0.2708 -0.4970
  123POX    C2P 1963   2.459   8.199   3.454 -0.0703  0.0218 -0.3239
  124CHL    CN1 1964   0.643   0.481   1.365  0.1803  0.2406  0.0458
  124CHL    CN2 1965   0.859   0.396   1.415  0.4623  0.5255  0.2990
  124CHL    CN3 1966   0.751   0.537   1.568  0.0491  0.0812  0.2083
  124CHL    NTM 1967   0.773   0.516   1.425  0.1050  0.2804  0.1869
  124CHL     CB 1968   0.839   0.624   1.350 -0.2849  0.2308 -0.2321
  125PJ2     CA 1969   0.771   0.761   1.355 -0.7586 -0.0055 -0.1558
  125PJ2     OA 1970   0.775   0.827   1.482  0.2763  0.0915 -0.2320
  125PJ2      P 1971   0.708   0.973   1.475 -0.3500 -0.1726  0.2583
  125PJ2     OB 1972   0.796   1.062   1.397 -0.5951  0.3029  0.5186
  125PJ2     HB 1973   0.891   1.060   1.428  0.2690  1.7014 -1.7964
  125PJ2     OG 1974   0.572   0.947   1.422 -0.3076  0.1546 -0.0133
  125PJ2     HG 1975   0.544   1.031   1.376  2.6488  0.5021 -1.4038
  125PJ2     OD 1976   0.686   1.006   1.632 -0.3305  0.1743  0.1904
  126POX     CD 1977   0.802   0.993   1.714 -0.1685  0.2004 -0.0334
  126POX     CE 1978   0.772   0.970   1.862 -0.4008 -0.0556 -0.1200
  126POX     OE 1979   0.884   0.981   1.951 -0.2715  0.2986 -0.3233
  126POX    C1A 1980   0.937   1.098   1.983  0.1447 -0.0523  0.2768
  126POX    O1A 1981   0.912   1.202   1.922  0.3399  0.4156  0.9777
  126POX    C1B 1982   1.056   1.071   2.067  0.3969 -0.3935 -0.1855
  126POX    C1C 1983   1.022   1.098   2.213 -0.1670 -0.6316 -0.2717
  126POX    C1D 1984   1.141   1.076   2.307  0.1701  0.4524 -0.4271
  126POX    C1E 1985   1.136   1.168   2.429  0.3363  0.4848 -0.4455
  126POX    C1F 1986   1.264   1.174   2.513  0.1937  0.4323 -0.2266
  126POX    C1G 1987   1.222   1.223   2.652 -0.1747 -0.2916 -0.0734
  126POX    C1H 1988   1.335   1.295   2.725 -0.0567  0.0491 -0.5889
  126POX    C1I 1989   1.288   1.341   2.863  0.7656 -0.3821 -0.1582
  126POX    C1J 1990   1.365   1.426   2.930  0.1537  0.0539  0.0056
  126POX    C1K 1991   1.495   1.487   2.878 -0.0599  0.5109  0.0088
  126POX    C1L 1992   1.604   1.516   2.981 -0.1742 -1.0985  0.6094
  126POX    C1M 1993   1.554   1.618   3.083  0.0377 -0.6803  0.2996
  126POX    C1N 1994   1.656   1.631   3.197  0.1675 -0.0963  0.1217
  126POX    C1O 1995   1.743   1.754   3.169 -0.0792  0.1596  0.4816
  126POX    C1P 1996   1.859   1.789   3.263  0.4146  0.5173 -0.2529
  126POX    C1Q 1997   1.964   1.681   3.288 -0.0120  0.1615  0.0138
  126POX    C1R 1998   2.097   1.731   3.344  0.2912 -0.2094 -0.3666
  126POX     CZ 1999   0.702   0.835   1.876 -0.0952 -0.1697  0.3193
  126POX     OZ 2000   0.559   0.822   1.882 -0.1631  0.1809 -0.4766
  126POX    C2A 2001   0.509   0.701   1.863 -0.0365  0.0688 -0.1047
  126POX    O2A 2002   0.587   0.607   1.851 -0.2256 -0.1955  0.6598
  126POX    C2B 2003   0.361   0.691   1.864 -0.0534  0.2929 -0.3700
  126POX    C2C 2004   0.311   0.684   2.008 -0.6568 -0.7411 -0.6221
  126POX    C2D 2005   0.159   0.678   2.022 -0.6224 -0.5342 -0.1259
  126POX    C2E 2006   0.130   0.667   2.171  0.7522 -0.0897  0.1812
  126POX    C2F 2007  -0.021   0.671   2.193  0.7485 -0.3049  0.2016
  126POX    C2G 2008  -0.053   0.651   2.341  0.2347  0.1498  0.1576
  126POX    C2H 2009  -0.203   0.643   2.371  0.1061 -0.0816 -0.5370
  126POX    C2I 2010  -0.230   0.599   2.515  0.1364 -0.1104 -0.5397
  126POX    C2J 2011  -0.379   0.566   2.516  0.1082  0.0207  0.1249
  126POX    C2K 2012  -0.420   0.497   2.646  0.0264  0.1407  0.1633
  126POX    C2L 2013  -0.393   0.591   2.764 -0.2118  0.0635  0.2795
  126POX    C2M 2014  -0.459   0.533   2.890  0.7892 -0.0852  0.7441
  126POX    C2N 2015  -0.386   0.576   3.018  0.5074  0.2514  0.7924
  126POX    C2O 2016  -0.464   0.525   3.140 -0.5552 -0.1289 -0.0261
  126POX    C2P 2017  -0.370   0.531   3.260 -0.2859 -0.2343 -0.2312
  127CHL    CN1 2018   1.246   2.220   0.898  0.2041  0.1987 -0.4300
  127CHL    CN2 2019   1.477   2.297   0.915  0.3783 -0.2217  0.3704
  127CHL    CN3 2020   1.424   2.082   0.835 -0.8977 -0.1828  0.0160
  127CHL    NTM 2021   1.384   2.184   0.933  0.0157  0.0400  0.1639
  127CHL     CB 2022   1.400   2.140   1.072  0.6043  0.0611  0.1060
  128PJ2     CA 2023   1.399   2.223   1.200 -0.0220  0.3338 -0.0736
  128PJ2     OA 2024   1.275   2.257   1.264 -0.2927  0.4504 -0.6552
  128PJ2      P 2025   1.259   2.406   1.323  0.2480  0.2972 -0.1014
  128PJ2     OB 2026   1.330   2.494   1.228  0.1799 -0.2827 -0.7030
  128PJ2     HB 2027   1.285   2.583   1.228 -0.2722 -0.3769  2.4681
  128PJ2     OG 2028   1.115   2.428   1.350  0.1314 -0.5417 -0.0117
  128PJ2     HG 2029   1.110   2.468   1.442 -1.2877 -2.3653  0.7949
  128PJ2     OD 2030   1.339   2.425   1.461 -0.3741 -0.4732  0.3759
  129POX     CD 2031   1.289   2.348   1.571 -0.7467 -0.3493  0.2931
  129POX     CE 2032   1.346   2.366   1.712 -0.4345  0.2488  0.0953
  129POX     OE 2033   1.281   2.272   1.798 -0.2590  0.2443  0.2233
  129POX    C1A 2034   1.353   2.222   1.897 -0.1362 -0.2625 -0.1194
  129POX    O1A 2035   1.475   2.207   1.892 -0.0530  0.1118  0.7049
  129POX    C1B 2036   1.259   2.169   1.999  0.0925  0.0545  0.2560
  129POX    C1C 2037   1.305   2.036   2.058  0.1191 -0.3723 -0.7196
  129POX    C1D 2038   1.185   1.974   2.131  0.0269  0.3680 -0.2331
  129POX    C1E 2039   1.220   1.827   2.155  0.1542  0.3826 -0.3233
  129POX    C1F 2040   1.100   1.755   2.217  0.5934 -0.2599 -0.2073
  129POX    C1G 2041   1.130   1.609   2.251  0.1102 -0.2759  0.1738
  129POX    C1H 2042   1.213   1.579   2.375 -0.0891 -0.3089  0.2994
  129POX    C1I 2043   1.195   1.647   2.511  0.3586  0.8365 -0.1996
  129POX    C1J 2044   1.288   1.714   2.579 -0.1282  0.3371  0.9902
  129POX    C1K 2045   1.435   1.710   2.536 -0.5333  0.3632 -0.4573
  129POX    C1L 2046   1.520   1.831   2.576  0.4638 -0.4613 -0.0292
  129POX    C1M 2047   1.564   1.862   2.719  0.0801 -0.0997  0.0128
  129POX    C1N 2048   1.635   1.997   2.722 -0.4154  0.1728 -0.3857
  129POX    C1O 2049   1.633   2.073   2.855 -0.2603 -0.3315 -0.0933
  129POX    C1P 2050   1.746   2.174   2.833 -0.6518  0.1505  0.1030
  129POX    C1Q 2051   1.730   2.268   2.713 -0.1898  0.4431  0.2670
  129POX    C1R 2052   1.845   2.369   2.715  0.1938  0.0208 -0.1816
  129POX     CZ 2053   1.333   2.510   1.761 -0.7244  0.1882  0.1979
  129POX     OZ 2054   1.372   2.547   1.893  0.4081 -0.3657  0.0246
  129POX    C2A 2055   1.345   2.667   1.942 -0.0372 -0.4856  0.0782
  129POX    O2A 2056   1.251   2.737   1.903  0.1196 -0.3774 -0.1106
  129POX    C2B 2057   1.415   2.683   2.071 -0.2026 -0.3542  0.1521
  129POX    C2C 2058   1.345   2.773   2.174  0.2614  0.3912 -0.1780
  129POX    C2D 2059   1.386   2.771   2.321 -0.1277 -0.4963 -0.0745
  129POX    C2E 2060   1.529   2.811   2.359 -0.3252 -0.1176  0.2698
  129POX    C2F 2061   1.529   2.823   2.512 -0.9217  0.1806  0.2496
  129POX    C2G 2062   1.507   2.688   2.580  0.0400 -0.1269 -0.0379
  129POX    C2H 2063   1.521   2.702   2.732  0.5055 -0.0788 -0.0834
  129POX    C2I 2064   1.513   2.557   2.780 -0.1895  0.0362  0.1602
  129POX    C2J 2065   1.508   2.546   2.933  0.0047  0.1962  0.1798
  129POX    C2K 2066   1.462   2.406   2.974 -0.0720  0.0344 -0.4391
  129POX    C2L 2067   1.452   2.411   3.127  0.2110  0.2475 -0.4264
  129POX    C2M 2068   1.586   2.430   3.198  0.0437  0.4460 -0.1643
  129POX    C2N 2069   1.543   2.440   3.345 -0.3284  0.6387 -0.2844
  129POX    C2O 2070   1.639   2.391   3.453 -0.2332  0.5526 -0.4073
  129POX    C2P 2071   1.656   2.239   3.445 -0.0258  0.5054  0.7555
  130CHL    CN1 2072   3.652   0.175   1.522  0.4263  0.4409 -0.2031
  130CHL    CN2 2073   3.734   0.115   1.740  0.6432  0.4272 -0.6857
  130CHL    CN3 2074   3.625   0.318   1.714 -0.4541 -0.1012 -0.1337
  130CHL    NTM 2075   3.624   0.179   1.666  0.0635 -0.0669 -0.2585
  130CHL     CB 2076   3.498   0.116   1.708  0.2723 -0.2502  0.1011
  131PJ2     CA 2077   3.354   0.157   1.677  0.3399 -0.1568 -0.0914
  131PJ2     OA 2078   3.324   0.296   1.693  0.0680 -0.2988  0.6790
  131PJ2      P 2079   3.168   0.326   1.664  0.2955  0.1381 -0.1051
  131PJ2     OB 2080   3.151   0.471   1.638  0.1586  0.1219 -0.1027
  131PJ2     HB 2081   3.071   0.496   1.583  1.9654  2.2143 -1.9747
  131PJ2     OG 2082   3.142   0.235   1.550  0.7338 -0.6578  0.4188
  131PJ2     HG 2083   3.208   0.161   1.542  2.7587  1.0810  0.1238
  131PJ2     OD 2084   3.098   0.275   1.799  0.3371  0.1430 -0.0813
  132POX     CD 2085   3.129   0.344   1.920 -0.0125  0.1037  0.0317
  132POX     CE 2086   3.065   0.279   2.043 -0.1276  0.3118  0.0844
  132POX     OE 2087   3.051   0.378   2.144 -0.2418  0.0908  0.2848
  132POX    C1A 2088   2.938   0.382   2.215 -0.1768 -0.5949  0.4323
  132POX    O1A 2089   2.839   0.319   2.176 -0.6274  0.2241  0.2440
  132POX    C1B 2090   2.936   0.466   2.336  0.0593 -0.4198  0.3146
  132POX    C1C 2091   2.806   0.460   2.416 -0.0448 -0.5805  0.1314
  132POX    C1D 2092   2.820   0.516   2.557  0.2863  0.4373 -0.2979
  132POX    C1E 2093   2.679   0.492   2.611  0.4857  0.2521  0.1436
  132POX    C1F 2094   2.650   0.561   2.745  0.0571  0.3046  0.0237
  132POX    C1G 2095   2.508   0.514   2.778 -0.0311  0.3459 -0.2848
  132POX    C1H 2096   2.445   0.608   2.882  0.0042  0.1509 -0.0871
  132POX    C1I 2097   2.302   0.581   2.929 -0.0068 -0.0428 -0.2287
  132POX    C1J 2098   2.241   0.646   3.028  0.5189 -0.6702  0.5176
  132POX    C1K 2099   2.320   0.750   3.108  0.6506 -0.0698 -0.3780
  132POX    C1L 2100   2.301   0.762   3.259 -0.4304  0.2755 -0.5333
  132POX    C1M 2101   2.372   0.889   3.306  0.2212 -0.2964  0.0554
  132POX    C1N 2102   2.335   0.890   3.455 -0.6257 -0.2320 -0.1501
  132POX    C1O 2103   2.393   1.007   3.535 -0.3990 -0.4206 -0.0391
  132POX    C1P 2104   2.369   1.147   3.480  0.0339 -0.2152  0.2927
  132POX    C1Q 2105   2.402   1.260   3.579  0.1006  0.0661 -0.0450
  132POX    C1R 2106   2.409   1.397   3.511  0.1302  0.2234  0.2768
  132POX     CZ 2107   3.154   0.158   2.074  0.2897  0.6079  0.0517
  132POX     OZ 2108   3.285   0.185   2.125  0.3573 -0.4130  0.4415
  132POX    C2A 2109   3.386   0.122   2.066  0.1342 -0.5828  0.2397
  132POX    O2A 2110   3.370   0.051   1.967  0.6877 -0.1977 -0.1334
  132POX    C2B 2111   3.520   0.171   2.104  0.1363  0.2976 -0.8389
  132POX    C2C 2112   3.565   0.316   2.084  0.0160  0.3776 -0.5462
  132POX    C2D 2113   3.491   0.431   2.153  0.3889  0.5152 -0.3779
  132POX    C2E 2114   3.542   0.426   2.297  0.0349 -0.5052 -0.2795
  132POX    C2F 2115   3.463   0.512   2.396 -0.4248 -0.6460 -0.5232
  132POX    C2G 2116   3.391   0.423   2.498 -0.0254 -0.1964  0.1583
  132POX    C2H 2117   3.316   0.518   2.591 -0.0225 -0.1749  0.1390
  132POX    C2I 2118   3.278   0.449   2.722  0.0384 -0.1312  0.1803
  132POX    C2J 2119   3.190   0.540   2.809 -0.2137 -0.1468 -0.0569
  132POX    C2K 2120   3.148   0.463   2.934  0.2350  0.3069  0.3785
  132POX    C2L 2121   3.019   0.383   2.917  0.5373 -0.1925  0.4195
  132POX    C2M 2122   2.986   0.306   3.045  0.6671 -0.2773  0.4027
  132POX    C2N 2123   2.861   0.218   3.038  0.3807  0.1910 -0.5722
  132POX    C2O 2124   2.736   0.306   3.034 -0.0652 -0.3850  0.3698
  132POX    C2P 2125   2.704   0.365   3.171 -0.0640 -0.2010  0.2907
  133CHL    CN1 2126   0.065   4.479   0.789  0.3605 -0.7319  0.0655
  133CHL    CN2 2127   0.133   4.517   1.021 -0.5096  0.0570  0.0999
  133CHL    CN3 2128   0.120   4.690   0.869  0.8458 -0.2666  0.3886
  133CHL    NTM 2129   0.158   4.549   0.879  0.1518 -0.4807  0.0882
  133CHL     CB 2130   0.299   4.514   0.855  0.1989 -0.4992  0.3772
  134PJ2     CA 2131   0.412   4.577   0.936  0.1074 -0.1123  0.2117
  134PJ2     OA 2132   0.435   4.713   0.899 -0.2434 -0.2244 -0.4257
  134PJ2      P 2133   0.591   4.743   0.878 -0.1828 -0.1561  0.1043
  134PJ2     OB 2134   0.591   4.876   0.812 -0.4966 -0.2628 -0.1129
  134PJ2     HB 2135   0.495   4.902   0.824 -0.8172 -0.8513 -1.2491
  134PJ2     OG 2136   0.643   4.636   0.789 -0.4330 -0.4756  0.3422
  134PJ2     HG 2137   0.576   4.564   0.806 -0.8096  0.1969  1.9752
  134PJ2     OD 2138   0.661   4.732   1.022  0.1819  0.1847 -0.0428
  135POX     CD 2139   0.628   4.836   1.114  0.6716  0.0168  0.3328
  135POX     CE 2140   0.646   4.792   1.259  0.3827  0.0209  0.3721
  135POX     OE 2141   0.578   4.876   1.352 -0.0711 -0.2447  0.2806
  135POX    C1A 2142   0.511   4.808   1.446 -0.7130 -0.1171 -0.0776
  135POX    O1A 2143   0.505   4.685   1.446  0.1715 -0.1698 -0.3217
  135POX    C1B 2144   0.446   4.899   1.542  0.0999 -0.1512  0.5138
  135POX    C1C 2145   0.509   4.896   1.682 -0.2814  0.4214  0.7035
  135POX    C1D 2146   0.476   5.019   1.766 -0.7602  0.7104  0.1004
  135POX    C1E 2147   0.585   5.033   1.872 -0.6409 -0.0321  0.0769
  135POX    C1F 2148   0.606   5.163   1.950  0.0772  0.0843 -0.3081
  135POX    C1G 2149   0.505   5.203   2.058 -0.1794 -0.4737 -0.3394
  135POX    C1H 2150   0.485   5.104   2.173  0.3617 -0.3792 -0.1645
  135POX    C1I 2151   0.372   5.149   2.266  0.9027  0.2372  0.2137
  135POX    C1J 2152   0.376   5.127   2.397 -0.2958  0.2635  0.2682
  135POX    C1K 2153   0.495   5.067   2.473 -0.0961 -0.1535 -0.3613
  135POX    C1L 2154   0.459   5.014   2.612 -0.0138  0.4375 -0.1116
  135POX    C1M 2155   0.585   4.958   2.680 -0.1904 -0.6018 -0.6192
  135POX    C1N 2156   0.544   4.906   2.818  0.5450  0.4994  0.0339
  135POX    C1O 2157   0.495   5.012   2.916  0.0306 -0.0375  0.3648
  135POX    C1P 2158   0.477   4.963   3.060 -0.0720  0.1045  0.4017
  135POX    C1Q 2159   0.369   4.858   3.086  0.0333 -0.0730  0.1256
  135POX    C1R 2160   0.307   4.873   3.225  0.3752  0.2468  0.2467
  135POX     CZ 2161   0.798   4.792   1.280  0.4935 -0.0223 -0.3974
  135POX     OZ 2162   0.826   4.699   1.385  0.2075 -0.0102 -0.3092
  135POX    C2A 2163   0.948   4.679   1.432  0.0617  0.0807  0.1140
  135POX    O2A 2164   1.040   4.723   1.362  0.1349 -0.3621 -0.0753
  135POX    C2B 2165   0.962   4.587   1.547 -0.4125 -0.0934  0.0350
  135POX    C2C 2166   0.929   4.667   1.673 -0.2839  0.1966 -0.1147
  135POX    C2D 2167   0.863   4.590   1.787 -0.2423  0.1650 -0.1116
  135POX    C2E 2168   0.820   4.685   1.900 -0.1452  0.2468 -0.1429
  135POX    C2F 2169   0.728   4.611   1.998  0.0474 -0.3329 -0.3923
  135POX    C2G 2170   0.741   4.685   2.131 -0.2695  0.0029 -0.5469
  135POX    C2H 2171   0.663   4.607   2.237  0.3001  0.1415 -0.0224
  135POX    C2I 2172   0.710   4.631   2.381  0.2172 -0.5900  0.1321
  135POX    C2J 2173   0.607   4.553   2.462  0.1270 -0.6549 -0.0430
  135POX    C2K 2174   0.616   4.597   2.608  0.4452 -0.4049 -0.1358
  135POX    C2L 2175   0.748   4.555   2.674  0.7180  0.1924 -0.2896
  135POX    C2M 2176   0.745   4.569   2.826  0.1173 -0.5752 -0.2219
  135POX    C2N 2177   0.880   4.532   2.890 -0.1334 -0.7079  0.2357
  135POX    C2O 2178   0.895   4.497   3.038  0.1561 -0.0472  0.3659
  135POX    C2P 2179   0.809   4.372   3.058 -0.2307  0.1378 -0.1034
  136CHL    CN1 2180   5.477   8.745   0.750 -0.3131  0.9143 -0.3016
  136CHL    CN2 2181   5.659   8.799   0.893  0.2580  0.3093  0.1323
  136CHL    CN3 2182   5.535   8.979   0.790  0.2834 -0.2766 -0.6461
  136CHL    NTM 2183   5.528   8.844   0.846  0.1342  0.1156  0.2913
  136CHL     CB 2184   5.443   8.829   0.965  0.0363 -0.3510  0.1679
  137PJ2     CA 2185   5.314   8.902   1.004  0.1140  0.1044 -0.4182
  137PJ2     OA 2186   5.199   8.894   0.919 -0.5146 -0.6641  0.4748
  137PJ2      P 2187   5.082   8.967   1.001 -0.4244 -0.0108  0.0311
  137PJ2     OB 2188   5.131   9.105   1.022 -0.1599 -0.2152  0.7648
  137PJ2     HB 2189   5.063   9.176   1.037 -2.0022 -1.6560 -0.3321
  137PJ2     OG 2190   4.948   8.964   0.938 -0.2088 -0.4114 -0.4130
  137PJ2     HG 2191   4.885   9.003   1.004 -2.6430 -3.1412 -0.8941
  137PJ2     OD 2192   5.074   8.896   1.145 -0.1195 -0.0900  0.0089
  138POX     CD 2193   4.978   8.794   1.172 -0.3092  0.1222  0.1332
  138POX     CE 2194   4.946   8.765   1.319 -0.3306 -0.6080 -0.0104
  138POX     OE 2195   4.828   8.833   1.363 -0.1760 -0.1175 -0.3417
  138POX    C1A 2196   4.719   8.759   1.384 -0.1764 -0.0484 -0.0925
  138POX    O1A 2197   4.727   8.641   1.348  0.1833  0.0127 -0.2193
  138POX    C1B 2198   4.611   8.832   1.454  0.0463  0.3018 -0.1115
  138POX    C1C 2199   4.609   8.782   1.599 -0.1853 -0.5963 -0.4146
  138POX    C1D 2200   4.550   8.643   1.625 -0.7702 -0.1631  0.6562
  138POX    C1E 2201   4.527   8.600   1.770 -0.7386  0.8119  0.9628
  138POX    C1F 2202   4.659   8.550   1.829 -0.3866 -0.2554 -0.6647
  138POX    C1G 2203   4.638   8.503   1.973  0.0391  0.2298 -0.4421
  138POX    C1H 2204   4.536   8.391   1.992 -0.0092  0.4071  0.4032
  138POX    C1I 2205   4.601   8.257   1.957 -0.2373  0.3083  0.3582
  138POX    C1J 2206   4.570   8.143   2.019  0.4345 -0.2861 -0.3798
  138POX    C1K 2207   4.473   8.135   2.137  0.6762  0.2238 -0.1420
  138POX    C1L 2208   4.492   8.005   2.215 -0.3128  0.0999 -0.0940
  138POX    C1M 2209   4.420   7.994   2.349 -0.1677 -0.2122 -0.0412
  138POX    C1N 2210   4.268   8.009   2.338 -0.1944 -0.5612 -0.1775
  138POX    C1O 2211   4.196   8.014   2.473  0.2500 -0.3137  0.0525
  138POX    C1P 2212   4.219   7.882   2.547 -0.2120 -0.1885  0.4232
  138POX    C1Q 2213   4.190   7.897   2.697  0.4477  0.3789  0.4995
  138POX    C1R 2214   4.230   7.763   2.758  0.0828 -0.1483 -0.4058
  138POX     CZ 2215   5.070   8.803   1.400  0.0418 -0.8646 -0.4582
  138POX     OZ 2216   5.054   8.777   1.539  0.4568 -0.4025 -0.3195
  138POX    C2A 2217   5.098   8.873   1.620 -1.0252  0.1403 -0.1378
  138POX    O2A 2218   5.123   8.984   1.573 -0.5365  0.0450 -0.1058
  138POX    C2B 2219   5.095   8.827   1.760 -0.1235  0.3041 -0.0591
  138POX    C2C 2220   4.952   8.866   1.800 -0.2770 -0.3774  0.0725
  138POX    C2D 2221   4.926   8.808   1.939  0.1300 -0.0724  0.2789
  138POX    C2E 2222   4.941   8.921   2.042 -0.5684  0.0701  0.2347
  138POX    C2F 2223   4.959   8.868   2.185 -0.1729 -0.3422  0.0386
  138POX    C2G 2224   4.849   8.772   2.230 -0.3580  0.0625  0.4556
  138POX    C2H 2225   4.882   8.711   2.365 -0.4117 -0.0840  0.4036
  138POX    C2I 2226   4.840   8.805   2.479  0.0038  0.4568  0.1136
  138POX    C2J 2227   4.925   8.767   2.600  0.3774 -0.1050 -0.3173
  138POX    C2K 2228   4.906   8.865   2.716  0.4991 -0.5808  0.1109
  138POX    C2L 2229   5.023   8.888   2.812  0.5021  0.2321 -0.0795
  138POX    C2M 2230   5.047   8.796   2.932  0.2008 -0.3805 -0.4868
  138POX    C2N 2231   5.161   8.856   3.013 -0.7179 -0.1280  0.6496
  138POX    C2O 2232   5.205   8.784   3.141 -0.1647  0.0775  0.5811
  138POX    C2P 2233   5.309   8.869   3.213 -0.0605 -0.0691  0.6053
  139CHL    CN1 2234   3.766   6.198   1.127  0.2273 -0.0261  0.4553
  139CHL    CN2 2235   3.711   6.220   0.894  0.0009 -0.0722  0.3151
  139CHL    CN3 2236   3.747   6.002   0.993 -0.4622  0.0418 -0.0764
  139CHL    NTM 2237   3.788   6.143   0.993 -0.1075 -0.0571  0.4115
  139CHL     CB 2238   3.933   6.137   0.967 -0.2336  0.0710 -0.3402
  140PJ2     CA 2239   4.024   6.260   0.973 -0.0854 -0.0283 -0.5465
  140PJ2     OA 2240   4.031   6.327   1.099  0.0179 -0.0635 -0.5332
  140PJ2      P 2241   4.114   6.464   1.087 -0.0938  0.0535 -0.0104
  140PJ2     OB 2242   4.243   6.437   1.019  0.0298 -0.1122  0.2925
  140PJ2     HB 2243   4.275   6.349   1.054  0.0899 -0.8210 -1.4761
  140PJ2     OG 2244   4.025   6.558   1.015  0.3409  0.2601 -0.2858
  140PJ2     HG 2245   3.945   6.575   1.072  1.1459 -0.1954  1.0125
  140PJ2     OD 2246   4.136   6.522   1.235 -0.0794 -0.1343  0.0605
  141POX     CD 2247   4.036   6.603   1.298  0.7901  0.2807  0.9377
  141POX     CE 2248   3.922   6.526   1.365  0.1161 -0.0795 -0.5675
  141POX     OE 2249   3.808   6.611   1.378  0.1502 -0.1475  0.2329
  141POX    C1A 2250   3.691   6.550   1.362  0.0693  0.0261  0.1628
  141POX    O1A 2251   3.680   6.429   1.344 -0.8002  0.1535 -0.2451
  141POX    C1B 2252   3.577   6.638   1.397  0.3346  0.3188  0.2896
  141POX    C1C 2253   3.467   6.567   1.476  0.1311 -0.2500 -0.4989
  141POX    C1D 2254   3.503   6.518   1.616 -0.1243 -0.4285 -0.4942
  141POX    C1E 2255   3.559   6.626   1.708  0.2354 -0.7419 -0.3403
  141POX    C1F 2256   3.601   6.565   1.842  0.3964 -0.1561 -0.1192
  141POX    C1G 2257   3.485   6.503   1.921  0.2266  0.0147 -0.2332
  141POX    C1H 2258   3.541   6.435   2.046 -0.4321 -0.3598 -0.1381
  141POX    C1I 2259   3.585   6.291   2.017  0.0491 -0.1438 -0.5159
  141POX    C1J 2260   3.571   6.206   2.119 -0.4195  0.5414  0.0036
  141POX    C1K 2261   3.533   6.238   2.264  0.4103 -0.1272  0.3815
  141POX    C1L 2262   3.449   6.126   2.326  0.0368 -0.3054 -0.4225
  141POX    C1M 2263   3.417   6.126   2.476 -0.2971 -0.0132 -0.4922
  141POX    C1N 2264   3.341   6.004   2.527 -0.0598  0.0526  0.0238
  141POX    C1O 2265   3.296   6.032   2.671 -0.1781 -0.4564  0.0883
  141POX    C1P 2266   3.180   5.945   2.718 -0.5216  0.0167  0.1283
  141POX    C1Q 2267   3.144   6.000   2.856  0.5469  0.0584  0.4005
  141POX    C1R 2268   3.016   5.931   2.906  0.2416  0.4838  0.2072
  141POX     CZ 2269   3.985   6.466   1.491 -0.0632  0.9137  0.0063
  141POX     OZ 2270   3.904   6.419   1.599  0.2536  0.9292  0.2541
  141POX    C2A 2271   3.975   6.348   1.686  0.1058  0.6879  0.1802
  141POX    O2A 2272   4.098   6.356   1.691  0.1280  0.1908  0.5105
  141POX    C2B 2273   3.896   6.255   1.768  0.7456  0.0682  0.1043
  141POX    C2C 2274   3.968   6.183   1.882  0.3534 -0.0983  0.2526
  141POX    C2D 2275   3.874   6.083   1.948 -0.3941  0.4183 -0.0161
  141POX    C2E 2276   3.922   6.003   2.070  0.2403  0.4566 -0.2381
  141POX    C2F 2277   4.041   5.911   2.041 -0.2912 -0.3469  0.1036
  141POX    C2G 2278   4.104   5.853   2.168 -0.1508 -0.0592  0.1661
  141POX    C2H 2279   4.248   5.803   2.154  0.0156  0.4470  0.0643
  141POX    C2I 2280   4.298   5.741   2.284 -0.4226  0.1026  0.0697
  141POX    C2J 2281   4.352   5.847   2.380 -0.1214 -0.2160  0.2565
  141POX    C2K 2282   4.456   5.817   2.488 -0.2896  0.1556  0.5251
  141POX    C2L 2283   4.415   5.699   2.576  0.5428 -0.5023  0.0513
  141POX    C2M 2284   4.528   5.654   2.670  0.5895  0.0880  0.2869
  141POX    C2N 2285   4.506   5.531   2.757 -0.5290  0.1691  0.1385
  141POX    C2O 2286   4.628   5.472   2.827 -0.0734  0.0685 -0.7281
  141POX    C2P 2287   4.625   5.320   2.843  0.5007  0.1375  0.1278
  142CHL    CN1 2288   1.433   0.426   1.143  0.5595 -0.0828  0.0491
  142CHL    CN2 2289   1.621   0.538   1.056 -0.0803 -0.3011 -0.4112
  142CHL    CN3 2290   1.647   0.336   1.188  0.0510  0.1576  0.1201
  142CHL    NTM 2291   1.572   0.461   1.172  0.4000  0.3822  0.2478
  142CHL     CB 2292   1.588   0.545   1.292  0.6066  0.5694  0.0918
  143PJ2     CA 2293   1.519   0.678   1.319 -0.2003  0.2187 -0.2172
  143PJ2     OA 2294   1.376   0.677   1.312 -0.2181 -0.2695  0.1800
  143PJ2      P 2295   1.310   0.823   1.303 -0.2036 -0.2826 -0.1341
  143PJ2     OB 2296   1.174   0.787   1.257 -0.2993  0.0367 -0.1045
  143PJ2     HB 2297   1.153   0.796   1.160  1.1174  0.9208 -0.3530
  143PJ2     OG 2298   1.396   0.905   1.214 -0.4104 -0.3514 -0.4002
  143PJ2     HG 2299   1.492   0.878   1.220 -0.4077 -0.4235 -0.7811
  143PJ2     OD 2300   1.330   0.865   1.457 -0.5368 -0.0634 -0.1486
  144POX     CD 2301   1.220   0.843   1.545 -0.3533 -0.6814 -0.0731
  144POX     CE 2302   1.253   0.839   1.695  0.4804 -0.1582 -0.2381
  144POX     OE 2303   1.145   0.797   1.778  0.4634  0.2874 -0.0313
  144POX    C1A 2304   1.165   0.682   1.842 -0.3246  0.2279  0.1175
  144POX    O1A 2305   1.249   0.600   1.807  0.0630  0.5972  0.1762
  144POX    C1B 2306   1.070   0.652   1.952 -0.1732 -0.1445  0.1484
  144POX    C1C 2307   1.123   0.702   2.087  0.0278  0.2279 -0.0628
  144POX    C1D 2308   1.028   0.668   2.203 -0.3022 -0.1791 -0.4453
  144POX    C1E 2309   1.101   0.694   2.335 -0.3238 -0.0275 -0.4622
  144POX    C1F 2310   1.022   0.633   2.451  0.6810 -0.5119 -0.0151
  144POX    C1G 2311   1.081   0.640   2.592 -0.0003 -0.1000  0.2527
  144POX    C1H 2312   1.010   0.573   2.710 -0.3330  0.0008  0.1109
  144POX    C1I 2313   1.022   0.422   2.728  0.0535  0.0185 -0.0059
  144POX    C1J 2314   1.086   0.363   2.829  0.4094  0.1206 -0.1689
  144POX    C1K 2315   1.143   0.428   2.955  0.0359 -0.1739  0.1534
  144POX    C1L 2316   1.144   0.328   3.071  0.6286 -0.3057  0.0379
  144POX    C1M 2317   1.201   0.378   3.203  0.0086  0.0021  0.1923
  144POX    C1N 2318   1.236   0.265   3.300 -0.1616 -0.0538  0.1878
  144POX    C1O 2319   1.135   0.155   3.335 -0.4661 -0.0677 -0.7065
  144POX    C1P 2320   1.010   0.212   3.404  0.1433 -0.0964  0.4529
  144POX    C1Q 2321   0.891   0.116   3.395 -0.0487  0.1206  0.6892
  144POX    C1R 2322   0.769   0.182   3.459  0.2259  0.2574  1.0727
  144POX     CZ 2323   1.316   0.972   1.737 -0.3012  0.1947 -0.1700
  144POX     OZ 2324   1.376   0.981   1.867 -0.1192  0.2032 -0.2533
  144POX    C2A 2325   1.408   1.101   1.913  0.3748  0.0219 -0.1196
  144POX    O2A 2326   1.401   1.194   1.833  0.5451 -0.2902 -0.4998
  144POX    C2B 2327   1.437   1.116   2.058 -0.6864  0.3016  0.0765
  144POX    C2C 2328   1.563   1.200   2.079 -0.3424 -0.2491  0.2518
  144POX    C2D 2329   1.578   1.220   2.230 -0.0748 -0.0926  0.2061
  144POX    C2E 2330   1.677   1.116   2.283  0.2016 -0.0479 -0.2209
  144POX    C2F 2331   1.738   1.158   2.416  0.1208  0.2668 -0.2817
  144POX    C2G 2332   1.783   1.304   2.428 -0.1725  0.3507 -0.1925
  144POX    C2H 2333   1.803   1.331   2.577  0.3232 -0.1961 -0.1523
  144POX    C2I 2334   1.895   1.451   2.603 -0.2741  0.1595  0.3436
  144POX    C2J 2335   1.918   1.481   2.751  0.2938  0.1481  0.2597
  144POX    C2K 2336   2.009   1.601   2.777 -0.6458  0.8347  0.4161
  144POX    C2L 2337   1.966   1.727   2.701 -0.0288  0.5526 -0.4183
  144POX    C2M 2338   2.071   1.839   2.709  0.2433  0.2680  0.0659
  144POX    C2N 2339   2.024   1.948   2.612 -0.0535  0.3454  0.2931
  144POX    C2O 2340   2.120   2.067   2.615  0.5109 -0.1086  0.6883
  144POX    C2P 2341   2.048   2.164   2.520  0.5123 -0.3746  0.4128
  145CHL    CN1 2342   1.741   8.772   1.931  0.5064  0.1221  0.1022
  145CHL    CN2 2343   1.695   8.992   1.884  0.1843 -0.2230  0.6289
  145CHL    CN3 2344   1.918   8.934   1.882  0.4912  0.7760 -0.5703
  145CHL    NTM 2345   1.785   8.883   1.845  0.4975  0.1904  0.1848
  145CHL     CB 2346   1.772   8.858   1.700 -0.2307  0.1673  0.2508
  146PJ2     CA 2347   1.832   8.739   1.625 -0.6635  0.3042 -0.3103
  146PJ2     OA 2348   1.790   8.611   1.671 -0.0851  0.2290  0.0199
  146PJ2      P 2349   1.856   8.493   1.583  0.2035  0.2412  0.2200
  146PJ2     OB 2350   1.814   8.522   1.444 -0.4729  0.1960  0.4124
  146PJ2     HB 2351   1.841   8.445   1.385  0.3284 -0.0570  1.0938
  146PJ2     OG 2352   2.000   8.491   1.617  0.3859  0.5124 -0.5015
  146PJ2     HG 2353   2.038   8.506   1.709  0.5705  0.0416 -0.4989
  146PJ2     OD 2354   1.790   8.358   1.638 -0.0338  0.3273  0.1450
  147POX     CD 2355   1.874   8.283   1.726  0.6194  0.7830 -0.0854
  147POX     CE 2356   1.803   8.177   1.811  0.8827  0.9925  0.4029
  147POX     OE 2357   1.711   8.228   1.908  0.0881  0.2528  0.0599
  147POX    C1A 2358   1.636   8.140   1.973 -0.0875  0.0275 -0.4445
  147POX    O1A 2359   1.598   8.037   1.919 -0.1232 -0.2019  0.0124
  147POX    C1B 2360   1.602   8.201   2.104  0.1427  0.2401 -0.4830
  147POX    C1C 2361   1.615   8.104   2.221  0.2334  0.3523 -0.3996
  147POX    C1D 2362   1.579   8.187   2.344  0.6988 -0.2791  0.1699
  147POX    C1E 2363   1.551   8.085   2.454  0.2760 -0.2993  0.0434
  147POX    C1F 2364   1.529   8.150   2.591 -0.1417 -0.1333 -0.1015
  147POX    C1G 2365   1.437   8.064   2.678 -0.8562  0.4480 -0.2732
  147POX    C1H 2366   1.432   8.101   2.827 -0.4954  0.1961 -0.1985
  147POX    C1I 2367   1.572   8.103   2.890 -0.5009  0.2902 -0.1895
  147POX    C1J 2368   1.600   8.074   3.016  0.3391  0.2599 -0.3737
  147POX    C1K 2369   1.495   8.037   3.122  0.5910 -0.2914 -0.3118
  147POX    C1L 2370   1.540   8.078   3.262 -0.0585  0.4886 -0.3181
  147POX    C1M 2371   1.437   8.026   3.363  0.3583  0.0842 -0.0974
  147POX    C1N 2372   1.481   8.024   3.510  0.0790  0.2043 -0.0114
  147POX    C1O 2373   1.497   8.163   3.570 -0.3470  0.1774  0.1702
  147POX    C1P 2374   1.369   8.234   3.615 -0.3600 -0.0704  0.5299
  147POX    C1Q 2375   1.311   8.181   3.746 -0.4640  0.2835  0.6260
  147POX    C1R 2376   1.173   8.241   3.776 -0.9619 -0.1874 -0.6376
  147POX     CZ 2377   1.910   8.076   1.852 -0.1333 -0.2833 -0.0226
  147POX     OZ 2378   2.015   8.121   1.938 -0.2309  0.0417 -0.0724
  147POX    C2A 2379   2.120   8.039   1.942 -0.5932 -0.3898  0.7560
  147POX    O2A 2380   2.131   7.938   1.874 -0.4229  0.2401 -0.1703
  147POX    C2B 2381   2.224   8.070   2.043  0.1116  0.0456 -0.0858
  147POX    C2C 2382   2.305   7.942   2.068 -0.2678 -0.2043 -0.1229
  147POX    C2D 2383   2.413   7.952   2.175 -0.2455  0.2974 -0.1896
  147POX    C2E 2384   2.356   7.930   2.315 -0.2124 -0.1423 -0.2444
  147POX    C2F 2385   2.460   7.915   2.427 -0.4634  0.6836  0.1084
  147POX    C2G 2386   2.398   7.909   2.566 -0.0854 -0.2429  0.2423
  147POX    C2H 2387   2.487   7.855   2.679  0.2043 -0.7945 -0.2447
  147POX    C2I 2388   2.603   7.954   2.698 -0.5863  0.0410  0.3120
  147POX    C2J 2389   2.707   7.893   2.792 -0.2938 -0.0526 -0.0716
  147POX    C2K 2390   2.783   7.770   2.742  0.1490  0.1174  0.1803
  147POX    C2L 2391   2.906   7.742   2.830 -0.4112  0.5058  1.1002
  147POX    C2M 2392   3.002   7.861   2.824  0.2242 -0.0457 -0.1801
  147POX    C2N 2393   3.131   7.814   2.891  0.4624 -0.0052 -0.6146
  147POX    C2O 2394   3.247   7.915   2.886  0.1296  0.4190  0.0994
  147POX    C2P 2395   3.351   7.859   2.982 -0.0973 -0.2580 -0.0371
  148CHL    CN1 2396   4.988   6.724   0.873 -0.1995  0.2280  0.4383
  148CHL    CN2 2397   4.968   6.512   0.976 -0.2264 -0.0998 -0.2912
  148CHL    CN3 2398   5.178   6.602   0.943  0.0739 -0.2808 -0.1092
  148CHL    NTM 2399   5.041   6.640   0.981  0.0795 -0.2816 -0.0897
  148CHL     CB 2400   5.041   6.713   1.109 -0.1195 -0.5039  0.0390
  149PJ2     CA 2401   4.931   6.808   1.155 -0.1346 -0.3373 -0.3369
  149PJ2     OA 2402   4.810   6.734   1.173 -0.2542 -0.0466  0.0589
  149PJ2      P 2403   4.701   6.830   1.244  0.0498  0.0616  0.3840
  149PJ2     OB 2404   4.713   6.955   1.166 -0.2974 -0.0243  0.1917
  149PJ2     HB 2405   4.622   6.997   1.166 -0.8354 -1.1501 -0.4012
  149PJ2     OG 2406   4.575   6.752   1.240 -0.2414  0.5476  0.0635
  149PJ2     HG 2407   4.592   6.662   1.199 -2.4859  0.5401 -0.9878
  149PJ2     OD 2408   4.773   6.843   1.387 -0.0233 -0.0989  0.4360
  150POX     CD 2409   4.752   6.732   1.475  0.2881 -0.5114 -0.0014
  150POX     CE 2410   4.859   6.721   1.584 -0.0730  0.1094  0.4203
  150POX     OE 2411   4.827   6.614   1.674 -0.0104  0.1534  0.4952
  150POX    C1A 2412   4.915   6.524   1.718  0.3629  0.2698 -0.0024
  150POX    O1A 2413   5.035   6.546   1.703  0.4943 -0.1557  0.4019
  150POX    C1B 2414   4.857   6.414   1.798  0.7565 -0.1344 -0.2695
  150POX    C1C 2415   4.881   6.269   1.756  0.4216 -0.3291  0.2129
  150POX    C1D 2416   4.819   6.164   1.849 -0.1510 -0.2458 -0.0710
  150POX    C1E 2417   4.901   6.154   1.978 -0.2745  0.1084  0.0384
  150POX    C1F 2418   4.841   6.053   2.077 -0.2571  0.4922  0.4412
  150POX    C1G 2419   4.905   6.065   2.216 -0.7593 -0.1109  0.7271
  150POX    C1H 2420   4.851   5.968   2.321 -0.1736 -0.5860  0.5916
  150POX    C1I 2421   4.944   6.000   2.438  0.3144 -0.0733  0.0701
  150POX    C1J 2422   4.893   6.040   2.554  0.1008 -0.8696  0.2584
  150POX    C1K 2423   4.743   6.066   2.569  0.2741  0.4567 -0.1081
  150POX    C1L 2424   4.699   6.159   2.682  0.0419  0.3363 -0.0979
  150POX    C1M 2425   4.761   6.299   2.671  0.6922  0.0416 -0.2154
  150POX    C1N 2426   4.756   6.366   2.808 -0.0243 -0.3473 -0.0466
  150POX    C1O 2427   4.874   6.463   2.815 -0.4723  0.2165 -0.2992
  150POX    C1P 2428   4.876   6.535   2.950 -0.1027  0.1591 -0.2745
  150POX    C1Q 2429   4.889   6.432   3.062 -0.1781  0.2897 -0.1453
  150POX    C1R 2430   4.884   6.505   3.196 -0.3179  0.0811 -0.0372
  150POX     CZ 2431   4.879   6.858   1.650 -0.2490  0.0928  0.5070
  150POX     OZ 2432   4.940   6.882   1.777  0.1600 -0.3578  0.3995
  150POX    C2A 2433   4.955   7.010   1.808  1.0660 -0.2680 -0.3897
  150POX    O2A 2434   4.959   7.097   1.721 -0.4819  0.2730  0.0434
  150POX    C2B 2435   4.994   7.037   1.948 -0.1088 -0.1854 -0.0702
  150POX    C2C 2436   4.885   7.117   2.020  0.0455  0.2985 -0.3661
  150POX    C2D 2437   4.902   7.108   2.172  0.5528  0.4409 -0.4094
  150POX    C2E 2438   4.923   6.968   2.230 -0.0999  0.4173 -0.2218
  150POX    C2F 2439   4.981   6.953   2.371 -0.4835 -0.4140 -0.1419
  150POX    C2G 2440   4.976   6.806   2.414 -0.0457 -0.4352 -0.1577
  150POX    C2H 2441   5.096   6.766   2.500  0.2474  0.1973 -0.2669
  150POX    C2I 2442   5.091   6.827   2.641 -0.4591 -0.2620 -0.0865
  150POX    C2J 2443   5.168   6.743   2.742  0.1868  0.2652 -0.1292
  150POX    C2K 2444   5.314   6.786   2.730  0.2307  0.1178 -0.1312
  150POX    C2L 2445   5.385   6.735   2.856  0.0681  0.3013  0.0350
  150POX    C2M 2446   5.524   6.797   2.870  0.1537  0.1067  0.0396
  150POX    C2N 2447   5.579   6.748   3.005  0.2793  0.0749 -0.0229
  150POX    C2O 2448   5.726   6.786   3.021  0.4128 -0.2961 -0.3322
  150POX    C2P 2449   5.802   6.700   3.122  0.5223 -0.3291 -0.4412
  151CHL    CN1 2450   3.218   1.342   1.113  0.0333 -0.5393  0.1607
  151CHL    CN2 2451   3.034   1.471   1.050 -0.1520  0.2994  0.4806
  151CHL    CN3 2452   3.200   1.565   1.190 -0.4628  0.0745 -0.1600
  151CHL    NTM 2453   3.123   1.443   1.162  0.1628 -0.3714  0.0696
  151CHL     CB 2454   3.046   1.375   1.268  0.1503 -0.3248  0.0905
  152PJ2     CA 2455   2.946   1.457   1.350  0.9025 -0.3093  1.0165
  152PJ2     OA 2456   2.980   1.589   1.394  0.2813  0.3395 -0.3706
  152PJ2      P 2457   2.849   1.682   1.412  0.0353 -0.0948  0.1060
  152PJ2     OB 2458   2.809   1.717   1.274 -0.0225  0.2256  0.2051
  152PJ2     HB 2459   2.710   1.732   1.269 -0.2514 -0.8795  1.1108
  152PJ2     OG 2460   2.753   1.638   1.516  0.1324 -0.1839  0.1594
  152PJ2     HG 2461   2.668   1.688   1.497 -0.2461  0.5376  3.1797
  152PJ2     OD 2462   2.927   1.810   1.470 -0.2590  0.1251  0.0178
  153POX     CD 2463   3.002   1.807   1.592  0.3157 -0.4889 -0.3421
  153POX     CE 2464   3.104   1.917   1.621 -0.0483 -0.3091  0.2826
  153POX     OE 2465   3.176   1.889   1.742  0.1645 -0.4109  0.1330
  153POX    C1A 2466   3.309   1.894   1.740  0.1316  0.7565  0.0034
  153POX    O1A 2467   3.366   1.914   1.633  0.1142 -0.1126 -0.1746
  153POX    C1B 2468   3.375   1.836   1.859  0.4148  0.4257 -0.3093
  153POX    C1C 2469   3.397   1.941   1.969  0.1222 -0.0009  0.1642
  153POX    C1D 2470   3.453   1.866   2.089  0.0132 -0.3601 -0.0083
  153POX    C1E 2471   3.483   1.979   2.188 -0.2700 -0.0166 -0.3108
  153POX    C1F 2472   3.603   2.069   2.161 -0.0058 -0.1720  0.3177
  153POX    C1G 2473   3.618   2.167   2.278  0.3334  0.1892 -0.0222
  153POX    C1H 2474   3.666   2.111   2.412  0.0474 -0.5392 -0.2166
  153POX    C1I 2475   3.819   2.103   2.399  0.0671 -0.1880 -0.2083
  153POX    C1J 2476   3.902   2.080   2.500  0.2183  0.6863 -0.1292
  153POX    C1K 2477   3.865   2.081   2.649 -0.5108  0.1994 -0.2993
  153POX    C1L 2478   3.840   1.939   2.697  0.8933  0.0437  0.0211
  153POX    C1M 2479   3.816   1.949   2.848 -0.6400 -0.6743 -0.1524
  153POX    C1N 2480   3.823   1.809   2.909  0.1433 -0.5076  0.1495
  153POX    C1O 2481   3.844   1.817   3.061 -0.0118  0.3636  0.1324
  153POX    C1P 2482   3.707   1.818   3.127 -0.0779  0.3559 -0.0040
  153POX    C1Q 2483   3.716   1.806   3.280  0.5556 -0.0291 -0.0690
  153POX    C1R 2484   3.797   1.920   3.343  0.5092  0.2267 -0.4621
  153POX     CZ 2485   3.026   2.049   1.627 -0.4803 -0.5240 -0.5058
  153POX     OZ 2486   2.943   2.078   1.739  0.2604  0.4302 -0.1885
  153POX    C2A 2487   2.987   2.162   1.832  0.0572  0.4534 -0.1127
  153POX    O2A 2488   3.070   2.246   1.798  0.0925  0.7670  0.7260
  153POX    C2B 2489   2.916   2.147   1.961 -0.1320 -0.3912 -0.3118
  153POX    C2C 2490   2.780   2.217   1.963  0.2298  0.3154 -0.0874
  153POX    C2D 2491   2.703   2.194   2.094  0.0771  0.5417 -0.1379
  153POX    C2E 2492   2.640   2.056   2.077 -0.3428  0.7230 -0.0661
  153POX    C2F 2493   2.565   2.024   2.207  0.1572  0.3248  0.1281
  153POX    C2G 2494   2.462   1.917   2.174 -0.1124  0.5401  0.2663
  153POX    C2H 2495   2.377   1.876   2.295  0.2022 -0.1635  0.2569
  153POX    C2I 2496   2.281   1.758   2.282 -0.3096  0.3017 -0.2835
  153POX    C2J 2497   2.173   1.775   2.175 -0.2384  0.5783 -0.3114
  153POX    C2K 2498   2.056   1.688   2.221 -0.1447  0.2922 -0.6082
  153POX    C2L 2499   1.957   1.668   2.107 -0.3100  0.6406 -0.5280
  153POX    C2M 2500   1.828   1.598   2.151 -0.0545  0.3367 -0.2546
  153POX    C2N 2501   1.717   1.676   2.223  0.0052 -0.0693  0.2887
  153POX    C2O 2502   1.647   1.773   2.127  0.0516  0.5235  0.8456
  153POX    C2P 2503   1.539   1.710   2.039  0.4927  0.6514  0.2067
  154CHL    CN1 2504   3.411   4.584   0.903 -0.2795 -0.1257 -0.5246
  154CHL    CN2 2505   3.190   4.548   0.814  0.0962  0.2152 -1.0438
  154CHL    CN3 2506   3.311   4.740   0.763 -0.3802 -0.1664 -0.1614
  154CHL    NTM 2507   3.282   4.647   0.873 -0.3364  0.0102  0.0004
  154CHL     CB 2508   3.207   4.715   0.979  0.3283  0.4351  0.2048
  155PJ2     CA 2509   3.200   4.644   1.115 -0.2829 -0.0873 -0.0950
  155PJ2     OA 2510   3.157   4.508   1.128  0.0858 -0.1429  0.5707
  155PJ2      P 2511   3.247   4.410   1.219  0.1621 -0.3942  0.2286
  155PJ2     OB 2512   3.239   4.270   1.174 -0.1224 -0.1745 -0.4255
  155PJ2     HB 2513   3.142   4.256   1.153 -1.2579  2.9978  1.9310
  155PJ2     OG 2514   3.382   4.469   1.204 -0.0790  0.0633 -0.2019
  155PJ2     HG 2515   3.397   4.487   1.107 -3.9620  0.4207 -0.8812
  155PJ2     OD 2516   3.171   4.449   1.356  0.5935  0.2173  0.3001
  156POX     CD 2517   3.179   4.343   1.452  0.1756 -0.2309 -0.1544
  156POX     CE 2518   3.181   4.391   1.597 -0.3739 -0.3316 -0.1114
  156POX     OE 2519   3.226   4.289   1.686 -0.2546  0.2991  0.5576
  156POX    C1A 2520   3.310   4.333   1.780  0.1370 -0.0899  0.3902
  156POX    O1A 2521   3.373   4.438   1.772 -0.0406 -0.0253 -0.1659
  156POX    C1B 2522   3.324   4.230   1.886  0.0581 -0.0746  0.4157
  156POX    C1C 2523   3.277   4.294   2.016 -0.1410  0.2505  0.1866
  156POX    C1D 2524   3.126   4.278   2.041 -0.0693 -0.0243  0.4579
  156POX    C1E 2525   3.097   4.290   2.190 -1.0445 -0.2162  0.2918
  156POX    C1F 2526   3.160   4.418   2.246 -0.0742 -0.5115 -0.0982
  156POX    C1G 2527   3.143   4.424   2.398 -0.0872  0.3855 -0.1249
  156POX    C1H 2528   3.205   4.548   2.462 -0.1314  0.1573  0.3599
  156POX    C1I 2529   3.207   4.540   2.615 -0.0192 -0.2911  0.3365
  156POX    C1J 2530   3.285   4.610   2.697  0.6763 -0.3538 -0.2641
  156POX    C1K 2531   3.404   4.685   2.637  0.5641 -0.2775 -0.3906
  156POX    C1L 2532   3.517   4.702   2.738  0.1894 -0.3389  0.0417
  156POX    C1M 2533   3.576   4.569   2.784 -0.0215 -0.7368 -0.8139
  156POX    C1N 2534   3.692   4.599   2.879 -0.8810 -0.3520  0.1410
  156POX    C1O 2535   3.650   4.656   3.014 -0.2828 -0.1123  0.2319
  156POX    C1P 2536   3.768   4.708   3.096 -0.3313  0.3220  0.0301
  156POX    C1Q 2537   3.889   4.615   3.109 -0.4397  0.1526 -0.1625
  156POX    C1R 2538   3.849   4.493   3.191 -0.1356 -0.2166 -0.5561
  156POX     CZ 2539   3.043   4.452   1.626 -0.2840 -0.4298  0.5359
  156POX     OZ 2540   3.024   4.535   1.741 -0.7045 -0.1089  0.2344
  156POX    C2A 2541   2.906   4.592   1.767 -0.4468  0.1494  0.8442
  156POX    O2A 2542   2.810   4.541   1.710 -0.1624  0.6153 -0.0834
  156POX    C2B 2543   2.896   4.699   1.869  0.1405  1.0294  0.0020
  156POX    C2C 2544   2.856   4.636   2.003 -0.0385  0.2075 -0.4328
  156POX    C2D 2545   2.828   4.740   2.111  0.4949 -0.0146 -0.0776
  156POX    C2E 2546   2.783   4.675   2.241  0.8242  0.2200  0.1565
  156POX    C2F 2547   2.744   4.786   2.339 -0.4295 -0.0145 -0.0575
  156POX    C2G 2548   2.681   4.735   2.469  0.6238 -0.2949  0.3550
  156POX    C2H 2549   2.659   4.855   2.561 -0.3495 -0.2477  0.0670
  156POX    C2I 2550   2.594   4.833   2.697  0.3814  0.1197  0.4816
  156POX    C2J 2551   2.580   4.964   2.776 -0.2062  0.4510 -0.1598
  156POX    C2K 2552   2.555   4.940   2.925  0.6957 -0.1929 -0.1024
  156POX    C2L 2553   2.572   5.071   3.003 -0.3005  0.0300 -0.2508
  156POX    C2M 2554   2.513   5.043   3.141  0.3680  0.3303  0.0984
  156POX    C2N 2555   2.513   5.173   3.223 -0.2099  0.2732  0.1906
  156POX    C2O 2556   2.648   5.239   3.252 -0.0148  0.1658 -0.4552
  156POX    C2P 2557   2.628   5.358   3.346  0.0734 -0.2337  0.0789
  157CHL    CN1 2558   3.735   4.665   1.557  0.6401 -0.3180 -0.4224
  157CHL    CN2 2559   3.567   4.488   1.562 -0.2186 -0.2432 -0.4014
  157CHL    CN3 2560   3.775   4.460   1.461 -0.0195  0.0320  0.0962
  157CHL    NTM 2561   3.668   4.559   1.482 -0.1318 -0.0454 -0.1217
  157CHL     CB 2562   3.620   4.594   1.347 -1.1622 -0.3029  0.1636
  158PJ2     CA 2563   3.537   4.716   1.306 -0.4422 -0.0768 -0.6441
  158PJ2     OA 2564   3.608   4.840   1.306 -0.4156 -0.0816  0.7369
  158PJ2      P 2565   3.516   4.955   1.242  0.0846 -0.1178 -0.0597
  158PJ2     OB 2566   3.595   5.046   1.156  0.0676  0.1327  0.1870
  158PJ2     HB 2567   3.695   5.037   1.164  0.0123 -0.0395  0.7035
  158PJ2     OG 2568   3.403   4.890   1.172  0.0243  0.1025 -0.1680
  158PJ2     HG 2569   3.333   4.961   1.159  0.1200  0.0910 -0.7789
  158PJ2     OD 2570   3.457   5.024   1.375 -0.3932 -0.4379 -0.1042
  159POX     CD 2571   3.515   5.148   1.417 -0.5340 -0.2782 -0.3765
  159POX     CE 2572   3.470   5.210   1.549  0.1578  0.0114 -0.2702
  159POX     OE 2573   3.537   5.332   1.580  0.2700 -0.1754  0.2215
  159POX    C1A 2574   3.469   5.446   1.589  0.4763  0.0197 -0.6215
  159POX    O1A 2575   3.347   5.448   1.573  0.3565 -0.1228  0.2020
  159POX    C1B 2576   3.547   5.565   1.628  0.3815 -0.2233  0.3380
  159POX    C1C 2577   3.517   5.608   1.772 -0.6661  0.5437 -0.1035
  159POX    C1D 2578   3.594   5.728   1.826 -0.5367  0.4271 -0.0289
  159POX    C1E 2579   3.571   5.731   1.977  0.4090  0.2636  0.1228
  159POX    C1F 2580   3.624   5.607   2.050 -0.1989 -0.1211 -0.0837
  159POX    C1G 2581   3.620   5.603   2.203  0.3354 -0.1816 -0.0719
  159POX    C1H 2582   3.707   5.712   2.267  0.0461 -0.0146  0.0345
  159POX    C1I 2583   3.665   5.728   2.413  0.1598  0.2189  0.0422
  159POX    C1J 2584   3.700   5.828   2.495  0.1989  0.0521  0.2287
  159POX    C1K 2585   3.797   5.941   2.460 -0.0305  0.2264  0.1534
  159POX    C1L 2586   3.891   5.977   2.575 -0.1493  0.0188  0.3166
  159POX    C1M 2587   3.990   5.866   2.610 -0.1170 -0.1213 -0.2081
  159POX    C1N 2588   4.081   5.900   2.728 -0.7771  0.1368  0.2348
  159POX    C1O 2589   4.009   5.918   2.862 -0.4727 -0.0106  0.4220
  159POX    C1P 2590   4.119   5.934   2.967 -0.0652 -0.0174  0.0015
  159POX    C1Q 2591   4.191   5.801   2.988  0.5862  0.2633 -0.4352
  159POX    C1R 2592   4.276   5.793   3.115 -0.7778 -0.2967  0.4686
  159POX     CZ 2593   3.499   5.094   1.644  0.2474  0.1146 -0.1715
  159POX     OZ 2594   3.482   5.131   1.781 -0.0877  0.0673 -0.1979
  159POX    C2A 2595   3.583   5.106   1.865 -0.2137  0.2578  0.0113
  159POX    O2A 2596   3.673   5.025   1.843 -0.1584  0.1912  0.4784
  159POX    C2B 2597   3.572   5.186   1.989  0.0333  0.5612 -0.1606
  159POX    C2C 2598   3.562   5.106   2.119  0.6597 -0.0051 -0.4554
  159POX    C2D 2599   3.601   5.192   2.240 -0.0254 -0.2284 -0.0716
  159POX    C2E 2600   3.570   5.107   2.364 -0.5703  0.0817  0.0074
  159POX    C2F 2601   3.550   5.188   2.491  0.4045  0.3249  0.0093
  159POX    C2G 2602   3.542   5.088   2.607 -0.3368 -0.1278 -0.4276
  159POX    C2H 2603   3.543   5.164   2.740 -0.1153 -0.1142 -0.4355
  159POX    C2I 2604   3.471   5.072   2.838 -0.2236  0.4860  0.0527
  159POX    C2J 2605   3.449   5.128   2.979 -0.5931 -0.2527  0.2969
  159POX    C2K 2606   3.569   5.125   3.073 -0.3288 -0.8328 -0.0565
  159POX    C2L 2607   3.529   5.197   3.202  0.1042 -0.7829  0.0514
  159POX    C2M 2608   3.658   5.215   3.282  0.3048 -0.7461 -0.2826
  159POX    C2N 2609   3.748   5.327   3.228  0.1148 -0.1330  0.6504
  159POX    C2O 2610   3.874   5.349   3.311  0.4728 -0.4624  0.2000
  159POX    C2P 2611   3.836   5.382   3.456 -0.4410  0.0828 -0.1576
  160CHL    CN1 2612   3.197   2.204   0.808 -0.3750 -0.8001  0.0800
  160CHL    CN2 2613   2.976   2.120   0.809 -0.1444 -0.3919  0.5809
  160CHL    CN3 2614   3.026   2.356   0.786  0.6011  0.4624  0.3262
  160CHL    NTM 2615   3.060   2.231   0.855 -0.2779 -0.0110 -0.0782
  160CHL     CB 2616   3.043   2.241   1.001 -0.3489 -0.0259 -0.0852
  161PJ2     CA 2617   3.140   2.321   1.087  0.2036 -0.6447 -0.1261
  161PJ2     OA 2618   3.167   2.456   1.047 -0.1708 -0.6905 -0.5460
  161PJ2      P 2619   3.320   2.498   1.077 -0.4181 -0.0558 -0.1551
  161PJ2     OB 2620   3.411   2.393   1.026 -0.0899  0.0879  0.1351
  161PJ2     HB 2621   3.504   2.430   1.029  1.6476 -3.5902 -1.6800
  161PJ2     OG 2622   3.333   2.631   1.013  0.5171 -0.3082 -0.5056
  161PJ2     HG 2623   3.251   2.686   1.032  0.5346 -0.9424  1.7112
  161PJ2     OD 2624   3.345   2.514   1.235  0.2894 -0.2681 -0.2414
  162POX     CD 2625   3.485   2.518   1.262  0.2910  0.2854 -0.3215
  162POX     CE 2626   3.525   2.518   1.410  0.0648 -0.4751 -0.2575
  162POX     OE 2627   3.526   2.387   1.468 -0.3352 -0.0875  0.6367
  162POX    C1A 2628   3.620   2.362   1.558  0.0727 -0.1523  0.1933
  162POX    O1A 2629   3.722   2.429   1.567  0.1055 -0.0443 -0.8246
  162POX    C1B 2630   3.602   2.238   1.637  0.0328 -0.0875  0.2862
  162POX    C1C 2631   3.594   2.274   1.785  0.6088  0.5118  0.1734
  162POX    C1D 2632   3.468   2.352   1.820  0.3549  0.1970 -0.0354
  162POX    C1E 2633   3.452   2.374   1.971 -0.1942  0.3514 -0.1124
  162POX    C1F 2634   3.303   2.387   2.004 -0.2160  0.5227 -0.2750
  162POX    C1G 2635   3.280   2.403   2.154  0.7313  0.0030 -0.0644
  162POX    C1H 2636   3.131   2.408   2.189  0.7239 -0.6892  0.0230
  162POX    C1I 2637   3.131   2.441   2.339  0.1234 -0.2840 -0.0587
  162POX    C1J 2638   3.131   2.353   2.439 -0.4829 -0.0628  0.1422
  162POX    C1K 2639   3.143   2.201   2.422  0.3288 -0.0637  0.6750
  162POX    C1L 2640   3.205   2.127   2.540  0.3878 -0.3070  0.4924
  162POX    C1M 2641   3.228   1.975   2.534 -0.6199 -0.4378 -0.2526
  162POX    C1N 2642   3.311   1.951   2.660 -0.1419  0.3767 -0.4039
  162POX    C1O 2643   3.351   1.803   2.655 -1.0378  0.0854  0.7192
  162POX    C1P 2644   3.433   1.781   2.781 -0.3053 -0.1884  0.1987
  162POX    C1Q 2645   3.501   1.644   2.765  0.1442  0.0352  0.1615
  162POX    C1R 2646   3.608   1.641   2.656  0.2929  0.0805  0.3056
  162POX     CZ 2647   3.433   2.621   1.476  0.2151 -0.5129  0.0105
  162POX     OZ 2648   3.443   2.658   1.614  0.1531  0.3103 -0.1968
  162POX    C2A 2649   3.361   2.757   1.649  0.1419  0.2738 -0.1196
  162POX    O2A 2650   3.301   2.830   1.570  0.4895  0.8528  0.1447
  162POX    C2B 2651   3.354   2.767   1.796  0.4589 -0.0990 -0.0745
  162POX    C2C 2652   3.420   2.894   1.850 -0.0443  0.1958 -0.1394
  162POX    C2D 2653   3.415   2.908   2.002 -0.9619  0.0358 -0.1508
  162POX    C2E 2654   3.486   2.814   2.099 -0.3929  0.3430 -0.2628
  162POX    C2F 2655   3.399   2.824   2.225  0.0155 -0.0949  0.0630
  162POX    C2G 2656   3.412   2.709   2.324  0.2755  0.0737  0.2257
  162POX    C2H 2657   3.346   2.742   2.458  0.5881  0.0723  0.3809
  162POX    C2I 2658   3.369   2.630   2.560 -0.2489 -0.4126  0.0419
  162POX    C2J 2659   3.266   2.614   2.672 -0.3864 -0.2933 -0.0675
  162POX    C2K 2660   3.252   2.729   2.771  0.3052 -0.0866 -0.2070
  162POX    C2L 2661   3.136   2.703   2.867  0.2777  0.2712 -0.1403
  162POX    C2M 2662   3.143   2.804   2.982  0.1621 -0.1980  0.2854
  162POX    C2N 2663   3.016   2.792   3.066  0.1958  0.1068  0.3823
  162POX    C2O 2664   3.002   2.673   3.161  0.2337 -0.6253 -0.5166
  162POX    C2P 2665   3.109   2.669   3.270 -0.2781  0.4235  0.0351
  163CHL    CN1 2666   3.958   2.913   0.922 -0.9100  0.2266  0.0497
  163CHL    CN2 2667   4.110   2.968   1.096  0.5282  0.6551 -0.4367
  163CHL    CN3 2668   4.137   3.063   0.878 -0.4004 -0.3438 -0.5832
  163CHL    NTM 2669   4.039   3.022   0.979 -0.2407 -0.0693 -0.3145
  163CHL     CB 2670   3.956   3.143   0.993  0.0528  0.0711  0.2565
  164PJ2     CA 2671   4.004   3.264   1.073 -0.0028  0.1879  0.1115
  164PJ2     OA 2672   4.141   3.304   1.073  0.0185  0.1259 -0.4749
  164PJ2      P 2673   4.156   3.457   1.118 -0.1653 -0.0092  0.0466
  164PJ2     OB 2674   4.299   3.483   1.091 -0.1405  0.0623  0.2375
  164PJ2     HB 2675   4.317   3.580   1.107 -1.1792  0.2598  0.2341
  164PJ2     OG 2676   4.063   3.522   1.023 -0.2431 -0.4873 -0.2054
  164PJ2     HG 2677   3.980   3.468   1.015  0.4464 -1.2928 -2.7072
  164PJ2     OD 2678   4.108   3.457   1.272 -0.5811  0.4191 -0.0793
  165POX     CD 2679   4.219   3.474   1.361 -0.4888 -0.3162 -0.0507
  165POX     CE 2680   4.162   3.507   1.499 -0.1623 -0.2132  0.0613
  165POX     OE 2681   4.251   3.577   1.586  0.0291 -0.1695 -0.1673
  165POX    C1A 2682   4.263   3.709   1.586  0.0794 -0.1749 -0.3134
  165POX    O1A 2683   4.215   3.773   1.492 -0.2218 -0.1873 -0.1683
  165POX    C1B 2684   4.349   3.760   1.695 -0.0761  0.3316 -0.4216
  165POX    C1C 2685   4.267   3.788   1.822  0.8519 -0.3709  0.3488
  165POX    C1D 2686   4.362   3.848   1.925 -0.0461  0.9051  0.4619
  165POX    C1E 2687   4.287   3.839   2.059  0.1296 -0.2185  0.5004
  165POX    C1F 2688   4.363   3.890   2.181  0.4073  0.4315  0.0667
  165POX    C1G 2689   4.289   3.883   2.315  0.1252 -0.1793 -0.1191
  165POX    C1H 2690   4.374   3.925   2.434 -0.4591 -0.0998  0.2753
  165POX    C1I 2691   4.416   4.072   2.423  0.3329 -0.3305  0.1510
  165POX    C1J 2692   4.414   4.168   2.514 -0.5200  0.0660 -0.2731
  165POX    C1K 2693   4.381   4.153   2.662  0.2683 -0.4310 -0.1417
  165POX    C1L 2694   4.505   4.106   2.739 -0.0532 -0.4861  0.3500
  165POX    C1M 2695   4.497   4.180   2.873 -0.4174 -0.5507  0.3655
  165POX    C1N 2696   4.615   4.142   2.963 -0.1108 -0.8389 -0.1521
  165POX    C1O 2697   4.625   4.237   3.082  0.0841 -0.5287 -0.4144
  165POX    C1P 2698   4.524   4.181   3.183 -0.2244  0.0800 -0.3810
  165POX    C1Q 2699   4.559   4.242   3.319  0.3069 -0.9459 -0.0463
  165POX    C1R 2700   4.439   4.241   3.414  0.0596  0.8706 -0.2962
  165POX     CZ 2701   4.111   3.373   1.554  0.3449 -0.1733  0.6372
  165POX     OZ 2702   4.035   3.370   1.675 -0.3625  0.3721  0.2176
  165POX    C2A 2703   4.006   3.257   1.739 -0.6792 -0.1226 -0.7913
  165POX    O2A 2704   4.059   3.156   1.692  0.8915  0.4926 -0.4151
  165POX    C2B 2705   3.932   3.280   1.865  0.2439 -0.6666 -0.1359
  165POX    C2C 2706   3.941   3.158   1.957  0.1657 -0.4403  0.1701
  165POX    C2D 2707   3.846   3.174   2.076 -0.4272  0.2273 -0.3846
  165POX    C2E 2708   3.838   3.051   2.167  0.6555  0.4832  0.0730
  165POX    C2F 2709   3.769   3.086   2.299  0.4090  0.0521  0.0609
  165POX    C2G 2710   3.781   2.970   2.399 -0.7930 -0.2476 -0.1279
  165POX    C2H 2711   3.792   3.027   2.540 -0.0296  0.2026 -0.3602
  165POX    C2I 2712   3.796   2.919   2.648 -0.3886  0.2737 -0.2730
  165POX    C2J 2713   3.663   2.849   2.676 -0.2966  0.2369  0.0810
  165POX    C2K 2714   3.671   2.765   2.803  0.2292  0.6157  0.2991
  165POX    C2L 2715   3.671   2.848   2.932  0.8028  0.4459  0.4138
  165POX    C2M 2716   3.614   2.747   3.031  0.1171  0.1667 -0.2598
  165POX    C2N 2717   3.639   2.807   3.169  0.7108 -0.3290 -0.1491
  165POX    C2O 2718   3.574   2.715   3.272  0.3873 -0.5223 -0.5250
  165POX    C2P 2719   3.619   2.758   3.412 -0.1174 -0.1974 -0.4574
  166CHL    CN1 2720   3.823   3.866   1.279 -0.4928  0.1906 -0.2678
  166CHL    CN2 2721   3.917   3.961   1.085 -0.4615 -0.1401 -0.1334
  166CHL    CN3 2722   4.031   3.784   1.198  0.0617 -0.2076  0.2543
  166CHL    NTM 2723   3.899   3.834   1.157  0.1434 -0.0511  0.1836
  166CHL     CB 2724   3.842   3.733   1.067  0.1057  0.1911 -0.0664
  167PJ2     CA 2725   3.691   3.708   1.069  0.1333  0.0036 -0.4037
  167PJ2     OA 2726   3.617   3.828   1.049  0.0490 -0.0457 -0.3841
  167PJ2      P 2727   3.463   3.791   1.081  0.0965 -0.0003 -0.1013
  167PJ2     OB 2728   3.397   3.883   0.986 -0.3803 -0.0016  0.2244
  167PJ2     HB 2729   3.453   3.961   0.958  1.3979 -1.2245  0.2529
  167PJ2     OG 2730   3.442   3.647   1.060 -0.4713  0.0508  0.1104
  167PJ2     HG 2731   3.460   3.602   1.148 -0.0564  1.0349  0.5328
  167PJ2     OD 2732   3.448   3.833   1.236  0.0371 -0.2158 -0.0489
  168POX     CD 2733   3.428   3.971   1.267 -0.1071 -0.2468 -0.0055
  168POX     CE 2734   3.393   4.005   1.412  0.1507 -0.0701  0.0151
  168POX     OE 2735   3.493   3.999   1.514 -0.4166 -0.3519  0.5640
  168POX    C1A 2736   3.579   4.101   1.515 -0.4162 -0.3422 -0.0583
  168POX    O1A 2737   3.570   4.203   1.447  0.6578  0.0951  0.4251
  168POX    C1B 2738   3.689   4.077   1.611 -0.0648 -0.7826 -0.5735
  168POX    C1C 2739   3.665   4.149   1.743  0.4556 -0.1591 -0.8139
  168POX    C1D 2740   3.776   4.115   1.842 -0.0885  0.0404 -0.1273
  168POX    C1E 2741   3.725   4.094   1.985 -0.2238  0.0489 -0.1735
  168POX    C1F 2742   3.835   4.038   2.076  0.0904  0.6423 -0.1813
  168POX    C1G 2743   3.789   4.015   2.220 -0.4772  0.1191 -0.4392
  168POX    C1H 2744   3.897   4.003   2.328 -0.4794  0.1658 -0.4317
  168POX    C1I 2745   3.818   4.024   2.458  0.3176  0.0465  0.0798
  168POX    C1J 2746   3.872   4.007   2.578  0.4261 -0.4513 -0.0348
  168POX    C1K 2747   4.013   3.959   2.612  0.4076 -0.5848 -0.1454
  168POX    C1L 2748   4.006   3.919   2.760  0.1885 -0.0767 -0.0141
  168POX    C1M 2749   4.140   3.868   2.815  0.2938  0.3031  0.0803
  168POX    C1N 2750   4.121   3.803   2.952 -0.3825  0.3653  0.0205
  168POX    C1O 2751   4.255   3.784   3.024 -0.4897 -0.3789  0.0386
  168POX    C1P 2752   4.247   3.741   3.170  0.3977 -0.0980  0.1754
  168POX    C1Q 2753   4.382   3.765   3.237  0.5134  0.1702 -0.1548
  168POX    C1R 2754   4.382   3.710   3.380  0.1504  0.4954 -0.0272
  168POX     CZ 2755   3.276   3.914   1.449  0.2758 -0.0736  0.4182
  168POX     OZ 2756   3.200   3.950   1.565 -0.0817  0.2629  0.0849
  168POX    C2A 2757   3.095   3.884   1.612 -0.1119  0.2257 -0.0332
  168POX    O2A 2758   3.051   3.783   1.557  0.2568 -0.0900  0.2370
  168POX    C2B 2759   3.040   3.954   1.730  0.1075  0.0489  0.1781
  168POX    C2C 2760   3.031   3.869   1.857  0.3489  0.1509  0.2651
  168POX    C2D 2761   2.929   3.933   1.952 -0.2118  0.0244 -0.2413
  168POX    C2E 2762   2.917   3.856   2.083  0.0015 -0.1643 -0.3302
  168POX    C2F 2763   2.850   3.950   2.185  0.4665  0.3314 -0.4758
  168POX    C2G 2764   2.699   3.927   2.193  0.5477 -0.1711 -0.3165
  168POX    C2H 2765   2.654   3.797   2.260  0.1395  0.0875 -0.0881
  168POX    C2I 2766   2.620   3.825   2.407 -0.5989  0.5365 -0.3360
  168POX    C2J 2767   2.570   3.692   2.461  0.3853  0.1122 -0.4439
  168POX    C2K 2768   2.548   3.678   2.612  0.3994 -0.7384 -0.5147
  168POX    C2L 2769   2.486   3.542   2.648 -0.3749 -0.1657  0.3780
  168POX    C2M 2770   2.444   3.520   2.793 -0.2173  0.0341  0.4541
  168POX    C2N 2771   2.564   3.517   2.889  0.2059  0.6034 -0.0451
  168POX    C2O 2772   2.538   3.430   3.013  0.1806  0.3294 -0.2413
  168POX    C2P 2773   2.412   3.466   3.093  0.0480 -0.7160  0.0348
  169CHL    CN1 2774   3.122   3.379   1.248 -0.7697  0.7175  0.5837
  169CHL    CN2 2775   3.295   3.518   1.343  0.4248 -0.1064  0.0383
  169CHL    CN3 2776   3.249   3.292   1.423  0.2032  0.3248  0.3269
  169CHL    NTM 2777   3.257   3.381   1.306 -0.5564  0.1362  0.1234
  169CHL     CB 2778   3.351   3.319   1.212 -0.2042 -0.1854  0.6801
  170PJ2     CA 2779   3.501   3.339   1.193 -0.2751  0.1188  0.4404
  170PJ2     OA 2780   3.580   3.336   1.312 -0.2398 -0.1349  0.4125
  170PJ2      P 2781   3.729   3.396   1.296 -0.0724 -0.6465  0.0166
  170PJ2     OB 2782   3.816   3.311   1.382 -0.3690 -0.3300  0.6388
  170PJ2     HB 2783   3.761   3.238   1.422 -2.1296 -0.0712 -1.1367
  170PJ2     OG 2784   3.769   3.428   1.158  0.2444 -0.2979  0.1868
  170PJ2     HG 2785   3.697   3.442   1.090  1.5674  1.4229 -0.9696
  170PJ2     OD 2786   3.699   3.532   1.378 -0.3685 -0.6966 -0.0085
  171POX     CD 2787   3.727   3.513   1.517  0.0774 -0.3341 -0.0464
  171POX     CE 2788   3.725   3.636   1.607 -0.2207 -0.2723 -0.1356
  171POX     OE 2789   3.783   3.594   1.731 -0.4804  0.2035  0.1513
  171POX    C1A 2790   3.848   3.687   1.800 -0.5863  0.2082  0.2449
  171POX    O1A 2791   3.890   3.788   1.742  0.0665 -0.5277 -0.5865
  171POX    C1B 2792   3.898   3.641   1.932  0.1174  0.3915  0.0498
  171POX    C1C 2793   3.794   3.639   2.044  0.1821  0.3574  0.1095
  171POX    C1D 2794   3.860   3.607   2.178  0.3542  0.4095  0.0368
  171POX    C1E 2795   3.768   3.585   2.297  0.3314 -0.0879 -0.0693
  171POX    C1F 2796   3.849   3.594   2.426  0.0235  0.3271  0.1013
  171POX    C1G 2797   3.771   3.515   2.532  0.3732  0.5098  0.5015
  171POX    C1H 2798   3.645   3.588   2.579 -0.3160 -0.2002 -0.2017
  171POX    C1I 2799   3.660   3.728   2.640 -0.5096  0.0748 -0.7761
  171POX    C1J 2800   3.567   3.774   2.723 -0.1202  0.0665 -0.3334
  171POX    C1K 2801   3.461   3.679   2.778 -0.3146  0.1264 -0.6037
  171POX    C1L 2802   3.346   3.756   2.843  0.0399  0.0340  0.1443
  171POX    C1M 2803   3.276   3.657   2.936  0.5822 -0.3245  0.1757
  171POX    C1N 2804   3.165   3.717   3.023  0.0072 -1.1222 -0.0028
  171POX    C1O 2805   3.044   3.740   2.932 -0.0203  0.1399  0.3366
  171POX    C1P 2806   2.921   3.795   3.005  0.1135  0.1559  0.5527
  171POX    C1Q 2807   2.928   3.948   3.011 -0.8084  0.2288  0.0473
  171POX    C1R 2808   2.795   4.009   3.055 -0.6554  0.4977  0.1414
  171POX     CZ 2809   3.579   3.683   1.611 -0.2070 -0.2478  0.0731
  171POX     OZ 2810   3.560   3.774   1.720 -0.0106  0.2158 -0.2732
  171POX    C2A 2811   3.439   3.773   1.776  0.2488  0.0861  0.2879
  171POX    O2A 2812   3.347   3.707   1.728  0.4728 -0.3245  0.4145
  171POX    C2B 2813   3.423   3.848   1.903 -0.2755  0.1894  0.1608
  171POX    C2C 2814   3.445   3.767   2.031 -0.6701  0.1509  0.2067
  171POX    C2D 2815   3.397   3.853   2.147 -0.2000 -0.2815  0.7305
  171POX    C2E 2816   3.399   3.762   2.270  0.2077 -0.9355  0.2445
  171POX    C2F 2817   3.319   3.815   2.390  0.3972  0.3240 -0.1739
  171POX    C2G 2818   3.175   3.766   2.392  0.4282  0.2499  0.2266
  171POX    C2H 2819   3.091   3.815   2.510  0.2468 -0.0899  0.2410
  171POX    C2I 2820   3.069   3.966   2.513 -0.0890 -0.1409  0.4067
  171POX    C2J 2821   3.052   4.022   2.655  0.7191  0.2106  0.3679
  171POX    C2K 2822   2.981   4.155   2.633  0.0492 -0.2203 -0.1245
  171POX    C2L 2823   2.848   4.173   2.560 -0.0953 -0.5331  0.0596
  171POX    C2M 2824   2.722   4.143   2.642 -0.3997  0.3911 -0.0504
  171POX    C2N 2825   2.698   4.234   2.762  0.1049  0.2013  0.1959
  171POX    C2O 2826   2.547   4.250   2.774  0.0659  0.3608 -0.4993
  171POX    C2P 2827   2.506   4.317   2.905  0.3255 -0.2284 -0.1127
  172CHL    CN1 2828   2.412   2.045   1.597  0.5874  0.2125 -0.1509
  172CHL    CN2 2829   2.477   1.824   1.659 -0.2977 -0.0334  0.1467
  172CHL    CN3 2830   2.626   1.998   1.681  0.2727  0.0783 -0.6235
  172CHL    NTM 2831   2.521   1.947   1.591  0.0908 -0.3452 -0.1704
  172CHL     CB 2832   2.562   1.911   1.454  0.3033  0.0153 -0.2022
  173PJ2     CA 2833   2.624   2.026   1.374  0.2903 -0.0589 -0.3188
  173PJ2     OA 2834   2.748   2.085   1.413 -0.1083  0.2151  0.5736
  173PJ2      P 2835   2.791   2.208   1.317 -0.1277 -0.1798  0.0546
  173PJ2     OB 2836   2.934   2.244   1.329  0.0365 -0.7794 -0.0441
  173PJ2     HB 2837   2.963   2.195   1.411  2.0913  0.8033  0.2767
  173PJ2     OG 2838   2.725   2.173   1.190  0.4397  0.6748 -0.4840
  173PJ2     HG 2839   2.774   2.195   1.105  0.5206 -2.0394 -1.2278
  173PJ2     OD 2840   2.708   2.329   1.383 -0.3043 -0.3117  0.0768
  174POX     CD 2841   2.788   2.413   1.467  0.1368 -0.1483 -0.4977
  174POX     CE 2842   2.718   2.493   1.578  0.1139 -0.0655 -0.5713
  174POX     OE 2843   2.817   2.525   1.675 -0.5066  0.4500 -0.1055
  174POX    C1A 2844   2.840   2.655   1.696 -0.2380  0.3606  0.1558
  174POX    O1A 2845   2.829   2.726   1.596 -0.3596 -0.2146 -0.2483
  174POX    C1B 2846   2.904   2.670   1.829 -0.3107  0.2947  0.1987
  174POX    C1C 2847   2.876   2.806   1.894  0.3614  0.1995  0.6962
  174POX    C1D 2848   2.965   2.912   1.830  0.1057 -0.0169 -0.0319
  174POX    C1E 2849   2.921   3.044   1.894 -0.3712 -0.3019  0.2327
  174POX    C1F 2850   2.943   3.158   1.795 -0.4686 -0.1664  0.3664
  174POX    C1G 2851   2.930   3.302   1.845 -0.8565  0.0323 -0.2891
  174POX    C1H 2852   3.020   3.335   1.964 -1.4610 -0.0813  0.2023
  174POX    C1I 2853   3.033   3.477   2.019  0.4406 -0.3266  0.4587
  174POX    C1J 2854   2.962   3.518   2.124 -0.3064  0.1348 -0.2213
  174POX    C1K 2855   2.887   3.425   2.219 -0.1689  0.0918 -0.1536
  174POX    C1L 2856   2.920   3.470   2.361 -0.4740 -0.2162  0.0162
  174POX    C1M 2857   2.857   3.377   2.465 -0.4012  0.0490  0.3007
  174POX    C1N 2858   2.912   3.411   2.603 -0.1826  0.7653  0.0430
  174POX    C1O 2859   2.843   3.327   2.711  0.0572  0.0002 -0.3869
  174POX    C1P 2860   2.925   3.343   2.839 -0.3602  0.1861 -0.1384
  174POX    C1Q 2861   2.872   3.260   2.956  0.1589 -0.0561 -0.0720
  174POX    C1R 2862   2.999   3.217   3.030 -0.1413  0.3051  0.6605
  174POX     CZ 2863   2.629   2.393   1.652  0.3026  0.3399  0.2134
  174POX     OZ 2864   2.533   2.451   1.740 -0.1189  0.1950 -0.1420
  174POX    C2A 2865   2.444   2.372   1.799  0.4372  0.2140  0.7379
  174POX    O2A 2866   2.455   2.250   1.802  0.9241  0.2377  0.0458
  174POX    C2B 2867   2.342   2.444   1.879  0.3215  0.3101  0.5028
  174POX    C2C 2868   2.324   2.387   2.020 -0.1188 -0.4082  0.1605
  174POX    C2D 2869   2.220   2.463   2.102 -0.1842 -0.3806  0.0533
  174POX    C2E 2870   2.203   2.425   2.250  0.3846 -0.1510  0.1809
  174POX    C2F 2871   2.306   2.509   2.325  0.4657  0.1833 -0.2988
  174POX    C2G 2872   2.278   2.491   2.474  0.7462  0.7059 -0.1803
  174POX    C2H 2873   2.363   2.581   2.565  0.3731  0.7324  0.1459
  174POX    C2I 2874   2.358   2.524   2.707 -0.3848  0.5372  0.0443
  174POX    C2J 2875   2.450   2.608   2.795 -0.0460  0.1287  0.0836
  174POX    C2K 2876   2.427   2.556   2.937  0.1062 -0.2742 -0.0380
  174POX    C2L 2877   2.527   2.612   3.038  0.1045 -0.3836  0.0252
  174POX    C2M 2878   2.494   2.561   3.179 -0.3297  0.6184  0.2940
  174POX    C2N 2879   2.580   2.643   3.275  0.3427  0.3401 -0.0598
  174POX    C2O 2880   2.551   2.640   3.426 -0.3359 -0.1870 -0.1954
  174POX    C2P 2881   2.425   2.713   3.472  0.0968  0.3389  0.1619
  175CHL    CN1 2882   4.677   4.045   1.120  0.4063 -0.2472 -0.3503
  175CHL    CN2 2883   4.645   4.025   0.883  0.0266  0.0865  0.1726
  175CHL    CN3 2884   4.498   4.159   1.022  0.1168  0.2044  0.2334
  175CHL    NTM 2885   4.637   4.117   0.998  0.0993  0.2570  0.0430
  175CHL     CB 2886   4.715   4.240   0.985  0.1724  0.1433 -0.6078
  176PJ2     CA 2887   4.868   4.252   0.977  0.2767 -0.5632  0.2274
  176PJ2     OA 2888   4.933   4.251   1.104 -0.2066 -0.1217  0.4836
  176PJ2      P 2889   5.093   4.260   1.095 -0.2522  0.2690  0.0699
  176PJ2     OB 2890   5.130   4.332   0.971 -0.1994  0.3342  0.1227
  176PJ2     HB 2891   5.052   4.386   0.939 -0.3876 -0.9817 -1.8633
  176PJ2     OG 2892   5.157   4.330   1.209  0.1533 -0.0170  0.0203
  176PJ2     HG 2893   5.105   4.329   1.294  0.4585  3.5734  0.4058
  176PJ2     OD 2894   5.118   4.105   1.063 -0.1345  0.2945  0.0379
  177POX     CD 2895   5.124   4.025   1.182  0.4978 -0.4649 -0.4920
  177POX     CE 2896   5.036   3.904   1.214  0.0072 -0.0807 -0.3768
  177POX     OE 2897   5.037   3.848   1.346  0.1013  0.5782 -0.0945
  177POX    C1A 2898   4.932   3.865   1.425 -0.1182  0.1617 -0.2920
  177POX    O1A 2899   4.830   3.919   1.382  0.1192  0.4476 -0.4998
  177POX    C1B 2900   4.957   3.817   1.563  0.5821  0.0041 -0.4725
  177POX    C1C 2901   4.831   3.817   1.650  0.4439  0.1576 -0.6731
  177POX    C1D 2902   4.862   3.777   1.794 -0.6534 -0.2487 -0.5424
  177POX    C1E 2903   4.744   3.729   1.880 -0.3050  0.2005  0.2014
  177POX    C1F 2904   4.793   3.702   2.022  0.1234 -0.6496 -0.0974
  177POX    C1G 2905   4.681   3.655   2.115 -0.0061 -0.4098 -0.1319
  177POX    C1H 2906   4.723   3.616   2.257  0.1416 -0.4044 -0.1740
  177POX    C1I 2907   4.593   3.597   2.337  0.3412 -0.6011  0.1061
  177POX    C1J 2908   4.593   3.587   2.469  0.1934  0.4977  0.2012
  177POX    C1K 2909   4.719   3.592   2.556 -0.3519 -1.2398  1.1429
  177POX    C1L 2910   4.682   3.678   2.678  0.1192  0.4171  0.1586
  177POX    C1M 2911   4.789   3.678   2.787  0.6059 -0.1665 -0.3107
  177POX    C1N 2912   4.732   3.741   2.915  0.5564 -0.3041 -0.2642
  177POX    C1O 2913   4.823   3.729   3.037 -0.0883  0.1707  0.2712
  177POX    C1P 2914   4.781   3.843   3.130  0.0625  0.4705 -0.0262
  177POX    C1Q 2915   4.840   3.823   3.269 -0.3548  0.9948  0.2273
  177POX    C1R 2916   4.990   3.791   3.267 -0.3764  0.9299 -0.5682
  177POX     CZ 2917   5.070   3.815   1.094 -0.5611  0.2755 -0.8047
  177POX     OZ 2918   4.990   3.698   1.075 -0.0694 -0.1571 -0.2270
  177POX    C2A 2919   4.869   3.703   1.021  0.0966 -0.1608 -0.5965
  177POX    O2A 2920   4.831   3.809   0.970 -0.3077  0.1105  0.2657
  177POX    C2B 2921   4.794   3.576   1.027 -0.2733  0.0783 -0.1046
  177POX    C2C 2922   4.678   3.574   1.126 -0.2872 -0.9513 -0.1266
  177POX    C2D 2923   4.729   3.627   1.261 -0.0807 -0.2831 -0.4634
  177POX    C2E 2924   4.625   3.597   1.369 -0.0559  0.2239 -0.2942
  177POX    C2F 2925   4.660   3.462   1.430 -0.3402  0.2618 -0.0441
  177POX    C2G 2926   4.576   3.442   1.557  0.2126  0.1651  0.3111
  177POX    C2H 2927   4.591   3.304   1.620 -0.2847 -0.1998 -0.3561
  177POX    C2I 2928   4.483   3.277   1.725  0.6120 -0.4241  0.5303
  177POX    C2J 2929   4.477   3.384   1.834  0.0399 -0.0364  0.1297
  177POX    C2K 2930   4.367   3.352   1.935 -0.2953  0.5848 -0.0369
  177POX    C2L 2931   4.349   3.441   2.058  0.4482 -0.0431  0.5373
  177POX    C2M 2932   4.284   3.345   2.158 -0.1631 -0.1723  0.0220
  177POX    C2N 2933   4.262   3.403   2.297 -0.2244  0.1907 -0.1374
  177POX    C2O 2934   4.220   3.300   2.402 -0.1277  0.4183  0.1275
  177POX    C2P 2935   4.189   3.355   2.541 -0.1912 -0.2471  0.3816
  178CHL    CN1 2936   4.143   5.012   1.533 -0.0678  0.2601 -0.0520
  178CHL    CN2 2937   4.220   5.082   1.306  0.1942  0.5974 -0.0574
  178CHL    CN3 2938   4.119   5.230   1.460 -0.3394  0.0984  0.2343
  178CHL    NTM 2939   4.117   5.091   1.411  0.0972  0.2137 -0.1174
  178CHL     CB 2940   3.988   5.070   1.344  0.2546  0.0132 -0.3592
  179PJ2     CA 2941   3.936   4.928   1.324  0.5163 -0.1808  0.3150
  179PJ2     OA 2942   4.022   4.842   1.249  0.4699 -0.2499  0.3395
  179PJ2      P 2943   3.984   4.693   1.203  0.2823 -0.0720 -0.0849
  179PJ2     OB 2944   3.844   4.674   1.160  0.3137  0.0074 -0.2242
  179PJ2     HB 2945   3.774   4.735   1.197 -0.2091  0.0347 -1.2349
  179PJ2     OG 2946   4.098   4.657   1.115  0.3325  0.5589 -0.2785
  179PJ2     HG 2947   4.101   4.557   1.112 -1.3114  0.4567  0.1531
  179PJ2     OD 2948   4.018   4.621   1.343 -0.0445  0.1924  0.1311
  180POX     CD 2949   4.157   4.610   1.375  0.0525 -0.3166 -0.4526
  180POX     CE 2950   4.197   4.544   1.507  0.0467  0.5257 -0.0220
  180POX     OE 2951   4.324   4.586   1.558  0.1380  0.5492 -0.2698
  180POX    C1A 2952   4.326   4.698   1.629  0.0278  0.6672 -0.4489
  180POX    O1A 2953   4.220   4.748   1.665  0.1816  0.3212  0.5129
  180POX    C1B 2954   4.460   4.731   1.684  0.1886  0.3553 -0.6500
  180POX    C1C 2955   4.470   4.677   1.826 -0.3659 -0.2287 -0.8323
  180POX    C1D 2956   4.583   4.741   1.906 -1.2116 -0.2306  0.3897
  180POX    C1E 2957   4.623   4.654   2.025 -0.2041 -0.3738 -0.0452
  180POX    C1F 2958   4.520   4.646   2.138 -0.1577  0.2311  0.0412
  180POX    C1G 2959   4.575   4.550   2.243  0.2756  0.4079 -0.0222
  180POX    C1H 2960   4.550   4.595   2.387  0.0917  0.1558  0.0258
  180POX    C1I 2961   4.568   4.475   2.481 -0.3924 -0.1846 -0.3141
  180POX    C1J 2962   4.573   4.477   2.614 -0.0374  0.3988 -0.3336
  180POX    C1K 2963   4.589   4.606   2.696 -0.2546  0.1576  0.0889
  180POX    C1L 2964   4.660   4.570   2.826 -0.1591 -0.9267 -0.2508
  180POX    C1M 2965   4.811   4.596   2.823 -0.2385 -0.4095  0.1568
  180POX    C1N 2966   4.866   4.597   2.966  0.5310  0.3684 -0.1343
  180POX    C1O 2967   4.946   4.467   2.964 -0.5393 -0.3250  0.6750
  180POX    C1P 2968   5.064   4.457   3.061 -0.1018 -0.2017  0.1667
  180POX    C1Q 2969   5.116   4.314   3.066  0.2566 -0.0930 -0.4135
  180POX    C1R 2970   5.044   4.223   3.166  0.3832  0.0697 -0.1747
  180POX     CZ 2971   4.187   4.392   1.500 -0.3208  0.5144  0.6865
  180POX     OZ 2972   4.215   4.312   1.615  0.2226  0.2168  0.3498
  180POX    C2A 2973   4.126   4.295   1.713 -0.0801  0.1880  0.0704
  180POX    O2A 2974   4.017   4.350   1.698 -0.1330  0.0785  0.0530
  180POX    C2B 2975   4.171   4.211   1.826 -0.1251  0.1794  0.0821
  180POX    C2C 2976   4.218   4.282   1.953 -0.1411 -0.4314  0.4352
  180POX    C2D 2977   4.105   4.355   2.026  0.0003  0.3720 -0.1318
  180POX    C2E 2978   4.142   4.379   2.173  0.1236 -0.2896 -0.0522
  180POX    C2F 2979   4.027   4.398   2.271  0.4485 -0.1000  0.2916
  180POX    C2G 2980   4.074   4.433   2.413  0.6905  0.1399  0.1519
  180POX    C2H 2981   3.951   4.441   2.503  0.3698  0.5947 -0.3195
  180POX    C2I 2982   3.993   4.429   2.649  0.1881 -0.4163 -0.3439
  180POX    C2J 2983   4.116   4.508   2.693 -0.0473 -0.2859  0.0885
  180POX    C2K 2984   4.147   4.472   2.838  0.6184 -0.3978 -0.0773
  180POX    C2L 2985   4.252   4.563   2.903  0.2335 -0.0302  0.0389
  180POX    C2M 2986   4.262   4.535   3.053  0.1414 -0.3331 -0.0095
  180POX    C2N 2987   4.385   4.603   3.113  0.1359 -0.1051 -0.2528
  180POX    C2O 2988   4.405   4.576   3.262 -0.1889 -0.3039 -0.2443
  180POX    C2P 2989   4.274   4.606   3.335  0.0836 -0.2150  0.2101
  181CHL    CN1 2990   4.930   0.276   1.441  0.3087 -0.8275 -0.2158
  181CHL    CN2 2991   5.101   0.392   1.548 -0.3131 -0.2654  0.1589
  181CHL    CN3 2992   4.986   0.493   1.366 -0.2401 -0.4990  0.0857
  181CHL    NTM 2993   5.043   0.367   1.415  0.0236 -0.3997  0.0357
  181CHL     CB 2994   5.143   0.315   1.321  0.0018  0.3351 -0.3987
  182PJ2     CA 2995   5.287   0.358   1.295 -0.0456  0.3876 -0.5755
  182PJ2     OA 2996   5.293   0.495   1.254 -0.0798  0.4794 -0.2723
  182PJ2      P 2997   5.443   0.554   1.256  0.0859  0.0513 -0.1510
  182PJ2     OB 2998   5.507   0.456   1.165  0.1843 -0.0549  0.0318
  182PJ2     HB 2999   5.521   0.503   1.079 -0.6873  0.0087 -0.0823
  182PJ2     OG 3000   5.444   0.699   1.229  1.0844  0.0419 -0.2280
  182PJ2     HG 3001   5.403   0.752   1.303  1.4378  1.4028 -0.9688
  182PJ2     OD 3002   5.494   0.540   1.409  0.1937 -0.1852 -0.2065
  183POX     CD 3003   5.448   0.646   1.493 -0.4258 -0.2774 -0.4221
  183POX     CE 3004   5.430   0.631   1.645  0.4060  0.5430 -0.2321
  183POX     OE 3005   5.373   0.751   1.696 -0.2023  0.0763  0.2047
  183POX    C1A 3006   5.268   0.730   1.775 -0.2244 -0.3201  0.0717
  183POX    O1A 3007   5.204   0.626   1.766 -0.3649 -0.3023  0.8245
  183POX    C1B 3008   5.231   0.844   1.862 -0.2126 -0.1791 -0.1076
  183POX    C1C 3009   5.182   0.805   2.001 -0.1762 -0.0038 -0.0453
  183POX    C1D 3010   5.284   0.740   2.095 -0.3268  0.3382  0.3602
  183POX    C1E 3011   5.217   0.705   2.228 -0.2861  0.2157  0.3486
  183POX    C1F 3012   5.303   0.641   2.338 -0.1039 -0.4619 -0.1750
  183POX    C1G 3013   5.427   0.720   2.380  0.1017 -0.5816 -0.5582
  183POX    C1H 3014   5.483   0.674   2.514 -0.2683  0.4947 -0.0243
  183POX    C1I 3015   5.568   0.547   2.506 -0.5884  0.2730  0.1054
  183POX    C1J 3016   5.659   0.498   2.590  0.1558  0.1462 -0.7635
  183POX    C1K 3017   5.710   0.565   2.718 -0.3852 -0.4922 -0.2057
  183POX    C1L 3018   5.733   0.468   2.834 -0.4789  0.1757  0.3788
  183POX    C1M 3019   5.750   0.529   2.973  0.1152 -0.0794  0.4203
  183POX    C1N 3020   5.882   0.605   2.990 -0.2733  0.6722  0.1555
  183POX    C1O 3021   5.923   0.625   3.137  0.0285  0.0781  0.1574
  183POX    C1P 3022   6.057   0.696   3.158  0.2266 -0.0584 -0.5993
  183POX    C1Q 3023   6.050   0.848   3.142  0.6617  0.0597  0.2653
  183POX    C1R 3024   6.148   0.935   3.221  0.6538 -0.0841  0.4339
  183POX     CZ 3025   5.570   0.613   1.704  0.3258 -0.1720 -0.2549
  183POX     OZ 3026   5.555   0.600   1.846  0.3004 -0.1589 -0.2560
  183POX    C2A 3027   5.651   0.542   1.917  0.1650 -0.1437 -0.0623
  183POX    O2A 3028   5.729   0.465   1.862  0.2819  0.1909 -0.3611
  183POX    C2B 3029   5.630   0.557   2.063 -0.4585  0.0696 -0.1710
  183POX    C2C 3030   5.745   0.647   2.109 -0.2544 -0.1381 -0.2759
  183POX    C2D 3031   5.860   0.563   2.165 -0.2694 -0.1354 -0.2425
  183POX    C2E 3032   5.952   0.656   2.245  0.0946 -0.4755 -0.2593
  183POX    C2F 3033   5.893   0.747   2.353  0.4605 -0.5221 -0.0202
  183POX    C2G 3034   6.003   0.838   2.407  0.2591  0.1129 -0.6765
  183POX    C2H 3035   5.968   0.923   2.529  0.1255  0.1429 -0.7349
  183POX    C2I 3036   5.959   0.851   2.663  0.5406  0.2285 -0.6594
  183POX    C2J 3037   5.916   0.959   2.762  0.3735 -0.3453 -0.0968
  183POX    C2K 3038   6.016   1.066   2.808 -0.0425 -0.0241  0.0646
  183POX    C2L 3039   5.954   1.144   2.924 -0.7651 -0.3968 -0.0634
  183POX    C2M 3040   5.836   1.238   2.899  0.0607  0.7039  0.0824
  183POX    C2N 3041   5.816   1.327   3.022 -0.2470  0.4328  0.2307
  183POX    C2O 3042   5.830   1.256   3.156  0.3250 -0.0999 -0.1042
  183POX    C2P 3043   5.859   1.351   3.272  0.6093 -0.0011 -0.2558
  184CHL    CN1 3044   4.253   5.817   0.984 -0.2142 -0.3580  0.1662
  184CHL    CN2 3045   4.307   5.596   0.951  0.6315 -0.2807 -0.0825
  184CHL    CN3 3046   4.104   5.682   0.850  0.0599  0.4949 -0.2425
  184CHL    NTM 3047   4.244   5.710   0.883  0.1482 -0.3951  0.1715
  184CHL     CB 3048   4.313   5.744   0.758  0.1805  0.2099  0.3516
  185PJ2     CA 3049   4.463   5.725   0.734  0.0360 -0.6761  0.1287
  185PJ2     OA 3050   4.556   5.802   0.810 -0.2896 -0.4067  0.2562
  185PJ2      P 3051   4.704   5.747   0.779 -0.1710 -0.0099  0.1011
  185PJ2     OB 3052   4.725   5.671   0.654  0.6532  0.2665  0.0667
  185PJ2     HB 3053   4.654   5.603   0.637  0.6601  0.3438 -0.2804
  185PJ2     OG 3054   4.805   5.851   0.809 -0.1636  0.2013 -0.6482
  185PJ2     HG 3055   4.839   5.870   0.717 -0.5587  1.0481 -0.6329
  185PJ2     OD 3056   4.705   5.629   0.889  0.0568 -0.1528 -0.0520
  186POX     CD 3057   4.714   5.684   1.021 -0.0768 -0.3747  0.0509
  186POX     CE 3058   4.743   5.579   1.128 -0.4323 -0.3801  0.1425
  186POX     OE 3059   4.738   5.632   1.261  0.5749 -0.3256  0.1647
  186POX    C1A 3060   4.674   5.570   1.360  0.0074  0.2195  0.1461
  186POX    O1A 3061   4.578   5.498   1.333 -0.0967  0.2285  0.4910
  186POX    C1B 3062   4.713   5.612   1.496  0.4949 -0.1165  0.1118
  186POX    C1C 3063   4.802   5.505   1.559  0.0365 -0.3889  0.2996
  186POX    C1D 3064   4.872   5.552   1.687  0.0177  0.4405  0.0094
  186POX    C1E 3065   4.938   5.435   1.760  0.6929  0.3486 -0.7349
  186POX    C1F 3066   5.012   5.472   1.889 -0.1545 -0.2953 -0.0527
  186POX    C1G 3067   5.073   5.354   1.965  0.3607 -0.0896 -0.1431
  186POX    C1H 3068   5.161   5.410   2.077 -0.4858  0.0568  0.4624
  186POX    C1I 3069   5.228   5.297   2.157 -0.0241 -0.0907 -0.1281
  186POX    C1J 3070   5.208   5.277   2.287 -0.8100 -0.1825 -0.2555
  186POX    C1K 3071   5.110   5.359   2.371 -0.0887 -0.1476  0.5665
  186POX    C1L 3072   5.034   5.293   2.486 -0.3737 -0.9120 -0.0534
  186POX    C1M 3073   4.953   5.389   2.573  0.6649  0.0774 -0.1608
  186POX    C1N 3074   5.051   5.476   2.653  0.5761 -0.4332  0.5106
  186POX    C1O 3075   4.992   5.581   2.747  0.1622 -0.1242 -0.0845
  186POX    C1P 3076   5.085   5.702   2.762 -0.1443  0.0913  0.1035
  186POX    C1Q 3077   5.034   5.815   2.851 -0.1431 -0.1377  0.3927
  186POX    C1R 3078   5.142   5.922   2.868 -0.0849 -0.1840  0.3129
  186POX     CZ 3079   4.865   5.502   1.079 -0.2360 -0.1023  0.1885
  186POX     OZ 3080   4.903   5.395   1.166  0.4621  0.3625  0.4660
  186POX    C2A 3081   5.032   5.368   1.149  0.3695 -0.0595  0.4118
  186POX    O2A 3082   5.106   5.421   1.067  0.0629 -0.0287  0.1519
  186POX    C2B 3083   5.077   5.251   1.227 -0.2773 -0.3861  0.3026
  186POX    C2C 3084   5.145   5.282   1.361 -0.0180 -0.2432  0.1390
  186POX    C2D 3085   5.151   5.147   1.433 -0.2621 -0.5106 -0.3402
  186POX    C2E 3086   5.221   5.153   1.568  0.0155  0.2191 -0.5136
  186POX    C2F 3087   5.194   5.028   1.652  0.1663  0.4802 -0.0717
  186POX    C2G 3088   5.244   5.035   1.797 -0.1184 -0.4714  0.0769
  186POX    C2H 3089   5.397   5.030   1.795 -0.1175 -0.2948 -0.4949
  186POX    C2I 3090   5.468   5.012   1.929 -0.5479  0.2732 -0.1873
  186POX    C2J 3091   5.413   4.890   2.003  0.0882  0.0437 -0.0910
  186POX    C2K 3092   5.506   4.837   2.113  0.3487 -0.1251 -0.3894
  186POX    C2L 3093   5.500   4.930   2.234 -0.1537  0.0154 -0.5166
  186POX    C2M 3094   5.367   4.927   2.309  0.3233 -0.3311  0.3368
  186POX    C2N 3095   5.377   4.987   2.449  0.3448 -0.0107  0.1981
  186POX    C2O 3096   5.476   4.916   2.542  0.2491 -0.0611  0.2617
  186POX    C2P 3097   5.509   5.002   2.664 -0.0478  0.2417  0.1318
  187CHL    CN1 3098   4.613   4.909   0.627 -0.0571 -0.7683 -0.6023
  187CHL    CN2 3099   4.510   4.685   0.656 -0.4278 -0.1981 -0.3084
  187CHL    CN3 3100   4.383   4.881   0.690  0.1581 -0.1046 -0.1730
  187CHL    NTM 3101   4.518   4.825   0.701  0.0461 -0.3345  0.0341
  187CHL     CB 3102   4.555   4.819   0.843 -0.2512 -0.1638  0.1190
  188PJ2     CA 3103   4.589   4.936   0.935  0.0363 -0.3598  0.2638
  188PJ2     OA 3104   4.718   4.993   0.910  0.0167 -0.2721  0.3603
  188PJ2      P 3105   4.750   5.118   1.007 -0.2945 -0.0910  0.2327
  188PJ2     OB 3106   4.893   5.150   0.988 -0.2540 -0.5426 -0.2393
  188PJ2     HB 3107   4.925   5.191   1.074 -2.8553  1.0720  0.0631
  188PJ2     OG 3108   4.650   5.225   0.985  0.3307  0.4211 -0.1379
  188PJ2     HG 3109   4.710   5.300   0.956  4.1745 -2.7691 -1.2957
  188PJ2     OD 3110   4.753   5.036   1.146 -0.1472 -0.2453  0.1389
  189POX     CD 3111   4.726   5.113   1.263  0.1725 -0.0715  0.0976
  189POX     CE 3112   4.705   5.040   1.396 -0.5274  0.2692  0.1762
  189POX     OE 3113   4.675   5.137   1.496 -0.6993 -0.0912  0.4758
  189POX    C1A 3114   4.557   5.102   1.548 -0.8400 -0.3716 -0.0232
  189POX    O1A 3115   4.473   5.023   1.505 -0.4127 -0.8160 -0.0493
  189POX    C1B 3116   4.526   5.202   1.652  0.8296 -0.2681  0.4135
  189POX    C1C 3117   4.467   5.123   1.769 -0.2066 -0.3114 -0.1283
  189POX    C1D 3118   4.392   5.213   1.868  0.4067 -0.0357  0.0930
  189POX    C1E 3119   4.346   5.136   1.992  0.4336  0.2815  0.2994
  189POX    C1F 3120   4.257   5.017   1.959  0.1810  0.5519  0.0028
  189POX    C1G 3121   4.207   4.974   2.097 -0.2491  0.0798 -0.2947
  189POX    C1H 3122   4.097   4.870   2.076 -0.0188 -0.3094  0.4274
  189POX    C1I 3123   3.962   4.926   2.032  0.2550  0.2026  0.2350
  189POX    C1J 3124   3.843   4.868   2.050  0.2841 -0.1616 -0.6921
  189POX    C1K 3125   3.816   4.738   2.125  0.2240 -0.1233 -0.6476
  189POX    C1L 3126   3.670   4.703   2.098  0.0526  0.1020 -0.0467
  189POX    C1M 3127   3.589   4.715   2.227 -0.6887 -0.3363 -0.4611
  189POX    C1N 3128   3.623   4.596   2.317 -0.4391  0.0270 -0.0731
  189POX    C1O 3129   3.565   4.465   2.265 -0.5143 -0.0072  0.0971
  189POX    C1P 3130   3.580   4.362   2.378 -0.0506  0.2073  0.2294
  189POX    C1Q 3131   3.478   4.253   2.348  0.1546  0.1246 -0.1764
  189POX    C1R 3132   3.473   4.162   2.471  0.1532 -0.6430 -0.7347
  189POX     CZ 3133   4.825   4.946   1.408 -0.1964  0.6219 -0.3095
  189POX     OZ 3134   4.827   4.868   1.528 -0.4223  0.5386 -0.3586
  189POX    C2A 3135   4.932   4.789   1.549 -0.3738  0.7589  0.2480
  189POX    O2A 3136   5.037   4.796   1.484 -0.7349 -0.2712 -0.4691
  189POX    C2B 3137   4.915   4.727   1.682  0.2053 -0.4994 -0.2496
  189POX    C2C 3138   5.044   4.706   1.762  0.0557 -0.1964  0.0713
  189POX    C2D 3139   5.020   4.636   1.896  0.0943 -0.1696  0.0925
  189POX    C2E 3140   5.142   4.577   1.967  0.0915  0.0441  0.2739
  189POX    C2F 3141   5.093   4.465   2.059 -0.1342  0.0808  0.1984
  189POX    C2G 3142   5.212   4.407   2.135 -0.4225 -0.2142  0.4308
  189POX    C2H 3143   5.325   4.361   2.043 -0.4090 -0.3859  0.5336
  189POX    C2I 3144   5.431   4.281   2.120 -0.0536 -0.4326 -0.0017
  189POX    C2J 3145   5.372   4.176   2.214 -0.3315  0.4036  0.7774
  189POX    C2K 3146   5.477   4.077   2.266 -0.1409 -0.1217 -0.5547
  189POX    C2L 3147   5.419   3.951   2.331  0.3702 -0.0670  0.0227
  189POX    C2M 3148   5.360   3.961   2.472  0.0489  0.1225 -0.1219
  189POX    C2N 3149   5.279   3.837   2.510  0.2464 -0.1926 -0.7080
  189POX    C2O 3150   5.131   3.838   2.470 -0.0274  0.6302  0.2747
  189POX    C2P 3151   5.065   3.716   2.535  0.0497  0.3743 -0.1230
  190CHL    CN1 3152   6.545   3.720   1.548  0.4482  0.5450 -0.2627
  190CHL    CN2 3153   6.641   3.937   1.503 -0.5597  0.2994  0.3458
  190CHL    CN3 3154   6.563   3.797   1.325  0.2270 -0.4826 -0.3278
  190CHL    NTM 3155   6.538   3.840   1.463 -0.1589  0.2625 -0.6237
  190CHL     CB 3156   6.401   3.887   1.487 -0.3140 -0.5481  0.1247
  191PJ2     CA 3157   6.349   4.007   1.407  0.0832  0.0548  0.7618
  191PJ2     OA 3158   6.430   4.124   1.423  0.6490 -0.2389  0.1288
  191PJ2      P 3159   6.400   4.235   1.311  0.0795 -0.2266  0.2895
  191PJ2     OB 3160   6.528   4.296   1.268 -0.2935  0.3506 -0.0195
  191PJ2     HB 3161   6.563   4.253   1.185 -1.9674 -0.9757 -0.0916
  191PJ2     OG 3162   6.317   4.183   1.200 -0.0719 -0.0697  0.3275
  191PJ2     HG 3163   6.297   4.089   1.229  2.4436 -0.0612  2.4683
  191PJ2     OD 3164   6.316   4.341   1.398  0.3927  0.3074 -0.0486
  192POX     CD 3165   6.389   4.404   1.504  0.3233  0.2117  0.0573
  192POX     CE 3166   6.303   4.414   1.629 -0.4890  0.2944 -0.4998
  192POX     OE 3167   6.368   4.494   1.729 -0.1346 -0.4854 -0.0937
  192POX    C1A 3168   6.284   4.564   1.803  0.1833 -0.1424 -0.0576
  192POX    O1A 3169   6.185   4.611   1.746  0.0408 -0.1702  0.1649
  192POX    C1B 3170   6.331   4.608   1.937 -0.0552  0.1350 -0.0621
  192POX    C1C 3171   6.300   4.499   2.040  0.1664 -0.0058 -0.1442
  192POX    C1D 3172   6.368   4.513   2.176  0.1509  0.1154 -0.1481
  192POX    C1E 3173   6.517   4.549   2.171  0.3144 -0.5538 -0.2716
  192POX    C1F 3174   6.587   4.557   2.306 -0.2897  0.1420  0.0093
  192POX    C1G 3175   6.578   4.431   2.393 -0.8103  0.3216  0.2220
  192POX    C1H 3176   6.664   4.448   2.518  0.1171  0.4366 -0.4238
  192POX    C1I 3177   6.633   4.332   2.612  0.4365  0.1382 -0.6800
  192POX    C1J 3178   6.713   4.283   2.706 -0.6610 -0.3345  0.0290
  192POX    C1K 3179   6.861   4.320   2.718 -0.7646  0.2060 -0.3147
  192POX    C1L 3180   6.941   4.202   2.772 -0.1874  0.7793  0.0917
  192POX    C1M 3181   7.081   4.244   2.817  0.1900 -0.1046 -0.2203
  192POX    C1N 3182   7.176   4.128   2.848 -0.1763 -0.4449 -0.3807
  192POX    C1O 3183   7.290   4.169   2.941 -0.4325 -0.8268  0.1089
  192POX    C1P 3184   7.352   4.045   3.006 -0.0107 -0.4889  0.3591
  192POX    C1Q 3185   7.464   4.094   3.097  0.3608 -0.0078 -0.3450
  192POX    C1R 3186   7.542   3.986   3.173  0.4508  0.2104 -0.1273
  192POX     CZ 3187   6.279   4.270   1.677 -0.0905  0.4106  0.0610
  192POX     OZ 3188   6.207   4.254   1.800 -0.4541 -0.0766 -0.2109
  192POX    C2A 3189   6.210   4.144   1.874  0.1810  0.1262  0.0697
  192POX    O2A 3190   6.292   4.058   1.843 -0.1932 -0.3590  0.4107
  192POX    C2B 3191   6.121   4.147   1.993 -0.0395  0.4423 -0.1030
  192POX    C2C 3192   6.182   4.108   2.128 -0.3347  0.1166 -0.0627
  192POX    C2D 3193   6.078   4.114   2.240 -0.2648  0.2146 -0.0034
  192POX    C2E 3194   6.144   4.080   2.375  0.0852  0.4559 -0.1124
  192POX    C2F 3195   6.074   4.150   2.492 -0.5753  0.4444 -0.4955
  192POX    C2G 3196   6.108   4.297   2.518  0.5285  0.1869 -0.4377
  192POX    C2H 3197   6.246   4.298   2.583  0.1402  0.1590  0.3958
  192POX    C2I 3198   6.267   4.444   2.626 -0.2967  0.3110  0.1018
  192POX    C2J 3199   6.208   4.477   2.763 -0.4780  0.0862  0.0788
  192POX    C2K 3200   6.202   4.368   2.870 -0.2295 -0.2431 -0.2413
  192POX    C2L 3201   6.119   4.398   2.994  0.0904  0.3513 -0.1710
  192POX    C2M 3202   6.195   4.499   3.081 -0.1854  0.3190  0.1105
  192POX    C2N 3203   6.098   4.555   3.185 -0.3338  0.1366  0.0712
  192POX    C2O 3204   6.055   4.444   3.281 -0.6081 -0.0560 -0.2725
  192POX    C2P 3205   5.952   4.465   3.392  0.1292 -0.1631  0.4490
  193CHL    CN1 3206   1.187   5.020   0.988 -0.3813 -0.1219  0.4305
  193CHL    CN2 3207   1.056   5.164   0.871  0.5204  0.0054  0.0556
  193CHL    CN3 3208   1.169   4.998   0.743 -0.5746 -0.4801 -0.2043
  193CHL    NTM 3209   1.100   5.024   0.870  0.0781 -0.1330  0.0877
  193CHL     CB 3210   0.982   4.937   0.890  0.0591 -0.0173  0.4779
  194PJ2     CA 3211   0.995   4.786   0.874  0.0470 -0.0113  0.4122
  194PJ2     OA 3212   1.072   4.723   0.977  0.6117 -0.2590 -0.1542
  194PJ2      P 3213   1.143   4.588   0.925  0.2793 -0.5311  0.1035
  194PJ2     OB 3214   1.149   4.581   0.777 -0.4788 -0.1407  0.0464
  194PJ2     HB 3215   1.182   4.494   0.741 -2.3998 -0.8638 -0.0835
  194PJ2     OG 3216   1.269   4.593   1.002  0.1435  0.0728  0.2907
  194PJ2     HG 3217   1.249   4.667   1.067  2.6371  2.7152 -1.7441
  194PJ2     OD 3218   1.040   4.473   0.972 -0.5284  0.2258  0.2164
  195POX     CD 3219   1.001   4.487   1.109  0.4159  0.0663  0.5086
  195POX     CE 3220   0.928   4.365   1.166 -0.2579  0.5004  0.5828
  195POX     OE 3221   0.847   4.393   1.280 -0.0618 -0.4179  0.9541
  195POX    C1A 3222   0.715   4.380   1.263  0.0289 -0.0222 -0.0511
  195POX    O1A 3223   0.662   4.383   1.152 -0.0767  0.0625  0.0014
  195POX    C1B 3224   0.656   4.392   1.397  0.3812  0.3639  0.0753
  195POX    C1C 3225   0.613   4.262   1.466 -0.2395  0.3602 -0.3156
  195POX    C1D 3226   0.540   4.282   1.599 -0.2100  0.2702 -0.2853
  195POX    C1E 3227   0.513   4.139   1.643  0.4571  0.2125 -0.0518
  195POX    C1F 3228   0.494   4.129   1.795 -0.0327  0.6280 -0.0849
  195POX    C1G 3229   0.383   4.215   1.855 -0.6236 -0.0640 -0.1659
  195POX    C1H 3230   0.406   4.237   2.004 -0.4898 -0.8359 -0.0727
  195POX    C1I 3231   0.276   4.256   2.083 -0.3563  0.2999 -0.1202
  195POX    C1J 3232   0.260   4.231   2.213  0.6176  0.3408  0.0177
  195POX    C1K 3233   0.366   4.185   2.313  0.3635 -0.5755 -0.1254
  195POX    C1L 3234   0.301   4.220   2.447  0.6664  0.0507 -0.1395
  195POX    C1M 3235   0.368   4.142   2.560  0.5905  0.5170  0.2309
  195POX    C1N 3236   0.317   4.173   2.701 -0.0165  0.5493  0.0102
  195POX    C1O 3237   0.339   4.314   2.757  0.3511  0.4313  0.1675
  195POX    C1P 3238   0.292   4.326   2.902  0.4232 -0.3342  0.2591
  195POX    C1Q 3239   0.401   4.280   2.999  0.1412 -0.4689  0.5156
  195POX    C1R 3240   0.349   4.313   3.139 -0.3334  0.0987  0.2124
  195POX     CZ 3241   1.021   4.245   1.189  0.0992  0.5911 -0.3436
  195POX     OZ 3242   1.118   4.265   1.292  0.4716 -0.2935 -0.5168
  195POX    C2A 3243   1.184   4.153   1.321  0.3099 -0.2237  0.1253
  195POX    O2A 3244   1.166   4.043   1.270  0.0455 -0.0292 -0.2055
  195POX    C2B 3245   1.295   4.182   1.415  0.6712 -0.5520 -0.1965
  195POX    C2C 3246   1.348   4.056   1.484  0.3994 -0.6222 -0.1131
  195POX    C2D 3247   1.402   4.107   1.618 -0.4653 -0.6493  0.2470
  195POX    C2E 3248   1.466   4.000   1.707  0.3234 -0.3341  0.0598
  195POX    C2F 3249   1.497   4.059   1.844 -0.2316 -0.2433  0.1487
  195POX    C2G 3250   1.379   4.087   1.938 -0.1559 -0.4292  0.3012
  195POX    C2H 3251   1.414   4.167   2.063 -0.3496  0.4553 -0.2048
  195POX    C2I 3252   1.517   4.090   2.145 -1.0396 -0.4562 -0.1861
  195POX    C2J 3253   1.545   4.162   2.277  0.1592 -0.5166 -0.3921
  195POX    C2K 3254   1.636   4.078   2.367  0.0958  0.1533  0.3097
  195POX    C2L 3255   1.634   4.147   2.504  0.4199  0.1765  0.3018
  195POX    C2M 3256   1.741   4.097   2.601  0.1568 -0.7288  0.1283
  195POX    C2N 3257   1.751   4.204   2.710 -0.2048 -0.2928 -0.2625
  195POX    C2O 3258   1.867   4.156   2.797 -0.1575  0.2647 -0.0139
  195POX    C2P 3259   1.868   4.228   2.932 -0.7040  0.0201  0.1217
  196CHL    CN1 3260   3.860   0.775   0.854  0.3202  0.2992 -0.1237
  196CHL    CN2 3261   3.863   0.814   1.096 -0.3370  0.6816  0.9448
  196CHL    CN3 3262   3.676   0.875   0.960  0.5233 -0.8014  0.1400
  196CHL    NTM 3263   3.822   0.865   0.964  0.5656 -0.1491  0.3328
  196CHL     CB 3264   3.883   0.995   0.934  0.9218 -0.4429 -0.2331
  197PJ2     CA 3265   3.875   1.105   1.040 -0.0382 -0.7585  0.0227
  197PJ2     OA 3266   3.756   1.125   1.118  0.1977 -0.3160  0.2765
  197PJ2      P 3267   3.762   1.253   1.214 -0.0717 -0.1077  0.0176
  197PJ2     OB 3268   3.896   1.315   1.215  0.1747 -0.6249  1.2131
  197PJ2     HB 3269   3.903   1.411   1.186  0.2703 -1.0087 -0.1145
  197PJ2     OG 3270   3.638   1.319   1.167 -0.0257 -0.3204 -0.4008
  197PJ2     HG 3271   3.587   1.273   1.094  1.1634 -0.2399 -1.3144
  197PJ2     OD 3272   3.745   1.192   1.362 -0.1071 -0.5690 -0.1746
  198POX     CD 3273   3.688   1.273   1.465  0.1455 -0.7898  0.1423
  198POX     CE 3274   3.539   1.246   1.490 -0.0567  0.2600  0.1231
  198POX     OE 3275   3.491   1.359   1.563 -0.1496  0.3045 -0.0072
  198POX    C1A 3276   3.373   1.407   1.522 -0.2711 -0.0868 -0.1164
  198POX    O1A 3277   3.301   1.345   1.445  0.1044  0.0921 -0.6137
  198POX    C1B 3278   3.329   1.522   1.604  0.1760 -0.1532  0.2267
  198POX    C1C 3279   3.206   1.477   1.683  0.2805 -0.4753  0.2091
  198POX    C1D 3280   3.243   1.397   1.808  0.8791 -0.5397 -0.0079
  198POX    C1E 3281   3.246   1.491   1.929  1.3138 -0.4021 -0.1238
  198POX    C1F 3282   3.255   1.412   2.060 -0.2145 -0.6148 -0.1317
  198POX    C1G 3283   3.245   1.488   2.192  0.8060 -0.5120 -0.1026
  198POX    C1H 3284   3.273   1.416   2.323  0.4632 -0.1101  0.1971
  198POX    C1I 3285   3.274   1.505   2.448 -0.0991  0.3589 -0.1275
  198POX    C1J 3286   3.184   1.480   2.542 -0.3867  0.5612 -0.3471
  198POX    C1K 3287   3.087   1.362   2.534  0.2946 -0.0575  0.3287
  198POX    C1L 3288   2.964   1.385   2.623  0.0698  0.0892 -0.0197
  198POX    C1M 3289   2.987   1.368   2.773  0.3385 -0.3817 -0.1092
  198POX    C1N 3290   2.868   1.404   2.862  0.5693  0.1105  0.0053
  198POX    C1O 3291   2.854   1.555   2.882 -0.0598  0.0640 -0.0543
  198POX    C1P 3292   2.972   1.628   2.948 -0.0870 -0.0944  0.1701
  198POX    C1Q 3293   2.946   1.779   2.956 -0.6405 -0.1604 -0.2868
  198POX    C1R 3294   3.076   1.846   3.002 -0.5390 -0.3360 -0.3155
  198POX     CZ 3295   3.525   1.116   1.569  0.0596  0.3006  0.2122
  198POX     OZ 3296   3.608   1.109   1.685 -0.0193 -0.3783  0.2320
  198POX    C2A 3297   3.547   1.069   1.796  0.1428 -0.0337  0.4453
  198POX    O2A 3298   3.425   1.062   1.804  0.1255 -0.5258 -0.1452
  198POX    C2B 3299   3.638   1.058   1.912  0.1864  0.4491  0.4603
  198POX    C2C 3300   3.609   0.941   2.006 -0.0255  0.4824  0.4369
  198POX    C2D 3301   3.709   0.935   2.121 -0.0722  0.7226  0.4898
  198POX    C2E 3302   3.660   0.839   2.229 -0.1587 -0.3857 -0.5237
  198POX    C2F 3303   3.764   0.862   2.339 -0.3711 -0.0285 -0.3965
  198POX    C2G 3304   3.700   0.794   2.460 -0.0563  0.0124 -0.2071
  198POX    C2H 3305   3.756   0.811   2.601 -0.0337  0.3839 -0.2608
  198POX    C2I 3306   3.664   0.742   2.702  0.7842  0.3278  0.4563
  198POX    C2J 3307   3.709   0.707   2.844  0.1663 -0.3711  0.4868
  198POX    C2K 3308   3.591   0.674   2.936  0.0755  0.0144  0.5073
  198POX    C2L 3309   3.504   0.790   2.986 -0.4045  0.1392 -0.5721
  198POX    C2M 3310   3.394   0.728   3.073 -0.2811 -0.0499 -0.5487
  198POX    C2N 3311   3.304   0.828   3.146 -0.1419 -0.0209 -0.4181
  198POX    C2O 3312   3.173   0.783   3.210 -0.1614  0.4430 -0.1260
  198POX    C2P 3313   3.091   0.897   3.270 -0.3582  0.3924 -0.2982
  199CHL    CN1 3314   2.813   0.018   1.534  0.5317  0.1567 -0.2524
  199CHL    CN2 3315   2.827   0.203   1.393 -0.5436  0.1939 -0.3092
  199CHL    CN3 3316   2.804   0.228   1.642 -0.1695  0.3524 -0.4191
  199CHL    NTM 3317   2.767   0.157   1.519 -0.1306 -0.0538 -0.1995
  199CHL     CB 3318   2.621   0.169   1.505 -0.1370  0.2057  0.0923
  200PJ2     CA 3319   2.543   0.294   1.464  0.1966  0.2017 -0.5701
  200PJ2     OA 3320   2.586   0.410   1.536 -0.0984 -0.0350 -0.0046
  200PJ2      P 3321   2.534   0.544   1.462 -0.1168 -0.1075 -0.1229
  200PJ2     OB 3322   2.626   0.580   1.351 -0.1346 -0.5172 -0.2728
  200PJ2     HB 3323   2.721   0.569   1.381 -0.2460  0.0401  0.3164
  200PJ2     OG 3324   2.394   0.518   1.423 -0.1444  0.5887 -0.4884
  200PJ2     HG 3325   2.327   0.565   1.480  1.3193 -1.6260  3.4336
  200PJ2     OD 3326   2.539   0.645   1.586  0.3118  0.5112 -0.6366
  201POX     CD 3327   2.439   0.746   1.604 -0.4336 -0.2732 -0.3066
  201POX     CE 3328   2.463   0.840   1.722 -0.8027 -0.4138 -0.1185
  201POX     OE 3329   2.430   0.776   1.846  0.1040  0.5590  0.6484
  201POX    C1A 3330   2.522   0.773   1.942  0.4724  0.6669  0.3047
  201POX    O1A 3331   2.638   0.808   1.924  0.5622  0.2317  0.0444
  201POX    C1B 3332   2.470   0.713   2.067  0.2042 -0.3245 -0.2709
  201POX    C1C 3333   2.545   0.755   2.194  0.3368 -0.0427 -0.4407
  201POX    C1D 3334   2.497   0.681   2.319  0.2039  0.0060 -0.4629
  201POX    C1E 3335   2.344   0.692   2.330  0.2006 -0.2585 -0.2481
  201POX    C1F 3336   2.294   0.609   2.449  0.1402  0.5039  0.2668
  201POX    C1G 3337   2.144   0.630   2.471  0.0906  0.2398  0.1914
  201POX    C1H 3338   2.089   0.550   2.589 -0.0303 -0.4582 -0.3344
  201POX    C1I 3339   1.940   0.577   2.611  0.1567 -0.0584  0.5030
  201POX    C1J 3340   1.843   0.490   2.585  0.2106 -0.0817  0.3800
  201POX    C1K 3341   1.878   0.346   2.546  0.0021  0.0039 -0.1288
  201POX    C1L 3342   1.853   0.232   2.646 -0.2941  0.3375  0.1814
  201POX    C1M 3343   1.916   0.111   2.577 -0.3760  0.4752 -0.1365
  201POX    C1N 3344   1.858  -0.016   2.639  0.5471  0.2052  0.1791
  201POX    C1O 3345   1.896  -0.147   2.570 -0.7134 -0.2048  0.2364
  201POX    C1P 3346   1.830  -0.270   2.632 -0.3523 -0.5623 -0.0796
  201POX    C1Q 3347   1.682  -0.271   2.593 -0.5632  0.3645  0.6537
  201POX    C1R 3348   1.604  -0.390   2.646 -0.1003 -0.0154  0.4940
  201POX     CZ 3349   2.367   0.960   1.717  0.3275  0.5035 -0.2188
  201POX     OZ 3350   2.405   1.072   1.796 -0.1800  0.1607  0.5190
  201POX    C2A 3351   2.348   1.189   1.768 -0.2440  0.0319  0.1061
  201POX    O2A 3352   2.249   1.194   1.694 -0.1045  0.5887 -0.0501
  201POX    C2B 3353   2.428   1.296   1.833  0.0524  0.0459 -0.2770
  201POX    C2C 3354   2.341   1.415   1.875 -0.4243 -0.3275 -0.1929
  201POX    C2D 3355   2.436   1.521   1.930 -0.3010 -0.2891 -0.4802
  201POX    C2E 3356   2.483   1.466   2.065  0.1573 -0.5143 -0.7290
  201POX    C2F 3357   2.592   1.544   2.139  0.1013 -0.9699 -0.1646
  201POX    C2G 3358   2.638   1.494   2.276 -0.1478 -0.3696  0.1409
  201POX    C2H 3359   2.533   1.512   2.386 -0.1587 -0.1413  0.0931
  201POX    C2I 3360   2.557   1.445   2.522 -0.0347  0.4103  0.3508
  201POX    C2J 3361   2.458   1.481   2.632  0.1460  0.4405  0.5038
  201POX    C2K 3362   2.449   1.364   2.731  0.0907  0.2086  0.2253
  201POX    C2L 3363   2.353   1.409   2.840 -0.3189 -0.0720 -0.0187
  201POX    C2M 3364   2.433   1.481   2.949 -0.3183 -0.3726  0.1806
  201POX    C2N 3365   2.340   1.574   3.028 -0.2489  0.0477 -0.2270
  201POX    C2O 3366   2.405   1.621   3.158 -0.2269 -0.5209 -0.0266
  201POX    C2P 3367   2.539   1.695   3.147 -0.1785 -0.5366  0.4246
  202CHL    CN1 3368   2.685   6.534   1.570  0.0936 -0.2491 -0.3352
  202CHL    CN2 3369   2.638   6.621   1.358 -0.5626  0.3579 -0.1776
  202CHL    CN3 3370   2.456   6.525   1.473 -0.1100  0.5648 -0.0800
  202CHL    NTM 3371   2.601   6.513   1.451 -0.1642  0.1730 -0.2298
  202CHL     CB 3372   2.626   6.390   1.375  0.3706 -0.0563  0.3059
  203PJ2     CA 3373   2.670   6.259   1.442  0.1502 -0.0231  0.5170
  203PJ2     OA 3374   2.806   6.242   1.482  0.3490  0.1930 -0.0544
  203PJ2      P 3375   2.831   6.088   1.523 -0.1386  0.1019 -0.1042
  203PJ2     OB 3376   2.767   6.015   1.411 -0.8126 -0.0357  0.3630
  203PJ2     HB 3377   2.821   6.035   1.329  1.0616  0.1525  1.5997
  203PJ2     OG 3378   2.976   6.069   1.541 -0.1155  0.3828  0.0071
  203PJ2     HG 3379   3.003   6.116   1.625 -0.3683  2.8349 -1.1857
  203PJ2     OD 3380   2.761   6.042   1.661  0.0232 -0.2478 -0.1374
  204POX     CD 3381   2.846   6.046   1.776  0.0059  0.5109 -0.1416
  204POX     CE 3382   2.778   6.075   1.909  0.2887 -0.3999  0.2134
  204POX     OE 3383   2.869   6.140   1.998  0.2453  0.0728 -0.0829
  204POX    C1A 3384   2.889   6.272   1.995 -0.3165  0.1564 -0.2775
  204POX    O1A 3385   2.809   6.341   1.933  0.1461  0.4036 -0.6076
  204POX    C1B 3386   3.003   6.313   2.081 -0.0878  0.5132 -0.7502
  204POX    C1C 3387   3.070   6.444   2.038  0.2196  0.4071 -0.5939
  204POX    C1D 3388   3.184   6.490   2.129  0.1273 -0.0737 -0.2310
  204POX    C1E 3389   3.141   6.508   2.275  0.4623 -0.4013 -0.0891
  204POX    C1F 3390   3.262   6.507   2.368  0.3494  0.0789  0.0660
  204POX    C1G 3391   3.318   6.642   2.412  0.3463  0.1477 -0.1403
  204POX    C1H 3392   3.446   6.630   2.495  0.1914  0.1385  0.0993
  204POX    C1I 3393   3.564   6.590   2.406 -0.2111 -1.0731  0.0857
  204POX    C1J 3394   3.670   6.527   2.455  0.1442 -0.2723  0.3682
  204POX    C1K 3395   3.691   6.505   2.605 -0.3352 -0.1109  0.4611
  204POX    C1L 3396   3.840   6.513   2.637 -0.1373 -0.3983 -0.3557
  204POX    C1M 3397   3.857   6.438   2.769  0.0497 -0.0019 -0.1516
  204POX    C1N 3398   4.004   6.448   2.807  0.0060  0.0141  0.0147
  204POX    C1O 3399   4.055   6.339   2.901  0.3201 -0.2540 -0.4649
  204POX    C1P 3400   4.208   6.346   2.908  0.2990  0.3421 -0.5958
  204POX    C1Q 3401   4.255   6.480   2.965  0.1706  0.1744 -0.0921
  204POX    C1R 3402   4.383   6.482   3.048 -0.0263  0.8595  0.2033
  204POX     CZ 3403   2.692   5.959   1.959 -0.7266  0.4942  0.6049
  204POX     OZ 3404   2.748   5.835   2.004 -0.4983  0.1029 -0.7301
  204POX    C2A 3405   2.737   5.729   1.924 -0.3843 -0.1078 -0.4693
  204POX    O2A 3406   2.688   5.738   1.811  0.2441  0.2878 -0.7172
  204POX    C2B 3407   2.809   5.607   1.967 -0.1166  0.4032  0.5590
  204POX    C2C 3408   2.722   5.510   2.046 -0.6672 -0.0896 -0.6340
  204POX    C2D 3409   2.801   5.387   2.092 -0.6946  0.2073  0.2155
  204POX    C2E 3410   2.703   5.292   2.162 -0.0587 -0.6754 -0.0737
  204POX    C2F 3411   2.634   5.364   2.279  0.2178 -0.0171 -0.3103
  204POX    C2G 3412   2.565   5.268   2.376 -0.1805  0.4912 -0.0865
  204POX    C2H 3413   2.443   5.201   2.313 -0.0051  0.2854 -0.2055
  204POX    C2I 3414   2.369   5.112   2.412  0.1159  0.1631 -0.2230
  204POX    C2J 3415   2.273   5.201   2.492 -0.2329 -0.1956 -0.2360
  204POX    C2K 3416   2.165   5.263   2.403 -0.3212 -0.2892 -0.1934
  204POX    C2L 3417   2.051   5.164   2.380 -0.2728 -0.4030  0.0542
  204POX    C2M 3418   1.938   5.209   2.472  0.1225 -0.0775  0.3822
  204POX    C2N 3419   1.814   5.123   2.445  0.4290 -0.3157 -0.2735
  204POX    C2O 3420   1.715   5.122   2.562  0.4765 -0.4678 -0.2331
  204POX    C2P 3421   1.647   5.256   2.591  0.3890 -0.5306 -0.1506
  205CHL    CN1 3422   4.344   1.781   1.439 -0.5728  0.1818  0.4902
  205CHL    CN2 3423   4.451   1.613   1.324  0.1513 -0.0823 -0.9992
  205CHL    CN3 3424   4.585   1.764   1.438 -0.2220 -0.2314 -0.3624
  205CHL    NTM 3425   4.463   1.756   1.356 -0.7329 -0.3111  0.4050
  205CHL     CB 3426   4.459   1.843   1.238  0.2189 -0.4039  0.3002
  206PJ2     CA 3427   4.490   1.992   1.258  0.4478 -0.5028  0.7012
  206PJ2     OA 3428   4.393   2.068   1.330  0.2389 -0.1387  0.0395
  206PJ2      P 3429   4.443   2.205   1.397 -0.2622  0.1008 -0.0697
  206PJ2     OB 3430   4.554   2.251   1.311  0.2815 -0.9477  0.0609
  206PJ2     HB 3431   4.573   2.349   1.321 -0.6372 -0.8923  1.5423
  206PJ2     OG 3432   4.332   2.297   1.433 -0.2697 -0.1037  0.4313
  206PJ2     HG 3433   4.246   2.258   1.399  0.0622 -1.3192  0.8992
  206PJ2     OD 3434   4.498   2.160   1.541 -0.1823 -0.3119 -0.2291
  207POX     CD 3435   4.404   2.087   1.621  0.0353 -0.2425  0.0941
  207POX     CE 3436   4.452   2.068   1.765 -0.0563 -0.0645  0.1489
  207POX     OE 3437   4.365   1.995   1.851 -0.3493  0.0106 -0.0800
  207POX    C1A 3438   4.365   1.862   1.844  0.5179  0.0017 -0.0041
  207POX    O1A 3439   4.424   1.798   1.757  0.3339  0.1422 -0.2330
  207POX    C1B 3440   4.278   1.790   1.940  0.0545  0.5756  0.0134
  207POX    C1C 3441   4.353   1.675   2.008 -0.3369  0.1394 -0.2787
  207POX    C1D 3442   4.283   1.646   2.141  0.0953 -0.0659 -0.0942
  207POX    C1E 3443   4.333   1.510   2.190  0.1704 -0.2465 -0.6694
  207POX    C1F 3444   4.485   1.501   2.198  0.1692  0.3259  0.0765
  207POX    C1G 3445   4.517   1.371   2.272  0.0945  0.2720  0.0141
  207POX    C1H 3446   4.524   1.382   2.424  0.2175  0.2740  0.0095
  207POX    C1I 3447   4.573   1.246   2.472 -0.5442  0.2841  0.8470
  207POX    C1J 3448   4.602   1.220   2.599  0.4564  0.2176  0.6104
  207POX    C1K 3449   4.585   1.315   2.718 -0.2083  0.3651  0.3992
  207POX    C1L 3450   4.582   1.227   2.843 -0.6581 -0.1331  0.0441
  207POX    C1M 3451   4.634   1.307   2.963  0.0027 -0.2192 -0.1794
  207POX    C1N 3452   4.620   1.215   3.085 -0.8115  0.2097  0.0633
  207POX    C1O 3453   4.698   1.266   3.206 -0.4967 -0.3109  0.0843
  207POX    C1P 3454   4.671   1.175   3.326 -0.0035 -0.0979  0.3604
  207POX    C1Q 3455   4.770   1.189   3.442  0.1410  0.7685  0.1436
  207POX    C1R 3456   4.917   1.202   3.400  0.2028  0.3099  0.2052
  207POX     CZ 3457   4.469   2.210   1.819 -0.1388  0.0661 -0.1658
  207POX     OZ 3458   4.519   2.221   1.953  0.5569  0.4012 -0.4487
  207POX    C2A 3459   4.513   2.338   2.016 -0.6182  0.0097  0.2038
  207POX    O2A 3460   4.462   2.432   1.956  0.2451  0.1925 -0.2593
  207POX    C2B 3461   4.565   2.331   2.154  0.8541  0.6615 -0.2932
  207POX    C2C 3462   4.499   2.435   2.245 -0.2845 -0.3497  0.0646
  207POX    C2D 3463   4.592   2.468   2.362 -0.3591 -0.3047  0.1111
  207POX    C2E 3464   4.517   2.552   2.465 -0.7037 -0.8337  0.2906
  207POX    C2F 3465   4.616   2.596   2.573 -0.6710  0.1169 -0.1208
  207POX    C2G 3466   4.635   2.485   2.677 -0.7369  0.3106  0.0971
  207POX    C2H 3467   4.741   2.524   2.780 -0.3387  0.1782 -0.2639
  207POX    C2I 3468   4.782   2.401   2.861 -0.1948  0.5084  0.1659
  207POX    C2J 3469   4.892   2.337   2.776 -0.1750  0.0395  0.5442
  207POX    C2K 3470   4.957   2.218   2.847 -0.2131 -0.6612 -0.5780
  207POX    C2L 3471   5.031   2.259   2.974 -0.2030  0.1382 -0.8355
  207POX    C2M 3472   5.121   2.146   3.027 -0.2253  0.4623 -0.0923
  207POX    C2N 3473   5.193   2.202   3.150  0.1435 -0.2285  0.0059
  207POX    C2O 3474   5.307   2.104   3.182  0.1339 -0.1328  0.3318
  207POX    C2P 3475   5.356   2.142   3.322  0.0373 -0.1428  0.3685
  208CHL    CN1 3476   3.065   2.726   1.374 -0.4771  0.1131 -0.2430
  208CHL    CN2 3477   3.047   2.963   1.424  0.5987  0.4202  0.0810
  208CHL    CN3 3478   2.883   2.852   1.293  0.5188  0.2273  0.6111
  208CHL    NTM 3479   3.026   2.858   1.323  0.6497  0.5322 -0.0459
  208CHL     CB 3480   3.088   2.884   1.192  0.2734 -0.2680 -0.3893
  209PJ2     CA 3481   3.240   2.883   1.177  0.2793 -0.6696 -0.2998
  209PJ2     OA 3482   3.311   2.977   1.258 -0.1295 -0.0067 -0.7133
  209PJ2      P 3483   3.468   2.964   1.224  0.0125 -0.0913 -0.0233
  209PJ2     OB 3484   3.510   2.822   1.230  0.2060 -0.0317  0.0593
  209PJ2     HB 3485   3.599   2.822   1.186 -0.1116  1.2409 -0.6530
  209PJ2     OG 3486   3.489   3.035   1.096  0.2315  0.4737  0.3188
  209PJ2     HG 3487   3.577   3.020   1.051 -1.1172  1.6093 -3.0385
  209PJ2     OD 3488   3.559   3.041   1.333  0.0938 -0.0157 -0.1439
  210POX     CD 3489   3.613   2.961   1.439 -0.3536 -0.1982 -0.0498
  210POX     CE 3490   3.679   3.043   1.550 -0.0394 -0.2799 -0.1764
  210POX     OE 3491   3.731   2.961   1.654 -0.0470 -0.3562 -0.2324
  210POX    C1A 3492   3.860   2.933   1.638  0.0150 -0.2540  0.0726
  210POX    O1A 3493   3.913   2.951   1.528  0.4212 -0.4391  0.2374
  210POX    C1B 3494   3.908   2.849   1.749 -0.3994 -0.3490  0.1809
  210POX    C1C 3495   3.886   2.699   1.729  0.1226 -0.3498 -0.4135
  210POX    C1D 3496   3.918   2.612   1.851  0.0186  0.0466 -0.1016
  210POX    C1E 3497   3.822   2.621   1.970 -0.3850  0.4462 -0.4534
  210POX    C1F 3498   3.836   2.494   2.054  0.1624  0.8926  0.1380
  210POX    C1G 3499   3.755   2.514   2.183  0.2420  0.4723  0.2536
  210POX    C1H 3500   3.850   2.575   2.286  0.5383 -0.2211  0.4009
  210POX    C1I 3501   3.786   2.533   2.418 -0.8969  0.0515 -0.1807
  210POX    C1J 3502   3.855   2.514   2.531 -0.0093  0.5444 -0.6290
  210POX    C1K 3503   3.999   2.557   2.557  0.0238  0.2006 -0.2466
  210POX    C1L 3504   4.040   2.606   2.696  0.2194 -0.1988 -0.1604
  210POX    C1M 3505   4.008   2.509   2.810 -0.0885  0.1257  0.0335
  210POX    C1N 3506   4.001   2.590   2.939 -0.0930 -0.0452  0.1405
  210POX    C1O 3507   3.975   2.498   3.059 -0.0692  0.0871  0.2468
  210POX    C1P 3508   3.836   2.437   3.074  0.1201 -0.5466 -0.5640
  210POX    C1Q 3509   3.823   2.373   3.212  0.4775 -0.0109 -0.2822
  210POX    C1R 3510   3.677   2.342   3.242  0.7164 -0.3799  0.5461
  210POX     CZ 3511   3.580   3.149   1.598  0.0675 -0.1260 -0.2939
  210POX     OZ 3512   3.589   3.214   1.725 -0.3379  0.1602 -0.4074
  210POX    C2A 3513   3.501   3.306   1.764 -0.2485 -0.1898  0.6584
  210POX    O2A 3514   3.412   3.338   1.687  0.3233 -0.2179 -0.0268
  210POX    C2B 3515   3.530   3.351   1.902  0.3260 -0.3529  0.5971
  210POX    C2C 3516   3.430   3.309   2.010 -0.3511  0.0592  0.1443
  210POX    C2D 3517   3.464   3.381   2.140 -0.5247  0.8894 -0.2639
  210POX    C2E 3518   3.351   3.379   2.244  0.1530 -0.0073  0.4768
  210POX    C2F 3519   3.338   3.244   2.315 -0.2023 -0.1498  0.1426
  210POX    C2G 3520   3.284   3.268   2.456  0.3923  0.0167  0.3420
  210POX    C2H 3521   3.338   3.166   2.557  0.1807 -0.2858  0.1502
  210POX    C2I 3522   3.418   3.240   2.665  0.5467 -0.1081 -0.2414
  210POX    C2J 3523   3.404   3.186   2.807 -0.0355  0.3143 -0.1365
  210POX    C2K 3524   3.492   3.245   2.918  0.1108 -0.2581  0.0549
  210POX    C2L 3525   3.640   3.226   2.883 -0.0047  0.3739 -0.8083
  210POX    C2M 3526   3.729   3.319   2.965 -0.2153 -0.4913  0.4319
  210POX    C2N 3527   3.872   3.293   2.917 -0.2934  0.0030 -0.0839
  210POX    C2O 3528   3.975   3.382   2.987 -0.0891 -0.2494 -0.0631
  210POX    C2P 3529   4.032   3.341   3.123 -0.3079  0.3142  0.2023
  211CHL    CN1 3530   5.175   4.835   0.919  0.6371 -0.6849  0.3533
  211CHL    CN2 3531   5.138   4.938   1.133 -0.2218  0.0326  0.5985
  211CHL    CN3 3532   5.347   4.861   1.078  0.1912 -0.3110 -0.0331
  211CHL    NTM 3533   5.205   4.828   1.063  0.0059  0.2073  0.5407
  211CHL     CB 3534   5.171   4.696   1.119  0.2682 -0.3194 -0.4933
  212PJ2     CA 3535   5.029   4.640   1.103  0.1650 -0.1662 -0.1440
  212PJ2     OA 3536   4.919   4.721   1.145  0.1797 -0.2708  0.0994
  212PJ2      P 3537   4.773   4.661   1.114  0.1103 -0.0022 -0.0920
  212PJ2     OB 3538   4.672   4.754   1.169  0.2204  0.0064  0.0987
  212PJ2     HB 3539   4.714   4.788   1.253 -1.4380 -0.2855  1.0893
  212PJ2     OG 3540   4.777   4.628   0.970  0.0419  0.2022 -0.1415
  212PJ2     HG 3541   4.692   4.611   0.919  0.9419 -1.4418 -1.1896
  212PJ2     OD 3542   4.795   4.527   1.200  0.2703 -0.0399 -0.1908
  213POX     CD 3543   4.751   4.536   1.336 -0.0094  0.2342 -0.2978
  213POX     CE 3544   4.788   4.414   1.419 -0.4393  0.0404 -0.3886
  213POX     OE 3545   4.722   4.414   1.546 -0.3138  0.3143 -0.3227
  213POX    C1A 3546   4.646   4.307   1.564 -0.0593  0.2116  0.1506
  213POX    O1A 3547   4.601   4.235   1.475  0.3166 -0.6091  0.6021
  213POX    C1B 3548   4.601   4.285   1.704  0.0501  0.3830  0.2123
  213POX    C1C 3549   4.710   4.221   1.790  0.0706 -0.0532 -0.1383
  213POX    C1D 3550   4.655   4.197   1.931  0.5414  0.2656  0.1013
  213POX    C1E 3551   4.762   4.124   2.012  0.7026  0.0826 -0.2731
  213POX    C1F 3552   4.741   4.142   2.163  0.0102 -0.1076 -0.3434
  213POX    C1G 3553   4.835   4.054   2.246 -0.1158 -0.0156 -0.1029
  213POX    C1H 3554   4.823   4.075   2.397  0.3804 -0.0169 -0.0614
  213POX    C1I 3555   4.839   4.219   2.446  0.1811 -0.0411  0.0769
  213POX    C1J 3556   4.878   4.242   2.571  0.4837 -0.0758 -0.0110
  213POX    C1K 3557   4.893   4.133   2.677 -0.1450  0.2699  0.4375
  213POX    C1L 3558   5.039   4.123   2.723  0.0386 -0.3099 -0.2387
  213POX    C1M 3559   5.064   4.003   2.814 -0.3102  0.3520  0.7645
  213POX    C1N 3560   5.207   3.983   2.864 -0.1293  0.3776  0.2697
  213POX    C1O 3561   5.193   3.873   2.969  0.1748  0.3167  0.2483
  213POX    C1P 3562   5.323   3.812   3.023  0.4680  0.7150 -0.0046
  213POX    C1Q 3563   5.406   3.754   2.909 -0.1518  0.4596 -0.3327
  213POX    C1R 3564   5.546   3.701   2.941 -0.6855 -0.3551  0.7423
  213POX     CZ 3565   4.941   4.415   1.436 -0.3947 -0.0404 -0.7963
  213POX     OZ 3566   5.006   4.292   1.471 -0.0783  0.3923  0.1602
  213POX    C2A 3567   5.132   4.314   1.506 -0.1249  0.2662  0.4040
  213POX    O2A 3568   5.186   4.421   1.532  0.7601 -0.0779  0.0187
  213POX    C2B 3569   5.209   4.191   1.538  0.1220  0.3119 -0.0091
  213POX    C2C 3570   5.194   4.152   1.685  0.2762 -0.3247 -0.1611
  213POX    C2D 3571   5.276   4.028   1.723 -0.1171 -0.5835 -0.1414
  213POX    C2E 3572   5.234   3.994   1.866 -0.1895  0.0358 -0.0090
  213POX    C2F 3573   5.285   3.850   1.872  0.3931  0.2463  0.1687
  213POX    C2G 3574   5.234   3.787   2.002  0.1850  0.0634  0.0005
  213POX    C2H 3575   5.240   3.634   2.012  0.7527  0.0871  0.0708
  213POX    C2I 3576   5.380   3.572   2.015  0.7313  0.0132 -0.4460
  213POX    C2J 3577   5.466   3.598   2.139  0.3457 -0.4258 -0.0861
  213POX    C2K 3578   5.397   3.534   2.260  0.0557  0.6642  0.3324
  213POX    C2L 3579   5.488   3.536   2.383  0.2380 -0.4816  0.2204
  213POX    C2M 3580   5.430   3.449   2.495  0.1254 -0.3216  0.2861
  213POX    C2N 3581   5.539   3.432   2.600  0.6690 -0.5849 -0.3122
  213POX    C2O 3582   5.482   3.369   2.728  0.1837 -0.5308 -0.4993
  213POX    C2P 3583   5.585   3.348   2.839  0.2938  0.3691 -0.4226
  214CHL    CN1 3584   0.796   2.660   0.937  0.1151 -0.2322 -0.4434
  214CHL    CN2 3585   1.006   2.594   1.034 -0.2839  0.0184  0.1904
  214CHL    CN3 3586   0.941   2.830   1.021 -0.0168 -0.3519 -0.4076
  214CHL    NTM 3587   0.896   2.692   1.040 -0.4386 -0.1490  0.0724
  214CHL     CB 3588   0.839   2.696   1.176  0.5701 -0.1644  0.5026
  215PJ2     CA 3589   0.730   2.596   1.216  0.4370 -0.0720  0.3708
  215PJ2     OA 3590   0.795   2.468   1.210  0.3873 -0.0906  0.2266
  215PJ2      P 3591   0.711   2.350   1.280  0.0172  0.1292  0.1591
  215PJ2     OB 3592   0.570   2.386   1.256  0.0078 -0.1367 -0.1881
  215PJ2     HB 3593   0.516   2.341   1.327 -0.2048  1.5120  0.7415
  215PJ2     OG 3594   0.761   2.225   1.218 -0.1589 -0.0159  0.3102
  215PJ2     HG 3595   0.690   2.192   1.155  0.7162  0.4442 -0.9684
  215PJ2     OD 3596   0.730   2.365   1.439 -0.1442 -0.0873  0.1988
  216POX     CD 3597   0.854   2.308   1.481 -0.0037  0.2590  0.2581
  216POX     CE 3598   0.883   2.312   1.631  0.0659  0.2335  0.2455
  216POX     OE 3599   0.797   2.240   1.720  0.2044 -0.7641 -0.4168
  216POX    C1A 3600   0.814   2.112   1.753  1.1174 -0.4045  0.5460
  216POX    O1A 3601   0.912   2.052   1.711  0.5153 -0.7209 -0.4296
  216POX    C1B 3602   0.719   2.061   1.854  0.1260 -0.3007 -0.3200
  216POX    C1C 3603   0.801   2.064   1.983 -0.0899 -0.7157 -0.1719
  216POX    C1D 3604   0.698   2.037   2.094  0.0436  0.1726  0.1706
  216POX    C1E 3605   0.782   2.037   2.222  0.0382 -0.3477  0.1764
  216POX    C1F 3606   0.701   1.991   2.344 -0.7175 -0.2521 -0.2794
  216POX    C1G 3607   0.796   2.004   2.464 -0.5339  0.0967 -0.4584
  216POX    C1H 3608   0.746   1.920   2.582  0.5206  0.0859 -0.0137
  216POX    C1I 3609   0.605   1.948   2.633  0.5656 -0.0607  0.1915
  216POX    C1J 3610   0.564   1.931   2.759 -0.0063 -0.1204 -0.0006
  216POX    C1K 3611   0.672   1.886   2.856  0.2402 -0.2163 -0.3164
  216POX    C1L 3612   0.643   1.916   3.004 -0.2601  0.1916 -0.4956
  216POX    C1M 3613   0.730   1.832   3.098  0.3123  0.5012 -0.7400
  216POX    C1N 3614   0.740   1.901   3.234  0.3579 -0.0012 -0.4846
  216POX    C1O 3615   0.796   1.804   3.338 -0.3799 -0.1034 -0.1809
  216POX    C1P 3616   0.705   1.689   3.383 -0.5941  0.1343 -0.0034
  216POX    C1Q 3617   0.763   1.608   3.500  0.0629 -0.1165 -0.4974
  216POX    C1R 3618   0.682   1.480   3.523 -0.1042  0.0326 -0.2505
  216POX     CZ 3619   0.903   2.461   1.661 -0.2686  0.3866 -0.2836
  216POX     OZ 3620   0.979   2.496   1.777 -1.0287  0.3895  0.2170
  216POX    C2A 3621   0.905   2.497   1.887 -0.2927  0.3280  0.7189
  216POX    O2A 3622   0.783   2.511   1.893 -0.4373 -0.4793 -0.1379
  216POX    C2B 3623   0.998   2.490   2.002  0.2853 -0.2054  0.2230
  216POX    C2C 3624   0.931   2.546   2.128  0.1656 -0.2495  0.1796
  216POX    C2D 3625   1.023   2.531   2.249  0.2349  0.4118  0.2129
  216POX    C2E 3626   0.965   2.618   2.361 -0.0054  0.4974  0.0231
  216POX    C2F 3627   1.045   2.574   2.484 -0.3402 -0.3995 -0.0735
  216POX    C2G 3628   1.022   2.662   2.607 -0.1338 -0.1410 -0.2194
  216POX    C2H 3629   1.138   2.675   2.705 -0.2025  0.0803 -0.1674
  216POX    C2I 3630   1.119   2.567   2.811 -0.2382  0.1959 -0.0557
  216POX    C2J 3631   1.009   2.617   2.905 -0.6499 -0.0672 -0.3948
  216POX    C2K 3632   1.070   2.729   2.990 -0.3990 -0.5533  0.0699
  216POX    C2L 3633   0.973   2.791   3.092  0.4800  0.0532  0.5458
  216POX    C2M 3634   1.032   2.907   3.171  0.3180  0.3051  0.2998
  216POX    C2N 3635   1.159   2.888   3.255  0.7288 -0.2865 -0.4484
  216POX    C2O 3636   1.173   2.754   3.327 -0.1076 -0.3588 -0.4055
  216POX    C2P 3637   1.304   2.756   3.407 -0.3009  0.4917 -0.0938
  217CHL    CN1 3638   3.043   0.796   1.592 -0.2783  0.0616 -0.2411
  217CHL    CN2 3639   2.875   0.651   1.671  0.1620 -0.4565  0.2970
  217CHL    CN3 3640   2.882   0.887   1.737  0.4185  0.0083 -0.0261
  217CHL    NTM 3641   2.901   0.790   1.628 -0.1370 -0.4149  0.2485
  217CHL     CB 3642   2.823   0.819   1.507 -0.3366 -0.1006  0.4502
  218PJ2     CA 3643   2.806   0.961   1.452 -0.0257 -0.2023  0.0899
  218PJ2     OA 3644   2.716   1.047   1.521 -0.1544  0.0726 -0.4205
  218PJ2      P 3645   2.703   1.202   1.479 -0.5131  0.2062  0.1777
  218PJ2     OB 3646   2.756   1.215   1.342 -0.2130 -0.7051  0.2030
  218PJ2     HB 3647   2.736   1.137   1.282 -0.7563 -0.5076  0.1283
  218PJ2     OG 3648   2.579   1.272   1.522 -0.6310  0.2661 -0.2507
  218PJ2     HG 3649   2.533   1.224   1.597 -1.4514  1.8624  0.3053
  218PJ2     OD 3650   2.814   1.269   1.575 -0.2712  0.4529 -0.2716
  219POX     CD 3651   2.782   1.256   1.713  0.0785 -0.0834 -0.2377
  219POX     CE 3652   2.858   1.345   1.812 -0.4760 -0.0810  0.1936
  219POX     OE 3653   2.837   1.316   1.951  0.0166 -0.5330  0.1796
  219POX    C1A 3654   2.916   1.225   2.006  0.4677 -0.0946  0.2697
  219POX    O1A 3655   2.971   1.141   1.936  0.3304  0.2529 -0.2570
  219POX    C1B 3656   2.912   1.213   2.154  0.3480 -0.1739  0.2607
  219POX    C1C 3657   2.827   1.094   2.199  0.4765 -0.1688  0.5171
  219POX    C1D 3658   2.844   1.103   2.351  0.0541 -0.1379  0.5630
  219POX    C1E 3659   2.731   1.035   2.429 -0.2920  0.1589  0.3261
  219POX    C1F 3660   2.779   0.989   2.567 -0.0980 -0.2572  0.1229
  219POX    C1G 3661   2.668   1.035   2.662  0.0282  0.2012  0.0504
  219POX    C1H 3662   2.688   0.999   2.809  0.0006  0.1824  0.0499
  219POX    C1I 3663   2.560   0.985   2.892  0.1164  0.7582  0.3323
  219POX    C1J 3664   2.549   1.025   3.018 -0.3069 -0.4252  0.6881
  219POX    C1K 3665   2.664   1.111   3.071 -0.2068 -0.0945 -0.0551
  219POX    C1L 3666   2.675   1.125   3.223  0.8609 -0.3005 -0.1022
  219POX    C1M 3667   2.766   1.243   3.255 -0.4206  0.6089  0.2764
  219POX    C1N 3668   2.764   1.266   3.407  0.1247  0.1712  0.3532
  219POX    C1O 3669   2.844   1.381   3.468 -0.2392  0.4373  0.3268
  219POX    C1P 3670   2.781   1.514   3.425 -0.0253  0.3646 -0.2215
  219POX    C1Q 3671   2.874   1.629   3.464  0.4557 -0.1340  0.1114
  219POX    C1R 3672   2.838   1.773   3.428  0.7437 -0.0030  0.3399
  219POX     CZ 3673   2.830   1.493   1.786 -0.2282  0.0413  0.6092
  219POX     OZ 3674   2.916   1.586   1.851  0.1636  0.1069  0.0081
  219POX    C2A 3675   2.853   1.698   1.889 -0.2589 -0.1490  0.0716
  219POX    O2A 3676   2.740   1.726   1.851 -0.1704 -0.3387 -0.3435
  219POX    C2B 3677   2.944   1.788   1.964 -0.3348  0.1061 -0.1429
  219POX    C2C 3678   2.920   1.752   2.111  0.4292 -0.1334 -0.0759
  219POX    C2D 3679   3.024   1.810   2.206  0.0224  0.1505  0.1966
  219POX    C2E 3680   3.005   1.753   2.347  0.1159 -0.1327  0.0940
  219POX    C2F 3681   2.867   1.806   2.387  0.0432 -0.2240 -0.0315
  219POX    C2G 3682   2.841   1.770   2.534 -0.0489  0.2796  0.0792
  219POX    C2H 3683   2.707   1.812   2.593  0.0207 -0.2265  0.6118
  219POX    C2I 3684   2.715   1.965   2.582 -0.5316 -0.2823 -0.6779
  219POX    C2J 3685   2.589   2.023   2.646 -0.3514 -0.4017 -0.2148
  219POX    C2K 3686   2.584   2.016   2.799 -0.0487 -0.1798 -0.1921
  219POX    C2L 3687   2.453   2.080   2.845  0.3622  0.3636  0.2337
  219POX    C2M 3688   2.419   2.033   2.987  0.0067  0.4861  0.1901
  219POX    C2N 3689   2.307   2.084   3.078 -0.1952  0.6722 -0.1606
  219POX    C2O 3690   2.164   2.052   3.032  0.1395 -0.2311 -0.5986
  219POX    C2P 3691   2.071   2.141   3.115  0.0296 -0.4842 -0.4495
  220CHL    CN1 3692   1.727   5.671   1.626  0.5650  0.2115 -0.1805
  220CHL    CN2 3693   1.707   5.637   1.390 -0.0764 -0.3004  0.2110
  220CHL    CN3 3694   1.712   5.852   1.482  0.0696 -0.1121 -0.1598
  220CHL    NTM 3695   1.659   5.716   1.504 -0.0285 -0.0410  0.0516
  220CHL     CB 3696   1.513   5.706   1.509 -0.0213 -0.2092 -0.0539
  221PJ2     CA 3697   1.436   5.578   1.538 -0.3783  0.0148 -0.0062
  221PJ2     OA 3698   1.487   5.499   1.646 -0.0192 -0.3423 -0.4316
  221PJ2      P 3699   1.411   5.358   1.669 -0.0683 -0.2688 -0.1440
  221PJ2     OB 3700   1.267   5.389   1.662 -0.0777 -0.3769 -0.4403
  221PJ2     HB 3701   1.255   5.488   1.665 -0.7804 -0.4307 -1.2134
  221PJ2     OG 3702   1.472   5.279   1.560  0.6878  0.1238 -0.0150
  221PJ2     HG 3703   1.410   5.201   1.562 -0.0718  0.7187  1.5097
  221PJ2     OD 3704   1.472   5.319   1.813 -0.2636 -0.0572 -0.0030
  222POX     CD 3705   1.600   5.256   1.828 -0.2288 -0.0350 -0.2085
  222POX     CE 3706   1.720   5.350   1.830  0.1232 -0.4784 -0.2680
  222POX     OE 3707   1.845   5.283   1.847 -0.1165 -0.8764 -0.0850
  222POX    C1A 3708   1.940   5.293   1.755  0.0857  0.3445  0.2412
  222POX    O1A 3709   1.904   5.327   1.643 -0.4406 -0.5432  0.1291
  222POX    C1B 3710   2.068   5.228   1.792  0.2677  0.4156 -0.2660
  222POX    C1C 3711   2.174   5.327   1.844  0.2843  0.1416  0.2223
  222POX    C1D 3712   2.142   5.406   1.971 -0.0643  0.3219  0.0247
  222POX    C1E 3713   2.273   5.464   2.024 -0.1255 -0.1243  0.6809
  222POX    C1F 3714   2.289   5.608   1.975 -0.8508 -0.2042  0.1911
  222POX    C1G 3715   2.392   5.681   2.062 -0.3743 -0.3932 -0.2054
  222POX    C1H 3716   2.327   5.705   2.199  0.3443 -0.1529  0.0983
  222POX    C1I 3717   2.420   5.781   2.293  0.0225  0.1004  0.2131
  222POX    C1J 3718   2.437   5.762   2.423 -0.1414  0.0876  0.2319
  222POX    C1K 3719   2.359   5.651   2.495 -0.1361  0.1310  0.3052
  222POX    C1L 3720   2.315   5.702   2.632  0.1436  0.0095  0.4406
  222POX    C1M 3721   2.241   5.581   2.689  0.0179 -0.0610  0.1316
  222POX    C1N 3722   2.172   5.621   2.820  0.2916  0.4409  0.1248
  222POX    C1O 3723   2.280   5.665   2.919  0.4255  0.1158  0.1229
  222POX    C1P 3724   2.221   5.668   3.060  0.2469  0.1331  0.0474
  222POX    C1Q 3725   2.172   5.532   3.109 -0.3122  0.4440  0.3668
  222POX    C1R 3726   2.057   5.551   3.208 -0.1366  0.2815  0.6022
  222POX     CZ 3727   1.694   5.467   1.926  0.0567 -0.4967 -0.2632
  222POX     OZ 3728   1.723   5.449   2.065  0.0201 -0.1294 -0.2078
  222POX    C2A 3729   1.722   5.552   2.150  0.3636 -0.4223  0.1545
  222POX    O2A 3730   1.717   5.664   2.101  0.1194 -0.2274  0.6203
  222POX    C2B 3731   1.729   5.519   2.294 -0.6081  0.0163  0.3130
  222POX    C2C 3732   1.841   5.602   2.357  0.2746 -0.8651 -0.0760
  222POX    C2D 3733   1.848   5.592   2.509 -0.4248 -0.0899  0.0133
  222POX    C2E 3734   1.753   5.677   2.594 -0.0317  0.5490 -0.1772
  222POX    C2F 3735   1.801   5.706   2.736  0.1385  0.6767 -0.2601
  222POX    C2G 3736   1.696   5.771   2.827 -0.1034 -0.0521 -0.0130
  222POX    C2H 3737   1.740   5.782   2.974  0.3001 -0.5332 -0.0928
  222POX    C2I 3738   1.643   5.846   3.073  0.3340 -0.0098 -0.3945
  222POX    C2J 3739   1.715   5.872   3.205 -0.4103  0.5790 -0.0892
  222POX    C2K 3740   1.629   5.889   3.330 -0.2201  0.1973  0.0992
  222POX    C2L 3741   1.715   5.955   3.438 -0.6004  0.4291  0.2635
  222POX    C2M 3742   1.672   5.923   3.581  0.4387  0.4048  0.5765
  222POX    C2N 3743   1.698   5.786   3.645  0.0007  0.1476  0.2102
  222POX    C2O 3744   1.607   5.776   3.768  0.1496  0.2497  0.3295
  222POX    C2P 3745   1.595   5.631   3.816  0.0350 -0.0264 -0.5031
  223CHL    CN1 3746   1.881   4.824   0.935  0.4236 -0.1710  0.0804
  223CHL    CN2 3747   1.805   4.601   0.977 -0.5416  0.2875 -0.3172
  223CHL    CN3 3748   1.781   4.773   1.143  0.6352  0.8889 -0.0181
  223CHL    NTM 3749   1.868   4.719   1.037  0.0373 -0.1847  0.0181
  223CHL     CB 3750   1.994   4.673   1.097  0.0396 -0.4375 -0.1790
  224PJ2     CA 3751   2.091   4.760   1.177  0.0756 -0.3097 -0.3621
  224PJ2     OA 3752   2.055   4.782   1.314  0.0659 -0.2078 -0.3803
  224PJ2      P 3753   2.144   4.893   1.389 -0.2376 -0.0275 -0.2867
  224PJ2     OB 3754   2.287   4.855   1.384 -0.1143  0.4056 -0.1498
  224PJ2     HB 3755   2.318   4.898   1.468 -1.2363  0.0363  0.4732
  224PJ2     OG 3756   2.108   5.024   1.329 -0.3904 -0.3138 -0.8240
  224PJ2     HG 3757   2.184   5.084   1.304  1.3057 -0.5526  3.0611
  224PJ2     OD 3758   2.069   4.886   1.531 -0.0522  0.1854 -0.1764
  225POX     CD 3759   1.942   4.947   1.551 -0.3197 -0.3855 -0.1040
  225POX     CE 3760   1.844   4.868   1.638 -0.3124  0.0578  0.3089
  225POX     OE 3761   1.712   4.923   1.629 -0.2792  0.1048  0.1120
  225POX    C1A 3762   1.640   4.876   1.527  0.3399 -0.2110 -0.1844
  225POX    O1A 3763   1.684   4.800   1.441  0.8393 -0.2251  0.0831
  225POX    C1B 3764   1.503   4.929   1.543  0.3537 -0.1636 -0.2239
  225POX    C1C 3765   1.410   4.849   1.633 -0.0310  0.5723  0.0421
  225POX    C1D 3766   1.264   4.894   1.622 -0.3578 -0.3355  0.5804
  225POX    C1E 3767   1.221   5.008   1.715 -0.0708 -0.2269  0.5796
  225POX    C1F 3768   1.068   5.005   1.716 -0.0793 -0.3541 -0.3535
  225POX    C1G 3769   1.029   5.111   1.819 -0.0211 -0.3679 -0.3163
  225POX    C1H 3770   1.041   5.048   1.957  0.2064  0.0581 -0.1390
  225POX    C1I 3771   1.012   5.148   2.069 -0.5596 -0.1963 -0.0970
  225POX    C1J 3772   0.958   5.124   2.188  0.3869 -0.2281  0.3373
  225POX    C1K 3773   0.909   4.983   2.222  0.3041 -0.1846  0.3995
  225POX    C1L 3774   0.924   4.956   2.372  0.0457  0.1168  0.4801
  225POX    C1M 3775   1.066   4.938   2.426  0.0610 -0.3572  0.2911
  225POX    C1N 3776   1.083   4.897   2.573 -0.2534 -0.6273  0.2519
  225POX    C1O 3777   0.988   4.970   2.668  0.3582  0.1170  0.2955
  225POX    C1P 3778   0.994   4.910   2.808  0.3209 -0.0659  0.2195
  225POX    C1Q 3779   0.917   5.001   2.905  0.1735  0.2190 -0.1635
  225POX    C1R 3780   0.889   4.935   3.040 -0.0431 -0.2463 -0.4334
  225POX     CZ 3781   1.906   4.872   1.778 -0.0338  0.3573  0.1774
  225POX     OZ 3782   1.814   4.825   1.876 -0.3779  0.1961 -0.2184
  225POX    C2A 3783   1.834   4.871   2.000 -0.0506  0.4506 -0.3625
  225POX    O2A 3784   1.948   4.878   2.045 -0.2777  0.9340  0.1436
  225POX    C2B 3785   1.715   4.858   2.087  0.2644  0.1560  0.0299
  225POX    C2C 3786   1.618   4.976   2.104 -0.0980 -0.0647 -0.4681
  225POX    C2D 3787   1.485   4.923   2.157  0.0035  0.1839  0.0443
  225POX    C2E 3788   1.382   5.036   2.146 -0.1753  0.0270  0.0919
  225POX    C2F 3789   1.435   5.175   2.178  0.0588 -0.0311 -0.0354
  225POX    C2G 3790   1.317   5.263   2.221 -0.1434 -0.3273  0.0122
  225POX    C2H 3791   1.366   5.405   2.250  0.1287 -0.3923 -0.1331
  225POX    C2I 3792   1.278   5.468   2.358  0.4523  0.2035 -0.2124
  225POX    C2J 3793   1.267   5.376   2.480 -0.1928  0.3079 -0.1900
  225POX    C2K 3794   1.172   5.436   2.584 -0.1125  0.7131 -0.3436
  225POX    C2L 3795   1.200   5.354   2.711  0.1000  0.0361 -0.8211
  225POX    C2M 3796   1.339   5.387   2.765 -0.2699  0.4543 -0.1170
  225POX    C2N 3797   1.342   5.334   2.909  0.1791 -0.1150 -0.3325
  225POX    C2O 3798   1.453   5.399   2.991  0.0206 -0.3790  0.0928
  225POX    C2P 3799   1.441   5.372   3.141 -0.3374  0.3566  0.2025
  226CHL    CN1 3800   2.642   3.575   1.463 -0.2126  0.2628  0.5804
  226CHL    CN2 3801   2.505   3.766   1.499 -0.2749  0.4135  0.1910
  226CHL    CN3 3802   2.691   3.730   1.642  0.4379 -0.1150 -0.2989
  226CHL    NTM 3803   2.643   3.716   1.504 -0.2406  0.4726 -0.1260
  226CHL     CB 3804   2.746   3.783   1.423 -0.2852  0.1247 -0.4698
  227PJ2     CA 3805   2.741   3.935   1.409  0.2027  0.1984  0.1143
  227PJ2     OA 3806   2.787   4.005   1.525  0.7565 -0.0397  0.0431
  227PJ2      P 3807   2.822   4.155   1.479  0.0283  0.1691  0.1572
  227PJ2     OB 3808   2.963   4.150   1.433  0.1476  0.0769  0.5271
  227PJ2     HB 3809   2.956   4.119   1.338  0.9157  0.6799  0.2686
  227PJ2     OG 3810   2.722   4.195   1.377  0.4263  0.0122 -0.2964
  227PJ2     HG 3811   2.776   4.201   1.293 -2.1112  0.7779 -1.9530
  227PJ2     OD 3812   2.818   4.218   1.627  0.1063  0.6334 -0.0375
  228POX     CD 3813   2.683   4.237   1.671 -0.0621 -0.0108 -0.2770
  228POX     CE 3814   2.656   4.176   1.809 -0.1688 -0.0784 -0.3274
  228POX     OE 3815   2.517   4.177   1.838  0.0474 -0.2082  0.7385
  228POX    C1A 3816   2.451   4.062   1.828  0.4585 -0.4067  0.3184
  228POX    O1A 3817   2.511   3.957   1.809  0.0434 -0.5920  0.0054
  228POX    C1B 3818   2.315   4.074   1.885  0.5148  0.1845  0.3377
  228POX    C1C 3819   2.259   3.949   1.954 -0.3203  0.1350 -0.4077
  228POX    C1D 3820   2.115   3.966   2.001 -0.3102 -0.1463 -0.2778
  228POX    C1E 3821   2.065   3.834   2.063  0.3276 -0.2406  0.0381
  228POX    C1F 3822   2.119   3.818   2.205  0.1159 -0.3978  0.1009
  228POX    C1G 3823   2.031   3.890   2.308  0.5667  0.3443 -0.0174
  228POX    C1H 3824   2.087   3.898   2.450  0.2344 -0.4793  0.1684
  228POX    C1I 3825   2.193   4.006   2.468  0.1191 -0.3340 -0.0215
  228POX    C1J 3826   2.246   4.043   2.585 -0.4211 -0.6593  0.3292
  228POX    C1K 3827   2.232   3.954   2.708  0.5279 -0.3603  0.6600
  228POX    C1L 3828   2.312   4.000   2.830  0.5324  0.1272  0.4760
  228POX    C1M 3829   2.279   3.902   2.943  0.1460 -0.2529  0.0381
  228POX    C1N 3830   2.334   3.938   3.081  0.6455  0.1871 -0.2739
  228POX    C1O 3831   2.292   4.074   3.137 -0.2719 -0.2885  0.2173
  228POX    C1P 3832   2.380   4.094   3.261  0.1234 -0.2710 -0.0616
  228POX    C1Q 3833   2.334   4.208   3.352 -0.6197 -0.0606 -0.6804
  228POX    C1R 3834   2.352   4.347   3.290 -0.0561  0.0474 -0.2838
  228POX     CZ 3835   2.739   4.258   1.908 -0.6065  0.1734 -0.1690
  228POX     OZ 3836   2.704   4.247   2.046 -0.1818 -0.0792 -0.0809
  228POX    C2A 3837   2.617   4.332   2.101 -0.5416 -0.3365 -0.2500
  228POX    O2A 3838   2.585   4.436   2.044  0.0203  0.5012  0.9258
  228POX    C2B 3839   2.584   4.304   2.242  0.2258  0.0118  0.0072
  228POX    C2C 3840   2.447   4.360   2.281  0.2398 -0.1788  0.3380
  228POX    C2D 3841   2.444   4.398   2.429  0.6343 -0.5972  0.4554
  228POX    C2E 3842   2.309   4.454   2.474  0.6845  0.0351 -0.1657
  228POX    C2F 3843   2.310   4.494   2.621  0.1491  0.1279 -0.1834
  228POX    C2G 3844   2.166   4.509   2.669  0.1614 -0.5239  0.0681
  228POX    C2H 3845   2.171   4.528   2.821  0.8262  0.0125 -0.0171
  228POX    C2I 3846   2.186   4.667   2.883 -0.0211  0.0454  0.1265
  228POX    C2J 3847   2.118   4.779   2.804 -0.1965 -0.4160 -0.3876
  228POX    C2K 3848   2.125   4.899   2.899  0.4776 -0.2982 -0.5831
  228POX    C2L 3849   2.040   5.018   2.853 -0.2910 -0.4944  0.3074
  228POX    C2M 3850   2.087   5.138   2.934 -0.3091 -0.1554 -0.1772
  228POX    C2N 3851   2.007   5.264   2.902 -0.3734 -0.2400 -0.3460
  228POX    C2O 3852   1.860   5.275   2.943 -0.4272 -0.4149 -0.4917
  228POX    C2P 3853   1.845   5.257   3.094  0.2020  1.0394 -0.2448
  229CHL    CN1 3854   1.073   1.716   1.788 -0.1333  0.2525 -0.0379
  229CHL    CN2 3855   1.132   1.548   1.627 -0.0596 -0.3332  0.0327
  229CHL    CN3 3856   1.274   1.727   1.671 -0.0465 -0.7796 -0.3559
  229CHL    NTM 3857   1.132   1.692   1.656 -0.2011 -0.3338  0.0374
  229CHL     CB 3858   1.073   1.767   1.544  0.5355 -0.3539 -0.3681
  230PJ2     CA 3859   0.922   1.786   1.527  0.4404 -0.4948  0.3006
  230PJ2     OA 3860   0.839   1.669   1.526 -0.1030 -0.1143 -0.7530
  230PJ2      P 3861   0.682   1.701   1.539 -0.0971 -0.3809  0.0728
  230PJ2     OB 3862   0.616   1.575   1.500  0.0265 -0.2405 -0.6022
  230PJ2     HB 3863   0.665   1.505   1.552  3.5078  3.1146  1.1665
  230PJ2     OG 3864   0.665   1.829   1.466 -0.1561 -0.5849 -0.2779
  230PJ2     HG 3865   0.571   1.856   1.489  0.0518 -1.0743  1.2426
  230PJ2     OD 3866   0.664   1.729   1.696  0.5490 -0.0731  0.0971
  231POX     CD 3867   0.662   1.607   1.770 -0.7815 -0.1052  0.0416
  231POX     CE 3868   0.636   1.642   1.917  0.3971 -0.0780  0.2581
  231POX     OE 3869   0.648   1.524   1.997 -0.0236 -0.5613 -0.3840
  231POX    C1A 3870   0.767   1.508   2.055  0.0876  0.2372 -0.3830
  231POX    O1A 3871   0.864   1.576   2.020  0.7683 -0.5240  0.0101
  231POX    C1B 3872   0.760   1.401   2.157 -0.3543  0.7172  0.0987
  231POX    C1C 3873   0.733   1.473   2.289  0.2526  0.2399  0.4889
  231POX    C1D 3874   0.796   1.408   2.412  0.0485 -0.3427  0.2880
  231POX    C1E 3875   0.743   1.477   2.538  0.2569  0.2549  0.0503
  231POX    C1F 3876   0.800   1.401   2.658  0.4172  0.5863  0.1856
  231POX    C1G 3877   0.757   1.466   2.790 -0.1819 -0.0081  0.2930
  231POX    C1H 3878   0.809   1.364   2.891  0.2457 -0.0072  0.0770
  231POX    C1I 3879   0.749   1.373   3.032  0.1827 -1.3541  0.1538
  231POX    C1J 3880   0.808   1.366   3.151 -0.2959 -0.1698  0.4824
  231POX    C1K 3881   0.958   1.339   3.163 -0.1113  0.5251 -0.2076
  231POX    C1L 3882   0.997   1.361   3.310  0.1882  0.6180 -0.3005
  231POX    C1M 3883   1.148   1.341   3.325  0.0597 -0.2238 -0.1197
  231POX    C1N 3884   1.226   1.468   3.290  0.0605 -0.1006  0.3188
  231POX    C1O 3885   1.176   1.601   3.346 -0.3865  0.1102 -0.5660
  231POX    C1P 3886   1.279   1.712   3.323  0.0234 -0.1167  0.1501
  231POX    C1Q 3887   1.274   1.820   3.431  0.4411  0.5015 -0.4460
  231POX    C1R 3888   1.333   1.955   3.387  0.1122  0.7783 -0.0492
  231POX     CZ 3889   0.504   1.719   1.933  0.3985 -0.0920  0.3358
  231POX     OZ 3890   0.472   1.781   2.058  0.0661 -0.0043  0.2079
  231POX    C2A 3891   0.342   1.795   2.082 -0.0676 -0.3481 -0.2862
  231POX    O2A 3892   0.255   1.765   2.001 -0.3649 -0.0294 -0.0912
  231POX    C2B 3893   0.316   1.861   2.212 -0.1069  0.0646 -0.5022
  231POX    C2C 3894   0.256   1.769   2.318 -0.0198  0.6555  0.0693
  231POX    C2D 3895   0.343   1.651   2.363  0.2334  0.7498 -0.1714
  231POX    C2E 3896   0.286   1.569   2.478 -0.3789  0.9587 -0.3251
  231POX    C2F 3897   0.312   1.633   2.615 -0.7856  0.2553  0.0929
  231POX    C2G 3898   0.297   1.536   2.732  0.5309 -0.3383 -0.2172
  231POX    C2H 3899   0.326   1.602   2.868  0.1608  0.0964 -0.3447
  231POX    C2I 3900   0.342   1.491   2.972  0.5967  0.3576 -0.1293
  231POX    C2J 3901   0.303   1.556   3.104  0.0412  0.3055 -0.2649
  231POX    C2K 3902   0.324   1.448   3.210  0.0391  0.2820 -0.2885
  231POX    C2L 3903   0.263   1.492   3.343 -0.5514 -0.2109 -0.3925
  231POX    C2M 3904   0.270   1.381   3.448  0.2033  0.2746  0.0772
  231POX    C2N 3905   0.235   1.425   3.590  0.7024 -0.2250  0.3584
  231POX    C2O 3906   0.263   1.312   3.690  0.5169 -0.5277  0.0730
  231POX    C2P 3907   0.185   1.186   3.652 -0.1005 -0.2643  0.4431
  232CHL    CN1 3908   4.609   2.601   1.274 -0.5140 -0.0822 -0.4477
  232CHL    CN2 3909   4.753   2.710   1.116  0.0135  0.1005  0.4640
  232CHL    CN3 3910   4.802   2.723   1.344 -0.6637  0.3157 -0.1449
  232CHL    NTM 3911   4.748   2.633   1.241 -0.3046 -0.3064  0.2033
  232CHL     CB 3912   4.805   2.498   1.242  0.0930 -0.1536 -0.6257
  233PJ2     CA 3913   4.953   2.469   1.217  0.3881  1.0109 -0.2584
  233PJ2     OA 3914   5.041   2.528   1.314  0.0051 -0.1420  0.8245
  233PJ2      P 3915   5.183   2.453   1.314  0.0460 -0.0772 -0.0750
  233PJ2     OB 3916   5.145   2.319   1.364  0.4192 -0.1202  0.0975
  233PJ2     HB 3917   5.056   2.311   1.408 -0.0933  0.7215 -0.7518
  233PJ2     OG 3918   5.241   2.478   1.180  0.0075  0.0202 -0.0736
  233PJ2     HG 3919   5.237   2.576   1.163  0.7457  0.1541  0.5013
  233PJ2     OD 3920   5.268   2.546   1.414  0.4413 -0.3568 -0.1433
  234POX     CD 3921   5.240   2.514   1.551 -0.8504  0.1647 -0.2650
  234POX     CE 3922   5.303   2.603   1.658 -0.3006 -0.3532 -0.1485
  234POX     OE 3923   5.293   2.536   1.784  0.2909  0.0788  0.1354
  234POX    C1A 3924   5.405   2.490   1.839  0.1562 -0.2869  0.1087
  234POX    O1A 3925   5.504   2.475   1.767  0.1114 -0.7296  0.1339
  234POX    C1B 3926   5.398   2.456   1.982 -0.0274  0.1053  0.1919
  234POX    C1C 3927   5.507   2.541   2.047  0.1899 -0.0574  0.0394
  234POX    C1D 3928   5.498   2.575   2.196 -0.0782  0.2282 -0.0393
  234POX    C1E 3929   5.481   2.451   2.285 -0.1059  0.1254 -0.1878
  234POX    C1F 3930   5.435   2.492   2.425 -0.4907 -0.1232 -0.2393
  234POX    C1G 3931   5.290   2.541   2.414 -0.5090 -0.1491 -0.1081
  234POX    C1H 3932   5.223   2.528   2.551 -0.0704 -0.4534  0.0789
  234POX    C1I 3933   5.086   2.596   2.553  0.3649  0.4337  0.0580
  234POX    C1J 3934   5.053   2.675   2.655 -0.2856  0.4078 -0.1289
  234POX    C1K 3935   5.138   2.694   2.781  0.3308 -0.5691 -0.3765
  234POX    C1L 3936   5.065   2.756   2.900  0.8058 -0.5007 -0.1188
  234POX    C1M 3937   5.034   2.906   2.891 -0.0791 -0.6498  0.3307
  234POX    C1N 3938   4.926   2.970   2.979  0.0333 -0.2051  0.1445
  234POX    C1O 3939   4.784   2.918   2.960  0.0145 -0.0053 -0.2752
  234POX    C1P 3940   4.698   2.960   3.079 -0.1283  0.2664 -0.4721
  234POX    C1Q 3941   4.555   2.906   3.094  0.2120 -0.3691  0.6362
  234POX    C1R 3942   4.478   2.940   3.221  0.1051 -0.1574  0.5157
  234POX     CZ 3943   5.241   2.743   1.647  0.3014 -0.1123 -0.4843
  234POX     OZ 3944   5.102   2.776   1.656  0.3712  0.1503 -0.3393
  234POX    C2A 3945   5.055   2.890   1.608  0.2276  0.3622  0.3058
  234POX    O2A 3946   5.114   2.943   1.514 -0.2713  0.2828 -0.0577
  234POX    C2B 3947   4.916   2.925   1.648  0.1895  0.2783  0.2474
  234POX    C2C 3948   4.909   2.958   1.797  0.3443 -0.0883  0.3378
  234POX    C2D 3949   4.766   3.000   1.831  0.2535  0.0699 -0.2280
  234POX    C2E 3950   4.748   3.041   1.978  0.3169 -0.1069 -0.1710
  234POX    C2F 3951   4.604   3.038   2.028  0.1729  0.4151 -0.5523
  234POX    C2G 3952   4.544   2.898   2.037  0.1639  0.4954  0.7189
  234POX    C2H 3953   4.398   2.902   2.082 -0.1415  0.1200 -0.2222
  234POX    C2I 3954   4.336   2.764   2.108  0.3590 -0.0731 -0.0408
  234POX    C2J 3955   4.191   2.784   2.154  0.5639 -0.0106  0.5868
  234POX    C2K 3956   4.178   2.881   2.271  0.3907  0.3570  0.2610
  234POX    C2L 3957   4.237   2.818   2.397  0.0020 -0.1090  0.2136
  234POX    C2M 3958   4.221   2.913   2.516  0.0596  0.4190 -0.1974
  234POX    C2N 3959   4.280   2.870   2.650 -0.2778  1.0029  0.1416
  234POX    C2O 3960   4.217   2.956   2.760 -0.7411  0.1524  0.5501
  234POX    C2P 3961   4.276   2.901   2.890 -0.2785 -0.2888  0.1577
  235CHL    CN1 3962   6.227   2.682   0.962  0.7736  0.7924 -0.0221
  235CHL    CN2 3963   6.344   2.484   0.883  0.0473 -0.1682  0.0530
  235CHL    CN3 3964   6.339   2.546   1.118 -0.3726 -0.6731 -0.1811
  235CHL    NTM 3965   6.344   2.595   0.979  0.0865 -0.1398  0.0204
  235CHL     CB 3966   6.470   2.662   0.945 -0.0627  0.0598 -0.1433
  236PJ2     CA 3967   6.525   2.786   1.016 -0.2269  0.0902 -0.0708
  236PJ2     OA 3968   6.427   2.890   1.023  0.0065  0.3149 -0.1714
  236PJ2      P 3969   6.475   3.007   1.123 -0.0915  0.2143 -0.0053
  236PJ2     OB 3970   6.619   2.996   1.156 -0.0515 -0.3958 -0.3737
  236PJ2     HB 3971   6.648   2.901   1.146  0.9680 -0.3164  1.4525
  236PJ2     OG 3972   6.414   3.141   1.104  0.7417  0.5927 -0.0573
  236PJ2     HG 3973   6.458   3.209   1.164 -0.8923  0.9699  0.7723
  236PJ2     OD 3974   6.405   2.954   1.257  0.3023 -0.1381  0.0601
  237POX     CD 3975   6.270   2.996   1.275  0.2827 -0.0920 -0.1912
  237POX     CE 3976   6.201   2.966   1.409  0.1231  0.0050 -0.2515
  237POX     OE 3977   6.064   3.008   1.405  0.2513  0.4085 -0.3559
  237POX    C1A 3978   5.974   2.911   1.398  0.1088  0.5031  0.1295
  237POX    O1A 3979   6.015   2.796   1.385 -0.7926  0.2300 -0.4136
  237POX    C1B 3980   5.832   2.947   1.417  0.0011 -0.0044  0.2898
  237POX    C1C 3981   5.770   2.879   1.539  0.2068 -0.6586  0.0362
  237POX    C1D 3982   5.807   2.977   1.651 -0.2148 -0.6387  0.1596
  237POX    C1E 3983   5.744   2.954   1.788  0.2609 -0.1428  0.4643
  237POX    C1F 3984   5.778   2.825   1.863  0.3696 -0.1956  0.3240
  237POX    C1G 3985   5.793   2.857   2.012  0.4829  0.2407  0.2190
  237POX    C1H 3986   5.867   2.756   2.100  0.5336 -0.0990 -0.2073
  237POX    C1I 3987   5.797   2.766   2.236  0.2079 -0.3496 -0.3562
  237POX    C1J 3988   5.846   2.719   2.350 -0.0194  0.3242  0.0265
  237POX    C1K 3989   5.985   2.656   2.358 -0.3924 -0.4056  0.9115
  237POX    C1L 3990   6.049   2.681   2.495  0.2332 -0.2167  0.5895
  237POX    C1M 3991   6.199   2.654   2.493  0.3963  0.6904 -0.1341
  237POX    C1N 3992   6.276   2.672   2.624 -0.2019 -0.1307  0.3411
  237POX    C1O 3993   6.321   2.818   2.626 -0.5884 -0.0032  0.0108
  237POX    C1P 3994   6.392   2.849   2.758 -0.3253  0.5364 -0.2518
  237POX    C1Q 3995   6.448   2.990   2.771  0.5834  0.1409  0.2079
  237POX    C1R 3996   6.559   3.008   2.667 -0.0199  0.4387 -0.3912
  237POX     CZ 3997   6.275   3.036   1.522 -0.0084 -0.3926  0.0841
  237POX     OZ 3998   6.215   3.022   1.651 -0.0809  0.3202  0.1305
  237POX    C2A 3999   6.261   3.103   1.747 -0.0463  0.5261 -0.0592
  237POX    O2A 4000   6.367   3.163   1.730  0.0523  0.3117 -0.2053
  237POX    C2B 4001   6.185   3.102   1.874  0.2595 -0.2663  0.1201
  237POX    C2C 4002   6.269   3.025   1.977  0.5323 -0.0404  0.0656
  237POX    C2D 4003   6.215   3.010   2.119  0.3730  0.7415  0.0934
  237POX    C2E 4004   6.279   2.884   2.177  0.0389  0.3521 -0.3750
  237POX    C2F 4005   6.424   2.918   2.209 -0.1490  0.3474  0.5311
  237POX    C2G 4006   6.490   2.794   2.269 -0.4497 -0.2351 -0.3150
  237POX    C2H 4007   6.633   2.812   2.323 -0.3739 -1.0605 -0.2300
  237POX    C2I 4008   6.686   2.677   2.370  0.2366 -0.6709  0.2134
  237POX    C2J 4009   6.815   2.685   2.452  0.0636  0.3279  0.3937
  237POX    C2K 4010   6.841   2.544   2.507 -0.2220  0.0179 -0.2601
  237POX    C2L 4011   6.880   2.443   2.399 -0.0188 -0.3527  0.1624
  237POX    C2M 4012   7.004   2.489   2.322 -0.2014 -0.1430 -0.0064
  237POX    C2N 4013   7.019   2.388   2.208 -0.5416  0.1736 -0.3324
  237POX    C2O 4014   7.132   2.430   2.114  0.0671 -0.2410  0.2071
  237POX    C2P 4015   7.134   2.356   1.980  0.7532  0.5424 -0.2218
  238CHL    CN1 4016   2.325   3.156   1.290  0.0829 -0.2716  0.0622
  238CHL    CN2 4017   2.358   3.244   1.059  0.3871  0.4734  0.3687
  238CHL    CN3 4018   2.305   3.383   1.240 -0.3884  0.2440  0.1695
  238CHL    NTM 4019   2.282   3.249   1.184  0.2452  0.0764  0.2993
  238CHL     CB 4020   2.142   3.228   1.143  0.4021  0.0365 -0.2170
  239PJ2     CA 4021   2.020   3.274   1.222  0.0471 -0.0838 -0.6909
  239PJ2     OA 4022   2.029   3.217   1.353 -0.0687  0.4262 -0.4565
  239PJ2      P 4023   1.906   3.267   1.445  0.1218 -0.0373  0.0577
  239PJ2     OB 4024   1.912   3.169   1.555 -0.1172 -0.2145 -0.0845
  239PJ2     HB 4025   2.002   3.171   1.599 -0.3887  1.8397  0.5171
  239PJ2     OG 4026   1.791   3.276   1.352  0.3048 -0.2190 -0.1906
  239PJ2     HG 4027   1.824   3.327   1.273  3.0174  0.2941  1.1408
  239PJ2     OD 4028   1.960   3.413   1.486  0.1748  0.0888 -0.4479
  240POX     CD 4029   2.021   3.419   1.615 -0.3822 -0.0426 -0.1757
  240POX     CE 4030   2.094   3.551   1.645 -0.3382 -0.2110  0.4648
  240POX     OE 4031   2.173   3.537   1.764 -0.0138 -0.0495  0.2705
  240POX    C1A 4032   2.304   3.519   1.769 -0.1264 -1.0487 -0.1458
  240POX    O1A 4033   2.368   3.538   1.666  0.1943 -0.2296  0.1937
  240POX    C1B 4034   2.361   3.517   1.906 -0.0186  0.2633 -0.1599
  240POX    C1C 4035   2.479   3.421   1.928  0.0680  0.3710 -0.1540
  240POX    C1D 4036   2.526   3.401   2.072 -0.2025 -0.1511 -0.1355
  240POX    C1E 4037   2.435   3.300   2.142 -0.3056 -0.4476 -0.6909
  240POX    C1F 4038   2.465   3.309   2.291 -0.2967 -0.5451 -0.6866
  240POX    C1G 4039   2.422   3.179   2.361 -0.2724  0.0265  0.4237
  240POX    C1H 4040   2.444   3.194   2.511  0.2576 -0.0478  0.3538
  240POX    C1I 4041   2.392   3.070   2.583 -0.4777 -0.3513 -0.6848
  240POX    C1J 4042   2.435   3.024   2.701 -0.0239  0.2359 -0.6197
  240POX    C1K 4043   2.552   3.083   2.779 -0.4618  0.0410  0.1989
  240POX    C1L 4044   2.621   2.965   2.846  0.3251  0.4128  0.0615
  240POX    C1M 4045   2.713   2.887   2.751  0.1768  0.5350 -0.1825
  240POX    C1N 4046   2.827   2.978   2.705  0.4515  0.4712  0.3642
  240POX    C1O 4047   2.903   2.903   2.595 -0.5145  0.0011 -0.0001
  240POX    C1P 4048   2.931   2.997   2.477  0.1093 -0.2005 -0.0213
  240POX    C1Q 4049   2.978   2.921   2.353 -0.1757 -0.1572 -0.1574
  240POX    C1R 4050   3.023   3.018   2.244  0.7044 -0.1810  0.1793
  240POX     CZ 4051   1.973   3.643   1.649 -0.2272 -0.0562  0.2584
  240POX     OZ 4052   1.884   3.626   1.761  0.0980 -0.0275  0.5235
  240POX    C2A 4053   1.793   3.722   1.774 -0.2444 -0.2568 -0.1218
  240POX    O2A 4054   1.816   3.838   1.741 -0.2359 -0.0762  0.5026
  240POX    C2B 4055   1.676   3.679   1.853 -0.0679 -0.3484  0.0895
  240POX    C2C 4056   1.715   3.649   1.998  0.4365 -0.5192 -0.0779
  240POX    C2D 4057   1.598   3.672   2.095  0.2419  0.4036 -0.5253
  240POX    C2E 4058   1.658   3.637   2.232 -0.6243  0.3525 -0.1567
  240POX    C2F 4059   1.550   3.689   2.327 -0.5265 -0.0860  0.1956
  240POX    C2G 4060   1.589   3.652   2.470  0.5999  0.5736  0.0659
  240POX    C2H 4061   1.482   3.689   2.573  0.3126 -0.1896  0.0473
  240POX    C2I 4062   1.505   3.618   2.707 -0.1450  0.0930  0.2775
  240POX    C2J 4063   1.639   3.663   2.766 -0.0411 -0.1093  0.1993
  240POX    C2K 4064   1.671   3.599   2.901  0.3491 -0.4948 -0.0731
  240POX    C2L 4065   1.781   3.679   2.971 -0.5471  0.2554  0.5081
  240POX    C2M 4066   1.800   3.644   3.119 -0.2182 -0.0974  0.3850
  240POX    C2N 4067   1.911   3.729   3.182 -0.0161 -0.1703  0.1307
  240POX    C2O 4068   1.866   3.875   3.184  0.3464 -0.0514 -0.2637
  240POX    C2P 4069   1.949   3.952   3.287  0.6663 -0.7586  0.0122
  241CHL    CN1 4070   1.683   2.734   1.322 -0.3903 -0.4106  0.8837
  241CHL    CN2 4071   1.645   2.912   1.181  0.1882  0.1757  0.1502
  241CHL    CN3 4072   1.605   2.940   1.417  1.0163 -0.1820  0.5594
  241CHL    NTM 4073   1.694   2.880   1.316  0.1850 -0.4779 -0.0007
  241CHL     CB 4074   1.834   2.922   1.327  0.0550 -0.0616  0.0811
  242PJ2     CA 4075   1.928   2.894   1.444 -0.4798 -0.3042  0.4567
  242PJ2     OA 4076   1.952   2.761   1.493 -0.4401 -0.5230 -0.1478
  242PJ2      P 4077   2.076   2.693   1.417 -0.1194 -0.2556  0.1332
  242PJ2     OB 4078   2.060   2.548   1.444 -0.4806 -0.1911  0.2715
  242PJ2     HB 4079   2.144   2.503   1.414 -0.3922  0.2119 -0.1083
  242PJ2     OG 4080   2.083   2.733   1.275 -0.4091  0.1083  0.2197
  242PJ2     HG 4081   2.013   2.801   1.253 -0.2903 -0.2746 -1.5220
  242PJ2     OD 4082   2.193   2.773   1.494 -0.1104  0.0210 -0.1649
  243POX     CD 4083   2.233   2.726   1.624 -0.1865  0.2847 -0.0468
  243POX     CE 4084   2.349   2.810   1.677  0.1052  0.0108 -0.2513
  243POX     OE 4085   2.384   2.773   1.811  0.3181  0.5519 -0.1557
  243POX    C1A 4086   2.498   2.816   1.863  0.4098 -0.1089  0.1942
  243POX    O1A 4087   2.580   2.887   1.804  0.6107 -0.1317  0.4422
  243POX    C1B 4088   2.509   2.782   2.006 -0.1725 -0.0094  0.2619
  243POX    C1C 4089   2.570   2.881   2.105 -0.0205  0.2760 -0.1162
  243POX    C1D 4090   2.588   2.825   2.247 -0.6479 -0.2906 -0.2547
  243POX    C1E 4091   2.680   2.703   2.253 -0.2693  0.0193  0.3225
  243POX    C1F 4092   2.675   2.645   2.395 -0.1758  0.2621  0.4258
  243POX    C1G 4093   2.752   2.513   2.400 -0.0733  0.2890 -0.2330
  243POX    C1H 4094   2.743   2.463   2.545  0.4305 -0.3217 -0.4052
  243POX    C1I 4095   2.840   2.539   2.636 -0.0451  0.0363 -0.1923
  243POX    C1J 4096   2.899   2.474   2.735  0.2646 -0.1535 -0.4993
  243POX    C1K 4097   2.876   2.334   2.792 -0.8102  0.0964 -0.3020
  243POX    C1L 4098   2.952   2.300   2.920  0.0677  0.7355 -0.6426
  243POX    C1M 4099   3.093   2.247   2.894  0.0677  0.4773 -0.1370
  243POX    C1N 4100   3.177   2.254   3.022  0.2751  0.2551 -0.2587
  243POX    C1O 4101   3.327   2.228   3.006  0.2670  0.0590 -0.0256
  243POX    C1P 4102   3.378   2.327   2.901 -0.2446 -0.1786 -0.5094
  243POX    C1Q 4103   3.504   2.268   2.837  0.1167  0.0141  0.0099
  243POX    C1R 4104   3.587   2.353   2.741 -0.5764  0.1985 -0.4370
  243POX     CZ 4105   2.308   2.957   1.672  0.2774  0.0540 -0.3911
  243POX     OZ 4106   2.194   2.982   1.754  0.4586  0.5553 -0.2877
  243POX    C2A 4107   2.160   3.106   1.789 -0.5071  0.3673 -0.5225
  243POX    O2A 4108   2.233   3.197   1.748 -0.2468  0.0358 -0.8062
  243POX    C2B 4109   2.048   3.118   1.885 -0.0889 -0.2722  0.0519
  243POX    C2C 4110   2.062   3.245   1.969 -0.3193 -0.1130 -0.1490
  243POX    C2D 4111   1.977   3.235   2.096 -0.3454  0.2494 -0.1371
  243POX    C2E 4112   2.014   3.335   2.206  0.8646 -0.1702 -0.1508
  243POX    C2F 4113   1.955   3.317   2.345  0.8052 -0.1725 -0.1758
  243POX    C2G 4114   1.997   3.436   2.433 -0.2492  0.3662 -0.3923
  243POX    C2H 4115   1.999   3.416   2.584 -0.0814 -0.0917 -0.4530
  243POX    C2I 4116   2.091   3.304   2.635 -0.4807 -0.2015  0.0413
  243POX    C2J 4117   2.103   3.298   2.787 -0.0116  0.4349  0.0377
  243POX    C2K 4118   1.991   3.241   2.875  0.4295 -0.0546  0.2950
  243POX    C2L 4119   2.004   3.206   3.023 -0.8749 -0.5434  0.3093
  243POX    C2M 4120   2.069   3.074   3.064 -0.0405 -0.1784  0.1923
  243POX    C2N 4121   2.165   3.091   3.182  0.3335  0.6159 -0.2230
  243POX    C2O 4122   2.251   2.968   3.215 -0.8689 -0.3952 -0.7426
  243POX    C2P 4123   2.359   2.957   3.108 -0.4930 -0.0415 -0.4067
  244CHL    CN1 4124   6.707   0.293   0.907 -0.1874 -0.0860 -0.2751
  244CHL    CN2 4125   6.628   0.088   0.819 -0.0949  0.6570 -0.5443
  244CHL    CN3 4126   6.816   0.092   0.966  0.5804  0.4969  0.1433
  244CHL    NTM 4127   6.684   0.151   0.939  0.3576 -0.1834 -0.3044
  244CHL     CB 4128   6.590   0.152   1.052 -0.0167 -0.1874 -0.6130
  245PJ2     CA 4129   6.553   0.022   1.125  0.4372  0.1833  0.2862
  245PJ2     OA 4130   6.659  -0.054   1.184  0.1984 -0.1172  0.3293
  245PJ2      P 4131   6.610  -0.203   1.221 -0.2056 -0.1703 -0.3957
  245PJ2     OB 4132   6.508  -0.236   1.119 -0.0139 -0.1147 -0.6066
  245PJ2     HB 4133   6.483  -0.149   1.075 -0.5820 -0.0945 -0.2426
  245PJ2     OG 4134   6.738  -0.277   1.225 -0.0946  0.0179 -0.4377
  245PJ2     HG 4135   6.809  -0.207   1.231 -0.9380  0.8134  0.5742
  245PJ2     OD 4136   6.530  -0.180   1.358  0.5303  0.1453 -0.0099
  246POX     CD 4137   6.619  -0.162   1.469 -0.0451  0.1795  0.4543
  246POX     CE 4138   6.583  -0.049   1.565  0.0207  0.1467  0.5157
  246POX     OE 4139   6.682  -0.032   1.667  0.1534  0.4650  0.3357
  246POX    C1A 4140   6.775   0.061   1.652  0.3654  0.1711 -0.2035
  246POX    O1A 4141   6.788   0.109   1.539 -0.4359 -0.0939 -0.4148
  246POX    C1B 4142   6.856   0.107   1.767  0.2624 -0.4093  0.1003
  246POX    C1C 4143   6.794   0.080   1.905  0.1742 -0.0447  0.1317
  246POX    C1D 4144   6.900   0.072   2.015 -0.4059  0.0652  0.7036
  246POX    C1E 4145   7.010  -0.031   1.988 -0.1258  0.5451 -0.0168
  246POX    C1F 4146   7.094  -0.053   2.114 -0.0955 -1.1165 -0.3089
  246POX    C1G 4147   7.217  -0.136   2.075  0.7500  0.1010 -0.2872
  246POX    C1H 4148   7.323  -0.171   2.180  0.1035  0.0034  0.3446
  246POX    C1I 4149   7.379  -0.051   2.256 -0.0496  0.1389  0.2448
  246POX    C1J 4150   7.505  -0.018   2.287  0.1639  0.1020 -0.5774
  246POX    C1K 4151   7.623  -0.108   2.250  0.6871  0.3274  0.5020
  246POX    C1L 4152   7.667  -0.189   2.372  0.2070 -0.2547  0.2974
  246POX    C1M 4153   7.749  -0.099   2.465 -0.0287 -0.0334  0.2902
  246POX    C1N 4154   7.789  -0.176   2.591 -0.8989 -0.4818  0.3006
  246POX    C1O 4155   7.905  -0.106   2.662 -0.5705 -0.5226 -0.1928
  246POX    C1P 4156   7.952  -0.197   2.776  0.1925  0.3241  0.1782
  246POX    C1Q 4157   7.854  -0.180   2.892 -0.3353 -0.1029 -0.1995
  246POX    C1R 4158   7.935  -0.239   3.007 -0.7724 -0.2369  0.0392
  246POX     CZ 4159   6.449  -0.087   1.629  0.0186 -0.4832  0.1461
  246POX     OZ 4160   6.391   0.007   1.719 -0.4681 -0.0745 -0.5908
  246POX    C2A 4161   6.259   0.022   1.735 -0.3534 -0.1954  0.5215
  246POX    O2A 4162   6.180  -0.057   1.685 -0.0532 -0.1586 -0.0211
  246POX    C2B 4163   6.230   0.132   1.829  0.6211  0.6321 -0.1253
  246POX    C2C 4164   6.224   0.089   1.976 -0.0942 -0.0550 -0.3497
  246POX    C2D 4165   6.211   0.210   2.068 -0.2405 -0.0512 -0.3750
  246POX    C2E 4166   6.159   0.185   2.210 -0.4642  0.7706 -0.3060
  246POX    C2F 4167   6.162   0.315   2.291 -0.6591  0.6319 -0.0768
  246POX    C2G 4168   6.096   0.287   2.427  0.5534 -0.2218  0.3595
  246POX    C2H 4169   6.150   0.399   2.515  0.0826  0.0304  0.3337
  246POX    C2I 4170   6.109   0.366   2.659 -0.1281  0.3152  0.3400
  246POX    C2J 4171   6.175   0.461   2.759  0.2144 -0.2636  0.6631
  246POX    C2K 4172   6.313   0.438   2.820  0.6008  0.0244 -0.0976
  246POX    C2L 4173   6.308   0.358   2.951  0.0836 -0.2511 -0.2844
  246POX    C2M 4174   6.435   0.345   3.036  0.2256  0.1861 -0.4259
  246POX    C2N 4175   6.571   0.374   2.972  0.2082  0.6014 -0.2754
  246POX    C2O 4176   6.690   0.344   3.063  0.1270  0.4141 -0.2316
  246POX    C2P 4177   6.825   0.331   2.993  0.5062  0.3440  0.5061
  247CHL    CN1 4178   5.288   7.408   1.340  0.2533 -0.0754  0.0966
  247CHL    CN2 4179   5.333   7.560   1.172 -0.4895  0.5130 -0.3568
  247CHL    CN3 4180   5.114   7.470   1.199 -0.0552 -0.0527 -0.0150
  247CHL    NTM 4181   5.257   7.437   1.199  0.0289  0.3147  0.2251
  247CHL     CB 4182   5.276   7.328   1.102  0.5024  0.4275  0.1869
  248PJ2     CA 4183   5.405   7.246   1.099  0.2362  0.0266 -0.7465
  248PJ2     OA 4184   5.527   7.322   1.108  0.1024  0.1938 -0.2945
  248PJ2      P 4185   5.659   7.231   1.098 -0.1391 -0.2161  0.2111
  248PJ2     OB 4186   5.621   7.090   1.120  0.1079 -0.3444 -0.1773
  248PJ2     HB 4187   5.522   7.103   1.113  0.2302  1.1261  0.4401
  248PJ2     OG 4188   5.712   7.283   0.970 -0.0560  0.5755  0.5592
  248PJ2     HG 4189   5.641   7.351   0.955 -0.9993 -0.3893  0.4733
  248PJ2     OD 4190   5.744   7.293   1.220  0.4463  0.0245 -0.3119
  249POX     CD 4191   5.713   7.242   1.350 -0.0803  0.1847 -0.3694
  249POX     CE 4192   5.824   7.259   1.454 -0.3137  0.4054 -0.1573
  249POX     OE 4193   5.777   7.207   1.578  0.5649  0.4687  0.2104
  249POX    C1A 4194   5.840   7.101   1.629  0.2666  0.2344  0.0965
  249POX    O1A 4195   5.938   7.054   1.573  0.2592 -0.0921  0.3562
  249POX    C1B 4196   5.807   7.078   1.772 -0.1742  0.4924  0.0420
  249POX    C1C 4197   5.937   7.084   1.853 -0.2522 -0.3285  0.2340
  249POX    C1D 4198   5.999   6.946   1.876 -0.0209 -0.2521  0.0766
  249POX    C1E 4199   5.918   6.875   1.985 -0.0462 -0.1205  0.1445
  249POX    C1F 4200   5.978   6.760   2.066 -0.2193 -0.4322 -0.1640
  249POX    C1G 4201   5.868   6.699   2.153 -0.4252 -0.1192 -0.2066
  249POX    C1H 4202   5.908   6.593   2.256 -0.0462  0.1312 -0.0934
  249POX    C1I 4203   5.984   6.667   2.367 -0.2460  0.3702 -0.1131
  249POX    C1J 4204   5.955   6.645   2.495 -0.4714  0.3141 -0.1730
  249POX    C1K 4205   5.857   6.553   2.568 -0.0598  0.1597  0.1862
  249POX    C1L 4206   5.908   6.473   2.689  0.3832  0.2063  0.0315
  249POX    C1M 4207   5.800   6.388   2.756  0.4048  0.0108 -0.1806
  249POX    C1N 4208   5.834   6.329   2.893 -0.1678  0.7664  0.2952
  249POX    C1O 4209   5.727   6.236   2.951  0.4770  0.1263  0.4745
  249POX    C1P 4210   5.685   6.106   2.883 -0.0842  0.7733 -0.4318
  249POX    C1Q 4211   5.796   6.004   2.857 -0.2049  0.5886 -0.2224
  249POX    C1R 4212   5.742   5.892   2.768 -0.1444  0.1229  0.3190
  249POX     CZ 4213   5.861   7.408   1.460 -0.1652  0.3734 -0.2763
  249POX     OZ 4214   5.989   7.437   1.518 -0.3723  0.5917  0.0776
  249POX    C2A 4215   6.014   7.566   1.533  0.3305  0.5038 -0.2937
  249POX    O2A 4216   5.933   7.655   1.507 -0.4633 -0.0632  0.1628
  249POX    C2B 4217   6.144   7.578   1.602  0.0834 -0.8683  0.4526
  249POX    C2C 4218   6.128   7.646   1.738  0.0286  0.2433 -0.0929
  249POX    C2D 4219   6.257   7.638   1.820  0.0513 -0.8091 -0.2113
  249POX    C2E 4220   6.213   7.685   1.959  0.0064  0.7464 -0.7248
  249POX    C2F 4221   6.328   7.659   2.056 -0.2345  0.5137 -0.4993
  249POX    C2G 4222   6.289   7.692   2.200  0.4697 -0.4249 -0.0783
  249POX    C2H 4223   6.401   7.650   2.294  0.1312 -0.3442  0.3653
  249POX    C2I 4224   6.358   7.658   2.441  0.1291  0.0748  0.3450
  249POX    C2J 4225   6.253   7.554   2.482  0.3171 -0.1783  0.1901
  249POX    C2K 4226   6.186   7.601   2.611 -0.5755  0.2768 -0.4243
  249POX    C2L 4227   6.071   7.508   2.649  0.2228 -0.2651  0.7443
  249POX    C2M 4228   5.949   7.522   2.558  0.4354  0.2433  0.5313
  249POX    C2N 4229   5.831   7.447   2.621 -0.0535  0.4486 -0.1212
  249POX    C2O 4230   5.715   7.415   2.527  0.0269  0.1153 -0.1063
  249POX    C2P 4231   5.642   7.538   2.476 -1.0197 -0.3412  0.2591
  250CHL    CN1 4232   8.935   0.464   1.484 -0.3557 -0.1938 -0.0722
  250CHL    CN2 4233   8.836   0.547   1.291  0.2338 -0.1160 -0.1866
  250CHL    CN3 4234   8.708   0.405   1.439  0.0379 -0.2613  0.1505
  250CHL    NTM 4235   8.839   0.428   1.378 -0.1646 -0.1764 -0.2528
  250CHL     CB 4236   8.879   0.313   1.296 -0.3478 -0.2588 -0.2259
  251PJ2     CA 4237   8.949   0.190   1.356 -0.7551 -0.4482 -0.1358
  251PJ2     OA 4238   8.897   0.143   1.480 -0.2102 -0.6071  0.0348
  251PJ2      P 4239   9.000   0.031   1.534 -0.0503 -0.2961  0.3803
  251PJ2     OB 4240   9.008  -0.068   1.424 -0.2586 -0.0286  0.1204
  251PJ2     HB 4241   9.005  -0.022   1.335  1.5100  0.8736  0.4738
  251PJ2     OG 4242   9.117   0.109   1.581  0.0818 -0.3322  0.1145
  251PJ2     HG 4243   9.105   0.207   1.571  5.1307  0.4410 -0.8189
  251PJ2     OD 4244   8.918  -0.014   1.665 -0.1414 -0.1377  0.3795
  252POX     CD 4245   8.946   0.057   1.786 -0.0924  0.4352  0.0342
  252POX     CE 4246   8.863   0.020   1.908  0.0158  0.2039  0.0389
  252POX     OE 4247   8.909   0.070   2.034  0.1527 -0.0515  0.0915
  252POX    C1A 4248   8.885   0.196   2.069 -0.7833 -0.2184  0.0840
  252POX    O1A 4249   8.840   0.272   1.983 -0.4451  0.0760  0.1627
  252POX    C1B 4250   8.968   0.242   2.182 -0.4898  0.3286 -0.3494
  252POX    C1C 4251   8.892   0.204   2.309 -0.0566  0.1285 -0.1455
  252POX    C1D 4252   8.961   0.238   2.442  0.1388  0.3048 -0.2902
  252POX    C1E 4253   8.861   0.275   2.551  0.0238  0.3893 -0.4234
  252POX    C1F 4254   8.870   0.177   2.669  0.3717  0.4070 -0.4351
  252POX    C1G 4255   8.769   0.226   2.772  0.3424 -0.2268 -0.1600
  252POX    C1H 4256   8.714   0.125   2.873  0.2601  0.2361  0.2608
  252POX    C1I 4257   8.636   0.180   2.993 -0.2295 -0.4206  0.2482
  252POX    C1J 4258   8.609   0.140   3.117  0.6897 -0.3027  0.4896
  252POX    C1K 4259   8.657  -0.002   3.151 -0.2028 -0.7140  0.0550
  252POX    C1L 4260   8.651  -0.019   3.303 -0.1235 -0.2700  0.1103
  252POX    C1M 4261   8.740  -0.138   3.341 -0.0780 -0.3779 -0.3368
  252POX    C1N 4262   8.771  -0.132   3.491 -0.7018  0.0719 -0.2223
  252POX    C1O 4263   8.843  -0.252   3.552  0.0164  0.5519 -0.1194
  252POX    C1P 4264   8.757  -0.377   3.535 -0.1445  0.6359  0.0846
  252POX    C1Q 4265   8.840  -0.495   3.586 -0.3251  0.4823  0.0230
  252POX    C1R 4266   8.840  -0.521   3.737  0.2015 -0.0884 -0.0661
  252POX     CZ 4267   8.887  -0.131   1.919 -0.0133  0.1996  0.0455
  252POX     OZ 4268   8.797  -0.205   2.001  0.3562 -0.0762  0.2019
  252POX    C2A 4269   8.834  -0.327   2.039 -0.0944 -0.0731  0.6587
  252POX    O2A 4270   8.938  -0.370   1.990 -0.2545  0.2859  0.0024
  252POX    C2B 4271   8.747  -0.394   2.138 -0.3106 -0.2326  0.3633
  252POX    C2C 4272   8.747  -0.546   2.121  0.4657 -0.2227  0.2485
  252POX    C2D 4273   8.614  -0.602   2.172  0.4127 -0.1727  0.1661
  252POX    C2E 4274   8.610  -0.753   2.196  0.9011 -0.3355 -0.7218
  252POX    C2F 4275   8.701  -0.797   2.311  0.1358  0.0622  0.0485
  252POX    C2G 4276   8.654  -0.753   2.450 -0.0271  0.6532 -0.1897
  252POX    C2H 4277   8.526  -0.822   2.496  0.4455 -0.2484 -0.2158
  252POX    C2I 4278   8.544  -0.974   2.505  0.3890 -0.2471 -0.0762
  252POX    C2J 4279   8.435  -1.039   2.590  0.3539 -0.6561 -0.4310
  252POX    C2K 4280   8.477  -1.068   2.734 -0.3111 -0.0994 -0.1169
  252POX    C2L 4281   8.350  -1.130   2.793 -0.3620  0.6312  0.5597
  252POX    C2M 4282   8.357  -1.163   2.942  0.7681 -0.4616  0.2781
  252POX    C2N 4283   8.235  -1.234   3.001 -0.1793  0.4352 -0.5722
  252POX    C2O 4284   8.230  -1.230   3.154 -0.5433  0.1112 -0.5737
  252POX    C2P 4285   8.141  -1.348   3.194 -0.6480  0.4796  0.3116
  253CHL    CN1 4286   7.798   5.153   1.571 -0.0843 -0.1486  0.2657
  253CHL    CN2 4287   7.628   5.171   1.417 -0.0988  0.5642 -0.1388
  253CHL    CN3 4288   7.867   5.181   1.345  0.0207 -0.2455 -0.2145
  253CHL    NTM 4289   7.765   5.218   1.444  0.2085 -0.4240  0.0477
  253CHL     CB 4290   7.776   5.364   1.455  0.3237 -0.4292 -0.0008
  254PJ2     CA 4291   7.660   5.439   1.520  0.4441 -0.4257  0.2086
  254PJ2     OA 4292   7.631   5.405   1.656 -0.1391 -0.0883  0.1683
  254PJ2      P 4293   7.524   5.501   1.730 -0.0157  0.2607 -0.1013
  254PJ2     OB 4294   7.410   5.509   1.637  0.2078  1.3373 -0.2896
  254PJ2     HB 4295   7.440   5.485   1.545  0.5429 -1.0615  0.3899
  254PJ2     OG 4296   7.503   5.442   1.864 -0.0037  0.1156 -0.1628
  254PJ2     HG 4297   7.421   5.477   1.908  0.7756  0.1297  1.3565
  254PJ2     OD 4298   7.598   5.642   1.753  0.0767  0.1452  0.3307
  255POX     CD 4299   7.697   5.666   1.853  0.0197  0.0680  0.4058
  255POX     CE 4300   7.769   5.799   1.827 -0.3625  0.2255  0.1442
  255POX     OE 4301   7.875   5.812   1.922 -0.5410 -0.1811  0.4045
  255POX    C1A 4302   7.998   5.804   1.872 -0.5565 -0.3175  0.3857
  255POX    O1A 4303   8.018   5.787   1.752 -0.7241  0.3876  0.2527
  255POX    C1B 4304   8.100   5.838   1.974  0.0958 -0.1710 -0.2971
  255POX    C1C 4305   8.176   5.711   2.015  0.5842  0.4298  0.7080
  255POX    C1D 4306   8.091   5.624   2.109 -0.1219  0.0471 -0.2605
  255POX    C1E 4307   8.174   5.497   2.132  0.0099  0.1542 -0.1437
  255POX    C1F 4308   8.291   5.522   2.227  0.3387  0.0305 -0.5137
  255POX    C1G 4309   8.252   5.533   2.374  0.1843  0.7657 -0.6037
  255POX    C1H 4310   8.373   5.540   2.467 -0.0062  0.4667 -0.3299
  255POX    C1I 4311   8.320   5.522   2.609  0.4593  0.2643 -0.1772
  255POX    C1J 4312   8.378   5.577   2.716 -0.1956  0.2926  0.1696
  255POX    C1K 4313   8.510   5.653   2.713 -0.2608  0.4012  0.0258
  255POX    C1L 4314   8.611   5.608   2.819 -0.4225 -0.2567 -0.0990
  255POX    C1M 4315   8.616   5.690   2.948 -0.2361 -0.6805  0.1677
  255POX    C1N 4316   8.664   5.834   2.927 -0.8411 -0.5095 -0.0788
  255POX    C1O 4317   8.816   5.829   2.941 -0.8594 -0.7156  0.0602
  255POX    C1P 4318   8.861   5.831   3.087 -0.0993 -0.1236 -0.1713
  255POX    C1Q 4319   9.014   5.827   3.097 -0.1225 -0.6750  0.0215
  255POX    C1R 4320   9.043   5.813   3.246 -0.3397 -0.5210  0.0784
  255POX     CZ 4321   7.672   5.917   1.839 -0.3917  0.2040  0.1148
  255POX     OZ 4322   7.600   5.933   1.961 -0.6585 -0.3264  0.0313
  255POX    C2A 4323   7.518   6.038   1.974 -0.7504 -0.3661 -0.2284
  255POX    O2A 4324   7.511   6.129   1.892  0.1411 -0.0197  0.0684
  255POX    C2B 4325   7.468   6.034   2.113 -0.2854 -0.0877 -0.0498
  255POX    C2C 4326   7.457   6.167   2.188 -0.1099 -0.0395 -0.1114
  255POX    C2D 4327   7.416   6.147   2.334 -0.3966 -0.8823 -0.3044
  255POX    C2E 4328   7.271   6.107   2.363 -0.6241 -0.0361 -0.2591
  255POX    C2F 4329   7.262   6.073   2.512 -0.3779  0.1622 -0.1977
  255POX    C2G 4330   7.212   5.929   2.518  0.3320 -0.0780  0.0182
  255POX    C2H 4331   7.244   5.858   2.650  0.3858  0.0496  0.0735
  255POX    C2I 4332   7.395   5.850   2.675  0.4341 -0.9163 -0.4740
  255POX    C2J 4333   7.429   5.800   2.816 -0.1292  0.0469  0.0178
  255POX    C2K 4334   7.581   5.779   2.813 -0.1083  0.2144 -0.1397
  255POX    C2L 4335   7.671   5.901   2.833  0.1317  0.0235 -0.0552
  255POX    C2M 4336   7.815   5.854   2.810  0.0964 -0.0499 -0.1305
  255POX    C2N 4337   7.926   5.956   2.842 -0.3677  0.2255  0.6318
  255POX    C2O 4338   8.053   5.931   2.761 -0.7444  0.6869 -0.1167
  255POX    C2P 4339   8.158   6.038   2.789  0.5049 -0.4297 -0.4122
  256CHL    CN1 4340   6.653   7.509   0.574 -0.6483 -0.0800  0.6886
  256CHL    CN2 4341   6.838   7.656   0.627  0.0303  0.6712  0.2502
  256CHL    CN3 4342   6.633   7.742   0.546 -0.2763 -0.1025  0.1539
  256CHL    NTM 4343   6.693   7.638   0.632  0.1033 -0.0021  0.0161
  256CHL     CB 4344   6.665   7.651   0.776  0.4070  1.0649 -0.0120
  257PJ2     CA 4345   6.535   7.633   0.854  0.7717 -0.5470  0.2661
  257PJ2     OA 4346   6.491   7.497   0.843 -0.0201 -0.2828  0.1166
  257PJ2      P 4347   6.345   7.473   0.907 -0.1574  0.2051 -0.0031
  257PJ2     OB 4348   6.259   7.589   0.876  0.0616  0.1965 -0.6614
  257PJ2     HB 4349   6.305   7.651   0.813 -0.4364  1.5491  0.2529
  257PJ2     OG 4350   6.304   7.333   0.882  0.6649 -0.1100  0.3484
  257PJ2     HG 4351   6.382   7.274   0.861 -1.2476 -1.8954 -2.3732
  257PJ2     OD 4352   6.381   7.488   1.063  0.2282  0.0472 -0.0729
  258POX     CD 4353   6.451   7.375   1.115 -0.2334 -0.3271 -0.2609
  258POX     CE 4354   6.509   7.393   1.255 -0.4345 -0.3342 -0.1764
  258POX     OE 4355   6.619   7.302   1.268  0.1284  0.3853  0.1552
  258POX    C1A 4356   6.742   7.351   1.254  0.3544 -0.3818 -0.6522
  258POX    O1A 4357   6.756   7.456   1.193  0.2135 -0.2913 -0.5306
  258POX    C1B 4358   6.852   7.253   1.268 -0.3193 -1.1233 -0.4578
  258POX    C1C 4359   6.917   7.236   1.406 -0.7558  0.3824 -0.0475
  258POX    C1D 4360   6.832   7.141   1.490  0.1081  0.0513  0.4613
  258POX    C1E 4361   6.884   7.109   1.631  0.0019  0.0821  0.5081
  258POX    C1F 4362   6.810   6.990   1.692  0.1905 -0.3209 -0.0357
  258POX    C1G 4363   6.862   6.983   1.836  0.6520 -0.4877 -0.2088
  258POX    C1H 4364   6.820   6.849   1.898 -0.7072  0.1762  0.3546
  258POX    C1I 4365   6.841   6.841   2.050  0.8659  0.1927  0.1536
  258POX    C1J 4366   6.760   6.767   2.123  0.2919  0.3451 -0.3227
  258POX    C1K 4367   6.642   6.681   2.075  0.1386  0.3560  0.0296
  258POX    C1L 4368   6.537   6.669   2.185  0.3594  0.1577  0.2212
  258POX    C1M 4369   6.456   6.798   2.194 -0.4219 -0.3056 -0.1072
  258POX    C1N 4370   6.353   6.808   2.306  0.1200 -0.3199  0.3948
  258POX    C1O 4371   6.415   6.815   2.446 -0.4121 -0.1101  0.6281
  258POX    C1P 4372   6.322   6.748   2.547 -0.6105 -0.3534  0.2877
  258POX    C1Q 4373   6.386   6.780   2.682 -0.0935  0.1380 -0.0716
  258POX    C1R 4374   6.286   6.738   2.789 -0.0031 -0.4243 -0.2080
  258POX     CZ 4375   6.402   7.377   1.363 -0.4977 -0.5212 -0.2648
  258POX     OZ 4376   6.428   7.339   1.499  0.3517 -0.0041 -0.2698
  258POX    C2A 4377   6.382   7.219   1.533 -0.1226  0.3225  0.2507
  258POX    O2A 4378   6.327   7.143   1.453  0.8816 -0.1522  0.0002
  258POX    C2B 4379   6.411   7.187   1.675  0.2914 -0.3383  0.0224
  258POX    C2C 4380   6.321   7.242   1.786  0.4689  0.0763 -0.0359
  258POX    C2D 4381   6.374   7.194   1.921  0.3605  0.0939  0.0138
  258POX    C2E 4382   6.332   7.277   2.043  0.1042  0.3813 -0.2703
  258POX    C2F 4383   6.372   7.210   2.174 -0.2936 -0.5095 -0.5965
  258POX    C2G 4384   6.261   7.132   2.244  0.1787 -0.5758  0.0980
  258POX    C2H 4385   6.128   7.205   2.266  0.4052 -0.1758  0.1396
  258POX    C2I 4386   6.039   7.101   2.335 -0.1729 -0.0971 -0.4757
  258POX    C2J 4387   6.086   7.056   2.473  0.4511  0.8208 -0.3801
  258POX    C2K 4388   5.968   7.015   2.562  0.6945  0.2014 -0.3368
  258POX    C2L 4389   6.003   6.999   2.710 -0.0897 -0.2594 -0.1951
  258POX    C2M 4390   6.029   7.139   2.765  0.2669 -0.4415  0.1009
  258POX    C2N 4391   6.047   7.142   2.917 -0.1810  0.3860  0.1443
  258POX    C2O 4392   6.009   7.283   2.963 -0.5203  0.3814 -0.1194
  258POX    C2P 4393   6.040   7.285   3.112 -0.1040 -0.4065 -0.1898
  259CHL    CN1 4394   6.935   8.402   0.974  0.0290 -0.0458  0.0097
  259CHL    CN2 4395   6.695   8.374   0.930  0.0627  0.1087  0.5072
  259CHL    CN3 4396   6.869   8.235   0.828  0.1741 -0.1013  0.4955
  259CHL    NTM 4397   6.825   8.308   0.948 -0.0276 -0.0956  0.4189
  259CHL     CB 4398   6.829   8.217   1.064 -0.3217  0.1843  0.6505
  260PJ2     CA 4399   6.732   8.102   1.088  0.0667 -0.1755  0.5103
  260PJ2     OA 4400   6.589   8.097   1.085  0.0636  0.0053  0.3093
  260PJ2      P 4401   6.545   7.942   1.080 -0.0847  0.0597 -0.0628
  260PJ2     OB 4402   6.400   7.948   1.051 -0.1586  0.3255  0.3479
  260PJ2     HB 4403   6.356   8.006   1.119 -2.4499 -2.2752  1.2591
  260PJ2     OG 4404   6.643   7.883   0.986 -0.2445  0.0102 -0.1978
  260PJ2     HG 4405   6.592   7.849   0.907 -2.4155  0.7069  0.8146
  260PJ2     OD 4406   6.564   7.882   1.228 -0.0589 -0.2763 -0.2000
  261POX     CD 4407   6.446   7.871   1.308  0.0980  0.5905  0.1675
  261POX     CE 4408   6.444   7.844   1.458  0.0226  0.4144  0.1357
  261POX     OE 4409   6.438   7.959   1.543 -0.4220  0.1963  0.4054
  261POX    C1A 4410   6.325   7.982   1.608 -0.7234 -0.2074  0.0275
  261POX    O1A 4411   6.218   7.959   1.552 -0.9411  0.2002  0.2663
  261POX    C1B 4412   6.333   8.099   1.698 -0.6671 -0.0539 -0.1769
  261POX    C1C 4413   6.282   8.066   1.839  0.2506 -0.5851  0.0358
  261POX    C1D 4414   6.131   8.085   1.856  0.2589 -0.1952 -0.3121
  261POX    C1E 4415   6.098   8.223   1.912  0.0012 -0.5442  0.4056
  261POX    C1F 4416   5.950   8.236   1.949  0.0155  0.0917  0.2468
  261POX    C1G 4417   5.841   8.244   1.842  0.0920 -0.0441  0.1580
  261POX    C1H 4418   5.707   8.261   1.915  0.1210 -0.0020  0.2020
  261POX    C1I 4419   5.602   8.326   1.825  0.1132  0.3385  0.4577
  261POX    C1J 4420   5.533   8.427   1.876 -0.1962  0.1790  0.3546
  261POX    C1K 4421   5.531   8.492   2.015  0.0912 -0.0596  0.4710
  261POX    C1L 4422   5.409   8.583   2.007  0.1486 -0.0025  0.2543
  261POX    C1M 4423   5.386   8.655   2.140 -0.1352  0.3800  0.0018
  261POX    C1N 4424   5.379   8.566   2.264  0.5151  0.2594 -0.0456
  261POX    C1O 4425   5.374   8.627   2.405 -0.2803 -0.1237  0.0946
  261POX    C1P 4426   5.314   8.524   2.501 -0.4792 -0.2500 -0.1616
  261POX    C1Q 4427   5.432   8.445   2.558 -0.3026 -0.2054 -0.4678
  261POX    C1R 4428   5.397   8.315   2.630  0.4735  0.0812  0.4502
  261POX     CZ 4429   6.554   7.742   1.488 -0.3361  0.1013  0.3894
  261POX     OZ 4430   6.567   7.674   1.613  0.1803  0.1989  0.3908
  261POX    C2A 4431   6.671   7.595   1.638  0.4335  0.3980 -0.0146
  261POX    O2A 4432   6.758   7.578   1.553 -0.1792 -0.1543 -0.5497
  261POX    C2B 4433   6.648   7.527   1.768 -0.2650 -0.3509 -0.5219
  261POX    C2C 4434   6.779   7.520   1.847 -0.3797  0.4206 -0.2562
  261POX    C2D 4435   6.756   7.420   1.960  0.2794  0.4096 -0.1293
  261POX    C2E 4436   6.893   7.391   2.022  0.0807  0.3872  0.3024
  261POX    C2F 4437   6.881   7.291   2.137 -0.5039 -0.2151 -0.2709
  261POX    C2G 4438   6.871   7.362   2.273 -0.1843  0.3708 -0.5526
  261POX    C2H 4439   6.733   7.340   2.334 -0.0025  0.6512 -0.0287
  261POX    C2I 4440   6.728   7.410   2.470  0.2274 -0.4107  0.5368
  261POX    C2J 4441   6.598   7.370   2.541  0.0429  0.0875  0.4821
  261POX    C2K 4442   6.616   7.375   2.693 -0.0495  0.2487  0.4884
  261POX    C2L 4443   6.491   7.344   2.775 -0.3250 -0.3014 -0.1236
  261POX    C2M 4444   6.527   7.353   2.924  0.0682  0.1471 -0.2430
  261POX    C2N 4445   6.622   7.249   2.983 -0.3822 -0.4650 -0.5931
  261POX    C2O 4446   6.569   7.106   2.971  0.0334 -0.6975  0.2580
  261POX    C2P 4447   6.448   7.067   3.057  0.4175 -0.0940  1.0848
  262CHL    CN1 4448   8.062   7.985   1.462  0.0808 -0.0856 -0.0341
  262CHL    CN2 4449   8.287   8.023   1.372 -0.3175  1.0061  0.2263
  262CHL    CN3 4450   8.140   7.848   1.280 -0.1693 -0.3769  0.0569
  262CHL    NTM 4451   8.149   7.980   1.344  0.1424 -0.3803  0.0232
  262CHL     CB 4452   8.103   8.071   1.238  0.0148 -0.1810  0.2498
  263PJ2     CA 4453   7.953   8.089   1.210  0.0977  0.3906  0.1679
  263PJ2     OA 4454   7.884   7.965   1.192 -0.0384  0.4892  0.0057
  263PJ2      P 4455   7.725   7.978   1.173 -0.0677  0.2384  0.0724
  263PJ2     OB 4456   7.696   8.085   1.075 -0.5840 -0.1801 -0.2348
  263PJ2     HB 4457   7.769   8.153   1.078  2.4386 -3.0973 -1.4409
  263PJ2     OG 4458   7.674   7.841   1.154  0.5726 -0.0169  0.1830
  263PJ2     HG 4459   7.695   7.778   1.229 -2.6716 -0.8147  0.5821
  263PJ2     OD 4460   7.678   8.023   1.320  0.0662  0.1878  0.1311
  264POX     CD 4461   7.660   7.924   1.422 -0.1374  0.2349  0.1412
  264POX     CE 4462   7.595   7.989   1.544  0.0553 -0.1224  0.4352
  264POX     OE 4463   7.590   7.901   1.657 -0.4288 -0.4187  0.1874
  264POX    C1A 4464   7.692   7.887   1.741 -0.2622  0.7122  0.1930
  264POX    O1A 4465   7.791   7.959   1.727  0.2114 -0.0518 -0.4985
  264POX    C1B 4466   7.667   7.785   1.846  0.0428  0.5342  0.0958
  264POX    C1C 4467   7.643   7.863   1.975  0.2233  0.2334  0.3125
  264POX    C1D 4468   7.598   7.778   2.094  0.3065 -0.0764  0.1250
  264POX    C1E 4469   7.715   7.687   2.130  0.5551  0.0573 -0.3391
  264POX    C1F 4470   7.689   7.612   2.261 -0.1367  0.3895 -0.2816
  264POX    C1G 4471   7.781   7.490   2.256 -0.6435  0.0109 -0.4025
  264POX    C1H 4472   7.750   7.407   2.381 -0.3173  0.2739 -0.1436
  264POX    C1I 4473   7.772   7.256   2.368 -0.2194  0.2815 -0.0612
  264POX    C1J 4474   7.690   7.159   2.409 -0.0976  0.1127 -0.2166
  264POX    C1K 4475   7.561   7.182   2.487  0.0835 -0.2591  0.1903
  264POX    C1L 4476   7.591   7.177   2.637  0.3658  0.0205  0.1429
  264POX    C1M 4477   7.466   7.214   2.717  0.2111  0.0535 -0.1128
  264POX    C1N 4478   7.355   7.109   2.707  0.5683 -0.4406  0.9615
  264POX    C1O 4479   7.254   7.151   2.814  0.1910  0.4788  0.2500
  264POX    C1P 4480   7.162   7.042   2.870  0.4693  0.2729  0.3083
  264POX    C1Q 4481   7.074   7.127   2.961 -0.1523 -0.0136 -0.0152
  264POX    C1R 4482   6.952   7.054   3.016  0.0836 -0.0570  0.4573
  264POX     CZ 4483   7.456   8.039   1.504  0.2903 -0.3131 -0.6266
  264POX     OZ 4484   7.380   8.092   1.613 -0.0735 -0.0615 -0.9986
  264POX    C2A 4485   7.248   8.105   1.601 -0.1771 -0.3702 -0.2346
  264POX    O2A 4486   7.201   8.077   1.491  0.2049  0.6128 -0.6648
  264POX    C2B 4487   7.180   8.143   1.727  0.0957 -0.2344 -0.1261
  264POX    C2C 4488   7.189   8.045   1.845  0.2307  0.0152  0.0719
  264POX    C2D 4489   7.135   8.096   1.978 -0.0005 -0.0213 -0.0079
  264POX    C2E 4490   7.148   7.986   2.084 -0.0213  0.0332  0.0519
  264POX    C2F 4491   7.221   8.045   2.205  0.3974 -0.0819 -0.1444
  264POX    C2G 4492   7.259   7.951   2.319  0.3108 -0.0751 -0.1098
  264POX    C2H 4493   7.316   8.031   2.436 -0.2006  0.2411 -0.0726
  264POX    C2I 4494   7.336   7.949   2.564 -0.0739 -0.2742 -0.4173
  264POX    C2J 4495   7.471   7.879   2.554  0.4133  0.6519 -0.4114
  264POX    C2K 4496   7.487   7.796   2.681  0.7403  0.7062 -0.4155
  264POX    C2L 4497   7.610   7.704   2.679  0.4784  0.3281  0.3077
  264POX    C2M 4498   7.731   7.793   2.648  0.3328  0.3180 -0.3201
  264POX    C2N 4499   7.852   7.703   2.621 -0.1598 -0.2541 -0.6396
  264POX    C2O 4500   7.981   7.785   2.629 -0.4850  0.2339 -0.3214
  264POX    C2P 4501   7.990   7.887   2.515 -0.3250 -0.0932 -0.6053
  265CHL    CN1 4502   7.936   7.761   0.693 -0.3053 -0.6530 -0.3405
  265CHL    CN2 4503   8.105   7.763   0.866 -0.1695 -0.4852  0.3022
  265CHL    CN3 4504   8.030   7.563   0.783 -0.0045 -0.1183  0.3384
  265CHL    NTM 4505   7.983   7.698   0.818 -0.2317 -0.0902 -0.0809
  265CHL     CB 4506   7.876   7.699   0.919 -0.0010  0.4605  0.1628
  266PJ2     CA 4507   7.891   7.621   1.050 -0.2321  0.2675  0.0763
  266PJ2     OA 4508   8.022   7.603   1.104 -0.3815  0.2796  0.4436
  266PJ2      P 4509   8.029   7.500   1.227 -0.0724 -0.0781  0.1297
  266PJ2     OB 4510   7.954   7.381   1.183  0.0321 -0.2327  0.3660
  266PJ2     HB 4511   8.010   7.299   1.194 -0.2849 -0.2678  1.9818
  266PJ2     OG 4512   8.168   7.491   1.279 -0.0450  0.1380  0.0976
  266PJ2     HG 4513   8.178   7.395   1.305 -0.6724  0.0128 -0.0881
  266PJ2     OD 4514   7.949   7.562   1.352 -0.1917 -0.6989  0.3663
  267POX     CD 4515   7.937   7.482   1.470 -0.3941 -0.4649  0.5054
  267POX     CE 4516   7.837   7.515   1.581 -0.1618  0.2990  0.4946
  267POX     OE 4517   7.827   7.411   1.679  0.2524 -0.3284 -0.1213
  267POX    C1A 4518   7.854   7.456   1.801  0.1551  0.0046 -0.2216
  267POX    O1A 4519   7.900   7.568   1.822  0.5535 -0.1258 -0.4026
  267POX    C1B 4520   7.821   7.366   1.914 -0.2256  0.3731 -0.0324
  267POX    C1C 4521   7.691   7.288   1.891  0.1948 -0.1769 -0.5784
  267POX    C1D 4522   7.661   7.171   1.986  0.4329  0.1503 -0.0979
  267POX    C1E 4523   7.765   7.063   2.015  0.1767  0.0136  0.3121
  267POX    C1F 4524   7.679   6.968   2.099 -0.0702 -0.1512 -0.1271
  267POX    C1G 4525   7.759   6.855   2.164  0.1510  0.0168 -0.1067
  267POX    C1H 4526   7.858   6.894   2.274 -0.5104  0.1103  0.4544
  267POX    C1I 4527   7.895   6.759   2.335  0.1530  0.0414 -0.0876
  267POX    C1J 4528   7.871   6.732   2.463  0.3203 -0.2829 -0.1248
  267POX    C1K 4529   7.812   6.828   2.567 -0.1140 -0.3992 -0.2653
  267POX    C1L 4530   7.901   6.862   2.687 -0.3775 -0.8022  0.0508
  267POX    C1M 4531   7.889   6.754   2.794  0.4224 -0.4316  0.5213
  267POX    C1N 4532   7.756   6.731   2.865  0.0505  0.1569  0.0251
  267POX    C1O 4533   7.747   6.822   2.988  0.5650  0.1010  0.1030
  267POX    C1P 4534   7.604   6.870   3.014  0.5179 -0.0851  0.1943
  267POX    C1Q 4535   7.617   6.979   3.121 -0.1841 -0.3167  0.5145
  267POX    C1R 4536   7.482   7.047   3.142  0.1254  0.4875 -0.0624
  267POX     CZ 4537   7.701   7.527   1.511 -0.0455  0.7141  0.3371
  267POX     OZ 4538   7.587   7.567   1.588 -0.1867  0.2370  0.3782
  267POX    C2A 4539   7.483   7.616   1.522  0.1581  0.7126  0.1802
  267POX    O2A 4540   7.473   7.617   1.400 -0.4351  0.6530  0.2230
  267POX    C2B 4541   7.376   7.658   1.616 -0.4291 -0.0931 -0.1171
  267POX    C2C 4542   7.251   7.570   1.620 -0.2498 -0.3403  0.1230
  267POX    C2D 4543   7.270   7.474   1.738 -0.0367 -0.3525  0.0783
  267POX    C2E 4544   7.270   7.538   1.877 -0.6017 -0.2436  0.0286
  267POX    C2F 4545   7.305   7.444   1.992  0.1303  0.1319  0.1196
  267POX    C2G 4546   7.294   7.524   2.121 -0.6271  0.3494 -0.0721
  267POX    C2H 4547   7.298   7.443   2.251  0.7052  0.0349 -0.2955
  267POX    C2I 4548   7.262   7.518   2.379 -0.5725 -0.6171 -0.2550
  267POX    C2J 4549   7.199   7.420   2.478  0.0821 -0.3976  0.3845
  267POX    C2K 4550   7.164   7.481   2.614  0.0062 -0.3095  0.3256
  267POX    C2L 4551   7.089   7.613   2.597  0.1518 -0.2813 -0.1092
  267POX    C2M 4552   7.070   7.681   2.733 -0.1794  0.2845 -0.4346
  267POX    C2N 4553   6.989   7.598   2.833  0.0070  0.1495 -0.3963
  267POX    C2O 4554   6.924   7.689   2.936  0.2409  0.0007 -0.1160
  267POX    C2P 4555   7.018   7.761   3.033  0.0170  0.0140  0.0919
  268CHL    CN1 4556   0.946   7.351   1.662  0.0935 -0.2106  0.0002
  268CHL    CN2 4557   0.753   7.360   1.512 -0.2906  0.3001 -0.1064
  268CHL    CN3 4558   0.809   7.167   1.642  0.3259 -0.2806  0.1647
  268CHL    NTM 4559   0.864   7.278   1.564 -0.5245  0.1843  0.2191
  268CHL     CB 4560   0.955   7.234   1.457 -0.2884  0.4697  0.2990
  269PJ2     CA 4561   1.016   7.340   1.366  0.0722 -0.5055 -0.6135
  269PJ2     OA 4562   1.068   7.457   1.430 -0.2350 -0.3363 -0.6719
  269PJ2      P 4563   1.132   7.568   1.332 -0.0402  0.1500 -0.0021
  269PJ2     OB 4564   1.229   7.499   1.245 -1.1064 -1.0991 -0.2433
  269PJ2     HB 4565   1.182   7.417   1.212  0.8593 -2.1620 -0.6096
  269PJ2     OG 4566   0.999   7.611   1.282 -0.3096 -0.1609  0.4393
  269PJ2     HG 4567   1.011   7.659   1.195  1.7369  0.9248  1.2374
  269PJ2     OD 4568   1.212   7.648   1.446  0.3419  0.1963 -0.3032
  270POX     CD 4569   1.342   7.595   1.474  0.1671 -0.1934 -0.2272
  270POX     CE 4570   1.404   7.649   1.603  0.0783 -0.2190 -0.1732
  270POX     OE 4571   1.528   7.582   1.631 -0.0974 -0.3244  0.3594
  270POX    C1A 4572   1.609   7.649   1.712 -0.2850 -0.4927  0.6866
  270POX    O1A 4573   1.598   7.772   1.710 -0.0520 -0.4673  0.9057
  270POX    C1B 4574   1.722   7.570   1.765  0.3707  0.0454  0.1079
  270POX    C1C 4575   1.724   7.552   1.917  0.5792 -0.4304  0.0517
  270POX    C1D 4576   1.763   7.686   1.980 -0.7228 -0.3083  0.6217
  270POX    C1E 4577   1.795   7.689   2.129  0.2152  0.2244  0.4171
  270POX    C1F 4578   1.848   7.821   2.186 -0.6400  0.6965  0.1284
  270POX    C1G 4579   1.896   7.803   2.330  0.1296 -0.3692 -0.2504
  270POX    C1H 4580   1.775   7.779   2.419 -0.0590 -0.5681 -0.5596
  270POX    C1I 4581   1.818   7.652   2.494  0.4148 -0.1274 -0.0846
  270POX    C1J 4582   1.774   7.612   2.613  0.5291 -0.0131 -0.0025
  270POX    C1K 4583   1.658   7.668   2.694  0.4120 -0.5938  0.2380
  270POX    C1L 4584   1.689   7.649   2.843 -0.1930 -0.2463  0.4157
  270POX    C1M 4585   1.565   7.677   2.928 -0.4211 -0.3070  0.1035
  270POX    C1N 4586   1.576   7.606   3.063 -0.0839 -0.8510 -0.2067
  270POX    C1O 4587   1.443   7.621   3.137  0.1274 -0.0743  0.0277
  270POX    C1P 4588   1.446   7.568   3.280 -0.1102 -0.1418  0.0082
  270POX    C1Q 4589   1.468   7.417   3.283  0.6337 -0.0371 -0.0820
  270POX    C1R 4590   1.502   7.363   3.422  0.1629 -0.4189 -0.1129
  270POX     CZ 4591   1.294   7.642   1.709  0.3684  0.2635  0.1634
  270POX     OZ 4592   1.330   7.701   1.834 -0.2078  0.4946  0.2213
  270POX    C2A 4593   1.231   7.734   1.918 -0.6446  0.4878 -0.2837
  270POX    O2A 4594   1.121   7.683   1.903 -0.2649 -0.4500  0.0267
  270POX    C2B 4595   1.282   7.798   2.041 -0.1568  0.2598 -0.3625
  270POX    C2C 4596   1.204   7.925   2.075  0.0373  0.2464  0.1370
  270POX    C2D 4597   1.223   7.962   2.223  0.2016 -0.4884  0.3022
  270POX    C2E 4598   1.130   8.076   2.266  0.0536 -0.5775  0.2186
  270POX    C2F 4599   1.194   8.180   2.357 -0.1332 -0.5842  0.3566
  270POX    C2G 4600   1.114   8.309   2.379 -0.0817 -0.4558 -0.2018
  270POX    C2H 4601   1.121   8.362   2.522 -0.3913 -0.1965 -0.2808
  270POX    C2I 4602   1.073   8.268   2.633 -0.1475 -0.0945 -0.0891
  270POX    C2J 4603   1.124   8.307   2.772  0.1465  0.2720 -0.2956
  270POX    C2K 4604   1.074   8.220   2.888  0.3798  0.3323 -0.1480
  270POX    C2L 4605   1.141   8.269   3.016  0.0451 -0.0989  0.1960
  270POX    C2M 4606   1.091   8.201   3.144  0.4056  0.4533  0.6398
  270POX    C2N 4607   0.943   8.231   3.169  0.1437 -0.3570  0.0909
  270POX    C2O 4608   0.876   8.140   3.272  0.4811 -0.7289 -0.0190
  270POX    C2P 4609   0.735   8.183   3.313  0.6161  0.1851 -0.4859
  271CHL    CN1 4610   8.757   7.840   1.643  0.0654  0.2654  0.0348
  271CHL    CN2 4611   8.663   7.787   1.429 -0.4081  0.8657  0.1220
  271CHL    CN3 4612   8.641   8.001   1.535  0.0367 -0.0759  0.5503
  271CHL    NTM 4613   8.733   7.890   1.507  0.4363  0.3852  0.0111
  271CHL     CB 4614   8.858   7.938   1.446  0.2641  0.2593 -0.4437
  272PJ2     CA 4615   8.993   7.871   1.420  0.3583  0.2805 -0.0121
  272PJ2     OA 4616   9.058   7.800   1.525 -0.1052 -0.1955 -0.0407
  272PJ2      P 4617   9.217   7.785   1.505 -0.0983  0.1960 -0.2999
  272PJ2     OB 4618   9.263   7.644   1.506  0.1438  0.2733 -0.4957
  272PJ2     HB 4619   9.314   7.630   1.422  2.0484  0.9035  0.4854
  272PJ2     OG 4620   9.256   7.852   1.380  0.0369 -0.2074 -0.4777
  272PJ2     HG 4621   9.246   7.791   1.301  3.0421 -1.0332 -0.3413
  272PJ2     OD 4622   9.269   7.877   1.627 -0.0641  0.2167 -0.3299
  273POX     CD 4623   9.267   7.803   1.750 -0.1126 -0.0690 -0.5022
  273POX     CE 4624   9.307   7.883   1.873 -0.6908 -0.2305 -0.2037
  273POX     OE 4625   9.347   7.800   1.983 -0.1119  0.2275 -0.0600
  273POX    C1A 4626   9.472   7.756   1.984 -0.1940 -0.0032  0.2443
  273POX    O1A 4627   9.540   7.771   1.882 -0.0241 -0.5719  0.2679
  273POX    C1B 4628   9.509   7.679   2.105  0.2137 -0.1776  0.0127
  273POX    C1C 4629   9.659   7.687   2.134  0.2266  0.1004 -0.1183
  273POX    C1D 4630   9.699   7.541   2.112  0.0341 -0.0448  0.4667
  273POX    C1E 4631   9.846   7.525   2.154  0.2586  0.4072 -0.1394
  273POX    C1F 4632   9.875   7.477   2.296 -0.4822 -0.1507 -0.1692
  273POX    C1G 4633   9.836   7.330   2.310 -0.2942 -0.1997 -0.1649
  273POX    C1H 4634   9.870   7.268   2.446 -0.2129  0.0101 -0.0894
  273POX    C1I 4635   9.869   7.118   2.418  0.7652 -0.0576  0.2241
  273POX    C1J 4636   9.857   7.022   2.509 -0.4644  0.0493  0.1850
  273POX    C1K 4637   9.835   7.048   2.658 -0.2015  0.2427  0.1904
  273POX    C1L 4638   9.951   7.002   2.746  0.1769  0.0933 -0.3831
  273POX    C1M 4639   9.994   6.855   2.745 -0.5236 -0.1198 -0.0897
  273POX    C1N 4640  10.115   6.838   2.839  0.2053  0.4698 -0.9083
  273POX    C1O 4641  10.176   6.699   2.829 -0.0766  0.2600  0.2072
  273POX    C1P 4642  10.300   6.671   2.915  0.1381  0.5807  0.0026
  273POX    C1Q 4643  10.271   6.606   3.050  0.3818 -0.5449 -0.4738
  273POX    C1R 4644  10.396   6.598   3.138 -0.0440  0.5511  0.2499
  273POX     CZ 4645   9.207   7.995   1.899 -0.0042  0.2615  0.3772
  273POX     OZ 4646   9.240   8.111   1.977  0.1575  0.1314  0.5017
  273POX    C2A 4647   9.147   8.198   2.014 -0.1675 -0.0733  0.1704
  273POX    O2A 4648   9.040   8.202   1.953  0.1696 -0.3509 -0.4543
  273POX    C2B 4649   9.195   8.294   2.116 -0.2282  0.5178 -0.3519
  273POX    C2C 4650   9.169   8.221   2.248  0.0379  0.5121 -0.3018
  273POX    C2D 4651   9.242   8.294   2.361 -0.1871 -0.2748  0.3537
  273POX    C2E 4652   9.206   8.244   2.502 -0.0713  0.0567  0.5010
  273POX    C2F 4653   9.067   8.280   2.555 -0.2402  0.3222 -0.1100
  273POX    C2G 4654   9.045   8.236   2.700 -0.2219  0.2196 -0.1375
  273POX    C2H 4655   8.907   8.279   2.751 -0.0292  0.1534  0.4429
  273POX    C2I 4656   8.872   8.226   2.890  0.6759  0.0129  0.5730
  273POX    C2J 4657   8.867   8.073   2.884  0.0614  0.0597 -0.1582
  273POX    C2K 4658   8.793   8.024   3.008 -0.1209 -0.5120 -0.4895
  273POX    C2L 4659   8.821   7.880   3.053 -0.9036 -0.4474  0.2320
  273POX    C2M 4660   8.748   7.827   3.177  0.2429 -0.6290  0.8455
  273POX    C2N 4661   8.815   7.888   3.301  0.4851  0.0047  0.4097
  273POX    C2O 4662   8.723   7.878   3.423 -0.4497 -0.1542 -0.2905
  273POX    C2P 4663   8.700   7.732   3.462  0.1662 -0.0643  0.4296
  274CHL    CN1 4664   0.745   8.161   1.218  0.4035 -0.2280  0.0518
  274CHL    CN2 4665   0.856   7.951   1.223 -0.0676 -0.0080 -0.0081
  274CHL    CN3 4666   0.911   8.107   1.394  0.7168 -0.3536 -0.1925
  274CHL    NTM 4667   0.871   8.094   1.254  0.5749 -0.0355 -0.1843
  274CHL     CB 4668   0.981   8.151   1.175  0.9137 -0.1619  0.1928
  275PJ2     CA 4669   1.009   8.301   1.187  0.3414 -0.0390 -0.0113
  275PJ2     OA 4670   1.062   8.361   1.305  0.2277  0.1521 -0.0562
  275PJ2      P 4671   1.077   8.519   1.281 -0.4191  0.2097 -0.0801
  275PJ2     OB 4672   1.213   8.545   1.230 -0.3055 -0.3324 -0.0545
  275PJ2     HB 4673   1.217   8.606   1.151 -0.9967 -0.7152 -0.4020
  275PJ2     OG 4674   0.958   8.559   1.202 -0.1332  0.8338 -0.2003
  275PJ2     HG 4675   0.882   8.511   1.246  1.0542 -1.2944 -0.3535
  275PJ2     OD 4676   1.060   8.564   1.435 -0.0996 -0.3960  0.1340
  276POX     CD 4677   0.935   8.540   1.499 -0.1428 -0.3673  0.0605
  276POX     CE 4678   0.969   8.523   1.647  0.4414  0.2691  0.0034
  276POX     OE 4679   0.874   8.437   1.711  0.7329  0.1178  0.2385
  276POX    C1A 4680   0.916   8.316   1.745 -0.2413 -0.1143  0.6554
  276POX    O1A 4681   1.037   8.295   1.739 -0.0781  0.8055  0.5625
  276POX    C1B 4682   0.807   8.238   1.808 -0.7999 -0.0420 -0.2149
  276POX    C1C 4683   0.845   8.234   1.956 -0.6262 -0.4244 -0.2665
  276POX    C1D 4684   0.734   8.175   2.043 -0.0191 -0.3795  0.5432
  276POX    C1E 4685   0.781   8.156   2.188  0.0137  0.8370  0.7043
  276POX    C1F 4686   0.671   8.081   2.263 -0.4725  0.3963 -0.4267
  276POX    C1G 4687   0.673   8.101   2.415 -0.5708 -0.4566 -0.3106
  276POX    C1H 4688   0.798   8.037   2.476 -0.1565  0.5710 -0.0674
  276POX    C1I 4689   0.805   7.885   2.462  0.1664  0.5762  0.0468
  276POX    C1J 4690   0.861   7.821   2.565 -0.1182  0.0514 -0.1202
  276POX    C1K 4691   0.924   7.860   2.699 -0.3127  0.5661 -0.1735
  276POX    C1L 4692   0.898   7.774   2.823 -0.2862  0.1374 -0.4605
  276POX    C1M 4693   1.026   7.786   2.906 -0.3063 -0.2514 -0.3720
  276POX    C1N 4694   1.006   7.713   3.039  0.1496  0.2591 -0.0173
  276POX    C1O 4695   0.908   7.786   3.131 -0.3461 -0.1175 -0.2383
  276POX    C1P 4696   0.866   7.698   3.249 -0.4560  0.1227 -0.0979
  276POX    C1Q 4697   0.741   7.750   3.321 -0.0111  0.5736  0.3542
  276POX    C1R 4698   0.618   7.778   3.235 -0.0900 -0.3183  0.1675
  276POX     CZ 4699   0.965   8.664   1.706  0.2629  0.2208  0.1076
  276POX     OZ 4700   0.967   8.682   1.848  0.3473  0.1786  0.1122
  276POX    C2A 4701   0.849   8.675   1.907  0.0073 -0.3098 -0.6106
  276POX    O2A 4702   0.742   8.679   1.846 -0.2817  0.4191 -0.0676
  276POX    C2B 4703   0.867   8.678   2.054 -0.6820 -0.2196 -0.5207
  276POX    C2C 4704   0.777   8.594   2.145 -0.7140  0.6611  0.2683
  276POX    C2D 4705   0.770   8.645   2.289 -0.6925  0.1839  0.4407
  276POX    C2E 4706   0.707   8.555   2.395 -0.7282 -0.1994  0.0934
  276POX    C2F 4707   0.691   8.634   2.525 -0.3561 -0.0408  0.0438
  276POX    C2G 4708   0.701   8.540   2.645  0.2801 -0.0450 -0.0068
  276POX    C2H 4709   0.568   8.483   2.696  0.5429 -0.5395  0.1304
  276POX    C2I 4710   0.479   8.588   2.764  0.6135 -0.2322 -0.2469
  276POX    C2J 4711   0.353   8.537   2.835  0.4335  0.1958 -0.2592
  276POX    C2K 4712   0.288   8.660   2.899 -0.2652 -0.1823 -0.2399
  276POX    C2L 4713   0.208   8.631   3.026  0.1298 -0.3664 -0.0317
  276POX    C2M 4714   0.124   8.741   3.090  0.1580 -0.3146 -0.0842
  276POX    C2N 4715   0.194   8.878   3.090  0.0249 -0.2465  0.0562
  276POX    C2O 4716   0.118   8.985   3.169 -0.3505 -0.6711  0.2835
  276POX    C2P 4717   0.151   8.970   3.317 -0.4171  0.6959  0.4478
  277CHL    CN1 4718   1.279   8.336   1.524  0.0880  1.0849  0.3495
  277CHL    CN2 4719   1.465   8.362   1.675  0.3207  0.7514 -0.4417
  277CHL    CN3 4720   1.483   8.231   1.475  0.5384  0.0525 -0.6136
  277CHL    NTM 4721   1.425   8.352   1.534  0.2982 -0.1774 -0.3775
  277CHL     CB 4722   1.458   8.469   1.452  0.2524  0.2888  0.2596
  278PJ2     CA 4723   1.408   8.611   1.481  0.6096  0.5144 -0.2059
  278PJ2     OA 4724   1.413   8.657   1.616 -0.1701 -0.1123  0.0488
  278PJ2      P 4725   1.399   8.818   1.613 -0.0727 -0.1047 -0.0115
  278PJ2     OB 4726   1.516   8.870   1.539 -0.1563 -0.1002 -0.1419
  278PJ2     HB 4727   1.511   8.968   1.518 -0.1842 -0.1255 -0.2555
  278PJ2     OG 4728   1.260   8.842   1.567 -0.2110 -0.1443  0.3823
  278PJ2     HG 4729   1.180   8.790   1.595 -1.8615  0.6464 -2.4618
  278PJ2     OD 4730   1.410   8.848   1.770  0.1069 -0.6121  0.0773
  279POX     CD 4731   1.317   8.791   1.863 -0.6399  0.8684  0.2718
  279POX     CE 4732   1.335   8.837   2.008  0.2727  0.2656  0.3627
  279POX     OE 4733   1.271   8.749   2.101 -0.2885  0.2875  0.0061
  279POX    C1A 4734   1.309   8.749   2.228  0.1042  0.2710 -0.1091
  279POX    O1A 4735   1.430   8.748   2.252  0.1706 -0.1260 -0.4439
  279POX    C1B 4736   1.196   8.726   2.321  0.2973  0.1675  0.1013
  279POX    C1C 4737   1.215   8.802   2.452  0.6244  0.4146 -0.0876
  279POX    C1D 4738   1.097   8.798   2.549  0.2929  0.2922 -0.4953
  279POX    C1E 4739   0.994   8.908   2.521  0.0243  0.2093  0.1387
  279POX    C1F 4740   0.883   8.928   2.624  0.2130  0.7263  0.2458
  279POX    C1G 4741   0.802   9.057   2.616 -0.1074  0.5119  0.0223
  279POX    C1H 4742   0.710   9.059   2.739  0.0568  0.0256  0.1549
  279POX    C1I 4743   0.633   9.190   2.725  0.0464  0.1103  0.9716
  279POX    C1J 4744   0.630   9.291   2.811 -0.2729  0.2996  0.7399
  279POX    C1K 4745   0.715   9.285   2.938  0.4217  0.4012  0.2887
  279POX    C1L 4746   0.704   9.423   3.004 -0.6787  0.4757 -0.0208
  279POX    C1M 4747   0.784   9.449   3.131 -0.4383  0.1752 -0.1109
  279POX    C1N 4748   0.810   9.592   3.177 -0.3916  0.1743 -0.1340
  279POX    C1O 4749   0.911   9.609   3.291 -0.5206  0.4913 -0.0655
  279POX    C1P 4750   0.871   9.536   3.420  0.2343 -0.8202 -0.5598
  279POX    C1Q 4751   0.972   9.550   3.534  0.1089 -0.1474 -0.5282
  279POX    C1R 4752   1.023   9.692   3.562  0.4020 -0.3305 -0.1337
  279POX     CZ 4753   1.291   8.984   2.012 -0.4370  0.0721 -0.1037
  279POX     OZ 4754   1.275   9.047   2.139 -0.0365 -0.0476  0.0086
  279POX    C2A 4755   1.232   9.173   2.145  0.3713  0.0836  0.1871
  279POX    O2A 4756   1.237   9.247   2.047 -0.3847 -0.1713 -0.0534
  279POX    C2B 4757   1.217   9.215   2.286 -0.0294  0.7181 -0.0402
  279POX    C2C 4758   1.347   9.267   2.347  0.3295 -0.6315  0.3725
  279POX    C2D 4759   1.353   9.254   2.500  0.4454 -0.0924  0.4149
  279POX    C2E 4760   1.411   9.118   2.539 -0.1434 -0.3617  0.3578
  279POX    C2F 4761   1.417   9.114   2.692 -0.3662 -0.2293  0.3714
  279POX    C2G 4762   1.477   8.976   2.721  0.1520 -0.0303  0.2542
  279POX    C2H 4763   1.474   8.949   2.872  0.1561 -0.6182  0.1532
  279POX    C2I 4764   1.339   8.927   2.940 -0.0197 -0.0675 -0.0124
  279POX    C2J 4765   1.270   8.802   2.886 -0.0437 -0.0130 -0.1098
  279POX    C2K 4766   1.151   8.783   2.980  0.2178 -0.5757  0.1151
  279POX    C2L 4767   1.057   8.665   2.956  0.3410 -0.7496  0.4732
  279POX    C2M 4768   0.926   8.658   3.035 -0.1257 -0.2224 -0.2481
  279POX    C2N 4769   0.814   8.761   3.013 -0.0614 -0.1322 -0.1503
  279POX    C2O 4770   0.712   8.740   3.125  0.1734 -0.0317  0.0836
  279POX    C2P 4771   0.605   8.632   3.109 -0.1607  0.4030 -0.6178
  280CHL    CN1 4772   4.713   8.349   0.761  0.0648  0.7601  0.3231
  280CHL    CN2 4773   4.816   8.354   0.969  0.6151 -0.0789  0.1535
  280CHL    CN3 4774   4.592   8.268   0.939  0.3698 -0.2094 -0.5020
  280CHL    NTM 4775   4.729   8.271   0.885  0.5347  0.2293 -0.0698
  280CHL     CB 4776   4.780   8.138   0.847 -0.6675 -0.3362  0.2469
  281PJ2     CA 4777   4.809   8.032   0.953 -0.6575  0.5143  1.1068
  281PJ2     OA 4778   4.921   8.064   1.036 -0.0965  0.1717  0.4848
  281PJ2      P 4779   5.016   7.936   1.061 -0.2166  0.0461  0.3028
  281PJ2     OB 4780   4.995   7.842   0.949  0.4524  0.6970 -0.3826
  281PJ2     HB 4781   5.039   7.758   0.982 -1.4897 -0.7529 -1.3328
  281PJ2     OG 4782   5.151   7.994   1.081 -0.1434  0.0032 -0.0670
  281PJ2     HG 4783   5.137   8.078   1.133 -0.6090  0.5749 -1.0822
  281PJ2     OD 4784   4.965   7.877   1.202  0.1617 -0.5163  0.2058
  282POX     CD 4785   4.959   7.953   1.322 -0.4598 -0.1742 -0.0399
  282POX     CE 4786   4.900   7.873   1.439 -0.3976  0.1705  0.2320
  282POX     OE 4787   4.930   7.946   1.558  0.4094  0.3035 -0.0459
  282POX    C1A 4788   4.833   7.935   1.648  0.4412 -0.1067 -0.0606
  282POX    O1A 4789   4.721   7.967   1.610  0.4192  0.0832  0.1614
  282POX    C1B 4790   4.880   7.953   1.788  0.0673  0.5125 -0.0138
  282POX    C1C 4791   4.798   7.896   1.904  0.2810  0.3295  0.0468
  282POX    C1D 4792   4.877   7.906   2.035  0.3254 -0.3936  0.0780
  282POX    C1E 4793   4.811   7.834   2.152 -0.4761 -0.1145 -0.1904
  282POX    C1F 4794   4.889   7.851   2.283 -0.4844  0.0316 -0.2047
  282POX    C1G 4795   4.820   7.781   2.400 -0.4351  0.2272 -0.0580
  282POX    C1H 4796   4.840   7.630   2.393 -0.3429  0.2156  0.4023
  282POX    C1I 4797   4.735   7.577   2.490 -0.6674 -0.2605 -0.2040
  282POX    C1J 4798   4.759   7.476   2.573 -0.2029 -0.1441 -0.1975
  282POX    C1K 4799   4.895   7.409   2.550 -0.0083  0.2407 -0.1759
  282POX    C1L 4800   4.901   7.271   2.616 -0.3633  0.4267  0.2469
  282POX    C1M 4801   5.046   7.224   2.618 -0.4913 -0.0166 -0.4524
  282POX    C1N 4802   5.148   7.299   2.705 -0.5307  0.1137 -0.5200
  282POX    C1O 4803   5.284   7.230   2.708 -0.5739  0.0632  0.4201
  282POX    C1P 4804   5.400   7.292   2.786 -0.3637 -0.0830  0.2238
  282POX    C1Q 4805   5.513   7.189   2.771  0.2252  0.5991 -0.1042
  282POX    C1R 4806   5.639   7.213   2.853  0.2207  0.1229  0.0488
  282POX     CZ 4807   4.949   7.728   1.442  0.2896  0.3960  0.2539
  282POX     OZ 4808   4.917   7.657   1.562  0.1033  0.4735  0.2519
  282POX    C2A 4809   4.955   7.530   1.566  0.1106  0.4688  0.0558
  282POX    O2A 4810   5.062   7.500   1.515  0.4514  0.2970  0.8452
  282POX    C2B 4811   4.909   7.454   1.685  0.0695  0.8636  0.2929
  282POX    C2C 4812   5.011   7.434   1.797  0.4118 -0.4066 -0.2264
  282POX    C2D 4813   5.058   7.561   1.870  0.2622 -0.1278 -0.6154
  282POX    C2E 4814   5.190   7.535   1.941  0.3316  0.0870 -0.6668
  282POX    C2F 4815   5.182   7.420   2.042  0.4768  0.1049 -0.6339
  282POX    C2G 4816   5.284   7.431   2.156 -0.3374 -0.0776  0.1226
  282POX    C2H 4817   5.301   7.324   2.264  0.5162 -0.5605 -0.4860
  282POX    C2I 4818   5.298   7.177   2.222 -0.1017 -0.7198  0.0975
  282POX    C2J 4819   5.403   7.139   2.117  0.1270  0.1424  0.0033
  282POX    C2K 4820   5.545   7.137   2.175 -0.0095  0.9803  0.3831
  282POX    C2L 4821   5.581   7.053   2.298  0.1332 -0.1040 -0.3753
  282POX    C2M 4822   5.541   6.909   2.265  0.3396 -0.2595  0.0448
  282POX    C2N 4823   5.510   6.829   2.391  0.2904 -0.0093  0.1938
  282POX    C2O 4824   5.534   6.682   2.355  0.3388  0.0206  0.1034
  282POX    C2P 4825   5.466   6.593   2.460  0.4188 -0.0200  0.1212
  283CHL    CN1 4826   6.692   4.435   0.942  0.2956 -0.1497  0.2909
  283CHL    CN2 4827   6.477   4.538   1.003  0.2935  0.4998  0.3839
  283CHL    CN3 4828   6.675   4.678   0.979  0.4735  0.1072  0.2642
  283CHL    NTM 4829   6.624   4.544   1.013  0.3415  0.0851 -0.0210
  283CHL     CB 4830   6.680   4.516   1.146  0.6716 -0.1161 -0.2023
  284PJ2     CA 4831   6.637   4.596   1.269  0.9212  0.0181 -0.2010
  284PJ2     OA 4832   6.705   4.719   1.294  0.6444  0.0350  0.4877
  284PJ2      P 4833   6.631   4.799   1.413 -0.1841 -0.3020  0.2022
  284PJ2     OB 4834   6.701   4.928   1.429 -0.0124 -0.2853 -0.6207
  284PJ2     HB 4835   6.627   4.994   1.444  0.7757  0.5680 -0.4266
  284PJ2     OG 4836   6.488   4.808   1.376 -0.1230  0.1699  0.0700
  284PJ2     HG 4837   6.444   4.728   1.335 -2.4248  1.5839 -0.3844
  284PJ2     OD 4838   6.639   4.702   1.541  0.2435 -0.1523  0.2889
  285POX     CD 4839   6.762   4.701   1.614  0.6132 -0.9637 -0.3250
  285POX     CE 4840   6.748   4.628   1.747 -0.0428 -0.0729  0.1082
  285POX     OE 4841   6.869   4.640   1.822 -0.0684 -0.1962  0.1705
  285POX    C1A 4842   6.864   4.689   1.946  0.6117  0.5704 -0.0927
  285POX    O1A 4843   6.779   4.775   1.971 -0.3651 -0.3526 -0.1283
  285POX    C1B 4844   6.989   4.673   2.023  0.4074 -0.2317  0.0792
  285POX    C1C 4845   6.942   4.649   2.167  0.4485  0.1679  0.1615
  285POX    C1D 4846   7.051   4.661   2.273  0.1600  0.0191  0.4744
  285POX    C1E 4847   6.998   4.601   2.404  0.3981 -0.2344  0.4555
  285POX    C1F 4848   7.075   4.670   2.517  0.5191  0.5295 -0.0867
  285POX    C1G 4849   7.015   4.624   2.650  0.4482  0.1284 -0.2573
  285POX    C1H 4850   7.053   4.690   2.782  0.5573  0.2505 -0.3491
  285POX    C1I 4851   6.998   4.831   2.803 -0.1956 -0.1029  0.1018
  285POX    C1J 4852   7.062   4.926   2.872  0.3002 -0.3968  0.0540
  285POX    C1K 4853   7.198   4.887   2.930  0.0699 -0.8654  0.2889
  285POX    C1L 4854   7.304   4.991   2.892  0.2350 -0.8989  0.6508
  285POX    C1M 4855   7.295   5.134   2.948 -0.3932 -0.3223 -0.8610
  285POX    C1N 4856   7.360   5.249   2.871 -0.3180  0.2768  0.0814
  285POX    C1O 4857   7.295   5.270   2.733 -0.4164  0.1783  0.1119
  285POX    C1P 4858   7.339   5.398   2.662 -0.1487 -0.0718 -0.1765
  285POX    C1Q 4859   7.325   5.388   2.510 -0.6379  0.1024 -0.1441
  285POX    C1R 4860   7.374   5.525   2.462 -0.0848  0.1257  0.4689
  285POX     CZ 4861   6.716   4.480   1.726  0.7941 -0.3077  0.4448
  285POX     OZ 4862   6.670   4.404   1.837 -0.2013  0.0394  0.2765
  285POX    C2A 4863   6.666   4.272   1.818 -0.0081  0.0613  0.0930
  285POX    O2A 4864   6.676   4.225   1.704 -0.1413  0.1786  0.0322
  285POX    C2B 4865   6.623   4.194   1.935 -0.3543  0.5264  0.2801
  285POX    C2C 4866   6.727   4.152   2.039  0.0889 -0.1249 -0.4111
  285POX    C2D 4867   6.807   4.274   2.088 -0.1726 -0.2007  0.2199
  285POX    C2E 4868   6.889   4.236   2.211 -0.2850  0.3750  0.4772
  285POX    C2F 4869   7.004   4.135   2.198 -0.8835 -0.2909  0.2654
  285POX    C2G 4870   7.110   4.138   2.309 -0.5021 -0.2466 -0.0951
  285POX    C2H 4871   7.210   4.023   2.296 -0.5015 -0.2587  0.0200
  285POX    C2I 4872   7.313   4.017   2.409 -0.3650 -0.3392 -0.1078
  285POX    C2J 4873   7.281   3.899   2.502  0.2531 -0.7481 -0.4010
  285POX    C2K 4874   7.386   3.876   2.610 -0.1942 -0.1720  0.1656
  285POX    C2L 4875   7.406   3.746   2.688 -0.2402 -0.3892 -0.1875
  285POX    C2M 4876   7.508   3.757   2.800  0.0637 -0.7001 -0.4323
  285POX    C2N 4877   7.496   3.633   2.889  0.0311 -0.5374 -0.2103
  285POX    C2O 4878   7.601   3.642   3.000 -0.1922  0.2497 -0.0559
  285POX    C2P 4879   7.593   3.518   3.089 -0.3732  0.4135  0.1575
  286CHL    CN1 4880   7.471   0.673   1.490  0.6358  0.4372 -0.3367
  286CHL    CN2 4881   7.354   0.630   1.294 -0.1151 -0.0621  0.1275
  286CHL    CN3 4882   7.397   0.461   1.476 -0.0302  0.6588  0.2607
  286CHL    NTM 4883   7.448   0.568   1.389  0.2902  0.2486 -0.0649
  286CHL     CB 4884   7.567   0.526   1.315  0.3544  0.2345  0.0476
  287PJ2     CA 4885   7.694   0.485   1.390  0.1041 -0.2496  0.2130
  287PJ2     OA 4886   7.737   0.585   1.483  0.2168  0.3274 -0.4532
  287PJ2      P 4887   7.882   0.544   1.541 -0.0879 -0.0483  0.0539
  287PJ2     OB 4888   7.962   0.469   1.442  0.1746  0.6117 -0.2441
  287PJ2     HB 4889   7.929   0.466   1.348 -0.1121 -0.3510 -0.1222
  287PJ2     OG 4890   7.946   0.668   1.591  0.0929 -0.1569  0.0905
  287PJ2     HG 4891   7.891   0.706   1.665  1.0321 -0.2882  0.8717
  287PJ2     OD 4892   7.860   0.447   1.667  0.1964 -0.0142  0.1308
  288POX     CD 4893   7.808   0.512   1.784 -0.1020 -0.3202  0.1698
  288POX     CE 4894   7.780   0.419   1.903  0.2809 -0.1067  0.4290
  288POX     OE 4895   7.723   0.495   2.010  0.4258  0.3461  0.1918
  288POX    C1A 4896   7.593   0.491   2.034  0.3857 -0.1854 -0.0939
  288POX    O1A 4897   7.516   0.455   1.945 -0.2400  0.6245  0.1048
  288POX    C1B 4898   7.553   0.534   2.170 -0.1749  0.0954 -0.3399
  288POX    C1C 4899   7.477   0.666   2.165 -0.3588  0.0183  0.2939
  288POX    C1D 4900   7.433   0.696   2.308 -0.0220  0.2230  0.3575
  288POX    C1E 4901   7.535   0.770   2.395  0.4319  0.0775 -0.0478
  288POX    C1F 4902   7.499   0.747   2.542  0.0279 -0.3302 -0.2085
  288POX    C1G 4903   7.604   0.801   2.640 -0.1784 -0.1145 -0.1050
  288POX    C1H 4904   7.553   0.766   2.780  0.3597 -0.4201  0.0169
  288POX    C1I 4905   7.571   0.618   2.814 -0.2598 -0.6925 -0.7912
  288POX    C1J 4906   7.667   0.563   2.887 -0.3185  0.4506  0.1769
  288POX    C1K 4907   7.783   0.639   2.953  0.1873 -0.1701  0.0116
  288POX    C1L 4908   7.838   0.554   3.068  0.5218 -0.1429 -0.1267
  288POX    C1M 4909   7.942   0.643   3.137 -0.3888 -0.0436  1.1475
  288POX    C1N 4910   8.012   0.570   3.252 -0.5636 -0.2443  1.1285
  288POX    C1O 4911   8.090   0.683   3.319  0.7528 -0.0649 -0.6017
  288POX    C1P 4912   8.211   0.652   3.408  0.3759  0.6150  0.1676
  288POX    C1Q 4913   8.184   0.575   3.537  0.3782  0.0889 -0.1415
  288POX    C1R 4914   8.326   0.530   3.572  0.2897  0.0749  0.1988
  288POX     CZ 4915   7.910   0.349   1.943  0.1845 -0.5634 -0.0429
  288POX     OZ 4916   7.895   0.215   1.991 -0.4371 -0.6531 -0.4753
  288POX    C2A 4917   8.006   0.142   1.995  0.1334  0.2343  0.1537
  288POX    O2A 4918   8.120   0.179   1.964 -0.0989  0.7357 -0.1222
  288POX    C2B 4919   7.973   0.016   2.065  0.1059  0.0487 -0.1945
  288POX    C2C 4920   8.085  -0.041   2.152 -0.0446  0.0418 -0.0040
  288POX    C2D 4921   8.049  -0.181   2.201  0.1755 -0.1145 -0.2883
  288POX    C2E 4922   8.163  -0.243   2.282  0.3562  0.3507 -0.1853
  288POX    C2F 4923   8.092  -0.330   2.386  0.9078 -0.1562 -0.2267
  288POX    C2G 4924   8.186  -0.401   2.485  0.1602 -0.0464  0.5769
  288POX    C2H 4925   8.257  -0.508   2.402 -0.2840  0.2675 -0.2284
  288POX    C2I 4926   8.162  -0.612   2.343 -0.1797  0.0843 -0.0767
  288POX    C2J 4927   8.241  -0.717   2.263 -0.2215 -0.2831  0.3614
  288POX    C2K 4928   8.162  -0.842   2.224 -0.1863 -0.1499 -0.1501
  288POX    C2L 4929   8.253  -0.947   2.159  0.1648 -0.0506  0.1756
  288POX    C2M 4930   8.174  -1.078   2.154 -0.0648  0.1193 -0.7089
  288POX    C2N 4931   8.268  -1.192   2.118  0.0102  0.1471 -0.6010
  288POX    C2O 4932   8.203  -1.330   2.132  0.4009  0.0334  0.2056
  288POX    C2P 4933   8.142  -1.342   2.271  0.2645 -0.3137  0.1181
  289CHL    CN1 4934   7.330   6.284   1.698  0.1465 -0.0236  0.3426
  289CHL    CN2 4935   7.189   6.247   1.513 -0.4223 -0.3795  0.1111
  289CHL    CN3 4936   7.294   6.063   1.618 -0.5370  0.4490 -0.4070
  289CHL    NTM 4937   7.314   6.203   1.577 -0.0505  0.5042  0.0118
  289CHL     CB 4938   7.424   6.216   1.481  0.0309 -0.6206 -0.0660
  290PJ2     CA 4939   7.575   6.199   1.500  0.0571  0.2345  0.5437
  290PJ2     OA 4940   7.623   6.075   1.553 -0.1672 -0.1789 -0.2136
  290PJ2      P 4941   7.707   6.000   1.438  0.2419 -0.0058 -0.0288
  290PJ2     OB 4942   7.709   5.861   1.486 -0.1302 -0.0491 -0.1345
  290PJ2     HB 4943   7.713   5.874   1.585 -0.7445 -1.9243  0.1823
  290PJ2     OG 4944   7.627   6.027   1.316  0.2397 -0.1984 -0.0710
  290PJ2     HG 4945   7.665   5.987   1.232 -1.2107 -1.8430  0.0079
  290PJ2     OD 4946   7.843   6.085   1.455 -0.1235  0.5986 -0.0893
  291POX     CD 4947   7.956   6.033   1.525 -0.2621  0.2823 -0.0981
  291POX     CE 4948   8.060   6.142   1.551 -0.0455  0.1505 -0.4164
  291POX     OE 4949   8.177   6.073   1.598 -0.2739 -0.3141 -0.5240
  291POX    C1A 4950   8.294   6.117   1.552  0.0965  0.3963  1.0278
  291POX    O1A 4951   8.297   6.214   1.475 -0.1250 -0.3775  0.0143
  291POX    C1B 4952   8.404   6.038   1.609 -0.1639 -0.5793  0.1987
  291POX    C1C 4953   8.488   6.103   1.718  0.0362 -0.7343  0.1398
  291POX    C1D 4954   8.408   6.166   1.833 -0.6411 -0.3253 -0.5510
  291POX    C1E 4955   8.349   6.085   1.947  0.2942 -0.0896  0.1135
  291POX    C1F 4956   8.331   6.178   2.068 -0.5754  0.1631 -0.2018
  291POX    C1G 4957   8.270   6.112   2.192 -0.1869 -0.1964 -0.1988
  291POX    C1H 4958   8.371   6.031   2.274 -0.1274  0.4441  0.3756
  291POX    C1I 4959   8.320   5.965   2.402 -0.4126  0.1549  0.1142
  291POX    C1J 4960   8.392   5.961   2.513 -0.2958  0.4187  0.0477
  291POX    C1K 4961   8.535   6.012   2.538 -0.2575  0.2337  0.2048
  291POX    C1L 4962   8.640   5.910   2.496 -0.2237  0.1244  0.5472
  291POX    C1M 4963   8.778   5.969   2.527  0.1964  0.0373 -1.0658
  291POX    C1N 4964   8.880   5.857   2.549 -0.0414 -0.0436 -0.3546
  291POX    C1O 4965   9.020   5.919   2.540  0.1000 -0.3235 -0.0804
  291POX    C1P 4966   9.046   6.015   2.656  0.2817 -0.2165 -0.2102
  291POX    C1Q 4967   9.175   6.096   2.673  0.1335 -0.0430  0.0958
  291POX    C1R 4968   9.163   6.187   2.795  0.3057  0.2476 -0.1033
  291POX     CZ 4969   8.006   6.256   1.637 -0.1121 -0.1487 -0.0582
  291POX     OZ 4970   7.928   6.225   1.753 -0.6189  0.1524 -0.3163
  291POX    C2A 4971   7.854   6.321   1.806 -0.5693 -0.0565  0.1364
  291POX    O2A 4972   7.836   6.425   1.742  0.1801 -0.1469 -0.2322
  291POX    C2B 4973   7.804   6.291   1.942 -0.0457 -0.2018  0.2953
  291POX    C2C 4974   7.902   6.330   2.053  0.2593 -0.3327  0.0763
  291POX    C2D 4975   7.910   6.483   2.051  0.0810 -0.3275 -0.2798
  291POX    C2E 4976   8.045   6.531   2.103  0.0083 -0.6901  0.2612
  291POX    C2F 4977   8.058   6.496   2.251  0.3362 -0.0165  0.3955
  291POX    C2G 4978   8.199   6.521   2.304  0.2811  0.1708  0.4589
  291POX    C2H 4979   8.204   6.463   2.446 -0.3275  0.3068  0.5357
  291POX    C2I 4980   8.315   6.536   2.522  0.0391  0.2680  0.0466
  291POX    C2J 4981   8.310   6.504   2.672  0.5466  0.7854  0.1766
  291POX    C2K 4982   8.381   6.375   2.712  0.2696  0.5210 -0.1798
  291POX    C2L 4983   8.534   6.379   2.709  0.3036 -0.4662 -0.0815
  291POX    C2M 4984   8.597   6.281   2.808 -0.0412 -0.4494  0.1592
  291POX    C2N 4985   8.729   6.330   2.868 -0.0441 -0.3937  0.1204
  291POX    C2O 4986   8.797   6.239   2.971 -0.3710 -0.4750  0.2687
  291POX    C2P 4987   8.730   6.247   3.108 -0.7445 -0.0174  0.0630
  292CHL    CN1 4988   0.521   1.495   1.137 -1.1398  0.2273 -1.0037
  292CHL    CN2 4989   0.706   1.356   1.141 -0.1482 -0.1195  0.4161
  292CHL    CN3 4990   0.498   1.273   1.051 -0.3943  0.1542  0.1855
  292CHL    NTM 4991   0.560   1.354   1.158 -0.2342  0.5777 -0.2266
  292CHL     CB 4992   0.523   1.305   1.291 -0.1197 -0.3434 -0.5300
  293PJ2     CA 4993   0.371   1.298   1.303 -0.0786 -0.2396  0.0708
  293PJ2     OA 4994   0.303   1.195   1.230 -0.3551  0.0492 -0.0779
  293PJ2      P 4995   0.152   1.190   1.287 -0.2189 -0.0375  0.2774
  293PJ2     OB 4996   0.112   1.332   1.286 -0.1716 -0.0258 -0.0604
  293PJ2     HB 4997   0.176   1.385   1.342  0.7191  0.5582 -1.5599
  293PJ2     OG 4998   0.069   1.089   1.217 -0.0445  0.2198 -0.3064
  293PJ2     HG 4999  -0.024   1.126   1.207 -0.6295 -1.6422 -2.4781
  293PJ2     OD 5000   0.167   1.165   1.445  0.2416  0.0786  0.2552
  294POX     CD 5001   0.155   1.026   1.477 -0.2471  0.1629  0.4411
  294POX     CE 5002   0.189   0.984   1.620  0.0122 -0.3977  0.2181
  294POX     OE 5003   0.094   1.031   1.716  0.0398 -0.0611  0.0810
  294POX    C1A 5004  -0.007   0.950   1.746 -0.0202 -0.0902 -0.1933
  294POX    O1A 5005  -0.035   0.852   1.678 -0.0278  0.0516 -0.3948
  294POX    C1B 5006  -0.100   1.000   1.850  0.1450 -0.0226 -0.0777
  294POX    C1C 5007  -0.220   0.908   1.868  0.3824 -0.2734  0.2337
  294POX    C1D 5008  -0.312   0.951   1.982  0.4900  0.3296  0.0964
  294POX    C1E 5009  -0.428   0.853   1.997  0.6029  0.1441 -0.2258
  294POX    C1F 5010  -0.535   0.895   2.098  0.2694 -0.0934 -0.4749
  294POX    C1G 5011  -0.593   1.032   2.061  0.5541  0.1746  0.0702
  294POX    C1H 5012  -0.654   1.100   2.184 -0.3376 -0.2049 -0.1561
  294POX    C1I 5013  -0.706   1.237   2.142  0.0514 -0.0322 -0.0855
  294POX    C1J 5014  -0.680   1.337   2.225  0.2625  0.0911 -0.2974
  294POX    C1K 5015  -0.595   1.326   2.351  0.3802  0.0421 -0.3811
  294POX    C1L 5016  -0.632   1.425   2.462 -0.1339  0.0064 -0.5174
  294POX    C1M 5017  -0.569   1.385   2.595  0.2780  0.3275 -0.6116
  294POX    C1N 5018  -0.574   1.488   2.708 -0.6862 -0.0117 -0.3406
  294POX    C1O 5019  -0.694   1.478   2.804 -0.3940 -0.1979  0.0089
  294POX    C1P 5020  -0.683   1.552   2.938 -0.8285 -0.3909  0.1520
  294POX    C1Q 5021  -0.825   1.572   2.990 -0.8240 -0.0795  0.0409
  294POX    C1R 5022  -0.927   1.631   2.892 -0.4781  0.4004 -0.0361
  294POX     CZ 5023   0.338   1.007   1.645 -0.0104 -0.3872  0.3442
  294POX     OZ 5024   0.375   1.020   1.783  0.0728 -0.0213  0.2904
  294POX    C2A 5025   0.379   1.143   1.832  0.0121  0.0346  0.1536
  294POX    O2A 5026   0.384   1.242   1.758  0.0692  0.1198  0.2705
  294POX    C2B 5027   0.398   1.159   1.978  0.1706  0.6076  0.0719
  294POX    C2C 5028   0.278   1.116   2.061 -0.0465  0.1692 -0.4630
  294POX    C2D 5029   0.312   1.163   2.203 -0.3457 -0.0627 -0.3113
  294POX    C2E 5030   0.204   1.127   2.304 -0.6819  0.7665 -0.3628
  294POX    C2F 5031   0.226   1.175   2.447  0.6829 -0.0989 -0.2687
  294POX    C2G 5032   0.295   1.086   2.551  0.0217 -0.0261  0.2417
  294POX    C2H 5033   0.322   1.154   2.685  0.6245  0.6353 -0.2045
  294POX    C2I 5034   0.385   1.060   2.788  0.6765  0.8916  0.0010
  294POX    C2J 5035   0.361   1.105   2.932  0.2734  0.0153  0.2154
  294POX    C2K 5036   0.470   1.055   3.027  0.4377  0.3454  0.2001
  294POX    C2L 5037   0.453   1.119   3.165 -0.4180 -0.1478  0.3340
  294POX    C2M 5038   0.529   1.038   3.270 -0.1080  0.1727  0.3620
  294POX    C2N 5039   0.526   1.109   3.406 -0.3493  0.5960  0.1368
  294POX    C2O 5040   0.610   1.031   3.507 -0.1006  0.0690 -0.4702
  294POX    C2P 5041   0.760   1.031   3.479 -0.0943  0.1592 -0.4342
  295CHL    CN1 5042   5.994   5.227   0.597 -0.4399  0.3458  0.3846
  295CHL    CN2 5043   5.885   5.345   0.417 -0.4660 -0.6283 -0.7356
  295CHL    CN3 5044   5.767   5.218   0.584 -0.1053 -0.1541  0.1416
  295CHL    NTM 5045   5.879   5.309   0.559 -0.3869 -0.0019 -0.5736
  295CHL     CB 5046   5.867   5.426   0.648 -0.0278 -0.1317 -0.3561
  296PJ2     CA 5047   5.759   5.533   0.633  0.0394  0.0442  0.3609
  296PJ2     OA 5048   5.626   5.482   0.623  0.1365  0.0156 -0.9270
  296PJ2      P 5049   5.510   5.585   0.580  0.0777  0.2765 -0.1596
  296PJ2     OB 5050   5.575   5.679   0.487  0.4784 -0.5218 -0.7013
  296PJ2     HB 5051   5.672   5.695   0.507  0.3476  0.0400 -0.4888
  296PJ2     OG 5052   5.372   5.541   0.547 -0.0184 -0.0239  0.6333
  296PJ2     HG 5053   5.353   5.522   0.451 -2.9561 -2.4450  1.5256
  296PJ2     OD 5054   5.502   5.684   0.706 -0.0291 -0.0408  0.0859
  297POX     CD 5055   5.427   5.627   0.814  0.0509 -0.4191 -0.0572
  297POX     CE 5056   5.434   5.714   0.940  0.0476 -0.1302 -0.2560
  297POX     OE 5057   5.570   5.712   0.984 -0.1328 -0.3119  0.2912
  297POX    C1A 5058   5.611   5.828   1.035 -0.6815 -0.0642  0.1713
  297POX    O1A 5059   5.561   5.931   0.990 -0.3121  0.0137 -0.0650
  297POX    C1B 5060   5.730   5.814   1.122 -0.8539 -0.4023  0.3526
  297POX    C1C 5061   5.715   5.890   1.254 -0.3091  0.3030  0.0131
  297POX    C1D 5062   5.818   5.830   1.350 -0.3365 -0.2091 -0.2755
  297POX    C1E 5063   5.782   5.851   1.497  0.2824  0.2136 -0.1815
  297POX    C1F 5064   5.757   6.000   1.522 -0.5915  0.0890 -0.2807
  297POX    C1G 5065   5.735   6.025   1.671  0.4656 -0.2336 -0.0660
  297POX    C1H 5066   5.866   6.042   1.748  0.2146  0.8448  0.1436
  297POX    C1I 5067   5.852   6.068   1.898 -0.5298 -0.0516  0.2365
  297POX    C1J 5068   5.945   6.119   1.978 -0.1490 -0.5959  0.1436
  297POX    C1K 5069   6.077   6.161   1.913 -0.2110  0.5619  0.7487
  297POX    C1L 5070   6.087   6.313   1.894 -0.0931  0.4529 -0.1018
  297POX    C1M 5071   6.217   6.372   1.839  0.4638 -0.1293  0.5709
  297POX    C1N 5072   6.211   6.522   1.814  0.9658 -0.0999  0.6322
  297POX    C1O 5073   6.347   6.585   1.779  0.6964  0.3310  0.3412
  297POX    C1P 5074   6.332   6.736   1.762 -0.4279  0.1305 -0.5290
  297POX    C1Q 5075   6.467   6.801   1.730 -0.1396 -0.1163  0.1815
  297POX    C1R 5076   6.480   6.828   1.580  0.5621 -0.1159  0.2402
  297POX     CZ 5077   5.328   5.660   1.036 -0.5348  0.0321 -0.7967
  297POX     OZ 5078   5.319   5.737   1.156 -0.0743 -0.5124 -0.4072
  297POX    C2A 5079   5.269   5.689   1.269  0.2961  0.3418  0.1406
  297POX    O2A 5080   5.274   5.567   1.284 -0.1173  0.2920 -0.1045
  297POX    C2B 5081   5.257   5.792   1.374  0.2432  0.4348  0.0433
  297POX    C2C 5082   5.136   5.778   1.467 -0.1377  0.0916 -0.4993
  297POX    C2D 5083   5.106   5.910   1.538  0.0234 -0.0889 -0.0907
  297POX    C2E 5084   5.209   5.951   1.643  0.0037 -0.0225 -0.0970
  297POX    C2F 5085   5.175   5.883   1.776  0.2963 -0.0332 -0.0255
  297POX    C2G 5086   5.274   5.917   1.887  0.2088  0.3640 -0.0681
  297POX    C2H 5087   5.265   5.826   2.010  0.2196  0.3740 -0.0598
  297POX    C2I 5088   5.373   5.879   2.104  0.2576 -0.1346  0.1818
  297POX    C2J 5089   5.370   5.795   2.233  0.0054 -0.4173 -0.0067
  297POX    C2K 5090   5.490   5.809   2.327 -0.1040 -0.3935  0.1303
  297POX    C2L 5091   5.466   5.758   2.469  0.0523 -0.0653  0.2762
  297POX    C2M 5092   5.443   5.607   2.476  0.4298 -0.1319  0.1121
  297POX    C2N 5093   5.429   5.544   2.614 -0.2463 -0.2813 -0.0191
  297POX    C2O 5094   5.428   5.391   2.609 -0.7710 -0.2818  0.1123
  297POX    C2P 5095   5.418   5.340   2.753  0.0793  0.3499  0.4048
  298CHL    CN1 5096   6.600   5.285   1.434  0.4393 -0.7845 -0.3256
  298CHL    CN2 5097   6.397   5.348   1.326  0.3209  0.5999  0.6411
  298CHL    CN3 5098   6.550   5.201   1.218 -0.0768  0.3420 -0.1704
  298CHL    NTM 5099   6.491   5.236   1.348 -0.1191  0.0735 -0.1163
  298CHL     CB 5100   6.422   5.121   1.408  0.3292  0.0323  0.3259
  299PJ2     CA 5101   6.293   5.063   1.349  0.4965  0.6019 -0.6184
  299PJ2     OA 5102   6.172   5.130   1.385  0.0709 -0.4137 -0.1289
  299PJ2      P 5103   6.029   5.075   1.337 -0.1726  0.0237  0.0843
  299PJ2     OB 5104   5.970   5.184   1.256  0.2563 -0.1790 -0.5057
  299PJ2     HB 5105   5.992   5.171   1.160 -0.9600 -2.9866 -0.5134
  299PJ2     OG 5106   6.056   4.948   1.265 -0.7749 -0.0333 -0.0524
  299PJ2     HG 5107   5.967   4.916   1.235 -1.1848 -0.1364  1.2213
  299PJ2     OD 5108   5.952   5.060   1.478 -0.0830 -0.0475  0.1260
  300POX     CD 5109   5.916   5.185   1.539  0.3807  0.0580  0.1858
  300POX     CE 5110   5.777   5.178   1.602  0.2222 -0.1967 -0.1945
  300POX     OE 5111   5.748   5.303   1.664 -0.3716 -0.5400  0.2339
  300POX    C1A 5112   5.675   5.391   1.596 -0.1861 -0.4449  0.1565
  300POX    O1A 5113   5.639   5.370   1.480  0.5799  0.0642 -0.1819
  300POX    C1B 5114   5.649   5.516   1.669  0.4115  0.3309 -0.9277
  300POX    C1C 5115   5.531   5.497   1.765  0.6274  0.5882 -0.6060
  300POX    C1D 5116   5.546   5.417   1.895  0.2705  0.5328 -0.5994
  300POX    C1E 5117   5.598   5.505   2.008 -0.7656  0.1086  0.2232
  300POX    C1F 5118   5.634   5.430   2.136  0.3257 -0.1453 -0.2236
  300POX    C1G 5119   5.744   5.327   2.109  0.0194 -0.3243 -0.7956
  300POX    C1H 5120   5.814   5.279   2.236 -0.3180  0.0644 -0.4618
  300POX    C1I 5121   5.715   5.214   2.333  0.1725 -0.4167 -0.2761
  300POX    C1J 5122   5.740   5.209   2.463  0.5318 -0.3550 -0.3410
  300POX    C1K 5123   5.860   5.253   2.548  0.4074 -0.1427 -0.2730
  300POX    C1L 5124   5.837   5.229   2.697  0.0723  1.1785 -0.1024
  300POX    C1M 5125   5.930   5.284   2.806 -0.0672 -0.0911  0.6711
  300POX    C1N 5126   5.936   5.436   2.809 -0.1392 -0.0676 -0.1926
  300POX    C1O 5127   6.042   5.497   2.901 -0.0745 -0.4931  0.0145
  300POX    C1P 5128   6.021   5.645   2.935 -0.1160 -0.5457  0.2224
  300POX    C1Q 5129   6.090   5.677   3.068  0.3883  0.1792 -0.2059
  300POX    C1R 5130   6.087   5.826   3.102 -0.0426  0.1795 -0.2366
  300POX     CZ 5131   5.760   5.047   1.680  0.1849 -0.1523 -0.1285
  300POX     OZ 5132   5.869   5.015   1.768  0.0283 -0.1679  0.0599
  300POX    C2A 5133   5.880   4.887   1.802  0.3115 -0.2478 -0.3264
  300POX    O2A 5134   5.805   4.796   1.768  0.2235 -0.5165  0.5693
  300POX    C2B 5135   5.994   4.872   1.895 -0.0890 -0.5599  0.1168
  300POX    C2C 5136   5.974   4.950   2.025  0.8277  0.2612 -0.2207
  300POX    C2D 5137   6.064   4.888   2.132  0.0896 -0.2846  0.0980
  300POX    C2E 5138   6.056   4.965   2.265  0.5339  0.5244 -0.3315
  300POX    C2F 5139   6.162   4.901   2.355 -0.4078 -0.4793  0.0861
  300POX    C2G 5140   6.128   4.899   2.504  0.0168  0.0550  0.1922
  300POX    C2H 5141   6.005   4.815   2.539  0.0028  0.0960  0.2445
  300POX    C2I 5142   5.966   4.809   2.687 -0.4546  0.2183  0.1311
  300POX    C2J 5143   5.846   4.717   2.710 -0.2562 -0.0483  0.1163
  300POX    C2K 5144   5.831   4.682   2.858 -0.1235 -0.0420  0.1310
  300POX    C2L 5145   5.728   4.570   2.871 -0.2952  0.1368  0.3147
  300POX    C2M 5146   5.655   4.578   3.005 -0.3030 -0.0717  0.3233
  300POX    C2N 5147   5.568   4.455   3.029  0.1698 -0.4394  0.1581
  300POX    C2O 5148   5.470   4.466   3.146  0.1090 -0.6541  0.1290
  300POX    C2P 5149   5.555   4.427   3.267 -0.5076 -0.1091  0.7490
  301CHL    CN1 5150   7.550   8.670   1.317 -0.1139  0.1910 -0.1481
  301CHL    CN2 5151   7.785   8.703   1.271 -0.2015  0.1017  0.4140
  301CHL    CN3 5152   7.712   8.488   1.333 -0.4106 -0.3687  0.3117
  301CHL    NTM 5153   7.687   8.632   1.354 -0.2836 -0.2949 -0.0217
  301CHL     CB 5154   7.723   8.654   1.495 -0.0429  0.4282 -0.1939
  302PJ2     CA 5155   7.747   8.791   1.559 -0.1409  0.2889  0.1456
  302PJ2     OA 5156   7.636   8.881   1.555 -0.4229 -0.0747 -0.4066
  302PJ2      P 5157   7.689   9.028   1.597 -0.1877 -0.2904  0.0606
  302PJ2     OB 5158   7.756   9.008   1.727  0.3895  0.5580 -0.0987
  302PJ2     HB 5159   7.845   9.053   1.719  1.0756 -0.9442 -1.3168
  302PJ2     OG 5160   7.766   9.067   1.476 -0.3910 -0.3170 -0.0787
  302PJ2     HG 5161   7.720   9.042   1.391 -0.4973 -1.9742  0.4217
  302PJ2     OD 5162   7.543   9.093   1.616  0.0962  0.4269 -0.1933
  303POX     CD 5163   7.469   9.092   1.738  0.0115 -0.2460 -0.2474
  303POX     CE 5164   7.321   9.057   1.723  0.0006 -0.3721  0.1493
  303POX     OE 5165   7.257   9.114   1.838  0.2010 -0.0052  0.0802
  303POX    C1A 5166   7.185   9.225   1.826  0.9346  0.4738  0.0421
  303POX    O1A 5167   7.137   9.247   1.715 -0.3603  0.3063  0.5573
  303POX    C1B 5168   7.128   9.276   1.952 -0.6035  0.0193 -0.4484
  303POX    C1C 5169   7.229   9.264   2.066 -0.2662 -0.0791 -0.7554
  303POX    C1D 5170   7.158   9.269   2.202 -0.2189  0.0430 -0.7350
  303POX    C1E 5171   7.245   9.199   2.307 -0.7269 -0.1658 -0.4521
  303POX    C1F 5172   7.186   9.196   2.448  0.4265  0.1371  0.0474
  303POX    C1G 5173   7.283   9.158   2.560  0.1142 -0.1340  0.2312
  303POX    C1H 5174   7.391   9.266   2.574  0.4621 -0.4893  0.2944
  303POX    C1I 5175   7.501   9.211   2.664  0.0541 -0.1119  1.0310
  303POX    C1J 5176   7.631   9.218   2.633 -0.1796 -0.3496 -0.0463
  303POX    C1K 5177   7.705   9.272   2.511  0.0951 -0.1269  0.2192
  303POX    C1L 5178   7.837   9.204   2.474  0.0916  0.0515 -0.1266
  303POX    C1M 5179   7.955   9.302   2.463 -0.1049  0.3036 -0.0009
  303POX    C1N 5180   8.069   9.243   2.380 -0.1896  0.4200 -0.2022
  303POX    C1O 5181   8.162   9.350   2.321  0.4509  0.1062  0.2187
  303POX    C1P 5182   8.249   9.292   2.210 -0.3994 -1.1071  0.1648
  303POX    C1Q 5183   8.333   9.418   2.188 -0.8579 -0.8364 -0.0521
  303POX    C1R 5184   8.455   9.398   2.097 -0.2422  0.1647  0.5276
  303POX     CZ 5185   7.309   8.907   1.696  0.0761 -0.4129  0.3443
  303POX     OZ 5186   7.178   8.862   1.660  0.1234 -0.3726  0.1201
  303POX    C2A 5187   7.158   8.732   1.638 -0.0456 -0.2358 -0.5552
  303POX    O2A 5188   7.259   8.665   1.657  0.3082  0.3914 -0.1620
  303POX    C2B 5189   7.016   8.692   1.636 -0.1624  0.1438 -0.0469
  303POX    C2C 5190   6.984   8.584   1.740 -0.0619 -0.0271 -0.1930
  303POX    C2D 5191   6.843   8.527   1.722 -0.1475 -0.0123  0.4075
  303POX    C2E 5192   6.820   8.429   1.837 -0.6883  0.0875  0.3829
  303POX    C2F 5193   6.814   8.503   1.971  0.0692  0.5732  0.1577
  303POX    C2G 5194   6.902   8.421   2.066 -0.0522  0.0119 -0.2109
  303POX    C2H 5195   6.930   8.494   2.197  0.0104 -0.7756  0.2203
  303POX    C2I 5196   7.025   8.405   2.277  0.4836 -0.2357  0.2669
  303POX    C2J 5197   7.042   8.453   2.421 -0.2848  0.1565  0.2267
  303POX    C2K 5198   7.171   8.395   2.479 -0.0427  0.4078 -0.0548
  303POX    C2L 5199   7.221   8.430   2.619 -0.7141  0.2510  0.2329
  303POX    C2M 5200   7.275   8.573   2.610 -0.2400  0.0891  0.4598
  303POX    C2N 5201   7.295   8.631   2.750 -0.9475  0.4180  0.4269
  303POX    C2O 5202   7.356   8.767   2.717  0.2495 -0.2803 -0.2934
  303POX    C2P 5203   7.389   8.858   2.836 -0.0096 -0.4910 -0.0586
  304CHL    CN1 5204   5.750   0.231   1.420 -0.0137 -0.5033 -0.0062
  304CHL    CN2 5205   5.950   0.226   1.531 -0.2412  0.1689 -0.2534
  304CHL    CN3 5206   5.844   0.440   1.484 -0.2787 -0.1520  0.7073
  304CHL    NTM 5207   5.876   0.306   1.433 -0.3834  0.1480 -0.1624
  304CHL     CB 5208   5.938   0.332   1.303 -0.0159  0.3047  0.0436
  305PJ2     CA 5209   6.082   0.382   1.288 -0.1336  0.6411  0.0260
  305PJ2     OA 5210   6.168   0.277   1.334 -0.5051  0.1459 -0.3940
  305PJ2      P 5211   6.323   0.316   1.312 -0.4042  0.0762  0.1549
  305PJ2     OB 5212   6.387   0.186   1.339  0.1984  0.2651 -0.3425
  305PJ2     HB 5213   6.472   0.211   1.387  0.0138  1.0624 -0.4158
  305PJ2     OG 5214   6.360   0.373   1.180 -0.7055  0.5423  0.2692
  305PJ2     HG 5215   6.442   0.331   1.141  0.8843  3.2109  0.4705
  305PJ2     OD 5216   6.369   0.417   1.428  0.3543 -0.2436  0.1354
  306POX     CD 5217   6.370   0.369   1.563  0.0416 -0.3180  0.1128
  306POX     CE 5218   6.418   0.469   1.669 -0.2597  0.0136 -0.0616
  306POX     OE 5219   6.496   0.420   1.778 -0.2344 -0.1854 -0.1673
  306POX    C1A 5220   6.625   0.453   1.774 -0.1348 -0.5395  0.0611
  306POX    O1A 5221   6.679   0.498   1.673  0.3453  0.0280  0.5653
  306POX    C1B 5222   6.694   0.428   1.902 -0.2634 -0.6117  0.1171
  306POX    C1C 5223   6.642   0.527   2.006  0.2657 -0.0386 -0.1520
  306POX    C1D 5224   6.717   0.529   2.139 -0.2021 -0.4072  0.1250
  306POX    C1E 5225   6.717   0.399   2.219 -0.1172 -0.1883  0.4836
  306POX    C1F 5226   6.796   0.400   2.351  0.9185 -0.3558 -0.1198
  306POX    C1G 5227   6.760   0.275   2.431  0.4236 -0.2244 -0.1279
  306POX    C1H 5228   6.830   0.273   2.567  0.6883 -0.3208 -0.2629
  306POX    C1I 5229   6.745   0.189   2.663  0.6677 -0.1568 -0.1356
  306POX    C1J 5230   6.765   0.059   2.678  0.0375 -0.3058 -0.5243
  306POX    C1K 5231   6.870  -0.037   2.619  0.2066 -0.2208 -0.3632
  306POX    C1L 5232   6.857  -0.177   2.680  0.2915  0.0187  0.2065
  306POX    C1M 5233   6.734  -0.255   2.634  0.2219  0.1281  0.2051
  306POX    C1N 5234   6.735  -0.401   2.680  0.4356 -0.0015 -0.2012
  306POX    C1O 5235   6.629  -0.484   2.608  0.1638  0.3917 -0.2582
  306POX    C1P 5236   6.656  -0.477   2.458  0.2615 -0.3115 -0.2777
  306POX    C1Q 5237   6.595  -0.600   2.391  0.1779 -0.3299 -0.1661
  306POX    C1R 5238   6.544  -0.560   2.252  0.2500 -0.1653 -0.1449
  306POX     CZ 5239   6.301   0.564   1.695 -0.0786  0.3748 -0.5396
  306POX     OZ 5240   6.322   0.653   1.805  0.2499 -0.1986 -0.1288
  306POX    C2A 5241   6.221   0.675   1.889  0.4940 -0.2293  0.1749
  306POX    O2A 5242   6.106   0.636   1.874  0.5093 -0.1392 -0.1753
  306POX    C2B 5243   6.264   0.764   1.999 -0.4320  0.2316  0.1694
  306POX    C2C 5244   6.299   0.685   2.125 -0.1610  0.5032  0.2666
  306POX    C2D 5245   6.348   0.788   2.227 -0.3012  0.5148  0.3233
  306POX    C2E 5246   6.375   0.708   2.355  0.0215  0.1670  0.0407
  306POX    C2F 5247   6.433   0.822   2.439  1.1037 -0.3329 -0.0070
  306POX    C2G 5248   6.475   0.784   2.580 -0.0983 -0.6341  0.2845
  306POX    C2H 5249   6.617   0.824   2.622 -0.2182  0.1281 -0.0368
  306POX    C2I 5250   6.638   0.753   2.756 -0.6418 -0.0431 -0.0604
  306POX    C2J 5251   6.558   0.834   2.858 -0.3434  0.4686 -0.2295
  306POX    C2K 5252   6.592   0.788   3.001  0.0811  0.3734 -0.3573
  306POX    C2L 5253   6.738   0.793   3.046 -0.1704  0.4809  0.4567
  306POX    C2M 5254   6.747   0.786   3.199  0.4116  0.2084  0.4112
  306POX    C2N 5255   6.839   0.898   3.246 -0.3011  1.0563 -0.1832
  306POX    C2O 5256   6.814   0.948   3.389  0.0677  0.3751  0.1226
  306POX    C2P 5257   6.854   0.843   3.493  0.2143 -0.2859 -0.5846
  307CHL    CN1 5258   8.111   3.106   1.793 -0.0846 -0.4601 -0.1563
  307CHL    CN2 5259   7.923   2.969   1.745 -0.1878 -0.1910 -0.7507
  307CHL    CN3 5260   8.139   2.889   1.677 -0.0434 -0.1454  0.0802
  307CHL    NTM 5261   8.056   3.009   1.697 -0.1218 -0.1031 -0.4982
  307CHL     CB 5262   8.041   3.082   1.570  0.4920  0.1984 -0.4016
  308PJ2     CA 5263   7.931   3.182   1.533  0.3389  0.1170 -0.1732
  308PJ2     OA 5264   7.895   3.269   1.641  0.0814 -0.2204  0.0134
  308PJ2      P 5265   7.793   3.379   1.580 -0.0605 -0.1598  0.3580
  308PJ2     OB 5266   7.769   3.367   1.434 -0.4973 -0.2722  0.4391
  308PJ2     HB 5267   7.784   3.271   1.410  0.1595  0.0304 -0.3738
  308PJ2     OG 5268   7.829   3.513   1.630 -0.6073  0.0300  0.2388
  308PJ2     HG 5269   7.904   3.483   1.688 -0.8987 -2.6609 -0.6746
  308PJ2     OD 5270   7.649   3.331   1.632 -0.4476  0.2172 -0.3572
  309POX     CD 5271   7.589   3.409   1.736  0.1369  0.2643 -0.0527
  309POX     CE 5272   7.572   3.336   1.869  0.2651  0.3099 -0.0105
  309POX     OE 5273   7.472   3.393   1.955 -0.0318 -0.0851 -0.0888
  309POX    C1A 5274   7.344   3.357   1.951 -0.1373  0.3025 -0.1945
  309POX    O1A 5275   7.311   3.263   1.879 -0.7689  0.4329 -0.0739
  309POX    C1B 5276   7.254   3.409   2.056 -0.3589 -0.6045  0.0744
  309POX    C1C 5277   7.197   3.549   2.029 -0.8784 -0.7381  0.4588
  309POX    C1D 5278   7.086   3.586   2.127 -0.2761  0.0965  0.8347
  309POX    C1E 5279   6.979   3.681   2.072  0.3716  0.5068  0.2719
  309POX    C1F 5280   6.878   3.711   2.183 -0.2455  0.1344 -0.1847
  309POX    C1G 5281   6.756   3.788   2.132 -0.3138  0.3700  0.3360
  309POX    C1H 5282   6.665   3.831   2.248 -0.4978 -0.2689  0.4356
  309POX    C1I 5283   6.545   3.926   2.243 -0.3983 -0.1888 -0.6330
  309POX    C1J 5284   6.439   3.925   2.323  0.0724 -0.4924 -0.0006
  309POX    C1K 5285   6.432   3.849   2.455 -0.3472  0.0707  0.3041
  309POX    C1L 5286   6.493   3.928   2.572  0.1984  0.2842 -0.1209
  309POX    C1M 5287   6.467   3.861   2.707 -0.1868  0.0112 -0.3274
  309POX    C1N 5288   6.516   3.955   2.818  0.2674 -0.3847 -0.1916
  309POX    C1O 5289   6.439   3.925   2.947  0.0292  0.4117 -0.1463
  309POX    C1P 5290   6.508   4.005   3.058  0.4602  0.1528 -0.2237
  309POX    C1Q 5291   6.439   4.000   3.195 -0.0731  0.0248 -0.4920
  309POX    C1R 5292   6.317   4.091   3.180 -0.0862 -0.0048 -0.5646
  309POX     CZ 5293   7.703   3.289   1.931  0.1324  0.3795  0.3235
  309POX     OZ 5294   7.693   3.177   2.020  0.6303  0.0019 -0.0892
  309POX    C2A 5295   7.799   3.113   2.067  0.1515 -0.0407  0.9633
  309POX    O2A 5296   7.911   3.147   2.026 -0.1987  0.4590  0.3946
  309POX    C2B 5297   7.766   3.014   2.171  0.1940 -0.9389  0.1301
  309POX    C2C 5298   7.863   3.009   2.289  0.3741  0.1047  0.0324
  309POX    C2D 5299   7.829   2.919   2.408  0.6389 -0.3852 -0.2596
  309POX    C2E 5300   7.933   2.936   2.519  0.0354 -0.6837  0.3574
  309POX    C2F 5301   7.891   2.849   2.638 -0.6107 -0.8666 -0.0020
  309POX    C2G 5302   7.977   2.857   2.763 -0.4258  0.1449 -0.1884
  309POX    C2H 5303   7.929   2.770   2.879 -0.4461  0.5795  0.1327
  309POX    C2I 5304   7.801   2.821   2.946 -0.8302  0.1050 -0.2358
  309POX    C2J 5305   7.760   2.717   3.050  0.1045 -0.0085  0.0243
  309POX    C2K 5306   7.638   2.771   3.124  0.1573  0.1324  0.0095
  309POX    C2L 5307   7.510   2.691   3.096  0.1651  0.1076  0.0454
  309POX    C2M 5308   7.394   2.766   3.163  0.1528 -0.0664  0.2206
  309POX    C2N 5309   7.363   2.699   3.296 -0.1695 -0.4315 -0.0365
  309POX    C2O 5310   7.238   2.759   3.361  0.3451  0.5442  0.0546
  309POX    C2P 5311   7.165   2.657   3.448 -0.5041  0.5437 -0.6423
  310CHL    CN1 5312   7.460   6.947   0.921 -0.4353 -0.0548 -0.3485
  310CHL    CN2 5313   7.376   6.749   1.031  0.2498  0.8878  0.6685
  310CHL    CN3 5314   7.546   6.734   0.869  0.6093  0.0795  0.0141
  310CHL    NTM 5315   7.495   6.817   0.980  0.2770  0.1895 -0.2192
  310CHL     CB 5316   7.599   6.834   1.082  0.0611 -0.2861  0.0842
  311PJ2     CA 5317   7.635   6.735   1.193 -0.1607 -0.2501  0.1900
  311PJ2     OA 5318   7.522   6.725   1.280 -0.2608  0.3465  0.1325
  311PJ2      P 5319   7.520   6.601   1.382 -0.1168  0.1257 -0.1336
  311PJ2     OB 5320   7.379   6.575   1.417 -0.1443  0.2198 -0.1793
  311PJ2     HB 5321   7.315   6.579   1.339  1.6358 -0.9335 -1.7829
  311PJ2     OG 5322   7.590   6.492   1.309 -0.3210 -0.0581 -0.0583
  311PJ2     HG 5323   7.659   6.543   1.258  1.3409 -0.8096  1.3497
  311PJ2     OD 5324   7.601   6.655   1.510 -0.6045 -0.3401  0.3764
  312POX     CD 5325   7.554   6.771   1.578  0.0388  0.4165 -0.4534
  312POX     CE 5326   7.487   6.749   1.714  0.4383  0.5018 -0.2406
  312POX     OE 5327   7.432   6.876   1.750  0.2241  0.4125 -0.2540
  312POX    C1A 5328   7.308   6.867   1.797  0.2026  0.5610 -0.2818
  312POX    O1A 5329   7.230   6.789   1.741  0.0263  0.6741 -0.1971
  312POX    C1B 5330   7.269   6.989   1.871 -0.3376  0.0781  0.2474
  312POX    C1C 5331   7.274   6.964   2.022  0.0424 -0.0530  0.2144
  312POX    C1D 5332   7.273   7.086   2.114  0.2418  0.1549 -0.0554
  312POX    C1E 5333   7.293   7.047   2.261 -0.1655 -0.2236 -0.0983
  312POX    C1F 5334   7.180   6.955   2.310 -0.5246 -0.0427 -0.5726
  312POX    C1G 5335   7.113   7.009   2.436  0.2050  0.4553 -0.3914
  312POX    C1H 5336   6.992   6.928   2.482  0.5472 -0.0432 -0.3604
  312POX    C1I 5337   6.914   6.992   2.597  0.2261  0.1380 -0.6766
  312POX    C1J 5338   6.845   6.922   2.686  0.9875  0.7197  0.3866
  312POX    C1K 5339   6.811   6.774   2.673 -0.1292  0.9859  0.1997
  312POX    C1L 5340   6.783   6.699   2.803 -0.0340 -0.3401 -0.5279
  312POX    C1M 5341   6.905   6.683   2.893 -0.4358  0.4944  0.1707
  312POX    C1N 5342   6.852   6.657   3.034 -0.4624  0.0433  0.0773
  312POX    C1O 5343   6.801   6.515   3.058  0.1691 -0.1479  0.2999
  312POX    C1P 5344   6.772   6.493   3.206 -0.2129  0.3664  0.3056
  312POX    C1Q 5345   6.902   6.491   3.287  0.1234  0.2299 -0.2351
  312POX    C1R 5346   6.981   6.360   3.280 -0.5062 -0.1479 -0.3625
  312POX     CZ 5347   7.593   6.693   1.809 -0.2939  0.2291  0.4284
  312POX     OZ 5348   7.535   6.673   1.937 -0.1738 -0.3032  0.4022
  312POX    C2A 5349   7.507   6.550   1.979  0.1018 -0.3490  0.4481
  312POX    O2A 5350   7.514   6.447   1.911 -0.2045 -0.2118  0.2088
  312POX    C2B 5351   7.446   6.559   2.113 -0.0395  0.0591  0.3562
  312POX    C2C 5352   7.298   6.535   2.083 -0.0142 -0.3068  0.5197
  312POX    C2D 5353   7.225   6.516   2.216 -0.3550 -0.3809  0.3260
  312POX    C2E 5354   7.075   6.486   2.212 -0.4696  0.2243 -0.0430
  312POX    C2F 5355   7.019   6.471   2.354  0.3078 -0.1628  0.2287
  312POX    C2G 5356   6.882   6.411   2.320  0.4923 -0.5144  0.0949
  312POX    C2H 5357   6.851   6.318   2.437 -0.5633 -0.0579  0.1880
  312POX    C2I 5358   6.699   6.313   2.453 -0.6009 -0.3836 -0.2612
  312POX    C2J 5359   6.690   6.240   2.587  0.2139  0.0320  0.0225
  312POX    C2K 5360   6.565   6.271   2.669  0.2293  0.2876 -0.0511
  312POX    C2L 5361   6.434   6.256   2.591  0.3509  0.1844 -0.2357
  312POX    C2M 5362   6.310   6.306   2.666  0.2105  0.0089 -0.3491
  312POX    C2N 5363   6.282   6.215   2.785  0.5701  0.0245 -0.2513
  312POX    C2O 5364   6.243   6.284   2.916  0.2995 -0.4862 -0.0592
  312POX    C2P 5365   6.358   6.376   2.960 -0.1301  0.0665 -0.0797
  313CHL    CN1 5366   1.666   7.437   0.986  0.1555  0.0259 -0.0182
  313CHL    CN2 5367   1.719   7.261   1.132 -1.1365 -0.1749 -0.2977
  313CHL    CN3 5368   1.579   7.212   0.942 -0.0908 -0.2447 -0.2980
  313CHL    NTM 5369   1.614   7.313   1.043 -0.7954  0.1991 -0.4891
  313CHL     CB 5370   1.493   7.352   1.117 -0.1754  0.3347  0.4739
  314PJ2     CA 5371   1.394   7.255   1.183 -0.2309  0.1520  0.1276
  314PJ2     OA 5372   1.466   7.181   1.283  0.0273  0.0675 -0.1199
  314PJ2      P 5373   1.373   7.064   1.341  0.0327  0.1600  0.0737
  314PJ2     OB 5374   1.233   7.113   1.339 -0.0670 -0.1258 -0.0495
  314PJ2     HB 5375   1.237   7.206   1.374  2.6448 -0.7193  1.4867
  314PJ2     OG 5376   1.401   6.937   1.270 -0.2317  0.0182  0.2177
  314PJ2     HG 5377   1.498   6.928   1.292 -0.5765 -0.4556  1.6002
  314PJ2     OD 5378   1.409   7.051   1.498 -0.1928  0.3969  0.1459
  315POX     CD 5379   1.379   7.167   1.577  0.4668  0.5036  0.2472
  315POX     CE 5380   1.397   7.152   1.728  0.3230 -0.3550  0.1864
  315POX     OE 5381   1.363   7.272   1.799  0.0893 -0.4691  0.2662
  315POX    C1A 5382   1.266   7.266   1.890 -0.2666  0.0384 -0.0747
  315POX    O1A 5383   1.194   7.167   1.898  0.0784 -0.2359 -0.2833
  315POX    C1B 5384   1.249   7.383   1.979 -0.2844  0.1794 -0.2627
  315POX    C1C 5385   1.329   7.343   2.103  0.0905  0.5039 -0.3964
  315POX    C1D 5386   1.315   7.455   2.207 -0.5343 -0.2363  0.3298
  315POX    C1E 5387   1.419   7.432   2.317  0.1082 -0.0092 -0.2257
  315POX    C1F 5388   1.438   7.560   2.398 -0.2669  0.1503 -0.3882
  315POX    C1G 5389   1.305   7.606   2.457  0.1132  0.5431  0.1819
  315POX    C1H 5390   1.277   7.518   2.579 -0.0416 -0.3139 -0.4596
  315POX    C1I 5391   1.137   7.542   2.635  0.3245  0.0409  0.3231
  315POX    C1J 5392   1.099   7.480   2.747  0.0989 -0.6073 -0.1024
  315POX    C1K 5393   1.185   7.392   2.839 -0.3669 -0.6459  0.3010
  315POX    C1L 5394   1.094   7.368   2.959 -0.8235  0.4996  0.1954
  315POX    C1M 5395   1.155   7.283   3.070  0.2413  0.6503 -0.2606
  315POX    C1N 5396   1.062   7.294   3.192  0.5574  0.1993  0.0268
  315POX    C1O 5397   1.078   7.177   3.289 -0.3015 -0.2071 -0.3090
  315POX    C1P 5398   0.994   7.186   3.417  0.7441 -0.6795  0.4179
  315POX    C1Q 5399   0.985   7.323   3.484 -0.5462 -0.4166 -0.2751
  315POX    C1R 5400   0.899   7.327   3.610  0.0040  0.2307  0.0912
  315POX     CZ 5401   1.545   7.121   1.753  0.4139 -0.0024  0.0916
  315POX     OZ 5402   1.596   7.133   1.887 -0.2215 -0.2654  0.3626
  315POX    C2A 5403   1.727   7.141   1.908 -0.2955  0.8958  0.4204
  315POX    O2A 5404   1.811   7.140   1.818 -0.2730 -0.1242  0.4481
  315POX    C2B 5405   1.754   7.156   2.052 -0.3438  1.2962  0.3911
  315POX    C2C 5406   1.882   7.230   2.091  0.6725 -0.1037 -0.1724
  315POX    C2D 5407   1.889   7.230   2.244 -0.5006 -0.3301 -0.1143
  315POX    C2E 5408   1.926   7.092   2.300  0.0969 -0.1558 -0.0850
  315POX    C2F 5409   1.959   7.120   2.446 -0.1419  0.5161 -0.1554
  315POX    C2G 5410   2.009   6.999   2.525  0.4710  0.9329  0.1065
  315POX    C2H 5411   2.006   7.016   2.677 -0.2673  0.5215  0.1436
  315POX    C2I 5412   2.050   6.894   2.758 -0.1019  0.6165  0.1956
  315POX    C2J 5413   1.995   6.925   2.897 -0.5250  0.0235  0.1623
  315POX    C2K 5414   2.013   6.788   2.963 -0.4635 -0.1689 -0.2538
  315POX    C2L 5415   1.914   6.684   2.909 -0.5244 -0.3299  0.1684
  315POX    C2M 5416   1.926   6.540   2.962 -0.1391 -0.2251  0.3736
  315POX    C2N 5417   1.834   6.457   2.873  0.1719 -0.1858  0.0125
  315POX    C2O 5418   1.900   6.321   2.845  0.0092 -0.2625  0.0015
  315POX    C2P 5419   1.807   6.223   2.775  0.1049 -0.3923  0.0565
  316CHL    CN1 5420   5.702   6.882   1.409 -0.0891 -0.0661 -0.5049
  316CHL    CN2 5421   5.570   6.692   1.442  0.6640  0.1360  0.5373
  316CHL    CN3 5422   5.767   6.696   1.293  0.0093 -0.3482  0.0125
  316CHL    NTM 5423   5.646   6.765   1.340 -0.0334 -0.2350 -0.2641
  316CHL     CB 5424   5.565   6.795   1.221 -0.6787 -0.6789  0.0579
  317PJ2     CA 5425   5.449   6.894   1.231 -0.1233 -0.1123  1.1171
  317PJ2     OA 5426   5.350   6.854   1.326 -0.5021 -0.6000  0.5230
  317PJ2      P 5427   5.245   6.973   1.351 -0.1792 -0.1814 -0.0857
  317PJ2     OB 5428   5.131   6.911   1.422 -0.0168 -0.1393  0.2088
  317PJ2     HB 5429   5.059   6.980   1.431 -1.2448 -1.4112  0.4767
  317PJ2     OG 5430   5.226   7.041   1.221  0.0511  0.9763  0.4739
  317PJ2     HG 5431   5.170   7.123   1.221 -2.3602 -0.3274 -3.8902
  317PJ2     OD 5432   5.310   7.069   1.462  0.4140 -0.0862 -0.5105
  318POX     CD 5433   5.291   7.028   1.597  0.2989  0.6757 -0.2909
  318POX     CE 5434   5.403   7.099   1.675  0.4008  0.6547 -0.4182
  318POX     OE 5435   5.447   7.020   1.786 -0.2960  0.2392 -0.4279
  318POX    C1A 5436   5.513   6.906   1.773 -0.4525  0.1098 -0.0868
  318POX    O1A 5437   5.585   6.894   1.674 -0.2184 -0.0492  0.0980
  318POX    C1B 5438   5.535   6.831   1.899 -0.8380 -0.0896 -0.1357
  318POX    C1C 5439   5.475   6.691   1.888 -0.3724 -0.2723 -0.4034
  318POX    C1D 5440   5.322   6.692   1.885 -0.3755  0.3652 -0.1296
  318POX    C1E 5441   5.254   6.775   1.994  0.2414  0.2629  0.3396
  318POX    C1F 5442   5.170   6.687   2.087  0.0614 -0.0836 -0.1397
  318POX    C1G 5443   5.239   6.561   2.140 -0.7740 -0.3017  0.4581
  318POX    C1H 5444   5.146   6.488   2.237 -0.2703 -0.8497  0.5317
  318POX    C1I 5445   5.198   6.352   2.285 -0.0934 -1.1479 -0.4748
  318POX    C1J 5446   5.194   6.310   2.411  0.1591  0.3305  0.0558
  318POX    C1K 5447   5.130   6.367   2.537 -0.1408  0.3374 -0.0979
  318POX    C1L 5448   5.182   6.293   2.660 -0.1508  0.2844 -0.1260
  318POX    C1M 5449   5.318   6.337   2.714  0.0113 -0.4588  0.0868
  318POX    C1N 5450   5.356   6.272   2.847 -0.0264  0.1436  0.3944
  318POX    C1O 5451   5.268   6.305   2.968 -0.2122  0.2138  0.2422
  318POX    C1P 5452   5.331   6.242   3.093 -0.7120 -0.6096  0.0860
  318POX    C1Q 5453   5.234   6.226   3.210 -0.9899  0.2478 -0.0139
  318POX    C1R 5454   5.311   6.161   3.325 -1.0754 -0.3046 -0.2641
  318POX     CZ 5455   5.336   7.230   1.716 -0.1624  0.2353  0.0302
  318POX     OZ 5456   5.419   7.319   1.793 -0.0109 -0.0542  0.2045
  318POX    C2A 5457   5.503   7.399   1.727 -0.0500  0.0518  0.2835
  318POX    O2A 5458   5.487   7.414   1.606  0.5907  0.4929  0.2540
  318POX    C2B 5459   5.585   7.485   1.815 -0.1153  0.1918  0.2077
  318POX    C2C 5460   5.735   7.456   1.822 -0.1652 -0.2296 -0.4186
  318POX    C2D 5461   5.796   7.520   1.947 -0.8937 -0.5960  0.1275
  318POX    C2E 5462   5.765   7.669   1.961  0.2990 -0.3216 -0.0951
  318POX    C2F 5463   5.816   7.714   2.098  0.9073 -0.2362 -0.3448
  318POX    C2G 5464   5.771   7.859   2.122 -0.3554 -0.6563 -0.1054
  318POX    C2H 5465   5.841   7.922   2.242 -0.3967 -0.4355 -0.1977
  318POX    C2I 5466   5.781   7.867   2.371  0.1386  0.1893  0.3297
  318POX    C2J 5467   5.851   7.916   2.497  0.3718 -0.3343  0.4080
  318POX    C2K 5468   5.781   7.858   2.620  0.7107 -0.0530  0.7381
  318POX    C2L 5469   5.861   7.892   2.746  0.4043 -0.1026  0.9498
  318POX    C2M 5470   5.785   7.867   2.876 -0.1411 -0.3119  0.5924
  318POX    C2N 5471   5.878   7.852   2.997  0.9435 -0.1347 -0.2031
  318POX    C2O 5472   5.950   7.719   2.974  0.0933 -0.5369 -0.6164
  318POX    C2P 5473   6.051   7.713   3.089 -0.4956 -0.4207 -0.0865
  319CHL    CN1 5474   6.564   5.469   0.673 -1.1411  0.3156 -0.8796
  319CHL    CN2 5475   6.706   5.623   0.785  0.4858 -0.0861  0.0762
  319CHL    CN3 5476   6.785   5.500   0.606  0.1254  0.3391  0.3063
  319CHL    NTM 5477   6.666   5.573   0.653 -0.2434 -0.2988  0.3710
  319CHL     CB 5478   6.631   5.672   0.550 -0.4998 -0.2469  0.5069
  320PJ2     CA 5479   6.494   5.741   0.550 -0.3908 -0.0308  0.2593
  320PJ2     OA 5480   6.382   5.652   0.549 -0.2503 -0.2049 -0.3848
  320PJ2      P 5481   6.238   5.716   0.520 -0.1453  0.2740  0.1339
  320PJ2     OB 5482   6.255   5.822   0.418 -0.0808 -0.1854 -0.3397
  320PJ2     HB 5483   6.350   5.854   0.418  0.5503 -1.5162 -4.3278
  320PJ2     OG 5484   6.137   5.609   0.507  0.2255 -0.1321  0.5633
  320PJ2     HG 5485   6.070   5.634   0.437 -1.4522 -0.9539  1.7908
  320PJ2     OD 5486   6.216   5.803   0.654 -0.5640 -0.1037  0.3145
  321POX     CD 5487   6.145   5.736   0.758 -0.1952  0.2624  0.8054
  321POX     CE 5488   6.139   5.817   0.888 -0.0230  0.9141  0.4088
  321POX     OE 5489   6.088   5.731   0.990  0.4909  0.5847  0.3893
  321POX    C1A 5490   6.171   5.647   1.051 -0.2224 -0.5601 -0.1709
  321POX    O1A 5491   6.291   5.656   1.022 -0.2825  0.3318 -0.1645
  321POX    C1B 5492   6.114   5.556   1.153 -0.3257 -0.2650  0.0358
  321POX    C1C 5493   6.130   5.596   1.300 -0.3338 -0.2183  0.0245
  321POX    C1D 5494   6.064   5.524   1.419 -0.2388 -0.1446  0.1218
  321POX    C1E 5495   6.134   5.568   1.547  0.3418 -0.4023 -0.1020
  321POX    C1F 5496   6.092   5.482   1.666  0.0876 -0.4947 -0.2601
  321POX    C1G 5497   6.146   5.534   1.799 -0.0805 -0.5993 -0.1497
  321POX    C1H 5498   6.052   5.503   1.915 -0.0754  0.1452  0.0611
  321POX    C1I 5499   5.944   5.611   1.924  0.1136  0.4013 -0.6600
  321POX    C1J 5500   5.956   5.723   1.995  0.1420  0.2193 -0.3728
  321POX    C1K 5501   6.078   5.757   2.081 -0.1552  0.1249  0.0902
  321POX    C1L 5502   6.027   5.812   2.214  0.0870  0.1524  0.1721
  321POX    C1M 5503   6.145   5.869   2.293  0.4454 -0.0126 -0.2410
  321POX    C1N 5504   6.107   5.947   2.419 -0.7180 -0.0891 -0.5273
  321POX    C1O 5505   6.067   6.090   2.385  0.2069  0.1504 -0.6445
  321POX    C1P 5506   6.183   6.170   2.326  0.2725  0.6814  0.1992
  321POX    C1Q 5507   6.124   6.300   2.270  0.4107  0.4806 -0.4150
  321POX    C1R 5508   6.234   6.386   2.207  0.7680 -0.1243 -0.6322
  321POX     CZ 5509   6.052   5.938   0.851 -0.1790  0.6995  0.0703
  321POX     OZ 5510   6.030   6.044   0.944  0.3464  0.3327  0.6199
  321POX    C2A 5511   5.947   6.140   0.904  0.8790  0.4036 -0.3217
  321POX    O2A 5512   5.888   6.136   0.796  1.1229 -0.5002 -0.4362
  321POX    C2B 5513   5.934   6.253   0.997  0.0533 -0.3065  0.4419
  321POX    C2C 5514   5.797   6.240   1.064 -0.5609 -0.2210 -0.7895
  321POX    C2D 5515   5.742   6.382   1.078  0.5272  0.1573 -0.2828
  321POX    C2E 5516   5.592   6.389   1.109  0.2969 -0.6168 -1.1780
  321POX    C2F 5517   5.562   6.316   1.240  0.3237  0.5313 -0.5200
  321POX    C2G 5518   5.413   6.315   1.276  0.5406  0.2578  0.3825
  321POX    C2H 5519   5.379   6.251   1.411 -0.3003 -0.2011 -0.0455
  321POX    C2I 5520   5.459   6.320   1.521 -0.5445 -0.2280  0.1494
  321POX    C2J 5521   5.424   6.276   1.664 -0.1755  0.5271  0.4807
  321POX    C2K 5522   5.530   6.341   1.753 -0.2496  0.5912  0.5214
  321POX    C2L 5523   5.484   6.322   1.897 -0.1795 -0.4055  0.4225
  321POX    C2M 5524   5.598   6.336   1.999 -0.1108 -0.4877  0.3566
  321POX    C2N 5525   5.550   6.287   2.136 -0.2162  0.1748  0.5622
  321POX    C2O 5526   5.662   6.273   2.239 -0.4814 -0.9452  0.7079
  321POX    C2P 5527   5.618   6.202   2.367 -0.7535 -0.8744  0.6554
  322CHL    CN1 5528   0.997   5.592   1.242  0.4110 -0.0103 -0.4923
  322CHL    CN2 5529   0.768   5.652   1.311  0.4744 -0.0625  0.7014
  322CHL    CN3 5530   0.890   5.787   1.165 -0.0975 -0.0565 -0.4201
  322CHL    NTM 5531   0.867   5.647   1.203  0.1801  0.1179  0.4224
  322CHL     CB 5532   0.827   5.589   1.074  0.0288  0.4953  0.2988
  323PJ2     CA 5533   0.777   5.446   1.058  0.9321  0.2357 -0.2721
  323PJ2     OA 5534   0.852   5.340   1.118  0.3113 -0.1203 -0.1066
  323PJ2      P 5535   0.765   5.208   1.148  0.0941  0.0162 -0.1360
  323PJ2     OB 5536   0.687   5.184   1.025  0.0564 -0.4782 -0.0177
  323PJ2     HB 5537   0.652   5.271   0.990  1.2505  0.1303  0.2442
  323PJ2     OG 5538   0.867   5.107   1.184 -0.3859 -0.2641  0.4520
  323PJ2     HG 5539   0.826   5.025   1.144  0.2704 -0.1084 -0.5649
  323PJ2     OD 5540   0.664   5.268   1.258  0.3522 -0.0899  0.1599
  324POX     CD 5541   0.697   5.252   1.397  0.0738  0.1059  0.2503
  324POX     CE 5542   0.614   5.347   1.484 -0.1195  0.3274 -0.1689
  324POX     OE 5543   0.650   5.351   1.623 -0.3098  0.3814 -0.1215
  324POX    C1A 5544   0.751   5.426   1.665 -0.1548  0.2851 -0.3160
  324POX    O1A 5545   0.833   5.470   1.585 -0.0910 -0.4640 -0.6733
  324POX    C1B 5546   0.783   5.416   1.810 -0.1914  0.0709 -0.3212
  324POX    C1C 5547   0.824   5.554   1.861 -0.0795 -0.1707  0.2476
  324POX    C1D 5548   0.846   5.552   2.012  0.0845 -0.2470  0.2222
  324POX    C1E 5549   0.729   5.629   2.073  0.0629 -0.2811  0.2234
  324POX    C1F 5550   0.752   5.675   2.217 -0.0964 -0.3227  0.2628
  324POX    C1G 5551   0.812   5.566   2.307  0.1572 -0.3678  0.0380
  324POX    C1H 5552   0.719   5.445   2.323 -0.3218 -0.0592 -0.3940
  324POX    C1I 5553   0.790   5.341   2.408 -0.4620  0.1721  0.0081
  324POX    C1J 5554   0.771   5.310   2.536  0.0660  0.3214  0.1286
  324POX    C1K 5555   0.672   5.378   2.631  0.0783  0.0651  0.3258
  324POX    C1L 5556   0.700   5.350   2.779  0.1684  0.1400  0.3235
  324POX    C1M 5557   0.826   5.426   2.819  0.5575 -0.2415 -0.1611
  324POX    C1N 5558   0.832   5.415   2.972  0.0092 -0.2882 -0.1411
  324POX    C1O 5559   0.970   5.472   3.005 -0.2065 -0.0529  0.3622
  324POX    C1P 5560   1.011   5.419   3.143  0.6141  0.2425  0.2365
  324POX    C1Q 5561   1.045   5.270   3.144 -0.2521  0.0411  0.1769
  324POX    C1R 5562   1.105   5.227   3.278 -0.1590  0.2182  0.1923
  324POX     CZ 5563   0.466   5.314   1.467 -0.0607 -0.3999  0.6900
  324POX     OZ 5564   0.382   5.420   1.512 -0.3848 -0.3528 -0.0171
  324POX    C2A 5565   0.388   5.550   1.484 -0.1298 -0.3921 -0.1422
  324POX    O2A 5566   0.451   5.582   1.383 -0.3495 -0.0842 -0.1831
  324POX    C2B 5567   0.307   5.652   1.554  0.1643 -0.1394 -0.1700
  324POX    C2C 5568   0.373   5.692   1.686 -0.3586  0.3752 -0.0610
  324POX    C2D 5569   0.386   5.575   1.784  0.0545  0.3441 -0.1515
  324POX    C2E 5570   0.327   5.630   1.914  0.2689  0.7393 -0.2171
  324POX    C2F 5571   0.357   5.537   2.033  0.1361  0.5319 -0.3432
  324POX    C2G 5572   0.323   5.615   2.160  0.0718  0.0527 -0.0682
  324POX    C2H 5573   0.325   5.537   2.292  0.3526 -0.2343 -0.2411
  324POX    C2I 5574   0.269   5.624   2.405  0.3011 -0.4355 -0.1105
  324POX    C2J 5575   0.242   5.531   2.523 -0.1507  0.0343  0.1599
  324POX    C2K 5576   0.266   5.604   2.655 -0.7228  0.1925  0.1772
  324POX    C2L 5577   0.253   5.512   2.776  0.3219 -0.1113  0.0720
  324POX    C2M 5578   0.321   5.556   2.906  0.1560  0.3707 -0.0025
  324POX    C2N 5579   0.332   5.434   2.997  0.4478  0.1910 -0.2781
  324POX    C2O 5580   0.400   5.449   3.133  0.4929  0.0492 -0.2841
  324POX    C2P 5581   0.423   5.318   3.208  0.3473 -0.1497 -0.5884
  325CHL    CN1 5582   6.964   1.519   1.294  0.1604 -0.0142 -0.2869
  325CHL    CN2 5583   6.964   1.746   1.388  0.3504  0.3360  0.2320
  325CHL    CN3 5584   6.975   1.712   1.151  0.2167  0.5395  0.1047
  325CHL    NTM 5585   7.014   1.657   1.282 -0.2465  0.1687  0.0892
  325CHL     CB 5586   7.161   1.656   1.292 -0.2173  0.2874 -0.2966
  326PJ2     CA 5587   7.250   1.774   1.257  0.1632  0.1312  0.1344
  326PJ2     OA 5588   7.189   1.903   1.268  0.1049  0.1005  0.1671
  326PJ2      P 5589   7.300   2.019   1.252  0.0165  0.1744  0.0933
  326PJ2     OB 5590   7.406   1.980   1.157  0.2507 -0.2686  0.5325
  326PJ2     HB 5591   7.366   1.922   1.086 -1.8608  0.1930  1.2896
  326PJ2     OG 5592   7.253   2.159   1.251 -0.4232  0.0334  0.7168
  326PJ2     HG 5593   7.336   2.212   1.234  0.3362 -1.3277  0.0320
  326PJ2     OD 5594   7.373   1.998   1.394 -0.0736 -0.5658  0.0325
  327POX     CD 5595   7.302   2.059   1.502 -0.0686 -0.2850 -0.1227
  327POX     CE 5596   7.327   1.987   1.635 -0.0222  0.3891  0.2414
  327POX     OE 5597   7.245   1.873   1.660  0.4365 -0.0663 -0.2861
  327POX    C1A 5598   7.308   1.766   1.709  0.2606 -0.0613 -0.0411
  327POX    O1A 5599   7.428   1.742   1.694  0.1477 -1.0725  0.5994
  327POX    C1B 5600   7.215   1.661   1.754  0.1052  0.0939 -0.0007
  327POX    C1C 5601   7.266   1.570   1.865  0.2980 -0.0617 -0.2147
  327POX    C1D 5602   7.280   1.644   1.999 -0.3774 -0.0150 -0.1693
  327POX    C1E 5603   7.339   1.551   2.104  0.2357  0.1879 -0.3335
  327POX    C1F 5604   7.369   1.618   2.238  0.5259 -0.4764 -0.0605
  327POX    C1G 5605   7.247   1.670   2.314  0.4649 -0.1520 -0.3789
  327POX    C1H 5606   7.267   1.738   2.449 -0.7136 -0.0530 -0.2425
  327POX    C1I 5607   7.303   1.644   2.564 -0.4820 -0.1130 -0.3630
  327POX    C1J 5608   7.226   1.634   2.672  0.0316  0.4036  0.0587
  327POX    C1K 5609   7.108   1.729   2.694 -0.4625 -0.1186 -0.2999
  327POX    C1L 5610   7.058   1.717   2.838  0.2880  0.3016  0.0052
  327POX    C1M 5611   7.123   1.802   2.947  0.2084  0.3673  0.0016
  327POX    C1N 5612   7.061   1.777   3.084 -0.0136 -0.7720 -0.3000
  327POX    C1O 5613   6.909   1.786   3.080  0.0094  0.0867  0.5003
  327POX    C1P 5614   6.846   1.719   3.202 -0.2581 -0.1586  0.2293
  327POX    C1Q 5615   6.694   1.733   3.209 -0.2118  0.3071  0.3355
  327POX    C1R 5616   6.618   1.689   3.084  0.3601  0.1884  0.0265
  327POX     CZ 5617   7.331   2.089   1.749  0.4767  0.4130  0.2042
  327POX     OZ 5618   7.356   2.034   1.879 -0.0578 -0.1968  0.0563
  327POX    C2A 5619   7.437   2.096   1.964  0.3564 -0.3120 -0.2541
  327POX    O2A 5620   7.516   2.178   1.915  0.0883  0.1493  0.0805
  327POX    C2B 5621   7.434   2.055   2.106  0.0201  0.0721 -0.1478
  327POX    C2C 5622   7.403   2.165   2.207  0.3575 -0.1443  0.1952
  327POX    C2D 5623   7.447   2.121   2.347  0.1333  0.5010  0.4750
  327POX    C2E 5624   7.371   2.189   2.461 -0.5345  0.0192  0.3173
  327POX    C2F 5625   7.384   2.124   2.599  0.2070 -0.0964  0.1971
  327POX    C2G 5626   7.276   2.189   2.686  0.4088  0.5570 -0.0382
  327POX    C2H 5627   7.313   2.197   2.834 -0.1391 -0.4104  0.1545
  327POX    C2I 5628   7.200   2.253   2.921 -0.2491 -0.2683 -0.0783
  327POX    C2J 5629   7.271   2.276   3.055 -0.1964 -0.6010 -0.0468
  327POX    C2K 5630   7.182   2.334   3.166 -0.2367 -0.1241 -0.3230
  327POX    C2L 5631   7.060   2.252   3.207 -0.0879 -0.0542  0.2623
  327POX    C2M 5632   7.008   2.320   3.334 -0.4996  0.4203 -0.1575
  327POX    C2N 5633   6.898   2.239   3.402 -0.1229  0.4424  0.4929
  327POX    C2O 5634   6.775   2.227   3.311  0.6659  0.1766 -0.5581
  327POX    C2P 5635   6.677   2.134   3.383  0.1296  0.9895 -0.2202
  328CHL    CN1 5636   7.613   2.514   1.700 -0.2300 -0.1813 -0.0710
  328CHL    CN2 5637   7.617   2.419   1.474  0.0301 -0.1654 -0.1143
  328CHL    CN3 5638   7.756   2.334   1.653  0.4396  0.5963  0.2408
  328CHL    NTM 5639   7.695   2.454   1.593 -0.0734  0.1532 -0.1401
  328CHL     CB 5640   7.807   2.541   1.553  0.1965  0.1361  0.5553
  329PJ2     CA 5641   7.769   2.678   1.497 -1.8385 -0.4250  0.4766
  329PJ2     OA 5642   7.730   2.779   1.591  0.3008  0.5044  0.4088
  329PJ2      P 5643   7.647   2.880   1.497 -0.3621 -0.1811  0.2493
  329PJ2     OB 5644   7.749   2.954   1.419  0.0169 -0.6641  0.2858
  329PJ2     HB 5645   7.750   2.922   1.324  0.2969 -0.1900  0.1286
  329PJ2     OG 5646   7.541   2.812   1.420  0.0574  0.1519 -0.6386
  329PJ2     HG 5647   7.517   2.722   1.456  0.0089 -0.6760 -2.6323
  329PJ2     OD 5648   7.596   2.976   1.616  0.3244 -0.1595  0.5315
  330POX     CD 5649   7.457   2.983   1.652  0.0436  0.1203 -0.5550
  330POX     CE 5650   7.420   2.880   1.759  0.1164  0.5634 -0.0982
  330POX     OE 5651   7.279   2.855   1.764  0.2749 -0.3541 -0.0120
  330POX    C1A 5652   7.238   2.732   1.738 -0.0462 -0.0368 -1.0605
  330POX    O1A 5653   7.308   2.631   1.742 -0.0505 -0.0013  0.4068
  330POX    C1B 5654   7.092   2.711   1.717 -0.2039  0.1038 -0.1510
  330POX    C1C 5655   7.000   2.761   1.828  0.3075  0.4131  0.1385
  330POX    C1D 5656   6.857   2.708   1.821  0.4460  0.1047 -0.4704
  330POX    C1E 5657   6.848   2.559   1.853  0.8606  0.1838  0.0308
  330POX    C1F 5658   6.717   2.535   1.929  0.3673  0.2479 -0.7861
  330POX    C1G 5659   6.693   2.391   1.976  0.2988  0.5329  0.0658
  330POX    C1H 5660   6.583   2.386   2.082  0.1231 -0.0079 -0.1426
  330POX    C1I 5661   6.568   2.239   2.123  0.8175 -0.1154 -0.2673
  330POX    C1J 5662   6.528   2.202   2.244 -0.3052  0.1436 -0.5490
  330POX    C1K 5663   6.484   2.302   2.352  0.1767 -0.2923  0.0592
  330POX    C1L 5664   6.425   2.218   2.465 -0.2193  0.0513  0.1082
  330POX    C1M 5665   6.402   2.297   2.594  0.1358  0.2723  0.0378
  330POX    C1N 5666   6.350   2.206   2.706  0.0897  0.3805  0.1046
  330POX    C1O 5667   6.335   2.296   2.828 -0.2133  0.2562  0.1603
  330POX    C1P 5668   6.306   2.217   2.956 -0.1766  0.2209  0.1471
  330POX    C1Q 5669   6.154   2.216   2.971 -0.2366  0.4569 -0.4177
  330POX    C1R 5670   6.101   2.122   3.079  0.7695  0.3668  0.0045
  330POX     CZ 5671   7.488   2.914   1.892 -0.0563  0.3088  0.0578
  330POX     OZ 5672   7.463   2.825   2.001  0.4744  0.4789  0.3254
  330POX    C2A 5673   7.518   2.704   2.008 -0.2342  0.1317  0.0381
  330POX    O2A 5674   7.624   2.686   1.947 -0.2804 -0.4060  0.1146
  330POX    C2B 5675   7.475   2.605   2.108  0.8480 -0.0870  0.3020
  330POX    C2C 5676   7.492   2.674   2.243 -0.2352  0.2925  0.2547
  330POX    C2D 5677   7.478   2.582   2.365  0.1565  0.0549  0.1237
  330POX    C2E 5678   7.516   2.657   2.493  0.1374 -0.0550  0.1939
  330POX    C2F 5679   7.482   2.571   2.615  0.1020  0.6720  0.7009
  330POX    C2G 5680   7.338   2.578   2.667 -0.0093  0.2585  0.4506
  330POX    C2H 5681   7.282   2.717   2.695 -0.3227  0.3210 -0.4799
  330POX    C2I 5682   7.135   2.711   2.738 -0.2154 -0.2547 -0.1916
  330POX    C2J 5683   7.124   2.726   2.890 -0.1700  0.3716 -0.2475
  330POX    C2K 5684   6.979   2.702   2.932 -0.1020  0.2135 -0.1018
  330POX    C2L 5685   6.892   2.827   2.919 -0.2466  0.1497  0.2520
  330POX    C2M 5686   6.749   2.810   2.969 -0.3703  0.3648 -0.0247
  330POX    C2N 5687   6.725   2.796   3.120 -0.0334 -0.2286 -0.0230
  330POX    C2O 5688   6.579   2.782   3.163 -0.1029 -0.1551 -0.2294
  330POX    C2P 5689   6.509   2.646   3.152  0.2048 -0.3593  0.2570
  331CHL    CN1 5690   8.567   5.536   0.893 -0.8960  0.7395  0.6400
  331CHL    CN2 5691   8.331   5.492   0.873 -1.0348  0.2280 -0.6271
  331CHL    CN3 5692   8.463   5.460   0.690  0.7348 -0.0551  0.5742
  331CHL    NTM 5693   8.449   5.549   0.806 -0.6032  0.2866  0.1694
  331CHL     CB 5694   8.402   5.677   0.751 -0.7150  0.1806  0.0157
  332PJ2     CA 5695   8.487   5.804   0.764 -0.2089 -0.0999 -0.4707
  332PJ2     OA 5696   8.616   5.790   0.705  0.3113 -0.3650  0.7013
  332PJ2      P 5697   8.720   5.899   0.763  0.2558  0.0929 -0.0477
  332PJ2     OB 5698   8.848   5.882   0.690  0.5751  0.1694  0.4870
  332PJ2     HB 5699   8.908   5.960   0.708  1.9537 -0.7387  0.0116
  332PJ2     OG 5700   8.654   6.029   0.783 -0.4062 -0.3630  0.7864
  332PJ2     HG 5701   8.557   6.016   0.805 -0.7815 -0.1389 -0.6071
  332PJ2     OD 5702   8.742   5.845   0.913  0.0401  0.6579  0.1890
  333POX     CD 5703   8.875   5.814   0.957 -0.0424  0.6638  0.4430
  333POX     CE 5704   8.882   5.746   1.094  0.5281 -0.4188 -0.1085
  333POX     OE 5705   8.823   5.616   1.095  0.0028 -0.1833  0.5786
  333POX    C1A 5706   8.911   5.522   1.128  0.1859 -0.2132  0.0211
  333POX    O1A 5707   9.030   5.527   1.099  0.2688 -0.1434  0.3683
  333POX    C1B 5708   8.851   5.387   1.147 -0.1008 -0.0322  0.4103
  333POX    C1C 5709   8.898   5.315   1.274 -0.2608 -0.0221  0.4755
  333POX    C1D 5710   8.881   5.392   1.405  0.3017  0.5828  0.1977
  333POX    C1E 5711   8.944   5.325   1.527  0.1520  0.2131  0.0750
  333POX    C1F 5712   8.888   5.419   1.635 -0.2178  0.4546 -0.3227
  333POX    C1G 5713   8.950   5.401   1.774 -0.4875  0.4011 -0.2086
  333POX    C1H 5714   8.941   5.262   1.837  0.4541  0.2948 -0.2972
  333POX    C1I 5715   9.028   5.244   1.962 -0.0566  0.3130  0.0632
  333POX    C1J 5716   9.005   5.160   2.062  0.2252 -0.0003 -0.1335
  333POX    C1K 5717   8.881   5.071   2.059 -0.1037  0.4687 -0.4366
  333POX    C1L 5718   8.812   5.050   2.195  0.1234  0.5161 -0.3144
  333POX    C1M 5719   8.751   4.911   2.210  0.3662  0.4721  0.2902
  333POX    C1N 5720   8.666   4.911   2.337 -0.1192  0.5871 -0.0332
  333POX    C1O 5721   8.606   4.773   2.368  0.4268  0.4318  0.3429
  333POX    C1P 5722   8.616   4.736   2.516  0.4842  0.1477  0.2693
  333POX    C1Q 5723   8.503   4.821   2.575 -0.4296 -0.6557 -0.2983
  333POX    C1R 5724   8.379   4.735   2.600 -0.3679 -0.7347 -0.2631
  333POX     CZ 5725   8.814   5.846   1.188  0.3594 -0.5242 -0.1196
  333POX     OZ 5726   8.815   5.821   1.329  0.0898  0.3676  0.0427
  333POX    C2A 5727   8.733   5.892   1.406 -0.0519  0.1989  0.0479
  333POX    O2A 5728   8.646   5.965   1.357 -0.0822 -0.4650 -0.9202
  333POX    C2B 5729   8.745   5.855   1.549  0.3256  0.0603 -0.0190
  333POX    C2C 5730   8.834   5.953   1.626  0.2437  0.2376 -0.1481
  333POX    C2D 5731   8.827   5.915   1.774  0.5197 -0.4301 -0.3035
  333POX    C2E 5732   8.941   5.985   1.849  0.0218  0.0635 -0.0024
  333POX    C2F 5733   8.957   5.959   1.999  0.1660 -0.4149 -0.0994
  333POX    C2G 5734   8.856   6.037   2.083  0.2316 -0.7181  0.2640
  333POX    C2H 5735   8.929   6.140   2.170 -0.1671 -0.3334  0.1511
  333POX    C2I 5736   8.841   6.213   2.271  0.2139  0.1336  0.1470
  333POX    C2J 5737   8.925   6.300   2.365  0.4121  0.3064 -0.1852
  333POX    C2K 5738   8.840   6.391   2.454  0.2258 -0.2540  0.2187
  333POX    C2L 5739   8.944   6.478   2.526  0.0682  0.3981 -0.3360
  333POX    C2M 5740   8.879   6.584   2.614 -0.1176 -0.0598  0.0855
  333POX    C2N 5741   8.991   6.643   2.701 -0.2489 -0.1264  0.3000
  333POX    C2O 5742   8.964   6.602   2.846 -0.1714 -0.3814  0.2440
  333POX    C2P 5743   9.084   6.605   2.940  0.1391 -0.4043 -0.1491
  334CHL    CN1 5744   0.486   2.395   1.703 -0.0614  0.0834  0.4349
  334CHL    CN2 5745   0.295   2.538   1.767  0.0028 -0.4739 -0.1743
  334CHL    CN3 5746   0.271   2.344   1.628  0.0585 -0.1131  0.0479
  334CHL    NTM 5747   0.359   2.457   1.662  0.1503 -0.0419 -0.4205
  334CHL     CB 5748   0.386   2.542   1.545 -0.2603 -0.1878 -0.6227
  335PJ2     CA 5749   0.460   2.675   1.546  0.2119 -0.4495 -0.1798
  335PJ2     OA 5750   0.601   2.661   1.569  0.2255 -0.1111 -0.0506
  335PJ2      P 5751   0.683   2.797   1.543 -0.0781  0.0068 -0.4068
  335PJ2     OB 5752   0.824   2.763   1.515 -0.0947  0.1359 -0.6472
  335PJ2     HB 5753   0.842   2.677   1.561  0.8854  0.8508  0.3681
  335PJ2     OG 5754   0.616   2.881   1.441 -0.3413 -0.1970 -0.4013
  335PJ2     HG 5755   0.691   2.916   1.386  0.9954 -0.1541  1.3544
  335PJ2     OD 5756   0.663   2.861   1.690 -0.2412 -0.7183 -0.1103
  336POX     CD 5757   0.779   2.859   1.774 -0.1216 -0.1005 -0.2590
  336POX     CE 5758   0.737   2.892   1.918  0.5518 -0.4065  0.0119
  336POX     OE 5759   0.843   2.908   2.012  0.2224 -0.1577  0.3446
  336POX    C1A 5760   0.919   3.017   2.002 -0.3564  0.2455  0.3050
  336POX    O1A 5761   0.912   3.102   1.913 -0.2555 -0.0445  0.0196
  336POX    C1B 5762   1.020   3.024   2.110  0.0131 -0.2296 -0.0074
  336POX    C1C 5763   0.977   3.099   2.236  0.0410 -0.1373 -0.0528
  336POX    C1D 5764   1.071   3.083   2.356 -0.1384  0.4469  0.1706
  336POX    C1E 5765   0.991   3.111   2.483  0.0172  0.3379  0.2926
  336POX    C1F 5766   1.095   3.111   2.596 -0.0484  0.0895  0.3548
  336POX    C1G 5767   1.016   3.149   2.722 -0.4188  0.3734  0.0423
  336POX    C1H 5768   1.113   3.135   2.840  0.1584  0.5481 -0.4040
  336POX    C1I 5769   1.051   3.193   2.967 -0.4387 -0.0187 -0.4327
  336POX    C1J 5770   1.088   3.310   3.019 -0.1578 -0.3424  0.1063
  336POX    C1K 5771   1.207   3.391   2.966 -0.2101 -0.3974 -0.0970
  336POX    C1L 5772   1.194   3.543   2.963  0.0075 -0.3747  0.0780
  336POX    C1M 5773   1.074   3.587   2.879  0.3230 -0.1401 -0.2524
  336POX    C1N 5774   1.087   3.551   2.731  0.3315  0.4053 -0.3859
  336POX    C1O 5775   0.948   3.571   2.670  0.2403  0.4683 -0.1593
  336POX    C1P 5776   0.941   3.553   2.518  0.0133  0.5849 -0.1651
  336POX    C1Q 5777   0.804   3.577   2.455 -0.2404  0.3812  0.3043
  336POX    C1R 5778   0.822   3.577   2.303 -0.2986  0.1009  0.2957
  336POX     CZ 5779   0.635   2.783   1.956 -0.5011  0.5125 -0.1264
  336POX     OZ 5780   0.566   2.830   2.072  0.1548  0.4151  0.3103
  336POX    C2A 5781   0.479   2.746   2.128 -0.4306  0.7302 -0.1181
  336POX    O2A 5782   0.447   2.644   2.067  0.0321  0.3365  0.2968
  336POX    C2B 5783   0.399   2.793   2.243 -0.3904 -0.1124  0.2579
  336POX    C2C 5784   0.440   2.740   2.381  0.0025 -0.0803  0.1549
  336POX    C2D 5785   0.426   2.588   2.385  0.0171 -0.0922 -0.2360
  336POX    C2E 5786   0.443   2.520   2.521  0.1008  0.6933  0.1518
  336POX    C2F 5787   0.581   2.537   2.586  0.2518 -0.0616  0.0466
  336POX    C2G 5788   0.583   2.508   2.736 -0.0688  0.1795  0.0989
  336POX    C2H 5789   0.552   2.362   2.769  0.3690  0.0609 -0.0180
  336POX    C2I 5790   0.567   2.344   2.920 -0.0508 -0.2033 -0.0075
  336POX    C2J 5791   0.712   2.317   2.958  0.1667  0.3903 -0.4071
  336POX    C2K 5792   0.756   2.334   3.104  0.2201  0.3104 -0.4132
  336POX    C2L 5793   0.908   2.333   3.115  0.1679  0.1883  0.2959
  336POX    C2M 5794   0.942   2.265   3.248 -0.3984  0.0093  0.3506
  336POX    C2N 5795   1.039   2.352   3.328 -0.4224  0.4428 -0.0930
  336POX    C2O 5796   1.106   2.281   3.446  0.2675  0.0741 -0.6986
[truncated: 2,275,031 more chars]
