# Supplementary material for: Arginine Residues Modulate the Membrane Interactions of pHLIP Peptides
Source: J Chem Inf Model. 2023 Jul 3;63(14):4433–46. doi: 10.1021/acs.jcim.3c00360 (PMC10369490; doi:10.1021/acs.jcim.3c00360)
Supplement: Supplementary file 2 — ci3c00360_si_002.zip [file ci3c00360_si_002.zip › Simulation_files/wt/wt_pH06.00_rep1.top]

;
;	File 'TMP_sys_tmp.top' was generated
;	By user: machuque (1001)
;	On host: qit01
;	At date: Tue Dec 11 12:58:16 2018
;
;	This is your topology file
;	Generated by trjconv : GRowing Old MAkes el Chrono Sweat t=   0.00000
;
; Include forcefield parameters
#include "ffG54a7pHt.itp"

;[ begin_tit_molecule ]

[ moleculetype ]
; Name            nrexcl
Protein             3

[ atoms ]
;   nr       type  resnr residue  atom   cgnr     charge       mass  typeB    chargeB      massB
     1         NL      1    ALA      N      1      0.129    14.0067   ; qtot 0.129
     2          H      1    ALA     H1      1      0.248      1.008   ; qtot 0.377
     3          H      1    ALA     H2      1      0.248      1.008   ; qtot 0.625
     4          H      1    ALA     H3      1      0.248      1.008   ; qtot 0.873
     5        CH1      1    ALA     CA      1      0.127     13.019   ; qtot 1
     6        CH3      1    ALA     CB      2          0     15.035   ; qtot 1
     7          C      1    ALA      C      3       0.45     12.011   ; qtot 1.45
     8          O      1    ALA      O      3      -0.45    15.9994   ; qtot 1
     9          N      2    CY1      N      4      -0.31    14.0067   ; qtot 0.69
    10          H      2    CY1      H      4       0.31      1.008   ; qtot 1
    11        CH1      2    CY1     CA      5          0     13.019   ; qtot 1
    12        CH2      2    CY1     CB      6       0.15     14.027   ; qtot 1.15
    13          S      2    CY1     SG      6      -0.37      32.06   ; qtot 0.78
    14          H      2    CY1    HG1      6          0      1.008   ; qtot 0.78
    15          H      2    CY1    HG2      6       0.22      1.008   ; qtot 1
    16          H      2    CY1    HG3      6          0      1.008   ; qtot 1
    17          C      2    CY1      C      7       0.45     12.011   ; qtot 1.45
    18          O      2    CY1      O      7      -0.45    15.9994   ; qtot 1
    19          N      3    GL4      N      8      -0.31    14.0067   ; qtot 0.69
    20          H      3    GL4      H      8       0.31      1.008   ; qtot 1
    21        CH1      3    GL4     CA      9          0     13.019   ; qtot 1
    22        CH2      3    GL4     CB      9          0     14.027   ; qtot 1
    23        CH2      3    GL4     CG      9          0     14.027   ; qtot 1
    24          C      3    GL4     CD     10       0.27     12.011   ; qtot 1.27
    25         OM      3    GL4    OE1     10     -0.635    15.9994   ; qtot 0.635
    26          H      3    GL4   HE11     10          0      1.008   ; qtot 0.635
    27          H      3    GL4   HE12     10          0      1.008   ; qtot 0.635
    28         OM      3    GL4    OE2     10     -0.635    15.9994   ; qtot 0
    29          H      3    GL4   HE21     10          0      1.008   ; qtot 0
    30          H      3    GL4   HE22     10          0      1.008   ; qtot 0
    31          C      3    GL4      C     11       0.45     12.011   ; qtot 0.45
    32          O      3    GL4      O     11      -0.45    15.9994   ; qtot 0
    33          N      4    GLN      N     12      -0.31    14.0067   ; qtot -0.31
    34          H      4    GLN      H     12       0.31      1.008   ; qtot 0
    35        CH1      4    GLN     CA     13          0     13.019   ; qtot 0
    36        CH2      4    GLN     CB     13          0     14.027   ; qtot 0
    37        CH2      4    GLN     CG     13          0     14.027   ; qtot 0
    38          C      4    GLN     CD     14       0.29     12.011   ; qtot 0.29
    39          O      4    GLN    OE1     14      -0.45    15.9994   ; qtot -0.16
    40         NT      4    GLN    NE2     14      -0.72    14.0067   ; qtot -0.88
    41          H      4    GLN   HE21     14       0.44      1.008   ; qtot -0.44
    42          H      4    GLN   HE22     14       0.44      1.008   ; qtot 0
    43          C      4    GLN      C     15       0.45     12.011   ; qtot 0.45
    44          O      4    GLN      O     15      -0.45    15.9994   ; qtot 0
    45          N      5    ASN      N     16      -0.31    14.0067   ; qtot -0.31
    46          H      5    ASN      H     16       0.31      1.008   ; qtot 0
    47        CH1      5    ASN     CA     17          0     13.019   ; qtot 0
    48        CH2      5    ASN     CB     17          0     14.027   ; qtot 0
    49          C      5    ASN     CG     18       0.29     12.011   ; qtot 0.29
    50          O      5    ASN    OD1     18      -0.45    15.9994   ; qtot -0.16
    51         NT      5    ASN    ND2     18      -0.72    14.0067   ; qtot -0.88
    52          H      5    ASN   HD21     18       0.44      1.008   ; qtot -0.44
    53          H      5    ASN   HD22     18       0.44      1.008   ; qtot 0
    54          C      5    ASN      C     19       0.45     12.011   ; qtot 0.45
    55          O      5    ASN      O     19      -0.45    15.9994   ; qtot 0
    56          N      6    PRO      N     20          0    14.0067   ; qtot 0
    57        CH1      6    PRO     CA     21          0     13.019   ; qtot 0
    58       CH2R      6    PRO     CB     21          0     14.027   ; qtot 0
    59       CH2R      6    PRO     CG     22          0     14.027   ; qtot 0
    60       CH2R      6    PRO     CD     22          0     14.027   ; qtot 0
    61          C      6    PRO      C     23       0.45     12.011   ; qtot 0.45
    62          O      6    PRO      O     23      -0.45    15.9994   ; qtot 0
    63          N      7    ILE      N     24      -0.31    14.0067   ; qtot -0.31
    64          H      7    ILE      H     24       0.31      1.008   ; qtot 0
    65        CH1      7    ILE     CA     25          0     13.019   ; qtot 0
    66        CH1      7    ILE     CB     26          0     13.019   ; qtot 0
    67        CH2      7    ILE    CG1     26          0     14.027   ; qtot 0
    68        CH3      7    ILE    CG2     26          0     15.035   ; qtot 0
    69        CH3      7    ILE     CD     26          0     15.035   ; qtot 0
    70          C      7    ILE      C     27       0.45     12.011   ; qtot 0.45
    71          O      7    ILE      O     27      -0.45    15.9994   ; qtot 0
    72          N      8    TYR      N     28      -0.31    14.0067   ; qtot -0.31
    73          H      8    TYR      H     28       0.31      1.008   ; qtot 0
    74        CH1      8    TYR     CA     29          0     13.019   ; qtot 0
    75        CH2      8    TYR     CB     29          0     14.027   ; qtot 0
    76          C      8    TYR     CG     29          0     12.011   ; qtot 0
    77          C      8    TYR    CD1     30      -0.14     12.011   ; qtot -0.14
    78         HC      8    TYR    HD1     30       0.14      1.008   ; qtot 0
    79          C      8    TYR    CD2     31      -0.14     12.011   ; qtot -0.14
    80         HC      8    TYR    HD2     31       0.14      1.008   ; qtot 0
    81          C      8    TYR    CE1     32      -0.14     12.011   ; qtot -0.14
    82         HC      8    TYR    HE1     32       0.14      1.008   ; qtot 0
    83          C      8    TYR    CE2     33      -0.14     12.011   ; qtot -0.14
    84         HC      8    TYR    HE2     33       0.14      1.008   ; qtot 0
    85          C      8    TYR     CZ     34      0.203     12.011   ; qtot 0.203
    86         OA      8    TYR     OH     34     -0.611    15.9994   ; qtot -0.408
    87          H      8    TYR     HH     34      0.408      1.008   ; qtot 0
    88          C      8    TYR      C     35       0.45     12.011   ; qtot 0.45
    89          O      8    TYR      O     35      -0.45    15.9994   ; qtot 0
    90          N      9    TRP      N     36      -0.31    14.0067   ; qtot -0.31
    91          H      9    TRP      H     36       0.31      1.008   ; qtot 0
    92        CH1      9    TRP     CA     37          0     13.019   ; qtot 0
    93        CH2      9    TRP     CB     37          0     14.027   ; qtot 0
    94          C      9    TRP     CG     38      -0.21     12.011   ; qtot -0.21
    95          C      9    TRP    CD1     38      -0.14     12.011   ; qtot -0.35
    96         HC      9    TRP    HD1     38       0.14      1.008   ; qtot -0.21
    97          C      9    TRP    CD2     38          0     12.011   ; qtot -0.21
    98         NR      9    TRP    NE1     38       -0.1    14.0067   ; qtot -0.31
    99          H      9    TRP    HE1     38       0.31      1.008   ; qtot 0
   100          C      9    TRP    CE2     38          0     12.011   ; qtot 0
   101          C      9    TRP    CE3     39      -0.14     12.011   ; qtot -0.14
   102         HC      9    TRP    HE3     39       0.14      1.008   ; qtot 0
   103          C      9    TRP    CZ2     40      -0.14     12.011   ; qtot -0.14
   104         HC      9    TRP    HZ2     40       0.14      1.008   ; qtot 0
   105          C      9    TRP    CZ3     41      -0.14     12.011   ; qtot -0.14
   106         HC      9    TRP    HZ3     41       0.14      1.008   ; qtot 0
   107          C      9    TRP    CH2     42      -0.14     12.011   ; qtot -0.14
   108         HC      9    TRP    HH2     42       0.14      1.008   ; qtot 0
   109          C      9    TRP      C     43       0.45     12.011   ; qtot 0.45
   110          O      9    TRP      O     43      -0.45    15.9994   ; qtot 0
   111          N     10    ALA      N     44      -0.31    14.0067   ; qtot -0.31
   112          H     10    ALA      H     44       0.31      1.008   ; qtot 0
   113        CH1     10    ALA     CA     45          0     13.019   ; qtot 0
   114        CH3     10    ALA     CB     45          0     15.035   ; qtot 0
   115          C     10    ALA      C     46       0.45     12.011   ; qtot 0.45
   116          O     10    ALA      O     46      -0.45    15.9994   ; qtot 0
   117          N     11    AR4      N     47      -0.31    14.0067   ; qtot -0.31
   118          H     11    AR4      H     47       0.31      1.008   ; qtot 0
   119        CH1     11    AR4     CA     48          0     13.019   ; qtot 0
   120        CH2     11    AR4     CB     48          0     14.027   ; qtot 0
   121        CH2     11    AR4     CG     48          0     14.027   ; qtot 0
   122        CH2     11    AR4     CD     49       0.09     14.027   ; qtot 0.09
   123         NE     11    AR4     NE     49      -0.11    14.0067   ; qtot -0.02
   124          H     11    AR4     HE     49       0.24      1.008   ; qtot 0.22
   125          C     11    AR4     CZ     49       0.34     12.011   ; qtot 0.56
   126         NZ     11    AR4    NH1     49      -0.26    14.0067   ; qtot 0.3
   127          H     11    AR4   HH11     49       0.24      1.008   ; qtot 0.54
   128          H     11    AR4   HH12     49       0.24      1.008   ; qtot 0.78
   129         NZ     11    AR4    NH2     49      -0.26    14.0067   ; qtot 0.52
   130          H     11    AR4   HH21     49       0.24      1.008   ; qtot 0.76
   131          H     11    AR4   HH22     49       0.24      1.008   ; qtot 1
   132          C     11    AR4      C     50       0.45     12.011   ; qtot 1.45
   133          O     11    AR4      O     50      -0.45    15.9994   ; qtot 1
   134          N     12    TYR      N     51      -0.31    14.0067   ; qtot 0.69
   135          H     12    TYR      H     51       0.31      1.008   ; qtot 1
   136        CH1     12    TYR     CA     52          0     13.019   ; qtot 1
   137        CH2     12    TYR     CB     52          0     14.027   ; qtot 1
   138          C     12    TYR     CG     52          0     12.011   ; qtot 1
   139          C     12    TYR    CD1     53      -0.14     12.011   ; qtot 0.86
   140         HC     12    TYR    HD1     53       0.14      1.008   ; qtot 1
   141          C     12    TYR    CD2     54      -0.14     12.011   ; qtot 0.86
   142         HC     12    TYR    HD2     54       0.14      1.008   ; qtot 1
   143          C     12    TYR    CE1     55      -0.14     12.011   ; qtot 0.86
   144         HC     12    TYR    HE1     55       0.14      1.008   ; qtot 1
   145          C     12    TYR    CE2     56      -0.14     12.011   ; qtot 0.86
   146         HC     12    TYR    HE2     56       0.14      1.008   ; qtot 1
   147          C     12    TYR     CZ     57      0.203     12.011   ; qtot 1.203
   148         OA     12    TYR     OH     57     -0.611    15.9994   ; qtot 0.592
   149          H     12    TYR     HH     57      0.408      1.008   ; qtot 1
   150          C     12    TYR      C     58       0.45     12.011   ; qtot 1.45
   151          O     12    TYR      O     58      -0.45    15.9994   ; qtot 1
   152          N     13    ALA      N     59      -0.31    14.0067   ; qtot 0.69
   153          H     13    ALA      H     59       0.31      1.008   ; qtot 1
   154        CH1     13    ALA     CA     60          0     13.019   ; qtot 1
   155        CH3     13    ALA     CB     60          0     15.035   ; qtot 1
   156          C     13    ALA      C     61       0.45     12.011   ; qtot 1.45
   157          O     13    ALA      O     61      -0.45    15.9994   ; qtot 1
   158          N     14    AS4      N     62      -0.31    14.0067   ; qtot 0.69
   159          H     14    AS4      H     62       0.31      1.008   ; qtot 1
   160        CH1     14    AS4     CA     63          0     13.019   ; qtot 1
   161        CH2     14    AS4     CB     63          0     14.027   ; qtot 1
   162          C     14    AS4     CG     64       0.27     12.011   ; qtot 1.27
   163         OM     14    AS4    OD1     64     -0.635    15.9994   ; qtot 0.635
   164          H     14    AS4   HD11     64          0      1.008   ; qtot 0.635
   165          H     14    AS4   HD12     64          0      1.008   ; qtot 0.635
   166         OM     14    AS4    OD2     64     -0.635    15.9994   ; qtot 0
   167          H     14    AS4   HD21     64          0      1.008   ; qtot 0
   168          H     14    AS4   HD22     64          0      1.008   ; qtot 0
   169          C     14    AS4      C     65       0.45     12.011   ; qtot 0.45
   170          O     14    AS4      O     65      -0.45    15.9994   ; qtot 0
   171          N     15    TRP      N     66      -0.31    14.0067   ; qtot -0.31
   172          H     15    TRP      H     66       0.31      1.008   ; qtot 0
   173        CH1     15    TRP     CA     67          0     13.019   ; qtot 0
   174        CH2     15    TRP     CB     67          0     14.027   ; qtot 0
   175          C     15    TRP     CG     68      -0.21     12.011   ; qtot -0.21
   176          C     15    TRP    CD1     68      -0.14     12.011   ; qtot -0.35
   177         HC     15    TRP    HD1     68       0.14      1.008   ; qtot -0.21
   178          C     15    TRP    CD2     68          0     12.011   ; qtot -0.21
   179         NR     15    TRP    NE1     68       -0.1    14.0067   ; qtot -0.31
   180          H     15    TRP    HE1     68       0.31      1.008   ; qtot 0
   181          C     15    TRP    CE2     68          0     12.011   ; qtot 0
   182          C     15    TRP    CE3     69      -0.14     12.011   ; qtot -0.14
   183         HC     15    TRP    HE3     69       0.14      1.008   ; qtot 0
   184          C     15    TRP    CZ2     70      -0.14     12.011   ; qtot -0.14
   185         HC     15    TRP    HZ2     70       0.14      1.008   ; qtot 0
   186          C     15    TRP    CZ3     71      -0.14     12.011   ; qtot -0.14
   187         HC     15    TRP    HZ3     71       0.14      1.008   ; qtot 0
   188          C     15    TRP    CH2     72      -0.14     12.011   ; qtot -0.14
   189         HC     15    TRP    HH2     72       0.14      1.008   ; qtot 0
   190          C     15    TRP      C     73       0.45     12.011   ; qtot 0.45
   191          O     15    TRP      O     73      -0.45    15.9994   ; qtot 0
   192          N     16    LEU      N     74      -0.31    14.0067   ; qtot -0.31
   193          H     16    LEU      H     74       0.31      1.008   ; qtot 0
   194        CH1     16    LEU     CA     75          0     13.019   ; qtot 0
   195        CH2     16    LEU     CB     75          0     14.027   ; qtot 0
   196        CH1     16    LEU     CG     76          0     13.019   ; qtot 0
   197        CH3     16    LEU    CD1     76          0     15.035   ; qtot 0
   198        CH3     16    LEU    CD2     76          0     15.035   ; qtot 0
   199          C     16    LEU      C     77       0.45     12.011   ; qtot 0.45
   200          O     16    LEU      O     77      -0.45    15.9994   ; qtot 0
   201          N     17    PHE      N     78      -0.31    14.0067   ; qtot -0.31
   202          H     17    PHE      H     78       0.31      1.008   ; qtot 0
   203        CH1     17    PHE     CA     79          0     13.019   ; qtot 0
   204        CH2     17    PHE     CB     79          0     14.027   ; qtot 0
   205          C     17    PHE     CG     79          0     12.011   ; qtot 0
   206          C     17    PHE    CD1     80      -0.14     12.011   ; qtot -0.14
   207         HC     17    PHE    HD1     80       0.14      1.008   ; qtot 0
   208          C     17    PHE    CD2     81      -0.14     12.011   ; qtot -0.14
   209         HC     17    PHE    HD2     81       0.14      1.008   ; qtot 0
   210          C     17    PHE    CE1     82      -0.14     12.011   ; qtot -0.14
   211         HC     17    PHE    HE1     82       0.14      1.008   ; qtot 0
   212          C     17    PHE    CE2     83      -0.14     12.011   ; qtot -0.14
   213         HC     17    PHE    HE2     83       0.14      1.008   ; qtot 0
   214          C     17    PHE     CZ     84      -0.14     12.011   ; qtot -0.14
   215         HC     17    PHE     HZ     84       0.14      1.008   ; qtot 0
   216          C     17    PHE      C     85       0.45     12.011   ; qtot 0.45
   217          O     17    PHE      O     85      -0.45    15.9994   ; qtot 0
   218          N     18    THR      N     86      -0.31    14.0067   ; qtot -0.31
   219          H     18    THR      H     86       0.31      1.008   ; qtot 0
   220        CH1     18    THR     CA     87          0     13.019   ; qtot 0
   221        CH1     18    THR     CB     88      0.266     13.019   ; qtot 0.266
   222         OA     18    THR    OG1     88     -0.674    15.9994   ; qtot -0.408
   223          H     18    THR    HG1     88      0.408      1.008   ; qtot 0
   224        CH3     18    THR    CG2     89          0     15.035   ; qtot 0
   225          C     18    THR      C     90       0.45     12.011   ; qtot 0.45
   226          O     18    THR      O     90      -0.45    15.9994   ; qtot 0
   227          N     19    THR      N     91      -0.31    14.0067   ; qtot -0.31
   228          H     19    THR      H     91       0.31      1.008   ; qtot 0
   229        CH1     19    THR     CA     92          0     13.019   ; qtot 0
   230        CH1     19    THR     CB     93      0.266     13.019   ; qtot 0.266
   231         OA     19    THR    OG1     93     -0.674    15.9994   ; qtot -0.408
   232          H     19    THR    HG1     93      0.408      1.008   ; qtot 0
   233        CH3     19    THR    CG2     94          0     15.035   ; qtot 0
   234          C     19    THR      C     95       0.45     12.011   ; qtot 0.45
   235          O     19    THR      O     95      -0.45    15.9994   ; qtot 0
   236          N     20    PRO      N     96          0    14.0067   ; qtot 0
   237        CH1     20    PRO     CA     97          0     13.019   ; qtot 0
   238       CH2R     20    PRO     CB     97          0     14.027   ; qtot 0
   239       CH2R     20    PRO     CG     98          0     14.027   ; qtot 0
   240       CH2R     20    PRO     CD     98          0     14.027   ; qtot 0
   241          C     20    PRO      C     99       0.45     12.011   ; qtot 0.45
   242          O     20    PRO      O     99      -0.45    15.9994   ; qtot 0
   243          N     21    LEU      N    100      -0.31    14.0067   ; qtot -0.31
   244          H     21    LEU      H    100       0.31      1.008   ; qtot 0
   245        CH1     21    LEU     CA    101          0     13.019   ; qtot 0
   246        CH2     21    LEU     CB    101          0     14.027   ; qtot 0
   247        CH1     21    LEU     CG    102          0     13.019   ; qtot 0
   248        CH3     21    LEU    CD1    102          0     15.035   ; qtot 0
   249        CH3     21    LEU    CD2    102          0     15.035   ; qtot 0
   250          C     21    LEU      C    103       0.45     12.011   ; qtot 0.45
   251          O     21    LEU      O    103      -0.45    15.9994   ; qtot 0
   252          N     22    LEU      N    104      -0.31    14.0067   ; qtot -0.31
   253          H     22    LEU      H    104       0.31      1.008   ; qtot 0
   254        CH1     22    LEU     CA    105          0     13.019   ; qtot 0
   255        CH2     22    LEU     CB    105          0     14.027   ; qtot 0
   256        CH1     22    LEU     CG    106          0     13.019   ; qtot 0
   257        CH3     22    LEU    CD1    106          0     15.035   ; qtot 0
   258        CH3     22    LEU    CD2    106          0     15.035   ; qtot 0
   259          C     22    LEU      C    107       0.45     12.011   ; qtot 0.45
   260          O     22    LEU      O    107      -0.45    15.9994   ; qtot 0
   261          N     23    LEU      N    108      -0.31    14.0067   ; qtot -0.31
   262          H     23    LEU      H    108       0.31      1.008   ; qtot 0
   263        CH1     23    LEU     CA    109          0     13.019   ; qtot 0
   264        CH2     23    LEU     CB    109          0     14.027   ; qtot 0
   265        CH1     23    LEU     CG    110          0     13.019   ; qtot 0
   266        CH3     23    LEU    CD1    110          0     15.035   ; qtot 0
   267        CH3     23    LEU    CD2    110          0     15.035   ; qtot 0
   268          C     23    LEU      C    111       0.45     12.011   ; qtot 0.45
   269          O     23    LEU      O    111      -0.45    15.9994   ; qtot 0
   270          N     24    LEU      N    112      -0.31    14.0067   ; qtot -0.31
   271          H     24    LEU      H    112       0.31      1.008   ; qtot 0
   272        CH1     24    LEU     CA    113          0     13.019   ; qtot 0
   273        CH2     24    LEU     CB    113          0     14.027   ; qtot 0
   274        CH1     24    LEU     CG    114          0     13.019   ; qtot 0
   275        CH3     24    LEU    CD1    114          0     15.035   ; qtot 0
   276        CH3     24    LEU    CD2    114          0     15.035   ; qtot 0
   277          C     24    LEU      C    115       0.45     12.011   ; qtot 0.45
   278          O     24    LEU      O    115      -0.45    15.9994   ; qtot 0
   279          N     25    AS1      N    116      -0.31    14.0067   ; qtot -0.31
   280          H     25    AS1      H    116       0.31      1.008   ; qtot 0
   281        CH1     25    AS1     CA    117          0     13.019   ; qtot 0
   282        CH2     25    AS1     CB    117          0     14.027   ; qtot 0
   283          C     25    AS1     CG    118       0.33     12.011   ; qtot 0.33
   284          O     25    AS1    OD1    118      -0.45    15.9994   ; qtot -0.12
   285          H     25    AS1   HD11    118          0      1.008   ; qtot -0.12
   286          H     25    AS1   HD12    118          0      1.008   ; qtot -0.12
   287         OA     25    AS1    OD2    118     -0.288    15.9994   ; qtot -0.408
   288          H     25    AS1   HD21    118      0.408      1.008   ; qtot 0
   289          H     25    AS1   HD22    118          0      1.008   ; qtot 0
   290          C     25    AS1      C    119       0.45     12.011   ; qtot 0.45
   291          O     25    AS1      O    119      -0.45    15.9994   ; qtot 0
   292          N     26    LEU      N    120      -0.31    14.0067   ; qtot -0.31
   293          H     26    LEU      H    120       0.31      1.008   ; qtot 0
   294        CH1     26    LEU     CA    121          0     13.019   ; qtot 0
   295        CH2     26    LEU     CB    121          0     14.027   ; qtot 0
   296        CH1     26    LEU     CG    122          0     13.019   ; qtot 0
   297        CH3     26    LEU    CD1    122          0     15.035   ; qtot 0
   298        CH3     26    LEU    CD2    122          0     15.035   ; qtot 0
   299          C     26    LEU      C    123       0.45     12.011   ; qtot 0.45
   300          O     26    LEU      O    123      -0.45    15.9994   ; qtot 0
   301          N     27    ALA      N    124      -0.31    14.0067   ; qtot -0.31
   302          H     27    ALA      H    124       0.31      1.008   ; qtot 0
   303        CH1     27    ALA     CA    125          0     13.019   ; qtot 0
   304        CH3     27    ALA     CB    125          0     15.035   ; qtot 0
   305          C     27    ALA      C    126       0.45     12.011   ; qtot 0.45
   306          O     27    ALA      O    126      -0.45    15.9994   ; qtot 0
   307          N     28    LEU      N    127      -0.31    14.0067   ; qtot -0.31
   308          H     28    LEU      H    127       0.31      1.008   ; qtot 0
   309        CH1     28    LEU     CA    128          0     13.019   ; qtot 0
   310        CH2     28    LEU     CB    128          0     14.027   ; qtot 0
   311        CH1     28    LEU     CG    129          0     13.019   ; qtot 0
   312        CH3     28    LEU    CD1    129          0     15.035   ; qtot 0
   313        CH3     28    LEU    CD2    129          0     15.035   ; qtot 0
   314          C     28    LEU      C    130       0.45     12.011   ; qtot 0.45
   315          O     28    LEU      O    130      -0.45    15.9994   ; qtot 0
   316          N     29    LEU      N    131      -0.31    14.0067   ; qtot -0.31
   317          H     29    LEU      H    131       0.31      1.008   ; qtot 0
   318        CH1     29    LEU     CA    132          0     13.019   ; qtot 0
   319        CH2     29    LEU     CB    132          0     14.027   ; qtot 0
   320        CH1     29    LEU     CG    133          0     13.019   ; qtot 0
   321        CH3     29    LEU    CD1    133          0     15.035   ; qtot 0
   322        CH3     29    LEU    CD2    133          0     15.035   ; qtot 0
   323          C     29    LEU      C    134       0.45     12.011   ; qtot 0.45
   324          O     29    LEU      O    134      -0.45    15.9994   ; qtot 0
   325          N     30    VAL      N    135      -0.31    14.0067   ; qtot -0.31
   326          H     30    VAL      H    135       0.31      1.008   ; qtot 0
   327        CH1     30    VAL     CA    136          0     13.019   ; qtot 0
   328        CH1     30    VAL     CB    136          0     13.019   ; qtot 0
   329        CH3     30    VAL    CG1    136          0     15.035   ; qtot 0
   330        CH3     30    VAL    CG2    136          0     15.035   ; qtot 0
   331          C     30    VAL      C    137       0.45     12.011   ; qtot 0.45
   332          O     30    VAL      O    137      -0.45    15.9994   ; qtot 0
   333          N     31    AS1      N    138      -0.31    14.0067   ; qtot -0.31
   334          H     31    AS1      H    138       0.31      1.008   ; qtot 0
   335        CH1     31    AS1     CA    139          0     13.019   ; qtot 0
   336        CH2     31    AS1     CB    139          0     14.027   ; qtot 0
   337          C     31    AS1     CG    140       0.33     12.011   ; qtot 0.33
   338          O     31    AS1    OD1    140      -0.45    15.9994   ; qtot -0.12
   339          H     31    AS1   HD11    140          0      1.008   ; qtot -0.12
   340          H     31    AS1   HD12    140          0      1.008   ; qtot -0.12
   341         OA     31    AS1    OD2    140     -0.288    15.9994   ; qtot -0.408
   342          H     31    AS1   HD21    140      0.408      1.008   ; qtot 0
   343          H     31    AS1   HD22    140          0      1.008   ; qtot 0
   344          C     31    AS1      C    141       0.45     12.011   ; qtot 0.45
   345          O     31    AS1      O    141      -0.45    15.9994   ; qtot 0
   346          N     32    ALA      N    142      -0.31    14.0067   ; qtot -0.31
   347          H     32    ALA      H    142       0.31      1.008   ; qtot 0
   348        CH1     32    ALA     CA    143          0     13.019   ; qtot 0
   349        CH3     32    ALA     CB    143          0     15.035   ; qtot 0
   350          C     32    ALA      C    144       0.45     12.011   ; qtot 0.45
   351          O     32    ALA      O    144      -0.45    15.9994   ; qtot 0
   352          N     33    AS3      N    145      -0.31    14.0067   ; qtot -0.31
   353          H     33    AS3      H    145       0.31      1.008   ; qtot 0
   354        CH1     33    AS3     CA    146          0     13.019   ; qtot 0
   355        CH2     33    AS3     CB    146          0     14.027   ; qtot 0
   356          C     33    AS3     CG    147       0.33     12.011   ; qtot 0.33
   357          O     33    AS3    OD1    147      -0.45    15.9994   ; qtot -0.12
   358          H     33    AS3   HD11    147          0      1.008   ; qtot -0.12
   359          H     33    AS3   HD12    147          0      1.008   ; qtot -0.12
   360         OA     33    AS3    OD2    147     -0.288    15.9994   ; qtot -0.408
   361          H     33    AS3   HD21    147          0      1.008   ; qtot -0.408
   362          H     33    AS3   HD22    147      0.408      1.008   ; qtot 0
   363          C     33    AS3      C    148       0.45     12.011   ; qtot 0.45
   364          O     33    AS3      O    148      -0.45    15.9994   ; qtot 0
   365          N     34    GL0      N    149      -0.31    14.0067   ; qtot -0.31
   366          H     34    GL0      H    149       0.31      1.008   ; qtot 0
   367        CH1     34    GL0     CA    150          0     13.019   ; qtot 0
   368        CH2     34    GL0     CB    150          0     14.027   ; qtot 0
   369        CH2     34    GL0     CG    150          0     14.027   ; qtot 0
   370          C     34    GL0     CD    151       0.33     12.011   ; qtot 0.33
   371         OA     34    GL0    OE1    151     -0.288    15.9994   ; qtot 0.042
   372          H     34    GL0   HE11    151      0.408      1.008   ; qtot 0.45
   373          H     34    GL0   HE12    151          0      1.008   ; qtot 0.45
   374          O     34    GL0    OE2    151      -0.45    15.9994   ; qtot 0
   375          H     34    GL0   HE21    151          0      1.008   ; qtot 0
   376          H     34    GL0   HE22    151          0      1.008   ; qtot 0
   377          C     34    GL0      C    152       0.45     12.011   ; qtot 0.45
   378          O     34    GL0      O    152      -0.45    15.9994   ; qtot 0
   379          N     35    GLY      N    153      -0.31    14.0067   ; qtot -0.31
   380          H     35    GLY      H    153       0.31      1.008   ; qtot 0
   381        CH2     35    GLY     CA    154          0     14.027   ; qtot 0
   382          C     35    GLY      C    155       0.45     12.011   ; qtot 0.45
   383          O     35    GLY      O    155      -0.45    15.9994   ; qtot 0
   384          N     36    THR      N    156      -0.31    14.0067   ; qtot -0.31
   385          H     36    THR      H    156       0.31      1.008   ; qtot 0
   386        CH1     36    THR     CA    157          0     13.019   ; qtot 0
   387        CH1     36    THR     CB    158      0.266     13.019   ; qtot 0.266
   388         OA     36    THR    OG1    158     -0.674    15.9994   ; qtot -0.408
   389          H     36    THR    HG1    158      0.408      1.008   ; qtot 0
   390        CH3     36    THR    CG2    159          0     15.035   ; qtot 0
   391          C     36    THR      C    160       0.27     12.011   ; qtot 0.27
   392         OM     36    THR     O1    160     -0.635    15.9994   ; qtot -0.365
   393          H     36    THR   HO11    160          0      1.008   ; qtot -0.365
   394          H     36    THR   HO12    160          0      1.008   ; qtot -0.365
   395         OM     36    THR     O2    160     -0.635    15.9994   ; qtot -1
   396          H     36    THR   HO21    160          0      1.008   ; qtot -1
   397          H     36    THR   HO22    160          0      1.008   ; qtot -1
   398       CH3L     37    CHL    CN1    161       0.42     15.035   ; qtot -0.58
   399       CH3L     37    CHL    CN2    161       0.42     15.035   ; qtot -0.16
   400       CH3L     37    CHL    CN3    161       0.42     15.035   ; qtot 0.26
   401         NL     37    CHL    NTM    161      -0.58    14.0067   ; qtot -0.32
   402        CH2     37    CHL     CB    161       0.32     14.027   ; qtot 0
   403        CH2     38    PJ2     CA    162       0.39     14.027   ; qtot 0.39
   404         OA     38    PJ2     OA    162      -0.69    15.9994   ; qtot -0.3
   405          P     38    PJ2      P    162       1.71    30.9738   ; qtot 1.41
   406        OML     38    PJ2     OB    162       -0.9    15.9994   ; qtot 0.51
   407          H     38    PJ2     HB    162          0      1.008   ; qtot 0.51
   408        OML     38    PJ2     OG    162       -0.9    15.9994   ; qtot -0.39
   409          H     38    PJ2     HG    162          0      1.008   ; qtot -0.39
   410         OA     38    PJ2     OD    162      -0.61    15.9994   ; qtot -1
   411        CH2     39    POX     CD    163       0.21     14.027   ; qtot -0.79
   412        CH1     39    POX     CE    163       0.42     13.019   ; qtot -0.37
   413         OE     39    POX     OE    163      -0.75    15.9994   ; qtot -1.12
   414          C     39    POX    C1A    163       0.85     12.011   ; qtot -0.27
   415          O     39    POX    O1A    163      -0.73    15.9994   ; qtot -1
   416        CH2     39    POX    C1B    164          0     14.027   ; qtot -1
   417        CH2     39    POX    C1C    164          0     14.027   ; qtot -1
   418        CH2     39    POX    C1D    165          0     14.027   ; qtot -1
   419        CH2     39    POX    C1E    165          0     14.027   ; qtot -1
   420        CH2     39    POX    C1F    166          0     14.027   ; qtot -1
   421        CH2     39    POX    C1G    166          0     14.027   ; qtot -1
   422        CH2     39    POX    C1H    167          0     14.027   ; qtot -1
   423        CR1     39    POX    C1I    167          0     13.019   ; qtot -1
   424        CR1     39    POX    C1J    168          0     13.019   ; qtot -1
   425        CH2     39    POX    C1K    168          0     14.027   ; qtot -1
   426        CH2     39    POX    C1L    169          0     14.027   ; qtot -1
   427        CH2     39    POX    C1M    169          0     14.027   ; qtot -1
   428        CH2     39    POX    C1N    170          0     14.027   ; qtot -1
   429        CH2     39    POX    C1O    170          0     14.027   ; qtot -1
   430        CH2     39    POX    C1P    171          0     14.027   ; qtot -1
   431        CH2     39    POX    C1Q    171          0     14.027   ; qtot -1
   432        CH3     39    POX    C1R    172          0     15.035   ; qtot -1
   433        CH2     39    POX     CZ    173       0.41     14.027   ; qtot -0.59
   434         OE     39    POX     OZ    173      -0.56    15.9994   ; qtot -1.15
   435          C     39    POX    C2A    173       0.83     12.011   ; qtot -0.32
   436          O     39    POX    O2A    173      -0.68    15.9994   ; qtot -1
   437        CH2     39    POX    C2B    174          0     14.027   ; qtot -1
   438        CH2     39    POX    C2C    174          0     14.027   ; qtot -1
   439        CH2     39    POX    C2D    175          0     14.027   ; qtot -1
   440        CH2     39    POX    C2E    175          0     14.027   ; qtot -1
   441        CH2     39    POX    C2F    176          0     14.027   ; qtot -1
   442        CH2     39    POX    C2G    176          0     14.027   ; qtot -1
   443        CH2     39    POX    C2H    177          0     14.027   ; qtot -1
   444        CH2     39    POX    C2I    177          0     14.027   ; qtot -1
   445        CH2     39    POX    C2J    178          0     14.027   ; qtot -1
   446        CH2     39    POX    C2K    178          0     14.027   ; qtot -1
   447        CH2     39    POX    C2L    179          0     14.027   ; qtot -1
   448        CH2     39    POX    C2M    179          0     14.027   ; qtot -1
   449        CH2     39    POX    C2N    180          0     14.027   ; qtot -1
   450        CH2     39    POX    C2O    180          0     14.027   ; qtot -1
   451        CH3     39    POX    C2P    181          0     15.035   ; qtot -1
   452       CH3L     40    CHL    CN1    182       0.42     15.035   ; qtot -0.58
   453       CH3L     40    CHL    CN2    182       0.42     15.035   ; qtot -0.16
   454       CH3L     40    CHL    CN3    182       0.42     15.035   ; qtot 0.26
   455         NL     40    CHL    NTM    182      -0.58    14.0067   ; qtot -0.32
   456        CH2     40    CHL     CB    182       0.32     14.027   ; qtot 0
   457        CH2     41    PJ2     CA    183       0.39     14.027   ; qtot 0.39
   458         OA     41    PJ2     OA    183      -0.69    15.9994   ; qtot -0.3
   459          P     41    PJ2      P    183       1.71    30.9738   ; qtot 1.41
   460        OML     41    PJ2     OB    183       -0.9    15.9994   ; qtot 0.51
   461          H     41    PJ2     HB    183          0      1.008   ; qtot 0.51
   462        OML     41    PJ2     OG    183       -0.9    15.9994   ; qtot -0.39
   463          H     41    PJ2     HG    183          0      1.008   ; qtot -0.39
   464         OA     41    PJ2     OD    183      -0.61    15.9994   ; qtot -1
   465        CH2     42    POX     CD    184       0.21     14.027   ; qtot -0.79
   466        CH1     42    POX     CE    184       0.42     13.019   ; qtot -0.37
   467         OE     42    POX     OE    184      -0.75    15.9994   ; qtot -1.12
   468          C     42    POX    C1A    184       0.85     12.011   ; qtot -0.27
   469          O     42    POX    O1A    184      -0.73    15.9994   ; qtot -1
   470        CH2     42    POX    C1B    185          0     14.027   ; qtot -1
   471        CH2     42    POX    C1C    185          0     14.027   ; qtot -1
   472        CH2     42    POX    C1D    186          0     14.027   ; qtot -1
   473        CH2     42    POX    C1E    186          0     14.027   ; qtot -1
   474        CH2     42    POX    C1F    187          0     14.027   ; qtot -1
   475        CH2     42    POX    C1G    187          0     14.027   ; qtot -1
   476        CH2     42    POX    C1H    188          0     14.027   ; qtot -1
   477        CR1     42    POX    C1I    188          0     13.019   ; qtot -1
   478        CR1     42    POX    C1J    189          0     13.019   ; qtot -1
   479        CH2     42    POX    C1K    189          0     14.027   ; qtot -1
   480        CH2     42    POX    C1L    190          0     14.027   ; qtot -1
   481        CH2     42    POX    C1M    190          0     14.027   ; qtot -1
   482        CH2     42    POX    C1N    191          0     14.027   ; qtot -1
   483        CH2     42    POX    C1O    191          0     14.027   ; qtot -1
   484        CH2     42    POX    C1P    192          0     14.027   ; qtot -1
   485        CH2     42    POX    C1Q    192          0     14.027   ; qtot -1
   486        CH3     42    POX    C1R    193          0     15.035   ; qtot -1
   487        CH2     42    POX     CZ    194       0.41     14.027   ; qtot -0.59
   488         OE     42    POX     OZ    194      -0.56    15.9994   ; qtot -1.15
   489          C     42    POX    C2A    194       0.83     12.011   ; qtot -0.32
   490          O     42    POX    O2A    194      -0.68    15.9994   ; qtot -1
   491        CH2     42    POX    C2B    195          0     14.027   ; qtot -1
   492        CH2     42    POX    C2C    195          0     14.027   ; qtot -1
   493        CH2     42    POX    C2D    196          0     14.027   ; qtot -1
   494        CH2     42    POX    C2E    196          0     14.027   ; qtot -1
   495        CH2     42    POX    C2F    197          0     14.027   ; qtot -1
   496        CH2     42    POX    C2G    197          0     14.027   ; qtot -1
   497        CH2     42    POX    C2H    198          0     14.027   ; qtot -1
   498        CH2     42    POX    C2I    198          0     14.027   ; qtot -1
   499        CH2     42    POX    C2J    199          0     14.027   ; qtot -1
   500        CH2     42    POX    C2K    199          0     14.027   ; qtot -1
   501        CH2     42    POX    C2L    200          0     14.027   ; qtot -1
   502        CH2     42    POX    C2M    200          0     14.027   ; qtot -1
   503        CH2     42    POX    C2N    201          0     14.027   ; qtot -1
   504        CH2     42    POX    C2O    201          0     14.027   ; qtot -1
   505        CH3     42    POX    C2P    202          0     15.035   ; qtot -1
   506       CH3L     43    CHL    CN1    203       0.42     15.035   ; qtot -0.58
   507       CH3L     43    CHL    CN2    203       0.42     15.035   ; qtot -0.16
   508       CH3L     43    CHL    CN3    203       0.42     15.035   ; qtot 0.26
   509         NL     43    CHL    NTM    203      -0.58    14.0067   ; qtot -0.32
   510        CH2     43    CHL     CB    203       0.32     14.027   ; qtot 0
   511        CH2     44    PJ2     CA    204       0.39     14.027   ; qtot 0.39
   512         OA     44    PJ2     OA    204      -0.69    15.9994   ; qtot -0.3
   513          P     44    PJ2      P    204       1.71    30.9738   ; qtot 1.41
   514        OML     44    PJ2     OB    204       -0.9    15.9994   ; qtot 0.51
   515          H     44    PJ2     HB    204          0      1.008   ; qtot 0.51
   516        OML     44    PJ2     OG    204       -0.9    15.9994   ; qtot -0.39
   517          H     44    PJ2     HG    204          0      1.008   ; qtot -0.39
   518         OA     44    PJ2     OD    204      -0.61    15.9994   ; qtot -1
   519        CH2     45    POX     CD    205       0.21     14.027   ; qtot -0.79
   520        CH1     45    POX     CE    205       0.42     13.019   ; qtot -0.37
   521         OE     45    POX     OE    205      -0.75    15.9994   ; qtot -1.12
   522          C     45    POX    C1A    205       0.85     12.011   ; qtot -0.27
   523          O     45    POX    O1A    205      -0.73    15.9994   ; qtot -1
   524        CH2     45    POX    C1B    206          0     14.027   ; qtot -1
   525        CH2     45    POX    C1C    206          0     14.027   ; qtot -1
   526        CH2     45    POX    C1D    207          0     14.027   ; qtot -1
   527        CH2     45    POX    C1E    207          0     14.027   ; qtot -1
   528        CH2     45    POX    C1F    208          0     14.027   ; qtot -1
   529        CH2     45    POX    C1G    208          0     14.027   ; qtot -1
   530        CH2     45    POX    C1H    209          0     14.027   ; qtot -1
   531        CR1     45    POX    C1I    209          0     13.019   ; qtot -1
   532        CR1     45    POX    C1J    210          0     13.019   ; qtot -1
   533        CH2     45    POX    C1K    210          0     14.027   ; qtot -1
   534        CH2     45    POX    C1L    211          0     14.027   ; qtot -1
   535        CH2     45    POX    C1M    211          0     14.027   ; qtot -1
   536        CH2     45    POX    C1N    212          0     14.027   ; qtot -1
   537        CH2     45    POX    C1O    212          0     14.027   ; qtot -1
   538        CH2     45    POX    C1P    213          0     14.027   ; qtot -1
   539        CH2     45    POX    C1Q    213          0     14.027   ; qtot -1
   540        CH3     45    POX    C1R    214          0     15.035   ; qtot -1
   541        CH2     45    POX     CZ    215       0.41     14.027   ; qtot -0.59
   542         OE     45    POX     OZ    215      -0.56    15.9994   ; qtot -1.15
   543          C     45    POX    C2A    215       0.83     12.011   ; qtot -0.32
   544          O     45    POX    O2A    215      -0.68    15.9994   ; qtot -1
   545        CH2     45    POX    C2B    216          0     14.027   ; qtot -1
   546        CH2     45    POX    C2C    216          0     14.027   ; qtot -1
   547        CH2     45    POX    C2D    217          0     14.027   ; qtot -1
   548        CH2     45    POX    C2E    217          0     14.027   ; qtot -1
   549        CH2     45    POX    C2F    218          0     14.027   ; qtot -1
   550        CH2     45    POX    C2G    218          0     14.027   ; qtot -1
   551        CH2     45    POX    C2H    219          0     14.027   ; qtot -1
   552        CH2     45    POX    C2I    219          0     14.027   ; qtot -1
   553        CH2     45    POX    C2J    220          0     14.027   ; qtot -1
   554        CH2     45    POX    C2K    220          0     14.027   ; qtot -1
   555        CH2     45    POX    C2L    221          0     14.027   ; qtot -1
   556        CH2     45    POX    C2M    221          0     14.027   ; qtot -1
   557        CH2     45    POX    C2N    222          0     14.027   ; qtot -1
   558        CH2     45    POX    C2O    222          0     14.027   ; qtot -1
   559        CH3     45    POX    C2P    223          0     15.035   ; qtot -1
   560       CH3L     46    CHL    CN1    224       0.42     15.035   ; qtot -0.58
   561       CH3L     46    CHL    CN2    224       0.42     15.035   ; qtot -0.16
   562       CH3L     46    CHL    CN3    224       0.42     15.035   ; qtot 0.26
   563         NL     46    CHL    NTM    224      -0.58    14.0067   ; qtot -0.32
   564        CH2     46    CHL     CB    224       0.32     14.027   ; qtot 0
   565        CH2     47    PJ2     CA    225       0.39     14.027   ; qtot 0.39
   566         OA     47    PJ2     OA    225      -0.69    15.9994   ; qtot -0.3
   567          P     47    PJ2      P    225       1.71    30.9738   ; qtot 1.41
   568        OML     47    PJ2     OB    225       -0.9    15.9994   ; qtot 0.51
   569          H     47    PJ2     HB    225          0      1.008   ; qtot 0.51
   570        OML     47    PJ2     OG    225       -0.9    15.9994   ; qtot -0.39
   571          H     47    PJ2     HG    225          0      1.008   ; qtot -0.39
   572         OA     47    PJ2     OD    225      -0.61    15.9994   ; qtot -1
   573        CH2     48    POX     CD    226       0.21     14.027   ; qtot -0.79
   574        CH1     48    POX     CE    226       0.42     13.019   ; qtot -0.37
   575         OE     48    POX     OE    226      -0.75    15.9994   ; qtot -1.12
   576          C     48    POX    C1A    226       0.85     12.011   ; qtot -0.27
   577          O     48    POX    O1A    226      -0.73    15.9994   ; qtot -1
   578        CH2     48    POX    C1B    227          0     14.027   ; qtot -1
   579        CH2     48    POX    C1C    227          0     14.027   ; qtot -1
   580        CH2     48    POX    C1D    228          0     14.027   ; qtot -1
   581        CH2     48    POX    C1E    228          0     14.027   ; qtot -1
   582        CH2     48    POX    C1F    229          0     14.027   ; qtot -1
   583        CH2     48    POX    C1G    229          0     14.027   ; qtot -1
   584        CH2     48    POX    C1H    230          0     14.027   ; qtot -1
   585        CR1     48    POX    C1I    230          0     13.019   ; qtot -1
   586        CR1     48    POX    C1J    231          0     13.019   ; qtot -1
   587        CH2     48    POX    C1K    231          0     14.027   ; qtot -1
   588        CH2     48    POX    C1L    232          0     14.027   ; qtot -1
   589        CH2     48    POX    C1M    232          0     14.027   ; qtot -1
   590        CH2     48    POX    C1N    233          0     14.027   ; qtot -1
   591        CH2     48    POX    C1O    233          0     14.027   ; qtot -1
   592        CH2     48    POX    C1P    234          0     14.027   ; qtot -1
   593        CH2     48    POX    C1Q    234          0     14.027   ; qtot -1
   594        CH3     48    POX    C1R    235          0     15.035   ; qtot -1
   595        CH2     48    POX     CZ    236       0.41     14.027   ; qtot -0.59
   596         OE     48    POX     OZ    236      -0.56    15.9994   ; qtot -1.15
   597          C     48    POX    C2A    236       0.83     12.011   ; qtot -0.32
   598          O     48    POX    O2A    236      -0.68    15.9994   ; qtot -1
   599        CH2     48    POX    C2B    237          0     14.027   ; qtot -1
   600        CH2     48    POX    C2C    237          0     14.027   ; qtot -1
   601        CH2     48    POX    C2D    238          0     14.027   ; qtot -1
   602        CH2     48    POX    C2E    238          0     14.027   ; qtot -1
   603        CH2     48    POX    C2F    239          0     14.027   ; qtot -1
   604        CH2     48    POX    C2G    239          0     14.027   ; qtot -1
   605        CH2     48    POX    C2H    240          0     14.027   ; qtot -1
   606        CH2     48    POX    C2I    240          0     14.027   ; qtot -1
   607        CH2     48    POX    C2J    241          0     14.027   ; qtot -1
   608        CH2     48    POX    C2K    241          0     14.027   ; qtot -1
   609        CH2     48    POX    C2L    242          0     14.027   ; qtot -1
   610        CH2     48    POX    C2M    242          0     14.027   ; qtot -1
   611        CH2     48    POX    C2N    243          0     14.027   ; qtot -1
   612        CH2     48    POX    C2O    243          0     14.027   ; qtot -1
   613        CH3     48    POX    C2P    244          0     15.035   ; qtot -1
   614       CH3L     49    CHL    CN1    245       0.42     15.035   ; qtot -0.58
   615       CH3L     49    CHL    CN2    245       0.42     15.035   ; qtot -0.16
   616       CH3L     49    CHL    CN3    245       0.42     15.035   ; qtot 0.26
   617         NL     49    CHL    NTM    245      -0.58    14.0067   ; qtot -0.32
   618        CH2     49    CHL     CB    245       0.32     14.027   ; qtot 0
   619        CH2     50    PJ2     CA    246       0.39     14.027   ; qtot 0.39
   620         OA     50    PJ2     OA    246      -0.69    15.9994   ; qtot -0.3
   621          P     50    PJ2      P    246       1.71    30.9738   ; qtot 1.41
   622        OML     50    PJ2     OB    246       -0.9    15.9994   ; qtot 0.51
   623          H     50    PJ2     HB    246          0      1.008   ; qtot 0.51
   624        OML     50    PJ2     OG    246       -0.9    15.9994   ; qtot -0.39
   625          H     50    PJ2     HG    246          0      1.008   ; qtot -0.39
   626         OA     50    PJ2     OD    246      -0.61    15.9994   ; qtot -1
   627        CH2     51    POX     CD    247       0.21     14.027   ; qtot -0.79
   628        CH1     51    POX     CE    247       0.42     13.019   ; qtot -0.37
   629         OE     51    POX     OE    247      -0.75    15.9994   ; qtot -1.12
   630          C     51    POX    C1A    247       0.85     12.011   ; qtot -0.27
   631          O     51    POX    O1A    247      -0.73    15.9994   ; qtot -1
   632        CH2     51    POX    C1B    248          0     14.027   ; qtot -1
   633        CH2     51    POX    C1C    248          0     14.027   ; qtot -1
   634        CH2     51    POX    C1D    249          0     14.027   ; qtot -1
   635        CH2     51    POX    C1E    249          0     14.027   ; qtot -1
   636        CH2     51    POX    C1F    250          0     14.027   ; qtot -1
   637        CH2     51    POX    C1G    250          0     14.027   ; qtot -1
   638        CH2     51    POX    C1H    251          0     14.027   ; qtot -1
   639        CR1     51    POX    C1I    251          0     13.019   ; qtot -1
   640        CR1     51    POX    C1J    252          0     13.019   ; qtot -1
   641        CH2     51    POX    C1K    252          0     14.027   ; qtot -1
   642        CH2     51    POX    C1L    253          0     14.027   ; qtot -1
   643        CH2     51    POX    C1M    253          0     14.027   ; qtot -1
   644        CH2     51    POX    C1N    254          0     14.027   ; qtot -1
   645        CH2     51    POX    C1O    254          0     14.027   ; qtot -1
   646        CH2     51    POX    C1P    255          0     14.027   ; qtot -1
   647        CH2     51    POX    C1Q    255          0     14.027   ; qtot -1
   648        CH3     51    POX    C1R    256          0     15.035   ; qtot -1
   649        CH2     51    POX     CZ    257       0.41     14.027   ; qtot -0.59
   650         OE     51    POX     OZ    257      -0.56    15.9994   ; qtot -1.15
   651          C     51    POX    C2A    257       0.83     12.011   ; qtot -0.32
   652          O     51    POX    O2A    257      -0.68    15.9994   ; qtot -1
   653        CH2     51    POX    C2B    258          0     14.027   ; qtot -1
   654        CH2     51    POX    C2C    258          0     14.027   ; qtot -1
   655        CH2     51    POX    C2D    259          0     14.027   ; qtot -1
   656        CH2     51    POX    C2E    259          0     14.027   ; qtot -1
   657        CH2     51    POX    C2F    260          0     14.027   ; qtot -1
   658        CH2     51    POX    C2G    260          0     14.027   ; qtot -1
   659        CH2     51    POX    C2H    261          0     14.027   ; qtot -1
   660        CH2     51    POX    C2I    261          0     14.027   ; qtot -1
   661        CH2     51    POX    C2J    262          0     14.027   ; qtot -1
   662        CH2     51    POX    C2K    262          0     14.027   ; qtot -1
   663        CH2     51    POX    C2L    263          0     14.027   ; qtot -1
   664        CH2     51    POX    C2M    263          0     14.027   ; qtot -1
   665        CH2     51    POX    C2N    264          0     14.027   ; qtot -1
   666        CH2     51    POX    C2O    264          0     14.027   ; qtot -1
   667        CH3     51    POX    C2P    265          0     15.035   ; qtot -1
   668       CH3L     52    CHL    CN1    266       0.42     15.035   ; qtot -0.58
   669       CH3L     52    CHL    CN2    266       0.42     15.035   ; qtot -0.16
   670       CH3L     52    CHL    CN3    266       0.42     15.035   ; qtot 0.26
   671         NL     52    CHL    NTM    266      -0.58    14.0067   ; qtot -0.32
   672        CH2     52    CHL     CB    266       0.32     14.027   ; qtot 0
   673        CH2     53    PJ2     CA    267       0.39     14.027   ; qtot 0.39
   674         OA     53    PJ2     OA    267      -0.69    15.9994   ; qtot -0.3
   675          P     53    PJ2      P    267       1.71    30.9738   ; qtot 1.41
   676        OML     53    PJ2     OB    267       -0.9    15.9994   ; qtot 0.51
   677          H     53    PJ2     HB    267          0      1.008   ; qtot 0.51
   678        OML     53    PJ2     OG    267       -0.9    15.9994   ; qtot -0.39
   679          H     53    PJ2     HG    267          0      1.008   ; qtot -0.39
   680         OA     53    PJ2     OD    267      -0.61    15.9994   ; qtot -1
   681        CH2     54    POX     CD    268       0.21     14.027   ; qtot -0.79
   682        CH1     54    POX     CE    268       0.42     13.019   ; qtot -0.37
   683         OE     54    POX     OE    268      -0.75    15.9994   ; qtot -1.12
   684          C     54    POX    C1A    268       0.85     12.011   ; qtot -0.27
   685          O     54    POX    O1A    268      -0.73    15.9994   ; qtot -1
   686        CH2     54    POX    C1B    269          0     14.027   ; qtot -1
   687        CH2     54    POX    C1C    269          0     14.027   ; qtot -1
   688        CH2     54    POX    C1D    270          0     14.027   ; qtot -1
   689        CH2     54    POX    C1E    270          0     14.027   ; qtot -1
   690        CH2     54    POX    C1F    271          0     14.027   ; qtot -1
   691        CH2     54    POX    C1G    271          0     14.027   ; qtot -1
   692        CH2     54    POX    C1H    272          0     14.027   ; qtot -1
   693        CR1     54    POX    C1I    272          0     13.019   ; qtot -1
   694        CR1     54    POX    C1J    273          0     13.019   ; qtot -1
   695        CH2     54    POX    C1K    273          0     14.027   ; qtot -1
   696        CH2     54    POX    C1L    274          0     14.027   ; qtot -1
   697        CH2     54    POX    C1M    274          0     14.027   ; qtot -1
   698        CH2     54    POX    C1N    275          0     14.027   ; qtot -1
   699        CH2     54    POX    C1O    275          0     14.027   ; qtot -1
   700        CH2     54    POX    C1P    276          0     14.027   ; qtot -1
   701        CH2     54    POX    C1Q    276          0     14.027   ; qtot -1
   702        CH3     54    POX    C1R    277          0     15.035   ; qtot -1
   703        CH2     54    POX     CZ    278       0.41     14.027   ; qtot -0.59
   704         OE     54    POX     OZ    278      -0.56    15.9994   ; qtot -1.15
   705          C     54    POX    C2A    278       0.83     12.011   ; qtot -0.32
   706          O     54    POX    O2A    278      -0.68    15.9994   ; qtot -1
   707        CH2     54    POX    C2B    279          0     14.027   ; qtot -1
   708        CH2     54    POX    C2C    279          0     14.027   ; qtot -1
   709        CH2     54    POX    C2D    280          0     14.027   ; qtot -1
   710        CH2     54    POX    C2E    280          0     14.027   ; qtot -1
   711        CH2     54    POX    C2F    281          0     14.027   ; qtot -1
   712        CH2     54    POX    C2G    281          0     14.027   ; qtot -1
   713        CH2     54    POX    C2H    282          0     14.027   ; qtot -1
   714        CH2     54    POX    C2I    282          0     14.027   ; qtot -1
   715        CH2     54    POX    C2J    283          0     14.027   ; qtot -1
   716        CH2     54    POX    C2K    283          0     14.027   ; qtot -1
   717        CH2     54    POX    C2L    284          0     14.027   ; qtot -1
   718        CH2     54    POX    C2M    284          0     14.027   ; qtot -1
   719        CH2     54    POX    C2N    285          0     14.027   ; qtot -1
   720        CH2     54    POX    C2O    285          0     14.027   ; qtot -1
   721        CH3     54    POX    C2P    286          0     15.035   ; qtot -1
   722       CH3L     55    CHL    CN1    287       0.42     15.035   ; qtot -0.58
   723       CH3L     55    CHL    CN2    287       0.42     15.035   ; qtot -0.16
   724       CH3L     55    CHL    CN3    287       0.42     15.035   ; qtot 0.26
   725         NL     55    CHL    NTM    287      -0.58    14.0067   ; qtot -0.32
   726        CH2     55    CHL     CB    287       0.32     14.027   ; qtot 0
   727        CH2     56    PJ2     CA    288       0.39     14.027   ; qtot 0.39
   728         OA     56    PJ2     OA    288      -0.69    15.9994   ; qtot -0.3
   729          P     56    PJ2      P    288       1.71    30.9738   ; qtot 1.41
   730        OML     56    PJ2     OB    288       -0.9    15.9994   ; qtot 0.51
   731          H     56    PJ2     HB    288          0      1.008   ; qtot 0.51
   732        OML     56    PJ2     OG    288       -0.9    15.9994   ; qtot -0.39
   733          H     56    PJ2     HG    288          0      1.008   ; qtot -0.39
   734         OA     56    PJ2     OD    288      -0.61    15.9994   ; qtot -1
   735        CH2     57    POX     CD    289       0.21     14.027   ; qtot -0.79
   736        CH1     57    POX     CE    289       0.42     13.019   ; qtot -0.37
   737         OE     57    POX     OE    289      -0.75    15.9994   ; qtot -1.12
   738          C     57    POX    C1A    289       0.85     12.011   ; qtot -0.27
   739          O     57    POX    O1A    289      -0.73    15.9994   ; qtot -1
   740        CH2     57    POX    C1B    290          0     14.027   ; qtot -1
   741        CH2     57    POX    C1C    290          0     14.027   ; qtot -1
   742        CH2     57    POX    C1D    291          0     14.027   ; qtot -1
   743        CH2     57    POX    C1E    291          0     14.027   ; qtot -1
   744        CH2     57    POX    C1F    292          0     14.027   ; qtot -1
   745        CH2     57    POX    C1G    292          0     14.027   ; qtot -1
   746        CH2     57    POX    C1H    293          0     14.027   ; qtot -1
   747        CR1     57    POX    C1I    293          0     13.019   ; qtot -1
   748        CR1     57    POX    C1J    294          0     13.019   ; qtot -1
   749        CH2     57    POX    C1K    294          0     14.027   ; qtot -1
   750        CH2     57    POX    C1L    295          0     14.027   ; qtot -1
   751        CH2     57    POX    C1M    295          0     14.027   ; qtot -1
   752        CH2     57    POX    C1N    296          0     14.027   ; qtot -1
   753        CH2     57    POX    C1O    296          0     14.027   ; qtot -1
   754        CH2     57    POX    C1P    297          0     14.027   ; qtot -1
   755        CH2     57    POX    C1Q    297          0     14.027   ; qtot -1
   756        CH3     57    POX    C1R    298          0     15.035   ; qtot -1
   757        CH2     57    POX     CZ    299       0.41     14.027   ; qtot -0.59
   758         OE     57    POX     OZ    299      -0.56    15.9994   ; qtot -1.15
   759          C     57    POX    C2A    299       0.83     12.011   ; qtot -0.32
   760          O     57    POX    O2A    299      -0.68    15.9994   ; qtot -1
   761        CH2     57    POX    C2B    300          0     14.027   ; qtot -1
   762        CH2     57    POX    C2C    300          0     14.027   ; qtot -1
   763        CH2     57    POX    C2D    301          0     14.027   ; qtot -1
   764        CH2     57    POX    C2E    301          0     14.027   ; qtot -1
   765        CH2     57    POX    C2F    302          0     14.027   ; qtot -1
   766        CH2     57    POX    C2G    302          0     14.027   ; qtot -1
   767        CH2     57    POX    C2H    303          0     14.027   ; qtot -1
   768        CH2     57    POX    C2I    303          0     14.027   ; qtot -1
   769        CH2     57    POX    C2J    304          0     14.027   ; qtot -1
   770        CH2     57    POX    C2K    304          0     14.027   ; qtot -1
   771        CH2     57    POX    C2L    305          0     14.027   ; qtot -1
   772        CH2     57    POX    C2M    305          0     14.027   ; qtot -1
   773        CH2     57    POX    C2N    306          0     14.027   ; qtot -1
   774        CH2     57    POX    C2O    306          0     14.027   ; qtot -1
   775        CH3     57    POX    C2P    307          0     15.035   ; qtot -1
   776       CH3L     58    CHL    CN1    308       0.42     15.035   ; qtot -0.58
   777       CH3L     58    CHL    CN2    308       0.42     15.035   ; qtot -0.16
   778       CH3L     58    CHL    CN3    308       0.42     15.035   ; qtot 0.26
   779         NL     58    CHL    NTM    308      -0.58    14.0067   ; qtot -0.32
   780        CH2     58    CHL     CB    308       0.32     14.027   ; qtot 0
   781        CH2     59    PJ2     CA    309       0.39     14.027   ; qtot 0.39
   782         OA     59    PJ2     OA    309      -0.69    15.9994   ; qtot -0.3
   783          P     59    PJ2      P    309       1.71    30.9738   ; qtot 1.41
   784        OML     59    PJ2     OB    309       -0.9    15.9994   ; qtot 0.51
   785          H     59    PJ2     HB    309          0      1.008   ; qtot 0.51
   786        OML     59    PJ2     OG    309       -0.9    15.9994   ; qtot -0.39
   787          H     59    PJ2     HG    309          0      1.008   ; qtot -0.39
   788         OA     59    PJ2     OD    309      -0.61    15.9994   ; qtot -1
   789        CH2     60    POX     CD    310       0.21     14.027   ; qtot -0.79
   790        CH1     60    POX     CE    310       0.42     13.019   ; qtot -0.37
   791         OE     60    POX     OE    310      -0.75    15.9994   ; qtot -1.12
   792          C     60    POX    C1A    310       0.85     12.011   ; qtot -0.27
   793          O     60    POX    O1A    310      -0.73    15.9994   ; qtot -1
   794        CH2     60    POX    C1B    311          0     14.027   ; qtot -1
   795        CH2     60    POX    C1C    311          0     14.027   ; qtot -1
   796        CH2     60    POX    C1D    312          0     14.027   ; qtot -1
   797        CH2     60    POX    C1E    312          0     14.027   ; qtot -1
   798        CH2     60    POX    C1F    313          0     14.027   ; qtot -1
   799        CH2     60    POX    C1G    313          0     14.027   ; qtot -1
   800        CH2     60    POX    C1H    314          0     14.027   ; qtot -1
   801        CR1     60    POX    C1I    314          0     13.019   ; qtot -1
   802        CR1     60    POX    C1J    315          0     13.019   ; qtot -1
   803        CH2     60    POX    C1K    315          0     14.027   ; qtot -1
   804        CH2     60    POX    C1L    316          0     14.027   ; qtot -1
   805        CH2     60    POX    C1M    316          0     14.027   ; qtot -1
   806        CH2     60    POX    C1N    317          0     14.027   ; qtot -1
   807        CH2     60    POX    C1O    317          0     14.027   ; qtot -1
   808        CH2     60    POX    C1P    318          0     14.027   ; qtot -1
   809        CH2     60    POX    C1Q    318          0     14.027   ; qtot -1
   810        CH3     60    POX    C1R    319          0     15.035   ; qtot -1
   811        CH2     60    POX     CZ    320       0.41     14.027   ; qtot -0.59
   812         OE     60    POX     OZ    320      -0.56    15.9994   ; qtot -1.15
   813          C     60    POX    C2A    320       0.83     12.011   ; qtot -0.32
   814          O     60    POX    O2A    320      -0.68    15.9994   ; qtot -1
   815        CH2     60    POX    C2B    321          0     14.027   ; qtot -1
   816        CH2     60    POX    C2C    321          0     14.027   ; qtot -1
   817        CH2     60    POX    C2D    322          0     14.027   ; qtot -1
   818        CH2     60    POX    C2E    322          0     14.027   ; qtot -1
   819        CH2     60    POX    C2F    323          0     14.027   ; qtot -1
   820        CH2     60    POX    C2G    323          0     14.027   ; qtot -1
   821        CH2     60    POX    C2H    324          0     14.027   ; qtot -1
   822        CH2     60    POX    C2I    324          0     14.027   ; qtot -1
   823        CH2     60    POX    C2J    325          0     14.027   ; qtot -1
   824        CH2     60    POX    C2K    325          0     14.027   ; qtot -1
   825        CH2     60    POX    C2L    326          0     14.027   ; qtot -1
   826        CH2     60    POX    C2M    326          0     14.027   ; qtot -1
   827        CH2     60    POX    C2N    327          0     14.027   ; qtot -1
   828        CH2     60    POX    C2O    327          0     14.027   ; qtot -1
   829        CH3     60    POX    C2P    328          0     15.035   ; qtot -1
   830       CH3L     61    CHL    CN1    329       0.42     15.035   ; qtot -0.58
   831       CH3L     61    CHL    CN2    329       0.42     15.035   ; qtot -0.16
   832       CH3L     61    CHL    CN3    329       0.42     15.035   ; qtot 0.26
   833         NL     61    CHL    NTM    329      -0.58    14.0067   ; qtot -0.32
   834        CH2     61    CHL     CB    329       0.32     14.027   ; qtot 0
   835        CH2     62    PJ2     CA    330       0.39     14.027   ; qtot 0.39
   836         OA     62    PJ2     OA    330      -0.69    15.9994   ; qtot -0.3
   837          P     62    PJ2      P    330       1.71    30.9738   ; qtot 1.41
   838        OML     62    PJ2     OB    330       -0.9    15.9994   ; qtot 0.51
   839          H     62    PJ2     HB    330          0      1.008   ; qtot 0.51
   840        OML     62    PJ2     OG    330       -0.9    15.9994   ; qtot -0.39
   841          H     62    PJ2     HG    330          0      1.008   ; qtot -0.39
   842         OA     62    PJ2     OD    330      -0.61    15.9994   ; qtot -1
   843        CH2     63    POX     CD    331       0.21     14.027   ; qtot -0.79
   844        CH1     63    POX     CE    331       0.42     13.019   ; qtot -0.37
   845         OE     63    POX     OE    331      -0.75    15.9994   ; qtot -1.12
   846          C     63    POX    C1A    331       0.85     12.011   ; qtot -0.27
   847          O     63    POX    O1A    331      -0.73    15.9994   ; qtot -1
   848        CH2     63    POX    C1B    332          0     14.027   ; qtot -1
   849        CH2     63    POX    C1C    332          0     14.027   ; qtot -1
   850        CH2     63    POX    C1D    333          0     14.027   ; qtot -1
   851        CH2     63    POX    C1E    333          0     14.027   ; qtot -1
   852        CH2     63    POX    C1F    334          0     14.027   ; qtot -1
   853        CH2     63    POX    C1G    334          0     14.027   ; qtot -1
   854        CH2     63    POX    C1H    335          0     14.027   ; qtot -1
   855        CR1     63    POX    C1I    335          0     13.019   ; qtot -1
   856        CR1     63    POX    C1J    336          0     13.019   ; qtot -1
   857        CH2     63    POX    C1K    336          0     14.027   ; qtot -1
   858        CH2     63    POX    C1L    337          0     14.027   ; qtot -1
   859        CH2     63    POX    C1M    337          0     14.027   ; qtot -1
   860        CH2     63    POX    C1N    338          0     14.027   ; qtot -1
   861        CH2     63    POX    C1O    338          0     14.027   ; qtot -1
   862        CH2     63    POX    C1P    339          0     14.027   ; qtot -1
   863        CH2     63    POX    C1Q    339          0     14.027   ; qtot -1
   864        CH3     63    POX    C1R    340          0     15.035   ; qtot -1
   865        CH2     63    POX     CZ    341       0.41     14.027   ; qtot -0.59
   866         OE     63    POX     OZ    341      -0.56    15.9994   ; qtot -1.15
   867          C     63    POX    C2A    341       0.83     12.011   ; qtot -0.32
   868          O     63    POX    O2A    341      -0.68    15.9994   ; qtot -1
   869        CH2     63    POX    C2B    342          0     14.027   ; qtot -1
   870        CH2     63    POX    C2C    342          0     14.027   ; qtot -1
   871        CH2     63    POX    C2D    343          0     14.027   ; qtot -1
   872        CH2     63    POX    C2E    343          0     14.027   ; qtot -1
   873        CH2     63    POX    C2F    344          0     14.027   ; qtot -1
   874        CH2     63    POX    C2G    344          0     14.027   ; qtot -1
   875        CH2     63    POX    C2H    345          0     14.027   ; qtot -1
   876        CH2     63    POX    C2I    345          0     14.027   ; qtot -1
   877        CH2     63    POX    C2J    346          0     14.027   ; qtot -1
   878        CH2     63    POX    C2K    346          0     14.027   ; qtot -1
   879        CH2     63    POX    C2L    347          0     14.027   ; qtot -1
   880        CH2     63    POX    C2M    347          0     14.027   ; qtot -1
   881        CH2     63    POX    C2N    348          0     14.027   ; qtot -1
   882        CH2     63    POX    C2O    348          0     14.027   ; qtot -1
   883        CH3     63    POX    C2P    349          0     15.035   ; qtot -1
   884       CH3L     64    CHL    CN1    350       0.42     15.035   ; qtot -0.58
   885       CH3L     64    CHL    CN2    350       0.42     15.035   ; qtot -0.16
   886       CH3L     64    CHL    CN3    350       0.42     15.035   ; qtot 0.26
   887         NL     64    CHL    NTM    350      -0.58    14.0067   ; qtot -0.32
   888        CH2     64    CHL     CB    350       0.32     14.027   ; qtot 0
   889        CH2     65    PJ2     CA    351       0.39     14.027   ; qtot 0.39
   890         OA     65    PJ2     OA    351      -0.69    15.9994   ; qtot -0.3
   891          P     65    PJ2      P    351       1.71    30.9738   ; qtot 1.41
   892        OML     65    PJ2     OB    351       -0.9    15.9994   ; qtot 0.51
   893          H     65    PJ2     HB    351          0      1.008   ; qtot 0.51
   894        OML     65    PJ2     OG    351       -0.9    15.9994   ; qtot -0.39
   895          H     65    PJ2     HG    351          0      1.008   ; qtot -0.39
   896         OA     65    PJ2     OD    351      -0.61    15.9994   ; qtot -1
   897        CH2     66    POX     CD    352       0.21     14.027   ; qtot -0.79
   898        CH1     66    POX     CE    352       0.42     13.019   ; qtot -0.37
   899         OE     66    POX     OE    352      -0.75    15.9994   ; qtot -1.12
   900          C     66    POX    C1A    352       0.85     12.011   ; qtot -0.27
   901          O     66    POX    O1A    352      -0.73    15.9994   ; qtot -1
   902        CH2     66    POX    C1B    353          0     14.027   ; qtot -1
   903        CH2     66    POX    C1C    353          0     14.027   ; qtot -1
   904        CH2     66    POX    C1D    354          0     14.027   ; qtot -1
   905        CH2     66    POX    C1E    354          0     14.027   ; qtot -1
   906        CH2     66    POX    C1F    355          0     14.027   ; qtot -1
   907        CH2     66    POX    C1G    355          0     14.027   ; qtot -1
   908        CH2     66    POX    C1H    356          0     14.027   ; qtot -1
   909        CR1     66    POX    C1I    356          0     13.019   ; qtot -1
   910        CR1     66    POX    C1J    357          0     13.019   ; qtot -1
   911        CH2     66    POX    C1K    357          0     14.027   ; qtot -1
   912        CH2     66    POX    C1L    358          0     14.027   ; qtot -1
   913        CH2     66    POX    C1M    358          0     14.027   ; qtot -1
   914        CH2     66    POX    C1N    359          0     14.027   ; qtot -1
   915        CH2     66    POX    C1O    359          0     14.027   ; qtot -1
   916        CH2     66    POX    C1P    360          0     14.027   ; qtot -1
   917        CH2     66    POX    C1Q    360          0     14.027   ; qtot -1
   918        CH3     66    POX    C1R    361          0     15.035   ; qtot -1
   919        CH2     66    POX     CZ    362       0.41     14.027   ; qtot -0.59
   920         OE     66    POX     OZ    362      -0.56    15.9994   ; qtot -1.15
   921          C     66    POX    C2A    362       0.83     12.011   ; qtot -0.32
   922          O     66    POX    O2A    362      -0.68    15.9994   ; qtot -1
   923        CH2     66    POX    C2B    363          0     14.027   ; qtot -1
   924        CH2     66    POX    C2C    363          0     14.027   ; qtot -1
   925        CH2     66    POX    C2D    364          0     14.027   ; qtot -1
   926        CH2     66    POX    C2E    364          0     14.027   ; qtot -1
   927        CH2     66    POX    C2F    365          0     14.027   ; qtot -1
   928        CH2     66    POX    C2G    365          0     14.027   ; qtot -1
   929        CH2     66    POX    C2H    366          0     14.027   ; qtot -1
   930        CH2     66    POX    C2I    366          0     14.027   ; qtot -1
   931        CH2     66    POX    C2J    367          0     14.027   ; qtot -1
   932        CH2     66    POX    C2K    367          0     14.027   ; qtot -1
   933        CH2     66    POX    C2L    368          0     14.027   ; qtot -1
   934        CH2     66    POX    C2M    368          0     14.027   ; qtot -1
   935        CH2     66    POX    C2N    369          0     14.027   ; qtot -1
   936        CH2     66    POX    C2O    369          0     14.027   ; qtot -1
   937        CH3     66    POX    C2P    370          0     15.035   ; qtot -1
   938       CH3L     67    CHL    CN1    371       0.42     15.035   ; qtot -0.58
   939       CH3L     67    CHL    CN2    371       0.42     15.035   ; qtot -0.16
   940       CH3L     67    CHL    CN3    371       0.42     15.035   ; qtot 0.26
   941         NL     67    CHL    NTM    371      -0.58    14.0067   ; qtot -0.32
   942        CH2     67    CHL     CB    371       0.32     14.027   ; qtot 0
   943        CH2     68    PJ2     CA    372       0.39     14.027   ; qtot 0.39
   944         OA     68    PJ2     OA    372      -0.69    15.9994   ; qtot -0.3
   945          P     68    PJ2      P    372       1.71    30.9738   ; qtot 1.41
   946        OML     68    PJ2     OB    372       -0.9    15.9994   ; qtot 0.51
   947          H     68    PJ2     HB    372          0      1.008   ; qtot 0.51
   948        OML     68    PJ2     OG    372       -0.9    15.9994   ; qtot -0.39
   949          H     68    PJ2     HG    372          0      1.008   ; qtot -0.39
   950         OA     68    PJ2     OD    372      -0.61    15.9994   ; qtot -1
   951        CH2     69    POX     CD    373       0.21     14.027   ; qtot -0.79
   952        CH1     69    POX     CE    373       0.42     13.019   ; qtot -0.37
   953         OE     69    POX     OE    373      -0.75    15.9994   ; qtot -1.12
   954          C     69    POX    C1A    373       0.85     12.011   ; qtot -0.27
   955          O     69    POX    O1A    373      -0.73    15.9994   ; qtot -1
   956        CH2     69    POX    C1B    374          0     14.027   ; qtot -1
   957        CH2     69    POX    C1C    374          0     14.027   ; qtot -1
   958        CH2     69    POX    C1D    375          0     14.027   ; qtot -1
   959        CH2     69    POX    C1E    375          0     14.027   ; qtot -1
   960        CH2     69    POX    C1F    376          0     14.027   ; qtot -1
   961        CH2     69    POX    C1G    376          0     14.027   ; qtot -1
   962        CH2     69    POX    C1H    377          0     14.027   ; qtot -1
   963        CR1     69    POX    C1I    377          0     13.019   ; qtot -1
   964        CR1     69    POX    C1J    378          0     13.019   ; qtot -1
   965        CH2     69    POX    C1K    378          0     14.027   ; qtot -1
   966        CH2     69    POX    C1L    379          0     14.027   ; qtot -1
   967        CH2     69    POX    C1M    379          0     14.027   ; qtot -1
   968        CH2     69    POX    C1N    380          0     14.027   ; qtot -1
   969        CH2     69    POX    C1O    380          0     14.027   ; qtot -1
   970        CH2     69    POX    C1P    381          0     14.027   ; qtot -1
   971        CH2     69    POX    C1Q    381          0     14.027   ; qtot -1
   972        CH3     69    POX    C1R    382          0     15.035   ; qtot -1
   973        CH2     69    POX     CZ    383       0.41     14.027   ; qtot -0.59
   974         OE     69    POX     OZ    383      -0.56    15.9994   ; qtot -1.15
   975          C     69    POX    C2A    383       0.83     12.011   ; qtot -0.32
   976          O     69    POX    O2A    383      -0.68    15.9994   ; qtot -1
   977        CH2     69    POX    C2B    384          0     14.027   ; qtot -1
   978        CH2     69    POX    C2C    384          0     14.027   ; qtot -1
   979        CH2     69    POX    C2D    385          0     14.027   ; qtot -1
   980        CH2     69    POX    C2E    385          0     14.027   ; qtot -1
   981        CH2     69    POX    C2F    386          0     14.027   ; qtot -1
   982        CH2     69    POX    C2G    386          0     14.027   ; qtot -1
   983        CH2     69    POX    C2H    387          0     14.027   ; qtot -1
   984        CH2     69    POX    C2I    387          0     14.027   ; qtot -1
   985        CH2     69    POX    C2J    388          0     14.027   ; qtot -1
   986        CH2     69    POX    C2K    388          0     14.027   ; qtot -1
   987        CH2     69    POX    C2L    389          0     14.027   ; qtot -1
   988        CH2     69    POX    C2M    389          0     14.027   ; qtot -1
   989        CH2     69    POX    C2N    390          0     14.027   ; qtot -1
   990        CH2     69    POX    C2O    390          0     14.027   ; qtot -1
   991        CH3     69    POX    C2P    391          0     15.035   ; qtot -1
   992       CH3L     70    CHL    CN1    392       0.42     15.035   ; qtot -0.58
   993       CH3L     70    CHL    CN2    392       0.42     15.035   ; qtot -0.16
   994       CH3L     70    CHL    CN3    392       0.42     15.035   ; qtot 0.26
   995         NL     70    CHL    NTM    392      -0.58    14.0067   ; qtot -0.32
   996        CH2     70    CHL     CB    392       0.32     14.027   ; qtot 0
   997        CH2     71    PJ2     CA    393       0.39     14.027   ; qtot 0.39
   998         OA     71    PJ2     OA    393      -0.69    15.9994   ; qtot -0.3
   999          P     71    PJ2      P    393       1.71    30.9738   ; qtot 1.41
  1000        OML     71    PJ2     OB    393       -0.9    15.9994   ; qtot 0.51
  1001          H     71    PJ2     HB    393          0      1.008   ; qtot 0.51
  1002        OML     71    PJ2     OG    393       -0.9    15.9994   ; qtot -0.39
  1003          H     71    PJ2     HG    393          0      1.008   ; qtot -0.39
  1004         OA     71    PJ2     OD    393      -0.61    15.9994   ; qtot -1
  1005        CH2     72    POX     CD    394       0.21     14.027   ; qtot -0.79
  1006        CH1     72    POX     CE    394       0.42     13.019   ; qtot -0.37
  1007         OE     72    POX     OE    394      -0.75    15.9994   ; qtot -1.12
  1008          C     72    POX    C1A    394       0.85     12.011   ; qtot -0.27
  1009          O     72    POX    O1A    394      -0.73    15.9994   ; qtot -1
  1010        CH2     72    POX    C1B    395          0     14.027   ; qtot -1
  1011        CH2     72    POX    C1C    395          0     14.027   ; qtot -1
  1012        CH2     72    POX    C1D    396          0     14.027   ; qtot -1
  1013        CH2     72    POX    C1E    396          0     14.027   ; qtot -1
  1014        CH2     72    POX    C1F    397          0     14.027   ; qtot -1
  1015        CH2     72    POX    C1G    397          0     14.027   ; qtot -1
  1016        CH2     72    POX    C1H    398          0     14.027   ; qtot -1
  1017        CR1     72    POX    C1I    398          0     13.019   ; qtot -1
  1018        CR1     72    POX    C1J    399          0     13.019   ; qtot -1
  1019        CH2     72    POX    C1K    399          0     14.027   ; qtot -1
  1020        CH2     72    POX    C1L    400          0     14.027   ; qtot -1
  1021        CH2     72    POX    C1M    400          0     14.027   ; qtot -1
  1022        CH2     72    POX    C1N    401          0     14.027   ; qtot -1
  1023        CH2     72    POX    C1O    401          0     14.027   ; qtot -1
  1024        CH2     72    POX    C1P    402          0     14.027   ; qtot -1
  1025        CH2     72    POX    C1Q    402          0     14.027   ; qtot -1
  1026        CH3     72    POX    C1R    403          0     15.035   ; qtot -1
  1027        CH2     72    POX     CZ    404       0.41     14.027   ; qtot -0.59
  1028         OE     72    POX     OZ    404      -0.56    15.9994   ; qtot -1.15
  1029          C     72    POX    C2A    404       0.83     12.011   ; qtot -0.32
  1030          O     72    POX    O2A    404      -0.68    15.9994   ; qtot -1
  1031        CH2     72    POX    C2B    405          0     14.027   ; qtot -1
  1032        CH2     72    POX    C2C    405          0     14.027   ; qtot -1
  1033        CH2     72    POX    C2D    406          0     14.027   ; qtot -1
  1034        CH2     72    POX    C2E    406          0     14.027   ; qtot -1
  1035        CH2     72    POX    C2F    407          0     14.027   ; qtot -1
  1036        CH2     72    POX    C2G    407          0     14.027   ; qtot -1
  1037        CH2     72    POX    C2H    408          0     14.027   ; qtot -1
  1038        CH2     72    POX    C2I    408          0     14.027   ; qtot -1
  1039        CH2     72    POX    C2J    409          0     14.027   ; qtot -1
  1040        CH2     72    POX    C2K    409          0     14.027   ; qtot -1
  1041        CH2     72    POX    C2L    410          0     14.027   ; qtot -1
  1042        CH2     72    POX    C2M    410          0     14.027   ; qtot -1
  1043        CH2     72    POX    C2N    411          0     14.027   ; qtot -1
  1044        CH2     72    POX    C2O    411          0     14.027   ; qtot -1
  1045        CH3     72    POX    C2P    412          0     15.035   ; qtot -1
  1046       CH3L     73    CHL    CN1    413       0.42     15.035   ; qtot -0.58
  1047       CH3L     73    CHL    CN2    413       0.42     15.035   ; qtot -0.16
  1048       CH3L     73    CHL    CN3    413       0.42     15.035   ; qtot 0.26
  1049         NL     73    CHL    NTM    413      -0.58    14.0067   ; qtot -0.32
  1050        CH2     73    CHL     CB    413       0.32     14.027   ; qtot 0
  1051        CH2     74    PJ2     CA    414       0.39     14.027   ; qtot 0.39
  1052         OA     74    PJ2     OA    414      -0.69    15.9994   ; qtot -0.3
  1053          P     74    PJ2      P    414       1.71    30.9738   ; qtot 1.41
  1054        OML     74    PJ2     OB    414       -0.9    15.9994   ; qtot 0.51
  1055          H     74    PJ2     HB    414          0      1.008   ; qtot 0.51
  1056        OML     74    PJ2     OG    414       -0.9    15.9994   ; qtot -0.39
  1057          H     74    PJ2     HG    414          0      1.008   ; qtot -0.39
  1058         OA     74    PJ2     OD    414      -0.61    15.9994   ; qtot -1
  1059        CH2     75    POX     CD    415       0.21     14.027   ; qtot -0.79
  1060        CH1     75    POX     CE    415       0.42     13.019   ; qtot -0.37
  1061         OE     75    POX     OE    415      -0.75    15.9994   ; qtot -1.12
  1062          C     75    POX    C1A    415       0.85     12.011   ; qtot -0.27
  1063          O     75    POX    O1A    415      -0.73    15.9994   ; qtot -1
  1064        CH2     75    POX    C1B    416          0     14.027   ; qtot -1
  1065        CH2     75    POX    C1C    416          0     14.027   ; qtot -1
  1066        CH2     75    POX    C1D    417          0     14.027   ; qtot -1
  1067        CH2     75    POX    C1E    417          0     14.027   ; qtot -1
  1068        CH2     75    POX    C1F    418          0     14.027   ; qtot -1
  1069        CH2     75    POX    C1G    418          0     14.027   ; qtot -1
  1070        CH2     75    POX    C1H    419          0     14.027   ; qtot -1
  1071        CR1     75    POX    C1I    419          0     13.019   ; qtot -1
  1072        CR1     75    POX    C1J    420          0     13.019   ; qtot -1
  1073        CH2     75    POX    C1K    420          0     14.027   ; qtot -1
  1074        CH2     75    POX    C1L    421          0     14.027   ; qtot -1
  1075        CH2     75    POX    C1M    421          0     14.027   ; qtot -1
  1076        CH2     75    POX    C1N    422          0     14.027   ; qtot -1
  1077        CH2     75    POX    C1O    422          0     14.027   ; qtot -1
  1078        CH2     75    POX    C1P    423          0     14.027   ; qtot -1
  1079        CH2     75    POX    C1Q    423          0     14.027   ; qtot -1
  1080        CH3     75    POX    C1R    424          0     15.035   ; qtot -1
  1081        CH2     75    POX     CZ    425       0.41     14.027   ; qtot -0.59
  1082         OE     75    POX     OZ    425      -0.56    15.9994   ; qtot -1.15
  1083          C     75    POX    C2A    425       0.83     12.011   ; qtot -0.32
  1084          O     75    POX    O2A    425      -0.68    15.9994   ; qtot -1
  1085        CH2     75    POX    C2B    426          0     14.027   ; qtot -1
  1086        CH2     75    POX    C2C    426          0     14.027   ; qtot -1
  1087        CH2     75    POX    C2D    427          0     14.027   ; qtot -1
  1088        CH2     75    POX    C2E    427          0     14.027   ; qtot -1
  1089        CH2     75    POX    C2F    428          0     14.027   ; qtot -1
  1090        CH2     75    POX    C2G    428          0     14.027   ; qtot -1
  1091        CH2     75    POX    C2H    429          0     14.027   ; qtot -1
  1092        CH2     75    POX    C2I    429          0     14.027   ; qtot -1
  1093        CH2     75    POX    C2J    430          0     14.027   ; qtot -1
  1094        CH2     75    POX    C2K    430          0     14.027   ; qtot -1
  1095        CH2     75    POX    C2L    431          0     14.027   ; qtot -1
  1096        CH2     75    POX    C2M    431          0     14.027   ; qtot -1
  1097        CH2     75    POX    C2N    432          0     14.027   ; qtot -1
  1098        CH2     75    POX    C2O    432          0     14.027   ; qtot -1
  1099        CH3     75    POX    C2P    433          0     15.035   ; qtot -1
  1100       CH3L     76    CHL    CN1    434       0.42     15.035   ; qtot -0.58
  1101       CH3L     76    CHL    CN2    434       0.42     15.035   ; qtot -0.16
  1102       CH3L     76    CHL    CN3    434       0.42     15.035   ; qtot 0.26
  1103         NL     76    CHL    NTM    434      -0.58    14.0067   ; qtot -0.32
  1104        CH2     76    CHL     CB    434       0.32     14.027   ; qtot 0
  1105        CH2     77    PJ2     CA    435       0.39     14.027   ; qtot 0.39
  1106         OA     77    PJ2     OA    435      -0.69    15.9994   ; qtot -0.3
  1107          P     77    PJ2      P    435       1.71    30.9738   ; qtot 1.41
  1108        OML     77    PJ2     OB    435       -0.9    15.9994   ; qtot 0.51
  1109          H     77    PJ2     HB    435          0      1.008   ; qtot 0.51
  1110        OML     77    PJ2     OG    435       -0.9    15.9994   ; qtot -0.39
  1111          H     77    PJ2     HG    435          0      1.008   ; qtot -0.39
  1112         OA     77    PJ2     OD    435      -0.61    15.9994   ; qtot -1
  1113        CH2     78    POX     CD    436       0.21     14.027   ; qtot -0.79
  1114        CH1     78    POX     CE    436       0.42     13.019   ; qtot -0.37
  1115         OE     78    POX     OE    436      -0.75    15.9994   ; qtot -1.12
  1116          C     78    POX    C1A    436       0.85     12.011   ; qtot -0.27
  1117          O     78    POX    O1A    436      -0.73    15.9994   ; qtot -1
  1118        CH2     78    POX    C1B    437          0     14.027   ; qtot -1
  1119        CH2     78    POX    C1C    437          0     14.027   ; qtot -1
  1120        CH2     78    POX    C1D    438          0     14.027   ; qtot -1
  1121        CH2     78    POX    C1E    438          0     14.027   ; qtot -1
  1122        CH2     78    POX    C1F    439          0     14.027   ; qtot -1
  1123        CH2     78    POX    C1G    439          0     14.027   ; qtot -1
  1124        CH2     78    POX    C1H    440          0     14.027   ; qtot -1
  1125        CR1     78    POX    C1I    440          0     13.019   ; qtot -1
  1126        CR1     78    POX    C1J    441          0     13.019   ; qtot -1
  1127        CH2     78    POX    C1K    441          0     14.027   ; qtot -1
  1128        CH2     78    POX    C1L    442          0     14.027   ; qtot -1
  1129        CH2     78    POX    C1M    442          0     14.027   ; qtot -1
  1130        CH2     78    POX    C1N    443          0     14.027   ; qtot -1
  1131        CH2     78    POX    C1O    443          0     14.027   ; qtot -1
  1132        CH2     78    POX    C1P    444          0     14.027   ; qtot -1
  1133        CH2     78    POX    C1Q    444          0     14.027   ; qtot -1
  1134        CH3     78    POX    C1R    445          0     15.035   ; qtot -1
  1135        CH2     78    POX     CZ    446       0.41     14.027   ; qtot -0.59
  1136         OE     78    POX     OZ    446      -0.56    15.9994   ; qtot -1.15
  1137          C     78    POX    C2A    446       0.83     12.011   ; qtot -0.32
  1138          O     78    POX    O2A    446      -0.68    15.9994   ; qtot -1
  1139        CH2     78    POX    C2B    447          0     14.027   ; qtot -1
  1140        CH2     78    POX    C2C    447          0     14.027   ; qtot -1
  1141        CH2     78    POX    C2D    448          0     14.027   ; qtot -1
  1142        CH2     78    POX    C2E    448          0     14.027   ; qtot -1
  1143        CH2     78    POX    C2F    449          0     14.027   ; qtot -1
  1144        CH2     78    POX    C2G    449          0     14.027   ; qtot -1
  1145        CH2     78    POX    C2H    450          0     14.027   ; qtot -1
  1146        CH2     78    POX    C2I    450          0     14.027   ; qtot -1
  1147        CH2     78    POX    C2J    451          0     14.027   ; qtot -1
  1148        CH2     78    POX    C2K    451          0     14.027   ; qtot -1
  1149        CH2     78    POX    C2L    452          0     14.027   ; qtot -1
  1150        CH2     78    POX    C2M    452          0     14.027   ; qtot -1
  1151        CH2     78    POX    C2N    453          0     14.027   ; qtot -1
  1152        CH2     78    POX    C2O    453          0     14.027   ; qtot -1
  1153        CH3     78    POX    C2P    454          0     15.035   ; qtot -1
  1154       CH3L     79    CHL    CN1    455       0.42     15.035   ; qtot -0.58
  1155       CH3L     79    CHL    CN2    455       0.42     15.035   ; qtot -0.16
  1156       CH3L     79    CHL    CN3    455       0.42     15.035   ; qtot 0.26
  1157         NL     79    CHL    NTM    455      -0.58    14.0067   ; qtot -0.32
  1158        CH2     79    CHL     CB    455       0.32     14.027   ; qtot 0
  1159        CH2     80    PJ2     CA    456       0.39     14.027   ; qtot 0.39
  1160         OA     80    PJ2     OA    456      -0.69    15.9994   ; qtot -0.3
  1161          P     80    PJ2      P    456       1.71    30.9738   ; qtot 1.41
  1162        OML     80    PJ2     OB    456       -0.9    15.9994   ; qtot 0.51
  1163          H     80    PJ2     HB    456          0      1.008   ; qtot 0.51
  1164        OML     80    PJ2     OG    456       -0.9    15.9994   ; qtot -0.39
  1165          H     80    PJ2     HG    456          0      1.008   ; qtot -0.39
  1166         OA     80    PJ2     OD    456      -0.61    15.9994   ; qtot -1
  1167        CH2     81    POX     CD    457       0.21     14.027   ; qtot -0.79
  1168        CH1     81    POX     CE    457       0.42     13.019   ; qtot -0.37
  1169         OE     81    POX     OE    457      -0.75    15.9994   ; qtot -1.12
  1170          C     81    POX    C1A    457       0.85     12.011   ; qtot -0.27
  1171          O     81    POX    O1A    457      -0.73    15.9994   ; qtot -1
  1172        CH2     81    POX    C1B    458          0     14.027   ; qtot -1
  1173        CH2     81    POX    C1C    458          0     14.027   ; qtot -1
  1174        CH2     81    POX    C1D    459          0     14.027   ; qtot -1
  1175        CH2     81    POX    C1E    459          0     14.027   ; qtot -1
  1176        CH2     81    POX    C1F    460          0     14.027   ; qtot -1
  1177        CH2     81    POX    C1G    460          0     14.027   ; qtot -1
  1178        CH2     81    POX    C1H    461          0     14.027   ; qtot -1
  1179        CR1     81    POX    C1I    461          0     13.019   ; qtot -1
  1180        CR1     81    POX    C1J    462          0     13.019   ; qtot -1
  1181        CH2     81    POX    C1K    462          0     14.027   ; qtot -1
  1182        CH2     81    POX    C1L    463          0     14.027   ; qtot -1
  1183        CH2     81    POX    C1M    463          0     14.027   ; qtot -1
  1184        CH2     81    POX    C1N    464          0     14.027   ; qtot -1
  1185        CH2     81    POX    C1O    464          0     14.027   ; qtot -1
  1186        CH2     81    POX    C1P    465          0     14.027   ; qtot -1
  1187        CH2     81    POX    C1Q    465          0     14.027   ; qtot -1
  1188        CH3     81    POX    C1R    466          0     15.035   ; qtot -1
  1189        CH2     81    POX     CZ    467       0.41     14.027   ; qtot -0.59
  1190         OE     81    POX     OZ    467      -0.56    15.9994   ; qtot -1.15
  1191          C     81    POX    C2A    467       0.83     12.011   ; qtot -0.32
  1192          O     81    POX    O2A    467      -0.68    15.9994   ; qtot -1
  1193        CH2     81    POX    C2B    468          0     14.027   ; qtot -1
  1194        CH2     81    POX    C2C    468          0     14.027   ; qtot -1
  1195        CH2     81    POX    C2D    469          0     14.027   ; qtot -1
  1196        CH2     81    POX    C2E    469          0     14.027   ; qtot -1
  1197        CH2     81    POX    C2F    470          0     14.027   ; qtot -1
  1198        CH2     81    POX    C2G    470          0     14.027   ; qtot -1
  1199        CH2     81    POX    C2H    471          0     14.027   ; qtot -1
  1200        CH2     81    POX    C2I    471          0     14.027   ; qtot -1
  1201        CH2     81    POX    C2J    472          0     14.027   ; qtot -1
  1202        CH2     81    POX    C2K    472          0     14.027   ; qtot -1
  1203        CH2     81    POX    C2L    473          0     14.027   ; qtot -1
  1204        CH2     81    POX    C2M    473          0     14.027   ; qtot -1
  1205        CH2     81    POX    C2N    474          0     14.027   ; qtot -1
  1206        CH2     81    POX    C2O    474          0     14.027   ; qtot -1
  1207        CH3     81    POX    C2P    475          0     15.035   ; qtot -1
  1208       CH3L     82    CHL    CN1    476       0.42     15.035   ; qtot -0.58
  1209       CH3L     82    CHL    CN2    476       0.42     15.035   ; qtot -0.16
  1210       CH3L     82    CHL    CN3    476       0.42     15.035   ; qtot 0.26
  1211         NL     82    CHL    NTM    476      -0.58    14.0067   ; qtot -0.32
  1212        CH2     82    CHL     CB    476       0.32     14.027   ; qtot 0
  1213        CH2     83    PJ2     CA    477       0.39     14.027   ; qtot 0.39
  1214         OA     83    PJ2     OA    477      -0.69    15.9994   ; qtot -0.3
  1215          P     83    PJ2      P    477       1.71    30.9738   ; qtot 1.41
  1216        OML     83    PJ2     OB    477       -0.9    15.9994   ; qtot 0.51
  1217          H     83    PJ2     HB    477          0      1.008   ; qtot 0.51
  1218        OML     83    PJ2     OG    477       -0.9    15.9994   ; qtot -0.39
  1219          H     83    PJ2     HG    477          0      1.008   ; qtot -0.39
  1220         OA     83    PJ2     OD    477      -0.61    15.9994   ; qtot -1
  1221        CH2     84    POX     CD    478       0.21     14.027   ; qtot -0.79
  1222        CH1     84    POX     CE    478       0.42     13.019   ; qtot -0.37
  1223         OE     84    POX     OE    478      -0.75    15.9994   ; qtot -1.12
  1224          C     84    POX    C1A    478       0.85     12.011   ; qtot -0.27
  1225          O     84    POX    O1A    478      -0.73    15.9994   ; qtot -1
  1226        CH2     84    POX    C1B    479          0     14.027   ; qtot -1
  1227        CH2     84    POX    C1C    479          0     14.027   ; qtot -1
  1228        CH2     84    POX    C1D    480          0     14.027   ; qtot -1
  1229        CH2     84    POX    C1E    480          0     14.027   ; qtot -1
  1230        CH2     84    POX    C1F    481          0     14.027   ; qtot -1
  1231        CH2     84    POX    C1G    481          0     14.027   ; qtot -1
  1232        CH2     84    POX    C1H    482          0     14.027   ; qtot -1
  1233        CR1     84    POX    C1I    482          0     13.019   ; qtot -1
  1234        CR1     84    POX    C1J    483          0     13.019   ; qtot -1
  1235        CH2     84    POX    C1K    483          0     14.027   ; qtot -1
  1236        CH2     84    POX    C1L    484          0     14.027   ; qtot -1
  1237        CH2     84    POX    C1M    484          0     14.027   ; qtot -1
  1238        CH2     84    POX    C1N    485          0     14.027   ; qtot -1
  1239        CH2     84    POX    C1O    485          0     14.027   ; qtot -1
  1240        CH2     84    POX    C1P    486          0     14.027   ; qtot -1
  1241        CH2     84    POX    C1Q    486          0     14.027   ; qtot -1
  1242        CH3     84    POX    C1R    487          0     15.035   ; qtot -1
  1243        CH2     84    POX     CZ    488       0.41     14.027   ; qtot -0.59
  1244         OE     84    POX     OZ    488      -0.56    15.9994   ; qtot -1.15
  1245          C     84    POX    C2A    488       0.83     12.011   ; qtot -0.32
  1246          O     84    POX    O2A    488      -0.68    15.9994   ; qtot -1
  1247        CH2     84    POX    C2B    489          0     14.027   ; qtot -1
  1248        CH2     84    POX    C2C    489          0     14.027   ; qtot -1
  1249        CH2     84    POX    C2D    490          0     14.027   ; qtot -1
  1250        CH2     84    POX    C2E    490          0     14.027   ; qtot -1
  1251        CH2     84    POX    C2F    491          0     14.027   ; qtot -1
  1252        CH2     84    POX    C2G    491          0     14.027   ; qtot -1
  1253        CH2     84    POX    C2H    492          0     14.027   ; qtot -1
  1254        CH2     84    POX    C2I    492          0     14.027   ; qtot -1
  1255        CH2     84    POX    C2J    493          0     14.027   ; qtot -1
  1256        CH2     84    POX    C2K    493          0     14.027   ; qtot -1
  1257        CH2     84    POX    C2L    494          0     14.027   ; qtot -1
  1258        CH2     84    POX    C2M    494          0     14.027   ; qtot -1
  1259        CH2     84    POX    C2N    495          0     14.027   ; qtot -1
  1260        CH2     84    POX    C2O    495          0     14.027   ; qtot -1
  1261        CH3     84    POX    C2P    496          0     15.035   ; qtot -1
  1262       CH3L     85    CHL    CN1    497       0.42     15.035   ; qtot -0.58
  1263       CH3L     85    CHL    CN2    497       0.42     15.035   ; qtot -0.16
  1264       CH3L     85    CHL    CN3    497       0.42     15.035   ; qtot 0.26
  1265         NL     85    CHL    NTM    497      -0.58    14.0067   ; qtot -0.32
  1266        CH2     85    CHL     CB    497       0.32     14.027   ; qtot 0
  1267        CH2     86    PJ2     CA    498       0.39     14.027   ; qtot 0.39
  1268         OA     86    PJ2     OA    498      -0.69    15.9994   ; qtot -0.3
  1269          P     86    PJ2      P    498       1.71    30.9738   ; qtot 1.41
  1270        OML     86    PJ2     OB    498       -0.9    15.9994   ; qtot 0.51
  1271          H     86    PJ2     HB    498          0      1.008   ; qtot 0.51
  1272        OML     86    PJ2     OG    498       -0.9    15.9994   ; qtot -0.39
  1273          H     86    PJ2     HG    498          0      1.008   ; qtot -0.39
  1274         OA     86    PJ2     OD    498      -0.61    15.9994   ; qtot -1
  1275        CH2     87    POX     CD    499       0.21     14.027   ; qtot -0.79
  1276        CH1     87    POX     CE    499       0.42     13.019   ; qtot -0.37
  1277         OE     87    POX     OE    499      -0.75    15.9994   ; qtot -1.12
  1278          C     87    POX    C1A    499       0.85     12.011   ; qtot -0.27
  1279          O     87    POX    O1A    499      -0.73    15.9994   ; qtot -1
  1280        CH2     87    POX    C1B    500          0     14.027   ; qtot -1
  1281        CH2     87    POX    C1C    500          0     14.027   ; qtot -1
  1282        CH2     87    POX    C1D    501          0     14.027   ; qtot -1
  1283        CH2     87    POX    C1E    501          0     14.027   ; qtot -1
  1284        CH2     87    POX    C1F    502          0     14.027   ; qtot -1
  1285        CH2     87    POX    C1G    502          0     14.027   ; qtot -1
  1286        CH2     87    POX    C1H    503          0     14.027   ; qtot -1
  1287        CR1     87    POX    C1I    503          0     13.019   ; qtot -1
  1288        CR1     87    POX    C1J    504          0     13.019   ; qtot -1
  1289        CH2     87    POX    C1K    504          0     14.027   ; qtot -1
  1290        CH2     87    POX    C1L    505          0     14.027   ; qtot -1
  1291        CH2     87    POX    C1M    505          0     14.027   ; qtot -1
  1292        CH2     87    POX    C1N    506          0     14.027   ; qtot -1
  1293        CH2     87    POX    C1O    506          0     14.027   ; qtot -1
  1294        CH2     87    POX    C1P    507          0     14.027   ; qtot -1
  1295        CH2     87    POX    C1Q    507          0     14.027   ; qtot -1
  1296        CH3     87    POX    C1R    508          0     15.035   ; qtot -1
  1297        CH2     87    POX     CZ    509       0.41     14.027   ; qtot -0.59
  1298         OE     87    POX     OZ    509      -0.56    15.9994   ; qtot -1.15
  1299          C     87    POX    C2A    509       0.83     12.011   ; qtot -0.32
  1300          O     87    POX    O2A    509      -0.68    15.9994   ; qtot -1
  1301        CH2     87    POX    C2B    510          0     14.027   ; qtot -1
  1302        CH2     87    POX    C2C    510          0     14.027   ; qtot -1
  1303        CH2     87    POX    C2D    511          0     14.027   ; qtot -1
  1304        CH2     87    POX    C2E    511          0     14.027   ; qtot -1
  1305        CH2     87    POX    C2F    512          0     14.027   ; qtot -1
  1306        CH2     87    POX    C2G    512          0     14.027   ; qtot -1
  1307        CH2     87    POX    C2H    513          0     14.027   ; qtot -1
  1308        CH2     87    POX    C2I    513          0     14.027   ; qtot -1
  1309        CH2     87    POX    C2J    514          0     14.027   ; qtot -1
  1310        CH2     87    POX    C2K    514          0     14.027   ; qtot -1
  1311        CH2     87    POX    C2L    515          0     14.027   ; qtot -1
  1312        CH2     87    POX    C2M    515          0     14.027   ; qtot -1
  1313        CH2     87    POX    C2N    516          0     14.027   ; qtot -1
  1314        CH2     87    POX    C2O    516          0     14.027   ; qtot -1
  1315        CH3     87    POX    C2P    517          0     15.035   ; qtot -1
  1316       CH3L     88    CHL    CN1    518       0.42     15.035   ; qtot -0.58
  1317       CH3L     88    CHL    CN2    518       0.42     15.035   ; qtot -0.16
  1318       CH3L     88    CHL    CN3    518       0.42     15.035   ; qtot 0.26
  1319         NL     88    CHL    NTM    518      -0.58    14.0067   ; qtot -0.32
  1320        CH2     88    CHL     CB    518       0.32     14.027   ; qtot 0
  1321        CH2     89    PJ2     CA    519       0.39     14.027   ; qtot 0.39
  1322         OA     89    PJ2     OA    519      -0.69    15.9994   ; qtot -0.3
  1323          P     89    PJ2      P    519       1.71    30.9738   ; qtot 1.41
  1324        OML     89    PJ2     OB    519       -0.9    15.9994   ; qtot 0.51
  1325          H     89    PJ2     HB    519          0      1.008   ; qtot 0.51
  1326        OML     89    PJ2     OG    519       -0.9    15.9994   ; qtot -0.39
  1327          H     89    PJ2     HG    519          0      1.008   ; qtot -0.39
  1328         OA     89    PJ2     OD    519      -0.61    15.9994   ; qtot -1
  1329        CH2     90    POX     CD    520       0.21     14.027   ; qtot -0.79
  1330        CH1     90    POX     CE    520       0.42     13.019   ; qtot -0.37
  1331         OE     90    POX     OE    520      -0.75    15.9994   ; qtot -1.12
  1332          C     90    POX    C1A    520       0.85     12.011   ; qtot -0.27
  1333          O     90    POX    O1A    520      -0.73    15.9994   ; qtot -1
  1334        CH2     90    POX    C1B    521          0     14.027   ; qtot -1
  1335        CH2     90    POX    C1C    521          0     14.027   ; qtot -1
  1336        CH2     90    POX    C1D    522          0     14.027   ; qtot -1
  1337        CH2     90    POX    C1E    522          0     14.027   ; qtot -1
  1338        CH2     90    POX    C1F    523          0     14.027   ; qtot -1
  1339        CH2     90    POX    C1G    523          0     14.027   ; qtot -1
  1340        CH2     90    POX    C1H    524          0     14.027   ; qtot -1
  1341        CR1     90    POX    C1I    524          0     13.019   ; qtot -1
  1342        CR1     90    POX    C1J    525          0     13.019   ; qtot -1
  1343        CH2     90    POX    C1K    525          0     14.027   ; qtot -1
  1344        CH2     90    POX    C1L    526          0     14.027   ; qtot -1
  1345        CH2     90    POX    C1M    526          0     14.027   ; qtot -1
  1346        CH2     90    POX    C1N    527          0     14.027   ; qtot -1
  1347        CH2     90    POX    C1O    527          0     14.027   ; qtot -1
  1348        CH2     90    POX    C1P    528          0     14.027   ; qtot -1
  1349        CH2     90    POX    C1Q    528          0     14.027   ; qtot -1
  1350        CH3     90    POX    C1R    529          0     15.035   ; qtot -1
  1351        CH2     90    POX     CZ    530       0.41     14.027   ; qtot -0.59
  1352         OE     90    POX     OZ    530      -0.56    15.9994   ; qtot -1.15
  1353          C     90    POX    C2A    530       0.83     12.011   ; qtot -0.32
  1354          O     90    POX    O2A    530      -0.68    15.9994   ; qtot -1
  1355        CH2     90    POX    C2B    531          0     14.027   ; qtot -1
  1356        CH2     90    POX    C2C    531          0     14.027   ; qtot -1
  1357        CH2     90    POX    C2D    532          0     14.027   ; qtot -1
  1358        CH2     90    POX    C2E    532          0     14.027   ; qtot -1
  1359        CH2     90    POX    C2F    533          0     14.027   ; qtot -1
  1360        CH2     90    POX    C2G    533          0     14.027   ; qtot -1
  1361        CH2     90    POX    C2H    534          0     14.027   ; qtot -1
  1362        CH2     90    POX    C2I    534          0     14.027   ; qtot -1
  1363        CH2     90    POX    C2J    535          0     14.027   ; qtot -1
  1364        CH2     90    POX    C2K    535          0     14.027   ; qtot -1
  1365        CH2     90    POX    C2L    536          0     14.027   ; qtot -1
  1366        CH2     90    POX    C2M    536          0     14.027   ; qtot -1
  1367        CH2     90    POX    C2N    537          0     14.027   ; qtot -1
  1368        CH2     90    POX    C2O    537          0     14.027   ; qtot -1
  1369        CH3     90    POX    C2P    538          0     15.035   ; qtot -1
  1370       CH3L     91    CHL    CN1    539       0.42     15.035   ; qtot -0.58
  1371       CH3L     91    CHL    CN2    539       0.42     15.035   ; qtot -0.16
  1372       CH3L     91    CHL    CN3    539       0.42     15.035   ; qtot 0.26
  1373         NL     91    CHL    NTM    539      -0.58    14.0067   ; qtot -0.32
  1374        CH2     91    CHL     CB    539       0.32     14.027   ; qtot 0
  1375        CH2     92    PJ2     CA    540       0.39     14.027   ; qtot 0.39
  1376         OA     92    PJ2     OA    540      -0.69    15.9994   ; qtot -0.3
  1377          P     92    PJ2      P    540       1.71    30.9738   ; qtot 1.41
  1378        OML     92    PJ2     OB    540       -0.9    15.9994   ; qtot 0.51
  1379          H     92    PJ2     HB    540          0      1.008   ; qtot 0.51
  1380        OML     92    PJ2     OG    540       -0.9    15.9994   ; qtot -0.39
  1381          H     92    PJ2     HG    540          0      1.008   ; qtot -0.39
  1382         OA     92    PJ2     OD    540      -0.61    15.9994   ; qtot -1
  1383        CH2     93    POX     CD    541       0.21     14.027   ; qtot -0.79
  1384        CH1     93    POX     CE    541       0.42     13.019   ; qtot -0.37
  1385         OE     93    POX     OE    541      -0.75    15.9994   ; qtot -1.12
  1386          C     93    POX    C1A    541       0.85     12.011   ; qtot -0.27
  1387          O     93    POX    O1A    541      -0.73    15.9994   ; qtot -1
  1388        CH2     93    POX    C1B    542          0     14.027   ; qtot -1
  1389        CH2     93    POX    C1C    542          0     14.027   ; qtot -1
  1390        CH2     93    POX    C1D    543          0     14.027   ; qtot -1
  1391        CH2     93    POX    C1E    543          0     14.027   ; qtot -1
  1392        CH2     93    POX    C1F    544          0     14.027   ; qtot -1
  1393        CH2     93    POX    C1G    544          0     14.027   ; qtot -1
  1394        CH2     93    POX    C1H    545          0     14.027   ; qtot -1
  1395        CR1     93    POX    C1I    545          0     13.019   ; qtot -1
  1396        CR1     93    POX    C1J    546          0     13.019   ; qtot -1
  1397        CH2     93    POX    C1K    546          0     14.027   ; qtot -1
  1398        CH2     93    POX    C1L    547          0     14.027   ; qtot -1
  1399        CH2     93    POX    C1M    547          0     14.027   ; qtot -1
  1400        CH2     93    POX    C1N    548          0     14.027   ; qtot -1
  1401        CH2     93    POX    C1O    548          0     14.027   ; qtot -1
  1402        CH2     93    POX    C1P    549          0     14.027   ; qtot -1
  1403        CH2     93    POX    C1Q    549          0     14.027   ; qtot -1
  1404        CH3     93    POX    C1R    550          0     15.035   ; qtot -1
  1405        CH2     93    POX     CZ    551       0.41     14.027   ; qtot -0.59
  1406         OE     93    POX     OZ    551      -0.56    15.9994   ; qtot -1.15
  1407          C     93    POX    C2A    551       0.83     12.011   ; qtot -0.32
  1408          O     93    POX    O2A    551      -0.68    15.9994   ; qtot -1
  1409        CH2     93    POX    C2B    552          0     14.027   ; qtot -1
  1410        CH2     93    POX    C2C    552          0     14.027   ; qtot -1
  1411        CH2     93    POX    C2D    553          0     14.027   ; qtot -1
  1412        CH2     93    POX    C2E    553          0     14.027   ; qtot -1
  1413        CH2     93    POX    C2F    554          0     14.027   ; qtot -1
  1414        CH2     93    POX    C2G    554          0     14.027   ; qtot -1
  1415        CH2     93    POX    C2H    555          0     14.027   ; qtot -1
  1416        CH2     93    POX    C2I    555          0     14.027   ; qtot -1
  1417        CH2     93    POX    C2J    556          0     14.027   ; qtot -1
  1418        CH2     93    POX    C2K    556          0     14.027   ; qtot -1
  1419        CH2     93    POX    C2L    557          0     14.027   ; qtot -1
  1420        CH2     93    POX    C2M    557          0     14.027   ; qtot -1
  1421        CH2     93    POX    C2N    558          0     14.027   ; qtot -1
  1422        CH2     93    POX    C2O    558          0     14.027   ; qtot -1
  1423        CH3     93    POX    C2P    559          0     15.035   ; qtot -1
  1424       CH3L     94    CHL    CN1    560       0.42     15.035   ; qtot -0.58
  1425       CH3L     94    CHL    CN2    560       0.42     15.035   ; qtot -0.16
  1426       CH3L     94    CHL    CN3    560       0.42     15.035   ; qtot 0.26
  1427         NL     94    CHL    NTM    560      -0.58    14.0067   ; qtot -0.32
  1428        CH2     94    CHL     CB    560       0.32     14.027   ; qtot 0
  1429        CH2     95    PJ2     CA    561       0.39     14.027   ; qtot 0.39
  1430         OA     95    PJ2     OA    561      -0.69    15.9994   ; qtot -0.3
  1431          P     95    PJ2      P    561       1.71    30.9738   ; qtot 1.41
  1432        OML     95    PJ2     OB    561       -0.9    15.9994   ; qtot 0.51
  1433          H     95    PJ2     HB    561          0      1.008   ; qtot 0.51
  1434        OML     95    PJ2     OG    561       -0.9    15.9994   ; qtot -0.39
  1435          H     95    PJ2     HG    561          0      1.008   ; qtot -0.39
  1436         OA     95    PJ2     OD    561      -0.61    15.9994   ; qtot -1
  1437        CH2     96    POX     CD    562       0.21     14.027   ; qtot -0.79
  1438        CH1     96    POX     CE    562       0.42     13.019   ; qtot -0.37
  1439         OE     96    POX     OE    562      -0.75    15.9994   ; qtot -1.12
  1440          C     96    POX    C1A    562       0.85     12.011   ; qtot -0.27
  1441          O     96    POX    O1A    562      -0.73    15.9994   ; qtot -1
  1442        CH2     96    POX    C1B    563          0     14.027   ; qtot -1
  1443        CH2     96    POX    C1C    563          0     14.027   ; qtot -1
  1444        CH2     96    POX    C1D    564          0     14.027   ; qtot -1
  1445        CH2     96    POX    C1E    564          0     14.027   ; qtot -1
  1446        CH2     96    POX    C1F    565          0     14.027   ; qtot -1
  1447        CH2     96    POX    C1G    565          0     14.027   ; qtot -1
  1448        CH2     96    POX    C1H    566          0     14.027   ; qtot -1
  1449        CR1     96    POX    C1I    566          0     13.019   ; qtot -1
  1450        CR1     96    POX    C1J    567          0     13.019   ; qtot -1
  1451        CH2     96    POX    C1K    567          0     14.027   ; qtot -1
  1452        CH2     96    POX    C1L    568          0     14.027   ; qtot -1
  1453        CH2     96    POX    C1M    568          0     14.027   ; qtot -1
  1454        CH2     96    POX    C1N    569          0     14.027   ; qtot -1
  1455        CH2     96    POX    C1O    569          0     14.027   ; qtot -1
  1456        CH2     96    POX    C1P    570          0     14.027   ; qtot -1
  1457        CH2     96    POX    C1Q    570          0     14.027   ; qtot -1
  1458        CH3     96    POX    C1R    571          0     15.035   ; qtot -1
  1459        CH2     96    POX     CZ    572       0.41     14.027   ; qtot -0.59
  1460         OE     96    POX     OZ    572      -0.56    15.9994   ; qtot -1.15
  1461          C     96    POX    C2A    572       0.83     12.011   ; qtot -0.32
  1462          O     96    POX    O2A    572      -0.68    15.9994   ; qtot -1
  1463        CH2     96    POX    C2B    573          0     14.027   ; qtot -1
  1464        CH2     96    POX    C2C    573          0     14.027   ; qtot -1
  1465        CH2     96    POX    C2D    574          0     14.027   ; qtot -1
  1466        CH2     96    POX    C2E    574          0     14.027   ; qtot -1
  1467        CH2     96    POX    C2F    575          0     14.027   ; qtot -1
  1468        CH2     96    POX    C2G    575          0     14.027   ; qtot -1
  1469        CH2     96    POX    C2H    576          0     14.027   ; qtot -1
  1470        CH2     96    POX    C2I    576          0     14.027   ; qtot -1
  1471        CH2     96    POX    C2J    577          0     14.027   ; qtot -1
  1472        CH2     96    POX    C2K    577          0     14.027   ; qtot -1
  1473        CH2     96    POX    C2L    578          0     14.027   ; qtot -1
  1474        CH2     96    POX    C2M    578          0     14.027   ; qtot -1
  1475        CH2     96    POX    C2N    579          0     14.027   ; qtot -1
  1476        CH2     96    POX    C2O    579          0     14.027   ; qtot -1
  1477        CH3     96    POX    C2P    580          0     15.035   ; qtot -1
  1478       CH3L     97    CHL    CN1    581       0.42     15.035   ; qtot -0.58
  1479       CH3L     97    CHL    CN2    581       0.42     15.035   ; qtot -0.16
  1480       CH3L     97    CHL    CN3    581       0.42     15.035   ; qtot 0.26
  1481         NL     97    CHL    NTM    581      -0.58    14.0067   ; qtot -0.32
  1482        CH2     97    CHL     CB    581       0.32     14.027   ; qtot 0
  1483        CH2     98    PJ2     CA    582       0.39     14.027   ; qtot 0.39
  1484         OA     98    PJ2     OA    582      -0.69    15.9994   ; qtot -0.3
  1485          P     98    PJ2      P    582       1.71    30.9738   ; qtot 1.41
  1486        OML     98    PJ2     OB    582       -0.9    15.9994   ; qtot 0.51
  1487          H     98    PJ2     HB    582          0      1.008   ; qtot 0.51
  1488        OML     98    PJ2     OG    582       -0.9    15.9994   ; qtot -0.39
  1489          H     98    PJ2     HG    582          0      1.008   ; qtot -0.39
  1490         OA     98    PJ2     OD    582      -0.61    15.9994   ; qtot -1
  1491        CH2     99    POX     CD    583       0.21     14.027   ; qtot -0.79
  1492        CH1     99    POX     CE    583       0.42     13.019   ; qtot -0.37
  1493         OE     99    POX     OE    583      -0.75    15.9994   ; qtot -1.12
  1494          C     99    POX    C1A    583       0.85     12.011   ; qtot -0.27
  1495          O     99    POX    O1A    583      -0.73    15.9994   ; qtot -1
  1496        CH2     99    POX    C1B    584          0     14.027   ; qtot -1
  1497        CH2     99    POX    C1C    584          0     14.027   ; qtot -1
  1498        CH2     99    POX    C1D    585          0     14.027   ; qtot -1
  1499        CH2     99    POX    C1E    585          0     14.027   ; qtot -1
  1500        CH2     99    POX    C1F    586          0     14.027   ; qtot -1
  1501        CH2     99    POX    C1G    586          0     14.027   ; qtot -1
  1502        CH2     99    POX    C1H    587          0     14.027   ; qtot -1
  1503        CR1     99    POX    C1I    587          0     13.019   ; qtot -1
  1504        CR1     99    POX    C1J    588          0     13.019   ; qtot -1
  1505        CH2     99    POX    C1K    588          0     14.027   ; qtot -1
  1506        CH2     99    POX    C1L    589          0     14.027   ; qtot -1
  1507        CH2     99    POX    C1M    589          0     14.027   ; qtot -1
  1508        CH2     99    POX    C1N    590          0     14.027   ; qtot -1
  1509        CH2     99    POX    C1O    590          0     14.027   ; qtot -1
  1510        CH2     99    POX    C1P    591          0     14.027   ; qtot -1
  1511        CH2     99    POX    C1Q    591          0     14.027   ; qtot -1
  1512        CH3     99    POX    C1R    592          0     15.035   ; qtot -1
  1513        CH2     99    POX     CZ    593       0.41     14.027   ; qtot -0.59
  1514         OE     99    POX     OZ    593      -0.56    15.9994   ; qtot -1.15
  1515          C     99    POX    C2A    593       0.83     12.011   ; qtot -0.32
  1516          O     99    POX    O2A    593      -0.68    15.9994   ; qtot -1
  1517        CH2     99    POX    C2B    594          0     14.027   ; qtot -1
  1518        CH2     99    POX    C2C    594          0     14.027   ; qtot -1
  1519        CH2     99    POX    C2D    595          0     14.027   ; qtot -1
  1520        CH2     99    POX    C2E    595          0     14.027   ; qtot -1
  1521        CH2     99    POX    C2F    596          0     14.027   ; qtot -1
  1522        CH2     99    POX    C2G    596          0     14.027   ; qtot -1
  1523        CH2     99    POX    C2H    597          0     14.027   ; qtot -1
  1524        CH2     99    POX    C2I    597          0     14.027   ; qtot -1
  1525        CH2     99    POX    C2J    598          0     14.027   ; qtot -1
  1526        CH2     99    POX    C2K    598          0     14.027   ; qtot -1
  1527        CH2     99    POX    C2L    599          0     14.027   ; qtot -1
  1528        CH2     99    POX    C2M    599          0     14.027   ; qtot -1
  1529        CH2     99    POX    C2N    600          0     14.027   ; qtot -1
  1530        CH2     99    POX    C2O    600          0     14.027   ; qtot -1
  1531        CH3     99    POX    C2P    601          0     15.035   ; qtot -1
  1532       CH3L    100    CHL    CN1    602       0.42     15.035   ; qtot -0.58
  1533       CH3L    100    CHL    CN2    602       0.42     15.035   ; qtot -0.16
  1534       CH3L    100    CHL    CN3    602       0.42     15.035   ; qtot 0.26
  1535         NL    100    CHL    NTM    602      -0.58    14.0067   ; qtot -0.32
  1536        CH2    100    CHL     CB    602       0.32     14.027   ; qtot 0
  1537        CH2    101    PJ2     CA    603       0.39     14.027   ; qtot 0.39
  1538         OA    101    PJ2     OA    603      -0.69    15.9994   ; qtot -0.3
  1539          P    101    PJ2      P    603       1.71    30.9738   ; qtot 1.41
  1540        OML    101    PJ2     OB    603       -0.9    15.9994   ; qtot 0.51
  1541          H    101    PJ2     HB    603          0      1.008   ; qtot 0.51
  1542        OML    101    PJ2     OG    603       -0.9    15.9994   ; qtot -0.39
  1543          H    101    PJ2     HG    603          0      1.008   ; qtot -0.39
  1544         OA    101    PJ2     OD    603      -0.61    15.9994   ; qtot -1
  1545        CH2    102    POX     CD    604       0.21     14.027   ; qtot -0.79
  1546        CH1    102    POX     CE    604       0.42     13.019   ; qtot -0.37
  1547         OE    102    POX     OE    604      -0.75    15.9994   ; qtot -1.12
  1548          C    102    POX    C1A    604       0.85     12.011   ; qtot -0.27
  1549          O    102    POX    O1A    604      -0.73    15.9994   ; qtot -1
  1550        CH2    102    POX    C1B    605          0     14.027   ; qtot -1
  1551        CH2    102    POX    C1C    605          0     14.027   ; qtot -1
  1552        CH2    102    POX    C1D    606          0     14.027   ; qtot -1
  1553        CH2    102    POX    C1E    606          0     14.027   ; qtot -1
  1554        CH2    102    POX    C1F    607          0     14.027   ; qtot -1
  1555        CH2    102    POX    C1G    607          0     14.027   ; qtot -1
  1556        CH2    102    POX    C1H    608          0     14.027   ; qtot -1
  1557        CR1    102    POX    C1I    608          0     13.019   ; qtot -1
  1558        CR1    102    POX    C1J    609          0     13.019   ; qtot -1
  1559        CH2    102    POX    C1K    609          0     14.027   ; qtot -1
  1560        CH2    102    POX    C1L    610          0     14.027   ; qtot -1
  1561        CH2    102    POX    C1M    610          0     14.027   ; qtot -1
  1562        CH2    102    POX    C1N    611          0     14.027   ; qtot -1
  1563        CH2    102    POX    C1O    611          0     14.027   ; qtot -1
  1564        CH2    102    POX    C1P    612          0     14.027   ; qtot -1
  1565        CH2    102    POX    C1Q    612          0     14.027   ; qtot -1
  1566        CH3    102    POX    C1R    613          0     15.035   ; qtot -1
  1567        CH2    102    POX     CZ    614       0.41     14.027   ; qtot -0.59
  1568         OE    102    POX     OZ    614      -0.56    15.9994   ; qtot -1.15
  1569          C    102    POX    C2A    614       0.83     12.011   ; qtot -0.32
  1570          O    102    POX    O2A    614      -0.68    15.9994   ; qtot -1
  1571        CH2    102    POX    C2B    615          0     14.027   ; qtot -1
  1572        CH2    102    POX    C2C    615          0     14.027   ; qtot -1
  1573        CH2    102    POX    C2D    616          0     14.027   ; qtot -1
  1574        CH2    102    POX    C2E    616          0     14.027   ; qtot -1
  1575        CH2    102    POX    C2F    617          0     14.027   ; qtot -1
  1576        CH2    102    POX    C2G    617          0     14.027   ; qtot -1
  1577        CH2    102    POX    C2H    618          0     14.027   ; qtot -1
  1578        CH2    102    POX    C2I    618          0     14.027   ; qtot -1
  1579        CH2    102    POX    C2J    619          0     14.027   ; qtot -1
  1580        CH2    102    POX    C2K    619          0     14.027   ; qtot -1
  1581        CH2    102    POX    C2L    620          0     14.027   ; qtot -1
  1582        CH2    102    POX    C2M    620          0     14.027   ; qtot -1
  1583        CH2    102    POX    C2N    621          0     14.027   ; qtot -1
  1584        CH2    102    POX    C2O    621          0     14.027   ; qtot -1
  1585        CH3    102    POX    C2P    622          0     15.035   ; qtot -1
  1586       CH3L    103    CHL    CN1    623       0.42     15.035   ; qtot -0.58
  1587       CH3L    103    CHL    CN2    623       0.42     15.035   ; qtot -0.16
  1588       CH3L    103    CHL    CN3    623       0.42     15.035   ; qtot 0.26
  1589         NL    103    CHL    NTM    623      -0.58    14.0067   ; qtot -0.32
  1590        CH2    103    CHL     CB    623       0.32     14.027   ; qtot 0
  1591        CH2    104    PJ2     CA    624       0.39     14.027   ; qtot 0.39
  1592         OA    104    PJ2     OA    624      -0.69    15.9994   ; qtot -0.3
  1593          P    104    PJ2      P    624       1.71    30.9738   ; qtot 1.41
  1594        OML    104    PJ2     OB    624       -0.9    15.9994   ; qtot 0.51
  1595          H    104    PJ2     HB    624          0      1.008   ; qtot 0.51
  1596        OML    104    PJ2     OG    624       -0.9    15.9994   ; qtot -0.39
  1597          H    104    PJ2     HG    624          0      1.008   ; qtot -0.39
  1598         OA    104    PJ2     OD    624      -0.61    15.9994   ; qtot -1
  1599        CH2    105    POX     CD    625       0.21     14.027   ; qtot -0.79
  1600        CH1    105    POX     CE    625       0.42     13.019   ; qtot -0.37
  1601         OE    105    POX     OE    625      -0.75    15.9994   ; qtot -1.12
  1602          C    105    POX    C1A    625       0.85     12.011   ; qtot -0.27
  1603          O    105    POX    O1A    625      -0.73    15.9994   ; qtot -1
  1604        CH2    105    POX    C1B    626          0     14.027   ; qtot -1
  1605        CH2    105    POX    C1C    626          0     14.027   ; qtot -1
  1606        CH2    105    POX    C1D    627          0     14.027   ; qtot -1
  1607        CH2    105    POX    C1E    627          0     14.027   ; qtot -1
  1608        CH2    105    POX    C1F    628          0     14.027   ; qtot -1
  1609        CH2    105    POX    C1G    628          0     14.027   ; qtot -1
  1610        CH2    105    POX    C1H    629          0     14.027   ; qtot -1
  1611        CR1    105    POX    C1I    629          0     13.019   ; qtot -1
  1612        CR1    105    POX    C1J    630          0     13.019   ; qtot -1
  1613        CH2    105    POX    C1K    630          0     14.027   ; qtot -1
  1614        CH2    105    POX    C1L    631          0     14.027   ; qtot -1
  1615        CH2    105    POX    C1M    631          0     14.027   ; qtot -1
  1616        CH2    105    POX    C1N    632          0     14.027   ; qtot -1
  1617        CH2    105    POX    C1O    632          0     14.027   ; qtot -1
  1618        CH2    105    POX    C1P    633          0     14.027   ; qtot -1
  1619        CH2    105    POX    C1Q    633          0     14.027   ; qtot -1
  1620        CH3    105    POX    C1R    634          0     15.035   ; qtot -1
  1621        CH2    105    POX     CZ    635       0.41     14.027   ; qtot -0.59
  1622         OE    105    POX     OZ    635      -0.56    15.9994   ; qtot -1.15
  1623          C    105    POX    C2A    635       0.83     12.011   ; qtot -0.32
  1624          O    105    POX    O2A    635      -0.68    15.9994   ; qtot -1
  1625        CH2    105    POX    C2B    636          0     14.027   ; qtot -1
  1626        CH2    105    POX    C2C    636          0     14.027   ; qtot -1
  1627        CH2    105    POX    C2D    637          0     14.027   ; qtot -1
  1628        CH2    105    POX    C2E    637          0     14.027   ; qtot -1
  1629        CH2    105    POX    C2F    638          0     14.027   ; qtot -1
  1630        CH2    105    POX    C2G    638          0     14.027   ; qtot -1
  1631        CH2    105    POX    C2H    639          0     14.027   ; qtot -1
  1632        CH2    105    POX    C2I    639          0     14.027   ; qtot -1
  1633        CH2    105    POX    C2J    640          0     14.027   ; qtot -1
  1634        CH2    105    POX    C2K    640          0     14.027   ; qtot -1
  1635        CH2    105    POX    C2L    641          0     14.027   ; qtot -1
  1636        CH2    105    POX    C2M    641          0     14.027   ; qtot -1
  1637        CH2    105    POX    C2N    642          0     14.027   ; qtot -1
  1638        CH2    105    POX    C2O    642          0     14.027   ; qtot -1
  1639        CH3    105    POX    C2P    643          0     15.035   ; qtot -1
  1640       CH3L    106    CHL    CN1    644       0.42     15.035   ; qtot -0.58
  1641       CH3L    106    CHL    CN2    644       0.42     15.035   ; qtot -0.16
  1642       CH3L    106    CHL    CN3    644       0.42     15.035   ; qtot 0.26
  1643         NL    106    CHL    NTM    644      -0.58    14.0067   ; qtot -0.32
  1644        CH2    106    CHL     CB    644       0.32     14.027   ; qtot 0
  1645        CH2    107    PJ2     CA    645       0.39     14.027   ; qtot 0.39
  1646         OA    107    PJ2     OA    645      -0.69    15.9994   ; qtot -0.3
  1647          P    107    PJ2      P    645       1.71    30.9738   ; qtot 1.41
  1648        OML    107    PJ2     OB    645       -0.9    15.9994   ; qtot 0.51
  1649          H    107    PJ2     HB    645          0      1.008   ; qtot 0.51
  1650        OML    107    PJ2     OG    645       -0.9    15.9994   ; qtot -0.39
  1651          H    107    PJ2     HG    645          0      1.008   ; qtot -0.39
  1652         OA    107    PJ2     OD    645      -0.61    15.9994   ; qtot -1
  1653        CH2    108    POX     CD    646       0.21     14.027   ; qtot -0.79
  1654        CH1    108    POX     CE    646       0.42     13.019   ; qtot -0.37
  1655         OE    108    POX     OE    646      -0.75    15.9994   ; qtot -1.12
  1656          C    108    POX    C1A    646       0.85     12.011   ; qtot -0.27
  1657          O    108    POX    O1A    646      -0.73    15.9994   ; qtot -1
  1658        CH2    108    POX    C1B    647          0     14.027   ; qtot -1
  1659        CH2    108    POX    C1C    647          0     14.027   ; qtot -1
  1660        CH2    108    POX    C1D    648          0     14.027   ; qtot -1
  1661        CH2    108    POX    C1E    648          0     14.027   ; qtot -1
  1662        CH2    108    POX    C1F    649          0     14.027   ; qtot -1
  1663        CH2    108    POX    C1G    649          0     14.027   ; qtot -1
  1664        CH2    108    POX    C1H    650          0     14.027   ; qtot -1
  1665        CR1    108    POX    C1I    650          0     13.019   ; qtot -1
  1666        CR1    108    POX    C1J    651          0     13.019   ; qtot -1
  1667        CH2    108    POX    C1K    651          0     14.027   ; qtot -1
  1668        CH2    108    POX    C1L    652          0     14.027   ; qtot -1
  1669        CH2    108    POX    C1M    652          0     14.027   ; qtot -1
  1670        CH2    108    POX    C1N    653          0     14.027   ; qtot -1
  1671        CH2    108    POX    C1O    653          0     14.027   ; qtot -1
  1672        CH2    108    POX    C1P    654          0     14.027   ; qtot -1
  1673        CH2    108    POX    C1Q    654          0     14.027   ; qtot -1
  1674        CH3    108    POX    C1R    655          0     15.035   ; qtot -1
  1675        CH2    108    POX     CZ    656       0.41     14.027   ; qtot -0.59
  1676         OE    108    POX     OZ    656      -0.56    15.9994   ; qtot -1.15
  1677          C    108    POX    C2A    656       0.83     12.011   ; qtot -0.32
  1678          O    108    POX    O2A    656      -0.68    15.9994   ; qtot -1
  1679        CH2    108    POX    C2B    657          0     14.027   ; qtot -1
  1680        CH2    108    POX    C2C    657          0     14.027   ; qtot -1
  1681        CH2    108    POX    C2D    658          0     14.027   ; qtot -1
  1682        CH2    108    POX    C2E    658          0     14.027   ; qtot -1
  1683        CH2    108    POX    C2F    659          0     14.027   ; qtot -1
  1684        CH2    108    POX    C2G    659          0     14.027   ; qtot -1
  1685        CH2    108    POX    C2H    660          0     14.027   ; qtot -1
  1686        CH2    108    POX    C2I    660          0     14.027   ; qtot -1
  1687        CH2    108    POX    C2J    661          0     14.027   ; qtot -1
  1688        CH2    108    POX    C2K    661          0     14.027   ; qtot -1
  1689        CH2    108    POX    C2L    662          0     14.027   ; qtot -1
  1690        CH2    108    POX    C2M    662          0     14.027   ; qtot -1
  1691        CH2    108    POX    C2N    663          0     14.027   ; qtot -1
  1692        CH2    108    POX    C2O    663          0     14.027   ; qtot -1
  1693        CH3    108    POX    C2P    664          0     15.035   ; qtot -1
  1694       CH3L    109    CHL    CN1    665       0.42     15.035   ; qtot -0.58
  1695       CH3L    109    CHL    CN2    665       0.42     15.035   ; qtot -0.16
  1696       CH3L    109    CHL    CN3    665       0.42     15.035   ; qtot 0.26
  1697         NL    109    CHL    NTM    665      -0.58    14.0067   ; qtot -0.32
  1698        CH2    109    CHL     CB    665       0.32     14.027   ; qtot 0
  1699        CH2    110    PJ2     CA    666       0.39     14.027   ; qtot 0.39
  1700         OA    110    PJ2     OA    666      -0.69    15.9994   ; qtot -0.3
  1701          P    110    PJ2      P    666       1.71    30.9738   ; qtot 1.41
  1702        OML    110    PJ2     OB    666       -0.9    15.9994   ; qtot 0.51
  1703          H    110    PJ2     HB    666          0      1.008   ; qtot 0.51
  1704        OML    110    PJ2     OG    666       -0.9    15.9994   ; qtot -0.39
  1705          H    110    PJ2     HG    666          0      1.008   ; qtot -0.39
  1706         OA    110    PJ2     OD    666      -0.61    15.9994   ; qtot -1
  1707        CH2    111    POX     CD    667       0.21     14.027   ; qtot -0.79
  1708        CH1    111    POX     CE    667       0.42     13.019   ; qtot -0.37
  1709         OE    111    POX     OE    667      -0.75    15.9994   ; qtot -1.12
  1710          C    111    POX    C1A    667       0.85     12.011   ; qtot -0.27
  1711          O    111    POX    O1A    667      -0.73    15.9994   ; qtot -1
  1712        CH2    111    POX    C1B    668          0     14.027   ; qtot -1
  1713        CH2    111    POX    C1C    668          0     14.027   ; qtot -1
  1714        CH2    111    POX    C1D    669          0     14.027   ; qtot -1
  1715        CH2    111    POX    C1E    669          0     14.027   ; qtot -1
  1716        CH2    111    POX    C1F    670          0     14.027   ; qtot -1
  1717        CH2    111    POX    C1G    670          0     14.027   ; qtot -1
  1718        CH2    111    POX    C1H    671          0     14.027   ; qtot -1
  1719        CR1    111    POX    C1I    671          0     13.019   ; qtot -1
  1720        CR1    111    POX    C1J    672          0     13.019   ; qtot -1
  1721        CH2    111    POX    C1K    672          0     14.027   ; qtot -1
  1722        CH2    111    POX    C1L    673          0     14.027   ; qtot -1
  1723        CH2    111    POX    C1M    673          0     14.027   ; qtot -1
  1724        CH2    111    POX    C1N    674          0     14.027   ; qtot -1
  1725        CH2    111    POX    C1O    674          0     14.027   ; qtot -1
  1726        CH2    111    POX    C1P    675          0     14.027   ; qtot -1
  1727        CH2    111    POX    C1Q    675          0     14.027   ; qtot -1
  1728        CH3    111    POX    C1R    676          0     15.035   ; qtot -1
  1729        CH2    111    POX     CZ    677       0.41     14.027   ; qtot -0.59
  1730         OE    111    POX     OZ    677      -0.56    15.9994   ; qtot -1.15
  1731          C    111    POX    C2A    677       0.83     12.011   ; qtot -0.32
  1732          O    111    POX    O2A    677      -0.68    15.9994   ; qtot -1
  1733        CH2    111    POX    C2B    678          0     14.027   ; qtot -1
  1734        CH2    111    POX    C2C    678          0     14.027   ; qtot -1
  1735        CH2    111    POX    C2D    679          0     14.027   ; qtot -1
  1736        CH2    111    POX    C2E    679          0     14.027   ; qtot -1
  1737        CH2    111    POX    C2F    680          0     14.027   ; qtot -1
  1738        CH2    111    POX    C2G    680          0     14.027   ; qtot -1
  1739        CH2    111    POX    C2H    681          0     14.027   ; qtot -1
  1740        CH2    111    POX    C2I    681          0     14.027   ; qtot -1
  1741        CH2    111    POX    C2J    682          0     14.027   ; qtot -1
  1742        CH2    111    POX    C2K    682          0     14.027   ; qtot -1
  1743        CH2    111    POX    C2L    683          0     14.027   ; qtot -1
  1744        CH2    111    POX    C2M    683          0     14.027   ; qtot -1
  1745        CH2    111    POX    C2N    684          0     14.027   ; qtot -1
  1746        CH2    111    POX    C2O    684          0     14.027   ; qtot -1
  1747        CH3    111    POX    C2P    685          0     15.035   ; qtot -1
  1748       CH3L    112    CHL    CN1    686       0.42     15.035   ; qtot -0.58
  1749       CH3L    112    CHL    CN2    686       0.42     15.035   ; qtot -0.16
  1750       CH3L    112    CHL    CN3    686       0.42     15.035   ; qtot 0.26
  1751         NL    112    CHL    NTM    686      -0.58    14.0067   ; qtot -0.32
  1752        CH2    112    CHL     CB    686       0.32     14.027   ; qtot 0
  1753        CH2    113    PJ2     CA    687       0.39     14.027   ; qtot 0.39
  1754         OA    113    PJ2     OA    687      -0.69    15.9994   ; qtot -0.3
  1755          P    113    PJ2      P    687       1.71    30.9738   ; qtot 1.41
  1756        OML    113    PJ2     OB    687       -0.9    15.9994   ; qtot 0.51
  1757          H    113    PJ2     HB    687          0      1.008   ; qtot 0.51
  1758        OML    113    PJ2     OG    687       -0.9    15.9994   ; qtot -0.39
  1759          H    113    PJ2     HG    687          0      1.008   ; qtot -0.39
  1760         OA    113    PJ2     OD    687      -0.61    15.9994   ; qtot -1
  1761        CH2    114    POX     CD    688       0.21     14.027   ; qtot -0.79
  1762        CH1    114    POX     CE    688       0.42     13.019   ; qtot -0.37
  1763         OE    114    POX     OE    688      -0.75    15.9994   ; qtot -1.12
  1764          C    114    POX    C1A    688       0.85     12.011   ; qtot -0.27
  1765          O    114    POX    O1A    688      -0.73    15.9994   ; qtot -1
  1766        CH2    114    POX    C1B    689          0     14.027   ; qtot -1
  1767        CH2    114    POX    C1C    689          0     14.027   ; qtot -1
  1768        CH2    114    POX    C1D    690          0     14.027   ; qtot -1
  1769        CH2    114    POX    C1E    690          0     14.027   ; qtot -1
  1770        CH2    114    POX    C1F    691          0     14.027   ; qtot -1
  1771        CH2    114    POX    C1G    691          0     14.027   ; qtot -1
  1772        CH2    114    POX    C1H    692          0     14.027   ; qtot -1
  1773        CR1    114    POX    C1I    692          0     13.019   ; qtot -1
  1774        CR1    114    POX    C1J    693          0     13.019   ; qtot -1
  1775        CH2    114    POX    C1K    693          0     14.027   ; qtot -1
  1776        CH2    114    POX    C1L    694          0     14.027   ; qtot -1
  1777        CH2    114    POX    C1M    694          0     14.027   ; qtot -1
  1778        CH2    114    POX    C1N    695          0     14.027   ; qtot -1
  1779        CH2    114    POX    C1O    695          0     14.027   ; qtot -1
  1780        CH2    114    POX    C1P    696          0     14.027   ; qtot -1
  1781        CH2    114    POX    C1Q    696          0     14.027   ; qtot -1
  1782        CH3    114    POX    C1R    697          0     15.035   ; qtot -1
  1783        CH2    114    POX     CZ    698       0.41     14.027   ; qtot -0.59
  1784         OE    114    POX     OZ    698      -0.56    15.9994   ; qtot -1.15
  1785          C    114    POX    C2A    698       0.83     12.011   ; qtot -0.32
  1786          O    114    POX    O2A    698      -0.68    15.9994   ; qtot -1
  1787        CH2    114    POX    C2B    699          0     14.027   ; qtot -1
  1788        CH2    114    POX    C2C    699          0     14.027   ; qtot -1
  1789        CH2    114    POX    C2D    700          0     14.027   ; qtot -1
  1790        CH2    114    POX    C2E    700          0     14.027   ; qtot -1
  1791        CH2    114    POX    C2F    701          0     14.027   ; qtot -1
  1792        CH2    114    POX    C2G    701          0     14.027   ; qtot -1
  1793        CH2    114    POX    C2H    702          0     14.027   ; qtot -1
  1794        CH2    114    POX    C2I    702          0     14.027   ; qtot -1
  1795        CH2    114    POX    C2J    703          0     14.027   ; qtot -1
  1796        CH2    114    POX    C2K    703          0     14.027   ; qtot -1
  1797        CH2    114    POX    C2L    704          0     14.027   ; qtot -1
  1798        CH2    114    POX    C2M    704          0     14.027   ; qtot -1
  1799        CH2    114    POX    C2N    705          0     14.027   ; qtot -1
  1800        CH2    114    POX    C2O    705          0     14.027   ; qtot -1
  1801        CH3    114    POX    C2P    706          0     15.035   ; qtot -1
  1802       CH3L    115    CHL    CN1    707       0.42     15.035   ; qtot -0.58
  1803       CH3L    115    CHL    CN2    707       0.42     15.035   ; qtot -0.16
  1804       CH3L    115    CHL    CN3    707       0.42     15.035   ; qtot 0.26
  1805         NL    115    CHL    NTM    707      -0.58    14.0067   ; qtot -0.32
  1806        CH2    115    CHL     CB    707       0.32     14.027   ; qtot 0
  1807        CH2    116    PJ2     CA    708       0.39     14.027   ; qtot 0.39
  1808         OA    116    PJ2     OA    708      -0.69    15.9994   ; qtot -0.3
  1809          P    116    PJ2      P    708       1.71    30.9738   ; qtot 1.41
  1810        OML    116    PJ2     OB    708       -0.9    15.9994   ; qtot 0.51
  1811          H    116    PJ2     HB    708          0      1.008   ; qtot 0.51
  1812        OML    116    PJ2     OG    708       -0.9    15.9994   ; qtot -0.39
  1813          H    116    PJ2     HG    708          0      1.008   ; qtot -0.39
  1814         OA    116    PJ2     OD    708      -0.61    15.9994   ; qtot -1
  1815        CH2    117    POX     CD    709       0.21     14.027   ; qtot -0.79
  1816        CH1    117    POX     CE    709       0.42     13.019   ; qtot -0.37
  1817         OE    117    POX     OE    709      -0.75    15.9994   ; qtot -1.12
  1818          C    117    POX    C1A    709       0.85     12.011   ; qtot -0.27
  1819          O    117    POX    O1A    709      -0.73    15.9994   ; qtot -1
  1820        CH2    117    POX    C1B    710          0     14.027   ; qtot -1
  1821        CH2    117    POX    C1C    710          0     14.027   ; qtot -1
  1822        CH2    117    POX    C1D    711          0     14.027   ; qtot -1
  1823        CH2    117    POX    C1E    711          0     14.027   ; qtot -1
  1824        CH2    117    POX    C1F    712          0     14.027   ; qtot -1
  1825        CH2    117    POX    C1G    712          0     14.027   ; qtot -1
  1826        CH2    117    POX    C1H    713          0     14.027   ; qtot -1
  1827        CR1    117    POX    C1I    713          0     13.019   ; qtot -1
  1828        CR1    117    POX    C1J    714          0     13.019   ; qtot -1
  1829        CH2    117    POX    C1K    714          0     14.027   ; qtot -1
  1830        CH2    117    POX    C1L    715          0     14.027   ; qtot -1
  1831        CH2    117    POX    C1M    715          0     14.027   ; qtot -1
  1832        CH2    117    POX    C1N    716          0     14.027   ; qtot -1
  1833        CH2    117    POX    C1O    716          0     14.027   ; qtot -1
  1834        CH2    117    POX    C1P    717          0     14.027   ; qtot -1
  1835        CH2    117    POX    C1Q    717          0     14.027   ; qtot -1
  1836        CH3    117    POX    C1R    718          0     15.035   ; qtot -1
  1837        CH2    117    POX     CZ    719       0.41     14.027   ; qtot -0.59
  1838         OE    117    POX     OZ    719      -0.56    15.9994   ; qtot -1.15
  1839          C    117    POX    C2A    719       0.83     12.011   ; qtot -0.32
  1840          O    117    POX    O2A    719      -0.68    15.9994   ; qtot -1
  1841        CH2    117    POX    C2B    720          0     14.027   ; qtot -1
  1842        CH2    117    POX    C2C    720          0     14.027   ; qtot -1
  1843        CH2    117    POX    C2D    721          0     14.027   ; qtot -1
  1844        CH2    117    POX    C2E    721          0     14.027   ; qtot -1
  1845        CH2    117    POX    C2F    722          0     14.027   ; qtot -1
  1846        CH2    117    POX    C2G    722          0     14.027   ; qtot -1
  1847        CH2    117    POX    C2H    723          0     14.027   ; qtot -1
  1848        CH2    117    POX    C2I    723          0     14.027   ; qtot -1
  1849        CH2    117    POX    C2J    724          0     14.027   ; qtot -1
  1850        CH2    117    POX    C2K    724          0     14.027   ; qtot -1
  1851        CH2    117    POX    C2L    725          0     14.027   ; qtot -1
  1852        CH2    117    POX    C2M    725          0     14.027   ; qtot -1
  1853        CH2    117    POX    C2N    726          0     14.027   ; qtot -1
  1854        CH2    117    POX    C2O    726          0     14.027   ; qtot -1
  1855        CH3    117    POX    C2P    727          0     15.035   ; qtot -1
  1856       CH3L    118    CHL    CN1    728       0.42     15.035   ; qtot -0.58
  1857       CH3L    118    CHL    CN2    728       0.42     15.035   ; qtot -0.16
  1858       CH3L    118    CHL    CN3    728       0.42     15.035   ; qtot 0.26
  1859         NL    118    CHL    NTM    728      -0.58    14.0067   ; qtot -0.32
  1860        CH2    118    CHL     CB    728       0.32     14.027   ; qtot 0
  1861        CH2    119    PJ2     CA    729       0.39     14.027   ; qtot 0.39
  1862         OA    119    PJ2     OA    729      -0.69    15.9994   ; qtot -0.3
  1863          P    119    PJ2      P    729       1.71    30.9738   ; qtot 1.41
  1864        OML    119    PJ2     OB    729       -0.9    15.9994   ; qtot 0.51
  1865          H    119    PJ2     HB    729          0      1.008   ; qtot 0.51
  1866        OML    119    PJ2     OG    729       -0.9    15.9994   ; qtot -0.39
  1867          H    119    PJ2     HG    729          0      1.008   ; qtot -0.39
  1868         OA    119    PJ2     OD    729      -0.61    15.9994   ; qtot -1
  1869        CH2    120    POX     CD    730       0.21     14.027   ; qtot -0.79
  1870        CH1    120    POX     CE    730       0.42     13.019   ; qtot -0.37
  1871         OE    120    POX     OE    730      -0.75    15.9994   ; qtot -1.12
  1872          C    120    POX    C1A    730       0.85     12.011   ; qtot -0.27
  1873          O    120    POX    O1A    730      -0.73    15.9994   ; qtot -1
  1874        CH2    120    POX    C1B    731          0     14.027   ; qtot -1
  1875        CH2    120    POX    C1C    731          0     14.027   ; qtot -1
  1876        CH2    120    POX    C1D    732          0     14.027   ; qtot -1
  1877        CH2    120    POX    C1E    732          0     14.027   ; qtot -1
  1878        CH2    120    POX    C1F    733          0     14.027   ; qtot -1
  1879        CH2    120    POX    C1G    733          0     14.027   ; qtot -1
  1880        CH2    120    POX    C1H    734          0     14.027   ; qtot -1
  1881        CR1    120    POX    C1I    734          0     13.019   ; qtot -1
  1882        CR1    120    POX    C1J    735          0     13.019   ; qtot -1
  1883        CH2    120    POX    C1K    735          0     14.027   ; qtot -1
  1884        CH2    120    POX    C1L    736          0     14.027   ; qtot -1
  1885        CH2    120    POX    C1M    736          0     14.027   ; qtot -1
  1886        CH2    120    POX    C1N    737          0     14.027   ; qtot -1
  1887        CH2    120    POX    C1O    737          0     14.027   ; qtot -1
  1888        CH2    120    POX    C1P    738          0     14.027   ; qtot -1
  1889        CH2    120    POX    C1Q    738          0     14.027   ; qtot -1
  1890        CH3    120    POX    C1R    739          0     15.035   ; qtot -1
  1891        CH2    120    POX     CZ    740       0.41     14.027   ; qtot -0.59
  1892         OE    120    POX     OZ    740      -0.56    15.9994   ; qtot -1.15
  1893          C    120    POX    C2A    740       0.83     12.011   ; qtot -0.32
  1894          O    120    POX    O2A    740      -0.68    15.9994   ; qtot -1
  1895        CH2    120    POX    C2B    741          0     14.027   ; qtot -1
  1896        CH2    120    POX    C2C    741          0     14.027   ; qtot -1
  1897        CH2    120    POX    C2D    742          0     14.027   ; qtot -1
  1898        CH2    120    POX    C2E    742          0     14.027   ; qtot -1
  1899        CH2    120    POX    C2F    743          0     14.027   ; qtot -1
  1900        CH2    120    POX    C2G    743          0     14.027   ; qtot -1
  1901        CH2    120    POX    C2H    744          0     14.027   ; qtot -1
  1902        CH2    120    POX    C2I    744          0     14.027   ; qtot -1
  1903        CH2    120    POX    C2J    745          0     14.027   ; qtot -1
  1904        CH2    120    POX    C2K    745          0     14.027   ; qtot -1
  1905        CH2    120    POX    C2L    746          0     14.027   ; qtot -1
  1906        CH2    120    POX    C2M    746          0     14.027   ; qtot -1
  1907        CH2    120    POX    C2N    747          0     14.027   ; qtot -1
  1908        CH2    120    POX    C2O    747          0     14.027   ; qtot -1
  1909        CH3    120    POX    C2P    748          0     15.035   ; qtot -1
  1910       CH3L    121    CHL    CN1    749       0.42     15.035   ; qtot -0.58
  1911       CH3L    121    CHL    CN2    749       0.42     15.035   ; qtot -0.16
  1912       CH3L    121    CHL    CN3    749       0.42     15.035   ; qtot 0.26
  1913         NL    121    CHL    NTM    749      -0.58    14.0067   ; qtot -0.32
  1914        CH2    121    CHL     CB    749       0.32     14.027   ; qtot 0
  1915        CH2    122    PJ2     CA    750       0.39     14.027   ; qtot 0.39
  1916         OA    122    PJ2     OA    750      -0.69    15.9994   ; qtot -0.3
  1917          P    122    PJ2      P    750       1.71    30.9738   ; qtot 1.41
  1918        OML    122    PJ2     OB    750       -0.9    15.9994   ; qtot 0.51
  1919          H    122    PJ2     HB    750          0      1.008   ; qtot 0.51
  1920        OML    122    PJ2     OG    750       -0.9    15.9994   ; qtot -0.39
  1921          H    122    PJ2     HG    750          0      1.008   ; qtot -0.39
  1922         OA    122    PJ2     OD    750      -0.61    15.9994   ; qtot -1
  1923        CH2    123    POX     CD    751       0.21     14.027   ; qtot -0.79
  1924        CH1    123    POX     CE    751       0.42     13.019   ; qtot -0.37
  1925         OE    123    POX     OE    751      -0.75    15.9994   ; qtot -1.12
  1926          C    123    POX    C1A    751       0.85     12.011   ; qtot -0.27
  1927          O    123    POX    O1A    751      -0.73    15.9994   ; qtot -1
  1928        CH2    123    POX    C1B    752          0     14.027   ; qtot -1
  1929        CH2    123    POX    C1C    752          0     14.027   ; qtot -1
  1930        CH2    123    POX    C1D    753          0     14.027   ; qtot -1
  1931        CH2    123    POX    C1E    753          0     14.027   ; qtot -1
  1932        CH2    123    POX    C1F    754          0     14.027   ; qtot -1
  1933        CH2    123    POX    C1G    754          0     14.027   ; qtot -1
  1934        CH2    123    POX    C1H    755          0     14.027   ; qtot -1
  1935        CR1    123    POX    C1I    755          0     13.019   ; qtot -1
  1936        CR1    123    POX    C1J    756          0     13.019   ; qtot -1
  1937        CH2    123    POX    C1K    756          0     14.027   ; qtot -1
  1938        CH2    123    POX    C1L    757          0     14.027   ; qtot -1
  1939        CH2    123    POX    C1M    757          0     14.027   ; qtot -1
  1940        CH2    123    POX    C1N    758          0     14.027   ; qtot -1
  1941        CH2    123    POX    C1O    758          0     14.027   ; qtot -1
  1942        CH2    123    POX    C1P    759          0     14.027   ; qtot -1
  1943        CH2    123    POX    C1Q    759          0     14.027   ; qtot -1
  1944        CH3    123    POX    C1R    760          0     15.035   ; qtot -1
  1945        CH2    123    POX     CZ    761       0.41     14.027   ; qtot -0.59
  1946         OE    123    POX     OZ    761      -0.56    15.9994   ; qtot -1.15
  1947          C    123    POX    C2A    761       0.83     12.011   ; qtot -0.32
  1948          O    123    POX    O2A    761      -0.68    15.9994   ; qtot -1
  1949        CH2    123    POX    C2B    762          0     14.027   ; qtot -1
  1950        CH2    123    POX    C2C    762          0     14.027   ; qtot -1
  1951        CH2    123    POX    C2D    763          0     14.027   ; qtot -1
  1952        CH2    123    POX    C2E    763          0     14.027   ; qtot -1
  1953        CH2    123    POX    C2F    764          0     14.027   ; qtot -1
  1954        CH2    123    POX    C2G    764          0     14.027   ; qtot -1
  1955        CH2    123    POX    C2H    765          0     14.027   ; qtot -1
  1956        CH2    123    POX    C2I    765          0     14.027   ; qtot -1
  1957        CH2    123    POX    C2J    766          0     14.027   ; qtot -1
  1958        CH2    123    POX    C2K    766          0     14.027   ; qtot -1
  1959        CH2    123    POX    C2L    767          0     14.027   ; qtot -1
  1960        CH2    123    POX    C2M    767          0     14.027   ; qtot -1
  1961        CH2    123    POX    C2N    768          0     14.027   ; qtot -1
  1962        CH2    123    POX    C2O    768          0     14.027   ; qtot -1
  1963        CH3    123    POX    C2P    769          0     15.035   ; qtot -1
  1964       CH3L    124    CHL    CN1    770       0.42     15.035   ; qtot -0.58
  1965       CH3L    124    CHL    CN2    770       0.42     15.035   ; qtot -0.16
  1966       CH3L    124    CHL    CN3    770       0.42     15.035   ; qtot 0.26
  1967         NL    124    CHL    NTM    770      -0.58    14.0067   ; qtot -0.32
  1968        CH2    124    CHL     CB    770       0.32     14.027   ; qtot 0
  1969        CH2    125    PJ2     CA    771       0.39     14.027   ; qtot 0.39
  1970         OA    125    PJ2     OA    771      -0.69    15.9994   ; qtot -0.3
  1971          P    125    PJ2      P    771       1.71    30.9738   ; qtot 1.41
  1972        OML    125    PJ2     OB    771       -0.9    15.9994   ; qtot 0.51
  1973          H    125    PJ2     HB    771          0      1.008   ; qtot 0.51
  1974        OML    125    PJ2     OG    771       -0.9    15.9994   ; qtot -0.39
  1975          H    125    PJ2     HG    771          0      1.008   ; qtot -0.39
  1976         OA    125    PJ2     OD    771      -0.61    15.9994   ; qtot -1
  1977        CH2    126    POX     CD    772       0.21     14.027   ; qtot -0.79
  1978        CH1    126    POX     CE    772       0.42     13.019   ; qtot -0.37
  1979         OE    126    POX     OE    772      -0.75    15.9994   ; qtot -1.12
  1980          C    126    POX    C1A    772       0.85     12.011   ; qtot -0.27
  1981          O    126    POX    O1A    772      -0.73    15.9994   ; qtot -1
  1982        CH2    126    POX    C1B    773          0     14.027   ; qtot -1
  1983        CH2    126    POX    C1C    773          0     14.027   ; qtot -1
  1984        CH2    126    POX    C1D    774          0     14.027   ; qtot -1
  1985        CH2    126    POX    C1E    774          0     14.027   ; qtot -1
  1986        CH2    126    POX    C1F    775          0     14.027   ; qtot -1
  1987        CH2    126    POX    C1G    775          0     14.027   ; qtot -1
  1988        CH2    126    POX    C1H    776          0     14.027   ; qtot -1
  1989        CR1    126    POX    C1I    776          0     13.019   ; qtot -1
  1990        CR1    126    POX    C1J    777          0     13.019   ; qtot -1
  1991        CH2    126    POX    C1K    777          0     14.027   ; qtot -1
  1992        CH2    126    POX    C1L    778          0     14.027   ; qtot -1
  1993        CH2    126    POX    C1M    778          0     14.027   ; qtot -1
  1994        CH2    126    POX    C1N    779          0     14.027   ; qtot -1
  1995        CH2    126    POX    C1O    779          0     14.027   ; qtot -1
  1996        CH2    126    POX    C1P    780          0     14.027   ; qtot -1
  1997        CH2    126    POX    C1Q    780          0     14.027   ; qtot -1
  1998        CH3    126    POX    C1R    781          0     15.035   ; qtot -1
  1999        CH2    126    POX     CZ    782       0.41     14.027   ; qtot -0.59
  2000         OE    126    POX     OZ    782      -0.56    15.9994   ; qtot -1.15
  2001          C    126    POX    C2A    782       0.83     12.011   ; qtot -0.32
  2002          O    126    POX    O2A    782      -0.68    15.9994   ; qtot -1
  2003        CH2    126    POX    C2B    783          0     14.027   ; qtot -1
  2004        CH2    126    POX    C2C    783          0     14.027   ; qtot -1
  2005        CH2    126    POX    C2D    784          0     14.027   ; qtot -1
  2006        CH2    126    POX    C2E    784          0     14.027   ; qtot -1
  2007        CH2    126    POX    C2F    785          0     14.027   ; qtot -1
  2008        CH2    126    POX    C2G    785          0     14.027   ; qtot -1
  2009        CH2    126    POX    C2H    786          0     14.027   ; qtot -1
  2010        CH2    126    POX    C2I    786          0     14.027   ; qtot -1
  2011        CH2    126    POX    C2J    787          0     14.027   ; qtot -1
  2012        CH2    126    POX    C2K    787          0     14.027   ; qtot -1
  2013        CH2    126    POX    C2L    788          0     14.027   ; qtot -1
  2014        CH2    126    POX    C2M    788          0     14.027   ; qtot -1
  2015        CH2    126    POX    C2N    789          0     14.027   ; qtot -1
  2016        CH2    126    POX    C2O    789          0     14.027   ; qtot -1
  2017        CH3    126    POX    C2P    790          0     15.035   ; qtot -1
  2018       CH3L    127    CHL    CN1    791       0.42     15.035   ; qtot -0.58
  2019       CH3L    127    CHL    CN2    791       0.42     15.035   ; qtot -0.16
  2020       CH3L    127    CHL    CN3    791       0.42     15.035   ; qtot 0.26
  2021         NL    127    CHL    NTM    791      -0.58    14.0067   ; qtot -0.32
  2022        CH2    127    CHL     CB    791       0.32     14.027   ; qtot 0
  2023        CH2    128    PJ2     CA    792       0.39     14.027   ; qtot 0.39
  2024         OA    128    PJ2     OA    792      -0.69    15.9994   ; qtot -0.3
  2025          P    128    PJ2      P    792       1.71    30.9738   ; qtot 1.41
  2026        OML    128    PJ2     OB    792       -0.9    15.9994   ; qtot 0.51
  2027          H    128    PJ2     HB    792          0      1.008   ; qtot 0.51
  2028        OML    128    PJ2     OG    792       -0.9    15.9994   ; qtot -0.39
  2029          H    128    PJ2     HG    792          0      1.008   ; qtot -0.39
  2030         OA    128    PJ2     OD    792      -0.61    15.9994   ; qtot -1
  2031        CH2    129    POX     CD    793       0.21     14.027   ; qtot -0.79
  2032        CH1    129    POX     CE    793       0.42     13.019   ; qtot -0.37
  2033         OE    129    POX     OE    793      -0.75    15.9994   ; qtot -1.12
  2034          C    129    POX    C1A    793       0.85     12.011   ; qtot -0.27
  2035          O    129    POX    O1A    793      -0.73    15.9994   ; qtot -1
  2036        CH2    129    POX    C1B    794          0     14.027   ; qtot -1
  2037        CH2    129    POX    C1C    794          0     14.027   ; qtot -1
  2038        CH2    129    POX    C1D    795          0     14.027   ; qtot -1
  2039        CH2    129    POX    C1E    795          0     14.027   ; qtot -1
  2040        CH2    129    POX    C1F    796          0     14.027   ; qtot -1
  2041        CH2    129    POX    C1G    796          0     14.027   ; qtot -1
  2042        CH2    129    POX    C1H    797          0     14.027   ; qtot -1
  2043        CR1    129    POX    C1I    797          0     13.019   ; qtot -1
  2044        CR1    129    POX    C1J    798          0     13.019   ; qtot -1
  2045        CH2    129    POX    C1K    798          0     14.027   ; qtot -1
  2046        CH2    129    POX    C1L    799          0     14.027   ; qtot -1
  2047        CH2    129    POX    C1M    799          0     14.027   ; qtot -1
  2048        CH2    129    POX    C1N    800          0     14.027   ; qtot -1
  2049        CH2    129    POX    C1O    800          0     14.027   ; qtot -1
  2050        CH2    129    POX    C1P    801          0     14.027   ; qtot -1
  2051        CH2    129    POX    C1Q    801          0     14.027   ; qtot -1
  2052        CH3    129    POX    C1R    802          0     15.035   ; qtot -1
  2053        CH2    129    POX     CZ    803       0.41     14.027   ; qtot -0.59
  2054         OE    129    POX     OZ    803      -0.56    15.9994   ; qtot -1.15
  2055          C    129    POX    C2A    803       0.83     12.011   ; qtot -0.32
  2056          O    129    POX    O2A    803      -0.68    15.9994   ; qtot -1
  2057        CH2    129    POX    C2B    804          0     14.027   ; qtot -1
  2058        CH2    129    POX    C2C    804          0     14.027   ; qtot -1
  2059        CH2    129    POX    C2D    805          0     14.027   ; qtot -1
  2060        CH2    129    POX    C2E    805          0     14.027   ; qtot -1
  2061        CH2    129    POX    C2F    806          0     14.027   ; qtot -1
  2062        CH2    129    POX    C2G    806          0     14.027   ; qtot -1
  2063        CH2    129    POX    C2H    807          0     14.027   ; qtot -1
  2064        CH2    129    POX    C2I    807          0     14.027   ; qtot -1
  2065        CH2    129    POX    C2J    808          0     14.027   ; qtot -1
  2066        CH2    129    POX    C2K    808          0     14.027   ; qtot -1
  2067        CH2    129    POX    C2L    809          0     14.027   ; qtot -1
  2068        CH2    129    POX    C2M    809          0     14.027   ; qtot -1
  2069        CH2    129    POX    C2N    810          0     14.027   ; qtot -1
  2070        CH2    129    POX    C2O    810          0     14.027   ; qtot -1
  2071        CH3    129    POX    C2P    811          0     15.035   ; qtot -1
  2072       CH3L    130    CHL    CN1    812       0.42     15.035   ; qtot -0.58
  2073       CH3L    130    CHL    CN2    812       0.42     15.035   ; qtot -0.16
  2074       CH3L    130    CHL    CN3    812       0.42     15.035   ; qtot 0.26
  2075         NL    130    CHL    NTM    812      -0.58    14.0067   ; qtot -0.32
  2076        CH2    130    CHL     CB    812       0.32     14.027   ; qtot 0
  2077        CH2    131    PJ2     CA    813       0.39     14.027   ; qtot 0.39
  2078         OA    131    PJ2     OA    813      -0.69    15.9994   ; qtot -0.3
  2079          P    131    PJ2      P    813       1.71    30.9738   ; qtot 1.41
  2080        OML    131    PJ2     OB    813       -0.9    15.9994   ; qtot 0.51
  2081          H    131    PJ2     HB    813          0      1.008   ; qtot 0.51
  2082        OML    131    PJ2     OG    813       -0.9    15.9994   ; qtot -0.39
  2083          H    131    PJ2     HG    813          0      1.008   ; qtot -0.39
  2084         OA    131    PJ2     OD    813      -0.61    15.9994   ; qtot -1
  2085        CH2    132    POX     CD    814       0.21     14.027   ; qtot -0.79
  2086        CH1    132    POX     CE    814       0.42     13.019   ; qtot -0.37
  2087         OE    132    POX     OE    814      -0.75    15.9994   ; qtot -1.12
  2088          C    132    POX    C1A    814       0.85     12.011   ; qtot -0.27
  2089          O    132    POX    O1A    814      -0.73    15.9994   ; qtot -1
  2090        CH2    132    POX    C1B    815          0     14.027   ; qtot -1
  2091        CH2    132    POX    C1C    815          0     14.027   ; qtot -1
  2092        CH2    132    POX    C1D    816          0     14.027   ; qtot -1
  2093        CH2    132    POX    C1E    816          0     14.027   ; qtot -1
  2094        CH2    132    POX    C1F    817          0     14.027   ; qtot -1
  2095        CH2    132    POX    C1G    817          0     14.027   ; qtot -1
  2096        CH2    132    POX    C1H    818          0     14.027   ; qtot -1
  2097        CR1    132    POX    C1I    818          0     13.019   ; qtot -1
  2098        CR1    132    POX    C1J    819          0     13.019   ; qtot -1
  2099        CH2    132    POX    C1K    819          0     14.027   ; qtot -1
  2100        CH2    132    POX    C1L    820          0     14.027   ; qtot -1
  2101        CH2    132    POX    C1M    820          0     14.027   ; qtot -1
  2102        CH2    132    POX    C1N    821          0     14.027   ; qtot -1
  2103        CH2    132    POX    C1O    821          0     14.027   ; qtot -1
  2104        CH2    132    POX    C1P    822          0     14.027   ; qtot -1
  2105        CH2    132    POX    C1Q    822          0     14.027   ; qtot -1
  2106        CH3    132    POX    C1R    823          0     15.035   ; qtot -1
  2107        CH2    132    POX     CZ    824       0.41     14.027   ; qtot -0.59
  2108         OE    132    POX     OZ    824      -0.56    15.9994   ; qtot -1.15
  2109          C    132    POX    C2A    824       0.83     12.011   ; qtot -0.32
  2110          O    132    POX    O2A    824      -0.68    15.9994   ; qtot -1
  2111        CH2    132    POX    C2B    825          0     14.027   ; qtot -1
  2112        CH2    132    POX    C2C    825          0     14.027   ; qtot -1
  2113        CH2    132    POX    C2D    826          0     14.027   ; qtot -1
  2114        CH2    132    POX    C2E    826          0     14.027   ; qtot -1
  2115        CH2    132    POX    C2F    827          0     14.027   ; qtot -1
  2116        CH2    132    POX    C2G    827          0     14.027   ; qtot -1
  2117        CH2    132    POX    C2H    828          0     14.027   ; qtot -1
  2118        CH2    132    POX    C2I    828          0     14.027   ; qtot -1
  2119        CH2    132    POX    C2J    829          0     14.027   ; qtot -1
  2120        CH2    132    POX    C2K    829          0     14.027   ; qtot -1
  2121        CH2    132    POX    C2L    830          0     14.027   ; qtot -1
  2122        CH2    132    POX    C2M    830          0     14.027   ; qtot -1
  2123        CH2    132    POX    C2N    831          0     14.027   ; qtot -1
  2124        CH2    132    POX    C2O    831          0     14.027   ; qtot -1
  2125        CH3    132    POX    C2P    832          0     15.035   ; qtot -1
  2126       CH3L    133    CHL    CN1    833       0.42     15.035   ; qtot -0.58
  2127       CH3L    133    CHL    CN2    833       0.42     15.035   ; qtot -0.16
  2128       CH3L    133    CHL    CN3    833       0.42     15.035   ; qtot 0.26
  2129         NL    133    CHL    NTM    833      -0.58    14.0067   ; qtot -0.32
  2130        CH2    133    CHL     CB    833       0.32     14.027   ; qtot 0
  2131        CH2    134    PJ2     CA    834       0.39     14.027   ; qtot 0.39
  2132         OA    134    PJ2     OA    834      -0.69    15.9994   ; qtot -0.3
  2133          P    134    PJ2      P    834       1.71    30.9738   ; qtot 1.41
  2134        OML    134    PJ2     OB    834       -0.9    15.9994   ; qtot 0.51
  2135          H    134    PJ2     HB    834          0      1.008   ; qtot 0.51
  2136        OML    134    PJ2     OG    834       -0.9    15.9994   ; qtot -0.39
  2137          H    134    PJ2     HG    834          0      1.008   ; qtot -0.39
  2138         OA    134    PJ2     OD    834      -0.61    15.9994   ; qtot -1
  2139        CH2    135    POX     CD    835       0.21     14.027   ; qtot -0.79
  2140        CH1    135    POX     CE    835       0.42     13.019   ; qtot -0.37
  2141         OE    135    POX     OE    835      -0.75    15.9994   ; qtot -1.12
  2142          C    135    POX    C1A    835       0.85     12.011   ; qtot -0.27
  2143          O    135    POX    O1A    835      -0.73    15.9994   ; qtot -1
  2144        CH2    135    POX    C1B    836          0     14.027   ; qtot -1
  2145        CH2    135    POX    C1C    836          0     14.027   ; qtot -1
  2146        CH2    135    POX    C1D    837          0     14.027   ; qtot -1
  2147        CH2    135    POX    C1E    837          0     14.027   ; qtot -1
  2148        CH2    135    POX    C1F    838          0     14.027   ; qtot -1
  2149        CH2    135    POX    C1G    838          0     14.027   ; qtot -1
  2150        CH2    135    POX    C1H    839          0     14.027   ; qtot -1
  2151        CR1    135    POX    C1I    839          0     13.019   ; qtot -1
  2152        CR1    135    POX    C1J    840          0     13.019   ; qtot -1
  2153        CH2    135    POX    C1K    840          0     14.027   ; qtot -1
  2154        CH2    135    POX    C1L    841          0     14.027   ; qtot -1
  2155        CH2    135    POX    C1M    841          0     14.027   ; qtot -1
  2156        CH2    135    POX    C1N    842          0     14.027   ; qtot -1
  2157        CH2    135    POX    C1O    842          0     14.027   ; qtot -1
  2158        CH2    135    POX    C1P    843          0     14.027   ; qtot -1
  2159        CH2    135    POX    C1Q    843          0     14.027   ; qtot -1
  2160        CH3    135    POX    C1R    844          0     15.035   ; qtot -1
  2161        CH2    135    POX     CZ    845       0.41     14.027   ; qtot -0.59
  2162         OE    135    POX     OZ    845      -0.56    15.9994   ; qtot -1.15
  2163          C    135    POX    C2A    845       0.83     12.011   ; qtot -0.32
  2164          O    135    POX    O2A    845      -0.68    15.9994   ; qtot -1
  2165        CH2    135    POX    C2B    846          0     14.027   ; qtot -1
  2166        CH2    135    POX    C2C    846          0     14.027   ; qtot -1
  2167        CH2    135    POX    C2D    847          0     14.027   ; qtot -1
  2168        CH2    135    POX    C2E    847          0     14.027   ; qtot -1
  2169        CH2    135    POX    C2F    848          0     14.027   ; qtot -1
  2170        CH2    135    POX    C2G    848          0     14.027   ; qtot -1
  2171        CH2    135    POX    C2H    849          0     14.027   ; qtot -1
  2172        CH2    135    POX    C2I    849          0     14.027   ; qtot -1
  2173        CH2    135    POX    C2J    850          0     14.027   ; qtot -1
  2174        CH2    135    POX    C2K    850          0     14.027   ; qtot -1
  2175        CH2    135    POX    C2L    851          0     14.027   ; qtot -1
  2176        CH2    135    POX    C2M    851          0     14.027   ; qtot -1
  2177        CH2    135    POX    C2N    852          0     14.027   ; qtot -1
  2178        CH2    135    POX    C2O    852          0     14.027   ; qtot -1
  2179        CH3    135    POX    C2P    853          0     15.035   ; qtot -1
  2180       CH3L    136    CHL    CN1    854       0.42     15.035   ; qtot -0.58
  2181       CH3L    136    CHL    CN2    854       0.42     15.035   ; qtot -0.16
  2182       CH3L    136    CHL    CN3    854       0.42     15.035   ; qtot 0.26
  2183         NL    136    CHL    NTM    854      -0.58    14.0067   ; qtot -0.32
  2184        CH2    136    CHL     CB    854       0.32     14.027   ; qtot 0
  2185        CH2    137    PJ2     CA    855       0.39     14.027   ; qtot 0.39
  2186         OA    137    PJ2     OA    855      -0.69    15.9994   ; qtot -0.3
  2187          P    137    PJ2      P    855       1.71    30.9738   ; qtot 1.41
  2188        OML    137    PJ2     OB    855       -0.9    15.9994   ; qtot 0.51
  2189          H    137    PJ2     HB    855          0      1.008   ; qtot 0.51
  2190        OML    137    PJ2     OG    855       -0.9    15.9994   ; qtot -0.39
  2191          H    137    PJ2     HG    855          0      1.008   ; qtot -0.39
  2192         OA    137    PJ2     OD    855      -0.61    15.9994   ; qtot -1
  2193        CH2    138    POX     CD    856       0.21     14.027   ; qtot -0.79
  2194        CH1    138    POX     CE    856       0.42     13.019   ; qtot -0.37
  2195         OE    138    POX     OE    856      -0.75    15.9994   ; qtot -1.12
  2196          C    138    POX    C1A    856       0.85     12.011   ; qtot -0.27
  2197          O    138    POX    O1A    856      -0.73    15.9994   ; qtot -1
  2198        CH2    138    POX    C1B    857          0     14.027   ; qtot -1
  2199        CH2    138    POX    C1C    857          0     14.027   ; qtot -1
  2200        CH2    138    POX    C1D    858          0     14.027   ; qtot -1
  2201        CH2    138    POX    C1E    858          0     14.027   ; qtot -1
  2202        CH2    138    POX    C1F    859          0     14.027   ; qtot -1
  2203        CH2    138    POX    C1G    859          0     14.027   ; qtot -1
  2204        CH2    138    POX    C1H    860          0     14.027   ; qtot -1
  2205        CR1    138    POX    C1I    860          0     13.019   ; qtot -1
  2206        CR1    138    POX    C1J    861          0     13.019   ; qtot -1
  2207        CH2    138    POX    C1K    861          0     14.027   ; qtot -1
  2208        CH2    138    POX    C1L    862          0     14.027   ; qtot -1
  2209        CH2    138    POX    C1M    862          0     14.027   ; qtot -1
  2210        CH2    138    POX    C1N    863          0     14.027   ; qtot -1
  2211        CH2    138    POX    C1O    863          0     14.027   ; qtot -1
  2212        CH2    138    POX    C1P    864          0     14.027   ; qtot -1
  2213        CH2    138    POX    C1Q    864          0     14.027   ; qtot -1
  2214        CH3    138    POX    C1R    865          0     15.035   ; qtot -1
  2215        CH2    138    POX     CZ    866       0.41     14.027   ; qtot -0.59
  2216         OE    138    POX     OZ    866      -0.56    15.9994   ; qtot -1.15
  2217          C    138    POX    C2A    866       0.83     12.011   ; qtot -0.32
  2218          O    138    POX    O2A    866      -0.68    15.9994   ; qtot -1
  2219        CH2    138    POX    C2B    867          0     14.027   ; qtot -1
  2220        CH2    138    POX    C2C    867          0     14.027   ; qtot -1
  2221        CH2    138    POX    C2D    868          0     14.027   ; qtot -1
  2222        CH2    138    POX    C2E    868          0     14.027   ; qtot -1
  2223        CH2    138    POX    C2F    869          0     14.027   ; qtot -1
  2224        CH2    138    POX    C2G    869          0     14.027   ; qtot -1
  2225        CH2    138    POX    C2H    870          0     14.027   ; qtot -1
  2226        CH2    138    POX    C2I    870          0     14.027   ; qtot -1
  2227        CH2    138    POX    C2J    871          0     14.027   ; qtot -1
  2228        CH2    138    POX    C2K    871          0     14.027   ; qtot -1
  2229        CH2    138    POX    C2L    872          0     14.027   ; qtot -1
  2230        CH2    138    POX    C2M    872          0     14.027   ; qtot -1
  2231        CH2    138    POX    C2N    873          0     14.027   ; qtot -1
  2232        CH2    138    POX    C2O    873          0     14.027   ; qtot -1
  2233        CH3    138    POX    C2P    874          0     15.035   ; qtot -1
  2234       CH3L    139    CHL    CN1    875       0.42     15.035   ; qtot -0.58
  2235       CH3L    139    CHL    CN2    875       0.42     15.035   ; qtot -0.16
  2236       CH3L    139    CHL    CN3    875       0.42     15.035   ; qtot 0.26
  2237         NL    139    CHL    NTM    875      -0.58    14.0067   ; qtot -0.32
  2238        CH2    139    CHL     CB    875       0.32     14.027   ; qtot 0
  2239        CH2    140    PJ2     CA    876       0.39     14.027   ; qtot 0.39
  2240         OA    140    PJ2     OA    876      -0.69    15.9994   ; qtot -0.3
  2241          P    140    PJ2      P    876       1.71    30.9738   ; qtot 1.41
  2242        OML    140    PJ2     OB    876       -0.9    15.9994   ; qtot 0.51
  2243          H    140    PJ2     HB    876          0      1.008   ; qtot 0.51
  2244        OML    140    PJ2     OG    876       -0.9    15.9994   ; qtot -0.39
  2245          H    140    PJ2     HG    876          0      1.008   ; qtot -0.39
  2246         OA    140    PJ2     OD    876      -0.61    15.9994   ; qtot -1
  2247        CH2    141    POX     CD    877       0.21     14.027   ; qtot -0.79
  2248        CH1    141    POX     CE    877       0.42     13.019   ; qtot -0.37
  2249         OE    141    POX     OE    877      -0.75    15.9994   ; qtot -1.12
  2250          C    141    POX    C1A    877       0.85     12.011   ; qtot -0.27
  2251          O    141    POX    O1A    877      -0.73    15.9994   ; qtot -1
  2252        CH2    141    POX    C1B    878          0     14.027   ; qtot -1
  2253        CH2    141    POX    C1C    878          0     14.027   ; qtot -1
  2254        CH2    141    POX    C1D    879          0     14.027   ; qtot -1
  2255        CH2    141    POX    C1E    879          0     14.027   ; qtot -1
  2256        CH2    141    POX    C1F    880          0     14.027   ; qtot -1
  2257        CH2    141    POX    C1G    880          0     14.027   ; qtot -1
  2258        CH2    141    POX    C1H    881          0     14.027   ; qtot -1
  2259        CR1    141    POX    C1I    881          0     13.019   ; qtot -1
  2260        CR1    141    POX    C1J    882          0     13.019   ; qtot -1
  2261        CH2    141    POX    C1K    882          0     14.027   ; qtot -1
  2262        CH2    141    POX    C1L    883          0     14.027   ; qtot -1
  2263        CH2    141    POX    C1M    883          0     14.027   ; qtot -1
  2264        CH2    141    POX    C1N    884          0     14.027   ; qtot -1
  2265        CH2    141    POX    C1O    884          0     14.027   ; qtot -1
  2266        CH2    141    POX    C1P    885          0     14.027   ; qtot -1
  2267        CH2    141    POX    C1Q    885          0     14.027   ; qtot -1
  2268        CH3    141    POX    C1R    886          0     15.035   ; qtot -1
  2269        CH2    141    POX     CZ    887       0.41     14.027   ; qtot -0.59
  2270         OE    141    POX     OZ    887      -0.56    15.9994   ; qtot -1.15
  2271          C    141    POX    C2A    887       0.83     12.011   ; qtot -0.32
  2272          O    141    POX    O2A    887      -0.68    15.9994   ; qtot -1
  2273        CH2    141    POX    C2B    888          0     14.027   ; qtot -1
  2274        CH2    141    POX    C2C    888          0     14.027   ; qtot -1
  2275        CH2    141    POX    C2D    889          0     14.027   ; qtot -1
  2276        CH2    141    POX    C2E    889          0     14.027   ; qtot -1
  2277        CH2    141    POX    C2F    890          0     14.027   ; qtot -1
  2278        CH2    141    POX    C2G    890          0     14.027   ; qtot -1
  2279        CH2    141    POX    C2H    891          0     14.027   ; qtot -1
  2280        CH2    141    POX    C2I    891          0     14.027   ; qtot -1
  2281        CH2    141    POX    C2J    892          0     14.027   ; qtot -1
  2282        CH2    141    POX    C2K    892          0     14.027   ; qtot -1
  2283        CH2    141    POX    C2L    893          0     14.027   ; qtot -1
  2284        CH2    141    POX    C2M    893          0     14.027   ; qtot -1
  2285        CH2    141    POX    C2N    894          0     14.027   ; qtot -1
  2286        CH2    141    POX    C2O    894          0     14.027   ; qtot -1
  2287        CH3    141    POX    C2P    895          0     15.035   ; qtot -1
  2288       CH3L    142    CHL    CN1    896       0.42     15.035   ; qtot -0.58
  2289       CH3L    142    CHL    CN2    896       0.42     15.035   ; qtot -0.16
  2290       CH3L    142    CHL    CN3    896       0.42     15.035   ; qtot 0.26
  2291         NL    142    CHL    NTM    896      -0.58    14.0067   ; qtot -0.32
  2292        CH2    142    CHL     CB    896       0.32     14.027   ; qtot 0
  2293        CH2    143    PJ2     CA    897       0.39     14.027   ; qtot 0.39
  2294         OA    143    PJ2     OA    897      -0.69    15.9994   ; qtot -0.3
  2295          P    143    PJ2      P    897       1.71    30.9738   ; qtot 1.41
  2296        OML    143    PJ2     OB    897       -0.9    15.9994   ; qtot 0.51
  2297          H    143    PJ2     HB    897          0      1.008   ; qtot 0.51
  2298        OML    143    PJ2     OG    897       -0.9    15.9994   ; qtot -0.39
  2299          H    143    PJ2     HG    897          0      1.008   ; qtot -0.39
  2300         OA    143    PJ2     OD    897      -0.61    15.9994   ; qtot -1
  2301        CH2    144    POX     CD    898       0.21     14.027   ; qtot -0.79
  2302        CH1    144    POX     CE    898       0.42     13.019   ; qtot -0.37
  2303         OE    144    POX     OE    898      -0.75    15.9994   ; qtot -1.12
  2304          C    144    POX    C1A    898       0.85     12.011   ; qtot -0.27
  2305          O    144    POX    O1A    898      -0.73    15.9994   ; qtot -1
  2306        CH2    144    POX    C1B    899          0     14.027   ; qtot -1
  2307        CH2    144    POX    C1C    899          0     14.027   ; qtot -1
  2308        CH2    144    POX    C1D    900          0     14.027   ; qtot -1
  2309        CH2    144    POX    C1E    900          0     14.027   ; qtot -1
  2310        CH2    144    POX    C1F    901          0     14.027   ; qtot -1
  2311        CH2    144    POX    C1G    901          0     14.027   ; qtot -1
  2312        CH2    144    POX    C1H    902          0     14.027   ; qtot -1
  2313        CR1    144    POX    C1I    902          0     13.019   ; qtot -1
  2314        CR1    144    POX    C1J    903          0     13.019   ; qtot -1
  2315        CH2    144    POX    C1K    903          0     14.027   ; qtot -1
  2316        CH2    144    POX    C1L    904          0     14.027   ; qtot -1
  2317        CH2    144    POX    C1M    904          0     14.027   ; qtot -1
  2318        CH2    144    POX    C1N    905          0     14.027   ; qtot -1
  2319        CH2    144    POX    C1O    905          0     14.027   ; qtot -1
  2320        CH2    144    POX    C1P    906          0     14.027   ; qtot -1
  2321        CH2    144    POX    C1Q    906          0     14.027   ; qtot -1
  2322        CH3    144    POX    C1R    907          0     15.035   ; qtot -1
  2323        CH2    144    POX     CZ    908       0.41     14.027   ; qtot -0.59
  2324         OE    144    POX     OZ    908      -0.56    15.9994   ; qtot -1.15
  2325          C    144    POX    C2A    908       0.83     12.011   ; qtot -0.32
  2326          O    144    POX    O2A    908      -0.68    15.9994   ; qtot -1
  2327        CH2    144    POX    C2B    909          0     14.027   ; qtot -1
  2328        CH2    144    POX    C2C    909          0     14.027   ; qtot -1
  2329        CH2    144    POX    C2D    910          0     14.027   ; qtot -1
  2330        CH2    144    POX    C2E    910          0     14.027   ; qtot -1
  2331        CH2    144    POX    C2F    911          0     14.027   ; qtot -1
  2332        CH2    144    POX    C2G    911          0     14.027   ; qtot -1
  2333        CH2    144    POX    C2H    912          0     14.027   ; qtot -1
  2334        CH2    144    POX    C2I    912          0     14.027   ; qtot -1
  2335        CH2    144    POX    C2J    913          0     14.027   ; qtot -1
  2336        CH2    144    POX    C2K    913          0     14.027   ; qtot -1
  2337        CH2    144    POX    C2L    914          0     14.027   ; qtot -1
  2338        CH2    144    POX    C2M    914          0     14.027   ; qtot -1
  2339        CH2    144    POX    C2N    915          0     14.027   ; qtot -1
  2340        CH2    144    POX    C2O    915          0     14.027   ; qtot -1
  2341        CH3    144    POX    C2P    916          0     15.035   ; qtot -1
  2342       CH3L    145    CHL    CN1    917       0.42     15.035   ; qtot -0.58
  2343       CH3L    145    CHL    CN2    917       0.42     15.035   ; qtot -0.16
  2344       CH3L    145    CHL    CN3    917       0.42     15.035   ; qtot 0.26
  2345         NL    145    CHL    NTM    917      -0.58    14.0067   ; qtot -0.32
  2346        CH2    145    CHL     CB    917       0.32     14.027   ; qtot 0
  2347        CH2    146    PJ2     CA    918       0.39     14.027   ; qtot 0.39
  2348         OA    146    PJ2     OA    918      -0.69    15.9994   ; qtot -0.3
  2349          P    146    PJ2      P    918       1.71    30.9738   ; qtot 1.41
  2350        OML    146    PJ2     OB    918       -0.9    15.9994   ; qtot 0.51
  2351          H    146    PJ2     HB    918          0      1.008   ; qtot 0.51
  2352        OML    146    PJ2     OG    918       -0.9    15.9994   ; qtot -0.39
  2353          H    146    PJ2     HG    918          0      1.008   ; qtot -0.39
  2354         OA    146    PJ2     OD    918      -0.61    15.9994   ; qtot -1
  2355        CH2    147    POX     CD    919       0.21     14.027   ; qtot -0.79
  2356        CH1    147    POX     CE    919       0.42     13.019   ; qtot -0.37
  2357         OE    147    POX     OE    919      -0.75    15.9994   ; qtot -1.12
  2358          C    147    POX    C1A    919       0.85     12.011   ; qtot -0.27
  2359          O    147    POX    O1A    919      -0.73    15.9994   ; qtot -1
  2360        CH2    147    POX    C1B    920          0     14.027   ; qtot -1
  2361        CH2    147    POX    C1C    920          0     14.027   ; qtot -1
  2362        CH2    147    POX    C1D    921          0     14.027   ; qtot -1
  2363        CH2    147    POX    C1E    921          0     14.027   ; qtot -1
  2364        CH2    147    POX    C1F    922          0     14.027   ; qtot -1
  2365        CH2    147    POX    C1G    922          0     14.027   ; qtot -1
  2366        CH2    147    POX    C1H    923          0     14.027   ; qtot -1
  2367        CR1    147    POX    C1I    923          0     13.019   ; qtot -1
  2368        CR1    147    POX    C1J    924          0     13.019   ; qtot -1
  2369        CH2    147    POX    C1K    924          0     14.027   ; qtot -1
  2370        CH2    147    POX    C1L    925          0     14.027   ; qtot -1
  2371        CH2    147    POX    C1M    925          0     14.027   ; qtot -1
  2372        CH2    147    POX    C1N    926          0     14.027   ; qtot -1
  2373        CH2    147    POX    C1O    926          0     14.027   ; qtot -1
  2374        CH2    147    POX    C1P    927          0     14.027   ; qtot -1
  2375        CH2    147    POX    C1Q    927          0     14.027   ; qtot -1
  2376        CH3    147    POX    C1R    928          0     15.035   ; qtot -1
  2377        CH2    147    POX     CZ    929       0.41     14.027   ; qtot -0.59
  2378         OE    147    POX     OZ    929      -0.56    15.9994   ; qtot -1.15
  2379          C    147    POX    C2A    929       0.83     12.011   ; qtot -0.32
  2380          O    147    POX    O2A    929      -0.68    15.9994   ; qtot -1
  2381        CH2    147    POX    C2B    930          0     14.027   ; qtot -1
  2382        CH2    147    POX    C2C    930          0     14.027   ; qtot -1
  2383        CH2    147    POX    C2D    931          0     14.027   ; qtot -1
  2384        CH2    147    POX    C2E    931          0     14.027   ; qtot -1
  2385        CH2    147    POX    C2F    932          0     14.027   ; qtot -1
  2386        CH2    147    POX    C2G    932          0     14.027   ; qtot -1
  2387        CH2    147    POX    C2H    933          0     14.027   ; qtot -1
  2388        CH2    147    POX    C2I    933          0     14.027   ; qtot -1
  2389        CH2    147    POX    C2J    934          0     14.027   ; qtot -1
  2390        CH2    147    POX    C2K    934          0     14.027   ; qtot -1
  2391        CH2    147    POX    C2L    935          0     14.027   ; qtot -1
  2392        CH2    147    POX    C2M    935          0     14.027   ; qtot -1
  2393        CH2    147    POX    C2N    936          0     14.027   ; qtot -1
  2394        CH2    147    POX    C2O    936          0     14.027   ; qtot -1
  2395        CH3    147    POX    C2P    937          0     15.035   ; qtot -1
  2396       CH3L    148    CHL    CN1    938       0.42     15.035   ; qtot -0.58
  2397       CH3L    148    CHL    CN2    938       0.42     15.035   ; qtot -0.16
  2398       CH3L    148    CHL    CN3    938       0.42     15.035   ; qtot 0.26
  2399         NL    148    CHL    NTM    938      -0.58    14.0067   ; qtot -0.32
  2400        CH2    148    CHL     CB    938       0.32     14.027   ; qtot 0
  2401        CH2    149    PJ2     CA    939       0.39     14.027   ; qtot 0.39
  2402         OA    149    PJ2     OA    939      -0.69    15.9994   ; qtot -0.3
  2403          P    149    PJ2      P    939       1.71    30.9738   ; qtot 1.41
  2404        OML    149    PJ2     OB    939       -0.9    15.9994   ; qtot 0.51
  2405          H    149    PJ2     HB    939          0      1.008   ; qtot 0.51
  2406        OML    149    PJ2     OG    939       -0.9    15.9994   ; qtot -0.39
  2407          H    149    PJ2     HG    939          0      1.008   ; qtot -0.39
  2408         OA    149    PJ2     OD    939      -0.61    15.9994   ; qtot -1
  2409        CH2    150    POX     CD    940       0.21     14.027   ; qtot -0.79
  2410        CH1    150    POX     CE    940       0.42     13.019   ; qtot -0.37
  2411         OE    150    POX     OE    940      -0.75    15.9994   ; qtot -1.12
  2412          C    150    POX    C1A    940       0.85     12.011   ; qtot -0.27
  2413          O    150    POX    O1A    940      -0.73    15.9994   ; qtot -1
  2414        CH2    150    POX    C1B    941          0     14.027   ; qtot -1
  2415        CH2    150    POX    C1C    941          0     14.027   ; qtot -1
  2416        CH2    150    POX    C1D    942          0     14.027   ; qtot -1
  2417        CH2    150    POX    C1E    942          0     14.027   ; qtot -1
  2418        CH2    150    POX    C1F    943          0     14.027   ; qtot -1
  2419        CH2    150    POX    C1G    943          0     14.027   ; qtot -1
  2420        CH2    150    POX    C1H    944          0     14.027   ; qtot -1
  2421        CR1    150    POX    C1I    944          0     13.019   ; qtot -1
  2422        CR1    150    POX    C1J    945          0     13.019   ; qtot -1
  2423        CH2    150    POX    C1K    945          0     14.027   ; qtot -1
  2424        CH2    150    POX    C1L    946          0     14.027   ; qtot -1
  2425        CH2    150    POX    C1M    946          0     14.027   ; qtot -1
  2426        CH2    150    POX    C1N    947          0     14.027   ; qtot -1
  2427        CH2    150    POX    C1O    947          0     14.027   ; qtot -1
  2428        CH2    150    POX    C1P    948          0     14.027   ; qtot -1
  2429        CH2    150    POX    C1Q    948          0     14.027   ; qtot -1
  2430        CH3    150    POX    C1R    949          0     15.035   ; qtot -1
  2431        CH2    150    POX     CZ    950       0.41     14.027   ; qtot -0.59
  2432         OE    150    POX     OZ    950      -0.56    15.9994   ; qtot -1.15
  2433          C    150    POX    C2A    950       0.83     12.011   ; qtot -0.32
  2434          O    150    POX    O2A    950      -0.68    15.9994   ; qtot -1
  2435        CH2    150    POX    C2B    951          0     14.027   ; qtot -1
  2436        CH2    150    POX    C2C    951          0     14.027   ; qtot -1
  2437        CH2    150    POX    C2D    952          0     14.027   ; qtot -1
  2438        CH2    150    POX    C2E    952          0     14.027   ; qtot -1
  2439        CH2    150    POX    C2F    953          0     14.027   ; qtot -1
  2440        CH2    150    POX    C2G    953          0     14.027   ; qtot -1
  2441        CH2    150    POX    C2H    954          0     14.027   ; qtot -1
  2442        CH2    150    POX    C2I    954          0     14.027   ; qtot -1
  2443        CH2    150    POX    C2J    955          0     14.027   ; qtot -1
  2444        CH2    150    POX    C2K    955          0     14.027   ; qtot -1
  2445        CH2    150    POX    C2L    956          0     14.027   ; qtot -1
  2446        CH2    150    POX    C2M    956          0     14.027   ; qtot -1
  2447        CH2    150    POX    C2N    957          0     14.027   ; qtot -1
  2448        CH2    150    POX    C2O    957          0     14.027   ; qtot -1
  2449        CH3    150    POX    C2P    958          0     15.035   ; qtot -1
  2450       CH3L    151    CHL    CN1    959       0.42     15.035   ; qtot -0.58
  2451       CH3L    151    CHL    CN2    959       0.42     15.035   ; qtot -0.16
  2452       CH3L    151    CHL    CN3    959       0.42     15.035   ; qtot 0.26
  2453         NL    151    CHL    NTM    959      -0.58    14.0067   ; qtot -0.32
  2454        CH2    151    CHL     CB    959       0.32     14.027   ; qtot 0
  2455        CH2    152    PJ2     CA    960       0.39     14.027   ; qtot 0.39
  2456         OA    152    PJ2     OA    960      -0.69    15.9994   ; qtot -0.3
  2457          P    152    PJ2      P    960       1.71    30.9738   ; qtot 1.41
  2458        OML    152    PJ2     OB    960       -0.9    15.9994   ; qtot 0.51
  2459          H    152    PJ2     HB    960          0      1.008   ; qtot 0.51
  2460        OML    152    PJ2     OG    960       -0.9    15.9994   ; qtot -0.39
  2461          H    152    PJ2     HG    960          0      1.008   ; qtot -0.39
  2462         OA    152    PJ2     OD    960      -0.61    15.9994   ; qtot -1
  2463        CH2    153    POX     CD    961       0.21     14.027   ; qtot -0.79
  2464        CH1    153    POX     CE    961       0.42     13.019   ; qtot -0.37
  2465         OE    153    POX     OE    961      -0.75    15.9994   ; qtot -1.12
  2466          C    153    POX    C1A    961       0.85     12.011   ; qtot -0.27
  2467          O    153    POX    O1A    961      -0.73    15.9994   ; qtot -1
  2468        CH2    153    POX    C1B    962          0     14.027   ; qtot -1
  2469        CH2    153    POX    C1C    962          0     14.027   ; qtot -1
  2470        CH2    153    POX    C1D    963          0     14.027   ; qtot -1
  2471        CH2    153    POX    C1E    963          0     14.027   ; qtot -1
  2472        CH2    153    POX    C1F    964          0     14.027   ; qtot -1
  2473        CH2    153    POX    C1G    964          0     14.027   ; qtot -1
  2474        CH2    153    POX    C1H    965          0     14.027   ; qtot -1
  2475        CR1    153    POX    C1I    965          0     13.019   ; qtot -1
  2476        CR1    153    POX    C1J    966          0     13.019   ; qtot -1
  2477        CH2    153    POX    C1K    966          0     14.027   ; qtot -1
  2478        CH2    153    POX    C1L    967          0     14.027   ; qtot -1
  2479        CH2    153    POX    C1M    967          0     14.027   ; qtot -1
  2480        CH2    153    POX    C1N    968          0     14.027   ; qtot -1
  2481        CH2    153    POX    C1O    968          0     14.027   ; qtot -1
  2482        CH2    153    POX    C1P    969          0     14.027   ; qtot -1
  2483        CH2    153    POX    C1Q    969          0     14.027   ; qtot -1
  2484        CH3    153    POX    C1R    970          0     15.035   ; qtot -1
  2485        CH2    153    POX     CZ    971       0.41     14.027   ; qtot -0.59
  2486         OE    153    POX     OZ    971      -0.56    15.9994   ; qtot -1.15
  2487          C    153    POX    C2A    971       0.83     12.011   ; qtot -0.32
  2488          O    153    POX    O2A    971      -0.68    15.9994   ; qtot -1
  2489        CH2    153    POX    C2B    972          0     14.027   ; qtot -1
  2490        CH2    153    POX    C2C    972          0     14.027   ; qtot -1
  2491        CH2    153    POX    C2D    973          0     14.027   ; qtot -1
  2492        CH2    153    POX    C2E    973          0     14.027   ; qtot -1
  2493        CH2    153    POX    C2F    974          0     14.027   ; qtot -1
  2494        CH2    153    POX    C2G    974          0     14.027   ; qtot -1
  2495        CH2    153    POX    C2H    975          0     14.027   ; qtot -1
  2496        CH2    153    POX    C2I    975          0     14.027   ; qtot -1
  2497        CH2    153    POX    C2J    976          0     14.027   ; qtot -1
  2498        CH2    153    POX    C2K    976          0     14.027   ; qtot -1
  2499        CH2    153    POX    C2L    977          0     14.027   ; qtot -1
  2500        CH2    153    POX    C2M    977          0     14.027   ; qtot -1
  2501        CH2    153    POX    C2N    978          0     14.027   ; qtot -1
  2502        CH2    153    POX    C2O    978          0     14.027   ; qtot -1
  2503        CH3    153    POX    C2P    979          0     15.035   ; qtot -1
  2504       CH3L    154    CHL    CN1    980       0.42     15.035   ; qtot -0.58
  2505       CH3L    154    CHL    CN2    980       0.42     15.035   ; qtot -0.16
  2506       CH3L    154    CHL    CN3    980       0.42     15.035   ; qtot 0.26
  2507         NL    154    CHL    NTM    980      -0.58    14.0067   ; qtot -0.32
  2508        CH2    154    CHL     CB    980       0.32     14.027   ; qtot 0
  2509        CH2    155    PJ2     CA    981       0.39     14.027   ; qtot 0.39
  2510         OA    155    PJ2     OA    981      -0.69    15.9994   ; qtot -0.3
  2511          P    155    PJ2      P    981       1.71    30.9738   ; qtot 1.41
  2512        OML    155    PJ2     OB    981       -0.9    15.9994   ; qtot 0.51
  2513          H    155    PJ2     HB    981          0      1.008   ; qtot 0.51
  2514        OML    155    PJ2     OG    981       -0.9    15.9994   ; qtot -0.39
  2515          H    155    PJ2     HG    981          0      1.008   ; qtot -0.39
  2516         OA    155    PJ2     OD    981      -0.61    15.9994   ; qtot -1
  2517        CH2    156    POX     CD    982       0.21     14.027   ; qtot -0.79
  2518        CH1    156    POX     CE    982       0.42     13.019   ; qtot -0.37
  2519         OE    156    POX     OE    982      -0.75    15.9994   ; qtot -1.12
  2520          C    156    POX    C1A    982       0.85     12.011   ; qtot -0.27
  2521          O    156    POX    O1A    982      -0.73    15.9994   ; qtot -1
  2522        CH2    156    POX    C1B    983          0     14.027   ; qtot -1
  2523        CH2    156    POX    C1C    983          0     14.027   ; qtot -1
  2524        CH2    156    POX    C1D    984          0     14.027   ; qtot -1
  2525        CH2    156    POX    C1E    984          0     14.027   ; qtot -1
  2526        CH2    156    POX    C1F    985          0     14.027   ; qtot -1
  2527        CH2    156    POX    C1G    985          0     14.027   ; qtot -1
  2528        CH2    156    POX    C1H    986          0     14.027   ; qtot -1
  2529        CR1    156    POX    C1I    986          0     13.019   ; qtot -1
  2530        CR1    156    POX    C1J    987          0     13.019   ; qtot -1
  2531        CH2    156    POX    C1K    987          0     14.027   ; qtot -1
  2532        CH2    156    POX    C1L    988          0     14.027   ; qtot -1
  2533        CH2    156    POX    C1M    988          0     14.027   ; qtot -1
  2534        CH2    156    POX    C1N    989          0     14.027   ; qtot -1
  2535        CH2    156    POX    C1O    989          0     14.027   ; qtot -1
  2536        CH2    156    POX    C1P    990          0     14.027   ; qtot -1
  2537        CH2    156    POX    C1Q    990          0     14.027   ; qtot -1
  2538        CH3    156    POX    C1R    991          0     15.035   ; qtot -1
  2539        CH2    156    POX     CZ    992       0.41     14.027   ; qtot -0.59
  2540         OE    156    POX     OZ    992      -0.56    15.9994   ; qtot -1.15
  2541          C    156    POX    C2A    992       0.83     12.011   ; qtot -0.32
  2542          O    156    POX    O2A    992      -0.68    15.9994   ; qtot -1
  2543        CH2    156    POX    C2B    993          0     14.027   ; qtot -1
  2544        CH2    156    POX    C2C    993          0     14.027   ; qtot -1
  2545        CH2    156    POX    C2D    994          0     14.027   ; qtot -1
  2546        CH2    156    POX    C2E    994          0     14.027   ; qtot -1
  2547        CH2    156    POX    C2F    995          0     14.027   ; qtot -1
  2548        CH2    156    POX    C2G    995          0     14.027   ; qtot -1
  2549        CH2    156    POX    C2H    996          0     14.027   ; qtot -1
  2550        CH2    156    POX    C2I    996          0     14.027   ; qtot -1
  2551        CH2    156    POX    C2J    997          0     14.027   ; qtot -1
  2552        CH2    156    POX    C2K    997          0     14.027   ; qtot -1
  2553        CH2    156    POX    C2L    998          0     14.027   ; qtot -1
  2554        CH2    156    POX    C2M    998          0     14.027   ; qtot -1
  2555        CH2    156    POX    C2N    999          0     14.027   ; qtot -1
  2556        CH2    156    POX    C2O    999          0     14.027   ; qtot -1
  2557        CH3    156    POX    C2P   1000          0     15.035   ; qtot -1
  2558       CH3L    157    CHL    CN1   1001       0.42     15.035   ; qtot -0.58
  2559       CH3L    157    CHL    CN2   1001       0.42     15.035   ; qtot -0.16
  2560       CH3L    157    CHL    CN3   1001       0.42     15.035   ; qtot 0.26
  2561         NL    157    CHL    NTM   1001      -0.58    14.0067   ; qtot -0.32
  2562        CH2    157    CHL     CB   1001       0.32     14.027   ; qtot 0
  2563        CH2    158    PJ2     CA   1002       0.39     14.027   ; qtot 0.39
  2564         OA    158    PJ2     OA   1002      -0.69    15.9994   ; qtot -0.3
  2565          P    158    PJ2      P   1002       1.71    30.9738   ; qtot 1.41
  2566        OML    158    PJ2     OB   1002       -0.9    15.9994   ; qtot 0.51
  2567          H    158    PJ2     HB   1002          0      1.008   ; qtot 0.51
  2568        OML    158    PJ2     OG   1002       -0.9    15.9994   ; qtot -0.39
  2569          H    158    PJ2     HG   1002          0      1.008   ; qtot -0.39
  2570         OA    158    PJ2     OD   1002      -0.61    15.9994   ; qtot -1
  2571        CH2    159    POX     CD   1003       0.21     14.027   ; qtot -0.79
  2572        CH1    159    POX     CE   1003       0.42     13.019   ; qtot -0.37
  2573         OE    159    POX     OE   1003      -0.75    15.9994   ; qtot -1.12
  2574          C    159    POX    C1A   1003       0.85     12.011   ; qtot -0.27
  2575          O    159    POX    O1A   1003      -0.73    15.9994   ; qtot -1
  2576        CH2    159    POX    C1B   1004          0     14.027   ; qtot -1
  2577        CH2    159    POX    C1C   1004          0     14.027   ; qtot -1
  2578        CH2    159    POX    C1D   1005          0     14.027   ; qtot -1
  2579        CH2    159    POX    C1E   1005          0     14.027   ; qtot -1
  2580        CH2    159    POX    C1F   1006          0     14.027   ; qtot -1
  2581        CH2    159    POX    C1G   1006          0     14.027   ; qtot -1
  2582        CH2    159    POX    C1H   1007          0     14.027   ; qtot -1
  2583        CR1    159    POX    C1I   1007          0     13.019   ; qtot -1
  2584        CR1    159    POX    C1J   1008          0     13.019   ; qtot -1
  2585        CH2    159    POX    C1K   1008          0     14.027   ; qtot -1
  2586        CH2    159    POX    C1L   1009          0     14.027   ; qtot -1
  2587        CH2    159    POX    C1M   1009          0     14.027   ; qtot -1
  2588        CH2    159    POX    C1N   1010          0     14.027   ; qtot -1
  2589        CH2    159    POX    C1O   1010          0     14.027   ; qtot -1
  2590        CH2    159    POX    C1P   1011          0     14.027   ; qtot -1
  2591        CH2    159    POX    C1Q   1011          0     14.027   ; qtot -1
  2592        CH3    159    POX    C1R   1012          0     15.035   ; qtot -1
  2593        CH2    159    POX     CZ   1013       0.41     14.027   ; qtot -0.59
  2594         OE    159    POX     OZ   1013      -0.56    15.9994   ; qtot -1.15
  2595          C    159    POX    C2A   1013       0.83     12.011   ; qtot -0.32
  2596          O    159    POX    O2A   1013      -0.68    15.9994   ; qtot -1
  2597        CH2    159    POX    C2B   1014          0     14.027   ; qtot -1
  2598        CH2    159    POX    C2C   1014          0     14.027   ; qtot -1
  2599        CH2    159    POX    C2D   1015          0     14.027   ; qtot -1
  2600        CH2    159    POX    C2E   1015          0     14.027   ; qtot -1
  2601        CH2    159    POX    C2F   1016          0     14.027   ; qtot -1
  2602        CH2    159    POX    C2G   1016          0     14.027   ; qtot -1
  2603        CH2    159    POX    C2H   1017          0     14.027   ; qtot -1
  2604        CH2    159    POX    C2I   1017          0     14.027   ; qtot -1
  2605        CH2    159    POX    C2J   1018          0     14.027   ; qtot -1
  2606        CH2    159    POX    C2K   1018          0     14.027   ; qtot -1
  2607        CH2    159    POX    C2L   1019          0     14.027   ; qtot -1
  2608        CH2    159    POX    C2M   1019          0     14.027   ; qtot -1
  2609        CH2    159    POX    C2N   1020          0     14.027   ; qtot -1
  2610        CH2    159    POX    C2O   1020          0     14.027   ; qtot -1
  2611        CH3    159    POX    C2P   1021          0     15.035   ; qtot -1
  2612       CH3L    160    CHL    CN1   1022       0.42     15.035   ; qtot -0.58
  2613       CH3L    160    CHL    CN2   1022       0.42     15.035   ; qtot -0.16
  2614       CH3L    160    CHL    CN3   1022       0.42     15.035   ; qtot 0.26
  2615         NL    160    CHL    NTM   1022      -0.58    14.0067   ; qtot -0.32
  2616        CH2    160    CHL     CB   1022       0.32     14.027   ; qtot 0
  2617        CH2    161    PJ2     CA   1023       0.39     14.027   ; qtot 0.39
  2618         OA    161    PJ2     OA   1023      -0.69    15.9994   ; qtot -0.3
  2619          P    161    PJ2      P   1023       1.71    30.9738   ; qtot 1.41
  2620        OML    161    PJ2     OB   1023       -0.9    15.9994   ; qtot 0.51
  2621          H    161    PJ2     HB   1023          0      1.008   ; qtot 0.51
  2622        OML    161    PJ2     OG   1023       -0.9    15.9994   ; qtot -0.39
  2623          H    161    PJ2     HG   1023          0      1.008   ; qtot -0.39
  2624         OA    161    PJ2     OD   1023      -0.61    15.9994   ; qtot -1
  2625        CH2    162    POX     CD   1024       0.21     14.027   ; qtot -0.79
  2626        CH1    162    POX     CE   1024       0.42     13.019   ; qtot -0.37
  2627         OE    162    POX     OE   1024      -0.75    15.9994   ; qtot -1.12
  2628          C    162    POX    C1A   1024       0.85     12.011   ; qtot -0.27
  2629          O    162    POX    O1A   1024      -0.73    15.9994   ; qtot -1
  2630        CH2    162    POX    C1B   1025          0     14.027   ; qtot -1
  2631        CH2    162    POX    C1C   1025          0     14.027   ; qtot -1
  2632        CH2    162    POX    C1D   1026          0     14.027   ; qtot -1
  2633        CH2    162    POX    C1E   1026          0     14.027   ; qtot -1
  2634        CH2    162    POX    C1F   1027          0     14.027   ; qtot -1
  2635        CH2    162    POX    C1G   1027          0     14.027   ; qtot -1
  2636        CH2    162    POX    C1H   1028          0     14.027   ; qtot -1
  2637        CR1    162    POX    C1I   1028          0     13.019   ; qtot -1
  2638        CR1    162    POX    C1J   1029          0     13.019   ; qtot -1
  2639        CH2    162    POX    C1K   1029          0     14.027   ; qtot -1
  2640        CH2    162    POX    C1L   1030          0     14.027   ; qtot -1
  2641        CH2    162    POX    C1M   1030          0     14.027   ; qtot -1
  2642        CH2    162    POX    C1N   1031          0     14.027   ; qtot -1
  2643        CH2    162    POX    C1O   1031          0     14.027   ; qtot -1
  2644        CH2    162    POX    C1P   1032          0     14.027   ; qtot -1
  2645        CH2    162    POX    C1Q   1032          0     14.027   ; qtot -1
  2646        CH3    162    POX    C1R   1033          0     15.035   ; qtot -1
  2647        CH2    162    POX     CZ   1034       0.41     14.027   ; qtot -0.59
  2648         OE    162    POX     OZ   1034      -0.56    15.9994   ; qtot -1.15
  2649          C    162    POX    C2A   1034       0.83     12.011   ; qtot -0.32
  2650          O    162    POX    O2A   1034      -0.68    15.9994   ; qtot -1
  2651        CH2    162    POX    C2B   1035          0     14.027   ; qtot -1
  2652        CH2    162    POX    C2C   1035          0     14.027   ; qtot -1
  2653        CH2    162    POX    C2D   1036          0     14.027   ; qtot -1
  2654        CH2    162    POX    C2E   1036          0     14.027   ; qtot -1
  2655        CH2    162    POX    C2F   1037          0     14.027   ; qtot -1
  2656        CH2    162    POX    C2G   1037          0     14.027   ; qtot -1
  2657        CH2    162    POX    C2H   1038          0     14.027   ; qtot -1
  2658        CH2    162    POX    C2I   1038          0     14.027   ; qtot -1
  2659        CH2    162    POX    C2J   1039          0     14.027   ; qtot -1
  2660        CH2    162    POX    C2K   1039          0     14.027   ; qtot -1
  2661        CH2    162    POX    C2L   1040          0     14.027   ; qtot -1
  2662        CH2    162    POX    C2M   1040          0     14.027   ; qtot -1
  2663        CH2    162    POX    C2N   1041          0     14.027   ; qtot -1
  2664        CH2    162    POX    C2O   1041          0     14.027   ; qtot -1
  2665        CH3    162    POX    C2P   1042          0     15.035   ; qtot -1
  2666       CH3L    163    CHL    CN1   1043       0.42     15.035   ; qtot -0.58
  2667       CH3L    163    CHL    CN2   1043       0.42     15.035   ; qtot -0.16
  2668       CH3L    163    CHL    CN3   1043       0.42     15.035   ; qtot 0.26
  2669         NL    163    CHL    NTM   1043      -0.58    14.0067   ; qtot -0.32
  2670        CH2    163    CHL     CB   1043       0.32     14.027   ; qtot 0
  2671        CH2    164    PJ2     CA   1044       0.39     14.027   ; qtot 0.39
  2672         OA    164    PJ2     OA   1044      -0.69    15.9994   ; qtot -0.3
  2673          P    164    PJ2      P   1044       1.71    30.9738   ; qtot 1.41
  2674        OML    164    PJ2     OB   1044       -0.9    15.9994   ; qtot 0.51
  2675          H    164    PJ2     HB   1044          0      1.008   ; qtot 0.51
  2676        OML    164    PJ2     OG   1044       -0.9    15.9994   ; qtot -0.39
  2677          H    164    PJ2     HG   1044          0      1.008   ; qtot -0.39
  2678         OA    164    PJ2     OD   1044      -0.61    15.9994   ; qtot -1
  2679        CH2    165    POX     CD   1045       0.21     14.027   ; qtot -0.79
  2680        CH1    165    POX     CE   1045       0.42     13.019   ; qtot -0.37
  2681         OE    165    POX     OE   1045      -0.75    15.9994   ; qtot -1.12
  2682          C    165    POX    C1A   1045       0.85     12.011   ; qtot -0.27
  2683          O    165    POX    O1A   1045      -0.73    15.9994   ; qtot -1
  2684        CH2    165    POX    C1B   1046          0     14.027   ; qtot -1
  2685        CH2    165    POX    C1C   1046          0     14.027   ; qtot -1
  2686        CH2    165    POX    C1D   1047          0     14.027   ; qtot -1
  2687        CH2    165    POX    C1E   1047          0     14.027   ; qtot -1
  2688        CH2    165    POX    C1F   1048          0     14.027   ; qtot -1
  2689        CH2    165    POX    C1G   1048          0     14.027   ; qtot -1
  2690        CH2    165    POX    C1H   1049          0     14.027   ; qtot -1
  2691        CR1    165    POX    C1I   1049          0     13.019   ; qtot -1
  2692        CR1    165    POX    C1J   1050          0     13.019   ; qtot -1
  2693        CH2    165    POX    C1K   1050          0     14.027   ; qtot -1
  2694        CH2    165    POX    C1L   1051          0     14.027   ; qtot -1
  2695        CH2    165    POX    C1M   1051          0     14.027   ; qtot -1
  2696        CH2    165    POX    C1N   1052          0     14.027   ; qtot -1
  2697        CH2    165    POX    C1O   1052          0     14.027   ; qtot -1
  2698        CH2    165    POX    C1P   1053          0     14.027   ; qtot -1
  2699        CH2    165    POX    C1Q   1053          0     14.027   ; qtot -1
  2700        CH3    165    POX    C1R   1054          0     15.035   ; qtot -1
  2701        CH2    165    POX     CZ   1055       0.41     14.027   ; qtot -0.59
  2702         OE    165    POX     OZ   1055      -0.56    15.9994   ; qtot -1.15
  2703          C    165    POX    C2A   1055       0.83     12.011   ; qtot -0.32
  2704          O    165    POX    O2A   1055      -0.68    15.9994   ; qtot -1
  2705        CH2    165    POX    C2B   1056          0     14.027   ; qtot -1
  2706        CH2    165    POX    C2C   1056          0     14.027   ; qtot -1
  2707        CH2    165    POX    C2D   1057          0     14.027   ; qtot -1
  2708        CH2    165    POX    C2E   1057          0     14.027   ; qtot -1
  2709        CH2    165    POX    C2F   1058          0     14.027   ; qtot -1
  2710        CH2    165    POX    C2G   1058          0     14.027   ; qtot -1
  2711        CH2    165    POX    C2H   1059          0     14.027   ; qtot -1
  2712        CH2    165    POX    C2I   1059          0     14.027   ; qtot -1
  2713        CH2    165    POX    C2J   1060          0     14.027   ; qtot -1
  2714        CH2    165    POX    C2K   1060          0     14.027   ; qtot -1
  2715        CH2    165    POX    C2L   1061          0     14.027   ; qtot -1
  2716        CH2    165    POX    C2M   1061          0     14.027   ; qtot -1
  2717        CH2    165    POX    C2N   1062          0     14.027   ; qtot -1
  2718        CH2    165    POX    C2O   1062          0     14.027   ; qtot -1
  2719        CH3    165    POX    C2P   1063          0     15.035   ; qtot -1
  2720       CH3L    166    CHL    CN1   1064       0.42     15.035   ; qtot -0.58
  2721       CH3L    166    CHL    CN2   1064       0.42     15.035   ; qtot -0.16
  2722       CH3L    166    CHL    CN3   1064       0.42     15.035   ; qtot 0.26
  2723         NL    166    CHL    NTM   1064      -0.58    14.0067   ; qtot -0.32
  2724        CH2    166    CHL     CB   1064       0.32     14.027   ; qtot 0
  2725        CH2    167    PJ2     CA   1065       0.39     14.027   ; qtot 0.39
  2726         OA    167    PJ2     OA   1065      -0.69    15.9994   ; qtot -0.3
  2727          P    167    PJ2      P   1065       1.71    30.9738   ; qtot 1.41
  2728        OML    167    PJ2     OB   1065       -0.9    15.9994   ; qtot 0.51
  2729          H    167    PJ2     HB   1065          0      1.008   ; qtot 0.51
  2730        OML    167    PJ2     OG   1065       -0.9    15.9994   ; qtot -0.39
  2731          H    167    PJ2     HG   1065          0      1.008   ; qtot -0.39
  2732         OA    167    PJ2     OD   1065      -0.61    15.9994   ; qtot -1
  2733        CH2    168    POX     CD   1066       0.21     14.027   ; qtot -0.79
  2734        CH1    168    POX     CE   1066       0.42     13.019   ; qtot -0.37
  2735         OE    168    POX     OE   1066      -0.75    15.9994   ; qtot -1.12
  2736          C    168    POX    C1A   1066       0.85     12.011   ; qtot -0.27
  2737          O    168    POX    O1A   1066      -0.73    15.9994   ; qtot -1
  2738        CH2    168    POX    C1B   1067          0     14.027   ; qtot -1
  2739        CH2    168    POX    C1C   1067          0     14.027   ; qtot -1
  2740        CH2    168    POX    C1D   1068          0     14.027   ; qtot -1
  2741        CH2    168    POX    C1E   1068          0     14.027   ; qtot -1
  2742        CH2    168    POX    C1F   1069          0     14.027   ; qtot -1
  2743        CH2    168    POX    C1G   1069          0     14.027   ; qtot -1
  2744        CH2    168    POX    C1H   1070          0     14.027   ; qtot -1
  2745        CR1    168    POX    C1I   1070          0     13.019   ; qtot -1
  2746        CR1    168    POX    C1J   1071          0     13.019   ; qtot -1
  2747        CH2    168    POX    C1K   1071          0     14.027   ; qtot -1
  2748        CH2    168    POX    C1L   1072          0     14.027   ; qtot -1
  2749        CH2    168    POX    C1M   1072          0     14.027   ; qtot -1
  2750        CH2    168    POX    C1N   1073          0     14.027   ; qtot -1
  2751        CH2    168    POX    C1O   1073          0     14.027   ; qtot -1
  2752        CH2    168    POX    C1P   1074          0     14.027   ; qtot -1
  2753        CH2    168    POX    C1Q   1074          0     14.027   ; qtot -1
  2754        CH3    168    POX    C1R   1075          0     15.035   ; qtot -1
  2755        CH2    168    POX     CZ   1076       0.41     14.027   ; qtot -0.59
  2756         OE    168    POX     OZ   1076      -0.56    15.9994   ; qtot -1.15
  2757          C    168    POX    C2A   1076       0.83     12.011   ; qtot -0.32
  2758          O    168    POX    O2A   1076      -0.68    15.9994   ; qtot -1
  2759        CH2    168    POX    C2B   1077          0     14.027   ; qtot -1
  2760        CH2    168    POX    C2C   1077          0     14.027   ; qtot -1
  2761        CH2    168    POX    C2D   1078          0     14.027   ; qtot -1
  2762        CH2    168    POX    C2E   1078          0     14.027   ; qtot -1
  2763        CH2    168    POX    C2F   1079          0     14.027   ; qtot -1
  2764        CH2    168    POX    C2G   1079          0     14.027   ; qtot -1
  2765        CH2    168    POX    C2H   1080          0     14.027   ; qtot -1
  2766        CH2    168    POX    C2I   1080          0     14.027   ; qtot -1
  2767        CH2    168    POX    C2J   1081          0     14.027   ; qtot -1
  2768        CH2    168    POX    C2K   1081          0     14.027   ; qtot -1
  2769        CH2    168    POX    C2L   1082          0     14.027   ; qtot -1
  2770        CH2    168    POX    C2M   1082          0     14.027   ; qtot -1
  2771        CH2    168    POX    C2N   1083          0     14.027   ; qtot -1
  2772        CH2    168    POX    C2O   1083          0     14.027   ; qtot -1
  2773        CH3    168    POX    C2P   1084          0     15.035   ; qtot -1
  2774       CH3L    169    CHL    CN1   1085       0.42     15.035   ; qtot -0.58
  2775       CH3L    169    CHL    CN2   1085       0.42     15.035   ; qtot -0.16
  2776       CH3L    169    CHL    CN3   1085       0.42     15.035   ; qtot 0.26
  2777         NL    169    CHL    NTM   1085      -0.58    14.0067   ; qtot -0.32
  2778        CH2    169    CHL     CB   1085       0.32     14.027   ; qtot 0
  2779        CH2    170    PJ2     CA   1086       0.39     14.027   ; qtot 0.39
  2780         OA    170    PJ2     OA   1086      -0.69    15.9994   ; qtot -0.3
  2781          P    170    PJ2      P   1086       1.71    30.9738   ; qtot 1.41
  2782        OML    170    PJ2     OB   1086       -0.9    15.9994   ; qtot 0.51
  2783          H    170    PJ2     HB   1086          0      1.008   ; qtot 0.51
  2784        OML    170    PJ2     OG   1086       -0.9    15.9994   ; qtot -0.39
  2785          H    170    PJ2     HG   1086          0      1.008   ; qtot -0.39
  2786         OA    170    PJ2     OD   1086      -0.61    15.9994   ; qtot -1
  2787        CH2    171    POX     CD   1087       0.21     14.027   ; qtot -0.79
  2788        CH1    171    POX     CE   1087       0.42     13.019   ; qtot -0.37
  2789         OE    171    POX     OE   1087      -0.75    15.9994   ; qtot -1.12
  2790          C    171    POX    C1A   1087       0.85     12.011   ; qtot -0.27
  2791          O    171    POX    O1A   1087      -0.73    15.9994   ; qtot -1
  2792        CH2    171    POX    C1B   1088          0     14.027   ; qtot -1
  2793        CH2    171    POX    C1C   1088          0     14.027   ; qtot -1
  2794        CH2    171    POX    C1D   1089          0     14.027   ; qtot -1
  2795        CH2    171    POX    C1E   1089          0     14.027   ; qtot -1
  2796        CH2    171    POX    C1F   1090          0     14.027   ; qtot -1
  2797        CH2    171    POX    C1G   1090          0     14.027   ; qtot -1
  2798        CH2    171    POX    C1H   1091          0     14.027   ; qtot -1
  2799        CR1    171    POX    C1I   1091          0     13.019   ; qtot -1
  2800        CR1    171    POX    C1J   1092          0     13.019   ; qtot -1
  2801        CH2    171    POX    C1K   1092          0     14.027   ; qtot -1
  2802        CH2    171    POX    C1L   1093          0     14.027   ; qtot -1
  2803        CH2    171    POX    C1M   1093          0     14.027   ; qtot -1
  2804        CH2    171    POX    C1N   1094          0     14.027   ; qtot -1
  2805        CH2    171    POX    C1O   1094          0     14.027   ; qtot -1
  2806        CH2    171    POX    C1P   1095          0     14.027   ; qtot -1
  2807        CH2    171    POX    C1Q   1095          0     14.027   ; qtot -1
  2808        CH3    171    POX    C1R   1096          0     15.035   ; qtot -1
  2809        CH2    171    POX     CZ   1097       0.41     14.027   ; qtot -0.59
  2810         OE    171    POX     OZ   1097      -0.56    15.9994   ; qtot -1.15
  2811          C    171    POX    C2A   1097       0.83     12.011   ; qtot -0.32
  2812          O    171    POX    O2A   1097      -0.68    15.9994   ; qtot -1
  2813        CH2    171    POX    C2B   1098          0     14.027   ; qtot -1
  2814        CH2    171    POX    C2C   1098          0     14.027   ; qtot -1
  2815        CH2    171    POX    C2D   1099          0     14.027   ; qtot -1
  2816        CH2    171    POX    C2E   1099          0     14.027   ; qtot -1
  2817        CH2    171    POX    C2F   1100          0     14.027   ; qtot -1
  2818        CH2    171    POX    C2G   1100          0     14.027   ; qtot -1
  2819        CH2    171    POX    C2H   1101          0     14.027   ; qtot -1
  2820        CH2    171    POX    C2I   1101          0     14.027   ; qtot -1
  2821        CH2    171    POX    C2J   1102          0     14.027   ; qtot -1
  2822        CH2    171    POX    C2K   1102          0     14.027   ; qtot -1
  2823        CH2    171    POX    C2L   1103          0     14.027   ; qtot -1
  2824        CH2    171    POX    C2M   1103          0     14.027   ; qtot -1
  2825        CH2    171    POX    C2N   1104          0     14.027   ; qtot -1
  2826        CH2    171    POX    C2O   1104          0     14.027   ; qtot -1
  2827        CH3    171    POX    C2P   1105          0     15.035   ; qtot -1
  2828       CH3L    172    CHL    CN1   1106       0.42     15.035   ; qtot -0.58
  2829       CH3L    172    CHL    CN2   1106       0.42     15.035   ; qtot -0.16
  2830       CH3L    172    CHL    CN3   1106       0.42     15.035   ; qtot 0.26
  2831         NL    172    CHL    NTM   1106      -0.58    14.0067   ; qtot -0.32
  2832        CH2    172    CHL     CB   1106       0.32     14.027   ; qtot 0
  2833        CH2    173    PJ2     CA   1107       0.39     14.027   ; qtot 0.39
  2834         OA    173    PJ2     OA   1107      -0.69    15.9994   ; qtot -0.3
  2835          P    173    PJ2      P   1107       1.71    30.9738   ; qtot 1.41
  2836        OML    173    PJ2     OB   1107       -0.9    15.9994   ; qtot 0.51
  2837          H    173    PJ2     HB   1107          0      1.008   ; qtot 0.51
  2838        OML    173    PJ2     OG   1107       -0.9    15.9994   ; qtot -0.39
  2839          H    173    PJ2     HG   1107          0      1.008   ; qtot -0.39
  2840         OA    173    PJ2     OD   1107      -0.61    15.9994   ; qtot -1
  2841        CH2    174    POX     CD   1108       0.21     14.027   ; qtot -0.79
  2842        CH1    174    POX     CE   1108       0.42     13.019   ; qtot -0.37
  2843         OE    174    POX     OE   1108      -0.75    15.9994   ; qtot -1.12
  2844          C    174    POX    C1A   1108       0.85     12.011   ; qtot -0.27
  2845          O    174    POX    O1A   1108      -0.73    15.9994   ; qtot -1
  2846        CH2    174    POX    C1B   1109          0     14.027   ; qtot -1
  2847        CH2    174    POX    C1C   1109          0     14.027   ; qtot -1
  2848        CH2    174    POX    C1D   1110          0     14.027   ; qtot -1
  2849        CH2    174    POX    C1E   1110          0     14.027   ; qtot -1
  2850        CH2    174    POX    C1F   1111          0     14.027   ; qtot -1
  2851        CH2    174    POX    C1G   1111          0     14.027   ; qtot -1
  2852        CH2    174    POX    C1H   1112          0     14.027   ; qtot -1
  2853        CR1    174    POX    C1I   1112          0     13.019   ; qtot -1
  2854        CR1    174    POX    C1J   1113          0     13.019   ; qtot -1
  2855        CH2    174    POX    C1K   1113          0     14.027   ; qtot -1
  2856        CH2    174    POX    C1L   1114          0     14.027   ; qtot -1
  2857        CH2    174    POX    C1M   1114          0     14.027   ; qtot -1
  2858        CH2    174    POX    C1N   1115          0     14.027   ; qtot -1
  2859        CH2    174    POX    C1O   1115          0     14.027   ; qtot -1
  2860        CH2    174    POX    C1P   1116          0     14.027   ; qtot -1
  2861        CH2    174    POX    C1Q   1116          0     14.027   ; qtot -1
  2862        CH3    174    POX    C1R   1117          0     15.035   ; qtot -1
  2863        CH2    174    POX     CZ   1118       0.41     14.027   ; qtot -0.59
  2864         OE    174    POX     OZ   1118      -0.56    15.9994   ; qtot -1.15
  2865          C    174    POX    C2A   1118       0.83     12.011   ; qtot -0.32
  2866          O    174    POX    O2A   1118      -0.68    15.9994   ; qtot -1
  2867        CH2    174    POX    C2B   1119          0     14.027   ; qtot -1
  2868        CH2    174    POX    C2C   1119          0     14.027   ; qtot -1
  2869        CH2    174    POX    C2D   1120          0     14.027   ; qtot -1
  2870        CH2    174    POX    C2E   1120          0     14.027   ; qtot -1
  2871        CH2    174    POX    C2F   1121          0     14.027   ; qtot -1
  2872        CH2    174    POX    C2G   1121          0     14.027   ; qtot -1
  2873        CH2    174    POX    C2H   1122          0     14.027   ; qtot -1
  2874        CH2    174    POX    C2I   1122          0     14.027   ; qtot -1
  2875        CH2    174    POX    C2J   1123          0     14.027   ; qtot -1
  2876        CH2    174    POX    C2K   1123          0     14.027   ; qtot -1
  2877        CH2    174    POX    C2L   1124          0     14.027   ; qtot -1
  2878        CH2    174    POX    C2M   1124          0     14.027   ; qtot -1
  2879        CH2    174    POX    C2N   1125          0     14.027   ; qtot -1
  2880        CH2    174    POX    C2O   1125          0     14.027   ; qtot -1
  2881        CH3    174    POX    C2P   1126          0     15.035   ; qtot -1
  2882       CH3L    175    CHL    CN1   1127       0.42     15.035   ; qtot -0.58
  2883       CH3L    175    CHL    CN2   1127       0.42     15.035   ; qtot -0.16
  2884       CH3L    175    CHL    CN3   1127       0.42     15.035   ; qtot 0.26
  2885         NL    175    CHL    NTM   1127      -0.58    14.0067   ; qtot -0.32
  2886        CH2    175    CHL     CB   1127       0.32     14.027   ; qtot 0
  2887        CH2    176    PJ2     CA   1128       0.39     14.027   ; qtot 0.39
  2888         OA    176    PJ2     OA   1128      -0.69    15.9994   ; qtot -0.3
  2889          P    176    PJ2      P   1128       1.71    30.9738   ; qtot 1.41
  2890        OML    176    PJ2     OB   1128       -0.9    15.9994   ; qtot 0.51
  2891          H    176    PJ2     HB   1128          0      1.008   ; qtot 0.51
  2892        OML    176    PJ2     OG   1128       -0.9    15.9994   ; qtot -0.39
  2893          H    176    PJ2     HG   1128          0      1.008   ; qtot -0.39
  2894         OA    176    PJ2     OD   1128      -0.61    15.9994   ; qtot -1
  2895        CH2    177    POX     CD   1129       0.21     14.027   ; qtot -0.79
  2896        CH1    177    POX     CE   1129       0.42     13.019   ; qtot -0.37
  2897         OE    177    POX     OE   1129      -0.75    15.9994   ; qtot -1.12
  2898          C    177    POX    C1A   1129       0.85     12.011   ; qtot -0.27
  2899          O    177    POX    O1A   1129      -0.73    15.9994   ; qtot -1
  2900        CH2    177    POX    C1B   1130          0     14.027   ; qtot -1
  2901        CH2    177    POX    C1C   1130          0     14.027   ; qtot -1
  2902        CH2    177    POX    C1D   1131          0     14.027   ; qtot -1
  2903        CH2    177    POX    C1E   1131          0     14.027   ; qtot -1
  2904        CH2    177    POX    C1F   1132          0     14.027   ; qtot -1
  2905        CH2    177    POX    C1G   1132          0     14.027   ; qtot -1
  2906        CH2    177    POX    C1H   1133          0     14.027   ; qtot -1
  2907        CR1    177    POX    C1I   1133          0     13.019   ; qtot -1
  2908        CR1    177    POX    C1J   1134          0     13.019   ; qtot -1
  2909        CH2    177    POX    C1K   1134          0     14.027   ; qtot -1
  2910        CH2    177    POX    C1L   1135          0     14.027   ; qtot -1
  2911        CH2    177    POX    C1M   1135          0     14.027   ; qtot -1
  2912        CH2    177    POX    C1N   1136          0     14.027   ; qtot -1
  2913        CH2    177    POX    C1O   1136          0     14.027   ; qtot -1
  2914        CH2    177    POX    C1P   1137          0     14.027   ; qtot -1
  2915        CH2    177    POX    C1Q   1137          0     14.027   ; qtot -1
  2916        CH3    177    POX    C1R   1138          0     15.035   ; qtot -1
  2917        CH2    177    POX     CZ   1139       0.41     14.027   ; qtot -0.59
  2918         OE    177    POX     OZ   1139      -0.56    15.9994   ; qtot -1.15
  2919          C    177    POX    C2A   1139       0.83     12.011   ; qtot -0.32
  2920          O    177    POX    O2A   1139      -0.68    15.9994   ; qtot -1
  2921        CH2    177    POX    C2B   1140          0     14.027   ; qtot -1
  2922        CH2    177    POX    C2C   1140          0     14.027   ; qtot -1
  2923        CH2    177    POX    C2D   1141          0     14.027   ; qtot -1
  2924        CH2    177    POX    C2E   1141          0     14.027   ; qtot -1
  2925        CH2    177    POX    C2F   1142          0     14.027   ; qtot -1
  2926        CH2    177    POX    C2G   1142          0     14.027   ; qtot -1
  2927        CH2    177    POX    C2H   1143          0     14.027   ; qtot -1
  2928        CH2    177    POX    C2I   1143          0     14.027   ; qtot -1
  2929        CH2    177    POX    C2J   1144          0     14.027   ; qtot -1
  2930        CH2    177    POX    C2K   1144          0     14.027   ; qtot -1
  2931        CH2    177    POX    C2L   1145          0     14.027   ; qtot -1
  2932        CH2    177    POX    C2M   1145          0     14.027   ; qtot -1
  2933        CH2    177    POX    C2N   1146          0     14.027   ; qtot -1
  2934        CH2    177    POX    C2O   1146          0     14.027   ; qtot -1
  2935        CH3    177    POX    C2P   1147          0     15.035   ; qtot -1
  2936       CH3L    178    CHL    CN1   1148       0.42     15.035   ; qtot -0.58
  2937       CH3L    178    CHL    CN2   1148       0.42     15.035   ; qtot -0.16
  2938       CH3L    178    CHL    CN3   1148       0.42     15.035   ; qtot 0.26
  2939         NL    178    CHL    NTM   1148      -0.58    14.0067   ; qtot -0.32
  2940        CH2    178    CHL     CB   1148       0.32     14.027   ; qtot 0
  2941        CH2    179    PJ2     CA   1149       0.39     14.027   ; qtot 0.39
  2942         OA    179    PJ2     OA   1149      -0.69    15.9994   ; qtot -0.3
  2943          P    179    PJ2      P   1149       1.71    30.9738   ; qtot 1.41
  2944        OML    179    PJ2     OB   1149       -0.9    15.9994   ; qtot 0.51
  2945          H    179    PJ2     HB   1149          0      1.008   ; qtot 0.51
  2946        OML    179    PJ2     OG   1149       -0.9    15.9994   ; qtot -0.39
  2947          H    179    PJ2     HG   1149          0      1.008   ; qtot -0.39
  2948         OA    179    PJ2     OD   1149      -0.61    15.9994   ; qtot -1
  2949        CH2    180    POX     CD   1150       0.21     14.027   ; qtot -0.79
  2950        CH1    180    POX     CE   1150       0.42     13.019   ; qtot -0.37
  2951         OE    180    POX     OE   1150      -0.75    15.9994   ; qtot -1.12
  2952          C    180    POX    C1A   1150       0.85     12.011   ; qtot -0.27
  2953          O    180    POX    O1A   1150      -0.73    15.9994   ; qtot -1
  2954        CH2    180    POX    C1B   1151          0     14.027   ; qtot -1
  2955        CH2    180    POX    C1C   1151          0     14.027   ; qtot -1
  2956        CH2    180    POX    C1D   1152          0     14.027   ; qtot -1
  2957        CH2    180    POX    C1E   1152          0     14.027   ; qtot -1
  2958        CH2    180    POX    C1F   1153          0     14.027   ; qtot -1
  2959        CH2    180    POX    C1G   1153          0     14.027   ; qtot -1
  2960        CH2    180    POX    C1H   1154          0     14.027   ; qtot -1
  2961        CR1    180    POX    C1I   1154          0     13.019   ; qtot -1
  2962        CR1    180    POX    C1J   1155          0     13.019   ; qtot -1
  2963        CH2    180    POX    C1K   1155          0     14.027   ; qtot -1
  2964        CH2    180    POX    C1L   1156          0     14.027   ; qtot -1
  2965        CH2    180    POX    C1M   1156          0     14.027   ; qtot -1
  2966        CH2    180    POX    C1N   1157          0     14.027   ; qtot -1
  2967        CH2    180    POX    C1O   1157          0     14.027   ; qtot -1
  2968        CH2    180    POX    C1P   1158          0     14.027   ; qtot -1
  2969        CH2    180    POX    C1Q   1158          0     14.027   ; qtot -1
  2970        CH3    180    POX    C1R   1159          0     15.035   ; qtot -1
  2971        CH2    180    POX     CZ   1160       0.41     14.027   ; qtot -0.59
  2972         OE    180    POX     OZ   1160      -0.56    15.9994   ; qtot -1.15
  2973          C    180    POX    C2A   1160       0.83     12.011   ; qtot -0.32
  2974          O    180    POX    O2A   1160      -0.68    15.9994   ; qtot -1
  2975        CH2    180    POX    C2B   1161          0     14.027   ; qtot -1
  2976        CH2    180    POX    C2C   1161          0     14.027   ; qtot -1
  2977        CH2    180    POX    C2D   1162          0     14.027   ; qtot -1
  2978        CH2    180    POX    C2E   1162          0     14.027   ; qtot -1
  2979        CH2    180    POX    C2F   1163          0     14.027   ; qtot -1
  2980        CH2    180    POX    C2G   1163          0     14.027   ; qtot -1
  2981        CH2    180    POX    C2H   1164          0     14.027   ; qtot -1
  2982        CH2    180    POX    C2I   1164          0     14.027   ; qtot -1
  2983        CH2    180    POX    C2J   1165          0     14.027   ; qtot -1
  2984        CH2    180    POX    C2K   1165          0     14.027   ; qtot -1
  2985        CH2    180    POX    C2L   1166          0     14.027   ; qtot -1
  2986        CH2    180    POX    C2M   1166          0     14.027   ; qtot -1
  2987        CH2    180    POX    C2N   1167          0     14.027   ; qtot -1
  2988        CH2    180    POX    C2O   1167          0     14.027   ; qtot -1
  2989        CH3    180    POX    C2P   1168          0     15.035   ; qtot -1
  2990       CH3L    181    CHL    CN1   1169       0.42     15.035   ; qtot -0.58
  2991       CH3L    181    CHL    CN2   1169       0.42     15.035   ; qtot -0.16
  2992       CH3L    181    CHL    CN3   1169       0.42     15.035   ; qtot 0.26
  2993         NL    181    CHL    NTM   1169      -0.58    14.0067   ; qtot -0.32
  2994        CH2    181    CHL     CB   1169       0.32     14.027   ; qtot 0
  2995        CH2    182    PJ2     CA   1170       0.39     14.027   ; qtot 0.39
  2996         OA    182    PJ2     OA   1170      -0.69    15.9994   ; qtot -0.3
  2997          P    182    PJ2      P   1170       1.71    30.9738   ; qtot 1.41
  2998        OML    182    PJ2     OB   1170       -0.9    15.9994   ; qtot 0.51
  2999          H    182    PJ2     HB   1170          0      1.008   ; qtot 0.51
  3000        OML    182    PJ2     OG   1170       -0.9    15.9994   ; qtot -0.39
  3001          H    182    PJ2     HG   1170          0      1.008   ; qtot -0.39
  3002         OA    182    PJ2     OD   1170      -0.61    15.9994   ; qtot -1
  3003        CH2    183    POX     CD   1171       0.21     14.027   ; qtot -0.79
  3004        CH1    183    POX     CE   1171       0.42     13.019   ; qtot -0.37
  3005         OE    183    POX     OE   1171      -0.75    15.9994   ; qtot -1.12
  3006          C    183    POX    C1A   1171       0.85     12.011   ; qtot -0.27
  3007          O    183    POX    O1A   1171      -0.73    15.9994   ; qtot -1
  3008        CH2    183    POX    C1B   1172          0     14.027   ; qtot -1
  3009        CH2    183    POX    C1C   1172          0     14.027   ; qtot -1
  3010        CH2    183    POX    C1D   1173          0     14.027   ; qtot -1
  3011        CH2    183    POX    C1E   1173          0     14.027   ; qtot -1
  3012        CH2    183    POX    C1F   1174          0     14.027   ; qtot -1
  3013        CH2    183    POX    C1G   1174          0     14.027   ; qtot -1
  3014        CH2    183    POX    C1H   1175          0     14.027   ; qtot -1
  3015        CR1    183    POX    C1I   1175          0     13.019   ; qtot -1
  3016        CR1    183    POX    C1J   1176          0     13.019   ; qtot -1
  3017        CH2    183    POX    C1K   1176          0     14.027   ; qtot -1
  3018        CH2    183    POX    C1L   1177          0     14.027   ; qtot -1
  3019        CH2    183    POX    C1M   1177          0     14.027   ; qtot -1
  3020        CH2    183    POX    C1N   1178          0     14.027   ; qtot -1
  3021        CH2    183    POX    C1O   1178          0     14.027   ; qtot -1
  3022        CH2    183    POX    C1P   1179          0     14.027   ; qtot -1
  3023        CH2    183    POX    C1Q   1179          0     14.027   ; qtot -1
  3024        CH3    183    POX    C1R   1180          0     15.035   ; qtot -1
  3025        CH2    183    POX     CZ   1181       0.41     14.027   ; qtot -0.59
  3026         OE    183    POX     OZ   1181      -0.56    15.9994   ; qtot -1.15
  3027          C    183    POX    C2A   1181       0.83     12.011   ; qtot -0.32
  3028          O    183    POX    O2A   1181      -0.68    15.9994   ; qtot -1
  3029        CH2    183    POX    C2B   1182          0     14.027   ; qtot -1
  3030        CH2    183    POX    C2C   1182          0     14.027   ; qtot -1
  3031        CH2    183    POX    C2D   1183          0     14.027   ; qtot -1
  3032        CH2    183    POX    C2E   1183          0     14.027   ; qtot -1
  3033        CH2    183    POX    C2F   1184          0     14.027   ; qtot -1
  3034        CH2    183    POX    C2G   1184          0     14.027   ; qtot -1
  3035        CH2    183    POX    C2H   1185          0     14.027   ; qtot -1
  3036        CH2    183    POX    C2I   1185          0     14.027   ; qtot -1
  3037        CH2    183    POX    C2J   1186          0     14.027   ; qtot -1
  3038        CH2    183    POX    C2K   1186          0     14.027   ; qtot -1
  3039        CH2    183    POX    C2L   1187          0     14.027   ; qtot -1
  3040        CH2    183    POX    C2M   1187          0     14.027   ; qtot -1
  3041        CH2    183    POX    C2N   1188          0     14.027   ; qtot -1
  3042        CH2    183    POX    C2O   1188          0     14.027   ; qtot -1
  3043        CH3    183    POX    C2P   1189          0     15.035   ; qtot -1
  3044       CH3L    184    CHL    CN1   1190       0.42     15.035   ; qtot -0.58
  3045       CH3L    184    CHL    CN2   1190       0.42     15.035   ; qtot -0.16
  3046       CH3L    184    CHL    CN3   1190       0.42     15.035   ; qtot 0.26
  3047         NL    184    CHL    NTM   1190      -0.58    14.0067   ; qtot -0.32
  3048        CH2    184    CHL     CB   1190       0.32     14.027   ; qtot 0
  3049        CH2    185    PJ2     CA   1191       0.39     14.027   ; qtot 0.39
  3050         OA    185    PJ2     OA   1191      -0.69    15.9994   ; qtot -0.3
  3051          P    185    PJ2      P   1191       1.71    30.9738   ; qtot 1.41
  3052        OML    185    PJ2     OB   1191       -0.9    15.9994   ; qtot 0.51
  3053          H    185    PJ2     HB   1191          0      1.008   ; qtot 0.51
  3054        OML    185    PJ2     OG   1191       -0.9    15.9994   ; qtot -0.39
  3055          H    185    PJ2     HG   1191          0      1.008   ; qtot -0.39
  3056         OA    185    PJ2     OD   1191      -0.61    15.9994   ; qtot -1
  3057        CH2    186    POX     CD   1192       0.21     14.027   ; qtot -0.79
  3058        CH1    186    POX     CE   1192       0.42     13.019   ; qtot -0.37
  3059         OE    186    POX     OE   1192      -0.75    15.9994   ; qtot -1.12
  3060          C    186    POX    C1A   1192       0.85     12.011   ; qtot -0.27
  3061          O    186    POX    O1A   1192      -0.73    15.9994   ; qtot -1
  3062        CH2    186    POX    C1B   1193          0     14.027   ; qtot -1
  3063        CH2    186    POX    C1C   1193          0     14.027   ; qtot -1
  3064        CH2    186    POX    C1D   1194          0     14.027   ; qtot -1
  3065        CH2    186    POX    C1E   1194          0     14.027   ; qtot -1
  3066        CH2    186    POX    C1F   1195          0     14.027   ; qtot -1
  3067        CH2    186    POX    C1G   1195          0     14.027   ; qtot -1
  3068        CH2    186    POX    C1H   1196          0     14.027   ; qtot -1
  3069        CR1    186    POX    C1I   1196          0     13.019   ; qtot -1
  3070        CR1    186    POX    C1J   1197          0     13.019   ; qtot -1
  3071        CH2    186    POX    C1K   1197          0     14.027   ; qtot -1
  3072        CH2    186    POX    C1L   1198          0     14.027   ; qtot -1
  3073        CH2    186    POX    C1M   1198          0     14.027   ; qtot -1
  3074        CH2    186    POX    C1N   1199          0     14.027   ; qtot -1
  3075        CH2    186    POX    C1O   1199          0     14.027   ; qtot -1
  3076        CH2    186    POX    C1P   1200          0     14.027   ; qtot -1
  3077        CH2    186    POX    C1Q   1200          0     14.027   ; qtot -1
  3078        CH3    186    POX    C1R   1201          0     15.035   ; qtot -1
  3079        CH2    186    POX     CZ   1202       0.41     14.027   ; qtot -0.59
  3080         OE    186    POX     OZ   1202      -0.56    15.9994   ; qtot -1.15
  3081          C    186    POX    C2A   1202       0.83     12.011   ; qtot -0.32
  3082          O    186    POX    O2A   1202      -0.68    15.9994   ; qtot -1
  3083        CH2    186    POX    C2B   1203          0     14.027   ; qtot -1
  3084        CH2    186    POX    C2C   1203          0     14.027   ; qtot -1
  3085        CH2    186    POX    C2D   1204          0     14.027   ; qtot -1
  3086        CH2    186    POX    C2E   1204          0     14.027   ; qtot -1
  3087        CH2    186    POX    C2F   1205          0     14.027   ; qtot -1
  3088        CH2    186    POX    C2G   1205          0     14.027   ; qtot -1
  3089        CH2    186    POX    C2H   1206          0     14.027   ; qtot -1
  3090        CH2    186    POX    C2I   1206          0     14.027   ; qtot -1
  3091        CH2    186    POX    C2J   1207          0     14.027   ; qtot -1
  3092        CH2    186    POX    C2K   1207          0     14.027   ; qtot -1
  3093        CH2    186    POX    C2L   1208          0     14.027   ; qtot -1
  3094        CH2    186    POX    C2M   1208          0     14.027   ; qtot -1
  3095        CH2    186    POX    C2N   1209          0     14.027   ; qtot -1
  3096        CH2    186    POX    C2O   1209          0     14.027   ; qtot -1
  3097        CH3    186    POX    C2P   1210          0     15.035   ; qtot -1
  3098       CH3L    187    CHL    CN1   1211       0.42     15.035   ; qtot -0.58
  3099       CH3L    187    CHL    CN2   1211       0.42     15.035   ; qtot -0.16
  3100       CH3L    187    CHL    CN3   1211       0.42     15.035   ; qtot 0.26
  3101         NL    187    CHL    NTM   1211      -0.58    14.0067   ; qtot -0.32
  3102        CH2    187    CHL     CB   1211       0.32     14.027   ; qtot 0
  3103        CH2    188    PJ2     CA   1212       0.39     14.027   ; qtot 0.39
  3104         OA    188    PJ2     OA   1212      -0.69    15.9994   ; qtot -0.3
  3105          P    188    PJ2      P   1212       1.71    30.9738   ; qtot 1.41
  3106        OML    188    PJ2     OB   1212       -0.9    15.9994   ; qtot 0.51
  3107          H    188    PJ2     HB   1212          0      1.008   ; qtot 0.51
  3108        OML    188    PJ2     OG   1212       -0.9    15.9994   ; qtot -0.39
  3109          H    188    PJ2     HG   1212          0      1.008   ; qtot -0.39
  3110         OA    188    PJ2     OD   1212      -0.61    15.9994   ; qtot -1
  3111        CH2    189    POX     CD   1213       0.21     14.027   ; qtot -0.79
  3112        CH1    189    POX     CE   1213       0.42     13.019   ; qtot -0.37
  3113         OE    189    POX     OE   1213      -0.75    15.9994   ; qtot -1.12
  3114          C    189    POX    C1A   1213       0.85     12.011   ; qtot -0.27
  3115          O    189    POX    O1A   1213      -0.73    15.9994   ; qtot -1
  3116        CH2    189    POX    C1B   1214          0     14.027   ; qtot -1
  3117        CH2    189    POX    C1C   1214          0     14.027   ; qtot -1
  3118        CH2    189    POX    C1D   1215          0     14.027   ; qtot -1
  3119        CH2    189    POX    C1E   1215          0     14.027   ; qtot -1
  3120        CH2    189    POX    C1F   1216          0     14.027   ; qtot -1
  3121        CH2    189    POX    C1G   1216          0     14.027   ; qtot -1
  3122        CH2    189    POX    C1H   1217          0     14.027   ; qtot -1
  3123        CR1    189    POX    C1I   1217          0     13.019   ; qtot -1
  3124        CR1    189    POX    C1J   1218          0     13.019   ; qtot -1
  3125        CH2    189    POX    C1K   1218          0     14.027   ; qtot -1
  3126        CH2    189    POX    C1L   1219          0     14.027   ; qtot -1
  3127        CH2    189    POX    C1M   1219          0     14.027   ; qtot -1
  3128        CH2    189    POX    C1N   1220          0     14.027   ; qtot -1
  3129        CH2    189    POX    C1O   1220          0     14.027   ; qtot -1
  3130        CH2    189    POX    C1P   1221          0     14.027   ; qtot -1
  3131        CH2    189    POX    C1Q   1221          0     14.027   ; qtot -1
  3132        CH3    189    POX    C1R   1222          0     15.035   ; qtot -1
  3133        CH2    189    POX     CZ   1223       0.41     14.027   ; qtot -0.59
  3134         OE    189    POX     OZ   1223      -0.56    15.9994   ; qtot -1.15
  3135          C    189    POX    C2A   1223       0.83     12.011   ; qtot -0.32
  3136          O    189    POX    O2A   1223      -0.68    15.9994   ; qtot -1
  3137        CH2    189    POX    C2B   1224          0     14.027   ; qtot -1
  3138        CH2    189    POX    C2C   1224          0     14.027   ; qtot -1
  3139        CH2    189    POX    C2D   1225          0     14.027   ; qtot -1
  3140        CH2    189    POX    C2E   1225          0     14.027   ; qtot -1
  3141        CH2    189    POX    C2F   1226          0     14.027   ; qtot -1
  3142        CH2    189    POX    C2G   1226          0     14.027   ; qtot -1
  3143        CH2    189    POX    C2H   1227          0     14.027   ; qtot -1
  3144        CH2    189    POX    C2I   1227          0     14.027   ; qtot -1
  3145        CH2    189    POX    C2J   1228          0     14.027   ; qtot -1
  3146        CH2    189    POX    C2K   1228          0     14.027   ; qtot -1
  3147        CH2    189    POX    C2L   1229          0     14.027   ; qtot -1
  3148        CH2    189    POX    C2M   1229          0     14.027   ; qtot -1
  3149        CH2    189    POX    C2N   1230          0     14.027   ; qtot -1
  3150        CH2    189    POX    C2O   1230          0     14.027   ; qtot -1
  3151        CH3    189    POX    C2P   1231          0     15.035   ; qtot -1
  3152       CH3L    190    CHL    CN1   1232       0.42     15.035   ; qtot -0.58
  3153       CH3L    190    CHL    CN2   1232       0.42     15.035   ; qtot -0.16
  3154       CH3L    190    CHL    CN3   1232       0.42     15.035   ; qtot 0.26
  3155         NL    190    CHL    NTM   1232      -0.58    14.0067   ; qtot -0.32
  3156        CH2    190    CHL     CB   1232       0.32     14.027   ; qtot 0
  3157        CH2    191    PJ2     CA   1233       0.39     14.027   ; qtot 0.39
  3158         OA    191    PJ2     OA   1233      -0.69    15.9994   ; qtot -0.3
  3159          P    191    PJ2      P   1233       1.71    30.9738   ; qtot 1.41
  3160        OML    191    PJ2     OB   1233       -0.9    15.9994   ; qtot 0.51
  3161          H    191    PJ2     HB   1233          0      1.008   ; qtot 0.51
  3162        OML    191    PJ2     OG   1233       -0.9    15.9994   ; qtot -0.39
  3163          H    191    PJ2     HG   1233          0      1.008   ; qtot -0.39
  3164         OA    191    PJ2     OD   1233      -0.61    15.9994   ; qtot -1
  3165        CH2    192    POX     CD   1234       0.21     14.027   ; qtot -0.79
  3166        CH1    192    POX     CE   1234       0.42     13.019   ; qtot -0.37
  3167         OE    192    POX     OE   1234      -0.75    15.9994   ; qtot -1.12
  3168          C    192    POX    C1A   1234       0.85     12.011   ; qtot -0.27
  3169          O    192    POX    O1A   1234      -0.73    15.9994   ; qtot -1
  3170        CH2    192    POX    C1B   1235          0     14.027   ; qtot -1
  3171        CH2    192    POX    C1C   1235          0     14.027   ; qtot -1
  3172        CH2    192    POX    C1D   1236          0     14.027   ; qtot -1
  3173        CH2    192    POX    C1E   1236          0     14.027   ; qtot -1
  3174        CH2    192    POX    C1F   1237          0     14.027   ; qtot -1
  3175        CH2    192    POX    C1G   1237          0     14.027   ; qtot -1
  3176        CH2    192    POX    C1H   1238          0     14.027   ; qtot -1
  3177        CR1    192    POX    C1I   1238          0     13.019   ; qtot -1
  3178        CR1    192    POX    C1J   1239          0     13.019   ; qtot -1
  3179        CH2    192    POX    C1K   1239          0     14.027   ; qtot -1
  3180        CH2    192    POX    C1L   1240          0     14.027   ; qtot -1
  3181        CH2    192    POX    C1M   1240          0     14.027   ; qtot -1
  3182        CH2    192    POX    C1N   1241          0     14.027   ; qtot -1
  3183        CH2    192    POX    C1O   1241          0     14.027   ; qtot -1
  3184        CH2    192    POX    C1P   1242          0     14.027   ; qtot -1
  3185        CH2    192    POX    C1Q   1242          0     14.027   ; qtot -1
  3186        CH3    192    POX    C1R   1243          0     15.035   ; qtot -1
  3187        CH2    192    POX     CZ   1244       0.41     14.027   ; qtot -0.59
  3188         OE    192    POX     OZ   1244      -0.56    15.9994   ; qtot -1.15
  3189          C    192    POX    C2A   1244       0.83     12.011   ; qtot -0.32
  3190          O    192    POX    O2A   1244      -0.68    15.9994   ; qtot -1
  3191        CH2    192    POX    C2B   1245          0     14.027   ; qtot -1
  3192        CH2    192    POX    C2C   1245          0     14.027   ; qtot -1
  3193        CH2    192    POX    C2D   1246          0     14.027   ; qtot -1
  3194        CH2    192    POX    C2E   1246          0     14.027   ; qtot -1
  3195        CH2    192    POX    C2F   1247          0     14.027   ; qtot -1
  3196        CH2    192    POX    C2G   1247          0     14.027   ; qtot -1
  3197        CH2    192    POX    C2H   1248          0     14.027   ; qtot -1
  3198        CH2    192    POX    C2I   1248          0     14.027   ; qtot -1
  3199        CH2    192    POX    C2J   1249          0     14.027   ; qtot -1
  3200        CH2    192    POX    C2K   1249          0     14.027   ; qtot -1
  3201        CH2    192    POX    C2L   1250          0     14.027   ; qtot -1
  3202        CH2    192    POX    C2M   1250          0     14.027   ; qtot -1
  3203        CH2    192    POX    C2N   1251          0     14.027   ; qtot -1
  3204        CH2    192    POX    C2O   1251          0     14.027   ; qtot -1
  3205        CH3    192    POX    C2P   1252          0     15.035   ; qtot -1
  3206       CH3L    193    CHL    CN1   1253       0.42     15.035   ; qtot -0.58
  3207       CH3L    193    CHL    CN2   1253       0.42     15.035   ; qtot -0.16
  3208       CH3L    193    CHL    CN3   1253       0.42     15.035   ; qtot 0.26
  3209         NL    193    CHL    NTM   1253      -0.58    14.0067   ; qtot -0.32
  3210        CH2    193    CHL     CB   1253       0.32     14.027   ; qtot 0
  3211        CH2    194    PJ2     CA   1254       0.39     14.027   ; qtot 0.39
  3212         OA    194    PJ2     OA   1254      -0.69    15.9994   ; qtot -0.3
  3213          P    194    PJ2      P   1254       1.71    30.9738   ; qtot 1.41
  3214        OML    194    PJ2     OB   1254       -0.9    15.9994   ; qtot 0.51
  3215          H    194    PJ2     HB   1254          0      1.008   ; qtot 0.51
  3216        OML    194    PJ2     OG   1254       -0.9    15.9994   ; qtot -0.39
  3217          H    194    PJ2     HG   1254          0      1.008   ; qtot -0.39
  3218         OA    194    PJ2     OD   1254      -0.61    15.9994   ; qtot -1
  3219        CH2    195    POX     CD   1255       0.21     14.027   ; qtot -0.79
  3220        CH1    195    POX     CE   1255       0.42     13.019   ; qtot -0.37
  3221         OE    195    POX     OE   1255      -0.75    15.9994   ; qtot -1.12
  3222          C    195    POX    C1A   1255       0.85     12.011   ; qtot -0.27
  3223          O    195    POX    O1A   1255      -0.73    15.9994   ; qtot -1
  3224        CH2    195    POX    C1B   1256          0     14.027   ; qtot -1
  3225        CH2    195    POX    C1C   1256          0     14.027   ; qtot -1
  3226        CH2    195    POX    C1D   1257          0     14.027   ; qtot -1
  3227        CH2    195    POX    C1E   1257          0     14.027   ; qtot -1
  3228        CH2    195    POX    C1F   1258          0     14.027   ; qtot -1
  3229        CH2    195    POX    C1G   1258          0     14.027   ; qtot -1
  3230        CH2    195    POX    C1H   1259          0     14.027   ; qtot -1
  3231        CR1    195    POX    C1I   1259          0     13.019   ; qtot -1
  3232        CR1    195    POX    C1J   1260          0     13.019   ; qtot -1
  3233        CH2    195    POX    C1K   1260          0     14.027   ; qtot -1
  3234        CH2    195    POX    C1L   1261          0     14.027   ; qtot -1
  3235        CH2    195    POX    C1M   1261          0     14.027   ; qtot -1
  3236        CH2    195    POX    C1N   1262          0     14.027   ; qtot -1
  3237        CH2    195    POX    C1O   1262          0     14.027   ; qtot -1
  3238        CH2    195    POX    C1P   1263          0     14.027   ; qtot -1
  3239        CH2    195    POX    C1Q   1263          0     14.027   ; qtot -1
  3240        CH3    195    POX    C1R   1264          0     15.035   ; qtot -1
  3241        CH2    195    POX     CZ   1265       0.41     14.027   ; qtot -0.59
  3242         OE    195    POX     OZ   1265      -0.56    15.9994   ; qtot -1.15
  3243          C    195    POX    C2A   1265       0.83     12.011   ; qtot -0.32
  3244          O    195    POX    O2A   1265      -0.68    15.9994   ; qtot -1
  3245        CH2    195    POX    C2B   1266          0     14.027   ; qtot -1
  3246        CH2    195    POX    C2C   1266          0     14.027   ; qtot -1
  3247        CH2    195    POX    C2D   1267          0     14.027   ; qtot -1
  3248        CH2    195    POX    C2E   1267          0     14.027   ; qtot -1
  3249        CH2    195    POX    C2F   1268          0     14.027   ; qtot -1
  3250        CH2    195    POX    C2G   1268          0     14.027   ; qtot -1
  3251        CH2    195    POX    C2H   1269          0     14.027   ; qtot -1
  3252        CH2    195    POX    C2I   1269          0     14.027   ; qtot -1
  3253        CH2    195    POX    C2J   1270          0     14.027   ; qtot -1
  3254        CH2    195    POX    C2K   1270          0     14.027   ; qtot -1
  3255        CH2    195    POX    C2L   1271          0     14.027   ; qtot -1
  3256        CH2    195    POX    C2M   1271          0     14.027   ; qtot -1
  3257        CH2    195    POX    C2N   1272          0     14.027   ; qtot -1
  3258        CH2    195    POX    C2O   1272          0     14.027   ; qtot -1
  3259        CH3    195    POX    C2P   1273          0     15.035   ; qtot -1
  3260       CH3L    196    CHL    CN1   1274       0.42     15.035   ; qtot -0.58
  3261       CH3L    196    CHL    CN2   1274       0.42     15.035   ; qtot -0.16
  3262       CH3L    196    CHL    CN3   1274       0.42     15.035   ; qtot 0.26
  3263         NL    196    CHL    NTM   1274      -0.58    14.0067   ; qtot -0.32
  3264        CH2    196    CHL     CB   1274       0.32     14.027   ; qtot 0
  3265        CH2    197    PJ2     CA   1275       0.39     14.027   ; qtot 0.39
  3266         OA    197    PJ2     OA   1275      -0.69    15.9994   ; qtot -0.3
  3267          P    197    PJ2      P   1275       1.71    30.9738   ; qtot 1.41
  3268        OML    197    PJ2     OB   1275       -0.9    15.9994   ; qtot 0.51
  3269          H    197    PJ2     HB   1275          0      1.008   ; qtot 0.51
  3270        OML    197    PJ2     OG   1275       -0.9    15.9994   ; qtot -0.39
  3271          H    197    PJ2     HG   1275          0      1.008   ; qtot -0.39
  3272         OA    197    PJ2     OD   1275      -0.61    15.9994   ; qtot -1
  3273        CH2    198    POX     CD   1276       0.21     14.027   ; qtot -0.79
  3274        CH1    198    POX     CE   1276       0.42     13.019   ; qtot -0.37
  3275         OE    198    POX     OE   1276      -0.75    15.9994   ; qtot -1.12
  3276          C    198    POX    C1A   1276       0.85     12.011   ; qtot -0.27
  3277          O    198    POX    O1A   1276      -0.73    15.9994   ; qtot -1
  3278        CH2    198    POX    C1B   1277          0     14.027   ; qtot -1
  3279        CH2    198    POX    C1C   1277          0     14.027   ; qtot -1
  3280        CH2    198    POX    C1D   1278          0     14.027   ; qtot -1
  3281        CH2    198    POX    C1E   1278          0     14.027   ; qtot -1
  3282        CH2    198    POX    C1F   1279          0     14.027   ; qtot -1
  3283        CH2    198    POX    C1G   1279          0     14.027   ; qtot -1
  3284        CH2    198    POX    C1H   1280          0     14.027   ; qtot -1
  3285        CR1    198    POX    C1I   1280          0     13.019   ; qtot -1
  3286        CR1    198    POX    C1J   1281          0     13.019   ; qtot -1
  3287        CH2    198    POX    C1K   1281          0     14.027   ; qtot -1
  3288        CH2    198    POX    C1L   1282          0     14.027   ; qtot -1
  3289        CH2    198    POX    C1M   1282          0     14.027   ; qtot -1
  3290        CH2    198    POX    C1N   1283          0     14.027   ; qtot -1
  3291        CH2    198    POX    C1O   1283          0     14.027   ; qtot -1
  3292        CH2    198    POX    C1P   1284          0     14.027   ; qtot -1
  3293        CH2    198    POX    C1Q   1284          0     14.027   ; qtot -1
  3294        CH3    198    POX    C1R   1285          0     15.035   ; qtot -1
  3295        CH2    198    POX     CZ   1286       0.41     14.027   ; qtot -0.59
  3296         OE    198    POX     OZ   1286      -0.56    15.9994   ; qtot -1.15
  3297          C    198    POX    C2A   1286       0.83     12.011   ; qtot -0.32
  3298          O    198    POX    O2A   1286      -0.68    15.9994   ; qtot -1
  3299        CH2    198    POX    C2B   1287          0     14.027   ; qtot -1
  3300        CH2    198    POX    C2C   1287          0     14.027   ; qtot -1
  3301        CH2    198    POX    C2D   1288          0     14.027   ; qtot -1
  3302        CH2    198    POX    C2E   1288          0     14.027   ; qtot -1
  3303        CH2    198    POX    C2F   1289          0     14.027   ; qtot -1
  3304        CH2    198    POX    C2G   1289          0     14.027   ; qtot -1
  3305        CH2    198    POX    C2H   1290          0     14.027   ; qtot -1
  3306        CH2    198    POX    C2I   1290          0     14.027   ; qtot -1
  3307        CH2    198    POX    C2J   1291          0     14.027   ; qtot -1
  3308        CH2    198    POX    C2K   1291          0     14.027   ; qtot -1
  3309        CH2    198    POX    C2L   1292          0     14.027   ; qtot -1
  3310        CH2    198    POX    C2M   1292          0     14.027   ; qtot -1
  3311        CH2    198    POX    C2N   1293          0     14.027   ; qtot -1
  3312        CH2    198    POX    C2O   1293          0     14.027   ; qtot -1
  3313        CH3    198    POX    C2P   1294          0     15.035   ; qtot -1
  3314       CH3L    199    CHL    CN1   1295       0.42     15.035   ; qtot -0.58
  3315       CH3L    199    CHL    CN2   1295       0.42     15.035   ; qtot -0.16
  3316       CH3L    199    CHL    CN3   1295       0.42     15.035   ; qtot 0.26
  3317         NL    199    CHL    NTM   1295      -0.58    14.0067   ; qtot -0.32
  3318        CH2    199    CHL     CB   1295       0.32     14.027   ; qtot 0
  3319        CH2    200    PJ2     CA   1296       0.39     14.027   ; qtot 0.39
  3320         OA    200    PJ2     OA   1296      -0.69    15.9994   ; qtot -0.3
  3321          P    200    PJ2      P   1296       1.71    30.9738   ; qtot 1.41
  3322        OML    200    PJ2     OB   1296       -0.9    15.9994   ; qtot 0.51
  3323          H    200    PJ2     HB   1296          0      1.008   ; qtot 0.51
  3324        OML    200    PJ2     OG   1296       -0.9    15.9994   ; qtot -0.39
  3325          H    200    PJ2     HG   1296          0      1.008   ; qtot -0.39
  3326         OA    200    PJ2     OD   1296      -0.61    15.9994   ; qtot -1
  3327        CH2    201    POX     CD   1297       0.21     14.027   ; qtot -0.79
  3328        CH1    201    POX     CE   1297       0.42     13.019   ; qtot -0.37
  3329         OE    201    POX     OE   1297      -0.75    15.9994   ; qtot -1.12
  3330          C    201    POX    C1A   1297       0.85     12.011   ; qtot -0.27
  3331          O    201    POX    O1A   1297      -0.73    15.9994   ; qtot -1
  3332        CH2    201    POX    C1B   1298          0     14.027   ; qtot -1
  3333        CH2    201    POX    C1C   1298          0     14.027   ; qtot -1
  3334        CH2    201    POX    C1D   1299          0     14.027   ; qtot -1
  3335        CH2    201    POX    C1E   1299          0     14.027   ; qtot -1
  3336        CH2    201    POX    C1F   1300          0     14.027   ; qtot -1
  3337        CH2    201    POX    C1G   1300          0     14.027   ; qtot -1
  3338        CH2    201    POX    C1H   1301          0     14.027   ; qtot -1
  3339        CR1    201    POX    C1I   1301          0     13.019   ; qtot -1
  3340        CR1    201    POX    C1J   1302          0     13.019   ; qtot -1
  3341        CH2    201    POX    C1K   1302          0     14.027   ; qtot -1
  3342        CH2    201    POX    C1L   1303          0     14.027   ; qtot -1
  3343        CH2    201    POX    C1M   1303          0     14.027   ; qtot -1
  3344        CH2    201    POX    C1N   1304          0     14.027   ; qtot -1
  3345        CH2    201    POX    C1O   1304          0     14.027   ; qtot -1
  3346        CH2    201    POX    C1P   1305          0     14.027   ; qtot -1
  3347        CH2    201    POX    C1Q   1305          0     14.027   ; qtot -1
  3348        CH3    201    POX    C1R   1306          0     15.035   ; qtot -1
  3349        CH2    201    POX     CZ   1307       0.41     14.027   ; qtot -0.59
  3350         OE    201    POX     OZ   1307      -0.56    15.9994   ; qtot -1.15
  3351          C    201    POX    C2A   1307       0.83     12.011   ; qtot -0.32
  3352          O    201    POX    O2A   1307      -0.68    15.9994   ; qtot -1
  3353        CH2    201    POX    C2B   1308          0     14.027   ; qtot -1
  3354        CH2    201    POX    C2C   1308          0     14.027   ; qtot -1
  3355        CH2    201    POX    C2D   1309          0     14.027   ; qtot -1
  3356        CH2    201    POX    C2E   1309          0     14.027   ; qtot -1
  3357        CH2    201    POX    C2F   1310          0     14.027   ; qtot -1
  3358        CH2    201    POX    C2G   1310          0     14.027   ; qtot -1
  3359        CH2    201    POX    C2H   1311          0     14.027   ; qtot -1
  3360        CH2    201    POX    C2I   1311          0     14.027   ; qtot -1
  3361        CH2    201    POX    C2J   1312          0     14.027   ; qtot -1
  3362        CH2    201    POX    C2K   1312          0     14.027   ; qtot -1
  3363        CH2    201    POX    C2L   1313          0     14.027   ; qtot -1
  3364        CH2    201    POX    C2M   1313          0     14.027   ; qtot -1
  3365        CH2    201    POX    C2N   1314          0     14.027   ; qtot -1
  3366        CH2    201    POX    C2O   1314          0     14.027   ; qtot -1
  3367        CH3    201    POX    C2P   1315          0     15.035   ; qtot -1
  3368       CH3L    202    CHL    CN1   1316       0.42     15.035   ; qtot -0.58
  3369       CH3L    202    CHL    CN2   1316       0.42     15.035   ; qtot -0.16
  3370       CH3L    202    CHL    CN3   1316       0.42     15.035   ; qtot 0.26
  3371         NL    202    CHL    NTM   1316      -0.58    14.0067   ; qtot -0.32
  3372        CH2    202    CHL     CB   1316       0.32     14.027   ; qtot 0
  3373        CH2    203    PJ2     CA   1317       0.39     14.027   ; qtot 0.39
  3374         OA    203    PJ2     OA   1317      -0.69    15.9994   ; qtot -0.3
  3375          P    203    PJ2      P   1317       1.71    30.9738   ; qtot 1.41
  3376        OML    203    PJ2     OB   1317       -0.9    15.9994   ; qtot 0.51
  3377          H    203    PJ2     HB   1317          0      1.008   ; qtot 0.51
  3378        OML    203    PJ2     OG   1317       -0.9    15.9994   ; qtot -0.39
  3379          H    203    PJ2     HG   1317          0      1.008   ; qtot -0.39
  3380         OA    203    PJ2     OD   1317      -0.61    15.9994   ; qtot -1
  3381        CH2    204    POX     CD   1318       0.21     14.027   ; qtot -0.79
  3382        CH1    204    POX     CE   1318       0.42     13.019   ; qtot -0.37
  3383         OE    204    POX     OE   1318      -0.75    15.9994   ; qtot -1.12
  3384          C    204    POX    C1A   1318       0.85     12.011   ; qtot -0.27
  3385          O    204    POX    O1A   1318      -0.73    15.9994   ; qtot -1
  3386        CH2    204    POX    C1B   1319          0     14.027   ; qtot -1
  3387        CH2    204    POX    C1C   1319          0     14.027   ; qtot -1
  3388        CH2    204    POX    C1D   1320          0     14.027   ; qtot -1
  3389        CH2    204    POX    C1E   1320          0     14.027   ; qtot -1
  3390        CH2    204    POX    C1F   1321          0     14.027   ; qtot -1
  3391        CH2    204    POX    C1G   1321          0     14.027   ; qtot -1
  3392        CH2    204    POX    C1H   1322          0     14.027   ; qtot -1
  3393        CR1    204    POX    C1I   1322          0     13.019   ; qtot -1
  3394        CR1    204    POX    C1J   1323          0     13.019   ; qtot -1
  3395        CH2    204    POX    C1K   1323          0     14.027   ; qtot -1
  3396        CH2    204    POX    C1L   1324          0     14.027   ; qtot -1
  3397        CH2    204    POX    C1M   1324          0     14.027   ; qtot -1
  3398        CH2    204    POX    C1N   1325          0     14.027   ; qtot -1
  3399        CH2    204    POX    C1O   1325          0     14.027   ; qtot -1
  3400        CH2    204    POX    C1P   1326          0     14.027   ; qtot -1
  3401        CH2    204    POX    C1Q   1326          0     14.027   ; qtot -1
  3402        CH3    204    POX    C1R   1327          0     15.035   ; qtot -1
  3403        CH2    204    POX     CZ   1328       0.41     14.027   ; qtot -0.59
  3404         OE    204    POX     OZ   1328      -0.56    15.9994   ; qtot -1.15
  3405          C    204    POX    C2A   1328       0.83     12.011   ; qtot -0.32
  3406          O    204    POX    O2A   1328      -0.68    15.9994   ; qtot -1
  3407        CH2    204    POX    C2B   1329          0     14.027   ; qtot -1
  3408        CH2    204    POX    C2C   1329          0     14.027   ; qtot -1
  3409        CH2    204    POX    C2D   1330          0     14.027   ; qtot -1
  3410        CH2    204    POX    C2E   1330          0     14.027   ; qtot -1
  3411        CH2    204    POX    C2F   1331          0     14.027   ; qtot -1
  3412        CH2    204    POX    C2G   1331          0     14.027   ; qtot -1
  3413        CH2    204    POX    C2H   1332          0     14.027   ; qtot -1
  3414        CH2    204    POX    C2I   1332          0     14.027   ; qtot -1
  3415        CH2    204    POX    C2J   1333          0     14.027   ; qtot -1
  3416        CH2    204    POX    C2K   1333          0     14.027   ; qtot -1
  3417        CH2    204    POX    C2L   1334          0     14.027   ; qtot -1
  3418        CH2    204    POX    C2M   1334          0     14.027   ; qtot -1
  3419        CH2    204    POX    C2N   1335          0     14.027   ; qtot -1
  3420        CH2    204    POX    C2O   1335          0     14.027   ; qtot -1
  3421        CH3    204    POX    C2P   1336          0     15.035   ; qtot -1
  3422       CH3L    205    CHL    CN1   1337       0.42     15.035   ; qtot -0.58
  3423       CH3L    205    CHL    CN2   1337       0.42     15.035   ; qtot -0.16
  3424       CH3L    205    CHL    CN3   1337       0.42     15.035   ; qtot 0.26
  3425         NL    205    CHL    NTM   1337      -0.58    14.0067   ; qtot -0.32
  3426        CH2    205    CHL     CB   1337       0.32     14.027   ; qtot 0
  3427        CH2    206    PJ2     CA   1338       0.39     14.027   ; qtot 0.39
  3428         OA    206    PJ2     OA   1338      -0.69    15.9994   ; qtot -0.3
  3429          P    206    PJ2      P   1338       1.71    30.9738   ; qtot 1.41
  3430        OML    206    PJ2     OB   1338       -0.9    15.9994   ; qtot 0.51
  3431          H    206    PJ2     HB   1338          0      1.008   ; qtot 0.51
  3432        OML    206    PJ2     OG   1338       -0.9    15.9994   ; qtot -0.39
  3433          H    206    PJ2     HG   1338          0      1.008   ; qtot -0.39
  3434         OA    206    PJ2     OD   1338      -0.61    15.9994   ; qtot -1
  3435        CH2    207    POX     CD   1339       0.21     14.027   ; qtot -0.79
  3436        CH1    207    POX     CE   1339       0.42     13.019   ; qtot -0.37
  3437         OE    207    POX     OE   1339      -0.75    15.9994   ; qtot -1.12
  3438          C    207    POX    C1A   1339       0.85     12.011   ; qtot -0.27
  3439          O    207    POX    O1A   1339      -0.73    15.9994   ; qtot -1
  3440        CH2    207    POX    C1B   1340          0     14.027   ; qtot -1
  3441        CH2    207    POX    C1C   1340          0     14.027   ; qtot -1
  3442        CH2    207    POX    C1D   1341          0     14.027   ; qtot -1
  3443        CH2    207    POX    C1E   1341          0     14.027   ; qtot -1
  3444        CH2    207    POX    C1F   1342          0     14.027   ; qtot -1
  3445        CH2    207    POX    C1G   1342          0     14.027   ; qtot -1
  3446        CH2    207    POX    C1H   1343          0     14.027   ; qtot -1
  3447        CR1    207    POX    C1I   1343          0     13.019   ; qtot -1
  3448        CR1    207    POX    C1J   1344          0     13.019   ; qtot -1
  3449        CH2    207    POX    C1K   1344          0     14.027   ; qtot -1
  3450        CH2    207    POX    C1L   1345          0     14.027   ; qtot -1
  3451        CH2    207    POX    C1M   1345          0     14.027   ; qtot -1
  3452        CH2    207    POX    C1N   1346          0     14.027   ; qtot -1
  3453        CH2    207    POX    C1O   1346          0     14.027   ; qtot -1
  3454        CH2    207    POX    C1P   1347          0     14.027   ; qtot -1
  3455        CH2    207    POX    C1Q   1347          0     14.027   ; qtot -1
  3456        CH3    207    POX    C1R   1348          0     15.035   ; qtot -1
  3457        CH2    207    POX     CZ   1349       0.41     14.027   ; qtot -0.59
  3458         OE    207    POX     OZ   1349      -0.56    15.9994   ; qtot -1.15
  3459          C    207    POX    C2A   1349       0.83     12.011   ; qtot -0.32
  3460          O    207    POX    O2A   1349      -0.68    15.9994   ; qtot -1
  3461        CH2    207    POX    C2B   1350          0     14.027   ; qtot -1
  3462        CH2    207    POX    C2C   1350          0     14.027   ; qtot -1
  3463        CH2    207    POX    C2D   1351          0     14.027   ; qtot -1
  3464        CH2    207    POX    C2E   1351          0     14.027   ; qtot -1
  3465        CH2    207    POX    C2F   1352          0     14.027   ; qtot -1
  3466        CH2    207    POX    C2G   1352          0     14.027   ; qtot -1
  3467        CH2    207    POX    C2H   1353          0     14.027   ; qtot -1
  3468        CH2    207    POX    C2I   1353          0     14.027   ; qtot -1
  3469        CH2    207    POX    C2J   1354          0     14.027   ; qtot -1
  3470        CH2    207    POX    C2K   1354          0     14.027   ; qtot -1
  3471        CH2    207    POX    C2L   1355          0     14.027   ; qtot -1
  3472        CH2    207    POX    C2M   1355          0     14.027   ; qtot -1
  3473        CH2    207    POX    C2N   1356          0     14.027   ; qtot -1
  3474        CH2    207    POX    C2O   1356          0     14.027   ; qtot -1
  3475        CH3    207    POX    C2P   1357          0     15.035   ; qtot -1
  3476       CH3L    208    CHL    CN1   1358       0.42     15.035   ; qtot -0.58
  3477       CH3L    208    CHL    CN2   1358       0.42     15.035   ; qtot -0.16
  3478       CH3L    208    CHL    CN3   1358       0.42     15.035   ; qtot 0.26
  3479         NL    208    CHL    NTM   1358      -0.58    14.0067   ; qtot -0.32
  3480        CH2    208    CHL     CB   1358       0.32     14.027   ; qtot 0
  3481        CH2    209    PJ2     CA   1359       0.39     14.027   ; qtot 0.39
  3482         OA    209    PJ2     OA   1359      -0.69    15.9994   ; qtot -0.3
  3483          P    209    PJ2      P   1359       1.71    30.9738   ; qtot 1.41
  3484        OML    209    PJ2     OB   1359       -0.9    15.9994   ; qtot 0.51
  3485          H    209    PJ2     HB   1359          0      1.008   ; qtot 0.51
  3486        OML    209    PJ2     OG   1359       -0.9    15.9994   ; qtot -0.39
  3487          H    209    PJ2     HG   1359          0      1.008   ; qtot -0.39
  3488         OA    209    PJ2     OD   1359      -0.61    15.9994   ; qtot -1
  3489        CH2    210    POX     CD   1360       0.21     14.027   ; qtot -0.79
  3490        CH1    210    POX     CE   1360       0.42     13.019   ; qtot -0.37
  3491         OE    210    POX     OE   1360      -0.75    15.9994   ; qtot -1.12
  3492          C    210    POX    C1A   1360       0.85     12.011   ; qtot -0.27
  3493          O    210    POX    O1A   1360      -0.73    15.9994   ; qtot -1
  3494        CH2    210    POX    C1B   1361          0     14.027   ; qtot -1
  3495        CH2    210    POX    C1C   1361          0     14.027   ; qtot -1
  3496        CH2    210    POX    C1D   1362          0     14.027   ; qtot -1
  3497        CH2    210    POX    C1E   1362          0     14.027   ; qtot -1
  3498        CH2    210    POX    C1F   1363          0     14.027   ; qtot -1
  3499        CH2    210    POX    C1G   1363          0     14.027   ; qtot -1
  3500        CH2    210    POX    C1H   1364          0     14.027   ; qtot -1
  3501        CR1    210    POX    C1I   1364          0     13.019   ; qtot -1
  3502        CR1    210    POX    C1J   1365          0     13.019   ; qtot -1
  3503        CH2    210    POX    C1K   1365          0     14.027   ; qtot -1
  3504        CH2    210    POX    C1L   1366          0     14.027   ; qtot -1
  3505        CH2    210    POX    C1M   1366          0     14.027   ; qtot -1
  3506        CH2    210    POX    C1N   1367          0     14.027   ; qtot -1
  3507        CH2    210    POX    C1O   1367          0     14.027   ; qtot -1
  3508        CH2    210    POX    C1P   1368          0     14.027   ; qtot -1
  3509        CH2    210    POX    C1Q   1368          0     14.027   ; qtot -1
  3510        CH3    210    POX    C1R   1369          0     15.035   ; qtot -1
  3511        CH2    210    POX     CZ   1370       0.41     14.027   ; qtot -0.59
  3512         OE    210    POX     OZ   1370      -0.56    15.9994   ; qtot -1.15
  3513          C    210    POX    C2A   1370       0.83     12.011   ; qtot -0.32
  3514          O    210    POX    O2A   1370      -0.68    15.9994   ; qtot -1
  3515        CH2    210    POX    C2B   1371          0     14.027   ; qtot -1
  3516        CH2    210    POX    C2C   1371          0     14.027   ; qtot -1
  3517        CH2    210    POX    C2D   1372          0     14.027   ; qtot -1
  3518        CH2    210    POX    C2E   1372          0     14.027   ; qtot -1
  3519        CH2    210    POX    C2F   1373          0     14.027   ; qtot -1
  3520        CH2    210    POX    C2G   1373          0     14.027   ; qtot -1
  3521        CH2    210    POX    C2H   1374          0     14.027   ; qtot -1
  3522        CH2    210    POX    C2I   1374          0     14.027   ; qtot -1
  3523        CH2    210    POX    C2J   1375          0     14.027   ; qtot -1
  3524        CH2    210    POX    C2K   1375          0     14.027   ; qtot -1
  3525        CH2    210    POX    C2L   1376          0     14.027   ; qtot -1
  3526        CH2    210    POX    C2M   1376          0     14.027   ; qtot -1
  3527        CH2    210    POX    C2N   1377          0     14.027   ; qtot -1
  3528        CH2    210    POX    C2O   1377          0     14.027   ; qtot -1
  3529        CH3    210    POX    C2P   1378          0     15.035   ; qtot -1
  3530       CH3L    211    CHL    CN1   1379       0.42     15.035   ; qtot -0.58
  3531       CH3L    211    CHL    CN2   1379       0.42     15.035   ; qtot -0.16
  3532       CH3L    211    CHL    CN3   1379       0.42     15.035   ; qtot 0.26
  3533         NL    211    CHL    NTM   1379      -0.58    14.0067   ; qtot -0.32
  3534        CH2    211    CHL     CB   1379       0.32     14.027   ; qtot 0
  3535        CH2    212    PJ2     CA   1380       0.39     14.027   ; qtot 0.39
  3536         OA    212    PJ2     OA   1380      -0.69    15.9994   ; qtot -0.3
  3537          P    212    PJ2      P   1380       1.71    30.9738   ; qtot 1.41
  3538        OML    212    PJ2     OB   1380       -0.9    15.9994   ; qtot 0.51
  3539          H    212    PJ2     HB   1380          0      1.008   ; qtot 0.51
  3540        OML    212    PJ2     OG   1380       -0.9    15.9994   ; qtot -0.39
  3541          H    212    PJ2     HG   1380          0      1.008   ; qtot -0.39
  3542         OA    212    PJ2     OD   1380      -0.61    15.9994   ; qtot -1
  3543        CH2    213    POX     CD   1381       0.21     14.027   ; qtot -0.79
  3544        CH1    213    POX     CE   1381       0.42     13.019   ; qtot -0.37
  3545         OE    213    POX     OE   1381      -0.75    15.9994   ; qtot -1.12
  3546          C    213    POX    C1A   1381       0.85     12.011   ; qtot -0.27
  3547          O    213    POX    O1A   1381      -0.73    15.9994   ; qtot -1
  3548        CH2    213    POX    C1B   1382          0     14.027   ; qtot -1
  3549        CH2    213    POX    C1C   1382          0     14.027   ; qtot -1
  3550        CH2    213    POX    C1D   1383          0     14.027   ; qtot -1
  3551        CH2    213    POX    C1E   1383          0     14.027   ; qtot -1
  3552        CH2    213    POX    C1F   1384          0     14.027   ; qtot -1
  3553        CH2    213    POX    C1G   1384          0     14.027   ; qtot -1
  3554        CH2    213    POX    C1H   1385          0     14.027   ; qtot -1
  3555        CR1    213    POX    C1I   1385          0     13.019   ; qtot -1
  3556        CR1    213    POX    C1J   1386          0     13.019   ; qtot -1
  3557        CH2    213    POX    C1K   1386          0     14.027   ; qtot -1
  3558        CH2    213    POX    C1L   1387          0     14.027   ; qtot -1
  3559        CH2    213    POX    C1M   1387          0     14.027   ; qtot -1
  3560        CH2    213    POX    C1N   1388          0     14.027   ; qtot -1
  3561        CH2    213    POX    C1O   1388          0     14.027   ; qtot -1
  3562        CH2    213    POX    C1P   1389          0     14.027   ; qtot -1
  3563        CH2    213    POX    C1Q   1389          0     14.027   ; qtot -1
  3564        CH3    213    POX    C1R   1390          0     15.035   ; qtot -1
  3565        CH2    213    POX     CZ   1391       0.41     14.027   ; qtot -0.59
  3566         OE    213    POX     OZ   1391      -0.56    15.9994   ; qtot -1.15
  3567          C    213    POX    C2A   1391       0.83     12.011   ; qtot -0.32
  3568          O    213    POX    O2A   1391      -0.68    15.9994   ; qtot -1
  3569        CH2    213    POX    C2B   1392          0     14.027   ; qtot -1
  3570        CH2    213    POX    C2C   1392          0     14.027   ; qtot -1
  3571        CH2    213    POX    C2D   1393          0     14.027   ; qtot -1
  3572        CH2    213    POX    C2E   1393          0     14.027   ; qtot -1
  3573        CH2    213    POX    C2F   1394          0     14.027   ; qtot -1
  3574        CH2    213    POX    C2G   1394          0     14.027   ; qtot -1
  3575        CH2    213    POX    C2H   1395          0     14.027   ; qtot -1
  3576        CH2    213    POX    C2I   1395          0     14.027   ; qtot -1
  3577        CH2    213    POX    C2J   1396          0     14.027   ; qtot -1
  3578        CH2    213    POX    C2K   1396          0     14.027   ; qtot -1
  3579        CH2    213    POX    C2L   1397          0     14.027   ; qtot -1
  3580        CH2    213    POX    C2M   1397          0     14.027   ; qtot -1
  3581        CH2    213    POX    C2N   1398          0     14.027   ; qtot -1
  3582        CH2    213    POX    C2O   1398          0     14.027   ; qtot -1
  3583        CH3    213    POX    C2P   1399          0     15.035   ; qtot -1
  3584       CH3L    214    CHL    CN1   1400       0.42     15.035   ; qtot -0.58
  3585       CH3L    214    CHL    CN2   1400       0.42     15.035   ; qtot -0.16
  3586       CH3L    214    CHL    CN3   1400       0.42     15.035   ; qtot 0.26
  3587         NL    214    CHL    NTM   1400      -0.58    14.0067   ; qtot -0.32
  3588        CH2    214    CHL     CB   1400       0.32     14.027   ; qtot 0
  3589        CH2    215    PJ2     CA   1401       0.39     14.027   ; qtot 0.39
  3590         OA    215    PJ2     OA   1401      -0.69    15.9994   ; qtot -0.3
  3591          P    215    PJ2      P   1401       1.71    30.9738   ; qtot 1.41
  3592        OML    215    PJ2     OB   1401       -0.9    15.9994   ; qtot 0.51
  3593          H    215    PJ2     HB   1401          0      1.008   ; qtot 0.51
  3594        OML    215    PJ2     OG   1401       -0.9    15.9994   ; qtot -0.39
  3595          H    215    PJ2     HG   1401          0      1.008   ; qtot -0.39
  3596         OA    215    PJ2     OD   1401      -0.61    15.9994   ; qtot -1
  3597        CH2    216    POX     CD   1402       0.21     14.027   ; qtot -0.79
  3598        CH1    216    POX     CE   1402       0.42     13.019   ; qtot -0.37
  3599         OE    216    POX     OE   1402      -0.75    15.9994   ; qtot -1.12
  3600          C    216    POX    C1A   1402       0.85     12.011   ; qtot -0.27
  3601          O    216    POX    O1A   1402      -0.73    15.9994   ; qtot -1
  3602        CH2    216    POX    C1B   1403          0     14.027   ; qtot -1
  3603        CH2    216    POX    C1C   1403          0     14.027   ; qtot -1
  3604        CH2    216    POX    C1D   1404          0     14.027   ; qtot -1
  3605        CH2    216    POX    C1E   1404          0     14.027   ; qtot -1
  3606        CH2    216    POX    C1F   1405          0     14.027   ; qtot -1
  3607        CH2    216    POX    C1G   1405          0     14.027   ; qtot -1
  3608        CH2    216    POX    C1H   1406          0     14.027   ; qtot -1
  3609        CR1    216    POX    C1I   1406          0     13.019   ; qtot -1
  3610        CR1    216    POX    C1J   1407          0     13.019   ; qtot -1
  3611        CH2    216    POX    C1K   1407          0     14.027   ; qtot -1
  3612        CH2    216    POX    C1L   1408          0     14.027   ; qtot -1
  3613        CH2    216    POX    C1M   1408          0     14.027   ; qtot -1
  3614        CH2    216    POX    C1N   1409          0     14.027   ; qtot -1
  3615        CH2    216    POX    C1O   1409          0     14.027   ; qtot -1
  3616        CH2    216    POX    C1P   1410          0     14.027   ; qtot -1
  3617        CH2    216    POX    C1Q   1410          0     14.027   ; qtot -1
  3618        CH3    216    POX    C1R   1411          0     15.035   ; qtot -1
  3619        CH2    216    POX     CZ   1412       0.41     14.027   ; qtot -0.59
  3620         OE    216    POX     OZ   1412      -0.56    15.9994   ; qtot -1.15
  3621          C    216    POX    C2A   1412       0.83     12.011   ; qtot -0.32
  3622          O    216    POX    O2A   1412      -0.68    15.9994   ; qtot -1
  3623        CH2    216    POX    C2B   1413          0     14.027   ; qtot -1
  3624        CH2    216    POX    C2C   1413          0     14.027   ; qtot -1
  3625        CH2    216    POX    C2D   1414          0     14.027   ; qtot -1
  3626        CH2    216    POX    C2E   1414          0     14.027   ; qtot -1
  3627        CH2    216    POX    C2F   1415          0     14.027   ; qtot -1
  3628        CH2    216    POX    C2G   1415          0     14.027   ; qtot -1
  3629        CH2    216    POX    C2H   1416          0     14.027   ; qtot -1
  3630        CH2    216    POX    C2I   1416          0     14.027   ; qtot -1
  3631        CH2    216    POX    C2J   1417          0     14.027   ; qtot -1
  3632        CH2    216    POX    C2K   1417          0     14.027   ; qtot -1
  3633        CH2    216    POX    C2L   1418          0     14.027   ; qtot -1
  3634        CH2    216    POX    C2M   1418          0     14.027   ; qtot -1
  3635        CH2    216    POX    C2N   1419          0     14.027   ; qtot -1
  3636        CH2    216    POX    C2O   1419          0     14.027   ; qtot -1
  3637        CH3    216    POX    C2P   1420          0     15.035   ; qtot -1
  3638       CH3L    217    CHL    CN1   1421       0.42     15.035   ; qtot -0.58
  3639       CH3L    217    CHL    CN2   1421       0.42     15.035   ; qtot -0.16
  3640       CH3L    217    CHL    CN3   1421       0.42     15.035   ; qtot 0.26
  3641         NL    217    CHL    NTM   1421      -0.58    14.0067   ; qtot -0.32
  3642        CH2    217    CHL     CB   1421       0.32     14.027   ; qtot 0
  3643        CH2    218    PJ2     CA   1422       0.39     14.027   ; qtot 0.39
  3644         OA    218    PJ2     OA   1422      -0.69    15.9994   ; qtot -0.3
  3645          P    218    PJ2      P   1422       1.71    30.9738   ; qtot 1.41
  3646        OML    218    PJ2     OB   1422       -0.9    15.9994   ; qtot 0.51
  3647          H    218    PJ2     HB   1422          0      1.008   ; qtot 0.51
  3648        OML    218    PJ2     OG   1422       -0.9    15.9994   ; qtot -0.39
  3649          H    218    PJ2     HG   1422          0      1.008   ; qtot -0.39
  3650         OA    218    PJ2     OD   1422      -0.61    15.9994   ; qtot -1
  3651        CH2    219    POX     CD   1423       0.21     14.027   ; qtot -0.79
  3652        CH1    219    POX     CE   1423       0.42     13.019   ; qtot -0.37
  3653         OE    219    POX     OE   1423      -0.75    15.9994   ; qtot -1.12
  3654          C    219    POX    C1A   1423       0.85     12.011   ; qtot -0.27
  3655          O    219    POX    O1A   1423      -0.73    15.9994   ; qtot -1
  3656        CH2    219    POX    C1B   1424          0     14.027   ; qtot -1
  3657        CH2    219    POX    C1C   1424          0     14.027   ; qtot -1
  3658        CH2    219    POX    C1D   1425          0     14.027   ; qtot -1
  3659        CH2    219    POX    C1E   1425          0     14.027   ; qtot -1
  3660        CH2    219    POX    C1F   1426          0     14.027   ; qtot -1
  3661        CH2    219    POX    C1G   1426          0     14.027   ; qtot -1
  3662        CH2    219    POX    C1H   1427          0     14.027   ; qtot -1
  3663        CR1    219    POX    C1I   1427          0     13.019   ; qtot -1
  3664        CR1    219    POX    C1J   1428          0     13.019   ; qtot -1
  3665        CH2    219    POX    C1K   1428          0     14.027   ; qtot -1
  3666        CH2    219    POX    C1L   1429          0     14.027   ; qtot -1
  3667        CH2    219    POX    C1M   1429          0     14.027   ; qtot -1
  3668        CH2    219    POX    C1N   1430          0     14.027   ; qtot -1
  3669        CH2    219    POX    C1O   1430          0     14.027   ; qtot -1
  3670        CH2    219    POX    C1P   1431          0     14.027   ; qtot -1
  3671        CH2    219    POX    C1Q   1431          0     14.027   ; qtot -1
  3672        CH3    219    POX    C1R   1432          0     15.035   ; qtot -1
  3673        CH2    219    POX     CZ   1433       0.41     14.027   ; qtot -0.59
  3674         OE    219    POX     OZ   1433      -0.56    15.9994   ; qtot -1.15
  3675          C    219    POX    C2A   1433       0.83     12.011   ; qtot -0.32
  3676          O    219    POX    O2A   1433      -0.68    15.9994   ; qtot -1
  3677        CH2    219    POX    C2B   1434          0     14.027   ; qtot -1
  3678        CH2    219    POX    C2C   1434          0     14.027   ; qtot -1
  3679        CH2    219    POX    C2D   1435          0     14.027   ; qtot -1
  3680        CH2    219    POX    C2E   1435          0     14.027   ; qtot -1
  3681        CH2    219    POX    C2F   1436          0     14.027   ; qtot -1
  3682        CH2    219    POX    C2G   1436          0     14.027   ; qtot -1
  3683        CH2    219    POX    C2H   1437          0     14.027   ; qtot -1
  3684        CH2    219    POX    C2I   1437          0     14.027   ; qtot -1
  3685        CH2    219    POX    C2J   1438          0     14.027   ; qtot -1
  3686        CH2    219    POX    C2K   1438          0     14.027   ; qtot -1
  3687        CH2    219    POX    C2L   1439          0     14.027   ; qtot -1
  3688        CH2    219    POX    C2M   1439          0     14.027   ; qtot -1
  3689        CH2    219    POX    C2N   1440          0     14.027   ; qtot -1
  3690        CH2    219    POX    C2O   1440          0     14.027   ; qtot -1
  3691        CH3    219    POX    C2P   1441          0     15.035   ; qtot -1
  3692       CH3L    220    CHL    CN1   1442       0.42     15.035   ; qtot -0.58
  3693       CH3L    220    CHL    CN2   1442       0.42     15.035   ; qtot -0.16
  3694       CH3L    220    CHL    CN3   1442       0.42     15.035   ; qtot 0.26
  3695         NL    220    CHL    NTM   1442      -0.58    14.0067   ; qtot -0.32
  3696        CH2    220    CHL     CB   1442       0.32     14.027   ; qtot 0
  3697        CH2    221    PJ2     CA   1443       0.39     14.027   ; qtot 0.39
  3698         OA    221    PJ2     OA   1443      -0.69    15.9994   ; qtot -0.3
  3699          P    221    PJ2      P   1443       1.71    30.9738   ; qtot 1.41
  3700        OML    221    PJ2     OB   1443       -0.9    15.9994   ; qtot 0.51
  3701          H    221    PJ2     HB   1443          0      1.008   ; qtot 0.51
  3702        OML    221    PJ2     OG   1443       -0.9    15.9994   ; qtot -0.39
  3703          H    221    PJ2     HG   1443          0      1.008   ; qtot -0.39
  3704         OA    221    PJ2     OD   1443      -0.61    15.9994   ; qtot -1
  3705        CH2    222    POX     CD   1444       0.21     14.027   ; qtot -0.79
  3706        CH1    222    POX     CE   1444       0.42     13.019   ; qtot -0.37
  3707         OE    222    POX     OE   1444      -0.75    15.9994   ; qtot -1.12
  3708          C    222    POX    C1A   1444       0.85     12.011   ; qtot -0.27
  3709          O    222    POX    O1A   1444      -0.73    15.9994   ; qtot -1
  3710        CH2    222    POX    C1B   1445          0     14.027   ; qtot -1
  3711        CH2    222    POX    C1C   1445          0     14.027   ; qtot -1
  3712        CH2    222    POX    C1D   1446          0     14.027   ; qtot -1
  3713        CH2    222    POX    C1E   1446          0     14.027   ; qtot -1
  3714        CH2    222    POX    C1F   1447          0     14.027   ; qtot -1
  3715        CH2    222    POX    C1G   1447          0     14.027   ; qtot -1
  3716        CH2    222    POX    C1H   1448          0     14.027   ; qtot -1
  3717        CR1    222    POX    C1I   1448          0     13.019   ; qtot -1
  3718        CR1    222    POX    C1J   1449          0     13.019   ; qtot -1
  3719        CH2    222    POX    C1K   1449          0     14.027   ; qtot -1
  3720        CH2    222    POX    C1L   1450          0     14.027   ; qtot -1
  3721        CH2    222    POX    C1M   1450          0     14.027   ; qtot -1
  3722        CH2    222    POX    C1N   1451          0     14.027   ; qtot -1
  3723        CH2    222    POX    C1O   1451          0     14.027   ; qtot -1
  3724        CH2    222    POX    C1P   1452          0     14.027   ; qtot -1
  3725        CH2    222    POX    C1Q   1452          0     14.027   ; qtot -1
  3726        CH3    222    POX    C1R   1453          0     15.035   ; qtot -1
  3727        CH2    222    POX     CZ   1454       0.41     14.027   ; qtot -0.59
  3728         OE    222    POX     OZ   1454      -0.56    15.9994   ; qtot -1.15
  3729          C    222    POX    C2A   1454       0.83     12.011   ; qtot -0.32
  3730          O    222    POX    O2A   1454      -0.68    15.9994   ; qtot -1
  3731        CH2    222    POX    C2B   1455          0     14.027   ; qtot -1
  3732        CH2    222    POX    C2C   1455          0     14.027   ; qtot -1
  3733        CH2    222    POX    C2D   1456          0     14.027   ; qtot -1
  3734        CH2    222    POX    C2E   1456          0     14.027   ; qtot -1
  3735        CH2    222    POX    C2F   1457          0     14.027   ; qtot -1
  3736        CH2    222    POX    C2G   1457          0     14.027   ; qtot -1
  3737        CH2    222    POX    C2H   1458          0     14.027   ; qtot -1
  3738        CH2    222    POX    C2I   1458          0     14.027   ; qtot -1
  3739        CH2    222    POX    C2J   1459          0     14.027   ; qtot -1
  3740        CH2    222    POX    C2K   1459          0     14.027   ; qtot -1
  3741        CH2    222    POX    C2L   1460          0     14.027   ; qtot -1
  3742        CH2    222    POX    C2M   1460          0     14.027   ; qtot -1
  3743        CH2    222    POX    C2N   1461          0     14.027   ; qtot -1
  3744        CH2    222    POX    C2O   1461          0     14.027   ; qtot -1
  3745        CH3    222    POX    C2P   1462          0     15.035   ; qtot -1
  3746       CH3L    223    CHL    CN1   1463       0.42     15.035   ; qtot -0.58
  3747       CH3L    223    CHL    CN2   1463       0.42     15.035   ; qtot -0.16
  3748       CH3L    223    CHL    CN3   1463       0.42     15.035   ; qtot 0.26
  3749         NL    223    CHL    NTM   1463      -0.58    14.0067   ; qtot -0.32
  3750        CH2    223    CHL     CB   1463       0.32     14.027   ; qtot 0
  3751        CH2    224    PJ2     CA   1464       0.39     14.027   ; qtot 0.39
  3752         OA    224    PJ2     OA   1464      -0.69    15.9994   ; qtot -0.3
  3753          P    224    PJ2      P   1464       1.71    30.9738   ; qtot 1.41
  3754        OML    224    PJ2     OB   1464       -0.9    15.9994   ; qtot 0.51
  3755          H    224    PJ2     HB   1464          0      1.008   ; qtot 0.51
  3756        OML    224    PJ2     OG   1464       -0.9    15.9994   ; qtot -0.39
  3757          H    224    PJ2     HG   1464          0      1.008   ; qtot -0.39
  3758         OA    224    PJ2     OD   1464      -0.61    15.9994   ; qtot -1
  3759        CH2    225    POX     CD   1465       0.21     14.027   ; qtot -0.79
  3760        CH1    225    POX     CE   1465       0.42     13.019   ; qtot -0.37
  3761         OE    225    POX     OE   1465      -0.75    15.9994   ; qtot -1.12
  3762          C    225    POX    C1A   1465       0.85     12.011   ; qtot -0.27
  3763          O    225    POX    O1A   1465      -0.73    15.9994   ; qtot -1
  3764        CH2    225    POX    C1B   1466          0     14.027   ; qtot -1
  3765        CH2    225    POX    C1C   1466          0     14.027   ; qtot -1
  3766        CH2    225    POX    C1D   1467          0     14.027   ; qtot -1
  3767        CH2    225    POX    C1E   1467          0     14.027   ; qtot -1
  3768        CH2    225    POX    C1F   1468          0     14.027   ; qtot -1
  3769        CH2    225    POX    C1G   1468          0     14.027   ; qtot -1
  3770        CH2    225    POX    C1H   1469          0     14.027   ; qtot -1
  3771        CR1    225    POX    C1I   1469          0     13.019   ; qtot -1
  3772        CR1    225    POX    C1J   1470          0     13.019   ; qtot -1
  3773        CH2    225    POX    C1K   1470          0     14.027   ; qtot -1
  3774        CH2    225    POX    C1L   1471          0     14.027   ; qtot -1
  3775        CH2    225    POX    C1M   1471          0     14.027   ; qtot -1
  3776        CH2    225    POX    C1N   1472          0     14.027   ; qtot -1
  3777        CH2    225    POX    C1O   1472          0     14.027   ; qtot -1
  3778        CH2    225    POX    C1P   1473          0     14.027   ; qtot -1
  3779        CH2    225    POX    C1Q   1473          0     14.027   ; qtot -1
  3780        CH3    225    POX    C1R   1474          0     15.035   ; qtot -1
  3781        CH2    225    POX     CZ   1475       0.41     14.027   ; qtot -0.59
  3782         OE    225    POX     OZ   1475      -0.56    15.9994   ; qtot -1.15
  3783          C    225    POX    C2A   1475       0.83     12.011   ; qtot -0.32
  3784          O    225    POX    O2A   1475      -0.68    15.9994   ; qtot -1
  3785        CH2    225    POX    C2B   1476          0     14.027   ; qtot -1
  3786        CH2    225    POX    C2C   1476          0     14.027   ; qtot -1
  3787        CH2    225    POX    C2D   1477          0     14.027   ; qtot -1
  3788        CH2    225    POX    C2E   1477          0     14.027   ; qtot -1
  3789        CH2    225    POX    C2F   1478          0     14.027   ; qtot -1
  3790        CH2    225    POX    C2G   1478          0     14.027   ; qtot -1
  3791        CH2    225    POX    C2H   1479          0     14.027   ; qtot -1
  3792        CH2    225    POX    C2I   1479          0     14.027   ; qtot -1
  3793        CH2    225    POX    C2J   1480          0     14.027   ; qtot -1
  3794        CH2    225    POX    C2K   1480          0     14.027   ; qtot -1
  3795        CH2    225    POX    C2L   1481          0     14.027   ; qtot -1
  3796        CH2    225    POX    C2M   1481          0     14.027   ; qtot -1
  3797        CH2    225    POX    C2N   1482          0     14.027   ; qtot -1
  3798        CH2    225    POX    C2O   1482          0     14.027   ; qtot -1
  3799        CH3    225    POX    C2P   1483          0     15.035   ; qtot -1
  3800       CH3L    226    CHL    CN1   1484       0.42     15.035   ; qtot -0.58
  3801       CH3L    226    CHL    CN2   1484       0.42     15.035   ; qtot -0.16
  3802       CH3L    226    CHL    CN3   1484       0.42     15.035   ; qtot 0.26
  3803         NL    226    CHL    NTM   1484      -0.58    14.0067   ; qtot -0.32
  3804        CH2    226    CHL     CB   1484       0.32     14.027   ; qtot 0
  3805        CH2    227    PJ2     CA   1485       0.39     14.027   ; qtot 0.39
  3806         OA    227    PJ2     OA   1485      -0.69    15.9994   ; qtot -0.3
  3807          P    227    PJ2      P   1485       1.71    30.9738   ; qtot 1.41
  3808        OML    227    PJ2     OB   1485       -0.9    15.9994   ; qtot 0.51
  3809          H    227    PJ2     HB   1485          0      1.008   ; qtot 0.51
  3810        OML    227    PJ2     OG   1485       -0.9    15.9994   ; qtot -0.39
  3811          H    227    PJ2     HG   1485          0      1.008   ; qtot -0.39
  3812         OA    227    PJ2     OD   1485      -0.61    15.9994   ; qtot -1
  3813        CH2    228    POX     CD   1486       0.21     14.027   ; qtot -0.79
  3814        CH1    228    POX     CE   1486       0.42     13.019   ; qtot -0.37
  3815         OE    228    POX     OE   1486      -0.75    15.9994   ; qtot -1.12
  3816          C    228    POX    C1A   1486       0.85     12.011   ; qtot -0.27
  3817          O    228    POX    O1A   1486      -0.73    15.9994   ; qtot -1
  3818        CH2    228    POX    C1B   1487          0     14.027   ; qtot -1
  3819        CH2    228    POX    C1C   1487          0     14.027   ; qtot -1
  3820        CH2    228    POX    C1D   1488          0     14.027   ; qtot -1
  3821        CH2    228    POX    C1E   1488          0     14.027   ; qtot -1
  3822        CH2    228    POX    C1F   1489          0     14.027   ; qtot -1
  3823        CH2    228    POX    C1G   1489          0     14.027   ; qtot -1
  3824        CH2    228    POX    C1H   1490          0     14.027   ; qtot -1
  3825        CR1    228    POX    C1I   1490          0     13.019   ; qtot -1
  3826        CR1    228    POX    C1J   1491          0     13.019   ; qtot -1
  3827        CH2    228    POX    C1K   1491          0     14.027   ; qtot -1
  3828        CH2    228    POX    C1L   1492          0     14.027   ; qtot -1
  3829        CH2    228    POX    C1M   1492          0     14.027   ; qtot -1
  3830        CH2    228    POX    C1N   1493          0     14.027   ; qtot -1
  3831        CH2    228    POX    C1O   1493          0     14.027   ; qtot -1
  3832        CH2    228    POX    C1P   1494          0     14.027   ; qtot -1
  3833        CH2    228    POX    C1Q   1494          0     14.027   ; qtot -1
  3834        CH3    228    POX    C1R   1495          0     15.035   ; qtot -1
  3835        CH2    228    POX     CZ   1496       0.41     14.027   ; qtot -0.59
  3836         OE    228    POX     OZ   1496      -0.56    15.9994   ; qtot -1.15
  3837          C    228    POX    C2A   1496       0.83     12.011   ; qtot -0.32
  3838          O    228    POX    O2A   1496      -0.68    15.9994   ; qtot -1
  3839        CH2    228    POX    C2B   1497          0     14.027   ; qtot -1
  3840        CH2    228    POX    C2C   1497          0     14.027   ; qtot -1
  3841        CH2    228    POX    C2D   1498          0     14.027   ; qtot -1
  3842        CH2    228    POX    C2E   1498          0     14.027   ; qtot -1
  3843        CH2    228    POX    C2F   1499          0     14.027   ; qtot -1
  3844        CH2    228    POX    C2G   1499          0     14.027   ; qtot -1
  3845        CH2    228    POX    C2H   1500          0     14.027   ; qtot -1
  3846        CH2    228    POX    C2I   1500          0     14.027   ; qtot -1
  3847        CH2    228    POX    C2J   1501          0     14.027   ; qtot -1
  3848        CH2    228    POX    C2K   1501          0     14.027   ; qtot -1
  3849        CH2    228    POX    C2L   1502          0     14.027   ; qtot -1
  3850        CH2    228    POX    C2M   1502          0     14.027   ; qtot -1
  3851        CH2    228    POX    C2N   1503          0     14.027   ; qtot -1
  3852        CH2    228    POX    C2O   1503          0     14.027   ; qtot -1
  3853        CH3    228    POX    C2P   1504          0     15.035   ; qtot -1
  3854       CH3L    229    CHL    CN1   1505       0.42     15.035   ; qtot -0.58
  3855       CH3L    229    CHL    CN2   1505       0.42     15.035   ; qtot -0.16
  3856       CH3L    229    CHL    CN3   1505       0.42     15.035   ; qtot 0.26
  3857         NL    229    CHL    NTM   1505      -0.58    14.0067   ; qtot -0.32
  3858        CH2    229    CHL     CB   1505       0.32     14.027   ; qtot 0
  3859        CH2    230    PJ2     CA   1506       0.39     14.027   ; qtot 0.39
  3860         OA    230    PJ2     OA   1506      -0.69    15.9994   ; qtot -0.3
  3861          P    230    PJ2      P   1506       1.71    30.9738   ; qtot 1.41
  3862        OML    230    PJ2     OB   1506       -0.9    15.9994   ; qtot 0.51
  3863          H    230    PJ2     HB   1506          0      1.008   ; qtot 0.51
  3864        OML    230    PJ2     OG   1506       -0.9    15.9994   ; qtot -0.39
  3865          H    230    PJ2     HG   1506          0      1.008   ; qtot -0.39
  3866         OA    230    PJ2     OD   1506      -0.61    15.9994   ; qtot -1
  3867        CH2    231    POX     CD   1507       0.21     14.027   ; qtot -0.79
  3868        CH1    231    POX     CE   1507       0.42     13.019   ; qtot -0.37
  3869         OE    231    POX     OE   1507      -0.75    15.9994   ; qtot -1.12
  3870          C    231    POX    C1A   1507       0.85     12.011   ; qtot -0.27
  3871          O    231    POX    O1A   1507      -0.73    15.9994   ; qtot -1
  3872        CH2    231    POX    C1B   1508          0     14.027   ; qtot -1
  3873        CH2    231    POX    C1C   1508          0     14.027   ; qtot -1
  3874        CH2    231    POX    C1D   1509          0     14.027   ; qtot -1
  3875        CH2    231    POX    C1E   1509          0     14.027   ; qtot -1
  3876        CH2    231    POX    C1F   1510          0     14.027   ; qtot -1
  3877        CH2    231    POX    C1G   1510          0     14.027   ; qtot -1
  3878        CH2    231    POX    C1H   1511          0     14.027   ; qtot -1
  3879        CR1    231    POX    C1I   1511          0     13.019   ; qtot -1
  3880        CR1    231    POX    C1J   1512          0     13.019   ; qtot -1
  3881        CH2    231    POX    C1K   1512          0     14.027   ; qtot -1
  3882        CH2    231    POX    C1L   1513          0     14.027   ; qtot -1
  3883        CH2    231    POX    C1M   1513          0     14.027   ; qtot -1
  3884        CH2    231    POX    C1N   1514          0     14.027   ; qtot -1
  3885        CH2    231    POX    C1O   1514          0     14.027   ; qtot -1
  3886        CH2    231    POX    C1P   1515          0     14.027   ; qtot -1
  3887        CH2    231    POX    C1Q   1515          0     14.027   ; qtot -1
  3888        CH3    231    POX    C1R   1516          0     15.035   ; qtot -1
  3889        CH2    231    POX     CZ   1517       0.41     14.027   ; qtot -0.59
  3890         OE    231    POX     OZ   1517      -0.56    15.9994   ; qtot -1.15
  3891          C    231    POX    C2A   1517       0.83     12.011   ; qtot -0.32
  3892          O    231    POX    O2A   1517      -0.68    15.9994   ; qtot -1
  3893        CH2    231    POX    C2B   1518          0     14.027   ; qtot -1
  3894        CH2    231    POX    C2C   1518          0     14.027   ; qtot -1
  3895        CH2    231    POX    C2D   1519          0     14.027   ; qtot -1
  3896        CH2    231    POX    C2E   1519          0     14.027   ; qtot -1
  3897        CH2    231    POX    C2F   1520          0     14.027   ; qtot -1
  3898        CH2    231    POX    C2G   1520          0     14.027   ; qtot -1
  3899        CH2    231    POX    C2H   1521          0     14.027   ; qtot -1
  3900        CH2    231    POX    C2I   1521          0     14.027   ; qtot -1
  3901        CH2    231    POX    C2J   1522          0     14.027   ; qtot -1
  3902        CH2    231    POX    C2K   1522          0     14.027   ; qtot -1
  3903        CH2    231    POX    C2L   1523          0     14.027   ; qtot -1
  3904        CH2    231    POX    C2M   1523          0     14.027   ; qtot -1
  3905        CH2    231    POX    C2N   1524          0     14.027   ; qtot -1
  3906        CH2    231    POX    C2O   1524          0     14.027   ; qtot -1
  3907        CH3    231    POX    C2P   1525          0     15.035   ; qtot -1
  3908       CH3L    232    CHL    CN1   1526       0.42     15.035   ; qtot -0.58
  3909       CH3L    232    CHL    CN2   1526       0.42     15.035   ; qtot -0.16
  3910       CH3L    232    CHL    CN3   1526       0.42     15.035   ; qtot 0.26
  3911         NL    232    CHL    NTM   1526      -0.58    14.0067   ; qtot -0.32
  3912        CH2    232    CHL     CB   1526       0.32     14.027   ; qtot 0
  3913        CH2    233    PJ2     CA   1527       0.39     14.027   ; qtot 0.39
  3914         OA    233    PJ2     OA   1527      -0.69    15.9994   ; qtot -0.3
  3915          P    233    PJ2      P   1527       1.71    30.9738   ; qtot 1.41
  3916        OML    233    PJ2     OB   1527       -0.9    15.9994   ; qtot 0.51
  3917          H    233    PJ2     HB   1527          0      1.008   ; qtot 0.51
  3918        OML    233    PJ2     OG   1527       -0.9    15.9994   ; qtot -0.39
  3919          H    233    PJ2     HG   1527          0      1.008   ; qtot -0.39
  3920         OA    233    PJ2     OD   1527      -0.61    15.9994   ; qtot -1
  3921        CH2    234    POX     CD   1528       0.21     14.027   ; qtot -0.79
  3922        CH1    234    POX     CE   1528       0.42     13.019   ; qtot -0.37
  3923         OE    234    POX     OE   1528      -0.75    15.9994   ; qtot -1.12
  3924          C    234    POX    C1A   1528       0.85     12.011   ; qtot -0.27
  3925          O    234    POX    O1A   1528      -0.73    15.9994   ; qtot -1
  3926        CH2    234    POX    C1B   1529          0     14.027   ; qtot -1
  3927        CH2    234    POX    C1C   1529          0     14.027   ; qtot -1
  3928        CH2    234    POX    C1D   1530          0     14.027   ; qtot -1
  3929        CH2    234    POX    C1E   1530          0     14.027   ; qtot -1
  3930        CH2    234    POX    C1F   1531          0     14.027   ; qtot -1
  3931        CH2    234    POX    C1G   1531          0     14.027   ; qtot -1
  3932        CH2    234    POX    C1H   1532          0     14.027   ; qtot -1
  3933        CR1    234    POX    C1I   1532          0     13.019   ; qtot -1
  3934        CR1    234    POX    C1J   1533          0     13.019   ; qtot -1
  3935        CH2    234    POX    C1K   1533          0     14.027   ; qtot -1
  3936        CH2    234    POX    C1L   1534          0     14.027   ; qtot -1
  3937        CH2    234    POX    C1M   1534          0     14.027   ; qtot -1
  3938        CH2    234    POX    C1N   1535          0     14.027   ; qtot -1
  3939        CH2    234    POX    C1O   1535          0     14.027   ; qtot -1
  3940        CH2    234    POX    C1P   1536          0     14.027   ; qtot -1
  3941        CH2    234    POX    C1Q   1536          0     14.027   ; qtot -1
  3942        CH3    234    POX    C1R   1537          0     15.035   ; qtot -1
  3943        CH2    234    POX     CZ   1538       0.41     14.027   ; qtot -0.59
  3944         OE    234    POX     OZ   1538      -0.56    15.9994   ; qtot -1.15
  3945          C    234    POX    C2A   1538       0.83     12.011   ; qtot -0.32
  3946          O    234    POX    O2A   1538      -0.68    15.9994   ; qtot -1
  3947        CH2    234    POX    C2B   1539          0     14.027   ; qtot -1
  3948        CH2    234    POX    C2C   1539          0     14.027   ; qtot -1
  3949        CH2    234    POX    C2D   1540          0     14.027   ; qtot -1
  3950        CH2    234    POX    C2E   1540          0     14.027   ; qtot -1
  3951        CH2    234    POX    C2F   1541          0     14.027   ; qtot -1
  3952        CH2    234    POX    C2G   1541          0     14.027   ; qtot -1
  3953        CH2    234    POX    C2H   1542          0     14.027   ; qtot -1
  3954        CH2    234    POX    C2I   1542          0     14.027   ; qtot -1
  3955        CH2    234    POX    C2J   1543          0     14.027   ; qtot -1
  3956        CH2    234    POX    C2K   1543          0     14.027   ; qtot -1
  3957        CH2    234    POX    C2L   1544          0     14.027   ; qtot -1
  3958        CH2    234    POX    C2M   1544          0     14.027   ; qtot -1
  3959        CH2    234    POX    C2N   1545          0     14.027   ; qtot -1
  3960        CH2    234    POX    C2O   1545          0     14.027   ; qtot -1
  3961        CH3    234    POX    C2P   1546          0     15.035   ; qtot -1
  3962       CH3L    235    CHL    CN1   1547       0.42     15.035   ; qtot -0.58
  3963       CH3L    235    CHL    CN2   1547       0.42     15.035   ; qtot -0.16
  3964       CH3L    235    CHL    CN3   1547       0.42     15.035   ; qtot 0.26
  3965         NL    235    CHL    NTM   1547      -0.58    14.0067   ; qtot -0.32
  3966        CH2    235    CHL     CB   1547       0.32     14.027   ; qtot 0
  3967        CH2    236    PJ2     CA   1548       0.39     14.027   ; qtot 0.39
  3968         OA    236    PJ2     OA   1548      -0.69    15.9994   ; qtot -0.3
  3969          P    236    PJ2      P   1548       1.71    30.9738   ; qtot 1.41
  3970        OML    236    PJ2     OB   1548       -0.9    15.9994   ; qtot 0.51
  3971          H    236    PJ2     HB   1548          0      1.008   ; qtot 0.51
  3972        OML    236    PJ2     OG   1548       -0.9    15.9994   ; qtot -0.39
  3973          H    236    PJ2     HG   1548          0      1.008   ; qtot -0.39
  3974         OA    236    PJ2     OD   1548      -0.61    15.9994   ; qtot -1
  3975        CH2    237    POX     CD   1549       0.21     14.027   ; qtot -0.79
  3976        CH1    237    POX     CE   1549       0.42     13.019   ; qtot -0.37
  3977         OE    237    POX     OE   1549      -0.75    15.9994   ; qtot -1.12
  3978          C    237    POX    C1A   1549       0.85     12.011   ; qtot -0.27
  3979          O    237    POX    O1A   1549      -0.73    15.9994   ; qtot -1
  3980        CH2    237    POX    C1B   1550          0     14.027   ; qtot -1
  3981        CH2    237    POX    C1C   1550          0     14.027   ; qtot -1
  3982        CH2    237    POX    C1D   1551          0     14.027   ; qtot -1
  3983        CH2    237    POX    C1E   1551          0     14.027   ; qtot -1
  3984        CH2    237    POX    C1F   1552          0     14.027   ; qtot -1
  3985        CH2    237    POX    C1G   1552          0     14.027   ; qtot -1
  3986        CH2    237    POX    C1H   1553          0     14.027   ; qtot -1
  3987        CR1    237    POX    C1I   1553          0     13.019   ; qtot -1
  3988        CR1    237    POX    C1J   1554          0     13.019   ; qtot -1
  3989        CH2    237    POX    C1K   1554          0     14.027   ; qtot -1
  3990        CH2    237    POX    C1L   1555          0     14.027   ; qtot -1
  3991        CH2    237    POX    C1M   1555          0     14.027   ; qtot -1
  3992        CH2    237    POX    C1N   1556          0     14.027   ; qtot -1
  3993        CH2    237    POX    C1O   1556          0     14.027   ; qtot -1
  3994        CH2    237    POX    C1P   1557          0     14.027   ; qtot -1
  3995        CH2    237    POX    C1Q   1557          0     14.027   ; qtot -1
  3996        CH3    237    POX    C1R   1558          0     15.035   ; qtot -1
  3997        CH2    237    POX     CZ   1559       0.41     14.027   ; qtot -0.59
  3998         OE    237    POX     OZ   1559      -0.56    15.9994   ; qtot -1.15
  3999          C    237    POX    C2A   1559       0.83     12.011   ; qtot -0.32
  4000          O    237    POX    O2A   1559      -0.68    15.9994   ; qtot -1
  4001        CH2    237    POX    C2B   1560          0     14.027   ; qtot -1
  4002        CH2    237    POX    C2C   1560          0     14.027   ; qtot -1
  4003        CH2    237    POX    C2D   1561          0     14.027   ; qtot -1
  4004        CH2    237    POX    C2E   1561          0     14.027   ; qtot -1
  4005        CH2    237    POX    C2F   1562          0     14.027   ; qtot -1
  4006        CH2    237    POX    C2G   1562          0     14.027   ; qtot -1
  4007        CH2    237    POX    C2H   1563          0     14.027   ; qtot -1
  4008        CH2    237    POX    C2I   1563          0     14.027   ; qtot -1
  4009        CH2    237    POX    C2J   1564          0     14.027   ; qtot -1
  4010        CH2    237    POX    C2K   1564          0     14.027   ; qtot -1
  4011        CH2    237    POX    C2L   1565          0     14.027   ; qtot -1
  4012        CH2    237    POX    C2M   1565          0     14.027   ; qtot -1
  4013        CH2    237    POX    C2N   1566          0     14.027   ; qtot -1
  4014        CH2    237    POX    C2O   1566          0     14.027   ; qtot -1
  4015        CH3    237    POX    C2P   1567          0     15.035   ; qtot -1
  4016       CH3L    238    CHL    CN1   1568       0.42     15.035   ; qtot -0.58
  4017       CH3L    238    CHL    CN2   1568       0.42     15.035   ; qtot -0.16
  4018       CH3L    238    CHL    CN3   1568       0.42     15.035   ; qtot 0.26
  4019         NL    238    CHL    NTM   1568      -0.58    14.0067   ; qtot -0.32
  4020        CH2    238    CHL     CB   1568       0.32     14.027   ; qtot 0
  4021        CH2    239    PJ2     CA   1569       0.39     14.027   ; qtot 0.39
  4022         OA    239    PJ2     OA   1569      -0.69    15.9994   ; qtot -0.3
  4023          P    239    PJ2      P   1569       1.71    30.9738   ; qtot 1.41
  4024        OML    239    PJ2     OB   1569       -0.9    15.9994   ; qtot 0.51
  4025          H    239    PJ2     HB   1569          0      1.008   ; qtot 0.51
  4026        OML    239    PJ2     OG   1569       -0.9    15.9994   ; qtot -0.39
  4027          H    239    PJ2     HG   1569          0      1.008   ; qtot -0.39
  4028         OA    239    PJ2     OD   1569      -0.61    15.9994   ; qtot -1
  4029        CH2    240    POX     CD   1570       0.21     14.027   ; qtot -0.79
  4030        CH1    240    POX     CE   1570       0.42     13.019   ; qtot -0.37
  4031         OE    240    POX     OE   1570      -0.75    15.9994   ; qtot -1.12
  4032          C    240    POX    C1A   1570       0.85     12.011   ; qtot -0.27
  4033          O    240    POX    O1A   1570      -0.73    15.9994   ; qtot -1
  4034        CH2    240    POX    C1B   1571          0     14.027   ; qtot -1
  4035        CH2    240    POX    C1C   1571          0     14.027   ; qtot -1
  4036        CH2    240    POX    C1D   1572          0     14.027   ; qtot -1
  4037        CH2    240    POX    C1E   1572          0     14.027   ; qtot -1
  4038        CH2    240    POX    C1F   1573          0     14.027   ; qtot -1
  4039        CH2    240    POX    C1G   1573          0     14.027   ; qtot -1
  4040        CH2    240    POX    C1H   1574          0     14.027   ; qtot -1
  4041        CR1    240    POX    C1I   1574          0     13.019   ; qtot -1
  4042        CR1    240    POX    C1J   1575          0     13.019   ; qtot -1
  4043        CH2    240    POX    C1K   1575          0     14.027   ; qtot -1
  4044        CH2    240    POX    C1L   1576          0     14.027   ; qtot -1
  4045        CH2    240    POX    C1M   1576          0     14.027   ; qtot -1
  4046        CH2    240    POX    C1N   1577          0     14.027   ; qtot -1
  4047        CH2    240    POX    C1O   1577          0     14.027   ; qtot -1
  4048        CH2    240    POX    C1P   1578          0     14.027   ; qtot -1
  4049        CH2    240    POX    C1Q   1578          0     14.027   ; qtot -1
  4050        CH3    240    POX    C1R   1579          0     15.035   ; qtot -1
  4051        CH2    240    POX     CZ   1580       0.41     14.027   ; qtot -0.59
  4052         OE    240    POX     OZ   1580      -0.56    15.9994   ; qtot -1.15
  4053          C    240    POX    C2A   1580       0.83     12.011   ; qtot -0.32
  4054          O    240    POX    O2A   1580      -0.68    15.9994   ; qtot -1
  4055        CH2    240    POX    C2B   1581          0     14.027   ; qtot -1
  4056        CH2    240    POX    C2C   1581          0     14.027   ; qtot -1
  4057        CH2    240    POX    C2D   1582          0     14.027   ; qtot -1
  4058        CH2    240    POX    C2E   1582          0     14.027   ; qtot -1
  4059        CH2    240    POX    C2F   1583          0     14.027   ; qtot -1
  4060        CH2    240    POX    C2G   1583          0     14.027   ; qtot -1
  4061        CH2    240    POX    C2H   1584          0     14.027   ; qtot -1
  4062        CH2    240    POX    C2I   1584          0     14.027   ; qtot -1
  4063        CH2    240    POX    C2J   1585          0     14.027   ; qtot -1
  4064        CH2    240    POX    C2K   1585          0     14.027   ; qtot -1
  4065        CH2    240    POX    C2L   1586          0     14.027   ; qtot -1
  4066        CH2    240    POX    C2M   1586          0     14.027   ; qtot -1
  4067        CH2    240    POX    C2N   1587          0     14.027   ; qtot -1
  4068        CH2    240    POX    C2O   1587          0     14.027   ; qtot -1
  4069        CH3    240    POX    C2P   1588          0     15.035   ; qtot -1
  4070       CH3L    241    CHL    CN1   1589       0.42     15.035   ; qtot -0.58
  4071       CH3L    241    CHL    CN2   1589       0.42     15.035   ; qtot -0.16
  4072       CH3L    241    CHL    CN3   1589       0.42     15.035   ; qtot 0.26
  4073         NL    241    CHL    NTM   1589      -0.58    14.0067   ; qtot -0.32
  4074        CH2    241    CHL     CB   1589       0.32     14.027   ; qtot 0
  4075        CH2    242    PJ2     CA   1590       0.39     14.027   ; qtot 0.39
  4076         OA    242    PJ2     OA   1590      -0.69    15.9994   ; qtot -0.3
  4077          P    242    PJ2      P   1590       1.71    30.9738   ; qtot 1.41
  4078        OML    242    PJ2     OB   1590       -0.9    15.9994   ; qtot 0.51
  4079          H    242    PJ2     HB   1590          0      1.008   ; qtot 0.51
  4080        OML    242    PJ2     OG   1590       -0.9    15.9994   ; qtot -0.39
  4081          H    242    PJ2     HG   1590          0      1.008   ; qtot -0.39
  4082         OA    242    PJ2     OD   1590      -0.61    15.9994   ; qtot -1
  4083        CH2    243    POX     CD   1591       0.21     14.027   ; qtot -0.79
  4084        CH1    243    POX     CE   1591       0.42     13.019   ; qtot -0.37
  4085         OE    243    POX     OE   1591      -0.75    15.9994   ; qtot -1.12
  4086          C    243    POX    C1A   1591       0.85     12.011   ; qtot -0.27
  4087          O    243    POX    O1A   1591      -0.73    15.9994   ; qtot -1
  4088        CH2    243    POX    C1B   1592          0     14.027   ; qtot -1
  4089        CH2    243    POX    C1C   1592          0     14.027   ; qtot -1
  4090        CH2    243    POX    C1D   1593          0     14.027   ; qtot -1
  4091        CH2    243    POX    C1E   1593          0     14.027   ; qtot -1
  4092        CH2    243    POX    C1F   1594          0     14.027   ; qtot -1
  4093        CH2    243    POX    C1G   1594          0     14.027   ; qtot -1
  4094        CH2    243    POX    C1H   1595          0     14.027   ; qtot -1
  4095        CR1    243    POX    C1I   1595          0     13.019   ; qtot -1
  4096        CR1    243    POX    C1J   1596          0     13.019   ; qtot -1
  4097        CH2    243    POX    C1K   1596          0     14.027   ; qtot -1
  4098        CH2    243    POX    C1L   1597          0     14.027   ; qtot -1
  4099        CH2    243    POX    C1M   1597          0     14.027   ; qtot -1
  4100        CH2    243    POX    C1N   1598          0     14.027   ; qtot -1
  4101        CH2    243    POX    C1O   1598          0     14.027   ; qtot -1
  4102        CH2    243    POX    C1P   1599          0     14.027   ; qtot -1
  4103        CH2    243    POX    C1Q   1599          0     14.027   ; qtot -1
  4104        CH3    243    POX    C1R   1600          0     15.035   ; qtot -1
  4105        CH2    243    POX     CZ   1601       0.41     14.027   ; qtot -0.59
  4106         OE    243    POX     OZ   1601      -0.56    15.9994   ; qtot -1.15
  4107          C    243    POX    C2A   1601       0.83     12.011   ; qtot -0.32
  4108          O    243    POX    O2A   1601      -0.68    15.9994   ; qtot -1
  4109        CH2    243    POX    C2B   1602          0     14.027   ; qtot -1
  4110        CH2    243    POX    C2C   1602          0     14.027   ; qtot -1
  4111        CH2    243    POX    C2D   1603          0     14.027   ; qtot -1
  4112        CH2    243    POX    C2E   1603          0     14.027   ; qtot -1
  4113        CH2    243    POX    C2F   1604          0     14.027   ; qtot -1
  4114        CH2    243    POX    C2G   1604          0     14.027   ; qtot -1
  4115        CH2    243    POX    C2H   1605          0     14.027   ; qtot -1
  4116        CH2    243    POX    C2I   1605          0     14.027   ; qtot -1
  4117        CH2    243    POX    C2J   1606          0     14.027   ; qtot -1
  4118        CH2    243    POX    C2K   1606          0     14.027   ; qtot -1
  4119        CH2    243    POX    C2L   1607          0     14.027   ; qtot -1
  4120        CH2    243    POX    C2M   1607          0     14.027   ; qtot -1
  4121        CH2    243    POX    C2N   1608          0     14.027   ; qtot -1
  4122        CH2    243    POX    C2O   1608          0     14.027   ; qtot -1
  4123        CH3    243    POX    C2P   1609          0     15.035   ; qtot -1
  4124       CH3L    244    CHL    CN1   1610       0.42     15.035   ; qtot -0.58
  4125       CH3L    244    CHL    CN2   1610       0.42     15.035   ; qtot -0.16
  4126       CH3L    244    CHL    CN3   1610       0.42     15.035   ; qtot 0.26
  4127         NL    244    CHL    NTM   1610      -0.58    14.0067   ; qtot -0.32
  4128        CH2    244    CHL     CB   1610       0.32     14.027   ; qtot 0
  4129        CH2    245    PJ2     CA   1611       0.39     14.027   ; qtot 0.39
  4130         OA    245    PJ2     OA   1611      -0.69    15.9994   ; qtot -0.3
  4131          P    245    PJ2      P   1611       1.71    30.9738   ; qtot 1.41
  4132        OML    245    PJ2     OB   1611       -0.9    15.9994   ; qtot 0.51
  4133          H    245    PJ2     HB   1611          0      1.008   ; qtot 0.51
  4134        OML    245    PJ2     OG   1611       -0.9    15.9994   ; qtot -0.39
  4135          H    245    PJ2     HG   1611          0      1.008   ; qtot -0.39
  4136         OA    245    PJ2     OD   1611      -0.61    15.9994   ; qtot -1
  4137        CH2    246    POX     CD   1612       0.21     14.027   ; qtot -0.79
  4138        CH1    246    POX     CE   1612       0.42     13.019   ; qtot -0.37
  4139         OE    246    POX     OE   1612      -0.75    15.9994   ; qtot -1.12
  4140          C    246    POX    C1A   1612       0.85     12.011   ; qtot -0.27
  4141          O    246    POX    O1A   1612      -0.73    15.9994   ; qtot -1
  4142        CH2    246    POX    C1B   1613          0     14.027   ; qtot -1
  4143        CH2    246    POX    C1C   1613          0     14.027   ; qtot -1
  4144        CH2    246    POX    C1D   1614          0     14.027   ; qtot -1
  4145        CH2    246    POX    C1E   1614          0     14.027   ; qtot -1
  4146        CH2    246    POX    C1F   1615          0     14.027   ; qtot -1
  4147        CH2    246    POX    C1G   1615          0     14.027   ; qtot -1
  4148        CH2    246    POX    C1H   1616          0     14.027   ; qtot -1
  4149        CR1    246    POX    C1I   1616          0     13.019   ; qtot -1
  4150        CR1    246    POX    C1J   1617          0     13.019   ; qtot -1
  4151        CH2    246    POX    C1K   1617          0     14.027   ; qtot -1
  4152        CH2    246    POX    C1L   1618          0     14.027   ; qtot -1
  4153        CH2    246    POX    C1M   1618          0     14.027   ; qtot -1
  4154        CH2    246    POX    C1N   1619          0     14.027   ; qtot -1
  4155        CH2    246    POX    C1O   1619          0     14.027   ; qtot -1
  4156        CH2    246    POX    C1P   1620          0     14.027   ; qtot -1
  4157        CH2    246    POX    C1Q   1620          0     14.027   ; qtot -1
  4158        CH3    246    POX    C1R   1621          0     15.035   ; qtot -1
  4159        CH2    246    POX     CZ   1622       0.41     14.027   ; qtot -0.59
  4160         OE    246    POX     OZ   1622      -0.56    15.9994   ; qtot -1.15
  4161          C    246    POX    C2A   1622       0.83     12.011   ; qtot -0.32
  4162          O    246    POX    O2A   1622      -0.68    15.9994   ; qtot -1
  4163        CH2    246    POX    C2B   1623          0     14.027   ; qtot -1
  4164        CH2    246    POX    C2C   1623          0     14.027   ; qtot -1
  4165        CH2    246    POX    C2D   1624          0     14.027   ; qtot -1
  4166        CH2    246    POX    C2E   1624          0     14.027   ; qtot -1
  4167        CH2    246    POX    C2F   1625          0     14.027   ; qtot -1
  4168        CH2    246    POX    C2G   1625          0     14.027   ; qtot -1
  4169        CH2    246    POX    C2H   1626          0     14.027   ; qtot -1
  4170        CH2    246    POX    C2I   1626          0     14.027   ; qtot -1
  4171        CH2    246    POX    C2J   1627          0     14.027   ; qtot -1
  4172        CH2    246    POX    C2K   1627          0     14.027   ; qtot -1
  4173        CH2    246    POX    C2L   1628          0     14.027   ; qtot -1
  4174        CH2    246    POX    C2M   1628          0     14.027   ; qtot -1
  4175        CH2    246    POX    C2N   1629          0     14.027   ; qtot -1
  4176        CH2    246    POX    C2O   1629          0     14.027   ; qtot -1
  4177        CH3    246    POX    C2P   1630          0     15.035   ; qtot -1
  4178       CH3L    247    CHL    CN1   1631       0.42     15.035   ; qtot -0.58
  4179       CH3L    247    CHL    CN2   1631       0.42     15.035   ; qtot -0.16
  4180       CH3L    247    CHL    CN3   1631       0.42     15.035   ; qtot 0.26
  4181         NL    247    CHL    NTM   1631      -0.58    14.0067   ; qtot -0.32
  4182        CH2    247    CHL     CB   1631       0.32     14.027   ; qtot 0
  4183        CH2    248    PJ2     CA   1632       0.39     14.027   ; qtot 0.39
  4184         OA    248    PJ2     OA   1632      -0.69    15.9994   ; qtot -0.3
  4185          P    248    PJ2      P   1632       1.71    30.9738   ; qtot 1.41
  4186        OML    248    PJ2     OB   1632       -0.9    15.9994   ; qtot 0.51
  4187          H    248    PJ2     HB   1632          0      1.008   ; qtot 0.51
  4188        OML    248    PJ2     OG   1632       -0.9    15.9994   ; qtot -0.39
  4189          H    248    PJ2     HG   1632          0      1.008   ; qtot -0.39
  4190         OA    248    PJ2     OD   1632      -0.61    15.9994   ; qtot -1
  4191        CH2    249    POX     CD   1633       0.21     14.027   ; qtot -0.79
  4192        CH1    249    POX     CE   1633       0.42     13.019   ; qtot -0.37
  4193         OE    249    POX     OE   1633      -0.75    15.9994   ; qtot -1.12
  4194          C    249    POX    C1A   1633       0.85     12.011   ; qtot -0.27
  4195          O    249    POX    O1A   1633      -0.73    15.9994   ; qtot -1
  4196        CH2    249    POX    C1B   1634          0     14.027   ; qtot -1
  4197        CH2    249    POX    C1C   1634          0     14.027   ; qtot -1
  4198        CH2    249    POX    C1D   1635          0     14.027   ; qtot -1
  4199        CH2    249    POX    C1E   1635          0     14.027   ; qtot -1
  4200        CH2    249    POX    C1F   1636          0     14.027   ; qtot -1
  4201        CH2    249    POX    C1G   1636          0     14.027   ; qtot -1
  4202        CH2    249    POX    C1H   1637          0     14.027   ; qtot -1
  4203        CR1    249    POX    C1I   1637          0     13.019   ; qtot -1
  4204        CR1    249    POX    C1J   1638          0     13.019   ; qtot -1
  4205        CH2    249    POX    C1K   1638          0     14.027   ; qtot -1
  4206        CH2    249    POX    C1L   1639          0     14.027   ; qtot -1
  4207        CH2    249    POX    C1M   1639          0     14.027   ; qtot -1
  4208        CH2    249    POX    C1N   1640          0     14.027   ; qtot -1
  4209        CH2    249    POX    C1O   1640          0     14.027   ; qtot -1
  4210        CH2    249    POX    C1P   1641          0     14.027   ; qtot -1
  4211        CH2    249    POX    C1Q   1641          0     14.027   ; qtot -1
  4212        CH3    249    POX    C1R   1642          0     15.035   ; qtot -1
  4213        CH2    249    POX     CZ   1643       0.41     14.027   ; qtot -0.59
  4214         OE    249    POX     OZ   1643      -0.56    15.9994   ; qtot -1.15
  4215          C    249    POX    C2A   1643       0.83     12.011   ; qtot -0.32
  4216          O    249    POX    O2A   1643      -0.68    15.9994   ; qtot -1
  4217        CH2    249    POX    C2B   1644          0     14.027   ; qtot -1
  4218        CH2    249    POX    C2C   1644          0     14.027   ; qtot -1
  4219        CH2    249    POX    C2D   1645          0     14.027   ; qtot -1
  4220        CH2    249    POX    C2E   1645          0     14.027   ; qtot -1
  4221        CH2    249    POX    C2F   1646          0     14.027   ; qtot -1
  4222        CH2    249    POX    C2G   1646          0     14.027   ; qtot -1
  4223        CH2    249    POX    C2H   1647          0     14.027   ; qtot -1
  4224        CH2    249    POX    C2I   1647          0     14.027   ; qtot -1
  4225        CH2    249    POX    C2J   1648          0     14.027   ; qtot -1
  4226        CH2    249    POX    C2K   1648          0     14.027   ; qtot -1
  4227        CH2    249    POX    C2L   1649          0     14.027   ; qtot -1
  4228        CH2    249    POX    C2M   1649          0     14.027   ; qtot -1
  4229        CH2    249    POX    C2N   1650          0     14.027   ; qtot -1
  4230        CH2    249    POX    C2O   1650          0     14.027   ; qtot -1
  4231        CH3    249    POX    C2P   1651          0     15.035   ; qtot -1
  4232       CH3L    250    CHL    CN1   1652       0.42     15.035   ; qtot -0.58
  4233       CH3L    250    CHL    CN2   1652       0.42     15.035   ; qtot -0.16
  4234       CH3L    250    CHL    CN3   1652       0.42     15.035   ; qtot 0.26
  4235         NL    250    CHL    NTM   1652      -0.58    14.0067   ; qtot -0.32
  4236        CH2    250    CHL     CB   1652       0.32     14.027   ; qtot 0
  4237        CH2    251    PJ2     CA   1653       0.39     14.027   ; qtot 0.39
  4238         OA    251    PJ2     OA   1653      -0.69    15.9994   ; qtot -0.3
  4239          P    251    PJ2      P   1653       1.71    30.9738   ; qtot 1.41
  4240        OML    251    PJ2     OB   1653       -0.9    15.9994   ; qtot 0.51
  4241          H    251    PJ2     HB   1653          0      1.008   ; qtot 0.51
  4242        OML    251    PJ2     OG   1653       -0.9    15.9994   ; qtot -0.39
  4243          H    251    PJ2     HG   1653          0      1.008   ; qtot -0.39
  4244         OA    251    PJ2     OD   1653      -0.61    15.9994   ; qtot -1
  4245        CH2    252    POX     CD   1654       0.21     14.027   ; qtot -0.79
  4246        CH1    252    POX     CE   1654       0.42     13.019   ; qtot -0.37
  4247         OE    252    POX     OE   1654      -0.75    15.9994   ; qtot -1.12
  4248          C    252    POX    C1A   1654       0.85     12.011   ; qtot -0.27
  4249          O    252    POX    O1A   1654      -0.73    15.9994   ; qtot -1
  4250        CH2    252    POX    C1B   1655          0     14.027   ; qtot -1
  4251        CH2    252    POX    C1C   1655          0     14.027   ; qtot -1
  4252        CH2    252    POX    C1D   1656          0     14.027   ; qtot -1
  4253        CH2    252    POX    C1E   1656          0     14.027   ; qtot -1
  4254        CH2    252    POX    C1F   1657          0     14.027   ; qtot -1
  4255        CH2    252    POX    C1G   1657          0     14.027   ; qtot -1
  4256        CH2    252    POX    C1H   1658          0     14.027   ; qtot -1
  4257        CR1    252    POX    C1I   1658          0     13.019   ; qtot -1
  4258        CR1    252    POX    C1J   1659          0     13.019   ; qtot -1
  4259        CH2    252    POX    C1K   1659          0     14.027   ; qtot -1
  4260        CH2    252    POX    C1L   1660          0     14.027   ; qtot -1
  4261        CH2    252    POX    C1M   1660          0     14.027   ; qtot -1
  4262        CH2    252    POX    C1N   1661          0     14.027   ; qtot -1
  4263        CH2    252    POX    C1O   1661          0     14.027   ; qtot -1
  4264        CH2    252    POX    C1P   1662          0     14.027   ; qtot -1
  4265        CH2    252    POX    C1Q   1662          0     14.027   ; qtot -1
  4266        CH3    252    POX    C1R   1663          0     15.035   ; qtot -1
  4267        CH2    252    POX     CZ   1664       0.41     14.027   ; qtot -0.59
  4268         OE    252    POX     OZ   1664      -0.56    15.9994   ; qtot -1.15
  4269          C    252    POX    C2A   1664       0.83     12.011   ; qtot -0.32
  4270          O    252    POX    O2A   1664      -0.68    15.9994   ; qtot -1
  4271        CH2    252    POX    C2B   1665          0     14.027   ; qtot -1
  4272        CH2    252    POX    C2C   1665          0     14.027   ; qtot -1
  4273        CH2    252    POX    C2D   1666          0     14.027   ; qtot -1
  4274        CH2    252    POX    C2E   1666          0     14.027   ; qtot -1
  4275        CH2    252    POX    C2F   1667          0     14.027   ; qtot -1
  4276        CH2    252    POX    C2G   1667          0     14.027   ; qtot -1
  4277        CH2    252    POX    C2H   1668          0     14.027   ; qtot -1
  4278        CH2    252    POX    C2I   1668          0     14.027   ; qtot -1
  4279        CH2    252    POX    C2J   1669          0     14.027   ; qtot -1
  4280        CH2    252    POX    C2K   1669          0     14.027   ; qtot -1
  4281        CH2    252    POX    C2L   1670          0     14.027   ; qtot -1
  4282        CH2    252    POX    C2M   1670          0     14.027   ; qtot -1
  4283        CH2    252    POX    C2N   1671          0     14.027   ; qtot -1
  4284        CH2    252    POX    C2O   1671          0     14.027   ; qtot -1
  4285        CH3    252    POX    C2P   1672          0     15.035   ; qtot -1
  4286       CH3L    253    CHL    CN1   1673       0.42     15.035   ; qtot -0.58
  4287       CH3L    253    CHL    CN2   1673       0.42     15.035   ; qtot -0.16
  4288       CH3L    253    CHL    CN3   1673       0.42     15.035   ; qtot 0.26
  4289         NL    253    CHL    NTM   1673      -0.58    14.0067   ; qtot -0.32
  4290        CH2    253    CHL     CB   1673       0.32     14.027   ; qtot 0
  4291        CH2    254    PJ2     CA   1674       0.39     14.027   ; qtot 0.39
  4292         OA    254    PJ2     OA   1674      -0.69    15.9994   ; qtot -0.3
  4293          P    254    PJ2      P   1674       1.71    30.9738   ; qtot 1.41
  4294        OML    254    PJ2     OB   1674       -0.9    15.9994   ; qtot 0.51
  4295          H    254    PJ2     HB   1674          0      1.008   ; qtot 0.51
  4296        OML    254    PJ2     OG   1674       -0.9    15.9994   ; qtot -0.39
  4297          H    254    PJ2     HG   1674          0      1.008   ; qtot -0.39
  4298         OA    254    PJ2     OD   1674      -0.61    15.9994   ; qtot -1
  4299        CH2    255    POX     CD   1675       0.21     14.027   ; qtot -0.79
  4300        CH1    255    POX     CE   1675       0.42     13.019   ; qtot -0.37
  4301         OE    255    POX     OE   1675      -0.75    15.9994   ; qtot -1.12
  4302          C    255    POX    C1A   1675       0.85     12.011   ; qtot -0.27
  4303          O    255    POX    O1A   1675      -0.73    15.9994   ; qtot -1
  4304        CH2    255    POX    C1B   1676          0     14.027   ; qtot -1
  4305        CH2    255    POX    C1C   1676          0     14.027   ; qtot -1
  4306        CH2    255    POX    C1D   1677          0     14.027   ; qtot -1
  4307        CH2    255    POX    C1E   1677          0     14.027   ; qtot -1
  4308        CH2    255    POX    C1F   1678          0     14.027   ; qtot -1
  4309        CH2    255    POX    C1G   1678          0     14.027   ; qtot -1
  4310        CH2    255    POX    C1H   1679          0     14.027   ; qtot -1
  4311        CR1    255    POX    C1I   1679          0     13.019   ; qtot -1
  4312        CR1    255    POX    C1J   1680          0     13.019   ; qtot -1
  4313        CH2    255    POX    C1K   1680          0     14.027   ; qtot -1
  4314        CH2    255    POX    C1L   1681          0     14.027   ; qtot -1
  4315        CH2    255    POX    C1M   1681          0     14.027   ; qtot -1
  4316        CH2    255    POX    C1N   1682          0     14.027   ; qtot -1
  4317        CH2    255    POX    C1O   1682          0     14.027   ; qtot -1
  4318        CH2    255    POX    C1P   1683          0     14.027   ; qtot -1
  4319        CH2    255    POX    C1Q   1683          0     14.027   ; qtot -1
  4320        CH3    255    POX    C1R   1684          0     15.035   ; qtot -1
  4321        CH2    255    POX     CZ   1685       0.41     14.027   ; qtot -0.59
  4322         OE    255    POX     OZ   1685      -0.56    15.9994   ; qtot -1.15
  4323          C    255    POX    C2A   1685       0.83     12.011   ; qtot -0.32
  4324          O    255    POX    O2A   1685      -0.68    15.9994   ; qtot -1
  4325        CH2    255    POX    C2B   1686          0     14.027   ; qtot -1
  4326        CH2    255    POX    C2C   1686          0     14.027   ; qtot -1
  4327        CH2    255    POX    C2D   1687          0     14.027   ; qtot -1
  4328        CH2    255    POX    C2E   1687          0     14.027   ; qtot -1
  4329        CH2    255    POX    C2F   1688          0     14.027   ; qtot -1
  4330        CH2    255    POX    C2G   1688          0     14.027   ; qtot -1
  4331        CH2    255    POX    C2H   1689          0     14.027   ; qtot -1
  4332        CH2    255    POX    C2I   1689          0     14.027   ; qtot -1
  4333        CH2    255    POX    C2J   1690          0     14.027   ; qtot -1
  4334        CH2    255    POX    C2K   1690          0     14.027   ; qtot -1
  4335        CH2    255    POX    C2L   1691          0     14.027   ; qtot -1
  4336        CH2    255    POX    C2M   1691          0     14.027   ; qtot -1
  4337        CH2    255    POX    C2N   1692          0     14.027   ; qtot -1
  4338        CH2    255    POX    C2O   1692          0     14.027   ; qtot -1
  4339        CH3    255    POX    C2P   1693          0     15.035   ; qtot -1
  4340       CH3L    256    CHL    CN1   1694       0.42     15.035   ; qtot -0.58
  4341       CH3L    256    CHL    CN2   1694       0.42     15.035   ; qtot -0.16
  4342       CH3L    256    CHL    CN3   1694       0.42     15.035   ; qtot 0.26
  4343         NL    256    CHL    NTM   1694      -0.58    14.0067   ; qtot -0.32
  4344        CH2    256    CHL     CB   1694       0.32     14.027   ; qtot 0
  4345        CH2    257    PJ2     CA   1695       0.39     14.027   ; qtot 0.39
  4346         OA    257    PJ2     OA   1695      -0.69    15.9994   ; qtot -0.3
  4347          P    257    PJ2      P   1695       1.71    30.9738   ; qtot 1.41
  4348        OML    257    PJ2     OB   1695       -0.9    15.9994   ; qtot 0.51
  4349          H    257    PJ2     HB   1695          0      1.008   ; qtot 0.51
  4350        OML    257    PJ2     OG   1695       -0.9    15.9994   ; qtot -0.39
  4351          H    257    PJ2     HG   1695          0      1.008   ; qtot -0.39
  4352         OA    257    PJ2     OD   1695      -0.61    15.9994   ; qtot -1
  4353        CH2    258    POX     CD   1696       0.21     14.027   ; qtot -0.79
  4354        CH1    258    POX     CE   1696       0.42     13.019   ; qtot -0.37
  4355         OE    258    POX     OE   1696      -0.75    15.9994   ; qtot -1.12
  4356          C    258    POX    C1A   1696       0.85     12.011   ; qtot -0.27
  4357          O    258    POX    O1A   1696      -0.73    15.9994   ; qtot -1
  4358        CH2    258    POX    C1B   1697          0     14.027   ; qtot -1
  4359        CH2    258    POX    C1C   1697          0     14.027   ; qtot -1
  4360        CH2    258    POX    C1D   1698          0     14.027   ; qtot -1
  4361        CH2    258    POX    C1E   1698          0     14.027   ; qtot -1
  4362        CH2    258    POX    C1F   1699          0     14.027   ; qtot -1
  4363        CH2    258    POX    C1G   1699          0     14.027   ; qtot -1
  4364        CH2    258    POX    C1H   1700          0     14.027   ; qtot -1
  4365        CR1    258    POX    C1I   1700          0     13.019   ; qtot -1
  4366        CR1    258    POX    C1J   1701          0     13.019   ; qtot -1
  4367        CH2    258    POX    C1K   1701          0     14.027   ; qtot -1
  4368        CH2    258    POX    C1L   1702          0     14.027   ; qtot -1
  4369        CH2    258    POX    C1M   1702          0     14.027   ; qtot -1
  4370        CH2    258    POX    C1N   1703          0     14.027   ; qtot -1
  4371        CH2    258    POX    C1O   1703          0     14.027   ; qtot -1
  4372        CH2    258    POX    C1P   1704          0     14.027   ; qtot -1
  4373        CH2    258    POX    C1Q   1704          0     14.027   ; qtot -1
  4374        CH3    258    POX    C1R   1705          0     15.035   ; qtot -1
  4375        CH2    258    POX     CZ   1706       0.41     14.027   ; qtot -0.59
  4376         OE    258    POX     OZ   1706      -0.56    15.9994   ; qtot -1.15
  4377          C    258    POX    C2A   1706       0.83     12.011   ; qtot -0.32
  4378          O    258    POX    O2A   1706      -0.68    15.9994   ; qtot -1
  4379        CH2    258    POX    C2B   1707          0     14.027   ; qtot -1
  4380        CH2    258    POX    C2C   1707          0     14.027   ; qtot -1
  4381        CH2    258    POX    C2D   1708          0     14.027   ; qtot -1
  4382        CH2    258    POX    C2E   1708          0     14.027   ; qtot -1
  4383        CH2    258    POX    C2F   1709          0     14.027   ; qtot -1
  4384        CH2    258    POX    C2G   1709          0     14.027   ; qtot -1
  4385        CH2    258    POX    C2H   1710          0     14.027   ; qtot -1
  4386        CH2    258    POX    C2I   1710          0     14.027   ; qtot -1
  4387        CH2    258    POX    C2J   1711          0     14.027   ; qtot -1
  4388        CH2    258    POX    C2K   1711          0     14.027   ; qtot -1
  4389        CH2    258    POX    C2L   1712          0     14.027   ; qtot -1
  4390        CH2    258    POX    C2M   1712          0     14.027   ; qtot -1
  4391        CH2    258    POX    C2N   1713          0     14.027   ; qtot -1
  4392        CH2    258    POX    C2O   1713          0     14.027   ; qtot -1
  4393        CH3    258    POX    C2P   1714          0     15.035   ; qtot -1
  4394       CH3L    259    CHL    CN1   1715       0.42     15.035   ; qtot -0.58
  4395       CH3L    259    CHL    CN2   1715       0.42     15.035   ; qtot -0.16
  4396       CH3L    259    CHL    CN3   1715       0.42     15.035   ; qtot 0.26
  4397         NL    259    CHL    NTM   1715      -0.58    14.0067   ; qtot -0.32
  4398        CH2    259    CHL     CB   1715       0.32     14.027   ; qtot 0
  4399        CH2    260    PJ2     CA   1716       0.39     14.027   ; qtot 0.39
  4400         OA    260    PJ2     OA   1716      -0.69    15.9994   ; qtot -0.3
  4401          P    260    PJ2      P   1716       1.71    30.9738   ; qtot 1.41
  4402        OML    260    PJ2     OB   1716       -0.9    15.9994   ; qtot 0.51
  4403          H    260    PJ2     HB   1716          0      1.008   ; qtot 0.51
  4404        OML    260    PJ2     OG   1716       -0.9    15.9994   ; qtot -0.39
  4405          H    260    PJ2     HG   1716          0      1.008   ; qtot -0.39
  4406         OA    260    PJ2     OD   1716      -0.61    15.9994   ; qtot -1
  4407        CH2    261    POX     CD   1717       0.21     14.027   ; qtot -0.79
  4408        CH1    261    POX     CE   1717       0.42     13.019   ; qtot -0.37
  4409         OE    261    POX     OE   1717      -0.75    15.9994   ; qtot -1.12
  4410          C    261    POX    C1A   1717       0.85     12.011   ; qtot -0.27
  4411          O    261    POX    O1A   1717      -0.73    15.9994   ; qtot -1
  4412        CH2    261    POX    C1B   1718          0     14.027   ; qtot -1
  4413        CH2    261    POX    C1C   1718          0     14.027   ; qtot -1
  4414        CH2    261    POX    C1D   1719          0     14.027   ; qtot -1
  4415        CH2    261    POX    C1E   1719          0     14.027   ; qtot -1
  4416        CH2    261    POX    C1F   1720          0     14.027   ; qtot -1
  4417        CH2    261    POX    C1G   1720          0     14.027   ; qtot -1
  4418        CH2    261    POX    C1H   1721          0     14.027   ; qtot -1
  4419        CR1    261    POX    C1I   1721          0     13.019   ; qtot -1
  4420        CR1    261    POX    C1J   1722          0     13.019   ; qtot -1
  4421        CH2    261    POX    C1K   1722          0     14.027   ; qtot -1
  4422        CH2    261    POX    C1L   1723          0     14.027   ; qtot -1
  4423        CH2    261    POX    C1M   1723          0     14.027   ; qtot -1
  4424        CH2    261    POX    C1N   1724          0     14.027   ; qtot -1
  4425        CH2    261    POX    C1O   1724          0     14.027   ; qtot -1
  4426        CH2    261    POX    C1P   1725          0     14.027   ; qtot -1
  4427        CH2    261    POX    C1Q   1725          0     14.027   ; qtot -1
  4428        CH3    261    POX    C1R   1726          0     15.035   ; qtot -1
  4429        CH2    261    POX     CZ   1727       0.41     14.027   ; qtot -0.59
  4430         OE    261    POX     OZ   1727      -0.56    15.9994   ; qtot -1.15
  4431          C    261    POX    C2A   1727       0.83     12.011   ; qtot -0.32
  4432          O    261    POX    O2A   1727      -0.68    15.9994   ; qtot -1
  4433        CH2    261    POX    C2B   1728          0     14.027   ; qtot -1
  4434        CH2    261    POX    C2C   1728          0     14.027   ; qtot -1
  4435        CH2    261    POX    C2D   1729          0     14.027   ; qtot -1
  4436        CH2    261    POX    C2E   1729          0     14.027   ; qtot -1
  4437        CH2    261    POX    C2F   1730          0     14.027   ; qtot -1
  4438        CH2    261    POX    C2G   1730          0     14.027   ; qtot -1
  4439        CH2    261    POX    C2H   1731          0     14.027   ; qtot -1
  4440        CH2    261    POX    C2I   1731          0     14.027   ; qtot -1
  4441        CH2    261    POX    C2J   1732          0     14.027   ; qtot -1
  4442        CH2    261    POX    C2K   1732          0     14.027   ; qtot -1
  4443        CH2    261    POX    C2L   1733          0     14.027   ; qtot -1
  4444        CH2    261    POX    C2M   1733          0     14.027   ; qtot -1
  4445        CH2    261    POX    C2N   1734          0     14.027   ; qtot -1
  4446        CH2    261    POX    C2O   1734          0     14.027   ; qtot -1
  4447        CH3    261    POX    C2P   1735          0     15.035   ; qtot -1
  4448       CH3L    262    CHL    CN1   1736       0.42     15.035   ; qtot -0.58
  4449       CH3L    262    CHL    CN2   1736       0.42     15.035   ; qtot -0.16
  4450       CH3L    262    CHL    CN3   1736       0.42     15.035   ; qtot 0.26
  4451         NL    262    CHL    NTM   1736      -0.58    14.0067   ; qtot -0.32
  4452        CH2    262    CHL     CB   1736       0.32     14.027   ; qtot 0
  4453        CH2    263    PJ2     CA   1737       0.39     14.027   ; qtot 0.39
  4454         OA    263    PJ2     OA   1737      -0.69    15.9994   ; qtot -0.3
  4455          P    263    PJ2      P   1737       1.71    30.9738   ; qtot 1.41
  4456        OML    263    PJ2     OB   1737       -0.9    15.9994   ; qtot 0.51
  4457          H    263    PJ2     HB   1737          0      1.008   ; qtot 0.51
  4458        OML    263    PJ2     OG   1737       -0.9    15.9994   ; qtot -0.39
  4459          H    263    PJ2     HG   1737          0      1.008   ; qtot -0.39
  4460         OA    263    PJ2     OD   1737      -0.61    15.9994   ; qtot -1
  4461        CH2    264    POX     CD   1738       0.21     14.027   ; qtot -0.79
  4462        CH1    264    POX     CE   1738       0.42     13.019   ; qtot -0.37
  4463         OE    264    POX     OE   1738      -0.75    15.9994   ; qtot -1.12
  4464          C    264    POX    C1A   1738       0.85     12.011   ; qtot -0.27
  4465          O    264    POX    O1A   1738      -0.73    15.9994   ; qtot -1
  4466        CH2    264    POX    C1B   1739          0     14.027   ; qtot -1
  4467        CH2    264    POX    C1C   1739          0     14.027   ; qtot -1
  4468        CH2    264    POX    C1D   1740          0     14.027   ; qtot -1
  4469        CH2    264    POX    C1E   1740          0     14.027   ; qtot -1
  4470        CH2    264    POX    C1F   1741          0     14.027   ; qtot -1
  4471        CH2    264    POX    C1G   1741          0     14.027   ; qtot -1
  4472        CH2    264    POX    C1H   1742          0     14.027   ; qtot -1
  4473        CR1    264    POX    C1I   1742          0     13.019   ; qtot -1
  4474        CR1    264    POX    C1J   1743          0     13.019   ; qtot -1
  4475        CH2    264    POX    C1K   1743          0     14.027   ; qtot -1
  4476        CH2    264    POX    C1L   1744          0     14.027   ; qtot -1
  4477        CH2    264    POX    C1M   1744          0     14.027   ; qtot -1
  4478        CH2    264    POX    C1N   1745          0     14.027   ; qtot -1
  4479        CH2    264    POX    C1O   1745          0     14.027   ; qtot -1
  4480        CH2    264    POX    C1P   1746          0     14.027   ; qtot -1
  4481        CH2    264    POX    C1Q   1746          0     14.027   ; qtot -1
  4482        CH3    264    POX    C1R   1747          0     15.035   ; qtot -1
  4483        CH2    264    POX     CZ   1748       0.41     14.027   ; qtot -0.59
  4484         OE    264    POX     OZ   1748      -0.56    15.9994   ; qtot -1.15
  4485          C    264    POX    C2A   1748       0.83     12.011   ; qtot -0.32
  4486          O    264    POX    O2A   1748      -0.68    15.9994   ; qtot -1
  4487        CH2    264    POX    C2B   1749          0     14.027   ; qtot -1
  4488        CH2    264    POX    C2C   1749          0     14.027   ; qtot -1
  4489        CH2    264    POX    C2D   1750          0     14.027   ; qtot -1
  4490        CH2    264    POX    C2E   1750          0     14.027   ; qtot -1
  4491        CH2    264    POX    C2F   1751          0     14.027   ; qtot -1
  4492        CH2    264    POX    C2G   1751          0     14.027   ; qtot -1
  4493        CH2    264    POX    C2H   1752          0     14.027   ; qtot -1
  4494        CH2    264    POX    C2I   1752          0     14.027   ; qtot -1
  4495        CH2    264    POX    C2J   1753          0     14.027   ; qtot -1
  4496        CH2    264    POX    C2K   1753          0     14.027   ; qtot -1
  4497        CH2    264    POX    C2L   1754          0     14.027   ; qtot -1
  4498        CH2    264    POX    C2M   1754          0     14.027   ; qtot -1
  4499        CH2    264    POX    C2N   1755          0     14.027   ; qtot -1
  4500        CH2    264    POX    C2O   1755          0     14.027   ; qtot -1
  4501        CH3    264    POX    C2P   1756          0     15.035   ; qtot -1
  4502       CH3L    265    CHL    CN1   1757       0.42     15.035   ; qtot -0.58
  4503       CH3L    265    CHL    CN2   1757       0.42     15.035   ; qtot -0.16
  4504       CH3L    265    CHL    CN3   1757       0.42     15.035   ; qtot 0.26
  4505         NL    265    CHL    NTM   1757      -0.58    14.0067   ; qtot -0.32
  4506        CH2    265    CHL     CB   1757       0.32     14.027   ; qtot 0
  4507        CH2    266    PJ2     CA   1758       0.39     14.027   ; qtot 0.39
  4508         OA    266    PJ2     OA   1758      -0.69    15.9994   ; qtot -0.3
  4509          P    266    PJ2      P   1758       1.71    30.9738   ; qtot 1.41
  4510        OML    266    PJ2     OB   1758       -0.9    15.9994   ; qtot 0.51
  4511          H    266    PJ2     HB   1758          0      1.008   ; qtot 0.51
  4512        OML    266    PJ2     OG   1758       -0.9    15.9994   ; qtot -0.39
  4513          H    266    PJ2     HG   1758          0      1.008   ; qtot -0.39
  4514         OA    266    PJ2     OD   1758      -0.61    15.9994   ; qtot -1
  4515        CH2    267    POX     CD   1759       0.21     14.027   ; qtot -0.79
  4516        CH1    267    POX     CE   1759       0.42     13.019   ; qtot -0.37
  4517         OE    267    POX     OE   1759      -0.75    15.9994   ; qtot -1.12
  4518          C    267    POX    C1A   1759       0.85     12.011   ; qtot -0.27
  4519          O    267    POX    O1A   1759      -0.73    15.9994   ; qtot -1
  4520        CH2    267    POX    C1B   1760          0     14.027   ; qtot -1
  4521        CH2    267    POX    C1C   1760          0     14.027   ; qtot -1
  4522        CH2    267    POX    C1D   1761          0     14.027   ; qtot -1
  4523        CH2    267    POX    C1E   1761          0     14.027   ; qtot -1
  4524        CH2    267    POX    C1F   1762          0     14.027   ; qtot -1
  4525        CH2    267    POX    C1G   1762          0     14.027   ; qtot -1
  4526        CH2    267    POX    C1H   1763          0     14.027   ; qtot -1
  4527        CR1    267    POX    C1I   1763          0     13.019   ; qtot -1
  4528        CR1    267    POX    C1J   1764          0     13.019   ; qtot -1
  4529        CH2    267    POX    C1K   1764          0     14.027   ; qtot -1
  4530        CH2    267    POX    C1L   1765          0     14.027   ; qtot -1
  4531        CH2    267    POX    C1M   1765          0     14.027   ; qtot -1
  4532        CH2    267    POX    C1N   1766          0     14.027   ; qtot -1
  4533        CH2    267    POX    C1O   1766          0     14.027   ; qtot -1
  4534        CH2    267    POX    C1P   1767          0     14.027   ; qtot -1
  4535        CH2    267    POX    C1Q   1767          0     14.027   ; qtot -1
  4536        CH3    267    POX    C1R   1768          0     15.035   ; qtot -1
  4537        CH2    267    POX     CZ   1769       0.41     14.027   ; qtot -0.59
  4538         OE    267    POX     OZ   1769      -0.56    15.9994   ; qtot -1.15
  4539          C    267    POX    C2A   1769       0.83     12.011   ; qtot -0.32
  4540          O    267    POX    O2A   1769      -0.68    15.9994   ; qtot -1
  4541        CH2    267    POX    C2B   1770          0     14.027   ; qtot -1
  4542        CH2    267    POX    C2C   1770          0     14.027   ; qtot -1
  4543        CH2    267    POX    C2D   1771          0     14.027   ; qtot -1
  4544        CH2    267    POX    C2E   1771          0     14.027   ; qtot -1
  4545        CH2    267    POX    C2F   1772          0     14.027   ; qtot -1
  4546        CH2    267    POX    C2G   1772          0     14.027   ; qtot -1
  4547        CH2    267    POX    C2H   1773          0     14.027   ; qtot -1
  4548        CH2    267    POX    C2I   1773          0     14.027   ; qtot -1
  4549        CH2    267    POX    C2J   1774          0     14.027   ; qtot -1
  4550        CH2    267    POX    C2K   1774          0     14.027   ; qtot -1
  4551        CH2    267    POX    C2L   1775          0     14.027   ; qtot -1
  4552        CH2    267    POX    C2M   1775          0     14.027   ; qtot -1
  4553        CH2    267    POX    C2N   1776          0     14.027   ; qtot -1
  4554        CH2    267    POX    C2O   1776          0     14.027   ; qtot -1
  4555        CH3    267    POX    C2P   1777          0     15.035   ; qtot -1
  4556       CH3L    268    CHL    CN1   1778       0.42     15.035   ; qtot -0.58
  4557       CH3L    268    CHL    CN2   1778       0.42     15.035   ; qtot -0.16
  4558       CH3L    268    CHL    CN3   1778       0.42     15.035   ; qtot 0.26
  4559         NL    268    CHL    NTM   1778      -0.58    14.0067   ; qtot -0.32
  4560        CH2    268    CHL     CB   1778       0.32     14.027   ; qtot 0
  4561        CH2    269    PJ2     CA   1779       0.39     14.027   ; qtot 0.39
  4562         OA    269    PJ2     OA   1779      -0.69    15.9994   ; qtot -0.3
  4563          P    269    PJ2      P   1779       1.71    30.9738   ; qtot 1.41
  4564        OML    269    PJ2     OB   1779       -0.9    15.9994   ; qtot 0.51
  4565          H    269    PJ2     HB   1779          0      1.008   ; qtot 0.51
  4566        OML    269    PJ2     OG   1779       -0.9    15.9994   ; qtot -0.39
  4567          H    269    PJ2     HG   1779          0      1.008   ; qtot -0.39
  4568         OA    269    PJ2     OD   1779      -0.61    15.9994   ; qtot -1
  4569        CH2    270    POX     CD   1780       0.21     14.027   ; qtot -0.79
  4570        CH1    270    POX     CE   1780       0.42     13.019   ; qtot -0.37
  4571         OE    270    POX     OE   1780      -0.75    15.9994   ; qtot -1.12
  4572          C    270    POX    C1A   1780       0.85     12.011   ; qtot -0.27
  4573          O    270    POX    O1A   1780      -0.73    15.9994   ; qtot -1
  4574        CH2    270    POX    C1B   1781          0     14.027   ; qtot -1
  4575        CH2    270    POX    C1C   1781          0     14.027   ; qtot -1
  4576        CH2    270    POX    C1D   1782          0     14.027   ; qtot -1
  4577        CH2    270    POX    C1E   1782          0     14.027   ; qtot -1
  4578        CH2    270    POX    C1F   1783          0     14.027   ; qtot -1
  4579        CH2    270    POX    C1G   1783          0     14.027   ; qtot -1
  4580        CH2    270    POX    C1H   1784          0     14.027   ; qtot -1
  4581        CR1    270    POX    C1I   1784          0     13.019   ; qtot -1
  4582        CR1    270    POX    C1J   1785          0     13.019   ; qtot -1
  4583        CH2    270    POX    C1K   1785          0     14.027   ; qtot -1
  4584        CH2    270    POX    C1L   1786          0     14.027   ; qtot -1
  4585        CH2    270    POX    C1M   1786          0     14.027   ; qtot -1
  4586        CH2    270    POX    C1N   1787          0     14.027   ; qtot -1
  4587        CH2    270    POX    C1O   1787          0     14.027   ; qtot -1
  4588        CH2    270    POX    C1P   1788          0     14.027   ; qtot -1
  4589        CH2    270    POX    C1Q   1788          0     14.027   ; qtot -1
  4590        CH3    270    POX    C1R   1789          0     15.035   ; qtot -1
  4591        CH2    270    POX     CZ   1790       0.41     14.027   ; qtot -0.59
  4592         OE    270    POX     OZ   1790      -0.56    15.9994   ; qtot -1.15
  4593          C    270    POX    C2A   1790       0.83     12.011   ; qtot -0.32
  4594          O    270    POX    O2A   1790      -0.68    15.9994   ; qtot -1
  4595        CH2    270    POX    C2B   1791          0     14.027   ; qtot -1
  4596        CH2    270    POX    C2C   1791          0     14.027   ; qtot -1
  4597        CH2    270    POX    C2D   1792          0     14.027   ; qtot -1
  4598        CH2    270    POX    C2E   1792          0     14.027   ; qtot -1
  4599        CH2    270    POX    C2F   1793          0     14.027   ; qtot -1
  4600        CH2    270    POX    C2G   1793          0     14.027   ; qtot -1
  4601        CH2    270    POX    C2H   1794          0     14.027   ; qtot -1
  4602        CH2    270    POX    C2I   1794          0     14.027   ; qtot -1
  4603        CH2    270    POX    C2J   1795          0     14.027   ; qtot -1
  4604        CH2    270    POX    C2K   1795          0     14.027   ; qtot -1
  4605        CH2    270    POX    C2L   1796          0     14.027   ; qtot -1
  4606        CH2    270    POX    C2M   1796          0     14.027   ; qtot -1
  4607        CH2    270    POX    C2N   1797          0     14.027   ; qtot -1
  4608        CH2    270    POX    C2O   1797          0     14.027   ; qtot -1
  4609        CH3    270    POX    C2P   1798          0     15.035   ; qtot -1
  4610       CH3L    271    CHL    CN1   1799       0.42     15.035   ; qtot -0.58
  4611       CH3L    271    CHL    CN2   1799       0.42     15.035   ; qtot -0.16
  4612       CH3L    271    CHL    CN3   1799       0.42     15.035   ; qtot 0.26
  4613         NL    271    CHL    NTM   1799      -0.58    14.0067   ; qtot -0.32
  4614        CH2    271    CHL     CB   1799       0.32     14.027   ; qtot 0
  4615        CH2    272    PJ2     CA   1800       0.39     14.027   ; qtot 0.39
  4616         OA    272    PJ2     OA   1800      -0.69    15.9994   ; qtot -0.3
  4617          P    272    PJ2      P   1800       1.71    30.9738   ; qtot 1.41
  4618        OML    272    PJ2     OB   1800       -0.9    15.9994   ; qtot 0.51
  4619          H    272    PJ2     HB   1800          0      1.008   ; qtot 0.51
  4620        OML    272    PJ2     OG   1800       -0.9    15.9994   ; qtot -0.39
  4621          H    272    PJ2     HG   1800          0      1.008   ; qtot -0.39
  4622         OA    272    PJ2     OD   1800      -0.61    15.9994   ; qtot -1
  4623        CH2    273    POX     CD   1801       0.21     14.027   ; qtot -0.79
  4624        CH1    273    POX     CE   1801       0.42     13.019   ; qtot -0.37
  4625         OE    273    POX     OE   1801      -0.75    15.9994   ; qtot -1.12
  4626          C    273    POX    C1A   1801       0.85     12.011   ; qtot -0.27
  4627          O    273    POX    O1A   1801      -0.73    15.9994   ; qtot -1
  4628        CH2    273    POX    C1B   1802          0     14.027   ; qtot -1
  4629        CH2    273    POX    C1C   1802          0     14.027   ; qtot -1
  4630        CH2    273    POX    C1D   1803          0     14.027   ; qtot -1
  4631        CH2    273    POX    C1E   1803          0     14.027   ; qtot -1
  4632        CH2    273    POX    C1F   1804          0     14.027   ; qtot -1
  4633        CH2    273    POX    C1G   1804          0     14.027   ; qtot -1
  4634        CH2    273    POX    C1H   1805          0     14.027   ; qtot -1
  4635        CR1    273    POX    C1I   1805          0     13.019   ; qtot -1
  4636        CR1    273    POX    C1J   1806          0     13.019   ; qtot -1
  4637        CH2    273    POX    C1K   1806          0     14.027   ; qtot -1
  4638        CH2    273    POX    C1L   1807          0     14.027   ; qtot -1
  4639        CH2    273    POX    C1M   1807          0     14.027   ; qtot -1
  4640        CH2    273    POX    C1N   1808          0     14.027   ; qtot -1
  4641        CH2    273    POX    C1O   1808          0     14.027   ; qtot -1
  4642        CH2    273    POX    C1P   1809          0     14.027   ; qtot -1
  4643        CH2    273    POX    C1Q   1809          0     14.027   ; qtot -1
  4644        CH3    273    POX    C1R   1810          0     15.035   ; qtot -1
  4645        CH2    273    POX     CZ   1811       0.41     14.027   ; qtot -0.59
  4646         OE    273    POX     OZ   1811      -0.56    15.9994   ; qtot -1.15
  4647          C    273    POX    C2A   1811       0.83     12.011   ; qtot -0.32
  4648          O    273    POX    O2A   1811      -0.68    15.9994   ; qtot -1
  4649        CH2    273    POX    C2B   1812          0     14.027   ; qtot -1
  4650        CH2    273    POX    C2C   1812          0     14.027   ; qtot -1
  4651        CH2    273    POX    C2D   1813          0     14.027   ; qtot -1
  4652        CH2    273    POX    C2E   1813          0     14.027   ; qtot -1
  4653        CH2    273    POX    C2F   1814          0     14.027   ; qtot -1
  4654        CH2    273    POX    C2G   1814          0     14.027   ; qtot -1
  4655        CH2    273    POX    C2H   1815          0     14.027   ; qtot -1
  4656        CH2    273    POX    C2I   1815          0     14.027   ; qtot -1
  4657        CH2    273    POX    C2J   1816          0     14.027   ; qtot -1
  4658        CH2    273    POX    C2K   1816          0     14.027   ; qtot -1
  4659        CH2    273    POX    C2L   1817          0     14.027   ; qtot -1
  4660        CH2    273    POX    C2M   1817          0     14.027   ; qtot -1
  4661        CH2    273    POX    C2N   1818          0     14.027   ; qtot -1
  4662        CH2    273    POX    C2O   1818          0     14.027   ; qtot -1
  4663        CH3    273    POX    C2P   1819          0     15.035   ; qtot -1
  4664       CH3L    274    CHL    CN1   1820       0.42     15.035   ; qtot -0.58
  4665       CH3L    274    CHL    CN2   1820       0.42     15.035   ; qtot -0.16
  4666       CH3L    274    CHL    CN3   1820       0.42     15.035   ; qtot 0.26
  4667         NL    274    CHL    NTM   1820      -0.58    14.0067   ; qtot -0.32
  4668        CH2    274    CHL     CB   1820       0.32     14.027   ; qtot 0
  4669        CH2    275    PJ2     CA   1821       0.39     14.027   ; qtot 0.39
  4670         OA    275    PJ2     OA   1821      -0.69    15.9994   ; qtot -0.3
  4671          P    275    PJ2      P   1821       1.71    30.9738   ; qtot 1.41
  4672        OML    275    PJ2     OB   1821       -0.9    15.9994   ; qtot 0.51
  4673          H    275    PJ2     HB   1821          0      1.008   ; qtot 0.51
  4674        OML    275    PJ2     OG   1821       -0.9    15.9994   ; qtot -0.39
  4675          H    275    PJ2     HG   1821          0      1.008   ; qtot -0.39
  4676         OA    275    PJ2     OD   1821      -0.61    15.9994   ; qtot -1
  4677        CH2    276    POX     CD   1822       0.21     14.027   ; qtot -0.79
  4678        CH1    276    POX     CE   1822       0.42     13.019   ; qtot -0.37
  4679         OE    276    POX     OE   1822      -0.75    15.9994   ; qtot -1.12
  4680          C    276    POX    C1A   1822       0.85     12.011   ; qtot -0.27
  4681          O    276    POX    O1A   1822      -0.73    15.9994   ; qtot -1
  4682        CH2    276    POX    C1B   1823          0     14.027   ; qtot -1
  4683        CH2    276    POX    C1C   1823          0     14.027   ; qtot -1
  4684        CH2    276    POX    C1D   1824          0     14.027   ; qtot -1
  4685        CH2    276    POX    C1E   1824          0     14.027   ; qtot -1
  4686        CH2    276    POX    C1F   1825          0     14.027   ; qtot -1
  4687        CH2    276    POX    C1G   1825          0     14.027   ; qtot -1
  4688        CH2    276    POX    C1H   1826          0     14.027   ; qtot -1
  4689        CR1    276    POX    C1I   1826          0     13.019   ; qtot -1
  4690        CR1    276    POX    C1J   1827          0     13.019   ; qtot -1
  4691        CH2    276    POX    C1K   1827          0     14.027   ; qtot -1
  4692        CH2    276    POX    C1L   1828          0     14.027   ; qtot -1
  4693        CH2    276    POX    C1M   1828          0     14.027   ; qtot -1
  4694        CH2    276    POX    C1N   1829          0     14.027   ; qtot -1
  4695        CH2    276    POX    C1O   1829          0     14.027   ; qtot -1
  4696        CH2    276    POX    C1P   1830          0     14.027   ; qtot -1
  4697        CH2    276    POX    C1Q   1830          0     14.027   ; qtot -1
  4698        CH3    276    POX    C1R   1831          0     15.035   ; qtot -1
  4699        CH2    276    POX     CZ   1832       0.41     14.027   ; qtot -0.59
  4700         OE    276    POX     OZ   1832      -0.56    15.9994   ; qtot -1.15
  4701          C    276    POX    C2A   1832       0.83     12.011   ; qtot -0.32
  4702          O    276    POX    O2A   1832      -0.68    15.9994   ; qtot -1
  4703        CH2    276    POX    C2B   1833          0     14.027   ; qtot -1
  4704        CH2    276    POX    C2C   1833          0     14.027   ; qtot -1
  4705        CH2    276    POX    C2D   1834          0     14.027   ; qtot -1
  4706        CH2    276    POX    C2E   1834          0     14.027   ; qtot -1
  4707        CH2    276    POX    C2F   1835          0     14.027   ; qtot -1
  4708        CH2    276    POX    C2G   1835          0     14.027   ; qtot -1
  4709        CH2    276    POX    C2H   1836          0     14.027   ; qtot -1
  4710        CH2    276    POX    C2I   1836          0     14.027   ; qtot -1
  4711        CH2    276    POX    C2J   1837          0     14.027   ; qtot -1
  4712        CH2    276    POX    C2K   1837          0     14.027   ; qtot -1
  4713        CH2    276    POX    C2L   1838          0     14.027   ; qtot -1
  4714        CH2    276    POX    C2M   1838          0     14.027   ; qtot -1
  4715        CH2    276    POX    C2N   1839          0     14.027   ; qtot -1
  4716        CH2    276    POX    C2O   1839          0     14.027   ; qtot -1
  4717        CH3    276    POX    C2P   1840          0     15.035   ; qtot -1
  4718       CH3L    277    CHL    CN1   1841       0.42     15.035   ; qtot -0.58
  4719       CH3L    277    CHL    CN2   1841       0.42     15.035   ; qtot -0.16
  4720       CH3L    277    CHL    CN3   1841       0.42     15.035   ; qtot 0.26
  4721         NL    277    CHL    NTM   1841      -0.58    14.0067   ; qtot -0.32
  4722        CH2    277    CHL     CB   1841       0.32     14.027   ; qtot 0
  4723        CH2    278    PJ2     CA   1842       0.39     14.027   ; qtot 0.39
  4724         OA    278    PJ2     OA   1842      -0.69    15.9994   ; qtot -0.3
  4725          P    278    PJ2      P   1842       1.71    30.9738   ; qtot 1.41
  4726        OML    278    PJ2     OB   1842       -0.9    15.9994   ; qtot 0.51
  4727          H    278    PJ2     HB   1842          0      1.008   ; qtot 0.51
  4728        OML    278    PJ2     OG   1842       -0.9    15.9994   ; qtot -0.39
  4729          H    278    PJ2     HG   1842          0      1.008   ; qtot -0.39
  4730         OA    278    PJ2     OD   1842      -0.61    15.9994   ; qtot -1
  4731        CH2    279    POX     CD   1843       0.21     14.027   ; qtot -0.79
  4732        CH1    279    POX     CE   1843       0.42     13.019   ; qtot -0.37
  4733         OE    279    POX     OE   1843      -0.75    15.9994   ; qtot -1.12
  4734          C    279    POX    C1A   1843       0.85     12.011   ; qtot -0.27
  4735          O    279    POX    O1A   1843      -0.73    15.9994   ; qtot -1
  4736        CH2    279    POX    C1B   1844          0     14.027   ; qtot -1
  4737        CH2    279    POX    C1C   1844          0     14.027   ; qtot -1
  4738        CH2    279    POX    C1D   1845          0     14.027   ; qtot -1
  4739        CH2    279    POX    C1E   1845          0     14.027   ; qtot -1
  4740        CH2    279    POX    C1F   1846          0     14.027   ; qtot -1
  4741        CH2    279    POX    C1G   1846          0     14.027   ; qtot -1
  4742        CH2    279    POX    C1H   1847          0     14.027   ; qtot -1
  4743        CR1    279    POX    C1I   1847          0     13.019   ; qtot -1
  4744        CR1    279    POX    C1J   1848          0     13.019   ; qtot -1
  4745        CH2    279    POX    C1K   1848          0     14.027   ; qtot -1
  4746        CH2    279    POX    C1L   1849          0     14.027   ; qtot -1
  4747        CH2    279    POX    C1M   1849          0     14.027   ; qtot -1
  4748        CH2    279    POX    C1N   1850          0     14.027   ; qtot -1
  4749        CH2    279    POX    C1O   1850          0     14.027   ; qtot -1
  4750        CH2    279    POX    C1P   1851          0     14.027   ; qtot -1
  4751        CH2    279    POX    C1Q   1851          0     14.027   ; qtot -1
  4752        CH3    279    POX    C1R   1852          0     15.035   ; qtot -1
  4753        CH2    279    POX     CZ   1853       0.41     14.027   ; qtot -0.59
  4754         OE    279    POX     OZ   1853      -0.56    15.9994   ; qtot -1.15
  4755          C    279    POX    C2A   1853       0.83     12.011   ; qtot -0.32
  4756          O    279    POX    O2A   1853      -0.68    15.9994   ; qtot -1
  4757        CH2    279    POX    C2B   1854          0     14.027   ; qtot -1
  4758        CH2    279    POX    C2C   1854          0     14.027   ; qtot -1
  4759        CH2    279    POX    C2D   1855          0     14.027   ; qtot -1
  4760        CH2    279    POX    C2E   1855          0     14.027   ; qtot -1
  4761        CH2    279    POX    C2F   1856          0     14.027   ; qtot -1
  4762        CH2    279    POX    C2G   1856          0     14.027   ; qtot -1
  4763        CH2    279    POX    C2H   1857          0     14.027   ; qtot -1
  4764        CH2    279    POX    C2I   1857          0     14.027   ; qtot -1
  4765        CH2    279    POX    C2J   1858          0     14.027   ; qtot -1
  4766        CH2    279    POX    C2K   1858          0     14.027   ; qtot -1
  4767        CH2    279    POX    C2L   1859          0     14.027   ; qtot -1
  4768        CH2    279    POX    C2M   1859          0     14.027   ; qtot -1
  4769        CH2    279    POX    C2N   1860          0     14.027   ; qtot -1
  4770        CH2    279    POX    C2O   1860          0     14.027   ; qtot -1
  4771        CH3    279    POX    C2P   1861          0     15.035   ; qtot -1
  4772       CH3L    280    CHL    CN1   1862       0.42     15.035   ; qtot -0.58
  4773       CH3L    280    CHL    CN2   1862       0.42     15.035   ; qtot -0.16
  4774       CH3L    280    CHL    CN3   1862       0.42     15.035   ; qtot 0.26
  4775         NL    280    CHL    NTM   1862      -0.58    14.0067   ; qtot -0.32
  4776        CH2    280    CHL     CB   1862       0.32     14.027   ; qtot 0
  4777        CH2    281    PJ2     CA   1863       0.39     14.027   ; qtot 0.39
  4778         OA    281    PJ2     OA   1863      -0.69    15.9994   ; qtot -0.3
  4779          P    281    PJ2      P   1863       1.71    30.9738   ; qtot 1.41
  4780        OML    281    PJ2     OB   1863       -0.9    15.9994   ; qtot 0.51
  4781          H    281    PJ2     HB   1863          0      1.008   ; qtot 0.51
  4782        OML    281    PJ2     OG   1863       -0.9    15.9994   ; qtot -0.39
  4783          H    281    PJ2     HG   1863          0      1.008   ; qtot -0.39
  4784         OA    281    PJ2     OD   1863      -0.61    15.9994   ; qtot -1
  4785        CH2    282    POX     CD   1864       0.21     14.027   ; qtot -0.79
  4786        CH1    282    POX     CE   1864       0.42     13.019   ; qtot -0.37
  4787         OE    282    POX     OE   1864      -0.75    15.9994   ; qtot -1.12
  4788          C    282    POX    C1A   1864       0.85     12.011   ; qtot -0.27
  4789          O    282    POX    O1A   1864      -0.73    15.9994   ; qtot -1
  4790        CH2    282    POX    C1B   1865          0     14.027   ; qtot -1
  4791        CH2    282    POX    C1C   1865          0     14.027   ; qtot -1
  4792        CH2    282    POX    C1D   1866          0     14.027   ; qtot -1
  4793        CH2    282    POX    C1E   1866          0     14.027   ; qtot -1
  4794        CH2    282    POX    C1F   1867          0     14.027   ; qtot -1
  4795        CH2    282    POX    C1G   1867          0     14.027   ; qtot -1
  4796        CH2    282    POX    C1H   1868          0     14.027   ; qtot -1
  4797        CR1    282    POX    C1I   1868          0     13.019   ; qtot -1
  4798        CR1    282    POX    C1J   1869          0     13.019   ; qtot -1
  4799        CH2    282    POX    C1K   1869          0     14.027   ; qtot -1
  4800        CH2    282    POX    C1L   1870          0     14.027   ; qtot -1
  4801        CH2    282    POX    C1M   1870          0     14.027   ; qtot -1
  4802        CH2    282    POX    C1N   1871          0     14.027   ; qtot -1
  4803        CH2    282    POX    C1O   1871          0     14.027   ; qtot -1
  4804        CH2    282    POX    C1P   1872          0     14.027   ; qtot -1
  4805        CH2    282    POX    C1Q   1872          0     14.027   ; qtot -1
  4806        CH3    282    POX    C1R   1873          0     15.035   ; qtot -1
  4807        CH2    282    POX     CZ   1874       0.41     14.027   ; qtot -0.59
  4808         OE    282    POX     OZ   1874      -0.56    15.9994   ; qtot -1.15
  4809          C    282    POX    C2A   1874       0.83     12.011   ; qtot -0.32
  4810          O    282    POX    O2A   1874      -0.68    15.9994   ; qtot -1
  4811        CH2    282    POX    C2B   1875          0     14.027   ; qtot -1
  4812        CH2    282    POX    C2C   1875          0     14.027   ; qtot -1
  4813        CH2    282    POX    C2D   1876          0     14.027   ; qtot -1
  4814        CH2    282    POX    C2E   1876          0     14.027   ; qtot -1
  4815        CH2    282    POX    C2F   1877          0     14.027   ; qtot -1
  4816        CH2    282    POX    C2G   1877          0     14.027   ; qtot -1
  4817        CH2    282    POX    C2H   1878          0     14.027   ; qtot -1
  4818        CH2    282    POX    C2I   1878          0     14.027   ; qtot -1
  4819        CH2    282    POX    C2J   1879          0     14.027   ; qtot -1
  4820        CH2    282    POX    C2K   1879          0     14.027   ; qtot -1
  4821        CH2    282    POX    C2L   1880          0     14.027   ; qtot -1
  4822        CH2    282    POX    C2M   1880          0     14.027   ; qtot -1
  4823        CH2    282    POX    C2N   1881          0     14.027   ; qtot -1
  4824        CH2    282    POX    C2O   1881          0     14.027   ; qtot -1
  4825        CH3    282    POX    C2P   1882          0     15.035   ; qtot -1
  4826       CH3L    283    CHL    CN1   1883       0.42     15.035   ; qtot -0.58
  4827       CH3L    283    CHL    CN2   1883       0.42     15.035   ; qtot -0.16
  4828       CH3L    283    CHL    CN3   1883       0.42     15.035   ; qtot 0.26
  4829         NL    283    CHL    NTM   1883      -0.58    14.0067   ; qtot -0.32
  4830        CH2    283    CHL     CB   1883       0.32     14.027   ; qtot 0
  4831        CH2    284    PJ2     CA   1884       0.39     14.027   ; qtot 0.39
  4832         OA    284    PJ2     OA   1884      -0.69    15.9994   ; qtot -0.3
  4833          P    284    PJ2      P   1884       1.71    30.9738   ; qtot 1.41
  4834        OML    284    PJ2     OB   1884       -0.9    15.9994   ; qtot 0.51
  4835          H    284    PJ2     HB   1884          0      1.008   ; qtot 0.51
  4836        OML    284    PJ2     OG   1884       -0.9    15.9994   ; qtot -0.39
  4837          H    284    PJ2     HG   1884          0      1.008   ; qtot -0.39
  4838         OA    284    PJ2     OD   1884      -0.61    15.9994   ; qtot -1
  4839        CH2    285    POX     CD   1885       0.21     14.027   ; qtot -0.79
  4840        CH1    285    POX     CE   1885       0.42     13.019   ; qtot -0.37
  4841         OE    285    POX     OE   1885      -0.75    15.9994   ; qtot -1.12
  4842          C    285    POX    C1A   1885       0.85     12.011   ; qtot -0.27
  4843          O    285    POX    O1A   1885      -0.73    15.9994   ; qtot -1
  4844        CH2    285    POX    C1B   1886          0     14.027   ; qtot -1
  4845        CH2    285    POX    C1C   1886          0     14.027   ; qtot -1
  4846        CH2    285    POX    C1D   1887          0     14.027   ; qtot -1
  4847        CH2    285    POX    C1E   1887          0     14.027   ; qtot -1
  4848        CH2    285    POX    C1F   1888          0     14.027   ; qtot -1
  4849        CH2    285    POX    C1G   1888          0     14.027   ; qtot -1
  4850        CH2    285    POX    C1H   1889          0     14.027   ; qtot -1
  4851        CR1    285    POX    C1I   1889          0     13.019   ; qtot -1
  4852        CR1    285    POX    C1J   1890          0     13.019   ; qtot -1
  4853        CH2    285    POX    C1K   1890          0     14.027   ; qtot -1
  4854        CH2    285    POX    C1L   1891          0     14.027   ; qtot -1
  4855        CH2    285    POX    C1M   1891          0     14.027   ; qtot -1
  4856        CH2    285    POX    C1N   1892          0     14.027   ; qtot -1
  4857        CH2    285    POX    C1O   1892          0     14.027   ; qtot -1
  4858        CH2    285    POX    C1P   1893          0     14.027   ; qtot -1
  4859        CH2    285    POX    C1Q   1893          0     14.027   ; qtot -1
  4860        CH3    285    POX    C1R   1894          0     15.035   ; qtot -1
  4861        CH2    285    POX     CZ   1895       0.41     14.027   ; qtot -0.59
  4862         OE    285    POX     OZ   1895      -0.56    15.9994   ; qtot -1.15
  4863          C    285    POX    C2A   1895       0.83     12.011   ; qtot -0.32
  4864          O    285    POX    O2A   1895      -0.68    15.9994   ; qtot -1
  4865        CH2    285    POX    C2B   1896          0     14.027   ; qtot -1
  4866        CH2    285    POX    C2C   1896          0     14.027   ; qtot -1
  4867        CH2    285    POX    C2D   1897          0     14.027   ; qtot -1
  4868        CH2    285    POX    C2E   1897          0     14.027   ; qtot -1
  4869        CH2    285    POX    C2F   1898          0     14.027   ; qtot -1
  4870        CH2    285    POX    C2G   1898          0     14.027   ; qtot -1
  4871        CH2    285    POX    C2H   1899          0     14.027   ; qtot -1
  4872        CH2    285    POX    C2I   1899          0     14.027   ; qtot -1
  4873        CH2    285    POX    C2J   1900          0     14.027   ; qtot -1
  4874        CH2    285    POX    C2K   1900          0     14.027   ; qtot -1
  4875        CH2    285    POX    C2L   1901          0     14.027   ; qtot -1
  4876        CH2    285    POX    C2M   1901          0     14.027   ; qtot -1
  4877        CH2    285    POX    C2N   1902          0     14.027   ; qtot -1
  4878        CH2    285    POX    C2O   1902          0     14.027   ; qtot -1
  4879        CH3    285    POX    C2P   1903          0     15.035   ; qtot -1
  4880       CH3L    286    CHL    CN1   1904       0.42     15.035   ; qtot -0.58
  4881       CH3L    286    CHL    CN2   1904       0.42     15.035   ; qtot -0.16
  4882       CH3L    286    CHL    CN3   1904       0.42     15.035   ; qtot 0.26
  4883         NL    286    CHL    NTM   1904      -0.58    14.0067   ; qtot -0.32
  4884        CH2    286    CHL     CB   1904       0.32     14.027   ; qtot 0
  4885        CH2    287    PJ2     CA   1905       0.39     14.027   ; qtot 0.39
  4886         OA    287    PJ2     OA   1905      -0.69    15.9994   ; qtot -0.3
  4887          P    287    PJ2      P   1905       1.71    30.9738   ; qtot 1.41
  4888        OML    287    PJ2     OB   1905       -0.9    15.9994   ; qtot 0.51
  4889          H    287    PJ2     HB   1905          0      1.008   ; qtot 0.51
  4890        OML    287    PJ2     OG   1905       -0.9    15.9994   ; qtot -0.39
  4891          H    287    PJ2     HG   1905          0      1.008   ; qtot -0.39
  4892         OA    287    PJ2     OD   1905      -0.61    15.9994   ; qtot -1
  4893        CH2    288    POX     CD   1906       0.21     14.027   ; qtot -0.79
  4894        CH1    288    POX     CE   1906       0.42     13.019   ; qtot -0.37
  4895         OE    288    POX     OE   1906      -0.75    15.9994   ; qtot -1.12
  4896          C    288    POX    C1A   1906       0.85     12.011   ; qtot -0.27
  4897          O    288    POX    O1A   1906      -0.73    15.9994   ; qtot -1
  4898        CH2    288    POX    C1B   1907          0     14.027   ; qtot -1
  4899        CH2    288    POX    C1C   1907          0     14.027   ; qtot -1
  4900        CH2    288    POX    C1D   1908          0     14.027   ; qtot -1
  4901        CH2    288    POX    C1E   1908          0     14.027   ; qtot -1
  4902        CH2    288    POX    C1F   1909          0     14.027   ; qtot -1
  4903        CH2    288    POX    C1G   1909          0     14.027   ; qtot -1
  4904        CH2    288    POX    C1H   1910          0     14.027   ; qtot -1
  4905        CR1    288    POX    C1I   1910          0     13.019   ; qtot -1
  4906        CR1    288    POX    C1J   1911          0     13.019   ; qtot -1
  4907        CH2    288    POX    C1K   1911          0     14.027   ; qtot -1
  4908        CH2    288    POX    C1L   1912          0     14.027   ; qtot -1
  4909        CH2    288    POX    C1M   1912          0     14.027   ; qtot -1
  4910        CH2    288    POX    C1N   1913          0     14.027   ; qtot -1
  4911        CH2    288    POX    C1O   1913          0     14.027   ; qtot -1
  4912        CH2    288    POX    C1P   1914          0     14.027   ; qtot -1
  4913        CH2    288    POX    C1Q   1914          0     14.027   ; qtot -1
  4914        CH3    288    POX    C1R   1915          0     15.035   ; qtot -1
  4915        CH2    288    POX     CZ   1916       0.41     14.027   ; qtot -0.59
  4916         OE    288    POX     OZ   1916      -0.56    15.9994   ; qtot -1.15
  4917          C    288    POX    C2A   1916       0.83     12.011   ; qtot -0.32
  4918          O    288    POX    O2A   1916      -0.68    15.9994   ; qtot -1
  4919        CH2    288    POX    C2B   1917          0     14.027   ; qtot -1
  4920        CH2    288    POX    C2C   1917          0     14.027   ; qtot -1
  4921        CH2    288    POX    C2D   1918          0     14.027   ; qtot -1
  4922        CH2    288    POX    C2E   1918          0     14.027   ; qtot -1
  4923        CH2    288    POX    C2F   1919          0     14.027   ; qtot -1
  4924        CH2    288    POX    C2G   1919          0     14.027   ; qtot -1
  4925        CH2    288    POX    C2H   1920          0     14.027   ; qtot -1
  4926        CH2    288    POX    C2I   1920          0     14.027   ; qtot -1
  4927        CH2    288    POX    C2J   1921          0     14.027   ; qtot -1
  4928        CH2    288    POX    C2K   1921          0     14.027   ; qtot -1
  4929        CH2    288    POX    C2L   1922          0     14.027   ; qtot -1
  4930        CH2    288    POX    C2M   1922          0     14.027   ; qtot -1
  4931        CH2    288    POX    C2N   1923          0     14.027   ; qtot -1
  4932        CH2    288    POX    C2O   1923          0     14.027   ; qtot -1
  4933        CH3    288    POX    C2P   1924          0     15.035   ; qtot -1
  4934       CH3L    289    CHL    CN1   1925       0.42     15.035   ; qtot -0.58
  4935       CH3L    289    CHL    CN2   1925       0.42     15.035   ; qtot -0.16
  4936       CH3L    289    CHL    CN3   1925       0.42     15.035   ; qtot 0.26
  4937         NL    289    CHL    NTM   1925      -0.58    14.0067   ; qtot -0.32
  4938        CH2    289    CHL     CB   1925       0.32     14.027   ; qtot 0
  4939        CH2    290    PJ2     CA   1926       0.39     14.027   ; qtot 0.39
  4940         OA    290    PJ2     OA   1926      -0.69    15.9994   ; qtot -0.3
  4941          P    290    PJ2      P   1926       1.71    30.9738   ; qtot 1.41
[truncated: 2,478,950 more chars]
