# Supplementary material for: Arginine Residues Modulate the Membrane Interactions of pHLIP Peptides
Source: J Chem Inf Model. 2023 Jul 3;63(14):4433–46. doi: 10.1021/acs.jcim.3c00360 (PMC10369490; doi:10.1021/acs.jcim.3c00360)
Supplement: Supplementary file 2 — ci3c00360_si_002.zip [file ci3c00360_si_002.zip › Simulation_files/wt/wt_pH06.00_rep10.gro]

Generated by trjconv : GRowing Old MAkes el Chrono Sweat t=   0.00000
38767
    1ALA      N    1   7.404   7.226   0.840 -0.1304 -0.2561  0.2947
    1ALA     H1    2   7.368   7.152   0.783  0.1781 -0.1409 -0.0545
    1ALA     H2    3   7.347   7.231   0.922 -2.5004 -1.2054 -1.2017
    1ALA     H3    4   7.395   7.314   0.793 -1.0634 -0.1241  0.7063
    1ALA     CA    5   7.542   7.213   0.890 -0.0371 -0.5953 -0.0446
    1ALA     CB    6   7.551   7.114   1.006  0.0173  0.2849  0.7120
    1ALA      C    7   7.646   7.187   0.780  0.0716  0.1847 -0.1301
    1ALA      O    8   7.618   7.113   0.686 -0.3122 -0.5117  0.5153
    2CY1      N    9   7.771   7.219   0.811  0.0698 -0.3537  0.4540
    2CY1      H   10   7.794   7.283   0.884  0.6203 -0.2519  0.2001
    2CY1     CA   11   7.886   7.197   0.722 -0.2080 -0.1776  0.0480
    2CY1     CB   12   8.005   7.277   0.777 -0.3062  0.1393 -0.1966
    2CY1     SG   13   8.158   7.255   0.679 -0.5283  0.1088 -0.5388
    2CY1    HG1   14   8.239   7.355   0.712  2.8533 -2.5983 -0.0444
    2CY1    HG2   15   8.207   7.138   0.722  0.5240  1.0034  0.7866
    2CY1    HG3   16   8.092   7.262   0.564 -1.7638  2.4500  0.2543
    2CY1      C   17   7.915   7.047   0.725 -0.8282 -0.2972  0.0071
    2CY1      O   18   7.861   6.974   0.808  0.3323 -0.6536  0.4665
    3GL4      N   19   8.001   7.005   0.633 -0.2053  0.0826  0.4155
    3GL4      H   20   8.073   7.061   0.592  0.4414 -1.5552 -0.7610
    3GL4     CA   21   8.020   6.867   0.587 -0.0553  0.1533  0.2616
    3GL4     CB   22   8.126   6.868   0.478 -0.1256  0.2148  0.1934
    3GL4     CG   23   8.173   6.729   0.436 -0.2692  0.2053  0.0642
    3GL4     CD   24   8.268   6.738   0.316 -0.3714  0.1692 -0.0201
    3GL4    OE1   25   8.380   6.793   0.321 -0.4084  0.2522 -0.1004
    3GL4   HE11   26   8.428   6.765   0.237 -0.6205  0.2007 -0.2052
    3GL4   HE12   27   8.400   6.841   0.406  1.5361  2.6222 -1.7577
    3GL4    OE2   28   8.219   6.707   0.205  0.2807 -0.2575 -0.1905
    3GL4   HE21   29   8.270   6.746   0.129  0.5087 -1.8921 -0.9186
    3GL4   HE22   30   8.152   6.634   0.219 -2.3018  2.3956  2.7563
    3GL4      C   31   8.054   6.775   0.705  0.3751  0.3840  0.3192
    3GL4      O   32   7.968   6.691   0.733  0.1102  0.3650 -0.5185
    4GLN      N   33   8.150   6.808   0.790  0.9226  0.5602 -0.3554
    4GLN      H   34   8.186   6.901   0.781 -0.9825  1.4901  0.9789
    4GLN     CA   35   8.196   6.721   0.900 -0.3579  0.7060  0.3089
    4GLN     CB   36   8.346   6.733   0.924 -0.2696  0.5914 -0.1787
    4GLN     CG   37   8.425   6.653   0.820 -0.1902  0.3672  0.0495
    4GLN     CD   38   8.578   6.646   0.828 -0.2436 -0.9902  0.0548
    4GLN    OE1   39   8.625   6.626   0.940  0.1414 -0.3287  0.0181
    4GLN    NE2   40   8.655   6.618   0.723  0.1899 -0.1920  0.1479
    4GLN   HE21   41   8.604   6.617   0.637  0.1400 -0.6678  0.1799
    4GLN   HE22   42   8.754   6.615   0.712  0.1154  3.2418 -3.4592
    4GLN      C   43   8.109   6.721   1.026 -0.1683 -0.0625  0.4395
    4GLN      O   44   8.107   6.622   1.099 -0.3565 -0.4094 -0.0320
    5ASN      N   45   8.030   6.824   1.052 -0.1228  0.0765  0.0181
    5ASN      H   46   8.021   6.900   0.987  3.0086 -0.0596 -0.7153
    5ASN     CA   47   7.952   6.848   1.174  0.1088 -0.1013  0.2015
    5ASN     CB   48   7.905   6.993   1.188 -0.1950 -0.1991  0.2051
    5ASN     CG   49   7.808   7.031   1.300  0.2014 -0.1506  0.5321
    5ASN    OD1   50   7.693   6.990   1.289  0.1352  0.1974 -0.0722
    5ASN    ND2   51   7.833   7.141   1.371 -0.5851 -0.2219  0.9281
    5ASN   HD21   52   7.916   7.196   1.376 -0.5916 -0.1210  0.0560
    5ASN   HD22   53   7.751   7.169   1.421 -0.5579  0.5745  0.5396
    5ASN      C   54   7.861   6.741   1.235  0.3531 -0.1026  0.5678
    5ASN      O   55   7.896   6.694   1.343  0.5579 -0.4899  0.3348
    6PRO      N   56   7.757   6.693   1.168  0.5452  0.1490  0.0768
    6PRO     CA   57   7.667   6.587   1.216  0.2590  0.2584 -0.2163
    6PRO     CB   58   7.558   6.569   1.109  0.1024 -0.0743 -0.0029
    6PRO     CG   59   7.546   6.708   1.049  0.6558  0.0074  0.0662
    6PRO     CD   60   7.692   6.754   1.051  0.7087 -0.1499 -0.1697
    6PRO      C   61   7.748   6.460   1.244 -0.0027  0.1239 -0.0627
    6PRO      O   62   7.751   6.416   1.359  0.7250  0.6464  0.1271
    7ILE      N   63   7.837   6.418   1.155  0.2837 -0.1464  0.3477
    7ILE      H   64   7.816   6.436   1.059  1.3757 -2.0554 -0.3007
    7ILE     CA   65   7.930   6.306   1.178  0.3296 -0.1564  0.1130
    7ILE     CB   66   8.000   6.246   1.056 -0.0642  0.3005 -0.3446
    7ILE    CG1   67   8.070   6.348   0.967  0.2867  0.2544 -0.1241
    7ILE    CG2   68   7.892   6.200   0.957  0.7376 -0.2918 -0.9511
    7ILE     CD   69   8.202   6.291   0.916  0.1895 -0.0856  0.0072
    7ILE      C   70   8.020   6.331   1.299  0.7675 -0.3390 -0.1734
    7ILE      O   71   8.021   6.242   1.384 -0.1818 -0.2270 -0.0348
    8TYR      N   72   8.096   6.439   1.312 -0.1392  0.2768  0.0192
    8TYR      H   73   8.113   6.497   1.233  2.2059  0.1167  0.3336
    8TYR     CA   74   8.178   6.469   1.430  0.0932 -0.4046  0.0332
    8TYR     CB   75   8.289   6.569   1.395 -0.1893  0.2387  0.9347
    8TYR     CG   76   8.408   6.490   1.340 -0.4534  0.2917  0.2728
    8TYR    CD1   77   8.507   6.433   1.419 -0.6682 -0.8076 -0.2395
    8TYR    HD1   78   8.496   6.451   1.526  2.5375  3.0521 -0.2975
    8TYR    CD2   79   8.432   6.484   1.204 -0.6663  0.0757  0.2426
    8TYR    HD2   80   8.366   6.532   1.132  0.7785 -0.6024 -1.6124
    8TYR    CE1   81   8.620   6.365   1.375 -0.4649 -0.5947 -0.0509
    8TYR    HE1   82   8.705   6.339   1.439  0.8135  0.0201 -1.4259
    8TYR    CE2   83   8.538   6.411   1.150 -0.9566 -0.2845  0.1572
    8TYR    HE2   84   8.538   6.417   1.041 -1.1592 -0.3034  0.1552
    8TYR     CZ   85   8.630   6.354   1.237 -0.5682 -0.0631 -0.1037
    8TYR     OH   86   8.737   6.286   1.187 -0.6125 -0.8101  0.7923
    8TYR     HH   87   8.777   6.223   1.254 -0.6790 -1.7167  0.0011
    8TYR      C   88   8.118   6.485   1.570 -0.4867 -0.2439 -0.2316
    8TYR      O   89   8.161   6.408   1.656 -0.2143  0.2120  0.0420
    9TRP      N   90   7.999   6.544   1.571 -0.2148  0.2963  0.4118
    9TRP      H   91   7.969   6.598   1.492  0.0181 -0.2010 -0.0150
    9TRP     CA   92   7.909   6.552   1.687  0.2083 -0.0463  0.7660
    9TRP     CB   93   7.786   6.641   1.664  0.5724  0.1961 -0.2828
    9TRP     CG   94   7.784   6.789   1.702  0.2905  0.0494  0.2870
    9TRP    CD1   95   7.788   6.886   1.611  0.3710 -0.1327  0.0942
    9TRP    HD1   96   7.862   6.899   1.532  1.7069 -0.4247  1.2557
    9TRP    CD2   97   7.739   6.844   1.821 -0.2785 -0.1844  0.1793
    9TRP    NE1   98   7.734   6.995   1.667  0.5830  0.1243 -0.1993
    9TRP    HE1   99   7.699   7.072   1.615 -1.3505  0.7579  1.9094
    9TRP    CE2  100   7.711   6.978   1.797  0.1903 -0.1737 -0.3049
    9TRP    CE3  101   7.707   6.787   1.944 -0.5668 -0.5836 -0.0760
    9TRP    HE3  102   7.724   6.682   1.967  2.2598 -0.3138 -0.5758
    9TRP    CZ2  103   7.650   7.060   1.891 -0.4784 -0.3803 -0.5530
    9TRP    HZ2  104   7.616   7.162   1.878  0.7495 -0.1584 -2.3695
    9TRP    CZ3  105   7.649   6.869   2.040  1.3019  0.1925  0.4342
    9TRP    HZ3  106   7.623   6.833   2.140  1.5014  1.5720  1.0087
    9TRP    CH2  107   7.621   7.003   2.015  0.2416 -0.1457 -0.2724
    9TRP    HH2  108   7.571   7.067   2.087 -0.7405 -2.1792  0.9416
    9TRP      C  109   7.860   6.416   1.738 -0.8446  0.0425  0.0301
    9TRP      O  110   7.846   6.394   1.859  0.2192  0.2806  0.2093
   10ALA      N  111   7.821   6.332   1.644  0.3852 -0.1586 -0.3196
   10ALA      H  112   7.819   6.371   1.552  2.4424  0.9688  0.0634
   10ALA     CA  113   7.788   6.190   1.663  0.1215 -0.0921 -0.2786
   10ALA     CB  114   7.725   6.134   1.534 -0.0310 -0.0763 -0.2116
   10ALA      C  115   7.909   6.104   1.699 -0.1305 -0.3134  0.0443
   10ALA      O  116   7.899   6.020   1.788 -0.0374 -0.2950  0.0729
   11AR4      N  117   8.022   6.119   1.631  0.0360 -0.3211  0.3174
   11AR4      H  118   8.021   6.180   1.552 -0.5488 -1.1900 -0.3614
   11AR4     CA  119   8.145   6.041   1.656 -0.0140 -0.5142 -0.0416
   11AR4     CB  120   8.256   6.076   1.557 -0.3779  0.3129 -0.1687
   11AR4     CG  121   8.243   6.007   1.421 -0.0039  0.2171 -0.1585
   11AR4     CD  122   8.333   6.061   1.310  0.1233  0.3016 -0.0148
   11AR4     NE  123   8.368   5.965   1.205  0.4874  0.6258 -0.1934
   11AR4     HE  124   8.297   5.915   1.155  1.9723 -0.3398 -1.4218
   11AR4     CZ  125   8.497   5.937   1.180  0.3116 -0.2926 -0.1209
   11AR4    NH1  126   8.601   6.012   1.218 -0.3274  0.5534  0.0043
   11AR4   HH11  127   8.588   6.097   1.269  1.8462 -0.6326  2.8340
   11AR4   HH12  128   8.696   5.980   1.220  0.7655  3.4879 -0.4961
   11AR4    NH2  129   8.520   5.840   1.091  0.1940  0.1787 -0.6722
   11AR4   HH21  130   8.452   5.777   1.054  0.3256 -0.0213 -0.5755
   11AR4   HH22  131   8.606   5.859   1.044 -0.4956  2.4442 -1.1363
   11AR4      C  132   8.203   6.059   1.796 -0.0096  0.1039 -0.1228
   11AR4      O  133   8.230   5.961   1.866  0.3368  0.5347  0.3579
   12TYR      N  134   8.202   6.186   1.836 -0.6586  0.0074  0.1894
   12TYR      H  135   8.174   6.259   1.774 -1.2375  0.6392  1.1678
   12TYR     CA  136   8.251   6.218   1.971  0.4400  0.3608 -0.2831
   12TYR     CB  137   8.246   6.368   2.001 -0.3811  0.1762  0.5487
   12TYR     CG  138   8.348   6.444   1.915 -0.3216 -0.5588 -0.0420
   12TYR    CD1  139   8.315   6.568   1.862  0.0043 -0.5012 -0.1156
   12TYR    HD1  140   8.209   6.594   1.855  0.1933  0.4836  0.5244
   12TYR    CD2  141   8.483   6.413   1.905 -0.2635 -0.2352 -0.2534
   12TYR    HD2  142   8.531   6.337   1.967  0.2857 -1.2890 -1.8910
   12TYR    CE1  143   8.404   6.657   1.803 -0.1154 -0.1213  0.2741
   12TYR    HE1  144   8.377   6.760   1.780 -0.0483 -0.7067 -2.9245
   12TYR    CE2  145   8.573   6.498   1.841 -0.5889  0.5131  0.2743
   12TYR    HE2  146   8.680   6.483   1.851 -0.5436 -0.7728 -1.6292
   12TYR     CZ  147   8.534   6.615   1.778  0.0852  0.6262  0.0597
   12TYR     OH  148   8.595   6.635   1.658 -0.2630 -0.3005 -0.2800
   12TYR     HH  149   8.567   6.726   1.626  2.2875  0.6861  0.0742
   12TYR      C  150   8.178   6.156   2.090 -0.0142 -0.0865 -0.7872
   12TYR      O  151   8.237   6.077   2.164 -0.0006  0.1375 -0.5564
   13ALA      N  152   8.047   6.155   2.072 -0.0665  0.1140 -0.4293
   13ALA      H  153   8.017   6.193   1.984 -1.1307  0.2500 -0.0259
   13ALA     CA  154   7.956   6.077   2.157  0.2564  0.4570  0.2443
   13ALA     CB  155   7.813   6.108   2.113 -0.3088 -1.2054  0.8068
   13ALA      C  156   7.993   5.928   2.158 -0.7667  0.1915  0.1249
   13ALA      O  157   8.019   5.872   2.265  0.8925  0.2534 -0.2288
   14AS1      N  158   7.996   5.860   2.044 -0.3754 -0.1509  0.3367
   14AS1      H  159   7.948   5.904   1.968 -0.8302  1.1083  1.2974
   14AS1     CA  160   8.048   5.723   2.039 -0.5729 -0.2180  0.1428
   14AS1     CB  161   8.020   5.684   1.894 -0.2099  0.0064  0.0114
   14AS1     CG  162   8.057   5.537   1.871  0.3656  0.0644  0.5463
   14AS1    OD1  163   8.174   5.509   1.846  0.1236 -0.3163 -0.1924
   14AS1   HD11  164   8.178   5.428   1.788 -0.4522 -0.6534  0.2241
   14AS1   HD12  165   8.226   5.590   1.872 -2.0222  1.0557  0.0221
   14AS1    OD2  166   7.951   5.453   1.882  0.1748  0.2326  0.0502
   14AS1   HD21  167   7.982   5.372   1.832  3.6658  0.0170  2.2382
   14AS1   HD22  168   7.897   5.491   1.956  1.8533  0.4653  1.2117
   14AS1      C  169   8.189   5.689   2.087 -0.5378 -0.1539  0.0852
   14AS1      O  170   8.213   5.579   2.137 -0.1140 -0.2635 -0.3569
   15TRP      N  171   8.284   5.775   2.054 -0.8399 -0.0437 -0.5060
   15TRP      H  172   8.273   5.854   1.992 -0.9693  0.1854 -0.1942
   15TRP     CA  173   8.422   5.776   2.104 -0.9889 -0.2811 -0.0949
   15TRP     CB  174   8.507   5.885   2.040 -0.7937 -0.1946  0.3061
   15TRP     CG  175   8.544   5.852   1.895 -0.1430  0.4882  0.3110
   15TRP    CD1  176   8.572   5.733   1.845 -0.2951  0.5515  0.0716
   15TRP    HD1  177   8.577   5.638   1.898 -0.6703  0.9477  0.8207
   15TRP    CD2  178   8.566   5.951   1.799 -0.0133  0.1444 -0.0141
   15TRP    NE1  179   8.601   5.747   1.716  0.0288  0.0793  0.0857
   15TRP    HE1  180   8.609   5.677   1.645 -0.6806  1.0952 -1.0519
   15TRP    CE2  181   8.605   5.877   1.688 -0.1321  0.0654 -0.0044
   15TRP    CE3  182   8.571   6.089   1.795 -0.4893  0.1552 -0.3853
   15TRP    HE3  183   8.552   6.151   1.882 -0.7826  1.3478 -1.2636
   15TRP    CZ2  184   8.649   5.944   1.574  0.1010 -0.0844 -0.0016
   15TRP    HZ2  185   8.665   5.887   1.482 -3.0954  0.1088 -0.7862
   15TRP    CZ3  186   8.612   6.155   1.679 -0.0418  0.2573 -0.1722
   15TRP    HZ3  187   8.609   6.264   1.679  0.9466  0.3047 -1.4157
   15TRP    CH2  188   8.654   6.083   1.568 -0.0070 -0.0783  0.0599
   15TRP    HH2  189   8.726   6.134   1.505  1.0552  0.8566  1.9199
   15TRP      C  190   8.429   5.801   2.255  0.0368  0.7610 -0.2994
   15TRP      O  191   8.520   5.746   2.316 -0.3941  0.3067 -0.0513
   16LEU      N  192   8.325   5.861   2.313 -0.0656  0.0004  0.3178
   16LEU      H  193   8.261   5.922   2.267  0.0435  0.2483  0.4965
   16LEU     CA  194   8.306   5.862   2.459 -0.2132  0.2569  0.2973
   16LEU     CB  195   8.271   6.001   2.513 -0.0231  0.3393  0.2086
   16LEU     CG  196   8.382   6.103   2.489 -0.2624  0.3715 -0.7773
   16LEU    CD1  197   8.336   6.248   2.505 -0.0134  0.3459  0.2255
   16LEU    CD2  198   8.502   6.099   2.584 -0.5669  0.5003 -0.3859
   16LEU      C  199   8.204   5.764   2.519  0.1637 -0.1932  0.2050
   16LEU      O  200   8.201   5.746   2.640  0.2031 -0.6828  0.1348
   17PHE      N  201   8.127   5.691   2.438 -0.2001  0.2029  0.1922
   17PHE      H  202   8.098   5.733   2.352 -1.2427  2.4001  1.5054
   17PHE     CA  203   8.054   5.574   2.487 -0.1014  0.2676  0.4939
   17PHE     CB  204   7.959   5.526   2.377 -0.0307 -0.0768  0.5805
   17PHE     CG  205   7.840   5.438   2.415 -1.0434  0.6614 -0.7801
   17PHE    CD1  206   7.831   5.307   2.368  0.1017  0.1220  0.3987
   17PHE    HD1  207   7.920   5.248   2.384 -0.0001 -0.7293 -1.7722
   17PHE    CD2  208   7.736   5.497   2.485 -0.2433  1.1647  0.0098
   17PHE    HD2  209   7.755   5.590   2.538  0.9371  0.5717  0.6646
   17PHE    CE1  210   7.710   5.241   2.386 -0.1696  0.5260  0.1031
   17PHE    HE1  211   7.704   5.136   2.357  1.4848  0.1392  1.0055
   17PHE    CE2  212   7.619   5.424   2.506  0.2898  0.2885 -0.0023
   17PHE    HE2  213   7.554   5.451   2.589  2.1208  0.6947  1.3566
   17PHE     CZ  214   7.603   5.296   2.456 -0.1697  0.2028  0.3615
   17PHE     HZ  215   7.518   5.230   2.477 -0.3699 -0.2933 -1.7678
   17PHE      C  216   8.139   5.461   2.545  0.1981  0.3498  0.2172
   17PHE      O  217   8.242   5.431   2.486 -0.1988 -0.1623 -0.2335
   18THR      N  218   8.095   5.404   2.657 -0.0653  0.3812  0.1311
   18THR      H  219   8.017   5.444   2.705 -0.9463  1.6975 -2.2656
   18THR     CA  220   8.143   5.290   2.737  0.2820 -0.0047 -0.6127
   18THR     CB  221   8.100   5.151   2.692 -0.1073 -0.0431 -0.1319
   18THR    OG1  222   8.096   5.156   2.549  0.4090 -0.8120 -0.1772
   18THR    HG1  223   8.046   5.087   2.496 -0.5551 -0.1728 -0.1263
   18THR    CG2  224   7.964   5.127   2.758 -0.0684  0.0411 -0.0214
   18THR      C  225   8.291   5.288   2.777  0.0204 -0.3960  0.3536
   18THR      O  226   8.321   5.315   2.894  0.2525 -0.2276  0.2547
   19THR      N  227   8.382   5.245   2.691 -0.2044  0.0282 -0.1009
   19THR      H  228   8.360   5.208   2.600  0.1831  0.5315 -0.4038
   19THR     CA  229   8.521   5.218   2.730 -0.2608  0.0987  0.1521
   19THR     CB  230   8.584   5.133   2.619 -0.0633  0.6875 -0.1895
   19THR    OG1  231   8.565   5.173   2.482 -0.0374  0.5619 -0.2295
   19THR    HG1  232   8.633   5.242   2.457 -0.2237  0.9070  0.2072
   19THR    CG2  233   8.547   4.985   2.624  0.3433  0.5943  0.0379
   19THR      C  234   8.612   5.331   2.779  0.1901  0.0703 -0.6045
   19THR      O  235   8.690   5.294   2.867 -0.1885  0.4117 -0.1212
   20PRO      N  236   8.600   5.460   2.751 -0.2657  0.1684  0.0279
   20PRO     CA  237   8.670   5.562   2.831 -0.1166  0.0703  0.0217
   20PRO     CB  238   8.645   5.693   2.757 -0.1549  0.2217  0.3009
   20PRO     CG  239   8.634   5.651   2.610  0.3147 -0.0733  0.3476
   20PRO     CD  240   8.553   5.522   2.626 -0.7256  0.5675  0.3930
   20PRO      C  241   8.632   5.568   2.979  0.0015  0.0123  0.0542
   20PRO      O  242   8.712   5.542   3.069 -0.2485 -0.1443  0.2321
   21LEU      N  243   8.502   5.550   2.998  0.0262 -0.5873 -0.3202
   21LEU      H  244   8.433   5.520   2.932 -0.2565  1.4363 -1.0343
   21LEU     CA  245   8.432   5.547   3.127  0.5742  0.4645  0.0116
   21LEU     CB  246   8.281   5.553   3.104  0.5284  0.2867  0.2734
   21LEU     CG  247   8.234   5.657   3.002  0.0928  0.0258  0.2064
   21LEU    CD1  248   8.088   5.630   2.964  0.3632 -0.5022 -0.4806
   21LEU    CD2  249   8.256   5.802   3.045  0.1061  0.3171 -0.7615
   21LEU      C  250   8.471   5.440   3.229 -0.9580 -0.0681  0.0610
   21LEU      O  251   8.514   5.470   3.340 -0.7078  0.0447 -0.0664
   22LEU      N  252   8.478   5.318   3.177  1.0121  0.0720 -0.0530
   22LEU      H  253   8.449   5.304   3.083  0.8917  0.5865 -0.0930
   22LEU     CA  254   8.532   5.200   3.247 -0.3680 -0.3023  0.4093
   22LEU     CB  255   8.530   5.076   3.157  0.2134  0.2177 -0.3281
   22LEU     CG  256   8.387   5.025   3.141  0.2692 -0.1880  0.4445
   22LEU    CD1  257   8.394   4.939   3.014  0.3541 -0.0302  0.3421
   22LEU    CD2  258   8.326   4.950   3.260  0.1245  0.4924  0.7998
   22LEU      C  259   8.675   5.221   3.298 -0.2436  0.1794 -0.1222
   22LEU      O  260   8.705   5.203   3.416 -0.5709  0.4332  0.0026
   23LEU      N  261   8.769   5.278   3.224  0.2856 -0.3221  0.1553
   23LEU      H  262   8.746   5.298   3.129  0.5817  0.9854  0.3401
   23LEU     CA  263   8.905   5.311   3.270  0.0021  0.6811  0.2943
   23LEU     CB  264   8.973   5.365   3.144 -0.0425 -0.1773 -0.1084
   23LEU     CG  265   9.108   5.299   3.115  0.0823  0.0806 -0.1194
   23LEU    CD1  266   9.082   5.151   3.085 -0.1599  0.2657 -0.8360
   23LEU    CD2  267   9.180   5.374   3.002 -0.3908  0.2465 -0.3116
   23LEU      C  268   8.904   5.425   3.372 -0.2626  0.2246  0.8088
   23LEU      O  269   8.967   5.414   3.477  0.5738  0.3808  0.3377
   24LEU      N  270   8.832   5.534   3.347  0.6167  0.5968 -0.1905
   24LEU      H  271   8.783   5.541   3.260 -1.5191 -2.7801  0.5662
   24LEU     CA  272   8.823   5.648   3.439 -0.7492  0.2048  0.1931
   24LEU     CB  273   8.723   5.741   3.370 -0.1540  0.5908 -0.1663
   24LEU     CG  274   8.702   5.881   3.428  0.0988  0.5874 -0.0666
   24LEU    CD1  275   8.834   5.956   3.447  0.2150  0.2472  0.4717
   24LEU    CD2  276   8.594   5.955   3.349 -0.8201 -0.6432  0.0089
   24LEU      C  277   8.774   5.605   3.577  0.1950 -0.4569  0.3320
   24LEU      O  278   8.840   5.641   3.674  0.4546  0.2321 -0.0930
   25AS0      N  279   8.674   5.517   3.581 -0.4769  0.2886  0.2297
   25AS0      H  280   8.627   5.480   3.501 -1.5659  0.5218  0.7405
   25AS0     CA  281   8.633   5.454   3.707 -0.2650 -0.3951 -0.0396
   25AS0     CB  282   8.511   5.363   3.689 -0.4416 -0.1554 -0.0544
   25AS0     CG  283   8.448   5.293   3.810 -0.1954 -0.1504  0.0780
   25AS0    OD1  284   8.447   5.372   3.921  0.2875 -0.1871  0.1135
   25AS0   HD11  285   8.393   5.327   3.993  2.3504 -0.6251  1.4622
   25AS0   HD12  286   8.518   5.441   3.916  0.5868 -0.1824  2.7330
   25AS0    OD2  287   8.418   5.174   3.809 -0.4056 -0.0995  0.4064
   25AS0   HD21  288   8.357   5.150   3.885 -2.8350 -0.6839 -1.6206
   25AS0   HD22  289   8.486   5.133   3.749 -0.3218  2.1388 -1.1353
   25AS0      C  290   8.746   5.374   3.774  0.3832  0.5225 -0.0184
   25AS0      O  291   8.779   5.412   3.887  0.1847 -0.8975  0.5387
   26LEU      N  292   8.823   5.299   3.696  0.1746  0.0976  0.1828
   26LEU      H  293   8.800   5.281   3.601  0.4451 -0.7975  0.2739
   26LEU     CA  294   8.940   5.230   3.753  0.1434 -0.0852  0.0266
   26LEU     CB  295   9.000   5.124   3.660 -0.0413 -0.3076  0.1606
   26LEU     CG  296   8.914   4.998   3.647  0.4143 -0.6128  0.0712
   26LEU    CD1  297   8.971   4.926   3.525  0.5061  0.0219 -0.2636
   26LEU    CD2  298   8.959   4.914   3.766  0.2866  0.3710  0.8360
   26LEU      C  299   9.049   5.322   3.808  0.2699 -0.0581 -0.2697
   26LEU      O  300   9.085   5.315   3.925  0.0130 -0.6038 -0.2217
   27ALA      N  301   9.064   5.436   3.740 -0.1108  0.3779  0.3703
   27ALA      H  302   9.012   5.452   3.657 -1.1526  0.5545  1.0374
   27ALA     CA  303   9.163   5.542   3.768  0.2256  0.2161 -0.2033
   27ALA     CB  304   9.168   5.631   3.643  0.3969 -0.2392 -0.5248
   27ALA      C  305   9.131   5.624   3.893  0.4436 -0.5323  0.3496
   27ALA      O  306   9.218   5.662   3.971  0.3860  0.2077  0.0575
   28LEU      N  307   9.002   5.651   3.907  0.5677  0.2004  0.1235
   28LEU      H  308   8.943   5.633   3.829  0.0875 -0.9584  0.7172
   28LEU     CA  309   8.939   5.714   4.025 -0.3695 -0.2848 -0.1038
   28LEU     CB  310   8.798   5.765   3.995 -0.1853  0.2127 -0.1306
   28LEU     CG  311   8.805   5.894   3.912  0.3500  0.0524 -0.3391
   28LEU    CD1  312   8.659   5.912   3.872  0.2328  0.7211  0.3754
   28LEU    CD2  313   8.869   6.006   3.994 -0.0706  0.1245 -0.1042
   28LEU      C  314   8.936   5.620   4.145  0.1243 -0.0055  0.1305
   28LEU      O  315   8.997   5.662   4.244  0.0402  0.3214  0.0449
   29LEU      N  316   8.918   5.491   4.116  0.2445  0.0930 -0.3822
   29LEU      H  317   8.885   5.449   4.032  0.1902 -1.0148  0.1794
   29LEU     CA  318   8.922   5.397   4.228 -0.3966  0.2117 -0.2547
   29LEU     CB  319   8.843   5.267   4.208  0.1763 -0.2053  0.1384
   29LEU     CG  320   8.693   5.291   4.193  0.1436 -0.3132  0.3000
   29LEU    CD1  321   8.626   5.157   4.228  0.8185 -0.7774 -0.1698
   29LEU    CD2  322   8.632   5.394   4.288  0.7097  0.0559  0.2637
   29LEU      C  323   9.061   5.365   4.286 -0.4140  0.5353 -0.0313
   29LEU      O  324   9.085   5.362   4.406 -0.4348  0.1065 -0.0350
   30VAL      N  325   9.161   5.346   4.201 -0.2852 -0.0075  0.2404
   30VAL      H  326   9.140   5.312   4.110 -3.0582 -0.7934  1.0791
   30VAL     CA  327   9.297   5.324   4.253 -0.2093 -0.4330 -0.1360
   30VAL     CB  328   9.379   5.270   4.135 -0.1108 -0.3121 -0.1237
   30VAL    CG1  329   9.525   5.249   4.173  0.1111  0.3622 -0.5813
   30VAL    CG2  330   9.330   5.126   4.116  0.0871 -0.4345  0.2855
   30VAL      C  331   9.362   5.447   4.315 -0.3727 -0.5214  0.2100
   30VAL      O  332   9.393   5.452   4.434  0.3053 -0.1532  0.0247
   31AS1      N  333   9.342   5.558   4.245  0.0987 -0.5251  0.0625
   31AS1      H  334   9.275   5.572   4.172  1.4471 -1.1565 -1.3362
   31AS1     CA  335   9.422   5.676   4.281 -0.3220 -0.2554  0.1188
   31AS1     CB  336   9.489   5.721   4.151  0.0538 -0.4947  0.2270
   31AS1     CG  337   9.625   5.790   4.160 -0.1403 -0.0610 -0.1197
   31AS1    OD1  338   9.709   5.763   4.245  0.2147 -0.1625 -0.4962
   31AS1   HD11  339   9.795   5.804   4.214  0.5555  0.0136  0.6414
   31AS1   HD12  340   9.677   5.704   4.319  0.4681  0.2038 -0.0865
   31AS1    OD2  341   9.615   5.910   4.096  0.0671 -0.3009 -0.6120
   31AS1   HD21  342   9.709   5.930   4.068  0.5903 -1.8595 -0.0942
   31AS1   HD22  343   9.524   5.938   4.064  0.4804  1.1013 -0.6112
   31AS1      C  344   9.363   5.794   4.359  0.2086  0.0690  0.0292
   31AS1      O  345   9.441   5.867   4.421  0.1295  0.1149  0.0749
   32ALA      N  346   9.232   5.812   4.357  0.2224  0.1510 -0.1649
   32ALA      H  347   9.173   5.779   4.283  0.0307 -0.3488  0.2006
   32ALA     CA  348   9.163   5.926   4.418  0.3522  0.1145  0.0508
   32ALA     CB  349   9.025   5.938   4.352  0.2557 -0.6567  0.1079
   32ALA      C  350   9.158   5.922   4.571  0.2014  0.1654  0.0484
   32ALA      O  351   9.179   5.815   4.628 -0.1721 -0.3300 -0.7278
   33AS4      N  352   9.130   6.038   4.630 -0.2500 -0.0716  0.3085
   33AS4      H  353   9.113   6.120   4.576 -1.6240  0.7539  1.9028
   33AS4     CA  354   9.104   6.065   4.772  0.1154 -0.2000  0.4008
   33AS4     CB  355   9.055   6.209   4.786  0.1560 -0.1333 -0.1391
   33AS4     CG  356   9.088   6.282   4.916 -0.3764 -0.2910  0.0838
   33AS4    OD1  357   9.033   6.392   4.936  0.4121  0.1594 -0.1975
   33AS4   HD11  358   9.086   6.446   5.001 -2.0627  0.9974  1.2711
   33AS4   HD12  359   8.945   6.388   4.889 -0.7456  1.8603  1.6741
   33AS4    OD2  360   9.179   6.235   4.988 -0.0672  0.5022  0.2204
   33AS4   HD21  361   9.252   6.301   5.006  0.0824  1.6660 -3.6656
   33AS4   HD22  362   9.172   6.137   5.005  3.6522 -0.2306 -1.5654
   33AS4      C  363   8.995   5.972   4.826 -0.4751  0.2873  0.0591
   33AS4      O  364   8.916   5.921   4.746 -0.5629  0.0247  0.3108
   34GL3      N  365   9.007   5.973   4.958  0.1912  0.7587  0.0011
   34GL3      H  366   9.070   6.032   5.008 -1.4950  0.4440  2.7128
   34GL3     CA  367   8.920   5.896   5.048  0.3510  0.2908 -0.2413
   34GL3     CB  368   9.013   5.833   5.152  0.1348  0.2989 -0.0419
   34GL3     CG  369   9.088   5.708   5.103  0.5987  0.2315  0.8322
   34GL3     CD  370   9.211   5.743   5.020 -0.1987  0.6135 -0.2155
   34GL3    OE1  371   9.275   5.848   5.029 -0.0274  0.5134 -0.2568
   34GL3   HE11  372   9.350   5.841   4.964  2.0518 -1.1661  2.1121
   34GL3   HE12  373   9.236   5.907   5.099 -1.9607  0.9531 -1.6495
   34GL3    OE2  374   9.250   5.633   4.950 -0.7790  0.1151  0.2362
   34GL3   HE21  375   9.242   5.654   4.853 -1.3681 -1.1968 -0.0151
   34GL3   HE22  376   9.263   5.555   5.011 -1.5207 -1.6517 -1.7332
   34GL3      C  377   8.817   5.986   5.117 -0.0138 -0.0879 -0.2867
   34GL3      O  378   8.849   6.096   5.162 -0.6460  0.0834 -0.2487
   35GLY      N  379   8.710   5.920   5.159  0.2986 -0.3568  0.0956
   35GLY      H  380   8.712   5.820   5.163  1.6818 -0.3510  3.7404
   35GLY     CA  381   8.595   5.978   5.230  0.3258 -0.4113  0.1838
   35GLY      C  382   8.598   5.960   5.382  0.1374 -0.0136  0.2352
   35GLY      O  383   8.701   5.920   5.437  0.1331  0.1897  0.3969
   36THR      N  384   8.499   6.010   5.456  0.2448  0.0199  0.3594
   36THR      H  385   8.428   6.066   5.414  2.0080  0.6345 -2.0193
   36THR     CA  386   8.490   5.989   5.601  0.6628  0.0857  0.3972
   36THR     CB  387   8.506   6.116   5.684 -0.0201  0.4350  0.0049
   36THR    OG1  388   8.611   6.201   5.637  0.1721  0.3600  0.2898
   36THR    HG1  389   8.575   6.249   5.557 -0.1257  0.1033  0.2665
   36THR    CG2  390   8.550   6.070   5.823  0.1051  0.6533  0.0383
   36THR      C  391   8.349   5.941   5.636  0.5396 -0.2657 -0.5448
   36THR     O1  392   8.334   5.829   5.691 -0.2246  0.2656  0.3653
   36THR   HO11  393   8.239   5.801   5.679  0.2459 -0.1523 -4.2127
   36THR   HO12  394   8.420   5.791   5.724 -0.6420 -2.0813 -1.0214
   36THR     O2  395   8.253   6.013   5.599  0.2285 -0.4747 -0.1557
   36THR   HO21  396   8.173   5.996   5.657  1.3604 -2.8901  0.8372
   36THR   HO22  397   8.282   6.078   5.530  1.5095  0.8414  1.5235
   37CHL    CN1  398   8.154   4.681   0.986  0.7175 -0.2082 -0.4444
   37CHL    CN2  399   8.258   4.883   1.003  0.3695 -0.0753  0.3805
   37CHL    CN3  400   8.329   4.724   1.150 -0.0905 -0.5126 -0.3549
   37CHL    NTM  401   8.207   4.774   1.087 -0.1205 -0.1695 -0.0332
   37CHL     CB  402   8.100   4.828   1.173  0.3608  0.1918  0.3364
   38PJ2     CA  403   8.045   4.731   1.277 -0.5091 -0.0871 -0.3760
   38PJ2     OA  404   7.963   4.624   1.228 -0.5234 -0.3661  0.2549
   38PJ2      P  405   7.977   4.484   1.308 -0.0636 -0.3847  0.1462
   38PJ2     OB  406   7.920   4.389   1.210 -0.4526 -0.4967  0.4774
   38PJ2     HB  407   7.958   4.420   1.122 -0.3975  0.9269  0.9671
   38PJ2     OG  408   8.123   4.483   1.334  0.0311  0.4497 -0.2977
   38PJ2     HG  409   8.129   4.413   1.406 -0.3470 -1.1435 -1.7526
   38PJ2     OD  410   7.899   4.536   1.439  0.3788  0.3918  0.1102
   39POX     CD  411   7.932   4.461   1.556 -0.2693 -0.3000 -0.1423
   39POX     CE  412   7.824   4.478   1.663  0.2192  0.2034  0.2783
   39POX     OE  413   7.877   4.459   1.794  0.3318 -0.3166  0.1588
   39POX    C1A  414   7.914   4.570   1.858 -0.0209  0.0436 -0.2645
   39POX    O1A  415   7.939   4.675   1.799  0.2848 -0.0341 -0.2737
   39POX    C1B  416   7.935   4.550   2.003 -0.2139  0.0730 -0.2317
   39POX    C1C  417   7.806   4.574   2.081 -0.3027  0.2987 -0.4472
   39POX    C1D  418   7.805   4.520   2.224 -0.3257  0.0408 -0.5438
   39POX    C1E  419   7.770   4.371   2.227  0.0298 -0.0248  0.7994
   39POX    C1F  420   7.625   4.328   2.251  0.0004 -0.3059  0.1280
   39POX    C1G  421   7.589   4.191   2.193  0.1014 -0.2739 -0.0108
   39POX    C1H  422   7.655   4.084   2.279  0.6023 -0.2948 -0.4166
   39POX    C1I  423   7.599   3.949   2.235 -0.1502  0.0726 -0.6093
   39POX    C1J  424   7.559   3.860   2.325 -0.0282  0.2043 -0.4243
   39POX    C1K  425   7.564   3.887   2.476  0.7160  0.4038 -0.4773
   39POX    C1L  426   7.510   3.773   2.563  0.3001  0.8937 -0.0849
   39POX    C1M  427   7.481   3.813   2.707 -0.8139  0.4033 -0.1627
   39POX    C1N  428   7.597   3.889   2.773 -0.5510  0.0714 -0.2415
   39POX    C1O  429   7.583   3.899   2.925  0.0733 -0.0218 -0.1782
   39POX    C1P  430   7.707   3.946   3.002  0.1322 -0.1545 -0.1916
   39POX    C1Q  431   7.685   3.953   3.154 -0.0719  0.3297 -0.2435
   39POX    C1R  432   7.819   3.983   3.221 -0.2305  0.1614  0.1484
   39POX     CZ  433   7.709   4.381   1.635  0.0756  0.3994  0.1810
   39POX     OZ  434   7.601   4.381   1.728  0.1592  1.0873  0.2764
   39POX    C2A  435   7.495   4.314   1.686  0.5493  0.5010  0.2167
   39POX    O2A  436   7.481   4.261   1.576 -0.2192 -0.0380  0.5647
   39POX    C2B  437   7.405   4.282   1.799  0.0393  0.2177 -0.2649
   39POX    C2C  438   7.374   4.132   1.812 -0.2246  0.2699 -0.2771
   39POX    C2D  439   7.273   4.100   1.922 -0.0871 -0.4986 -0.3688
   39POX    C2E  440   7.231   3.954   1.906 -0.8951 -0.2651 -0.3934
   39POX    C2F  441   7.227   3.887   2.044 -0.0165  0.2811 -0.0933
   39POX    C2G  442   7.224   3.735   2.035  0.4022  0.2587  0.1247
   39POX    C2H  443   7.149   3.698   2.164  0.0421 -0.5390 -0.3055
   39POX    C2I  444   7.249   3.695   2.280 -0.2066  0.3690 -0.0630
   39POX    C2J  445   7.175   3.712   2.413 -0.2726  0.5681 -0.1235
   39POX    C2K  446   7.065   3.609   2.439  0.3249 -0.1053 -0.2435
   39POX    C2L  447   7.012   3.632   2.580  0.0768 -0.0058 -0.3526
   39POX    C2M  448   7.105   3.600   2.698 -0.6299 -0.6462  0.0377
   39POX    C2N  449   7.041   3.635   2.832  0.1893  0.2372  0.2067
   39POX    C2O  450   7.139   3.609   2.947 -0.0064 -0.4995  0.2127
   39POX    C2P  451   7.115   3.660   3.089 -0.4832  0.2926 -0.1433
   40CHL    CN1  452   4.312   8.781   1.156  0.0962  0.2016 -0.3332
   40CHL    CN2  453   4.513   8.791   1.289  0.1656 -0.0444  0.7746
   40CHL    CN3  454   4.364   8.605   1.314  0.1979  0.1929 -0.4559
   40CHL    NTM  455   4.372   8.749   1.286  0.0982  0.2226 -0.3288
   40CHL     CB  456   4.299   8.816   1.395  0.0487  0.2573 -0.3835
   41PJ2     CA  457   4.253   8.961   1.409 -0.4554  0.1154 -0.5560
   41PJ2     OA  458   4.362   9.055   1.411  0.0148 -0.4419  0.3638
   41PJ2      P  459   4.296   9.199   1.385 -0.0971 -0.5558  0.0131
   41PJ2     OB  460   4.400   9.294   1.341 -0.1726 -0.5140 -0.0765
   41PJ2     HB  461   4.487   9.259   1.375  0.8166 -0.9072 -2.7580
   41PJ2     OG  462   4.172   9.190   1.304 -0.4726  0.3755  0.4632
   41PJ2     HG  463   4.131   9.101   1.326 -2.2043  1.5126  2.0770
   41PJ2     OD  464   4.245   9.252   1.528 -0.4170 -0.4162 -0.1499
   42POX     CD  465   4.331   9.262   1.642  0.0042 -0.2352 -0.4782
   42POX     CE  466   4.446   9.362   1.653 -0.0896 -0.1335 -0.4222
   42POX     OE  467   4.533   9.314   1.757 -0.3784  0.5556  0.1478
   42POX    C1A  468   4.646   9.376   1.788 -0.2621  0.4506 -0.0687
   42POX    O1A  469   4.695   9.475   1.735  0.0658  0.3899  0.1170
   42POX    C1B  470   4.725   9.293   1.883 -0.1710  0.2290 -0.3351
   42POX    C1C  471   4.674   9.308   2.026 -0.5359 -0.2697 -0.4126
   42POX    C1D  472   4.778   9.232   2.109  0.1305  0.6819 -0.3665
   42POX    C1E  473   4.758   9.250   2.260  0.0039 -0.0938 -0.2849
   42POX    C1F  474   4.818   9.127   2.327 -0.4849 -0.3280 -0.2696
   42POX    C1G  475   4.747   9.102   2.460  0.6031  0.1216  0.4133
   42POX    C1H  476   4.781   8.968   2.527  0.0188 -0.2355  0.0017
   42POX    C1I  477   4.680   8.937   2.638 -0.0817  0.0377 -0.0105
   42POX    C1J  478   4.693   8.833   2.720  0.4576 -0.0107 -0.1533
   42POX    C1K  479   4.808   8.732   2.724  0.2198 -0.2623  0.5264
   42POX    C1L  480   4.731   8.600   2.710 -0.2295  0.1269 -0.9044
   42POX    C1M  481   4.832   8.493   2.750 -0.1772  0.5538  0.1631
   42POX    C1N  482   4.774   8.386   2.842 -0.1403  0.2438 -0.1718
   42POX    C1O  483   4.678   8.292   2.768 -0.0599  0.2581 -0.2951
   42POX    C1P  484   4.743   8.185   2.681 -0.0196  0.2236 -0.2236
   42POX    C1Q  485   4.836   8.095   2.762 -0.2778 -0.4099 -0.6197
   42POX    C1R  486   4.750   8.013   2.858  0.3205  0.2114  0.4668
   42POX     CZ  487   4.373   9.494   1.678  0.1357 -0.0165 -0.3871
   42POX     OZ  488   4.312   9.512   1.806  0.3204 -0.3681 -0.2497
   42POX    C2A  489   4.248   9.628   1.808  0.4046 -0.3278  0.2120
   42POX    O2A  490   4.186   9.670   1.711  0.6047 -0.3451  0.0758
   42POX    C2B  491   4.219   9.681   1.943  0.1333 -0.0056  0.0289
   42POX    C2C  492   4.096   9.629   2.018  0.1553 -0.3846 -0.1960
   42POX    C2D  493   4.080   9.708   2.148  0.0768  0.2667 -0.5935
   42POX    C2E  494   3.951   9.659   2.215  0.7203  0.1207  0.5609
   42POX    C2F  495   3.970   9.525   2.287  0.1225 -0.1394  0.2419
   42POX    C2G  496   3.848   9.463   2.356 -0.0981 -0.0922 -0.1019
   42POX    C2H  497   3.885   9.330   2.421  0.0041 -0.0850 -0.1444
   42POX    C2I  498   3.759   9.260   2.474  0.0892 -0.3115 -0.2376
   42POX    C2J  499   3.653   9.246   2.365 -0.1073  0.0034 -0.0898
   42POX    C2K  500   3.533   9.173   2.427 -0.1970  0.3352  0.1262
   42POX    C2L  501   3.420   9.138   2.331 -0.2493 -0.4373  0.4622
   42POX    C2M  502   3.307   9.080   2.416 -0.3447 -0.6222  0.2113
   42POX    C2N  503   3.184   9.050   2.330 -0.3305  0.2101 -0.1105
   42POX    C2O  504   3.119   9.176   2.273  0.2884  0.2726 -0.7028
   42POX    C2P  505   2.992   9.157   2.189 -0.0909  0.1792 -0.1163
   43CHL    CN1  506   0.880   8.755   0.524 -0.3769 -0.3021 -0.2489
   43CHL    CN2  507   1.084   8.859   0.593 -0.2946 -0.1506 -0.5785
   43CHL    CN3  508   0.887   8.966   0.648 -0.5381 -0.0736  0.1390
   43CHL    NTM  509   0.945   8.831   0.632 -0.3355  0.0935 -0.5523
   43CHL     CB  510   0.931   8.763   0.761  0.1941 -0.2967 -0.6974
   44PJ2     CA  511   0.819   8.666   0.799 -0.0738  0.1727 -0.2734
   44PJ2     OA  512   0.691   8.725   0.774 -0.1142  0.3729  0.3812
   44PJ2      P  513   0.556   8.639   0.788  0.0465  0.0287 -0.1286
   44PJ2     OB  514   0.436   8.710   0.740 -0.2589 -0.0912  0.4444
   44PJ2     HB  515   0.442   8.809   0.753 -1.4908 -0.1325  1.4688
   44PJ2     OG  516   0.597   8.508   0.733  0.1731  0.0223 -0.0205
   44PJ2     HG  517   0.519   8.448   0.713  0.0567  0.3506 -0.5471
   44PJ2     OD  518   0.546   8.626   0.949  0.3751 -0.1449 -0.1191
   45POX     CD  519   0.473   8.515   1.000 -0.0934  0.2770  0.1462
   45POX     CE  520   0.515   8.477   1.142  0.5748  0.2758 -0.0497
   45POX     OE  521   0.451   8.356   1.182  0.3490  0.4197  0.0304
   45POX    C1A  522   0.541   8.258   1.195 -0.0843 -0.0486 -0.4458
   45POX    O1A  523   0.619   8.242   1.101 -0.0992  0.3197 -0.5261
   45POX    C1B  524   0.495   8.152   1.287  1.0132 -0.1819 -0.0368
   45POX    C1C  525   0.519   8.189   1.434 -0.1100  0.1735  0.0715
   45POX    C1D  526   0.494   8.061   1.513  0.4159  0.0801  0.0940
   45POX    C1E  527   0.531   8.084   1.659 -0.0507 -0.1045  0.2435
   45POX    C1F  528   0.512   7.960   1.747  0.8987 -0.4276  0.0004
   45POX    C1G  529   0.494   8.012   1.889  0.4097 -0.2867 -0.1097
   45POX    C1H  530   0.483   7.891   1.983 -0.0431 -0.1607  0.0006
   45POX    C1I  531   0.462   7.928   2.130  0.5587  0.5956 -0.0940
   45POX    C1J  532   0.395   7.846   2.211  0.6199  0.2830 -0.3634
   45POX    C1K  533   0.338   7.705   2.189  0.5496  0.2384  0.1116
   45POX    C1L  534   0.338   7.609   2.308 -0.4136  0.1447  0.0461
   45POX    C1M  535   0.239   7.649   2.418 -0.4842  0.0868  0.0036
   45POX    C1N  536   0.292   7.585   2.547  0.3807  0.8238  0.0235
   45POX    C1O  537   0.191   7.581   2.662  0.1290  0.1717 -0.2142
   45POX    C1P  538   0.271   7.571   2.792  0.4383  0.7498 -0.3555
   45POX    C1Q  539   0.178   7.571   2.914  0.5270  0.7014 -0.2873
   45POX    C1R  540   0.235   7.503   3.039  0.2805 -0.1543 -0.6301
   45POX     CZ  541   0.457   8.592   1.226  0.2060 -0.3520  0.5656
   45POX     OZ  542   0.466   8.606   1.368 -0.2475 -0.2454  0.5843
   45POX    C2A  543   0.502   8.723   1.420 -0.1848 -0.1499  0.3295
   45POX    O2A  544   0.577   8.798   1.358 -0.7405 -0.4746 -0.7723
   45POX    C2B  545   0.476   8.732   1.565 -0.4037  0.1233  0.2738
   45POX    C2C  546   0.499   8.600   1.639 -0.0314 -0.2440 -0.4845
   45POX    C2D  547   0.451   8.611   1.784  0.0690 -0.3471 -0.4437
   45POX    C2E  548   0.450   8.463   1.826 -0.0596 -0.2801 -0.2111
   45POX    C2F  549   0.349   8.407   1.927 -0.1767 -0.0464 -0.1973
   45POX    C2G  550   0.386   8.490   2.050 -0.1002 -0.1135 -0.1754
   45POX    C2H  551   0.291   8.468   2.167  0.3312 -0.6135  0.0856
   45POX    C2I  552   0.311   8.330   2.228  0.0860 -0.5931  0.2123
   45POX    C2J  553   0.198   8.315   2.330  0.0121  0.8314  0.3545
   45POX    C2K  554   0.211   8.194   2.423 -0.5961 -0.1058 -0.7445
   45POX    C2L  555   0.086   8.189   2.512 -0.0898  0.2325 -0.0034
   45POX    C2M  556   0.094   8.065   2.603  0.0269  0.0819 -0.2158
   45POX    C2N  557  -0.023   8.047   2.700  0.1894  0.0862 -0.0182
   45POX    C2O  558   0.034   7.958   2.811  0.3711  0.3620  0.1125
   45POX    C2P  559  -0.068   7.964   2.925  0.5730  0.0418  0.3118
   46CHL    CN1  560   7.832   0.382   1.407  0.1194  0.0280  0.1866
   46CHL    CN2  561   7.869   0.169   1.318  0.0828 -0.4042  0.3431
   46CHL    CN3  562   7.763   0.202   1.537  0.0926  0.2244  0.4900
   46CHL    NTM  563   7.773   0.247   1.398  0.3776 -0.0998  0.4032
   46CHL     CB  564   7.642   0.259   1.332  0.1791 -0.5633  0.7097
   47PJ2     CA  565   7.551   0.139   1.309 -0.0901 -0.2040 -0.1444
   47PJ2     OA  566   7.511   0.064   1.424  0.4553 -0.1608  0.0756
   47PJ2      P  567   7.377  -0.022   1.400  0.2231  0.2612 -0.1572
   47PJ2     OB  568   7.349  -0.031   1.255 -0.1623 -0.0573 -0.0647
   47PJ2     HB  569   7.358  -0.126   1.225  0.7318 -0.0010  0.0005
   47PJ2     OG  570   7.394  -0.138   1.490 -0.3532 -0.3852 -0.8628
   47PJ2     HG  571   7.327  -0.211   1.479 -1.2912  0.6966 -2.8563
   47PJ2     OD  572   7.242   0.050   1.450  0.1836 -0.3323  0.6099
   48POX     CD  573   7.234   0.076   1.591 -0.0469  0.1343  0.5142
   48POX     CE  574   7.102   0.133   1.642 -0.1493  0.2352  0.1412
   48POX     OE  575   7.122   0.200   1.767 -0.0487 -0.1728  0.3439
   48POX    C1A  576   7.036   0.291   1.814  0.1385  0.3304 -0.2841
   48POX    O1A  577   6.942   0.338   1.750 -0.2163 -0.1961 -0.1603
   48POX    C1B  578   7.073   0.339   1.949  0.7864  0.0440 -0.3530
   48POX    C1C  579   7.007   0.250   2.054  0.5611  0.6209 -0.0035
   48POX    C1D  580   7.030   0.293   2.199 -0.0823  0.3520  0.1804
   48POX    C1E  581   6.934   0.228   2.300  0.2812 -0.1550  0.2024
   48POX    C1F  582   6.997   0.228   2.440 -0.1472 -0.2015  0.3962
   48POX    C1G  583   6.886   0.168   2.526 -0.2840  0.0156  0.3739
   48POX    C1H  584   6.918   0.166   2.676 -0.0618 -0.0814  0.3258
   48POX    C1I  585   6.912   0.294   2.759 -0.0604  0.2886 -0.2330
   48POX    C1J  586   6.978   0.327   2.870 -0.4512  0.0507  0.0743
   48POX    C1K  587   7.074   0.232   2.942  0.2303  0.8928  0.3020
   48POX    C1L  588   7.046   0.247   3.092 -0.0453  0.1186  0.3332
   48POX    C1M  589   7.129   0.157   3.184 -0.0366 -0.0410  0.1712
   48POX    C1N  590   7.050   0.029   3.209  0.0982 -0.0643  0.4735
   48POX    C1O  591   7.135  -0.083   3.271  0.2533 -0.2676 -0.1009
   48POX    C1P  592   7.038  -0.194   3.311  0.2764 -0.1833  0.1880
   48POX    C1Q  593   7.051  -0.272   3.442 -0.5259 -0.5844  0.0374
   48POX    C1R  594   6.942  -0.375   3.472 -1.0296  0.1727  0.8610
   48POX     CZ  595   7.000   0.019   1.638  0.4563 -0.2707 -1.0363
   48POX     OZ  596   7.026  -0.088   1.728 -0.2451  0.5558  0.1646
   48POX    C2A  597   6.927  -0.171   1.763  0.2820 -0.2648 -0.2652
   48POX    O2A  598   6.810  -0.141   1.742  0.4317  0.5114 -0.0258
   48POX    C2B  599   6.976  -0.293   1.830 -0.0383 -0.0398  0.3819
   48POX    C2C  600   6.939  -0.296   1.978 -0.0278  0.3935  0.3944
   48POX    C2D  601   7.005  -0.408   2.060 -0.0286  0.1438  0.0537
   48POX    C2E  602   6.925  -0.440   2.186 -0.2952  0.0714 -0.1317
   48POX    C2F  603   6.963  -0.575   2.247 -0.0945  0.1022 -0.1859
   48POX    C2G  604   6.891  -0.609   2.378 -0.1572  0.2472 -0.1821
   48POX    C2H  605   6.936  -0.745   2.432 -0.7839  0.0811 -0.0703
   48POX    C2I  606   6.912  -0.855   2.329 -0.2634 -0.1332  0.0331
   48POX    C2J  607   6.940  -0.995   2.385 -0.1132 -0.0731  0.1085
   48POX    C2K  608   6.813  -1.052   2.449 -0.2794 -0.8799 -0.9102
   48POX    C2L  609   6.853  -1.177   2.528 -0.4240 -0.4829 -0.1967
   48POX    C2M  610   6.761  -1.200   2.647  0.2702  0.0561  0.4551
   48POX    C2N  611   6.788  -1.324   2.734 -0.6698 -0.4444  0.0476
   48POX    C2O  612   6.675  -1.351   2.834 -0.4962  0.3359  0.4643
   48POX    C2P  613   6.545  -1.390   2.765 -0.2673 -0.6139  0.5419
   49CHL    CN1  614   6.174   3.565   1.291  0.3393 -0.2250  0.2384
   49CHL    CN2  615   6.043   3.758   1.346  0.3840 -0.3992  0.2290
   49CHL    CN3  616   6.159   3.732   1.132 -0.3625  0.7455 -0.0896
   49CHL    NTM  617   6.164   3.711   1.278  0.1688 -0.2790 -0.2457
   49CHL     CB  618   6.277   3.780   1.344 -0.1526  0.0779 -0.0653
   50PJ2     CA  619   6.300   3.928   1.314 -0.3777  0.2173  0.4442
   50PJ2     OA  620   6.193   4.022   1.306 -0.3122  0.2463 -0.1236
   50PJ2      P  621   6.255   4.167   1.271  0.1794 -0.0045 -0.2970
   50PJ2     OB  622   6.385   4.141   1.206  0.4460  0.2327  0.1382
   50PJ2     HB  623   6.434   4.059   1.238 -0.7607 -0.5693 -0.0013
   50PJ2     OG  624   6.160   4.243   1.187 -0.3102 -0.4525 -0.1594
   50PJ2     HG  625   6.064   4.225   1.209 -0.5634 -0.4539 -1.2432
   50PJ2     OD  626   6.267   4.223   1.421 -0.7207 -0.1886 -0.1488
   51POX     CD  627   6.142   4.259   1.480 -0.4001  0.5491  0.0895
   51POX     CE  628   6.139   4.270   1.633  0.2909 -0.2291  0.1648
   51POX     OE  629   6.009   4.282   1.690  0.4889  0.2356  0.5261
   51POX    C1A  630   5.946   4.168   1.717  0.1807  0.2614 -0.0598
   51POX    O1A  631   5.972   4.058   1.668 -1.0293 -0.2546  0.4003
   51POX    C1B  632   5.823   4.187   1.797 -0.0120 -0.2758 -0.2241
   51POX    C1C  633   5.835   4.136   1.941  0.0805  0.0736 -0.1082
   51POX    C1D  634   5.881   3.991   1.954  0.3822  0.1603 -0.1878
   51POX    C1E  635   5.859   3.930   2.093  0.0427 -0.0592 -0.3352
   51POX    C1F  636   5.829   3.781   2.072 -0.8349  0.0690 -0.0095
   51POX    C1G  637   5.808   3.709   2.205  0.1061  0.1938  0.2087
   51POX    C1H  638   5.745   3.571   2.186 -1.2277  0.8477 -0.2487
   51POX    C1I  639   5.713   3.508   2.321 -0.0581  0.3347 -0.2003
   51POX    C1J  640   5.734   3.381   2.357 -0.1297  0.2288 -0.5354
   51POX    C1K  641   5.804   3.276   2.271  0.2794  0.1336 -0.0923
   51POX    C1L  642   5.700   3.173   2.223  0.3319  0.0219  0.0331
   51POX    C1M  643   5.753   3.047   2.154  0.2050 -0.1159  0.1868
   51POX    C1N  644   5.832   3.080   2.027 -0.2074  0.1962  0.0077
   51POX    C1O  645   5.761   3.138   1.904 -0.0233  0.1721 -0.1104
   51POX    C1P  646   5.874   3.189   1.815  0.1714  0.0827  0.0834
   51POX    C1Q  647   5.960   3.302   1.871  0.3126  0.1704 -0.3047
   51POX    C1R  648   5.894   3.438   1.894  0.5457  0.3040 -0.4281
   51POX     CZ  649   6.236   4.386   1.653  0.2087 -0.0626 -0.3720
   51POX     OZ  650   6.324   4.374   1.765  0.2540  0.2954 -0.3680
   51POX    C2A  651   6.401   4.481   1.784  0.0240  0.3980  0.0081
   51POX    O2A  652   6.391   4.591   1.729  0.1163  0.6031  0.3977
   51POX    C2B  653   6.513   4.438   1.871 -0.2028  0.1910  0.1986
   51POX    C2C  654   6.510   4.498   2.012 -0.4172  0.3694  0.1183
   51POX    C2D  655   6.539   4.394   2.119  0.5243  0.2583 -0.2348
   51POX    C2E  656   6.538   4.467   2.254  0.2250 -0.2237  0.0294
   51POX    C2F  657   6.577   4.373   2.367 -0.0757  0.0304  0.3466
   51POX    C2G  658   6.581   4.437   2.506 -0.1928 -0.0592  0.3921
   51POX    C2H  659   6.443   4.417   2.569 -0.2081 -0.5560  0.2072
   51POX    C2I  660   6.440   4.501   2.697 -0.2215  0.3542 -0.3822
   51POX    C2J  661   6.464   4.651   2.678  0.0991  0.3049 -0.3813
   51POX    C2K  662   6.465   4.737   2.804 -0.2976  0.0976 -0.2342
   51POX    C2L  663   6.596   4.735   2.882 -0.3768 -0.1528 -0.1080
   51POX    C2M  664   6.584   4.792   3.023 -0.0560  0.1167 -0.1857
   51POX    C2N  665   6.715   4.768   3.098 -0.3258 -0.6244  0.0696
   51POX    C2O  666   6.707   4.864   3.217  0.1378  0.3029 -0.6262
   51POX    C2P  667   6.635   4.772   3.316  0.8787  0.3665 -0.0213
   52CHL    CN1  668   2.128   6.092   1.648  0.1837 -0.3682 -0.2074
   52CHL    CN2  669   1.914   6.092   1.738  0.1941 -0.1842 -0.1717
   52CHL    CN3  670   2.066   5.925   1.809  0.1615  0.7358  0.5722
   52CHL    NTM  671   2.021   6.002   1.693  0.1481 -0.2737 -0.1018
   52CHL     CB  672   1.979   5.910   1.586  0.3753 -0.4119 -0.0734
   53PJ2     CA  673   1.875   5.801   1.611  0.1671 -0.0831  0.5094
   53PJ2     OA  674   1.754   5.838   1.677 -0.1276 -0.3383  0.1173
   53PJ2      P  675   1.693   5.699   1.731 -0.2925 -0.2507  0.1565
   53PJ2     OB  676   1.639   5.643   1.605 -0.5368 -0.2357  0.2521
   53PJ2     HB  677   1.663   5.548   1.586 -2.6361 -1.3810  2.6831
   53PJ2     OG  678   1.787   5.624   1.817  0.3441  0.2967 -0.0493
   53PJ2     HG  679   1.725   5.570   1.875 -0.7160  0.6773 -0.7866
   53PJ2     OD  680   1.567   5.738   1.825 -0.1105 -0.0472  0.3180
   54POX     CD  681   1.606   5.792   1.951  0.1884 -0.1590  0.2757
   54POX     CE  682   1.598   5.944   1.963 -0.2596 -0.1503 -0.1216
   54POX     OE  683   1.655   5.978   2.090 -0.1754 -0.2463 -0.1337
   54POX    C1A  684   1.787   5.990   2.103 -0.2439  0.6534 -0.1763
   54POX    O1A  685   1.857   5.930   2.021 -0.2095 -0.0986  0.3914
   54POX    C1B  686   1.819   6.036   2.239  0.4314 -0.1182 -0.0639
   54POX    C1C  687   1.836   6.188   2.253  0.0924 -0.1202  0.4348
   54POX    C1D  688   1.921   6.211   2.378  0.3555  0.1623  0.2091
   54POX    C1E  689   1.851   6.253   2.508 -0.0268  0.6587 -0.1511
   54POX    C1F  690   1.950   6.245   2.625  0.2149  0.4593 -0.3658
   54POX    C1G  691   2.013   6.111   2.660 -0.0602  0.4802  0.2185
   54POX    C1H  692   1.920   6.008   2.725  0.1984 -0.0326 -0.2128
   54POX    C1I  693   2.000   5.882   2.760 -0.0146 -0.1008  0.0342
   54POX    C1J  694   1.943   5.781   2.825  0.0959  0.1310  0.4950
   54POX    C1K  695   1.800   5.788   2.878 -0.3371 -0.4632 -0.5551
   54POX    C1L  696   1.805   5.812   3.029  0.1086 -0.0424 -0.6337
   54POX    C1M  697   1.665   5.849   3.077  0.3014 -0.4909  0.2910
   54POX    C1N  698   1.667   5.903   3.220 -0.1135  0.0505  0.0980
   54POX    C1O  699   1.532   5.955   3.270 -0.4685 -0.4583 -0.3218
   54POX    C1P  700   1.426   5.848   3.298 -0.2834 -0.4454  0.4326
   54POX    C1Q  701   1.303   5.911   3.364 -0.7333 -0.3196 -0.5175
   54POX    C1R  702   1.227   5.809   3.449 -0.1939 -0.4413 -0.1796
   54POX     CZ  703   1.459   5.994   1.924 -0.4159 -0.3129  0.2186
   54POX     OZ  704   1.451   6.136   1.934  0.3774 -0.3058  0.8264
   54POX    C2A  705   1.336   6.201   1.913  0.2976 -0.6227  0.2658
   54POX    O2A  706   1.236   6.130   1.913 -0.1384 -0.0108  0.0417
   54POX    C2B  707   1.342   6.348   1.897  0.2349 -0.6313  0.1680
   54POX    C2C  708   1.329   6.426   2.028  0.0127  0.9470 -0.7727
   54POX    C2D  709   1.444   6.432   2.129 -0.3411  0.0112 -0.3018
   54POX    C2E  710   1.399   6.482   2.266  0.2889  0.0782 -0.1160
   54POX    C2F  711   1.484   6.409   2.370 -0.2460 -0.4453 -0.0419
   54POX    C2G  712   1.445   6.444   2.514 -0.3636  0.0172 -0.1845
   54POX    C2H  713   1.503   6.339   2.610 -0.3753  0.1090 -0.0765
   54POX    C2I  714   1.480   6.347   2.761  0.5144 -0.1445  0.0766
   54POX    C2J  715   1.335   6.334   2.807  0.4520 -0.2593 -0.1493
   54POX    C2K  716   1.318   6.314   2.958 -0.1386  0.0536 -0.1725
   54POX    C2L  717   1.173   6.273   2.985  0.0379 -0.6782 -0.3328
   54POX    C2M  718   1.146   6.270   3.135  0.0792 -0.5977 -0.3235
   54POX    C2N  719   1.012   6.204   3.170 -0.0239  0.1227  0.6924
   54POX    C2O  720   1.023   6.052   3.158  0.4064  0.1097  1.2139
   54POX    C2P  721   0.898   5.974   3.198 -0.3099  0.2629 -0.6168
   55CHL    CN1  722   3.784   6.281   0.993 -0.1888  0.5794 -0.1833
   55CHL    CN2  723   3.591   6.388   1.026  0.0263  0.3792 -0.4012
   55CHL    CN3  724   3.790   6.476   1.135 -1.2882  0.8495 -0.1198
   55CHL    NTM  725   3.714   6.355   1.099 -0.2921  0.1609  0.0429
   55CHL     CB  726   3.675   6.272   1.214 -0.3830  0.2002  0.0411
   56PJ2     CA  727   3.783   6.186   1.281  0.4402  0.7832 -0.5154
   56PJ2     OA  728   3.906   6.241   1.328  0.2255  0.2971  0.6413
   56PJ2      P  729   4.001   6.140   1.410  0.1452 -0.0965  0.2522
   56PJ2     OB  730   4.032   6.031   1.316 -0.0575 -0.1676  0.2668
   56PJ2     HB  731   3.960   5.962   1.312  0.4032 -0.6877  0.7579
   56PJ2     OG  732   4.122   6.209   1.461  0.4981 -0.3084 -0.2931
   56PJ2     HG  733   4.156   6.275   1.394  0.0087  0.4835  0.2274
   56PJ2     OD  734   3.911   6.094   1.536 -0.2786  0.0684  0.0119
   57POX     CD  735   3.905   6.180   1.649  0.2206 -0.1821  0.2339
   57POX     CE  736   3.784   6.164   1.742  0.0466  0.4275  0.1181
   57POX     OE  737   3.775   6.255   1.852  0.2222  0.0762  0.4248
   57POX    C1A  738   3.723   6.375   1.830 -0.1423 -0.2421 -0.4964
   57POX    O1A  739   3.677   6.405   1.720 -0.3862 -0.1147 -0.3616
   57POX    C1B  740   3.746   6.463   1.947 -0.3490 -0.2198 -0.4721
   57POX    C1C  741   3.627   6.477   2.042 -0.0858 -0.6123 -0.0863
   57POX    C1D  742   3.654   6.564   2.165 -0.3428 -0.1396 -0.3622
   57POX    C1E  743   3.708   6.491   2.288 -0.2258  0.0751 -0.2838
   57POX    C1F  744   3.744   6.594   2.395  0.5872 -0.6515  0.1591
   57POX    C1G  745   3.764   6.527   2.531 -0.1848 -0.0343  0.5832
   57POX    C1H  746   3.632   6.486   2.596 -0.4748  0.2056  0.1529
   57POX    C1I  747   3.655   6.418   2.731 -0.2860  0.2613  0.1501
   57POX    C1J  748   3.542   6.363   2.774 -0.4765  0.2657 -0.3400
   57POX    C1K  749   3.417   6.335   2.691 -0.0757 -1.1425 -0.4908
   57POX    C1L  750   3.282   6.363   2.756  0.3717  0.2779 -0.1354
   57POX    C1M  751   3.267   6.325   2.904 -0.2915 -0.0439 -0.2785
   57POX    C1N  752   3.126   6.354   2.955 -0.2295 -0.0202 -0.1197
   57POX    C1O  753   3.108   6.293   3.094  0.0319  0.6960  0.2327
   57POX    C1P  754   2.972   6.326   3.155 -0.0733 -0.5021  0.6612
   57POX    C1Q  755   2.981   6.462   3.225  0.0877 -0.3347  0.3124
   57POX    C1R  756   2.856   6.521   3.290  0.0043 -0.2941  0.1162
   57POX     CZ  757   3.807   6.018   1.782  0.4179  0.2262 -0.7959
   57POX     OZ  758   3.899   5.997   1.890 -0.4188 -0.0019 -0.1150
   57POX    C2A  759   3.941   5.874   1.917  0.0764  0.0875 -0.4542
   57POX    O2A  760   3.909   5.782   1.842 -0.6571  0.3385 -0.4584
   57POX    C2B  761   4.027   5.852   2.035 -0.4855  0.1035 -0.0320
   57POX    C2C  762   4.171   5.900   2.016 -0.2699 -0.2823  0.5945
   57POX    C2D  763   4.266   5.845   2.123  0.1782 -0.0148  0.3392
   57POX    C2E  764   4.394   5.929   2.122  0.0705  0.1427 -0.1913
   57POX    C2F  765   4.508   5.892   2.217 -0.4369 -0.4593  0.1889
   57POX    C2G  766   4.481   5.916   2.365 -0.4176  0.3481  0.0651
   57POX    C2H  767   4.572   5.832   2.454 -0.3991  0.0524 -0.2321
   57POX    C2I  768   4.557   5.868   2.602 -0.4046 -0.4784 -0.0992
   57POX    C2J  769   4.638   5.763   2.679  0.1413  0.0299  0.0271
   57POX    C2K  770   4.557   5.704   2.795  0.1111  0.5648  0.2862
   57POX    C2L  771   4.556   5.793   2.919  0.4310  0.4801  0.3509
   57POX    C2M  772   4.687   5.783   2.997  0.2800  0.0526  0.5477
   57POX    C2N  773   4.657   5.836   3.137 -0.2374  0.0525  0.4376
   57POX    C2O  774   4.554   5.753   3.213 -0.0850 -0.2215  0.3436
   57POX    C2P  775   4.588   5.765   3.361  0.0939 -0.1429  0.2962
   58CHL    CN1  776   2.102   8.669   1.499  0.4088  0.2497  0.4495
   58CHL    CN2  777   2.159   8.494   1.342  0.3350  0.0917 -0.1932
   58CHL    CN3  778   2.320   8.566   1.504 -0.1436 -0.1092 -0.5258
   58CHL    NTM  779   2.209   8.610   1.417 -0.1052  0.3733 -0.3326
   58CHL     CB  780   2.266   8.707   1.323 -0.1819  0.1952 -0.5649
   59PJ2     CA  781   2.338   8.837   1.362  0.2848 -0.2653  0.1433
   59PJ2     OA  782   2.248   8.926   1.428  0.2626 -0.1371 -0.0574
   59PJ2      P  783   2.273   9.078   1.383 -0.3665 -0.0397 -0.0889
   59PJ2     OB  784   2.390   9.116   1.466 -0.9102  0.2736  0.5435
   59PJ2     HB  785   2.425   9.199   1.424  1.1915 -0.3634  0.9283
   59PJ2     OG  786   2.287   9.077   1.235  0.4608 -0.5843 -0.0112
   59PJ2     HG  787   2.309   9.172   1.215  1.1031 -0.2791  1.8877
   59PJ2     OD  788   2.130   9.138   1.425 -0.3185  0.0822 -0.0998
   60POX     CD  789   2.110   9.164   1.564  0.1444  0.8785 -0.1731
   60POX     CE  790   1.970   9.219   1.593 -0.1651  0.0489 -0.0587
   60POX     OE  791   1.978   9.277   1.724 -0.2183  0.8344 -0.3972
   60POX    C1A  792   1.964   9.406   1.752  0.2590  0.6971  0.4961
   60POX    O1A  793   1.919   9.486   1.670 -0.4431  0.0932  0.2837
   60POX    C1B  794   1.991   9.432   1.896 -0.2542  0.2683  0.6769
   60POX    C1C  795   2.059   9.565   1.930 -0.1397  0.3831  0.0294
   60POX    C1D  796   2.063   9.587   2.082 -0.2745 -0.4509  0.1619
   60POX    C1E  797   2.169   9.510   2.162 -0.1223 -0.3642  0.0454
   60POX    C1F  798   2.168   9.566   2.304  0.1395 -0.1861 -0.0215
   60POX    C1G  799   2.268   9.492   2.393  0.2081 -0.1088 -0.0344
   60POX    C1H  800   2.268   9.552   2.534 -0.2284 -0.2578  0.0299
   60POX    C1I  801   2.369   9.468   2.613 -0.2144 -0.0990  0.1801
   60POX    C1J  802   2.330   9.386   2.709  0.2144 -0.3518  0.1449
   60POX    C1K  803   2.189   9.377   2.768  0.0889 -0.8709 -0.2252
   60POX    C1L  804   2.173   9.438   2.908  0.2332 -0.2877 -0.4571
   60POX    C1M  805   2.246   9.355   3.014 -0.3161 -0.2568 -0.0520
   60POX    C1N  806   2.221   9.386   3.162 -0.6673 -0.2896 -0.1033
   60POX    C1O  807   2.308   9.308   3.260 -0.1423  0.4662  0.0434
   60POX    C1P  808   2.240   9.277   3.393  0.0295  0.5526  0.1520
   60POX    C1Q  809   2.335   9.193   3.480 -0.6501 -0.1315  0.2489
   60POX    C1R  810   2.461   9.266   3.527  0.0507 -0.9346 -0.3518
   60POX     CZ  811   1.866   9.108   1.581 -0.1354  0.0075  0.0625
   60POX     OZ  812   1.843   9.005   1.678  1.0482 -0.0986  0.2463
   60POX    C2A  813   1.745   8.920   1.648  0.1301  1.1081 -0.2576
   60POX    O2A  814   1.696   8.906   1.536  0.4412 -0.3993 -0.2256
   60POX    C2B  815   1.716   8.838   1.767 -0.1119  0.1985 -0.9344
   60POX    C2C  816   1.667   8.695   1.741 -0.5104  0.2143 -0.2730
   60POX    C2D  817   1.581   8.657   1.862  0.2548 -0.3928  0.0917
   60POX    C2E  818   1.673   8.622   1.979  0.4560 -0.2053 -0.0106
   60POX    C2F  819   1.602   8.636   2.113  0.0664  0.5446 -0.2873
   60POX    C2G  820   1.695   8.592   2.226 -0.4735  0.0998 -0.0088
   60POX    C2H  821   1.695   8.699   2.336 -0.0483 -0.0213  0.1120
   60POX    C2I  822   1.559   8.703   2.405 -0.3557  0.2593 -0.4991
   60POX    C2J  823   1.553   8.818   2.506 -0.1424  0.0885 -0.2897
   60POX    C2K  824   1.431   8.811   2.597 -0.1475  0.0780 -0.2971
   60POX    C2L  825   1.416   8.936   2.684 -0.2540 -0.1106 -0.0413
   60POX    C2M  826   1.376   9.063   2.609 -0.0699 -0.2713 -0.4138
   60POX    C2N  827   1.351   9.183   2.701  0.3038 -0.3684 -0.1863
   60POX    C2O  828   1.333   9.311   2.621  0.3823 -0.3784 -0.2199
   60POX    C2P  829   1.309   9.433   2.711  0.2897 -0.4035 -0.2107
   61CHL    CN1  830   2.869   0.490   1.423 -0.4502 -0.1446  0.4550
   61CHL    CN2  831   2.921   0.256   1.425 -0.0202 -0.0508 -0.4961
   61CHL    CN3  832   3.037   0.407   1.574  0.0038  0.2419  0.0170
   61CHL    NTM  833   2.976   0.391   1.441 -0.2875 -0.0189  0.1797
   61CHL     CB  834   3.086   0.420   1.348 -0.2927 -0.5308  0.0118
   62PJ2     CA  835   3.193   0.321   1.302  0.4498  0.0850  0.4064
   62PJ2     OA  836   3.270   0.266   1.409  0.4543 -0.0552  0.3306
   62PJ2      P  837   3.429   0.271   1.388  0.3381  0.2215 -0.5023
   62PJ2     OB  838   3.444   0.166   1.284 -0.4453  0.0312 -0.4314
   62PJ2     HB  839   3.363   0.109   1.285 -0.6500  0.3206 -0.2695
   62PJ2     OG  840   3.476   0.411   1.376  0.2441  0.2990  0.0111
   62PJ2     HG  841   3.567   0.411   1.333  0.0946  1.5295 -0.3404
   62PJ2     OD  842   3.484   0.217   1.529 -0.1018  0.0736 -0.3878
   63POX     CD  843   3.471   0.078   1.562 -0.1733  0.2085  0.1647
   63POX     CE  844   3.483   0.048   1.711  0.0777  0.1487  0.1324
   63POX     OE  845   3.365   0.085   1.782 -0.0246  0.3247 -0.1293
   63POX    C1A  846   3.267  -0.003   1.759  0.1752 -0.1236  0.7078
   63POX    O1A  847   3.272  -0.104   1.688 -0.6776  0.2692  0.0729
   63POX    C1B  848   3.150   0.023   1.846 -0.2068  0.0763  0.1393
   63POX    C1C  849   3.124  -0.089   1.947  0.1611 -0.1510 -0.0130
   63POX    C1D  850   3.017  -0.037   2.044  0.0730 -0.0219 -0.1779
   63POX    C1E  851   2.941  -0.151   2.113 -0.1461 -0.0390 -0.4483
   63POX    C1F  852   2.824  -0.095   2.194  0.0674  0.0202 -0.1789
   63POX    C1G  853   2.722  -0.209   2.202  0.1276 -0.0211 -0.0135
   63POX    C1H  854   2.606  -0.169   2.293 -0.0602 -0.1853 -0.1807
   63POX    C1I  855   2.497  -0.275   2.279  0.2227 -0.5169  0.1108
   63POX    C1J  856   2.437  -0.322   2.389 -0.2127  0.1307  0.1566
   63POX    C1K  857   2.462  -0.295   2.537  0.4947 -0.3788  0.1359
   63POX    C1L  858   2.424  -0.408   2.633  0.0436 -0.0036  0.4073
   63POX    C1M  859   2.464  -0.380   2.778 -0.7056 -0.5491  0.7257
   63POX    C1N  860   2.614  -0.361   2.801 -0.6890  0.2125  0.0590
   63POX    C1O  861   2.637  -0.313   2.945  0.7002 -0.2880  0.0204
   63POX    C1P  862   2.778  -0.311   3.005  0.6754  0.3839  0.0652
   63POX    C1Q  863   2.793  -0.203   3.112  0.4864  0.4082  0.0678
   63POX    C1R  864   2.927  -0.234   3.179  0.5184 -0.1101 -0.2240
   63POX     CZ  865   3.604   0.117   1.774 -0.2284  0.6608  0.1624
   63POX     OZ  866   3.649   0.070   1.901 -0.1073 -0.3673 -0.2529
   63POX    C2A  867   3.745   0.133   1.968 -0.4006  0.2285 -0.3917
   63POX    O2A  868   3.788   0.239   1.922 -0.5696  0.3993 -0.1602
   63POX    C2B  869   3.791   0.047   2.079 -0.1699  0.4073 -0.3465
   63POX    C2C  870   3.883   0.127   2.172  0.1267  0.1399 -0.4089
   63POX    C2D  871   3.922   0.054   2.301 -0.8666 -0.0159 -0.1845
   63POX    C2E  872   4.022   0.126   2.393 -0.9847 -0.4228  0.2655
   63POX    C2F  873   4.074   0.015   2.485  0.7358 -0.0301 -0.1951
   63POX    C2G  874   4.141   0.064   2.613  0.4003  0.2764 -0.1363
   63POX    C2H  875   4.210  -0.051   2.686  0.1021  0.3724  0.2985
   63POX    C2I  876   4.325  -0.010   2.779  0.0813 -0.2651  0.6096
   63POX    C2J  877   4.282   0.107   2.868 -0.1490  0.2372 -0.1486
   63POX    C2K  878   4.394   0.196   2.922  0.2419 -0.1053 -0.3933
   63POX    C2L  879   4.362   0.304   3.025  0.1839 -0.0446 -0.4744
   63POX    C2M  880   4.493   0.351   3.089  0.0002  0.3225 -0.3625
   63POX    C2N  881   4.481   0.481   3.168  0.1529  0.4123 -0.4860
   63POX    C2O  882   4.610   0.532   3.233  0.0275  0.0839  0.0325
   63POX    C2P  883   4.675   0.647   3.155  0.3622 -0.2410 -0.1684
   64CHL    CN1  884   3.880   4.755   1.323 -0.9713  0.8133 -0.3061
   64CHL    CN2  885   4.014   4.940   1.411  0.1923  0.1513 -0.1505
   64CHL    CN3  886   3.885   4.957   1.210 -0.2555  0.0960 -0.0327
   64CHL    NTM  887   3.969   4.867   1.291 -0.1018  0.2037 -0.0727
   64CHL     CB  888   4.076   4.810   1.208  0.0924 -0.0363  0.3432
   65PJ2     CA  889   4.209   4.877   1.173  0.0098 -0.1477 -0.1840
   65PJ2     OA  890   4.316   4.871   1.267 -0.1093 -0.3245 -0.0575
   65PJ2      P  891   4.430   4.981   1.236 -0.1331 -0.2384  0.1569
   65PJ2     OB  892   4.552   4.915   1.286  0.3373  0.1113 -0.5143
   65PJ2     HB  893   4.535   4.839   1.348 -0.0077  1.6471  1.3753
   65PJ2     OG  894   4.430   5.027   1.095  0.1024 -0.8758 -0.0544
   65PJ2     HG  895   4.521   5.066   1.079  0.7554 -0.6967  3.3859
   65PJ2     OD  896   4.381   5.101   1.332 -0.4723 -0.0282 -0.2702
   66POX     CD  897   4.473   5.122   1.440  0.0065 -0.0423 -0.6716
   66POX     CE  898   4.447   5.260   1.501 -0.1055 -0.4919  0.3019
   66POX     OE  899   4.543   5.312   1.594  0.2289 -0.5651 -0.0004
   66POX    C1A  900   4.656   5.352   1.537  0.1559 -0.4272 -0.0515
   66POX    O1A  901   4.657   5.395   1.422 -0.0090  0.1082  0.1453
   66POX    C1B  902   4.761   5.361   1.641 -0.5226 -0.0530  0.6072
   66POX    C1C  903   4.869   5.258   1.606  0.0425  0.6389  0.3193
   66POX    C1D  904   4.948   5.233   1.734  0.2209 -0.3519  0.0225
   66POX    C1E  905   4.905   5.101   1.799  0.0153 -0.4496 -0.3118
   66POX    C1F  906   4.946   5.119   1.945  0.2267 -0.1037 -0.4099
   66POX    C1G  907   4.879   5.229   2.028  0.6007 -0.3285  0.1984
   66POX    C1H  908   4.904   5.220   2.179  0.0053  0.3139  0.3391
   66POX    C1I  909   5.040   5.284   2.208  0.3087 -0.0922 -0.1720
   66POX    C1J  910   5.098   5.260   2.325  0.2766 -0.3338 -0.2041
   66POX    C1K  911   5.064   5.163   2.438  0.2404 -0.3442 -0.2237
   66POX    C1L  912   5.182   5.135   2.532  0.2702  0.3365 -0.0597
   66POX    C1M  913   5.146   5.081   2.670 -0.6713  0.2824 -0.3208
   66POX    C1N  914   5.118   4.930   2.671  0.1080  0.1342 -0.2331
   66POX    C1O  915   5.094   4.873   2.811  0.1610  0.2279 -0.1854
   66POX    C1P  916   5.098   4.720   2.808  0.2128  0.2201  0.2122
   66POX    C1Q  917   5.051   4.667   2.944  0.2232  0.1223  0.1779
   66POX    C1R  918   5.046   4.514   2.943  0.6306  0.1088 -0.4800
   66POX     CZ  919   4.300   5.257   1.543 -0.2082 -0.4270 -0.0515
   66POX     OZ  920   4.271   5.226   1.680  0.3605 -0.2726  0.1041
   66POX    C2A  921   4.145   5.195   1.706  0.3025 -0.2456 -0.1458
   66POX    O2A  922   4.069   5.147   1.622  0.7012 -0.3965 -0.4229
   66POX    C2B  923   4.112   5.192   1.850 -0.4166 -0.4742 -0.3069
   66POX    C2C  924   4.005   5.296   1.882  0.2196  0.0054  0.3107
   66POX    C2D  925   4.009   5.309   2.034 -0.4912  0.3590  0.3038
   66POX    C2E  926   4.121   5.384   2.108 -0.2112  0.2028  0.0410
   66POX    C2F  927   4.097   5.397   2.258  0.2011 -0.3663  0.1612
   66POX    C2G  928   4.158   5.525   2.315 -0.1111 -0.2740  0.2950
   66POX    C2H  929   4.085   5.546   2.448 -0.6418  0.1335 -0.0582
   66POX    C2I  930   4.153   5.640   2.547  0.2688  0.2549 -0.7792
   66POX    C2J  931   4.104   5.602   2.687  0.9542  0.2152 -0.5467
   66POX    C2K  932   4.160   5.693   2.796 -0.1195 -0.0268  0.2264
   66POX    C2L  933   4.158   5.623   2.932 -0.2279 -0.0453  0.2154
   66POX    C2M  934   4.278   5.528   2.943  0.5081  0.7923 -0.4595
   66POX    C2N  935   4.266   5.460   3.079  0.3125  0.5101 -0.6157
   66POX    C2O  936   4.403   5.402   3.117  0.0319  0.1063 -0.2129
   66POX    C2P  937   4.388   5.336   3.254  0.0888  0.1030 -0.2080
   67CHL    CN1  938   3.300   7.478   1.593 -0.4451  0.3767  0.1303
   67CHL    CN2  939   3.401   7.326   1.750  0.8030  0.1330 -0.5515
   67CHL    CN3  940   3.162   7.374   1.756  0.6515  0.1328 -0.5077
   67CHL    NTM  941   3.280   7.355   1.671  0.6526 -0.1790 -0.4398
   67CHL     CB  942   3.253   7.242   1.581 -0.2796 -0.3542  0.0448
   68PJ2     CA  943   3.334   7.212   1.454 -0.3287 -0.0471 -0.0605
   68PJ2     OA  944   3.475   7.230   1.472 -0.3253 -0.0191 -0.1170
   68PJ2      P  945   3.544   7.245   1.327  0.0246 -0.0572  0.0453
   68PJ2     OB  946   3.485   7.135   1.247 -0.0626  0.0139  0.0120
   68PJ2     HB  947   3.408   7.091   1.294  1.6203 -1.1731  1.8033
   68PJ2     OG  948   3.507   7.385   1.297 -0.2079 -0.0940  0.1589
   68PJ2     HG  949   3.455   7.428   1.371  0.0507  0.3956  0.0627
   68PJ2     OD  950   3.695   7.234   1.383 -0.1166 -0.1633  0.4114
   69POX     CD  951   3.755   7.334   1.466  0.0022 -0.1682  0.3326
   69POX     CE  952   3.853   7.262   1.559  0.1801 -0.2174  0.1051
   69POX     OE  953   3.884   7.325   1.684  0.4069  0.1421 -0.1282
   69POX    C1A  954   3.825   7.295   1.799  0.1455  0.3480 -0.2055
   69POX    O1A  955   3.741   7.205   1.805  0.4142  0.1139  0.1401
   69POX    C1B  956   3.856   7.380   1.916  0.2095 -0.2887  0.2504
   69POX    C1C  957   3.738   7.409   2.008 -0.0701  0.2721 -0.2741
   69POX    C1D  958   3.770   7.525   2.102  0.1271 -0.3667  0.4600
   69POX    C1E  959   3.651   7.572   2.186 -0.3078 -0.2398 -0.2225
   69POX    C1F  960   3.606   7.472   2.292 -0.0977 -0.0278  0.0666
   69POX    C1G  961   3.617   7.527   2.435 -0.2549  0.5934 -0.1541
   69POX    C1H  962   3.517   7.639   2.461 -0.5727  0.3192 -0.1849
   69POX    C1I  963   3.487   7.663   2.609 -0.8290 -0.5991 -0.0833
   69POX    C1J  964   3.383   7.731   2.657 -0.3338 -0.2090  0.4484
   69POX    C1K  965   3.274   7.783   2.563 -0.5910 -0.8592  0.3756
   69POX    C1L  966   3.184   7.867   2.654 -0.5005 -0.0326 -0.2814
   69POX    C1M  967   3.061   7.938   2.597 -0.6069 -0.1691 -0.2220
   69POX    C1N  968   2.983   8.007   2.708  0.2263  0.2096  0.1331
   69POX    C1O  969   2.846   8.051   2.656  0.5528  1.0775 -0.0128
   69POX    C1P  970   2.762   8.126   2.760  0.0368  0.6344 -0.1073
   69POX    C1Q  971   2.742   8.037   2.883  0.0242  0.3706 -0.2991
   69POX    C1R  972   2.692   8.113   3.007  0.6612  0.3845 -0.0459
   69POX     CZ  973   3.976   7.223   1.475  0.1245 -0.2446  0.0361
   69POX     OZ  974   4.085   7.171   1.550  0.1439 -0.5637 -0.2123
   69POX    C2A  975   4.189   7.111   1.492  0.0767 -0.3100 -0.5987
   69POX    O2A  976   4.201   7.110   1.370 -0.1710  0.2585 -0.6321
   69POX    C2B  977   4.295   7.072   1.588  0.2515  0.1964 -0.5854
   69POX    C2C  978   4.330   6.923   1.593  0.0231  0.1689  0.5272
   69POX    C2D  979   4.428   6.872   1.698  0.4696  0.0848  0.0688
   69POX    C2E  980   4.369   6.859   1.838  0.2728  0.0024 -0.0218
   69POX    C2F  981   4.481   6.806   1.928 -0.5190 -0.4257  0.7293
   69POX    C2G  982   4.503   6.658   1.897  0.3527  0.0267 -0.9008
   69POX    C2H  983   4.611   6.594   1.984  0.2443 -0.0959 -0.8584
   69POX    C2I  984   4.750   6.646   1.952  0.4347 -0.4933 -0.6881
   69POX    C2J  985   4.840   6.614   2.072 -0.1714 -0.4019 -0.2042
   69POX    C2K  986   4.805   6.698   2.195 -0.7729  0.0867 -0.7030
   69POX    C2L  987   4.888   6.827   2.194  0.0689 -0.4402 -0.0384
   69POX    C2M  988   5.029   6.779   2.228  0.0708 -0.2843  0.1788
   69POX    C2N  989   5.134   6.889   2.225 -0.1306 -0.1061 -0.5899
   69POX    C2O  990   5.278   6.836   2.217  0.0043  0.2002 -0.2630
   69POX    C2P  991   5.303   6.712   2.304 -0.7391  0.2870  0.0866
   70CHL    CN1  992   1.839   0.964   1.696 -0.0789  0.5537 -0.6677
   70CHL    CN2  993   1.987   1.126   1.626  0.0676  0.2489 -0.3998
   70CHL    CN3  994   2.040   0.896   1.577  0.3586 -0.0972  0.1574
   70CHL    NTM  995   1.932   0.996   1.587  0.4592  0.0690 -0.3535
   70CHL     CB  996   1.867   0.994   1.455  0.0567  0.1110 -0.1574
   71PJ2     CA  997   1.754   1.090   1.419  0.2619  0.2435 -0.4538
   71PJ2     OA  998   1.803   1.224   1.411  0.1977  0.2878 -0.1174
   71PJ2      P  999   1.672   1.315   1.395  0.0816  0.0958 -0.2686
   71PJ2     OB 1000   1.710   1.457   1.375  0.1304  0.0457 -0.5306
   71PJ2     HB 1001   1.666   1.480   1.288  0.9468 -0.1778 -1.0146
   71PJ2     OG 1002   1.585   1.244   1.299 -0.1388  0.4476 -0.3306
   71PJ2     HG 1003   1.581   1.145   1.312 -0.1651  0.3487 -1.0551
   71PJ2     OD 1004   1.612   1.283   1.541  0.0495  0.3097 -0.2336
   72POX     CD 1005   1.606   1.377   1.648 -0.6286  0.0235 -0.0182
   72POX     CE 1006   1.594   1.310   1.785  0.1463  0.4273  0.2540
   72POX     OE 1007   1.716   1.264   1.843  0.4277  0.2472 -0.4745
   72POX    C1A 1008   1.798   1.346   1.908  0.4820 -0.3261  0.2001
   72POX    O1A 1009   1.769   1.466   1.907 -0.2155 -0.4947  0.0351
   72POX    C1B 1010   1.927   1.292   1.956  0.6775  0.1635  0.2383
   72POX    C1C 1011   1.920   1.158   2.030  0.0601  0.2158  0.2858
   72POX    C1D 1012   1.832   1.175   2.154  0.1124  0.5407  0.2802
   72POX    C1E 1013   1.832   1.050   2.243 -0.1676  0.0411 -0.4022
   72POX    C1F 1014   1.787   1.081   2.386  0.0421  0.1239 -0.3522
   72POX    C1G 1015   1.839   0.977   2.485 -0.2528  0.4409  0.1404
   72POX    C1H 1016   1.819   1.026   2.629 -0.1337 -0.3798  0.4419
   72POX    C1I 1017   1.838   0.901   2.716  0.4943 -0.4994  0.1444
   72POX    C1J 1018   1.753   0.863   2.811 -0.2497 -0.3200 -0.4408
   72POX    C1K 1019   1.621   0.930   2.850  0.1061  0.1622 -0.0637
   72POX    C1L 1020   1.620   1.007   2.983 -0.2161 -0.4368  0.2845
   72POX    C1M 1021   1.480   1.039   3.034 -0.1091 -0.1950  0.4241
   72POX    C1N 1022   1.493   1.102   3.173 -0.0649  0.3981  0.1564
   72POX    C1O 1023   1.354   1.126   3.232  0.0028  0.1785  0.4078
   72POX    C1P 1024   1.374   1.243   3.329  0.2183  0.3210  0.1924
   72POX    C1Q 1025   1.247   1.285   3.403  0.3152  0.7311  0.1254
   72POX    C1R 1026   1.238   1.213   3.537 -0.0351  0.1001 -0.2323
   72POX     CZ 1027   1.473   1.217   1.791  0.1718  0.3583 -0.3271
   72POX     OZ 1028   1.422   1.205   1.924  0.1560 -0.3308 -0.3901
   72POX    C2A 1029   1.341   1.105   1.959  0.0973 -0.1050  0.1263
   72POX    O2A 1030   1.322   1.023   1.869 -0.3542  0.2882 -0.1475
   72POX    C2B 1031   1.309   1.102   2.103 -0.4586  0.0919  0.0099
   72POX    C2C 1032   1.424   1.047   2.187 -0.4275  0.0897 -0.0342
   72POX    C2D 1033   1.403   1.058   2.338 -0.1330  0.0081  0.0148
   72POX    C2E 1034   1.269   0.990   2.367  0.1370 -0.5652 -0.0761
   72POX    C2F 1035   1.239   0.948   2.511 -0.1332  0.0444  0.0476
   72POX    C2G 1036   1.236   1.070   2.604 -0.0721  0.0537  0.0375
   72POX    C2H 1037   1.176   1.037   2.741 -0.2285  0.0204 -0.0382
   72POX    C2I 1038   1.024   1.026   2.726 -0.2038 -0.2841 -0.0784
   72POX    C2J 1039   0.985   0.930   2.838  0.4366 -0.0175  0.3787
   72POX    C2K 1040   0.837   0.893   2.842  0.3753  0.2217  0.3153
   72POX    C2L 1041   0.771   0.965   2.960 -0.4499  0.8058 -0.4832
   72POX    C2M 1042   0.624   0.923   2.955 -0.3177  0.3394 -0.4727
   72POX    C2N 1043   0.546   0.977   3.075  0.1739  0.2943 -0.1303
   72POX    C2O 1044   0.503   1.122   3.056  0.0363  0.2737  0.0184
   72POX    C2P 1045   0.396   1.158   3.159  0.2385  0.3142  0.2160
   73CHL    CN1 1046   4.980   7.260   0.889 -0.0911 -0.3112  0.5463
   73CHL    CN2 1047   5.182   7.348   0.784  0.5148 -0.5418  0.1402
   73CHL    CN3 1048   5.051   7.479   0.943  0.3257 -0.0891 -0.1570
   73CHL    NTM 1049   5.099   7.345   0.904 -0.0587 -0.2027 -0.2461
   73CHL     CB 1050   5.175   7.300   1.021  0.3480 -0.0693 -0.4597
   74PJ2     CA 1051   5.308   7.365   1.059  0.1987 -0.3290  0.5304
   74PJ2     OA 1052   5.304   7.498   1.113  0.0749 -0.1268  0.0222
   74PJ2      P 1053   5.456   7.551   1.122  0.0032  0.1480 -0.3456
   74PJ2     OB 1054   5.555   7.507   1.021  0.0933 -0.1787 -0.1163
   74PJ2     HB 1055   5.544   7.408   1.021  0.7178 -0.2624  1.1576
   74PJ2     OG 1056   5.451   7.691   1.170 -0.0723 -0.0747  0.3020
   74PJ2     HG 1057   5.489   7.745   1.095  0.3474 -1.2577 -0.3628
   74PJ2     OD 1058   5.515   7.456   1.238 -0.4902  0.2044 -0.0430
   75POX     CD 1059   5.529   7.521   1.365  0.4989  0.5673 -0.3246
   75POX     CE 1060   5.637   7.449   1.447 -0.3489 -0.4061 -0.0316
   75POX     OE 1061   5.636   7.489   1.584 -0.1120 -0.4291 -0.0230
   75POX    C1A 1062   5.560   7.424   1.671 -0.5784  0.4870  0.2683
   75POX    O1A 1063   5.476   7.349   1.622 -0.2055  0.0955  0.2222
   75POX    C1B 1064   5.583   7.470   1.810 -0.8236  0.2496  0.3885
   75POX    C1C 1065   5.584   7.357   1.913  0.5374 -0.1500 -0.0419
   75POX    C1D 1066   5.565   7.399   2.059  0.4385  0.0115 -0.1006
   75POX    C1E 1067   5.546   7.276   2.148  0.2737  0.1594  0.0680
   75POX    C1F 1068   5.499   7.311   2.290 -0.4737 -0.2889 -0.0641
   75POX    C1G 1069   5.426   7.195   2.359  0.1560 -0.8084 -0.2481
   75POX    C1H 1070   5.402   7.215   2.509 -0.4548 -0.0355 -0.4360
   75POX    C1I 1071   5.340   7.090   2.572  0.1734 -0.3025 -0.3421
   75POX    C1J 1072   5.333   7.059   2.701 -0.0826  0.1043 -0.2560
   75POX    C1K 1073   5.406   7.147   2.803  0.5491 -0.1957 -0.4411
   75POX    C1L 1074   5.505   7.066   2.887  0.0812 -0.2399  0.0691
   75POX    C1M 1075   5.570   7.146   3.000  0.3458 -0.2137 -0.1009
   75POX    C1N 1076   5.623   7.047   3.104 -0.3257 -0.4639  0.0104
   75POX    C1O 1077   5.646   7.120   3.237 -0.4703 -0.1840 -0.1176
   75POX    C1P 1078   5.765   7.216   3.241 -0.5827 -0.0213 -0.5200
   75POX    C1Q 1079   5.886   7.125   3.269 -0.1956  0.5604 -0.2920
   75POX    C1R 1080   5.895   7.050   3.403  0.7347 -0.0439 -0.6863
   75POX     CZ 1081   5.771   7.455   1.373 -0.0490  0.0972  0.5415
   75POX     OZ 1082   5.883   7.415   1.451  0.2917  0.4961  0.2658
   75POX    C2A 1083   6.004   7.441   1.403  0.3799 -0.1129  0.1500
   75POX    O2A 1084   6.022   7.511   1.304  0.2726  0.1358  0.3068
   75POX    C2B 1085   6.109   7.387   1.492  0.3419 -0.2458  0.1142
   75POX    C2C 1086   6.086   7.416   1.640 -0.2645 -0.3710  0.0447
   75POX    C2D 1087   6.174   7.338   1.738 -0.0057 -0.3289 -0.1547
   75POX    C2E 1088   6.095   7.304   1.864 -0.0513 -0.5694 -0.2484
   75POX    C2F 1089   6.027   7.423   1.932  0.1142 -0.3696 -0.4324
   75POX    C2G 1090   5.947   7.387   2.058 -0.0195  0.3244 -0.3148
   75POX    C2H 1091   6.032   7.355   2.181 -0.1307  0.7093 -0.1343
   75POX    C2I 1092   5.961   7.356   2.316  0.7741  0.2984  0.3552
   75POX    C2J 1093   5.883   7.485   2.342  0.6622  0.3388 -0.1783
   75POX    C2K 1094   5.829   7.495   2.484  0.4269 -0.2247 -0.2236
   75POX    C2L 1095   5.739   7.619   2.497  0.6623 -0.1406  0.6624
   75POX    C2M 1096   5.685   7.647   2.638 -0.6309 -0.0056  0.1501
   75POX    C2N 1097   5.571   7.550   2.668 -0.7147  0.1211  0.2367
   75POX    C2O 1098   5.510   7.570   2.807 -0.5588  0.4468  0.2607
   75POX    C2P 1099   5.608   7.541   2.921 -0.2268  0.0140 -0.1307
   76CHL    CN1 1100   4.646   6.391   1.322  0.2349  0.0627  0.6099
   76CHL    CN2 1101   4.650   6.163   1.387  0.1584  0.5330  0.1075
   76CHL    CN3 1102   4.613   6.227   1.159  0.8304  0.8277 -0.3230
   76CHL    NTM 1103   4.583   6.260   1.299  0.2327  0.2165 -0.2979
   76CHL     CB 1104   4.441   6.267   1.334  0.1994 -0.4380 -0.2884
   77PJ2     CA 1105   4.320   6.343   1.277 -0.3307 -0.3271  0.9578
   77PJ2     OA 1106   4.347   6.483   1.287 -0.0442 -0.3246  0.2024
   77PJ2      P 1107   4.243   6.571   1.201  0.1546 -0.1713  0.1175
   77PJ2     OB 1108   4.286   6.711   1.219  0.1862 -0.1983  0.2524
   77PJ2     HB 1109   4.384   6.720   1.237 -0.0014 -0.8083  1.7116
   77PJ2     OG 1110   4.235   6.511   1.066  0.2194  0.6701 -0.2609
   77PJ2     HG 1111   4.231   6.412   1.072 -1.8099  0.5834 -2.0469
   77PJ2     OD 1112   4.113   6.545   1.293  0.0718 -0.0107  0.0455
   78POX     CD 1113   4.085   6.643   1.393 -0.0808 -0.3977  0.3858
   78POX     CE 1114   4.054   6.595   1.535  0.0393 -0.1232  0.5073
   78POX     OE 1115   4.020   6.708   1.616 -0.0701  0.0913  0.1655
   78POX    C1A 1116   3.895   6.753   1.616 -0.1357 -0.0892 -0.0121
   78POX    O1A 1117   3.814   6.728   1.527 -0.2081 -0.1053  0.0581
   78POX    C1B 1118   3.893   6.871   1.705  0.0571 -0.1858  0.1189
   78POX    C1C 1119   3.825   6.833   1.837 -0.5252 -0.1331 -0.1641
   78POX    C1D 1120   3.870   6.923   1.952 -0.4605  0.0387 -0.3244
   78POX    C1E 1121   4.015   6.895   1.993 -0.6425 -0.1283  0.2097
   78POX    C1F 1122   4.053   6.975   2.117 -0.4910  0.4600 -0.2079
   78POX    C1G 1123   3.989   6.915   2.243  0.4996 -0.3996 -0.0998
   78POX    C1H 1124   4.023   6.981   2.376  0.5706  0.5333 -0.5728
   78POX    C1I 1125   3.931   6.926   2.486  1.3034  0.3478 -0.0399
   78POX    C1J 1126   3.963   6.835   2.577  0.3554  0.3355  0.2942
   78POX    C1K 1127   4.093   6.754   2.591  0.2654  0.2021  0.3541
   78POX    C1L 1128   4.126   6.711   2.733 -0.2262 -0.5326  0.2532
   78POX    C1M 1129   4.252   6.623   2.742  0.6206  0.6459  0.1428
   78POX    C1N 1130   4.285   6.575   2.883 -0.1708 -0.1304  0.0692
   78POX    C1O 1131   4.284   6.677   2.997 -0.0952  0.0442 -0.0861
   78POX    C1P 1132   4.366   6.612   3.109 -0.0577  0.0640 -0.1016
   78POX    C1Q 1133   4.336   6.677   3.245  0.0757  0.0755 -0.0768
   78POX    C1R 1134   4.335   6.830   3.236 -0.2227  0.1153  0.6250
   78POX     CZ 1135   4.164   6.502   1.586  0.7226  0.3487 -0.0855
   78POX     OZ 1136   4.147   6.444   1.716  0.9203  0.5386  0.0259
   78POX    C2A 1137   4.242   6.357   1.745  0.2629 -0.2494 -0.1456
   78POX    O2A 1138   4.356   6.358   1.698  0.2849 -0.2411 -0.0921
   78POX    C2B 1139   4.208   6.287   1.871 -0.2778 -0.0442 -0.1783
   78POX    C2C 1140   4.292   6.352   1.981 -0.1155 -0.4775 -0.0458
   78POX    C2D 1141   4.271   6.313   2.127  0.1317  0.1296  0.1574
   78POX    C2E 1142   4.366   6.389   2.220 -0.1307  0.4871  0.1353
   78POX    C2F 1143   4.329   6.354   2.364 -0.0980  0.0728  0.0456
   78POX    C2G 1144   4.390   6.448   2.469 -0.1309 -0.0772  0.2004
   78POX    C2H 1145   4.542   6.433   2.458 -0.1281  0.2894 -0.2581
   78POX    C2I 1146   4.612   6.479   2.585 -0.4883  0.0841  0.0172
   78POX    C2J 1147   4.762   6.504   2.562 -0.3546 -0.5666  0.1675
   78POX    C2K 1148   4.842   6.500   2.692  0.1077 -0.1206 -0.0992
   78POX    C2L 1149   4.848   6.637   2.759  0.5910 -0.0849 -0.2124
   78POX    C2M 1150   4.949   6.730   2.691  0.2991  0.2633 -0.1763
   78POX    C2N 1151   4.922   6.878   2.718  0.9714  0.3074  0.3010
   78POX    C2O 1152   4.916   6.923   2.864  0.3907  0.2593  0.2965
   78POX    C2P 1153   5.061   6.932   2.913  0.6391 -0.6043 -0.2512
   79CHL    CN1 1154   4.363   7.521   0.850  0.6543 -0.1308 -0.6698
   79CHL    CN2 1155   4.575   7.510   0.956  0.0332  0.0297  0.2595
   79CHL    CN3 1156   4.434   7.689   1.019  0.4013 -0.0264  0.3292
   79CHL    NTM 1157   4.434   7.548   0.976 -0.0162  0.1785 -0.3538
   79CHL     CB 1158   4.370   7.472   1.084  0.1443  0.6729  0.0970
   80PJ2     CA 1159   4.227   7.491   1.133 -0.0561 -0.2786 -0.0939
   80PJ2     OA 1160   4.174   7.622   1.156  0.1252 -0.2574  0.2116
   80PJ2      P 1161   4.021   7.609   1.202  0.0607 -0.0191  0.0655
   80PJ2     OB 1162   3.953   7.737   1.170  0.1693  0.1618  0.5430
   80PJ2     HB 1163   3.967   7.759   1.073  0.3259  0.1599  0.5649
   80PJ2     OG 1164   3.956   7.497   1.130 -0.3596  0.4125 -0.2355
   80PJ2     HG 1165   4.018   7.422   1.109 -1.2914 -1.0991  2.0426
   80PJ2     OD 1166   4.024   7.579   1.360  0.2994  0.0477  0.0735
   81POX     CD 1167   4.008   7.693   1.446  0.5674 -0.1909  0.4418
   81POX     CE 1168   4.018   7.664   1.596 -0.1812 -0.5291  0.4292
   81POX     OE 1169   4.016   7.786   1.670 -0.1664 -0.1012 -0.2629
   81POX    C1A 1170   3.905   7.814   1.738  0.3206  0.3989  0.3368
   81POX    O1A 1171   3.797   7.776   1.691  0.2577  0.1650  0.6697
   81POX    C1B 1172   3.921   7.929   1.830  0.5199  0.2667  0.4678
   81POX    C1C 1173   3.879   7.895   1.973  0.2289 -0.3908  0.2311
   81POX    C1D 1174   3.896   8.020   2.060 -0.4037  0.0196 -0.2209
   81POX    C1E 1175   3.805   8.014   2.182 -0.4177  0.2127 -0.2199
   81POX    C1F 1176   3.867   7.939   2.301 -0.3465  0.7124  0.0581
   81POX    C1G 1177   3.768   7.937   2.418 -0.3549  0.0151  0.0439
   81POX    C1H 1178   3.846   7.946   2.549 -0.4529 -1.0307  0.1813
   81POX    C1I 1179   3.780   7.950   2.688 -1.0061 -0.5104 -0.0889
   81POX    C1J 1180   3.784   7.855   2.781 -0.0031 -0.0956  0.3062
   81POX    C1K 1181   3.844   7.717   2.756  0.6164  0.1614  0.3555
   81POX    C1L 1182   3.826   7.637   2.885  0.6572 -0.1740  0.1550
   81POX    C1M 1183   3.906   7.688   3.005 -0.4776  0.3958  0.6882
   81POX    C1N 1184   3.929   7.581   3.112 -0.1880  0.0286  0.2666
   81POX    C1O 1185   3.975   7.638   3.247  0.1823  0.0083  0.1494
   81POX    C1P 1186   4.119   7.686   3.265  0.0572  0.0087  1.1694
   81POX    C1Q 1187   4.213   7.567   3.250 -0.2109 -0.1434  0.6872
   81POX    C1R 1188   4.355   7.626   3.256 -0.2477 -0.0462  0.6187
   81POX     CZ 1189   4.143   7.581   1.622 -0.3280 -1.0895 -0.6097
   81POX     OZ 1190   4.167   7.548   1.759  0.3653  0.2669 -0.3904
   81POX    C2A 1191   4.270   7.466   1.775 -0.1096 -0.1971  0.3221
   81POX    O2A 1192   4.348   7.435   1.685  0.2888  0.8040  0.3127
   81POX    C2B 1193   4.270   7.423   1.917  0.4244  0.0109  0.3876
   81POX    C2C 1194   4.336   7.286   1.934  0.7657  0.0843 -0.2992
   81POX    C2D 1195   4.378   7.258   2.078  0.1064  0.0581 -0.1057
   81POX    C2E 1196   4.527   7.291   2.091 -0.0901  0.8648  0.1197
   81POX    C2F 1197   4.593   7.263   2.226  0.0440 -0.1756 -0.1530
   81POX    C2G 1198   4.734   7.323   2.220  0.0122 -0.0658  0.1808
   81POX    C2H 1199   4.809   7.293   2.350 -0.2042 -0.0510  0.3101
   81POX    C2I 1200   4.946   7.360   2.349 -0.2647  0.0708 -0.0464
   81POX    C2J 1201   5.019   7.318   2.477  0.2001  0.0025 -0.3313
   81POX    C2K 1202   4.984   7.398   2.602 -0.2280  0.0062 -0.4525
   81POX    C2L 1203   5.017   7.324   2.731 -0.1283  0.0946 -0.4271
   81POX    C2M 1204   5.043   7.421   2.846  0.1425 -0.0511 -0.3628
   81POX    C2N 1205   4.924   7.511   2.882  0.2556 -0.1091  0.1712
   81POX    C2O 1206   4.914   7.549   3.030  0.5199 -0.3738  0.2583
   81POX    C2P 1207   4.772   7.581   3.078  0.3835 -0.3697 -0.1451
   82CHL    CN1 1208   4.190   8.192   1.183 -0.0304  0.3644  0.6224
   82CHL    CN2 1209   3.967   8.138   1.237  0.0824  0.2605  0.2402
   82CHL    CN3 1210   4.130   8.144   1.410 -0.7217 -0.5949  0.5307
   82CHL    NTM 1211   4.107   8.108   1.269  0.0105 -0.0499  0.2635
   82CHL     CB 1212   4.143   7.967   1.244  0.1260 -0.0322  0.3349
   83PJ2     CA 1213   4.279   7.907   1.279 -0.0293 -0.5999 -0.0295
   83PJ2     OA 1214   4.313   7.903   1.418  0.1479  0.2481 -0.0392
   83PJ2      P 1215   4.457   7.845   1.462 -0.0171 -0.1348  0.0007
   83PJ2     OB 1216   4.436   7.726   1.377  0.0342  0.1379 -0.3937
   83PJ2     HB 1217   4.452   7.634   1.413 -0.3940 -0.1755 -0.9812
   83PJ2     OG 1218   4.544   7.953   1.411 -0.5049  0.4807  0.4495
   83PJ2     HG 1219   4.627   7.963   1.466  1.2056  0.9907 -2.0623
   83PJ2     OD 1220   4.427   7.828   1.620 -0.4523 -0.0083 -0.0663
   84POX     CD 1221   4.458   7.952   1.684 -0.4046 -0.1343  0.1547
   84POX     CE 1222   4.381   7.977   1.814 -0.5861  0.2893 -0.0298
   84POX     OE 1223   4.429   8.085   1.896  0.4721 -0.0568 -0.1690
   84POX    C1A 1224   4.403   8.211   1.862 -0.4510 -0.1409  0.1705
   84POX    O1A 1225   4.327   8.234   1.768  0.0823  0.2853 -0.1669
   84POX    C1B 1226   4.482   8.311   1.937  0.1127 -0.3309 -0.1638
   84POX    C1C 1227   4.609   8.255   2.001  0.1904 -0.2179 -0.2162
   84POX    C1D 1228   4.687   8.347   2.094 -0.2806 -0.4190  0.3877
   84POX    C1E 1229   4.823   8.298   2.144 -0.0279 -0.1089  0.0113
   84POX    C1F 1230   4.855   8.345   2.286 -0.2239 -0.6805  0.2474
   84POX    C1G 1231   4.995   8.298   2.325  0.2515  0.2880 -0.2560
   84POX    C1H 1232   5.054   8.370   2.446 -0.0540 -0.3976  0.3128
   84POX    C1I 1233   5.171   8.287   2.500 -0.2162 -0.3613  0.7189
   84POX    C1J 1234   5.238   8.291   2.615 -0.1616 -0.4437  0.6906
   84POX    C1K 1235   5.209   8.393   2.726  0.2503 -0.2931  0.6649
   84POX    C1L 1236   5.342   8.414   2.796  0.2282  0.8912  0.3709
   84POX    C1M 1237   5.331   8.455   2.943 -0.3294  0.4366  0.4581
   84POX    C1N 1238   5.457   8.434   3.028 -0.1122 -0.4546 -0.0692
   84POX    C1O 1239   5.580   8.490   2.956  0.1758 -0.6742  0.2535
   84POX    C1P 1240   5.705   8.445   3.033  0.2830  0.3581  0.7010
   84POX    C1Q 1241   5.829   8.467   2.946 -0.5497 -0.2630 -0.6869
   84POX    C1R 1242   5.947   8.420   3.032 -0.5662  0.3352 -0.3277
   84POX     CZ 1243   4.385   7.848   1.896 -0.4338  0.0432 -0.4270
   84POX     OZ 1244   4.303   7.838   2.012 -0.1170  0.2819 -0.1808
   84POX    C2A 1245   4.351   7.761   2.109  0.0899  0.7901  0.1255
   84POX    O2A 1246   4.467   7.719   2.110  0.0384  0.6058 -0.6999
   84POX    C2B 1247   4.257   7.748   2.222 -0.1239 -0.1286 -0.1498
   84POX    C2C 1248   4.223   7.601   2.248  0.8234 -0.3615 -0.1883
   84POX    C2D 1249   4.127   7.608   2.367  0.6621 -0.2585 -0.3240
   84POX    C2E 1250   4.079   7.470   2.410 -0.6799  0.3473  0.1999
   84POX    C2F 1251   4.053   7.466   2.561  0.0998  0.1972  0.3375
   84POX    C2G 1252   3.969   7.345   2.602  0.2896 -0.2250 -0.4862
   84POX    C2H 1253   3.975   7.330   2.754  0.6984  0.1386 -0.4653
   84POX    C2I 1254   4.104   7.288   2.824 -0.2022 -0.4557  0.8732
   84POX    C2J 1255   4.138   7.139   2.810 -0.2755 -0.4357  0.4831
   84POX    C2K 1256   4.053   7.059   2.909 -0.8178  0.4343  0.7319
   84POX    C2L 1257   4.062   7.097   3.057 -0.2455  0.6411  0.6456
   84POX    C2M 1258   3.972   7.012   3.146 -0.5146  0.3450  0.0915
   84POX    C2N 1259   3.996   7.024   3.297 -0.0192  0.0625  0.0382
   84POX    C2O 1260   3.921   6.924   3.385  0.0575  0.0276  0.0641
   84POX    C2P 1261   3.950   6.946   3.533  0.1195 -0.0024  0.0567
   85CHL    CN1 1262   6.829   6.286   0.712 -0.2547  0.1929 -0.5469
   85CHL    CN2 1263   6.631   6.159   0.651  0.4831  0.0390 -0.3648
   85CHL    CN3 1264   6.647   6.378   0.580  0.0500  0.0435 -0.1197
   85CHL    NTM 1265   6.684   6.290   0.692 -0.3551  0.2206  0.1549
   85CHL     CB 1266   6.614   6.345   0.809 -0.5665 -0.0725  0.1681
   86PJ2     CA 1267   6.609   6.487   0.865 -0.2556 -0.1013  0.2731
   86PJ2     OA 1268   6.734   6.555   0.881 -0.3348  0.1392 -0.1193
   86PJ2      P 1269   6.725   6.710   0.923 -0.0939  0.1701 -0.1803
   86PJ2     OB 1270   6.862   6.767   0.916 -0.0874  0.2515  0.4978
   86PJ2     HB 1271   6.925   6.727   0.848  1.3742  2.2181  0.6245
   86PJ2     OG 1272   6.620   6.751   0.828  0.3790  1.1170 -0.3078
   86PJ2     HG 1273   6.658   6.835   0.790  0.9888  0.3200 -1.5175
   86PJ2     OD 1274   6.662   6.696   1.070  0.2014 -0.3705 -0.1003
   87POX     CD 1275   6.734   6.623   1.169  0.3785  0.3491  0.3093
   87POX     CE 1276   6.669   6.624   1.308 -0.5987  0.4882 -0.1414
   87POX     OE 1277   6.737   6.560   1.416  0.1873  1.1884 -0.2135
   87POX    C1A 1278   6.857   6.611   1.446  0.7909 -0.2298 -0.1330
   87POX    O1A 1279   6.883   6.728   1.420 -0.1911  0.0449  0.0799
   87POX    C1B 1280   6.929   6.532   1.548 -0.2333 -0.5719  0.3415
   87POX    C1C 1281   6.929   6.591   1.689  0.1014  0.5378 -0.1108
   87POX    C1D 1282   6.787   6.589   1.747  0.3757 -0.1848  0.5652
   87POX    C1E 1283   6.783   6.659   1.883  0.0262  0.6025  0.1535
   87POX    C1F 1284   6.823   6.562   1.994  0.2833  0.5317 -0.0015
   87POX    C1G 1285   6.804   6.619   2.134 -0.2348  0.1718  0.0758
   87POX    C1H 1286   6.660   6.634   2.186 -0.2074 -0.5936  0.3782
   87POX    C1I 1287   6.645   6.728   2.305 -0.2129 -0.1284  0.0147
   87POX    C1J 1288   6.625   6.685   2.430 -0.4434 -0.0739 -0.0018
   87POX    C1K 1289   6.612   6.537   2.466 -0.0037  0.0250  0.5800
   87POX    C1L 1290   6.504   6.512   2.572 -0.1127 -0.3545  0.3812
   87POX    C1M 1291   6.546   6.567   2.708 -0.1458 -0.0427  0.2669
   87POX    C1N 1292   6.435   6.548   2.813 -0.1559  0.3505  0.3306
   87POX    C1O 1293   6.485   6.558   2.957 -0.0201  0.4288  0.2795
   87POX    C1P 1294   6.388   6.495   3.058  0.0867  0.0353  0.1395
   87POX    C1Q 1295   6.411   6.552   3.199 -0.0080  0.6752 -0.1034
   87POX    C1R 1296   6.352   6.455   3.301  0.1348  0.3225 -0.3561
   87POX     CZ 1297   6.530   6.564   1.284 -0.4845  0.3338 -0.4211
   87POX     OZ 1298   6.423   6.602   1.371  0.0583 -0.2068  0.4945
   87POX    C2A 1299   6.348   6.501   1.413 -0.0017 -0.2272  0.3356
   87POX    O2A 1300   6.352   6.385   1.370  0.1321  0.0878 -0.5272
   87POX    C2B 1301   6.248   6.547   1.511 -0.3553  0.3154 -0.2725
   87POX    C2C 1302   6.291   6.506   1.652 -0.2808 -0.2241 -0.4531
   87POX    C2D 1303   6.200   6.561   1.762 -0.1297 -0.4048 -0.2361
   87POX    C2E 1304   6.071   6.480   1.774  0.0957 -0.7142  0.1191
   87POX    C2F 1305   5.984   6.533   1.888  0.5192 -0.1273  0.1730
   87POX    C2G 1306   5.863   6.448   1.927  0.3358  0.1773  0.2660
   87POX    C2H 1307   5.808   6.486   2.065 -0.6422 -0.1223 -0.0312
   87POX    C2I 1308   5.775   6.350   2.127 -0.0353 -0.2040  0.1211
   87POX    C2J 1309   5.699   6.356   2.260 -0.5220  0.5511 -0.1834
   87POX    C2K 1310   5.781   6.414   2.376 -0.5489  0.1087  0.0609
   87POX    C2L 1311   5.693   6.466   2.490  0.5426  0.8362  0.5860
   87POX    C2M 1312   5.775   6.455   2.618  0.2393 -1.0216  0.6437
   87POX    C2N 1313   5.698   6.510   2.739  0.3676  0.3070  0.1338
   87POX    C2O 1314   5.774   6.469   2.865  0.0722 -0.3458  0.1030
   87POX    C2P 1315   5.896   6.558   2.890 -0.1803 -0.0294  0.2116
   88CHL    CN1 1316   5.089   7.742   1.531  0.0143  0.1424 -0.1259
   88CHL    CN2 1317   5.157   7.536   1.428  0.0695  0.3516  0.0388
   88CHL    CN3 1318   4.945   7.632   1.374 -0.3090  0.8441  0.4528
   88CHL    NTM 1319   5.085   7.662   1.408 -0.0210  0.2614 -0.2017
   88CHL     CB 1320   5.144   7.739   1.297  0.8652  0.2507  0.2531
   89PJ2     CA 1321   5.096   7.883   1.273 -0.1393 -0.0691  0.3076
   89PJ2     OA 1322   4.962   7.893   1.224  0.0487 -0.1111 -0.2248
   89PJ2      P 1323   4.912   8.046   1.211  0.0207 -0.0985  0.0195
   89PJ2     OB 1324   5.014   8.116   1.130  0.1334  0.4625  0.6416
   89PJ2     HB 1325   4.978   8.201   1.091  0.8706  1.8367  2.7849
   89PJ2     OG 1326   4.774   8.053   1.157 -0.2248  0.3198  0.6979
   89PJ2     HG 1327   4.738   8.141   1.124  2.1763  1.1569  0.0925
   89PJ2     OD 1328   4.904   8.104   1.361  0.5366 -0.1887  0.0821
   90POX     CD 1329   4.824   8.031   1.455 -0.0221 -0.1654 -0.3684
   90POX     CE 1330   4.822   8.099   1.592  0.0006 -0.0923 -0.4037
   90POX     OE 1331   4.786   8.015   1.702 -0.2066  0.2776 -0.1864
   90POX    C1A 1332   4.883   7.973   1.783 -0.0973  0.9110  0.0166
   90POX    O1A 1333   4.998   7.963   1.743 -0.2796  0.2766 -0.3547
   90POX    C1B 1334   4.836   7.934   1.918 -0.1501  0.5206 -0.1120
   90POX    C1C 1335   4.945   7.958   2.024 -0.0997  0.0194 -0.0483
   90POX    C1D 1336   4.895   7.903   2.158 -0.4385 -0.9563 -0.5623
   90POX    C1E 1337   4.750   7.929   2.199  0.0376  0.1410  0.5055
   90POX    C1F 1338   4.726   7.904   2.348  0.1428  0.0828  0.5129
   90POX    C1G 1339   4.768   7.767   2.402  0.0114 -0.3353 -0.4242
   90POX    C1H 1340   4.705   7.732   2.536 -0.0221 -0.2893 -0.4275
   90POX    C1I 1341   4.555   7.700   2.525  0.0576 -0.5243 -0.8600
   90POX    C1J 1342   4.497   7.595   2.581 -0.2320 -0.0796 -0.3130
   90POX    C1K 1343   4.575   7.494   2.666 -0.5083 -0.0415 -0.0126
   90POX    C1L 1344   4.524   7.351   2.650  0.0195 -0.2573  0.2099
   90POX    C1M 1345   4.635   7.266   2.712  0.0554 -0.5417 -0.2425
   90POX    C1N 1346   4.643   7.124   2.655  0.4657 -0.4259 -0.4741
   90POX    C1O 1347   4.512   7.048   2.675  0.2069  0.2044  0.2450
   90POX    C1P 1348   4.529   6.903   2.631 -0.1212  0.2296  0.0326
   90POX    C1Q 1349   4.532   6.889   2.479  0.3043 -0.4214  0.0987
   90POX    C1R 1350   4.391   6.903   2.421  0.3392  0.6805  0.2571
   90POX     CZ 1351   4.730   8.221   1.578  0.1669  0.1331  0.4670
   90POX     OZ 1352   4.736   8.328   1.674 -0.4478  0.1011  0.5396
   90POX    C2A 1353   4.752   8.449   1.622 -0.5245 -0.0129  0.2441
   90POX    O2A 1354   4.747   8.471   1.501 -0.1281 -0.6024  0.1131
   90POX    C2B 1355   4.767   8.558   1.721 -0.6072  0.5931 -0.4000
   90POX    C2C 1356   4.904   8.623   1.709 -0.0107 -0.5597  0.0172
   90POX    C2D 1357   4.919   8.747   1.797  0.2238 -0.2340 -0.4746
   90POX    C2E 1358   4.931   8.708   1.944  0.5611  0.2768 -0.3628
   90POX    C2F 1359   4.971   8.829   2.029  0.7838 -0.0041 -0.0659
   90POX    C2G 1360   4.968   8.814   2.181  0.0181  0.6439 -0.0148
   90POX    C2H 1361   5.093   8.743   2.233 -0.1026  0.3266 -0.1510
   90POX    C2I 1362   5.111   8.774   2.382 -0.1907 -0.6175  0.0600
   90POX    C2J 1363   5.247   8.709   2.410  0.2233  0.3292  0.2756
   90POX    C2K 1364   5.365   8.800   2.375  0.2327  0.2362  0.0599
   90POX    C2L 1365   5.493   8.717   2.374 -0.6670 -1.1702 -0.2989
   90POX    C2M 1366   5.544   8.684   2.515  0.1286  0.5451 -0.1666
   90POX    C2N 1367   5.633   8.560   2.515 -0.1075  0.3743 -0.2262
   90POX    C2O 1368   5.746   8.568   2.412  0.3856 -0.2573  0.2577
   90POX    C2P 1369   5.835   8.444   2.418  0.3028 -0.3623 -0.5405
   91CHL    CN1 1370   7.080   7.792   1.040  0.3599  0.1568  0.1803
   91CHL    CN2 1371   7.008   7.894   1.231  0.2105  0.5160 -0.2945
   91CHL    CN3 1372   6.963   7.992   1.012 -0.7002 -0.5183  0.3588
   91CHL    NTM 1373   7.062   7.925   1.098  0.4331  0.3532 -0.2425
   91CHL     CB 1374   7.186   8.004   1.101  0.3390  0.4954 -0.0079
   92PJ2     CA 1375   7.313   7.949   1.167 -0.0538 -0.0365  0.3095
   92PJ2     OA 1376   7.298   7.885   1.294 -0.5084 -0.3751  0.0884
   92PJ2      P 1377   7.416   7.776   1.305 -0.0563  0.0709 -0.3154
   92PJ2     OB 1378   7.379   7.673   1.205 -0.5086  0.2879 -0.3748
   92PJ2     HB 1379   7.460   7.628   1.167  0.9108  0.8118  1.8779
   92PJ2     OG 1380   7.540   7.856   1.293 -0.3104  0.5278  0.0864
   92PJ2     HG 1381   7.612   7.787   1.285 -0.0375  0.7676  0.4451
   92PJ2     OD 1382   7.392   7.751   1.462 -0.1531  0.4934 -0.2610
   93POX     CD 1383   7.493   7.798   1.551 -0.3531  0.1157  0.1723
   93POX     CE 1384   7.447   7.802   1.697  0.2553  0.3111  0.3612
   93POX     OE 1385   7.564   7.823   1.777  0.9360 -0.4653 -0.4067
   93POX    C1A 1386   7.613   7.945   1.795 -0.4075 -0.0241  0.3771
   93POX    O1A 1387   7.559   8.041   1.740  0.6601  0.2694 -0.1773
   93POX    C1B 1388   7.724   7.928   1.891  0.2055 -0.1637 -0.3524
   93POX    C1C 1389   7.728   8.035   2.000 -0.1189 -0.4071 -0.0982
   93POX    C1D 1390   7.822   7.992   2.113 -0.3022  0.2466  0.3091
   93POX    C1E 1391   7.840   8.105   2.215 -0.4336  0.6297 -0.0853
   93POX    C1F 1392   7.940   8.056   2.321 -0.3533  0.1588 -0.3773
   93POX    C1G 1393   7.959   8.152   2.438 -0.2000 -0.5397  0.1734
   93POX    C1H 1394   8.045   8.104   2.555  0.1866 -0.4778 -0.0826
   93POX    C1I 1395   8.040   8.210   2.665  0.4425 -0.5403 -0.0102
   93POX    C1J 1396   8.025   8.176   2.793 -0.2686  0.4099  0.1701
   93POX    C1K 1397   7.990   8.035   2.840 -0.5862  0.4539  0.0674
   93POX    C1L 1398   7.965   8.032   2.991 -0.1606 -0.0806  0.1322
   93POX    C1M 1399   7.814   8.047   3.015 -0.1842 -0.4581  0.2261
   93POX    C1N 1400   7.775   8.081   3.159 -0.1013  0.7057 -0.0178
   93POX    C1O 1401   7.850   7.984   3.250 -0.4978  0.1249 -0.2989
   93POX    C1P 1402   7.795   7.985   3.393 -0.3485  0.2710 -0.2410
   93POX    C1Q 1403   7.652   7.930   3.398  0.0244 -0.6551  0.5094
   93POX    C1R 1404   7.630   7.786   3.350  0.0134 -0.3942 -0.2825
   93POX     CZ 1405   7.379   7.672   1.738  0.5705  0.2706  0.7635
   93POX     OZ 1406   7.306   7.672   1.861 -0.1420 -0.6550  0.3515
   93POX    C2A 1407   7.178   7.706   1.864  0.0224 -0.0079 -0.0133
   93POX    O2A 1408   7.111   7.754   1.772  0.2070  0.4697  0.0946
   93POX    C2B 1409   7.133   7.700   2.005 -0.1187  0.3166 -0.0421
   93POX    C2C 1410   7.033   7.585   2.022 -0.3491  0.5634  0.2816
   93POX    C2D 1411   7.025   7.549   2.170 -0.2646  0.1868  0.1954
   93POX    C2E 1412   7.081   7.407   2.179  0.0301  0.2880 -0.0608
   93POX    C2F 1413   7.064   7.353   2.321 -0.3500 -0.2794 -0.3146
   93POX    C2G 1414   7.037   7.203   2.320  0.1444 -0.3791  0.6519
   93POX    C2H 1415   7.165   7.124   2.288  0.2821  0.0715  0.0886
   93POX    C2I 1416   7.283   7.145   2.382  0.0117  0.5124  0.3340
   93POX    C2J 1417   7.393   7.044   2.351 -0.2270  0.3300  0.0834
   93POX    C2K 1418   7.488   7.027   2.470 -0.3227 -0.2280  0.0862
   93POX    C2L 1419   7.632   6.993   2.431 -0.3667  0.1110 -0.3765
   93POX    C2M 1420   7.708   7.112   2.370  0.2868  0.2464  0.6834
   93POX    C2N 1421   7.856   7.074   2.371  0.2257  0.0016  0.6843
   93POX    C2O 1422   7.937   7.197   2.331 -0.3858  0.1483 -0.1251
   93POX    C2P 1423   7.932   7.231   2.181  0.6926  0.2159 -0.1589
   94CHL    CN1 1424   3.425   8.509   1.081  0.0191 -0.1094  0.2466
   94CHL    CN2 1425   3.418   8.477   1.311  0.4427 -0.6614  0.2631
   94CHL    CN3 1426   3.623   8.548   1.196 -0.3374  0.3766 -0.0451
   94CHL    NTM 1427   3.477   8.563   1.207 -0.3468  0.0090  0.3494
   94CHL     CB 1428   3.441   8.704   1.225  0.4912  0.2786 -0.0526
   95PJ2     CA 1429   3.298   8.755   1.203  0.2692 -0.3035  0.0377
   95PJ2     OA 1430   3.206   8.674   1.277 -0.0544 -0.0070 -0.0417
   95PJ2      P 1431   3.060   8.704   1.216  0.1205  0.0344 -0.4459
   95PJ2     OB 1432   3.010   8.843   1.210 -0.3206 -0.0959  0.0374
   95PJ2     HB 1433   2.913   8.838   1.186 -0.5621 -1.0687  1.1292
   95PJ2     OG 1434   3.067   8.618   1.096  0.0661 -0.3585 -0.1711
   95PJ2     HG 1435   3.139   8.549   1.105  0.0058 -0.1965  2.4773
   95PJ2     OD 1436   2.977   8.621   1.327  0.7574  0.2398  0.2001
   96POX     CD 1437   2.962   8.688   1.452 -0.5667 -0.4525  0.4351
   96POX     CE 1438   2.912   8.616   1.577 -0.7267 -0.4316  0.3839
   96POX     OE 1439   2.868   8.702   1.682 -0.0218 -0.3779  0.6425
   96POX    C1A 1440   2.776   8.795   1.655 -0.0067 -0.5355  0.0348
   96POX    O1A 1441   2.700   8.785   1.560 -0.1656 -0.2296  0.1272
   96POX    C1B 1442   2.740   8.879   1.772 -0.0321 -0.1414 -0.2547
   96POX    C1C 1443   2.615   8.829   1.845  0.1587 -0.1583  0.0618
   96POX    C1D 1444   2.477   8.840   1.780  0.2603 -0.7659 -0.2582
   96POX    C1E 1445   2.371   8.755   1.851  0.0655 -0.0782  0.2786
   96POX    C1F 1446   2.243   8.802   1.782 -0.0258 -0.5734  0.1078
   96POX    C1G 1447   2.116   8.768   1.860 -0.4162 -0.0344 -0.2834
   96POX    C1H 1448   2.096   8.849   1.988 -0.0264  0.1949 -0.3674
   96POX    C1I 1449   2.080   9.001   1.981  0.0455  0.2447  0.4604
   96POX    C1J 1450   1.972   9.077   1.998 -0.2669 -0.0382 -0.2206
   96POX    C1K 1451   1.837   9.035   2.058 -0.0031  0.2397  0.5747
   96POX    C1L 1452   1.723   9.125   2.010  0.0136 -0.2250 -0.3542
   96POX    C1M 1453   1.593   9.080   2.077  0.0971 -0.1853 -0.1630
   96POX    C1N 1454   1.475   9.167   2.032 -0.3619 -0.4805  0.4678
   96POX    C1O 1455   1.364   9.173   2.138 -0.8074 -0.5547  0.0105
   96POX    C1P 1456   1.292   9.039   2.153 -0.5962 -0.6880 -0.1513
   96POX    C1Q 1457   1.215   9.019   2.284  0.0022  0.0532  0.3239
   96POX    C1R 1458   1.122   8.898   2.278  0.0221  0.0446  0.1866
   96POX     CZ 1459   3.024   8.519   1.616 -0.3595 -0.3448 -0.4372
   96POX     OZ 1460   3.006   8.420   1.718 -0.1046 -0.3213 -0.3681
   96POX    C2A 1461   3.107   8.342   1.755  0.0739  0.0415 -0.0856
   96POX    O2A 1462   3.212   8.338   1.690  0.2919  0.0055  0.2650
   96POX    C2B 1463   3.085   8.262   1.878  0.1318 -0.3236 -0.3107
   96POX    C2C 1464   3.092   8.360   1.995 -0.6429 -0.4146 -0.1840
   96POX    C2D 1465   3.096   8.284   2.127 -0.1589  0.1188  0.1158
   96POX    C2E 1466   3.087   8.383   2.244  0.3272  0.2477  0.0451
   96POX    C2F 1467   3.085   8.324   2.385  0.2965 -0.0402 -0.0729
   96POX    C2G 1468   3.030   8.430   2.480  0.4359  0.0915 -0.1360
   96POX    C2H 1469   3.089   8.424   2.621  0.1662 -0.1562 -0.0328
   96POX    C2I 1470   3.056   8.541   2.714  0.0249 -0.2630  0.0522
   96POX    C2J 1471   3.106   8.672   2.655 -0.0971 -0.1236  0.2584
   96POX    C2K 1472   3.082   8.786   2.755 -0.4203  0.3223 -0.3197
   96POX    C2L 1473   3.142   8.911   2.690 -0.7811  0.3129 -0.6689
   96POX    C2M 1474   3.145   9.035   2.779  0.2029  0.0732 -0.3596
   96POX    C2N 1475   3.246   9.021   2.893  0.3804 -0.6267 -0.5984
   96POX    C2O 1476   3.383   9.057   2.835  0.4829 -0.2842 -0.1484
   96POX    C2P 1477   3.398   9.202   2.787 -0.1458 -0.0370  0.3886
   97CHL    CN1 1478   0.633   7.519   0.790 -0.0521  0.0453  0.7111
   97CHL    CN2 1479   0.866   7.554   0.741  0.3649  0.3070  0.4778
   97CHL    CN3 1480   0.719   7.740   0.766  0.3688 -0.0812 -0.4586
   97CHL    NTM 1481   0.750   7.604   0.815  0.0557  0.0655  0.1592
   97CHL     CB 1482   0.784   7.611   0.958  0.2889 -0.0925  0.1117
   98PJ2     CA 1483   0.787   7.503   1.066  0.4458 -0.2320 -0.0312
   98PJ2     OA 1484   0.670   7.422   1.077 -0.1354  0.6227  0.1777
   98PJ2      P 1485   0.670   7.338   1.214  0.2170 -0.0251 -0.2112
   98PJ2     OB 1486   0.547   7.257   1.215  0.1719  0.0441  0.1481
   98PJ2     HB 1487   0.475   7.302   1.162 -1.0209 -0.2398  1.4752
   98PJ2     OG 1488   0.802   7.292   1.265  0.3378  0.8725  0.3138
   98PJ2     HG 1489   0.867   7.319   1.194  0.0453 -1.1253 -0.7820
   98PJ2     OD 1490   0.625   7.467   1.300  1.2201  0.1991 -0.0065
   99POX     CD 1491   0.623   7.439   1.440 -1.3690 -0.1265 -0.0725
   99POX     CE 1492   0.633   7.563   1.529 -0.2301 -0.2438 -0.0259
   99POX     OE 1493   0.643   7.545   1.671  0.1420  0.2737  0.0163
   99POX    C1A 1494   0.736   7.602   1.748  0.0513 -0.0224  0.3461
   99POX    O1A 1495   0.820   7.676   1.698  0.0308 -0.0169  0.3192
   99POX    C1B 1496   0.728   7.559   1.889 -0.2198  0.0225  0.3450
   99POX    C1C 1497   0.807   7.655   1.978  0.5839 -0.0467 -0.2847
   99POX    C1D 1498   0.802   7.587   2.116  0.1913  0.0185 -0.2666
   99POX    C1E 1499   0.842   7.684   2.228 -0.3824 -0.0764  0.0239
   99POX    C1F 1500   0.831   7.622   2.367 -0.9586 -0.2973 -0.1134
   99POX    C1G 1501   0.828   7.738   2.466  0.2018 -0.4405  0.1110
   99POX    C1H 1502   0.865   7.684   2.605 -0.0693 -0.0086  0.3575
   99POX    C1I 1503   0.836   7.803   2.697 -0.3425 -0.1729  0.4874
   99POX    C1J 1504   0.881   7.802   2.822  0.0472  0.0400  0.3520
   99POX    C1K 1505   0.947   7.683   2.892  0.7605  0.2979  0.1285
   99POX    C1L 1506   0.996   7.720   3.032  0.4656  0.4854  0.1828
   99POX    C1M 1507   0.881   7.759   3.126  0.1408 -0.4196  0.1788
   99POX    C1N 1508   0.923   7.780   3.272  0.0716 -0.0571  0.1485
   99POX    C1O 1509   0.802   7.792   3.364  0.1284 -0.4016  0.2684
   99POX    C1P 1510   0.812   7.675   3.463 -0.4772 -0.7290 -0.0511
   99POX    C1Q 1511   0.721   7.663   3.586 -0.3792 -0.2714  0.0676
   99POX    C1R 1512   0.750   7.773   3.689 -0.0958  0.0484 -0.3454
   99POX     CZ 1513   0.510   7.648   1.494  0.1454  0.0123 -0.7402
   99POX     OZ 1514   0.382   7.605   1.541  0.3799  0.0346 -0.0660
   99POX    C2A 1515   0.275   7.680   1.517  0.0082 -0.3446  0.3797
   99POX    O2A 1516   0.280   7.785   1.453 -0.1145 -0.2577  0.5127
   99POX    C2B 1517   0.152   7.608   1.556 -0.2158  0.0046  0.3296
   99POX    C2C 1518   0.122   7.628   1.705  0.2658  0.5711  0.3546
   99POX    C2D 1519  -0.011   7.558   1.735  0.3497  0.4458  0.4276
   99POX    C2E 1520  -0.023   7.512   1.881 -0.0892  0.4252  0.3851
   99POX    C2F 1521   0.071   7.395   1.909 -0.2102  0.1293 -0.4230
   99POX    C2G 1522   0.055   7.355   2.055  0.3333  0.3850 -0.2915
   99POX    C2H 1523   0.135   7.232   2.097 -0.0612  0.2568  0.1057
   99POX    C2I 1524   0.112   7.199   2.244 -0.0056 -0.3050 -0.0096
   99POX    C2J 1525   0.180   7.070   2.290  0.4314 -0.1193 -0.1289
   99POX    C2K 1526   0.139   7.031   2.433  0.1332  0.4501 -0.0546
   99POX    C2L 1527   0.165   7.133   2.543  0.3390  0.3770 -0.0346
   99POX    C2M 1528   0.080   7.104   2.668 -0.3792  0.2254 -0.5517
   99POX    C2N 1529  -0.069   7.072   2.650 -0.3550 -0.0848 -0.1958
   99POX    C2O 1530  -0.139   7.035   2.781  0.0171 -0.2830 -0.0495
   99POX    C2P 1531  -0.289   7.013   2.763 -0.0711  0.0189  0.3009
  100CHL    CN1 1532   4.058   5.556   1.409 -0.3272 -0.0808  0.2261
  100CHL    CN2 1533   4.068   5.772   1.510  0.4158 -0.8049  0.9071
  100CHL    CN3 1534   3.910   5.616   1.582  0.2039  0.1586  0.4750
  100CHL    NTM 1535   3.978   5.667   1.462 -0.1941  0.0311  0.1947
  100CHL     CB 1536   3.894   5.714   1.350 -0.2251 -0.0334  0.1901
  101PJ2     CA 1537   3.789   5.825   1.359 -0.2108  0.0007 -0.0664
  101PJ2     OA 1538   3.687   5.804   1.456  0.1347 -0.2012  0.2568
  101PJ2      P 1539   3.559   5.898   1.430  0.3222 -0.0965 -0.3026
  101PJ2     OB 1540   3.570   6.033   1.489  0.0599 -0.0220 -0.4197
  101PJ2     HB 1541   3.668   6.052   1.494  0.3525 -1.5439  0.8935
  101PJ2     OG 1542   3.527   5.897   1.286 -0.0032  0.2535 -0.2351
  101PJ2     HG 1543   3.560   5.810   1.248  0.2152  0.4362 -0.4738
  101PJ2     OD 1544   3.435   5.834   1.512  0.4441  0.1265  0.0577
  102POX     CD 1545   3.463   5.808   1.650  0.4513  0.2255  0.0751
  102POX     CE 1546   3.375   5.882   1.751 -0.2784 -0.2438 -0.2126
  102POX     OE 1547   3.442   5.893   1.877  0.3053 -0.2263 -0.5218
  102POX    C1A 1548   3.409   5.995   1.956  0.7438 -0.2359 -0.3243
  102POX    O1A 1549   3.347   6.089   1.906 -0.1563 -0.4652  0.3256
  102POX    C1B 1550   3.476   5.989   2.088 -0.2402  0.1171  0.1993
  102POX    C1C 1551   3.511   6.131   2.130 -0.2713  0.1138  0.2379
  102POX    C1D 1552   3.571   6.137   2.270  0.3843 -0.0460 -0.0308
  102POX    C1E 1553   3.712   6.077   2.278 -0.0021 -0.9190  0.2404
  102POX    C1F 1554   3.777   6.124   2.409 -0.6235 -0.4351  0.3826
  102POX    C1G 1555   3.909   6.053   2.437 -0.1984  0.1732 -0.0586
  102POX    C1H 1556   3.989   6.118   2.550  0.0179 -0.4635  0.1596
  102POX    C1I 1557   4.126   6.051   2.550  0.2609  0.0278 -0.5501
  102POX    C1J 1558   4.203   6.045   2.658  0.0214 -0.7754 -0.4153
  102POX    C1K 1559   4.160   6.104   2.793  0.3897 -0.2172 -0.5354
  102POX    C1L 1560   4.279   6.133   2.883  0.1356  0.0652 -0.2882
  102POX    C1M 1561   4.237   6.127   3.030 -0.4860  0.5987 -0.4417
  102POX    C1N 1562   4.361   6.164   3.111 -0.3844 -0.2269 -0.2189
  102POX    C1O 1563   4.322   6.164   3.259 -0.3046 -0.2213 -0.1967
  102POX    C1P 1564   4.416   6.244   3.349 -0.4968  0.2556 -0.4158
  102POX    C1Q 1565   4.557   6.184   3.338 -0.6330 -0.1948  0.2394
  102POX    C1R 1566   4.626   6.238   3.463 -0.2887  0.3656 -0.1852
  102POX     CZ 1567   3.233   5.823   1.755 -0.0481 -0.7498  0.8384
  102POX     OZ 1568   3.155   5.868   1.866 -0.3805 -0.1639  0.3709
  102POX    C2A 1569   3.088   5.983   1.864  0.0419  0.0778 -0.1286
  102POX    O2A 1570   3.061   6.041   1.759 -0.6020  0.2723  0.1373
  102POX    C2B 1571   3.003   6.005   1.983 -0.0447 -0.3907 -0.1005
  102POX    C2C 1572   3.085   6.064   2.098  0.1830 -0.8094 -0.0472
  102POX    C2D 1573   3.006   6.118   2.217  0.6477  0.1164 -0.1461
  102POX    C2E 1574   3.093   6.199   2.313  0.1654  0.1442  0.2693
  102POX    C2F 1575   3.016   6.241   2.439 -0.6026  0.2118 -0.2131
  102POX    C2G 1576   3.017   6.126   2.541  0.3699  0.5675  0.1947
  102POX    C2H 1577   2.909   6.133   2.649  0.0280  0.1354 -0.1128
  102POX    C2I 1578   2.920   6.019   2.749 -1.6328  0.2898  0.2739
  102POX    C2J 1579   2.803   6.007   2.847 -1.1197 -0.2464  0.8360
  102POX    C2K 1580   2.851   5.944   2.978 -0.2877 -0.2406  0.5394
  102POX    C2L 1581   2.738   5.915   3.078 -0.6575 -0.0682  0.1764
  102POX    C2M 1582   2.698   6.037   3.162 -0.3879 -0.0307  0.2516
  102POX    C2N 1583   2.584   5.996   3.255 -0.0545 -0.2597  0.5632
  102POX    C2O 1584   2.573   6.112   3.355  1.1155  0.3479  0.0189
  102POX    C2P 1585   2.439   6.098   3.429  1.0179 -0.6090 -0.3226
  103CHL    CN1 1586   2.692   5.093   0.893  0.3546  1.1954  0.3911
  103CHL    CN2 1587   2.930   5.110   0.937  0.4871 -0.5399  0.2064
  103CHL    CN3 1588   2.830   4.900   0.945 -0.0737 -0.0079 -0.3406
  103CHL    NTM 1589   2.805   5.042   0.972  0.1300 -0.0241 -0.0549
  103CHL     CB 1590   2.766   5.078   1.109 -0.0893  0.0986 -0.1493
  104PJ2     CA 1591   2.867   5.081   1.223 -0.2216 -0.3085 -0.0177
  104PJ2     OA 1592   2.947   4.962   1.226 -0.2520 -0.3423 -0.5604
  104PJ2      P 1593   2.890   4.833   1.304 -0.0617  0.0247  0.1960
  104PJ2     OB 1594   2.750   4.811   1.263 -0.0152  0.1424 -0.0287
  104PJ2     HB 1595   2.752   4.824   1.164 -1.8204  2.6307  0.1758
  104PJ2     OG 1596   2.982   4.717   1.300  0.1846  0.2323 -0.2585
  104PJ2     HG 1597   3.074   4.742   1.331  0.0311  0.4999 -0.0242
  104PJ2     OD 1598   2.889   4.890   1.454 -0.2439 -0.1091  0.2461
  105POX     CD 1599   3.013   4.890   1.526  0.1114 -0.5013 -0.3605
  105POX     CE 1600   3.016   4.971   1.656 -0.0073 -0.5008 -0.3573
  105POX     OE 1601   3.140   4.957   1.725 -0.1368  0.0829 -0.0071
  105POX    C1A 1602   3.228   5.057   1.730 -0.1937  0.1314  0.0166
  105POX    O1A 1603   3.221   5.149   1.648  0.0266  0.1153 -0.0219
  105POX    C1B 1604   3.345   5.040   1.818 -0.1838 -0.2297 -0.0645
  105POX    C1C 1605   3.356   5.127   1.944  0.0620 -0.4727  0.0829
  105POX    C1D 1606   3.496   5.114   2.004 -0.0251 -0.1565  0.3586
  105POX    C1E 1607   3.484   5.162   2.149  0.1873 -0.4067  0.4621
  105POX    C1F 1608   3.610   5.135   2.231  0.4135 -0.0980  0.2197
  105POX    C1G 1609   3.588   5.193   2.371 -0.5117  0.1555 -0.0226
  105POX    C1H 1610   3.679   5.128   2.475 -0.4201  0.0044 -0.1966
  105POX    C1I 1611   3.631   4.986   2.506  0.6524 -0.2949  0.1456
  105POX    C1J 1612   3.633   4.918   2.621  0.3460 -0.1019  0.2693
  105POX    C1K 1613   3.693   4.979   2.747  0.7650 -0.3957  0.2152
  105POX    C1L 1614   3.635   4.899   2.864  0.3066  0.3565  0.5113
  105POX    C1M 1615   3.659   4.973   2.996  0.6438  0.2456  0.5149
  105POX    C1N 1616   3.584   4.903   3.109  0.1628 -0.1013 -0.0108
  105POX    C1O 1617   3.588   4.956   3.253  0.2553  0.6211 -0.2721
  105POX    C1P 1618   3.462   4.906   3.325  0.3387  0.5727 -0.1602
  105POX    C1Q 1619   3.342   4.988   3.277 -0.1656  0.0738  0.2372
  105POX    C1R 1620   3.209   4.914   3.295 -0.0393 -0.2291 -0.0580
  105POX     CZ 1621   2.892   4.927   1.734 -0.3236  0.4712 -0.3102
  105POX     OZ 1622   2.890   4.792   1.780 -0.2016  0.4854 -0.2623
  105POX    C2A 1623   2.808   4.768   1.881 -0.5058 -0.1282 -0.6477
  105POX    O2A 1624   2.713   4.842   1.906 -0.0916  0.3797 -0.5483
  105POX    C2B 1625   2.834   4.632   1.935  0.1899  0.1180 -0.3400
  105POX    C2C 1626   2.918   4.625   2.062  0.1538 -0.3585 -0.3417
  105POX    C2D 1627   3.065   4.660   2.035 -0.0586  0.6300 -0.2299
  105POX    C2E 1628   3.158   4.657   2.157 -0.2545 -0.6354 -0.0934
  105POX    C2F 1629   3.302   4.681   2.110 -0.4471  0.0925 -0.3303
  105POX    C2G 1630   3.388   4.736   2.224 -1.0992  0.1507  0.1431
  105POX    C2H 1631   3.403   4.616   2.319 -0.7554 -0.1540 -0.2911
  105POX    C2I 1632   3.456   4.644   2.459 -0.0214 -0.1673 -0.5629
  105POX    C2J 1633   3.495   4.504   2.507  0.3211 -0.0187 -0.4069
  105POX    C2K 1634   3.627   4.519   2.584 -0.0357  0.3777  0.1378
  105POX    C2L 1635   3.685   4.389   2.640 -0.2128  0.3626  0.2849
  105POX    C2M 1636   3.798   4.417   2.739 -0.1755  0.6375  0.1675
  105POX    C2N 1637   3.816   4.319   2.856  0.3535 -0.2109 -0.6119
  105POX    C2O 1638   3.857   4.183   2.801  0.7315 -0.1942 -0.3707
  105POX    C2P 1639   3.900   4.091   2.916 -0.4297 -0.2451  0.0363
  106CHL    CN1 1640   3.715   0.450   1.589 -0.0753 -0.7174  0.2034
  106CHL    CN2 1641   3.950   0.497   1.566  0.2554 -0.1077 -0.2722
  106CHL    CN3 1642   3.785   0.599   1.428 -0.4816 -0.2018  0.1548
  106CHL    NTM 1643   3.824   0.474   1.494 -0.1122  0.0048  0.3326
  106CHL     CB 1644   3.840   0.369   1.392 -0.3814  0.2123  0.0764
  107PJ2     CA 1645   3.885   0.224   1.405 -0.2320  0.2640  0.1344
  107PJ2     OA 1646   3.824   0.146   1.509  0.1878 -0.0507  0.1482
  107PJ2      P 1647   3.887  -0.002   1.514  0.0915 -0.1078 -0.2968
  107PJ2     OB 1648   3.791  -0.093   1.580  0.0532  0.3899  0.3413
  107PJ2     HB 1649   3.740  -0.052   1.656  0.2583  0.1922  0.5869
  107PJ2     OG 1650   3.948  -0.041   1.385 -0.2239 -0.5140 -0.3255
  107PJ2     HG 1651   3.997  -0.128   1.395 -1.7380 -1.2779  0.8873
  107PJ2     OD 1652   4.009   0.025   1.615  0.1719 -0.2547 -0.3540
  108POX     CD 1653   3.995  -0.014   1.752  0.2278  0.0311 -0.2671
  108POX     CE 1654   4.115   0.022   1.840 -0.1620  0.5735  0.0519
  108POX     OE 1655   4.121  -0.069   1.951 -0.1116  0.1956 -0.2577
  108POX    C1A 1656   4.141  -0.198   1.929 -0.4180  0.0572  0.2610
  108POX    O1A 1657   4.174  -0.238   1.817 -0.3193 -0.7556  0.5690
  108POX    C1B 1658   4.139  -0.280   2.052 -0.5088  0.2275  0.3719
  108POX    C1C 1659   4.057  -0.405   2.021  0.1762 -0.0318 -0.4166
  108POX    C1D 1660   4.042  -0.495   2.143  0.6794  0.2333 -0.1564
  108POX    C1E 1661   3.979  -0.425   2.264 -0.1235 -0.6740 -0.0329
  108POX    C1F 1662   3.984  -0.511   2.391  0.1597 -0.3792  0.1603
  108POX    C1G 1663   3.926  -0.441   2.514  0.2389  0.0700 -0.0530
  108POX    C1H 1664   3.919  -0.545   2.627 -0.4010  0.4555  0.2700
  108POX    C1I 1665   3.907  -0.481   2.765 -0.0870  0.6820  0.1959
  108POX    C1J 1666   3.996  -0.491   2.863 -0.0977 -0.0156  0.1431
  108POX    C1K 1667   4.128  -0.569   2.857 -0.0939 -0.0495  0.5810
  108POX    C1L 1668   4.196  -0.517   2.983  0.4750  0.3814  0.1023
  108POX    C1M 1669   4.344  -0.555   2.979  0.2827 -0.3291 -0.3637
  108POX    C1N 1670   4.369  -0.703   3.009  1.0276 -0.0850  0.2537
  108POX    C1O 1671   4.354  -0.738   3.158 -0.3775 -0.1025  0.1216
  108POX    C1P 1672   4.446  -0.859   3.171  0.0989  0.2232 -0.1921
  108POX    C1Q 1673   4.485  -0.874   3.318  0.2460  0.0893 -0.2448
  108POX    C1R 1674   4.558  -0.755   3.380 -0.0185  0.2782 -0.2983
  108POX     CZ 1675   4.110   0.168   1.887 -0.1794  0.5898 -0.0023
  108POX     OZ 1676   4.220   0.228   1.955  0.0452 -0.1452  0.2981
  108POX    C2A 1677   4.197   0.352   1.998 -0.1845 -0.0842  0.0033
  108POX    O2A 1678   4.097   0.413   1.960 -0.4443 -0.1467  0.5650
  108POX    C2B 1679   4.303   0.405   2.087 -0.5654  0.4373  0.1513
  108POX    C2C 1680   4.286   0.376   2.237 -0.4086  0.9891  0.2783
  108POX    C2D 1681   4.407   0.431   2.313  0.0896  0.6096 -0.2311
  108POX    C2E 1682   4.380   0.447   2.462  0.9538  0.2620 -0.0310
  108POX    C2F 1683   4.302   0.568   2.515  1.0265  0.3195 -0.0551
  108POX    C2G 1684   4.280   0.565   2.666 -0.1062 -0.8426 -0.2315
  108POX    C2H 1685   4.134   0.525   2.690  0.0606 -0.9693  0.6000
  108POX    C2I 1686   4.090   0.544   2.835  0.5082  0.5673  0.5421
  108POX    C2J 1687   3.956   0.478   2.867  0.5391 -0.0106 -0.4812
  108POX    C2K 1688   3.950   0.333   2.818  0.0898 -0.1892  0.0823
  108POX    C2L 1689   3.822   0.266   2.867 -0.0471 -0.1134 -0.1690
  108POX    C2M 1690   3.836   0.211   3.009 -0.7948 -0.1601 -0.1082
  108POX    C2N 1691   3.927   0.089   3.020 -0.2641  0.1930 -0.4981
  108POX    C2O 1692   3.928   0.034   3.163  0.8512 -0.0121 -0.5781
  108POX    C2P 1693   4.018  -0.089   3.182  0.1128 -0.3858  0.6470
  109CHL    CN1 1694   4.843   6.519   0.965  1.2616  0.1433  0.1338
  109CHL    CN2 1695   4.801   6.757   0.964 -0.4846  0.5933 -0.6232
  109CHL    CN3 1696   4.780   6.632   0.759 -0.1338 -0.1064  0.1117
  109CHL    NTM 1697   4.853   6.643   0.886 -0.1534  0.2469  0.0941
  109CHL     CB 1698   4.989   6.672   0.838 -0.2354 -0.2714 -0.4516
  110PJ2     CA 1699   5.113   6.670   0.927 -0.6345 -0.2410  0.1124
  110PJ2     OA 1700   5.142   6.547   0.995 -0.3462  0.0278  0.4789
  110PJ2      P 1701   5.287   6.537   1.064 -0.1233  0.0227  0.0187
  110PJ2     OB 1702   5.393   6.554   0.962 -0.6282 -1.2040 -0.7272
  110PJ2     HB 1703   5.376   6.515   0.871 -0.7801  0.0753 -1.2749
  110PJ2     OG 1704   5.262   6.633   1.174 -0.6904  0.0591 -0.1383
  110PJ2     HG 1705   5.348   6.652   1.221 -0.2824  0.1698 -0.9179
  110PJ2     OD 1706   5.275   6.386   1.119  0.0409  0.1085  0.2932
  111POX     CD 1707   5.267   6.371   1.261 -0.1170  0.1267  0.2873
  111POX     CE 1708   5.243   6.237   1.329 -0.1700  0.2000  0.4130
  111POX     OE 1709   5.201   6.250   1.465  0.0161 -0.1080  0.5021
  111POX    C1A 1710   5.075   6.276   1.500 -0.0749  0.4145 -0.2111
  111POX    O1A 1711   4.991   6.302   1.414 -0.0663  0.3473 -0.2404
  111POX    C1B 1712   5.069   6.298   1.646  0.4627  0.1627 -0.1492
  111POX    C1C 1713   4.956   6.225   1.717  0.5032  0.1939 -0.0507
  111POX    C1D 1714   4.969   6.257   1.866 -0.0088  0.5016 -0.0696
  111POX    C1E 1715   4.865   6.184   1.953  0.2494 -0.0449 -0.2153
  111POX    C1F 1716   4.862   6.238   2.096 -0.6511 -0.3354 -0.1228
  111POX    C1G 1717   4.769   6.162   2.192 -0.1050 -0.4230  0.3405
  111POX    C1H 1718   4.787   6.181   2.343 -0.0980 -0.3250  0.3281
  111POX    C1I 1719   4.905   6.099   2.396  0.0913  0.0688  0.5159
  111POX    C1J 1720   4.949   6.082   2.520  0.6354 -0.4072  0.2655
  111POX    C1K 1721   4.872   6.145   2.637  0.0517 -0.4601 -0.0842
  111POX    C1L 1722   4.888   6.070   2.769  0.7652  0.1283  0.1710
  111POX    C1M 1723   4.842   6.158   2.886 -0.0040  0.4881 -0.3935
  111POX    C1N 1724   4.955   6.250   2.934 -0.0215  0.2621  0.0841
  111POX    C1O 1725   4.901   6.323   3.057 -0.2328  0.1936  0.0328
  111POX    C1P 1726   4.905   6.228   3.176  0.4003 -0.3025 -0.3778
  111POX    C1Q 1727   5.048   6.181   3.205  0.4830  0.4185  0.4363
  111POX    C1R 1728   5.049   6.062   3.301 -0.6104  0.0626  0.0246
  111POX     CZ 1729   5.369   6.154   1.303 -0.1221  0.2052  0.6249
  111POX     OZ 1730   5.487   6.198   1.371  0.3831  0.2175 -0.2517
  111POX    C2A 1731   5.599   6.130   1.351 -0.0288 -0.5477  0.0247
  111POX    O2A 1732   5.609   6.047   1.260  0.3863  0.1214 -0.5478
  111POX    C2B 1733   5.704   6.157   1.452  0.1246  0.2354 -0.3342
  111POX    C2C 1734   5.674   6.065   1.571 -0.2013  0.4917 -0.2165
  111POX    C2D 1735   5.739   6.115   1.700  0.0924  0.2589 -0.2735
  111POX    C2E 1736   5.701   6.039   1.827  0.6797 -0.3016 -0.4221
  111POX    C2F 1737   5.736   5.890   1.825  0.3905 -0.3788  0.0817
  111POX    C2G 1738   5.693   5.832   1.960  0.8200  0.1373  0.4419
  111POX    C2H 1739   5.713   5.681   1.969 -0.6756 -0.0919  0.1621
  111POX    C2I 1740   5.860   5.641   1.983 -0.7375 -0.2164  0.4726
  111POX    C2J 1741   5.937   5.678   2.110 -0.5528  0.3697  0.1903
  111POX    C2K 1742   5.879   5.621   2.239 -0.2038 -0.3235  0.0420
  111POX    C2L 1743   5.964   5.668   2.357 -0.1320 -0.6348  0.1156
  111POX    C2M 1744   5.907   5.610   2.487  0.5229 -0.5677  0.4379
  111POX    C2N 1745   5.955   5.702   2.600 -0.1787  0.4958 -0.1081
  111POX    C2O 1746   5.849   5.702   2.711 -0.2381  0.4693 -0.1644
  111POX    C2P 1747   5.856   5.818   2.810 -0.5804 -0.1908  0.6474
  112CHL    CN1 1748   4.842   5.387   0.746 -0.5065  0.0299 -0.2056
  112CHL    CN2 1749   4.668   5.533   0.803  0.1487 -0.7332 -0.7490
  112CHL    CN3 1750   4.895   5.611   0.743 -0.0424  0.1517 -0.3571
  112CHL    NTM 1751   4.813   5.513   0.816  0.2155  0.1352 -0.0854
  112CHL     CB 1752   4.853   5.518   0.957  0.0017 -0.0248 -0.0187
  113PJ2     CA 1753   4.827   5.638   1.049  0.2000  0.5195 -0.6664
  113PJ2     OA 1754   4.703   5.705   1.027 -0.1055  0.1361 -0.1253
  113PJ2      P 1755   4.676   5.848   1.096  0.0110  0.0148  0.1769
  113PJ2     OB 1756   4.793   5.925   1.049 -0.2130  0.0632 -0.3119
  113PJ2     HB 1757   4.788   6.023   1.069 -1.2807  0.1337 -0.8394
  113PJ2     OG 1758   4.541   5.900   1.063  0.1935  0.0968 -0.4522
  113PJ2     HG 1759   4.474   5.829   1.083 -1.3171  1.7362  0.5189
  113PJ2     OD 1760   4.693   5.805   1.250 -0.2335  0.4751  0.3344
  114POX     CD 1761   4.587   5.749   1.327 -0.1218 -0.1041  0.0723
  114POX     CE 1762   4.591   5.759   1.480 -0.0512 -0.8355  0.1236
  114POX     OE 1763   4.723   5.740   1.533  0.1926 -0.1664 -0.2255
  114POX    C1A 1764   4.768   5.831   1.619  0.1183  0.0830 -0.4493
  114POX    O1A 1765   4.728   5.947   1.623 -0.2301 -0.0507 -0.0395
  114POX    C1B 1766   4.875   5.773   1.704 -0.6006 -0.5218  0.0624
  114POX    C1C 1767   4.845   5.798   1.852 -0.0069  0.1588  0.0762
  114POX    C1D 1768   4.954   5.772   1.955  0.1796 -0.2176 -0.2126
  114POX    C1E 1769   4.909   5.775   2.101 -0.3190  0.4059 -0.3767
  114POX    C1F 1770   5.018   5.724   2.195 -0.1226  0.7463 -0.4165
  114POX    C1G 1771   4.972   5.703   2.340  0.2353 -0.0681 -0.4143
  114POX    C1H 1772   5.081   5.622   2.411 -0.2090 -0.4546 -0.1704
  114POX    C1I 1773   5.012   5.549   2.526  0.4798 -0.4625  0.2395
  114POX    C1J 1774   5.053   5.517   2.649  0.5539  0.3955  0.4445
  114POX    C1K 1775   5.187   5.549   2.714  0.4618  0.5121  0.5788
  114POX    C1L 1776   5.235   5.452   2.822 -0.5330 -0.3846  0.2307
  114POX    C1M 1777   5.372   5.497   2.874 -0.4669  0.1631 -0.4065
  114POX    C1N 1778   5.491   5.502   2.779  0.0955 -0.2789  0.2690
  114POX    C1O 1779   5.535   5.361   2.735 -0.7260 -0.4050 -0.1667
  114POX    C1P 1780   5.633   5.354   2.618 -0.2263  0.3331  0.2007
  114POX    C1Q 1781   5.660   5.216   2.559 -0.0206  0.4799 -0.0498
  114POX    C1R 1782   5.741   5.215   2.429  0.1912 -0.0578  0.0812
  114POX     CZ 1783   4.475   5.669   1.522 -0.5267 -0.1632  0.2618
  114POX     OZ 1784   4.456   5.644   1.661  0.0261 -0.0371  0.3632
  114POX    C2A 1785   4.346   5.593   1.717 -0.4374  0.2814 -0.2456
  114POX    O2A 1786   4.242   5.568   1.657 -0.8216  0.4095  0.3587
  114POX    C2B 1787   4.359   5.606   1.864  0.5214  0.0106 -0.2979
  114POX    C2C 1788   4.453   5.498   1.917 -0.4268 -0.3847  0.6033
  114POX    C2D 1789   4.451   5.518   2.069 -0.3608  0.5079  0.4908
  114POX    C2E 1790   4.535   5.417   2.147  0.0087  0.5560  0.1629
  114POX    C2F 1791   4.528   5.457   2.295 -0.7102  0.0302  0.2791
  114POX    C2G 1792   4.589   5.345   2.379 -0.4171 -0.0406 -0.0246
  114POX    C2H 1793   4.622   5.383   2.524  0.3577 -0.3231 -0.1200
  114POX    C2I 1794   4.675   5.260   2.598  0.3014 -0.1875  0.1423
  114POX    C2J 1795   4.706   5.293   2.745 -0.4758  0.4778  0.1654
  114POX    C2K 1796   4.749   5.162   2.812  0.1801  0.5254 -0.1502
  114POX    C2L 1797   4.804   5.182   2.953 -0.1034  0.3073 -0.0070
  114POX    C2M 1798   4.861   5.059   3.025  0.2270  0.0491 -0.7003
  114POX    C2N 1799   4.749   4.965   3.072  0.6876 -0.1668 -0.0297
  114POX    C2O 1800   4.681   4.999   3.205  0.5404  0.0189 -0.1520
  114POX    C2P 1801   4.779   4.977   3.321  0.0974 -0.5945  0.1143
  115CHL    CN1 1802   2.335   0.894   1.039 -0.7842 -0.9501  0.1240
  115CHL    CN2 1803   2.320   1.121   1.006  0.8430  0.6488  0.6542
  115CHL    CN3 1804   2.531   1.022   1.046 -0.5627 -0.4052  0.1165
  115CHL    NTM 1805   2.390   1.021   1.088 -0.6044 -0.9722 -0.0209
  115CHL     CB 1806   2.360   1.041   1.231  0.3228  0.1868  0.0221
  116PJ2     CA 1807   2.424   0.941   1.327  0.3582  0.3180  0.1348
  116PJ2     OA 1808   2.390   0.804   1.311  0.3847  0.3587 -0.2798
  116PJ2      P 1809   2.512   0.702   1.336  0.3607  0.2775 -0.4890
  116PJ2     OB 1810   2.467   0.576   1.274 -0.0436  0.0941  0.1688
  116PJ2     HB 1811   2.368   0.561   1.280 -0.2511 -0.2931 -2.6935
  116PJ2     OG 1812   2.636   0.767   1.287  0.0566  0.4950 -0.9803
  116PJ2     HG 1813   2.713   0.704   1.283  0.7308  0.9319  2.1899
  116PJ2     OD 1814   2.519   0.710   1.497  0.3722 -0.2311 -0.4631
  117POX     CD 1815   2.425   0.633   1.573  0.4372 -0.1925 -0.3441
  117POX     CE 1816   2.425   0.659   1.724 -0.7072 -0.4940 -0.2840
  117POX     OE 1817   2.352   0.555   1.789 -0.3218 -0.6274 -0.0651
  117POX    C1A 1818   2.422   0.447   1.823  0.0276 -0.5625 -0.5656
  117POX    O1A 1819   2.545   0.444   1.811  0.0937 -0.0300 -0.0705
  117POX    C1B 1820   2.349   0.347   1.904  0.1801  0.2070  0.5475
  117POX    C1C 1821   2.436   0.284   2.014  0.0766 -0.2232  0.3838
  117POX    C1D 1822   2.479   0.382   2.123  0.7068  0.1182 -0.1656
  117POX    C1E 1823   2.569   0.290   2.206  0.2090 -0.1103  0.1221
  117POX    C1F 1824   2.565   0.331   2.353 -0.2268  0.3652 -0.0192
  117POX    C1G 1825   2.670   0.265   2.442 -0.3567  0.1615 -0.0157
  117POX    C1H 1826   2.637   0.294   2.588  0.5751  0.6118  0.1171
  117POX    C1I 1827   2.723   0.207   2.680 -0.2592 -0.2936  0.0636
  117POX    C1J 1828   2.681   0.133   2.783  0.0580  0.1378  0.5103
  117POX    C1K 1829   2.534   0.109   2.818  0.1544 -0.2785  0.6315
  117POX    C1L 1830   2.521   0.103   2.970 -0.2760  0.2145  0.6163
  117POX    C1M 1831   2.382   0.075   3.028 -0.4615 -0.0932  0.0321
  117POX    C1N 1832   2.323  -0.052   2.966  0.7062 -0.7594  0.2543
  117POX    C1O 1833   2.190  -0.086   3.032  0.1782 -0.8555 -0.8374
  117POX    C1P 1834   2.216  -0.121   3.179  0.2075  0.1561 -0.5969
  117POX    C1Q 1835   2.258  -0.266   3.206 -0.4291  0.1188  0.2040
  117POX    C1R 1836   2.127  -0.344   3.222 -0.5027  0.1901 -0.0496
  117POX     CZ 1837   2.364   0.799   1.739 -0.2011 -0.2878 -0.1230
  117POX     OZ 1838   2.392   0.867   1.861  0.2191 -0.4044 -0.1523
  117POX    C2A 1839   2.308   0.966   1.889 -0.1851 -0.9407  0.5579
  117POX    O2A 1840   2.206   0.983   1.822  0.3898  0.1531 -0.0593
  117POX    C2B 1841   2.343   1.035   2.016 -0.8333  0.0610  0.2019
  117POX    C2C 1842   2.416   1.166   1.988  0.0613 -0.4793 -0.0110
  117POX    C2D 1843   2.467   1.225   2.119 -0.1733 -0.4305  0.0580
  117POX    C2E 1844   2.578   1.323   2.079 -0.2582 -0.2607  0.2327
  117POX    C2F 1845   2.584   1.432   2.185  0.2168  0.5701 -0.6319
  117POX    C2G 1846   2.731   1.474   2.194  0.4418 -0.3611  0.2709
  117POX    C2H 1847   2.737   1.573   2.310  0.9663 -0.1710  0.0860
  117POX    C2I 1848   2.878   1.564   2.370  0.8497 -0.1577  0.3666
  117POX    C2J 1849   2.912   1.666   2.479 -0.0159  0.0921  0.4182
  117POX    C2K 1850   2.935   1.808   2.428 -0.2319 -0.0836 -0.1782
  117POX    C2L 1851   2.941   1.914   2.538 -0.1317  0.0252 -0.2866
  117POX    C2M 1852   2.832   1.897   2.645  0.3507  0.0124  0.2094
  117POX    C2N 1853   2.858   1.989   2.764  0.1972 -0.0137  0.2636
  117POX    C2O 1854   2.751   1.991   2.873  0.0939 -0.0732  0.1628
  117POX    C2P 1855   2.612   2.040   2.830 -0.0719 -0.2827  0.4564
  118CHL    CN1 1856   2.426   7.041   1.467 -0.2923  0.0454 -0.3746
  118CHL    CN2 1857   2.387   6.835   1.350  0.2182 -0.6015  0.3731
  118CHL    CN3 1858   2.521   6.996   1.247  0.4732 -0.0288  0.2170
  118CHL    NTM 1859   2.486   6.940   1.378 -0.1150 -0.1806 -0.0030
  118CHL     CB 1860   2.617   6.900   1.433 -0.3074 -0.3350  0.3498
  119PJ2     CA 1861   2.634   6.808   1.553  0.4163 -0.3348  0.2501
  119PJ2     OA 1862   2.557   6.687   1.555 -0.2273  0.0668 -0.0514
  119PJ2      P 1863   2.645   6.560   1.509 -0.1752  0.1150 -0.0864
  119PJ2     OB 1864   2.569   6.434   1.492  0.1573 -0.0505 -0.3341
  119PJ2     HB 1865   2.643   6.368   1.507  0.3969  0.8521  3.4269
  119PJ2     OG 1866   2.710   6.612   1.387 -0.3830 -0.4466 -0.4387
  119PJ2     HG 1867   2.789   6.557   1.361  0.0375 -0.1164  0.1257
  119PJ2     OD 1868   2.748   6.562   1.632 -0.5209 -0.3338  0.2135
  120POX     CD 1869   2.685   6.510   1.750 -0.6339 -0.4009  0.1242
  120POX     CE 1870   2.759   6.545   1.879 -0.2687 -0.2830 -0.1147
  120POX     OE 1871   2.691   6.503   1.998 -0.3296  0.1620  0.0099
  120POX    C1A 1872   2.707   6.378   2.040 -0.2922  0.2490  0.2523
  120POX    O1A 1873   2.784   6.300   1.984 -0.1649  0.4970  0.0839
  120POX    C1B 1874   2.600   6.329   2.130 -0.4175  0.0547  0.0006
  120POX    C1C 1875   2.636   6.233   2.244 -0.1357  0.0829 -0.0623
  120POX    C1D 1876   2.505   6.211   2.320 -0.2640 -0.2873 -0.3848
  120POX    C1E 1877   2.521   6.161   2.464  0.1608  0.5517 -0.1319
  120POX    C1F 1878   2.405   6.211   2.551 -0.0839  0.1168 -0.2054
  120POX    C1G 1879   2.412   6.152   2.693  0.0108  0.0479 -0.2379
  120POX    C1H 1880   2.344   6.247   2.792  0.4099 -0.0862  0.1653
  120POX    C1I 1881   2.358   6.222   2.942  0.0690 -0.2404  0.1736
  120POX    C1J 1882   2.432   6.299   3.021 -0.6749 -0.0066  0.6472
  120POX    C1K 1883   2.514   6.414   2.962 -0.3145  0.0757  1.3044
  120POX    C1L 1884   2.657   6.374   2.925 -0.5601  0.2834  0.0948
  120POX    C1M 1885   2.715   6.494   2.850  0.3940 -0.0361  0.3032
  120POX    C1N 1886   2.692   6.474   2.700 -0.4156  0.0499  0.4099
  120POX    C1O 1887   2.724   6.605   2.626 -0.1678 -0.1772  0.1126
  120POX    C1P 1888   2.776   6.568   2.486  0.4927 -0.1042  0.3346
  120POX    C1Q 1889   2.771   6.688   2.392 -0.0363  0.1105  0.6323
  120POX    C1R 1890   2.635   6.739   2.342  0.2314  0.2093 -0.0028
  120POX     CZ 1891   2.763   6.698   1.886  0.2295 -0.3153  0.3704
  120POX     OZ 1892   2.824   6.767   1.995 -0.1327 -0.0332  0.3963
  120POX    C2A 1893   2.796   6.897   2.002 -0.0531  0.0269 -0.3496
  120POX    O2A 1894   2.726   6.953   1.918  0.1948  0.9949  0.0800
  120POX    C2B 1895   2.855   6.970   2.116 -0.5466  0.0412 -0.0977
  120POX    C2C 1896   2.919   7.105   2.081  0.0574 -0.2790 -0.2487
  120POX    C2D 1897   2.991   7.168   2.200 -0.2175  0.1200 -0.2909
  120POX    C2E 1898   3.084   7.286   2.171  0.7022 -0.5247 -0.0172
  120POX    C2F 1899   3.162   7.324   2.297  0.1872  0.0287  0.1429
  120POX    C2G 1900   3.092   7.425   2.388 -0.7628 -0.1954 -0.3301
  120POX    C2H 1901   3.155   7.432   2.528 -0.3066 -0.3570 -0.5241
  120POX    C2I 1902   3.164   7.296   2.598  0.2736 -0.0570 -0.0161
  120POX    C2J 1903   3.200   7.310   2.746 -0.0678  0.0895  0.0545
  120POX    C2K 1904   3.345   7.352   2.770  0.0040 -0.1601  0.0594
  120POX    C2L 1905   3.387   7.342   2.917 -0.3517 -0.0747  0.1673
  120POX    C2M 1906   3.538   7.344   2.937 -0.3096  0.0729 -0.1526
  120POX    C2N 1907   3.575   7.326   3.085 -0.8479  0.1677 -0.0047
  120POX    C2O 1908   3.548   7.180   3.122 -0.4638  0.0919 -0.0183
  120POX    C2P 1909   3.582   7.147   3.268  0.0318  0.0773 -0.1337
  121CHL    CN1 1910   3.249   6.522   1.515  0.5095 -0.0460  0.1065
  121CHL    CN2 1911   3.192   6.419   1.315 -0.5085 -0.1305 -0.0935
  121CHL    CN3 1912   3.020   6.493   1.459 -0.4746  0.4602 -0.2162
  121CHL    NTM 1913   3.152   6.528   1.405  0.0509 -0.3979  0.4854
  121CHL     CB 1914   3.161   6.653   1.328 -0.5025 -0.5547  0.1540
  122PJ2     CA 1915   3.146   6.790   1.394 -0.2506 -0.1435 -0.6349
  122PJ2     OA 1916   3.023   6.810   1.465  0.4205  0.0129  0.5080
  122PJ2      P 1917   3.029   6.952   1.540 -0.0572  0.2526  0.0982
  122PJ2     OB 1918   3.088   7.043   1.439  0.0154  0.2591  0.1460
  122PJ2     HB 1919   3.139   7.114   1.489 -1.1590  1.2168  0.0324
  122PJ2     OG 1920   2.898   6.972   1.604 -0.1339  0.1210 -0.0173
  122PJ2     HG 1921   2.866   6.882   1.634 -0.3863  0.0165 -0.5887
  122PJ2     OD 1922   3.145   6.915   1.646 -0.0239 -0.1375 -0.0753
  123POX     CD 1923   3.108   6.842   1.763  0.4000  0.0700  0.1893
  123POX     CE 1924   3.229   6.825   1.855  0.6181  0.1958 -0.0724
  123POX     OE 1925   3.192   6.738   1.962 -0.2395  0.1794 -0.3773
  123POX    C1A 1926   3.202   6.607   1.944  0.2528  0.1566  0.0464
  123POX    O1A 1927   3.262   6.563   1.846 -0.1296 -0.6844  0.1746
  123POX    C1B 1928   3.155   6.525   2.058  0.4869 -0.0348  0.0068
  123POX    C1C 1929   3.247   6.518   2.181 -0.5010 -0.0715  0.7565
  123POX    C1D 1930   3.238   6.631   2.284 -0.1038  0.6996 -0.0343
  123POX    C1E 1931   3.322   6.609   2.410 -0.0532 -0.2469 -0.2229
  123POX    C1F 1932   3.271   6.707   2.515 -0.1895  0.2145 -0.7139
  123POX    C1G 1933   3.125   6.684   2.554  0.1563 -0.5373  0.1744
  123POX    C1H 1934   3.081   6.768   2.675 -0.1565  0.2775 -0.4955
  123POX    C1I 1935   3.121   6.683   2.796 -0.4102  0.7392 -0.0864
  123POX    C1J 1936   3.163   6.740   2.909 -0.6494  0.1727  0.2933
  123POX    C1K 1937   3.171   6.891   2.929 -0.2201  0.2178 -0.1820
  123POX    C1L 1938   3.155   6.934   3.075 -0.0318 -0.2637 -0.0195
  123POX    C1M 1939   3.173   7.084   3.097  0.2804 -0.3114  0.0536
  123POX    C1N 1940   3.138   7.123   3.241  0.1970  0.0361 -0.0598
  123POX    C1O 1941   3.154   7.272   3.271 -0.0823  0.0926 -0.1930
  123POX    C1P 1942   3.155   7.293   3.422  0.2319 -0.2562 -0.1464
  123POX    C1Q 1943   3.261   7.215   3.501 -0.0845 -0.7992 -0.2567
  123POX    C1R 1944   3.243   7.227   3.653 -0.2810 -0.2540 -0.3205
  123POX     CZ 1945   3.267   6.961   1.914  0.2975  0.1272  0.2999
  123POX     OZ 1946   3.372   6.959   2.012  0.1615 -0.5532  0.4352
  123POX    C2A 1947   3.413   7.075   2.063 -0.6287 -0.1508  0.1789
  123POX    O2A 1948   3.373   7.183   2.020 -0.2115 -0.0087  0.1484
  123POX    C2B 1949   3.519   7.055   2.164 -0.1280  0.2881 -0.2536
  123POX    C2C 1950   3.462   7.086   2.303 -0.0005 -0.1987 -0.0910
  123POX    C2D 1951   3.569   7.055   2.408 -0.3280 -0.6666  0.1069
  123POX    C2E 1952   3.531   7.132   2.534  0.2924  0.1074 -0.1707
  123POX    C2F 1953   3.611   7.094   2.659 -0.0817  0.3353  0.1417
  123POX    C2G 1954   3.542   6.973   2.723  0.3873  0.0361  0.0867
  123POX    C2H 1955   3.620   6.914   2.841 -0.2722 -0.1538  0.4300
  123POX    C2I 1956   3.577   6.769   2.864 -0.5087 -0.1446  0.0573
  123POX    C2J 1957   3.614   6.714   3.002  0.1167  0.1743  0.0178
  123POX    C2K 1958   3.555   6.793   3.119  0.2738 -0.0802  0.2705
  123POX    C2L 1959   3.485   6.702   3.219 -0.1743 -0.2090 -0.1579
  123POX    C2M 1960   3.429   6.779   3.339  0.1501 -0.0798 -0.0880
  123POX    C2N 1961   3.396   6.686   3.456 -0.3432  0.6881  0.3947
  123POX    C2O 1962   3.253   6.633   3.446 -0.1164  0.2344 -0.5302
  123POX    C2P 1963   3.210   6.535   3.555  0.6273  0.1994 -0.2630
  124CHL    CN1 1964   0.937   0.672   1.077 -0.2032 -0.0022  0.2519
  124CHL    CN2 1965   0.726   0.567   1.133  0.0238 -0.5807 -0.1588
  124CHL    CN3 1966   0.874   0.590   1.293  0.3016  0.0450 -0.2629
  124CHL    NTM 1967   0.872   0.562   1.149  0.0306 -0.4211 -0.1705
  124CHL     CB 1968   0.925   0.428   1.120  0.0613 -0.3852 -0.2796
  125PJ2     CA 1969   1.075   0.401   1.133  0.0793  0.0104  0.3848
  125PJ2     OA 1970   1.124   0.437   1.262 -0.3289 -0.1094  0.5749
  125PJ2      P 1971   1.285   0.433   1.276 -0.2646  0.1180 -0.0534
  125PJ2     OB 1972   1.345   0.466   1.145  0.2195 -0.0527  0.1241
  125PJ2     HB 1973   1.442   0.488   1.159  0.3674  0.1496 -1.1387
  125PJ2     OG 1974   1.314   0.529   1.384  0.0274 -0.3445  0.2863
  125PJ2     HG 1975   1.249   0.533   1.460 -0.6534  1.0935 -0.3282
  125PJ2     OD 1976   1.339   0.290   1.329 -0.0808  0.3885  0.4970
  126POX     CD 1977   1.256   0.241   1.435 -0.3892 -0.2704 -0.0403
  126POX     CE 1978   1.334   0.160   1.539  0.0062  0.1601  0.0043
  126POX     OE 1979   1.251   0.122   1.649 -0.0005 -0.0253 -0.0636
  126POX    C1A 1980   1.223  -0.004   1.681 -0.2198 -0.0346 -0.2986
  126POX    O1A 1981   1.270  -0.101   1.623  0.4398 -0.0346  0.2250
  126POX    C1B 1982   1.126  -0.031   1.790  0.0129 -0.2962 -0.1559
  126POX    C1C 1983   0.979  -0.030   1.748 -0.0748 -0.1135  0.1565
  126POX    C1D 1984   0.888  -0.032   1.871 -0.4077  0.4032 -0.0737
  126POX    C1E 1985   0.882  -0.169   1.940  0.0397  0.4976  0.1607
  126POX    C1F 1986   0.837  -0.141   2.084  0.2500 -0.3391  0.3908
  126POX    C1G 1987   0.815  -0.273   2.159  0.3435 -0.6596 -0.1416
  126POX    C1H 1988   0.765  -0.251   2.302  0.2519  0.1812 -0.2986
  126POX    C1I 1989   0.632  -0.175   2.311  0.1643 -0.0410  0.2704
  126POX    C1J 1990   0.547  -0.202   2.409  0.3989 -0.3499  0.3918
  126POX    C1K 1991   0.530  -0.315   2.512 -0.0724 -0.3637  0.3016
  126POX    C1L 1992   0.404  -0.294   2.597 -0.2338  0.1534 -0.0590
  126POX    C1M 1993   0.381  -0.391   2.713 -0.5594  0.0271 -0.2289
  126POX    C1N 1994   0.253  -0.346   2.785  0.1264  0.6181  0.6443
  126POX    C1O 1995   0.242  -0.428   2.913 -0.2658 -0.0849  0.1662
  126POX    C1P 1996   0.351  -0.405   3.018 -0.4010  0.4093  0.1980
  126POX    C1Q 1997   0.315  -0.495   3.136 -0.2051  0.2283  0.1208
  126POX    C1R 1998   0.405  -0.467   3.256  0.0095 -0.4555  0.1263
  126POX     CZ 1999   1.455   0.240   1.588  0.2492  0.2604 -0.7415
  126POX     OZ 2000   1.423   0.364   1.651  0.0962 -0.1484  0.0066
  126POX    C2A 2001   1.491   0.473   1.615  0.5007 -0.2522  0.4455
  126POX    O2A 2002   1.574   0.466   1.525  0.3280 -0.0621  0.2709
  126POX    C2B 2003   1.449   0.593   1.691 -0.0631 -0.0032 -0.2422
  126POX    C2C 2004   1.563   0.614   1.792  0.3321  0.3700 -0.7574
  126POX    C2D 2005   1.540   0.751   1.857 -0.0704  0.0827 -0.2901
  126POX    C2E 2006   1.641   0.763   1.971  0.0694 -0.4883 -0.3514
  126POX    C2F 2007   1.576   0.692   2.090 -0.5718  0.5110 -0.0909
  126POX    C2G 2008   1.657   0.712   2.219  0.1065 -0.1300 -0.4070
  126POX    C2H 2009   1.600   0.628   2.334  0.0453 -0.2966 -0.5563
  126POX    C2I 2010   1.670   0.615   2.470  0.2530  1.0694 -0.5178
  126POX    C2J 2011   1.808   0.551   2.449  0.0494  0.6335 -0.5290
  126POX    C2K 2012   1.807   0.399   2.441  0.3955  0.5988  0.0031
  126POX    C2L 2013   1.944   0.331   2.446  0.1175  0.0193 -0.1220
  126POX    C2M 2014   1.943   0.179   2.431  0.3958 -0.0137  0.2012
  126POX    C2N 2015   2.091   0.139   2.424  0.3492 -0.1538  0.0171
  126POX    C2O 2016   2.156   0.126   2.561 -0.5578 -0.4784  0.4255
  126POX    C2P 2017   2.255   0.010   2.543  0.1500  0.0985  0.5333
  127CHL    CN1 2018   0.922   2.110   1.040 -0.1749  0.5133 -0.2295
  127CHL    CN2 2019   1.118   2.101   1.171  0.7741  0.6259 -0.1047
  127CHL    CN3 2020   1.138   2.178   0.950 -0.1681 -0.1123  0.1314
  127CHL    NTM 2021   1.066   2.082   1.034 -0.2284  0.1138  0.3398
  127CHL     CB 2022   1.106   1.953   0.976  1.0411  0.5117  0.2857
  128PJ2     CA 2023   1.090   1.821   1.051  0.5723  0.3114 -0.1572
  128PJ2     OA 2024   0.963   1.804   1.115  0.4893  0.1050 -0.3745
  128PJ2      P 2025   0.928   1.650   1.146  0.2457  0.2212 -0.0664
  128PJ2     OB 2026   0.859   1.606   1.022 -0.3478 -0.0441  0.3501
  128PJ2     HB 2027   0.804   1.523   1.026 -0.3097 -0.0314  1.2958
  128PJ2     OG 2028   1.051   1.580   1.188  0.1137 -0.3735 -0.6492
  128PJ2     HG 2029   1.124   1.647   1.201 -2.2489  2.3228 -0.3507
  128PJ2     OD 2030   0.822   1.666   1.266  0.3229  0.3906 -0.0201
  129POX     CD 2031   0.871   1.709   1.393  0.1666 -0.3432  0.2999
  129POX     CE 2032   0.761   1.718   1.499  0.0845  0.1515  0.1774
  129POX     OE 2033   0.814   1.782   1.616  0.5649 -0.1006  0.1016
  129POX    C1A 2034   0.721   1.819   1.703 -0.1065 -0.5078 -0.4282
  129POX    O1A 2035   0.628   1.890   1.664  0.2672  0.4704  0.4144
  129POX    C1B 2036   0.775   1.816   1.841 -0.0211  0.3465 -0.4393
  129POX    C1C 2037   0.706   1.921   1.929 -0.3712 -0.4523  0.2507
  129POX    C1D 2038   0.739   1.900   2.076 -0.0146 -0.0815  0.2262
  129POX    C1E 2039   0.691   1.772   2.146 -0.2698  0.2222  0.6129
  129POX    C1F 2040   0.750   1.758   2.286 -0.7318 -0.9520  0.7026
  129POX    C1G 2041   0.727   1.870   2.388  0.0631 -0.0855 -0.0430
  129POX    C1H 2042   0.822   1.882   2.507 -0.0062 -0.5190  0.0574
  129POX    C1I 2043   0.776   1.984   2.612  0.2604 -0.0800 -0.2547
  129POX    C1J 2044   0.822   1.999   2.735 -0.1894  0.5193 -0.1541
  129POX    C1K 2045   0.931   1.902   2.784 -0.7945 -0.0490  0.0775
  129POX    C1L 2046   1.001   1.969   2.902  0.1398  0.7220 -0.8924
  129POX    C1M 2047   1.104   1.877   2.968 -0.5920  0.3585 -0.2407
  129POX    C1N 2048   1.157   1.936   3.098 -0.0409  0.6074 -0.5770
  129POX    C1O 2049   1.276   1.853   3.146 -0.4624  0.1954 -0.2363
  129POX    C1P 2050   1.330   1.934   3.264 -0.2961 -0.2330 -0.0133
  129POX    C1Q 2051   1.421   1.854   3.357  0.2107  0.4295  0.0711
  129POX    C1R 2052   1.470   1.952   3.464  0.1157 -0.0137  0.5257
  129POX     CZ 2053   0.712   1.574   1.512  1.3691 -0.2857  0.3320
  129POX     OZ 2054   0.629   1.542   1.624 -0.1079  0.4630 -0.5166
  129POX    C2A 2055   0.578   1.420   1.620  0.1925  0.3329 -0.4099
  129POX    O2A 2056   0.628   1.336   1.545 -0.0327 -0.0590 -0.1326
  129POX    C2B 2057   0.469   1.388   1.716  0.4395  0.2581 -0.1511
  129POX    C2C 2058   0.509   1.428   1.858 -0.1834  0.0134  0.0947
  129POX    C2D 2059   0.409   1.383   1.965 -0.3225  0.2221  0.0538
  129POX    C2E 2060   0.479   1.418   2.096  0.2142 -0.4972 -0.0357
  129POX    C2F 2061   0.612   1.350   2.131  0.4510  0.0880  0.2087
  129POX    C2G 2062   0.681   1.405   2.256  0.9008 -0.6844  0.3082
  129POX    C2H 2063   0.603   1.373   2.383  0.1573 -0.0407  0.0245
  129POX    C2I 2064   0.674   1.414   2.512 -0.0939 -0.4778  0.3059
  129POX    C2J 2065   0.819   1.377   2.539  0.2917  0.8354  0.1196
  129POX    C2K 2066   0.870   1.454   2.661  0.9911  0.0313  0.3483
  129POX    C2L 2067   0.793   1.394   2.779 -0.0935  0.5001 -0.1031
  129POX    C2M 2068   0.828   1.462   2.911  0.0019 -0.1375  0.2060
  129POX    C2N 2069   0.868   1.352   3.010  0.3330 -0.2764 -0.0776
  129POX    C2O 2070   0.925   1.409   3.140 -0.2522  0.5139 -0.1564
  129POX    C2P 2071   1.052   1.492   3.116  0.5299 -0.6237 -0.0683
  130CHL    CN1 2072   3.012   7.405   1.131 -0.0009  0.1874  0.1761
  130CHL    CN2 2073   3.176   7.275   0.986  0.6037 -0.2312  0.0325
  130CHL    CN3 2074   3.125   7.491   0.941 -0.2807 -0.5962  0.0374
  130CHL    NTM 2075   3.137   7.399   1.056 -0.0717 -0.4823  0.1082
  130CHL     CB 2076   3.244   7.438   1.148 -0.0366 -0.2829 -0.0163
  131PJ2     CA 2077   3.257   7.581   1.204  0.0517 -0.5737  0.7222
  131PJ2     OA 2078   3.147   7.622   1.285 -0.1819 -0.1123  0.1746
  131PJ2      P 2079   3.121   7.781   1.280  0.3378 -0.0285  0.0779
  131PJ2     OB 2080   3.171   7.836   1.152 -0.4418 -0.2995 -0.3580
  131PJ2     HB 2081   3.261   7.793   1.147  0.0430  0.6390 -0.1174
  131PJ2     OG 2082   2.978   7.794   1.317  0.0245 -0.0954 -1.0468
  131PJ2     HG 2083   2.948   7.888   1.332 -0.3564 -0.5342  1.4208
  131PJ2     OD 2084   3.222   7.803   1.403  0.5806  0.5813 -0.2234
  132POX     CD 2085   3.167   7.879   1.511 -0.1154 -0.4353  0.1550
  132POX     CE 2086   3.246   7.900   1.641  0.0366  0.3125 -0.0543
  132POX     OE 2087   3.156   7.923   1.750  0.3284  0.2119  0.2073
  132POX    C1A 2088   3.131   7.810   1.815  0.5120  0.0538  0.0030
  132POX    O1A 2089   3.108   7.705   1.754 -0.6489  0.4198 -0.2137
  132POX    C1B 2090   3.112   7.836   1.959  0.4131 -0.5337  0.0983
  132POX    C1C 2091   3.186   7.735   2.048  0.0292 -0.9780 -0.0814
  132POX    C1D 2092   3.339   7.735   2.041  0.0332 -0.0348 -0.2465
  132POX    C1E 2093   3.400   7.872   2.068 -0.5447  0.1966 -0.0903
  132POX    C1F 2094   3.362   7.927   2.206  0.1244  0.6509 -0.0794
  132POX    C1G 2095   3.445   8.052   2.235  0.5170  0.4483 -0.3134
  132POX    C1H 2096   3.400   8.118   2.365  0.1696 -0.3966 -0.0002
  132POX    C1I 2097   3.509   8.218   2.403  0.4183 -0.6317 -0.0890
  132POX    C1J 2098   3.525   8.274   2.523  0.4126 -0.4189 -0.1864
  132POX    C1K 2099   3.442   8.249   2.649  0.2820 -0.0879 -0.2067
  132POX    C1L 2100   3.497   8.175   2.771 -0.5117 -0.1483  0.1217
  132POX    C1M 2101   3.388   8.112   2.858  0.1575 -0.5944  0.6474
  132POX    C1N 2102   3.310   8.223   2.930 -0.0270 -0.2281 -0.1077
  132POX    C1O 2103   3.184   8.167   2.995  0.2880 -0.5291  0.2506
  132POX    C1P 2104   3.159   8.228   3.134 -0.4091  0.2006 -0.1859
  132POX    C1Q 2105   3.069   8.134   3.213  0.2545 -0.0512  0.2842
  132POX    C1R 2106   3.098   8.151   3.362  0.2689 -0.2476  0.3043
  132POX     CZ 2107   3.370   7.986   1.616  0.1960 -0.0030 -0.3513
  132POX     OZ 2108   3.437   8.028   1.735 -0.2847  0.7045 -0.3265
  132POX    C2A 2109   3.530   8.119   1.703  0.2906  0.3309  0.2616
  132POX    O2A 2110   3.583   8.124   1.592  0.3170 -0.2374  0.2435
  132POX    C2B 2111   3.582   8.192   1.820  0.2470  0.3929  0.2422
  132POX    C2C 2112   3.515   8.324   1.860  0.4022  0.6455 -0.3239
  132POX    C2D 2113   3.592   8.367   1.985 -0.1508  0.1185  0.2039
  132POX    C2E 2114   3.526   8.495   2.037 -0.3689  0.1615 -0.1752
  132POX    C2F 2115   3.569   8.569   2.164  0.0468  0.0477 -0.2496
  132POX    C2G 2116   3.477   8.690   2.175  0.5164  0.3646  0.2387
  132POX    C2H 2117   3.529   8.768   2.296  0.0319  0.6579  0.2620
  132POX    C2I 2118   3.484   8.719   2.434 -0.6054  0.4483 -0.0177
  132POX    C2J 2119   3.579   8.760   2.547 -0.3936  0.3874 -0.1723
  132POX    C2K 2120   3.556   8.668   2.667 -0.1259  0.3615 -0.1401
  132POX    C2L 2121   3.644   8.707   2.786  0.1994 -0.7371 -0.0135
  132POX    C2M 2122   3.638   8.601   2.896  0.5019 -0.1611  0.5651
  132POX    C2N 2123   3.494   8.561   2.931  0.1188  0.4527 -0.2649
  132POX    C2O 2124   3.424   8.676   3.005  0.1166  0.4296 -0.2307
  132POX    C2P 2125   3.305   8.619   3.083  0.4970 -0.3012 -0.1679
  133CHL    CN1 2126   2.494   6.127   0.998  0.4532  0.0491  1.1782
  133CHL    CN2 2127   2.314   6.067   1.142 -0.1015  0.1660 -0.1480
  133CHL    CN3 2128   2.293   6.258   0.994 -0.3051 -0.0388 -0.1813
  133CHL    NTM 2129   2.384   6.180   1.079 -0.2113  0.3664  0.0915
  133CHL     CB 2130   2.448   6.258   1.186 -0.2844  0.2231  0.2421
  134PJ2     CA 2131   2.363   6.327   1.292  0.0173  0.8128  0.1090
  134PJ2     OA 2132   2.293   6.439   1.237 -0.2365  0.6724  0.1435
  134PJ2      P 2133   2.162   6.488   1.317 -0.5160  0.0334  0.0859
  134PJ2     OB 2134   2.084   6.369   1.357  0.0844 -0.4002 -0.0094
  134PJ2     HB 2135   2.145   6.305   1.403  0.1283 -1.5107 -1.5443
  134PJ2     OG 2136   2.088   6.578   1.225 -0.2220  0.3693  0.1778
  134PJ2     HG 2137   1.991   6.554   1.228  0.1404 -1.4181 -0.9302
  134PJ2     OD 2138   2.201   6.577   1.445 -0.6617 -0.0605  0.1954
  135POX     CD 2139   2.139   6.545   1.570  0.0413  0.1788  0.6138
  135POX     CE 2140   2.227   6.541   1.695  0.3831  0.1830  0.3765
  135POX     OE 2141   2.166   6.463   1.799 -0.1264  0.0451 -0.0217
  135POX    C1A 2142   2.247   6.399   1.883  0.0560 -0.0823 -0.2931
  135POX    O1A 2143   2.342   6.338   1.835  0.1508 -0.1147 -0.0610
  135POX    C1B 2144   2.179   6.365   2.009  0.1743  0.5164 -0.0625
  135POX    C1C 2145   2.238   6.452   2.120 -0.7692  0.9562  0.1000
  135POX    C1D 2146   2.164   6.461   2.254 -0.7558  0.2281  0.1558
  135POX    C1E 2147   2.242   6.556   2.343 -0.2371 -0.0829  0.0355
  135POX    C1F 2148   2.186   6.575   2.484  0.1186  0.2566  0.1347
  135POX    C1G 2149   2.275   6.670   2.565  0.7152 -0.0018 -0.2081
  135POX    C1H 2150   2.260   6.645   2.715 -0.2698  0.2273 -0.2556
  135POX    C1I 2151   2.330   6.742   2.810 -0.4305 -0.1237  0.2306
  135POX    C1J 2152   2.303   6.746   2.940  0.0640  0.3078  0.3244
  135POX    C1K 2153   2.208   6.646   3.005 -0.1292 -0.0886 -0.5527
  135POX    C1L 2154   2.147   6.710   3.129  0.5945 -0.6945  0.1303
  135POX    C1M 2155   2.043   6.627   3.205  0.2874 -0.1884  0.2693
  135POX    C1N 2156   1.990   6.692   3.333 -0.2663  0.0928 -0.0963
  135POX    C1O 2157   1.902   6.585   3.398 -0.1409 -0.0058 -0.0889
  135POX    C1P 2158   1.890   6.613   3.548 -0.4015  0.2787 -0.1616
  135POX    C1Q 2159   1.793   6.516   3.616  0.1872 -0.0944  0.1566
  135POX    C1R 2160   1.796   6.532   3.768 -0.0707  0.4729  0.1060
  135POX     CZ 2161   2.273   6.684   1.726  0.1703  0.3990 -0.2961
  135POX     OZ 2162   2.180   6.762   1.802 -0.2097 -0.1974 -0.1419
  135POX    C2A 2163   2.211   6.890   1.818 -0.2435 -0.2399  0.2849
  135POX    O2A 2164   2.329   6.924   1.805 -0.3007 -0.1089  0.1002
  135POX    C2B 2165   2.110   6.970   1.891 -0.2123 -0.2035  0.2887
  135POX    C2C 2166   2.144   7.044   2.021  0.3577 -0.0244  0.0409
  135POX    C2D 2167   2.172   6.931   2.121 -0.3066  0.0500  0.3181
  135POX    C2E 2168   2.232   6.989   2.249  0.1744  0.5481 -0.1233
  135POX    C2F 2169   2.369   7.047   2.213  0.1292  0.5037 -0.3624
  135POX    C2G 2170   2.443   7.109   2.332  0.1553 -0.0542 -0.0872
  135POX    C2H 2171   2.576   7.169   2.286 -0.0759  0.4482 -0.1017
  135POX    C2I 2172   2.650   7.201   2.416 -0.2981 -0.3860  0.2374
  135POX    C2J 2173   2.698   7.080   2.497  0.1743 -0.2528  0.1595
  135POX    C2K 2174   2.806   7.130   2.592  0.3576 -0.4561  0.0573
  135POX    C2L 2175   2.837   7.050   2.719  0.4588 -0.5701 -0.0380
  135POX    C2M 2176   2.706   7.005   2.784  0.3791 -0.1747  0.0784
  135POX    C2N 2177   2.738   6.915   2.903  0.8662  0.0065  0.0838
  135POX    C2O 2178   2.780   6.990   3.029  0.8599  0.2407 -0.0531
  135POX    C2P 2179   2.717   6.928   3.154 -0.2919  0.9138 -0.2836
  136CHL    CN1 2180   4.568   0.328   0.814  0.8427 -0.5938  0.3287
  136CHL    CN2 2181   4.342   0.293   0.796  0.0698  0.0152  0.0296
  136CHL    CN3 2182   4.482   0.107   0.841 -0.6509 -0.4181 -0.3393
  136CHL    NTM 2183   4.459   0.249   0.873  0.2205 -0.2644 -0.3537
  136CHL     CB 2184   4.452   0.280   1.017  0.1805 -0.3327 -0.3402
  137PJ2     CA 2185   4.575   0.305   1.104  0.3600 -0.1601 -0.6378
  137PJ2     OA 2186   4.673   0.200   1.102 -0.0692 -0.5679 -0.5216
  137PJ2      P 2187   4.815   0.254   1.156 -0.3752 -0.0730 -0.1975
  137PJ2     OB 2188   4.903   0.145   1.110 -0.1008  0.2334 -0.4075
  137PJ2     HB 2189   4.999   0.172   1.107  0.5557 -1.7674  0.6323
  137PJ2     OG 2190   4.833   0.396   1.117  0.6949 -0.0721  0.2826
  137PJ2     HG 2191   4.752   0.439   1.077  0.6296  0.0322  0.5270
  137PJ2     OD 2192   4.788   0.256   1.314 -0.1473 -0.0150 -0.1584
  138POX     CD 2193   4.862   0.161   1.391 -0.5263 -0.0847  0.1277
  138POX     CE 2194   4.858   0.185   1.542 -0.5448 -0.0695  0.1252
  138POX     OE 2195   4.970   0.139   1.618  0.0231 -0.3138 -0.8401
  138POX    C1A 2196   5.072   0.224   1.616 -0.4619  0.2990  0.0413
  138POX    O1A 2197   5.077   0.328   1.551  0.4216 -0.0610 -0.4839
  138POX    C1B 2198   5.186   0.176   1.697 -0.3436  0.7022  0.1183
  138POX    C1C 2199   5.187   0.259   1.825 -0.1008  0.5703  0.2050
  138POX    C1D 2200   5.306   0.221   1.913 -0.2938  0.1094  0.2684
  138POX    C1E 2201   5.308   0.280   2.054 -0.1621 -0.0907  0.3503
  138POX    C1F 2202   5.273   0.426   2.080 -0.5599 -0.1268  0.0246
  138POX    C1G 2203   5.171   0.438   2.194 -0.1139  0.3911  0.3793
  138POX    C1H 2204   5.229   0.434   2.335  0.2650 -0.2701  0.2098
  138POX    C1I 2205   5.128   0.428   2.449  0.3078 -0.4263  0.2394
  138POX    C1J 2206   5.151   0.369   2.566  0.3784 -0.0504  0.4175
  138POX    C1K 2207   5.289   0.319   2.611  0.4724 -0.1800 -0.0120
  138POX    C1L 2208   5.328   0.394   2.738  0.3907 -0.2786  0.0719
  138POX    C1M 2209   5.463   0.353   2.798  0.6950 -0.5771 -0.8039
  138POX    C1N 2210   5.487   0.445   2.918 -0.2464 -0.5797 -0.6081
  138POX    C1O 2211   5.636   0.454   2.949 -0.6125  0.3995  0.9873
  138POX    C1P 2212   5.663   0.542   3.072  0.3187  0.1521  0.9704
  138POX    C1Q 2213   5.808   0.589   3.062  0.3453 -0.1394 -0.1602
  138POX    C1R 2214   5.839   0.687   3.175  0.0120 -0.1896 -0.0246
  138POX     CZ 2215   4.731   0.113   1.587 -0.5182  0.0705  0.4227
  138POX     OZ 2216   4.679   0.133   1.719 -0.0247 -0.5298  0.7142
  138POX    C2A 2217   4.552   0.105   1.747 -0.3768 -0.1465 -0.4525
  138POX    O2A 2218   4.474   0.063   1.661 -0.0868  0.2478 -0.9192
  138POX    C2B 2219   4.513   0.125   1.888  0.2384 -0.4449 -0.2366
  138POX    C2C 2220   4.521  -0.001   1.974  0.2352  0.0928  0.5679
  138POX    C2D 2221   4.474   0.028   2.116 -0.3631  0.3614  0.3208
  138POX    C2E 2222   4.509  -0.095   2.201 -0.5799  0.1355  0.0842
  138POX    C2F 2223   4.456  -0.086   2.344  0.2690  0.3131  0.3964
  138POX    C2G 2224   4.459  -0.215   2.427  0.3130  0.0303 -0.0413
  138POX    C2H 2225   4.422  -0.340   2.347  0.0959 -0.0968  0.2570
  138POX    C2I 2226   4.406  -0.442   2.460  0.8851 -0.1640  0.3150
  138POX    C2J 2227   4.373  -0.583   2.409 -0.2559  0.1165  0.2520
  138POX    C2K 2228   4.346  -0.671   2.531  0.1805 -0.4857 -0.0813
  138POX    C2L 2229   4.313  -0.819   2.511 -0.4099 -0.3493 -0.1437
  138POX    C2M 2230   4.307  -0.888   2.647  0.5717 -0.0841  0.0405
  138POX    C2N 2231   4.255  -1.031   2.631 -0.3772  0.2827 -0.2256
  138POX    C2O 2232   4.211  -1.096   2.762  0.0140 -0.0540 -0.2551
  138POX    C2P 2233   4.320  -1.131   2.863  0.5841 -0.0323 -0.8583
  139CHL    CN1 2234   5.847   6.759   0.823  0.4786  0.2849  0.1252
  139CHL    CN2 2235   5.841   6.744   0.588 -0.6863  0.1651 -0.4893
  139CHL    CN3 2236   5.786   6.951   0.701 -0.4715 -0.5490 -0.5337
  139CHL    NTM 2237   5.774   6.805   0.704 -0.1847 -0.5665  0.1972
  139CHL     CB 2238   5.631   6.768   0.705 -0.2059 -0.4791  0.3622
  140PJ2     CA 2239   5.542   6.797   0.826  0.3511  0.0893  0.6470
  140PJ2     OA 2240   5.534   6.938   0.849  0.3186  0.1403  0.3224
  140PJ2      P 2241   5.389   6.970   0.912  0.1485 -0.0664  0.0448
  140PJ2     OB 2242   5.407   7.117   0.906 -0.4476  0.0121  0.1919
  140PJ2     HB 2243   5.317   7.160   0.910 -0.3853  0.0625  2.8194
  140PJ2     OG 2244   5.296   6.907   0.817  0.2792  0.3870 -0.3914
  140PJ2     HG 2245   5.203   6.932   0.845 -0.0650 -0.9175 -0.2796
  140PJ2     OD 2246   5.410   6.908   1.059  0.3944  0.0387  0.0563
  141POX     CD 2247   5.505   6.954   1.155 -0.0298  0.3271  0.3391
  141POX     CE 2248   5.533   6.891   1.291  0.2852 -0.0544  0.1000
  141POX     OE 2249   5.607   6.975   1.381 -0.0083  0.1850  0.1206
  141POX    C1A 2250   5.545   7.019   1.490  0.0280  0.4320  0.0420
  141POX    O1A 2251   5.422   7.016   1.488  0.0312  0.4726 -0.4948
  141POX    C1B 2252   5.626   7.087   1.593  0.8094  0.1774 -0.4001
  141POX    C1C 2253   5.673   6.980   1.693 -0.1464 -0.0236 -0.1610
  141POX    C1D 2254   5.772   7.034   1.796  0.0843 -0.0225 -0.3818
  141POX    C1E 2255   5.790   6.946   1.920  0.0400 -0.8880 -0.9826
  141POX    C1F 2256   5.654   6.928   1.988  0.4304 -0.6683 -0.1308
  141POX    C1G 2257   5.653   6.838   2.112  0.2269  0.2399  0.5339
  141POX    C1H 2258   5.750   6.881   2.222  0.8142  0.1282  0.0616
  141POX    C1I 2259   5.722   6.816   2.357  0.3157 -0.0327 -0.1188
  141POX    C1J 2260   5.728   6.879   2.474 -0.1481  0.0970 -0.1633
  141POX    C1K 2261   5.773   7.025   2.477 -0.1834  0.1038  0.0172
  141POX    C1L 2262   5.812   7.091   2.610 -0.0143 -0.4095  0.2237
  141POX    C1M 2263   5.943   7.024   2.654  0.1624 -0.1591  0.0793
  141POX    C1N 2264   5.973   7.059   2.800  0.1747  0.0408  0.0304
  141POX    C1O 2265   6.090   6.980   2.860  0.3713  0.3092  0.0023
  141POX    C1P 2266   6.113   7.009   3.008 -0.2010  0.3226  0.0927
  141POX    C1Q 2267   6.224   6.914   3.053  0.2964  0.9246  0.1510
  141POX    C1R 2268   6.267   6.955   3.194  0.3588 -0.1797  0.4653
  141POX     CZ 2269   5.570   6.743   1.281 -0.1041 -0.1692  0.3463
  141POX     OZ 2270   5.587   6.671   1.404 -0.0461 -0.2773  0.2750
  141POX    C2A 2271   5.610   6.540   1.412 -0.3838 -0.3657 -0.1605
  141POX    O2A 2272   5.640   6.481   1.308 -0.7268  0.3656 -0.6877
  141POX    C2B 2273   5.607   6.497   1.553 -0.0921 -0.2423 -0.1155
  141POX    C2C 2274   5.462   6.462   1.589 -0.0556 -0.4760 -0.1930
  141POX    C2D 2275   5.441   6.431   1.737  0.0078 -0.2404 -0.1331
  141POX    C2E 2276   5.459   6.562   1.814  0.1954 -0.4120  0.1170
  141POX    C2F 2277   5.329   6.640   1.796  0.3733 -0.1618 -0.0889
  141POX    C2G 2278   5.355   6.787   1.829 -0.4480  0.0049 -0.1783
  141POX    C2H 2279   5.227   6.871   1.822 -0.0807  0.5298 -0.7269
  141POX    C2I 2280   5.254   7.020   1.839 -0.0379  0.4513 -0.0726
  141POX    C2J 2281   5.127   7.098   1.873 -0.2473  0.1404 -0.1344
  141POX    C2K 2282   5.166   7.246   1.882  0.1379 -0.0062  0.6806
  141POX    C2L 2283   5.051   7.338   1.924  0.0709 -0.0319  0.5508
  141POX    C2M 2284   4.963   7.384   1.807  0.4349  0.4959  0.4824
  141POX    C2N 2285   4.860   7.483   1.863  0.0514  0.0205  0.6287
  141POX    C2O 2286   4.754   7.526   1.762  0.4163  0.1100  0.2814
  141POX    C2P 2287   4.623   7.568   1.829 -0.0331 -0.2607 -0.3453
  142CHL    CN1 2288   2.599   8.169   0.960 -0.0957  0.0880 -0.0862
  142CHL    CN2 2289   2.624   7.943   0.884 -0.4065 -0.3171  0.3520
  142CHL    CN3 2290   2.548   7.996   1.106  0.2645  0.1428  0.1317
  142CHL    NTM 2291   2.640   8.034   0.998  0.0392  0.1352 -0.0638
  142CHL     CB 2292   2.778   8.035   1.049 -0.0276 -0.1170  0.1235
  143PJ2     CA 2293   2.824   8.088   1.185  0.0139 -0.1866  0.1381
  143PJ2     OA 2294   2.758   8.207   1.232  0.3582 -0.0143  0.1852
  143PJ2      P 2295   2.811   8.252   1.377  0.1323  0.1684  0.2104
  143PJ2     OB 2296   2.732   8.376   1.394 -0.3658 -0.0558 -0.4143
  143PJ2     HB 2297   2.749   8.412   1.486 -0.7805 -0.0530 -0.3369
  143PJ2     OG 2298   2.959   8.253   1.375  0.1328 -0.3207 -0.0705
  143PJ2     HG 2299   2.989   8.326   1.436  0.3683  0.6009 -1.2565
  143PJ2     OD 2300   2.751   8.142   1.477 -0.2833  0.4154  0.2353
  144POX     CD 2301   2.811   8.120   1.605  0.2157 -0.3131 -0.1136
  144POX     CE 2302   2.735   8.017   1.688  0.5394 -0.6299 -0.2127
  144POX     OE 2303   2.781   8.022   1.823 -0.2593 -0.2623  0.0475
  144POX    C1A 2304   2.717   8.108   1.902 -0.3374 -0.1768 -0.1080
  144POX    O1A 2305   2.626   8.182   1.865 -0.2165 -0.1406 -0.3335
  144POX    C1B 2306   2.762   8.106   2.043  0.4337  0.0171 -0.3467
  144POX    C1C 2307   2.658   8.147   2.147  0.6922 -0.5978  0.1573
  144POX    C1D 2308   2.709   8.137   2.291  0.2423  0.0369  0.3655
  144POX    C1E 2309   2.593   8.169   2.385  0.0054 -0.1068  0.1218
  144POX    C1F 2310   2.487   8.059   2.378 -0.0126 -0.0867  0.0951
  144POX    C1G 2311   2.381   8.065   2.489  0.1447  0.2460  0.2283
  144POX    C1H 2312   2.430   8.010   2.623  0.4793  0.0866  0.0421
  144POX    C1I 2313   2.310   8.013   2.717 -0.0780 -0.3541 -0.6448
  144POX    C1J 2314   2.288   7.932   2.820 -0.0053 -0.1023 -0.4288
  144POX    C1K 2315   2.392   7.823   2.846 -0.1440 -0.0913  0.1821
  144POX    C1L 2316   2.392   7.767   2.989  0.1995 -0.6642 -0.0397
  144POX    C1M 2317   2.422   7.863   3.104  0.2362 -0.6435 -0.0663
  144POX    C1N 2318   2.422   7.796   3.242  0.2885 -0.4793  0.0135
  144POX    C1O 2319   2.457   7.896   3.352  0.6325 -0.3784 -0.1851
  144POX    C1P 2320   2.464   7.821   3.486  0.0184  0.3801  0.2836
  144POX    C1Q 2321   2.477   7.920   3.601 -0.6802  0.4564  0.2988
  144POX    C1R 2322   2.474   7.864   3.744  0.6740  0.0500  0.1745
  144POX     CZ 2323   2.719   7.884   1.614 -0.5323 -0.5619 -0.1096
  144POX     OZ 2324   2.727   7.762   1.688 -0.5759 -0.1468  0.5832
  144POX    C2A 2325   2.690   7.649   1.628 -0.1786 -0.0606  0.1731
  144POX    O2A 2326   2.653   7.651   1.511  0.4924  0.4817 -0.0365
  144POX    C2B 2327   2.708   7.527   1.710  0.2421  0.0267  0.2116
  144POX    C2C 2328   2.592   7.521   1.809 -0.3847 -0.0255 -0.5091
  144POX    C2D 2329   2.627   7.443   1.936 -0.2541  0.2545 -0.3722
  144POX    C2E 2330   2.728   7.504   2.034 -0.3837 -0.2772  0.0961
  144POX    C2F 2331   2.668   7.595   2.141 -0.0950 -0.2187  0.2105
  144POX    C2G 2332   2.758   7.658   2.247 -0.1233 -0.4198  0.3562
  144POX    C2H 2333   2.666   7.691   2.365 -0.3341 -0.0667  0.0935
  144POX    C2I 2334   2.750   7.688   2.492  0.0727  0.4098 -0.1605
  144POX    C2J 2335   2.674   7.696   2.624 -0.0217  0.0983 -0.1958
  144POX    C2K 2336   2.776   7.645   2.727  0.1116  0.6546 -0.0478
  144POX    C2L 2337   2.740   7.636   2.875  0.1068 -0.0518 -0.0890
  144POX    C2M 2338   2.843   7.556   2.955  0.0412  0.2865  0.3390
  144POX    C2N 2339   2.978   7.625   2.974  0.0619  0.2899  0.1856
  144POX    C2O 2340   2.977   7.756   3.053 -0.1014  0.4104 -0.0170
  144POX    C2P 2341   2.970   7.735   3.204  0.0462 -0.2554 -0.0994
  145CHL    CN1 2342   1.401   6.955   0.675  0.5491 -0.0674  0.0856
  145CHL    CN2 2343   1.216   6.885   0.792 -0.1631 -0.1214  0.1969
  145CHL    CN3 2344   1.436   6.843   0.888 -0.5853 -0.0528  0.6678
  145CHL    NTM 2345   1.352   6.937   0.812 -0.0641 -0.2446 -0.1512
  145CHL     CB 2346   1.342   7.065   0.884 -0.1667 -0.3306 -0.0117
  146PJ2     CA 2347   1.456   7.168   0.891 -0.4604 -0.0200  0.2210
  146PJ2     OA 2348   1.588   7.114   0.892 -0.5078 -0.1356  0.3165
  146PJ2      P 2349   1.697   7.231   0.914 -0.1541 -0.3441 -0.3033
  146PJ2     OB 2350   1.818   7.151   0.883  0.0431 -0.1974  0.0797
  146PJ2     HB 2351   1.884   7.216   0.844  0.8602 -0.1409  1.4571
  146PJ2     OG 2352   1.653   7.347   0.834  0.0933  0.1434  0.2591
  146PJ2     HG 2353   1.555   7.339   0.815  0.3174 -0.4910 -0.6929
  146PJ2     OD 2354   1.691   7.259   1.073 -0.4188 -0.1184 -0.3538
  147POX     CD 2355   1.722   7.154   1.165 -0.1790 -0.0971 -0.4090
  147POX     CE 2356   1.777   7.203   1.299 -0.4061  0.2649 -0.4458
  147POX     OE 2357   1.682   7.250   1.395 -0.0763 -0.2269  0.1265
  147POX    C1A 2358   1.661   7.171   1.500 -0.2145 -0.7000 -0.2490
  147POX    O1A 2359   1.717   7.062   1.503  0.1840 -0.4859  0.2345
  147POX    C1B 2360   1.574   7.240   1.598  0.2886  0.2249 -0.4336
  147POX    C1C 2361   1.655   7.327   1.694 -0.2506  0.1656  0.0899
  147POX    C1D 2362   1.735   7.247   1.797 -0.3805  0.0858  0.1285
  147POX    C1E 2363   1.656   7.158   1.893 -0.1465 -0.4012 -0.1284
  147POX    C1F 2364   1.737   7.121   2.018 -0.3773 -0.4245  0.0138
  147POX    C1G 2365   1.768   7.241   2.106  0.5458 -0.1779 -0.6402
  147POX    C1H 2366   1.828   7.200   2.241 -0.1599  0.7428 -0.0297
  147POX    C1I 2367   1.875   7.318   2.326  0.4119  0.2090  0.4029
  147POX    C1J 2368   1.884   7.323   2.459 -0.8902  0.4742  0.4907
  147POX    C1K 2369   1.845   7.211   2.555 -0.3119 -0.0376  0.1351
  147POX    C1L 2370   1.915   7.221   2.690 -0.3960 -0.3887  0.2068
  147POX    C1M 2371   1.899   7.087   2.764 -0.3242 -0.4633  0.0864
  147POX    C1N 2372   1.957   7.074   2.905  0.2477 -0.3142 -0.1286
  147POX    C1O 2373   1.881   7.166   3.001  0.2234 -0.2650 -0.1944
  147POX    C1P 2374   1.919   7.165   3.149 -0.8298 -0.0241  0.0851
  147POX    C1Q 2375   1.840   7.269   3.229 -0.3222  0.2575  0.2240
  147POX    C1R 2376   1.909   7.313   3.359 -0.0359 -0.1073  0.1965
  147POX     CZ 2377   1.897   7.292   1.266  0.1334  0.0221  0.8169
  147POX     OZ 2378   1.961   7.358   1.375  0.1989  0.1217  0.7188
  147POX    C2A 2379   2.054   7.285   1.436 -0.0888 -0.4834  0.4403
  147POX    O2A 2380   2.072   7.165   1.413 -0.0021 -0.2727 -0.6266
  147POX    C2B 2381   2.118   7.373   1.536 -0.5179  0.3213  0.0206
  147POX    C2C 2382   2.057   7.361   1.676 -0.3426 -0.3428  0.0448
  147POX    C2D 2383   2.103   7.482   1.757  0.2160 -0.2848 -0.3525
  147POX    C2E 2384   2.075   7.448   1.903  0.8193  0.8115  0.0326
  147POX    C2F 2385   2.168   7.531   1.991  0.7722  0.3581  0.5165
  147POX    C2G 2386   2.149   7.515   2.142 -0.4988  0.6385  0.3998
  147POX    C2H 2387   2.272   7.557   2.223 -0.1070  0.1408  0.0673
  147POX    C2I 2388   2.258   7.541   2.374 -0.4999 -0.6473 -0.0483
  147POX    C2J 2389   2.127   7.615   2.403 -0.0036  0.2294 -0.0234
  147POX    C2K 2390   2.116   7.677   2.543  0.0019  0.6872 -0.2219
  147POX    C2L 2391   2.065   7.584   2.653  0.4403  0.8046  0.0812
  147POX    C2M 2392   2.031   7.649   2.787 -0.4479  0.2508  0.1309
  147POX    C2N 2393   2.020   7.549   2.903 -0.5937 -0.2043 -0.2745
  147POX    C2O 2394   2.019   7.615   3.041 -0.1616  0.0376 -0.3838
  147POX    C2P 2395   1.874   7.648   3.078 -0.2109 -0.0658 -0.4826
  148CHL    CN1 2396   6.165   6.991   1.024 -0.2462 -0.3468  0.2789
  148CHL    CN2 2397   6.384   7.077   1.047 -0.3153 -0.0926  0.1639
  148CHL    CN3 2398   6.354   6.873   1.111  0.1174  0.5664  0.4699
  148CHL    NTM 2399   6.307   6.960   1.002 -0.2266 -0.1148  0.0679
  148CHL     CB 2400   6.340   6.923   0.864 -0.2869  0.0918 -0.0025
  149PJ2     CA 2401   6.320   6.775   0.832  0.4024 -0.1626  0.6943
  149PJ2     OA 2402   6.204   6.722   0.898  0.0143  0.3850  0.4616
  149PJ2      P 2403   6.197   6.563   0.873  0.2824  0.4514 -0.0464
  149PJ2     OB 2404   6.171   6.524   0.732 -0.5354 -0.1018  0.2526
  149PJ2     HB 2405   6.143   6.428   0.727  0.3886 -0.4908  1.7507
  149PJ2     OG 2406   6.318   6.520   0.947  0.0725  0.1740  0.1343
  149PJ2     HG 2407   6.306   6.429   0.989 -0.0034  0.1626  0.0887
  149PJ2     OD 2408   6.079   6.522   0.974  0.1413  0.0565 -0.3680
  150POX     CD 2409   6.104   6.557   1.111 -0.0975  0.2592 -0.3763
  150POX     CE 2410   5.976   6.549   1.194 -0.1589 -0.0784 -0.5023
  150POX     OE 2411   5.968   6.621   1.317  0.4483 -0.0331 -0.4863
  150POX    C1A 2412   5.954   6.753   1.309  0.1383 -0.0584 -0.3803
  150POX    O1A 2413   5.927   6.806   1.201 -0.0702  0.4454 -0.0823
  150POX    C1B 2414   5.964   6.826   1.437 -0.5698  0.2019 -0.4706
  150POX    C1C 2415   6.020   6.968   1.422  0.0537 -0.0466 -0.5327
  150POX    C1D 2416   6.169   6.991   1.396  0.1427 -0.7976 -0.7193
  150POX    C1E 2417   6.253   6.932   1.509 -0.1665  0.5352  0.2392
  150POX    C1F 2418   6.404   6.952   1.489 -0.1150 -0.6555 -0.6809
  150POX    C1G 2419   6.477   6.919   1.619 -0.2559  0.1142 -0.4006
  150POX    C1H 2420   6.439   7.008   1.738 -0.1854 -0.3026 -0.0614
  150POX    C1I 2421   6.497   6.947   1.866 -0.1155 -0.0474  0.0290
  150POX    C1J 2422   6.429   6.953   1.980 -0.2507 -0.3912 -0.0307
  150POX    C1K 2423   6.299   7.024   2.017 -0.0811  0.0670 -0.2969
  150POX    C1L 2424   6.193   6.938   2.087  0.3093  0.0753  0.3148
  150POX    C1M 2425   6.230   6.891   2.227  0.1696 -0.6179  0.1208
  150POX    C1N 2426   6.124   6.815   2.308 -0.3637 -0.0088 -0.0014
  150POX    C1O 2427   6.107   6.673   2.253  0.4465  0.1224 -0.6147
  150POX    C1P 2428   6.223   6.591   2.308  0.3276  0.1841 -0.2685
  150POX    C1Q 2429   6.213   6.443   2.271 -0.0078  0.2094 -0.2754
  150POX    C1R 2430   6.256   6.422   2.125 -0.4295 -0.2429 -0.3404
  150POX     CZ 2431   5.957   6.397   1.201  0.3620 -0.1452 -0.4993
  150POX     OZ 2432   6.047   6.318   1.279  0.7099  0.3561 -0.3845
  150POX    C2A 2433   6.050   6.186   1.259 -0.5832  0.2452  0.0605
  150POX    O2A 2434   5.997   6.138   1.160 -0.1944  0.9211 -0.4838
  150POX    C2B 2435   6.147   6.129   1.355 -0.5799 -0.0651 -0.1288
  150POX    C2C 2436   6.082   6.087   1.487  0.1073 -0.4679  0.0925
  150POX    C2D 2437   6.164   5.979   1.556  0.0161 -0.5991 -0.0028
  150POX    C2E 2438   6.109   5.940   1.693  0.4937 -0.0647  0.3446
  150POX    C2F 2439   6.124   6.052   1.796  0.2265 -0.0802  0.4006
  150POX    C2G 2440   6.059   6.017   1.930  0.2051 -0.5458  0.2678
  150POX    C2H 2441   6.118   6.087   2.052  0.6112 -0.2392 -0.1019
  150POX    C2I 2442   6.010   6.082   2.161  0.6392  0.8208 -0.0214
  150POX    C2J 2443   6.067   6.093   2.302 -0.0497 -0.4490  0.3635
  150POX    C2K 2444   5.957   6.077   2.408  0.0912 -0.4541  0.5100
  150POX    C2L 2445   6.016   6.060   2.548  0.4435 -0.4289  0.3668
  150POX    C2M 2446   6.086   6.185   2.601  0.0260 -0.0992  0.1487
  150POX    C2N 2447   6.140   6.169   2.744  0.2767  0.2621  0.0981
  150POX    C2O 2448   6.039   6.165   2.858 -0.0327 -0.0244 -0.1829
  150POX    C2P 2449   6.103   6.133   2.993  0.6027  0.5732 -0.3409
  151CHL    CN1 2450   3.249   2.316   1.681 -0.3931 -0.5164  0.4154
  151CHL    CN2 2451   3.425   2.180   1.760  0.4602 -0.4615 -0.0471
  151CHL    CN3 2452   3.374   2.173   1.530 -0.2287 -0.3735  0.0069
  151CHL    NTM 2453   3.314   2.185   1.663  0.2497 -0.1775  0.2070
  151CHL     CB 2454   3.222   2.074   1.693 -0.0327 -0.0353 -0.1262
  152PJ2     CA 2455   3.097   2.060   1.606 -0.0642 -0.6598  0.0133
  152PJ2     OA 2456   2.996   2.162   1.605  0.5278 -0.0764 -0.4937
  152PJ2      P 2457   2.857   2.103   1.551  0.2124 -0.0543  0.2893
  152PJ2     OB 2458   2.750   2.203   1.528 -0.0223 -0.3395  0.1356
  152PJ2     HB 2459   2.721   2.245   1.615  0.3984 -1.8628  1.0583
  152PJ2     OG 2460   2.886   2.015   1.436  0.3281 -0.1385  0.3827
  152PJ2     HG 2461   2.982   1.993   1.422  0.3320  0.8325 -1.3760
  152PJ2     OD 2462   2.831   1.992   1.665 -0.4555 -0.1685  0.0321
  153POX     CD 2463   2.736   2.022   1.768 -0.6104 -0.1658 -0.1109
  153POX     CE 2464   2.739   1.928   1.888 -0.1843  0.4968  0.4085
  153POX     OE 2465   2.618   1.929   1.965  0.1478 -0.3474  0.9548
  153POX    C1A 2466   2.507   1.871   1.922  0.1816  0.0146  0.3618
  153POX    O1A 2467   2.511   1.798   1.823 -0.1804 -0.1709  0.4786
  153POX    C1B 2468   2.396   1.879   2.020  0.1240 -0.1472  0.3103
  153POX    C1C 2469   2.299   1.762   2.001  0.3526 -0.3142  0.1701
  153POX    C1D 2470   2.186   1.776   2.103  0.3787 -0.3318  0.2016
  153POX    C1E 2471   2.091   1.656   2.106 -0.1795  0.1077  0.1644
  153POX    C1F 2472   2.151   1.528   2.165  1.0680  0.6005  0.0051
  153POX    C1G 2473   2.167   1.518   2.317 -0.6912 -0.1995  0.1637
  153POX    C1H 2474   2.178   1.377   2.374  0.0580 -0.2180 -0.0136
  153POX    C1I 2475   2.207   1.370   2.524  0.0595 -0.6080 -0.0299
  153POX    C1J 2476   2.273   1.270   2.581  0.4115 -0.2711  0.1531
  153POX    C1K 2477   2.334   1.157   2.497  0.4171 -0.0789 -0.1032
  153POX    C1L 2478   2.373   1.026   2.566 -0.0121 -0.0970  0.1130
  153POX    C1M 2479   2.487   1.059   2.663 -0.1010  0.1235  0.1443
  153POX    C1N 2480   2.515   0.941   2.756  0.1247  0.0749  0.0138
  153POX    C1O 2481   2.605   0.990   2.870 -0.0356 -0.1580  0.2413
  153POX    C1P 2482   2.627   0.889   2.983  0.0500 -0.5375 -0.1093
  153POX    C1Q 2483   2.509   0.889   3.081 -0.1943  0.2995 -0.3944
  153POX    C1R 2484   2.536   0.793   3.196  0.1081  0.3204 -0.4475
  153POX     CZ 2485   2.865   1.949   1.972  0.0449  0.1731  0.1487
  153POX     OZ 2486   2.873   2.084   2.018  0.0928  0.1546  0.1938
  153POX    C2A 2487   2.992   2.145   2.022  0.0990  0.1393  0.2362
  153POX    O2A 2488   3.100   2.087   2.015  0.3383  0.5775  0.2691
  153POX    C2B 2489   2.977   2.288   2.055  0.5280  0.2105  0.1308
  153POX    C2C 2490   3.020   2.313   2.200  0.2874  0.0499  0.2312
  153POX    C2D 2491   2.903   2.316   2.298 -0.0257  0.1021 -0.1397
  153POX    C2E 2492   2.946   2.352   2.441  0.1645  0.2765 -0.2401
  153POX    C2F 2493   2.813   2.370   2.515  0.2430  0.3242 -0.1109
  153POX    C2G 2494   2.853   2.440   2.645 -0.5258  0.6437 -0.0392
  153POX    C2H 2495   2.757   2.424   2.763 -0.2472  0.3588  0.1534
  153POX    C2I 2496   2.795   2.515   2.880 -0.4455  0.1427  0.3870
  153POX    C2J 2497   2.775   2.665   2.856  0.2742  0.1760 -0.0456
  153POX    C2K 2498   2.767   2.730   2.994 -0.4800 -0.3029  0.1423
  153POX    C2L 2499   2.624   2.726   3.048 -0.4626  0.0342  0.2167
  153POX    C2M 2500   2.537   2.813   2.958 -0.6721 -0.8469 -0.4548
  153POX    C2N 2501   2.404   2.853   3.023 -0.0783  0.1616  0.1709
  153POX    C2O 2502   2.430   2.940   3.147  0.0700 -0.0040  0.2570
  153POX    C2P 2503   2.290   2.960   3.204  0.0435 -0.2147  0.2695
  154CHL    CN1 2504   2.468   4.098   0.915  0.0176 -0.4956 -0.0830
  154CHL    CN2 2505   2.476   4.163   1.155  0.1981 -0.0637  0.2008
  154CHL    CN3 2506   2.510   4.316   0.984  0.2299 -0.2545  0.4862
  154CHL    NTM 2507   2.534   4.175   1.021 -0.1736 -0.4509  0.0034
  154CHL     CB 2508   2.677   4.146   1.037 -0.1584 -0.1742  0.3873
  155PJ2     CA 2509   2.739   4.008   1.018 -0.2186 -0.0901 -0.4936
  155PJ2     OA 2510   2.671   3.910   1.097  0.0778 -0.1362 -0.2919
  155PJ2      P 2511   2.733   3.765   1.064  0.0682 -0.2159  0.0433
  155PJ2     OB 2512   2.632   3.661   1.097 -0.1987  0.0644  0.1154
  155PJ2     HB 2513   2.666   3.581   1.048  2.5721  0.3826  1.3228
  155PJ2     OG 2514   2.776   3.770   0.923 -0.0975  0.3610  0.0101
  155PJ2     HG 2515   2.746   3.683   0.883  2.5712 -0.6649  0.0734
  155PJ2     OD 2516   2.864   3.753   1.158  0.1329 -0.0815 -0.0299
  156POX     CD 2517   2.844   3.763   1.299  0.0802  0.1193 -0.0508
  156POX     CE 2518   2.948   3.707   1.396 -0.2300 -0.1437  0.1321
  156POX     OE 2519   2.882   3.688   1.522  0.2987 -0.3154  0.3854
  156POX    C1A 2520   2.916   3.581   1.594  0.1667 -0.4592  0.2344
  156POX    O1A 2521   2.951   3.483   1.530 -0.3021 -0.4285 -0.0790
  156POX    C1B 2522   2.863   3.587   1.732  0.2011 -0.3116  0.2418
  156POX    C1C 2523   2.980   3.624   1.824  0.2701 -0.3174  0.1568
  156POX    C1D 2524   2.920   3.647   1.963  0.3123  0.4988  0.0410
  156POX    C1E 2525   3.023   3.712   2.056  0.7939  0.0712 -0.1918
  156POX    C1F 2526   2.948   3.739   2.186  0.6165 -0.0813 -0.2622
  156POX    C1G 2527   3.056   3.780   2.286  0.1654  0.6586 -0.0684
  156POX    C1H 2528   2.999   3.803   2.426  0.2343 -0.3266  0.1275
  156POX    C1I 2529   3.087   3.869   2.532  0.4768  0.0025 -0.2736
  156POX    C1J 2530   3.066   3.935   2.646  0.0412  0.9053 -0.8745
  156POX    C1K 2531   2.926   3.966   2.698 -0.0675 -0.6574 -0.1884
  156POX    C1L 2532   2.920   3.954   2.851  0.0377  0.2765 -0.1038
  156POX    C1M 2533   2.803   4.034   2.909  0.2530  0.2767  0.3367
  156POX    C1N 2534   2.810   4.187   2.909  0.4717  0.2679  0.0826
  156POX    C1O 2535   2.898   4.238   3.023  0.1849 -0.4756  0.6454
  156POX    C1P 2536   2.901   4.388   3.054 -0.2276 -0.3315  0.0044
  156POX    C1Q 2537   2.988   4.420   3.176 -0.2132  0.6048 -0.2487
  156POX    C1R 2538   2.980   4.563   3.230 -0.4967  0.4052  0.2446
  156POX     CZ 2539   3.073   3.795   1.399 -0.0370 -0.4142  0.1010
  156POX     OZ 2540   3.181   3.744   1.478 -0.0036 -0.1759  0.2108
  156POX    C2A 2541   3.280   3.827   1.511  0.1627 -0.2372 -0.1286
  156POX    O2A 2542   3.306   3.927   1.444 -0.5434 -0.0113 -0.0763
  156POX    C2B 2543   3.369   3.757   1.605  0.3022  0.3885  0.2129
  156POX    C2C 2544   3.448   3.869   1.673 -0.0043  0.2928  0.7307
  156POX    C2D 2545   3.541   3.811   1.780  0.1558 -0.6450  0.1015
  156POX    C2E 2546   3.457   3.785   1.906 -0.4565 -0.2426 -0.2190
  156POX    C2F 2547   3.528   3.735   2.031 -0.3787  0.5943  0.0798
  156POX    C2G 2548   3.453   3.708   2.162 -0.1283 -0.4140  0.0227
  156POX    C2H 2549   3.536   3.647   2.276  0.4851 -0.5237 -0.4768
  156POX    C2I 2550   3.438   3.596   2.382  0.5672 -0.2137 -0.2491
  156POX    C2J 2551   3.506   3.528   2.501 -0.0142  0.0957  0.2660
  156POX    C2K 2552   3.404   3.445   2.578 -0.2052  0.0783 -0.0010
  156POX    C2L 2553   3.460   3.401   2.714 -0.0440  0.5789  0.0961
  156POX    C2M 2554   3.352   3.311   2.774  0.1961  0.3803  0.2323
  156POX    C2N 2555   3.402   3.253   2.907  0.0290  0.0251  0.1427
  156POX    C2O 2556   3.283   3.167   2.949  0.1190 -0.2145 -0.0910
  156POX    C2P 2557   3.317   3.080   3.070  0.1711  0.3819  0.3281
  157CHL    CN1 2558   3.942   4.463   0.816 -1.1609  0.6572  0.5458
  157CHL    CN2 2559   3.769   4.286   0.846 -0.3169  0.6990 -0.2934
  157CHL    CN3 2560   3.815   4.431   1.008 -0.2599  0.5044 -0.1755
  157CHL    NTM 2561   3.885   4.358   0.902 -0.1148 -0.1008  0.3291
  157CHL     CB 2562   3.993   4.268   0.946 -0.0294 -0.3529 -0.3880
  158PJ2     CA 2563   4.082   4.291   1.068  0.2567 -0.4530 -0.5750
  158PJ2     OA 2564   4.127   4.425   1.085  0.1874 -0.4827 -0.1467
  158PJ2      P 2565   4.264   4.453   1.005  0.1771 -0.2362 -0.0792
  158PJ2     OB 2566   4.279   4.361   0.890  0.3695  0.1347 -0.3551
  158PJ2     HB 2567   4.334   4.403   0.818  1.4548 -1.7001 -0.6810
  158PJ2     OG 2568   4.267   4.595   0.962 -0.4179 -0.3194 -0.4109
  158PJ2     HG 2569   4.332   4.604   0.886  1.8985 -3.3267  0.9826
  158PJ2     OD 2570   4.367   4.439   1.127  0.0755  0.4258  0.0887
  159POX     CD 2571   4.364   4.547   1.221  0.0191  0.2825  0.2524
  159POX     CE 2572   4.381   4.493   1.363  0.0372  0.0121  0.1484
  159POX     OE 2573   4.400   4.592   1.465 -0.1897 -0.5206  0.7170
  159POX    C1A 2574   4.288   4.648   1.510 -0.0205  0.5024 -0.0981
  159POX    O1A 2575   4.175   4.623   1.470  0.1357 -0.3230 -0.0310
  159POX    C1B 2576   4.317   4.765   1.596 -0.1208  0.4204  0.0487
  159POX    C1C 2577   4.269   4.739   1.738  0.6255 -0.0859  0.2143
  159POX    C1D 2578   4.275   4.860   1.831  0.4130  0.3644 -0.3488
  159POX    C1E 2579   4.415   4.878   1.891  0.2424  0.3084  0.0687
  159POX    C1F 2580   4.403   4.987   1.998 -0.2032  0.2209  0.1111
  159POX    C1G 2581   4.540   5.005   2.062  0.1650 -0.4498 -0.4771
  159POX    C1H 2582   4.579   4.887   2.153 -0.3075 -0.5005 -0.3368
  159POX    C1I 2583   4.705   4.919   2.234 -0.5930 -0.0752 -0.0601
  159POX    C1J 2584   4.726   4.893   2.363  0.2750 -0.0029 -0.1804
  159POX    C1K 2585   4.627   4.822   2.456  0.4277 -0.2677 -0.2207
  159POX    C1L 2586   4.699   4.756   2.573  0.0082  0.5820  0.5285
  159POX    C1M 2587   4.604   4.663   2.650 -0.3175  0.4880  0.0135
  159POX    C1N 2588   4.661   4.654   2.791  0.2275  0.1089 -0.2265
  159POX    C1O 2589   4.562   4.581   2.883  0.7280 -0.3732 -0.0642
  159POX    C1P 2590   4.626   4.552   3.019  0.5173 -0.0209  0.1135
  159POX    C1Q 2591   4.525   4.499   3.121  0.2872  0.1472 -0.0277
  159POX    C1R 2592   4.586   4.435   3.245 -0.4648  0.3388  0.4465
  159POX     CZ 2593   4.479   4.375   1.366 -0.6663 -0.5894 -0.2726
  159POX     OZ 2594   4.490   4.285   1.477  0.0474  0.0617  0.1877
  159POX    C2A 2595   4.606   4.221   1.491 -0.0874 -0.3335 -0.4336
  159POX    O2A 2596   4.689   4.226   1.401  0.2028  0.3264 -0.1432
  159POX    C2B 2597   4.623   4.161   1.625 -0.4631  0.0989 -0.1859
  159POX    C2C 2598   4.772   4.176   1.657 -0.3698 -0.2094 -0.4690
  159POX    C2D 2599   4.809   4.145   1.802  0.6237  0.3638 -0.5838
  159POX    C2E 2600   4.950   4.188   1.843  0.4901  0.3127 -0.0627
  159POX    C2F 2601   4.984   4.153   1.988  0.1376 -0.9363 -0.2676
  159POX    C2G 2602   4.943   4.013   2.034 -0.4676 -0.5865  0.2616
  159POX    C2H 2603   4.941   3.998   2.186  0.0699 -0.1660  0.3127
  159POX    C2I 2604   4.897   3.855   2.221  0.3745 -0.2932  0.1800
  159POX    C2J 2605   4.909   3.824   2.371 -1.0340 -0.1409  0.3327
  159POX    C2K 2606   4.807   3.719   2.417 -0.5891 -0.5874  0.3015
  159POX    C2L 2607   4.841   3.669   2.558  0.7622 -0.1921  0.1334
  159POX    C2M 2608   4.823   3.780   2.660  0.4116  0.1797 -0.3278
  159POX    C2N 2609   4.827   3.722   2.802 -0.3185  0.4895 -0.1741
  159POX    C2O 2610   4.705   3.655   2.866 -0.0664  0.2612  0.0685
  159POX    C2P 2611   4.748   3.591   2.998  0.1412  0.3740  0.0557
  160CHL    CN1 2612   3.626   1.302   1.191  0.1607 -0.0256  0.1036
  160CHL    CN2 2613   3.759   1.434   1.338 -0.2381 -0.2073  0.0947
  160CHL    CN3 2614   3.562   1.337   1.421  0.2934 -0.0341  0.3499
  160CHL    NTM 2615   3.620   1.399   1.302 -0.2815 -0.0172  0.0762
  160CHL     CB 2616   3.538   1.506   1.245  0.2107  0.0802 -0.4651
  161PJ2     CA 2617   3.509   1.632   1.326 -0.2049 -0.0593 -0.3919
  161PJ2     OA 2618   3.404   1.618   1.423  0.2388  0.2090  0.1340
  161PJ2      P 2619   3.350   1.758   1.480 -0.0380  0.2236 -0.1608
  161PJ2     OB 2620   3.330   1.844   1.361 -0.7251  0.5324  0.1679
  161PJ2     HB 2621   3.310   1.935   1.397 -2.2558  0.1460  0.3926
  161PJ2     OG 2622   3.239   1.731   1.575  0.2919  0.0602  0.1806
  161PJ2     HG 2623   3.201   1.639   1.570  2.0159 -0.8255  2.0096
  161PJ2     OD 2624   3.475   1.800   1.573 -0.0802  0.1935 -0.0894
  162POX     CD 2625   3.526   1.719   1.679 -0.3579 -0.2045 -0.2538
  162POX     CE 2626   3.645   1.749   1.771 -0.3872  0.0915 -0.3108
  162POX     OE 2627   3.653   1.648   1.872  0.2450  0.2103 -0.2398
  162POX    C1A 2628   3.770   1.637   1.935  0.2538  0.1330 -0.2702
  162POX    O1A 2629   3.871   1.648   1.866  0.0633 -0.1453 -0.6058
  162POX    C1B 2630   3.761   1.563   2.063  0.0374 -0.4077 -0.5907
  162POX    C1C 2631   3.879   1.589   2.157  0.0256 -0.1971 -0.6333
  162POX    C1D 2632   3.836   1.544   2.296  0.0059  0.5785 -0.3815
  162POX    C1E 2633   3.948   1.558   2.399 -0.3603 -0.4382  0.1746
  162POX    C1F 2634   3.899   1.500   2.532 -0.0128 -0.4269  0.3082
  162POX    C1G 2635   4.016   1.473   2.627  0.1329 -0.5561  0.0948
  162POX    C1H 2636   3.946   1.422   2.753 -0.7551 -0.5237 -0.3749
  162POX    C1I 2637   4.039   1.364   2.860 -0.3893 -0.1310 -0.4735
  162POX    C1J 2638   3.993   1.306   2.971 -0.1631 -0.2356 -0.4338
  162POX    C1K 2639   3.843   1.309   3.000 -0.0314  0.3217  0.2245
  162POX    C1L 2640   3.802   1.174   3.058  0.4124 -0.2878 -0.8530
  162POX    C1M 2641   3.649   1.165   3.067  0.4421  0.3415  0.3439
  162POX    C1N 2642   3.594   1.026   3.097  0.3573  0.3445  0.1992
  162POX    C1O 2643   3.622   0.984   3.241 -0.2174 -0.7196  0.0170
  162POX    C1P 2644   3.514   1.029   3.340  0.0016  0.1278 -0.1151
  162POX    C1Q 2645   3.559   0.991   3.481 -0.0959 -0.3224 -0.2028
  162POX    C1R 2646   3.635   1.108   3.543 -0.4355 -0.3410  0.2565
  162POX     CZ 2647   3.619   1.889   1.828 -0.0472  0.0969 -0.1681
  162POX     OZ 2648   3.719   1.940   1.917 -0.1067  0.0671 -0.0848
  162POX    C2A 2649   3.679   2.022   2.014 -0.0442  0.4184 -0.3533
  162POX    O2A 2650   3.558   2.040   2.028 -0.0245 -0.0160  0.4757
  162POX    C2B 2651   3.784   2.073   2.105  0.6727 -1.0132 -0.3494
  162POX    C2C 2652   3.769   2.008   2.243 -0.7707  0.4366  0.2147
  162POX    C2D 2653   3.844   2.100   2.339 -0.0919  0.4049 -0.2730
  162POX    C2E 2654   3.872   2.025   2.469 -0.1699  0.6950 -0.0860
  162POX    C2F 2655   3.749   1.960   2.532  0.3131 -0.1011  0.0510
  162POX    C2G 2656   3.787   1.874   2.653 -0.1511 -0.1824  0.1432
  162POX    C2H 2657   3.847   1.956   2.768  0.0693  0.1622 -0.2156
  162POX    C2I 2658   3.876   1.863   2.886  0.6762  0.2261 -0.3118
  162POX    C2J 2659   3.896   1.933   3.021  0.1804 -0.2299  0.0016
  162POX    C2K 2660   3.858   1.847   3.141  0.2852  0.3517  0.4559
  162POX    C2L 2661   3.952   1.727   3.155  0.0295  0.0953 -0.0018
  162POX    C2M 2662   3.897   1.620   3.249  0.1799  0.0053 -0.0152
  162POX    C2N 2663   3.956   1.609   3.390  0.1291 -0.0188  0.0048
  162POX    C2O 2664   3.915   1.475   3.449 -0.0582  0.0220 -0.0306
  162POX    C2P 2665   3.984   1.356   3.383 -0.2903 -0.3826  0.4450
  163CHL    CN1 2666   4.366   1.604   1.807  0.5343 -0.0264 -0.1497
  163CHL    CN2 2667   4.417   1.836   1.840 -0.1458 -0.5295  0.0167
  163CHL    CN3 2668   4.507   1.701   1.657 -0.8068  0.0820 -1.0362
  163CHL    NTM 2669   4.390   1.732   1.740 -0.4292 -0.0005 -0.4676
  163CHL     CB 2670   4.283   1.768   1.646 -0.3768 -0.1210 -0.5746
  164PJ2     CA 2671   4.271   1.906   1.580  0.3938  0.3067  0.1571
  164PJ2     OA 2672   4.390   1.975   1.542  0.4026  0.1196 -0.1580
  164PJ2      P 2673   4.355   2.111   1.463 -0.1972  0.0850  0.0509
  164PJ2     OB 2674   4.482   2.159   1.405  0.1135 -0.2805  0.4248
  164PJ2     HB 2675   4.554   2.158   1.474  0.0555  2.5459  0.6360
  164PJ2     OG 2676   4.244   2.078   1.371 -0.3064  0.2531  0.1216
  164PJ2     HG 2677   4.238   2.157   1.310  4.1418  0.0391 -0.8816
  164PJ2     OD 2678   4.291   2.205   1.577  0.2449  0.3320  0.0942
  165POX     CD 2679   4.382   2.283   1.656  0.3865  0.1910  0.0718
  165POX     CE 2680   4.327   2.411   1.720 -0.1832 -0.0363  0.0453
  165POX     OE 2681   4.430   2.484   1.788 -0.2611 -0.0365  0.1653
  165POX    C1A 2682   4.460   2.605   1.740 -0.1620 -0.0385  0.2223
  165POX    O1A 2683   4.448   2.647   1.626 -0.2298  0.1121  0.2846
  165POX    C1B 2684   4.547   2.676   1.837  0.3311  0.2489 -0.4293
  165POX    C1C 2685   4.442   2.734   1.932  0.0857 -0.0848 -0.4939
  165POX    C1D 2686   4.489   2.824   2.046 -0.0132  0.0966 -0.5950
  165POX    C1E 2687   4.582   2.758   2.149 -0.5686  0.0267 -0.1317
  165POX    C1F 2688   4.518   2.645   2.229 -0.0025 -0.6603 -0.6352
  165POX    C1G 2689   4.608   2.588   2.338 -0.2403 -0.1039 -0.1413
  165POX    C1H 2690   4.631   2.677   2.460 -0.1724 -0.1447 -0.1239
  165POX    C1I 2691   4.733   2.593   2.537  0.2690  0.4387 -0.0640
  165POX    C1J 2692   4.718   2.571   2.667 -0.2963  0.2918 -0.1493
  165POX    C1K 2693   4.585   2.606   2.733 -0.3884 -0.2231 -0.0574
  165POX    C1L 2694   4.581   2.644   2.882 -0.3397  0.8937 -0.3335
  165POX    C1M 2695   4.688   2.743   2.927  0.2633  0.0725  0.0599
  165POX    C1N 2696   4.632   2.826   3.043 -0.1233 -0.1409  0.0262
  165POX    C1O 2697   4.738   2.936   3.055  0.0202 -0.2748 -0.0115
  165POX    C1P 2698   4.678   3.035   3.155 -0.1846  0.1400 -0.5421
  165POX    C1Q 2699   4.782   3.145   3.173 -0.0009 -0.1716  0.3428
  165POX    C1R 2700   4.710   3.265   3.233 -0.6969 -0.1153 -0.5982
  165POX     CZ 2701   4.215   2.361   1.811 -0.3831 -0.0823 -0.2251
  165POX     OZ 2702   4.150   2.453   1.899 -0.0405  0.1133 -0.1747
  165POX    C2A 2703   4.043   2.410   1.965  0.3390 -0.0144  0.3531
  165POX    O2A 2704   3.993   2.298   1.953  0.1596  0.1047 -0.0143
  165POX    C2B 2705   3.983   2.516   2.049  0.1884 -0.2358  0.5273
  165POX    C2C 2706   3.984   2.499   2.201 -0.5384 -0.2295  0.5355
  165POX    C2D 2707   4.126   2.468   2.247 -0.2667  0.2214  0.0079
  165POX    C2E 2708   4.132   2.471   2.400 -0.0254 -0.7243  0.0198
  165POX    C2F 2709   4.276   2.459   2.449 -0.0592 -0.8868  0.0797
  165POX    C2G 2710   4.290   2.435   2.600  0.2715 -0.1719  0.1695
  165POX    C2H 2711   4.235   2.296   2.634 -0.6205  0.2427  0.4593
  165POX    C2I 2712   4.259   2.279   2.784 -0.1691  0.3199  0.3991
  165POX    C2J 2713   4.134   2.218   2.849 -0.0449 -0.0989  0.2472
  165POX    C2K 2714   4.152   2.196   2.999  0.5182 -0.3980  0.1409
  165POX    C2L 2715   4.250   2.084   3.033  1.0334  0.0246  0.0593
  165POX    C2M 2716   4.251   2.065   3.185  0.1159  0.3470  0.1140
  165POX    C2N 2717   4.349   1.949   3.210  0.0540  0.3089  0.1830
  165POX    C2O 2718   4.497   1.979   3.187  0.0943 -0.2372 -0.2727
  165POX    C2P 2719   4.600   1.865   3.184  0.4656  0.0785  0.3522
  166CHL    CN1 2720   3.402   4.240   1.456  0.3891 -0.3421 -0.7677
  166CHL    CN2 2721   3.342   4.463   1.404 -0.3550 -0.1072 -0.1175
  166CHL    CN3 2722   3.548   4.361   1.327  0.4611 -0.4760  0.2866
  166CHL    NTM 2723   3.404   4.342   1.350  0.2774  0.2529 -0.2054
  166CHL     CB 2724   3.341   4.293   1.227  0.6464 -0.1845 -0.2264
  167PJ2     CA 2725   3.205   4.224   1.238  0.4906  0.2123  0.3764
  167PJ2     OA 2726   3.091   4.283   1.302 -0.1712 -0.0518 -0.5388
  167PJ2      P 2727   2.971   4.176   1.299 -0.1081 -0.1367 -0.1143
  167PJ2     OB 2728   2.864   4.278   1.299  0.0011 -0.0219 -0.1275
  167PJ2     HB 2729   2.896   4.369   1.274 -0.5334 -0.0518 -0.9825
  167PJ2     OG 2730   2.986   4.074   1.192 -0.2974 -0.3592  0.0690
  167PJ2     HG 2731   3.076   4.031   1.197 -1.4810 -2.8873  0.9952
  167PJ2     OD 2732   3.004   4.132   1.450 -0.3406 -0.0124 -0.0264
  168POX     CD 2733   2.929   4.202   1.549  0.8175  0.7130  0.3522
  168POX     CE 2734   2.956   4.134   1.683 -0.1141  0.2456  0.3083
  168POX     OE 2735   2.858   4.170   1.782  0.1758  0.3993  0.5437
  168POX    C1A 2736   2.821   4.068   1.859 -0.4806 -0.1835 -0.5167
  168POX    O1A 2737   2.844   3.949   1.836 -0.3604 -0.0755 -0.9706
  168POX    C1B 2738   2.727   4.123   1.959  0.1234 -0.7313  0.3647
  168POX    C1C 2739   2.751   4.075   2.102 -0.1335 -0.9517  0.3332
  168POX    C1D 2740   2.663   4.164   2.191  0.4944 -0.0716  0.0779
  168POX    C1E 2741   2.617   4.093   2.318  0.2768 -0.3678 -0.1657
  168POX    C1F 2742   2.513   4.180   2.388  0.7938 -0.0063  0.1613
  168POX    C1G 2743   2.449   4.100   2.502  0.4299  0.2011  0.1057
  168POX    C1H 2744   2.331   4.175   2.564  0.4067 -0.2744  0.6463
  168POX    C1I 2745   2.243   4.072   2.635  0.3261 -0.4541  0.2912
  168POX    C1J 2746   2.160   4.105   2.734  0.6114  0.8395  0.1132
  168POX    C1K 2747   2.137   4.241   2.800 -0.4949  0.5570  0.3304
  168POX    C1L 2748   2.129   4.218   2.951 -0.2307  0.0628  0.2719
  168POX    C1M 2749   2.101   4.346   3.030  0.0266  0.2167  0.1170
  168POX    C1N 2750   1.956   4.390   3.009 -0.0355 -0.1481 -0.2281
  168POX    C1O 2751   1.925   4.519   3.086 -0.1051 -0.3742  0.1273
  168POX    C1P 2752   1.782   4.564   3.053  0.0521  0.2308  0.2580
  168POX    C1Q 2753   1.666   4.474   3.097  0.1228 -0.1827 -0.3866
  168POX    C1R 2754   1.526   4.530   3.070 -0.2930 -0.5794  0.8804
  168POX     CZ 2755   3.099   4.180   1.712 -0.0163  0.3367 -0.3066
  168POX     OZ 2756   3.162   4.150   1.837 -0.0547  0.7214 -0.1934
  168POX    C2A 2757   3.287   4.183   1.865  0.3139 -0.3400 -0.5317
  168POX    O2A 2758   3.371   4.213   1.780  0.2405 -0.1042 -0.5242
  168POX    C2B 2759   3.316   4.129   2.000 -0.0554 -0.4098 -0.4799
  168POX    C2C 2760   3.263   4.230   2.102  0.3371 -0.1997 -0.4834
  168POX    C2D 2761   3.294   4.201   2.249  0.2549 -0.4357 -0.5131
  168POX    C2E 2762   3.219   4.286   2.352  0.2718 -1.1074  0.0632
  168POX    C2F 2763   3.077   4.236   2.378 -0.0126 -0.5808 -0.4439
  168POX    C2G 2764   3.036   4.317   2.501  0.1277 -0.2071 -0.6410
  168POX    C2H 2765   2.996   4.460   2.465 -0.5538 -0.1836  0.1562
  168POX    C2I 2766   2.934   4.537   2.582  0.0217  0.8454 -0.2011
  168POX    C2J 2767   2.801   4.473   2.623  0.3132  0.2069 -0.2385
  168POX    C2K 2768   2.700   4.578   2.670  0.0589 -0.2010  0.1299
  168POX    C2L 2769   2.567   4.510   2.700 -0.1426  0.0336 -0.2270
  168POX    C2M 2770   2.463   4.615   2.740 -0.0044 -0.0357  0.3178
  168POX    C2N 2771   2.315   4.578   2.732 -0.0302  0.1373 -0.0320
  168POX    C2O 2772   2.233   4.695   2.786 -0.2212  0.1256 -0.2990
  168POX    C2P 2773   2.085   4.665   2.761 -0.0537 -0.2999 -0.7957
  169CHL    CN1 2774   5.355   3.243   0.421  0.1945  0.1116 -0.2467
  169CHL    CN2 2775   5.201   3.093   0.521  0.2255 -1.2261 -0.9354
  169CHL    CN3 2776   5.401   3.012   0.418  0.0734  0.1852  0.0630
  169CHL    NTM 2777   5.344   3.120   0.500  0.1090  0.2651 -0.0184
  169CHL     CB 2778   5.397   3.119   0.637 -0.0327  0.1473  0.0357
  170PJ2     CA 2779   5.415   3.245   0.721 -0.0382  0.4452 -0.4072
  170PJ2     OA 2780   5.289   3.306   0.750 -0.2568 -0.0973 -0.1920
  170PJ2      P 2781   5.309   3.436   0.843 -0.0401 -0.3474  0.1067
  170PJ2     OB 2782   5.423   3.523   0.807 -0.2796 -0.1131 -0.0828
  170PJ2     HB 2783   5.498   3.464   0.778  0.2350  0.2072  0.5591
  170PJ2     OG 2784   5.178   3.499   0.869  0.1364 -0.1592  0.5625
  170PJ2     HG 2785   5.099   3.458   0.825 -1.3776  1.1708  1.9257
  170PJ2     OD 2786   5.361   3.375   0.983  0.3679 -0.4665 -0.0947
  171POX     CD 2787   5.268   3.299   1.060  0.0447  0.0480  0.0261
  171POX     CE 2788   5.317   3.267   1.201 -0.2198 -0.6352 -0.0291
  171POX     OE 2789   5.214   3.188   1.261 -0.0726 -0.6520  0.2012
  171POX    C1A 2790   5.254   3.106   1.358  0.2965 -0.0136  0.5944
  171POX    O1A 2791   5.371   3.077   1.381  0.3719  0.4493  0.8186
  171POX    C1B 2792   5.142   3.065   1.446  0.1346 -0.5383  0.1429
  171POX    C1C 2793   5.110   3.136   1.577 -0.0354  0.1097 -0.2442
  171POX    C1D 2794   4.976   3.089   1.634 -0.3014  0.6514 -0.4165
  171POX    C1E 2795   4.963   3.159   1.769  0.3781 -0.5330  0.2741
  171POX    C1F 2796   4.830   3.140   1.842  0.2289  0.3132  0.2300
  171POX    C1G 2797   4.793   3.246   1.947 -0.2136  0.2586  0.1304
  171POX    C1H 2798   4.884   3.230   2.069 -0.4725  0.3477  0.3360
  171POX    C1I 2799   4.887   3.351   2.162  0.1675  0.4361  0.2035
  171POX    C1J 2800   4.930   3.335   2.287  0.7557 -0.1799 -0.0714
  171POX    C1K 2801   4.981   3.201   2.340  0.5037 -0.2837 -0.0857
  171POX    C1L 2802   5.068   3.217   2.466  0.1425  0.4436  0.0763
  171POX    C1M 2803   4.989   3.258   2.590 -0.3185  0.6400 -0.2794
  171POX    C1N 2804   5.096   3.267   2.699 -0.0215 -0.1635 -0.4981
  171POX    C1O 2805   5.055   3.306   2.841  0.4754 -0.6616 -0.2133
  171POX    C1P 2806   5.186   3.329   2.916  0.3369 -0.5095 -0.0173
  171POX    C1Q 2807   5.158   3.354   3.065  0.3293 -0.5966 -0.0043
  171POX    C1R 2808   5.271   3.417   3.146  0.2575 -0.1025 -0.2874
  171POX     CZ 2809   5.329   3.400   1.277 -0.1301 -0.3974 -0.4584
  171POX     OZ 2810   5.406   3.397   1.397 -0.0597  0.2846 -0.4810
  171POX    C2A 2811   5.408   3.509   1.469 -0.1760 -0.2889  0.4336
  171POX    O2A 2812   5.374   3.618   1.424  0.2285 -0.5244 -0.4529
  171POX    C2B 2813   5.463   3.480   1.604  0.3050  0.2251  0.3493
  171POX    C2C 2814   5.349   3.487   1.706 -0.0260 -0.2224  0.0130
  171POX    C2D 2815   5.393   3.455   1.849 -0.2771  0.2419  0.1965
  171POX    C2E 2816   5.272   3.484   1.938 -0.1894  0.3309  0.2877
  171POX    C2F 2817   5.319   3.458   2.081 -0.3852  0.7673  0.4340
  171POX    C2G 2818   5.265   3.540   2.197  0.0205  0.8392  0.5735
  171POX    C2H 2819   5.321   3.496   2.333  0.8360  0.5478  0.1471
  171POX    C2I 2820   5.301   3.600   2.443  0.4086  0.1498  0.4511
  171POX    C2J 2821   5.365   3.553   2.573  0.6196 -0.0107  0.2885
  171POX    C2K 2822   5.292   3.607   2.696  0.3698 -0.1701  0.2116
  171POX    C2L 2823   5.295   3.760   2.703  0.5150 -0.1711  0.1783
  171POX    C2M 2824   5.191   3.809   2.804  0.1720  0.3420 -0.4128
  171POX    C2N 2825   5.238   3.791   2.949 -0.5223  0.4437 -0.1707
  171POX    C2O 2826   5.143   3.837   3.059 -0.4422 -0.0993  0.1325
  171POX    C2P 2827   5.215   3.800   3.188 -0.0431 -0.3588 -0.1627
  172CHL    CN1 2828   2.708   2.322   0.998  0.1189 -0.2119 -0.0901
  172CHL    CN2 2829   2.933   2.302   1.033  0.1368 -0.0074 -0.1046
  172CHL    CN3 2830   2.794   2.101   1.019 -0.1336 -0.2463  0.5239
  172CHL    NTM 2831   2.805   2.239   1.070  0.1909 -0.0673 -0.0188
  172CHL     CB 2832   2.776   2.252   1.214  0.9589 -0.0635  0.1409
  173PJ2     CA 2833   2.778   2.384   1.291 -0.0362  0.4282 -0.6412
  173PJ2     OA 2834   2.911   2.433   1.310  0.0362  0.0639 -0.1753
  173PJ2      P 2835   2.903   2.588   1.352  0.2189 -0.0326  0.2245
  173PJ2     OB 2836   3.045   2.630   1.343  0.0463  0.4703 -0.2576
  173PJ2     HB 2837   3.097   2.570   1.282 -1.0883 -1.3364  0.4630
  173PJ2     OG 2838   2.802   2.652   1.264 -0.3435 -0.2904  0.6719
  173PJ2     HG 2839   2.718   2.599   1.269 -0.5153 -0.0110  0.7391
  173PJ2     OD 2840   2.847   2.576   1.503  0.4628 -0.0155  0.3164
  174POX     CD 2841   2.917   2.517   1.613 -0.3395 -0.9091  0.3579
  174POX     CE 2842   2.879   2.546   1.759 -0.6343  0.1951  0.0762
  174POX     OE 2843   2.984   2.514   1.851 -0.4480  0.0021 -0.2005
  174POX    C1A 2844   3.071   2.613   1.869 -0.8010  0.1919  0.4685
  174POX    O1A 2845   3.101   2.681   1.771 -0.2913  0.0929  0.5555
  174POX    C1B 2846   3.159   2.613   1.988 -0.0474 -0.6138 -0.0740
  174POX    C1C 2847   3.173   2.759   2.033  0.1089 -0.6947  0.1400
  174POX    C1D 2848   3.280   2.755   2.143  0.1040  0.2810  0.1835
  174POX    C1E 2849   3.207   2.743   2.277 -0.1024 -0.0314  0.0437
  174POX    C1F 2850   3.295   2.671   2.378 -0.1232  0.8827  0.7231
  174POX    C1G 2851   3.219   2.643   2.508 -0.2186  0.2629  0.5380
  174POX    C1H 2852   3.213   2.764   2.601  0.4020  0.4704  0.3171
  174POX    C1I 2853   3.082   2.763   2.681  0.1416 -0.2022 -0.1188
  174POX    C1J 2854   3.029   2.884   2.695  0.8293  0.0637  0.2222
  174POX    C1K 2855   3.091   3.012   2.639  0.1413  0.3487  0.0992
  174POX    C1L 2856   2.985   3.090   2.562  0.0153 -0.0321 -0.1189
  174POX    C1M 2857   3.043   3.225   2.517  0.3198 -0.2578 -0.4061
  174POX    C1N 2858   2.934   3.316   2.460  0.0410 -0.0373  0.4511
  174POX    C1O 2859   2.882   3.256   2.329  0.1269 -0.1630  0.4736
  174POX    C1P 2860   2.751   3.327   2.294  0.0003 -0.3501  0.5684
  174POX    C1Q 2861   2.670   3.274   2.175  0.4969 -0.5354  0.3073
  174POX    C1R 2862   2.752   3.269   2.047 -0.0923 -0.5575 -0.0729
  174POX     CZ 2863   2.755   2.460   1.784 -0.4916 -0.0224  0.0462
  174POX     OZ 2864   2.696   2.477   1.913 -0.8084 -0.1780 -0.0784
  174POX    C2A 2865   2.599   2.389   1.937 -0.5945 -0.3251  0.2458
  174POX    O2A 2866   2.554   2.312   1.852  0.0075  0.1149 -0.4762
  174POX    C2B 2867   2.565   2.378   2.080 -0.0717 -0.4473  0.3629
  174POX    C2C 2868   2.416   2.409   2.098  0.0398  0.2566  0.0739
  174POX    C2D 2869   2.374   2.402   2.245 -0.1430 -0.0551  0.0070
  174POX    C2E 2870   2.444   2.506   2.333  0.0497 -0.4867  0.3666
  174POX    C2F 2871   2.358   2.526   2.457 -0.5680  0.3491 -0.1856
  174POX    C2G 2872   2.397   2.434   2.573  0.0479  0.4491 -0.3060
  174POX    C2H 2873   2.281   2.436   2.673  0.1507  0.6619 -0.1912
  174POX    C2I 2874   2.334   2.418   2.815 -0.3559 -0.2669 -0.1139
  174POX    C2J 2875   2.227   2.405   2.925 -0.0749 -0.0652  0.1850
  174POX    C2K 2876   2.302   2.400   3.058 -0.2287 -0.5173  0.2545
  174POX    C2L 2877   2.227   2.318   3.163 -0.6241 -0.0046  0.3778
  174POX    C2M 2878   2.243   2.166   3.147 -0.4116  0.0615 -0.0419
  174POX    C2N 2879   2.376   2.120   3.207 -0.3586  0.0273 -0.1866
  174POX    C2O 2880   2.374   1.975   3.253 -0.1407  0.2591  0.5651
  174POX    C2P 2881   2.502   1.947   3.333 -0.1056 -0.5212  0.2467
  175CHL    CN1 2882   4.399   2.935   1.527  0.0936 -0.1172 -0.0283
  175CHL    CN2 2883   4.487   3.119   1.401 -0.1585 -0.4325 -0.0428
  175CHL    CN3 2884   4.500   3.122   1.636 -0.5212  0.0058 -0.1626
  175CHL    NTM 2885   4.508   3.034   1.519  0.1930 -0.2207  0.0510
  175CHL     CB 2886   4.641   2.973   1.502  0.2696 -0.0853  0.1653
  176PJ2     CA 2887   4.668   2.889   1.377 -0.0776  0.1345 -0.0592
  176PJ2     OA 2888   4.577   2.784   1.345  0.0173 -0.0432  0.2525
  176PJ2      P 2889   4.635   2.694   1.225  0.0864 -0.0474  0.2884
  176PJ2     OB 2890   4.524   2.599   1.199  0.2535 -0.1424 -0.0893
  176PJ2     HB 2891   4.540   2.556   1.110  1.5048  1.3631 -0.6547
  176PJ2     OG 2892   4.690   2.790   1.127  0.1264 -0.5038 -0.1454
  176PJ2     HG 2893   4.764   2.836   1.176 -0.4861 -1.1792  1.5068
  176PJ2     OD 2894   4.759   2.615   1.290 -0.1838 -0.2979  0.5008
  177POX     CD 2895   4.713   2.520   1.386 -0.4399 -0.2143  0.4606
  177POX     CE 2896   4.808   2.476   1.498 -0.1123 -0.0005  0.2688
  177POX     OE 2897   4.740   2.389   1.589 -0.4342  0.2115  0.2339
  177POX    C1A 2898   4.807   2.290   1.647 -0.3827 -0.0872 -0.3295
  177POX    O1A 2899   4.914   2.246   1.606 -0.0606  0.2585  0.1224
  177POX    C1B 2900   4.725   2.236   1.758 -0.6197  0.1753 -0.3778
  177POX    C1C 2901   4.805   2.175   1.873 -0.5774  0.0395 -0.4791
  177POX    C1D 2902   4.701   2.148   1.982  0.1502 -0.3864  0.1183
  177POX    C1E 2903   4.636   2.278   2.029 -0.2701 -0.6653  0.3096
  177POX    C1F 2904   4.562   2.251   2.161 -0.5018  0.6288  0.4505
  177POX    C1G 2905   4.436   2.167   2.140 -0.1058  0.2496 -0.4536
  177POX    C1H 2906   4.382   2.122   2.276  0.1603 -0.0017 -0.4307
  177POX    C1I 2907   4.259   2.032   2.268  0.3140 -0.2824  0.3458
  177POX    C1J 2908   4.229   1.938   2.358 -0.6104 -0.3411 -0.0116
  177POX    C1K 2909   4.297   1.924   2.495  0.2731 -0.3112 -0.4369
  177POX    C1L 2910   4.197   1.887   2.605  0.3544  0.5690 -0.0602
  177POX    C1M 2911   4.267   1.863   2.739 -0.2431 -0.3633  0.0924
  177POX    C1N 2912   4.343   1.730   2.727  1.0033  0.3124  0.3089
  177POX    C1O 2913   4.376   1.669   2.863  0.0949  0.3278  0.5416
  177POX    C1P 2914   4.424   1.526   2.841 -0.8610 -0.0233  0.6597
  177POX    C1Q 2915   4.458   1.445   2.967  0.1608 -0.9288 -0.1696
  177POX    C1R 2916   4.332   1.436   3.053  0.1180  0.0781 -0.1152
  177POX     CZ 2917   4.850   2.601   1.576  0.6955 -0.0148 -0.1320
  177POX     OZ 2918   4.915   2.587   1.702 -0.1824 -0.0751  0.3226
  177POX    C2A 2919   4.933   2.702   1.768 -0.1650 -0.1453  0.4405
  177POX    O2A 2920   4.888   2.805   1.719  0.1031 -0.2391 -0.0084
  177POX    C2B 2921   5.017   2.681   1.888 -0.0471 -0.3653  0.3216
  177POX    C2C 2922   4.975   2.772   2.004 -0.0024 -0.3984  0.3639
  177POX    C2D 2923   5.033   2.710   2.132  0.3067 -0.1792  0.3307
  177POX    C2E 2924   4.988   2.785   2.257 -0.3244 -0.2779  0.1662
  177POX    C2F 2925   5.078   2.747   2.375 -0.3105  0.1797  0.3073
  177POX    C2G 2926   5.055   2.832   2.500  0.4418  0.0758  0.5211
  177POX    C2H 2927   5.131   2.787   2.624  0.5965 -0.1584  0.3425
  177POX    C2I 2928   5.126   2.876   2.749 -0.4007  0.1606  0.0768
  177POX    C2J 2929   5.158   2.804   2.880  0.0954 -0.0012 -0.1307
  177POX    C2K 2930   5.135   2.903   2.995  0.1289 -0.2207  0.0656
  177POX    C2L 2931   5.183   2.853   3.131 -0.1536 -0.1061  0.2059
  177POX    C2M 2932   5.333   2.826   3.133 -0.1188  0.0535 -0.3552
  177POX    C2N 2933   5.379   2.759   3.262  0.3528 -0.1959 -0.6496
  177POX    C2O 2934   5.512   2.684   3.258  0.1475 -0.5732 -0.4102
  177POX    C2P 2935   5.557   2.663   3.403  0.4267 -0.2338 -0.4451
  178CHL    CN1 2936   3.945   3.440   0.895 -0.0536 -0.1597  0.1141
  178CHL    CN2 2937   4.170   3.367   0.927 -0.5659 -0.5808 -0.2020
  178CHL    CN3 2938   4.060   3.476   1.110  0.5058 -0.0538 -0.1800
  178CHL    NTM 2939   4.072   3.469   0.963  0.0767  0.0525 -0.2191
  178CHL     CB 2940   4.117   3.602   0.921  0.5150  0.0599  0.2564
  179PJ2     CA 2941   4.024   3.722   0.895  0.5021 -0.0380 -0.1591
  179PJ2     OA 2942   3.944   3.744   1.011  0.3443 -0.4537 -0.1872
  179PJ2      P 2943   3.839   3.866   1.012  0.5058 -0.3148 -0.0349
  179PJ2     OB 2944   3.893   3.982   0.938  0.2897 -0.5892 -0.6316
  179PJ2     HB 2945   3.992   3.987   0.954 -0.1214  0.0082  2.2971
  179PJ2     OG 2946   3.728   3.793   0.946  0.2891  0.2920 -0.3527
  179PJ2     HG 2947   3.748   3.695   0.939  1.0471  0.4375 -0.3330
  179PJ2     OD 2948   3.813   3.881   1.170 -0.3057 -0.6263 -0.1325
  180POX     CD 2949   3.784   3.775   1.262  0.3749 -0.7732 -0.0819
  180POX     CE 2950   3.822   3.807   1.406  0.5375 -0.0291 -0.2865
  180POX     OE 2951   3.773   3.711   1.500 -0.2878  0.5239 -0.1346
  180POX    C1A 2952   3.828   3.590   1.516  0.0592  0.7449  0.4144
  180POX    O1A 2953   3.906   3.552   1.429  0.1984  0.4786  0.6586
  180POX    C1B 2954   3.781   3.520   1.637 -0.1560 -0.7975 -0.5443
  180POX    C1C 2955   3.892   3.429   1.691  0.1756 -0.1893 -0.1915
  180POX    C1D 2956   3.846   3.330   1.799  0.2854  0.4748  0.4667
  180POX    C1E 2957   3.805   3.405   1.926 -0.3302  0.8756  0.0406
  180POX    C1F 2958   3.801   3.316   2.051 -0.7070  0.5319 -0.2126
  180POX    C1G 2959   3.819   3.400   2.178  0.3877  0.1552 -0.1007
  180POX    C1H 2960   3.849   3.317   2.302  0.3780  0.2132 -0.0592
  180POX    C1I 2961   3.845   3.412   2.422  0.2649  0.2294 -0.0758
  180POX    C1J 2962   3.888   3.386   2.545  0.2370  0.6857  0.0321
  180POX    C1K 2963   3.952   3.250   2.574 -0.3642  0.4497  0.2792
  180POX    C1L 2964   4.026   3.245   2.708  0.1764  0.0313 -0.0266
  180POX    C1M 2965   4.137   3.141   2.704 -0.0748 -0.2329 -0.1815
  180POX    C1N 2966   4.109   3.012   2.780  0.3566  0.0239  0.4221
  180POX    C1O 2967   4.176   2.890   2.715 -0.7832 -0.2420 -0.2849
  180POX    C1P 2968   4.163   2.774   2.814 -0.4362 -0.2854 -0.2904
  180POX    C1Q 2969   4.028   2.704   2.820 -1.0351  0.8652  0.0168
  180POX    C1R 2970   4.030   2.619   2.947  0.8021  0.7204 -0.0913
  180POX     CZ 2971   3.768   3.948   1.433 -0.4944 -0.5920  0.6723
  180POX     OZ 2972   3.803   3.995   1.563 -0.0426  0.1567  0.2846
  180POX    C2A 2973   3.761   4.116   1.600  0.7524  0.4680  0.1973
  180POX    O2A 2974   3.706   4.177   1.508  0.1582 -0.1329  0.1497
  180POX    C2B 2975   3.799   4.155   1.737  0.4833  0.6092  0.2323
  180POX    C2C 2976   3.718   4.274   1.789 -0.0975  0.2615  0.1390
  180POX    C2D 2977   3.742   4.271   1.940  0.0016 -0.3355  0.1133
  180POX    C2E 2978   3.709   4.141   2.014 -0.5131 -0.1782  0.1678
  180POX    C2F 2979   3.731   4.159   2.164  0.1682 -0.2472  0.0807
  180POX    C2G 2980   3.648   4.064   2.250 -0.3317  0.1825  0.0792
  180POX    C2H 2981   3.650   4.087   2.402  0.5314 -0.1512  0.1253
  180POX    C2I 2982   3.558   3.983   2.466  0.1623  0.1090  0.0221
  180POX    C2J 2983   3.534   4.006   2.616  0.5742 -0.1881  0.1352
  180POX    C2K 2984   3.522   3.862   2.666 -0.0908 -0.0496  0.3837
  180POX    C2L 2985   3.497   3.876   2.816  0.3093  0.2504  0.4230
  180POX    C2M 2986   3.530   3.744   2.887  0.6227  0.1901  0.1712
  180POX    C2N 2987   3.540   3.766   3.038 -0.1201  0.7600  0.1465
  180POX    C2O 2988   3.560   3.632   3.110  0.0248  0.7455  0.0799
  180POX    C2P 2989   3.572   3.635   3.262 -0.0769  0.1989  0.1023
  181CHL    CN1 2990   6.221   1.162   1.654  0.2880  0.2256 -0.2945
  181CHL    CN2 2991   6.062   1.256   1.492  0.1559  0.1913  0.3023
  181CHL    CN3 2992   5.981   1.150   1.684  0.1281  0.5324  0.2418
  181CHL    NTM 2993   6.091   1.147   1.586  0.0596  0.0574  0.1770
  181CHL     CB 2994   6.091   1.029   1.498  0.2096  0.4711 -0.3803
  182PJ2     CA 2995   6.072   0.887   1.552 -0.3756  0.6635 -0.0741
  182PJ2     OA 2996   5.956   0.861   1.631 -0.2587  0.0002 -0.1146
  182PJ2      P 2997   5.938   0.709   1.681 -0.3160  0.0063 -0.1159
  182PJ2     OB 2998   5.950   0.615   1.567  0.2801  0.0924 -0.1263
  182PJ2     HB 2999   5.908   0.646   1.481  2.7033 -1.0040 -1.8166
  182PJ2     OG 3000   6.011   0.682   1.807  0.2848  0.5066 -0.3490
  182PJ2     HG 3001   6.033   0.589   1.833  0.5171  0.9174  0.9922
  182PJ2     OD 3002   5.780   0.705   1.711 -0.2605 -0.2493  0.1451
  183POX     CD 3003   5.736   0.792   1.815 -0.0428  0.3476 -0.2579
  183POX     CE 3004   5.592   0.757   1.852  0.0963 -0.2045 -0.2299
  183POX     OE 3005   5.530   0.828   1.959  0.4559 -0.1994 -0.0249
  183POX    C1A 3006   5.399   0.837   1.979  0.4595  0.2894 -0.2100
  183POX    O1A 3007   5.322   0.776   1.905  0.1769 -0.2748  0.5342
  183POX    C1B 3008   5.367   0.934   2.087 -0.1788 -0.3445  0.1840
  183POX    C1C 3009   5.315   0.857   2.208 -0.3924 -0.0878  0.2555
  183POX    C1D 3010   5.307   0.943   2.335 -0.6588  0.3338 -0.0423
  183POX    C1E 3011   5.266   0.855   2.454 -0.1565  0.0021 -0.1107
  183POX    C1F 3012   5.271   0.919   2.593 -0.1881  0.2732 -0.2326
  183POX    C1G 3013   5.225   0.822   2.702 -0.6426  0.5131 -0.2038
  183POX    C1H 3014   5.221   0.871   2.847 -0.0011 -0.1480  0.0462
  183POX    C1I 3015   5.176   0.765   2.948 -0.0083 -0.1920 -0.0030
  183POX    C1J 3016   5.084   0.796   3.039 -0.2140  0.6828 -0.4960
  183POX    C1K 3017   5.028   0.936   3.067  0.0270  0.5547  0.6850
  183POX    C1L 3018   4.890   0.952   3.005  0.5997  0.4768 -0.6486
  183POX    C1M 3019   4.823   1.088   3.028  0.2651  0.1748  0.2111
  183POX    C1N 3020   4.905   1.202   2.968 -0.5994  0.6024 -0.1805
  183POX    C1O 3021   4.858   1.338   3.022  0.1389  0.8142 -0.0554
  183POX    C1P 3022   4.953   1.446   2.971 -0.1751  0.6773 -0.9433
  183POX    C1Q 3023   4.930   1.585   3.031  0.1297  0.3581 -0.0700
  183POX    C1R 3024   4.922   1.599   3.183 -0.6571 -0.4665 -0.0241
  183POX     CZ 3025   5.608   0.609   1.886 -0.7334 -0.2765 -0.1374
  183POX     OZ 3026   5.636   0.580   2.023  0.6055  0.4964 -0.2373
  183POX    C2A 3027   5.653   0.453   2.060 -0.1030  0.4163 -0.1731
  183POX    O2A 3028   5.642   0.358   1.983  0.3560  0.3496 -0.1609
  183POX    C2B 3029   5.681   0.446   2.205 -0.1566  0.8332 -0.1410
  183POX    C2C 3030   5.639   0.321   2.282  0.0603  0.8139 -0.0531
  183POX    C2D 3031   5.688   0.310   2.427  0.3226 -0.8389 -0.2471
  183POX    C2E 3032   5.836   0.340   2.450 -0.0272  0.3071  0.6187
  183POX    C2F 3033   5.868   0.320   2.598  0.0385 -0.1017  0.5516
  183POX    C2G 3034   5.845   0.177   2.646 -0.4915 -0.2012  0.0228
  183POX    C2H 3035   5.808   0.163   2.794 -0.6919 -0.3495 -0.0398
  183POX    C2I 3036   5.806   0.016   2.835  0.5326 -0.4001 -0.1104
  183POX    C2J 3037   5.723  -0.010   2.961  0.3332  0.1319 -0.1285
  183POX    C2K 3038   5.810   0.042   3.076 -0.2906  0.1438  0.3418
  183POX    C2L 3039   5.715   0.040   3.197  0.2926  0.4055  0.8067
  183POX    C2M 3040   5.689  -0.102   3.248 -0.3375  0.2471  0.0735
  183POX    C2N 3041   5.691  -0.107   3.401 -1.1595  0.4501  0.0925
  183POX    C2O 3042   5.670  -0.250   3.452  0.5112  0.1077 -0.1470
  183POX    C2P 3043   5.524  -0.295   3.453  0.3852  0.4803 -0.8375
  184CHL    CN1 3044   5.724   5.580   0.695 -0.4675 -0.2684  0.5915
  184CHL    CN2 3045   5.741   5.793   0.783 -0.4277 -0.0857  0.2917
  184CHL    CN3 3046   5.542   5.727   0.664 -0.2458 -0.4422 -0.2398
  184CHL    NTM 3047   5.644   5.685   0.760 -0.4747 -0.0222  0.1880
  184CHL     CB 3048   5.609   5.656   0.900  0.0624 -0.5211  0.2236
  185PJ2     CA 3049   5.482   5.576   0.931 -0.2316 -0.0947  0.1361
  185PJ2     OA 3050   5.367   5.660   0.935 -0.1495  0.0221  0.0433
  185PJ2      P 3051   5.245   5.607   1.026 -0.2146 -0.1249 -0.1273
  185PJ2     OB 3052   5.126   5.694   1.025  0.1539  0.3834 -0.1605
  185PJ2     HB 3053   5.039   5.654   1.054  0.2348  0.8558  0.7973
  185PJ2     OG 3054   5.225   5.466   0.987 -0.0869 -0.0931 -0.3092
  185PJ2     HG 3055   5.160   5.426   1.052 -1.5816 -2.6875 -3.1001
  185PJ2     OD 3056   5.311   5.605   1.173  0.2746 -0.0320 -0.3425
  186POX     CD 3057   5.312   5.725   1.251 -0.8022 -0.5352  0.4736
  186POX     CE 3058   5.392   5.725   1.382 -0.3188 -0.1279  0.1805
  186POX     OE 3059   5.372   5.842   1.462  0.0103 -0.1040  0.2312
  186POX    C1A 3060   5.262   5.850   1.536 -0.1447  0.4267 -0.0553
  186POX    O1A 3061   5.174   5.764   1.536 -0.0068  0.2852  0.0462
  186POX    C1B 3062   5.278   5.961   1.632  0.9908  0.1332  0.1016
  186POX    C1C 3063   5.318   5.896   1.765  0.3376 -0.1339  0.1690
  186POX    C1D 3064   5.307   5.990   1.885  0.8499  0.1265  0.0153
  186POX    C1E 3065   5.328   5.929   2.024 -0.1504  0.0618  0.1447
  186POX    C1F 3066   5.254   6.016   2.125 -0.5763 -0.3813  0.2229
  186POX    C1G 3067   5.341   6.136   2.166 -0.3170 -0.4366 -0.1593
  186POX    C1H 3068   5.262   6.220   2.267 -0.0536 -0.4381  0.0475
  186POX    C1I 3069   5.368   6.311   2.328 -0.2890  0.0310 -0.2438
  186POX    C1J 3070   5.371   6.357   2.453  0.7383 -0.9017  0.0943
  186POX    C1K 3071   5.254   6.333   2.549  0.4390 -0.5212 -0.1735
  186POX    C1L 3072   5.295   6.337   2.696 -0.8032 -0.2966  0.1816
  186POX    C1M 3073   5.301   6.482   2.745  0.0632 -0.1865 -0.2282
  186POX    C1N 3074   5.336   6.492   2.894 -0.3213  0.1955 -0.1624
  186POX    C1O 3075   5.370   6.636   2.934  0.1617  0.0190  0.0763
  186POX    C1P 3076   5.355   6.636   3.086  0.1562 -0.3688  0.0757
  186POX    C1Q 3077   5.215   6.633   3.147  0.3672  0.4710  0.6136
  186POX    C1R 3078   5.219   6.616   3.299 -0.3367 -0.0828  0.5735
  186POX     CZ 3079   5.537   5.706   1.336 -0.4971 -0.3258 -0.3073
  186POX     OZ 3080   5.638   5.704   1.437 -0.4603 -0.6405 -0.3486
  186POX    C2A 3081   5.764   5.724   1.400 -0.4167 -0.4814 -0.1174
  186POX    O2A 3082   5.794   5.799   1.307 -0.4412 -0.2116  0.0924
  186POX    C2B 3083   5.862   5.666   1.494 -0.4365 -0.1175  0.1308
  186POX    C2C 3084   5.986   5.606   1.427 -0.1597  0.2838  0.2841
  186POX    C2D 3085   6.095   5.566   1.526 -0.1353 -0.1064  0.1005
  186POX    C2E 3086   6.052   5.453   1.620  0.1669 -0.2889  0.0231
  186POX    C2F 3087   6.140   5.424   1.742 -0.3100 -0.3026  0.3697
  186POX    C2G 3088   6.097   5.299   1.819 -0.3724 -0.2942  0.3492
  186POX    C2H 3089   6.147   5.308   1.964  0.5535 -0.5048  0.0503
  186POX    C2I 3090   6.079   5.204   2.054 -0.4045  0.2726  0.2319
  186POX    C2J 3091   6.079   5.247   2.200 -0.2057 -0.3585  0.4190
  186POX    C2K 3092   6.222   5.246   2.255  0.0251  0.0675 -0.1579
  186POX    C2L 3093   6.226   5.309   2.395  0.0150  0.1665 -0.2019
  186POX    C2M 3094   6.150   5.236   2.507 -0.1969  0.3266 -0.2413
  186POX    C2N 3095   6.149   5.324   2.632 -0.7596  0.4845 -0.3558
  186POX    C2O 3096   6.097   5.242   2.751 -0.0817  0.4725 -0.0599
  186POX    C2P 3097   6.112   5.309   2.887 -0.1501 -0.3494  0.3634
  187CHL    CN1 3098   4.566   4.869   0.798  0.2371  0.1813  0.1097
  187CHL    CN2 3099   4.793   4.827   0.821 -0.2785 -0.1020 -0.1718
  187CHL    CN3 3100   4.632   4.649   0.806  0.5573  0.1181 -0.3234
  187CHL    NTM 3101   4.661   4.780   0.867 -0.1270 -0.0316  0.3385
  187CHL     CB 3102   4.662   4.789   1.014  0.3876  0.0143  0.3347
  188PJ2     CA 3103   4.757   4.709   1.102  0.1381 -0.3658  0.2627
  188PJ2     OA 3104   4.797   4.579   1.058 -0.0763 -0.3789  0.1094
  188PJ2      P 3105   4.950   4.563   1.104  0.0068 -0.3671 -0.1623
  188PJ2     OB 3106   4.985   4.426   1.059  0.4229 -0.2925 -0.0691
  188PJ2     HB 3107   5.065   4.422   0.999 -0.2055 -1.1160 -0.8709
  188PJ2     OG 3108   5.036   4.679   1.073 -0.2404 -0.0926  0.1906
  188PJ2     HG 3109   5.023   4.756   1.137  0.9683 -0.1884  0.5807
  188PJ2     OD 3110   4.953   4.554   1.265  0.4191  0.2819 -0.1323
  189POX     CD 3111   5.010   4.440   1.329  0.2712  0.0393 -0.4308
  189POX     CE 3112   5.104   4.480   1.442  0.1717 -0.0981 -0.2983
  189POX     OE 3113   5.172   4.371   1.504  0.2420 -0.0673 -0.3204
  189POX    C1A 3114   5.302   4.395   1.517  0.2351  0.1230 -0.5951
  189POX    O1A 3115   5.370   4.423   1.419  0.0575  0.2998 -0.6673
  189POX    C1B 3116   5.355   4.332   1.640 -0.4262  0.1265 -0.3054
  189POX    C1C 3117   5.359   4.434   1.754  0.5292 -0.0046 -0.2161
  189POX    C1D 3118   5.432   4.359   1.865  0.2673 -0.0017 -0.0423
  189POX    C1E 3119   5.468   4.455   1.979 -0.4382  0.4299 -0.1777
  189POX    C1F 3120   5.564   4.383   2.074  0.2387 -0.0323 -1.1924
  189POX    C1G 3121   5.612   4.503   2.156  0.0143 -0.3442 -0.5967
  189POX    C1H 3122   5.711   4.454   2.262  0.1284  0.1625 -0.4648
  189POX    C1I 3123   5.641   4.370   2.368 -0.1186  0.9130 -0.0250
  189POX    C1J 3124   5.692   4.356   2.490  0.4204 -0.6179 -0.4000
  189POX    C1K 3125   5.824   4.420   2.535 -0.3390  0.2738  0.5995
  189POX    C1L 3126   5.912   4.315   2.604  0.1192  0.0838 -0.2655
  189POX    C1M 3127   6.053   4.372   2.623  0.2317 -0.3514  0.2125
  189POX    C1N 3128   6.147   4.267   2.683  0.3412 -0.4538 -0.1331
  189POX    C1O 3129   6.124   4.235   2.831 -0.1287  0.0295 -0.0965
  189POX    C1P 3130   6.140   4.338   2.944  0.3080  0.2218 -0.3282
  189POX    C1Q 3131   6.041   4.293   3.052  0.1592  0.4748 -0.3585
  189POX    C1R 3132   6.046   4.378   3.178  0.5226  0.1192 -0.1319
  189POX     CZ 3133   5.024   4.565   1.541  0.5221 -0.6533  0.4700
  189POX     OZ 3134   4.898   4.528   1.597  0.0697  0.0800 -0.0523
  189POX    C2A 3135   4.832   4.628   1.656  0.1577  0.0496  0.0976
  189POX    O2A 3136   4.880   4.741   1.664 -0.0360  0.1691 -0.3924
  189POX    C2B 3137   4.709   4.577   1.720  0.0826 -0.0171 -0.0993
  189POX    C2C 3138   4.707   4.565   1.872 -0.0303 -0.3197 -0.1238
  189POX    C2D 3139   4.565   4.522   1.910 -0.2916  0.3035 -0.3887
  189POX    C2E 3140   4.549   4.509   2.061  0.1646 -0.2531 -0.3805
  189POX    C2F 3141   4.657   4.426   2.130  0.4796  0.2132 -0.3062
  189POX    C2G 3142   4.631   4.389   2.276  0.1020  1.1535 -0.1277
  189POX    C2H 3143   4.746   4.316   2.346 -0.7183 -0.2144 -0.1675
  189POX    C2I 3144   4.713   4.283   2.492 -0.2506  0.1548  0.0229
  189POX    C2J 3145   4.831   4.221   2.568 -0.3515 -0.6314 -0.4615
  189POX    C2K 3146   4.795   4.191   2.714  0.0298 -0.1910 -0.2737
  189POX    C2L 3147   4.914   4.122   2.780 -0.3574 -0.1610  0.4632
  189POX    C2M 3148   4.914   4.137   2.932  1.0004 -0.3984  0.5048
  189POX    C2N 3149   4.824   4.041   3.010  0.0491  0.1357  0.0819
  189POX    C2O 3150   4.745   4.119   3.115 -0.3219 -0.3236  0.1504
  189POX    C2P 3151   4.834   4.153   3.234 -0.2833 -0.0356  0.0401
  190CHL    CN1 3152   6.036   4.769   1.161 -0.5379 -0.4074 -0.0148
  190CHL    CN2 3153   5.973   4.946   1.305 -0.6011 -0.3351  0.3812
  190CHL    CN3 3154   6.161   4.972   1.178 -1.0678  0.3608 -0.1886
  190CHL    NTM 3155   6.026   4.916   1.171 -0.7662 -0.4472  0.3410
  190CHL     CB 3156   5.942   4.976   1.066  0.2457 -0.0824 -0.2760
  191PJ2     CA 3157   5.798   4.928   1.046  0.3068 -0.3621 -0.0636
  191PJ2     OA 3158   5.759   4.791   1.032 -0.1289 -0.1992 -0.4807
  191PJ2      P 3159   5.600   4.773   1.051 -0.0673 -0.3304 -0.0770
  191PJ2     OB 3160   5.541   4.873   0.959 -0.0774 -0.0636  0.2207
  191PJ2     HB 3161   5.615   4.932   0.928  0.2242 -0.4993  0.1101
  191PJ2     OG 3162   5.576   4.628   1.030 -0.1440 -0.3916  0.4236
  191PJ2     HG 3163   5.478   4.633   1.012 -0.2827 -1.8244  0.6760
  191PJ2     OD 3164   5.582   4.815   1.205 -0.2115 -0.2558 -0.1136
  192POX     CD 3165   5.599   4.704   1.294 -0.0656 -0.1127  0.0381
  192POX     CE 3166   5.609   4.745   1.441 -0.1858 -0.7809  0.2361
  192POX     OE 3167   5.667   4.646   1.526  0.4121 -0.8004 -0.1918
  192POX    C1A 3168   5.782   4.675   1.587  0.4830 -0.3613 -0.5265
  192POX    O1A 3169   5.851   4.771   1.556  0.2282  0.0847  0.2549
  192POX    C1B 3170   5.816   4.586   1.700 -0.5538 -0.1341 -0.0237
  192POX    C1C 3171   5.919   4.653   1.791 -0.4638  0.3100 -0.4524
  192POX    C1D 3172   5.926   4.576   1.923 -0.3259  0.4232 -0.3934
  192POX    C1E 3173   6.060   4.613   1.987 -0.6403  0.4054  0.2849
  192POX    C1F 3174   6.108   4.518   2.097 -0.8687 -0.1839 -0.1210
  192POX    C1G 3175   6.157   4.378   2.059  0.9207  0.3208  0.2520
  192POX    C1H 3176   6.163   4.293   2.187 -0.1355  0.2148  0.2383
  192POX    C1I 3177   6.235   4.167   2.138  0.4972  0.5903  0.1946
  192POX    C1J 3178   6.275   4.066   2.214  0.2348  0.6288  0.3853
  192POX    C1K 3179   6.215   4.053   2.354  0.1579  0.2799  0.3200
  192POX    C1L 3180   6.196   3.904   2.384  0.7034  0.1084 -0.1738
  192POX    C1M 3181   6.126   3.881   2.518  0.5498  0.4181 -0.2003
  192POX    C1N 3182   6.212   3.896   2.644  0.5057 -0.5653 -0.0465
  192POX    C1O 3183   6.126   3.845   2.760  0.3120  0.0113  0.0634
  192POX    C1P 3184   6.203   3.824   2.891  0.5266 -0.6855 -0.1705
  192POX    C1Q 3185   6.110   3.808   3.011  0.6588 -0.4365 -0.0328
  192POX    C1R 3186   6.034   3.675   3.006 -0.1582 -0.0692  1.6597
  192POX     CZ 3187   5.467   4.785   1.483 -0.1457 -0.3375 -0.0435
  192POX     OZ 3188   5.450   4.823   1.619 -0.6521 -0.3784 -0.0944
  192POX    C2A 3189   5.326   4.859   1.654 -0.4313  0.1807  0.1266
  192POX    O2A 3190   5.232   4.840   1.578 -0.3088  0.1738 -0.0245
  192POX    C2B 3191   5.302   4.920   1.787 -0.9839  0.3353 -0.0443
  192POX    C2C 3192   5.290   4.813   1.896 -0.4880  0.3263  0.0020
  192POX    C2D 3193   5.150   4.752   1.905 -0.1545 -0.4317  0.1308
  192POX    C2E 3194   5.124   4.666   2.029 -0.1554  0.1546  0.5375
  192POX    C2F 3195   5.091   4.739   2.160 -0.0131  0.0697  0.6211
  192POX    C2G 3196   5.074   4.635   2.271 -0.3956 -0.1153  0.3895
  192POX    C2H 3197   5.206   4.562   2.297 -0.1554 -0.0647 -0.6319
  192POX    C2I 3198   5.196   4.488   2.430 -0.1929  0.5718 -0.2746
  192POX    C2J 3199   5.330   4.454   2.497 -0.3823 -0.5722 -0.4593
  192POX    C2K 3200   5.304   4.394   2.635  0.2645  0.2202  0.0110
  192POX    C2L 3201   5.399   4.278   2.666  0.3020  0.1291 -0.4407
  192POX    C2M 3202   5.354   4.207   2.794  0.6195  0.3374 -0.2116
  192POX    C2N 3203   5.353   4.298   2.918 -0.1020 -0.1669  0.1573
  192POX    C2O 3204   5.333   4.222   3.049  0.1725 -0.6918 -0.1017
  192POX    C2P 3205   5.368   4.317   3.163 -0.0079 -0.5047 -0.2007
  193CHL    CN1 3206   1.788   3.367   0.951  0.0257 -0.5584  0.4047
  193CHL    CN2 3207   1.599   3.523   0.903  0.0154 -0.0007  0.0133
  193CHL    CN3 3208   1.583   3.283   0.892 -0.1455 -0.0902 -0.2597
  193CHL    NTM 3209   1.645   3.396   0.962  0.0446 -0.1513 -0.3278
  193CHL     CB 3210   1.601   3.400   1.102  0.1451 -0.0818 -0.2979
  194PJ2     CA 3211   1.646   3.291   1.200 -0.2945 -0.1968 -0.2172
  194PJ2     OA 3212   1.782   3.299   1.244 -0.4521  0.1040  0.2158
  194PJ2      P 3213   1.821   3.192   1.358  0.2360  0.2260  0.1018
  194PJ2     OB 3214   1.769   3.058   1.321  0.5631  0.0307  0.3451
  194PJ2     HB 3215   1.763   3.049   1.222 -0.4030  2.7158  0.0884
  194PJ2     OG 3216   1.960   3.205   1.407  0.2547 -0.0873  0.1365
  194PJ2     HG 3217   2.007   3.269   1.346 -0.5090 -0.3354 -0.7490
  194PJ2     OD 3218   1.738   3.237   1.489  0.1339  0.0981  0.0824
  195POX     CD 3219   1.731   3.143   1.596 -0.0306 -0.0462 -0.0547
  195POX     CE 3220   1.650   3.193   1.716 -0.2788  0.3195 -0.3703
  195POX     OE 3221   1.674   3.120   1.837  0.6039  0.4346 -0.4761
  195POX    C1A 3222   1.762   3.173   1.922 -0.3362  0.5137  0.4606
  195POX    O1A 3223   1.861   3.234   1.884  0.0310 -0.2481  0.1725
  195POX    C1B 3224   1.754   3.097   2.049  0.1436 -0.2788  0.0240
  195POX    C1C 3225   1.787   3.182   2.172  0.4677 -0.4272  0.0415
  195POX    C1D 3226   1.741   3.107   2.297 -0.4168 -0.1490 -0.1131
  195POX    C1E 3227   1.795   3.170   2.425 -0.1582 -0.1353 -0.2297
  195POX    C1F 3228   1.705   3.128   2.541 -0.4514  0.4459 -0.2451
  195POX    C1G 3229   1.773   3.139   2.678 -0.7301  0.5285 -0.1114
  195POX    C1H 3230   1.682   3.070   2.780 -0.0385 -0.2298 -0.0013
  195POX    C1I 3231   1.755   3.012   2.902 -0.1392 -0.3903 -0.0157
  195POX    C1J 3232   1.748   3.070   3.021  0.3116  0.0635 -0.2012
  195POX    C1K 3233   1.650   3.180   3.062  0.5750  0.0801  0.3886
  195POX    C1L 3234   1.620   3.202   3.211 -0.2960 -0.3109  0.2793
  195POX    C1M 3235   1.512   3.309   3.210  0.1035  0.0938 -0.0331
  195POX    C1N 3236   1.445   3.316   3.347 -0.0636  0.4694 -0.1302
  195POX    C1O 3237   1.324   3.223   3.359  0.0913  0.3522  0.5774
  195POX    C1P 3238   1.193   3.270   3.294  0.2679 -0.0214 -0.0589
  195POX    C1Q 3239   1.121   3.380   3.372  0.2040 -0.4474  0.4866
  195POX    C1R 3240   0.978   3.410   3.324  0.2318 -0.7238  0.2278
  195POX     CZ 3241   1.501   3.196   1.679 -0.2008  0.2774 -0.6883
  195POX     OZ 3242   1.425   3.274   1.772  0.0020 -0.6466  0.2776
  195POX    C2A 3243   1.298   3.284   1.733  0.0851 -0.4073  0.0575
  195POX    O2A 3244   1.234   3.211   1.658  0.0527 -0.7134  0.3759
  195POX    C2B 3245   1.226   3.388   1.810 -0.2252 -0.5069 -0.0967
  195POX    C2C 3246   1.167   3.344   1.944 -0.2595  0.1837  0.1182
  195POX    C2D 3247   1.265   3.298   2.052  0.0962  0.0568 -0.2563
  195POX    C2E 3248   1.242   3.149   2.081 -0.2183  0.1598  0.0358
  195POX    C2F 3249   1.260   3.122   2.231  0.6986 -0.1269 -0.1162
  195POX    C2G 3250   1.276   2.979   2.281 -0.1964 -0.1369  0.1640
  195POX    C2H 3251   1.330   2.978   2.425 -0.8420  0.6796  0.4204
  195POX    C2I 3252   1.363   2.842   2.488  0.0649  0.5105 -0.4004
  195POX    C2J 3253   1.378   2.887   2.633 -0.1907 -0.0826 -0.1889
  195POX    C2K 3254   1.355   2.783   2.743 -0.1737  0.1790  0.0632
  195POX    C2L 3255   1.396   2.841   2.879  0.2091  0.3289 -0.1142
  195POX    C2M 3256   1.329   2.773   2.998 -0.0635  0.5841 -0.1183
  195POX    C2N 3257   1.391   2.841   3.121 -0.7652  0.5867  0.2372
  195POX    C2O 3258   1.308   2.786   3.237  0.5702 -0.3851  0.7547
  195POX    C2P 3259   1.163   2.835   3.234  0.7950  0.2797  0.7010
  196CHL    CN1 3260   1.698   1.242   0.915  0.4075  0.3895 -0.1265
  196CHL    CN2 3261   1.921   1.318   0.857 -0.5152  0.4464 -1.1449
  196CHL    CN3 3262   1.889   1.181   1.043  0.4080  0.0216 -0.3032
  196CHL    NTM 3263   1.827   1.290   0.967  0.5675  0.1306 -0.2772
  196CHL     CB 3264   1.799   1.404   1.055  0.4417  0.0597 -0.2255
  197PJ2     CA 3265   1.719   1.534   1.039  0.1375 -0.0865  0.0951
  197PJ2     OA 3266   1.579   1.506   1.033  0.1101  0.0667  0.0099
  197PJ2      P 3267   1.489   1.639   1.023  0.1393  0.0866  0.0131
  197PJ2     OB 3268   1.582   1.752   1.007  0.3368 -0.0364  0.2872
  197PJ2     HB 3269   1.664   1.710   1.046 -1.1265 -3.0074  0.4139
  197PJ2     OG 3270   1.401   1.601   0.909  0.8657 -0.4664 -0.3729
  197PJ2     HG 3271   1.425   1.653   0.828 -0.8735  0.2375 -0.4686
  197PJ2     OD 3272   1.406   1.639   1.161  0.0789  0.2415 -0.0228
  198POX     CD 3273   1.482   1.670   1.278  0.7383 -0.1548 -0.3387
  198POX     CE 3274   1.382   1.696   1.391  0.5830 -0.1726 -0.4711
  198POX     OE 3275   1.461   1.729   1.505 -0.1639  0.5622 -0.1597
  198POX    C1A 3276   1.404   1.804   1.599  0.1151  0.4013  0.1432
  198POX    O1A 3277   1.305   1.871   1.569  0.3506  0.9697  0.6144
  198POX    C1B 3278   1.479   1.829   1.724 -0.3019  0.3795  0.4005
  198POX    C1C 3279   1.458   1.718   1.828 -0.1751 -0.0839 -0.0608
  198POX    C1D 3280   1.546   1.746   1.950 -0.2907  0.0164  0.0008
  198POX    C1E 3281   1.536   1.633   2.053  0.0193  0.0704  0.0916
  198POX    C1F 3282   1.650   1.649   2.154 -0.0289 -0.4834  0.2358
  198POX    C1G 3283   1.634   1.564   2.281  0.0196  0.4215  0.8542
  198POX    C1H 3284   1.731   1.605   2.392  0.4218 -0.0105  0.6673
  198POX    C1I 3285   1.779   1.501   2.493  0.3531 -0.1653  0.5414
  198POX    C1J 3286   1.843   1.524   2.607  0.1295 -0.5129  0.7405
  198POX    C1K 3287   1.899   1.660   2.652 -0.0680 -0.0808 -0.3044
  198POX    C1L 3288   2.035   1.632   2.716 -0.3641  0.0661  0.3903
  198POX    C1M 3289   2.109   1.756   2.767 -0.0050  0.0161 -0.0018
  198POX    C1N 3290   2.245   1.725   2.829 -0.2704  0.0649  0.6113
  198POX    C1O 3291   2.347   1.658   2.737 -0.2589  0.1678  0.5483
  198POX    C1P 3292   2.483   1.656   2.807 -0.0600  0.3675  0.1673
  198POX    C1Q 3293   2.600   1.627   2.712  0.0801  0.4184  0.3234
  198POX    C1R 3294   2.576   1.493   2.642  0.3118  0.6741 -0.2526
  198POX     CZ 3295   1.288   1.576   1.407  0.0675  0.3604  0.6590
  198POX     OZ 3296   1.201   1.573   1.520 -0.4599  0.2542  0.2552
  198POX    C2A 3297   1.195   1.456   1.582 -0.4415 -0.1875 -0.5668
  198POX    O2A 3298   1.267   1.357   1.571  0.0100  0.1202 -0.3695
  198POX    C2B 3299   1.071   1.457   1.664  0.0003 -0.6123  0.1157
  198POX    C2C 3300   1.092   1.531   1.795  0.5698  0.0560 -0.3448
  198POX    C2D 3301   1.102   1.429   1.909 -0.0108  0.2010 -0.1648
  198POX    C2E 3302   1.165   1.493   2.033 -0.0277 -0.2601  0.0824
  198POX    C2F 3303   1.068   1.582   2.112  0.4348  0.3282 -0.0047
  198POX    C2G 3304   1.160   1.623   2.228 -0.0976  0.4170  0.3896
  198POX    C2H 3305   1.180   1.519   2.339 -0.1347  0.1130  0.1144
  198POX    C2I 3306   1.249   1.587   2.457  0.2263  0.4816 -0.3030
  198POX    C2J 3307   1.227   1.520   2.593 -0.1896  0.4661 -0.3766
  198POX    C2K 3308   1.329   1.575   2.693 -0.2410  0.0524 -0.0944
  198POX    C2L 3309   1.322   1.499   2.826 -0.4057  0.2102 -0.0126
  198POX    C2M 3310   1.434   1.557   2.914 -0.1581 -0.4629  0.1192
  198POX    C2N 3311   1.458   1.459   3.030 -0.3429 -0.4824  0.1426
  198POX    C2O 3312   1.574   1.518   3.110 -0.4430 -0.2536  0.1209
  198POX    C2P 3313   1.703   1.546   3.032 -0.4083 -0.0232  0.2604
  199CHL    CN1 3314   0.458   2.527   1.150 -0.6477 -0.4002  0.1957
  199CHL    CN2 3315   0.426   2.296   1.165 -0.0273 -0.1474  0.4883
  199CHL    CN3 3316   0.600   2.396   1.291 -0.2995  0.2047 -0.0454
  199CHL    NTM 3317   0.530   2.399   1.162 -0.0795 -0.1140 -0.1749
  199CHL     CB 3318   0.611   2.385   1.040 -0.2051 -0.0278 -0.2694
  200PJ2     CA 3319   0.750   2.448   1.027  0.0692 -0.5597  0.0513
  200PJ2     OA 3320   0.857   2.407   1.113  0.1093  0.2030  0.3707
  200PJ2      P 3321   0.965   2.526   1.107 -0.0021  0.2826 -0.0912
  200PJ2     OB 3322   1.045   2.493   0.987 -0.2232 -0.3687 -0.0646
  200PJ2     HB 3323   1.043   2.394   0.976 -1.5673 -0.4597  0.8190
  200PJ2     OG 3324   0.895   2.656   1.119 -0.0799  0.2240  0.0876
  200PJ2     HG 3325   0.963   2.728   1.107 -0.3331  0.6467  1.0696
  200PJ2     OD 3326   1.028   2.479   1.247 -0.1364  0.3491 -0.0078
  201POX     CD 3327   0.982   2.535   1.370 -0.7277 -0.0927 -0.0262
  201POX     CE 3328   1.030   2.463   1.496  0.0977  0.0657 -0.2475
  201POX     OE 3329   0.959   2.511   1.610  0.2564 -0.1837 -0.0418
  201POX    C1A 3330   0.876   2.421   1.661  0.2587 -0.0852  0.1365
  201POX    O1A 3331   0.842   2.322   1.596 -0.1934  0.0885  0.1024
  201POX    C1B 3332   0.821   2.472   1.789  0.3609  0.7143 -0.1316
  201POX    C1C 3333   0.827   2.363   1.897  0.4010  0.6742 -0.1736
  201POX    C1D 3334   0.971   2.314   1.913  0.0359 -0.3878 -0.0634
  201POX    C1E 3335   0.988   2.198   2.011 -0.0099 -0.0116  0.3958
  201POX    C1F 3336   1.128   2.137   2.006 -0.0917 -0.1915  0.2967
  201POX    C1G 3337   1.226   2.238   2.064  0.1611  0.0943 -0.6080
  201POX    C1H 3338   1.276   2.177   2.196  0.3963  0.8309 -0.3475
  201POX    C1I 3339   1.340   2.040   2.177  0.4017  0.7279  0.3875
  201POX    C1J 3340   1.417   1.970   2.260  0.0449  0.3917  0.4404
  201POX    C1K 3341   1.458   2.019   2.399  0.0731 -0.0379  0.5838
  201POX    C1L 3342   1.496   1.926   2.515  0.2201 -0.4725  0.1883
  201POX    C1M 3343   1.542   1.994   2.644 -0.1366  0.0958  0.0197
  201POX    C1N 3344   1.550   1.899   2.764  0.0083  0.0456 -0.0286
  201POX    C1O 3345   1.640   1.953   2.874 -0.0184  0.0165  0.0076
  201POX    C1P 3346   1.784   1.964   2.822  0.0592 -0.3287  0.1468
  201POX    C1Q 3347   1.863   2.013   2.944  0.0465  0.2502 -0.0739
  201POX    C1R 3348   1.861   2.157   2.995 -0.1173  0.1717  0.1410
  201POX     CZ 3349   1.183   2.463   1.496  0.0995 -0.2891 -0.2025
  201POX     OZ 3350   1.232   2.385   1.606 -0.6725 -0.6371 -0.1051
  201POX    C2A 3351   1.355   2.336   1.593 -0.2981  0.3425 -0.3308
  201POX    O2A 3352   1.420   2.362   1.492  0.0421 -0.1527 -0.2405
  201POX    C2B 3353   1.408   2.257   1.706 -0.0333  1.1733  0.1353
  201POX    C2C 3354   1.532   2.304   1.783  0.2841 -0.0793  0.4241
  201POX    C2D 3355   1.564   2.203   1.893  0.2516 -0.4137  0.1271
  201POX    C2E 3356   1.684   2.249   1.975  0.0036 -0.0604  0.2972
  201POX    C2F 3357   1.718   2.154   2.090 -0.6047  0.3060  0.7803
  201POX    C2G 3358   1.842   2.196   2.168  0.0194  0.3571 -0.2251
  201POX    C2H 3359   1.886   2.087   2.266  0.1994  0.5245 -0.1167
  201POX    C2I 3360   1.963   2.147   2.384 -0.0439  0.2011  0.2090
  201POX    C2J 3361   1.954   2.052   2.503  0.2082 -0.6336 -0.4251
  201POX    C2K 3362   2.090   2.045   2.573  0.0992  0.4130 -0.0926
  201POX    C2L 3363   2.207   2.018   2.478  0.5152  0.4922  0.3926
  201POX    C2M 3364   2.341   1.986   2.544  0.3203 -0.3957  0.3661
  201POX    C2N 3365   2.456   1.958   2.446 -0.5617 -0.1421 -0.7624
  201POX    C2O 3366   2.526   2.090   2.411  0.4250 -0.3996  0.1885
  201POX    C2P 3367   2.634   2.056   2.308  0.5727 -0.1364  0.2565
  202CHL    CN1 3368   3.102   5.555   1.232 -0.1549  0.4044 -0.0857
  202CHL    CN2 3369   3.240   5.610   1.430  0.1078  0.4870 -0.0071
  202CHL    CN3 3370   3.135   5.782   1.313  0.2939  0.1951 -0.8359
  202CHL    NTM 3371   3.195   5.649   1.295  0.2395  0.0754 -0.1714
  202CHL     CB 3372   3.309   5.675   1.205  0.4332 -0.6165 -0.1353
  203PJ2     CA 3373   3.430   5.591   1.167  0.3287 -0.6004 -0.5000
  203PJ2     OA 3374   3.511   5.574   1.283 -0.0364  0.4594 -0.0797
  203PJ2      P 3375   3.623   5.462   1.253 -0.1761  0.2839  0.0465
  203PJ2     OB 3376   3.538   5.349   1.212 -0.1354  0.2602  0.0279
  203PJ2     HB 3377   3.593   5.302   1.143  0.5878  1.5558 -0.2945
  203PJ2     OG 3378   3.707   5.522   1.146 -0.3562 -0.0352 -0.2724
  203PJ2     HG 3379   3.769   5.453   1.108 -0.9648 -1.6407  1.4877
  203PJ2     OD 3380   3.680   5.431   1.400 -0.1852 -0.3871 -0.0872
  204POX     CD 3381   3.582   5.379   1.490 -0.4166 -0.2642 -0.2669
  204POX     CE 3382   3.616   5.316   1.625 -0.0474  0.0271 -0.2200
  204POX     OE 3383   3.668   5.411   1.718 -0.2341  0.1274 -0.2184
  204POX    C1A 3384   3.590   5.498   1.783 -0.1825  0.3541 -0.4573
  204POX    O1A 3385   3.468   5.507   1.772 -0.1966  0.4419 -0.2439
  204POX    C1B 3386   3.666   5.579   1.882 -0.5344  0.2023 -0.0613
  204POX    C1C 3387   3.658   5.522   2.024  0.5340  0.3842  0.0799
  204POX    C1D 3388   3.705   5.623   2.129  0.0371  0.2640  0.4249
  204POX    C1E 3389   3.680   5.562   2.267 -0.9900  0.2676  0.2450
  204POX    C1F 3390   3.719   5.665   2.373  0.0382  0.3286 -0.1857
  204POX    C1G 3391   3.708   5.603   2.513  0.1086 -0.3777 -0.4879
  204POX    C1H 3392   3.683   5.713   2.616 -0.7580 -0.5006 -0.5548
  204POX    C1I 3393   3.693   5.653   2.757 -0.4219  0.4598 -0.1625
  204POX    C1J 3394   3.721   5.727   2.864 -0.0838  0.2206 -0.0827
  204POX    C1K 3395   3.759   5.876   2.862  0.3355  0.1135 -0.0996
  204POX    C1L 3396   3.714   5.945   2.990 -0.4328  0.1529 -0.3867
  204POX    C1M 3397   3.775   6.085   2.992 -0.4043  0.1355  0.0363
  204POX    C1N 3398   3.734   6.148   3.126  0.0753 -0.1785  0.3323
  204POX    C1O 3399   3.776   6.294   3.134 -0.6366  0.0464  0.0840
  204POX    C1P 3400   3.927   6.319   3.118 -0.6339  0.1474  0.2562
  204POX    C1Q 3401   3.967   6.465   3.136  0.4822 -0.0317 -0.6235
  204POX    C1R 3402   3.929   6.544   3.010 -0.2044  0.2610 -0.2401
  204POX     CZ 3403   3.712   5.200   1.597  0.5540  0.6380 -0.6955
  204POX     OZ 3404   3.749   5.113   1.704 -0.4467  0.2430 -0.6596
  204POX    C2A 3405   3.784   4.988   1.676  0.6006  0.4792 -0.4271
  204POX    O2A 3406   3.720   4.936   1.585  0.5540 -0.3283  0.0553
  204POX    C2B 3407   3.839   4.926   1.799 -0.1043  0.4474 -0.1254
  204POX    C2C 3408   3.800   4.778   1.809  0.3354  0.3229 -0.2150
  204POX    C2D 3409   3.853   4.721   1.941  0.3499  0.2490 -0.2525
  204POX    C2E 3410   3.778   4.781   2.060  0.1001 -0.0392 -0.2641
  204POX    C2F 3411   3.831   4.726   2.193 -0.3317  0.2093  0.0146
  204POX    C2G 3412   3.975   4.758   2.236 -0.4932  0.0927  0.6524
  204POX    C2H 3413   3.986   4.909   2.260 -0.1073  0.1997 -0.1475
  204POX    C2I 3414   4.124   4.929   2.323 -0.1700  0.5305 -0.1098
  204POX    C2J 3415   4.136   5.048   2.417 -0.1161  0.3911  0.0605
  204POX    C2K 3416   4.259   5.029   2.506  0.1358  0.2021 -0.3253
  204POX    C2L 3417   4.296   5.163   2.569 -0.0425  0.1234 -0.0497
  204POX    C2M 3418   4.197   5.206   2.678 -0.1250  0.2242 -0.1634
  204POX    C2N 3419   4.204   5.114   2.799  0.2790  0.2931 -0.1328
  204POX    C2O 3420   4.341   5.120   2.867  0.1844  0.5303  0.0383
  204POX    C2P 3421   4.352   5.027   2.987 -0.0678  0.0080 -0.3395
  205CHL    CN1 3422   2.247   1.803   1.604  0.2507 -0.2318 -0.1465
  205CHL    CN2 3423   2.466   1.739   1.536 -0.4032  0.0030  0.4767
  205CHL    CN3 3424   2.260   1.640   1.435  0.3679 -0.2518 -0.1878
  205CHL    NTM 3425   2.328   1.691   1.554 -0.1632 -0.7572  0.3387
  205CHL     CB 3426   2.331   1.596   1.666 -0.0495 -0.0516  0.9419
  206PJ2     CA 3427   2.367   1.451   1.635 -0.4226  0.1292 -0.3544
  206PJ2     OA 3428   2.486   1.428   1.559 -0.4135  0.1068 -0.3332
  206PJ2      P 3429   2.485   1.273   1.515 -0.1435  0.0002  0.0337
  206PJ2     OB 3430   2.349   1.219   1.491  0.0109 -0.1548 -0.5058
  206PJ2     HB 3431   2.363   1.151   1.419  0.8929 -1.3836  0.7724
  206PJ2     OG 3432   2.576   1.278   1.399 -0.1635  0.0239  0.0190
  206PJ2     HG 3433   2.540   1.237   1.316  1.3090 -0.5328 -0.3825
  206PJ2     OD 3434   2.544   1.202   1.647 -0.1622 -0.0215  0.0306
  207POX     CD 3435   2.635   1.094   1.623 -0.2501 -0.0166 -0.3353
  207POX     CE 3436   2.739   1.059   1.730 -0.1488  0.8802 -0.1307
  207POX     OE 3437   2.677   0.974   1.827  0.4164  0.3933 -0.1875
  207POX    C1A 3438   2.739   0.879   1.896 -0.7679 -0.6533 -0.5322
  207POX    O1A 3439   2.844   0.835   1.850 -0.0503 -0.2153  0.6545
  207POX    C1B 3440   2.680   0.844   2.027 -0.1247  0.1102 -0.0348
  207POX    C1C 3441   2.787   0.849   2.137 -0.3416 -0.1846  0.1922
  207POX    C1D 3442   2.728   0.804   2.270 -0.2730 -0.3086  0.1806
  207POX    C1E 3443   2.846   0.799   2.367 -0.1122 -0.2205 -0.0126
  207POX    C1F 3444   2.813   0.746   2.506  0.0071  0.3505  0.2342
  207POX    C1G 3445   2.943   0.718   2.582  0.1657 -0.3129 -0.2720
  207POX    C1H 3446   2.907   0.698   2.730 -0.1872  0.0800 -0.3034
  207POX    C1I 3447   3.033   0.703   2.816 -0.3192 -0.1886 -0.0939
  207POX    C1J 3448   3.037   0.650   2.938  0.1219 -0.5148 -0.2449
  207POX    C1K 3449   2.916   0.593   3.013 -0.2654  0.9221  0.2598
  207POX    C1L 3450   2.950   0.579   3.162 -0.1767 -0.1918  0.1411
  207POX    C1M 3451   2.829   0.553   3.252 -0.3576  0.5354  0.1095
  207POX    C1N 3452   2.861   0.576   3.400 -0.2251 -0.3093  0.2130
  207POX    C1O 3453   2.975   0.492   3.457 -0.1823 -0.2691  0.1860
  207POX    C1P 3454   3.002   0.499   3.607 -0.0094  0.6096  0.1179
  207POX    C1Q 3455   3.136   0.428   3.630 -0.1808  0.2122 -0.1232
  207POX    C1R 3456   3.173   0.442   3.777 -0.3966 -0.4423 -0.0025
  207POX     CZ 3457   2.816   1.179   1.783  0.1507  0.5151  0.2667
  207POX     OZ 3458   2.902   1.138   1.890 -0.0341 -0.0324  0.2074
  207POX    C2A 3459   2.982   1.230   1.942  0.0514  0.0733 -0.1091
  207POX    O2A 3460   2.999   1.339   1.888 -0.5420  0.3186  0.1937
  207POX    C2B 3461   3.056   1.174   2.057 -0.2309  0.5865  0.3290
  207POX    C2C 3462   2.980   1.188   2.189  0.1874  0.7799  0.5508
  207POX    C2D 3463   3.074   1.139   2.300  0.0597  0.4174  0.4982
  207POX    C2E 3464   3.067   1.212   2.434  0.3055  0.2784  0.5875
  207POX    C2F 3465   2.923   1.202   2.485 -0.0933  0.7629 -0.4020
  207POX    C2G 3466   2.912   1.278   2.618 -0.1222  0.1593 -0.0567
  207POX    C2H 3467   2.920   1.194   2.746  0.2249 -0.1286 -0.2636
  207POX    C2I 3468   2.933   1.283   2.869 -0.1068 -0.4442  0.0017
  207POX    C2J 3469   2.910   1.210   3.002  0.4745 -0.6812 -0.0255
  207POX    C2K 3470   3.027   1.123   3.050  0.4966 -0.4039  0.4298
  207POX    C2L 3471   2.994   1.037   3.172 -0.2906 -0.4190  0.2095
  207POX    C2M 3472   3.127   0.983   3.225 -0.3575 -1.3308 -0.5220
  207POX    C2N 3473   3.112   0.898   3.351  0.0289 -0.4110  0.1511
  207POX    C2O 3474   3.080   0.980   3.476 -0.2815 -0.0764 -0.1471
  207POX    C2P 3475   3.122   0.899   3.598  0.0431  0.4054  0.0658
  208CHL    CN1 3476   2.847   1.583   1.358 -0.0460 -0.7177  0.4259
  208CHL    CN2 3477   2.803   1.489   1.571  0.0170 -0.3769  0.1868
  208CHL    CN3 3478   2.860   1.703   1.571 -0.5346 -0.2268  0.8540
  208CHL    NTM 3479   2.893   1.579   1.498 -0.1792  0.0734  0.4962
  208CHL     CB 3480   3.033   1.535   1.505 -0.2272 -0.2449 -0.3532
  209PJ2     CA 3481   3.082   1.402   1.449  0.2444 -0.0772 -0.3425
  209PJ2     OA 3482   3.019   1.290   1.513  0.1021  0.3670  0.2993
  209PJ2      P 3483   3.058   1.150   1.445 -0.3554  0.3315  0.1074
  209PJ2     OB 3484   2.943   1.057   1.448 -0.3333  0.2993 -0.0662
  209PJ2     HB 3485   2.959   0.968   1.404 -0.1313 -0.0934  0.7927
  209PJ2     OG 3486   3.133   1.178   1.320 -0.2639 -0.0787  0.0688
  209PJ2     HG 3487   3.159   1.274   1.314 -2.3162  0.5225 -0.0814
  209PJ2     OD 3488   3.183   1.101   1.534 -0.2380  0.0221 -0.2204
  210POX     CD 3489   3.164   1.037   1.661  0.4984 -0.3411 -0.2883
  210POX     CE 3490   3.286   1.012   1.749  0.2255 -0.1903  0.1340
  210POX     OE 3491   3.246   0.974   1.881  0.0933 -0.1199  0.1147
  210POX    C1A 3492   3.239   0.842   1.899 -0.5196 -0.1041  0.0233
  210POX    O1A 3493   3.284   0.773   1.808 -0.1275  0.0217  0.1199
  210POX    C1B 3494   3.212   0.801   2.039  0.3768  0.0935  0.2655
  210POX    C1C 3495   3.342   0.764   2.111  0.1806 -0.6205  0.2619
  210POX    C1D 3496   3.327   0.764   2.263  0.1555  0.6922  0.2713
  210POX    C1E 3497   3.465   0.751   2.330  0.3300 -0.3081 -0.2645
  210POX    C1F 3498   3.468   0.779   2.480 -0.3902  0.1646 -0.3329
  210POX    C1G 3499   3.397   0.682   2.574  0.2607  0.0368  0.0328
  210POX    C1H 3500   3.406   0.718   2.723  0.2612  0.1017  0.0176
  210POX    C1I 3501   3.552   0.722   2.768  0.4813 -0.2262 -0.6472
  210POX    C1J 3502   3.598   0.689   2.888 -0.0181  1.0085 -0.0984
  210POX    C1K 3503   3.504   0.664   3.007 -0.0970  0.2224 -0.3204
  210POX    C1L 3504   3.514   0.528   3.078  0.4867  0.3604 -0.1297
  210POX    C1M 3505   3.428   0.524   3.204  0.5739 -0.1055 -0.0852
  210POX    C1N 3506   3.473   0.596   3.331 -0.1306  0.3670 -0.0964
  210POX    C1O 3507   3.611   0.551   3.379 -0.2446 -0.2812 -0.3608
  210POX    C1P 3508   3.612   0.410   3.438 -0.1034 -0.0708  0.1500
  210POX    C1Q 3509   3.750   0.370   3.492  0.0568 -0.2336 -0.3671
  210POX    C1R 3510   3.759   0.221   3.524 -0.0014 -0.0387  0.5988
  210POX     CZ 3511   3.380   1.133   1.752 -0.1750  0.1098  0.7572
  210POX     OZ 3512   3.321   1.246   1.817 -0.2773 -0.1773  1.1706
  210POX    C2A 3513   3.384   1.363   1.807 -0.5453 -0.1464 -0.3818
  210POX    O2A 3514   3.498   1.372   1.762 -0.1973 -0.1977  0.4628
  210POX    C2B 3515   3.311   1.473   1.874 -0.1372  0.2097 -0.5192
  210POX    C2C 3516   3.331   1.473   2.025 -0.2424  0.5346 -0.5030
  210POX    C2D 3517   3.294   1.607   2.089 -0.0916  0.3556 -0.0358
  210POX    C2E 3518   3.318   1.605   2.240 -0.2945 -0.0796 -0.0074
  210POX    C2F 3519   3.282   1.743   2.294 -0.0088 -0.0397  0.0809
  210POX    C2G 3520   3.402   1.838   2.289 -0.1856  0.1928  0.2384
  210POX    C2H 3521   3.376   1.982   2.336 -0.0386  0.4298 -0.3948
  210POX    C2I 3522   3.336   1.975   2.483 -0.1181 -0.5080 -0.4534
  210POX    C2J 3523   3.266   2.110   2.501  0.5253 -0.2146 -0.1215
  210POX    C2K 3524   3.231   2.146   2.646  0.0367  0.0637 -0.3068
  210POX    C2L 3525   3.352   2.157   2.739 -0.3951  0.5941  0.2001
  210POX    C2M 3526   3.318   2.158   2.888  0.2211 -0.4090  0.3510
  210POX    C2N 3527   3.431   2.107   2.978  0.1488 -0.4685  0.4083
  210POX    C2O 3528   3.401   2.095   3.128  0.0541  0.1519  0.4427
  210POX    C2P 3529   3.304   1.980   3.155  0.2200 -0.0567  0.1551
  211CHL    CN1 3530   4.739   2.438   0.895  0.0666 -0.1647  0.3769
  211CHL    CN2 3531   4.954   2.412   0.787  0.5692  0.2344  0.1531
  211CHL    CN3 3532   4.938   2.390   1.013 -0.5726  0.1847  0.2301
  211CHL    NTM 3533   4.883   2.469   0.903  0.0311  0.1243 -0.1207
  211CHL     CB 3534   4.892   2.615   0.921  0.1088  0.1665 -0.4913
  212PJ2     CA 3535   5.024   2.692   0.921 -0.1083  0.5411  0.1842
  212PJ2     OA 3536   5.107   2.642   1.026 -0.1743  0.2221  0.0858
  212PJ2      P 3537   5.216   2.748   1.081  0.0516  0.1820 -0.2802
  212PJ2     OB 3538   5.305   2.752   0.963 -0.0449 -0.0716 -0.3646
  212PJ2     HB 3539   5.375   2.818   0.991 -1.8156  1.3237  1.0658
  212PJ2     OG 3540   5.130   2.863   1.117 -0.2009 -0.0698 -0.0675
  212PJ2     HG 3541   5.189   2.937   1.150 -0.2709  1.5522 -3.2173
  212PJ2     OD 3542   5.296   2.683   1.205  0.0769  0.1977 -0.2880
  213POX     CD 3543   5.228   2.659   1.329  0.2877  0.4235 -0.1265
  213POX     CE 3544   5.318   2.580   1.423 -0.2205  0.3043  0.2654
  213POX     OE 3545   5.240   2.522   1.528 -0.5171 -0.5069 -0.3943
  213POX    C1A 3546   5.292   2.417   1.590 -0.3242 -0.0670  0.1964
  213POX    O1A 3547   5.389   2.361   1.539 -0.2585 -0.0113  0.2589
  213POX    C1B 3548   5.213   2.374   1.708 -0.2913  0.1575  0.3013
  213POX    C1C 3549   5.288   2.330   1.834  0.3793  0.2878 -0.0431
  213POX    C1D 3550   5.189   2.339   1.950  0.1941  0.5655 -0.2216
  213POX    C1E 3551   5.256   2.262   2.064 -0.0145  0.2670 -0.3002
  213POX    C1F 3552   5.178   2.273   2.196  0.1567 -0.0385 -0.1731
  213POX    C1G 3553   5.042   2.204   2.193  0.2149 -0.1428 -0.5091
  213POX    C1H 3554   4.997   2.186   2.338 -0.0734  0.4168 -0.5265
  213POX    C1I 3555   4.984   2.311   2.426 -0.5507 -0.0380  0.0609
  213POX    C1J 3556   5.008   2.314   2.557  0.5097  0.1933 -0.1276
  213POX    C1K 3557   5.068   2.196   2.633 -0.4086 -0.0607  0.2201
  213POX    C1L 3558   5.221   2.182   2.629 -0.3989 -0.1326  0.7688
  213POX    C1M 3559   5.260   2.036   2.606 -0.4341  0.0746 -0.7102
  213POX    C1N 3560   5.412   2.018   2.599 -0.3655  0.4523 -0.2682
  213POX    C1O 3561   5.459   1.975   2.460 -0.6544  0.5973 -0.4138
  213POX    C1P 3562   5.406   1.837   2.420  0.3130  0.0506  0.1536
  213POX    C1Q 3563   5.465   1.775   2.293 -0.5354  0.0736 -0.2587
  213POX    C1R 3564   5.395   1.641   2.269 -0.7056  0.0747  0.2200
  213POX     CZ 3565   5.423   2.683   1.466 -0.3104  0.8544 -0.7951
  213POX     OZ 3566   5.372   2.781   1.557 -0.2954  0.2310 -0.1038
  213POX    C2A 3567   5.455   2.878   1.596 -0.1234  0.2016 -0.3942
  213POX    O2A 3568   5.570   2.904   1.563  0.1603 -0.8716 -0.2917
  213POX    C2B 3569   5.392   2.969   1.694 -0.3850 -0.4835  0.0812
  213POX    C2C 3570   5.427   2.939   1.840  0.2979  0.4377  0.1192
  213POX    C2D 3571   5.350   3.010   1.951  0.2234  0.4658  0.0500
  213POX    C2E 3572   5.383   2.950   2.088  0.0363 -0.0052 -0.1065
  213POX    C2F 3573   5.369   3.050   2.203  0.0328  0.1281 -0.2218
  213POX    C2G 3574   5.416   2.994   2.338  0.1992 -0.0094 -0.3357
  213POX    C2H 3575   5.413   3.111   2.436  0.3191 -0.3690  0.0967
  213POX    C2I 3576   5.456   3.053   2.572 -0.0721  0.3530  0.5353
  213POX    C2J 3577   5.523   3.144   2.675 -0.4437  0.8618  0.3374
  213POX    C2K 3578   5.525   3.057   2.801  0.2195  0.0126 -0.2476
  213POX    C2L 3579   5.657   3.086   2.872 -0.3185  0.3460  0.6285
  213POX    C2M 3580   5.679   3.012   3.004 -0.5434  0.1137  0.5341
  213POX    C2N 3581   5.783   3.066   3.101  0.1807 -0.0688 -0.1268
  213POX    C2O 3582   5.799   2.956   3.206 -0.0172 -0.0781 -0.1048
  213POX    C2P 3583   5.910   3.006   3.300  0.2369 -0.4425 -0.2072
  214CHL    CN1 3584   0.454   3.003   0.826 -0.5462 -0.6726 -0.0978
  214CHL    CN2 3585   0.345   3.182   0.713 -0.0981 -0.0813  0.0579
  214CHL    CN3 3586   0.243   3.099   0.914 -0.0694  0.8963  0.1357
  214CHL    NTM 3587   0.371   3.123   0.845  0.0516 -0.2627 -0.0528
  214CHL     CB 3588   0.443   3.215   0.933  0.2738 -0.2015 -0.2968
  215PJ2     CA 3589   0.403   3.362   0.951 -0.0801 -0.3778  0.4114
  215PJ2     OA 3590   0.266   3.386   0.983 -0.1791 -0.4544  0.0560
  215PJ2      P 3591   0.226   3.542   0.993  0.1770 -0.3762  0.2739
  215PJ2     OB 3592   0.344   3.609   1.053  0.0993 -0.1431  0.1658
  215PJ2     HB 3593   0.411   3.631   0.981  1.0281  1.0919  1.3666
  215PJ2     OG 3594   0.178   3.576   0.857 -0.3230  0.0283  0.5511
  215PJ2     HG 3595   0.202   3.673   0.846 -0.7571  0.4554  2.8804
  215PJ2     OD 3596   0.096   3.580   1.080  0.5145  0.9450  0.2250
  216POX     CD 3597   0.112   3.604   1.220  0.3531 -0.0059  0.4117
  216POX     CE 3598  -0.004   3.683   1.279  0.4219 -0.1218  0.7065
  216POX     OE 3599   0.028   3.710   1.416  0.2774 -0.1145  0.7398
  216POX    C1A 3600   0.099   3.819   1.443  0.4684  0.0066 -0.1889
  216POX    O1A 3601   0.140   3.890   1.352  0.0022 -0.4145 -0.7341
  216POX    C1B 3602   0.100   3.855   1.587  0.0994 -0.0349 -0.1743
  216POX    C1C 3603   0.232   3.910   1.641 -0.2923  0.5012  0.2543
  216POX    C1D 3604   0.228   3.932   1.792  0.8828  0.6163  0.2817
  216POX    C1E 3605   0.190   3.815   1.882  0.7365  0.4077 -0.0510
  216POX    C1F 3606   0.197   3.847   2.031 -0.3368  0.3081  0.0295
  216POX    C1G 3607   0.183   3.730   2.129  0.6060  0.0871 -0.0908
  216POX    C1H 3608   0.188   3.809   2.260  0.3747  0.2226 -0.1640
  216POX    C1I 3609   0.213   3.708   2.373  0.1531 -0.3955 -0.6623
  216POX    C1J 3610   0.329   3.710   2.438 -0.2029 -0.5513 -0.0235
  216POX    C1K 3611   0.441   3.813   2.433 -0.5024 -0.2198  0.0493
  216POX    C1L 3612   0.574   3.759   2.487 -0.4333 -0.1022 -0.0023
  216POX    C1M 3613   0.575   3.741   2.639  0.0317  0.5231  0.0720
  216POX    C1N 3614   0.721   3.711   2.676 -0.1721 -0.7706 -0.1335
  216POX    C1O 3615   0.744   3.686   2.825 -0.3561 -0.0335  0.0248
  216POX    C1P 3616   0.715   3.539   2.858  0.5566 -0.2341 -0.0510
  216POX    C1Q 3617   0.761   3.526   3.003  0.4912 -0.0130 -0.0107
  216POX    C1R 3618   0.708   3.389   3.044  0.6027 -0.0838 -0.1052
  216POX     CZ 3619  -0.128   3.598   1.253  0.4930 -0.0844  0.2345
  216POX     OZ 3620  -0.126   3.483   1.338  0.1535 -0.5307 -0.3528
  216POX    C2A 3621  -0.248   3.441   1.369  0.0349  0.4887  0.6105
  216POX    O2A 3622  -0.359   3.483   1.335 -0.1081 -0.3171  0.0507
  216POX    C2B 3623  -0.240   3.311   1.439 -0.4643  0.3718  0.4564
  216POX    C2C 3624  -0.265   3.320   1.590 -0.6121  0.1293  0.4468
  216POX    C2D 3625  -0.286   3.189   1.666 -0.1446 -0.3040 -0.1514
  216POX    C2E 3626  -0.294   3.226   1.815  0.4434  0.1402 -0.2270
  216POX    C2F 3627  -0.291   3.101   1.903  0.4214  0.0992 -0.2840
  216POX    C2G 3628  -0.287   3.124   2.054  0.3693  0.1912 -0.2955
  216POX    C2H 3629  -0.339   2.996   2.121  0.7113  0.1896 -0.0295
  216POX    C2I 3630  -0.346   3.027   2.271  0.2674  0.2426 -0.0625
  216POX    C2J 3631  -0.405   2.907   2.345 -0.0734  0.3862 -0.0985
  216POX    C2K 3632  -0.351   2.911   2.488  0.4390 -0.0522 -0.2749
  216POX    C2L 3633  -0.210   2.860   2.517  0.4113  0.1373  0.2081
  216POX    C2M 3634  -0.203   2.766   2.637 -0.5740 -0.6667 -0.3499
  216POX    C2N 3635  -0.070   2.792   2.708 -0.7390 -0.5259 -0.0917
  216POX    C2O 3636  -0.072   2.699   2.830 -0.1179 -0.0402  0.2933
  216POX    C2P 3637   0.056   2.727   2.910  0.1010  0.2811 -0.1615
  217CHL    CN1 3638   1.901   2.291   0.853 -1.1107 -0.6709  0.0741
  217CHL    CN2 3639   1.815   2.365   1.063  0.1502  0.6368 -0.1294
  217CHL    CN3 3640   1.918   2.142   1.024  0.2052  0.1756  0.3848
  217CHL    NTM 3641   1.921   2.286   0.998 -0.1649  0.1140 -0.0181
  217CHL     CB 3642   2.060   2.328   1.023 -0.0554 -0.0095 -0.4155
  218PJ2     CA 3643   2.091   2.470   1.070  0.3374 -0.2437  0.0452
  218PJ2     OA 3644   2.050   2.573   0.980  0.5032 -0.3697 -0.1752
  218PJ2      P 3645   2.108   2.717   1.023 -0.1924 -0.0957 -0.1371
  218PJ2     OB 3646   2.253   2.714   0.996 -0.2094  0.9265 -0.3701
  218PJ2     HB 3647   2.318   2.680   1.063  0.3554  1.3956 -0.6584
  218PJ2     OG 3648   2.028   2.815   0.946  0.0991  0.5604  0.3888
  218PJ2     HG 3649   2.085   2.868   0.884 -0.9281  2.3241  0.8629
  218PJ2     OD 3650   2.081   2.741   1.180  0.0837 -0.4433 -0.0366
  219POX     CD 3651   1.948   2.754   1.231  0.2265 -0.0239  0.2348
  219POX     CE 3652   1.942   2.747   1.384  0.2499 -0.3119  0.2239
  219POX     OE 3653   1.807   2.723   1.426  0.0983 -0.0937 -0.1264
  219POX    C1A 3654   1.791   2.642   1.531  0.2041  0.1517  0.0799
  219POX    O1A 3655   1.881   2.566   1.566  0.4688  0.4343  0.0151
  219POX    C1B 3656   1.652   2.641   1.582  0.0318  0.1582 -0.3869
  219POX    C1C 3657   1.645   2.728   1.707 -0.1763 -0.1515 -0.1830
  219POX    C1D 3658   1.509   2.734   1.777  0.1325  0.2550  0.3974
  219POX    C1E 3659   1.527   2.798   1.915 -0.0173  0.8976  0.1209
  219POX    C1F 3660   1.597   2.715   2.022  0.4206  0.1203 -0.7465
  219POX    C1G 3661   1.513   2.597   2.072  0.1249  0.8068  0.4246
  219POX    C1H 3662   1.581   2.559   2.204  0.5611  0.1478  0.0170
  219POX    C1I 3663   1.493   2.471   2.294  0.4839  0.2127  0.0055
  219POX    C1J 3664   1.534   2.410   2.405  0.1868 -0.4915 -0.2706
  219POX    C1K 3665   1.672   2.437   2.466 -0.0912  0.4366 -0.0504
  219POX    C1L 3666   1.663   2.379   2.607 -0.3249 -0.0077 -0.2467
  219POX    C1M 3667   1.781   2.413   2.698 -0.1817  0.1626 -0.4954
  219POX    C1N 3668   1.795   2.565   2.707 -0.2710  0.1620 -0.3471
  219POX    C1O 3669   1.904   2.603   2.808 -0.3044 -0.9266  0.1117
  219POX    C1P 3670   1.827   2.612   2.941 -0.4019  0.0300 -0.0012
  219POX    C1Q 3671   1.896   2.602   3.077 -0.1110 -0.2864 -0.1685
  219POX    C1R 3672   2.004   2.707   3.108 -0.1425 -0.1449 -0.5322
  219POX     CZ 3673   2.009   2.871   1.442 -0.6986  0.2372  0.1618
  219POX     OZ 3674   2.003   2.865   1.585  0.0193 -0.4201  0.1625
  219POX    C2A 3675   2.086   2.947   1.649  0.1125 -0.2716 -0.1463
  219POX    O2A 3676   2.162   3.015   1.580  0.1329 -0.1065  0.0396
  219POX    C2B 3677   2.081   2.952   1.796  0.9909  0.2638 -0.1255
  219POX    C2C 3678   2.208   3.014   1.855  0.7926  0.1747  0.4003
  219POX    C2D 3679   2.189   3.009   2.007 -0.6784  0.1401  0.2335
  219POX    C2E 3680   2.316   3.071   2.066 -0.3307  0.0589 -0.4234
  219POX    C2F 3681   2.304   3.220   2.096 -0.0668  0.0822 -0.4323
  219POX    C2G 3682   2.225   3.232   2.227 -0.2377  0.0665 -0.5344
  219POX    C2H 3683   2.202   3.379   2.263 -0.1364 -0.0028 -0.1869
  219POX    C2I 3684   2.155   3.398   2.408  0.6259 -0.5167  0.1359
  219POX    C2J 3685   2.086   3.533   2.432  0.4633 -0.5467 -0.1503
  219POX    C2K 3686   1.991   3.578   2.321  0.2000 -0.0551  0.2693
  219POX    C2L 3687   1.949   3.724   2.332 -0.3614 -0.1656 -0.3719
  219POX    C2M 3688   1.928   3.798   2.199  0.3413  0.2468 -0.2589
  219POX    C2N 3689   2.047   3.867   2.133  0.0950  0.7268 -0.2110
  219POX    C2O 3690   2.111   3.970   2.227  0.1556  0.4888  0.0103
  219POX    C2P 3691   2.236   4.028   2.161  0.5675 -0.3564  0.0270
  220CHL    CN1 3692   2.123   3.378   1.655  0.1174  0.0500 -0.0490
  220CHL    CN2 3693   2.091   3.596   1.716  0.5652 -0.1038  0.4092
  220CHL    CN3 3694   1.923   3.498   1.595  0.0065  0.0241  0.5376
  220CHL    NTM 3695   2.069   3.504   1.604  0.0156  0.1526  0.3032
  220CHL     CB 3696   2.133   3.555   1.481 -0.1740 -0.2832  0.0205
  221PJ2     CA 3697   2.059   3.653   1.389 -0.4097 -0.2264  0.2688
  221PJ2     OA 3698   2.048   3.790   1.428  0.1469 -0.0598 -0.1546
  221PJ2      P 3699   2.186   3.873   1.427  0.0615  0.0853  0.0552
  221PJ2     OB 3700   2.287   3.801   1.347  0.3842  0.4275  0.1530
  221PJ2     HB 3701   2.305   3.868   1.274 -3.6113  1.9316  0.3140
  221PJ2     OG 3702   2.160   4.017   1.401 -0.0808  0.0139 -0.2077
  221PJ2     HG 3703   2.209   4.060   1.326 -0.8259  1.4319  0.0783
  221PJ2     OD 3704   2.233   3.845   1.578  0.9319 -0.0204 -0.2330
  222POX     CD 3705   2.293   3.965   1.628 -0.4133  0.4589  0.2571
  222POX     CE 3706   2.309   3.954   1.779 -0.1302 -0.2523  0.1750
  222POX     OE 3707   2.349   4.082   1.830 -0.0741  0.0652 -0.6565
  222POX    C1A 3708   2.278   4.194   1.817 -0.0435  0.2012  0.2835
  222POX    O1A 3709   2.160   4.182   1.787  0.0171 -0.0989  0.1504
  222POX    C1B 3710   2.349   4.321   1.841 -1.1787  0.9548 -0.2513
  222POX    C1C 3711   2.393   4.331   1.988 -0.1634 -0.4324 -0.4394
  222POX    C1D 3712   2.465   4.465   1.983  0.2650 -0.6544 -0.2466
  222POX    C1E 3713   2.526   4.513   2.115 -0.1654 -0.1253 -0.2381
  222POX    C1F 3714   2.458   4.641   2.165  0.4193  0.2805 -0.4667
  222POX    C1G 3715   2.484   4.672   2.312 -0.3827  0.5030 -0.3623
  222POX    C1H 3716   2.603   4.768   2.327  0.2524 -0.3576  0.2169
  222POX    C1I 3717   2.599   4.889   2.233 -0.3236 -0.4179  0.1554
  222POX    C1J 3718   2.701   4.974   2.222 -0.3412 -0.4115  0.0475
  222POX    C1K 3719   2.823   4.980   2.314 -0.2448  0.5684 -0.1343
  222POX    C1L 3720   2.944   5.035   2.238  0.0489  0.4908  0.2758
  222POX    C1M 3721   3.078   5.031   2.312 -0.0970 -0.3842  0.5085
  222POX    C1N 3722   3.101   5.126   2.429  0.1786  0.0254  0.1280
  222POX    C1O 3723   3.213   5.225   2.399  0.4401 -0.2427  0.2233
  222POX    C1P 3724   3.237   5.341   2.495 -0.0608 -0.0196  0.0763
  222POX    C1Q 3725   3.295   5.298   2.630 -0.2937 -0.1428  0.1386
  222POX    C1R 3726   3.337   5.426   2.701  0.0671  0.0056 -0.3364
  222POX     CZ 3727   2.400   3.835   1.813  0.3029 -0.0077 -0.1283
  222POX     OZ 3728   2.391   3.762   1.935 -0.3218 -0.4327 -0.4265
  222POX    C2A 3729   2.493   3.683   1.970 -0.2205 -0.0096  0.2432
  222POX    O2A 3730   2.559   3.628   1.882 -0.0451  0.1359  0.2835
  222POX    C2B 3731   2.504   3.644   2.112 -0.3285 -0.5842  0.0948
  222POX    C2C 3732   2.495   3.759   2.212  0.6073 -0.0599 -0.4162
  222POX    C2D 3733   2.565   3.718   2.342  0.2143  0.4863 -0.0301
  222POX    C2E 3734   2.500   3.611   2.430  0.7645 -0.0614 -0.2863
  222POX    C2F 3735   2.607   3.586   2.536  0.5846 -0.2787 -0.1541
  222POX    C2G 3736   2.599   3.687   2.651  0.4221 -0.2099 -0.2250
  222POX    C2H 3737   2.488   3.653   2.750 -0.0159  0.4206 -0.4913
  222POX    C2I 3738   2.459   3.771   2.842 -0.2682  0.2081 -0.2979
  222POX    C2J 3739   2.340   3.744   2.936  0.2937  0.0622  0.3831
  222POX    C2K 3740   2.221   3.679   2.866  0.2280  0.4499  0.1303
  222POX    C2L 3741   2.112   3.773   2.812  0.1435  0.2805  0.0054
  222POX    C2M 3742   1.998   3.792   2.913 -0.0400 -1.0453  0.0683
  222POX    C2N 3743   1.856   3.758   2.869 -0.2636 -0.6753  0.5050
  222POX    C2O 3744   1.850   3.615   2.815 -0.1452 -0.4627 -0.0859
  222POX    C2P 3745   1.790   3.514   2.914 -0.1596 -0.3860 -0.0155
  223CHL    CN1 3746   3.104   3.298   0.796 -0.4688  0.0562  0.0868
  223CHL    CN2 3747   3.086   3.258   1.028  0.1858 -0.1128 -0.2324
  223CHL    CN3 3748   2.891   3.250   0.888 -0.0728  0.2693 -0.3362
  223CHL    NTM 3749   3.018   3.320   0.913 -0.2092  0.3200  0.2287
  223CHL     CB 3750   2.979   3.459   0.942 -0.0932  0.5539 -0.7135
  224PJ2     CA 3751   3.071   3.564   1.004  0.1080  0.0993 -0.2365
  224PJ2     OA 3752   3.120   3.551   1.138 -0.1477  0.8846 -0.0598
  224PJ2      P 3753   3.275   3.592   1.125  0.0221  0.2310 -0.1490
  224PJ2     OB 3754   3.342   3.515   1.018 -0.3231  0.2162 -0.3553
  224PJ2     HB 3755   3.421   3.568   0.986 -0.1961  0.0400 -0.3310
  224PJ2     OG 3756   3.289   3.738   1.108  0.2401  0.2508  0.1987
  224PJ2     HG 3757   3.260   3.770   1.018  1.8016  1.2742  0.0153
  224PJ2     OD 3758   3.334   3.554   1.270  0.0365  0.3232 -0.1302
  225POX     CD 3759   3.326   3.412   1.284 -0.0072  0.2665 -0.6939
  225POX     CE 3760   3.377   3.359   1.418 -0.5492  0.0631 -0.5660
  225POX     OE 3761   3.396   3.217   1.421 -0.3549  0.0890 -0.5695
  225POX    C1A 3762   3.518   3.165   1.434 -0.4562  0.1323  0.6132
  225POX    O1A 3763   3.614   3.227   1.480  0.2483 -0.3559 -0.1903
  225POX    C1B 3764   3.522   3.017   1.426 -0.3233  0.1529  0.3006
  225POX    C1C 3765   3.583   2.946   1.546 -0.5324 -0.5103  0.0182
  225POX    C1D 3766   3.472   2.930   1.651 -0.6348 -0.2825 -0.0568
  225POX    C1E 3767   3.514   2.858   1.779  0.4589 -0.2054 -0.3637
  225POX    C1F 3768   3.640   2.915   1.844  0.2171 -0.0524 -0.0266
  225POX    C1G 3769   3.655   2.866   1.988  0.1211  0.5019  0.1753
  225POX    C1H 3770   3.775   2.931   2.057  0.5528  0.1986 -0.2824
  225POX    C1I 3771   3.762   2.913   2.208 -0.0397 -0.3445 -0.3922
  225POX    C1J 3772   3.865   2.901   2.293 -0.2603  0.3211 -0.0250
  225POX    C1K 3773   4.011   2.894   2.249 -0.2775 -0.2413 -0.0026
  225POX    C1L 3774   4.092   2.997   2.328 -0.1652 -0.3007 -0.0403
  225POX    C1M 3775   4.237   2.948   2.333 -0.2073 -0.4192  0.0134
  225POX    C1N 3776   4.326   3.039   2.419 -0.2789  0.1338 -0.4913
  225POX    C1O 3777   4.472   3.030   2.377 -0.1495 -0.0562 -0.0029
  225POX    C1P 3778   4.562   3.107   2.474 -0.9846 -0.0362  0.7682
  225POX    C1Q 3779   4.599   3.034   2.603  0.8143 -0.2155  0.1842
  225POX    C1R 3780   4.667   3.129   2.702  0.4399  0.3411 -0.0923
  225POX     CZ 3781   3.281   3.407   1.527  0.2037  0.1706  0.0568
  225POX     OZ 3782   3.344   3.410   1.655 -0.3230  0.6833  0.3091
  225POX    C2A 3783   3.288   3.364   1.766 -0.2812 -0.2516 -0.0502
  225POX    O2A 3784   3.168   3.338   1.775 -0.3617  0.2494  0.4031
  225POX    C2B 3785   3.379   3.387   1.880 -0.0180 -0.6849 -0.1711
  225POX    C2C 3786   3.396   3.258   1.961  0.1585 -0.4901  0.1060
  225POX    C2D 3787   3.275   3.247   2.054  0.0340  0.0225  0.0086
  225POX    C2E 3788   3.306   3.145   2.164  0.1500  0.0369 -0.0101
  225POX    C2F 3789   3.421   3.184   2.257  0.0970  0.5763 -0.1669
  225POX    C2G 3790   3.430   3.074   2.363  0.2980  0.0567 -0.7155
  225POX    C2H 3791   3.548   3.089   2.459  0.0952 -0.3979 -0.3928
  225POX    C2I 3792   3.536   2.983   2.569  0.1280 -0.2336 -0.2284
  225POX    C2J 3793   3.644   2.997   2.676 -0.0257  0.2276 -0.1312
  225POX    C2K 3794   3.653   2.865   2.753 -0.0372  0.3802  0.1358
  225POX    C2L 3795   3.535   2.827   2.842 -0.0400  0.1647  0.0410
  225POX    C2M 3796   3.472   2.689   2.821 -0.1214  0.2416 -0.2318
  225POX    C2N 3797   3.365   2.668   2.928  0.1939 -0.1062  0.0189
  225POX    C2O 3798   3.274   2.553   2.884 -0.0716  0.1556 -0.1176
  225POX    C2P 3799   3.153   2.566   2.977 -0.1219  0.4025 -0.2177
  226CHL    CN1 3800   4.016   2.331   1.052  0.0571 -0.2214  0.1743
  226CHL    CN2 3801   4.077   2.386   1.266 -0.0162  0.4820 -0.4871
  226CHL    CN3 3802   3.842   2.374   1.207  0.0250 -0.1088 -0.3934
  226CHL    NTM 3803   3.974   2.312   1.191  0.0312 -0.2467  0.1632
  226CHL     CB 3804   3.959   2.168   1.217  0.5827 -0.3690 -0.1865
  227PJ2     CA 3805   3.946   2.116   1.360 -0.1968  0.2033 -0.0407
  227PJ2     OA 3806   3.873   2.197   1.452  0.1060  0.2150  0.1920
  227PJ2      P 3807   3.791   2.116   1.565  0.3445 -0.1343  0.1158
  227PJ2     OB 3808   3.705   2.028   1.484  0.7453 -0.1828 -0.2590
  227PJ2     HB 3809   3.607   2.040   1.501  0.9800 -1.0440  1.9927
  227PJ2     OG 3810   3.887   2.038   1.646  0.2233 -0.7122 -0.2951
  227PJ2     HG 3811   3.940   1.969   1.596  2.1096 -1.2900  2.2732
  227PJ2     OD 3812   3.714   2.234   1.643  0.2974  0.2211 -0.4602
  228POX     CD 3813   3.804   2.334   1.692 -0.1678  0.2189  0.4334
  228POX     CE 3814   3.756   2.479   1.686  0.3621  0.3715 -0.3262
  228POX     OE 3815   3.864   2.565   1.724  0.3811  0.1172  0.2139
  228POX    C1A 3816   3.929   2.623   1.623  0.1055  0.1289  0.0402
  228POX    O1A 3817   3.899   2.601   1.506  0.0001  0.4432  0.0051
  228POX    C1B 3818   4.049   2.697   1.669  0.3643  0.1061 -0.5954
  228POX    C1C 3819   4.000   2.838   1.705 -0.5799 -0.3193 -0.1941
  228POX    C1D 3820   4.118   2.905   1.775 -0.6983 -0.3409  0.0264
  228POX    C1E 3821   4.091   3.044   1.833 -0.2451 -0.1207 -0.2887
  228POX    C1F 3822   4.221   3.076   1.908 -0.1002 -0.3584 -0.4373
  228POX    C1G 3823   4.236   3.225   1.940  0.1998 -0.4098 -0.3327
  228POX    C1H 3824   4.345   3.246   2.045  0.0748  0.1336 -0.3105
  228POX    C1I 3825   4.417   3.380   2.030  0.2879  0.0730  0.1499
  228POX    C1J 3826   4.412   3.469   2.129  0.0675  0.2138  0.0145
  228POX    C1K 3827   4.345   3.434   2.262  0.0214  0.3925  0.0388
  228POX    C1L 3828   4.383   3.536   2.369  0.9464  0.2098 -0.1089
  228POX    C1M 3829   4.325   3.503   2.507 -0.2374  0.2702 -0.5819
  228POX    C1N 3830   4.407   3.573   2.616 -0.5093 -0.0651 -0.1611
  228POX    C1O 3831   4.341   3.550   2.751  0.1946  0.2289  0.2382
  228POX    C1P 3832   4.397   3.420   2.809  0.2279  0.1545  0.0394
  228POX    C1Q 3833   4.337   3.405   2.949 -0.7261  0.0974 -0.3643
  228POX    C1R 3834   4.348   3.269   3.018  0.1601  0.5541  0.4264
  228POX     CZ 3835   3.633   2.494   1.776  0.7165  0.0181  0.2315
  228POX     OZ 3836   3.637   2.451   1.912 -0.2918  1.0581  0.6061
  228POX    C2A 3837   3.522   2.434   1.977 -0.1853  0.0693  0.5427
  228POX    O2A 3838   3.415   2.472   1.929  0.1984  0.4294 -0.0400
  228POX    C2B 3839   3.539   2.363   2.106  0.5767  0.1320  0.4833
  228POX    C2C 3840   3.554   2.454   2.227  0.0867  0.4280  0.3234
  228POX    C2D 3841   3.575   2.363   2.348  0.5713 -0.3167 -0.3122
  228POX    C2E 3842   3.558   2.440   2.480 -0.3639  0.0384 -0.6287
  228POX    C2F 3843   3.695   2.489   2.529 -0.4101 -0.4133 -0.0413
  228POX    C2G 3844   3.769   2.400   2.629 -0.1350 -0.2209 -0.0752
  228POX    C2H 3845   3.688   2.375   2.756 -0.1911 -0.6134 -0.1868
  228POX    C2I 3846   3.778   2.329   2.870 -0.0119 -0.6042 -0.3245
  228POX    C2J 3847   3.720   2.342   3.011  0.0421 -0.1719 -0.3420
  228POX    C2K 3848   3.709   2.480   3.076  0.7459 -0.5413  0.5776
  228POX    C2L 3849   3.674   2.485   3.225  0.1913  0.1646  0.4301
  228POX    C2M 3850   3.636   2.629   3.260  0.4851  0.4629 -0.4419
  228POX    C2N 3851   3.585   2.650   3.403  0.3824 -0.0232 -0.4055
  228POX    C2O 3852   3.584   2.800   3.430 -0.7475  0.0179 -0.6143
  228POX    C2P 3853   3.518   2.829   3.565  0.1452  0.6683 -0.3044
  229CHL    CN1 3854   0.436   1.309   1.266 -0.2488 -0.5543  0.2612
  229CHL    CN2 3855   0.517   1.244   1.063 -0.1020  0.5686 -0.0786
  229CHL    CN3 3856   0.521   1.467   1.105 -0.2195 -0.0722 -0.1179
  229CHL    NTM 3857   0.436   1.350   1.125 -0.3233  0.0933  0.4460
  229CHL     CB 3858   0.304   1.374   1.064 -0.1842  0.2033  0.1888
  230PJ2     CA 3859   0.198   1.266   1.042  0.1731 -0.0030 -0.5583
  230PJ2     OA 3860   0.243   1.140   0.993  0.2732  0.2003 -1.0005
  230PJ2      P 3861   0.122   1.033   0.984  0.3717 -0.0551  0.5093
  230PJ2     OB 3862   0.171   0.908   0.922 -0.0063  0.1809 -0.2702
  230PJ2     HB 3863   0.243   0.862   0.974 -0.4765 -0.7654 -0.4426
  230PJ2     OG 3864   0.022   1.105   0.903  0.1899 -0.3757  0.4471
  230PJ2     HG 3865  -0.059   1.049   0.886 -0.8750  0.7631  1.5691
  230PJ2     OD 3866   0.072   1.021   1.137 -0.3777 -0.2440  0.2535
  231POX     CD 3867   0.147   0.932   1.220 -0.0940  0.1997  0.4767
  231POX     CE 3868   0.121   0.928   1.371 -0.3628 -0.3872  0.4183
  231POX     OE 3869   0.229   0.879   1.451  0.0284 -0.1278  0.0546
  231POX    C1A 3870   0.308   0.978   1.493  0.1024 -0.0955 -0.1587
  231POX    O1A 3871   0.288   1.097   1.468 -0.6380 -0.2943 -0.5308
  231POX    C1B 3872   0.427   0.932   1.568  0.1540  0.0403 -0.1571
  231POX    C1C 3873   0.558   0.985   1.512  0.0289  0.2292 -0.2715
  231POX    C1D 3874   0.686   0.961   1.592 -0.3555 -0.2974  0.1880
  231POX    C1E 3875   0.738   1.037   1.715  0.2971 -0.3456 -0.0522
  231POX    C1F 3876   0.878   0.985   1.744  0.0700 -0.6568  0.5027
  231POX    C1G 3877   0.938   1.078   1.850 -0.3408  0.1212  0.0641
  231POX    C1H 3878   0.870   1.055   1.985 -0.3726 -0.1879 -0.0042
  231POX    C1I 3879   0.940   1.130   2.098  0.5641 -0.1899 -0.5751
  231POX    C1J 3880   0.927   1.089   2.224 -0.4070 -0.0884 -0.6375
  231POX    C1K 3881   0.838   0.972   2.267 -0.2479  0.1443  0.3533
  231POX    C1L 3882   0.691   0.993   2.303 -0.2953  0.0706  0.2035
  231POX    C1M 3883   0.618   0.868   2.353 -0.2070 -0.2370 -0.4214
  231POX    C1N 3884   0.631   0.749   2.257  0.1183 -0.3092 -0.2870
  231POX    C1O 3885   0.540   0.746   2.135  0.2927  1.0116 -0.4703
  231POX    C1P 3886   0.573   0.632   2.038  0.1004  0.4041  0.1689
  231POX    C1Q 3887   0.505   0.644   1.901  0.5108 -0.0816 -0.0799
  231POX    C1R 3888   0.548   0.533   1.805  0.0126 -0.3617  0.0162
  231POX     CZ 3889  -0.016   0.867   1.400 -0.8390  0.1973 -0.5665
  231POX     OZ 3890  -0.053   0.897   1.535  0.4434 -0.0818 -0.1454
  231POX    C2A 3891  -0.176   0.874   1.578  0.3228  0.5347 -0.1578
  231POX    O2A 3892  -0.253   0.811   1.505  0.4865  0.6067 -0.3925
  231POX    C2B 3893  -0.197   0.903   1.722  0.1050 -0.0942 -0.0591
  231POX    C2C 3894  -0.306   0.818   1.787 -0.3384 -0.0176 -0.6835
  231POX    C2D 3895  -0.315   0.844   1.938 -0.3671 -0.3029 -0.6347
  231POX    C2E 3896  -0.368   0.985   1.966  0.0850 -0.2346 -0.0992
  231POX    C2F 3897  -0.394   1.010   2.114  0.3161  0.2087 -0.1303
  231POX    C2G 3898  -0.481   1.132   2.144  0.2477  0.1918 -0.2605
  231POX    C2H 3899  -0.553   1.130   2.279  0.6381  0.2315 -0.0504
  231POX    C2I 3900  -0.458   1.136   2.399  0.7281 -0.6223 -0.0774
  231POX    C2J 3901  -0.518   1.090   2.532 -0.0688 -0.5376 -0.4047
  231POX    C2K 3902  -0.421   1.074   2.649 -0.3978  0.4314  0.0073
  231POX    C2L 3903  -0.482   0.977   2.750 -0.1775 -0.2122 -0.4741
  231POX    C2M 3904  -0.381   0.941   2.859 -0.6794 -0.0230  0.0634
  231POX    C2N 3905  -0.393   1.041   2.973  0.4138  0.0417  0.1345
  231POX    C2O 3906  -0.317   1.006   3.101  0.7090 -0.3602 -0.1502
  231POX    C2P 3907  -0.376   0.891   3.182  0.3800 -0.3128 -0.3205
  232CHL    CN1 3908   4.892   1.547   1.443 -0.3066 -0.3633 -0.4808
  232CHL    CN2 3909   4.986   1.445   1.632  0.0648  0.2360 -0.0516
  232CHL    CN3 3910   4.787   1.355   1.539  0.0498 -0.2202  0.5450
  232CHL    NTM 3911   4.916   1.416   1.506 -0.1379 -0.0477  0.1234
  232CHL     CB 3912   4.990   1.323   1.421 -0.4122 -0.1973  0.0470
  233PJ2     CA 3913   5.131   1.352   1.368 -0.3586 -0.0887  0.2499
  233PJ2     OA 3914   5.231   1.375   1.468 -0.1284 -0.4532  0.1061
  233PJ2      P 3915   5.350   1.470   1.417 -0.1086 -0.4382  0.1796
  233PJ2     OB 3916   5.427   1.370   1.340 -0.2453 -0.2976 -0.1404
  233PJ2     HB 3917   5.393   1.278   1.357 -1.1950 -0.2941 -1.8161
  233PJ2     OG 3918   5.277   1.579   1.349  0.0990 -0.2541  0.2486
  233PJ2     HG 3919   5.331   1.616   1.274 -0.3193  0.3704  0.2458
  233PJ2     OD 3920   5.405   1.513   1.562 -0.1697 -0.5578  0.2384
  234POX     CD 3921   5.334   1.622   1.622  0.0932 -0.3002  0.0800
  234POX     CE 3922   5.369   1.627   1.771 -0.5850 -0.3433  0.2427
  234POX     OE 3923   5.295   1.724   1.846 -0.4675 -0.0876  0.0283
  234POX    C1A 3924   5.170   1.696   1.882 -0.2720 -0.4549  0.4270
  234POX    O1A 3925   5.114   1.592   1.850  0.2424 -0.6041  0.0047
  234POX    C1B 3926   5.115   1.816   1.950  0.8504  0.5313 -0.3424
  234POX    C1C 3927   5.128   1.831   2.101 -0.2046 -0.1250 -0.1718
  234POX    C1D 3928   5.040   1.734   2.181 -0.0173 -0.5931 -0.5271
  234POX    C1E 3929   4.896   1.785   2.187  0.4221  0.6353  0.0691
  234POX    C1F 3930   4.812   1.676   2.256  0.1735  0.3216 -0.7141
  234POX    C1G 3931   4.665   1.716   2.253  0.0295 -0.1701 -0.1492
  234POX    C1H 3932   4.581   1.590   2.279 -0.1909 -0.0616 -0.3286
  234POX    C1I 3933   4.435   1.633   2.269 -0.0776  0.5478  0.5482
  234POX    C1J 3934   4.338   1.554   2.224  0.2401  0.7155 -0.4476
  234POX    C1K 3935   4.360   1.414   2.167 -0.2732  0.3847  0.1478
  234POX    C1L 3936   4.230   1.337   2.190 -0.2099  0.2127 -0.0635
  234POX    C1M 3937   4.227   1.238   2.306 -0.2150  0.3240  0.0324
  234POX    C1N 3938   4.085   1.199   2.346 -0.1209 -0.1272 -0.0588
  234POX    C1O 3939   4.069   1.105   2.466  0.0973  0.2945  0.3046
  234POX    C1P 3940   3.919   1.098   2.492 -0.0196 -0.7496 -0.5662
  234POX    C1Q 3941   3.874   1.022   2.617 -0.2610 -0.1079 -0.2550
  234POX    C1R 3942   3.915   0.875   2.602 -0.0880 -0.0880  0.0037
  234POX     CZ 3943   5.519   1.653   1.786 -0.5636 -0.4677  0.2456
  234POX     OZ 3944   5.571   1.639   1.919 -0.0768  0.0413  0.1099
  234POX    C2A 3945   5.704   1.648   1.931 -0.0388 -0.1881 -0.1118
  234POX    O2A 3946   5.784   1.652   1.839 -0.0970  0.1325 -0.1473
  234POX    C2B 3947   5.753   1.619   2.068 -0.3901  0.3535  0.1302
  234POX    C2C 3948   5.887   1.675   2.116 -0.4173  0.1266  0.4780
  234POX    C2D 3949   5.925   1.638   2.259  0.0337  0.1347  0.3625
  234POX    C2E 3950   5.826   1.673   2.370 -0.9029 -0.2707 -0.3341
  234POX    C2F 3951   5.874   1.633   2.510 -0.3998  0.3370 -0.3300
  234POX    C2G 3952   5.768   1.624   2.620 -0.2976  0.1641 -0.2451
  234POX    C2H 3953   5.746   1.755   2.697  0.1379  0.3000 -0.3508
  234POX    C2I 3954   5.635   1.744   2.801  0.4152 -0.2522 -0.1083
  234POX    C2J 3955   5.691   1.708   2.939  0.3754  0.0302 -0.0163
  234POX    C2K 3956   5.801   1.801   2.992  0.3093  0.3016 -0.3517
  234POX    C2L 3957   5.812   1.796   3.145  0.1079  0.0714 -0.3419
  234POX    C2M 3958   5.917   1.900   3.184 -0.0487 -0.1081  0.5653
  234POX    C2N 3959   5.937   1.917   3.335  0.3344  0.3733  0.4632
  234POX    C2O 3960   5.994   1.795   3.409 -0.2562 -0.0464  0.2319
  234POX    C2P 3961   6.141   1.768   3.376 -0.3035  0.2725 -0.2575
  235CHL    CN1 3962   5.434   0.844   1.014 -0.2100 -0.6621  0.3696
  235CHL    CN2 3963   5.395   0.978   0.832  0.4586 -0.0811 -0.0354
  235CHL    CN3 3964   5.582   1.033   0.978 -0.4601 -0.2405 -0.4888
  235CHL    NTM 3965   5.443   0.984   0.971 -0.3533 -0.6780  0.2856
  235CHL     CB 3966   5.359   1.072   1.052 -0.1793 -0.3197  0.0820
  236PJ2     CA 3967   5.391   1.080   1.202  0.7837 -0.1400 -0.1260
  236PJ2     OA 3968   5.393   0.964   1.286  0.0797 -0.1933 -0.1770
  236PJ2      P 3969   5.260   0.961   1.377  0.1939  0.0466 -0.0010
  236PJ2     OB 3970   5.141   0.998   1.298  0.1923  0.3959  0.1662
  236PJ2     HB 3971   5.058   0.966   1.344  1.7468 -0.8764  2.2681
  236PJ2     OG 3972   5.252   0.834   1.453 -0.0042  0.1996  0.2336
  236PJ2     HG 3973   5.156   0.813   1.470 -0.5463 -0.2582 -2.8364
  236PJ2     OD 3974   5.296   1.080   1.479  0.0314  0.0903  0.0045
  237POX     CD 3975   5.398   1.055   1.575 -0.2985 -0.4061  0.2296
  237POX     CE 3976   5.429   1.157   1.685 -0.0799  0.0390 -0.2414
  237POX     OE 3977   5.543   1.132   1.768 -0.0581  0.4095 -0.1597
  237POX    C1A 3978   5.606   1.237   1.820  0.9249  0.0006 -0.5053
  237POX    O1A 3979   5.598   1.340   1.752 -0.4826 -0.1007 -0.5335
  237POX    C1B 3980   5.705   1.215   1.927  0.1521 -0.5849  0.0958
  237POX    C1C 3981   5.634   1.230   2.062 -0.0862  0.5337 -0.1431
  237POX    C1D 3982   5.745   1.239   2.167  0.2162  0.4043 -0.4464
  237POX    C1E 3983   5.684   1.215   2.305  0.2869  0.0367 -0.4791
  237POX    C1F 3984   5.601   1.335   2.350 -0.2648 -0.4458 -0.1894
  237POX    C1G 3985   5.508   1.279   2.458 -0.1833 -0.4729 -0.1331
  237POX    C1H 3986   5.426   1.388   2.528 -0.4374 -0.7948  0.0713
  237POX    C1I 3987   5.327   1.338   2.634  0.4503 -0.5840  1.0068
  237POX    C1J 3988   5.212   1.395   2.666  0.3528 -0.0891 -0.1771
  237POX    C1K 3989   5.152   1.517   2.594  0.1954 -0.1316 -0.1197
  237POX    C1L 3990   5.078   1.616   2.685  0.1672 -0.1580 -0.1135
  237POX    C1M 3991   4.994   1.700   2.590  0.4472  0.5684  0.2751
  237POX    C1N 3992   4.909   1.796   2.674 -0.5228  0.1372 -0.1875
  237POX    C1O 3993   4.824   1.893   2.593 -0.8133 -0.0850 -0.1490
  237POX    C1P 3994   4.732   1.975   2.684 -0.0275  0.4464  0.1765
  237POX    C1Q 3995   4.635   2.045   2.588 -0.3827 -0.1686  0.0815
  237POX    C1R 3996   4.571   2.159   2.667  0.3857 -0.0569  0.5544
  237POX     CZ 3997   5.297   1.201   1.748  0.0011  0.7474 -0.5582
  237POX     OZ 3998   5.307   1.257   1.879  0.1403 -0.6710  0.0514
  237POX    C2A 3999   5.192   1.277   1.943  0.2184  0.1953 -0.0721
  237POX    O2A 4000   5.101   1.197   1.920  0.5680 -0.3509  0.4369
  237POX    C2B 4001   5.202   1.365   2.061  0.3952  0.2417 -0.1211
  237POX    C2C 4002   5.169   1.303   2.197 -0.1881 -0.1125 -0.4203
  237POX    C2D 4003   5.018   1.301   2.224 -0.0477  0.0103  0.4006
  237POX    C2E 4004   5.001   1.250   2.367  0.2118 -0.4712  0.2632
  237POX    C2F 4005   4.852   1.244   2.401  0.1169  0.3915  0.0208
  237POX    C2G 4006   4.829   1.156   2.524  0.0288  0.4764  0.0655
  237POX    C2H 4007   4.684   1.182   2.566 -0.1039 -0.2799  0.0881
  237POX    C2I 4008   4.639   1.065   2.654  0.3144 -0.1102  0.5315
  237POX    C2J 4009   4.494   1.088   2.695  0.1977 -0.3686  0.2688
  237POX    C2K 4010   4.448   0.967   2.778  0.3231 -0.2310  0.5412
  237POX    C2L 4011   4.312   1.012   2.832  0.0630 -0.0269 -0.2556
  237POX    C2M 4012   4.259   0.938   2.956  0.1674 -0.0746 -0.2381
  237POX    C2N 4013   4.348   0.930   3.080 -0.2915  0.1070  0.1072
  237POX    C2O 4014   4.354   1.065   3.151 -0.2048  0.1166  0.0815
  237POX    C2P 4015   4.437   1.059   3.279 -0.4418 -0.0084  0.2300
  238CHL    CN1 4016   2.309   2.978   1.239  0.1266 -0.0393 -0.4468
  238CHL    CN2 4017   2.533   3.021   1.339  0.4880  0.2687 -0.0836
  238CHL    CN3 4018   2.485   3.081   1.115 -0.2377  0.2168 -0.3944
  238CHL    NTM 4019   2.455   2.983   1.220  0.1752  0.5407  0.0330
  238CHL     CB 4020   2.493   2.853   1.163 -0.6731  0.1983  0.2229
  239PJ2     CA 4021   2.486   2.722   1.241  0.2307  0.4596  0.7579
  239PJ2     OA 4022   2.358   2.682   1.289 -0.1886 -0.1604 -0.8170
  239PJ2      P 4023   2.362   2.534   1.354 -0.0267  0.0482 -0.3465
  239PJ2     OB 4024   2.465   2.451   1.287  0.5862  0.4730  0.0542
  239PJ2     HB 4025   2.552   2.499   1.299  1.7035 -1.4616 -0.0025
  239PJ2     OG 4026   2.220   2.493   1.344  0.0010 -0.1145 -0.0640
  239PJ2     HG 4027   2.224   2.417   1.279  1.6435 -1.7507  1.7711
  239PJ2     OD 4028   2.401   2.555   1.509 -0.3403 -0.2465 -0.2261
  240POX     CD 4029   2.295   2.597   1.594  0.1577  0.4730  0.0549
  240POX     CE 4030   2.315   2.592   1.746  0.2441 -0.3280  0.0262
  240POX     OE 4031   2.195   2.628   1.816  0.1040  0.1053 -0.4271
  240POX    C1A 4032   2.114   2.530   1.857  0.1207 -0.0213 -0.6864
  240POX    O1A 4033   2.143   2.414   1.830  1.0853  0.1025 -0.2409
  240POX    C1B 4034   1.986   2.576   1.916  0.2785 -0.5922  0.1194
  240POX    C1C 4035   1.967   2.581   2.068  0.5692 -0.0276  0.1379
  240POX    C1D 4036   1.984   2.711   2.147  0.5603  0.1710 -0.1850
  240POX    C1E 4037   1.995   2.681   2.296 -0.2498  0.1609 -0.1219
  240POX    C1F 4038   1.991   2.823   2.354 -0.3958 -0.0796  0.4662
  240POX    C1G 4039   2.013   2.810   2.505  0.2319 -0.0040  0.3831
  240POX    C1H 4040   2.085   2.929   2.568 -0.3089  0.6507 -0.2268
  240POX    C1I 4041   2.092   2.930   2.721 -0.5790  0.2012 -0.2108
  240POX    C1J 4042   2.114   3.041   2.791  0.7763 -0.5176  0.5299
  240POX    C1K 4043   2.134   3.180   2.732  0.0105 -0.4088  0.5098
  240POX    C1L 4044   2.245   3.265   2.795 -0.2163  0.4062 -0.1709
  240POX    C1M 4045   2.236   3.286   2.946 -0.3005  0.3566 -0.1684
  240POX    C1N 4046   2.105   3.344   3.001 -0.1711  0.3947  0.1034
  240POX    C1O 4047   2.066   3.382   3.144 -0.4129  0.5306  0.0027
  240POX    C1P 4048   2.064   3.263   3.240  0.1404  0.2411 -0.3371
  240POX    C1Q 4049   2.044   3.287   3.390 -0.2483  0.2150 -0.3833
  240POX    C1R 4050   2.088   3.162   3.467 -0.5060  0.2663 -0.1554
  240POX     CZ 4051   2.410   2.710   1.767 -0.3545  0.1500  0.0904
  240POX     OZ 4052   2.462   2.707   1.900 -0.1825  0.4465  0.0307
  240POX    C2A 4053   2.581   2.765   1.912  0.3197 -0.4865 -0.3198
  240POX    O2A 4054   2.658   2.798   1.822 -0.3527  0.5996 -0.5138
  240POX    C2B 4055   2.612   2.770   2.057  0.0997 -0.6629 -0.2670
  240POX    C2C 4056   2.760   2.783   2.094 -0.0224 -0.5518  0.1899
  240POX    C2D 4057   2.775   2.781   2.246  0.2786  0.9795  0.1966
  240POX    C2E 4058   2.668   2.861   2.321 -0.2822 -0.1405  0.6189
  240POX    C2F 4059   2.680   2.818   2.467 -0.4819 -0.7423  0.4625
  240POX    C2G 4060   2.553   2.859   2.541 -0.5904 -0.5627  0.1773
  240POX    C2H 4061   2.570   3.009   2.569 -0.1063 -0.5818 -0.0180
  240POX    C2I 4062   2.643   3.019   2.703  0.4437 -0.2103 -0.3430
  240POX    C2J 4063   2.657   3.167   2.738 -0.0899 -0.2104 -0.1222
  240POX    C2K 4064   2.722   3.193   2.874 -0.3706  0.7279 -0.1607
  240POX    C2L 4065   2.729   3.344   2.900  0.0663  0.5061  1.0708
  240POX    C2M 4066   2.830   3.421   2.814  0.1898 -0.3746  0.4076
  240POX    C2N 4067   2.939   3.488   2.898 -0.1447  0.6056  0.0800
  240POX    C2O 4068   3.062   3.541   2.825  0.2165 -0.2654  0.0427
  240POX    C2P 4069   3.139   3.627   2.925 -0.0420 -0.1053  0.1028
  241CHL    CN1 4070   0.727   3.742   1.369 -0.0919  0.4920 -0.7891
  241CHL    CN2 4071   0.527   3.874   1.377 -0.7689 -0.0923 -0.0487
  241CHL    CN3 4072   0.611   3.787   1.167  0.2942 -0.0112 -0.1435
  241CHL    NTM 4073   0.593   3.760   1.310 -0.4035  0.1984 -0.1864
  241CHL     CB 4074   0.504   3.649   1.346  0.1021 -0.0685  0.2635
  242PJ2     CA 4075   0.528   3.511   1.285 -0.0499  0.1662 -0.3423
  242PJ2     OA 4076   0.637   3.434   1.338 -0.0661  0.0275 -0.5118
  242PJ2      P 4077   0.668   3.312   1.238 -0.5246 -0.2808 -0.2830
  242PJ2     OB 4078   0.548   3.227   1.253 -0.7707 -0.0028 -0.6749
  242PJ2     HB 4079   0.526   3.192   1.161  3.0267  0.1593 -1.7995
  242PJ2     OG 4080   0.694   3.376   1.107  0.2229 -0.3754 -0.1884
  242PJ2     HG 4081   0.761   3.314   1.067 -1.4678 -1.5398 -1.3839
  242PJ2     OD 4082   0.794   3.262   1.325 -0.3804  0.5573 -0.0035
  243POX     CD 4083   0.770   3.165   1.427  0.0900  0.6292  0.1793
  243POX     CE 4084   0.898   3.139   1.507  0.1882 -0.0656 -0.1908
  243POX     OE 4085   0.885   3.024   1.590 -0.3083 -0.1109 -0.3250
  243POX    C1A 4086   0.975   2.927   1.570 -0.3045 -0.1219 -0.2558
  243POX    O1A 4087   1.033   2.912   1.463  0.3391 -0.0456  0.0821
  243POX    C1B 4088   0.995   2.839   1.687 -0.1718  0.0487 -0.1488
  243POX    C1C 4089   1.085   2.894   1.798 -0.7676  0.0034  0.3579
  243POX    C1D 4090   1.141   2.795   1.900  0.1816 -0.0183 -0.1785
  243POX    C1E 4091   1.039   2.755   2.007  0.0782 -0.1980 -0.3432
  243POX    C1F 4092   1.107   2.666   2.112 -0.2899  0.3405  0.3597
  243POX    C1G 4093   1.001   2.615   2.209 -0.4220  0.3310  0.2115
  243POX    C1H 4094   1.070   2.533   2.318 -0.0737  0.2873 -0.0411
  243POX    C1I 4095   0.960   2.479   2.410  0.1397 -0.1249 -0.0238
  243POX    C1J 4096   0.993   2.402   2.513 -0.0349  0.0655  0.1751
  243POX    C1K 4097   1.133   2.347   2.540  0.0274  0.2124  0.1550
  243POX    C1L 4098   1.155   2.261   2.665 -0.2773 -0.2160 -0.0794
  243POX    C1M 4099   1.229   2.355   2.761 -0.3414 -0.3976  0.1484
  243POX    C1N 4100   1.262   2.277   2.888  0.2723 -0.3342  0.0281
  243POX    C1O 4101   1.339   2.340   3.005  0.5353 -0.4360 -0.0887
  243POX    C1P 4102   1.481   2.383   2.966  0.4780 -0.1755 -0.0120
  243POX    C1Q 4103   1.554   2.411   3.098  0.5347  0.0899 -0.1002
  243POX    C1R 4104   1.551   2.281   3.177 -0.1642  0.4279  0.4415
  243POX     CZ 4105   0.927   3.270   1.581 -0.3455 -0.0279 -0.0377
  243POX     OZ 4106   0.833   3.311   1.680  0.0328 -0.2069  0.3967
  243POX    C2A 4107   0.814   3.442   1.697  0.0526 -0.2434  0.7177
  243POX    O2A 4108   0.885   3.525   1.639 -0.7505  0.1075  0.2242
  243POX    C2B 4109   0.691   3.470   1.773 -0.0921 -0.2624  0.4932
  243POX    C2C 4110   0.695   3.585   1.875  0.1531  0.1008  0.0751
  243POX    C2D 4111   0.776   3.554   2.000  0.4684 -0.1106 -0.1784
  243POX    C2E 4112   0.755   3.648   2.119  0.5714 -0.1401 -0.1357
  243POX    C2F 4113   0.840   3.614   2.241  0.0065 -0.3407  0.2054
  243POX    C2G 4114   0.987   3.655   2.238 -0.2161  0.4926  0.5273
  243POX    C2H 4115   1.045   3.626   2.377  0.6668 -0.5074 -0.0358
  243POX    C2I 4116   1.051   3.474   2.388  0.0067 -0.5628 -0.3874
  243POX    C2J 4117   1.065   3.449   2.538  0.8380  0.3079 -0.3117
  243POX    C2K 4118   1.045   3.302   2.577  0.1300  0.4936  0.0542
  243POX    C2L 4119   1.051   3.271   2.727 -0.2151 -0.0622 -0.0451
  243POX    C2M 4120   1.054   3.120   2.749 -0.0984 -0.0503  0.0183
  243POX    C2N 4121   1.034   3.084   2.896 -0.4320 -0.0885 -0.0352
  243POX    C2O 4122   0.883   3.080   2.921 -0.4777 -0.0942 -0.3183
  243POX    C2P 4123   0.863   3.036   3.066  0.4068 -0.0308 -0.1706
  244CHL    CN1 4124   6.497   8.863   1.390 -0.0399  0.9503 -0.6700
  244CHL    CN2 4125   6.326   8.869   1.230  0.1927  0.1990 -0.4211
  244CHL    CN3 4126   6.544   8.780   1.167  0.0251  0.0198  0.4720
  244CHL    NTM 4127   6.443   8.792   1.273 -0.3249 -0.2687  0.1740
  244CHL     CB 4128   6.396   8.656   1.305 -0.1514 -0.4234 -0.2207
  245PJ2     CA 4129   6.486   8.536   1.334  0.5195 -0.0238 -0.6153
  245PJ2     OA 4130   6.595   8.553   1.425 -0.0246  0.1810  0.0079
  245PJ2      P 4131   6.702   8.435   1.454  0.0954  0.3280  0.1616
  245PJ2     OB 4132   6.694   8.336   1.344  0.5294 -0.0682  0.4876
  245PJ2     HB 4133   6.605   8.322   1.301  0.3809  1.0373  0.4040
  245PJ2     OG 4134   6.835   8.496   1.474  0.1256  0.2829  0.0999
  245PJ2     HG 4135   6.876   8.530   1.389  1.3706 -1.3545  0.0003
  245PJ2     OD 4136   6.641   8.365   1.585  0.3460 -0.0985  0.0502
  246POX     CD 4137   6.634   8.441   1.706 -0.0628 -0.0227 -0.0216
  246POX     CE 4138   6.576   8.375   1.832  0.3587  0.2119  0.2986
  246POX     OE 4139   6.600   8.468   1.938 -0.6345  0.1668  0.5735
  246POX    C1A 4140   6.498   8.548   1.965 -0.3180  0.7057  0.2001
  246POX    O1A 4141   6.390   8.525   1.910 -0.0348 -0.7015  0.1953
  246POX    C1B 4142   6.535   8.635   2.079  0.5555 -0.3324  0.7291
  246POX    C1C 4143   6.616   8.758   2.037 -0.2204 -0.0280  0.0877
  246POX    C1D 4144   6.637   8.846   2.161 -0.0833  0.2694 -0.1452
  246POX    C1E 4145   6.511   8.907   2.223 -0.1731 -0.0092 -0.0534
  246POX    C1F 4146   6.539   9.007   2.335 -0.1979  0.1110 -0.1553
  246POX    C1G 4147   6.408   9.027   2.413  0.0054 -0.4448  0.3353
  246POX    C1H 4148   6.418   9.142   2.513 -0.1183 -0.1953  0.0652
  246POX    C1I 4149   6.526   9.121   2.620  0.4733  0.4459 -0.3966
  246POX    C1J 4150   6.506   9.071   2.741 -0.2254  0.3338 -0.5538
  246POX    C1K 4151   6.369   9.017   2.783 -0.1158  0.4542 -0.0300
  246POX    C1L 4152   6.325   9.044   2.927 -0.7394  0.6694 -0.2582
  246POX    C1M 4153   6.200   8.976   2.984 -0.1996  0.0136  0.1472
  246POX    C1N 4154   6.158   9.034   3.119  0.6559 -0.0473  0.4490
  246POX    C1O 4155   6.149   9.185   3.140 -0.1502 -0.0810  0.3993
  246POX    C1P 4156   6.082   9.239   3.267 -0.4329  0.1776  0.1402
  246POX    C1Q 4157   6.156   9.198   3.394 -0.2905  0.2530  0.0832
  246POX    C1R 4158   6.153   9.322   3.484  0.1262  0.3412 -0.0227
  246POX     CZ 4159   6.636   8.234   1.833 -0.7174 -0.2653  0.2006
  246POX     OZ 4160   6.566   8.145   1.919  0.0761 -0.4076  0.7076
  246POX    C2A 4161   6.602   8.016   1.923  0.0582 -0.4783 -0.9966
  246POX    O2A 4162   6.705   7.977   1.869  0.6974  0.2324 -0.3168
  246POX    C2B 4163   6.498   7.928   1.981 -0.0112  0.2976  0.0894
  246POX    C2C 4164   6.521   7.907   2.131  0.5134  0.2019 -0.0012
  246POX    C2D 4165   6.393   7.844   2.185  0.5477  0.5047  0.4335
  246POX    C2E 4166   6.394   7.845   2.338  0.1507 -0.4113  0.4488
  246POX    C2F 4167   6.280   7.755   2.387 -0.4291  0.1346  0.1094
  246POX    C2G 4168   6.286   7.724   2.537  0.3109  0.2953  0.1184
  246POX    C2H 4169   6.182   7.619   2.575 -0.1376  0.5810 -0.3049
  246POX    C2I 4170   6.191   7.590   2.725  0.0309  0.4075 -0.3480
  246POX    C2J 4171   6.096   7.476   2.765 -0.1731  0.6649 -0.0937
  246POX    C2K 4172   6.143   7.432   2.903  0.1227  0.0906 -0.3748
  246POX    C2L 4173   6.084   7.529   3.006 -0.2258  0.0127 -0.4995
  246POX    C2M 4174   6.091   7.478   3.150  0.6861  0.7476 -0.2744
  246POX    C2N 4175   5.978   7.545   3.229  0.2335 -0.1594 -0.1430
  246POX    C2O 4176   6.008   7.535   3.379  0.4162  0.0929 -0.1621
  246POX    C2P 4177   6.151   7.567   3.422  0.1323  0.9305  0.1832
  247CHL    CN1 4178   8.103   7.881   0.992 -0.1181  0.2080  0.2884
  247CHL    CN2 4179   8.214   7.766   1.178  0.3008 -0.1713 -0.2585
  247CHL    CN3 4180   8.331   7.891   1.010  0.7780 -0.6042  0.6956
  247CHL    NTM 4181   8.218   7.800   1.035 -0.0081  0.0997 -0.2034
  247CHL     CB 4182   8.224   7.673   0.962 -0.0565 -0.0738  0.0939
  248PJ2     CA 4183   8.116   7.565   0.953 -0.1999  0.0929 -0.2206
  248PJ2     OA 4184   7.993   7.613   0.898  0.0735  0.8217 -0.2072
  248PJ2      P 4185   7.851   7.584   0.969  0.4073 -0.0650  0.1187
  248PJ2     OB 4186   7.738   7.655   0.905  0.4428  0.1042  0.2436
  248PJ2     HB 4187   7.771   7.692   0.818 -0.1408 -1.6959 -0.7904
  248PJ2     OG 4188   7.840   7.438   0.990 -0.0775 -0.0587 -0.0935
  248PJ2     HG 4189   7.930   7.396   1.000  0.2293 -0.0512 -2.1897
  248PJ2     OD 4190   7.882   7.654   1.111  1.0067 -0.4041  0.1584
  249POX     CD 4191   7.776   7.633   1.204  0.4410 -0.4135 -0.4816
  249POX     CE 4192   7.820   7.687   1.340 -0.0392 -0.2517 -0.3855
  249POX     OE 4193   7.748   7.628   1.449  0.1313 -0.4410 -0.3728
  249POX    C1A 4194   7.826   7.564   1.536  0.0120 -0.1490 -0.0487
  249POX    O1A 4195   7.933   7.516   1.498 -0.2011 -0.3674 -0.3737
  249POX    C1B 4196   7.755   7.526   1.659 -0.2195  0.4467  0.0075
  249POX    C1C 4197   7.849   7.469   1.766 -0.2345 -0.1148 -0.2741
  249POX    C1D 4198   7.762   7.427   1.885 -0.1453 -0.2894 -0.2696
  249POX    C1E 4199   7.736   7.555   1.964  0.1733  0.0203 -0.6588
  249POX    C1F 4200   7.603   7.532   2.036  0.6111 -0.3743  0.0426
  249POX    C1G 4201   7.552   7.636   2.136  0.0527 -0.4067 -0.2008
  249POX    C1H 4202   7.443   7.574   2.224 -0.0248 -0.0898 -0.0734
  249POX    C1I 4203   7.417   7.675   2.337 -0.0298 -0.2156  0.0388
  249POX    C1J 4204   7.404   7.636   2.463  0.4706  0.2272  0.2294
  249POX    C1K 4205   7.410   7.489   2.505 -0.5746  0.1426  0.1102
  249POX    C1L 4206   7.412   7.484   2.658  0.0082 -0.0018  0.1003
  249POX    C1M 4207   7.393   7.336   2.692  0.0229  0.0444  0.3163
  249POX    C1N 4208   7.411   7.328   2.844  0.1884 -0.5003  0.2723
  249POX    C1O 4209   7.494   7.203   2.872  0.7269 -0.0705  0.5994
  249POX    C1P 4210   7.458   7.143   3.009  0.5165 -0.1145  0.5255
  249POX    C1Q 4211   7.556   7.037   3.059  0.4330 -0.3404  0.2129
  249POX    C1R 4212   7.486   6.957   3.169 -0.4709  0.6823  0.3952
  249POX     CZ 4213   7.828   7.840   1.343 -0.4624 -0.2396  0.2972
  249POX     OZ 4214   7.861   7.911   1.463 -0.0873  0.2980 -0.1221
  249POX    C2A 4215   7.986   7.933   1.502 -0.0301  0.1652 -0.2280
  249POX    O2A 4216   8.077   7.913   1.422 -0.0486 -0.4645 -0.0986
  249POX    C2B 4217   8.004   8.007   1.628  0.2651 -0.4310  0.0851
  249POX    C2C 4218   8.108   7.941   1.719 -0.1480 -0.2774  0.6732
  249POX    C2D 4219   8.114   8.016   1.853  0.4771  0.7221  0.0979
  249POX    C2E 4220   8.236   7.966   1.930  0.0608 -0.8412 -0.2030
  249POX    C2F 4221   8.237   8.008   2.077 -0.0136  0.1345 -0.4702
  249POX    C2G 4222   8.379   8.001   2.134 -0.1819  0.4779 -0.0013
  249POX    C2H 4223   8.370   8.021   2.285 -0.2296  0.8034 -0.0468
  249POX    C2I 4224   8.510   8.018   2.346 -0.2072 -0.1037 -0.1396
  249POX    C2J 4225   8.505   7.991   2.497 -0.4852 -0.1968 -0.1645
  249POX    C2K 4226   8.446   7.852   2.521 -0.3836 -0.1642  0.2785
  249POX    C2L 4227   8.361   7.852   2.649 -0.3056  0.0963  0.3302
  249POX    C2M 4228   8.306   7.713   2.681  0.7034 -0.3324  0.2546
  249POX    C2N 4229   8.227   7.698   2.811  0.2153  0.1869  0.0252
  249POX    C2O 4230   8.217   7.549   2.846  0.5942  0.1495 -0.0197
  249POX    C2P 4231   8.150   7.505   2.976  0.1384  0.6207 -0.0922
  250CHL    CN1 4232   7.420   8.185   1.489 -0.1076  0.2415 -0.0265
  250CHL    CN2 4233   7.656   8.224   1.457 -0.3979 -0.5999 -0.1377
  250CHL    CN3 4234   7.542   8.323   1.637  0.2971  0.3304  0.0506
  250CHL    NTM 4235   7.528   8.284   1.496  0.0098  0.1051  0.1390
  250CHL     CB 4236   7.512   8.396   1.401 -0.0373  0.0165  0.0417
  251PJ2     CA 4237   7.592   8.527   1.404 -0.0167  0.0019  0.1705
  251PJ2     OA 4238   7.734   8.511   1.406 -0.0295 -0.0986  0.3025
  251PJ2      P 4239   7.813   8.652   1.402  0.3931 -0.3344  0.2864
  251PJ2     OB 4240   7.952   8.621   1.440  0.7338  0.1096 -0.5768
  251PJ2     HB 4241   7.958   8.525   1.468 -1.8110  0.2059  0.5590
  251PJ2     OG 4242   7.795   8.711   1.268  0.2409 -0.2739  0.3323
  251PJ2     HG 4243   7.783   8.810   1.277  0.7902 -0.2650  1.0341
  251PJ2     OD 4244   7.756   8.745   1.521  0.5881  0.3097 -0.1199
  252POX     CD 4245   7.799   8.727   1.656  0.3401 -0.1534 -0.0986
  252POX     CE 4246   7.712   8.787   1.765  0.3884 -0.3377  0.0426
  252POX     OE 4247   7.801   8.796   1.877  1.0024  0.2069 -0.4781
  252POX    C1A 4248   7.844   8.915   1.917 -0.1082  0.3034  0.5122
  252POX    O1A 4249   7.834   9.013   1.844  0.0223 -0.0019  0.0799
  252POX    C1B 4250   7.908   8.897   2.050  0.4059  0.4306  0.2865
  252POX    C1C 4251   8.013   9.002   2.085  0.6524  0.2814  0.0035
  252POX    C1D 4252   8.076   8.965   2.220  0.3014  0.1505  0.1318
  252POX    C1E 4253   7.967   8.982   2.326  0.2320  0.0982  0.0701
  252POX    C1F 4254   8.004   8.948   2.471  0.1512 -0.1525  0.0317
  252POX    C1G 4255   7.893   8.909   2.569 -0.3112  0.2900 -0.3105
  252POX    C1H 4256   7.952   8.846   2.696 -0.4898  0.1899 -0.2765
  252POX    C1I 4257   7.981   8.702   2.653 -0.4120  0.1470 -0.0754
  252POX    C1J 4258   8.052   8.615   2.725 -0.3005  0.1976 -0.1231
  252POX    C1K 4259   8.094   8.647   2.869 -0.4145 -0.2515  0.0106
  252POX    C1L 4260   8.105   8.526   2.962 -0.1262 -0.2351  0.0008
  252POX    C1M 4261   8.044   8.546   3.101  0.0915 -0.3287  0.1105
  252POX    C1N 4262   7.893   8.569   3.095  0.1794  0.2195 -0.0305
  252POX    C1O 4263   7.843   8.603   3.236 -0.5151 -0.0909 -0.1954
  252POX    C1P 4264   7.840   8.477   3.323 -0.2113  0.2425  0.3018
  252POX    C1Q 4265   7.776   8.502   3.460 -0.3862 -0.0456  0.2741
  252POX    C1R 4266   7.626   8.532   3.463 -0.4173 -0.1891  0.1637
  252POX     CZ 4267   7.586   8.700   1.773  0.3831 -0.2573  1.0015
  252POX     OZ 4268   7.492   8.750   1.869 -0.2505  0.3173  0.0967
  252POX    C2A 4269   7.390   8.669   1.900  0.3310 -0.3304  0.3527
  252POX    O2A 4270   7.376   8.560   1.845 -0.0090  0.2144 -0.6813
  252POX    C2B 4271   7.310   8.720   2.013  0.3220  0.1235  0.1452
  252POX    C2C 4272   7.370   8.666   2.143 -0.2431 -0.1765  0.2848
  252POX    C2D 4273   7.261   8.665   2.250 -0.0648 -0.0232  0.4703
  252POX    C2E 4274   7.312   8.614   2.385  0.2532  0.1901  0.4318
  252POX    C2F 4275   7.194   8.605   2.482 -0.1096 -0.4817 -0.0674
  252POX    C2G 4276   7.214   8.535   2.616 -0.3895 -0.7787 -0.1786
  252POX    C2H 4277   7.133   8.606   2.725  0.6504  0.4949 -0.2107
  252POX    C2I 4278   7.140   8.520   2.851 -0.1366 -0.0871 -0.5491
  252POX    C2J 4279   7.037   8.407   2.849 -0.0632 -0.1935  0.7845
  252POX    C2K 4280   6.970   8.388   2.985 -0.1952 -0.1215  0.7307
  252POX    C2L 4281   6.895   8.255   2.976 -0.1264 -0.1209  0.1405
  252POX    C2M 4282   6.973   8.124   2.991  0.1074  0.0324  0.2712
  252POX    C2N 4283   6.878   8.004   2.987  0.0726  0.0531  0.4588
  252POX    C2O 4284   6.951   7.885   3.050  0.4628  0.1937  0.2789
  252POX    C2P 4285   6.856   7.765   3.048  0.3314  0.2983  0.1233
  253CHL    CN1 4286   0.671   6.481   1.387 -0.1626 -0.0804  0.2531
  253CHL    CN2 4287   0.870   6.395   1.478 -0.1473  0.2529  0.4583
  253CHL    CN3 4288   0.884   6.562   1.309 -0.2675 -0.3813  0.0800
  253CHL    NTM 4289   0.810   6.443   1.353 -0.2294 -0.3362  0.2643
  253CHL     CB 4290   0.812   6.344   1.245 -0.4046  0.0885 -0.1290
  254PJ2     CA 4291   0.739   6.210   1.252 -0.1847 -0.0336 -0.1854
  254PJ2     OA 4292   0.815   6.133   1.345 -0.2096  0.2037  0.0318
  254PJ2      P 4293   0.734   6.002   1.390  0.1819 -0.1457 -0.2727
  254PJ2     OB 4294   0.612   5.985   1.308  0.2329 -0.0536 -0.3676
  254PJ2     HB 4295   0.594   5.887   1.301  0.3302 -0.1087  0.1409
  254PJ2     OG 4296   0.821   5.884   1.413  0.3525  0.1160  0.4313
  254PJ2     HG 4297   0.775   5.829   1.483 -0.4303  1.2919  0.8820
  254PJ2     OD 4298   0.689   6.056   1.535  0.2851  0.2475 -0.3880
  255POX     CD 4299   0.783   6.071   1.642  0.1692 -0.3507 -0.1978
  255POX     CE 4300   0.715   6.123   1.768  0.3106 -0.2013 -0.1811
  255POX     OE 4301   0.811   6.161   1.867 -0.1577 -0.5850  0.4335
  255POX    C1A 4302   0.849   6.288   1.878 -0.2102 -0.4784 -0.5510
  255POX    O1A 4303   0.855   6.359   1.778  0.4236  0.5498  0.1966
  255POX    C1B 4304   0.925   6.295   2.004  0.0408 -0.4180 -0.7045
  255POX    C1C 4305   0.848   6.330   2.131  0.7204  0.3378 -0.4877
  255POX    C1D 4306   0.932   6.354   2.257  0.4181  0.3963 -0.2954
  255POX    C1E 4307   0.949   6.229   2.342  0.1214  0.3848 -0.2531
  255POX    C1F 4308   0.982   6.252   2.490  0.6343 -0.3832 -0.2401
  255POX    C1G 4309   1.031   6.123   2.557  0.4817 -0.1302  0.3677
  255POX    C1H 4310   0.920   6.019   2.576  0.0349  0.3745  0.5577
  255POX    C1I 4311   0.978   5.909   2.666  0.2950 -0.3673 -0.4990
  255POX    C1J 4312   0.928   5.788   2.687 -0.1711 -0.0265  0.4101
  255POX    C1K 4313   0.802   5.714   2.644 -0.1146  0.0710  0.0728
  255POX    C1L 4314   0.683   5.711   2.741  0.2069  0.1551  0.4695
  255POX    C1M 4315   0.556   5.690   2.659  0.5973 -0.2120 -0.0516
  255POX    C1N 4316   0.455   5.633   2.760  0.2009  0.0889 -0.2762
  255POX    C1O 4317   0.319   5.608   2.696 -0.0914  0.4040  0.2167
  255POX    C1P 4318   0.289   5.462   2.658 -0.5127  0.7288 -0.7355
  255POX    C1Q 4319   0.140   5.429   2.640 -0.4198 -0.2409  0.1909
  255POX    C1R 4320   0.115   5.279   2.626  0.0778 -0.3437  0.3877
  255POX     CZ 4321   0.602   6.028   1.810 -0.2298  0.6211  0.2461
  255POX     OZ 4322   0.521   6.086   1.913 -0.0446  0.1255  0.6773
  255POX    C2A 4323   0.445   5.996   1.974 -0.2420 -0.2827 -0.1537
  255POX    O2A 4324   0.407   5.893   1.920 -0.6649 -0.3763  0.3059
  255POX    C2B 4325   0.400   6.033   2.111  0.0746  0.4834 -0.2501
  255POX    C2C 4326   0.517   6.092   2.190 -0.0930  0.0696  0.3164
  255POX    C2D 4327   0.469   6.100   2.335 -0.1323  0.5878  0.2776
  255POX    C2E 4328   0.573   6.152   2.434  0.1274 -0.2023  0.4251
  255POX    C2F 4329   0.540   6.128   2.581  0.1721  0.0045  0.4690
  255POX    C2G 4330   0.613   6.237   2.660  0.0014  0.5161 -0.0738
  255POX    C2H 4331   0.570   6.238   2.806  0.4362  0.1147  0.0594
  255POX    C2I 4332   0.658   6.334   2.886  0.2600  0.4895 -0.1927
  255POX    C2J 4333   0.600   6.377   3.021  0.7516  0.3519  0.0676
  255POX    C2K 4334   0.587   6.258   3.116 -0.1945  0.6929  0.3822
  255POX    C2L 4335   0.519   6.292   3.249 -0.2475  0.4225  0.4240
  255POX    C2M 4336   0.491   6.167   3.332  0.7927 -0.0900  0.0310
  255POX    C2N 4337   0.443   6.198   3.474 -0.0986 -0.2096 -0.2359
  255POX    C2O 4338   0.368   6.086   3.547 -0.3012  0.1434  0.1048
  255POX    C2P 4339   0.460   5.980   3.609 -0.1857  0.3768  0.3351
  256CHL    CN1 4340   8.561   6.996   0.494  0.4075 -0.0483  0.2446
  256CHL    CN2 4341   8.778   6.925   0.535 -0.5208 -0.4869  0.2479
  256CHL    CN3 4342   8.735   7.143   0.433  0.1294 -0.4476 -0.5320
  256CHL    NTM 4343   8.694   7.045   0.533  0.3633  0.1459  0.1542
  256CHL     CB 4344   8.691   7.097   0.671 -0.0543  0.3595  0.0673
  257PJ2     CA 4345   8.645   7.017   0.793  0.1084  0.4521  0.1900
  257PJ2     OA 4346   8.503   7.000   0.792  0.1518  0.1041 -0.0076
  257PJ2      P 4347   8.407   7.119   0.838 -0.1378 -0.0605 -0.1795
  257PJ2     OB 4348   8.465   7.245   0.785 -0.4849  0.3290  0.3421
  257PJ2     HB 4349   8.419   7.316   0.838 -1.8903 -0.7416  0.6251
  257PJ2     OG 4350   8.277   7.062   0.795 -0.2495  0.4701 -0.5577
  257PJ2     HG 4351   8.276   6.962   0.787  0.6510  0.4850 -1.0094
  257PJ2     OD 4352   8.441   7.119   0.996 -0.6689 -0.2412 -0.0603
  258POX     CD 4353   8.332   7.080   1.080 -0.5822 -0.0770  0.1301
  258POX     CE 4354   8.340   7.126   1.226  0.4318  0.0934  0.0329
  258POX     OE 4355   8.248   7.062   1.314  0.2600 -0.0027 -0.2126
  258POX    C1A 4356   8.292   6.961   1.388  0.4525  0.1394 -0.1326
  258POX    O1A 4357   8.394   6.903   1.350  0.2808 -0.4657  0.3003
  258POX    C1B 4358   8.204   6.924   1.501  0.1554  0.1150 -0.3698
  258POX    C1C 4359   8.240   7.001   1.629  0.1563 -0.3619 -0.0805
  258POX    C1D 4360   8.142   6.957   1.738  0.0655  0.5449  0.2145
  258POX    C1E 4361   8.172   7.046   1.858  0.0660  0.3827  0.3363
  258POX    C1F 4362   8.098   6.998   1.982 -0.1204  0.0697  0.1061
  258POX    C1G 4363   8.120   6.853   2.023 -0.6003 -0.1707 -0.4805
  258POX    C1H 4364   8.053   6.811   2.154 -0.2257  0.1511 -0.1838
  258POX    C1I 4365   8.133   6.701   2.225 -0.2205  0.4170  0.2257
  258POX    C1J 4366   8.094   6.577   2.252 -0.3195  0.5589  0.7379
  258POX    C1K 4367   7.955   6.522   2.218 -0.1586  0.5994 -0.0105
  258POX    C1L 4368   7.885   6.459   2.339  0.1557  0.0843 -0.0962
  258POX    C1M 4369   7.833   6.565   2.436  0.4770  0.3068 -0.1639
  258POX    C1N 4370   7.825   6.519   2.582 -0.6501 -0.2321 -0.3739
  258POX    C1O 4371   7.793   6.647   2.661 -0.0387 -0.1675 -0.2197
  258POX    C1P 4372   7.778   6.607   2.808 -0.0771 -0.2612 -0.2479
  258POX    C1Q 4373   7.688   6.703   2.887  0.3096 -0.3762  0.3395
  258POX    C1R 4374   7.552   6.702   2.817  0.1538  0.1702  0.6259
  258POX     CZ 4375   8.349   7.278   1.225 -0.5904  0.1620  0.4430
  258POX     OZ 4376   8.341   7.337   1.355 -0.2360 -0.1918  0.6250
  258POX    C2A 4377   8.382   7.464   1.355 -0.0298 -0.2593  0.2356
  258POX    O2A 4378   8.394   7.531   1.253  0.2997  0.1696  0.5558
  258POX    C2B 4379   8.402   7.515   1.492 -0.3047  0.7933 -0.1116
  258POX    C2C 4380   8.292   7.490   1.596  0.0277 -0.1933  0.0106
  258POX    C2D 4381   8.330   7.504   1.744 -0.1237 -0.1437  0.0453
  258POX    C2E 4382   8.206   7.500   1.833 -0.2824 -0.6522 -0.1948
  258POX    C2F 4383   8.212   7.611   1.938 -0.5957 -0.3765 -0.4637
  258POX    C2G 4384   8.121   7.564   2.052  0.0803  0.0221  0.2541
  258POX    C2H 4385   8.137   7.647   2.179  0.8445 -0.1559  0.2836
  258POX    C2I 4386   8.033   7.590   2.276  0.3959 -0.0287 -0.1186
  258POX    C2J 4387   8.023   7.650   2.416  0.2261 -0.0961 -0.1011
  258POX    C2K 4388   7.912   7.576   2.490 -0.0130  0.2356 -0.1222
  258POX    C2L 4389   7.880   7.653   2.619  0.3061  0.8398 -0.4030
  258POX    C2M 4390   7.857   7.556   2.735  0.1876  0.8316 -0.4333
  258POX    C2N 4391   7.805   7.618   2.865 -0.3849  0.0731 -0.2954
  258POX    C2O 4392   7.669   7.688   2.849 -0.4711 -0.0140  0.0400
  258POX    C2P 4393   7.607   7.731   2.982 -0.2750 -0.2287  0.2030
  259CHL    CN1 4394   8.070   8.510   0.916  0.1932 -0.1308 -0.4994
  259CHL    CN2 4395   7.879   8.585   0.823  1.0450  0.0728 -0.5277
  259CHL    CN3 4396   7.921   8.345   0.827 -0.1719 -0.1277  0.3217
  259CHL    NTM 4397   7.929   8.471   0.902  0.0925  0.0322  0.0288
  259CHL     CB 4398   7.867   8.470   1.035  0.2936  0.4784  0.1268
  260PJ2     CA 4399   7.876   8.363   1.144 -0.2712 -0.3480 -0.6320
  260PJ2     OA 4400   8.012   8.340   1.179 -0.2814 -0.3181 -0.5748
  260PJ2      P 4401   8.041   8.204   1.261 -0.0485  0.0820  0.0070
  260PJ2     OB 4402   7.924   8.119   1.232  0.1517 -0.0961 -0.2701
  260PJ2     HB 4403   7.848   8.179   1.206  1.4890  1.7189 -0.1494
  260PJ2     OG 4404   8.174   8.166   1.211  0.0460 -0.0960  0.3845
  260PJ2     HG 4405   8.221   8.244   1.168 -1.0453  1.4601  1.9052
  260PJ2     OD 4406   8.042   8.266   1.410 -0.0449 -0.2218  0.1346
  261POX     CD 4407   8.142   8.364   1.440 -0.3831  0.3324 -0.5235
  261POX     CE 4408   8.175   8.376   1.589 -0.1489 -0.3051 -0.5224
  261POX     OE 4409   8.255   8.275   1.652 -0.1252 -0.1033 -0.2276
  261POX    C1A 4410   8.387   8.283   1.640 -0.1022 -0.0874  0.0387
  261POX    O1A 4411   8.436   8.359   1.556  0.0804  0.0623  0.2799
  261POX    C1B 4412   8.458   8.175   1.712  0.3129 -0.1475 -0.4457
  261POX    C1C 4413   8.610   8.189   1.711  0.2794  0.2089 -1.0312
  261POX    C1D 4414   8.674   8.300   1.796  0.0205 -0.2032 -0.2854
  261POX    C1E 4415   8.615   8.299   1.937  0.5871 -0.5498 -0.0465
  261POX    C1F 4416   8.671   8.419   2.013  0.3791 -0.4838  0.0044
  261POX    C1G 4417   8.683   8.408   2.165 -1.3565  0.3448  0.2270
  261POX    C1H 4418   8.702   8.542   2.236  0.4317  0.1411  0.1890
  261POX    C1I 4419   8.735   8.515   2.383  0.5426 -0.1479  0.1119
  261POX    C1J 4420   8.818   8.595   2.450 -0.2954  0.5173  0.3660
  261POX    C1K 4421   8.886   8.716   2.385  0.0028  0.3567  0.3760
  261POX    C1L 4422   8.991   8.795   2.463  0.3772 -0.2253  0.4620
  261POX    C1M 4423   8.912   8.887   2.556  0.3245  0.4108 -0.2075
  261POX    C1N 4424   9.017   8.947   2.650  0.1700  0.2077  0.0968
  261POX    C1O 4425   8.941   9.026   2.757 -0.4397 -0.1248 -0.0854
  261POX    C1P 4426   8.898   9.167   2.713 -0.2532  0.1089  0.4770
  261POX    C1Q 4427   8.868   9.244   2.842 -0.2648  0.3077  0.3543
  261POX    C1R 4428   8.772   9.352   2.791 -0.1726  0.4146  0.4078
  261POX     CZ 4429   8.038   8.407   1.650  0.1043 -0.3654  0.0821
  261POX     OZ 4430   8.041   8.419   1.792 -0.4037 -0.2584  0.0838
  261POX    C2A 4431   7.917   8.431   1.841 -0.3077  0.3973  0.1771
  261POX    O2A 4432   7.816   8.419   1.772  0.0892  0.1855 -0.3817
  261POX    C2B 4433   7.922   8.413   1.988  0.3298  0.1644  0.1325
  261POX    C2C 4434   7.807   8.493   2.050  0.1096 -0.0885  0.0539
  261POX    C2D 4435   7.808   8.490   2.203 -0.0805 -0.3448  0.0524
  261POX    C2E 4436   7.698   8.584   2.252  0.1918  0.1601 -0.2833
  261POX    C2F 4437   7.693   8.596   2.405  0.4099 -0.2993 -0.2398
  261POX    C2G 4438   7.661   8.475   2.493  0.2355  0.2307  0.4343
  261POX    C2H 4439   7.645   8.510   2.641  0.2402 -0.0619  0.5062
  261POX    C2I 4440   7.599   8.396   2.732  0.3654 -0.2895  0.2861
  261POX    C2J 4441   7.562   8.449   2.871 -0.0413 -0.0648  0.0933
  261POX    C2K 4442   7.497   8.335   2.950 -0.2227  0.0399  0.0962
  261POX    C2L 4443   7.458   8.375   3.092 -0.1861  0.0912  0.0920
  261POX    C2M 4444   7.421   8.252   3.175  0.1722  0.1472  0.3357
  261POX    C2N 4445   7.363   8.293   3.311 -0.5395  0.0736  0.0613
  261POX    C2O 4446   7.312   8.174   3.392 -0.4637  0.1010  0.1504
  261POX    C2P 4447   7.329   8.192   3.543 -0.2579 -0.6414  0.2188
  262CHL    CN1 4448   1.658   8.711   1.102 -0.3392  0.0140 -0.0136
  262CHL    CN2 4449   1.565   8.768   1.308 -0.1956 -0.6862 -0.3220
  262CHL    CN3 4450   1.775   8.864   1.234  0.3522 -0.8321  0.3656
  262CHL    NTM 4451   1.640   8.824   1.195  0.1721 -0.0852  0.2095
  262CHL     CB 4452   1.580   8.946   1.138 -0.2119 -0.3015  0.1449
  263PJ2     CA 4453   1.455   8.935   1.051 -0.1965  0.1701  0.0600
  263PJ2     OA 4454   1.344   8.869   1.114  0.2159 -0.4579  0.1433
  263PJ2      P 4455   1.211   8.859   1.024  0.1302 -0.0026  0.2135
  263PJ2     OB 4456   1.165   8.995   0.990  0.0535 -0.0355  0.1846
  263PJ2     HB 4457   1.074   8.986   0.950  0.3585 -1.0085 -0.3390
  263PJ2     OG 4458   1.259   8.770   0.916 -0.4468 -0.5648  0.4063
  263PJ2     HG 4459   1.347   8.729   0.941 -0.0397  0.6178  0.9947
  263PJ2     OD 4460   1.110   8.772   1.115 -0.0981 -0.0269 -0.0613
  264POX     CD 4461   1.080   8.813   1.249 -0.1226  0.3734 -0.1876
  264POX     CE 4462   0.930   8.812   1.281 -0.0724 -0.3483  0.0435
  264POX     OE 4463   0.882   8.905   1.378 -0.7729 -0.1508 -0.4804
  264POX    C1A 4464   0.802   9.002   1.336 -0.7859  0.3351  0.6299
  264POX    O1A 4465   0.808   9.049   1.222 -0.1335 -0.0769  0.4855
  264POX    C1B 4466   0.757   9.081   1.453 -0.1960  0.9706  0.4361
  264POX    C1C 4467   0.870   9.174   1.499  0.6658 -0.1449  0.6108
  264POX    C1D 4468   0.841   9.229   1.639 -0.0715  0.6397  0.1563
  264POX    C1E 4469   0.965   9.293   1.701  0.1591  0.0366  0.3270
  264POX    C1F 4470   0.941   9.329   1.848 -0.5365 -0.5477  0.3602
  264POX    C1G 4471   1.066   9.379   1.920 -0.0473 -0.5765 -0.4501
  264POX    C1H 4472   1.032   9.431   2.060  0.6918  0.1884 -0.5486
  264POX    C1I 4473   1.145   9.461   2.158  0.0881 -0.4914  0.3682
  264POX    C1J 4474   1.140   9.455   2.291  0.6989  0.0842  0.4257
  264POX    C1K 4475   1.022   9.405   2.375  0.8689 -0.1216  0.5459
  264POX    C1L 4476   0.958   9.517   2.457  0.0354 -0.3851  0.2626
  264POX    C1M 4477   0.855   9.442   2.542 -0.0377 -0.4634  0.1049
  264POX    C1N 4478   0.921   9.400   2.673 -0.2563 -0.5487  0.1885
  264POX    C1O 4479   0.813   9.363   2.775 -0.4066  0.3887  0.3833
  264POX    C1P 4480   0.883   9.317   2.903 -0.0159  0.2717  0.1316
  264POX    C1Q 4481   0.790   9.346   3.021 -0.1060 -0.3792  0.2266
  264POX    C1R 4482   0.853   9.321   3.158  0.0475 -0.1004  0.2092
  264POX     CZ 4483   0.881   8.667   1.291  0.3025 -0.4704  0.1360
  264POX     OZ 4484   0.921   8.601   1.412  0.1807 -0.6594  0.0733
  264POX    C2A 4485   0.860   8.484   1.429  0.0640 -0.5680  0.2840
  264POX    O2A 4486   0.773   8.444   1.353 -0.0851  0.4360 -0.0868
  264POX    C2B 4487   0.912   8.404   1.543  0.2030 -0.5718  0.2185
  264POX    C2C 4488   0.815   8.409   1.661  0.0524 -0.0789  0.0774
  264POX    C2D 4489   0.880   8.310   1.758  0.2528 -0.2935 -0.2732
  264POX    C2E 4490   0.820   8.298   1.898 -0.1399  0.1767 -0.3963
  264POX    C2F 4491   0.895   8.185   1.970  0.0856  0.3019 -0.4337
  264POX    C2G 4492   0.889   8.204   2.122 -0.6752 -0.2624 -0.3873
  264POX    C2H 4493   0.755   8.177   2.190 -0.4936 -0.2273 -0.0115
  264POX    C2I 4494   0.778   8.173   2.341  0.1529  0.5924 -0.0807
  264POX    C2J 4495   0.647   8.144   2.415  0.4047 -0.0195  0.1369
  264POX    C2K 4496   0.668   8.143   2.566  0.2836  0.1806  0.1554
  264POX    C2L 4497   0.557   8.072   2.643  0.3879 -0.3234 -0.1566
  264POX    C2M 4498   0.585   8.056   2.792 -0.1552  0.3851  0.0283
  264POX    C2N 4499   0.478   7.986   2.875  0.3494 -0.8847 -0.3722
  264POX    C2O 4500   0.537   7.962   3.015  0.2993  0.5169 -0.1006
  264POX    C2P 4501   0.444   7.889   3.111  0.0406  0.7373 -0.1788
  265CHL    CN1 4502   8.502  -0.012   1.326  0.0885 -0.0564  0.1149
  265CHL    CN2 4503   8.578   0.163   1.201  0.2247 -0.1744 -0.1080
  265CHL    CN3 4504   8.386   0.039   1.130  0.4495 -0.4951 -0.1669
  265CHL    NTM 4505   8.522   0.028   1.185  0.3645 -0.2559  0.0967
  265CHL     CB 4506   8.592  -0.061   1.091 -0.0044 -0.5514  0.0966
  266PJ2     CA 4507   8.731  -0.116   1.126  0.3407  0.0923 -0.2418
  266PJ2     OA 4508   8.832  -0.023   1.165  0.0576  0.5836 -0.6614
  266PJ2      P 4509   8.973  -0.091   1.203 -0.1385  0.4998 -0.0736
  266PJ2     OB 4510   9.008  -0.159   1.076  0.2955  0.4548  0.0683
  266PJ2     HB 4511   8.922  -0.200   1.046 -1.3106  2.0904  2.1220
  266PJ2     OG 4512   9.068   0.007   1.260 -0.0547  0.4390 -0.1073
  266PJ2     HG 4513   9.145  -0.049   1.292  0.5927  0.3389 -1.7838
  266PJ2     OD 4514   8.930  -0.207   1.306  0.1367  1.0197  0.6353
  267POX     CD 4515   8.962  -0.180   1.443  0.0315  0.6314  0.7369
  267POX     CE 4516   8.906  -0.282   1.542  0.4561 -0.1888  0.1473
  267POX     OE 4517   8.963  -0.260   1.671  0.0372  0.3445  0.2462
  267POX    C1A 4518   8.898  -0.191   1.763 -0.2576  0.3061  0.0674
  267POX    O1A 4519   8.794  -0.130   1.735 -0.3199 -0.0631 -0.5066
  267POX    C1B 4520   8.957  -0.174   1.898  0.9533  0.4718 -0.4742
  267POX    C1C 4521   9.010  -0.030   1.902  0.2789  0.7129 -0.1156
  267POX    C1D 4522   9.098  -0.030   2.027  0.3603 -0.1614 -0.1631
  267POX    C1E 4523   9.171   0.097   2.072  0.1350 -0.1281  0.1163
  267POX    C1F 4524   9.293   0.142   1.992  0.3623 -0.1507  0.4506
  267POX    C1G 4525   9.386   0.232   2.074  0.2191  0.3916  0.0286
  267POX    C1H 4526   9.481   0.170   2.177  0.1080  0.2363  0.0388
  267POX    C1I 4527   9.583   0.276   2.220  0.6031 -0.0527 -0.4088
  267POX    C1J 4528   9.641   0.277   2.340 -0.1743 -0.6400 -0.0123
  267POX    C1K 4529   9.622   0.176   2.452 -0.0795 -0.1826  0.4203
  267POX    C1L 4530   9.747   0.176   2.541 -0.0801  0.1047  0.4210
  267POX    C1M 4531   9.756   0.056   2.635  0.2978 -0.3888 -0.2349
  267POX    C1N 4532   9.885   0.052   2.718  0.3294 -0.2410 -0.2773
  267POX    C1O 4533   9.892  -0.074   2.805  0.4671  0.0662  0.1622
  267POX    C1P 4534   9.807  -0.052   2.930  0.0701  0.1720 -0.1218
  267POX    C1Q 4535   9.779  -0.193   2.984 -0.2000  0.3980  0.3375
  267POX    C1R 4536   9.659  -0.263   2.920 -0.4945  0.6043  0.6593
  267POX     CZ 4537   8.954  -0.417   1.489 -0.5777 -0.4440 -0.1673
  267POX     OZ 4538   8.942  -0.531   1.575  0.1132 -0.2100  0.2472
  267POX    C2A 4539   8.978  -0.648   1.523 -0.6375 -0.0135 -0.7463
  267POX    O2A 4540   9.033  -0.667   1.415  0.0392 -0.7089 -0.2878
  267POX    C2B 4541   8.953  -0.768   1.606  0.1299  0.1311 -0.3048
  267POX    C2C 4542   8.989  -0.739   1.752  0.2656 -0.1463 -0.2815
  267POX    C2D 4543   8.962  -0.860   1.842 -0.1319 -0.0718 -0.2969
  267POX    C2E 4544   8.938  -0.816   1.987  0.7526 -0.2124 -0.0996
  267POX    C2F 4545   8.908  -0.934   2.080 -0.6464  0.0516 -0.1864
  267POX    C2G 4546   8.769  -0.997   2.080 -0.4433 -0.4002  0.0511
  267POX    C2H 4547   8.784  -1.125   2.162  0.6120 -0.1242  0.3000
  267POX    C2I 4548   8.654  -1.205   2.174  0.2484  0.4853  0.4851
  267POX    C2J 4549   8.655  -1.328   2.265  0.8356  0.2297  0.1436
  267POX    C2K 4550   8.688  -1.299   2.412  0.3358 -0.2040  0.3457
  267POX    C2L 4551   8.660  -1.410   2.513 -0.7938 -0.0016  0.2721
  267POX    C2M 4552   8.699  -1.358   2.652  0.4133  0.1476 -0.1074
  267POX    C2N 4553   8.675  -1.467   2.756 -0.0108  0.2234 -0.1240
  267POX    C2O 4554   8.712  -1.423   2.898 -0.2912 -0.1427  0.0645
  267POX    C2P 4555   8.629  -1.301   2.938  0.0659  0.0795  0.1250
  268CHL    CN1 4556   1.228   5.727   1.617 -0.2293 -0.8072 -0.5807
  268CHL    CN2 4557   1.257   5.737   1.383 -0.2896 -0.4544 -0.3695
  268CHL    CN3 4558   1.390   5.872   1.523 -0.2386 -0.4762  0.1090
  268CHL    NTM 4559   1.254   5.819   1.505 -0.1697 -0.5118 -0.3276
  268CHL     CB 4560   1.149   5.922   1.503 -0.1062 -0.4417 -0.1248
  269PJ2     CA 4561   1.107   5.998   1.377  0.0681 -0.0606  0.0476
  269PJ2     OA 4562   1.219   6.037   1.297 -0.2230 -0.1464 -0.4021
  269PJ2      P 4563   1.191   6.181   1.229 -0.4306  0.0487  0.0896
  269PJ2     OB 4564   1.302   6.190   1.131 -0.4100  0.5168  0.1573
  269PJ2     HB 4565   1.261   6.211   1.042  1.1088  0.8798 -0.4805
  269PJ2     OG 4566   1.058   6.190   1.165 -0.4029 -0.2286 -0.0113
  269PJ2     HG 4567   1.030   6.278   1.127  0.8692 -0.2775 -1.1540
  269PJ2     OD 4568   1.215   6.283   1.351  0.1054 -0.1421  0.1466
  270POX     CD 4569   1.356   6.281   1.377  0.2945  0.5450 -0.7837
  270POX     CE 4570   1.427   6.408   1.423  0.3887  0.1818  0.0886
  270POX     OE 4571   1.504   6.387   1.542  0.4129 -0.4702 -0.0410
  270POX    C1A 4572   1.613   6.462   1.536 -0.0251  0.1687 -0.1095
  270POX    O1A 4573   1.702   6.435   1.456  0.1177  0.0042  0.1035
  270POX    C1B 4574   1.643   6.521   1.669 -0.0573  0.1207 -0.0809
  270POX    C1C 4575   1.765   6.458   1.736 -0.2606 -0.1821  0.0093
  270POX    C1D 4576   1.785   6.502   1.881  0.1382  0.1766 -0.1508
  270POX    C1E 4577   1.823   6.650   1.885 -0.0449  0.2071  0.6340
  270POX    C1F 4578   1.860   6.695   2.027  1.1992 -0.4824  0.5439
  270POX    C1G 4579   1.741   6.705   2.123  0.8686 -0.2732  0.1155
  270POX    C1H 4580   1.791   6.694   2.267 -0.4617 -0.1561  0.6008
  270POX    C1I 4581   1.880   6.808   2.316  0.1943 -0.4074  0.0027
  270POX    C1J 4582   1.872   6.851   2.441 -0.1589  0.4483 -0.3075
  270POX    C1K 4583   1.781   6.789   2.548  0.0750  0.6170 -0.0080
  270POX    C1L 4584   1.864   6.700   2.641  0.0260  0.4187 -0.1547
  270POX    C1M 4585   1.781   6.636   2.752  0.4507  0.1101 -0.0102
  270POX    C1N 4586   1.716   6.740   2.844  0.1519  0.0735 -0.1776
  270POX    C1O 4587   1.663   6.696   2.981  0.0854  0.2655 -0.1412
  270POX    C1P 4588   1.579   6.806   3.045  0.1126  0.2914 -0.1499
  270POX    C1Q 4589   1.470   6.857   2.950  0.2158  0.5583 -0.1271
  270POX    C1R 4590   1.398   6.981   3.001 -0.0444  0.2134  0.3516
  270POX     CZ 4591   1.318   6.510   1.459  0.1934  0.0557 -0.1461
  270POX     OZ 4592   1.361   6.640   1.500  0.1437  0.1863 -0.5039
  270POX    C2A 4593   1.268   6.733   1.521  0.1369 -0.1008  0.8196
  270POX    O2A 4594   1.148   6.705   1.520  0.0452  0.2942 -0.1898
  270POX    C2B 4595   1.312   6.874   1.528  0.3282 -0.1473  0.5658
  270POX    C2C 4596   1.381   6.908   1.660  0.2376  0.0312  0.5686
  270POX    C2D 4597   1.291   6.883   1.780 -0.0523 -0.7975  0.1824
  270POX    C2E 4598   1.343   6.913   1.921  0.1760  0.2167 -0.1123
  270POX    C2F 4599   1.265   6.831   2.024  0.0688  0.7042  0.1956
  270POX    C2G 4600   1.336   6.847   2.158 -0.1758 -0.4602  0.4718
  270POX    C2H 4601   1.356   6.994   2.196  0.0106 -0.2794 -0.3063
  270POX    C2I 4602   1.413   6.992   2.339  0.3960  0.3294 -0.4498
  270POX    C2J 4603   1.424   7.131   2.402 -0.0669 -0.0928  0.5752
  270POX    C2K 4604   1.463   7.130   2.550  0.2715  0.2031  0.4879
  270POX    C2L 4605   1.461   7.270   2.612  0.2142  0.6085 -0.4212
  270POX    C2M 4606   1.516   7.268   2.754 -0.6403 -0.1954 -0.0965
  270POX    C2N 4607   1.471   7.392   2.831 -0.0993  0.0230 -0.1315
  270POX    C2O 4608   1.543   7.406   2.966 -0.3654 -0.5252  0.0674
  270POX    C2P 4609   1.479   7.517   3.050  0.1994 -0.3775  0.3051
  271CHL    CN1 4610   0.961   8.121   1.322  0.1922 -0.1262 -0.6515
  271CHL    CN2 4611   1.143   8.290   1.287  0.2131  0.6309 -0.1770
  271CHL    CN3 4612   1.188   8.090   1.407 -0.4286 -0.0294 -0.5340
  271CHL    NTM 4613   1.104   8.149   1.301  0.0649  0.6293 -0.5649
  271CHL     CB 4614   1.142   8.099   1.168  0.2275 -0.3863 -0.1505
  272PJ2     CA 4615   1.099   7.957   1.130  0.2673 -0.2222 -0.8156
  272PJ2     OA 4616   1.166   7.853   1.201 -0.0943  0.2296  0.2005
  272PJ2      P 4617   1.079   7.721   1.170  0.1126  0.1751 -0.1541
  272PJ2     OB 4618   0.935   7.756   1.175  0.0886 -0.0292  0.6656
  272PJ2     HB 4619   0.920   7.804   1.262  2.8006 -0.4023  1.4454
  272PJ2     OG 4620   1.139   7.668   1.046 -0.0481  0.2011 -0.2435
  272PJ2     HG 4621   1.226   7.718   1.042 -1.1506  2.2608  0.0534
  272PJ2     OD 4622   1.109   7.622   1.293 -0.3734  0.1162 -0.0821
  273POX     CD 4623   1.033   7.643   1.413  0.3035  0.4297  0.2950
  273POX     CE 4624   1.085   7.592   1.548  0.2844 -0.0076  0.1370
  273POX     OE 4625   1.206   7.657   1.587  0.4584 -0.3356  0.1550
  273POX    C1A 4626   1.194   7.779   1.639  0.2061  0.0136 -0.7065
  273POX    O1A 4627   1.097   7.853   1.621 -0.1887 -0.1996  0.4696
  273POX    C1B 4628   1.325   7.820   1.694 -0.2716 -0.1334  0.5655
  273POX    C1C 4629   1.317   7.911   1.817  0.2116 -0.1094  0.5826
  273POX    C1D 4630   1.270   7.816   1.928  0.7139 -0.4370  0.5179
  273POX    C1E 4631   1.262   7.899   2.056 -0.3844  0.0679  0.1275
  273POX    C1F 4632   1.189   7.812   2.159  0.6456 -0.4367  0.4410
  273POX    C1G 4633   1.153   7.887   2.287 -0.3376  0.0169 -0.0856
  273POX    C1H 4634   1.268   7.892   2.388 -0.1895  0.0648 -0.2569
  273POX    C1I 4635   1.213   7.946   2.520  0.1910 -0.1152 -0.0234
  273POX    C1J 4636   1.261   7.900   2.635  0.6010  0.0357 -0.1314
  273POX    C1K 4637   1.356   7.782   2.652  0.3684 -0.1718 -0.2744
  273POX    C1L 4638   1.451   7.792   2.771 -0.3800  0.0953  0.3050
  273POX    C1M 4639   1.582   7.858   2.728 -0.4583  0.1229  0.1097
  273POX    C1N 4640   1.694   7.861   2.832  0.2455 -0.4693 -0.6164
  273POX    C1O 4641   1.648   7.958   2.941  0.6031 -0.7797 -0.1856
  273POX    C1P 4642   1.731   7.959   3.070  0.4723  0.4738 -0.0992
  273POX    C1Q 4643   1.870   8.023   3.062  0.6945 -0.0307 -0.3357
  273POX    C1R 4644   1.886   8.153   2.982 -0.0436  0.1661 -0.1719
  273POX     CZ 4645   1.093   7.439   1.544  0.4131  0.0111 -0.5534
  273POX     OZ 4646   0.974   7.361   1.547  0.4428 -0.0190  0.1420
  273POX    C2A 4647   0.991   7.229   1.535  0.1412 -0.0638  0.1918
  273POX    O2A 4648   1.097   7.183   1.492  0.1688  0.2217 -0.0543
  273POX    C2B 4649   0.870   7.152   1.570  0.2411 -0.2916  0.0372
  273POX    C2C 4650   0.887   7.097   1.711 -0.2254  0.0928  0.2463
  273POX    C2D 4651   0.891   7.197   1.827  0.3452  0.6587 -0.2537
  273POX    C2E 4652   0.931   7.129   1.958  0.4421  0.0812 -0.5810
  273POX    C2F 4653   0.959   7.235   2.064  0.0752 -0.0041 -0.3950
  273POX    C2G 4654   0.960   7.164   2.200 -0.5056  0.1790 -0.2918
  273POX    C2H 4655   1.007   7.249   2.319 -0.6954 -0.2353  0.0797
  273POX    C2I 4656   0.990   7.163   2.445  0.4396 -0.2938  0.1977
  273POX    C2J 4657   1.041   7.242   2.566 -0.4183  0.6236 -0.0190
  273POX    C2K 4658   1.030   7.154   2.691  0.1398  0.5301 -0.0330
  273POX    C2L 4659   1.033   7.240   2.818 -0.1714  0.2909  0.1361
  273POX    C2M 4660   1.026   7.154   2.945  0.5219  0.0342  0.0091
  273POX    C2N 4661   1.087   7.240   3.056  0.2788  0.3094 -0.0671
  273POX    C2O 4662   1.036   7.184   3.189  0.2874  0.0484 -0.1736
  273POX    C2P 4663   1.094   7.265   3.304  0.0131  0.2643 -0.1863
  274CHL    CN1 4664   1.660   7.557   1.287  0.5792 -0.0543 -0.0283
  274CHL    CN2 4665   1.467   7.577   1.431  0.2884  0.3019 -0.0214
  274CHL    CN3 4666   1.452   7.451   1.235  0.1175  0.5863 -0.3593
  274CHL    NTM 4667   1.514   7.572   1.291  0.6008  0.1318  0.0898
  274CHL     CB 4668   1.460   7.680   1.208  0.2199  0.0970  0.2847
  275PJ2     CA 4669   1.478   7.826   1.252  0.0540  0.0785  0.4134
  275PJ2     OA 4670   1.608   7.859   1.302  0.1890 -0.2784  0.3063
  275PJ2      P 4671   1.629   8.018   1.288 -0.2274 -0.2440  0.0605
  275PJ2     OB 4672   1.771   8.057   1.304 -0.3035  0.0375  0.0531
  275PJ2     HB 4673   1.835   7.982   1.289 -1.4092 -0.7746 -0.7480
  275PJ2     OG 4674   1.541   8.070   1.181 -0.2698  0.3000  0.3561
  275PJ2     HG 4675   1.491   8.149   1.217 -0.8746 -0.0091  0.2109
  275PJ2     OD 4676   1.556   8.063   1.424  0.0685  0.4791 -0.0120
  276POX     CD 4677   1.640   8.080   1.538 -0.0693  0.2496  0.1255
  276POX     CE 4678   1.698   8.220   1.564  0.2280  0.2410 -0.4791
  276POX     OE 4679   1.787   8.222   1.675 -0.0063  0.0798 -0.2871
  276POX    C1A 4680   1.897   8.293   1.652  0.1664 -0.0130  0.2336
  276POX    O1A 4681   1.902   8.381   1.566  0.0906 -0.4558 -0.2292
  276POX    C1B 4682   2.001   8.277   1.756  0.0539 -0.3132  0.3030
  276POX    C1C 4683   2.077   8.405   1.796 -0.3030 -0.0722  0.2137
  276POX    C1D 4684   2.170   8.383   1.915 -0.1039  0.0779  0.0859
  276POX    C1E 4685   2.091   8.362   2.045  0.6519 -0.9108  0.3895
  276POX    C1F 4686   2.147   8.442   2.163 -0.1322  0.3623 -0.0875
  276POX    C1G 4687   2.059   8.389   2.276 -0.0710  0.2389 -0.0961
  276POX    C1H 4688   2.084   8.436   2.420 -0.0308  0.0692 -0.0471
  276POX    C1I 4689   2.015   8.341   2.518  0.2086 -0.0684 -0.0113
  276POX    C1J 4690   1.966   8.360   2.640  0.1211 -0.3892  0.0043
  276POX    C1K 4691   1.954   8.501   2.697  0.1229 -0.4162  0.0698
  276POX    C1L 4692   1.859   8.493   2.817 -0.0225 -0.4168 -0.0442
  276POX    C1M 4693   1.856   8.628   2.889  0.8640  0.0087 -0.7875
  276POX    C1N 4694   1.797   8.747   2.813 -0.6100 -0.0074  0.3126
  276POX    C1O 4695   1.770   8.880   2.885  0.1246  0.5218 -0.3760
  276POX    C1P 4696   1.889   8.952   2.949  0.3156 -0.1092 -0.0134
  276POX    C1Q 4697   1.828   9.073   3.019 -0.1720 -0.5146  0.2621
  276POX    C1R 4698   1.941   9.160   3.074 -0.5329  0.4086 -0.4273
  276POX     CZ 4699   1.576   8.307   1.597  0.2081 -0.0666  0.2703
  276POX     OZ 4700   1.506   8.285   1.720  0.0373 -0.1895  0.1504
  276POX    C2A 4701   1.374   8.305   1.714  0.1831  0.9402  0.5234
  276POX    O2A 4702   1.308   8.296   1.611  0.4932  0.1161  0.3872
  276POX    C2B 4703   1.327   8.292   1.854  0.5671  0.0512  0.5783
  276POX    C2C 4704   1.274   8.419   1.920  0.5111  0.1861  0.2750
  276POX    C2D 4705   1.234   8.376   2.061  0.7778 -0.3195  0.2002
  276POX    C2E 4706   1.208   8.494   2.155 -0.4164 -0.2416 -0.2117
  276POX    C2F 4707   1.138   8.462   2.288  0.2736 -0.0666  0.2007
  276POX    C2G 4708   1.196   8.346   2.368 -0.3980 -0.9374 -0.5452
  276POX    C2H 4709   1.097   8.327   2.483 -0.1438  0.2235 -0.1176
  276POX    C2I 4710   1.122   8.412   2.608  0.1089 -0.6951  0.4708
  276POX    C2J 4711   1.059   8.375   2.743 -0.3263  0.1181  0.5005
  276POX    C2K 4712   1.106   8.241   2.802  0.6214  0.3622  0.3166
  276POX    C2L 4713   1.061   8.218   2.946  0.6487 -0.1992  0.2360
  276POX    C2M 4714   1.124   8.081   2.971 -0.0434 -0.5347  0.1656
  276POX    C2N 4715   1.216   8.081   3.093  0.2881 -0.4862 -0.0805
  276POX    C2O 4716   1.275   7.941   3.106 -0.3222 -0.7451 -0.0408
  276POX    C2P 4717   1.339   7.930   3.245  0.0126  0.1731 -0.1140
  277CHL    CN1 4718   0.499   0.077   1.031 -0.0837  0.0084 -0.0049
  277CHL    CN2 4719   0.496   0.312   0.991 -0.0190 -0.7121 -0.0961
  277CHL    CN3 4720   0.547   0.158   0.816 -0.1177  0.4429  0.0904
  277CHL    NTM 4721   0.462   0.181   0.934 -0.8085 -0.4542 -0.2316
  277CHL     CB 4722   0.322   0.154   0.898 -0.9969  0.5747 -0.3006
  278PJ2     CA 4723   0.201   0.191   0.984 -1.0726 -0.0338 -0.1400
  278PJ2     OA 4724   0.176   0.329   1.010  0.0190  0.2104 -0.3324
  278PJ2      P 4725   0.026   0.355   1.063  0.0439  0.0461 -0.1791
  278PJ2     OB 4726   0.022   0.497   1.106 -0.5973 -0.0251  0.0108
  278PJ2     HB 4727  -0.071   0.515   1.137 -1.8251 -3.1059 -1.4648
  278PJ2     OG 4728  -0.073   0.298   0.969 -0.1490 -0.2916  0.2310
  278PJ2     HG 4729  -0.018   0.240   0.910  1.8923  1.1774  0.5988
  278PJ2     OD 4730   0.045   0.284   1.206  0.3414  0.3200 -0.0806
  279POX     CD 4731   0.125   0.357   1.299 -0.2961  0.5181  0.3167
  279POX     CE 4732   0.052   0.366   1.433 -0.0950 -0.0387  0.4658
  279POX     OE 4733   0.115   0.460   1.520  0.7127  0.2214 -0.3963
  279POX    C1A 4734   0.033   0.516   1.607  0.3314  0.0294 -0.6311
  279POX    O1A 4735  -0.089   0.516   1.590  0.2572  0.6003 -0.1740
  279POX    C1B 4736   0.089   0.617   1.700 -0.1882 -0.3348  0.0914
  279POX    C1C 4737   0.147   0.565   1.831  0.6162 -0.0299 -0.1392
  279POX    C1D 4738   0.049   0.532   1.944  0.3220 -0.0186 -0.3900
  279POX    C1E 4739   0.124   0.471   2.062  0.0506  0.1312 -0.1382
  279POX    C1F 4740   0.040   0.446   2.187 -0.1385 -0.1828 -0.3279
  279POX    C1G 4741   0.098   0.355   2.295  0.2601  0.5949  0.1252
  279POX    C1H 4742   0.246   0.388   2.314  0.3585 -0.0271  0.4661
  279POX    C1I 4743   0.316   0.308   2.424  0.2673 -0.3305  0.3059
  279POX    C1J 4744   0.406   0.357   2.509 -0.0313 -0.1051  0.4925
  279POX    C1K 4745   0.428   0.509   2.509  0.2174 -0.1387  0.1823
  279POX    C1L 4746   0.422   0.562   2.652 -0.4822  0.1240  0.0600
  279POX    C1M 4747   0.288   0.628   2.688 -0.4182 -0.0299  0.5869
  279POX    C1N 4748   0.299   0.685   2.830  0.3825  0.6861  0.2452
  279POX    C1O 4749   0.176   0.767   2.868  0.1884  0.6961 -0.3914
  279POX    C1P 4750   0.194   0.848   2.997  0.2348  0.3093 -0.1530
  279POX    C1Q 4751   0.067   0.927   3.029 -0.3150 -0.3421 -0.6823
  279POX    C1R 4752   0.027   1.041   2.935  0.1773  0.0407 -0.4343
  279POX     CZ 4753   0.023   0.223   1.481  0.0614 -0.1521  0.2228
  279POX     OZ 4754  -0.049   0.192   1.600 -0.1356 -0.2505  0.0772
  279POX    C2A 4755  -0.181   0.213   1.597 -0.0236  0.4443 -0.0898
  279POX    O2A 4756  -0.240   0.226   1.490 -0.3456 -0.5608 -0.0463
  279POX    C2B 4757  -0.246   0.187   1.727  0.1565  0.2132 -0.0458
  279POX    C2C 4758  -0.251   0.312   1.814  0.0579  0.0325  0.2102
  279POX    C2D 4759  -0.335   0.312   1.942  0.2451  0.0570  0.3334
  279POX    C2E 4760  -0.295   0.212   2.050  0.1217  0.0566  0.3794
  279POX    C2F 4761  -0.373   0.227   2.180 -0.2204  0.2659  0.1516
  279POX    C2G 4762  -0.321   0.137   2.293  0.3350  0.1666 -0.1820
  279POX    C2H 4763  -0.394   0.189   2.416 -0.4177 -0.3844 -0.3868
  279POX    C2I 4764  -0.339   0.141   2.551 -0.7542 -0.3936 -0.2522
  279POX    C2J 4765  -0.353  -0.011   2.557 -0.2132 -0.4619 -0.6578
  279POX    C2K 4766  -0.381  -0.060   2.699  0.4742  0.4499 -0.1963
  279POX    C2L 4767  -0.263  -0.090   2.791  0.1306 -0.0023  0.1035
  279POX    C2M 4768  -0.317  -0.119   2.931 -0.0397  0.0645  0.0526
  279POX    C2N 4769  -0.363  -0.001   3.017 -0.0745  0.1662 -0.1066
  279POX    C2O 4770  -0.444  -0.065   3.130 -0.1007 -0.1469 -0.3013
  279POX    C2P 4771  -0.543   0.037   3.185 -0.2451 -0.2976 -0.2829
  280CHL    CN1 4772   5.976   7.858   1.382 -0.0022 -0.2151  0.4163
  280CHL    CN2 4773   5.743   7.893   1.417  0.0367  0.1498  0.3583
  280CHL    CN3 4774   5.916   7.979   1.570 -0.3983 -0.8101  0.2565
  280CHL    NTM 4775   5.876   7.954   1.431  0.0902  0.1282 -0.0658
  280CHL     CB 4776   5.876   8.077   1.350 -0.7028 -0.0712 -0.3791
  281PJ2     CA 4777   5.991   8.177   1.339 -0.5372 -0.1955  0.1793
  281PJ2     OA 4778   6.028   8.242   1.461 -0.1012  0.0265 -0.0688
  281PJ2      P 4779   6.173   8.310   1.444 -0.1387  0.0896 -0.1338
  281PJ2     OB 4780   6.171   8.382   1.315 -1.1331  0.0957 -0.1247
  281PJ2     HB 4781   6.237   8.457   1.313  1.4011 -1.9176  0.8795
  281PJ2     OG 4782   6.191   8.380   1.573  0.2832 -0.6334  0.2071
  281PJ2     HG 4783   6.163   8.324   1.651  2.5685 -0.0776  1.5198
  281PJ2     OD 4784   6.282   8.197   1.410  0.4715  0.6248  0.0277
  282POX     CD 4785   6.313   8.124   1.529 -0.6193 -0.2576 -0.2099
  282POX     CE 4786   6.342   7.975   1.509 -0.1331 -0.1626 -0.2259
  282POX     OE 4787   6.309   7.913   1.633  0.0602 -0.0555 -0.1192
  282POX    C1A 4788   6.281   7.783   1.645  0.9005 -0.2474 -0.2079
  282POX    O1A 4789   6.263   7.707   1.550 -0.1523 -0.1946 -0.0655
  282POX    C1B 4790   6.240   7.749   1.783 -0.3023  0.1154 -0.4662
  282POX    C1C 4791   6.119   7.832   1.826 -0.3190  0.0114 -0.3142
  282POX    C1D 4792   6.079   7.805   1.972  0.3000  0.3616 -0.0745
  282POX    C1E 4793   5.945   7.872   2.003  0.1792  0.0073  0.1712
  282POX    C1F 4794   5.925   7.888   2.154 -0.4054 -0.1278  0.1104
  282POX    C1G 4795   5.977   8.023   2.203 -0.1414 -0.1592 -0.0825
  282POX    C1H 4796   5.973   8.037   2.356  0.1611  0.2405 -0.1085
  282POX    C1I 4797   6.034   8.169   2.403  0.0140  0.2292  0.1147
  282POX    C1J 4798   6.099   8.210   2.512  0.4070  0.2954 -0.1441
  282POX    C1K 4799   6.128   8.120   2.632 -0.3691  0.2215 -0.0089
  282POX    C1L 4800   6.278   8.093   2.648 -0.5312 -0.6115  0.1614
  282POX    C1M 4801   6.309   8.020   2.779  0.0524 -0.5043  0.0852
  282POX    C1N 4802   6.459   8.011   2.809  0.0831  0.6612  0.3367
  282POX    C1O 4803   6.480   7.956   2.951  0.2562 -0.5191 -0.1344
  282POX    C1P 4804   6.447   7.807   2.949  0.3112 -0.5411  0.5138
  282POX    C1Q 4805   6.439   7.741   3.087  0.2237 -0.7312  0.4187
  282POX    C1R 4806   6.323   7.796   3.171 -0.0330  0.0416 -0.4212
  282POX     CZ 4807   6.487   7.954   1.465 -0.1167 -0.8465  0.1481
  282POX     OZ 4808   6.595   8.001   1.547 -0.1427 -0.7498  0.1269
  282POX    C2A 4809   6.710   8.026   1.486  0.0721 -0.4419  0.6506
  282POX    O2A 4810   6.736   7.953   1.391 -0.6079  0.3096 -0.1366
  282POX    C2B 4811   6.811   8.096   1.568  0.0475 -0.0415  0.3428
  282POX    C2C 4812   6.949   8.133   1.512 -0.0594 -0.1807 -0.0129
  282POX    C2D 4813   7.044   8.222   1.592  0.4123 -0.2195 -0.5180
  282POX    C2E 4814   7.117   8.143   1.701  0.5798  0.7025  0.0556
  282POX    C2F 4815   7.202   8.220   1.802  0.5704  0.2066  0.4441
  282POX    C2G 4816   7.269   8.127   1.904  0.8089  0.4161  0.4793
  282POX    C2H 4817   7.331   8.206   2.019 -0.3672  0.7315  0.9152
  282POX    C2I 4818   7.358   8.113   2.137 -0.1013 -0.1577  0.1634
  282POX    C2J 4819   7.429   8.191   2.248 -0.2288 -0.0654  0.1795
  282POX    C2K 4820   7.465   8.090   2.357  0.4160 -0.2430 -0.1950
  282POX    C2L 4821   7.351   8.028   2.438 -0.0553  0.6920 -0.1380
  282POX    C2M 4822   7.303   8.123   2.548 -0.0946  0.3364  0.1544
  282POX    C2N 4823   7.236   8.047   2.661 -0.1195  0.7587  0.4251
  282POX    C2O 4824   7.346   7.984   2.747 -0.0543  0.6513  0.2620
  282POX    C2P 4825   7.294   7.956   2.888  0.4670 -0.3666  0.2572
  283CHL    CN1 4826   6.666   5.183   1.104  0.3303  0.4041  0.0697
  283CHL    CN2 4827   6.682   5.110   1.337  0.1246 -0.2186  0.0598
  283CHL    CN3 4828   6.874   5.142   1.191  0.0553 -0.3982 -0.1598
  283CHL    NTM 4829   6.735   5.096   1.201 -0.0593 -0.0215 -0.0324
  283CHL     CB 4830   6.749   4.959   1.150  0.2289 -0.1431  0.3711
  284PJ2     CA 4831   6.790   4.842   1.240 -0.6449  0.0344  1.0126
  284PJ2     OA 4832   6.919   4.862   1.299 -0.2052 -0.1064  0.1142
  284PJ2      P 4833   6.923   4.781   1.438  0.2654 -0.4443 -0.0954
  284PJ2     OB 4834   6.895   4.642   1.396  0.0002 -0.4104 -0.0320
  284PJ2     HB 4835   6.892   4.577   1.472 -1.6076 -2.6037 -1.8190
  284PJ2     OG 4836   7.050   4.817   1.506 -0.2869  0.0272  0.7058
  284PJ2     HG 4837   7.049   4.839   1.603  0.0473 -1.3322  1.0323
  284PJ2     OD 4838   6.812   4.862   1.521  0.4214 -0.4556  0.1269
  285POX     CD 4839   6.851   4.932   1.640  0.1063  0.1654 -0.1297
  285POX     CE 4840   6.736   4.986   1.725 -0.1998 -0.0042 -0.4318
  285POX     OE 4841   6.785   5.071   1.828  0.0386  0.1273 -0.6531
  285POX    C1A 4842   6.732   5.193   1.831  0.3552  0.2552 -0.0448
  285POX    O1A 4843   6.667   5.230   1.734 -0.0017 -0.2789 -0.0151
  285POX    C1B 4844   6.762   5.277   1.949  0.3260 -0.0916  0.2126
  285POX    C1C 4845   6.654   5.242   2.052 -0.1426 -0.2173 -0.3206
  285POX    C1D 4846   6.665   5.351   2.159 -0.4285 -0.0077 -0.5011
  285POX    C1E 4847   6.596   5.309   2.289 -0.6047  0.0770 -0.5669
  285POX    C1F 4848   6.648   5.177   2.346 -0.2633  0.3606 -0.2142
  285POX    C1G 4849   6.568   5.119   2.463 -0.3328  0.4249 -0.2290
  285POX    C1H 4850   6.592   5.198   2.592  0.3674 -0.2277  0.0476
  285POX    C1I 4851   6.524   5.146   2.719  0.5803  0.3181  0.3870
  285POX    C1J 4852   6.584   5.132   2.837  0.0077  0.0435  0.6469
  285POX    C1K 4853   6.729   5.175   2.856  0.1779 -0.1167 -0.2288
  285POX    C1L 4854   6.748   5.204   3.005 -0.4623  0.2232 -0.2114
  285POX    C1M 4855   6.854   5.310   3.035 -0.0952 -0.2215  0.0781
  285POX    C1N 4856   6.996   5.271   2.994  0.0764  0.7983 -0.3316
  285POX    C1O 4857   7.086   5.361   3.080 -0.0465  0.5864  0.0182
  285POX    C1P 4858   7.231   5.319   3.060 -0.1158  0.1647  0.3717
  285POX    C1Q 4859   7.333   5.395   3.144  0.4902 -0.1050 -0.1087
  285POX    C1R 4860   7.318   5.363   3.293 -0.1453 -0.3958 -0.2338
  285POX     CZ 4861   6.666   4.863   1.784  0.0041  0.1757  0.1897
  285POX     OZ 4862   6.566   4.900   1.880  0.0424  0.1287  0.2471
  285POX    C2A 4863   6.441   4.913   1.837  0.3591  0.4118 -0.5943
  285POX    O2A 4864   6.403   4.915   1.720 -0.1379 -0.3431 -0.4515
  285POX    C2B 4865   6.349   4.935   1.950  0.3946 -0.2234 -0.4376
  285POX    C2C 4866   6.386   4.849   2.071 -0.5882 -0.2898 -0.1770
  285POX    C2D 4867   6.298   4.875   2.194 -0.1042  0.0201  0.1096
  285POX    C2E 4868   6.329   4.770   2.301 -0.4275 -0.0332  0.1544
  285POX    C2F 4869   6.248   4.784   2.430 -0.2475  0.0996  0.2540
  285POX    C2G 4870   6.096   4.775   2.416 -0.1417 -0.6523 -0.5305
  285POX    C2H 4871   6.016   4.760   2.546  0.1491 -0.1492 -0.2867
  285POX    C2I 4872   6.022   4.882   2.637  0.8293 -0.7827  0.5403
  285POX    C2J 4873   5.928   4.868   2.757 -0.1956 -0.2495 -0.1795
  285POX    C2K 4874   5.991   4.789   2.872 -0.2636  0.1729  0.1517
  285POX    C2L 4875   6.102   4.873   2.935 -0.0992  0.1410 -0.0945
  285POX    C2M 4876   6.092   4.859   3.087 -1.0298  0.1195 -0.1480
  285POX    C2N 4877   6.215   4.906   3.165 -0.5422  0.2602 -0.9839
  285POX    C2O 4878   6.225   5.054   3.201  0.2961  0.1581 -0.7826
  285POX    C2P 4879   6.351   5.075   3.287 -0.0680  0.1956 -0.2502
  286CHL    CN1 4880   6.637   1.087   1.133  0.5986 -0.1544 -0.3206
  286CHL    CN2 4881   6.616   1.267   1.279 -0.3736  0.0717  0.0747
  286CHL    CN3 4882   6.815   1.135   1.285 -0.6519  0.0684  0.0858
  286CHL    NTM 4883   6.669   1.130   1.270 -0.6332 -0.0209 -0.0663
  286CHL     CB 4884   6.619   1.054   1.385 -0.0250 -0.1256  0.1328
  287PJ2     CA 4885   6.643   0.903   1.397  0.0790 -0.0868  0.4151
  287PJ2     OA 4886   6.777   0.854   1.406  0.2645  0.2613 -0.3530
  287PJ2      P 4887   6.794   0.724   1.499 -0.1285  0.1303 -0.4635
  287PJ2     OB 4888   6.683   0.635   1.456  0.3020 -0.4024 -0.4867
  287PJ2     HB 4889   6.647   0.665   1.368 -0.0708 -1.7079 -0.8009
  287PJ2     OG 4890   6.930   0.674   1.473 -0.0584 -0.0301  0.1876
  287PJ2     HG 4891   6.930   0.594   1.412  3.5631 -1.8377  2.1940
  287PJ2     OD 4892   6.779   0.798   1.642  0.3602 -0.4593 -0.1003
  288POX     CD 4893   6.892   0.872   1.688 -0.0338  0.2932 -0.3201
  288POX     CE 4894   6.851   0.982   1.786  0.2829  0.2043 -0.0844
  288POX     OE 4895   6.952   1.083   1.796  0.4601 -0.0084  0.2734
  288POX    C1A 4896   6.908   1.207   1.810  0.6425  0.1183 -0.2694
  288POX    O1A 4897   6.790   1.235   1.786  0.6336  0.2437 -0.0824
  288POX    C1B 4898   7.012   1.312   1.822  0.0785  0.6643 -0.0801
  288POX    C1C 4899   7.013   1.366   1.965 -0.6604  0.1079  0.1413
  288POX    C1D 4900   7.083   1.272   2.064 -0.4900  0.2320  0.1384
  288POX    C1E 4901   7.026   1.301   2.203 -0.2099 -0.1367  0.3313
  288POX    C1F 4902   7.088   1.201   2.301  0.1685 -0.5596 -0.3286
  288POX    C1G 4903   6.998   1.193   2.425 -0.0523 -0.3580 -0.4725
  288POX    C1H 4904   7.041   1.081   2.521 -0.0145 -0.3734 -0.5067
  288POX    C1I 4905   7.174   1.097   2.596 -0.5030  0.3398  0.2272
  288POX    C1J 4906   7.185   1.070   2.726 -0.0829 -0.3481  0.0528
  288POX    C1K 4907   7.078   1.022   2.824 -0.4018 -0.2263 -0.2339
  288POX    C1L 4908   7.096   1.088   2.961  0.5605 -0.4382 -0.2502
  288POX    C1M 4909   7.006   1.017   3.062  0.0312  0.4866 -0.0588
  288POX    C1N 4910   7.039   1.050   3.208 -0.4362  0.6478  0.0127
  288POX    C1O 4911   6.938   0.977   3.297  0.3980 -0.0844  0.3793
  288POX    C1P 4912   6.976   0.841   3.356  0.3713 -0.3279 -0.1569
  288POX    C1Q 4913   6.880   0.784   3.460  0.8392 -0.4249  0.2219
  288POX    C1R 4914   6.898   0.633   3.476  0.3620 -0.5289 -0.2291
  288POX     CZ 4915   6.792   0.927   1.916  0.2230 -0.3606 -0.3476
  288POX     OZ 4916   6.888   0.849   1.987  0.0537 -0.0167  0.2659
  288POX    C2A 4917   6.835   0.758   2.068  0.2349 -0.1579  0.2285
  288POX    O2A 4918   6.721   0.718   2.044  0.3388 -0.2332 -0.1518
  288POX    C2B 4919   6.935   0.697   2.157 -0.0093 -0.2616  0.4336
  288POX    C2C 4920   6.988   0.770   2.281  0.5267  0.4438 -0.1980
  288POX    C2D 4921   6.878   0.778   2.387  0.6747 -0.2659  0.0203
  288POX    C2E 4922   6.839   0.648   2.457  0.2333  0.1974  0.6574
  288POX    C2F 4923   6.740   0.679   2.569 -0.3909  0.2963  0.0834
  288POX    C2G 4924   6.811   0.753   2.683  0.3585 -0.2958  0.0092
  288POX    C2H 4925   6.730   0.790   2.807 -0.2144  0.0257 -0.4550
  288POX    C2I 4926   6.697   0.669   2.895  0.0396  0.2969  0.0232
  288POX    C2J 4927   6.656   0.721   3.033 -0.0928  0.3491 -0.0350
  288POX    C2K 4928   6.606   0.612   3.127  0.0454  0.2384 -0.0874
  288POX    C2L 4929   6.707   0.498   3.142 -0.2622 -0.0381 -0.1065
  288POX    C2M 4930   6.641   0.376   3.207 -0.0678  0.2054  0.5498
  288POX    C2N 4931   6.599   0.402   3.352  0.2805 -0.0601  0.7024
  288POX    C2O 4932   6.599   0.273   3.434 -0.5449 -0.5750 -0.0815
  288POX    C2P 4933   6.549   0.285   3.579 -0.0237  0.1676  0.0438
  289CHL    CN1 4934   0.244   5.587   1.912 -0.0581 -0.0703 -0.3300
  289CHL    CN2 4935   0.058   5.733   1.936  0.1684  0.2672  0.1001
  289CHL    CN3 4936   0.009   5.509   1.952 -0.0578  0.1565  0.3508
  289CHL    NTM 4937   0.101   5.602   1.884 -0.1433  0.1273  0.1962
  289CHL     CB 4938   0.072   5.597   1.740  0.1681 -0.2204  0.1452
  290PJ2     CA 4939   0.132   5.698   1.643  0.0499 -0.1512  0.1437
  290PJ2     OA 4940   0.096   5.834   1.668  0.1269 -0.0745 -0.1577
  290PJ2      P 4941   0.156   5.933   1.556 -0.0164  0.0816 -0.0975
  290PJ2     OB 4942   0.304   5.932   1.552 -0.0279 -0.2551 -0.5892
  290PJ2     HB 4943   0.328   5.897   1.643  1.8969  0.3842 -0.8019
  290PJ2     OG 4944   0.083   5.902   1.431 -0.1091 -0.6605  0.1377
  290PJ2     HG 4945  -0.009   5.942   1.429  0.3681  0.4533 -0.0898
  290PJ2     OD 4946   0.104   6.077   1.606  0.4421  0.2471 -0.0888
  291POX     CD 4947   0.191   6.136   1.702  0.3901 -0.0205  0.1235
  291POX     CE 4948   0.126   6.229   1.804 -0.0671  0.0523 -0.2308
  291POX     OE 4949   0.219   6.307   1.881 -0.1119  0.3873 -0.5137
  291POX    C1A 4950   0.237   6.438   1.873 -0.0486  0.4138  0.0261
  291POX    O1A 4951   0.144   6.503   1.826 -0.3044  0.3596  0.4544
  291POX    C1B 4952   0.370   6.491   1.911  0.2910  0.3922 -1.0903
  291POX    C1C 4953   0.408   6.477   2.059 -0.1791  0.3962 -0.9693
  291POX    C1D 4954   0.308   6.549   2.150 -0.3063 -0.4406 -0.4378
  291POX    C1E 4955   0.348   6.514   2.293  0.0779  0.7049 -0.2541
  291POX    C1F 4956   0.241   6.544   2.398  0.2086  0.4931 -0.0582
  291POX    C1G 4957   0.300   6.531   2.539 -0.0643  0.0013  0.0155
  291POX    C1H 4958   0.208   6.564   2.656  0.1606 -0.5350  0.3421
  291POX    C1I 4959   0.175   6.713   2.664  0.6731 -0.3774 -0.4465
  291POX    C1J 4960   0.212   6.786   2.769  0.1934 -0.1468 -0.4337
  291POX    C1K 4961   0.281   6.739   2.897  0.3931 -0.0352 -0.4998
  291POX    C1L 4962   0.336   6.865   2.965 -0.4161 -0.0258  0.1537
  291POX    C1M 4963   0.437   6.840   3.077 -0.2115  0.0890 -0.0032
  291POX    C1N 4964   0.369   6.763   3.192 -0.2531 -0.1977 -0.2178
  291POX    C1O 4965   0.478   6.726   3.293 -0.2301 -0.0896 -0.2026
  291POX    C1P 4966   0.423   6.632   3.401  0.7299 -0.5954 -0.1473
  291POX    C1Q 4967   0.340   6.707   3.505  0.3780 -0.2661 -0.6559
  291POX    C1R 4968   0.309   6.608   3.618  0.5846  0.1578 -0.2236
  291POX     CZ 4969   0.038   6.141   1.892  0.1256 -0.0724 -0.1612
  291POX     OZ 4970  -0.016   6.192   2.015  0.0534 -0.4047 -0.0528
  291POX    C2A 4971  -0.014   6.110   2.120  0.0112 -0.4012 -0.0492
  291POX    O2A 4972   0.044   6.002   2.111  0.6436 -0.0868  0.2094
  291POX    C2B 4973  -0.085   6.165   2.238  0.1383 -0.4844  0.0664
  291POX    C2C 4974   0.010   6.237   2.334  0.3056 -0.0846 -0.3930
  291POX    C2D 4975   0.112   6.149   2.407  0.0532 -0.1050 -0.0644
  291POX    C2E 4976   0.040   6.087   2.527 -0.6790  0.3075 -0.2831
  291POX    C2F 4977   0.137   6.024   2.628 -0.6009  0.2055 -0.4209
  291POX    C2G 4978   0.066   5.995   2.760 -0.3642  0.2752 -0.2799
  291POX    C2H 4979   0.160   5.958   2.876 -0.1525  0.4572 -0.3914
  291POX    C2I 4980   0.086   5.900   2.997  0.2784  0.0746 -0.3083
  291POX    C2J 4981   0.181   5.813   3.080 -0.0055 -0.1236 -0.1898
  291POX    C2K 4982   0.255   5.894   3.186 -0.0413 -0.1802 -0.1215
  291POX    C2L 4983   0.361   5.818   3.266 -0.0034 -0.1629 -0.1554
  291POX    C2M 4984   0.456   5.754   3.164  0.2363  0.0199 -0.0470
  291POX    C2N 4985   0.553   5.658   3.233 -0.3413 -0.0732  0.6372
  291POX    C2O 4986   0.655   5.732   3.321 -0.0932 -0.1044  0.3755
  291POX    C2P 4987   0.776   5.642   3.347  0.0642  0.0097  0.0493
  292CHL    CN1 4988   7.568   0.987   1.572 -0.1856  0.7913 -0.0994
  292CHL    CN2 4989   7.804   1.017   1.524 -0.0095  0.0656 -0.3955
  292CHL    CN3 4990   7.638   1.114   1.379  0.3041  0.1148 -0.0435
  292CHL    NTM 4991   7.670   1.001   1.467 -0.1035 -0.0710 -0.1360
  292CHL     CB 4992   7.655   0.873   1.396 -0.0261 -0.3187  0.2909
  293PJ2     CA 4993   7.741   0.847   1.272  0.2170  1.1498  0.1403
  293PJ2     OA 4994   7.879   0.840   1.307  0.1834  0.1417  0.1063
  293PJ2      P 4995   7.975   0.807   1.182  0.1834  0.2832  0.0675
  293PJ2     OB 4996   7.935   0.676   1.125 -0.1876  0.3008  0.2813
  293PJ2     HB 4997   8.004   0.644   1.060  1.0679  0.8016  1.3223
  293PJ2     OG 4998   7.975   0.933   1.106  0.0626  0.2370 -0.0095
  293PJ2     HG 4999   8.021   0.920   1.018  1.5635 -1.9349  1.0175
  293PJ2     OD 5000   8.112   0.799   1.268  0.3547 -0.2321 -0.2477
  294POX     CD 5001   8.105   0.692   1.363  0.2542 -0.1548 -0.1679
  294POX     CE 5002   8.226   0.673   1.453  0.0359 -0.0387  0.1526
  294POX     OE 5003   8.210   0.568   1.549 -0.4888 -0.2183 -0.1311
  294POX    C1A 5004   8.198   0.441   1.514  0.1716 -0.2727 -0.1662
  294POX    O1A 5005   8.182   0.418   1.394  0.5040  0.3838 -0.3408
  294POX    C1B 5006   8.209   0.346   1.628  0.2177 -0.4326 -0.3035
  294POX    C1C 5007   8.234   0.199   1.595 -0.1756 -0.6187  0.2226
  294POX    C1D 5008   8.218   0.106   1.715 -0.3658 -0.3320  0.4188
  294POX    C1E 5009   8.260  -0.037   1.683  0.4699 -0.2004  0.9075
  294POX    C1F 5010   8.229  -0.138   1.794  0.2999 -0.7260  0.3897
  294POX    C1G 5011   8.313  -0.111   1.919  0.1227  0.3148  0.2961
  294POX    C1H 5012   8.286  -0.186   2.050 -0.2226 -0.3018 -0.1217
  294POX    C1I 5013   8.313  -0.336   2.040  0.1779 -0.1957 -0.6955
  294POX    C1J 5014   8.280  -0.425   2.133  0.1612  0.5732  0.0533
  294POX    C1K 5015   8.231  -0.386   2.273  0.2860  0.2008  0.2015
  294POX    C1L 5016   8.305  -0.479   2.370 -0.0913 -0.6479 -0.3044
  294POX    C1M 5017   8.319  -0.435   2.516  0.1595 -0.5664 -0.3523
  294POX    C1N 5018   8.409  -0.533   2.591 -0.0231 -0.5308 -0.0854
  294POX    C1O 5019   8.430  -0.476   2.732 -0.3972  0.1670 -0.3103
  294POX    C1P 5020   8.468  -0.589   2.828 -0.1115  0.2655 -0.3066
  294POX    C1Q 5021   8.476  -0.524   2.967  0.4053  0.0144 -0.2168
  294POX    C1R 5022   8.487  -0.641   3.064 -0.5020 -0.0514 -0.1769
  294POX     CZ 5023   8.275   0.806   1.511  0.2796 -0.2548  0.4517
  294POX     OZ 5024   8.181   0.875   1.594 -0.1546 -0.2158 -0.0674
  294POX    C2A 5025   8.222   0.990   1.645 -0.0030 -0.3302  0.0697
  294POX    O2A 5026   8.325   1.044   1.605 -0.2860  0.0220 -0.1963
  294POX    C2B 5027   8.129   1.062   1.736 -0.0476 -0.3512  0.0403
  294POX    C2C 5028   8.098   1.010   1.876  0.2507  0.3149  0.3598
  294POX    C2D 5029   7.996   1.107   1.937 -0.8654 -0.7074  0.1599
  294POX    C2E 5030   7.996   1.079   2.088  0.6056  0.2950  0.3700
  294POX    C2F 5031   7.941   0.942   2.129  0.2362  0.4258  0.3147
  294POX    C2G 5032   7.924   0.931   2.281  0.3553  0.0500  0.3006
  294POX    C2H 5033   7.898   0.783   2.310 -0.3434  0.1344  0.1090
  294POX    C2I 5034   7.894   0.760   2.461  0.1830 -0.3535  0.0477
  294POX    C2J 5035   8.039   0.732   2.502  0.3447  0.5590  0.1162
  294POX    C2K 5036   8.064   0.734   2.652 -0.2066 -0.0209  0.2211
  294POX    C2L 5037   8.193   0.659   2.689  0.4131  0.6541 -0.5344
  294POX    C2M 5038   8.181   0.507   2.676 -0.5869  0.6655  0.1431
  294POX    C2N 5039   8.306   0.444   2.738 -0.2330  1.0811 -0.1422
  294POX    C2O 5040   8.343   0.477   2.882  0.1975 -0.3498  0.0981
  294POX    C2P 5041   8.255   0.398   2.979 -0.3203  0.2261  0.1056
  295CHL    CN1 5042   7.644   5.784   0.742  0.6325 -0.3954  0.1010
  295CHL    CN2 5043   7.465   5.671   0.638 -0.0890 -0.4462  0.7181
  295CHL    CN3 5044   7.459   5.734   0.880 -0.5667 -0.1405 -0.0081
  295CHL    NTM 5045   7.498   5.769   0.743  0.6159 -0.2236  0.2935
  295CHL     CB 5046   7.438   5.899   0.708 -0.0577 -0.6189 -0.0530
  296PJ2     CA 5047   7.291   5.913   0.670  0.0214  0.4196 -0.0165
  296PJ2     OA 5048   7.198   5.873   0.771 -0.1038  0.1128 -0.2512
  296PJ2      P 5049   7.039   5.893   0.748 -0.2097  0.1555  0.4927
  296PJ2     OB 5050   7.026   5.948   0.611 -0.5885 -0.2869  0.3509
  296PJ2     HB 5051   6.971   5.889   0.551  0.6352 -1.0242 -0.1034
  296PJ2     OG 5052   6.972   5.768   0.790 -0.9355  0.1791 -0.5521
  296PJ2     HG 5053   7.029   5.699   0.745  0.9670  0.0158  1.8978
  296PJ2     OD 5054   7.012   6.003   0.862 -0.1016  0.5994  0.0958
  297POX     CD 5055   7.042   5.968   0.997 -0.3928 -0.1939 -0.0394
  297POX     CE 5056   6.972   6.052   1.104 -0.1221 -0.2917  0.2193
  297POX     OE 5057   7.009   6.007   1.234  0.5529 -0.2118  0.0575
  297POX    C1A 5058   7.034   6.098   1.328 -0.0500  0.1634 -0.1423
  297POX    O1A 5059   7.058   6.215   1.299 -0.1598  0.0542 -0.6837
  297POX    C1B 5060   7.037   6.040   1.464 -0.0590 -0.4316 -0.3909
  297POX    C1C 5061   7.025   6.148   1.572  0.2173 -0.6481 -0.1430
  297POX    C1D 5062   7.054   6.090   1.711 -0.2725 -0.3769  0.0724
  297POX    C1E 5063   7.036   6.198   1.818 -0.3077 -0.2371 -0.0744
  297POX    C1F 5064   7.043   6.143   1.960 -0.0732  0.1237  0.0576
  297POX    C1G 5065   7.022   6.250   2.067  0.3763 -0.3031  0.5797
  297POX    C1H 5066   7.087   6.220   2.202  0.2113 -0.3141  0.6557
  297POX    C1I 5067   7.037   6.318   2.308 -0.0496 -0.0546  0.2948
  297POX    C1J 5068   7.049   6.304   2.440 -1.2364 -0.0142  0.4224
  297POX    C1K 5069   7.118   6.180   2.499 -0.0352  0.2288 -0.4376
  297POX    C1L 5070   7.019   6.118   2.598  0.4985 -0.1621 -0.1437
  297POX    C1M 5071   7.076   5.986   2.648 -0.4684 -0.3050  0.5999
  297POX    C1N 5072   7.209   5.998   2.722 -0.1275 -0.0621 -0.0486
  297POX    C1O 5073   7.281   5.864   2.705 -0.2925 -0.1304 -0.2165
  297POX    C1P 5074   7.215   5.756   2.791  0.2156 -0.3337 -0.0725
  297POX    C1Q 5075   7.285   5.621   2.800 -0.2525 -0.5905 -0.2262
  297POX    C1R 5076   7.432   5.630   2.844 -0.2713 -0.1785 -0.2505
  297POX     CZ 5077   6.822   6.033   1.082 -0.0394  0.0399 -0.6740
  297POX     OZ 5078   6.734   6.093   1.177  0.3672  0.4571 -0.5566
  297POX    C2A 5079   6.619   6.035   1.212  0.4423  0.4834 -0.2634
  297POX    O2A 5080   6.566   5.951   1.140  0.1530  0.0937  0.3917
  297POX    C2B 5081   6.550   6.122   1.309  0.1813 -0.3172  0.2851
  297POX    C2C 5082   6.624   6.116   1.443  0.8158 -0.3640 -0.0645
  297POX    C2D 5083   6.582   6.232   1.533  0.0856 -0.7464  0.0917
  297POX    C2E 5084   6.618   6.193   1.677  0.4897 -0.1316  0.1600
  297POX    C2F 5085   6.583   6.286   1.793  0.5759  0.4416 -0.2689
  297POX    C2G 5086   6.616   6.192   1.909 -0.2304  0.3026 -0.1472
  297POX    C2H 5087   6.606   6.251   2.050  0.2969  0.0215  0.0109
  297POX    C2I 5088   6.593   6.124   2.134 -0.0091  0.1512  0.1602
  297POX    C2J 5089   6.585   6.181   2.276 -0.1042 -0.2342  0.3127
  297POX    C2K 5090   6.551   6.066   2.371 -0.4337 -0.6066 -0.2548
  297POX    C2L 5091   6.540   6.124   2.512  0.3009 -0.4294 -0.2711
  297POX    C2M 5092   6.515   6.006   2.605  0.1619 -0.3022 -0.1470
  297POX    C2N 5093   6.499   6.071   2.743  0.2548 -0.6087  0.0085
  297POX    C2O 5094   6.622   6.146   2.793  0.0873 -0.0747 -0.3731
  297POX    C2P 5095   6.715   6.049   2.866  0.6714  0.7154 -0.0504
  298CHL    CN1 5096   5.277   5.115   1.353 -0.1241  0.1569 -0.3738
  298CHL    CN2 5097   5.104   5.176   1.206 -0.6697  0.1232 -0.0489
  298CHL    CN3 5098   5.235   5.341   1.329 -0.3081 -0.0335 -0.2137
  298CHL    NTM 5099   5.238   5.216   1.253 -0.5420  0.0350 -0.3358
  298CHL     CB 5100   5.324   5.217   1.133 -0.0877 -0.7315 -0.0265
  299PJ2     CA 5101   5.477   5.215   1.140 -0.0637  0.1205 -0.2404
  299PJ2     OA 5102   5.531   5.338   1.190  0.1036  0.0680 -0.2940
  299PJ2      P 5103   5.691   5.329   1.206  0.0527  0.0766  0.2585
  299PJ2     OB 5104   5.728   5.246   1.089 -0.2393  0.1819  0.0897
  299PJ2     HB 5105   5.783   5.172   1.129  0.9815  0.6134 -0.7128
  299PJ2     OG 5106   5.742   5.468   1.217  1.0356 -0.3015  0.6128
  299PJ2     HG 5107   5.679   5.540   1.189  1.2480  0.5509  2.1717
  299PJ2     OD 5108   5.690   5.238   1.338 -0.1354  0.0507  0.2395
  300POX     CD 5109   5.669   5.319   1.454 -0.6136  0.3631 -0.0612
  300POX     CE 5110   5.607   5.247   1.574 -0.3887 -0.3418 -0.3620
  300POX     OE 5111   5.536   5.345   1.650  0.4375 -0.0614  0.0641
  300POX    C1A 5112   5.409   5.318   1.680  0.2797  0.2253 -0.3406
  300POX    O1A 5113   5.341   5.245   1.608  0.1033 -0.0301  0.0791
  300POX    C1B 5114   5.359   5.421   1.774  0.1549 -0.0379 -0.1180
  300POX    C1C 5115   5.384   5.367   1.915  0.7739  0.2311 -0.1208
  300POX    C1D 5116   5.376   5.477   2.021 -0.3718 -0.1035  0.1532
  300POX    C1E 5117   5.467   5.424   2.133  0.2867 -0.3323 -0.4827
  300POX    C1F 5118   5.420   5.494   2.260 -0.2719  0.1859 -0.9652
  300POX    C1G 5119   5.490   5.628   2.287 -0.5073  0.2820 -0.8249
  300POX    C1H 5120   5.451   5.680   2.426 -0.3040  0.1056 -0.6994
  300POX    C1I 5121   5.448   5.833   2.418  0.0058  0.1646  0.2446
  300POX    C1J 5122   5.494   5.921   2.506 -0.1689  0.7414 -0.2330
  300POX    C1K 5123   5.520   5.891   2.654 -0.4030  0.4867 -0.2433
  300POX    C1L 5124   5.521   6.014   2.744  0.2076  0.1599  0.2068
  300POX    C1M 5125   5.497   5.982   2.892 -0.4617  0.3207  0.1368
  300POX    C1N 5126   5.474   6.115   2.965  0.1568  0.5997 -0.1704
  300POX    C1O 5127   5.496   6.086   3.114  0.1438  0.1914 -0.2452
  300POX    C1P 5128   5.469   6.217   3.189  0.0298  0.0268  0.0012
  300POX    C1Q 5129   5.461   6.209   3.342  0.0079 -0.2667 -0.0135
  300POX    C1R 5130   5.438   6.351   3.394  0.2115 -0.4758  0.6520
  300POX     CZ 5131   5.721   5.174   1.647 -0.0766  0.0604 -0.4464
  300POX     OZ 5132   5.666   5.087   1.746  0.7037 -0.3719 -0.3838
  300POX    C2A 5133   5.748   5.027   1.831  0.1820 -0.4028  0.0994
  300POX    O2A 5134   5.866   5.023   1.799  0.2441  0.0245  0.2748
  300POX    C2B 5135   5.671   4.949   1.931 -0.1238 -0.0339  0.1559
  300POX    C2C 5136   5.713   4.978   2.076  0.2660  0.9756 -0.1500
  300POX    C2D 5137   5.603   4.914   2.161  0.1194  1.5605  0.1042
  300POX    C2E 5138   5.649   4.881   2.303  0.1845 -1.1360 -0.4878
  300POX    C2F 5139   5.543   4.821   2.395 -0.2388  0.4419  0.0867
  300POX    C2G 5140   5.605   4.791   2.531 -0.2304 -0.3284 -0.0825
  300POX    C2H 5141   5.500   4.756   2.637 -0.3211 -0.6125 -0.2663
  300POX    C2I 5142   5.571   4.726   2.769 -0.3639 -0.6539 -0.2525
  300POX    C2J 5143   5.466   4.683   2.873 -0.0216  0.1003  0.4133
  300POX    C2K 5144   5.532   4.673   3.011 -0.1435 -0.3658  0.4387
  300POX    C2L 5145   5.651   4.578   3.017 -0.1292 -0.3712  0.1018
  300POX    C2M 5146   5.698   4.552   3.161 -0.3986 -0.0999  0.2391
  300POX    C2N 5147   5.710   4.674   3.253 -0.1178  0.2049 -0.1953
  300POX    C2O 5148   5.712   4.628   3.398  0.1721  0.2352 -0.1897
  300POX    C2P 5149   5.575   4.641   3.466  0.0569 -0.0747 -0.3640
  301CHL    CN1 5150   6.873   0.740   1.104  0.7841 -0.1297  0.3968
  301CHL    CN2 5151   7.097   0.841   1.095  0.3497  0.1201  0.4679
  301CHL    CN3 5152   7.038   0.684   0.937 -0.5426  0.6115 -0.7163
  301CHL    NTM 5153   7.016   0.720   1.078  0.6700  0.0159 -0.3591
  301CHL     CB 5154   7.041   0.620   1.183  0.4082 -0.0432 -0.3514
  302PJ2     CA 5155   7.162   0.527   1.168  0.2660 -0.3873  0.5877
  302PJ2     OA 5156   7.285   0.594   1.141 -0.0487 -0.1967 -0.4245
  302PJ2      P 5157   7.403   0.528   1.229  0.0415  0.1010 -0.3228
  302PJ2     OB 5158   7.390   0.381   1.224 -0.2981  0.1457 -0.7956
  302PJ2     HB 5159   7.298   0.347   1.243  0.4273 -2.0149 -0.8787
  302PJ2     OG 5160   7.533   0.587   1.189  0.1449  0.0831 -0.0132
  302PJ2     HG 5161   7.594   0.510   1.168 -0.0114 -0.4766  1.4493
  302PJ2     OD 5162   7.384   0.573   1.382 -0.3015 -0.1930 -0.2772
  303POX     CD 5163   7.372   0.473   1.483 -0.3465  0.1973  0.1075
  303POX     CE 5164   7.358   0.525   1.626  0.4331  0.2946  0.1545
  303POX     OE 5165   7.378   0.420   1.721 -0.2265  0.0098 -0.0145
  303POX    C1A 5166   7.503   0.387   1.753 -0.2657 -0.2567 -0.1240
  303POX    O1A 5167   7.601   0.452   1.716 -0.4155 -0.4365 -0.8549
  303POX    C1B 5168   7.504   0.275   1.850  0.9616 -0.1252  0.0391
  303POX    C1C 5169   7.467   0.326   1.990 -0.3498 -0.4398 -0.1768
  303POX    C1D 5170   7.505   0.213   2.086 -0.2801 -0.4750 -0.2445
  303POX    C1E 5171   7.449   0.254   2.223  0.2961 -0.4589 -0.0120
  303POX    C1F 5172   7.469   0.143   2.327 -0.3585 -0.5235  0.0472
  303POX    C1G 5173   7.394   0.190   2.452  0.4813  0.2802  0.2619
  303POX    C1H 5174   7.452   0.120   2.574  0.0895 -0.4174  0.0529
  303POX    C1I 5175   7.363   0.137   2.697 -0.1978 -0.2441 -0.1780
  303POX    C1J 5176   7.394   0.084   2.816 -0.3743  0.3450  0.1343
  303POX    C1K 5177   7.521  -0.001   2.823 -0.5653 -0.0138 -0.6061
  303POX    C1L 5178   7.530  -0.084   2.951  0.4343  0.4815 -0.3501
  303POX    C1M 5179   7.547   0.008   3.072 -0.0385  0.5974 -0.3714
  303POX    C1N 5180   7.538  -0.069   3.204  0.3966 -0.1254 -0.7584
  303POX    C1O 5181   7.534   0.027   3.322  0.1729 -0.1667 -0.7309
  303POX    C1P 5182   7.662   0.112   3.313  0.0789  0.0947  0.2369
  303POX    C1Q 5183   7.681   0.201   3.436 -0.0492  0.1268  0.2337
  303POX    C1R 5184   7.802   0.293   3.418 -0.2223  0.3725  0.3219
  303POX     CZ 5185   7.238   0.616   1.652 -0.0827 -0.3482  0.0531
  303POX     OZ 5186   7.235   0.671   1.784 -0.1886 -0.0393 -0.0748
  303POX    C2A 5187   7.269   0.799   1.794 -0.8566  0.1309  0.1194
  303POX    O2A 5188   7.324   0.871   1.710  0.2673 -0.0070  0.7117
  303POX    C2B 5189   7.253   0.829   1.938 -0.6788 -0.3699  0.2462
  303POX    C2C 5190   7.384   0.805   2.014 -0.2657  0.0882 -0.3115
  303POX    C2D 5191   7.371   0.816   2.166  0.5440 -0.3962 -0.2027
  303POX    C2E 5192   7.501   0.782   2.238  0.1906 -0.2600  0.5073
  303POX    C2F 5193   7.478   0.791   2.389  0.2791 -0.4446  0.5332
  303POX    C2G 5194   7.374   0.693   2.443 -0.1130 -0.3160  0.0183
  303POX    C2H 5195   7.350   0.714   2.593 -0.4953  0.2656 -0.1217
  303POX    C2I 5196   7.246   0.612   2.640  0.2253 -0.4520 -0.0651
  303POX    C2J 5197   7.178   0.659   2.769 -0.3755 -0.0757 -0.5135
  303POX    C2K 5198   7.277   0.623   2.880 -0.2297  0.4404 -0.4747
  303POX    C2L 5199   7.239   0.688   3.014 -0.1132 -0.1912 -0.1277
  303POX    C2M 5200   7.271   0.590   3.127  0.0368  0.1081  0.0928
  303POX    C2N 5201   7.417   0.561   3.161  0.0179  0.0973  0.1637
  303POX    C2O 5202   7.428   0.466   3.281 -0.6463 -0.2450 -0.0431
  303POX    C2P 5203   7.413   0.525   3.421  0.4510 -0.6777  0.2676
  304CHL    CN1 5204   5.340   8.242   1.021 -0.4700 -0.1196  0.0014
  304CHL    CN2 5205   5.203   8.429   0.991 -0.1209 -0.4277 -0.2588
  304CHL    CN3 5206   5.404   8.466   1.088 -0.3591  0.6937  0.1816
  304CHL    NTM 5207   5.296   8.367   1.086  0.1323  0.1598 -0.1164
  304CHL     CB 5208   5.236   8.337   1.217  0.2116  0.3161 -0.0448
  305PJ2     CA 5209   5.172   8.453   1.294  0.0678  0.1274  0.1218
  305PJ2     OA 5210   5.267   8.555   1.327  0.2445 -0.0066  0.0301
  305PJ2      P 5211   5.201   8.677   1.410 -0.0983 -0.1277 -0.0608
  305PJ2     OB 5212   5.299   8.787   1.396  0.5288 -0.5472  0.8935
  305PJ2     HB 5213   5.240   8.866   1.382  2.7053  0.7986 -1.3766
  305PJ2     OG 5214   5.063   8.694   1.360 -0.2000 -0.0916  0.2292
  305PJ2     HG 5215   5.023   8.779   1.394 -0.7704 -1.0560  2.1044
  305PJ2     OD 5216   5.208   8.612   1.558  0.0374 -0.0025 -0.0118
  306POX     CD 5217   5.338   8.617   1.618 -0.1776  0.4662  0.4279
  306POX     CE 5218   5.346   8.579   1.766 -0.0150 -0.4445  0.1915
  306POX     OE 5219   5.477   8.557   1.818 -0.0782 -0.6520  0.2673
  306POX    C1A 5220   5.547   8.663   1.859 -0.1982 -0.2647 -0.4988
  306POX    O1A 5221   5.506   8.776   1.833  0.3037  0.1497  0.4752
  306POX    C1B 5222   5.669   8.623   1.932 -0.4094  0.0940  0.0541
  306POX    C1C 5223   5.752   8.741   1.983  0.2959 -0.2514 -0.2709
  306POX    C1D 5224   5.869   8.681   2.061  0.1330  0.0534  0.2210
  306POX    C1E 5225   5.944   8.784   2.145  0.1073 -0.1447  0.4880
  306POX    C1F 5226   6.070   8.732   2.214  0.4251 -0.2493 -0.1628
  306POX    C1G 5227   6.068   8.775   2.361 -0.1217  0.1876 -0.2928
  306POX    C1H 5228   6.160   8.680   2.438 -0.0174  0.2559 -0.3337
  306POX    C1I 5229   6.156   8.726   2.584 -0.2598  0.3547 -0.3720
  306POX    C1J 5230   6.180   8.667   2.701  0.3513  0.2068 -0.5711
  306POX    C1K 5231   6.195   8.517   2.723 -0.5255  0.1586 -0.2760
  306POX    C1L 5232   6.309   8.485   2.821 -0.3065  0.7999 -0.3223
  306POX    C1M 5233   6.285   8.546   2.959 -0.2625 -0.4287  0.2322
  306POX    C1N 5234   6.386   8.483   3.056  0.1420 -0.6075 -0.3016
  306POX    C1O 5235   6.338   8.343   3.096  0.2066 -0.3036  0.8447
  306POX    C1P 5236   6.414   8.291   3.219  0.1081 -0.0190  1.0301
  306POX    C1Q 5237   6.383   8.149   3.269 -0.2210 -0.4718 -0.4096
  306POX    C1R 5238   6.441   8.116   3.406 -0.5557  0.7528  0.0400
  306POX     CZ 5239   5.269   8.448   1.790 -0.1866 -0.3588  0.1090
  306POX     OZ 5240   5.262   8.421   1.930  0.1858  0.5867  0.3205
  306POX    C2A 5241   5.309   8.307   1.980 -0.0959  0.3565  0.0651
  306POX    O2A 5242   5.318   8.206   1.911  0.5415 -0.0019  0.6590
  306POX    C2B 5243   5.319   8.300   2.128  0.8960 -0.4843 -0.0321
  306POX    C2C 5244   5.464   8.337   2.162  0.9112 -0.2412 -0.3519
  306POX    C2D 5245   5.507   8.277   2.296 -0.7564  0.0702  0.3542
  306POX    C2E 5246   5.530   8.128   2.269 -0.2366  0.2410 -0.1934
  306POX    C2F 5247   5.576   8.050   2.392 -0.0196  0.0556 -0.3937
  306POX    C2G 5248   5.458   8.016   2.483  0.2058  0.0911 -0.0846
  306POX    C2H 5249   5.506   7.988   2.625  0.4200 -0.4441 -0.2585
  306POX    C2I 5250   5.563   8.109   2.701 -0.2834 -0.3659  0.1515
  306POX    C2J 5251   5.617   8.070   2.839 -0.2128 -0.4234  0.1085
  306POX    C2K 5252   5.750   7.995   2.838  0.2207  0.3269  0.2399
  306POX    C2L 5253   5.798   8.010   2.983  0.4453 -0.0190  0.2040
  306POX    C2M 5254   5.941   7.961   3.002  0.4173 -0.2738 -0.2246
  306POX    C2N 5255   5.979   7.919   3.144  0.0647  0.1730  0.0047
  306POX    C2O 5256   6.001   8.040   3.235 -0.1007  0.0555  0.2042
  306POX    C2P 5257   6.009   7.981   3.376  0.2869  0.3639  0.3144
  307CHL    CN1 5258   7.146   4.690   0.838 -0.2298 -0.2807  0.5577
  307CHL    CN2 5259   7.347   4.814   0.860 -0.0004  0.0348  0.3288
  307CHL    CN3 5260   7.324   4.587   0.941  0.3591 -0.0442 -0.5113
  307CHL    NTM 5261   7.258   4.718   0.928  0.0491 -0.1286  0.1632
  307CHL     CB 5262   7.207   4.769   1.056  0.0709  0.2114  0.0371
  308PJ2     CA 5263   7.292   4.797   1.180  0.1523  0.3990 -0.0606
  308PJ2     OA 5264   7.404   4.886   1.174  0.4324  0.0761  0.3041
  308PJ2      P 5265   7.363   5.041   1.189 -0.0868 -0.0620  0.3286
  308PJ2     OB 5266   7.242   5.059   1.104  0.1881  0.0441 -0.0431
  308PJ2     HB 5267   7.260   5.007   1.021  1.9169 -1.4986  1.2313
  308PJ2     OG 5268   7.480   5.121   1.146 -0.3218  0.0001 -0.2054
  308PJ2     HG 5269   7.478   5.206   1.200 -1.1082 -0.1288 -0.0112
  308PJ2     OD 5270   7.339   5.069   1.345 -0.1092  0.5092  0.2290
  309POX     CD 5271   7.206   5.081   1.395 -0.2284  0.6226 -0.1161
  309POX     CE 5272   7.193   5.128   1.540  0.2483  0.0134  0.1258
  309POX     OE 5273   7.251   5.257   1.560  0.2635  0.0151  0.0691
  309POX    C1A 5274   7.168   5.356   1.528  0.1227 -0.0677  0.1821
  309POX    O1A 5275   7.051   5.343   1.491  0.0577  0.8062  0.0690
  309POX    C1B 5276   7.236   5.486   1.545 -0.2067  0.1690 -0.2812
  309POX    C1C 5277   7.147   5.583   1.623 -0.7871 -0.3346 -0.3037
  309POX    C1D 5278   7.121   5.531   1.764  0.1437  0.2188  0.0835
  309POX    C1E 5279   7.060   5.638   1.856 -0.0301 -0.1869  0.4414
  309POX    C1F 5280   7.014   5.586   1.993  0.2106 -0.3440  0.4650
  309POX    C1G 5281   6.947   5.704   2.064 -0.3732 -0.0707 -0.5149
  309POX    C1H 5282   6.908   5.673   2.209  0.1937 -0.3012 -0.4091
  309POX    C1I 5283   7.012   5.698   2.318  0.2577 -0.0331 -0.5307
  309POX    C1J 5284   7.014   5.637   2.436 -0.3291  0.3555 -0.3127
  309POX    C1K 5285   6.914   5.533   2.486  0.0642  0.2443  0.2500
  309POX    C1L 5286   6.879   5.552   2.634  0.0133 -0.0849  0.2817
  309POX    C1M 5287   6.801   5.676   2.678 -0.1457  0.0782 -0.4397
  309POX    C1N 5288   6.795   5.669   2.831 -0.0327 -0.4290 -0.4547
  309POX    C1O 5289   6.676   5.588   2.882 -0.2064  0.4955  0.6448
  309POX    C1P 5290   6.541   5.660   2.881 -0.5670 -0.1827  0.3580
  309POX    C1Q 5291   6.435   5.561   2.931 -0.0995 -0.1332  1.4760
  309POX    C1R 5292   6.295   5.621   2.921 -0.0731 -0.2963 -0.2472
  309POX     CZ 5293   7.260   5.025   1.631  0.0874  0.2204  0.4823
  309POX     OZ 5294   7.230   5.007   1.770  0.5819  0.8109  0.6732
  309POX    C2A 5295   7.268   4.899   1.838  0.0888  0.2590  0.0927
  309POX    O2A 5296   7.344   4.820   1.783 -0.1587 -0.0005  0.1200
  309POX    C2B 5297   7.203   4.886   1.970  0.5564  0.0652  0.3052
  309POX    C2C 5298   7.059   4.835   1.974  0.2803  0.8124 -0.0282
  309POX    C2D 5299   6.992   4.853   2.110  0.0756 -0.5413  0.0584
  309POX    C2E 5300   6.874   4.757   2.127 -0.4102  0.0362 -0.0481
  309POX    C2F 5301   6.805   4.779   2.262 -0.2020  0.0002  0.0650
  309POX    C2G 5302   6.901   4.754   2.378  0.2341 -0.1154 -0.3177
  309POX    C2H 5303   6.858   4.821   2.509  0.6277 -0.2390 -0.1224
  309POX    C2I 5304   6.935   4.770   2.631  0.3859 -0.2791  0.0136
  309POX    C2J 5305   6.880   4.632   2.665  0.5627 -0.2742  0.3220
  309POX    C2K 5306   6.932   4.587   2.802  0.6005 -0.2152  0.3273
  309POX    C2L 5307   6.883   4.444   2.829  0.2496 -0.0972  0.3260
  309POX    C2M 5308   6.934   4.369   2.952  0.5927 -0.4061 -0.0012
  309POX    C2N 5309   6.925   4.441   3.087  0.0092 -0.8141  0.1834
  309POX    C2O 5310   6.988   4.368   3.207  0.6072 -0.7687 -0.0972
  309POX    C2P 5311   6.947   4.452   3.328  0.6407 -0.2689 -0.4290
  310CHL    CN1 5312   0.261   7.463   0.974 -0.0365 -0.1194 -0.2124
  310CHL    CN2 5313   0.387   7.568   1.136  0.0634  0.3843  0.1642
  310CHL    CN3 5314   0.145   7.592   1.128 -0.3746 -0.7054 -0.1370
  310CHL    NTM 5315   0.259   7.500   1.116  0.2774  0.1044 -0.2641
  310CHL     CB 5316   0.261   7.389   1.212  0.3944  0.3044 -0.0345
  311PJ2     CA 5317   0.146   7.288   1.209  0.4115  0.2915 -0.2757
  311PJ2     OA 5318   0.021   7.349   1.244  0.2626 -0.0378 -0.2273
  311PJ2      P 5319  -0.093   7.236   1.233  0.1055  0.0831  0.1576
  311PJ2     OB 5320  -0.214   7.317   1.261 -0.1595 -0.0725 -0.5028
  311PJ2     HB 5321  -0.182   7.397   1.313  2.1226 -0.3520 -1.3502
  311PJ2     OG 5322  -0.090   7.146   1.115 -0.4556  0.0501  0.1645
  311PJ2     HG 5323   0.003   7.117   1.091 -1.5984 -2.6250 -1.5698
  311PJ2     OD 5324  -0.074   7.151   1.368  0.4982  0.0845  0.1043
  312POX     CD 5325  -0.119   7.215   1.487 -0.8812  0.0480 -0.3815
  312POX     CE 5326  -0.097   7.131   1.613  0.5736  0.2718 -0.4775
  312POX     OE 5327  -0.164   7.202   1.717 -0.2113 -0.5569 -0.4045
  312POX    C1A 5328  -0.271   7.139   1.766  0.2938 -0.4441  0.8888
  312POX    O1A 5329  -0.309   7.026   1.735  0.1571 -0.0636 -0.4074
  312POX    C1B 5330  -0.335   7.220   1.872 -0.2955  0.0616  0.1619
  312POX    C1C 5331  -0.337   7.131   1.997 -0.1414 -0.1564  0.0091
  312POX    C1D 5332  -0.346   7.213   2.125 -0.0483  0.0480 -0.1144
  312POX    C1E 5333  -0.348   7.143   2.262 -0.6199 -0.0758 -0.1821
  312POX    C1F 5334  -0.469   7.055   2.295 -0.3464 -0.3704  0.0426
  312POX    C1G 5335  -0.458   6.988   2.432 -0.4526  0.1225  0.2950
  312POX    C1H 5336  -0.581   6.905   2.467 -0.5589  0.1944  0.0985
  312POX    C1I 5337  -0.598   6.890   2.618 -0.7217 -0.0587  0.0546
  312POX    C1J 5338  -0.627   6.785   2.695 -0.2266 -0.5586 -0.4328
  312POX    C1K 5339  -0.640   6.644   2.638  0.1949 -0.6826 -0.2277
  312POX    C1L 5340  -0.689   6.547   2.746  0.0717 -0.5588 -0.1722
  312POX    C1M 5341  -0.576   6.520   2.845 -0.4507 -0.3140  0.4944
  312POX    C1N 5342  -0.642   6.439   2.957 -0.3047  0.1763  0.9405
  312POX    C1O 5343  -0.556   6.366   3.060 -0.8267 -1.3079  0.3524
  312POX    C1P 5344  -0.464   6.266   2.990  0.2994 -0.3888  0.4913
  312POX    C1Q 5345  -0.378   6.196   3.095  0.8771 -0.3654  0.0437
  312POX    C1R 5346  -0.268   6.121   3.021  0.6922 -0.3843 -0.2116
  312POX     CZ 5347   0.051   7.102   1.640  0.6065  0.6781 -0.2225
  312POX     OZ 5348   0.096   7.037   1.760 -0.2869  0.3733 -0.0458
  312POX    C2A 5349   0.087   6.905   1.760 -0.3127  0.3758  0.1845
  312POX    O2A 5350   0.103   6.831   1.663 -0.0410  0.2638  0.3163
  312POX    C2B 5351   0.088   6.842   1.894  0.2967  0.1118  0.0566
  312POX    C2C 5352  -0.055   6.820   1.945  0.0097  0.7609 -0.4653
  312POX    C2D 5353  -0.059   6.773   2.090 -0.2295  0.3065 -0.6180
  312POX    C2E 5354  -0.184   6.696   2.133  0.2370 -0.0993  0.0320
  312POX    C2F 5355  -0.156   6.637   2.271 -0.4321  0.2007  0.3008
  312POX    C2G 5356  -0.286   6.574   2.319 -0.2044 -0.5271 -0.0264
  312POX    C2H 5357  -0.272   6.487   2.445  0.2412 -0.1973  0.1510
  312POX    C2I 5358  -0.219   6.567   2.564 -0.1869 -0.3663  0.4589
  312POX    C2J 5359  -0.225   6.498   2.700  0.2712  0.0235  0.6830
  312POX    C2K 5360  -0.162   6.597   2.797  0.3611  0.3954  0.2493
  312POX    C2L 5361  -0.161   6.554   2.944  0.2539  0.4653  0.2707
  312POX    C2M 5362  -0.065   6.643   3.024  0.6389  0.2527  0.0475
  312POX    C2N 5363  -0.047   6.625   3.175 -0.1259  0.0942  0.1241
  312POX    C2O 5364   0.030   6.495   3.193 -0.2487  0.0240  0.1438
  312POX    C2P 5365   0.010   6.454   3.339 -0.0899 -0.4934  0.0234
  313CHL    CN1 5366   1.960   8.268   0.759  0.6318  0.4475  0.4914
  313CHL    CN2 5367   2.125   8.125   0.830  0.0740 -0.2015 -0.2646
  313CHL    CN3 5368   1.944   8.036   0.699 -0.3225 -0.4221  0.9270
  313CHL    NTM 5369   1.980   8.130   0.806  0.0054  0.2632  0.2252
  313CHL     CB 5370   1.904   8.111   0.930 -0.6847  0.1722 -0.2036
  314PJ2     CA 5371   1.865   7.973   0.983  0.0801  0.1300  0.2666
  314PJ2     OA 5372   1.973   7.882   1.007 -0.0593 -0.0820  0.0988
  314PJ2      P 5373   1.916   7.741   1.057  0.0682 -0.1499  0.0535
  314PJ2     OB 5374   1.788   7.731   0.983  0.1466  0.4310 -0.1624
  314PJ2     HB 5375   1.781   7.809   0.921 -0.7176 -0.2913 -1.0000
  314PJ2     OG 5376   2.021   7.642   1.024 -0.1128 -0.3382  0.0414
  314PJ2     HG 5377   2.058   7.674   0.937 -1.4279  0.4569 -0.2574
  314PJ2     OD 5378   1.913   7.764   1.216 -0.3608  0.1361  0.0071
  315POX     CD 5379   2.040   7.755   1.283 -0.3280  0.5526  0.0042
  315POX     CE 5380   2.040   7.804   1.427  0.1093  0.2545  0.1065
  315POX     OE 5381   2.166   7.787   1.494  0.3575  0.3213 -0.3420
  315POX    C1A 5382   2.208   7.884   1.574  0.0256  0.1729  0.0112
  315POX    O1A 5383   2.159   7.996   1.567 -0.5038 -0.0205  0.5362
  315POX    C1B 5384   2.334   7.855   1.647  0.0923  0.1763 -0.1033
  315POX    C1C 5385   2.310   7.848   1.798  0.4981 -0.0719 -0.0491
  315POX    C1D 5386   2.327   7.984   1.865 -0.5750 -0.0452  0.1885
  315POX    C1E 5387   2.300   7.967   2.015  0.1183  0.0468  0.3318
  315POX    C1F 5388   2.150   7.950   2.043  0.0376  0.1534 -0.0254
  315POX    C1G 5389   2.135   7.950   2.195  0.1919  0.7256 -0.0111
  315POX    C1H 5390   1.996   7.997   2.239  0.0891  0.2988  0.1152
  315POX    C1I 5391   1.974   7.956   2.385 -0.2676  0.3955  0.0897
  315POX    C1J 5392   1.875   7.877   2.426 -0.0951  0.2405  0.2079
  315POX    C1K 5393   1.773   7.802   2.341 -0.1440  0.3484  0.1719
  315POX    C1L 5394   1.728   7.674   2.412 -0.1114  0.0182 -0.3995
  315POX    C1M 5395   1.603   7.608   2.353 -0.0855 -0.2175 -0.1925
  315POX    C1N 5396   1.614   7.571   2.205  0.3306 -0.0002 -0.2179
  315POX    C1O 5397   1.474   7.529   2.160  0.3270 -0.0046 -0.2025
  315POX    C1P 5398   1.458   7.460   2.024  0.0112  0.3032 -0.3216
  315POX    C1Q 5399   1.318   7.407   1.994 -0.1658  0.5555  0.0429
  315POX    C1R 5400   1.301   7.355   1.851 -0.0796 -0.3572  0.3573
  315POX     CZ 5401   1.922   7.734   1.494  0.5754 -0.4500  0.2009
  315POX     OZ 5402   1.912   7.753   1.635  0.6857 -0.1688  0.1711
  315POX    C2A 5403   1.799   7.716   1.694  0.6486 -0.6229 -0.1849
  315POX    O2A 5404   1.705   7.674   1.625  0.0607 -0.0061  0.2274
  315POX    C2B 5405   1.816   7.709   1.841  0.1833 -0.0969 -0.1005
  315POX    C2C 5406   1.727   7.797   1.927  0.0021 -0.1177 -0.2649
  315POX    C2D 5407   1.742   7.948   1.905 -0.0817 -0.0766 -0.0449
  315POX    C2E 5408   1.653   8.016   2.010 -0.2116 -0.0299 -0.1853
  315POX    C2F 5409   1.696   8.159   2.042  0.1422 -0.1101 -0.2935
  315POX    C2G 5410   1.592   8.222   2.135  0.1369  0.2716 -0.5560
  315POX    C2H 5411   1.645   8.212   2.278 -0.1483 -0.6804 -0.5144
  315POX    C2I 5412   1.545   8.280   2.372  0.0701 -0.0839 -0.7103
  315POX    C2J 5413   1.614   8.285   2.509 -0.4123  0.0543 -0.4679
  315POX    C2K 5414   1.504   8.313   2.611  0.2793  0.1209  0.2693
  315POX    C2L 5415   1.567   8.302   2.750  0.2571 -0.4422  0.2354
  315POX    C2M 5416   1.471   8.348   2.860  0.2364  0.0507  0.0150
  315POX    C2N 5417   1.460   8.499   2.882 -0.5218  0.0789 -0.5293
  315POX    C2O 5418   1.382   8.535   3.009  0.6321  0.0291  0.2044
  315POX    C2P 5419   1.358   8.686   3.012 -0.2282 -0.0885 -0.3870
  316CHL    CN1 5420   7.311   6.748   1.350  0.1849  0.2504 -0.0200
  316CHL    CN2 5421   7.439   6.831   1.537 -0.6791  0.3361  0.8413
  316CHL    CN3 5422   7.205   6.891   1.506 -0.1746 -0.0216 -0.1837
  316CHL    NTM 5423   7.333   6.863   1.440  0.0028  0.2290  0.0538
  316CHL     CB 5424   7.355   6.983   1.358 -0.2365  0.3702  0.1974
  317PJ2     CA 5425   7.445   7.097   1.408  0.5229 -0.3482  0.4928
  317PJ2     OA 5426   7.384   7.156   1.523  0.0743 -0.2168  0.1913
  317PJ2      P 5427   7.484   7.271   1.573 -0.0768  0.0044 -0.0121
  317PJ2     OB 5428   7.432   7.398   1.517 -0.1760 -0.2076 -0.3977
  317PJ2     HB 5429   7.333   7.395   1.503 -0.0838  0.8180 -1.4845
  317PJ2     OG 5430   7.618   7.216   1.542 -0.1666 -0.5611  0.5804
  317PJ2     HG 5431   7.673   7.288   1.501  0.2717 -0.5615  1.1574
  317PJ2     OD 5432   7.452   7.269   1.731  0.2425  0.4534  0.0627
  318POX     CD 5433   7.331   7.301   1.800  0.2364  0.2163  0.1644
  318POX     CE 5434   7.218   7.199   1.803  0.6619 -0.2663 -0.1602
  318POX     OE 5435   7.087   7.240   1.843  0.6339  0.0090 -0.5257
  318POX    C1A 5436   6.979   7.180   1.795  0.1983  0.2062  0.1814
  318POX    O1A 5437   6.994   7.095   1.706 -0.2137  0.1999  0.1182
  318POX    C1B 5438   6.849   7.214   1.855  0.3105  0.0145  0.5383
  318POX    C1C 5439   6.794   7.351   1.813 -0.1329 -0.4175 -0.3293
  318POX    C1D 5440   6.657   7.371   1.879  0.0587 -0.2244  0.0161
  318POX    C1E 5441   6.643   7.375   2.031  0.0590 -0.6380  0.0290
  318POX    C1F 5442   6.493   7.379   2.062  0.1472  0.5649  0.3490
  318POX    C1G 5443   6.454   7.376   2.210  0.0824 -0.1304  0.3212
  318POX    C1H 5444   6.499   7.249   2.282 -0.2063 -0.4276 -0.0177
  318POX    C1I 5445   6.437   7.248   2.422 -0.2874  0.9042 -0.0299
  318POX    C1J 5446   6.492   7.181   2.523 -0.0341 -0.3922 -1.0019
  318POX    C1K 5447   6.619   7.096   2.514 -0.3624 -0.9475 -0.3630
  318POX    C1L 5448   6.656   7.044   2.653 -0.0276  0.4551  0.0849
  318POX    C1M 5449   6.788   6.966   2.645 -0.1856  0.2402 -0.4320
  318POX    C1N 5450   6.813   6.910   2.785 -0.6545  0.5117 -0.2355
  318POX    C1O 5451   6.884   7.017   2.868 -0.0613 -0.1421  0.1109
  318POX    C1P 5452   6.926   6.958   3.004  0.2730 -0.0670  0.0417
  318POX    C1Q 5453   7.010   7.056   3.085 -0.0581  0.1870  0.0837
  318POX    C1R 5454   7.044   6.982   3.215  0.0274  0.0304 -0.0263
  318POX     CZ 5455   7.283   7.085   1.882 -0.0533 -0.5641  0.0064
  318POX     OZ 5456   7.201   6.983   1.939  0.1471 -0.4778  0.4529
  318POX    C2A 5457   7.224   6.857   1.902  0.3086 -0.4894  0.5932
  318POX    O2A 5458   7.297   6.820   1.810 -0.2122 -0.4807  0.1670
  318POX    C2B 5459   7.158   6.772   2.003 -0.2866 -0.3051  0.3613
  318POX    C2C 5460   7.235   6.767   2.135  0.0276 -0.2359  0.1820
  318POX    C2D 5461   7.146   6.754   2.259  0.6312  0.1958  0.6652
  318POX    C2E 5462   7.221   6.690   2.376  0.4154 -0.5561  0.3905
  318POX    C2F 5463   7.134   6.692   2.502  0.0949  0.1577  0.1596
  318POX    C2G 5464   7.220   6.645   2.619  0.6093 -0.4560 -0.4565
  318POX    C2H 5465   7.127   6.621   2.738  0.4334  0.3375 -0.4263
  318POX    C2I 5466   7.025   6.508   2.724  0.5780  0.1296  0.1807
  318POX    C2J 5467   6.946   6.482   2.853  0.4053  0.1677  0.0826
  318POX    C2K 5468   7.021   6.431   2.976  0.5455  0.7785  0.2524
  318POX    C2L 5469   6.940   6.434   3.106 -0.2830  0.4275 -0.2453
  318POX    C2M 5470   6.909   6.581   3.138  0.1700  0.5445 -0.3357
  318POX    C2N 5471   6.806   6.588   3.250 -0.1061 -0.3635 -0.5279
  318POX    C2O 5472   6.849   6.497   3.366 -0.0261 -0.0660 -0.3242
  318POX    C2P 5473   6.749   6.489   3.482  0.1686 -0.0794 -0.1563
  319CHL    CN1 5474   7.652   6.785   0.694  0.1195  0.0849 -0.5505
  319CHL    CN2 5475   7.558   6.790   0.479  0.3705  0.1210  0.6109
  319CHL    CN3 5476   7.679   6.599   0.539  0.9850 -0.1823  0.3911
  319CHL    NTM 5477   7.587   6.701   0.592  0.2052 -0.6831  0.0267
  319CHL     CB 5478   7.458   6.647   0.638  0.0062 -0.2613 -0.0302
  320PJ2     CA 5479   7.414   6.542   0.740  0.0739 -0.7010 -0.4491
  320PJ2     OA 5480   7.510   6.435   0.746  0.1768 -0.6107 -0.4797
  320PJ2      P 5481   7.448   6.296   0.800 -0.3158 -0.2710 -0.1488
  320PJ2     OB 5482   7.303   6.304   0.772 -0.2989  0.5380 -0.0372
  320PJ2     HB 5483   7.264   6.391   0.802 -1.6668 -0.3829  0.9453
  320PJ2     OG 5484   7.525   6.197   0.721  0.3440  0.1687 -0.0725
  320PJ2     HG 5485   7.482   6.107   0.715 -0.8090  0.6501  0.6319
  320PJ2     OD 5486   7.465   6.285   0.960  0.0801  0.0032 -0.1677
  321POX     CD 5487   7.421   6.163   1.020  0.1331 -0.0293 -0.1951
  321POX     CE 5488   7.444   6.146   1.170 -0.0702  0.1582 -0.1427
  321POX     OE 5489   7.402   6.020   1.225  0.6254  0.2283  0.5666
  321POX    C1A 5490   7.474   5.909   1.211 -0.2829 -0.2945 -0.0103
  321POX    O1A 5491   7.578   5.912   1.146 -0.3534  0.5440 -0.0965
  321POX    C1B 5492   7.424   5.789   1.282  0.0351 -0.5662 -0.2437
  321POX    C1C 5493   7.344   5.806   1.411 -0.0064 -0.5014 -0.2775
  321POX    C1D 5494   7.431   5.876   1.516 -0.5383  0.0198 -0.1779
  321POX    C1E 5495   7.367   5.883   1.654 -0.2653  0.6547 -0.0796
  321POX    C1F 5496   7.460   5.938   1.762 -0.5263  1.0817 -0.0662
  321POX    C1G 5497   7.397   5.946   1.901 -0.8968  0.3674 -0.1853
  321POX    C1H 5498   7.409   5.816   1.981 -0.5989  0.3588 -0.2417
  321POX    C1I 5499   7.345   5.837   2.119 -0.3702  0.1547 -0.1038
  321POX    C1J 5500   7.405   5.834   2.237 -0.0397 -0.0834 -0.2749
  321POX    C1K 5501   7.550   5.810   2.279 -0.1861 -0.0337  0.2661
  321POX    C1L 5502   7.571   5.830   2.430  0.3388 -0.3011  0.2307
  321POX    C1M 5503   7.700   5.899   2.473  0.2762 -0.0839  0.0723
  321POX    C1N 5504   7.721   5.931   2.622  0.4741  0.3325 -0.0408
  321POX    C1O 5505   7.865   5.972   2.652  0.5765  0.2192 -0.3670
  321POX    C1P 5506   7.888   5.979   2.803 -0.2028  0.3700 -0.2505
  321POX    C1Q 5507   7.989   6.092   2.826  0.1004  0.0587 -0.0486
  321POX    C1R 5508   7.901   6.214   2.856 -0.2436 -0.0787 -0.4952
  321POX     CZ 5509   7.374   6.260   1.244  0.0144 -0.1836  0.4697
  321POX     OZ 5510   7.392   6.278   1.385  0.1399  0.3084  0.3925
  321POX    C2A 5511   7.345   6.385   1.449 -0.3582  0.0137  0.5271
  321POX    O2A 5512   7.278   6.470   1.390  0.1388 -0.1006 -0.2273
  321POX    C2B 5513   7.385   6.376   1.591  0.1912 -0.0911  0.3709
  321POX    C2C 5514   7.315   6.478   1.681 -0.0316  0.2358 -0.1642
  321POX    C2D 5515   7.340   6.460   1.831  0.3593  0.0224 -0.2537
  321POX    C2E 5516   7.491   6.458   1.856  0.2465  0.1272  0.4722
  321POX    C2F 5517   7.525   6.432   2.003 -0.8011  0.6517  0.8161
  321POX    C2G 5518   7.460   6.307   2.063  0.3931 -0.3883 -0.0125
  321POX    C2H 5519   7.492   6.254   2.203 -0.4302 -0.5345  0.1258
  321POX    C2I 5520   7.473   6.359   2.313 -0.0868  0.0384 -0.3602
  321POX    C2J 5521   7.499   6.271   2.435 -0.3977  0.1912 -0.1846
  321POX    C2K 5522   7.466   6.339   2.568  0.5197 -0.0483  0.1719
  321POX    C2L 5523   7.491   6.245   2.686  0.4856 -0.2197  0.0435
  321POX    C2M 5524   7.455   6.313   2.818 -0.1389 -0.1163 -0.1757
  321POX    C2N 5525   7.465   6.220   2.940  0.0238  0.0605 -0.0529
  321POX    C2O 5526   7.384   6.264   3.062  0.5772 -0.2551  0.4342
  321POX    C2P 5527   7.467   6.363   3.144 -0.0169 -0.0364  0.7728
  322CHL    CN1 5528   8.864   6.828   1.362 -0.6840  0.3850  0.4703
  322CHL    CN2 5529   8.802   6.637   1.237  0.1028  0.0155  0.0443
  322CHL    CN3 5530   8.660   6.829   1.241 -0.0487 -0.7049  0.8569
  322CHL    NTM 5531   8.800   6.784   1.237  0.1748  0.0169  0.1520
  322CHL     CB 5532   8.855   6.836   1.111  0.3111  0.3327  0.3435
  323PJ2     CA 5533   8.997   6.832   1.056  0.0984  0.5569 -0.2283
  323PJ2     OA 5534   9.095   6.862   1.156  0.0218  0.0871 -0.0090
  323PJ2      P 5535   9.243   6.824   1.104 -0.0009 -0.1040  0.0653
  323PJ2     OB 5536   9.265   6.680   1.129 -0.1770 -0.0596  0.4757
  323PJ2     HB 5537   9.343   6.651   1.075 -0.0560  0.8178  0.1553
  323PJ2     OG 5538   9.247   6.873   0.964 -0.1801 -0.3994 -0.0445
  323PJ2     HG 5539   9.321   6.821   0.923  1.0559  0.0597  1.4682
  323PJ2     OD 5540   9.343   6.908   1.198  0.1915 -0.0875 -0.1542
  324POX     CD 5541   9.367   6.859   1.330  0.0664  0.3627  0.0375
  324POX     CE 5542   9.411   6.951   1.444  0.1716 -0.1916  0.4522
  324POX     OE 5543   9.417   6.875   1.565 -0.2878 -0.0788  0.5463
  324POX    C1A 5544   9.514   6.786   1.575 -0.5849 -0.4549  0.1217
  324POX    O1A 5545   9.600   6.777   1.487 -1.0802  0.2980 -0.4480
  324POX    C1B 5546   9.531   6.711   1.702  0.2761  0.2087  0.4075
  324POX    C1C 5547   9.615   6.785   1.805 -0.2503  0.4312  0.6790
  324POX    C1D 5548   9.605   6.719   1.943  0.2164 -0.6980  0.1801
  324POX    C1E 5549   9.700   6.782   2.045  0.1939 -0.2816 -0.0533
  324POX    C1F 5550   9.686   6.739   2.192 -0.0625  0.4489  0.1366
  324POX    C1G 5551   9.554   6.775   2.261 -0.2703  0.2437 -0.1525
  324POX    C1H 5552   9.573   6.742   2.409  0.0663  0.4567 -0.1486
  324POX    C1I 5553   9.454   6.802   2.483 -0.1646 -0.0846 -0.0792
  324POX    C1J 5554   9.443   6.812   2.615  0.4267 -0.2566 -0.0157
  324POX    C1K 5555   9.555   6.755   2.702  0.4963 -0.1392 -0.0274
  324POX    C1L 5556   9.580   6.840   2.827 -0.4994 -0.1063  0.1578
  324POX    C1M 5557   9.677   6.769   2.921 -0.2469 -0.8238 -0.6343
  324POX    C1N 5558   9.795   6.706   2.847  0.2753 -0.4452 -0.1300
  324POX    C1O 5559   9.888   6.804   2.775  0.1599 -0.3975 -0.2143
  324POX    C1P 5560  10.012   6.731   2.722  0.2013  0.0001 -0.6717
  324POX    C1Q 5561   9.967   6.630   2.616 -0.5029 -0.1302 -0.2574
  324POX    C1R 5562   9.941   6.697   2.481 -0.3625  0.0147 -0.2139
  324POX     CZ 5563   9.304   7.060   1.452 -0.1442 -0.5077  0.5205
  324POX     OZ 5564   9.330   7.144   1.564 -0.1655 -0.4084  0.4512
  324POX    C2A 5565   9.237   7.235   1.593 -0.3071 -0.2819 -0.3709
  324POX    O2A 5566   9.151   7.271   1.513 -0.2991  0.5967  0.0046
  324POX    C2B 5567   9.254   7.309   1.721 -0.1162 -0.5090 -0.2647
  324POX    C2C 5568   9.315   7.232   1.838 -0.8698 -0.3200  0.2592
  324POX    C2D 5569   9.326   7.302   1.973 -0.5430  0.2707 -0.0712
  324POX    C2E 5570   9.391   7.203   2.070  0.0093  0.4807 -0.2264
  324POX    C2F 5571   9.391   7.254   2.214 -0.4588  0.4035 -0.1998
  324POX    C2G 5572   9.433   7.138   2.304 -1.0040  0.1625 -0.2517
  324POX    C2H 5573   9.408   7.171   2.452  0.1796 -0.6741  0.1472
  324POX    C2I 5574   9.491   7.279   2.521 -0.5171  0.3262 -0.5514
  324POX    C2J 5575   9.426   7.304   2.658 -0.0504  0.5312 -0.3669
  324POX    C2K 5576   9.450   7.195   2.763 -0.6824  0.6135 -0.1389
  324POX    C2L 5577   9.421   7.249   2.904  0.5448 -0.1968  0.4353
  324POX    C2M 5578   9.523   7.362   2.924 -0.0002  0.4088 -0.1412
  324POX    C2N 5579   9.483   7.463   3.032  0.4607 -0.1428  0.5605
  324POX    C2O 5580   9.451   7.399   3.167 -0.0952  0.3781  0.6772
  324POX    C2P 5581   9.555   7.306   3.229  0.1738  0.3524  0.1926
  325CHL    CN1 5582   7.354   3.252   1.206 -0.3304  0.2288 -0.0789
  325CHL    CN2 5583   7.267   3.065   1.076 -0.3285 -0.0475 -0.3770
  325CHL    CN3 5584   7.391   3.233   0.968  0.5198 -0.2272  0.1998
  325CHL    NTM 5585   7.296   3.209   1.078  0.0877 -0.1342 -0.1453
  325CHL     CB 5586   7.178   3.284   1.035 -0.0116 -0.1682  0.0690
  326PJ2     CA 5587   7.054   3.300   1.124  0.1635 -0.0173  0.2897
  326PJ2     OA 5588   7.002   3.180   1.182 -0.2435  0.0437  0.0583
  326PJ2      P 5589   6.859   3.206   1.252 -0.2140  0.0671  0.1109
  326PJ2     OB 5590   6.799   3.322   1.184  0.0442  0.2144  0.1299
  326PJ2     HB 5591   6.867   3.392   1.164  0.0812 -0.0132 -0.5588
  326PJ2     OG 5592   6.777   3.083   1.245 -0.1121 -0.0222  0.4558
  326PJ2     HG 5593   6.681   3.106   1.263 -0.0621  1.0020 -0.4651
  326PJ2     OD 5594   6.897   3.230   1.407 -0.3771  0.2620  0.1205
  327POX     CD 5595   6.932   3.107   1.471 -0.0752  0.2668 -0.0359
  327POX     CE 5596   6.963   3.123   1.620 -0.9330 -0.2657  0.2065
  327POX     OE 5597   6.987   2.995   1.680 -0.4802 -0.3308 -0.1011
  327POX    C1A 5598   7.113   2.973   1.715 -0.3484  0.5497 -0.0034
  327POX    O1A 5599   7.204   3.054   1.697  0.3705 -0.0948  0.6309
  327POX    C1B 5600   7.133   2.840   1.777 -0.4340  0.3886 -0.3220
  327POX    C1C 5601   7.271   2.826   1.841 -0.4419  0.0599 -0.3753
  327POX    C1D 5602   7.277   2.698   1.925  0.0255 -0.0171 -0.5240
  327POX    C1E 5603   7.407   2.695   2.006 -0.3043 -0.2309  0.0016
  327POX    C1F 5604   7.422   2.568   2.091 -0.4189  0.0474  0.4400
  327POX    C1G 5605   7.566   2.554   2.141 -0.1067  0.4350 -0.3233
  327POX    C1H 5606   7.578   2.439   2.242  0.0371  0.1947 -0.6114
  327POX    C1I 5607   7.727   2.418   2.272 -0.2120 -0.2674  0.3349
  327POX    C1J 5608   7.800   2.365   2.369 -0.1437 -0.7953 -0.0045
  327POX    C1K 5609   7.750   2.314   2.505  0.0294 -0.2116  0.2791
  327POX    C1L 5610   7.866   2.329   2.603 -0.1731  0.7852  0.3815
  327POX    C1M 5611   7.824   2.281   2.742 -0.3767 -0.4206 -0.0866
  327POX    C1N 5612   7.739   2.381   2.820  0.0472 -0.2852  0.2050
  327POX    C1O 5613   7.808   2.518   2.822 -0.1484 -0.1815 -0.0877
  327POX    C1P 5614   7.708   2.602   2.902  0.2661 -0.0158  0.2561
  327POX    C1Q 5615   7.750   2.749   2.915 -0.0853  0.1355 -0.2939
  327POX    C1R 5616   7.667   2.815   3.025 -0.3193 -0.6025 -0.0173
  327POX     CZ 5617   6.866   3.217   1.691 -0.4112  0.5684 -0.1767
  327POX     OZ 5618   6.874   3.227   1.833  0.0900  0.6939 -0.2098
  327POX    C2A 5619   6.794   3.317   1.890 -0.0643  0.5145 -0.1379
  327POX    O2A 5620   6.696   3.353   1.825 -0.2553 -0.0721 -0.1769
  327POX    C2B 5621   6.824   3.358   2.029  0.1243  0.1425 -0.0666
  327POX    C2C 5622   6.725   3.311   2.135  0.4600 -0.0657  0.1586
  327POX    C2D 5623   6.788   3.305   2.274  0.1323 -0.5069  0.2916
  327POX    C2E 5624   6.675   3.335   2.373 -0.0268  0.1305 -0.0684
  327POX    C2F 5625   6.733   3.359   2.513  0.2338  0.4103 -0.2228
  327POX    C2G 5626   6.628   3.394   2.618 -0.0801  0.2241 -0.4725
  327POX    C2H 5627   6.585   3.539   2.593 -0.9674  0.0044 -0.2665
  327POX    C2I 5628   6.518   3.599   2.717 -0.2742  0.0932  0.0717
  327POX    C2J 5629   6.617   3.615   2.833  0.0348 -0.1393 -0.1582
  327POX    C2K 5630   6.541   3.644   2.962 -0.1756  0.0929 -0.3333
  327POX    C2L 5631   6.644   3.668   3.072 -0.1201  0.0447 -0.3742
  327POX    C2M 5632   6.589   3.658   3.215 -0.2543 -0.3131 -0.4490
  327POX    C2N 5633   6.703   3.697   3.310 -0.2514 -0.8615 -0.2237
  327POX    C2O 5634   6.805   3.584   3.312  0.0519 -0.5761  0.6340
  327POX    C2P 5635   6.910   3.583   3.424 -0.2394  0.5441  0.9250
  328CHL    CN1 5636   6.396   4.166   0.704 -0.2722  0.8545  0.3926
  328CHL    CN2 5637   6.319   4.361   0.807 -0.3933  0.1128  0.4237
  328CHL    CN3 5638   6.535   4.364   0.688 -0.2359 -0.3220 -0.3609
  328CHL    NTM 5639   6.441   4.288   0.772 -0.0281  0.5885  0.7077
  328CHL     CB 5640   6.509   4.231   0.889  0.1446 -0.3545  0.1573
  329PJ2     CA 5641   6.591   4.316   0.987  0.3519 -0.1044 -0.2331
  329PJ2     OA 5642   6.522   4.419   1.059 -0.1183 -0.0745 -0.7135
  329PJ2      P 5643   6.618   4.504   1.157 -0.2278 -0.3279 -0.3851
  329PJ2     OB 5644   6.733   4.542   1.072  0.2396  0.5774  0.6309
  329PJ2     HB 5645   6.792   4.613   1.110  0.0259  0.5977  0.9261
  329PJ2     OG 5646   6.527   4.605   1.214 -0.1934 -0.4951 -0.0276
  329PJ2     HG 5647   6.551   4.690   1.166  0.4019 -1.3736 -1.3323
  329PJ2     OD 5648   6.671   4.399   1.267  0.3893  0.5262  0.1435
  330POX     CD 5649   6.581   4.385   1.377  0.0204 -0.6265 -0.2852
  330POX     CE 5650   6.664   4.319   1.487  0.1041 -0.3637 -0.1912
  330POX     OE 5651   6.590   4.267   1.597  0.0660 -0.0737 -0.0774
  330POX    C1A 5652   6.604   4.137   1.624 -0.2922 -0.1346 -0.1815
  330POX    O1A 5653   6.686   4.061   1.573 -0.1637 -0.2179  0.1480
  330POX    C1B 5654   6.513   4.082   1.726 -0.0986  0.0513  0.0956
  330POX    C1C 5655   6.430   3.957   1.694 -0.4484  0.1316  0.6678
  330POX    C1D 5656   6.325   3.935   1.804 -0.7548  0.5285  0.4565
  330POX    C1E 5657   6.255   3.808   1.757  0.1541  0.1449  0.0996
  330POX    C1F 5658   6.199   3.720   1.869  0.3327 -0.1045 -0.0045
  330POX    C1G 5659   6.308   3.689   1.972  0.0472  0.2669  0.4217
  330POX    C1H 5660   6.276   3.577   2.072 -0.4929 -0.1945 -0.2515
  330POX    C1I 5661   6.396   3.554   2.164 -0.7550  0.0149  0.1450
  330POX    C1J 5662   6.377   3.491   2.279 -0.3500  0.3044  0.3760
  330POX    C1K 5663   6.243   3.434   2.328 -0.4789 -0.5203 -0.8972
  330POX    C1L 5664   6.209   3.470   2.472  0.0247  0.0386 -0.9151
  330POX    C1M 5665   6.069   3.416   2.503  0.2551 -0.4848 -0.7954
  330POX    C1N 5666   6.047   3.430   2.654 -0.4095  0.4819 -0.9757
  330POX    C1O 5667   5.901   3.391   2.680 -0.0621 -0.3626 -0.2315
  330POX    C1P 5668   5.843   3.453   2.808  0.2259  0.3968 -0.4598
  330POX    C1Q 5669   5.691   3.466   2.805  0.1258 -0.5393  0.0494
  330POX    C1R 5670   5.644   3.488   2.949 -0.0216  0.5367 -0.1499
  330POX     CZ 5671   6.736   4.441   1.547 -0.5328 -0.2799  0.4053
  330POX     OZ 5672   6.860   4.406   1.610 -0.1589 -0.2989 -0.3321
  330POX    C2A 5673   6.932   4.506   1.659 -0.2586 -0.2270 -0.3315
  330POX    O2A 5674   6.871   4.606   1.698  0.3197 -0.1392  0.3667
  330POX    C2B 5675   7.062   4.460   1.713 -0.0090  0.7186 -0.1058
  330POX    C2C 5676   7.084   4.493   1.861 -0.3869  0.1619  0.0755
  330POX    C2D 5677   6.991   4.407   1.948  0.0743 -0.2909  0.1302
  330POX    C2E 5678   7.048   4.374   2.086  0.0249  0.8002  0.4266
  330POX    C2F 5679   6.949   4.328   2.192 -0.3269  0.0039 -0.2361
  330POX    C2G 5680   7.005   4.296   2.331 -0.5923 -0.2800 -0.1931
  330POX    C2H 5681   7.087   4.166   2.330 -0.2645 -0.0860  0.7375
  330POX    C2I 5682   7.167   4.144   2.458  0.2898  0.5019  0.5005
  330POX    C2J 5683   7.077   4.065   2.554  0.3972 -0.4515 -0.1779
  330POX    C2K 5684   7.152   4.024   2.681 -0.1527 -0.8001  0.0374
  330POX    C2L 5685   7.165   4.135   2.785  0.4153 -0.8841  0.0614
  330POX    C2M 5686   7.188   4.070   2.921 -0.0408 -0.3107  0.4177
  330POX    C2N 5687   7.231   4.164   3.034 -0.2281  0.0410  0.1980
  330POX    C2O 5688   7.360   4.234   2.990 -0.3180  0.0723 -0.0155
  330POX    C2P 5689   7.407   4.328   3.101 -0.2953  0.1982 -0.1321
  331CHL    CN1 5690   2.654   4.667   1.538 -0.3651 -0.3971 -0.1982
  331CHL    CN2 5691   2.478   4.744   1.673  0.6996 -0.3139 -0.0591
  331CHL    CN3 5692   2.436   4.590   1.491  0.1203  0.0650 -0.7477
  331CHL    NTM 5693   2.513   4.707   1.535 -0.2058  0.1575 -0.4205
  331CHL     CB 5694   2.474   4.814   1.442 -0.4291  0.2444 -0.2281
  332PJ2     CA 5695   2.550   4.944   1.414 -0.4017  0.1692 -0.5132
  332PJ2     OA 5696   2.560   5.023   1.533  0.5476 -0.0862 -0.4181
  332PJ2      P 5697   2.574   5.179   1.497  0.0176  0.0349 -0.1193
  332PJ2     OB 5698   2.705   5.200   1.431  0.1443 -0.6570 -0.0896
  332PJ2     HB 5699   2.685   5.195   1.333  0.1166  0.5626 -0.1607
  332PJ2     OG 5700   2.449   5.216   1.427 -0.5183  0.2043  0.9036
  332PJ2     HG 5701   2.367   5.172   1.463 -0.9767 -0.5466 -0.9400
  332PJ2     OD 5702   2.568   5.245   1.644  0.2813 -0.1758 -0.0125
  333POX     CD 5703   2.678   5.227   1.733  0.3390  0.4928  0.0548
  333POX     CE 5704   2.693   5.335   1.841  0.0209  0.6969 -0.1048
  333POX     OE 5705   2.823   5.311   1.895 -0.3133 -0.1220  0.3465
  333POX    C1A 5706   2.895   5.418   1.926 -0.2009 -0.0928 -0.0113
  333POX    O1A 5707   2.830   5.522   1.929 -0.0484 -0.0031  0.1929
  333POX    C1B 5708   3.034   5.392   1.972 -0.4273 -0.0011  0.7320
  333POX    C1C 5709   3.073   5.515   2.055  0.3238  0.0172  0.3562
  333POX    C1D 5710   3.225   5.515   2.070  0.3831 -0.7763 -0.1762
  333POX    C1E 5711   3.269   5.648   2.130  0.0087 -0.5832 -0.3267
  333POX    C1F 5712   3.238   5.661   2.280 -0.0080  0.2588 -0.3989
  333POX    C1G 5713   3.313   5.784   2.331  0.1932 -0.1446  0.2840
  333POX    C1H 5714   3.302   5.815   2.480  0.0670  0.1142  0.2228
  333POX    C1I 5715   3.378   5.940   2.525 -0.0054  0.0912  0.4135
  333POX    C1J 5716   3.388   5.958   2.656  0.3346  0.3961  0.3461
  333POX    C1K 5717   3.350   5.867   2.772 -0.3705 -0.1355 -0.2966
  333POX    C1L 5718   3.298   5.939   2.897  1.0435  0.0881  0.1824
  333POX    C1M 5719   3.244   5.835   2.996 -0.4117  0.4396 -0.2152
  333POX    C1N 5720   3.223   5.876   3.141 -0.0965 -0.1010 -0.0118
  333POX    C1O 5721   3.356   5.899   3.212 -0.5896  0.3375  0.7940
  333POX    C1P 5722   3.352   5.920   3.363 -0.7983  0.0030  0.8357
  333POX    C1Q 5723   3.482   5.905   3.442  0.0924 -0.3709 -0.6624
  333POX    C1R 5724   3.449   5.947   3.586  0.5857 -0.0416 -0.6413
  333POX     CZ 5725   2.578   5.309   1.938 -0.2071  0.9824 -0.2981
  333POX     OZ 5726   2.557   5.387   2.056 -0.2607  0.0640  0.3115
  333POX    C2A 5727   2.508   5.312   2.154  0.5377 -0.6194  0.1993
  333POX    O2A 5728   2.427   5.222   2.135 -0.1440 -0.0216  0.2250
  333POX    C2B 5729   2.504   5.379   2.285 -0.2733 -0.0530 -0.1019
  333POX    C2C 5730   2.571   5.279   2.380  0.3302  0.0689 -0.3936
  333POX    C2D 5731   2.628   5.329   2.513 -0.0169 -0.4344 -0.0523
  333POX    C2E 5732   2.628   5.214   2.614  0.0743 -0.6501 -0.2946
  333POX    C2F 5733   2.772   5.168   2.633  0.1957 -0.1732 -0.0492
  333POX    C2G 5734   2.758   5.035   2.707 -0.5722  0.0764  0.2643
  333POX    C2H 5735   2.879   4.956   2.758 -0.2057  0.1368 -0.4901
  333POX    C2I 5736   2.964   5.024   2.865 -0.3288  0.6480 -0.7130
  333POX    C2J 5737   3.053   4.928   2.945 -0.9984  0.3585 -0.3116
  333POX    C2K 5738   3.191   4.913   2.880 -0.3448  0.1545  1.0916
  333POX    C2L 5739   3.258   4.785   2.932  0.2058 -0.2069 -0.4575
  333POX    C2M 5740   3.248   4.663   2.841 -0.2111 -0.3456 -0.2255
  333POX    C2N 5741   3.309   4.541   2.909  0.0795  0.0696  0.2631
  333POX    C2O 5742   3.296   4.405   2.839  0.1584  0.2231 -0.0493
  333POX    C2P 5743   3.385   4.292   2.890 -0.1426 -0.1065 -0.2543
  334CHL    CN1 5744   8.237   2.332   0.953  0.2094 -0.1721  0.0099
  334CHL    CN2 5745   8.206   2.517   0.802  1.0523  0.0641 -0.3292
  334CHL    CN3 5746   8.340   2.346   0.730  0.5756  0.0466  0.1352
  334CHL    NTM 5747   8.302   2.418   0.853  0.5335 -0.1495  0.2379
  334CHL     CB 5748   8.427   2.467   0.913  0.4128  0.3830  0.0577
  335PJ2     CA 5749   8.418   2.567   1.028  0.4417  0.1531  0.2603
  335PJ2     OA 5750   8.345   2.690   1.022 -0.0492 -0.1717 -0.4600
  335PJ2      P 5751   8.424   2.822   0.976 -0.1149  0.0162 -0.0348
  335PJ2     OB 5752   8.500   2.775   0.858  0.2337 -0.1671  0.2584
  335PJ2     HB 5753   8.509   2.677   0.875 -0.5388 -0.5557 -1.3497
  335PJ2     OG 5754   8.317   2.920   0.948 -0.0650  0.1770  0.3329
  335PJ2     HG 5755   8.230   2.885   0.983 -0.1034  0.6878  0.7726
  335PJ2     OD 5756   8.502   2.827   1.117  0.1579  0.1492 -0.1897
  336POX     CD 5757   8.439   2.886   1.231  0.0845 -0.3380  0.0229
  336POX     CE 5758   8.496   2.849   1.368  0.5234  0.2315 -0.0067
  336POX     OE 5759   8.405   2.902   1.464  0.0739  0.1028 -0.3593
  336POX    C1A 5760   8.418   2.837   1.579  0.7649  0.4048 -0.2614
  336POX    O1A 5761   8.493   2.740   1.592  0.2525  0.1314  0.7672
  336POX    C1B 5762   8.336   2.899   1.686  0.3086 -0.0281 -0.3579
  336POX    C1C 5763   8.273   2.794   1.778  0.0027  0.1148 -0.4024
  336POX    C1D 5764   8.213   2.866   1.900  0.0273 -0.0397 -0.2979
  336POX    C1E 5765   8.162   2.769   2.007  0.3115  0.0086 -0.1186
  336POX    C1F 5766   8.115   2.847   2.130  0.4014 -0.1463  0.0133
  336POX    C1G 5767   8.078   2.733   2.226 -0.5621 -0.0148 -0.1958
  336POX    C1H 5768   8.024   2.774   2.363  0.0507 -0.1279  0.0801
  336POX    C1I 5769   8.025   2.654   2.458  0.8578 -0.0075  0.2350
  336POX    C1J 5770   8.078   2.640   2.580  0.0102 -0.1196  0.6031
  336POX    C1K 5771   8.162   2.744   2.655 -0.0334  0.2422  0.1577
  336POX    C1L 5772   8.151   2.733   2.807 -0.2803 -0.5758  0.0885
  336POX    C1M 5773   8.273   2.656   2.858 -0.0354 -0.5874 -0.5090
  336POX    C1N 5774   8.268   2.635   3.010 -0.0141  0.5563 -0.3444
  336POX    C1O 5775   8.404   2.581   3.054 -0.0055  0.2998 -0.6826
  336POX    C1P 5776   8.390   2.467   3.155 -0.2029  0.2806 -0.7321
  336POX    C1Q 5777   8.526   2.399   3.173 -0.0990  0.6492 -0.1169
  336POX    C1R 5778   8.642   2.483   3.227  0.5163 -0.4088  0.2318
  336POX     CZ 5779   8.639   2.903   1.363  0.1309  1.3032  0.0944
  336POX     OZ 5780   8.714   2.922   1.484 -0.0153  0.0299  0.4009
  336POX    C2A 5781   8.800   2.837   1.538 -0.4623 -0.5064  0.2762
  336POX    O2A 5782   8.817   2.727   1.486 -0.4294 -0.5153  0.3055
  336POX    C2B 5783   8.860   2.880   1.667  0.0830  0.3015 -0.2340
  336POX    C2C 5784   8.842   2.761   1.762 -0.3570  0.6831  0.1625
  336POX    C2D 5785   8.703   2.727   1.816 -0.2179 -0.4736 -0.1749
  336POX    C2E 5786   8.714   2.629   1.932  0.3129 -0.1011  0.0953
  336POX    C2F 5787   8.586   2.587   2.006  0.4326  0.6901  0.7695
  336POX    C2G 5788   8.620   2.486   2.115  0.0729 -0.4943 -0.1971
  336POX    C2H 5789   8.693   2.547   2.234 -0.4118 -0.6593  0.1888
  336POX    C2I 5790   8.753   2.450   2.336 -0.1141 -0.1383  0.5159
  336POX    C2J 5791   8.867   2.374   2.268 -0.2392 -0.0053  0.1539
  336POX    C2K 5792   8.984   2.362   2.365  0.1490  0.2665 -0.2745
  336POX    C2L 5793   9.064   2.240   2.320  0.2371  0.1731  0.1229
  336POX    C2M 5794   9.164   2.174   2.415  0.6279  0.1897 -0.2707
  336POX    C2N 5795   9.291   2.256   2.439  0.5263  0.3502 -0.2757
  336POX    C2O 5796   9.376   2.293   2.317  0.4409  0.2977 -0.3515
[truncated: 2,275,031 more chars]
