# Supplementary material for: Arginine Residues Modulate the Membrane Interactions of pHLIP Peptides
Source: J Chem Inf Model. 2023 Jul 3;63(14):4433–46. doi: 10.1021/acs.jcim.3c00360 (PMC10369490; doi:10.1021/acs.jcim.3c00360)
Supplement: Supplementary file 2 — ci3c00360_si_002.zip [file ci3c00360_si_002.zip › Simulation_files/wt/wt_pH06.00_rep2.gro]

Generated by trjconv : GRowing Old MAkes el Chrono Sweat t=   0.00000
38767
    1ALA      N    1   7.044   7.121   0.787 -0.4272  0.1262  0.4922
    1ALA     H1    2   6.987   7.203   0.791  0.0979  0.5771 -0.8871
    1ALA     H2    3   7.113   7.140   0.717 -0.4995  0.5967  0.5500
    1ALA     H3    4   6.994   7.043   0.750  2.2813 -2.8257  2.4538
    1ALA     CA    5   7.117   7.098   0.913 -0.0793 -0.4410  0.1918
    1ALA     CB    6   7.115   6.949   0.948  0.1654 -0.3882  0.4267
    1ALA      C    7   7.264   7.135   0.892 -0.2923  0.4955  0.3207
    1ALA      O    8   7.300   7.170   0.779  0.5095  0.6617  0.6257
    2CY1      N    9   7.331   7.164   1.003 -0.1470 -0.1229  0.3956
    2CY1      H   10   7.351   7.167   1.101  5.7553  5.2797 -0.3629
    2CY1     CA   11   7.468   7.209   0.979 -0.1180 -0.3185  0.1997
    2CY1     CB   12   7.533   7.258   1.108 -0.0161 -0.0505  0.0464
    2CY1     SG   13   7.499   7.145   1.248 -0.3911  0.0715  0.0541
    2CY1    HG1   14   7.606   7.071   1.274 -0.4144 -1.1524 -2.9791
    2CY1    HG2   15   7.483   7.246   1.333  0.1310 -1.9550  2.7031
    2CY1    HG3   16   7.383   7.100   1.200  1.0885 -0.0493 -3.7169
    2CY1      C   17   7.569   7.135   0.890 -0.4923  0.2046 -0.6738
    2CY1      O   18   7.551   7.020   0.851  1.0854 -0.4582  0.4345
    3GL4      N   19   7.679   7.201   0.855 -0.1910  0.0718  0.0084
    3GL4      H   20   7.686   7.296   0.886 -0.2916  1.1238 -2.9022
    3GL4     CA   21   7.765   7.161   0.743  0.0137 -0.0546  0.2103
    3GL4     CB   22   7.817   7.283   0.668  0.8873 -0.6796 -0.2191
    3GL4     CG   23   7.880   7.254   0.531 -0.1298 -0.2085 -0.8013
    3GL4     CD   24   7.949   7.374   0.466 -0.5615  0.8086  0.5637
    3GL4    OE1   25   7.899   7.428   0.365  0.0259  0.3577  0.0241
    3GL4   HE11   26   7.952   7.507   0.334  2.4737 -1.2017 -0.0681
    3GL4   HE12   27   7.816   7.385   0.329  0.1014  2.3787 -2.9105
    3GL4    OE2   28   8.052   7.423   0.517  0.1038 -0.0163  0.0404
    3GL4   HE21   29   8.128   7.426   0.452  1.1925 -2.0518  1.1172
    3GL4   HE22   30   8.031   7.434   0.614  1.6082 -1.3362  0.5541
    3GL4      C   31   7.889   7.080   0.780 -0.2571 -0.4962  0.1541
    3GL4      O   32   7.914   6.979   0.714 -0.0904 -0.3846  0.0441
    4GLN      N   33   7.954   7.126   0.886  0.1270 -0.1275 -0.2424
    4GLN      H   34   7.932   7.205   0.944  3.1099 -0.8293  2.1434
    4GLN     CA   35   8.076   7.052   0.921 -0.0494 -0.0862  0.4718
    4GLN     CB   36   8.199   7.143   0.914  0.1003 -0.3368 -0.2761
    4GLN     CG   37   8.230   7.197   0.775 -0.1246  0.2278 -0.1070
    4GLN     CD   38   8.368   7.263   0.762 -0.0434  0.1966  0.5259
    4GLN    OE1   39   8.382   7.379   0.801  0.0726  0.2808  0.2415
    4GLN    NE2   40   8.457   7.187   0.699 -0.0355  0.3010  0.4096
    4GLN   HE21   41   8.428   7.094   0.675  0.2504  0.5348 -0.8952
    4GLN   HE22   42   8.551   7.213   0.680  0.3836  0.5926  2.6025
    4GLN      C   43   8.070   6.978   1.055 -0.4578 -0.3160  0.3295
    4GLN      O   44   8.112   6.864   1.077 -0.2999 -0.3200  0.0090
    5ASN      N   45   7.990   7.037   1.143 -0.2526  0.3664  0.0618
    5ASN      H   46   7.944   7.121   1.112  2.5440  1.5414 -1.2808
    5ASN     CA   47   7.964   6.990   1.280  0.1440  0.0514  0.0297
    5ASN     CB   48   7.872   7.087   1.354 -0.0629 -0.2787  0.2036
    5ASN     CG   49   7.859   7.070   1.506  0.4147 -0.1805  0.2553
    5ASN    OD1   50   7.804   6.974   1.559  0.3487  0.0991  0.6920
    5ASN    ND2   51   7.917   7.165   1.579 -0.2952  0.3228  0.1691
    5ASN   HD21   52   7.979   7.233   1.540  1.3835  0.6642  3.1554
    5ASN   HD22   53   7.911   7.173   1.678 -0.6046  0.5002  0.1358
    5ASN      C   54   7.912   6.847   1.277  0.4306 -0.0457 -0.4842
    5ASN      O   55   7.977   6.772   1.350  0.0511 -0.1419 -0.2379
    6PRO      N   56   7.809   6.801   1.207 -0.4399  0.2095  0.6025
    6PRO     CA   57   7.779   6.657   1.194  0.5356  0.1262 -0.9441
    6PRO     CB   58   7.674   6.636   1.085 -0.4958  0.1697  0.0255
    6PRO     CG   59   7.596   6.765   1.114 -0.0225  0.4329  0.1407
    6PRO     CD   60   7.707   6.869   1.125  0.3526  0.1100 -0.4830
    6PRO      C   61   7.884   6.549   1.167 -0.1073 -0.6599 -0.3731
    6PRO      O   62   7.910   6.453   1.238 -0.0214 -0.1224  0.3265
    7ILE      N   63   7.954   6.587   1.060  0.9396  0.0890  0.5622
    7ILE      H   64   7.910   6.652   0.998  1.6845  0.0280 -0.0425
    7ILE     CA   65   8.066   6.507   1.007  0.2877 -0.5454  0.1322
    7ILE     CB   66   8.103   6.561   0.869 -0.0470  0.5183  0.4405
    7ILE    CG1   67   8.090   6.455   0.759 -0.2807  0.3501  0.6311
    7ILE    CG2   68   8.238   6.626   0.836  0.1026  0.1196  0.2452
    7ILE     CD   69   7.949   6.399   0.738 -0.2299  0.4280  0.0553
    7ILE      C   70   8.186   6.505   1.101 -0.2292 -0.1364  0.8099
    7ILE      O   71   8.253   6.403   1.112  0.1608  0.0307  0.0545
    8TYR      N   72   8.215   6.614   1.173  0.4904  0.0749  0.2167
    8TYR      H   73   8.183   6.703   1.143  0.7995 -0.4373 -1.8035
    8TYR     CA   74   8.327   6.624   1.268  0.5634  0.1850  0.1190
    8TYR     CB   75   8.348   6.773   1.296 -0.1516  0.3110  0.0101
    8TYR     CG   76   8.455   6.844   1.213  0.0692  0.2298  0.2226
    8TYR    CD1   77   8.571   6.888   1.276  0.4714 -0.7864  0.2145
    8TYR    HD1   78   8.579   6.891   1.384  0.6018  2.6136  0.2156
    8TYR    CD2   79   8.433   6.877   1.079  0.5272  0.2732  0.1563
    8TYR    HD2   80   8.333   6.877   1.034  1.2367  3.6076 -1.7086
    8TYR    CE1   81   8.663   6.962   1.203  0.2291 -0.4339  0.2663
    8TYR    HE1   82   8.749   6.998   1.259  1.0723 -0.5151 -0.9240
    8TYR    CE2   83   8.525   6.947   1.002  0.4374 -0.1128 -0.3012
    8TYR    HE2   84   8.495   6.961   0.899 -0.7407 -0.5968 -0.0475
    8TYR     CZ   85   8.637   6.994   1.070 -0.0830  0.0651  0.4454
    8TYR     OH   86   8.705   7.094   1.009 -0.5349 -0.0015 -0.1822
    8TYR     HH   87   8.731   7.157   1.083  1.6588 -2.4913  1.3417
    8TYR      C   88   8.300   6.550   1.400  0.2597  0.5433  0.2617
    8TYR      O   89   8.385   6.472   1.444 -0.2453 -0.5625 -0.6403
    9TRP      N   90   8.182   6.557   1.461  0.0815  0.2561 -0.0453
    9TRP      H   91   8.100   6.602   1.425 -0.2593 -0.9920 -0.9035
    9TRP     CA   92   8.143   6.464   1.567  0.3102  0.4476  0.2069
    9TRP     CB   93   8.007   6.511   1.619 -0.0040 -0.1684 -0.0516
    9TRP     CG   94   8.008   6.627   1.719 -0.2744 -0.1122 -0.1130
    9TRP    CD1   95   8.002   6.757   1.691  0.1136 -0.1354 -0.3130
    9TRP    HD1   96   7.991   6.802   1.593 -0.7776 -0.8482 -0.5445
    9TRP    CD2   97   8.027   6.612   1.856 -0.3118  0.0947 -0.0844
    9TRP    NE1   98   8.006   6.831   1.802 -0.4099 -0.2359 -0.2223
    9TRP    HE1   99   7.967   6.923   1.807  0.4719  0.2530 -1.4984
    9TRP    CE2  100   8.020   6.743   1.900  0.5237  0.1223 -0.0242
    9TRP    CE3  101   8.036   6.506   1.946 -0.3679 -0.1579 -0.3738
    9TRP    HE3  102   8.047   6.401   1.921 -0.6997 -0.1894 -0.3949
    9TRP    CZ2  103   8.024   6.771   2.037  0.5621 -0.1741  0.0354
    9TRP    HZ2  104   8.009   6.872   2.075  0.4219 -0.5566  0.9966
    9TRP    CZ3  105   8.029   6.533   2.082  0.5402 -0.1258 -0.3250
    9TRP    HZ3  106   8.055   6.456   2.155 -1.1409 -0.5834 -0.1685
    9TRP    CH2  107   8.022   6.665   2.127 -0.1022 -0.2456 -0.0612
    9TRP    HH2  108   8.030   6.675   2.235  0.3937 -0.4522 -0.0792
    9TRP      C  109   8.123   6.318   1.528  0.2775  0.4567  0.1890
    9TRP      O  110   8.151   6.230   1.610  0.0662 -0.0028 -0.2246
   10ALA      N  111   8.085   6.298   1.402 -0.1291  0.2219  0.3460
   10ALA      H  112   8.043   6.370   1.346  2.6788  1.1167 -0.8055
   10ALA     CA  113   8.079   6.159   1.356  0.3060  0.1403  0.5304
   10ALA     CB  114   8.011   6.157   1.219  0.0304 -0.1485  0.6705
   10ALA      C  115   8.207   6.076   1.340  0.1391 -0.1407  0.6558
   10ALA      O  116   8.206   5.955   1.366 -1.3985 -0.2901  0.0238
   11AR4      N  117   8.313   6.146   1.303 -0.1814 -0.2437 -0.5008
   11AR4      H  118   8.293   6.240   1.276 -2.6857  0.0784  1.9651
   11AR4     CA  119   8.456   6.111   1.317 -0.1986 -0.2253 -0.2837
   11AR4     CB  120   8.541   6.227   1.267  0.0342 -0.1483  0.2833
   11AR4     CG  121   8.654   6.173   1.180  0.1811 -0.0350  0.4036
   11AR4     CD  122   8.725   6.293   1.117 -0.5267  0.1372 -0.0742
   11AR4     NE  123   8.810   6.357   1.219 -0.5151  0.0013  0.0014
   11AR4     HE  124   8.863   6.304   1.285  2.1522  3.4847  0.9394
   11AR4     CZ  125   8.825   6.489   1.235  0.2123 -0.1051  0.1991
   11AR4    NH1  126   8.781   6.583   1.150 -0.0873 -0.5198 -0.1071
   11AR4   HH11  127   8.804   6.679   1.163 -2.2338  0.3019 -1.6974
   11AR4   HH12  128   8.709   6.562   1.084 -1.4517  3.5290 -0.2060
   11AR4    NH2  129   8.925   6.510   1.322  0.4557  0.1981 -0.1449
   11AR4   HH21  130   8.944   6.603   1.353 -0.8037  0.5932 -0.5012
   11AR4   HH22  131   8.973   6.431   1.360 -1.1311 -1.6582 -1.7289
   11AR4      C  132   8.499   6.085   1.462 -0.2771  0.0056 -0.2176
   11AR4      O  133   8.540   5.971   1.484 -0.1301  0.2018  0.5428
   12TYR      N  134   8.455   6.168   1.555 -0.0580 -0.1856  0.0602
   12TYR      H  135   8.414   6.251   1.516 -0.7124 -0.1096  0.8779
   12TYR     CA  136   8.498   6.158   1.695 -0.1815  0.0719  0.1184
   12TYR     CB  137   8.488   6.289   1.772 -0.0342 -0.0577  0.3587
   12TYR     CG  138   8.563   6.418   1.737  0.0013 -0.3430 -0.6236
   12TYR    CD1  139   8.502   6.540   1.708  0.2998 -0.0247  0.0620
   12TYR    HD1  140   8.399   6.567   1.733  0.5046  1.4451 -0.5964
   12TYR    CD2  141   8.697   6.411   1.702  0.1341  0.0375 -0.2058
   12TYR    HD2  142   8.741   6.312   1.692  1.6754  0.7264 -0.5090
   12TYR    CE1  143   8.563   6.644   1.639  0.1299  0.5940  0.8383
   12TYR    HE1  144   8.487   6.714   1.603 -0.7395 -0.9494 -0.4785
   12TYR    CE2  145   8.764   6.520   1.648 -0.0072  0.3230  0.1909
   12TYR    HE2  146   8.870   6.519   1.676  0.6402 -5.4107 -1.1748
   12TYR     CZ  147   8.699   6.638   1.614 -0.1436  0.0156 -0.6482
   12TYR     OH  148   8.762   6.749   1.569 -0.1027  0.2297 -0.0780
   12TYR     HH  149   8.689   6.816   1.585 -0.6236  0.4966 -2.9373
   12TYR      C  150   8.429   6.040   1.764  0.1812 -0.2416 -0.0474
   12TYR      O  151   8.500   5.964   1.830  0.5906 -0.1014 -0.3241
   13ALA      N  152   8.305   6.016   1.722  0.1325 -0.3140  0.1351
   13ALA      H  153   8.265   6.083   1.660  0.1918  0.0818  0.5192
   13ALA     CA  154   8.218   5.908   1.770 -0.3055  0.0122  0.0792
   13ALA     CB  155   8.072   5.930   1.730  0.0095 -0.3228 -1.2968
   13ALA      C  156   8.259   5.770   1.718  0.7108  0.1541  0.4760
   13ALA      O  157   8.233   5.666   1.779  0.6999  0.0308  0.2629
   14AS4      N  158   8.303   5.773   1.592 -0.5386 -0.1331  0.0174
   14AS4      H  159   8.271   5.828   1.515 -0.6994 -1.2032 -0.7035
   14AS4     CA  160   8.358   5.648   1.540  0.1922  0.1269  0.1591
   14AS4     CB  161   8.362   5.685   1.392 -0.1286 -0.1349  0.0843
   14AS4     CG  162   8.378   5.571   1.291  0.2207 -0.0880  0.0847
   14AS4    OD1  163   8.357   5.596   1.170 -0.3798 -0.0094  0.2041
   14AS4   HD11  164   8.395   5.525   1.110 -0.9240 -0.0776 -0.0700
   14AS4   HD12  165   8.307   5.683   1.169 -0.3949  0.1088  3.1953
   14AS4    OD2  166   8.419   5.460   1.332  0.6137  0.0121 -0.0302
   14AS4   HD21  167   8.381   5.381   1.285  0.2356  0.3661 -0.3291
   14AS4   HD22  168   8.468   5.484   1.416 -0.9793 -0.4330  1.0988
   14AS4      C  169   8.495   5.603   1.593  0.1189 -0.0181  0.2264
   14AS4      O  170   8.514   5.491   1.641  0.4267  0.0249  0.2056
   15TRP      N  171   8.592   5.689   1.563  0.0962  0.1757  0.7033
   15TRP      H  172   8.573   5.765   1.500  3.7732  0.5445 -0.1591
   15TRP     CA  173   8.725   5.675   1.622  0.2213  0.0744  0.3970
   15TRP     CB  174   8.823   5.760   1.540  0.3055 -0.1369  0.2763
   15TRP     CG  175   8.839   5.719   1.394 -0.2459  0.2150  0.1161
   15TRP    CD1  176   8.795   5.804   1.300  0.6095  0.3557 -0.1659
   15TRP    HD1  177   8.751   5.899   1.327 -0.1265 -0.2155  0.6969
   15TRP    CD2  178   8.920   5.624   1.333 -0.6047 -0.1244  0.1638
   15TRP    NE1  179   8.843   5.765   1.182  0.2052  0.0193 -0.2221
   15TRP    HE1  180   8.846   5.823   1.100  1.2086  0.8208  0.3455
   15TRP    CE2  181   8.911   5.652   1.197  0.4037  0.1865  0.1528
   15TRP    CE3  182   8.979   5.504   1.371 -0.0522  0.1521  0.1924
   15TRP    HE3  183   8.999   5.488   1.477  1.2006 -1.8282 -0.2901
   15TRP    CZ2  184   8.964   5.568   1.100 -0.4593  0.0590 -0.2122
   15TRP    HZ2  185   8.957   5.605   0.998 -1.0813  0.1294 -0.1506
   15TRP    CZ3  186   9.029   5.415   1.277  0.6891  0.3219  0.4165
   15TRP    HZ3  187   9.049   5.313   1.311 -3.7927 -1.3460 -1.2127
   15TRP    CH2  188   9.020   5.447   1.142  0.1400  0.5820  0.5128
   15TRP    HH2  189   9.078   5.387   1.072  0.3272  0.9016  0.3871
   15TRP      C  190   8.743   5.680   1.774  0.9117  0.2531  0.3131
   15TRP      O  191   8.737   5.588   1.855 -0.1014  0.0145 -0.0190
   16LEU      N  192   8.754   5.803   1.822  1.1360  0.5548 -0.4866
   16LEU      H  193   8.742   5.882   1.762  1.3172 -1.2278 -3.0280
   16LEU     CA  194   8.797   5.829   1.961 -0.0734  0.0757 -0.0106
   16LEU     CB  195   8.817   5.980   1.972  0.0044  0.1155 -0.6458
   16LEU     CG  196   8.939   6.032   1.897  0.0846  0.1739 -0.4743
   16LEU    CD1  197   8.929   6.185   1.904  0.3808  0.1766 -0.0321
   16LEU    CD2  198   9.065   5.983   1.969 -0.1972  0.6295  0.3431
   16LEU      C  199   8.710   5.782   2.078 -0.0842 -0.2180 -0.1346
   16LEU      O  200   8.760   5.753   2.186  0.0534  0.7153  0.0661
   17PHE      N  201   8.580   5.803   2.058 -0.1915 -0.8441 -0.1115
   17PHE      H  202   8.555   5.869   1.987  0.1975 -0.7443 -0.1591
   17PHE     CA  203   8.467   5.769   2.145 -0.0745 -0.1073  0.3421
   17PHE     CB  204   8.338   5.848   2.121 -0.5776 -0.9820  0.1237
   17PHE     CG  205   8.312   5.974   2.204  0.2387 -0.2141 -0.7625
   17PHE    CD1  206   8.365   6.099   2.173 -0.0453  0.0640 -0.1359
   17PHE    HD1  207   8.423   6.102   2.082  1.5506 -0.2052  0.8420
   17PHE    CD2  208   8.226   5.967   2.313  0.0439  0.0519 -0.8995
   17PHE    HD2  209   8.161   5.879   2.314 -0.7078  0.6065 -0.0660
   17PHE    CE1  210   8.354   6.199   2.269 -0.0951 -0.4001  0.3511
   17PHE    HE1  211   8.390   6.299   2.243 -2.4820  0.3519 -0.3655
   17PHE    CE2  212   8.219   6.067   2.409 -0.2035 -0.4041 -0.4351
   17PHE    HE2  213   8.148   6.046   2.488  1.7372  0.1220  1.5625
   17PHE     CZ  214   8.292   6.184   2.392 -0.0508 -0.3803  0.3756
   17PHE     HZ  215   8.337   6.240   2.474  0.5715  0.7026 -0.6720
   17PHE      C  216   8.435   5.619   2.148  0.8508 -0.3047  0.4445
   17PHE      O  217   8.350   5.591   2.232  0.2733  0.0177 -0.0312
   18THR      N  218   8.453   5.539   2.043  0.4090  0.0788  0.0756
   18THR      H  219   8.487   5.562   1.952 -0.1301 -2.7265 -0.9140
   18THR     CA  220   8.442   5.393   2.058  0.1082  0.0599 -0.3032
   18THR     CB  221   8.415   5.315   1.929 -0.1886 -0.1781 -0.0975
   18THR    OG1  222   8.528   5.324   1.841 -0.3393 -0.0467 -0.2764
   18THR    HG1  223   8.498   5.386   1.768 -0.3485  0.2873  0.0078
   18THR    CG2  224   8.293   5.366   1.853 -0.5607 -0.5659  0.2346
   18THR      C  225   8.549   5.324   2.142  0.0223  0.1250 -0.1390
   18THR      O  226   8.579   5.382   2.246  0.0085 -0.2155  0.0587
   19THR      N  227   8.627   5.237   2.077  0.0056  0.1881 -0.2424
   19THR      H  228   8.625   5.239   1.977 -1.8490 -0.7112 -0.2722
   19THR     CA  229   8.730   5.156   2.143 -0.1259  0.1113 -0.1309
   19THR     CB  230   8.790   5.054   2.046  0.0693  0.4187 -0.3325
   19THR    OG1  231   8.814   5.104   1.914 -0.0746  0.1965 -0.4437
   19THR    HG1  232   8.909   5.132   1.900  0.7252 -0.7881  2.3320
   19THR    CG2  233   8.699   4.931   2.039  0.3788  0.1638  0.1290
   19THR      C  234   8.832   5.229   2.231 -0.0775 -0.2562  0.1212
   19THR      O  235   8.843   5.193   2.348 -0.1754 -0.3276  0.1082
   20PRO      N  236   8.893   5.343   2.201  0.1759 -0.3466  0.2941
   20PRO     CA  237   8.984   5.415   2.292 -0.1926  0.2945  0.1592
   20PRO     CB  238   9.019   5.540   2.211  0.2943 -0.0251 -0.1271
   20PRO     CG  239   9.004   5.512   2.061  0.0305 -0.0935 -0.0875
   20PRO     CD  240   8.890   5.409   2.070 -0.3431  0.3737  0.6620
   20PRO      C  241   8.914   5.455   2.422 -0.0912 -0.1503  0.3531
   20PRO      O  242   8.945   5.398   2.526  0.5269  0.0691  0.2913
   21LEU      N  243   8.804   5.531   2.416 -0.2904 -0.4628 -0.0173
   21LEU      H  244   8.768   5.570   2.332  0.0412  1.1401  0.5575
   21LEU     CA  245   8.718   5.556   2.533 -0.2089 -0.1146 -0.0329
   21LEU     CB  246   8.620   5.672   2.512  0.1948  0.1808 -0.3014
   21LEU     CG  247   8.669   5.813   2.546  0.4079  0.1217 -0.3589
   21LEU    CD1  248   8.548   5.904   2.526  0.1234 -0.1525  0.0841
   21LEU    CD2  249   8.725   5.815   2.688 -0.4286 -0.2392 -0.0179
   21LEU      C  250   8.653   5.439   2.606 -0.6841  0.2075  0.0606
   21LEU      O  251   8.629   5.443   2.727 -0.2490 -0.4194  0.1719
   22LEU      N  252   8.614   5.335   2.533  0.7024 -0.1421 -0.2094
   22LEU      H  253   8.629   5.320   2.436 -1.9312  1.1838 -0.9334
   22LEU     CA  254   8.571   5.208   2.593 -0.4378  0.4853  0.3430
   22LEU     CB  255   8.508   5.110   2.495 -0.4074 -0.1342  0.9333
   22LEU     CG  256   8.371   5.166   2.454 -0.1901 -0.2123  0.0671
   22LEU    CD1  257   8.314   5.115   2.322  0.5103 -0.2862 -0.2102
   22LEU    CD2  258   8.280   5.157   2.577  0.2365 -0.0878  0.3995
   22LEU      C  259   8.680   5.136   2.673 -0.5101 -0.6518 -0.5559
   22LEU      O  260   8.657   5.106   2.790 -0.0967 -0.1545 -0.3424
   23LEU      N  261   8.797   5.113   2.614  0.0046 -0.1612  0.2487
   23LEU      H  262   8.797   5.144   2.519  2.7775  0.7133  0.4659
   23LEU     CA  263   8.921   5.079   2.685  0.1120  0.2231  0.2487
   23LEU     CB  264   9.040   5.048   2.594 -0.0850  0.0887  0.0361
   23LEU     CG  265   9.038   4.898   2.561  0.1830  0.1366 -0.1900
   23LEU    CD1  266   8.931   4.849   2.464 -0.3062 -0.5014  0.6678
   23LEU    CD2  267   9.183   4.872   2.519  0.2740  0.0446  0.1840
   23LEU      C  268   8.964   5.165   2.804  0.5782 -0.0506  0.2783
   23LEU      O  269   8.995   5.103   2.906 -0.3544 -0.1088  0.5329
   24LEU      N  270   8.948   5.297   2.805 -0.3679 -0.1560 -0.0636
   24LEU      H  271   8.935   5.333   2.712 -0.1428 -1.0609 -0.4620
   24LEU     CA  272   8.952   5.385   2.923 -0.1908 -0.4477  0.1479
   24LEU     CB  273   8.963   5.533   2.885 -0.0413 -0.3394  0.6075
   24LEU     CG  274   9.108   5.556   2.843 -0.1585  0.0363  0.4067
   24LEU    CD1  275   9.116   5.693   2.776 -0.1736 -0.1959 -0.0738
   24LEU    CD2  276   9.214   5.550   2.953  0.0403  0.9504  0.2766
   24LEU      C  277   8.853   5.358   3.036  0.2354 -0.7999  0.4410
   24LEU      O  278   8.905   5.324   3.142  0.4143 -0.0471  0.6027
   25AS0      N  279   8.728   5.338   2.998  0.2483  0.2298 -0.1811
   25AS0      H  280   8.692   5.339   2.904 -2.2819  0.7400  0.6994
   25AS0     CA  281   8.617   5.302   3.088  0.2495  0.4639 -0.0857
   25AS0     CB  282   8.487   5.282   3.011  0.2301  0.0855  0.0452
   25AS0     CG  283   8.434   5.413   2.953  0.1223  0.0099 -0.0282
   25AS0    OD1  284   8.375   5.393   2.832  0.3908  0.3067 -0.2090
   25AS0   HD11  285   8.393   5.477   2.781  1.7444  1.3877  1.9081
   25AS0   HD12  286   8.335   5.303   2.815  0.1850  0.6086 -1.4040
   25AS0    OD2  287   8.462   5.521   3.004 -0.1384  0.1477 -0.1755
   25AS0   HD21  288   8.403   5.585   2.954  1.0861  0.2206 -1.5850
   25AS0   HD22  289   8.543   5.523   3.062 -0.2684  0.2654  0.0072
   25AS0      C  290   8.650   5.178   3.172  0.3083  0.3925 -0.2143
   25AS0      O  291   8.671   5.186   3.293 -0.1139 -0.2930 -0.0938
   26LEU      N  292   8.689   5.067   3.111 -0.2704  0.0413  0.0545
   26LEU      H  293   8.714   5.065   3.014  1.7921 -0.2777  0.5429
   26LEU     CA  294   8.706   4.934   3.171  0.3927  0.1652  0.1424
   26LEU     CB  295   8.718   4.830   3.059 -0.2150 -0.1186  0.3398
   26LEU     CG  296   8.585   4.812   2.986  0.0037  0.1556 -0.1289
   26LEU    CD1  297   8.617   4.767   2.843 -0.5483 -0.2951 -0.1129
   26LEU    CD2  298   8.504   4.696   3.044  0.5807  0.0646  0.5107
   26LEU      C  299   8.827   4.932   3.266  0.3643 -0.2321  0.1754
   26LEU      O  300   8.809   4.896   3.382 -0.3295  0.5650  0.3317
   27ALA      N  301   8.934   4.996   3.219  0.1864 -0.0221  0.0470
   27ALA      H  302   8.944   5.009   3.121 -5.2275 -0.3292 -0.8617
   27ALA     CA  303   9.052   5.023   3.302 -0.2025 -0.2937  0.6991
   27ALA     CB  304   9.156   5.086   3.210 -0.1351  0.1628  1.0864
   27ALA      C  305   9.028   5.098   3.433 -1.0174 -0.1034  0.4410
   27ALA      O  306   9.021   5.040   3.542 -0.4523 -0.1154  0.4726
   28LEU      N  307   8.976   5.218   3.411  0.0017  0.2726  0.0343
   28LEU      H  308   8.933   5.239   3.323  2.6970 -2.3900 -2.1380
   28LEU     CA  309   8.931   5.300   3.525  0.3409 -0.3704  0.6359
   28LEU     CB  310   8.872   5.437   3.490  0.4221 -0.3660  0.5147
   28LEU     CG  311   8.980   5.514   3.414 -0.2278 -0.0886 -0.1361
   28LEU    CD1  312   8.902   5.629   3.349  0.3110  0.4600  0.1727
   28LEU    CD2  313   9.087   5.579   3.502 -0.5119  0.4816 -0.2032
   28LEU      C  314   8.829   5.250   3.627 -0.3078  0.1935  0.2744
   28LEU      O  315   8.854   5.246   3.748 -0.0988 -0.3647  0.2151
   29LEU      N  316   8.727   5.184   3.574 -0.2002  0.1216  0.1579
   29LEU      H  317   8.702   5.179   3.477 -1.7166 -1.7437  0.5751
   29LEU     CA  318   8.629   5.103   3.648 -0.2103 -0.1727 -0.1750
   29LEU     CB  319   8.520   5.046   3.556  0.4473  0.1755 -1.1898
   29LEU     CG  320   8.414   5.127   3.482  0.4263  0.9971 -0.2720
   29LEU    CD1  321   8.343   5.042   3.377  0.2443  0.6458  0.1330
   29LEU    CD2  322   8.323   5.208   3.575  0.1095  0.4589 -0.1096
   29LEU      C  323   8.679   4.991   3.739  0.4818  0.5943  0.3947
   29LEU      O  324   8.652   4.996   3.859 -0.6383  0.0568  0.1759
   30VAL      N  325   8.737   4.887   3.681  0.3416  0.5076  0.4121
   30VAL      H  326   8.759   4.893   3.584  1.2123  0.0495  0.5661
   30VAL     CA  327   8.808   4.778   3.750  0.0780  0.2003  0.2032
   30VAL     CB  328   8.858   4.656   3.672 -0.1092  0.3053 -0.0833
   30VAL    CG1  329   8.741   4.590   3.599  0.2257 -0.2820 -0.0937
   30VAL    CG2  330   8.971   4.674   3.571  0.4185 -0.4474  0.3666
   30VAL      C  331   8.925   4.821   3.838  0.1254 -0.0626  0.2702
   30VAL      O  332   8.948   4.760   3.942 -0.2100  0.1022  0.4435
   31AS1      N  333   8.996   4.930   3.807  0.8454 -0.7125 -0.4286
   31AS1      H  334   8.967   4.981   3.726  1.3826  0.7123  0.2482
   31AS1     CA  335   9.126   4.954   3.871  0.5448  0.7240 -0.3178
   31AS1     CB  336   9.240   4.937   3.770  0.5976 -1.1492  0.0221
   31AS1     CG  337   9.379   4.910   3.828  0.8141  0.3857  0.2509
   31AS1    OD1  338   9.403   4.867   3.940  0.0927  0.3611  0.3934
   31AS1   HD11  339   9.482   4.805   3.940  1.4661  2.0584  0.0246
   31AS1   HD12  340   9.342   4.907   4.008 -0.0191  1.1333 -0.1549
   31AS1    OD2  341   9.474   4.920   3.730  0.3073  0.5353 -0.2290
   31AS1   HD21  342   9.553   4.894   3.785 -2.1596 -3.4010  1.8753
   31AS1   HD22  343   9.430   4.928   3.641 -0.2908 -1.2885 -0.1283
   31AS1      C  344   9.142   5.074   3.965 -0.2982  0.8961 -0.3877
   31AS1      O  345   9.250   5.098   4.019 -0.4138  0.1742  0.1875
   32ALA      N  346   9.047   5.167   3.967 -0.6516  0.5336 -0.0507
   32ALA      H  347   8.972   5.171   3.901 -0.1028 -0.0660 -0.7338
   32ALA     CA  348   9.055   5.289   4.048 -0.0817  0.3480  0.1754
   32ALA     CB  349   8.934   5.381   4.031 -0.2775  0.1876  0.6625
   32ALA      C  350   9.082   5.278   4.198 -0.0588  0.3805  0.1738
   32ALA      O  351   9.189   5.319   4.243 -0.0554  0.0971  0.4322
   33AS0      N  352   9.001   5.209   4.277  0.2439 -0.2289 -0.0381
   33AS0      H  353   8.915   5.186   4.231 -1.0574  1.1421  1.5390
   33AS0     CA  354   9.021   5.183   4.421  0.4035 -0.0006 -0.0190
   33AS0     CB  355   8.929   5.262   4.514 -0.1616 -0.1842 -0.4148
   33AS0     CG  356   8.964   5.411   4.520  0.0309 -0.2343 -0.3121
   33AS0    OD1  357   8.957   5.488   4.409  0.3519 -0.0824 -0.2275
   33AS0   HD11  358   9.030   5.556   4.420 -0.1874  0.3805  0.6258
   33AS0   HD12  359   8.870   5.475   4.362 -0.5417 -1.8252  1.7444
   33AS0    OD2  360   8.996   5.454   4.631  0.5495 -0.6319 -0.3048
   33AS0   HD21  361   9.029   5.545   4.609 -0.2843 -0.7447 -2.2607
   33AS0   HD22  362   9.012   5.383   4.700 -0.3477 -1.0524 -0.5225
   33AS0      C  363   9.032   5.036   4.464 -0.5747 -0.0107  0.2374
   33AS0      O  364   9.042   4.943   4.384 -0.3236  0.2996 -0.0983
   34GL4      N  365   9.015   5.012   4.593 -0.5478 -0.3000  0.1877
   34GL4      H  366   9.026   5.060   4.681  0.8180 -3.5544  1.9734
   34GL4     CA  367   8.995   4.875   4.641  0.4947 -0.6617 -0.3786
   34GL4     CB  368   9.067   4.826   4.767 -0.0341 -0.4034  0.0271
   34GL4     CG  369   9.024   4.898   4.896  0.2497  0.0866 -0.1505
   34GL4     CD  370   9.057   5.047   4.898  0.0788  0.1236 -0.1354
   34GL4    OE1  371   9.175   5.085   4.915  0.1370  0.1501 -0.5776
   34GL4   HE11  372   9.187   5.184   4.906 -0.6858  0.6326  2.4940
   34GL4   HE12  373   9.218   5.003   4.954 -0.2632  1.4649  3.0569
   34GL4    OE2  374   8.970   5.132   4.871 -0.0990 -0.1177 -0.3298
   34GL4   HE21  375   8.944   5.179   4.955  0.7913  0.8999 -0.5946
   34GL4   HE22  376   8.941   5.124   4.775 -1.5276 -0.1428  0.0757
   34GL4      C  377   8.855   4.814   4.634 -0.1478  0.6882  0.3644
   34GL4      O  378   8.757   4.889   4.644 -0.5847  0.2609 -0.5740
   35GLY      N  379   8.837   4.686   4.605 -0.3634  0.8394 -0.1908
   35GLY      H  380   8.916   4.629   4.625 -1.3968 -0.5813  0.0499
   35GLY     CA  381   8.710   4.614   4.586  0.1219  0.0316 -0.4290
   35GLY      C  382   8.635   4.606   4.720  0.4205  0.1927 -0.2525
   35GLY      O  383   8.685   4.542   4.812 -0.1324 -0.0868 -0.1442
   36THR      N  384   8.512   4.655   4.714  0.2549 -0.2166 -0.1444
   36THR      H  385   8.481   4.698   4.630 -0.2109 -1.9146 -0.8923
   36THR     CA  386   8.408   4.651   4.819  0.4109  0.1515  0.0242
   36THR     CB  387   8.351   4.512   4.845 -0.2297  0.3118 -0.4782
   36THR    OG1  388   8.449   4.439   4.921  0.0423  0.4644 -0.6801
   36THR    HG1  389   8.539   4.474   4.896  1.2391 -1.5479  0.6044
   36THR    CG2  390   8.291   4.445   4.721  0.4712 -0.1715 -0.5662
   36THR      C  391   8.445   4.727   4.946  0.3879 -0.2995  0.2992
   36THR     O1  392   8.561   4.721   4.993  0.1940 -0.1243  0.8141
   36THR   HO11  393   8.567   4.782   5.072  0.3910  0.1844  0.5672
   36THR   HO12  394   8.623   4.665   4.938  0.5339 -0.1402  1.2117
   36THR     O2  395   8.367   4.821   4.976  0.3703 -0.1547 -0.2057
   36THR   HO21  396   8.368   4.839   5.074 -2.3398  0.0938 -0.1555
   36THR   HO22  397   8.328   4.848   4.888 -0.3772  0.3201  0.2745
   37CHL    CN1  398   0.398   4.923   0.866  0.2703  0.0384 -0.4082
   37CHL    CN2  399   0.455   4.859   1.081 -0.5142 -0.2255 -0.1988
   37CHL    CN3  400   0.627   4.898   0.922  0.1080 -0.4499 -0.0958
   37CHL    NTM  401   0.494   4.840   0.941 -0.0602 -0.0650 -0.0967
   37CHL     CB  402   0.483   4.698   0.906  0.4231 -0.2414  0.4596
   38PJ2     CA  403   0.590   4.594   0.941  0.5320 -0.4930 -0.5978
   38PJ2     OA  404   0.644   4.601   1.073  0.1650  0.1106 -0.4719
   38PJ2      P  405   0.747   4.479   1.094 -0.1627 -0.1055 -0.1280
   38PJ2     OB  406   0.673   4.353   1.067  0.0570 -0.2577 -0.0263
   38PJ2     HB  407   0.736   4.281   1.037  1.1619  0.2637  0.9653
   38PJ2     OG  408   0.862   4.525   1.013 -0.1142  0.0509  0.0303
   38PJ2     HG  409   0.915   4.591   1.066 -0.1623  1.2537 -1.3686
   38PJ2     OD  410   0.793   4.487   1.248  0.1426 -0.2371 -0.2121
   39POX     CD  411   0.710   4.460   1.361  0.1125 -0.0274 -0.1835
   39POX     CE  412   0.777   4.485   1.496 -0.3437  0.4351 -0.0359
   39POX     OE  413   0.713   4.413   1.602 -0.6335  0.3196 -0.2875
   39POX    C1A  414   0.789   4.321   1.660 -0.3971  0.5047 -0.3024
   39POX    O1A  415   0.873   4.264   1.589 -1.2235 -0.3993 -0.5773
   39POX    C1B  416   0.749   4.281   1.796  1.7291  0.2249  0.2856
   39POX    C1C  417   0.772   4.131   1.821  0.6398  0.0103  0.0782
   39POX    C1D  418   0.743   4.109   1.969  0.5444 -0.0967  0.0436
   39POX    C1E  419   0.868   4.154   2.045  0.4290 -0.0939  0.2337
   39POX    C1F  420   0.875   4.108   2.190 -0.1431  0.5280  0.4637
   39POX    C1G  421   1.014   4.108   2.255  0.0866 -0.3975 -0.0141
   39POX    C1H  422   1.006   4.083   2.405 -0.1183 -0.3034 -0.0089
   39POX    C1I  423   1.145   4.104   2.467  0.2697  0.1684 -1.0096
   39POX    C1J  424   1.167   4.131   2.596 -0.5809 -0.7437 -0.6514
   39POX    C1K  425   1.056   4.132   2.701  0.4236 -0.4869  0.4251
   39POX    C1L  426   1.097   4.245   2.796  0.2700  0.1921 -0.3099
   39POX    C1M  427   0.967   4.296   2.858  0.2892  0.3557 -0.4025
   39POX    C1N  428   0.998   4.381   2.981  0.1898  0.2074 -0.2732
   39POX    C1O  429   1.077   4.314   3.094 -0.3703 -0.0610 -0.0400
   39POX    C1P  430   1.154   4.422   3.170 -0.1587 -0.2205 -0.0271
   39POX    C1Q  431   1.281   4.367   3.235  0.2342  0.0935 -0.5178
   39POX    C1R  432   1.345   4.492   3.297  0.1468 -0.1304  0.0271
   39POX     CZ  433   0.783   4.637   1.504 -0.1784  0.4139  0.2310
   39POX     OZ  434   0.856   4.682   1.619 -0.2732  0.2472  0.3558
   39POX    C2A  435   0.883   4.812   1.630 -0.4454  0.3434 -0.3095
   39POX    O2A  436   0.843   4.895   1.549 -0.2270  0.2624 -0.5008
   39POX    C2B  437   0.954   4.854   1.753 -0.0200  0.3644 -0.5640
   39POX    C2C  438   0.872   4.959   1.827  0.0508 -0.4421  0.6897
   39POX    C2D  439   0.942   5.006   1.955  0.6841  0.0187  0.1844
   39POX    C2E  440   0.922   4.921   2.081 -0.4994  0.1558  0.0964
   39POX    C2F  441   0.968   4.996   2.206  0.0736  0.4143 -0.2639
   39POX    C2G  442   1.120   5.009   2.197  0.0806  0.1929 -0.4863
   39POX    C2H  443   1.169   5.047   2.337 -0.2128 -0.2955 -0.2472
   39POX    C2I  444   1.305   5.117   2.326 -0.0945 -0.4031  0.4514
   39POX    C2J  445   1.353   5.179   2.457 -0.3584  0.1805  0.2764
   39POX    C2K  446   1.466   5.101   2.525 -0.2385  0.1765  0.0729
   39POX    C2L  447   1.507   5.149   2.664  0.5335 -0.2808  0.0088
   39POX    C2M  448   1.399   5.118   2.768  0.0150  0.7607 -0.2078
   39POX    C2N  449   1.450   5.154   2.907  0.0515 -0.3423  0.0710
   39POX    C2O  450   1.348   5.223   2.999  0.0605 -0.7504  0.3882
   39POX    C2P  451   1.417   5.283   3.122 -0.2927 -0.7873  0.6069
   40CHL    CN1  452   3.734   1.045   1.437  0.5405 -0.2872  0.1726
   40CHL    CN2  453   3.873   1.154   1.280 -0.1713 -0.4425  0.3890
   40CHL    CN3  454   3.638   1.192   1.286 -0.1583 -0.0937 -0.1966
   40CHL    NTM  455   3.742   1.089   1.297 -0.3184 -0.2187  0.1410
   40CHL     CB  456   3.728   0.987   1.192 -0.2243 -0.4542  0.3561
   41PJ2     CA  457   3.845   0.893   1.167  0.1162  0.1052 -0.1609
   41PJ2     OA  458   3.893   0.819   1.280 -0.5265 -0.2754 -0.1335
   41PJ2      P  459   4.006   0.711   1.243 -0.0192  0.1474  0.1694
   41PJ2     OB  460   3.956   0.572   1.239  0.0470  0.1326 -0.1680
   41PJ2     HB  461   3.882   0.559   1.304 -0.5306  0.9530 -0.6364
   41PJ2     OG  462   4.071   0.765   1.121  0.4867 -0.4840  0.1531
   41PJ2     HG  463   4.129   0.694   1.081 -1.5239 -1.2911 -1.5192
   41PJ2     OD  464   4.115   0.738   1.359  0.0521 -0.0069  0.1377
   42POX     CD  465   4.078   0.680   1.484 -0.5457  0.6037  0.2476
   42POX     CE  466   4.122   0.766   1.604  0.2366  0.6355 -0.0556
   42POX     OE  467   4.112   0.706   1.733 -0.1738  0.2910 -0.2438
   42POX    C1A  468   4.215   0.633   1.775 -0.5427 -0.0798  0.0311
   42POX    O1A  469   4.324   0.650   1.720 -0.7810 -0.2442 -0.5067
   42POX    C1B  470   4.186   0.566   1.903  0.1834 -0.2073  0.1323
   42POX    C1C  471   4.207   0.416   1.877 -0.1990 -0.1756 -0.3774
   42POX    C1D  472   4.167   0.332   1.998 -0.5386 -0.5996 -0.7874
   42POX    C1E  473   4.240   0.198   2.012 -0.0748 -0.2711 -0.0228
   42POX    C1F  474   4.219   0.118   2.141  0.0416  0.2173  0.3013
   42POX    C1G  475   4.297   0.181   2.257  0.9584  0.2356 -0.3097
   42POX    C1H  476   4.368   0.079   2.345 -0.0011 -0.0965  0.0948
   42POX    C1I  477   4.427   0.144   2.470  0.0857  0.7104 -0.3602
   42POX    C1J  478   4.376   0.152   2.593 -0.2463  1.3613 -0.5307
   42POX    C1K  479   4.235   0.100   2.624  0.0697  1.0096  0.3572
   42POX    C1L  480   4.177   0.178   2.742 -0.5747  0.3116  0.5032
   42POX    C1M  481   4.242   0.159   2.879  0.0742 -0.3401  0.1105
   42POX    C1N  482   4.168   0.253   2.974 -0.7532 -0.7997 -0.0723
   42POX    C1O  483   4.188   0.210   3.120  0.7646  0.3120  0.0604
   42POX    C1P  484   4.171   0.324   3.221 -0.0905  0.2601 -0.0240
   42POX    C1Q  485   4.132   0.295   3.366  0.7621 -0.7054  0.0234
   42POX    C1R  486   4.217   0.201   3.452  0.0725 -0.9817  0.4107
   42POX     CZ  487   4.058   0.902   1.575  0.1355  0.4837 -0.5561
   42POX     OZ  488   4.075   0.997   1.680  0.2773  0.0232 -0.1596
   42POX    C2A  489   4.034   1.120   1.651 -0.2992 -0.1421 -0.0579
   42POX    O2A  490   3.975   1.156   1.549  0.0931 -0.0311 -0.2491
   42POX    C2B  491   4.077   1.215   1.756  0.0292  0.0338 -0.3466
   42POX    C2C  492   3.960   1.242   1.851  0.2938 -0.2945  0.0763
   42POX    C2D  493   3.903   1.124   1.930 -0.4230  0.3017  0.4723
   42POX    C2E  494   4.000   1.080   2.040  0.0176  0.4867  0.1603
   42POX    C2F  495   3.928   0.962   2.106 -0.1762  0.5660  0.0888
   42POX    C2G  496   4.028   0.903   2.205 -0.4777  0.1092  0.1220
   42POX    C2H  497   3.987   0.761   2.244  0.2237 -0.0786  0.1735
   42POX    C2I  498   4.070   0.708   2.361  0.1300  0.0461  0.2962
   42POX    C2J  499   4.046   0.560   2.392  0.3168  0.0919  0.6648
   42POX    C2K  500   4.169   0.492   2.453  0.4228 -0.0119  0.3326
   42POX    C2L  501   4.203   0.566   2.583 -0.4857  0.0477  0.5406
   42POX    C2M  502   4.326   0.520   2.660 -0.1134 -0.0501 -0.1036
   42POX    C2N  503   4.335   0.586   2.798 -0.1705  0.1810 -0.2108
   42POX    C2O  504   4.456   0.537   2.878 -0.1157  0.3065 -0.2157
   42POX    C2P  505   4.491   0.626   2.997 -0.0968 -0.0753  0.0646
   43CHL    CN1  506   0.803   8.135   1.426  0.2620 -0.2003 -0.0741
   43CHL    CN2  507   0.623   8.023   1.539  0.5344 -0.3853 -0.0373
   43CHL    CN3  508   0.580   8.214   1.418 -0.1424 -0.2979  0.7987
   43CHL    NTM  509   0.662   8.093   1.415  0.2078 -0.0496  0.0461
   43CHL     CB  510   0.618   8.019   1.296 -0.3497 -0.4171  0.4748
   44PJ2     CA  511   0.678   7.880   1.274 -0.2948 -0.3736  0.3504
   44PJ2     OA  512   0.821   7.876   1.267 -0.2924  0.0684  0.0302
   44PJ2      P  513   0.864   7.725   1.229  0.0038  0.1462  0.0546
   44PJ2     OB  514   0.775   7.663   1.129  0.0411  0.4957 -0.1992
   44PJ2     HB  515   0.800   7.566   1.122  0.6586  0.6549 -0.2034
   44PJ2     OG  516   1.009   7.736   1.200 -0.0711  0.3902 -0.2415
   44PJ2     HG  517   1.053   7.648   1.181 -0.1946  0.6226 -1.6883
   44PJ2     OD  518   0.825   7.667   1.374 -0.0053  0.8059  0.3188
   45POX     CD  519   0.925   7.693   1.473  0.5574  0.3568 -0.1253
   45POX     CE  520   0.855   7.678   1.608  0.4095 -0.2532 -0.2642
   45POX     OE  521   0.929   7.716   1.725 -0.5607 -0.2181  0.3481
   45POX    C1A  522   0.937   7.846   1.753 -0.3630 -0.1691  0.0699
   45POX    O1A  523   0.870   7.927   1.690 -0.2275 -0.1350 -0.0293
   45POX    C1B  524   1.015   7.879   1.874 -0.2318  0.0750 -0.0822
   45POX    C1C  525   1.057   8.026   1.884 -0.0424  0.0122  0.0577
   45POX    C1D  526   1.124   8.042   2.020 -0.4778 -0.6702  0.3587
   45POX    C1E  527   1.189   8.180   2.006 -1.1233 -0.3931  0.0930
   45POX    C1F  528   1.244   8.230   2.139  0.2929 -0.5165 -0.4325
   45POX    C1G  529   1.389   8.186   2.163  0.3089 -0.3486 -0.2157
   45POX    C1H  530   1.424   8.222   2.307 -0.9276  0.1978 -0.0408
   45POX    C1I  531   1.560   8.176   2.359 -1.0996 -0.6521 -0.3327
   45POX    C1J  532   1.582   8.110   2.472 -0.1885  0.0240 -0.1075
   45POX    C1K  533   1.467   8.070   2.564  0.0433 -0.2062  0.0848
   45POX    C1L  534   1.515   8.005   2.694 -0.5182  0.1549  0.4820
   45POX    C1M  535   1.395   7.934   2.756 -0.4048 -0.2236  0.2707
   45POX    C1N  536   1.444   7.829   2.856 -0.1835 -0.5692 -0.1942
   45POX    C1O  537   1.493   7.881   2.992 -0.3637 -0.1129 -0.3019
   45POX    C1P  538   1.547   7.760   3.069 -0.2747 -0.1816 -0.4729
   45POX    C1Q  539   1.609   7.811   3.199 -0.0091 -0.7088 -0.3922
   45POX    C1R  540   1.651   7.690   3.283  0.5969  0.2583  0.7241
   45POX     CZ  541   0.798   7.536   1.617  0.7184 -0.3395  0.4527
   45POX     OZ  542   0.706   7.527   1.726 -0.0788  0.0453 -0.1709
   45POX    C2A  543   0.593   7.469   1.688 -0.1258 -0.0805  0.1517
   45POX    O2A  544   0.588   7.376   1.608 -0.1198 -0.3906  0.5108
   45POX    C2B  545   0.474   7.510   1.767 -0.4753 -0.0226 -0.3975
   45POX    C2C  546   0.414   7.393   1.845 -0.2368 -0.3321 -0.6738
   45POX    C2D  547   0.295   7.442   1.928  0.3578  0.0343 -0.0361
   45POX    C2E  548   0.204   7.324   1.964 -0.2707  0.5036 -0.0764
   45POX    C2F  549   0.085   7.373   2.046 -0.4499 -0.5214  0.2934
   45POX    C2G  550   0.121   7.417   2.188  0.3475 -0.2823  0.0261
   45POX    C2H  551  -0.000   7.406   2.281  0.2909 -0.2855 -0.0480
   45POX    C2I  552   0.042   7.423   2.428 -0.2654 -0.6164  0.1541
   45POX    C2J  553  -0.047   7.359   2.534 -0.2502 -0.0406  0.5172
   45POX    C2K  554   0.026   7.382   2.667  0.6411 -0.3829  0.0970
   45POX    C2L  555  -0.031   7.312   2.790 -0.2816 -0.2940 -0.2690
   45POX    C2M  556  -0.169   7.367   2.826 -0.2443 -0.3664 -0.0065
   45POX    C2N  557  -0.268   7.288   2.911 -0.0873 -0.3109  0.2263
   45POX    C2O  558  -0.234   7.265   3.059 -0.1407 -0.1774  0.2592
   45POX    C2P  559  -0.353   7.198   3.127 -0.8654  0.7273 -0.1034
   46CHL    CN1  560   8.660   9.058   0.771  0.1646  0.4762  0.0281
   46CHL    CN2  561   8.648   8.860   0.900  0.2027  0.0665 -0.0846
   46CHL    CN3  562   8.849   8.985   0.872  0.1826 -0.0604  0.5841
   46CHL    NTM  563   8.705   8.996   0.896  0.0740  0.1194 -0.1176
   46CHL     CB  564   8.692   9.070   1.023  0.0550 -0.0389 -0.0266
   47PJ2     CA  565   8.551   9.121   1.055  0.1396  0.3408 -0.2551
   47PJ2     OA  566   8.444   9.027   1.055  0.2973  0.1503  0.6633
   47PJ2      P  567   8.310   9.116   1.055  0.3609  0.2455  0.1988
   47PJ2     OB  568   8.324   9.255   1.006 -0.4878  0.0834 -0.5310
   47PJ2     HB  569   8.235   9.301   1.005  0.3591  1.7879 -1.3658
   47PJ2     OG  570   8.200   9.037   0.994  0.3436  0.5812 -0.2131
   47PJ2     HG  571   8.148   9.091   0.929 -2.4216  0.6173  1.8456
   47PJ2     OD  572   8.282   9.141   1.211  0.0735 -0.1667  0.2152
   48POX     CD  573   8.207   9.045   1.287  0.0954 -0.0170  0.4270
   48POX     CE  574   8.244   9.021   1.433 -0.5620  0.5201  0.6867
   48POX     OE  575   8.137   8.947   1.493 -0.5687 -0.3853 -0.4166
   48POX    C1A  576   8.147   8.814   1.495  0.4042 -0.3180 -0.0030
   48POX    O1A  577   8.239   8.750   1.444  0.1553 -0.5464 -0.1686
   48POX    C1B  578   8.027   8.752   1.554 -0.1869  0.6134 -0.1975
   48POX    C1C  579   8.044   8.708   1.700 -0.1013  0.2149 -0.3256
   48POX    C1D  580   8.015   8.807   1.813 -0.5280 -0.2757 -0.0011
   48POX    C1E  581   7.978   8.730   1.940  0.2422 -0.5550  0.0616
   48POX    C1F  582   7.899   8.829   2.027  0.1285 -0.3568 -0.2675
   48POX    C1G  583   7.851   8.785   2.165 -0.3298 -0.0162 -0.3153
   48POX    C1H  584   7.786   8.908   2.229  0.0269 -0.2232  0.4590
   48POX    C1I  585   7.893   9.011   2.267 -0.1125 -0.0417  0.3539
   48POX    C1J  586   7.891   9.079   2.381  0.2361 -0.1577  0.4289
   48POX    C1K  587   7.784   9.087   2.490  0.1930 -0.2592  0.3944
   48POX    C1L  588   7.861   9.096   2.622  0.4701 -0.0881  0.2243
   48POX    C1M  589   7.775   9.119   2.747  0.3636  0.5388  0.0373
   48POX    C1N  590   7.666   9.015   2.772  0.3742  0.5412  0.0968
   48POX    C1O  591   7.611   9.026   2.914 -1.1780  0.1642 -0.4509
   48POX    C1P  592   7.537   8.894   2.937 -0.3366 -0.2143  0.1282
   48POX    C1Q  593   7.629   8.773   2.956 -0.0785  0.0146  0.3445
   48POX    C1R  594   7.574   8.636   2.996  0.3831 -0.1031  0.5805
   48POX     CZ  595   8.271   9.158   1.495  0.2975  0.9094 -0.5063
   48POX     OZ  596   8.351   9.157   1.614 -0.2268 -0.2936 -0.1485
   48POX    C2A  597   8.390   9.279   1.647 -0.6815 -0.2494  0.2351
   48POX    O2A  598   8.404   9.364   1.559  0.7736  0.1593  0.8314
   48POX    C2B  599   8.460   9.291   1.778 -0.1778  0.2650 -0.0747
   48POX    C2C  600   8.396   9.212   1.892 -0.0648 -0.2425 -0.3594
   48POX    C2D  601   8.494   9.209   2.009  0.0233  0.3048 -0.4184
   48POX    C2E  602   8.509   9.344   2.079 -0.8051  0.6312 -0.8579
   48POX    C2F  603   8.407   9.363   2.191 -0.1254 -0.3537 -0.0547
   48POX    C2G  604   8.405   9.265   2.309  0.0743 -0.1946  0.0804
   48POX    C2H  605   8.295   9.303   2.408 -0.2885 -0.7841 -0.0881
   48POX    C2I  606   8.333   9.267   2.552  0.4537  0.0695 -0.0535
   48POX    C2J  607   8.209   9.246   2.639  0.3577 -0.0277 -0.2122
   48POX    C2K  608   8.253   9.210   2.781  0.1096 -0.0688 -0.1459
   48POX    C2L  609   8.144   9.194   2.887  0.1078  0.2889 -0.0937
   48POX    C2M  610   8.101   9.336   2.926 -0.0059  0.1828  0.1747
   48POX    C2N  611   8.202   9.425   2.997  0.2705 -0.3044  0.3993
   48POX    C2O  612   8.137   9.562   3.016  0.5043 -0.1644  0.2095
   48POX    C2P  613   8.239   9.671   3.046  0.3694 -0.0406  0.2216
   49CHL    CN1  614   7.828   3.443   0.636 -0.3581 -0.1355  0.1776
   49CHL    CN2  615   7.911   3.565   0.442 -0.2694 -0.5180 -0.2414
   49CHL    CN3  616   7.875   3.331   0.442  0.3563 -0.3651 -0.1117
   49CHL    NTM  617   7.923   3.443   0.524 -0.3695 -0.2523  0.1678
   49CHL     CB  618   8.059   3.402   0.560 -0.4707 -0.2569  0.5445
   50PJ2     CA  619   8.130   3.451   0.686  0.1700  0.0724  0.0610
   50PJ2     OA  620   8.140   3.593   0.699 -0.3998  0.1235 -0.0276
   50PJ2      P  621   8.230   3.622   0.830 -0.1368 -0.1782 -0.1394
   50PJ2     OB  622   8.352   3.538   0.823 -0.0057 -0.0318  0.3699
   50PJ2     HB  623   8.413   3.586   0.885 -1.8199  0.6312  1.7518
   50PJ2     OG  624   8.242   3.769   0.833  0.3226 -0.2184 -0.0176
   50PJ2     HG  625   8.304   3.808   0.764  0.5209  1.5268  1.0771
   50PJ2     OD  626   8.148   3.581   0.962  0.0817 -0.2884 -0.0379
   51POX     CD  627   8.192   3.629   1.090 -0.4373  0.3299 -0.0845
   51POX     CE  628   8.110   3.578   1.209  0.6256  0.1087  0.5641
   51POX     OE  629   8.127   3.668   1.319  0.2174  0.6453  0.1963
   51POX    C1A  630   8.019   3.737   1.356 -0.5669 -0.4042 -0.0848
   51POX    O1A  631   7.944   3.780   1.269  0.0321  0.5427 -0.1476
   51POX    C1B  632   8.043   3.812   1.481  0.0433 -0.3064 -0.2566
   51POX    C1C  633   7.999   3.734   1.605  0.3896 -0.1154 -0.0110
   51POX    C1D  634   8.008   3.806   1.740  0.1556  0.1921 -0.1581
   51POX    C1E  635   7.902   3.916   1.747 -0.2815 -0.1726 -0.8749
   51POX    C1F  636   7.781   3.875   1.830  0.4854 -0.2710  0.2223
   51POX    C1G  637   7.662   3.970   1.813  0.3155 -0.4462  0.4247
   51POX    C1H  638   7.530   3.895   1.835 -0.1807  0.2049 -0.2797
   51POX    C1I  639   7.407   3.982   1.810 -0.1487  0.1901 -0.4933
   51POX    C1J  640   7.297   3.974   1.884  0.0346  0.0177 -0.2401
   51POX    C1K  641   7.286   3.893   2.014 -0.3017 -0.2761 -0.4492
   51POX    C1L  642   7.210   3.964   2.127  0.2149 -0.3724 -0.0400
   51POX    C1M  643   7.134   3.878   2.228 -0.2388 -0.1904 -0.2226
   51POX    C1N  644   7.230   3.776   2.292 -0.2894 -0.0590  0.0675
   51POX    C1O  645   7.158   3.743   2.422 -0.1465  0.0169  0.1661
   51POX    C1P  646   7.250   3.749   2.544 -0.1889  0.1986  0.1894
   51POX    C1Q  647   7.182   3.678   2.662 -0.4316 -0.2063 -0.1921
   51POX    C1R  648   7.265   3.705   2.787 -0.7270 -0.4144  0.0492
   51POX     CZ  649   8.147   3.433   1.238 -0.3607 -0.3077 -0.2105
   51POX     OZ  650   8.125   3.388   1.373  0.7147  0.1857  0.1359
   51POX    C2A  651   8.178   3.272   1.411  0.1346 -0.0830  0.1254
   51POX    O2A  652   8.293   3.245   1.378  0.1559  0.1471  0.0077
   51POX    C2B  653   8.125   3.226   1.541  0.6637 -0.1809  0.3081
   51POX    C2C  654   8.191   3.287   1.665  0.5609 -0.3063  0.4241
   51POX    C2D  655   8.140   3.221   1.793 -0.2641  0.1329  0.3283
   51POX    C2E  656   8.182   3.321   1.901  0.6444 -0.0814  0.1730
   51POX    C2F  657   8.125   3.276   2.035  0.4790 -0.5182 -0.0402
   51POX    C2G  658   8.150   3.382   2.143  0.1421 -0.1171 -0.3539
   51POX    C2H  659   8.088   3.521   2.124 -0.0527 -0.1509  0.0438
   51POX    C2I  660   8.146   3.630   2.215 -0.5469 -0.2154  0.4400
   51POX    C2J  661   8.081   3.769   2.210 -0.2157 -0.0634  0.3093
   51POX    C2K  662   7.942   3.763   2.274 -0.3272 -0.2912  0.0525
   51POX    C2L  663   7.889   3.893   2.336 -0.3060 -0.1120 -0.3054
   51POX    C2M  664   7.746   3.887   2.388 -0.1909  0.2146  0.0460
   51POX    C2N  665   7.663   4.010   2.349  0.4893  0.5844 -0.2409
   51POX    C2O  666   7.647   4.032   2.198 -0.3605  0.1491 -0.2185
   51POX    C2P  667   7.585   4.169   2.170 -0.0020  0.2079 -0.7279
   52CHL    CN1  668   3.691   5.971   0.726 -0.7577  0.1249 -0.3191
   52CHL    CN2  669   3.848   5.794   0.752  0.4468  0.6169 -0.2539
   52CHL    CN3  670   3.638   5.805   0.880  0.3774  0.1817 -0.6223
   52CHL    NTM  671   3.752   5.880   0.824  0.1958  0.5490 -0.5061
   52CHL     CB  672   3.835   5.950   0.922  0.1399 -0.2366  0.1175
   53PJ2     CA  673   3.800   6.087   0.982 -0.0218 -0.0221 -0.4525
   53PJ2     OA  674   3.686   6.074   1.067 -0.0804  0.2996 -0.4837
   53PJ2      P  675   3.652   6.210   1.147  0.0409  0.1032 -0.0955
   53PJ2     OB  676   3.785   6.268   1.179 -0.0201  0.2277 -0.0698
   53PJ2     HB  677   3.850   6.198   1.207  0.3156  0.5666  0.0002
   53PJ2     OG  678   3.562   6.291   1.061 -0.0215 -0.4393 -0.5483
   53PJ2     HG  679   3.492   6.235   1.017  0.1179  0.2828 -1.7343
   53PJ2     OD  680   3.582   6.160   1.282 -0.1735  0.1892 -0.1751
   54POX     CD  681   3.452   6.104   1.262 -0.0516 -0.3207  0.4372
   54POX     CE  682   3.389   6.036   1.385  0.3351 -0.5900  0.4884
   54POX     OE  683   3.280   5.948   1.358  0.2290 -0.2547 -0.2145
   54POX    C1A  684   3.294   5.823   1.315  0.4413 -0.1217 -0.5343
   54POX    O1A  685   3.410   5.787   1.294  0.6516  0.0963  0.2253
   54POX    C1B  686   3.167   5.747   1.313  0.4329 -0.1521  0.3774
   54POX    C1C  687   3.132   5.669   1.440 -0.0357  0.0416  0.3698
   54POX    C1D  688   2.988   5.621   1.429  0.2055 -0.6162  0.0341
   54POX    C1E  689   2.937   5.574   1.565 -0.3900 -0.4101 -0.1148
   54POX    C1F  690   2.796   5.515   1.566 -0.5952  0.0801  0.2341
   54POX    C1G  691   2.786   5.462   1.709  0.1253  0.0686  0.2818
   54POX    C1H  692   2.709   5.330   1.717 -0.1565  0.2019 -0.1788
   54POX    C1I  693   2.560   5.357   1.694 -0.2693 -0.1558  0.1190
   54POX    C1J  694   2.470   5.281   1.755 -0.6425 -0.1998 -0.4899
   54POX    C1K  695   2.492   5.177   1.865  0.1015  0.4055 -0.0593
   54POX    C1L  696   2.377   5.170   1.965  0.0682 -0.3149 -0.1434
   54POX    C1M  697   2.419   5.081   2.082 -0.4702 -0.1704  0.1621
   54POX    C1N  698   2.321   5.066   2.199  0.0805 -1.0333  0.5243
   54POX    C1O  699   2.183   5.020   2.149 -0.2674  0.6061 -0.0791
   54POX    C1P  700   2.110   4.952   2.264  0.0377 -0.6201 -0.5967
   54POX    C1Q  701   1.969   4.905   2.224 -0.3409 -0.1195  0.1294
   54POX    C1R  702   1.861   5.012   2.242  0.0536  0.2640  0.2344
   54POX     CZ  703   3.378   6.148   1.489 -0.4951  0.1474 -0.3629
   54POX     OZ  704   3.314   6.112   1.612 -0.3023  0.3810 -0.1929
   54POX    C2A  705   3.360   6.178   1.718 -0.0633 -0.1254  0.0224
   54POX    O2A  706   3.459   6.250   1.723  0.5350 -0.9231 -0.1481
   54POX    C2B  707   3.271   6.161   1.835 -0.3100 -0.2370 -0.1782
   54POX    C2C  708   3.302   6.038   1.920 -0.1792 -0.1051 -0.0334
   54POX    C2D  709   3.175   6.003   1.997 -0.2052  0.2610  0.0927
   54POX    C2E  710   3.186   5.883   2.092  0.0961 -0.1614 -0.4679
   54POX    C2F  711   3.046   5.838   2.134 -0.1010  0.9062  0.0510
   54POX    C2G  712   3.076   5.748   2.253  0.3132 -0.0806 -0.7907
   54POX    C2H  713   2.951   5.698   2.326  0.5099  0.1191 -0.3106
   54POX    C2I  714   2.981   5.637   2.463  0.1952 -0.0427 -0.3128
   54POX    C2J  715   2.870   5.559   2.532  0.2409  0.1307 -0.0440
   54POX    C2K  716   2.897   5.526   2.679  0.3475 -0.6436 -0.2285
   54POX    C2L  717   3.000   5.414   2.679  0.1026 -0.8696 -0.0444
   54POX    C2M  718   3.057   5.379   2.817 -0.2562  0.4389  0.4437
   54POX    C2N  719   2.952   5.331   2.917 -0.0903  0.2823  0.5428
   54POX    C2O  720   2.902   5.193   2.876 -0.3290  0.3594  0.5741
   54POX    C2P  721   2.777   5.157   2.958 -0.4580 -0.2491  0.1197
   55CHL    CN1  722   4.299   7.577   0.859  0.2761 -0.2526 -0.0239
   55CHL    CN2  723   4.137   7.479   0.724 -0.0093  0.2825 -0.0776
   55CHL    CN3  724   4.127   7.711   0.778 -0.0093 -0.3838 -0.0445
   55CHL    NTM  725   4.155   7.577   0.831  0.2092 -0.1923  0.3253
   55CHL     CB  726   4.082   7.571   0.958 -0.0714  0.0774  0.1776
   56PJ2     CA  727   3.929   7.557   0.960 -0.0585 -0.1540 -0.3637
   56PJ2     OA  728   3.846   7.660   0.907 -0.0470  0.0353 -0.0191
   56PJ2      P  729   3.715   7.597   0.838  0.1380 -0.0028 -0.3406
   56PJ2     OB  730   3.629   7.692   0.765  0.2804  0.3298 -0.0781
   56PJ2     HB  731   3.579   7.751   0.829  1.2459 -1.2675  2.3204
   56PJ2     OG  732   3.765   7.481   0.761 -0.2848 -0.7092  0.4323
   56PJ2     HG  733   3.806   7.414   0.824 -0.1317 -0.4263  0.6381
   56PJ2     OD  734   3.643   7.527   0.964  0.4387 -0.0610 -0.2007
   57POX     CD  735   3.517   7.571   1.013  0.4738 -0.2130  0.0284
   57POX     CE  736   3.463   7.543   1.154 -0.0824  0.1602 -0.1072
   57POX     OE  737   3.343   7.613   1.189 -0.0399  0.0863  0.1895
   57POX    C1A  738   3.226   7.550   1.184  0.0777 -0.0729 -0.7377
   57POX    O1A  739   3.218   7.436   1.139 -0.7265 -0.2388 -0.1804
   57POX    C1B  740   3.117   7.632   1.241  0.2973 -0.0659 -0.3251
   57POX    C1C  741   3.116   7.627   1.394 -0.3862 -0.6051 -0.3435
   57POX    C1D  742   3.010   7.716   1.460 -0.0770 -0.2141 -0.3736
   57POX    C1E  743   3.032   7.707   1.611  0.1083  0.0279 -0.3854
   57POX    C1F  744   2.899   7.761   1.664  0.2671  0.0471 -0.0039
   57POX    C1G  745   2.912   7.757   1.816  0.2657 -0.1962 -0.0090
   57POX    C1H  746   2.819   7.860   1.880 -0.2807 -0.9064  0.3494
   57POX    C1I  747   2.669   7.829   1.881 -0.3093 -0.7753  0.1384
   57POX    C1J  748   2.577   7.877   1.964  0.0576  0.4690 -0.1414
   57POX    C1K  749   2.622   7.978   2.069  0.3283  0.3445 -0.1384
   57POX    C1L  750   2.503   8.066   2.107  0.1922 -0.0908  0.4711
   57POX    C1M  751   2.511   8.081   2.259 -0.1778  0.2792  0.4559
   57POX    C1N  752   2.411   8.189   2.301 -0.4740  0.2054 -0.0377
   57POX    C1O  753   2.444   8.203   2.450 -0.0661  0.5840 -0.1617
   57POX    C1P  754   2.351   8.313   2.500  0.3456  0.8050  0.1284
   57POX    C1Q  755   2.399   8.355   2.639  0.9161  0.5951 -0.0030
   57POX    C1R  756   2.295   8.455   2.690 -0.1249 -0.6392  0.3224
   57POX     CZ  757   3.571   7.571   1.259 -0.1356 -0.0318 -0.0025
   57POX     OZ  758   3.535   7.568   1.398  0.2719 -0.0037  0.1040
   57POX    C2A  759   3.497   7.458   1.462  0.3021  0.0509  0.2143
   57POX    O2A  760   3.536   7.343   1.444 -0.1047 -0.0084 -0.3206
   57POX    C2B  761   3.424   7.492   1.586  0.6703 -0.0464  0.4611
   57POX    C2C  762   3.514   7.549   1.695  0.9698  0.1378  0.1195
   57POX    C2D  763   3.447   7.589   1.827  0.8251 -0.4762  0.2355
   57POX    C2E  764   3.364   7.475   1.885  0.1312 -0.0698  0.0601
   57POX    C2F  765   3.287   7.527   2.007 -0.9052  0.2954 -0.7376
   57POX    C2G  766   3.363   7.621   2.101 -0.7628 -0.1797 -0.3761
   57POX    C2H  767   3.288   7.661   2.228 -0.1221 -0.0339 -0.0451
   57POX    C2I  768   3.304   7.551   2.334 -0.3482 -0.1660 -0.1466
   57POX    C2J  769   3.217   7.575   2.458  0.0006  0.2584  0.0217
   57POX    C2K  770   3.249   7.460   2.554  0.4737 -0.5719 -1.1141
   57POX    C2L  771   3.394   7.468   2.604  0.0969 -0.0204 -0.0964
   57POX    C2M  772   3.409   7.370   2.719 -0.3863  0.0339  0.0159
   57POX    C2N  773   3.551   7.313   2.718 -0.4651 -0.1526 -0.4221
   57POX    C2O  774   3.569   7.184   2.799  0.8971  0.3885  0.1717
   57POX    C2P  775   3.589   7.220   2.946 -0.2019  0.1247  0.3917
   58CHL    CN1  776   3.024   1.590   0.812  0.3147 -0.3182  0.0652
   58CHL    CN2  777   3.158   1.386   0.823  0.4627 -0.3710  0.0920
   58CHL    CN3  778   2.923   1.376   0.817 -0.0272  0.1735  0.1060
   58CHL    NTM  779   3.036   1.454   0.869  0.4152 -0.3588 -0.0538
   58CHL     CB  780   3.034   1.466   1.015 -0.1179 -0.5352 -0.0462
   59PJ2     CA  781   3.082   1.363   1.118  0.1286 -0.0540  0.3231
   59PJ2     OA  782   3.004   1.244   1.112  0.2361 -0.1181  0.2158
   59PJ2      P  783   2.883   1.237   1.218 -0.0209  0.0223 -0.0657
   59PJ2     OB  784   2.827   1.374   1.215  0.0709  0.0688  0.3459
   59PJ2     HB  785   2.910   1.425   1.192  1.2120 -1.5880  0.6228
   59PJ2     OG  786   2.805   1.123   1.164 -0.1927 -0.1461  0.5315
   59PJ2     HG  787   2.714   1.136   1.203 -0.3796 -0.0245  0.0556
   59PJ2     OD  788   2.964   1.180   1.345 -0.8804  0.1346  0.5427
   60POX     CD  789   2.980   1.039   1.363  0.1216  0.1288 -0.2674
   60POX     CE  790   3.095   0.994   1.453  0.0435  0.2784 -0.0926
   60POX     OE  791   3.066   0.861   1.496  0.2207  0.2569 -0.0405
   60POX    C1A  792   3.163   0.772   1.475  0.5533  0.5491  0.2252
   60POX    O1A  793   3.236   0.780   1.376  0.4910 -0.3203  0.1000
   60POX    C1B  794   3.149   0.646   1.552 -0.2957  0.4388 -0.0915
   60POX    C1C  795   3.221   0.662   1.686  0.7020 -0.3238 -0.5200
   60POX    C1D  796   3.140   0.750   1.782  0.8195 -0.0326 -0.6852
   60POX    C1E  797   3.213   0.769   1.915  0.1892 -0.2358 -0.3054
   60POX    C1F  798   3.222   0.642   2.000  0.7339 -0.2380 -0.3623
   60POX    C1G  799   3.211   0.658   2.152 -0.0324 -0.3512 -0.4025
   60POX    C1H  800   3.181   0.538   2.241  0.2224 -0.3661 -0.3373
   60POX    C1I  801   3.265   0.411   2.218  0.1954 -0.4978  0.2836
   60POX    C1J  802   3.302   0.323   2.310  0.0881 -0.1603  0.6557
   60POX    C1K  803   3.264   0.320   2.458 -0.2143  0.9842  0.6047
   60POX    C1L  804   3.339   0.223   2.550  0.4948  0.3572 -0.6050
   60POX    C1M  805   3.420   0.304   2.651  0.0520  0.1580 -0.0805
   60POX    C1N  806   3.483   0.231   2.770 -0.0074 -0.1914 -0.2653
   60POX    C1O  807   3.622   0.183   2.727  0.2634  0.1053  0.2852
   60POX    C1P  808   3.699   0.132   2.849 -0.0874 -0.3295  0.3296
   60POX    C1Q  809   3.817   0.048   2.801  0.0097  0.1863 -0.3516
   60POX    C1R  810   3.881  -0.036   2.912 -0.3519 -0.6569 -0.7675
   60POX     CZ  811   3.114   1.089   1.571 -1.0830 -0.2524  0.5320
   60POX     OZ  812   3.210   1.063   1.675 -0.3558 -0.1684 -0.1108
   60POX    C2A  813   3.332   1.111   1.658 -0.3938  0.1622  0.5348
   60POX    O2A  814   3.373   1.157   1.551  0.1958 -0.2734  0.5695
   60POX    C2B  815   3.423   1.073   1.768  0.3282 -0.0369 -0.1220
   60POX    C2C  816   3.374   1.118   1.905 -0.0100 -0.1481 -0.2051
   60POX    C2D  817   3.465   1.050   2.008  0.2105  0.4078 -0.0242
   60POX    C2E  818   3.428   1.107   2.145 -0.2580  0.2578 -0.0855
   60POX    C2F  819   3.529   1.054   2.246 -0.8966 -0.0464  0.3970
   60POX    C2G  820   3.523   1.122   2.383 -0.1777  0.1206  0.3522
   60POX    C2H  821   3.613   1.065   2.494  0.6031  0.1884 -0.2423
   60POX    C2I  822   3.593   1.145   2.622  0.3015 -0.2160 -0.0342
   60POX    C2J  823   3.692   1.111   2.734  0.0888 -0.4180  0.0937
   60POX    C2K  824   3.646   1.173   2.866  0.0707 -0.0401 -0.0895
   60POX    C2L  825   3.735   1.152   2.988 -0.2133 -0.9286 -0.0297
   60POX    C2M  826   3.676   1.216   3.114  0.2329 -0.1181 -0.2289
   60POX    C2N  827   3.796   1.246   3.204 -0.0192 -0.2637  0.1527
   60POX    C2O  828   3.748   1.298   3.340  0.0044  0.0851  0.0285
   60POX    C2P  829   3.680   1.191   3.426  0.0516 -0.0708 -0.1295
   61CHL    CN1  830   3.913   0.766   0.748  0.0126  0.2435  0.3178
   61CHL    CN2  831   4.038   0.592   0.676 -0.2979  0.5730  0.1812
   61CHL    CN3  832   3.815   0.547   0.665  0.3429  0.0978  0.1328
   61CHL    NTM  833   3.912   0.619   0.748 -0.1416  0.2434  0.5814
   61CHL     CB  834   3.926   0.564   0.884  0.4619 -0.0444  0.4093
   62PJ2     CA  835   3.804   0.531   0.970  0.3284  0.1233  0.2840
   62PJ2     OA  836   3.703   0.632   0.979 -0.0399 -0.1834 -0.3251
   62PJ2      P  837   3.563   0.578   1.038  0.0312  0.0501  0.0650
   62PJ2     OB  838   3.456   0.679   1.024 -0.0030 -0.0359 -0.3013
   62PJ2     HB  839   3.496   0.767   0.998 -2.3495  0.7932 -1.4283
   62PJ2     OG  840   3.547   0.447   0.971 -0.0623  0.1268 -0.0636
   62PJ2     HG  841   3.462   0.398   0.990 -0.0599  0.5259  1.0231
   62PJ2     OD  842   3.601   0.575   1.194  0.2567 -0.0208  0.0090
   63POX     CD  843   3.504   0.533   1.291  0.1086 -0.0355 -0.1451
   63POX     CE  844   3.573   0.486   1.419  0.3715 -0.4879 -0.4491
   63POX     OE  845   3.488   0.428   1.518  0.3823  0.0173 -0.1432
   63POX    C1A  846   3.508   0.300   1.547 -0.2767 -0.1516 -0.4125
   63POX    O1A  847   3.546   0.219   1.462  0.0172 -0.3384 -0.1069
   63POX    C1B  848   3.452   0.262   1.678 -0.2075 -0.1862 -0.3932
   63POX    C1C  849   3.537   0.280   1.804 -0.2702 -0.1447 -0.3570
   63POX    C1D  850   3.656   0.185   1.791  0.0050  0.1297  0.1113
   63POX    C1E  851   3.761   0.228   1.894 -0.3222  0.2777  0.3823
   63POX    C1F  852   3.711   0.206   2.037 -0.6641  0.1676  0.2480
   63POX    C1G  853   3.819   0.241   2.140 -0.2361 -0.2141 -0.0686
   63POX    C1H  854   3.750   0.213   2.273  0.2173 -0.2776  0.1530
   63POX    C1I  855   3.853   0.226   2.386  0.1181 -0.3128  0.2479
   63POX    C1J  856   3.897   0.127   2.462  0.6224  0.2389  0.6835
   63POX    C1K  857   3.867  -0.018   2.421 -0.2368  0.4898  0.4295
   63POX    C1L  858   3.993  -0.101   2.439 -0.3878  0.0182 -0.6094
   63POX    C1M  859   3.979  -0.242   2.381  0.1503 -0.2350 -0.1336
   63POX    C1N  860   3.882  -0.333   2.456  0.2525  0.1448  0.4714
   63POX    C1O  861   3.921  -0.481   2.447  0.0975  0.1607 -0.6960
   63POX    C1P  862   3.802  -0.577   2.453 -0.0412  0.3552 -0.2672
   63POX    C1Q  863   3.710  -0.570   2.575  0.3196  0.6374 -0.0062
   63POX    C1R  864   3.769  -0.620   2.706 -0.0931  0.7139  0.2118
   63POX     CZ  865   3.636   0.615   1.471 -0.2136 -0.5006  0.3036
   63POX     OZ  866   3.703   0.604   1.597  0.1104  0.4157  0.2206
   63POX    C2A  867   3.694   0.712   1.675  0.5516  0.4553  0.2156
   63POX    O2A  868   3.671   0.827   1.640  0.2064  0.2737 -0.1517
   63POX    C2B  869   3.739   0.681   1.813  0.2553 -0.9604  0.0101
   63POX    C2C  870   3.618   0.646   1.900  0.0998  0.6957  0.4954
   63POX    C2D  871   3.676   0.613   2.038  0.0753 -0.5137  0.2281
   63POX    C2E  872   3.571   0.562   2.137 -0.2295 -0.0245  0.1620
   63POX    C2F  873   3.590   0.640   2.267  0.1751 -0.1495  0.1790
   63POX    C2G  874   3.653   0.564   2.384  0.4563 -0.3460 -0.0987
   63POX    C2H  875   3.653   0.645   2.514  0.2491 -0.1579 -0.2159
   63POX    C2I  876   3.714   0.564   2.628 -0.1037  0.0234  0.1006
   63POX    C2J  877   3.720   0.622   2.770 -0.3848  0.1582  0.0584
   63POX    C2K  878   3.796   0.755   2.767  0.1760 -0.1569  0.1098
   63POX    C2L  879   3.812   0.796   2.914  0.3781  0.0575  0.0283
   63POX    C2M  880   3.942   0.731   2.960  0.5069  0.1041 -0.2655
   63POX    C2N  881   3.999   0.806   3.081  0.4907  0.4077 -0.4461
   63POX    C2O  882   4.128   0.751   3.141  0.0100 -0.2903 -0.0424
   63POX    C2P  883   4.217   0.866   3.190 -0.7508  0.1256  0.3701
   64CHL    CN1  884   4.759   4.786   1.352 -0.3246  0.2781 -0.2436
   64CHL    CN2  885   4.946   4.850   1.476 -0.1147 -0.0955  0.1760
   64CHL    CN3  886   4.768   5.005   1.424 -0.3806 -0.3291  0.4493
   64CHL    NTM  887   4.854   4.897   1.372 -0.0992  0.0091  0.2095
   64CHL     CB  888   4.926   4.931   1.248 -0.3451 -0.2294 -0.0001
   65PJ2     CA  889   5.042   5.030   1.237 -0.2023 -0.4321 -0.3271
   65PJ2     OA  890   5.004   5.158   1.289  0.0809 -0.3118 -0.4174
   65PJ2      P  891   5.111   5.275   1.261 -0.0319 -0.1056  0.0077
   65PJ2     OB  892   5.178   5.234   1.136 -0.8357 -0.4034 -0.3302
   65PJ2     HB  893   5.143   5.142   1.119 -1.2133 -0.1105 -1.1942
   65PJ2     OG  894   5.043   5.407   1.257  0.7875  0.3263 -0.0219
   65PJ2     HG  895   4.953   5.397   1.299 -0.4928  2.5817 -1.9853
   65PJ2     OD  896   5.212   5.256   1.385  0.0225  0.4000  0.0435
   66POX     CD  897   5.166   5.302   1.512  0.2222  1.0003 -0.0988
   66POX     CE  898   5.243   5.231   1.623 -0.1245  0.2378 -0.3365
   66POX     OE  899   5.191   5.283   1.746  0.0596  0.6698 -0.4402
   66POX    C1A  900   5.088   5.231   1.812  0.4049  0.5795  0.0325
   66POX    O1A  901   5.004   5.159   1.759  0.3119  0.6828  0.0392
   66POX    C1B  902   5.076   5.285   1.949  0.5784  0.1799  0.2055
   66POX    C1C  903   5.012   5.181   2.042 -0.5119  0.4191 -0.2575
   66POX    C1D  904   5.001   5.233   2.185 -0.0325  0.0035 -0.0672
   66POX    C1E  905   5.015   5.109   2.274 -0.0151  0.1056  0.0718
   66POX    C1F  906   5.006   5.131   2.425 -0.1333 -0.2500  0.1166
   66POX    C1G  907   5.081   5.021   2.501 -0.1783 -0.5065 -0.2067
   66POX    C1H  908   5.088   5.051   2.651 -0.0015  0.1935 -0.3491
   66POX    C1I  909   5.197   5.143   2.707  0.2059  0.3003 -0.9228
   66POX    C1J  910   5.181   5.220   2.814 -0.4612  0.1894 -0.9364
   66POX    C1K  911   5.054   5.239   2.897 -0.1901 -0.1118 -0.4480
   66POX    C1L  912   5.078   5.247   3.048  0.4171 -0.0299 -0.5496
   66POX    C1M  913   5.156   5.374   3.083  0.3168 -0.1341  0.0507
   66POX    C1N  914   5.151   5.398   3.234  0.2718 -0.2640  0.0690
   66POX    C1O  915   5.062   5.514   3.278  0.4744 -0.1505  0.1800
   66POX    C1P  916   5.066   5.523   3.431 -0.4385 -0.4531  0.2302
   66POX    C1Q  917   4.961   5.443   3.508 -0.5319 -0.2262  0.3364
   66POX    C1R  918   4.818   5.492   3.484 -0.1308  0.8145 -0.0150
   66POX     CZ  919   5.391   5.271   1.611  0.0799 -0.4923 -0.3005
   66POX     OZ  920   5.489   5.201   1.686  0.0140 -0.0868  0.1675
   66POX    C2A  921   5.612   5.253   1.681 -0.1424  0.3554  0.8762
   66POX    O2A  922   5.630   5.363   1.629  0.1632 -0.1419 -0.0781
   66POX    C2B  923   5.708   5.159   1.741  0.2331  0.0607 -0.1723
   66POX    C2C  924   5.708   5.157   1.894  0.0825 -0.3500 -0.1775
   66POX    C2D  925   5.819   5.065   1.945  0.5019 -0.0597 -0.5725
   66POX    C2E  926   5.843   5.069   2.096  0.0320 -0.1994 -0.4931
   66POX    C2F  927   5.948   4.959   2.119  0.1740  0.0618  0.1165
   66POX    C2G  928   5.966   4.912   2.263  0.4850 -0.3358 -0.0514
   66POX    C2H  929   5.846   4.848   2.332  0.2931 -0.5466 -0.5758
   66POX    C2I  930   5.895   4.774   2.457  0.2404 -0.1288 -0.3039
   66POX    C2J  931   5.973   4.857   2.558 -0.6380 -0.1572  0.4069
   66POX    C2K  932   5.990   4.781   2.690  0.1763  0.1829  0.5049
   66POX    C2L  933   6.069   4.847   2.803  0.4492  0.4148  0.1819
   66POX    C2M  934   6.028   4.796   2.942  0.2850 -0.2581 -0.1096
   66POX    C2N  935   6.122   4.844   3.053 -0.2385  0.0924  0.1890
   66POX    C2O  936   6.099   4.992   3.080 -0.0448  0.2976 -0.7247
   66POX    C2P  937   6.212   5.049   3.166 -0.0496 -0.7355 -0.0155
   67CHL    CN1  938   2.848   8.473   1.203  0.3633 -0.1525 -0.0030
   67CHL    CN2  939   2.908   8.263   1.089 -0.2802  0.0220  1.0591
   67CHL    CN3  940   2.762   8.418   0.995  0.3369 -0.1439 -0.0660
   67CHL    NTM  941   2.884   8.407   1.076  0.3760  0.0404 -0.0999
   67CHL     CB  942   2.996   8.481   1.016  0.0994  0.0823 -0.5674
   68PJ2     CA  943   3.140   8.465   1.064 -0.0420  0.0813 -0.1370
   68PJ2     OA  944   3.161   8.472   1.205  0.6295 -0.2066 -0.2189
   68PJ2      P  945   3.303   8.543   1.233  0.7070 -0.3477 -0.2511
   68PJ2     OB  946   3.411   8.443   1.236  0.2519 -0.8364 -0.0366
   68PJ2     HB  947   3.448   8.437   1.144 -2.0329  0.3285 -1.1073
   68PJ2     OG  948   3.314   8.659   1.141  0.1521 -0.0405  0.0655
   68PJ2     HG  949   3.403   8.700   1.163  0.8632 -1.9972  1.0703
   68PJ2     OD  950   3.277   8.598   1.382 -0.4865 -0.4575 -0.4095
   69POX     CD  951   3.267   8.505   1.490 -0.4019 -0.4511 -0.3962
   69POX     CE  952   3.402   8.473   1.556 -0.5695  0.0592  0.1985
   69POX     OE  953   3.366   8.377   1.656  0.6186 -0.1069  0.4737
   69POX    C1A  954   3.460   8.305   1.718  0.4429 -0.0586  0.7985
   69POX    O1A  955   3.569   8.293   1.662 -0.1064  0.4020 -0.4003
   69POX    C1B  956   3.408   8.217   1.825  0.0897 -0.0223  0.6583
   69POX    C1C  957   3.355   8.078   1.789  0.5195  0.0276 -0.1949
   69POX    C1D  958   3.298   7.999   1.906 -0.3379 -0.1083 -0.6957
   69POX    C1E  959   3.173   8.061   1.968  0.1238  0.0563  0.0888
   69POX    C1F  960   3.151   7.998   2.105  0.2947  0.2993  0.2282
   69POX    C1G  961   3.030   8.057   2.178  0.0856  0.4609 -0.2464
   69POX    C1H  962   3.047   8.042   2.329 -0.4599 -0.4721 -0.2679
   69POX    C1I  963   2.916   8.062   2.405 -0.2063  0.0414  0.0374
   69POX    C1J  964   2.908   8.068   2.538 -0.2595  0.1029  0.0313
   69POX    C1K  965   3.036   8.057   2.621 -0.0610  0.2141 -0.2562
   69POX    C1L  966   3.005   8.044   2.770 -0.2772  0.1460 -0.3058
   69POX    C1M  967   3.109   8.123   2.850 -0.5758 -0.0147  0.2497
   69POX    C1N  968   3.093   8.129   3.002 -0.6023 -0.6828  0.2755
   69POX    C1O  969   3.206   8.214   3.059 -0.2859 -0.9620  0.0682
   69POX    C1P  970   3.212   8.216   3.212 -0.3724 -0.2226  0.0640
   69POX    C1Q  971   3.201   8.079   3.277  0.2052 -0.3448 -0.0861
   69POX    C1R  972   3.198   8.104   3.428  0.4536  0.4829 -0.2130
   69POX     CZ  973   3.457   8.604   1.613 -0.1221 -0.3094  0.6189
   69POX     OZ  974   3.405   8.661   1.734 -0.2052 -0.3009  0.5793
   69POX    C2A  975   3.463   8.772   1.779 -0.3209  0.1034 -0.2527
   69POX    O2A  976   3.563   8.827   1.732 -0.2126 -0.0676 -0.2204
   69POX    C2B  977   3.406   8.810   1.910 -0.4052 -0.0845 -0.2346
   69POX    C2C  978   3.495   8.754   2.021 -0.0432  0.3071 -0.3236
   69POX    C2D  979   3.439   8.799   2.156  0.3226  0.1704 -0.1266
   69POX    C2E  980   3.497   8.730   2.280 -0.1879 -0.0921 -0.0306
   69POX    C2F  981   3.441   8.790   2.409 -0.2606  0.0222 -0.1150
   69POX    C2G  982   3.507   8.724   2.530 -0.2732  0.0300 -0.1041
   69POX    C2H  983   3.473   8.799   2.659 -0.0566 -0.2340  0.1076
   69POX    C2I  984   3.551   8.726   2.769  0.3191  0.0444  0.0264
   69POX    C2J  985   3.504   8.773   2.906 -0.2575 -0.1703 -0.0960
   69POX    C2K  986   3.587   8.704   3.015  0.1844 -0.1329 -0.4073
   69POX    C2L  987   3.585   8.551   3.010 -0.0658 -0.1380 -0.1699
   69POX    C2M  988   3.674   8.488   3.116  0.2043  0.6105  0.0559
   69POX    C2N  989   3.614   8.501   3.256 -0.1942  0.3125 -0.0868
   69POX    C2O  990   3.635   8.377   3.343  0.4810  0.3593 -0.1795
   69POX    C2P  991   3.555   8.380   3.474  0.7060 -0.6534 -0.0076
   70CHL    CN1  992   3.138   1.909   0.669  0.2319  0.1949  0.2991
   70CHL    CN2  993   3.100   2.111   0.556 -0.7386  0.2468  0.3300
   70CHL    CN3  994   2.927   2.039   0.705 -0.3423 -0.2363 -0.5264
   70CHL    NTM  995   3.072   2.040   0.681 -0.2026 -0.0226  0.3008
   70CHL     CB  996   3.121   2.124   0.791 -0.5367  0.5368  0.0269
   71PJ2     CA  997   3.158   2.048   0.919 -0.2174  0.9074  0.1538
   71PJ2     OA  998   3.053   1.972   0.979  0.2548 -0.2329 -0.4205
   71PJ2      P  999   3.119   1.894   1.104  0.1565  0.4374  0.0583
   71PJ2     OB 1000   3.221   1.800   1.051  0.0413  0.0702  0.4824
   71PJ2     HB 1001   3.276   1.752   1.119  0.4881 -1.5794 -0.9662
   71PJ2     OG 1002   3.145   1.999   1.205 -0.1145  0.2277  0.3435
   71PJ2     HG 1003   3.214   1.975   1.273 -0.8595 -1.2959  0.6189
   71PJ2     OD 1004   2.994   1.801   1.144  0.4313  0.0800  0.0869
   72POX     CD 1005   2.911   1.852   1.248  0.1847 -0.1412 -0.0011
   72POX     CE 1006   2.847   1.738   1.328 -0.2172 -0.1204 -0.2904
   72POX     OE 1007   2.770   1.766   1.446  0.3637  1.0839 -0.1728
   72POX    C1A 1008   2.640   1.792   1.431 -0.0002 -0.4280  0.1295
   72POX    O1A 1009   2.593   1.794   1.318  0.1351  0.4653  0.0840
   72POX    C1B 1010   2.582   1.836   1.560 -0.0574 -0.4216  0.1014
   72POX    C1C 1011   2.446   1.768   1.575  0.0148 -0.5392  0.2273
   72POX    C1D 1012   2.388   1.796   1.714  0.1925 -0.0560  0.2070
   72POX    C1E 1013   2.475   1.730   1.822  0.3409 -0.0361  0.0997
   72POX    C1F 1014   2.405   1.732   1.958  0.0682  0.4569 -0.0459
   72POX    C1G 1015   2.285   1.639   1.973  0.3104  0.1905  0.2614
   72POX    C1H 1016   2.253   1.629   2.122  0.0004 -0.3435  0.1610
   72POX    C1I 1017   2.114   1.568   2.145 -0.2568  0.0324 -0.3903
   72POX    C1J 1018   2.056   1.570   2.265  0.5772  0.5132  0.0155
   72POX    C1K 1019   2.117   1.618   2.397  0.2161  0.1016  0.3352
   72POX    C1L 1020   2.070   1.535   2.516  0.1212 -0.1605  0.1179
   72POX    C1M 1021   2.055   1.605   2.652 -0.2376 -0.4894  0.2478
   72POX    C1N 1022   2.188   1.670   2.689 -0.1446 -0.4257 -0.1842
   72POX    C1O 1023   2.194   1.715   2.835 -0.7659  0.2525 -0.3642
   72POX    C1P 1024   2.164   1.609   2.941  0.8202  0.0702 -0.0737
   72POX    C1Q 1025   2.192   1.643   3.087  0.0452  0.2784  0.0302
   72POX    C1R 1026   2.339   1.632   3.128  0.0725 -0.0169 -0.1433
   72POX     CZ 1027   2.954   1.633   1.358 -0.0866 -0.0462 -0.4929
   72POX     OZ 1028   3.050   1.652   1.463 -0.2672 -0.2151 -0.2939
   72POX    C2A 1029   3.144   1.561   1.483  0.4348  0.4701 -0.4359
   72POX    O2A 1030   3.176   1.467   1.411 -0.2868 -0.1184  0.0026
   72POX    C2B 1031   3.220   1.591   1.607  0.5778 -0.2798 -0.3394
   72POX    C2C 1032   3.157   1.512   1.722  0.4059  0.1219 -0.1553
   72POX    C2D 1033   3.233   1.537   1.852 -0.3427  0.0972  0.2926
   72POX    C2E 1034   3.169   1.468   1.972 -0.4714  0.1504  0.2546
   72POX    C2F 1035   3.234   1.496   2.108 -0.3050  0.0747  0.1912
   72POX    C2G 1036   3.134   1.461   2.219 -0.5330  0.3333  0.0677
   72POX    C2H 1037   3.186   1.527   2.348  0.0871  0.1173 -0.0701
   72POX    C2I 1038   3.114   1.468   2.469 -0.1360 -0.3729 -0.4366
   72POX    C2J 1039   3.184   1.518   2.596  0.2086 -0.0359 -0.7581
   72POX    C2K 1040   3.334   1.495   2.620  0.1257 -0.0630 -0.2570
   72POX    C2L 1041   3.397   1.551   2.747 -0.6161 -0.3975  0.2617
   72POX    C2M 1042   3.360   1.700   2.750  0.0944 -0.2209  0.3440
   72POX    C2N 1043   3.366   1.757   2.891  0.1270 -0.9454  0.6405
   72POX    C2O 1044   3.302   1.896   2.886  0.6725 -0.7035  0.2915
   72POX    C2P 1045   3.360   2.014   2.808 -0.2619 -0.6598 -0.3582
   73CHL    CN1 1046   6.079   7.769   1.683  0.1026  0.3812  0.1028
   73CHL    CN2 1047   6.027   7.596   1.840  0.0454 -0.0263 -0.4701
   73CHL    CN3 1048   5.851   7.689   1.697 -0.0736 -0.0412 -0.2437
   73CHL    NTM 1049   5.993   7.652   1.708  0.0326  0.3407 -0.3106
   73CHL     CB 1050   6.015   7.546   1.609 -0.4010 -0.1484  0.1156
   74PJ2     CA 1051   6.131   7.446   1.614 -0.0116  0.2464 -0.8362
   74PJ2     OA 1052   6.253   7.516   1.639 -0.0815  0.3342 -0.7422
   74PJ2      P 1053   6.372   7.412   1.612 -0.1650 -0.0875  0.4456
   74PJ2     OB 1054   6.332   7.309   1.514 -0.1178  0.3851 -0.0762
   74PJ2     HB 1055   6.405   7.270   1.458 -0.6019  2.2376 -2.1786
   74PJ2     OG 1056   6.494   7.496   1.605 -0.7198  0.6793 -0.2545
   74PJ2     HG 1057   6.482   7.566   1.535  0.2891  1.1939  0.0633
   74PJ2     OD 1058   6.358   7.332   1.751 -0.6439 -0.6752  0.0623
   75POX     CD 1059   6.437   7.396   1.851 -0.1541 -0.7193 -0.2921
   75POX     CE 1060   6.432   7.349   1.997  0.6302 -0.0453 -0.0405
   75POX     OE 1061   6.515   7.431   2.079 -0.2710  0.4695  0.3694
   75POX    C1A 1062   6.464   7.539   2.137  0.3918  1.1300 -0.2566
   75POX    O1A 1063   6.345   7.564   2.114  0.0320 -0.2344  0.0347
   75POX    C1B 1064   6.566   7.610   2.218  0.5274  0.2846  0.3248
   75POX    C1C 1065   6.564   7.580   2.368  0.3658  0.0345  0.2731
   75POX    C1D 1066   6.498   7.691   2.449 -0.4357 -0.1441 -0.1247
   75POX    C1E 1067   6.459   7.636   2.587  0.0086 -0.6858 -0.2099
   75POX    C1F 1068   6.582   7.583   2.660  0.2072 -0.4873 -0.3976
   75POX    C1G 1069   6.530   7.521   2.790 -0.1322 -0.3236 -0.4561
   75POX    C1H 1070   6.502   7.621   2.902  0.0385 -0.6679 -0.1058
   75POX    C1I 1071   6.468   7.538   3.026 -0.0074 -0.5061 -0.0087
   75POX    C1J 1072   6.469   7.584   3.150  0.2425 -0.0703 -0.1708
   75POX    C1K 1073   6.512   7.727   3.185 -0.4454  0.0859  0.0508
   75POX    C1L 1074   6.583   7.741   3.320 -0.1131 -0.3631 -0.0744
   75POX    C1M 1075   6.644   7.880   3.316 -1.1283  0.0952  0.0061
   75POX    C1N 1076   6.704   7.934   3.446 -0.0408 -0.0547 -0.4217
   75POX    C1O 1077   6.835   7.860   3.475 -0.0418 -0.0036 -0.2844
   75POX    C1P 1078   6.895   7.898   3.610 -0.9605  0.0379  0.1139
   75POX    C1Q 1079   7.038   7.845   3.616 -0.7873  0.4960  0.0542
   75POX    C1R 1080   7.122   7.873   3.741 -0.0742 -0.5187 -0.1819
   75POX     CZ 1081   6.464   7.200   2.007 -0.4164 -0.2754  0.0307
   75POX     OZ 1082   6.466   7.154   2.143 -0.4292 -0.2040  0.0548
   75POX    C2A 1083   6.569   7.080   2.183 -0.2011  0.0624 -0.0365
   75POX    O2A 1084   6.654   7.043   2.102  0.0368  0.0704  0.2075
   75POX    C2B 1085   6.561   7.053   2.328 -0.1235  0.0053 -0.0429
   75POX    C2C 1086   6.696   7.080   2.397 -0.2013 -0.4600  0.2920
   75POX    C2D 1087   6.670   7.061   2.547 -0.1771 -0.0592  0.3485
   75POX    C2E 1088   6.799   7.071   2.628 -0.0141  0.8098 -0.0157
   75POX    C2F 1089   6.790   7.014   2.770 -0.5266  0.3598 -0.2270
   75POX    C2G 1090   6.751   6.866   2.776  0.6720  0.0592  0.3496
   75POX    C2H 1091   6.682   6.833   2.908  0.2821 -0.3809  0.0365
   75POX    C2I 1092   6.553   6.752   2.894  0.1115 -0.2773  0.9480
   75POX    C2J 1093   6.445   6.795   2.994 -0.2018  0.4444  0.3060
   75POX    C2K 1094   6.485   6.778   3.141  0.5161 -0.2551  0.0353
   75POX    C2L 1095   6.359   6.781   3.227  0.1887 -0.1024 -0.4453
   75POX    C2M 1096   6.266   6.667   3.185 -0.3606  0.0493  0.3250
   75POX    C2N 1097   6.302   6.543   3.267  0.0287 -0.0050  0.0763
   75POX    C2O 1098   6.196   6.438   3.234 -0.2793  0.3909 -0.2089
   75POX    C2P 1099   6.231   6.321   3.327 -0.3295  0.3588 -0.2299
   76CHL    CN1 1100   3.965   8.028   0.957 -0.0662  0.0583 -0.5116
   76CHL    CN2 1101   3.810   8.116   0.808 -0.1458  0.2816 -0.1249
   76CHL    CN3 1102   3.808   8.209   1.017 -0.7968 -0.3929  0.0862
   76CHL    NTM 1103   3.827   8.080   0.949 -0.1589 -0.1386 -0.2283
   76CHL     CB 1104   3.732   7.978   0.995 -0.2298  0.2351  0.4647
   77PJ2     CA 1105   3.585   7.979   0.952 -0.0814  0.1963 -0.0503
   77PJ2     OA 1106   3.513   8.101   0.973 -0.2403  0.1044 -0.0588
   77PJ2      P 1107   3.355   8.086   0.945 -0.2526  0.2933 -0.0892
   77PJ2     OB 1108   3.298   8.223   0.939 -0.1801  0.3538  0.5168
   77PJ2     HB 1109   3.200   8.220   0.923  0.1552 -2.0705 -2.0084
   77PJ2     OG 1110   3.331   7.991   0.835  0.2559  0.3276 -0.2340
   77PJ2     HG 1111   3.368   7.903   0.864 -1.2891  0.5041  2.5845
   77PJ2     OD 1112   3.308   8.016   1.082 -0.0707  0.5778  0.1185
   78POX     CD 1113   3.280   8.111   1.185 -0.8117  0.4213  0.0609
   78POX     CE 1114   3.279   8.060   1.329  0.1165 -0.3368 -0.1916
   78POX     OE 1115   3.216   8.144   1.427  0.0616 -0.1527 -0.3850
   78POX    C1A 1116   3.085   8.131   1.447  0.0621  0.2863 -0.0879
   78POX    O1A 1117   3.019   8.050   1.384 -0.2115  0.5490 -0.1416
   78POX    C1B 1118   3.036   8.202   1.568 -0.0144 -0.1491  0.1363
   78POX    C1C 1119   2.931   8.307   1.534  0.4513  0.1527 -0.3885
   78POX    C1D 1120   2.864   8.366   1.658  0.5377 -0.1462 -0.1999
   78POX    C1E 1121   2.765   8.261   1.710  0.0120  0.2845 -0.3095
   78POX    C1F 1122   2.670   8.328   1.809 -0.5491 -0.5896 -0.2430
   78POX    C1G 1123   2.730   8.355   1.947  0.2362  0.3385 -0.7544
   78POX    C1H 1124   2.642   8.450   2.029  0.8253 -0.3932  0.7746
   78POX    C1I 1125   2.668   8.430   2.178  0.6018  0.1275  0.8874
   78POX    C1J 1126   2.705   8.526   2.261  0.5803  0.1579  0.8620
   78POX    C1K 1127   2.712   8.671   2.214  0.1330 -0.1292 -0.0942
   78POX    C1L 1128   2.637   8.760   2.314  0.6064 -0.7381  0.8137
   78POX    C1M 1129   2.491   8.736   2.352  0.3068 -0.2605 -0.0117
   78POX    C1N 1130   2.444   8.840   2.454 -0.4889 -0.7465  0.1283
   78POX    C1O 1131   2.521   8.819   2.585 -0.1626  0.5521  0.1559
   78POX    C1P 1132   2.476   8.924   2.687 -0.2723  0.7177 -0.0647
   78POX    C1Q 1133   2.327   8.901   2.716 -0.2369  0.1533 -0.3278
   78POX    C1R 1134   2.264   9.017   2.793 -0.2435 -0.1354  0.1085
   78POX     CZ 1135   3.428   8.044   1.360  0.1526  0.4153  0.0661
   78POX     OZ 1136   3.475   7.960   1.466  0.5622  1.1110  0.4384
   78POX    C2A 1137   3.606   7.940   1.472  0.4581  0.3477  0.2791
   78POX    O2A 1138   3.676   7.974   1.377  0.4738 -0.4553  0.0032
   78POX    C2B 1139   3.657   7.880   1.597 -0.2712 -0.0797  0.3718
   78POX    C2C 1140   3.709   7.974   1.706  0.5266 -0.2431  0.1319
   78POX    C2D 1141   3.768   7.885   1.816  0.3773 -0.1785  0.2640
   78POX    C2E 1142   3.746   7.939   1.957  0.6137  0.0456  0.2168
   78POX    C2F 1143   3.829   7.840   2.040  0.9733  0.0526 -0.1341
   78POX    C2G 1144   3.873   7.894   2.176 -0.2125 -0.0308  0.2979
   78POX    C2H 1145   3.983   8.000   2.176 -0.4538  0.2261 -0.3770
   78POX    C2I 1146   4.029   8.038   2.317 -0.3156  0.2745 -0.4348
   78POX    C2J 1147   4.114   8.165   2.327 -0.0781  0.1025 -0.2716
   78POX    C2K 1148   4.158   8.189   2.471 -0.1912 -0.7451 -0.0923
   78POX    C2L 1149   4.263   8.086   2.515 -0.1968 -0.6612  0.1172
   78POX    C2M 1150   4.295   8.123   2.660 -0.3848  0.0922 -0.0270
   78POX    C2N 1151   4.372   8.011   2.731 -0.1503  0.0725 -0.3097
   78POX    C2O 1152   4.397   8.059   2.874 -0.2799 -0.2563 -0.1769
   78POX    C2P 1153   4.491   7.974   2.959 -0.5258  0.0921  0.4585
   79CHL    CN1 1154   4.944   8.824   1.160 -0.5868  0.1231  0.4139
   79CHL    CN2 1155   5.025   8.606   1.147  0.3771  0.5882 -0.2414
   79CHL    CN3 1156   4.982   8.714   1.368  0.1516  0.1900 -0.1220
   79CHL    NTM 1157   4.940   8.694   1.229 -0.1249 -0.1158  0.0030
   79CHL     CB 1158   4.801   8.650   1.206 -0.1177 -0.1854  0.0950
   80PJ2     CA 1159   4.713   8.601   1.321 -0.1059 -0.2603  0.0723
   80PJ2     OA 1160   4.761   8.488   1.394  0.2636 -0.0715  0.1282
   80PJ2      P 1161   4.640   8.414   1.472  0.2612 -0.2519 -0.0467
   80PJ2     OB 1162   4.523   8.424   1.382  0.2950  0.1863 -0.0432
   80PJ2     HB 1163   4.505   8.520   1.358 -0.8059 -0.4028 -1.8115
   80PJ2     OG 1164   4.706   8.284   1.495 -0.5236 -0.4702  1.0150
   80PJ2     HG 1165   4.650   8.208   1.530 -1.2791 -1.1367 -1.4421
   80PJ2     OD 1166   4.637   8.508   1.602 -0.1379 -0.3236 -0.0043
   81POX     CD 1167   4.751   8.472   1.681  0.1359 -0.1990 -0.3429
   81POX     CE 1168   4.765   8.539   1.817 -0.1805 -0.1361 -0.3395
   81POX     OE 1169   4.891   8.517   1.882 -0.1781 -0.1587 -0.3520
   81POX    C1A 1170   4.996   8.595   1.859 -0.3970  0.3339  0.2918
   81POX    O1A 1171   4.979   8.688   1.780 -0.2331  0.2457  0.1499
   81POX    C1B 1172   5.124   8.572   1.930 -0.0807 -0.1157 -0.4119
   81POX    C1C 1173   5.132   8.631   2.071 -0.1280 -0.2285 -0.3620
   81POX    C1D 1174   5.278   8.653   2.112 -0.2852 -0.5120  0.3661
   81POX    C1E 1175   5.293   8.701   2.256 -0.4701  0.2743  0.1293
   81POX    C1F 1176   5.262   8.583   2.348  0.6665 -0.3354 -0.2475
   81POX    C1G 1177   5.324   8.607   2.486 -0.3517 -0.1532  0.1878
   81POX    C1H 1178   5.308   8.487   2.578 -0.0277 -0.2974  0.0545
   81POX    C1I 1179   5.427   8.485   2.674  0.1468  0.3273 -0.1484
   81POX    C1J 1180   5.417   8.520   2.802  0.1002 -0.0555 -0.0457
   81POX    C1K 1181   5.296   8.581   2.873  0.0360 -0.0000 -0.2027
   81POX    C1L 1182   5.272   8.533   3.016  0.1622  0.0077 -0.1788
   81POX    C1M 1183   5.143   8.603   3.058 -0.1545 -0.4527 -0.3815
   81POX    C1N 1184   5.109   8.566   3.203  0.1901  0.3191 -0.1038
   81POX    C1O 1185   4.977   8.633   3.242  0.2191  0.3660 -0.0860
   81POX    C1P 1186   4.975   8.631   3.395  0.4035 -0.5027 -0.0908
   81POX    C1Q 1187   4.859   8.724   3.432  0.4951 -0.3520 -0.1821
   81POX    C1R 1188   4.897   8.872   3.438  0.0033 -0.2304  0.0615
   81POX     CZ 1189   4.665   8.463   1.904  0.1435 -0.1733  0.0055
   81POX     OZ 1190   4.616   8.526   2.023  0.3729 -0.0437  0.0313
   81POX    C2A 1191   4.500   8.473   2.059  0.4952 -0.0384  0.4370
   81POX    O2A 1192   4.470   8.356   2.036 -0.1377  0.1293  0.4014
   81POX    C2B 1193   4.417   8.549   2.155 -0.3128 -0.6936  0.2733
   81POX    C2C 1194   4.434   8.489   2.294  0.1024 -0.3756  0.3627
   81POX    C2D 1195   4.362   8.577   2.396 -0.0431 -0.2235  0.1267
   81POX    C2E 1196   4.367   8.523   2.539 -0.2148 -0.6658 -0.0344
   81POX    C2F 1197   4.335   8.629   2.645 -0.0043 -0.5054 -0.1311
   81POX    C2G 1198   4.240   8.566   2.747 -0.3826 -0.0456 -0.1973
   81POX    C2H 1199   4.315   8.504   2.865 -0.0516  0.3646 -0.1887
   81POX    C2I 1200   4.210   8.503   2.977  0.0876 -0.1075 -0.0609
   81POX    C2J 1201   4.250   8.430   3.105 -0.5101 -0.6292 -0.1656
   81POX    C2K 1202   4.153   8.467   3.218  0.0612 -0.0376  0.1377
   81POX    C2L 1203   4.194   8.406   3.352  1.0409  0.3389  0.0138
   81POX    C2M 1204   4.106   8.473   3.458  0.4339 -0.1128 -0.1999
   81POX    C2N 1205   4.144   8.451   3.605  0.0831 -0.0072 -0.0942
   81POX    C2O 1206   4.294   8.459   3.630  0.1859 -0.4149 -0.5568
   81POX    C2P 1207   4.331   8.425   3.774  0.1330  0.1839 -0.3993
   82CHL    CN1 1208   5.092   8.043   1.031  0.3462  0.2605 -0.1367
   82CHL    CN2 1209   5.248   8.110   1.204 -0.5469 -0.4055  0.4458
   82CHL    CN3 1210   5.302   7.924   1.057 -0.1950 -0.2640 -0.3762
   82CHL    NTM 1211   5.195   7.997   1.126 -0.0201 -0.3349 -0.0272
   82CHL     CB 1212   5.127   7.906   1.220 -0.3618  0.1996  0.2463
   83PJ2     CA 1213   5.215   7.812   1.302 -0.0977  0.0975 -0.1491
   83PJ2     OA 1214   5.299   7.889   1.389  0.2648 -0.4644  0.0054
   83PJ2      P 1215   5.394   7.799   1.482  0.5879  0.0081  0.1340
   83PJ2     OB 1216   5.439   7.678   1.409  0.1764 -0.1284  0.1062
   83PJ2     HB 1217   5.530   7.678   1.367 -0.3634 -2.8262 -1.2156
   83PJ2     OG 1218   5.496   7.895   1.531  0.0859  0.1860  0.8433
   83PJ2     HG 1219   5.452   7.964   1.589  1.3954  0.3530  1.6973
   83PJ2     OD 1220   5.298   7.756   1.603 -0.3699  0.4773 -0.4489
   84POX     CD 1221   5.276   7.853   1.706 -0.2569  0.5825 -0.5247
   84POX     CE 1222   5.179   7.816   1.818  0.3091 -0.3628 -0.3334
   84POX     OE 1223   5.158   7.930   1.903  0.0352 -0.0336 -0.8383
   84POX    C1A 1224   5.056   8.011   1.879  0.1689  0.5050  0.3379
   84POX    O1A 1225   4.994   8.000   1.773 -0.0543 -0.3869  0.5538
   84POX    C1B 1226   5.049   8.130   1.966  0.2378  0.4190  0.4609
   84POX    C1C 1227   4.923   8.137   2.051  0.0288 -0.5187  0.2321
   84POX    C1D 1228   4.936   8.252   2.151 -0.0661 -0.1320 -0.1991
   84POX    C1E 1229   4.822   8.293   2.244  0.3568  0.0579  0.2386
   84POX    C1F 1230   4.850   8.390   2.359 -0.2089 -0.3320  0.7080
   84POX    C1G 1231   4.913   8.323   2.482 -0.4770  0.1652  1.1201
   84POX    C1H 1232   4.821   8.235   2.566 -0.4673 -0.0771  0.8787
   84POX    C1I 1233   4.698   8.312   2.617 -0.2637  0.6021  0.3541
   84POX    C1J 1234   4.649   8.327   2.739 -0.0274  0.8531  0.4204
   84POX    C1K 1235   4.715   8.249   2.853 -1.1182  0.0733  0.5322
   84POX    C1L 1236   4.827   8.335   2.912 -0.8853  0.0160  0.1772
   84POX    C1M 1237   4.909   8.273   3.025 -0.5591 -0.4556 -0.3175
   84POX    C1N 1238   4.837   8.227   3.152  0.1541  0.2866  0.3642
   84POX    C1O 1239   4.742   8.324   3.222  0.3691  0.2551  0.7006
   84POX    C1P 1240   4.687   8.283   3.359 -0.3554 -0.1427  0.2922
   84POX    C1Q 1241   4.637   8.399   3.445 -0.0118 -0.0249  0.3325
   84POX    C1R 1242   4.654   8.386   3.597 -0.6826  0.6760  0.4734
   84POX     CZ 1243   5.232   7.688   1.883 -0.3232 -0.3533  0.2166
   84POX     OZ 1244   5.150   7.634   1.987 -0.4543 -0.5889 -0.0056
   84POX    C2A 1245   5.207   7.621   2.106  0.1573 -0.4866 -0.2836
   84POX    O2A 1246   5.327   7.641   2.129  0.1331 -0.7151  0.0561
   84POX    C2B 1247   5.121   7.554   2.206  0.1604 -0.1094 -0.0246
   84POX    C2C 1248   5.186   7.418   2.237 -0.0366 -0.2042 -0.0279
   84POX    C2D 1249   5.101   7.339   2.337  0.0506 -0.3145 -0.0426
   84POX    C2E 1250   4.965   7.288   2.289 -0.2408  0.6454 -0.2620
   84POX    C2F 1251   4.870   7.237   2.398  0.0702 -0.0942 -0.3316
   84POX    C2G 1252   4.824   7.341   2.501 -0.2911 -0.5182 -0.0554
   84POX    C2H 1253   4.780   7.274   2.631 -0.1976  0.2619  0.3820
   84POX    C2I 1254   4.646   7.202   2.618 -0.0177  0.0008 -0.0524
   84POX    C2J 1255   4.604   7.155   2.758 -0.8987  0.7040 -0.0739
   84POX    C2K 1256   4.485   7.060   2.741  0.0053 -0.4456 -0.0675
   84POX    C2L 1257   4.393   7.052   2.862 -0.0518  0.3387 -0.0597
   84POX    C2M 1258   4.462   6.981   2.978 -0.1497 -0.3554 -0.4268
   84POX    C2N 1259   4.366   6.959   3.095  0.0531  0.1393 -0.1668
   84POX    C2O 1260   4.250   6.864   3.063  0.3287 -0.2277 -0.0809
   84POX    C2P 1261   4.153   6.855   3.181 -0.1079  0.5918 -0.3651
   85CHL    CN1 1262   6.184   6.849   1.645  0.0499  0.4123 -0.0926
   85CHL    CN2 1263   6.338   6.728   1.496 -0.1821 -0.2281  0.6930
   85CHL    CN3 1264   6.131   6.797   1.415 -0.6129 -0.7473  0.0433
   85CHL    NTM 1265   6.199   6.751   1.537 -0.2881  0.0618  0.1765
   85CHL     CB 1266   6.147   6.616   1.567 -0.1408 -0.0159  0.0859
   86PJ2     CA 1267   5.999   6.593   1.599 -0.2031  0.0462 -0.1465
   86PJ2     OA 1268   5.942   6.646   1.720  0.0203  0.2869 -0.1466
   86PJ2      P 1269   5.801   6.574   1.746  0.0908  0.0425 -0.4295
   86PJ2     OB 1270   5.697   6.638   1.662 -0.3944  0.4199  0.4458
   86PJ2     HB 1271   5.662   6.583   1.586  0.5617  0.8754 -0.3386
   86PJ2     OG 1272   5.806   6.427   1.735  0.0421 -0.0024  0.1279
   86PJ2     HG 1273   5.885   6.379   1.773 -0.4791  0.8731  2.4762
   86PJ2     OD 1274   5.768   6.627   1.895 -0.2638  0.4130 -0.6385
   87POX     CD 1275   5.845   6.589   2.009 -0.7055 -0.1431 -0.5209
   87POX     CE 1276   5.761   6.611   2.135 -0.2046  0.2402 -0.2513
   87POX     OE 1277   5.848   6.635   2.246 -0.5365  0.3214 -0.0088
   87POX    C1A 1278   5.866   6.763   2.279 -0.1704  0.1675  0.4052
   87POX    O1A 1279   5.805   6.853   2.221  0.3435  0.0875 -0.2755
   87POX    C1B 1280   5.956   6.784   2.394  0.1673  0.6077  0.0639
   87POX    C1C 1281   5.896   6.736   2.526  0.5880  0.1972  0.1082
   87POX    C1D 1282   5.979   6.763   2.651  0.7446 -0.9792  0.2766
   87POX    C1E 1283   5.910   6.711   2.777  0.3772 -1.1389  0.0102
   87POX    C1F 1284   5.993   6.756   2.897 -0.1220  0.1550 -0.1124
   87POX    C1G 1285   5.953   6.897   2.942  0.0923  0.0678  0.3514
   87POX    C1H 1286   5.816   6.896   3.010  0.1819  0.3110  0.5402
   87POX    C1I 1287   5.776   7.032   3.065  0.5818  0.4969  0.3709
   87POX    C1J 1288   5.650   7.071   3.085  0.4225  0.1631  0.0287
   87POX    C1K 1289   5.527   6.984   3.063  0.3326  0.3237 -0.1055
   87POX    C1L 1290   5.431   7.012   3.179 -0.0796 -0.3553 -0.2734
   87POX    C1M 1291   5.288   6.963   3.156 -0.2724 -0.0774  0.3160
   87POX    C1N 1292   5.188   7.061   3.218 -0.6315 -0.3747  0.2083
   87POX    C1O 1293   5.047   7.010   3.190 -0.5911 -0.4275  0.0976
   87POX    C1P 1294   4.946   7.100   3.262 -0.0112  0.2172  0.1143
   87POX    C1Q 1295   4.802   7.066   3.223 -0.0086 -0.0056  0.2981
   87POX    C1R 1296   4.710   7.099   3.341 -0.5681 -0.3131 -0.0488
   87POX     CZ 1297   5.661   6.496   2.148 -0.2997  0.2914 -0.5453
   87POX     OZ 1298   5.591   6.486   2.272  0.0009 -0.1035 -0.4052
   87POX    C2A 1299   5.508   6.383   2.288  0.1080 -0.1756 -0.3252
   87POX    O2A 1300   5.519   6.291   2.207  0.3498 -0.4010 -0.0389
   87POX    C2B 1301   5.440   6.391   2.419  0.9017  0.3395  0.0668
   87POX    C2C 1302   5.301   6.455   2.412  0.6506 -0.2173 -0.0974
   87POX    C2D 1303   5.250   6.539   2.529  0.4610  0.0640 -0.3803
   87POX    C2E 1304   5.102   6.574   2.513  0.4010  0.3022  0.6129
   87POX    C2F 1305   5.039   6.632   2.640 -0.5838 -0.2980  0.4040
   87POX    C2G 1306   5.072   6.781   2.646 -0.5392 -0.3003  0.2278
   87POX    C2H 1307   4.988   6.871   2.737 -0.3320  0.3375 -0.2009
   87POX    C2I 1308   5.023   7.015   2.701 -0.3779  0.5042  0.4107
   87POX    C2J 1309   5.165   7.045   2.749 -0.2204  0.0115  0.2524
   87POX    C2K 1310   5.221   7.178   2.696  0.3624 -0.1522  0.4493
   87POX    C2L 1311   5.147   7.297   2.757  0.5440  0.2782 -0.1686
   87POX    C2M 1312   5.185   7.328   2.902 -0.0874 -0.0561  0.0732
   87POX    C2N 1313   5.096   7.440   2.955  0.4075  0.0497  0.6953
   87POX    C2O 1314   4.946   7.410   2.967  0.3523 -0.0177 -0.1048
   87POX    C2P 1315   4.887   7.534   3.035  0.4953 -0.1195  0.2084
   88CHL    CN1 1316   7.358   8.414   1.164  0.2537 -0.0092 -0.1204
   88CHL    CN2 1317   7.313   8.222   1.309  0.2851 -0.2375  0.1855
   88CHL    CN3 1318   7.495   8.373   1.350 -0.1740 -0.4183  0.0930
   88CHL    NTM 1319   7.357   8.362   1.301 -0.1045 -0.1331 -0.1688
   88CHL     CB 1320   7.273   8.443   1.391 -0.2893 -0.4491 -0.0542
   89PJ2     CA 1321   7.122   8.463   1.378 -0.1263  0.3753 -0.8054
   89PJ2     OA 1322   7.036   8.349   1.381  0.4493 -0.0384  0.4886
   89PJ2      P 1323   6.883   8.388   1.410  0.2884 -0.2302 -0.0898
   89PJ2     OB 1324   6.850   8.503   1.324  0.0392  0.0405  0.3654
   89PJ2     HB 1325   6.940   8.542   1.304 -0.7886  0.2930 -3.8075
   89PJ2     OG 1326   6.797   8.269   1.390 -0.1461  0.1275 -0.3625
   89PJ2     HG 1327   6.834   8.208   1.460  1.4057 -1.3736 -2.3585
   89PJ2     OD 1328   6.882   8.434   1.565  0.2842  0.0676 -0.1780
   90POX     CD 1329   6.902   8.315   1.642 -0.2691  0.0245 -0.1012
   90POX     CE 1330   6.909   8.353   1.790 -0.5740  0.4039 -0.1832
   90POX     OE 1331   6.947   8.241   1.871  0.0647  0.3112 -0.6079
   90POX    C1A 1332   7.062   8.256   1.937 -0.2689 -0.1749  0.0933
   90POX    O1A 1333   7.146   8.335   1.895 -0.2732 -0.1889  0.0586
   90POX    C1B 1334   7.096   8.158   2.042 -0.4818 -0.2617  0.0833
   90POX    C1C 1335   7.215   8.201   2.128 -0.3397 -0.5309  0.0220
   90POX    C1D 1336   7.307   8.089   2.177  0.0737 -0.0718  0.3034
   90POX    C1E 1337   7.401   8.131   2.290  0.3660  0.0944  0.0009
   90POX    C1F 1338   7.487   8.008   2.319 -0.0441 -0.1477  0.1973
   90POX    C1G 1339   7.557   8.041   2.451 -0.4343 -0.2173  0.4197
   90POX    C1H 1340   7.664   7.938   2.483 -0.2778 -0.4037 -0.6853
   90POX    C1I 1341   7.804   7.963   2.425  0.2396 -0.9332  0.3060
   90POX    C1J 1342   7.915   7.953   2.497  0.3870 -0.1513  0.1853
   90POX    C1K 1343   7.916   7.935   2.649 -0.4181 -0.4279  0.1621
   90POX    C1L 1344   8.029   7.852   2.712  0.6168  0.5631 -0.3390
   90POX    C1M 1345   8.013   7.848   2.864 -0.0690 -0.2981 -0.4290
   90POX    C1N 1346   7.882   7.786   2.913 -0.0529  0.0857  0.1065
   90POX    C1O 1347   7.907   7.747   3.059 -0.6248  0.1998  0.2388
   90POX    C1P 1348   7.794   7.662   3.118 -0.0993 -0.6875 -0.0057
   90POX    C1Q 1349   7.846   7.603   3.249 -0.1144 -0.1394  0.2495
   90POX    C1R 1350   7.732   7.525   3.316 -0.7002  0.3816 -0.1300
   90POX     CZ 1351   6.783   8.430   1.829 -0.4101  0.5468  0.0662
   90POX     OZ 1352   6.790   8.501   1.953  0.1415  0.3466  0.1510
   90POX    C2A 1353   6.685   8.577   1.985  0.3434  0.6449  0.1075
   90POX    O2A 1354   6.613   8.627   1.898 -0.1589  0.0415  0.1757
   90POX    C2B 1355   6.695   8.635   2.121 -0.4882  0.6161  0.1850
   90POX    C2C 1356   6.590   8.578   2.216 -0.3756  0.1147  0.0098
   90POX    C2D 1357   6.587   8.661   2.344  0.1207 -0.3877  0.3499
   90POX    C2E 1358   6.477   8.611   2.437  0.0621 -0.1622  0.4038
   90POX    C2F 1359   6.489   8.666   2.579 -0.3992 -0.1887  0.4560
   90POX    C2G 1360   6.611   8.619   2.658  0.2668  0.5713 -0.1045
   90POX    C2H 1361   6.614   8.687   2.795  0.2560 -0.1978  0.2786
   90POX    C2I 1362   6.514   8.629   2.896 -0.2599  0.3834  0.1043
   90POX    C2J 1363   6.593   8.548   2.999 -0.2223 -0.2097 -0.3899
   90POX    C2K 1364   6.485   8.499   3.096  0.0835  0.5884  0.3612
   90POX    C2L 1365   6.546   8.420   3.212 -0.6021 -0.2599  0.1540
   90POX    C2M 1366   6.445   8.322   3.271 -0.1529 -0.5370  0.4675
   90POX    C2N 1367   6.330   8.402   3.331 -0.0611 -0.3064  0.3381
   90POX    C2O 1368   6.236   8.304   3.403  0.0441 -0.2001  0.6198
   90POX    C2P 1369   6.115   8.388   3.445  0.3173  0.5790 -0.1133
   91CHL    CN1 1370   7.427   0.095   0.849 -0.5107 -0.3461  0.2259
   91CHL    CN2 1371   7.632   0.191   0.910 -0.0690  0.0002 -0.3478
   91CHL    CN3 1372   7.612  -0.048   0.886 -0.0817  0.2778 -0.1980
   91CHL    NTM 1373   7.546   0.074   0.933 -0.2103  0.1589 -0.0700
   91CHL     CB 1374   7.515   0.070   1.076 -0.2593  0.1359 -0.0816
   92PJ2     CA 1375   7.616   0.027   1.183 -0.0122 -0.0179 -0.3779
   92PJ2     OA 1376   7.699   0.133   1.229 -0.4013 -0.0519  0.4178
   92PJ2      P 1377   7.827   0.069   1.304  0.1210  0.1723 -0.2655
   92PJ2     OB 1378   7.874  -0.048   1.227  0.3339  0.2117 -0.1955
   92PJ2     HB 1379   7.960  -0.083   1.265 -0.2097  0.3555  1.2355
   92PJ2     OG 1380   7.912   0.189   1.322  0.1576  0.0870  0.1353
   92PJ2     HG 1381   8.007   0.170   1.347  0.6630  1.7760 -0.3970
   92PJ2     OD 1382   7.766   0.011   1.442  0.0226 -0.2093 -0.4692
   93POX     CD 1383   7.709   0.112   1.525  0.5221 -0.4937  0.2229
   93POX     CE 1384   7.693   0.085   1.675  0.1325  0.0277  0.2783
   93POX     OE 1385   7.814   0.088   1.751 -0.0008 -0.4453  0.5140
   93POX    C1A 1386   7.874   0.206   1.766 -0.5632 -0.1545  0.4855
   93POX    O1A 1387   7.818   0.310   1.732 -0.0279 -0.1344 -0.3522
   93POX    C1B 1388   8.010   0.202   1.824 -0.2025 -0.1022 -0.3384
   93POX    C1C 1389   8.009   0.219   1.976  0.9159 -0.2543 -0.3050
   93POX    C1D 1390   7.976   0.364   2.013 -0.8750 -0.6553 -0.2619
   93POX    C1E 1391   8.001   0.403   2.159  0.2558 -0.5058 -0.4858
   93POX    C1F 1392   7.973   0.552   2.175 -0.3175 -0.6395 -0.2025
   93POX    C1G 1393   8.001   0.601   2.318  0.0348 -0.3519 -0.3680
   93POX    C1H 1394   7.894   0.540   2.410  0.4926 -0.0385  0.3748
   93POX    C1I 1395   7.917   0.569   2.558  0.8120 -0.0406  0.3281
   93POX    C1J 1396   7.824   0.547   2.652  0.1631  0.5697 -0.1612
   93POX    C1K 1397   7.690   0.475   2.639  0.3445  0.2321 -0.1633
   93POX    C1L 1398   7.583   0.535   2.730  0.5253  0.5101 -0.1332
   93POX    C1M 1399   7.452   0.455   2.728  0.6815  0.2323  0.4556
   93POX    C1N 1400   7.342   0.520   2.812 -0.4562  0.0599 -0.8533
   93POX    C1O 1401   7.233   0.420   2.851  0.0547 -0.0176  0.4405
   93POX    C1P 1402   7.147   0.491   2.956 -0.6588 -0.3003  0.0481
   93POX    C1Q 1403   7.051   0.593   2.895 -0.5775 -0.3747 -0.2055
   93POX    C1R 1404   7.004   0.683   3.009 -0.3216 -0.2242 -0.2195
   93POX     CZ 1405   7.613  -0.044   1.694  0.6288 -0.2859  0.2460
   93POX     OZ 1406   7.572  -0.073   1.828  0.5400 -0.0750  0.2641
   93POX    C2A 1407   7.537  -0.199   1.850 -0.3695  0.0958 -0.1711
   93POX    O2A 1408   7.567  -0.296   1.779  0.5248 -0.2780  0.6973
   93POX    C2B 1409   7.475  -0.228   1.981  0.3737 -0.3675  0.0817
   93POX    C2C 1410   7.324  -0.243   1.958  0.2517  0.4220  0.3336
   93POX    C2D 1411   7.246  -0.286   2.082 -0.1358 -0.2696 -0.1434
   93POX    C2E 1412   7.097  -0.291   2.050 -0.1764  0.0109  0.0032
   93POX    C2F 1413   7.038  -0.150   2.047  0.3155  0.2205  0.1143
   93POX    C2G 1414   7.028  -0.100   2.191  0.2517 -0.0410  0.2000
   93POX    C2H 1415   6.998   0.050   2.196  0.3974 -0.0178  0.3666
   93POX    C2I 1416   6.993   0.086   2.345 -0.8711  0.5129  0.2108
   93POX    C2J 1417   6.954   0.233   2.359  0.1196  0.8274 -0.2629
   93POX    C2K 1418   6.898   0.275   2.495 -0.0684  0.2927 -0.1704
   93POX    C2L 1419   6.752   0.234   2.513  0.1325 -0.5998 -0.5213
   93POX    C2M 1420   6.714   0.254   2.660  0.1687 -0.8741 -0.4736
   93POX    C2N 1421   6.589   0.177   2.701 -0.1501 -0.1381 -0.0297
   93POX    C2O 1422   6.556   0.194   2.849  0.5599  0.0470  0.1102
   93POX    C2P 1423   6.471   0.082   2.911  0.3344  0.5568  0.7326
   94CHL    CN1 1424   5.718  -0.019   1.408 -0.0665  0.4852 -0.9122
   94CHL    CN2 1425   5.836   0.145   1.275 -0.0676  0.4138 -0.5781
   94CHL    CN3 1426   5.695  -0.022   1.178 -0.3792 -0.0392  0.4783
   94CHL    NTM 1427   5.710   0.071   1.291 -0.4539  1.0951 -0.4234
   94CHL     CB 1428   5.608   0.177   1.287 -0.5443  0.9882 -0.9944
   95PJ2     CA 1429   5.461   0.134   1.286 -0.5102  0.8399 -0.1359
   95PJ2     OA 1430   5.410   0.061   1.398 -0.3209  0.2755 -0.4134
   95PJ2      P 1431   5.270  -0.011   1.365 -0.3726  0.0806  0.2209
   95PJ2     OB 1432   5.205   0.089   1.278 -0.1820 -0.1102 -0.1425
   95PJ2     HB 1433   5.106   0.091   1.292  0.1138 -0.0831  2.4905
   95PJ2     OG 1434   5.333  -0.136   1.316 -0.7656 -0.0313 -0.0012
   95PJ2     HG 1435   5.266  -0.199   1.276  1.7642 -2.1366 -1.2993
   95PJ2     OD 1436   5.212  -0.023   1.514 -0.3738  0.4535  0.2502
   96POX     CD 1437   5.250  -0.140   1.588 -0.4936 -0.0019 -0.4077
   96POX     CE 1438   5.334  -0.101   1.709  0.0093 -0.5515 -0.5786
   96POX     OE 1439   5.391  -0.215   1.774 -0.0219 -0.4099 -0.3027
   96POX    C1A 1440   5.513  -0.257   1.740  0.0653 -0.3820 -0.0297
   96POX    O1A 1441   5.582  -0.207   1.651 -0.0495  0.4798  0.3532
   96POX    C1B 1442   5.553  -0.384   1.805  0.5041  0.0195  0.4882
   96POX    C1C 1443   5.619  -0.344   1.937  0.4775  0.5434  0.3435
   96POX    C1D 1444   5.635  -0.469   2.023 -0.3484  0.0372 -0.2314
   96POX    C1E 1445   5.695  -0.432   2.159 -0.6500 -0.9359  0.1746
   96POX    C1F 1446   5.778  -0.544   2.222  0.2363 -0.3089  0.1440
   96POX    C1G 1447   5.861  -0.469   2.326  0.0191 -0.1730  0.2210
   96POX    C1H 1448   5.967  -0.548   2.402  0.2061 -0.1519 -0.0153
   96POX    C1I 1449   5.896  -0.661   2.477 -0.1925 -0.1982 -0.4603
   96POX    C1J 1450   5.860  -0.660   2.605 -0.2912  0.4081 -0.4935
   96POX    C1K 1451   5.907  -0.553   2.703 -0.0136 -0.0656 -0.1113
   96POX    C1L 1452   5.795  -0.506   2.795  0.2407 -0.0501  0.1947
   96POX    C1M 1453   5.812  -0.568   2.934 -0.2994 -0.3208  0.1442
   96POX    C1N 1454   5.737  -0.485   3.039  0.2721 -0.3680  0.5976
   96POX    C1O 1455   5.786  -0.538   3.174  0.9574 -0.4315  0.3285
   96POX    C1P 1456   5.730  -0.462   3.294  0.8451 -0.2124  0.1386
   96POX    C1Q 1457   5.798  -0.329   3.329 -0.1171  0.3817 -0.1987
   96POX    C1R 1458   5.768  -0.279   3.470  0.8980  0.2986  0.0576
   96POX     CZ 1459   5.245  -0.020   1.804  0.3579 -0.3714 -0.4043
   96POX     OZ 1460   5.307   0.022   1.926  0.1115 -0.0612 -0.3850
   96POX    C2A 1461   5.214   0.063   2.011 -0.1533 -0.1029 -0.6540
   96POX    O2A 1462   5.101   0.099   1.977 -0.4310  0.0134  0.3499
   96POX    C2B 1463   5.257   0.090   2.150 -0.2864 -0.9647 -0.4410
   96POX    C2C 1464   5.160   0.140   2.257  0.0831 -0.3639 -0.3840
   96POX    C2D 1465   5.241   0.193   2.376 -0.3018  0.9166 -0.6760
   96POX    C2E 1466   5.145   0.275   2.462 -0.2197  0.2943  0.0195
   96POX    C2F 1467   5.032   0.190   2.521 -0.2557  0.2521 -0.1103
   96POX    C2G 1468   4.946   0.280   2.611  0.0718  0.5666 -0.1093
   96POX    C2H 1469   4.828   0.197   2.661  0.2699  0.4248  0.1264
   96POX    C2I 1470   4.765   0.266   2.782  0.0350 -0.3708  0.4664
   96POX    C2J 1471   4.840   0.224   2.908  0.5583 -0.5415  0.1019
   96POX    C2K 1472   4.775   0.278   3.036  0.6402 -0.1486 -0.0200
   96POX    C2L 1473   4.826   0.215   3.166  0.4109 -0.4188 -0.0593
   96POX    C2M 1474   4.749   0.260   3.290  0.2686 -0.2637 -0.2033
   96POX    C2N 1475   4.762   0.409   3.326  0.2081 -0.2688 -0.1605
   96POX    C2O 1476   4.682   0.459   3.446  0.1068  0.4450 -0.5249
   96POX    C2P 1477   4.533   0.492   3.426  0.0981  0.9252  0.2808
   97CHL    CN1 1478   1.114   7.893   0.697  0.2895 -0.0053 -0.4363
   97CHL    CN2 1479   1.149   7.990   0.903  0.2274  0.1634  0.4838
   97CHL    CN3 1480   0.944   7.861   0.867  0.4639  0.5970  0.0608
   97CHL    NTM 1481   1.088   7.872   0.840  0.3965  0.5054 -0.3400
   97CHL     CB 1482   1.150   7.759   0.911 -0.0959  0.0601 -0.6144
   98PJ2     CA 1483   1.147   7.614   0.860 -0.4626 -0.1905  0.0982
   98PJ2     OA 1484   1.021   7.550   0.841 -0.3731 -0.3002 -0.1316
   98PJ2      P 1485   1.044   7.392   0.857 -0.1149 -0.2286  0.2100
   98PJ2     OB 1486   0.915   7.333   0.815 -0.1462 -0.4413  0.6079
   98PJ2     HB 1487   0.838   7.396   0.821 -0.6685 -1.0690  0.5772
   98PJ2     OG 1488   1.156   7.377   0.761 -0.1994  0.0423  0.0680
   98PJ2     HG 1489   1.241   7.414   0.799 -0.0126  2.7520 -2.5638
   98PJ2     OD 1490   1.069   7.363   1.013  0.0058 -0.7868  0.0895
   99POX     CD 1491   0.966   7.383   1.110  0.4354  0.0518  0.3787
   99POX     CE 1492   0.996   7.325   1.248  0.1656 -0.7425  0.1076
   99POX     OE 1493   0.886   7.296   1.336 -0.0797  0.5840  0.2532
   99POX    C1A 1494   0.858   7.172   1.372  0.2105  0.4461  0.0119
   99POX    O1A 1495   0.893   7.073   1.308  0.1638  0.4495 -0.0191
   99POX    C1B 1496   0.773   7.173   1.493  0.1946 -0.3550  0.0147
   99POX    C1C 1497   0.861   7.162   1.618 -0.2578 -0.5030  0.3241
   99POX    C1D 1498   0.773   7.160   1.743 -0.4362  0.1814  0.2151
   99POX    C1E 1499   0.865   7.139   1.864  0.2409  0.0266 -0.3224
   99POX    C1F 1500   0.919   7.269   1.923  0.0951 -0.1025  0.0963
   99POX    C1G 1501   0.820   7.337   2.018 -0.0254  0.0957 -0.1724
   99POX    C1H 1502   0.871   7.472   2.066 -0.2139  0.2961 -0.5261
   99POX    C1I 1503   0.749   7.555   2.104 -0.2336 -0.0341  0.1537
   99POX    C1J 1504   0.752   7.661   2.185 -0.0244 -0.1162  0.2527
   99POX    C1K 1505   0.879   7.716   2.250  0.2907 -0.1044 -0.3666
   99POX    C1L 1506   0.845   7.814   2.362  0.0325 -0.4533 -0.1393
   99POX    C1M 1507   0.957   7.918   2.369 -0.0305 -0.3947  0.0148
   99POX    C1N 1508   0.927   8.014   2.484  0.1012 -0.1150 -0.1824
   99POX    C1O 1509   1.047   8.099   2.524 -0.0919  0.1705 -0.2062
   99POX    C1P 1510   1.009   8.195   2.637  0.3697 -0.2902  0.3504
   99POX    C1Q 1511   1.123   8.268   2.708  0.2399  0.2274  0.0299
   99POX    C1R 1512   1.216   8.339   2.610 -0.0962  0.6541  0.0161
   99POX     CZ 1513   1.099   7.421   1.308  0.5655 -0.7887 -0.5046
   99POX     OZ 1514   1.183   7.377   1.414  0.0822 -0.3406  0.0732
   99POX    C2A 1515   1.263   7.469   1.469 -0.0954 -0.2869  0.2404
   99POX    O2A 1516   1.262   7.583   1.425  0.1204 -0.5191 -0.3769
   99POX    C2B 1517   1.325   7.426   1.596 -0.0041  0.3201  0.4039
   99POX    C2C 1518   1.248   7.480   1.716 -0.6926 -0.6670  0.4195
   99POX    C2D 1519   1.299   7.416   1.846  0.1186  0.1782  0.5321
   99POX    C2E 1520   1.239   7.489   1.966 -0.0071  0.4424  0.3087
   99POX    C2F 1521   1.302   7.629   1.972  0.1653  0.4005 -0.4517
   99POX    C2G 1522   1.293   7.689   2.112 -0.6904 -0.2325 -0.2264
   99POX    C2H 1523   1.304   7.592   2.230  0.2333 -0.0882 -0.1853
   99POX    C2I 1524   1.284   7.659   2.366 -0.1491 -0.5105 -0.0287
   99POX    C2J 1525   1.287   7.542   2.464  0.1049  0.1425  0.7631
   99POX    C2K 1526   1.231   7.574   2.602  0.0520  0.3352  0.6970
   99POX    C2L 1527   1.078   7.579   2.601  0.0295 -0.4010 -0.2875
   99POX    C2M 1528   1.016   7.646   2.723  0.3404 -0.4587 -0.0947
   99POX    C2N 1529   1.051   7.589   2.860  0.5266 -0.0564  0.0258
   99POX    C2O 1530   0.982   7.652   2.981  0.3646 -0.0828 -0.0535
   99POX    C2P 1531   1.033   7.586   3.109  0.1633 -0.2123 -0.0407
  100CHL    CN1 1532   4.914   6.871   1.564 -0.1390 -0.0988  0.4115
  100CHL    CN2 1533   4.958   7.101   1.528 -0.3495 -0.3492  0.1832
  100CHL    CN3 1534   4.798   7.031   1.699 -0.5447  0.6720 -0.3141
  100CHL    NTM 1535   4.853   7.005   1.565 -0.5369 -0.2692 -0.1337
  100CHL     CB 1536   4.750   6.989   1.462 -0.6061 -0.7068  0.0025
  101PJ2     CA 1537   4.673   7.102   1.393 -0.7124 -0.8315 -0.0829
  101PJ2     OA 1538   4.585   7.146   1.496 -0.1669  0.0219  0.0252
  101PJ2      P 1539   4.447   7.190   1.426 -0.0952  0.3725  0.1046
  101PJ2     OB 1540   4.470   7.305   1.335 -0.2756 -0.0618 -0.4992
  101PJ2     HB 1541   4.476   7.391   1.387 -2.4491 -0.3437  0.3001
  101PJ2     OG 1542   4.391   7.063   1.377  0.2758  0.5058 -0.6835
  101PJ2     HG 1543   4.307   7.082   1.325  1.0934 -2.0896 -3.2527
  101PJ2     OD 1544   4.355   7.246   1.545  0.3070  0.3475  0.4304
  102POX     CD 1545   4.282   7.156   1.628  0.0552 -0.3539 -0.5309
  102POX     CE 1546   4.298   7.181   1.779 -0.0750 -0.1284 -0.5543
  102POX     OE 1547   4.190   7.116   1.847  0.2602 -0.3723 -0.2587
  102POX    C1A 1548   4.205   6.985   1.866  0.4384 -0.2748  0.2981
  102POX    O1A 1549   4.313   6.930   1.843  0.5030  0.0656 -0.2243
  102POX    C1B 1550   4.078   6.919   1.903  0.3943 -0.4407 -0.1379
  102POX    C1C 1551   4.075   6.862   2.045 -0.2419  0.5780  0.2699
  102POX    C1D 1552   3.939   6.828   2.106 -0.2980  0.3694  0.0294
  102POX    C1E 1553   3.849   6.951   2.115  0.0168  0.5664  0.5591
  102POX    C1F 1554   3.710   6.917   2.170  0.0999  0.1142  0.4924
  102POX    C1G 1555   3.624   7.043   2.154 -0.0334 -0.0379 -0.0181
  102POX    C1H 1556   3.496   7.040   2.237  0.1671 -0.1335  0.2911
  102POX    C1I 1557   3.390   7.147   2.214  0.3064 -0.1220 -0.3132
  102POX    C1J 1558   3.261   7.123   2.236  0.3415  0.0867  0.1334
  102POX    C1K 1559   3.216   6.993   2.303 -0.3338  0.2783  0.0580
  102POX    C1L 1560   3.096   7.003   2.398 -0.3572  0.2696  0.0293
  102POX    C1M 1561   3.122   7.092   2.519 -0.2125 -0.0632  0.2434
  102POX    C1N 1562   2.998   7.121   2.603 -0.0267  0.3888  0.3675
  102POX    C1O 1563   2.961   6.992   2.677  0.1784  0.0993 -0.0368
  102POX    C1P 1564   2.824   7.022   2.737  0.0982  0.0735 -0.2056
  102POX    C1Q 1565   2.757   6.902   2.805 -0.1225 -0.0373 -0.6147
  102POX    C1R 1566   2.625   6.926   2.879  0.1833  0.5107 -0.2323
  102POX     CZ 1567   4.282   7.331   1.806 -0.5735 -0.2648 -0.0777
  102POX     OZ 1568   4.312   7.380   1.936 -0.4958  0.2621 -0.2940
  102POX    C2A 1569   4.293   7.510   1.958 -0.2011  0.3373 -0.4744
  102POX    O2A 1570   4.254   7.590   1.873 -0.4459  0.3810 -0.3232
  102POX    C2B 1571   4.322   7.560   2.094 -0.7200 -0.7338  0.0414
  102POX    C2C 1572   4.201   7.564   2.189 -0.8269  0.1038 -0.1158
  102POX    C2D 1573   4.232   7.626   2.325  0.4490 -0.0440 -0.3231
  102POX    C2E 1574   4.321   7.541   2.415  0.0392 -0.0808  0.0503
  102POX    C2F 1575   4.347   7.602   2.553 -0.2064  0.3623 -0.0959
  102POX    C2G 1576   4.440   7.508   2.631 -0.5769  0.1990  0.1530
  102POX    C2H 1577   4.482   7.564   2.767  0.1000  0.4050 -0.1349
  102POX    C2I 1578   4.378   7.533   2.875  0.4865  0.0606  0.1425
  102POX    C2J 1579   4.445   7.563   3.009 -0.2176  0.0153  0.5114
  102POX    C2K 1580   4.366   7.494   3.120 -0.0403 -0.5229  0.3088
  102POX    C2L 1581   4.451   7.493   3.247 -0.2888  0.4834  0.4997
  102POX    C2M 1582   4.384   7.406   3.353 -0.6634 -0.0668 -0.1778
  102POX    C2N 1583   4.457   7.426   3.486 -0.4396  0.1275 -0.3307
  102POX    C2O 1584   4.434   7.567   3.541  0.1685  0.1043 -0.0108
  102POX    C2P 1585   4.530   7.603   3.655 -0.2172 -0.8509  0.6254
  103CHL    CN1 1586   5.208   6.432   1.757 -0.3930 -0.5491 -0.0247
  103CHL    CN2 1587   5.176   6.230   1.664  0.1174  0.2651  0.0901
  103CHL    CN3 1588   5.236   6.418   1.527  0.7416 -0.4700 -0.2040
  103CHL    NTM 1589   5.149   6.372   1.636 -0.0157  0.1190 -0.5512
  103CHL     CB 1590   5.015   6.426   1.606 -0.0149  0.1198 -0.5532
  104PJ2     CA 1591   4.890   6.372   1.675  0.4966 -0.3198  0.0521
  104PJ2     OA 1592   4.869   6.236   1.635  0.2569 -0.6000  1.1059
  104PJ2      P 1593   4.724   6.175   1.671 -0.1313 -0.3029  0.0789
  104PJ2     OB 1594   4.615   6.267   1.631  0.4804  0.3659 -0.0724
  104PJ2     HB 1595   4.530   6.239   1.675  0.1244 -0.1695 -1.0625
  104PJ2     OG 1596   4.730   6.039   1.612 -0.0837 -0.0384 -0.5346
  104PJ2     HG 1597   4.738   5.972   1.685 -0.6283  0.0070 -0.4338
  104PJ2     OD 1598   4.737   6.153   1.830 -0.1558  0.7246  0.2310
  105POX     CD 1599   4.822   6.044   1.865 -0.5801  0.2238 -0.2662
  105POX     CE 1600   4.798   6.019   2.014  0.2457 -0.2693 -0.2110
  105POX     OE 1601   4.889   5.931   2.082 -0.1267 -0.1575  0.4440
  105POX    C1A 1602   5.010   5.977   2.113 -0.0935 -0.2071  0.3853
  105POX    O1A 1603   5.041   6.094   2.091  0.2478 -0.4156 -0.2896
  105POX    C1B 1604   5.098   5.873   2.169 -0.1610 -0.0214  0.8351
  105POX    C1C 1605   5.204   5.932   2.263  0.4953 -0.0897  0.1437
  105POX    C1D 1606   5.276   5.820   2.338 -0.0764 -0.5930 -0.0500
  105POX    C1E 1607   5.387   5.890   2.416 -0.0403 -0.2282 -0.4211
  105POX    C1F 1608   5.506   5.935   2.331  0.0208 -0.1026 -0.2697
  105POX    C1G 1609   5.603   5.816   2.335 -0.2136 -0.2861 -0.0473
  105POX    C1H 1610   5.676   5.801   2.469  0.3841  0.5082 -0.2777
  105POX    C1I 1611   5.791   5.701   2.456  0.0905  0.2578 -1.0155
  105POX    C1J 1612   5.916   5.713   2.500 -0.1332  0.1632 -0.3395
  105POX    C1K 1613   5.968   5.840   2.566  0.2551  0.2798 -0.8655
  105POX    C1L 1614   6.117   5.822   2.596  0.0575  0.0210 -0.0243
  105POX    C1M 1615   6.182   5.950   2.649 -0.4714  0.3420 -0.1486
  105POX    C1N 1616   6.133   5.980   2.790 -0.4542 -0.3467  0.0032
  105POX    C1O 1617   6.211   5.887   2.884 -0.0450  0.2455  0.2529
  105POX    C1P 1618   6.238   5.941   3.024 -0.1282  0.6246  0.1244
  105POX    C1Q 1619   6.324   5.839   3.099 -0.3827  0.3143 -0.0022
  105POX    C1R 1620   6.398   5.897   3.220 -0.0538  0.3367 -0.2126
  105POX     CZ 1621   4.658   5.960   2.027  0.1964 -0.1093 -0.0126
  105POX     OZ 1622   4.591   6.003   2.146  0.0040 -0.1084 -0.1203
  105POX    C2A 1623   4.471   5.950   2.171  0.1707 -0.2204  0.4562
  105POX    O2A 1624   4.429   5.861   2.099 -0.1142  0.4195 -0.1809
  105POX    C2B 1625   4.416   5.999   2.300  0.0824  0.3479  0.2062
  105POX    C2C 1626   4.330   5.891   2.365  0.2065 -0.1439 -0.4297
  105POX    C2D 1627   4.323   5.914   2.516 -0.3447  0.4303 -0.5360
  105POX    C2E 1628   4.461   5.885   2.575 -0.4450  0.7156 -0.1558
  105POX    C2F 1629   4.481   5.919   2.723 -0.1126 -0.5091  0.0892
  105POX    C2G 1630   4.621   5.910   2.784 -0.0549  0.4028  0.1096
  105POX    C2H 1631   4.619   5.962   2.928  0.0080 -0.1343  0.3097
  105POX    C2I 1632   4.533   5.893   3.034 -0.3333  0.3465  0.3478
  105POX    C2J 1633   4.585   5.750   3.049  0.1277  0.4719 -0.0357
  105POX    C2K 1634   4.495   5.667   3.140  0.5412 -0.3280 -0.3543
  105POX    C2L 1635   4.566   5.534   3.170  0.1853 -0.5334 -0.4102
  105POX    C2M 1636   4.492   5.406   3.131  0.0577 -0.5146 -0.2272
  105POX    C2N 1637   4.390   5.360   3.235 -0.4689  0.7798 -0.1520
  105POX    C2O 1638   4.322   5.233   3.183 -0.1743  0.4457  0.2758
  105POX    C2P 1639   4.171   5.253   3.190 -0.2090  0.1185  0.5132
  106CHL    CN1 1640   3.169   2.471   0.965 -0.1738  0.2342  0.1487
  106CHL    CN2 1641   3.266   2.560   1.163 -0.7551 -0.0438 -0.2547
  106CHL    CN3 1642   3.217   2.691   0.976 -0.5126  0.4581  0.2796
  106CHL    NTM 1643   3.273   2.562   1.017 -0.1691  0.4454 -0.2271
  106CHL     CB 1644   3.410   2.537   0.968 -0.0576  0.2823  0.1692
  107PJ2     CA 1645   3.487   2.419   1.028  0.0660  0.1363 -0.2780
  107PJ2     OA 1646   3.420   2.294   1.008  0.1843 -0.0548  0.4958
  107PJ2      P 1647   3.532   2.179   1.014  0.1192 -0.1314  0.2650
  107PJ2     OB 1648   3.476   2.071   0.929  0.3914 -0.0565 -0.0121
  107PJ2     HB 1649   3.548   2.010   0.897  0.4385  0.5434 -1.0974
  107PJ2     OG 1650   3.661   2.237   0.973  0.1060 -0.3270 -0.0543
  107PJ2     HG 1651   3.698   2.177   0.901 -0.9589 -1.7212  0.5297
  107PJ2     OD 1652   3.529   2.154   1.173  0.4374  0.4573  0.3653
  108POX     CD 1653   3.482   2.029   1.225 -0.2786  0.6263  0.1326
  108POX     CE 1654   3.506   2.023   1.376  0.1384  0.1698  0.0504
  108POX     OE 1655   3.500   1.886   1.417 -0.2572  0.1536 -0.0637
  108POX    C1A 1656   3.609   1.839   1.477 -0.1804  0.1789 -0.1844
  108POX    O1A 1657   3.704   1.913   1.498 -0.3356  0.3862 -0.2184
  108POX    C1B 1658   3.590   1.700   1.524  0.3694  0.1473 -0.0510
  108POX    C1C 1659   3.716   1.636   1.583  0.1140 -0.1379  0.1952
  108POX    C1D 1660   3.691   1.488   1.612  0.6491 -0.3336 -0.3226
  108POX    C1E 1661   3.603   1.476   1.736  0.1138  0.1681 -0.6428
  108POX    C1F 1662   3.681   1.508   1.864 -0.0176 -0.5100 -0.3868
  108POX    C1G 1663   3.610   1.499   2.000  0.3737  0.1644 -0.1284
  108POX    C1H 1664   3.714   1.517   2.110  0.1097 -0.0947  0.1668
  108POX    C1I 1665   3.647   1.518   2.248  0.2342  0.3457  0.2257
  108POX    C1J 1666   3.664   1.620   2.332 -0.4060  0.3131  0.3980
  108POX    C1K 1667   3.746   1.747   2.311  0.0553 -0.0470 -0.0098
  108POX    C1L 1668   3.853   1.754   2.419  0.0868  0.4424 -0.0694
  108POX    C1M 1669   3.949   1.868   2.382  0.3542  0.1841 -0.1702
  108POX    C1N 1670   4.055   1.863   2.492  0.2874 -0.3158 -0.1230
  108POX    C1O 1671   4.080   2.002   2.552 -0.1758 -0.3454  0.1488
  108POX    C1P 1672   4.184   2.083   2.473 -0.5334 -0.3988 -0.3861
  108POX    C1Q 1673   4.228   2.208   2.549 -0.6225 -0.1428 -0.7560
  108POX    C1R 1674   4.327   2.307   2.486 -0.1788 -0.2452 -0.2285
  108POX     CZ 1675   3.408   2.124   1.433  0.0935  0.1155  0.0689
  108POX     OZ 1676   3.462   2.222   1.522 -0.0222 -0.0110  0.2800
  108POX    C2A 1677   3.409   2.344   1.521 -0.5088 -0.2226 -0.1861
  108POX    O2A 1678   3.332   2.389   1.437 -0.4132 -0.3297 -0.3308
  108POX    C2B 1679   3.458   2.423   1.637  0.0340 -0.4193 -0.2789
  108POX    C2C 1680   3.374   2.369   1.754  0.1655 -0.3437 -0.1504
  108POX    C2D 1681   3.411   2.454   1.876  0.2375 -0.4939 -0.0671
  108POX    C2E 1682   3.303   2.429   1.982 -0.0286  0.2675 -0.1543
  108POX    C2F 1683   3.303   2.526   2.100 -0.0287 -0.0841  0.1350
  108POX    C2G 1684   3.188   2.503   2.198 -0.2795 -0.0251 -0.1423
  108POX    C2H 1685   3.189   2.606   2.312  0.1028 -0.3755  0.1762
  108POX    C2I 1686   3.069   2.627   2.403 -0.1714 -0.3698 -0.1839
  108POX    C2J 1687   2.969   2.721   2.335 -0.0593  0.0799  0.2674
  108POX    C2K 1688   2.836   2.647   2.343  0.0576 -0.2362 -0.5971
  108POX    C2L 1689   2.727   2.738   2.288 -0.2030 -0.0710  0.1737
  108POX    C2M 1690   2.594   2.668   2.261  0.1984 -0.7008 -0.1804
  108POX    C2N 1691   2.482   2.768   2.233  0.3393 -0.5359 -0.1531
  108POX    C2O 1692   2.492   2.832   2.094  0.0571 -0.1880 -0.0149
  108POX    C2P 1693   2.397   2.949   2.066 -0.3641 -0.4736  0.2131
  109CHL    CN1 1694   4.012   9.072   1.010 -0.2367  0.0779 -0.1752
  109CHL    CN2 1695   3.795   8.980   0.955  0.0247  0.2703 -0.5126
  109CHL    CN3 1696   3.889   8.955   1.178 -0.0390 -0.4705 -0.3997
  109CHL    NTM 1697   3.918   8.962   1.034 -0.1011 -0.0865 -0.3960
  109CHL     CB 1698   3.980   8.837   0.987  0.0265 -0.0601 -0.2991
  110PJ2     CA 1699   4.129   8.812   1.013 -0.1326 -0.5591  0.1678
  110PJ2     OA 1700   4.169   8.788   1.148 -0.0989  0.7613  0.4129
  110PJ2      P 1701   4.319   8.820   1.195  0.2320 -0.2036  0.0389
  110PJ2     OB 1702   4.419   8.759   1.105  0.5429  0.0786  0.1879
  110PJ2     HB 1703   4.394   8.665   1.080 -3.0478  0.9884 -0.2030
  110PJ2     OG 1704   4.321   8.968   1.193  0.2397 -0.2017  0.1849
  110PJ2     HG 1705   4.401   9.001   1.142 -1.7601  4.7371 -0.2254
  110PJ2     OD 1706   4.350   8.764   1.343  0.2552  0.1117  0.1536
  111POX     CD 1707   4.278   8.830   1.448 -0.8700 -0.6636 -0.1108
  111POX     CE 1708   4.315   8.755   1.576 -0.3585 -0.6973 -0.2743
  111POX     OE 1709   4.229   8.797   1.683  0.0828 -0.1945 -0.1141
  111POX    C1A 1710   4.197   8.701   1.769  0.2246  0.0186  0.1750
  111POX    O1A 1711   4.233   8.584   1.756  0.7636  0.2224 -0.1996
  111POX    C1B 1712   4.131   8.760   1.888 -0.4117 -0.4712  0.0699
  111POX    C1C 1713   3.985   8.717   1.895 -0.6529  0.3503  0.1788
  111POX    C1D 1714   3.960   8.574   1.942 -0.0860  0.1378 -0.1518
  111POX    C1E 1715   3.822   8.511   1.918 -0.1933  0.2920  0.0457
  111POX    C1F 1716   3.800   8.422   2.040 -0.3144  0.1850 -0.0540
  111POX    C1G 1717   3.687   8.320   2.026  0.1129 -0.3257  0.1533
  111POX    C1H 1718   3.660   8.262   2.165 -0.0340 -0.0031  0.2600
  111POX    C1I 1719   3.538   8.170   2.164  0.2116 -0.3229 -0.0909
  111POX    C1J 1720   3.506   8.092   2.267  0.1091 -0.3888 -0.1722
  111POX    C1K 1721   3.583   8.092   2.399 -0.1932  0.7375  0.0143
  111POX    C1L 1722   3.491   8.036   2.507  0.2581 -0.1999 -0.0752
  111POX    C1M 1723   3.559   7.986   2.635  0.0698 -0.3862 -0.0461
  111POX    C1N 1724   3.478   7.985   2.764 -0.2328 -0.0958 -0.2320
  111POX    C1O 1725   3.383   7.866   2.771  0.1868 -0.4312 -0.1875
  111POX    C1P 1726   3.401   7.779   2.896 -0.0276  0.2672  0.3315
  111POX    C1Q 1727   3.290   7.679   2.930 -0.0174  0.1810  0.1102
  111POX    C1R 1728   3.319   7.619   3.067  0.4912 -0.3786 -0.2357
  111POX     CZ 1729   4.463   8.789   1.596 -0.6522  0.4491 -0.0081
  111POX     OZ 1730   4.506   8.803   1.731 -0.1082 -0.1904 -0.1152
  111POX    C2A 1731   4.496   8.915   1.801 -0.0659 -0.2345 -0.0370
  111POX    O2A 1732   4.486   9.025   1.748 -0.2853 -0.2274  0.0184
  111POX    C2B 1733   4.531   8.892   1.943  0.3120 -0.0105 -0.0931
  111POX    C2C 1734   4.676   8.925   1.981  0.1912  0.6094 -0.1661
  111POX    C2D 1735   4.709   8.849   2.109  0.5165  0.5368 -0.2924
  111POX    C2E 1736   4.843   8.894   2.168  0.6736 -0.4031  0.0805
  111POX    C2F 1737   4.872   8.804   2.288  0.3578  0.1721  0.5920
  111POX    C2G 1738   4.789   8.842   2.411 -0.1648  0.5393  0.1284
  111POX    C2H 1739   4.836   8.774   2.539  0.3363  0.2747 -0.1919
  111POX    C2I 1740   4.739   8.783   2.657  0.4181  0.1020 -0.1098
  111POX    C2J 1741   4.806   8.827   2.787  0.1788 -0.0291  0.0588
  111POX    C2K 1742   4.726   8.766   2.903 -0.2136  0.2153 -0.0817
  111POX    C2L 1743   4.580   8.809   2.895 -0.1129  0.4608 -0.6642
  111POX    C2M 1744   4.497   8.791   3.022  0.1298  0.2785 -0.5309
  111POX    C2N 1745   4.537   8.887   3.134 -0.2960 -0.0107 -0.1261
  111POX    C2O 1746   4.440   8.887   3.253 -0.0607  0.0950  0.0653
  111POX    C2P 1747   4.430   8.747   3.315  0.3595  0.4278  0.8977
  112CHL    CN1 1748   4.562   7.778   1.741  0.3844 -0.0667 -0.2122
  112CHL    CN2 1749   4.505   7.898   1.541  1.0675 -0.3288  0.1482
  112CHL    CN3 1750   4.340   7.805   1.675 -0.0513 -0.2255 -0.2262
  112CHL    NTM 1751   4.475   7.779   1.623  0.0590 -0.1664  0.0270
  112CHL     CB 1752   4.476   7.663   1.533  0.1594  0.0270 -0.2234
  113PJ2     CA 1753   4.610   7.592   1.508  0.1879  0.1093 -0.3038
  113PJ2     OA 1754   4.669   7.526   1.620  0.3248  0.6815 -0.0364
  113PJ2      P 1755   4.824   7.488   1.598  0.1011 -0.3960  0.1729
  113PJ2     OB 1756   4.840   7.451   1.456  0.0648 -0.2336  0.1263
  113PJ2     HB 1757   4.762   7.422   1.400 -1.3690 -0.0132  1.9169
  113PJ2     OG 1758   4.889   7.614   1.641 -0.1676 -0.2377  0.1253
  113PJ2     HG 1759   4.821   7.656   1.700 -1.0662  3.6126 -3.2467
  113PJ2     OD 1760   4.838   7.372   1.709  0.5363 -0.3915  0.1207
  114POX     CD 1761   4.868   7.401   1.846 -0.2482  0.6718  0.0837
  114POX     CE 1762   4.753   7.451   1.933 -0.7775 -0.1520 -0.1242
  114POX     OE 1763   4.780   7.518   2.057 -0.7028  0.0922 -0.2722
  114POX    C1A 1764   4.696   7.617   2.086  0.0598  0.6457  0.0780
  114POX    O1A 1765   4.616   7.662   2.003 -0.2970 -0.1259 -0.0015
  114POX    C1B 1766   4.700   7.660   2.227 -0.0587 -0.0729  0.3003
  114POX    C1C 1767   4.769   7.796   2.235 -0.4641  0.1729 -0.3598
  114POX    C1D 1768   4.762   7.836   2.383 -0.2351 -0.0805 -0.2805
  114POX    C1E 1769   4.840   7.744   2.477  0.3040  0.4339 -0.2185
  114POX    C1F 1770   4.842   7.825   2.607 -0.2353  0.2396 -0.0861
  114POX    C1G 1771   4.945   7.757   2.697 -0.2417  0.1371 -0.1568
  114POX    C1H 1772   4.930   7.819   2.836 -0.5190  0.2810 -0.2486
  114POX    C1I 1773   5.022   7.942   2.838  0.1108 -0.1890  0.6500
  114POX    C1J 1774   5.124   7.953   2.923  0.0920  0.5720  0.5804
  114POX    C1K 1775   5.165   7.848   3.026 -0.3425 -0.1886 -0.0069
  114POX    C1L 1776   5.147   7.897   3.170 -0.1220 -0.1798  0.0177
  114POX    C1M 1777   5.189   7.794   3.275  0.5034 -0.3019 -0.3415
  114POX    C1N 1778   5.150   7.843   3.415 -0.1385 -0.6286 -0.4000
  114POX    C1O 1779   5.202   7.749   3.525  0.0934 -0.3355 -0.2582
  114POX    C1P 1780   5.184   7.830   3.653 -0.0676 -0.6394 -0.0899
  114POX    C1Q 1781   5.240   7.764   3.780 -0.3421  0.2278  0.4914
  114POX    C1R 1782   5.249   7.876   3.884  0.1085  1.0118 -0.3725
  114POX     CZ 1783   4.651   7.338   1.941 -0.4489 -0.4234  0.2747
  114POX     OZ 1784   4.560   7.340   2.052 -0.3701 -0.1450  0.3345
  114POX    C2A 1785   4.564   7.231   2.128 -0.1953 -0.3463  0.0397
  114POX    O2A 1786   4.618   7.126   2.094  0.4185 -0.0079 -0.0562
  114POX    C2B 1787   4.467   7.235   2.240  0.0650  0.1668  0.2499
  114POX    C2C 1788   4.376   7.113   2.246  0.0781  0.1259 -0.3691
  114POX    C2D 1789   4.307   7.115   2.382  0.6425  0.7210 -0.0898
  114POX    C2E 1790   4.177   7.197   2.380 -0.0290 -0.3272  0.0131
  114POX    C2F 1791   4.090   7.185   2.505  0.4770 -0.6673  0.3384
  114POX    C2G 1792   4.046   7.041   2.532  0.2745 -0.6516  0.0976
  114POX    C2H 1793   3.928   7.048   2.629 -0.0813 -0.5903 -0.3388
  114POX    C2I 1794   3.874   6.914   2.680 -0.1571 -0.3883  0.1116
  114POX    C2J 1795   3.986   6.835   2.748 -0.0721  0.0285  0.4597
  114POX    C2K 1796   3.957   6.685   2.760 -0.7609  0.1313  0.1116
  114POX    C2L 1797   3.854   6.653   2.869 -0.4776 -0.5883  0.1727
  114POX    C2M 1798   3.834   6.504   2.896  0.4944 -0.6431  0.6036
  114POX    C2N 1799   3.720   6.482   2.995  0.0942  0.0758  0.3080
  114POX    C2O 1800   3.759   6.521   3.138  0.3144  0.4157  0.1572
  114POX    C2P 1801   3.631   6.533   3.221  0.1222 -0.4466  0.0022
  115CHL    CN1 1802   4.186   1.816   1.136  0.0229 -0.1850 -0.0909
  115CHL    CN2 1803   4.078   1.604   1.106  0.2532 -0.2888 -0.1581
  115CHL    CN3 1804   4.211   1.646   1.298 -0.0123 -0.1779 -0.0189
  115CHL    NTM 1805   4.200   1.671   1.154  0.1349 -0.1661 -0.0273
  115CHL     CB 1806   4.318   1.633   1.074  0.0916 -0.2868 -0.0345
  116PJ2     CA 1807   4.406   1.512   1.106  0.5310  0.0762  0.1540
  116PJ2     OA 1808   4.334   1.392   1.135  0.4384  0.0747 -0.0789
  116PJ2      P 1809   4.411   1.250   1.130 -0.3030 -0.3382  0.0303
  116PJ2     OB 1810   4.304   1.152   1.155  0.1523 -0.6674  0.6985
  116PJ2     HB 1811   4.228   1.205   1.194 -1.1710 -1.6581 -0.4175
  116PJ2     OG 1812   4.484   1.275   1.003 -0.4342  0.2307  0.0654
  116PJ2     HG 1813   4.556   1.206   1.011  0.2577  1.0790  1.7362
  116PJ2     OD 1814   4.502   1.268   1.262  0.0401  0.7766 -0.3450
  117POX     CD 1815   4.443   1.228   1.386 -0.2682 -0.2178 -0.8020
  117POX     CE 1816   4.516   1.268   1.514 -0.3496  0.1112 -0.8574
  117POX     OE 1817   4.462   1.217   1.636  0.1286  0.3846 -0.5283
  117POX    C1A 1818   4.465   1.088   1.668 -0.5178  0.5114  0.0618
  117POX    O1A 1819   4.515   1.009   1.589  0.1020  0.7738  0.1862
  117POX    C1B 1820   4.383   1.042   1.782 -0.0381  0.2293  0.2932
  117POX    C1C 1821   4.468   1.047   1.909  0.3315  0.1288  0.0522
  117POX    C1D 1822   4.404   1.017   2.045  0.0483  0.0565 -0.0972
  117POX    C1E 1823   4.492   1.065   2.160  0.1884  0.0683 -0.2101
  117POX    C1F 1824   4.427   1.006   2.285  0.2455 -0.1678 -0.2903
  117POX    C1G 1825   4.519   1.000   2.408  0.3789  0.5590 -0.3473
  117POX    C1H 1826   4.442   0.936   2.523  0.3359  0.1005 -0.6252
  117POX    C1I 1827   4.516   0.930   2.657 -0.4277 -0.3681 -0.2132
  117POX    C1J 1828   4.455   0.986   2.761  0.2721  0.4503 -0.2334
  117POX    C1K 1829   4.318   1.053   2.755  0.2528  0.4270 -0.0562
  117POX    C1L 1830   4.290   1.094   2.899 -0.1580 -0.0622  0.0083
  117POX    C1M 1831   4.157   1.167   2.918 -0.2814 -0.1857 -0.3811
  117POX    C1N 1832   4.162   1.312   2.869  0.6427 -0.0937 -0.0264
  117POX    C1O 1833   4.019   1.363   2.859  0.5066 -0.4565  0.0426
  117POX    C1P 1834   4.010   1.508   2.810  0.5001 -0.4442  0.0806
  117POX    C1Q 1835   3.866   1.554   2.829  0.4092 -0.7710  0.1900
  117POX    C1R 1836   3.777   1.489   2.723  0.2562  0.1173 -0.2354
  117POX     CZ 1837   4.537   1.420   1.514 -0.4037  0.1185 -0.1986
  117POX     OZ 1838   4.590   1.474   1.635  0.1461 -0.3702 -0.2175
  117POX    C2A 1839   4.569   1.604   1.653 -0.6042 -0.4984 -0.1322
  117POX    O2A 1840   4.519   1.673   1.565 -0.3061  0.5859  0.5161
  117POX    C2B 1841   4.627   1.658   1.778 -0.4555 -0.4158 -0.2365
  117POX    C2C 1842   4.528   1.678   1.893 -0.2158  0.2220 -0.1370
  117POX    C2D 1843   4.482   1.548   1.959  0.5985  0.3512  0.7298
  117POX    C2E 1844   4.372   1.606   2.048  0.3393  0.5867  0.2603
  117POX    C2F 1845   4.244   1.624   1.965  0.1703  0.5954  0.5237
  117POX    C2G 1846   4.142   1.682   2.063 -0.1307  0.3250  0.3728
  117POX    C2H 1847   4.017   1.717   1.982 -0.1927 -0.6056  0.0521
  117POX    C2I 1848   4.037   1.813   1.865 -0.6292  0.0984  0.5434
  117POX    C2J 1849   3.904   1.861   1.806 -0.4183 -0.2057 -0.2006
  117POX    C2K 1850   3.839   1.976   1.883 -0.1056  0.1623 -0.4865
  117POX    C2L 1851   3.695   2.011   1.845 -0.2241 -0.2637 -0.4332
  117POX    C2M 1852   3.598   1.911   1.908  0.2625 -0.6033 -0.2235
  117POX    C2N 1853   3.454   1.918   1.857  0.1733 -0.5249  0.0338
  117POX    C2O 1854   3.365   1.983   1.962 -0.0020 -0.0335 -0.4173
  117POX    C2P 1855   3.321   1.894   2.078  0.5240 -0.3316 -0.4437
  118CHL    CN1 1856   2.743   6.211   0.546 -0.3153 -0.0332 -0.1820
  118CHL    CN2 1857   2.665   5.990   0.565 -0.1210  0.3341 -0.3131
  118CHL    CN3 1858   2.900   6.027   0.536  0.1697  0.8208 -0.0664
  118CHL    NTM 1859   2.777   6.078   0.599 -0.0635  0.1236  0.0509
  118CHL     CB 1860   2.794   6.078   0.745  0.4463 -0.7594 -0.0010
  119PJ2     CA 1861   2.916   6.155   0.797  0.1553 -0.1771 -0.1651
  119PJ2     OA 1862   2.953   6.283   0.746  0.2482 -0.0917  0.1200
  119PJ2      P 1863   3.088   6.336   0.816  0.1458 -0.1257  0.3437
  119PJ2     OB 1864   3.178   6.221   0.791  0.1851  0.1237 -0.6928
  119PJ2     HB 1865   3.131   6.134   0.802  0.4695 -0.0292 -0.6857
  119PJ2     OG 1866   3.114   6.465   0.748  0.2490 -0.3833 -0.1064
  119PJ2     HG 1867   3.035   6.526   0.757  0.7154  0.1992  0.0829
  119PJ2     OD 1868   3.052   6.364   0.971 -0.1700  0.1613  0.2192
  120POX     CD 1869   3.168   6.338   1.050 -0.0941 -0.0737  0.0327
  120POX     CE 1870   3.141   6.347   1.200 -0.0315  0.1331  0.0322
  120POX     OE 1871   3.259   6.375   1.276  0.1058 -0.5506  0.0798
  120POX    C1A 1872   3.283   6.503   1.307 -0.9911 -0.5151  0.8415
  120POX    O1A 1873   3.198   6.585   1.271  0.0798  0.1033 -0.3477
  120POX    C1B 1874   3.416   6.526   1.366 -0.7280 -0.2804  0.1642
  120POX    C1C 1875   3.436   6.606   1.495 -0.6072 -0.2711  0.1393
  120POX    C1D 1876   3.354   6.541   1.606  0.0087 -0.8317  0.2753
  120POX    C1E 1877   3.372   6.628   1.731 -0.0481 -0.1960 -0.1548
  120POX    C1F 1878   3.321   6.558   1.857 -0.1768 -0.2435 -0.2331
  120POX    C1G 1879   3.293   6.630   1.989  0.3046 -0.1628 -0.1756
  120POX    C1H 1880   3.213   6.538   2.082  0.2460  0.0203 -0.0439
  120POX    C1I 1881   3.205   6.596   2.223  0.1419 -0.0555 -0.0186
  120POX    C1J 1882   3.179   6.515   2.325 -0.2413 -0.0288 -0.0953
  120POX    C1K 1883   3.169   6.363   2.308  0.1223 -0.0901  0.2455
  120POX    C1L 1884   3.182   6.289   2.441 -0.1732  0.2500  0.4657
  120POX    C1M 1885   3.242   6.149   2.426 -0.1007  0.3415 -0.1149
  120POX    C1N 1886   3.263   6.076   2.559  0.2741 -0.3573 -0.5535
  120POX    C1O 1887   3.357   6.146   2.658 -0.0967 -0.0192 -0.4417
  120POX    C1P 1888   3.348   6.094   2.801  0.1391  0.7241 -0.1504
  120POX    C1Q 1889   3.439   6.183   2.885 -0.3958  0.7845  0.3653
  120POX    C1R 1890   3.414   6.169   3.036  0.1207  0.0353  0.3803
  120POX     CZ 1891   3.051   6.227   1.231  0.4558 -0.1694  0.2963
  120POX     OZ 1892   3.057   6.164   1.359  0.0803 -0.3172  0.2420
  120POX    C2A 1893   2.975   6.063   1.386 -0.2926  0.0287  0.4218
  120POX    O2A 1894   2.897   6.036   1.295 -0.2890 -0.3824  0.5380
  120POX    C2B 1895   2.979   6.018   1.527  0.2250 -0.0357  0.3897
  120POX    C2C 1896   2.866   6.096   1.595 -0.0337 -0.4424  0.4334
  120POX    C2D 1897   2.859   6.048   1.740 -0.1552 -0.3893  0.4449
  120POX    C2E 1898   2.768   5.925   1.749 -1.1102  0.3231  0.6943
  120POX    C2F 1899   2.735   5.886   1.893 -0.2530 -0.3055  0.7306
  120POX    C2G 1900   2.629   5.775   1.895 -0.4349 -0.1393  0.4387
  120POX    C2H 1901   2.662   5.691   2.019  0.0929 -0.1453  0.2967
  120POX    C2I 1902   2.547   5.611   2.079 -0.3672  0.2419 -0.0586
  120POX    C2J 1903   2.558   5.570   2.226  0.0359  0.0375 -0.1465
  120POX    C2K 1904   2.441   5.478   2.262 -0.0455  0.2987  0.2667
  120POX    C2L 1905   2.420   5.464   2.413  0.5848 -0.5555  0.2865
  120POX    C2M 1906   2.337   5.572   2.482  0.3436 -0.2573 -0.4542
  120POX    C2N 1907   2.313   5.519   2.624  0.1879  0.1418 -0.3288
  120POX    C2O 1908   2.207   5.610   2.686 -0.1393 -0.2940 -0.2424
  120POX    C2P 1909   2.158   5.576   2.827  0.2200  0.6164  0.1090
  121CHL    CN1 1910   3.952   6.880   1.395 -0.3207  0.1282  0.0590
  121CHL    CN2 1911   4.038   6.718   1.238 -0.1990  0.4836 -0.7528
  121CHL    CN3 1912   3.872   6.856   1.163  0.0589  0.5698 -0.4189
  121CHL    NTM 1913   3.987   6.854   1.254 -0.2946  0.3597  0.0236
  121CHL     CB 1914   4.086   6.950   1.204 -0.1358  0.4794  0.5606
  122PJ2     CA 1915   4.079   7.098   1.242  0.1584  0.5913  0.1841
  122PJ2     OA 1916   3.953   7.163   1.226 -0.0098  0.2939  0.2971
  122PJ2      P 1917   3.946   7.295   1.318  0.2085  0.2348  0.3990
  122PJ2     OB 1918   4.076   7.365   1.306  0.0837  0.3580 -0.3061
  122PJ2     HB 1919   4.057   7.463   1.314 -0.4716  0.2166  0.1790
  122PJ2     OG 1920   3.832   7.382   1.279 -0.0296 -0.0019  0.5585
  122PJ2     HG 1921   3.746   7.335   1.294 -0.4000  1.3217  3.3320
  122PJ2     OD 1922   3.944   7.234   1.467  0.6976  0.1780  0.3825
  123POX     CD 1923   3.809   7.201   1.502  0.4632  0.3474 -0.3376
  123POX     CE 1924   3.803   7.179   1.653 -0.2437  0.3623 -0.3635
  123POX     OE 1925   3.671   7.131   1.683  0.0261 -0.1485  0.0252
  123POX    C1A 1926   3.632   7.005   1.669 -0.0873 -0.1307  0.1786
  123POX    O1A 1927   3.688   6.931   1.588  0.6471 -0.0059  0.5635
  123POX    C1B 1928   3.506   6.969   1.738 -0.0582 -0.5122  0.0355
  123POX    C1C 1929   3.380   7.043   1.693  0.2108 -0.1372 -0.1056
  123POX    C1D 1930   3.268   7.025   1.796  0.6978  0.6325  0.5722
  123POX    C1E 1931   3.167   7.140   1.803  0.2094  0.2169  0.4053
  123POX    C1F 1932   3.052   7.113   1.901  0.0050 -0.1950  0.0540
  123POX    C1G 1933   2.954   7.230   1.904  0.1670 -0.0603  0.0919
  123POX    C1H 1934   2.870   7.237   2.032  0.1880  0.8141  0.0645
  123POX    C1I 1935   2.731   7.296   2.008  0.1088  0.4628 -0.3589
  123POX    C1J 1936   2.689   7.383   2.099  0.4483  0.3103 -0.0546
  123POX    C1K 1937   2.755   7.447   2.221  0.0806  0.1543  0.2289
  123POX    C1L 1938   2.708   7.592   2.234  0.0598  0.2062 -0.3895
  123POX    C1M 1939   2.767   7.667   2.354  0.3597 -0.5002 -0.0895
  123POX    C1N 1940   2.758   7.595   2.489  0.4049 -0.2865  0.0288
  123POX    C1O 1941   2.830   7.671   2.600 -0.2795  0.5321 -0.0825
  123POX    C1P 1942   2.832   7.583   2.725  0.1593  0.5866 -0.0505
  123POX    C1Q 1943   2.931   7.637   2.829  0.1866  0.5694 -0.0675
  123POX    C1R 1944   2.880   7.624   2.973  0.0181 -0.2256 -0.1962
  123POX     CZ 1945   3.840   7.307   1.728  0.2397  0.1727 -0.2782
  123POX     OZ 1946   3.849   7.296   1.871  0.6587 -0.0337 -0.3190
  123POX    C2A 1947   3.859   7.414   1.932 -0.2589  0.0953 -0.4135
  123POX    O2A 1948   3.881   7.520   1.874 -0.3170  0.4984  0.2920
  123POX    C2B 1949   3.863   7.395   2.079  0.1826  0.3988 -0.3846
  123POX    C2C 1950   3.724   7.413   2.141  0.3228 -1.2509  0.4571
  123POX    C2D 1951   3.734   7.430   2.293  0.1841  0.3297  0.3100
  123POX    C2E 1952   3.794   7.562   2.340 -0.3407  0.6279  0.1572
  123POX    C2F 1953   3.821   7.559   2.491  0.1794  0.2710  0.0610
  123POX    C2G 1954   3.874   7.698   2.523  0.5242  0.2338 -0.3488
  123POX    C2H 1955   3.901   7.715   2.672  0.9159 -0.2885 -0.3559
  123POX    C2I 1956   3.954   7.858   2.690 -0.3882  0.1543  0.1561
  123POX    C2J 1957   3.971   7.891   2.838  0.4965  0.1878  0.0532
  123POX    C2K 1958   3.948   8.042   2.823 -0.2427  0.0397 -0.3621
  123POX    C2L 1959   3.931   8.114   2.957 -0.3309 -0.6775  0.0187
  123POX    C2M 1960   3.810   8.065   3.036 -0.4876 -0.6962 -0.2316
  123POX    C2N 1961   3.833   8.088   3.186 -0.0851 -0.1290 -0.3775
  123POX    C2O 1962   3.718   8.022   3.261 -0.1879  0.5772  0.0929
  123POX    C2P 1963   3.751   8.002   3.409  0.2471  0.1026 -0.0662
  124CHL    CN1 1964   2.241   8.691   1.296 -0.1814 -0.0541  0.4965
  124CHL    CN2 1965   2.352   8.676   1.090 -0.4251  0.1247 -0.1797
  124CHL    CN3 1966   2.135   8.776   1.093  0.4113  0.0388 -0.7131
  124CHL    NTM 1967   2.219   8.671   1.153 -0.1386  0.2403  0.4484
  124CHL     CB 1968   2.159   8.540   1.124  0.1929  0.1827 -0.0052
  125PJ2     CA 1969   2.022   8.486   1.165  0.1552  0.1117 -0.2228
  125PJ2     OA 1970   2.003   8.485   1.307  0.1080  0.1084 -0.2293
  125PJ2      P 1971   1.901   8.369   1.354  0.2348  0.0579 -0.0781
  125PJ2     OB 1972   1.773   8.395   1.284  0.3829 -0.5080 -0.5649
  125PJ2     HB 1973   1.744   8.490   1.297  1.1830 -0.4611  1.1757
  125PJ2     OG 1974   1.951   8.232   1.329 -0.2283 -0.1744  0.2424
  125PJ2     HG 1975   1.879   8.175   1.292  0.0208 -1.2951  1.4095
  125PJ2     OD 1976   1.871   8.387   1.511  0.7439 -0.1350  0.0407
  126POX     CD 1977   1.969   8.345   1.607  0.1968 -0.5140  0.4400
  126POX     CE 1978   1.987   8.433   1.731  0.0949  0.2871 -0.1057
  126POX     OE 1979   2.100   8.380   1.801 -0.4103  0.0074  0.5054
  126POX    C1A 1980   2.167   8.472   1.869  0.0727 -0.1460  0.2457
  126POX    O1A 1981   2.160   8.590   1.834  0.3439  0.0929  0.9802
  126POX    C1B 1982   2.265   8.412   1.962 -0.1229 -0.4995  0.2245
  126POX    C1C 1983   2.271   8.499   2.088  0.3375 -0.3852  0.1241
  126POX    C1D 1984   2.139   8.494   2.166  0.2419 -0.1961 -0.0247
  126POX    C1E 1985   2.128   8.583   2.290 -0.3733  0.2532 -0.3914
  126POX    C1F 1986   2.004   8.543   2.369  0.2327 -0.3153  0.2953
  126POX    C1G 1987   1.967   8.629   2.491 -0.3176  0.3876 -0.3607
  126POX    C1H 1988   1.876   8.553   2.588  0.1529 -0.1282 -0.3210
  126POX    C1I 1989   1.831   8.638   2.707  0.1843 -0.4347 -0.0902
  126POX    C1J 1990   1.735   8.617   2.796 -0.1344  0.5161 -0.2006
  126POX    C1K 1991   1.636   8.500   2.788  0.5878 -0.1460  0.3424
  126POX    C1L 1992   1.591   8.470   2.931  0.3686  0.1514  0.3367
  126POX    C1M 1993   1.474   8.372   2.918  0.2917  0.2994 -0.1344
  126POX    C1N 1994   1.429   8.329   3.058 -0.7718  0.7372 -0.3336
  126POX    C1O 1995   1.311   8.232   3.054  0.2107 -0.4942  0.1415
  126POX    C1P 1996   1.297   8.160   3.189 -0.3590 -0.3192  0.1789
  126POX    C1Q 1997   1.176   8.068   3.176 -0.5372 -0.0503 -0.0865
  126POX    C1R 1998   1.190   7.931   3.244 -0.5552  0.0491  0.1155
  126POX     CZ 1999   1.854   8.426   1.807  0.3634  0.2410  0.3654
  126POX     OZ 2000   1.853   8.483   1.938 -0.3732  0.6201  0.1954
  126POX    C2A 2001   1.733   8.489   1.994 -0.3337 -0.1017  0.3613
  126POX    O2A 2002   1.633   8.462   1.928 -0.1018 -0.0810  0.0038
  126POX    C2B 2003   1.740   8.527   2.137  0.1811 -0.7876  0.5213
  126POX    C2C 2004   1.601   8.579   2.173  0.5186  0.4781  0.0526
  126POX    C2D 2005   1.600   8.608   2.324  0.1519  0.1143  0.1215
  126POX    C2E 2006   1.474   8.690   2.355  0.1384  0.1754 -0.0929
  126POX    C2F 2007   1.501   8.769   2.483 -0.0263  0.5327 -0.2774
  126POX    C2G 2008   1.407   8.890   2.485  0.3727  0.8412  0.2717
  126POX    C2H 2009   1.424   8.980   2.607 -0.4208  0.7877  0.4266
  126POX    C2I 2010   1.358   8.920   2.731 -0.0140 -0.1250  0.2069
  126POX    C2J 2011   1.329   9.013   2.849  0.3996  0.6237 -0.2716
  126POX    C2K 2012   1.459   9.062   2.913  0.3550 -0.1394  0.4284
  126POX    C2L 2013   1.432   9.135   3.046 -0.5148 -0.1544  0.2682
  126POX    C2M 2014   1.363   9.270   3.030 -0.2815 -0.1495 -0.8172
  126POX    C2N 2015   1.449   9.384   2.975 -0.4322  0.0531 -0.6384
  126POX    C2O 2016   1.393   9.525   2.955  0.2189  0.4361  0.2160
  126POX    C2P 2017   1.303   9.566   3.072 -0.3800 -0.1272 -0.0409
  127CHL    CN1 2018   1.940   1.397   1.212 -0.3402 -0.5934 -1.1551
  127CHL    CN2 2019   1.724   1.418   1.315 -0.7375 -0.5071  0.6334
  127CHL    CN3 2020   1.880   1.257   1.390  0.0375 -0.6022 -0.7884
  127CHL    NTM 2021   1.827   1.323   1.269 -0.3921  0.2353 -0.1496
  127CHL     CB 2022   1.781   1.234   1.162  0.4867 -0.3811 -0.0295
  128PJ2     CA 2023   1.645   1.165   1.175  0.1832  0.1023 -0.5899
  128PJ2     OA 2024   1.649   1.065   1.278 -0.2990  0.8240  0.1425
  128PJ2      P 2025   1.503   1.012   1.320 -0.1486  0.0942 -0.2454
  128PJ2     OB 2026   1.395   1.051   1.227 -0.0807 -0.2672 -0.4788
  128PJ2     HB 2027   1.427   1.091   1.141 -2.1238  3.5821  0.3417
  128PJ2     OG 2028   1.515   0.869   1.356  0.0684  0.0953 -0.3080
  128PJ2     HG 2029   1.605   0.847   1.394  0.4158 -0.4257 -1.4025
  128PJ2     OD 2030   1.475   1.086   1.460  0.0336 -0.6087  0.1689
  129POX     CD 2031   1.538   1.038   1.579 -0.1296 -0.6305  0.2474
  129POX     CE 2032   1.487   1.109   1.705 -0.1159  0.0262 -0.1142
  129POX     OE 2033   1.542   1.048   1.822 -0.1105 -0.3988 -0.3379
  129POX    C1A 2034   1.660   1.087   1.869 -0.2553  0.0595 -0.3478
  129POX    O1A 2035   1.743   1.134   1.790  0.0626 -0.3042 -0.2328
  129POX    C1B 2036   1.695   1.032   2.001 -0.5086 -0.6225 -0.5619
  129POX    C1C 2037   1.847   1.027   2.022 -0.6142 -0.2014  0.3382
  129POX    C1D 2038   1.885   0.985   2.164  0.1224  0.2131  0.2685
  129POX    C1E 2039   2.028   1.001   2.216  0.1878  0.1342  0.1122
  129POX    C1F 2040   2.058   0.976   2.364  0.6651  0.2064  0.0274
  129POX    C1G 2041   2.014   1.101   2.440  0.0754  0.1274 -0.1778
  129POX    C1H 2042   2.046   1.065   2.585  0.5467 -0.1034 -0.3348
  129POX    C1I 2043   2.003   1.184   2.671  0.5513 -0.2885 -0.0742
  129POX    C1J 2044   2.091   1.216   2.766 -0.0452 -0.1193  0.4306
  129POX    C1K 2045   2.213   1.132   2.806  0.0859 -0.1266  0.0276
  129POX    C1L 2046   2.300   1.220   2.897  0.0979 -0.1591  0.0476
  129POX    C1M 2047   2.425   1.143   2.939  0.2262 -0.3641 -0.6957
  129POX    C1N 2048   2.496   1.232   3.040 -0.5361 -0.1903 -0.3015
  129POX    C1O 2049   2.425   1.233   3.175  0.0502 -0.1608  0.0114
  129POX    C1P 2050   2.519   1.187   3.287 -0.2352 -0.4464  0.1356
  129POX    C1Q 2051   2.446   1.209   3.420  0.1629  0.2768  0.2416
  129POX    C1R 2052   2.535   1.161   3.535 -0.6237 -0.6048  0.4954
  129POX     CZ 2053   1.334   1.103   1.704 -0.1044 -0.2817  0.1493
  129POX     OZ 2054   1.282   1.170   1.819  0.0245  0.3347 -0.1510
  129POX    C2A 2055   1.156   1.148   1.852  0.0945 -0.1381 -0.1899
  129POX    O2A 2056   1.089   1.054   1.809 -0.1207 -0.0268 -0.1029
  129POX    C2B 2057   1.120   1.241   1.962 -0.0024  0.6096 -0.8379
  129POX    C2C 2058   0.995   1.196   2.037  0.3132 -0.0962 -0.7247
  129POX    C2D 2059   1.024   1.079   2.132  0.2279 -0.1281 -0.7380
  129POX    C2E 2060   0.881   1.043   2.175  0.3397 -0.1856 -0.4103
  129POX    C2F 2061   0.875   0.919   2.264 -0.2406 -0.0611 -0.2737
  129POX    C2G 2062   0.913   0.785   2.200  0.1440  0.2451 -0.6863
  129POX    C2H 2063   0.791   0.733   2.124 -0.3523  0.3559  0.0287
  129POX    C2I 2064   0.818   0.587   2.088  0.1587  0.3368  0.4876
  129POX    C2J 2065   0.803   0.497   2.211  0.6184  0.3820  0.5824
  129POX    C2K 2066   0.659   0.492   2.264  0.3232  0.1617 -0.2183
  129POX    C2L 2067   0.633   0.362   2.340  0.2639  0.4547  0.2715
  129POX    C2M 2068   0.484   0.343   2.371  0.1934 -0.2817 -0.4473
  129POX    C2N 2069   0.464   0.226   2.467 -0.3431  0.5221  0.4383
  129POX    C2O 2070   0.313   0.207   2.482 -0.4022 -0.0264 -0.7436
  129POX    C2P 2071   0.237   0.312   2.564 -0.0974  0.0573 -0.5693
  130CHL    CN1 2072   3.315   0.163   1.254  0.3293  0.1562 -0.4842
  130CHL    CN2 2073   3.511   0.016   1.209 -0.1532  0.1096  0.4064
  130CHL    CN3 2074   3.340  -0.051   1.361  0.1756  0.2233  0.2513
  130CHL    NTM 2075   3.367   0.026   1.239 -0.2697 -0.1237 -0.0692
  130CHL     CB 2076   3.304  -0.032   1.119  0.3630 -0.1805 -0.3813
  131PJ2     CA 2077   3.156  -0.072   1.118  0.2075  0.3488  0.3365
  131PJ2     OA 2078   3.056   0.025   1.151  0.2536  0.5831 -0.1961
  131PJ2      P 2079   2.909  -0.039   1.133  0.4840 -0.0374  0.0802
  131PJ2     OB 2080   2.813   0.067   1.171 -0.0295 -0.4395 -0.0870
  131PJ2     HB 2081   2.851   0.120   1.247 -1.5152  2.1854 -1.0420
  131PJ2     OG 2082   2.897  -0.117   1.008 -0.5526  0.3007 -0.0442
  131PJ2     HG 2083   2.820  -0.086   0.952 -0.0356 -1.7127 -2.0194
  131PJ2     OD 2084   2.885  -0.151   1.246  0.4826  0.2008  0.3186
  132POX     CD 2085   2.838  -0.107   1.374 -0.2272 -0.2304  0.2132
  132POX     CE 2086   2.825  -0.191   1.501  0.4070 -0.0421  0.4084
  132POX     OE 2087   2.787  -0.113   1.614  0.2148 -0.0649  0.3608
  132POX    C1A 2088   2.658  -0.107   1.643  0.1136  0.0811 -0.1069
  132POX    O1A 2089   2.585  -0.192   1.592 -0.2519  0.2486  0.1352
  132POX    C1B 2090   2.635  -0.018   1.759 -0.4698 -0.2982  0.0779
  132POX    C1C 2091   2.632  -0.109   1.882  0.3014 -0.2228  0.1551
  132POX    C1D 2092   2.542  -0.038   1.983  0.5792  0.7878 -0.2953
  132POX    C1E 2093   2.391  -0.051   1.968  0.6710 -0.1603 -0.4133
  132POX    C1F 2094   2.309   0.012   2.081  0.2839 -0.0485 -0.7527
  132POX    C1G 2095   2.355   0.154   2.115  0.1169 -0.1318 -0.1647
  132POX    C1H 2096   2.295   0.219   2.239  0.0091 -0.5256 -0.0102
  132POX    C1I 2097   2.352   0.358   2.269  0.0672 -0.5343 -0.0821
  132POX    C1J 2098   2.353   0.409   2.392 -0.7108  0.1491 -0.3542
  132POX    C1K 2099   2.311   0.331   2.516  0.2650  0.4466  0.1731
  132POX    C1L 2100   2.210   0.401   2.608 -0.0800  0.5863 -0.3123
  132POX    C1M 2101   2.276   0.495   2.708 -0.0898  0.0118  0.2384
  132POX    C1N 2102   2.177   0.576   2.793 -0.0433  0.1996  0.1140
  132POX    C1O 2103   2.093   0.490   2.887  0.2906  0.0505  0.2795
  132POX    C1P 2104   1.975   0.572   2.940 -0.0908 -0.2655 -0.0695
  132POX    C1Q 2105   1.905   0.494   3.051  0.0105 -0.6326 -0.2647
  132POX    C1R 2106   1.755   0.523   3.057  0.0588 -0.4723  0.1764
  132POX     CZ 2107   2.963  -0.256   1.509  0.0964 -0.7223  0.3560
  132POX     OZ 2108   2.986  -0.332   1.627  0.0051 -0.6666  0.4099
  132POX    C2A 2109   3.034  -0.275   1.737 -0.0284 -0.0230  0.0950
  132POX    O2A 2110   3.114  -0.182   1.730  0.2778 -0.2909  0.0065
  132POX    C2B 2111   2.986  -0.345   1.859 -0.1514 -0.6622 -0.3165
  132POX    C2C 2112   3.094  -0.411   1.945 -0.0366  0.1826  0.1931
  132POX    C2D 2113   3.038  -0.485   2.067 -0.0761  0.4774  0.3563
  132POX    C2E 2114   3.165  -0.521   2.145  0.0139 -0.4070 -0.1755
  132POX    C2F 2115   3.140  -0.596   2.276 -0.1114  0.0860  0.0876
  132POX    C2G 2116   3.086  -0.498   2.380  0.1036  0.0800  0.2058
  132POX    C2H 2117   3.025  -0.563   2.504  0.1981 -0.5147 -0.0556
  132POX    C2I 2118   2.967  -0.480   2.619  0.5615 -0.3857  0.0370
  132POX    C2J 2119   2.875  -0.552   2.717 -0.1193 -0.0863 -0.3709
  132POX    C2K 2120   2.820  -0.450   2.817 -0.0278  0.0463 -0.4554
  132POX    C2L 2121   2.727  -0.533   2.906 -0.5797  0.5980 -0.5097
  132POX    C2M 2122   2.666  -0.461   3.026  0.2146 -0.1623  0.3714
  132POX    C2N 2123   2.563  -0.360   2.975  0.1753 -0.1440  0.4853
  132POX    C2O 2124   2.468  -0.304   3.081 -0.1136 -0.1652  0.2369
  132POX    C2P 2125   2.404  -0.413   3.168  0.2243 -0.4261  0.1611
  133CHL    CN1 2126   3.901   6.235   1.711 -0.0622 -0.1001  0.1725
  133CHL    CN2 2127   3.943   6.430   1.581  0.0068 -0.0421 -0.3501
  133CHL    CN3 2128   3.725   6.361   1.607 -0.1391 -0.3108  0.0552
  133CHL    NTM 2129   3.861   6.308   1.589  0.0018 -0.0030  0.2099
  133CHL     CB 2130   3.872   6.212   1.479 -0.0729 -0.0616  0.2542
  134PJ2     CA 2131   4.011   6.169   1.431 -0.3114 -0.4463 -0.0978
  134PJ2     OA 2132   4.051   6.059   1.514  0.0296  0.0846  0.4459
  134PJ2      P 2133   4.179   5.981   1.457 -0.3184 -0.0476 -0.1674
  134PJ2     OB 2134   4.265   6.092   1.410 -0.1056 -0.3766 -0.5578
  134PJ2     HB 2135   4.307   6.059   1.325 -0.0526  1.6795 -1.3859
  134PJ2     OG 2136   4.134   5.877   1.363 -0.5313  0.3442 -0.5019
  134PJ2     HG 2137   4.210   5.860   1.300 -1.1473 -0.4230 -1.0664
  134PJ2     OD 2138   4.253   5.912   1.583  0.0544  0.0579 -0.3273
  135POX     CD 2139   4.341   5.982   1.671  0.0648 -0.0230 -0.2744
  135POX     CE 2140   4.274   6.054   1.788  0.2382 -0.1727 -0.0809
  135POX     OE 2141   4.366   6.151   1.838  0.5332 -0.5073  0.0274
  135POX    C1A 2142   4.323   6.253   1.913  0.4324 -0.4231 -0.1455
  135POX    O1A 2143   4.206   6.275   1.942  0.3775 -0.6690 -0.1814
  135POX    C1B 2144   4.438   6.339   1.949 -0.0668  0.0273  0.3744
  135POX    C1C 2145   4.448   6.403   2.088  0.3540 -0.0501  0.3804
  135POX    C1D 2146   4.565   6.502   2.091  0.1784  0.1836 -0.3279
  135POX    C1E 2147   4.701   6.437   2.118  0.1744  0.1611 -0.3655
  135POX    C1F 2148   4.719   6.395   2.264  0.1510  0.0512 -0.3944
  135POX    C1G 2149   4.860   6.342   2.288  0.4874  1.0837 -0.0313
  135POX    C1H 2150   4.872   6.289   2.431 -0.1915 -0.2182 -0.4360
  135POX    C1I 2151   4.814   6.157   2.482 -0.2827  0.1519  0.4558
  135POX    C1J 2152   4.866   6.056   2.551  0.1297 -0.1513 -0.2781
  135POX    C1K 2153   5.013   6.076   2.589  0.1473 -0.2092 -0.3168
  135POX    C1L 2154   5.010   6.052   2.740  0.0762 -0.5804 -0.3771
  135POX    C1M 2155   5.152   6.032   2.794 -0.0366  0.6853  0.4129
  135POX    C1N 2156   5.158   6.011   2.946 -0.1509  0.3561  0.3724
  135POX    C1O 2157   5.304   6.029   2.988  0.2507 -0.3002 -0.7071
  135POX    C1P 2158   5.304   6.040   3.140  0.1047 -0.1455 -0.7180
  135POX    C1Q 2159   5.312   5.901   3.205  0.0779  0.3193  0.3012
  135POX    C1R 2160   5.459   5.857   3.212  0.0988  0.4053  0.4162
  135POX     CZ 2161   4.224   5.952   1.890 -0.6008 -0.2097 -0.5208
  135POX     OZ 2162   4.151   5.985   2.009 -0.1098 -0.5221 -0.1279
  135POX    C2A 2163   4.018   5.987   2.012 -0.1019 -0.2907  0.0892
  135POX    O2A 2164   3.947   5.962   1.914 -0.0868 -0.3867  0.1032
  135POX    C2B 2165   3.976   6.038   2.144  0.0385  0.0042  0.0205
  135POX    C2C 2166   3.994   6.190   2.152  0.0998 -0.0134  0.2446
  135POX    C2D 2167   3.899   6.248   2.257 -0.0561 -0.0453  0.1221
  135POX    C2E 2168   3.893   6.400   2.243 -0.3555 -0.0897 -0.2432
  135POX    C2F 2169   3.795   6.472   2.335 -0.1519 -0.5630  0.3536
  135POX    C2G 2170   3.652   6.441   2.290 -0.1161  0.0748 -0.2195
  135POX    C2H 2171   3.552   6.529   2.366  0.0496  0.0168  0.0656
  135POX    C2I 2172   3.542   6.499   2.516 -0.3492 -0.0203  0.0326
  135POX    C2J 2173   3.461   6.617   2.570 -0.6705 -0.1420 -0.1797
  135POX    C2K 2174   3.463   6.587   2.720  0.0021  0.1543 -0.1258
  135POX    C2L 2175   3.425   6.716   2.793  0.1775  0.2261 -0.1606
  135POX    C2M 2176   3.367   6.683   2.931  0.4508 -0.0513 -0.1085
  135POX    C2N 2177   3.368   6.806   3.022  0.7332  0.0275 -0.2152
  135POX    C2O 2178   3.329   6.762   3.163  0.5705 -0.0728 -0.2919
  135POX    C2P 2179   3.390   6.852   3.271 -0.1863  0.2201 -0.0994
  136CHL    CN1 2180   6.370   8.429   1.232  0.1570  0.2438 -0.2745
  136CHL    CN2 2181   6.157   8.485   1.254 -0.0696 -0.1905 -0.7537
  136CHL    CN3 2182   6.209   8.322   1.087  0.6735 -0.0012  0.2232
  136CHL    NTM 2183   6.238   8.366   1.225  0.3328 -0.2058  0.3602
  136CHL     CB 2184   6.228   8.260   1.326 -0.2666 -0.0919  0.4206
  137PJ2     CA 2185   6.100   8.178   1.345 -0.5043  0.2666  0.3784
  137PJ2     OA 2186   5.987   8.248   1.398 -0.3717  0.2017  0.7475
  137PJ2      P 2187   5.845   8.172   1.385 -0.2044  0.0890 -0.6140
  137PJ2     OB 2188   5.749   8.284   1.371 -0.9094 -0.3866  0.2964
  137PJ2     HB 2189   5.703   8.295   1.459 -0.3153 -0.7458  0.6557
  137PJ2     OG 2190   5.855   8.068   1.281  0.5911  0.0091 -0.4685
  137PJ2     HG 2191   5.919   8.002   1.320 -0.9179 -0.1033  2.0177
  137PJ2     OD 2192   5.830   8.103   1.530  0.2543  0.4674 -0.3830
  138POX     CD 2193   5.742   8.174   1.617  0.1039  0.1629 -0.2859
  138POX     CE 2194   5.725   8.109   1.755 -0.2600 -0.2778 -0.5371
  138POX     OE 2195   5.611   8.161   1.823  0.0162 -0.3152 -0.0420
  138POX    C1A 2196   5.563   8.095   1.928 -0.8123 -0.2371 -0.3590
  138POX    O1A 2197   5.609   7.985   1.959  0.2558  0.2157 -0.2889
  138POX    C1B 2198   5.449   8.159   1.996 -0.4807 -0.4639  0.4243
  138POX    C1C 2199   5.489   8.209   2.135  0.5247  0.0965 -0.0544
  138POX    C1D 2200   5.390   8.187   2.249 -0.2288  0.1246 -0.6955
  138POX    C1E 2201   5.369   8.036   2.265  0.1224  0.1501  0.0517
  138POX    C1F 2202   5.238   8.012   2.341 -0.4740 -0.1911 -1.0729
  138POX    C1G 2203   5.221   7.864   2.377 -0.5484 -0.0196 -0.3993
  138POX    C1H 2204   5.322   7.810   2.478 -0.7250 -0.2219 -0.3289
  138POX    C1I 2205   5.274   7.668   2.509 -0.3036 -0.1897  0.4943
  138POX    C1J 2206   5.279   7.596   2.620 -0.1042 -0.9024  0.0316
  138POX    C1K 2207   5.335   7.641   2.755 -0.0031 -0.7225 -0.0707
  138POX    C1L 2208   5.478   7.588   2.767  0.4072  0.3192 -0.2660
  138POX    C1M 2209   5.528   7.605   2.911  0.4727 -0.5998 -0.1717
  138POX    C1N 2210   5.488   7.498   3.011  0.6792 -0.7830 -0.2839
  138POX    C1O 2211   5.557   7.541   3.141  0.0613 -0.2814 -0.1157
  138POX    C1P 2212   5.705   7.506   3.126  0.0431 -0.2798 -0.3034
  138POX    C1Q 2213   5.784   7.558   3.247  0.7225  0.3805 -1.0158
  138POX    C1R 2214   5.929   7.512   3.255  0.5254 -0.0514  0.2923
  138POX     CZ 2215   5.855   8.153   1.821 -0.4999 -0.2894 -0.0576
  138POX     OZ 2216   5.868   8.126   1.961 -0.6668  0.2236  0.0580
  138POX    C2A 2217   5.951   8.027   1.991  0.3088  1.1946  0.6522
  138POX    O2A 2218   6.035   7.974   1.918 -0.4176  0.6121  0.2231
  138POX    C2B 2219   5.928   7.976   2.128  0.0666  0.4761  0.3489
  138POX    C2C 2220   5.849   7.845   2.118  0.6033  0.1814 -0.1260
  138POX    C2D 2221   5.814   7.804   2.261  0.1712  0.8842 -0.0246
  138POX    C2E 2222   5.741   7.906   2.349 -0.4043  0.3464  0.1280
  138POX    C2F 2223   5.724   7.865   2.495 -0.0356  0.0604  0.0934
  138POX    C2G 2224   5.667   7.979   2.581  0.2759  0.2353  0.0679
  138POX    C2H 2225   5.685   7.958   2.731 -0.0540  0.0887  0.0865
  138POX    C2I 2226   5.645   8.081   2.813  0.1918  0.0499  0.2658
  138POX    C2J 2227   5.624   8.040   2.959  0.3659 -0.3805  0.1703
  138POX    C2K 2228   5.565   8.148   3.050 -0.5164 -0.3161 -0.4584
  138POX    C2L 2229   5.523   8.090   3.185 -0.3675  0.0189 -0.2659
  138POX    C2M 2230   5.631   8.031   3.276 -0.5756 -0.3051 -0.2272
  138POX    C2N 2231   5.581   7.961   3.403  0.1147 -0.5040 -0.0587
  138POX    C2O 2232   5.481   8.042   3.485  0.2584 -0.3531 -0.0329
  138POX    C2P 2233   5.561   8.163   3.536 -0.2384 -0.0622  0.0687
  139CHL    CN1 2234   5.524   7.396   2.248  0.3704  0.8022  0.2382
  139CHL    CN2 2235   5.734   7.286   2.275 -0.0382 -0.0911  0.7110
  139CHL    CN3 2236   5.726   7.475   2.138  0.2147 -0.6565  0.4960
  139CHL    NTM 2237   5.648   7.357   2.180 -0.0016 -0.5793  0.3116
  139CHL     CB 2238   5.627   7.267   2.066 -0.4418 -0.2284  0.1139
  140PJ2     CA 2239   5.704   7.256   1.934  0.3322  0.1149  0.5354
  140PJ2     OA 2240   5.843   7.229   1.957  0.3845  0.1358  0.2487
  140PJ2      P 2241   5.880   7.156   1.818 -0.3374  0.3148 -0.0442
  140PJ2     OB 2242   5.785   7.042   1.815 -0.0936  0.0953  0.3865
  140PJ2     HB 2243   5.812   6.981   1.741 -0.2729  1.7486 -1.1316
  140PJ2     OG 2244   5.888   7.252   1.706 -0.0690  0.3508  0.0051
  140PJ2     HG 2245   5.912   7.341   1.745 -0.8349  0.6116 -0.1038
  140PJ2     OD 2246   6.021   7.095   1.867 -0.7622 -0.5238  0.1607
  141POX     CD 2247   6.032   6.974   1.942 -0.4034 -0.1625  0.6980
  141POX     CE 2248   6.144   6.968   2.046  0.1372  0.1761  0.1441
  141POX     OE 2249   6.159   6.837   2.102 -0.4384 -0.1843 -0.5292
  141POX    C1A 2250   6.245   6.762   2.035 -0.2119 -0.2093 -0.2094
  141POX    O1A 2251   6.297   6.792   1.928 -0.2965 -0.0922 -0.2171
  141POX    C1B 2252   6.257   6.626   2.093  0.0096 -0.5453 -1.0280
  141POX    C1C 2253   6.385   6.605   2.174 -0.7387 -0.1142  0.3027
  141POX    C1D 2254   6.412   6.679   2.305  0.2080 -0.2521  0.1903
  141POX    C1E 2255   6.345   6.622   2.431  0.1251 -0.1122  0.2089
  141POX    C1F 2256   6.399   6.484   2.467 -0.2510 -0.2656  0.1900
  141POX    C1G 2257   6.330   6.440   2.596  0.0330  0.2212  0.5141
  141POX    C1H 2258   6.417   6.429   2.721  0.3337  0.1732  0.3020
  141POX    C1I 2259   6.347   6.349   2.831 -0.1105 -0.5647 -0.5049
  141POX    C1J 2260   6.401   6.289   2.937 -0.0870  0.0368 -0.1743
  141POX    C1K 2261   6.550   6.302   2.970 -0.1112  0.3663 -0.1927
  141POX    C1L 2262   6.585   6.328   3.116  0.2079  0.1550 -0.2320
  141POX    C1M 2263   6.736   6.329   3.144  0.1555 -0.4017  0.0791
  141POX    C1N 2264   6.757   6.304   3.294  0.1199  0.3691  0.2191
  141POX    C1O 2265   6.730   6.166   3.356  0.4989  0.1586 -0.0768
  141POX    C1P 2266   6.756   6.137   3.503 -0.3284  0.3418  0.1100
  141POX    C1Q 2267   6.902   6.173   3.530 -0.1661 -0.0118 -0.2925
  141POX    C1R 2268   6.927   6.157   3.680  0.5917  0.1290 -0.3975
  141POX     CZ 2269   6.104   7.076   2.146  0.2317  0.3256  0.0196
  141POX     OZ 2270   6.183   7.115   2.259 -0.0435 -0.3582  0.4529
  141POX    C2A 2271   6.153   7.230   2.319 -0.0415 -0.1233  0.0121
  141POX    O2A 2272   6.042   7.280   2.301  0.2481  0.5854  0.1490
  141POX    C2B 2273   6.252   7.267   2.423  0.0467  0.1677 -0.1737
  141POX    C2C 2274   6.202   7.245   2.566  0.1389 -0.8119 -0.2815
  141POX    C2D 2275   6.322   7.209   2.653  0.1805  0.6842  0.3130
  141POX    C2E 2276   6.299   7.196   2.804  0.2753  0.5410  0.3146
  141POX    C2F 2277   6.435   7.183   2.874  0.2038  0.2060  0.3918
  141POX    C2G 2278   6.417   7.200   3.025 -0.3265 -0.1637  0.3729
  141POX    C2H 2279   6.550   7.166   3.093  0.1239  0.3104 -0.2615
  141POX    C2I 2280   6.543   7.215   3.237  0.2767  0.1586 -0.2010
  141POX    C2J 2281   6.676   7.184   3.304  0.0950 -0.3161 -0.0595
  141POX    C2K 2282   6.670   7.211   3.455 -0.1332 -0.3024 -0.0721
  141POX    C2L 2283   6.640   7.091   3.544  0.0965 -0.2294  0.1032
  141POX    C2M 2284   6.592   7.133   3.683  0.2640 -0.2375  0.1630
  141POX    C2N 2285   6.533   7.014   3.758  0.0216 -0.1613  0.0960
  141POX    C2O 2286   6.505   7.064   3.900  0.4649 -0.2930  0.2316
  141POX    C2P 2287   6.428   6.960   3.981 -0.2199 -0.1089 -0.1833
  142CHL    CN1 2288   3.044   0.728   1.110 -0.0921 -0.0577  0.2922
  142CHL    CN2 2289   3.094   0.905   0.962 -0.4111 -0.4244  0.1535
  142CHL    CN3 2290   2.918   0.763   0.914 -0.5873  0.2571  0.9271
  142CHL    NTM 2291   3.055   0.764   0.968 -0.2819 -0.4596  0.1768
  142CHL     CB 2292   3.163   0.697   0.893 -0.0408  0.3203 -0.1773
  143PJ2     CA 2293   3.163   0.545   0.908 -0.3256  0.3737  0.4021
  143PJ2     OA 2294   3.047   0.471   0.869 -0.2090  0.0691  0.6276
  143PJ2      P 2295   3.025   0.324   0.929 -0.0366 -0.2435 -0.0673
  143PJ2     OB 2296   3.152   0.250   0.908  0.1768  0.0032  0.3364
  143PJ2     HB 2297   3.149   0.169   0.850 -1.3171  1.6189 -2.0559
  143PJ2     OG 2298   2.898   0.276   0.870  0.0206  0.1950 -0.5552
  143PJ2     HG 2299   2.844   0.357   0.853  2.3027  2.0445  0.4346
  143PJ2     OD 2300   3.003   0.371   1.082  0.0981  0.1111 -0.1574
  144POX     CD 2301   2.870   0.390   1.131  0.0787  0.7942 -0.4573
  144POX     CE 2302   2.836   0.398   1.280 -0.4750  0.0792 -0.5405
  144POX     OE 2303   2.843   0.533   1.325 -0.3162 -0.0732 -0.0966
  144POX    C1A 2304   2.739   0.572   1.398  0.0081 -0.0627  0.3661
  144POX    O1A 2305   2.640   0.502   1.415  0.0252 -0.2603 -0.3120
  144POX    C1B 2306   2.755   0.711   1.447 -0.1445  0.0967 -0.0260
  144POX    C1C 2307   2.696   0.731   1.587  0.3511  0.3122  0.1554
  144POX    C1D 2308   2.677   0.879   1.620  0.3656  0.3522 -0.0119
  144POX    C1E 2309   2.604   0.909   1.752 -0.2069  0.0708 -0.2615
  144POX    C1F 2310   2.674   0.867   1.881 -0.1561  0.4676 -0.1592
  144POX    C1G 2311   2.561   0.867   1.985 -0.0669  0.3306 -0.0628
  144POX    C1H 2312   2.610   0.824   2.124 -0.1664  0.4111 -0.0034
  144POX    C1I 2313   2.487   0.813   2.214 -0.2305 -0.1836 -0.1632
  144POX    C1J 2314   2.475   0.768   2.339 -0.1564  0.3554  0.0375
  144POX    C1K 2315   2.594   0.742   2.431 -0.3339  0.0337  0.1775
  144POX    C1L 2316   2.579   0.798   2.573  0.0852  0.7209 -0.0426
  144POX    C1M 2317   2.713   0.787   2.645 -0.1439  0.0210  0.2816
  144POX    C1N 2318   2.696   0.818   2.794  0.0267  0.2759  0.2484
  144POX    C1O 2319   2.821   0.801   2.880  0.2321 -0.2628 -0.1560
  144POX    C1P 2320   2.808   0.795   3.032 -0.4132 -0.1683 -0.2053
  144POX    C1Q 2321   2.736   0.680   3.102 -0.0010 -0.3496 -0.0787
  144POX    C1R 2322   2.823   0.559   3.067  0.4077  0.1478 -0.8299
  144POX     CZ 2323   2.917   0.290   1.353 -0.2096  0.5328 -0.1599
  144POX     OZ 2324   2.927   0.277   1.495 -0.4487 -0.5053 -0.2279
  144POX    C2A 2325   3.015   0.189   1.541 -0.1450 -0.0589  0.0507
  144POX    O2A 2326   3.085   0.127   1.461 -0.1531 -0.0227  0.0155
  144POX    C2B 2327   3.002   0.164   1.686 -0.0916  0.1616  0.0937
  144POX    C2C 2328   3.118   0.224   1.766 -0.0546  0.0837  0.0975
  144POX    C2D 2329   3.107   0.213   1.918 -0.1102  0.3210  0.1096
  144POX    C2E 2330   3.051   0.078   1.963  0.5279 -0.0461 -0.1855
  144POX    C2F 2331   3.077   0.057   2.113 -0.5226  0.4125  0.0698
  144POX    C2G 2332   3.011  -0.072   2.159  0.3094  0.0354  0.2208
  144POX    C2H 2333   3.041  -0.124   2.300  0.0242 -0.2129  0.1922
  144POX    C2I 2334   2.980  -0.042   2.414 -0.1261  0.2302 -0.2036
  144POX    C2J 2335   3.033  -0.095   2.548  0.4771 -0.0023 -0.5286
  144POX    C2K 2336   3.001   0.019   2.644 -0.5228 -0.1039 -0.7262
  144POX    C2L 2337   2.961  -0.027   2.785 -0.2292 -0.0221 -0.6150
  144POX    C2M 2338   3.075  -0.084   2.868 -0.5937 -0.3877 -0.3630
  144POX    C2N 2339   3.028  -0.164   2.990  0.0710 -0.4558 -0.1457
  144POX    C2O 2340   3.138  -0.226   3.077  0.3432  0.3013  0.0556
  144POX    C2P 2341   3.181  -0.356   3.010 -0.9299 -0.3244  0.4248
  145CHL    CN1 2342   1.944   6.875   1.041  0.4148 -0.4948 -0.0300
  145CHL    CN2 2343   1.741   6.846   1.165 -0.0040 -0.4134 -0.2882
  145CHL    CN3 2344   1.767   7.013   0.995  0.5352 -0.2888 -0.2036
  145CHL    NTM 2345   1.797   6.874   1.032  0.4157 -0.2840 -0.0866
  145CHL     CB 2346   1.733   6.785   0.933 -0.3465 -0.0074  0.1528
  146PJ2     CA 2347   1.745   6.632   0.942  0.1475  0.0522  0.5615
  146PJ2     OA 2348   1.883   6.593   0.936  0.1291  0.1233 -0.5686
  146PJ2      P 2349   1.876   6.436   0.971 -0.1291  0.2427 -0.0748
  146PJ2     OB 2350   1.745   6.372   0.941 -0.0312  0.0409 -0.0713
  146PJ2     HB 2351   1.760   6.279   0.973 -0.8046 -0.3050 -0.6889
  146PJ2     OG 2352   2.000   6.391   0.905  0.1240  0.1073  0.4856
  146PJ2     HG 2353   2.023   6.294   0.916 -0.1808  0.2031  2.1633
  146PJ2     OD 2354   1.900   6.462   1.128 -0.0486  0.0582 -0.0570
  147POX     CD 2355   2.037   6.466   1.168  0.0018  0.5958 -0.2773
  147POX     CE 2356   2.065   6.526   1.306  0.2951 -0.0860 -0.0335
  147POX     OE 2357   2.188   6.599   1.317  0.2301  0.0298 -0.0699
  147POX    C1A 2358   2.189   6.699   1.404  0.4728 -0.4008  0.4232
  147POX    O1A 2359   2.083   6.757   1.424  0.9621  0.5892  0.1675
  147POX    C1B 2360   2.318   6.758   1.446  0.5020  0.0395 -0.2801
  147POX    C1C 2361   2.337   6.757   1.597  0.2702  0.1872 -0.2503
  147POX    C1D 2362   2.479   6.800   1.636  0.3002 -0.5292  0.4615
  147POX    C1E 2363   2.497   6.834   1.784  0.6775 -0.1164  0.3240
  147POX    C1F 2364   2.631   6.896   1.823  0.4729  0.5700 -0.0535
  147POX    C1G 2365   2.656   6.917   1.973  0.7121 -0.1855  0.0168
  147POX    C1H 2366   2.712   6.791   2.039  0.3147 -0.3512  0.0406
  147POX    C1I 2367   2.812   6.826   2.149 -0.0549  0.2333  0.1900
  147POX    C1J 2368   2.815   6.777   2.273 -0.0549 -0.0427  0.0810
  147POX    C1K 2369   2.720   6.676   2.337  0.2782 -0.4582 -0.0828
  147POX    C1L 2370   2.783   6.566   2.422  0.4960 -0.0531  0.2804
  147POX    C1M 2371   2.828   6.591   2.566  0.0968  0.2132  0.3582
  147POX    C1N 2372   2.877   6.473   2.650 -1.0374 -0.4592  0.0938
  147POX    C1O 2373   2.901   6.509   2.796  0.1120  0.3129 -0.2705
  147POX    C1P 2374   2.964   6.400   2.884 -0.2984  0.4919  0.2538
  147POX    C1Q 2375   2.987   6.447   3.028  0.1769  0.1922  0.2769
  147POX    C1R 2376   3.058   6.335   3.105 -0.4336 -0.3116  0.1166
  147POX     CZ 2377   2.032   6.407   1.395  0.3715  0.0081  0.1204
  147POX     OZ 2378   2.047   6.437   1.534  0.9450  0.0728  0.0435
  147POX    C2A 2379   1.965   6.372   1.615 -0.5824  1.1900 -0.5597
  147POX    O2A 2380   1.877   6.299   1.570 -0.0128  0.4584 -0.5003
  147POX    C2B 2381   1.978   6.388   1.762 -1.3323 -0.4853 -0.2857
  147POX    C2C 2382   1.979   6.251   1.831  0.2859 -0.2489  0.2107
  147POX    C2D 2383   1.991   6.258   1.984 -0.3060  0.0805  0.2466
  147POX    C2E 2384   1.867   6.323   2.044 -0.2620  0.2177  0.1890
  147POX    C2F 2385   1.867   6.292   2.194 -0.0651  0.2430  0.1943
  147POX    C2G 2386   1.728   6.276   2.257  0.0339 -0.8600  0.1478
  147POX    C2H 2387   1.649   6.171   2.177 -0.0042 -0.2184 -0.6784
  147POX    C2I 2388   1.531   6.122   2.262 -0.2334  0.5489 -0.5460
  147POX    C2J 2389   1.448   6.021   2.183  0.8224 -0.1015 -0.8560
  147POX    C2K 2390   1.453   5.894   2.269  0.2002  0.2092 -0.3510
  147POX    C2L 2391   1.386   5.780   2.191  0.9860 -0.3278 -0.2430
  147POX    C2M 2392   1.403   5.649   2.268 -0.5334 -0.2422  0.2653
  147POX    C2N 2393   1.358   5.659   2.414  0.0412  0.6872  0.3864
  147POX    C2O 2394   1.429   5.569   2.515  0.3458  0.2715 -0.1887
  147POX    C2P 2395   1.364   5.576   2.654  0.2824 -0.0120 -0.2033
  148CHL    CN1 2396   5.758   5.933   1.377  0.2691  0.1828 -0.5416
  148CHL    CN2 2397   5.612   6.113   1.344  0.1301 -0.4323 -0.5798
  148CHL    CN3 2398   5.565   5.954   1.514  0.1380  0.4146  0.0595
  148CHL    NTM 2399   5.673   6.030   1.448  0.2257 -0.0268 -0.3097
  148CHL     CB 2400   5.732   6.124   1.544 -0.2120 -0.1191  0.0543
  149PJ2     CA 2401   5.863   6.200   1.522 -0.2274 -0.0794  0.1006
  149PJ2     OA 2402   5.978   6.115   1.510 -0.1159  0.1153 -0.2175
  149PJ2      P 2403   6.108   6.209   1.492  0.0541 -0.0473  0.1517
  149PJ2     OB 2404   6.210   6.112   1.447  0.1214 -0.0371  0.2833
  149PJ2     HB 2405   6.288   6.164   1.413 -0.4046  0.2568 -0.5028
  149PJ2     OG 2406   6.071   6.330   1.416 -0.6883  0.0321  0.6274
  149PJ2     HG 2407   6.153   6.369   1.373 -1.5014  1.1735  0.0417
  149PJ2     OD 2408   6.150   6.252   1.641  0.0447 -0.0366  0.1511
  150POX     CD 2409   6.253   6.177   1.706 -0.0706 -0.1838  0.1626
  150POX     CE 2410   6.283   6.222   1.849  0.1968 -0.1086  0.0835
  150POX     OE 2411   6.392   6.149   1.905  0.1987 -0.0494  0.1561
  150POX    C1A 2412   6.452   6.234   1.988  0.2452 -0.3629  0.4456
  150POX    O1A 2413   6.460   6.354   1.964  0.1084 -0.3805  0.3134
  150POX    C1B 2414   6.516   6.145   2.088  0.2553 -0.6351  0.1970
  150POX    C1C 2415   6.435   6.125   2.217  0.2858  0.8026  0.4522
  150POX    C1D 2416   6.511   6.048   2.325  0.1237 -0.3901 -0.2676
  150POX    C1E 2417   6.608   6.141   2.398 -0.1552 -0.3671  0.0750
  150POX    C1F 2418   6.678   6.064   2.511 -0.2091 -0.4934  0.0225
  150POX    C1G 2419   6.586   6.037   2.630 -0.0129  0.8614  0.4984
  150POX    C1H 2420   6.638   5.945   2.741 -0.0910 -0.0625 -0.2209
  150POX    C1I 2421   6.781   5.956   2.793 -0.3513  0.2493  0.4309
  150POX    C1J 2422   6.831   5.903   2.905 -0.0437  0.4696  0.3991
  150POX    C1K 2423   6.762   5.817   3.011 -0.4715  0.1961 -0.0948
  150POX    C1L 2424   6.847   5.834   3.137 -0.1514  0.2225 -0.3116
  150POX    C1M 2425   6.792   5.765   3.263 -0.4456  0.4006 -0.3401
  150POX    C1N 2426   6.737   5.622   3.254 -0.1808  0.3005 -0.3860
  150POX    C1O 2427   6.676   5.566   3.382  0.1029  0.3335 -0.2341
  150POX    C1P 2428   6.532   5.615   3.402  0.1552  0.1065  0.7316
  150POX    C1Q 2429   6.436   5.527   3.322  0.3237  0.7121 -0.1599
  150POX    C1R 2430   6.301   5.549   3.391 -0.0354  0.1626 -0.6801
  150POX     CZ 2431   6.154   6.217   1.930 -0.2320  1.4133 -0.4637
  150POX     OZ 2432   6.162   6.263   2.065 -0.1629  0.4027 -0.1135
  150POX    C2A 2433   6.046   6.275   2.129 -0.2488  0.6895 -0.3183
  150POX    O2A 2434   5.941   6.245   2.074 -0.0272  0.2076 -0.4841
  150POX    C2B 2435   6.057   6.327   2.267  0.0078  0.2842 -0.1850
  150POX    C2C 2436   5.944   6.265   2.349 -0.2318  0.6640 -0.2302
  150POX    C2D 2437   5.959   6.312   2.494  0.2312  0.1234 -0.1020
  150POX    C2E 2438   5.850   6.252   2.583  0.2148  0.0761 -0.1542
  150POX    C2F 2439   5.868   6.265   2.734 -0.1385  0.4076 -0.1386
  150POX    C2G 2440   5.725   6.289   2.785 -0.3078 -0.6812 -0.0579
  150POX    C2H 2441   5.719   6.325   2.934  0.0186  0.0304 -0.2096
  150POX    C2I 2442   5.754   6.205   3.023  0.1096  0.1158 -0.1296
  150POX    C2J 2443   5.732   6.256   3.166  0.0069 -0.3646  0.0287
  150POX    C2K 2444   5.746   6.151   3.275  0.2544  0.1556  0.5018
  150POX    C2L 2445   5.888   6.092   3.273  0.2507  0.1564  0.2333
  150POX    C2M 2446   5.910   5.987   3.382  0.1725 -0.0846  0.0142
  150POX    C2N 2447   5.814   5.868   3.371  0.1329 -0.1032  0.5729
  150POX    C2O 2448   5.857   5.758   3.468 -0.2735 -0.2428  0.5984
  150POX    C2P 2449   5.778   5.629   3.448 -0.0244 -0.2713 -0.2128
  151CHL    CN1 2450   3.844   3.194   0.577  0.4871  0.1832  0.0803
  151CHL    CN2 2451   3.743   3.390   0.469  0.1438 -0.0393 -0.3365
  151CHL    CN3 2452   3.899   3.412   0.645 -0.1468 -0.6089  0.2116
  151CHL    NTM 2453   3.788   3.329   0.594 -0.3342 -0.1148 -0.1990
  151CHL     CB 2454   3.684   3.343   0.697 -0.2116 -0.0797 -0.0798
  152PJ2     CA 2455   3.558   3.257   0.710 -0.1145 -0.2198 -0.0641
  152PJ2     OA 2456   3.577   3.121   0.752  0.2091 -0.3721 -0.6830
  152PJ2      P 2457   3.439   3.041   0.776 -0.0301  0.1956 -0.1193
  152PJ2     OB 2458   3.329   3.120   0.717 -0.4079 -0.1388  0.1320
  152PJ2     HB 2459   3.327   3.212   0.755 -3.8981 -0.4136  0.9581
  152PJ2     OG 2460   3.453   2.903   0.726  0.2593  0.3698 -0.5230
  152PJ2     HG 2461   3.367   2.856   0.748 -0.1069  1.4610  0.4510
  152PJ2     OD 2462   3.423   3.052   0.936  0.4773 -0.2432 -0.0342
  153POX     CD 2463   3.498   2.953   1.007  0.6695 -0.2987 -0.3160
  153POX     CE 2464   3.496   2.946   1.159  0.5228 -0.2756 -0.3173
  153POX     OE 2465   3.367   2.908   1.207  0.6011  0.1782  0.2712
  153POX    C1A 2466   3.359   2.857   1.329 -0.1632  0.4163  0.3313
  153POX    O1A 2467   3.451   2.790   1.377 -0.4688 -0.1804  0.0975
  153POX    C1B 2468   3.216   2.851   1.364 -0.1497 -0.3347  0.2920
  153POX    C1C 2469   3.178   2.873   1.511 -0.3044 -0.2811  0.2451
  153POX    C1D 2470   3.203   2.761   1.612 -0.4249 -0.5085  0.0237
  153POX    C1E 2471   3.140   2.801   1.745 -0.1692  0.0086 -0.0103
  153POX    C1F 2472   3.207   2.921   1.813 -0.3721  0.2894 -0.3029
  153POX    C1G 2473   3.185   2.934   1.964  0.1610 -0.0205 -0.1970
  153POX    C1H 2474   3.261   3.054   2.022 -0.1310  0.1130 -0.0928
  153POX    C1I 2475   3.244   3.048   2.174 -0.2262  0.6144 -0.0850
  153POX    C1J 2476   3.313   3.136   2.245  0.5038 -0.3569  0.4243
  153POX    C1K 2477   3.422   3.229   2.189 -0.5889  0.3321 -0.6024
  153POX    C1L 2478   3.425   3.355   2.276 -0.5789  0.1192 -0.2939
  153POX    C1M 2479   3.563   3.420   2.288 -0.5085 -0.1288  0.3159
  153POX    C1N 2480   3.620   3.445   2.148 -0.2026  0.1804  0.4948
  153POX    C1O 2481   3.754   3.519   2.146 -0.3021  0.3514 -0.0091
  153POX    C1P 2482   3.860   3.439   2.222 -0.0200  0.3076 -0.4431
  153POX    C1Q 2483   3.991   3.514   2.249  0.0528  0.2333 -0.5934
  153POX    C1R 2484   4.093   3.412   2.300 -0.6276 -0.3077 -0.3083
  153POX     CZ 2485   3.548   3.078   1.217  0.2416 -0.1748 -0.2928
  153POX     OZ 2486   3.591   3.064   1.353  0.3969  0.0890 -0.3144
  153POX    C2A 2487   3.539   3.148   1.442 -0.1745 -0.0267 -0.5370
  153POX    O2A 2488   3.445   3.222   1.410 -0.2820 -0.0836 -0.3509
  153POX    C2B 2489   3.577   3.121   1.582 -0.0202  0.1243 -0.5492
  153POX    C2C 2490   3.569   3.240   1.678 -0.4685 -0.5925  0.3174
  153POX    C2D 2491   3.613   3.231   1.824 -0.3482 -0.0945  0.3130
  153POX    C2E 2492   3.749   3.161   1.836 -0.3652 -0.1677  0.0737
  153POX    C2F 2493   3.792   3.161   1.982  0.7184 -0.1622 -0.2348
  153POX    C2G 2494   3.913   3.069   1.990  0.7577 -0.1283 -0.4418
  153POX    C2H 2495   3.929   3.044   2.141  0.0741  0.2578 -0.3063
  153POX    C2I 2496   4.053   2.962   2.176 -0.1732 -0.0127 -0.0623
  153POX    C2J 2497   4.054   2.919   2.323  0.3551 -0.5191 -0.2132
  153POX    C2K 2498   4.181   2.839   2.355  0.5165 -0.2121 -0.0784
  153POX    C2L 2499   4.167   2.798   2.502  0.5129  0.3754  0.0892
  153POX    C2M 2500   4.265   2.688   2.543  0.1469  0.0251  0.0298
  153POX    C2N 2501   4.280   2.685   2.696  0.3054 -0.3565  0.0079
  153POX    C2O 2502   4.376   2.574   2.739 -0.0211 -0.4317  0.5466
  153POX    C2P 2503   4.374   2.549   2.890  0.4804 -0.4035  0.5610
  154CHL    CN1 2504   4.391   5.605   1.537  0.1283  0.0176 -0.2719
  154CHL    CN2 2505   4.321   5.413   1.660  0.2126 -0.4880 -0.5211
  154CHL    CN3 2506   4.531   5.431   1.552  0.1273 -0.3552 -0.1791
  154CHL    NTM 2507   4.388   5.458   1.537  0.2141  0.0162 -0.3360
  154CHL     CB 2508   4.358   5.406   1.403  0.3824 -0.5942 -0.1375
  155PJ2     CA 2509   4.220   5.439   1.346  0.3067 -0.4012  0.1545
  155PJ2     OA 2510   4.112   5.399   1.431  0.0342  0.7113  0.3355
  155PJ2      P 2511   3.964   5.434   1.376  0.0227  0.2286  0.0607
  155PJ2     OB 2512   3.985   5.468   1.234  0.3059 -0.3463 -0.0418
  155PJ2     HB 2513   3.902   5.513   1.199  0.9974 -0.8847 -2.6035
  155PJ2     OG 2514   3.867   5.329   1.414 -0.3761  0.6968  0.3545
  155PJ2     HG 2515   3.901   5.282   1.495  0.7320 -0.5432 -0.7622
  155PJ2     OD 2516   3.933   5.567   1.462 -0.1164  0.1086  0.1973
  156POX     CD 2517   3.922   5.538   1.602  0.2622  0.2306  0.2552
  156POX     CE 2518   3.933   5.660   1.693  0.6174  0.4922 -0.1331
  156POX     OE 2519   3.938   5.637   1.834  0.1314  0.6260 -0.0927
  156POX    C1A 2520   4.054   5.631   1.899  0.0130  0.4634  0.1071
  156POX    O1A 2521   4.163   5.643   1.843  0.0144 -0.0716 -0.0083
  156POX    C1B 2522   4.035   5.635   2.045 -0.1846  0.2908  0.0864
  156POX    C1C 2523   4.078   5.511   2.123 -0.1551 -0.1996 -0.7072
  156POX    C1D 2524   3.998   5.497   2.253  0.0436  0.5515 -0.4991
  156POX    C1E 2525   4.087   5.542   2.369 -0.1243  0.5433 -0.3667
  156POX    C1F 2526   4.007   5.547   2.499  0.5577 -0.2014  0.0891
  156POX    C1G 2527   4.069   5.603   2.627  0.6012 -0.3620  0.1379
  156POX    C1H 2528   4.174   5.517   2.699  0.5208 -0.3345  0.2874
  156POX    C1I 2529   4.132   5.386   2.766 -0.0827 -0.2859  0.0133
  156POX    C1J 2530   4.212   5.280   2.782 -0.0772 -0.2546  0.1926
  156POX    C1K 2531   4.362   5.297   2.761 -0.0505 -0.1975  0.4307
  156POX    C1L 2532   4.424   5.169   2.704  0.0619 -0.0744  0.2742
  156POX    C1M 2533   4.390   5.156   2.556  0.2701  0.2086  0.2029
  156POX    C1N 2534   4.453   5.257   2.459 -0.3877  0.0162 -0.4269
  156POX    C1O 2535   4.446   5.195   2.319  0.4010  0.2149 -0.5581
  156POX    C1P 2536   4.558   5.093   2.301  0.1162 -0.2574  0.2831
  156POX    C1Q 2537   4.553   5.044   2.156 -0.5053  0.2658  0.1207
  156POX    C1R 2538   4.646   4.926   2.125 -0.2859  0.4220  0.1848
  156POX     CZ 2539   3.820   5.755   1.655 -0.2419 -0.5097 -0.1508
  156POX     OZ 2540   3.687   5.704   1.659 -0.3974 -0.1390 -0.5419
  156POX    C2A 2541   3.588   5.792   1.645 -0.0850  0.1517 -0.9770
  156POX    O2A 2542   3.604   5.914   1.639 -0.3163  0.2038 -0.5886
  156POX    C2B 2543   3.455   5.727   1.635 -0.1745  0.1806 -0.0611
  156POX    C2C 2544   3.405   5.691   1.775 -0.2042  0.1026 -0.0923
  156POX    C2D 2545   3.282   5.599   1.771 -0.1097 -0.0232 -0.1162
  156POX    C2E 2546   3.236   5.552   1.909  0.2995  0.3252  0.1428
  156POX    C2F 2547   3.139   5.434   1.905  0.0514  0.5252  0.3063
  156POX    C2G 2548   3.084   5.407   2.045  0.0926 -0.0676  0.2091
  156POX    C2H 2549   3.184   5.336   2.136  0.1024 -0.0075  0.2446
  156POX    C2I 2550   3.120   5.323   2.275 -0.6880 -0.1558 -0.1327
  156POX    C2J 2551   3.202   5.248   2.380 -0.8297 -0.4318 -0.2173
  156POX    C2K 2552   3.310   5.339   2.438 -0.7685 -0.5608 -0.1284
  156POX    C2L 2553   3.370   5.274   2.563 -0.0935  0.2433 -0.0244
  156POX    C2M 2554   3.483   5.355   2.627  0.2410  0.0071 -0.3100
  156POX    C2N 2555   3.584   5.273   2.708  0.1954  0.0156 -0.2448
  156POX    C2O 2556   3.689   5.360   2.777  0.1539  0.0745 -0.2554
  156POX    C2P 2557   3.795   5.271   2.843  0.2080  0.3072 -0.0250
  157CHL    CN1 2558   4.486   6.205   1.134  0.2591 -0.2205  0.2665
  157CHL    CN2 2559   4.623   6.352   1.253  0.3401 -0.0114 -0.5383
  157CHL    CN3 2560   4.716   6.172   1.126  0.1982  0.0957 -0.0333
  157CHL    NTM 2561   4.607   6.210   1.217  0.2985 -0.1991  0.2080
  157CHL     CB 2562   4.587   6.132   1.341  0.1894  0.0587  0.3536
  158PJ2     CA 2563   4.585   5.980   1.345 -0.5071  0.0520 -0.1640
  158PJ2     OA 2564   4.684   5.911   1.268 -0.5062  0.1883 -0.2835
  158PJ2      P 2565   4.673   5.751   1.278 -0.0268  0.2013  0.5670
  158PJ2     OB 2566   4.534   5.713   1.242  0.0855  0.1526  0.1751
  158PJ2     HB 2567   4.488   5.795   1.207 -1.0161 -0.8034 -0.6667
  158PJ2     OG 2568   4.785   5.704   1.193 -0.0273  0.1865  0.5748
  158PJ2     HG 2569   4.871   5.754   1.203  0.0157 -0.2277  2.8822
  158PJ2     OD 2570   4.698   5.735   1.436  0.1872 -0.9535  0.4211
  159POX     CD 2571   4.838   5.730   1.466  0.3768 -0.2707 -0.3135
  159POX     CE 2572   4.894   5.747   1.608 -0.3173  0.0274 -0.0706
  159POX     OE 2573   5.026   5.703   1.636 -0.2095  0.4963  0.1639
  159POX    C1A 2574   5.127   5.782   1.600  0.0298 -0.3276 -1.0206
  159POX    O1A 2575   5.100   5.895   1.562 -0.1278 -0.1074 -0.2689
  159POX    C1B 2576   5.260   5.728   1.636 -0.1130  0.0068  0.0326
  159POX    C1C 2577   5.304   5.784   1.772  0.4270 -0.2458 -0.0362
  159POX    C1D 2578   5.447   5.748   1.815  0.5951  0.2660 -0.1595
  159POX    C1E 2579   5.452   5.600   1.851 -0.6319  0.2532  0.0163
  159POX    C1F 2580   5.412   5.565   1.995 -0.4234  0.2481  0.0733
  159POX    C1G 2581   5.408   5.416   2.033 -0.0456  0.1297 -0.3363
  159POX    C1H 2582   5.432   5.415   2.184  0.7253 -0.1816 -0.4596
  159POX    C1I 2583   5.401   5.282   2.251 -0.3676  0.1513 -0.2857
  159POX    C1J 2584   5.468   5.236   2.357 -0.3394  0.1811 -0.2906
  159POX    C1K 2585   5.582   5.304   2.432 -0.2120  0.2186 -0.5187
  159POX    C1L 2586   5.668   5.195   2.497 -0.5078  0.4589  0.2791
  159POX    C1M 2587   5.801   5.225   2.567 -0.4164 -0.7191  0.6245
  159POX    C1N 2588   5.779   5.301   2.697 -0.4637  0.0122  0.1932
  159POX    C1O 2589   5.909   5.359   2.754 -0.1423 -0.3772 -0.1394
  159POX    C1P 2590   6.018   5.257   2.785 -0.2220 -0.1661  0.8833
  159POX    C1Q 2591   6.138   5.321   2.855 -0.1789  0.5201  0.1888
  159POX    C1R 2592   6.218   5.427   2.779  1.0450 -0.1441  0.5305
  159POX     CZ 2593   4.794   5.677   1.701 -0.4295  0.3371  0.0452
  159POX     OZ 2594   4.790   5.684   1.843 -0.1616  0.2276  0.0592
  159POX    C2A 2595   4.733   5.577   1.899 -0.3068  0.1709 -0.1979
  159POX    O2A 2596   4.726   5.466   1.846  0.6583  0.4068 -0.8391
  159POX    C2B 2597   4.705   5.603   2.042 -0.3000 -0.1633 -0.1345
  159POX    C2C 2598   4.784   5.520   2.143 -0.1183  0.3533  0.1504
  159POX    C2D 2599   4.720   5.552   2.278 -0.7184 -0.2926  0.0232
  159POX    C2E 2600   4.790   5.470   2.387 -0.5367 -0.0418  0.0966
  159POX    C2F 2601   4.769   5.523   2.529 -0.4582 -0.5306  0.2936
  159POX    C2G 2602   4.882   5.620   2.565 -0.2831 -0.6053 -0.0469
  159POX    C2H 2603   5.023   5.561   2.569 -0.0950 -0.1386  0.1798
  159POX    C2I 2604   5.110   5.640   2.667  0.1077 -0.4050  0.2134
  159POX    C2J 2605   5.252   5.587   2.689  0.3214 -0.0120 -0.1999
  159POX    C2K 2606   5.332   5.665   2.793 -0.3198 -0.3865  0.5918
  159POX    C2L 2607   5.474   5.608   2.801 -0.2891 -0.4495 -0.2817
  159POX    C2M 2608   5.560   5.692   2.895 -0.3482 -0.6253 -0.0697
  159POX    C2N 2609   5.710   5.662   2.885 -0.1904  0.1083  0.0475
  159POX    C2O 2610   5.801   5.763   2.955 -0.2832  0.0211  0.2920
  159POX    C2P 2611   5.935   5.703   2.999 -0.3103 -0.4270 -0.2267
  160CHL    CN1 2612   5.036   2.562   1.377 -0.3321  0.1813  0.2344
  160CHL    CN2 2613   5.142   2.462   1.178  0.0008 -0.2694  0.0587
  160CHL    CN3 2614   5.186   2.675   1.221 -0.3980 -0.1650  0.0202
  160CHL    NTM 2615   5.076   2.579   1.236 -0.1471 -0.4274  0.2073
  160CHL     CB 2616   4.959   2.609   1.152  0.4003  0.3388 -0.2959
  161PJ2     CA 2617   4.873   2.734   1.167  0.0126  0.0636 -0.1972
  161PJ2     OA 2618   4.950   2.853   1.189  0.1452 -0.0996  0.2271
  161PJ2      P 2619   4.857   2.983   1.206  0.1032 -0.1362  0.2728
  161PJ2     OB 2620   4.944   3.097   1.243 -0.3118  0.5248 -0.7636
  161PJ2     HB 2621   5.028   3.066   1.287 -0.4504  1.4451  0.1911
  161PJ2     OG 2622   4.779   3.002   1.082  0.1603 -0.0918  0.2444
  161PJ2     HG 2623   4.698   3.058   1.098 -1.2341 -1.8258 -0.4249
  161PJ2     OD 2624   4.765   2.954   1.336  0.1162 -0.1328  0.2825
  162POX     CD 2625   4.806   2.993   1.467  0.1491 -0.4906  0.3783
  162POX     CE 2626   4.710   2.963   1.582 -0.3196  0.0139  0.1201
  162POX     OE 2627   4.772   3.016   1.700  0.2027 -0.0701 -0.1157
  162POX    C1A 2628   4.731   3.130   1.755  0.0129 -0.1158 -0.1621
  162POX    O1A 2629   4.664   3.208   1.687  0.2147  0.4299  0.2556
  162POX    C1B 2630   4.797   3.154   1.885  0.5003 -0.1498 -0.3989
  162POX    C1C 2631   4.843   3.299   1.904  0.7468 -0.2297 -0.3860
  162POX    C1D 2632   4.894   3.347   2.040 -0.2931  0.2114 -0.1420
  162POX    C1E 2633   4.977   3.244   2.116 -0.2285 -0.0092 -0.5063
  162POX    C1F 2634   5.012   3.295   2.256 -0.0115 -0.4581 -0.3943
  162POX    C1G 2635   4.914   3.249   2.364  0.1333 -0.1470 -0.1279
  162POX    C1H 2636   4.941   3.328   2.492  0.2162 -0.8073  0.2622
  162POX    C1I 2637   4.872   3.293   2.625  0.4982 -0.1578  0.5839
  162POX    C1J 2638   4.918   3.310   2.748 -0.3290  0.1426  0.8614
  162POX    C1K 2639   5.060   3.365   2.767 -0.0017 -0.3161 -0.1813
  162POX    C1L 2640   5.087   3.414   2.909  0.4256  0.5999 -0.5707
  162POX    C1M 2641   5.022   3.550   2.938  0.3564  0.3808  0.3458
  162POX    C1N 2642   5.026   3.584   3.087 -0.7069  0.7599  0.2906
  162POX    C1O 2643   4.931   3.506   3.178 -0.4788  0.1176 -0.0195
  162POX    C1P 2644   4.875   3.588   3.295  0.1421 -0.3459  0.6129
  162POX    C1Q 2645   4.764   3.512   3.368 -0.1125 -0.5967 -0.0232
  162POX    C1R 2646   4.759   3.572   3.509 -0.1948 -0.8270  0.0710
  162POX     CZ 2647   4.695   2.811   1.584 -0.0406 -0.0178 -0.2831
  162POX     OZ 2648   4.630   2.768   1.703  0.1592 -0.1570 -0.2238
  162POX    C2A 2649   4.699   2.739   1.813 -0.0386 -0.3171 -0.1403
  162POX    O2A 2650   4.798   2.669   1.790 -0.0682 -0.3856 -0.0607
  162POX    C2B 2651   4.612   2.722   1.931  0.0842  0.0502  0.0046
  162POX    C2C 2652   4.579   2.841   2.021 -0.0060 -0.1788  0.2755
  162POX    C2D 2653   4.652   2.841   2.156 -0.0342  0.2470  0.2911
  162POX    C2E 2654   4.592   2.935   2.260 -0.1706  0.2621  0.1991
  162POX    C2F 2655   4.627   2.894   2.403 -0.2440 -0.2220  0.0797
  162POX    C2G 2656   4.538   2.950   2.515 -0.0350 -0.3731  0.3239
  162POX    C2H 2657   4.610   2.942   2.650  0.0761 -0.4125  0.2626
  162POX    C2I 2658   4.532   3.010   2.763  0.4114  0.1546  0.1572
  162POX    C2J 2659   4.591   2.977   2.900  0.6727 -0.6149 -0.1353
  162POX    C2K 2660   4.613   3.093   2.997  0.0769  0.0018 -0.7312
  162POX    C2L 2661   4.630   3.046   3.141  0.6131  0.5431 -0.6141
  162POX    C2M 2662   4.622   3.162   3.241 -0.6400 -0.3019  0.2981
  162POX    C2N 2663   4.661   3.107   3.379  0.5857 -0.6097 -0.1500
  162POX    C2O 2664   4.621   3.204   3.491  0.4028  0.0937 -0.8138
  162POX    C2P 2665   4.469   3.215   3.500  0.4235 -0.2481  0.0705
  163CHL    CN1 2666   5.894   3.471   1.274 -0.1475 -0.0278  0.0200
  163CHL    CN2 2667   6.069   3.322   1.212  0.2845 -0.7123  0.9358
  163CHL    CN3 2668   5.934   3.272   1.401 -0.3177 -0.1217 -0.1790
  163CHL    NTM 2669   5.932   3.329   1.266 -0.1161 -0.0102 -0.1344
  163CHL     CB 2670   5.847   3.246   1.180  0.1736 -0.2789 -0.1647
  164PJ2     CA 2671   5.696   3.234   1.201  0.2074 -0.3690  0.0244
  164PJ2     OA 2672   5.664   3.179   1.329  0.1859 -0.3433  0.0300
  164PJ2      P 2673   5.528   3.093   1.325  0.1008 -0.2128  0.1223
  164PJ2     OB 2674   5.505   3.040   1.189  0.8742 -0.5191  0.1058
  164PJ2     HB 2675   5.570   3.075   1.122  1.7695 -2.3997 -0.0580
  164PJ2     OG 2676   5.527   2.996   1.437 -0.0658 -0.3035  0.0416
  164PJ2     HG 2677   5.575   3.034   1.516 -3.1061  3.8068  0.2455
  164PJ2     OD 2678   5.400   3.191   1.333 -0.2957 -0.7058 -0.1275
  165POX     CD 2679   5.342   3.221   1.461 -0.3587  0.1586 -0.3538
  165POX     CE 2680   5.191   3.201   1.472 -0.3068 -0.1342 -0.1650
  165POX     OE 2681   5.145   3.277   1.584  0.0672 -0.0506 -0.0663
  165POX    C1A 2682   5.129   3.407   1.564 -0.3334 -0.1387 -0.3377
  165POX    O1A 2683   5.140   3.459   1.453  0.1582 -0.2916 -0.3642
  165POX    C1B 2684   5.092   3.486   1.684  0.7107  0.5040 -0.4285
  165POX    C1C 2685   5.208   3.521   1.778  0.3531 -0.4487  0.3741
  165POX    C1D 2686   5.156   3.587   1.906  0.0429  0.8929 -0.4323
  165POX    C1E 2687   5.255   3.557   2.018  0.1723  0.2899 -0.7075
  165POX    C1F 2688   5.220   3.642   2.140  0.3508 -0.4648 -0.1206
  165POX    C1G 2689   5.291   3.586   2.264 -0.2569 -0.0140  0.4421
  165POX    C1H 2690   5.238   3.661   2.386 -0.0845  0.8708 -0.0154
  165POX    C1I 2691   5.269   3.600   2.523  0.2633  0.6612 -0.1874
  165POX    C1J 2692   5.304   3.660   2.636  0.0541  0.3194  0.0598
  165POX    C1K 2693   5.313   3.812   2.640  0.1793  0.3139 -0.0272
  165POX    C1L 2694   5.329   3.852   2.787 -0.0558 -0.1650  0.1280
  165POX    C1M 2695   5.261   3.980   2.837  0.1331 -0.0857  0.1832
  165POX    C1N 2696   5.289   3.992   2.987 -0.2279 -0.2141  0.2637
  165POX    C1O 2697   5.280   4.139   3.028  0.1142 -0.1308  0.0517
  165POX    C1P 2698   5.400   4.227   2.993 -0.3189  0.3883 -0.1487
  165POX    C1Q 2699   5.397   4.365   3.060 -0.2064  0.2388  0.1666
  165POX    C1R 2700   5.377   4.352   3.211  0.0543  0.1533  0.1943
  165POX     CZ 2701   5.164   3.051   1.479 -0.2681 -0.1240  0.2079
  165POX     OZ 2702   5.203   2.978   1.596  0.1776 -0.3446 -0.0758
  165POX    C2A 2703   5.147   2.859   1.617 -0.1880 -0.1641 -0.0260
  165POX    O2A 2704   5.084   2.807   1.525  0.0216  0.1656 -0.3617
  165POX    C2B 2705   5.172   2.787   1.743 -0.1606 -1.1702 -0.5979
  165POX    C2C 2706   5.110   2.868   1.858  0.3729 -0.5312 -0.7562
  165POX    C2D 2707   5.134   2.788   1.986 -0.1091  0.5818  0.0345
  165POX    C2E 2708   5.073   2.848   2.113  0.2140  0.3248  0.3158
  165POX    C2F 2709   5.166   2.809   2.227 -0.0071 -0.0001  0.3872
  165POX    C2G 2710   5.105   2.855   2.360  0.2082  0.8004  0.2173
  165POX    C2H 2711   4.990   2.775   2.422  0.3085  0.4528 -0.0433
  165POX    C2I 2712   4.957   2.799   2.569 -0.4396 -0.3293 -0.0749
  165POX    C2J 2713   5.049   2.726   2.667  0.2608  0.6366  0.0007
  165POX    C2K 2714   5.024   2.783   2.807 -0.2689 -0.1003  0.2092
  165POX    C2L 2715   5.065   2.929   2.823 -0.9378  0.1722 -0.5176
  165POX    C2M 2716   5.015   3.001   2.948  0.0358 -0.2121  0.0999
  165POX    C2N 2717   5.053   2.924   3.075 -0.0269  0.4251  0.5117
  165POX    C2O 2718   5.021   2.994   3.207  0.1003  0.2072  0.6585
  165POX    C2P 2719   5.109   3.118   3.230  0.4239 -0.0474  0.8046
  166CHL    CN1 2720   3.903   4.389   1.394 -0.6299  0.3165 -0.2858
  166CHL    CN2 2721   3.815   4.252   1.223 -0.0272  0.4748 -0.2090
  166CHL    CN3 2722   4.004   4.375   1.173 -0.9338  0.1234 -0.4868
  166CHL    NTM 2723   3.940   4.301   1.283 -0.0238  0.1363  0.0602
  166CHL     CB 2724   4.024   4.184   1.316 -0.1717  0.0206  0.0246
  167PJ2     CA 2725   4.162   4.193   1.382 -0.0346 -0.0784 -0.2454
  167PJ2     OA 2726   4.252   4.286   1.321 -0.0154 -0.2497 -0.4797
  167PJ2      P 2727   4.365   4.322   1.430 -0.2472 -0.2792 -0.2287
  167PJ2     OB 2728   4.420   4.197   1.487 -0.1036  0.0309  0.3185
  167PJ2     HB 2729   4.354   4.134   1.526  1.3075 -1.7977 -0.0922
  167PJ2     OG 2730   4.456   4.400   1.343  0.0489 -0.0414  0.2903
  167PJ2     HG 2731   4.430   4.389   1.248  0.4486 -2.6111  0.4023
  167PJ2     OD 2732   4.272   4.413   1.526  0.4293 -0.1064  0.2714
  168POX     CD 2733   4.293   4.554   1.521 -0.0249 -0.0354  0.2967
  168POX     CE 2734   4.235   4.637   1.635 -0.2676  0.2793 -0.0549
  168POX     OE 2735   4.293   4.607   1.762 -0.0215  0.3048 -0.1603
  168POX    C1A 2736   4.381   4.693   1.811 -0.1666  0.4477 -0.1497
  168POX    O1A 2737   4.415   4.788   1.741  0.0716  0.0799 -0.5379
  168POX    C1B 2738   4.410   4.670   1.955 -0.1566  0.0584 -0.2118
  168POX    C1C 2739   4.285   4.678   2.043 -0.2835  0.4132 -0.4214
  168POX    C1D 2740   4.324   4.680   2.191 -0.3238  0.2008 -0.4079
  168POX    C1E 2741   4.184   4.666   2.252 -0.2068  0.0040 -0.1847
  168POX    C1F 2742   4.201   4.706   2.398 -0.1392 -0.5641 -0.0354
  168POX    C1G 2743   4.063   4.695   2.463 -0.1731  0.0062 -0.0051
  168POX    C1H 2744   4.058   4.717   2.615 -0.1469  0.2073 -0.0340
  168POX    C1I 2745   4.097   4.861   2.649  0.1193  0.1691 -0.1765
  168POX    C1J 2746   4.096   4.904   2.775  0.8137  0.1452 -0.1599
  168POX    C1K 2747   4.059   4.817   2.894 -0.3324  0.2034 -0.4679
  168POX    C1L 2748   4.139   4.842   3.022 -0.4596 -0.0175 -0.3435
  168POX    C1M 2749   4.101   4.765   3.149 -0.3049  0.4907  0.0150
  168POX    C1N 2750   4.198   4.796   3.263  0.1474 -0.4729 -0.0961
  168POX    C1O 2751   4.168   4.725   3.395 -0.2868 -0.5161 -0.2179
  168POX    C1P 2752   4.264   4.762   3.509 -0.2372  0.0273 -0.4347
  168POX    C1Q 2753   4.282   4.911   3.538  0.1325  0.0411 -0.7290
  168POX    C1R 2754   4.153   4.976   3.587  0.2025  0.0321 -0.5316
  168POX     CZ 2755   4.082   4.631   1.638 -0.2185 -0.9881  0.5192
  168POX     OZ 2756   4.027   4.700   1.751  0.1607  0.0381  0.0899
  168POX    C2A 2757   3.895   4.717   1.752  0.1839  0.2334 -0.0653
  168POX    O2A 2758   3.820   4.668   1.668  0.1553 -0.1589  0.1843
  168POX    C2B 2759   3.851   4.793   1.872 -0.0391 -0.0396  0.0253
  168POX    C2C 2760   3.700   4.786   1.897 -0.0466  0.5067  0.1428
  168POX    C2D 2761   3.667   4.863   2.024 -0.2271  0.0283  0.3886
  168POX    C2E 2762   3.538   4.807   2.085 -0.5873 -0.1120 -0.4957
  168POX    C2F 2763   3.486   4.922   2.171  0.1572 -0.0559 -0.1130
  168POX    C2G 2764   3.344   4.891   2.218  0.1587  0.4334  0.2276
  168POX    C2H 2765   3.329   4.764   2.303 -0.0970  0.2655 -0.0653
  168POX    C2I 2766   3.204   4.763   2.390 -0.0447  0.2032  0.0095
  168POX    C2J 2767   3.227   4.853   2.512  0.2902 -0.7409  0.6564
  168POX    C2K 2768   3.105   4.854   2.604 -0.4673  0.8265 -0.3201
  168POX    C2L 2769   3.116   4.937   2.732 -0.2867  0.3618 -0.0335
  168POX    C2M 2770   3.236   4.886   2.811 -0.1874  0.3432 -0.1961
  168POX    C2N 2771   3.252   4.932   2.956 -0.7854 -0.1926  0.0424
  168POX    C2O 2772   3.297   5.078   2.966 -0.5625 -0.2644  0.0940
  168POX    C2P 2773   3.334   5.135   3.103  0.4374 -0.1067 -0.2344
  169CHL    CN1 2774   5.165   4.600   0.683  0.1863 -0.1018 -0.0630
  169CHL    CN2 2775   4.986   4.682   0.559  0.0217  0.3786  0.1112
  169CHL    CN3 2776   4.947   4.535   0.750 -0.3619  0.6431  0.0496
  169CHL    NTM 2777   5.026   4.646   0.696  0.2782  0.1596 -0.0205
  169CHL     CB 2778   5.010   4.760   0.788  0.3421  0.2008 -0.0599
  170PJ2     CA 2779   5.087   4.762   0.921  0.0645  0.5823  0.0978
  170PJ2     OA 2780   5.069   4.654   1.012  0.1416  0.1617 -0.3785
  170PJ2      P 2781   5.201   4.634   1.102 -0.3553  0.0687  0.3396
  170PJ2     OB 2782   5.301   4.578   1.008 -0.5801 -0.3655  0.3550
  170PJ2     HB 2783   5.372   4.513   1.035  0.3858 -0.5621 -2.3727
  170PJ2     OG 2784   5.204   4.766   1.169 -0.3151  0.4001 -0.3148
  170PJ2     HG 2785   5.255   4.753   1.253 -1.7459  1.2276  0.7262
  170PJ2     OD 2786   5.152   4.518   1.203 -0.7909 -0.0022  0.0480
  171POX     CD 2787   5.050   4.552   1.296 -0.4414  0.2467  0.3432
  171POX     CE 2788   5.020   4.440   1.396 -0.1465  0.1985  0.3789
  171POX     OE 2789   4.948   4.498   1.505 -1.0282 -0.0500 -0.0629
  171POX    C1A 2790   4.861   4.418   1.567 -0.0917 -0.6060  0.5674
  171POX    O1A 2791   4.810   4.323   1.507  0.1266 -0.2098 -0.2540
  171POX    C1B 2792   4.803   4.485   1.685  0.7353  0.4380  0.3973
  171POX    C1C 2793   4.759   4.371   1.777 -0.8572  0.4078 -0.3730
  171POX    C1D 2794   4.709   4.417   1.914  0.1430 -0.1558  0.1877
  171POX    C1E 2795   4.693   4.308   2.020 -0.6637 -0.0655  0.1660
  171POX    C1F 2796   4.618   4.353   2.145 -0.6857  0.3397  0.0085
  171POX    C1G 2797   4.634   4.247   2.255 -0.2662  0.4173  0.0242
  171POX    C1H 2798   4.554   4.263   2.385  0.7374 -0.1694  0.7213
  171POX    C1I 2799   4.550   4.134   2.468 -0.7155 -0.4187  0.2975
  171POX    C1J 2800   4.546   4.145   2.601 -0.5887 -0.4927  0.3075
  171POX    C1K 2801   4.550   4.272   2.686 -0.0969 -0.4045  0.1592
  171POX    C1L 2802   4.453   4.254   2.803 -0.1713 -0.1135  0.1435
  171POX    C1M 2803   4.465   4.382   2.886 -0.9778  0.0656 -0.0024
  171POX    C1N 2804   4.362   4.385   2.998 -0.7045  0.2635  0.2450
  171POX    C1O 2805   4.389   4.486   3.110 -0.2024  0.2154  0.1663
  171POX    C1P 2806   4.514   4.439   3.184  0.1883  0.2232 -0.4823
  171POX    C1Q 2807   4.554   4.530   3.301 -0.5662  0.2664 -0.2584
  171POX    C1R 2808   4.623   4.659   3.256  0.2551 -0.1972 -0.3439
  171POX     CZ 2809   5.147   4.361   1.427 -0.0252  0.3201  0.1924
  171POX     OZ 2810   5.249   4.409   1.515  0.1147  0.3921 -0.0075
  171POX    C2A 2811   5.349   4.326   1.543 -0.4472 -0.1748  0.3380
  171POX    O2A 2812   5.354   4.212   1.496 -0.0905 -0.1618  0.3453
  171POX    C2B 2813   5.447   4.385   1.636 -0.0803 -0.1202 -0.0770
  171POX    C2C 2814   5.413   4.369   1.785 -0.0858  0.2018 -0.0424
  171POX    C2D 2815   5.280   4.426   1.835 -0.0734  0.3141 -0.1368
  171POX    C2E 2816   5.255   4.417   1.986 -0.6883 -0.3263 -0.2730
  171POX    C2F 2817   5.144   4.516   2.020 -0.3620  0.1124 -0.4650
  171POX    C2G 2818   5.112   4.521   2.170  0.4339  0.5527 -0.3057
  171POX    C2H 2819   4.992   4.615   2.181  0.4149  0.5375 -0.3836
  171POX    C2I 2820   4.955   4.636   2.328 -0.3085  0.8867 -0.6084
  171POX    C2J 2821   4.818   4.699   2.352 -0.5607  0.2170 -0.2523
  171POX    C2K 2822   4.767   4.697   2.496 -0.1257  0.6254 -0.0899
  171POX    C2L 2823   4.635   4.775   2.491 -0.2047  0.4801 -0.2941
  171POX    C2M 2824   4.561   4.798   2.623  0.6085  0.1412  0.2343
  171POX    C2N 2825   4.631   4.859   2.744  0.5136 -0.2068  0.4630
  171POX    C2O 2826   4.559   4.828   2.876 -0.1919 -0.1581  0.0899
  171POX    C2P 2827   4.585   4.936   2.980  0.2976  0.2140 -0.4119
  172CHL    CN1 2828   2.678   4.084   1.174  0.0748  0.0697  0.1046
  172CHL    CN2 2829   2.874   4.226   1.120  0.2255 -0.1250  0.0321
  172CHL    CN3 2830   2.673   4.228   0.994 -0.0876 -0.4241 -0.4955
  172CHL    NTM 2831   2.765   4.142   1.071 -0.0153  0.1597  0.0803
  172CHL     CB 2832   2.811   4.037   0.980  0.5946  0.2981  0.2278
  173PJ2     CA 2833   2.904   3.934   1.045  0.4160 -0.0157 -0.0094
  173PJ2     OA 2834   2.843   3.849   1.143  0.3387  0.0471 -0.0030
  173PJ2      P 2835   2.955   3.759   1.216 -0.0490 -0.2575  0.2190
  173PJ2     OB 2836   2.897   3.669   1.318  0.0351 -0.0956  0.4079
  173PJ2     HB 2837   2.830   3.719   1.374  0.7121  0.6582  0.5517
  173PJ2     OG 2838   3.041   3.704   1.108 -0.2624 -0.3475  0.0943
  173PJ2     HG 2839   3.082   3.619   1.139 -0.4376 -0.0106  1.2955
  173PJ2     OD 2840   3.036   3.879   1.285  0.2315 -0.2470 -0.1269
  174POX     CD 2841   3.114   3.827   1.392  0.6534 -0.1441 -0.3783
  174POX     CE 2842   3.182   3.936   1.475  0.1194 -0.2476  0.2100
  174POX     OE 2843   3.286   3.885   1.560  0.3219 -0.0716  0.0696
  174POX    C1A 2844   3.394   3.957   1.588  0.1441  0.1434  0.1993
  174POX    O1A 2845   3.392   4.079   1.570  0.0643  0.0246 -0.6692
  174POX    C1B 2846   3.480   3.881   1.680  0.2143  0.3651  0.3182
  174POX    C1C 2847   3.474   3.930   1.825  0.0121  0.2980  0.3325
  174POX    C1D 2848   3.606   3.890   1.893 -0.1376 -0.0995  0.3929
  174POX    C1E 2849   3.611   3.927   2.041 -0.3960 -0.4316  0.4873
  174POX    C1F 2850   3.740   3.903   2.120  0.0909  0.2263 -0.0898
  174POX    C1G 2851   3.739   3.970   2.257 -0.0476 -0.0782  0.0596
  174POX    C1H 2852   3.669   3.877   2.356  0.5117 -0.1177  0.4276
  174POX    C1I 2853   3.614   3.949   2.479 -0.1962  0.1673 -0.0488
  174POX    C1J 2854   3.658   3.912   2.599  0.1930  0.6372 -0.0449
  174POX    C1K 2855   3.773   3.816   2.633 -0.3635 -0.0121  0.0266
  174POX    C1L 2856   3.748   3.705   2.735 -0.3449  0.1547  0.2121
  174POX    C1M 2857   3.624   3.616   2.720  0.2583 -0.6565 -0.0175
  174POX    C1N 2858   3.614   3.503   2.822 -0.1863 -0.2742  0.3652
  174POX    C1O 2859   3.553   3.575   2.943  0.0425  0.3625  0.1092
  174POX    C1P 2860   3.564   3.506   3.079 -0.2442  0.0302 -0.0326
  174POX    C1Q 2861   3.516   3.361   3.088 -0.4758  0.1114  0.0551
  174POX    C1R 2862   3.374   3.329   3.041 -0.5678 -0.1239  0.4834
  174POX     CZ 2863   3.078   4.026   1.541  0.3160 -0.3163  0.6204
  174POX     OZ 2864   2.996   3.967   1.642  0.0359 -0.5174  0.2800
  174POX    C2A 2865   2.873   4.011   1.663  0.1824  0.0420 -0.0117
  174POX    O2A 2866   2.814   4.062   1.568  0.0394  0.0137  0.0600
  174POX    C2B 2867   2.823   3.982   1.799  0.3196 -0.3417 -0.0420
  174POX    C2C 2868   2.873   4.072   1.912  0.6059 -0.4202 -0.1069
  174POX    C2D 2869   2.829   4.022   2.050 -0.2539 -0.2387 -0.3091
  174POX    C2E 2870   2.890   4.074   2.180  0.1647 -0.9288 -0.2203
  174POX    C2F 2871   2.820   4.018   2.305  0.0004 -0.1156  0.0585
  174POX    C2G 2872   2.910   4.008   2.428 -0.3080 -0.4435  0.2587
  174POX    C2H 2873   2.823   3.962   2.545 -0.5709 -0.3093  0.1142
  174POX    C2I 2874   2.764   4.073   2.632 -0.1664 -0.0205  0.0225
  174POX    C2J 2875   2.694   4.018   2.756 -0.0737 -0.6151 -0.1849
  174POX    C2K 2876   2.573   4.101   2.801 -0.0526 -0.6918  0.0136
  174POX    C2L 2877   2.523   4.039   2.931 -0.3760 -0.2638  0.0958
  174POX    C2M 2878   2.389   4.095   2.981  0.0192  0.6885  0.0930
  174POX    C2N 2879   2.342   4.051   3.119  0.0163 -0.1311 -0.1647
  174POX    C2O 2880   2.204   4.104   3.158  0.1796  0.0201  0.2157
  174POX    C2P 2881   2.207   4.254   3.187  0.6020  0.2895 -1.1480
  175CHL    CN1 2882   6.532   3.055   1.693  0.2780 -0.2253  0.4065
  175CHL    CN2 2883   6.300   3.039   1.736  0.3133 -0.4732 -0.7663
  175CHL    CN3 2884   6.384   3.214   1.595 -0.3397  0.0917  0.0450
  175CHL    NTM 2885   6.399   3.072   1.632  0.6309  0.1013 -0.2854
  175CHL     CB 2886   6.392   2.989   1.511 -0.0343 -0.1803 -0.0572
  176PJ2     CA 2887   6.260   2.969   1.436 -0.2958 -0.5371  0.4891
  176PJ2     OA 2888   6.171   2.885   1.510 -0.2952 -0.5958  0.4229
  176PJ2      P 2889   6.022   2.885   1.450 -0.1115 -0.0162 -0.0373
  176PJ2     OB 2890   6.017   2.930   1.309 -0.0147  0.1779  0.0212
  176PJ2     HB 2891   6.071   2.866   1.254  4.7320  2.8422  1.0577
  176PJ2     OG 2892   5.963   2.755   1.489 -0.2737 -0.0703 -0.4515
  176PJ2     HG 2893   5.865   2.758   1.505  0.1024 -1.1829  2.9463
  176PJ2     OD 2894   5.963   3.005   1.538  0.0511  0.2636 -0.3062
  177POX     CD 2895   5.917   2.960   1.666 -0.1011  0.0629 -0.4320
  177POX     CE 2896   5.829   3.056   1.745 -0.1524 -0.2691 -0.0818
  177POX     OE 2897   5.810   3.021   1.883 -0.2246  0.0863  0.0002
  177POX    C1A 2898   5.890   3.060   1.982 -0.0623 -0.4727  0.0940
  177POX    O1A 2899   5.993   3.125   1.965 -0.5318  0.3085  0.1610
  177POX    C1B 2900   5.844   2.988   2.102  0.3111 -0.4353  0.2619
  177POX    C1C 2901   5.907   3.048   2.227  0.0883  0.0247  0.1545
  177POX    C1D 2902   5.877   2.971   2.356  0.1065  0.2645  0.3031
  177POX    C1E 2903   5.923   3.039   2.485 -0.5856  0.2874  0.5448
  177POX    C1F 2904   5.899   2.943   2.601 -0.0784 -0.6272 -0.0944
  177POX    C1G 2905   5.912   3.008   2.739 -0.4525 -0.5593 -0.0899
  177POX    C1H 2906   5.931   2.918   2.861  0.4111 -0.0546  0.1627
  177POX    C1I 2907   6.048   2.820   2.847  0.5538  0.1343  0.0366
  177POX    C1J 2908   6.055   2.696   2.893  0.1838 -0.0149 -0.3034
  177POX    C1K 2909   5.945   2.609   2.954  0.4994 -0.3003 -0.1343
  177POX    C1L 2910   5.859   2.562   2.836  0.1830 -0.4607  0.1593
  177POX    C1M 2911   5.760   2.461   2.894  0.1705 -0.1377  0.7090
  177POX    C1N 2912   5.657   2.417   2.790  0.3980  0.3052  0.2960
  177POX    C1O 2913   5.728   2.350   2.672 -0.1952  0.1450  0.0217
  177POX    C1P 2914   5.628   2.305   2.566 -0.1958  0.7155 -0.2240
  177POX    C1Q 2915   5.719   2.233   2.466  0.3009  0.2826  0.5331
  177POX    C1R 2916   5.790   2.326   2.367 -0.2299 -0.2838 -0.3957
  177POX     CZ 2917   5.692   3.071   1.680 -0.4346 -0.5755  0.4319
  177POX     OZ 2918   5.595   3.158   1.738  0.2856  0.4527  0.1330
  177POX    C2A 2919   5.489   3.093   1.786  0.4422 -0.0363 -0.1761
  177POX    O2A 2920   5.462   2.975   1.765 -0.6135  0.0489  0.6112
  177POX    C2B 2921   5.394   3.181   1.858  0.2170 -0.6524  0.2913
  177POX    C2C 2922   5.373   3.136   2.003  0.1257  0.1637  0.5401
  177POX    C2D 2923   5.489   3.168   2.098  0.4896 -0.1079  0.1910
  177POX    C2E 2924   5.432   3.169   2.240  0.0372  0.2408  0.0116
  177POX    C2F 2925   5.528   3.203   2.354 -0.0315  0.3510  0.0363
  177POX    C2G 2926   5.452   3.176   2.484  0.1017  0.4259  0.1302
  177POX    C2H 2927   5.546   3.208   2.601  0.2693 -0.1047  0.1444
  177POX    C2I 2928   5.450   3.202   2.720  0.2369  0.8143  0.1691
  177POX    C2J 2929   5.532   3.243   2.843  0.1522 -0.4975  0.6729
  177POX    C2K 2930   5.425   3.298   2.937  0.0593  0.3060  0.1061
  177POX    C2L 2931   5.485   3.339   3.072 -0.0955  0.0711  0.2472
  177POX    C2M 2932   5.379   3.411   3.157 -0.2699  0.1075 -0.0008
  177POX    C2N 2933   5.459   3.458   3.279 -0.0221 -0.5747  0.1035
  177POX    C2O 2934   5.385   3.567   3.356 -0.3204 -0.4512 -0.3504
  177POX    C2P 2935   5.250   3.522   3.413 -0.1389  0.0829  0.5247
  178CHL    CN1 2936   5.208   3.121   1.042  0.1996 -0.8632 -0.1831
  178CHL    CN2 2937   5.136   3.135   0.821 -0.1261  0.0507  0.7749
  178CHL    CN3 2938   5.294   2.981   0.867 -0.5463 -0.1654 -0.3204
  178CHL    NTM 2939   5.256   3.118   0.903  0.4865  0.0716 -0.1073
  178CHL     CB 2940   5.360   3.215   0.867  0.0038  0.4451 -0.4975
  179PJ2     CA 2941   5.336   3.366   0.873 -0.3414  0.3772 -0.1826
  179PJ2     OA 2942   5.350   3.411   1.008 -0.5115  0.2974 -0.1386
  179PJ2      P 2943   5.455   3.532   1.020 -0.1132 -0.0327 -0.2865
  179PJ2     OB 2944   5.584   3.460   1.018 -0.0919  0.0025 -0.1641
  179PJ2     HB 2945   5.655   3.519   1.057  0.5076 -1.4928  1.1286
  179PJ2     OG 2946   5.436   3.623   0.905 -0.5157  0.4371  0.1469
  179PJ2     HG 2947   5.415   3.574   0.820 -1.4424  0.1836  0.5163
  179PJ2     OD 2948   5.424   3.598   1.164  0.5227 -0.1079 -0.1116
  180POX     CD 2949   5.477   3.548   1.287  0.2782 -0.1349 -0.0173
  180POX     CE 2950   5.479   3.631   1.415  0.3186 -0.1262 -0.0238
  180POX     OE 2951   5.513   3.547   1.526 -0.3586 -0.0225  0.2660
  180POX    C1A 2952   5.637   3.562   1.572 -0.3511 -0.1998  0.3039
  180POX    O1A 2953   5.716   3.643   1.526 -0.6875  0.0931  0.2403
  180POX    C1B 2954   5.656   3.483   1.695 -0.0996 -0.1160  0.3173
  180POX    C1C 2955   5.786   3.518   1.768 -0.1697  0.5362  0.1283
  180POX    C1D 2956   5.803   3.452   1.905 -0.2252 -0.3120 -0.2670
  180POX    C1E 2957   5.706   3.503   2.012 -0.1384 -0.4994 -0.0989
  180POX    C1F 2958   5.753   3.455   2.149  0.3857  0.5047  0.0783
  180POX    C1G 2959   5.695   3.537   2.264  0.1015  0.2088  0.1450
  180POX    C1H 2960   5.766   3.493   2.392  0.0019 -0.6659 -0.0950
  180POX    C1I 2961   5.682   3.549   2.508  0.5050  0.1380 -0.1068
  180POX    C1J 2962   5.729   3.584   2.627  0.2735 -0.5306  0.1888
  180POX    C1K 2963   5.875   3.562   2.668  0.4119 -0.1855 -0.1100
  180POX    C1L 2964   5.888   3.432   2.748  0.1244 -0.0826  0.1039
  180POX    C1M 2965   5.845   3.466   2.891 -0.5434 -0.8251  0.0826
  180POX    C1N 2966   5.961   3.532   2.966 -0.4256 -0.2495 -0.5983
  180POX    C1O 2967   5.934   3.537   3.116  0.5110  0.0137 -0.4367
  180POX    C1P 2968   6.002   3.647   3.199 -0.2477 -0.1393  0.4064
  180POX    C1Q 2969   5.938   3.655   3.337 -0.2035 -0.4327  0.4424
  180POX    C1R 2970   5.792   3.700   3.342 -0.1954 -0.3086 -0.3314
  180POX     CZ 2971   5.347   3.709   1.423  0.4906  0.1571  0.0414
  180POX     OZ 2972   5.321   3.785   1.541 -0.0843  0.0041  0.0150
  180POX    C2A 2973   5.218   3.869   1.539  0.1765  0.3223 -0.2988
  180POX    O2A 2974   5.151   3.871   1.435 -0.0546 -0.3425 -0.1666
  180POX    C2B 2975   5.201   3.959   1.655  0.4514 -0.4481  0.3467
  180POX    C2C 2976   5.063   3.951   1.720  0.2149  0.2275 -0.0596
  180POX    C2D 2977   5.062   4.036   1.848 -0.1335 -0.2096  0.2297
  180POX    C2E 2978   5.031   3.961   1.978  0.0112 -0.5428  0.0751
  180POX    C2F 2979   5.017   4.067   2.087  0.4858  0.0394 -0.4232
  180POX    C2G 2980   5.045   4.030   2.233 -0.1851  0.2143 -0.2473
  180POX    C2H 2981   5.008   4.143   2.330 -0.1580 -0.1575  0.1999
  180POX    C2I 2982   5.000   4.101   2.477  0.1699 -0.5827  0.0988
  180POX    C2J 2983   5.007   4.229   2.560  0.1111 -0.6161  0.1547
  180POX    C2K 2984   4.978   4.185   2.704  0.4829  0.6639  0.6355
  180POX    C2L 2985   5.006   4.302   2.798  0.6179  0.6707  0.5855
  180POX    C2M 2986   4.977   4.445   2.751 -0.0471  0.3783  0.0873
  180POX    C2N 2987   5.018   4.566   2.836 -0.0449  0.4273  0.0152
  180POX    C2O 2988   4.966   4.550   2.979 -0.7389 -0.0704 -0.2870
  180POX    C2P 2989   4.997   4.675   3.061 -1.0499 -0.3686  0.2933
  181CHL    CN1 2990   5.253   1.740   0.695 -0.1263 -0.1693 -0.1049
  181CHL    CN2 2991   5.465   1.646   0.744  0.7379 -0.1925 -0.4003
  181CHL    CN3 2992   5.314   1.528   0.599  0.1668  0.2059 -0.2606
  181CHL    NTM 2993   5.324   1.614   0.717  0.6255  0.2148 -0.3051
  181CHL     CB 2994   5.267   1.555   0.839  0.3748 -0.0751 -0.5613
  182PJ2     CA 2995   5.297   1.413   0.886 -0.0346  0.0515  0.0956
  182PJ2     OA 2996   5.432   1.394   0.932 -0.1242  0.5337  0.5664
  182PJ2      P 2997   5.444   1.289   1.053 -0.2569 -0.0650  0.0637
  182PJ2     OB 2998   5.325   1.201   1.060 -0.4203  0.1193 -0.3451
  182PJ2     HB 2999   5.255   1.249   1.008  1.7581  0.9054 -2.7737
  182PJ2     OG 3000   5.577   1.227   1.030 -0.4064 -0.2907 -0.2041
  182PJ2     HG 3001   5.645   1.286   0.987  0.9815 -0.8285  1.1725
  182PJ2     OD 3002   5.439   1.397   1.171  0.3019  0.2757 -0.2219
  183POX     CD 3003   5.452   1.344   1.304  0.4994  0.2380 -0.2564
  183POX     CE 3004   5.414   1.448   1.409 -0.1865 -0.2334 -0.0354
  183POX     OE 3005   5.475   1.437   1.538 -0.1293 -0.5177 -0.0867
  183POX    C1A 3006   5.546   1.543   1.578  0.5093 -0.6107 -0.9242
  183POX    O1A 3007   5.588   1.618   1.491  0.2413 -0.1192 -0.6347
  183POX    C1B 3008   5.603   1.529   1.714 -0.3004 -0.0644 -0.5205
  183POX    C1C 3009   5.625   1.661   1.788 -0.3608 -0.6143  0.5018
  183POX    C1D 3010   5.496   1.743   1.798  0.2163  0.3934 -0.2171
  183POX    C1E 3011   5.531   1.875   1.868  0.5244  0.1687  0.0493
  183POX    C1F 3012   5.406   1.961   1.880  0.2132 -0.2570 -0.0936
  183POX    C1G 3013   5.431   2.092   1.955  0.5769 -0.6087  0.4051
  183POX    C1H 3014   5.302   2.173   1.950  0.8379 -0.1810  0.4965
  183POX    C1I 3015   5.320   2.320   1.989  1.0318 -0.1063  0.1252
  183POX    C1J 3016   5.301   2.389   2.101  0.2470  0.6282 -0.4403
  183POX    C1K 3017   5.255   2.319   2.229  0.8585  0.5885 -0.2397
  183POX    C1L 3018   5.239   2.405   2.354  0.3930 -0.4519  0.4342
  183POX    C1M 3019   5.190   2.322   2.473  0.4968 -0.7646  0.2604
  183POX    C1N 3020   5.226   2.396   2.602 -0.1108  0.2988 -0.1637
  183POX    C1O 3021   5.153   2.350   2.729 -0.2417  0.6777 -0.0998
  183POX    C1P 3022   5.189   2.428   2.856 -0.2179  0.3734  0.0808
  183POX    C1Q 3023   5.105   2.373   2.972 -0.4748 -0.7213 -0.6074
  183POX    C1R 3024   5.132   2.466   3.090 -0.1137 -0.2807 -1.0309
  183POX     CZ 3025   5.261   1.442   1.420 -0.1947 -0.2431 -0.1614
  183POX     OZ 3026   5.197   1.337   1.491  0.0216 -0.1866  0.1192
  183POX    C2A 3027   5.066   1.315   1.485 -0.0166  0.1648 -0.3766
  183POX    O2A 3028   5.006   1.369   1.392 -0.4508 -0.4922 -0.4834
  183POX    C2B 3029   5.014   1.222   1.588  0.1103  0.4811 -0.0264
  183POX    C2C 3030   4.887   1.274   1.657 -0.3612 -0.1679 -0.3918
  183POX    C2D 3031   4.852   1.196   1.784  0.4722  0.1478  0.0410
  183POX    C2E 3032   4.921   1.242   1.912  0.3305  0.5190 -0.0150
  183POX    C2F 3033   4.825   1.320   2.003  0.0497  0.3327 -0.1533
  183POX    C2G 3034   4.889   1.366   2.134  0.0026  0.2237 -0.0919
  183POX    C2H 3035   4.791   1.441   2.224 -0.3671 -0.6033  0.2085
  183POX    C2I 3036   4.672   1.362   2.278 -0.8635 -0.0788 -0.1084
  183POX    C2J 3037   4.585   1.444   2.374 -0.3963  0.5740 -0.2382
  183POX    C2K 3038   4.449   1.382   2.405 -0.3319  0.3561 -0.3899
  183POX    C2L 3039   4.345   1.483   2.454  0.0321  0.5244  0.0498
  183POX    C2M 3040   4.207   1.425   2.488 -0.1535  0.3984 -0.8917
  183POX    C2N 3041   4.145   1.346   2.373 -0.2971 -0.4812 -0.2155
  183POX    C2O 3042   3.993   1.333   2.379 -0.3709  0.1656 -0.6422
  183POX    C2P 3043   3.935   1.253   2.495  0.5958  0.2147 -0.1167
  184CHL    CN1 3044   5.623   4.678   1.027 -0.4887 -0.7874 -0.2307
  184CHL    CN2 3045   5.820   4.698   0.893  0.1309  0.2410 -0.1127
  184CHL    CN3 3046   5.715   4.491   0.913 -0.1516  0.2613  0.8470
  184CHL    NTM 3047   5.687   4.635   0.902  0.1253  0.2305 -0.2761
  184CHL     CB 3048   5.621   4.670   0.775  0.1037 -0.0695 -0.3480
  185PJ2     CA 3049   5.567   4.812   0.756  0.6801  0.1528 -0.3479
  185PJ2     OA 3050   5.448   4.845   0.828  0.7384 -0.0277 -0.1670
  185PJ2      P 3051   5.415   5.002   0.842  0.3804 -0.1240  0.0761
  185PJ2     OB 3052   5.497   5.073   0.741 -0.0099  0.1269 -0.0670
  185PJ2     HB 3053   5.466   5.168   0.737  1.5607  0.6208 -1.3936
  185PJ2     OG 3054   5.267   5.015   0.840  0.3497 -0.4399  0.1994
  185PJ2     HG 3055   5.249   5.112   0.857 -0.2416 -0.4090 -0.5450
  185PJ2     OD 3056   5.477   5.039   0.986  0.2646 -0.5324  0.2319
  186POX     CD 3057   5.401   5.000   1.100  0.1058 -0.6986  0.0703
  186POX     CE 3058   5.480   5.009   1.231  0.2074  0.0100 -0.0389
  186POX     OE 3059   5.404   4.961   1.342  0.2186 -0.0171 -0.0431
  186POX    C1A 3060   5.407   4.831   1.371  0.4360  0.0286  0.1402
  186POX    O1A 3061   5.476   4.749   1.312  0.3997 -0.3048  0.5529
  186POX    C1B 3062   5.328   4.799   1.493  0.3247 -0.1462  0.0212
  186POX    C1C 3063   5.420   4.814   1.614  0.1717  0.1891  0.0978
  186POX    C1D 3064   5.343   4.810   1.745  0.1158 -0.0889  0.0569
  186POX    C1E 3065   5.422   4.868   1.863 -0.0514  0.6870 -0.2083
  186POX    C1F 3066   5.326   4.856   1.982  0.2010  0.0913 -0.0618
  186POX    C1G 3067   5.391   4.922   2.103 -0.0110  0.6784 -0.2650
  186POX    C1H 3068   5.320   4.899   2.237 -0.2038  0.2093 -0.4470
  186POX    C1I 3069   5.349   4.758   2.289  0.3522  0.5373  0.1341
  186POX    C1J 3070   5.370   4.730   2.417  0.2022 -0.1184  0.0142
  186POX    C1K 3071   5.384   4.827   2.535 -0.0345  0.1486 -0.1784
  186POX    C1L 3072   5.431   4.753   2.660 -0.5481  0.1307  0.0085
  186POX    C1M 3073   5.520   4.841   2.749 -0.4881 -0.2827  0.3583
  186POX    C1N 3074   5.571   4.766   2.873  0.7072 -0.1476 -0.0395
  186POX    C1O 3075   5.615   4.853   2.991  0.1518  0.6461 -0.4033
  186POX    C1P 3076   5.511   4.941   3.060 -0.2558 -0.1783  0.0503
  186POX    C1Q 3077   5.431   4.855   3.157  0.1424 -0.3022  0.2714
  186POX    C1R 3078   5.306   4.929   3.205  0.3711  0.3006 -0.0618
  186POX     CZ 3079   5.527   5.154   1.243 -0.4732  0.2610 -0.3585
  186POX     OZ 3080   5.666   5.171   1.271 -0.4382 -0.6687  0.0506
  186POX    C2A 3081   5.718   5.288   1.307 -0.1311 -0.5542 -0.7342
  186POX    O2A 3082   5.650   5.390   1.293  0.8470  0.3287  0.6673
  186POX    C2B 3083   5.854   5.266   1.360 -0.2742  0.0813 -0.0955
  186POX    C2C 3084   5.879   5.375   1.466 -0.7139 -0.2119  0.3147
  186POX    C2D 3085   6.016   5.379   1.534 -0.4734  0.3131 -0.1882
  186POX    C2E 3086   6.008   5.434   1.677  0.1314  0.3056 -0.1497
  186POX    C2F 3087   6.078   5.336   1.772 -0.0608 -0.1513 -0.4744
  186POX    C2G 3088   6.229   5.322   1.753  0.0723  0.2844  0.2367
  186POX    C2H 3089   6.288   5.225   1.856  0.2699  0.3017  0.1393
  186POX    C2I 3090   6.430   5.201   1.805  0.1555  0.2705 -0.1662
  186POX    C2J 3091   6.492   5.091   1.891 -0.1548  0.5009  0.3557
  186POX    C2K 3092   6.530   5.142   2.030 -0.5225  0.1008  0.6079
  186POX    C2L 3093   6.627   5.045   2.099 -0.2068  0.4937  0.7172
  186POX    C2M 3094   6.638   5.087   2.246  0.1007  0.6257  0.6581
  186POX    C2N 3095   6.772   5.054   2.313  0.6300  0.4167 -0.4761
  186POX    C2O 3096   6.765   5.097   2.459  0.1616 -0.2290 -0.3020
  186POX    C2P 3097   6.863   5.023   2.551 -0.3185 -0.1701  0.2597
  187CHL    CN1 3098   5.958   5.384   0.921  0.0798  0.1357 -0.4914
  187CHL    CN2 3099   5.882   5.297   0.722  0.0311  0.0955  0.0869
  187CHL    CN3 3100   5.729   5.434   0.858 -0.0389  0.5045 -0.1264
  187CHL    NTM 3101   5.836   5.333   0.857 -0.2225  0.3089 -0.0582
  187CHL     CB 3102   5.768   5.213   0.906  0.1326  0.1553  0.0552
  188PJ2     CA 3103   5.836   5.085   0.955  0.4624  0.1194 -0.4836
  188PJ2     OA 3104   5.936   5.112   1.054 -0.5707 -0.6155  0.7994
  188PJ2      P 3105   6.035   4.986   1.068 -0.0696 -0.3227 -0.0119
  188PJ2     OB 3106   6.066   4.926   0.937  0.0429 -0.4667  0.0798
  188PJ2     HB 3107   5.998   4.859   0.906  2.4628 -2.9587 -0.1860
  188PJ2     OG 3108   6.147   5.027   1.157 -0.0068 -0.3124 -0.0957
  188PJ2     HG 3109   6.130   5.005   1.253  1.2709 -1.9274 -0.2033
  188PJ2     OD 3110   5.937   4.878   1.138 -0.0982 -0.3534 -0.1008
  189POX     CD 3111   5.937   4.879   1.281 -0.3167 -0.0205 -0.1019
  189POX     CE 3112   5.884   4.754   1.350  0.0044  0.0112  0.2059
  189POX     OE 3113   5.872   4.762   1.493  0.4989 -0.2005  0.2585
  189POX    C1A 3114   5.802   4.672   1.562 -0.1607  0.1244  0.0164
  189POX    O1A 3115   5.731   4.591   1.502 -0.1432 -0.2873  0.5480
  189POX    C1B 3116   5.808   4.693   1.708  0.1737 -0.3863  0.0805
  189POX    C1C 3117   5.777   4.567   1.788  0.0126 -0.2306  0.2658
  189POX    C1D 3118   5.761   4.586   1.939  0.2226 -0.4792  0.3202
  189POX    C1E 3119   5.771   4.457   2.021  0.0328 -0.6916  0.0122
  189POX    C1F 3120   5.781   4.486   2.171 -0.5378  0.3378 -0.1348
  189POX    C1G 3121   5.834   4.364   2.247  0.0573  0.4666 -0.3354
  189POX    C1H 3122   5.843   4.394   2.396  0.3141 -0.5596 -0.1368
  189POX    C1I 3123   5.938   4.291   2.458  0.6574 -0.2476 -0.1424
  189POX    C1J 3124   5.960   4.294   2.589  0.1972  0.1511 -0.0726
  189POX    C1K 3125   5.915   4.401   2.689 -0.1186  0.1951 -0.2595
  189POX    C1L 3126   5.841   4.347   2.812  0.0712  0.3519 -0.0734
  189POX    C1M 3127   5.810   4.463   2.906 -0.5937 -0.1836  0.3834
  189POX    C1N 3128   5.795   4.417   3.051 -0.1669 -0.0261  0.4816
  189POX    C1O 3129   5.792   4.527   3.156  0.8169  0.1064  0.3788
  189POX    C1P 3130   5.800   4.469   3.297  0.1252 -0.1985  0.2991
  189POX    C1Q 3131   5.804   4.583   3.400 -0.1095  0.3066 -0.2482
  189POX    C1R 3132   5.814   4.536   3.545 -0.0531  0.6127 -0.1539
  189POX     CZ 3133   5.980   4.646   1.301 -0.3256 -0.2190  0.0631
  189POX     OZ 3134   6.011   4.534   1.383 -0.1000  0.3046  0.6984
  189POX    C2A 3135   5.949   4.421   1.351 -0.2418  0.6336 -0.1967
  189POX    O2A 3136   5.902   4.398   1.239 -0.6491 -0.3464  0.1582
  189POX    C2B 3137   5.983   4.314   1.447  0.4567  0.6780 -0.3860
  189POX    C2C 3138   5.877   4.203   1.440  0.3128  0.7807  0.1175
  189POX    C2D 3139   5.887   4.102   1.554 -0.7368 -0.2307 -0.6724
  189POX    C2E 3140   5.776   4.001   1.583 -0.6341 -0.3117 -0.5596
  189POX    C2F 3141   5.794   3.942   1.723  0.4555  0.6884 -0.2640
  189POX    C2G 3142   5.723   4.033   1.823  0.1404 -0.1551  0.2937
  189POX    C2H 3143   5.571   4.017   1.822  0.1296 -0.0992  0.6722
  189POX    C2I 3144   5.537   3.896   1.909 -1.3175  0.0474  0.3340
  189POX    C2J 3145   5.534   3.936   2.057  0.2799  0.0902  0.3742
  189POX    C2K 3146   5.449   4.060   2.086 -0.5244 -0.4130  0.1947
  189POX    C2L 3147   5.475   4.099   2.232  0.2018 -0.0854 -0.0174
  189POX    C2M 3148   5.431   4.241   2.266  0.4019  0.0051 -0.1399
  189POX    C2N 3149   5.420   4.245   2.418  0.3182  0.2243 -0.1504
  189POX    C2O 3150   5.448   4.383   2.477 -1.2160  0.7269 -0.5358
  189POX    C2P 3151   5.373   4.402   2.608 -0.7380  0.2196 -0.1846
  190CHL    CN1 3152   6.174   6.014   1.093 -0.0889  0.0493  0.2471
  190CHL    CN2 3153   6.331   6.068   0.940 -0.3018  0.0193  1.0015
  190CHL    CN3 3154   6.413   6.047   1.148 -0.0485  0.2335  0.0413
  190CHL    NTM 3155   6.314   5.984   1.059 -0.1153 -0.5295  0.6453
  190CHL     CB 3156   6.367   5.850   1.028  0.3147 -0.1655 -0.2152
  191PJ2     CA 3157   6.315   5.731   1.108 -0.3900  0.5102  0.3529
  191PJ2     OA 3158   6.179   5.704   1.074 -0.3235  0.3652  0.2007
  191PJ2      P 3159   6.117   5.633   1.205 -0.1716  0.0510  0.1042
  191PJ2     OB 3160   5.971   5.614   1.185 -0.0319 -0.4848 -0.4476
  191PJ2     HB 3161   5.924   5.700   1.168 -2.2551 -1.1648  1.6416
  191PJ2     OG 3162   6.201   5.516   1.238 -0.1244 -0.0961 -0.5215
  191PJ2     HG 3163   6.285   5.537   1.190  1.3861 -0.7528  1.6792
  191PJ2     OD 3164   6.135   5.737   1.326  0.2460  0.2541 -0.1323
  192POX     CD 3165   6.182   5.676   1.447 -0.1228  0.4540  0.1154
  192POX     CE 3166   6.188   5.766   1.571 -0.2476  0.6748 -0.0373
  192POX     OE 3167   6.265   5.715   1.680 -0.1888  0.6695 -0.0818
  192POX    C1A 3168   6.397   5.727   1.689 -0.0520 -0.6188 -0.0495
  192POX    O1A 3169   6.458   5.779   1.596 -0.0864 -0.2433  0.1349
  192POX    C1B 3170   6.470   5.677   1.807  0.4565 -0.4028 -0.2714
  192POX    C1C 3171   6.429   5.751   1.934 -0.0682 -0.3239 -0.4855
  192POX    C1D 3172   6.409   5.666   2.060 -0.2407  0.1292 -0.2055
  192POX    C1E 3173   6.548   5.608   2.086 -0.3116  0.2311  0.4158
  192POX    C1F 3174   6.552   5.519   2.211  0.1800 -0.0992  0.1693
  192POX    C1G 3175   6.552   5.602   2.339 -0.5882  0.6646 -0.3171
  192POX    C1H 3176   6.496   5.540   2.467  0.3523  0.2832 -0.0821
  192POX    C1I 3177   6.488   5.636   2.586 -0.3349  0.4711 -0.2704
  192POX    C1J 3178   6.544   5.609   2.704 -0.1948  0.4344 -0.3446
  192POX    C1K 3179   6.618   5.477   2.727 -0.9434  0.0678 -0.0144
  192POX    C1L 3180   6.623   5.442   2.876 -0.0600  0.4013  0.0411
  192POX    C1M 3181   6.633   5.289   2.888 -0.0371  0.3910 -0.1111
  192POX    C1N 3182   6.647   5.241   3.032 -0.3990  0.0215 -0.2000
  192POX    C1O 3183   6.693   5.095   3.038  0.1991  0.2066 -0.2926
  192POX    C1P 3184   6.817   5.071   2.952  0.4781 -0.1392  0.1966
  192POX    C1Q 3185   6.860   4.930   2.991 -0.2576 -0.3569  0.2241
  192POX    C1R 3186   6.978   4.891   2.902  0.0248 -0.3024  0.5735
  192POX     CZ 3187   6.043   5.807   1.593 -0.3830  0.1199  0.1329
  192POX     OZ 3188   6.021   5.872   1.719  0.5295 -0.1622  0.4424
  192POX    C2A 3189   5.896   5.851   1.758  0.3071 -0.2607 -0.3044
  192POX    O2A 3190   5.809   5.799   1.689 -0.5201  0.3965  0.2163
  192POX    C2B 3191   5.865   5.893   1.897 -0.3674 -0.2290 -0.4592
  192POX    C2C 3192   5.844   5.780   1.998 -0.3723 -0.1724 -0.3972
  192POX    C2D 3193   5.970   5.693   2.002  0.0616  0.4543 -0.2793
  192POX    C2E 3194   5.961   5.622   2.137 -0.0530  0.4421 -0.2933
  192POX    C2F 3195   6.072   5.518   2.118 -0.1921  0.2075  0.1634
  192POX    C2G 3196   6.085   5.437   2.247  0.1998  0.1001  0.0596
  192POX    C2H 3197   6.187   5.323   2.249  0.0289 -0.0524  0.1937
  192POX    C2I 3198   6.211   5.273   2.392 -0.1959  0.1199  0.2915
  192POX    C2J 3199   6.268   5.133   2.416 -0.4515  0.0558  0.5339
  192POX    C2K 3200   6.347   5.127   2.547  0.2528  0.5750  0.1417
  192POX    C2L 3201   6.374   4.978   2.572 -0.2173  0.4355 -0.1655
  192POX    C2M 3202   6.462   4.950   2.694 -0.7759  0.4252  0.2416
  192POX    C2N 3203   6.445   4.806   2.743  0.4028  0.1339 -0.1648
  192POX    C2O 3204   6.504   4.767   2.879 -0.5229  0.5267  0.3593
  192POX    C2P 3205   6.483   4.617   2.903 -0.3159  0.3544 -0.4819
  193CHL    CN1 3206   1.972   3.597   1.211 -0.0038 -0.2100  0.0630
  193CHL    CN2 3207   2.167   3.461   1.166 -0.2797  0.3194 -0.4403
  193CHL    CN3 3208   2.125   3.555   1.381  0.5476  0.6419  0.0037
  193CHL    NTM 3209   2.062   3.493   1.264  0.3774  0.2420  0.3020
  193CHL     CB 3210   1.992   3.366   1.283  0.2173  0.2563 -0.1613
  194PJ2     CA 3211   2.042   3.272   1.394  0.4807  0.5376 -0.0396
  194PJ2     OA 3212   2.178   3.231   1.379  0.3491  0.0328  0.1469
  194PJ2      P 3213   2.208   3.132   1.503  0.0860 -0.0695  0.1302
  194PJ2     OB 3214   2.094   3.038   1.513  0.1615 -0.1835 -0.0753
  194PJ2     HB 3215   2.121   2.954   1.560 -0.5814 -1.8929 -2.4918
  194PJ2     OG 3216   2.341   3.086   1.456  0.1607  0.5529 -0.2759
  194PJ2     HG 3217   2.383   3.152   1.394 -1.5786 -0.7041 -2.9782
  194PJ2     OD 3218   2.235   3.246   1.614 -0.0038  0.0601  0.0190
  195POX     CD 3219   2.309   3.209   1.730  0.2849  0.0764 -0.1611
  195POX     CE 3220   2.411   3.315   1.775  0.0461  0.3061 -0.1571
  195POX     OE 3221   2.479   3.270   1.892 -0.2907 -0.4221 -0.2289
  195POX    C1A 3222   2.612   3.283   1.897 -0.3960  0.6273  0.1390
  195POX    O1A 3223   2.675   3.328   1.801  0.4644 -1.1553 -0.1621
  195POX    C1B 3224   2.667   3.250   2.030 -0.0420  0.4691 -0.0456
  195POX    C1C 3225   2.778   3.348   2.066 -0.1710  0.5412  0.1579
  195POX    C1D 3226   2.851   3.289   2.188 -0.4484  0.4289  0.2693
  195POX    C1E 3227   2.962   3.377   2.245  0.2450 -0.2412 -0.0421
  195POX    C1F 3228   3.032   3.318   2.368  0.7321  1.0029  0.2909
  195POX    C1G 3229   2.926   3.319   2.479  0.2504  0.6549 -0.1597
  195POX    C1H 3230   2.981   3.261   2.610  0.2787  0.2697 -0.3392
  195POX    C1I 3231   2.978   3.110   2.588 -0.3621  0.1717  0.3809
  195POX    C1J 3232   3.089   3.043   2.616 -0.1140  0.5766  0.3767
  195POX    C1K 3233   3.211   3.091   2.695  0.5248 -0.5838  0.1175
  195POX    C1L 3234   3.329   3.010   2.640  0.0734 -0.8301 -0.4892
  195POX    C1M 3235   3.455   3.079   2.692 -0.4865  0.2326 -0.5067
  195POX    C1N 3236   3.573   3.016   2.618  0.0966  0.2311  0.4183
  195POX    C1O 3237   3.702   3.091   2.655  0.3024  0.1835 -0.2052
  195POX    C1P 3238   3.789   3.118   2.532  0.3012 -0.2627 -0.3071
  195POX    C1Q 3239   3.906   3.211   2.565 -0.4077  0.2853  0.7068
  195POX    C1R 3240   4.000   3.146   2.666  0.1979  0.2827  0.1509
  195POX     CZ 3241   2.330   3.443   1.794 -0.3268  0.0623 -0.0795
  195POX     OZ 3242   2.410   3.561   1.784 -0.0837 -0.0767  0.1983
  195POX    C2A 3243   2.367   3.686   1.803  0.2837  0.1826 -0.6114
  195POX    O2A 3244   2.256   3.719   1.762 -0.0624 -0.3346 -0.1153
  195POX    C2B 3245   2.473   3.786   1.826 -0.0564  0.4991 -0.4226
  195POX    C2C 3246   2.502   3.817   1.973  0.8852 -0.3326 -0.4260
  195POX    C2D 3247   2.537   3.692   2.053  0.3590  0.0237  0.3746
  195POX    C2E 3248   2.577   3.740   2.193  0.5515  0.2470  0.2424
  195POX    C2F 3249   2.612   3.629   2.292  0.1854 -0.0736  0.0127
  195POX    C2G 3250   2.592   3.672   2.438  0.0266 -0.3533  0.0745
  195POX    C2H 3251   2.667   3.581   2.535  0.0539 -0.6181 -0.1942
  195POX    C2I 3252   2.645   3.612   2.683  0.0548 -0.4734 -0.2251
  195POX    C2J 3253   2.698   3.519   2.792 -0.0299  0.1015  0.3178
  195POX    C2K 3254   2.587   3.510   2.896 -0.5265 -0.2482 -0.2324
  195POX    C2L 3255   2.533   3.625   2.981  0.5413 -0.3588  0.6214
  195POX    C2M 3256   2.409   3.582   3.060 -0.2117  0.3511 -0.1507
  195POX    C2N 3257   2.380   3.661   3.188 -0.2697  0.0242  0.0378
  195POX    C2O 3258   2.263   3.602   3.268 -0.5765  0.2404 -0.2468
  195POX    C2P 3259   2.233   3.693   3.388 -0.1089  0.2129 -0.1060
  196CHL    CN1 3260   4.028   2.379   1.282 -0.3629 -0.2469  0.7581
  196CHL    CN2 3261   3.798   2.334   1.290 -0.1076 -0.0994 -0.2248
  196CHL    CN3 3262   3.944   2.165   1.220  0.1327  0.0352 -0.3508
  196CHL    NTM 3263   3.919   2.309   1.210  0.0088  0.0313 -0.0883
  196CHL     CB 3264   3.938   2.355   1.072  0.3843  0.3000  0.0512
  197PJ2     CA 3265   3.868   2.487   1.036 -0.2660  0.0578  0.4239
  197PJ2     OA 3266   3.898   2.605   1.110  0.1103  0.1591  0.1116
  197PJ2      P 3267   3.851   2.736   1.028 -0.0237  0.0703  0.0473
  197PJ2     OB 3268   3.950   2.762   0.921  0.0400  0.1361  0.1222
  197PJ2     HB 3269   4.037   2.718   0.940 -0.4779 -1.0587 -0.1873
  197PJ2     OG 3270   3.716   2.704   0.976 -0.2641  0.2845  0.5306
  197PJ2     HG 3271   3.716   2.657   0.887 -0.6098 -0.6858  1.0333
  197PJ2     OD 3272   3.824   2.849   1.139  0.1622  0.0607  0.1016
  198POX     CD 3273   3.946   2.900   1.194  0.0608  0.7739 -0.3242
  198POX     CE 3274   3.934   2.941   1.341  0.0406 -0.2219 -0.0391
  198POX     OE 3275   4.049   3.001   1.402 -0.0804 -0.1062  0.0786
  198POX    C1A 3276   4.039   3.102   1.487 -0.3370 -0.0690  0.0052
  198POX    O1A 3277   3.954   3.184   1.456 -0.2441 -0.1471 -0.4689
  198POX    C1B 3278   4.166   3.137   1.555 -0.4776  0.6590 -0.1031
  198POX    C1C 3279   4.157   3.121   1.707  0.4648  0.9106 -0.0161
  198POX    C1D 3280   4.300   3.125   1.763  0.5372 -0.2218 -0.0830
  198POX    C1E 3281   4.301   3.141   1.915  0.3822 -0.3770 -0.0659
  198POX    C1F 3282   4.271   3.281   1.968 -0.3397 -0.5631  0.0233
  198POX    C1G 3283   4.396   3.350   2.021 -0.7340 -0.0705  0.3183
  198POX    C1H 3284   4.433   3.278   2.151  0.2418 -0.1407  0.0113
  198POX    C1I 3285   4.522   3.352   2.251 -0.0474  0.0898  0.0980
  198POX    C1J 3286   4.495   3.377   2.379  0.3683 -0.0981  0.2212
  198POX    C1K 3287   4.397   3.310   2.476  0.4305 -0.3166  0.1343
  198POX    C1L 3288   4.363   3.404   2.592 -0.0628  0.0167 -0.2816
  198POX    C1M 3289   4.446   3.359   2.712 -0.1229 -0.0815 -0.2773
  198POX    C1N 3290   4.409   3.434   2.840  0.3128  0.2476 -0.3437
  198POX    C1O 3291   4.538   3.470   2.914 -0.0337  0.5486  0.1227
  198POX    C1P 3292   4.530   3.554   3.041 -0.1448  0.2237  0.3327
  198POX    C1Q 3293   4.410   3.510   3.125 -0.8745  0.2197 -0.6950
  198POX    C1R 3294   4.409   3.605   3.244 -0.1251  0.1162 -0.5992
  198POX     CZ 3295   3.898   2.820   1.427  0.4851 -0.3405 -0.0182
  198POX     OZ 3296   3.823   2.843   1.547  0.5387 -0.2517 -0.0013
  198POX    C2A 3297   3.747   2.744   1.592  0.2826  0.0523  0.2410
  198POX    O2A 3298   3.767   2.626   1.561  0.5460  0.0302  0.4929
  198POX    C2B 3299   3.660   2.773   1.708  0.1999 -0.0436  0.2032
  198POX    C2C 3300   3.724   2.738   1.842  0.5283  1.0484  0.3431
  198POX    C2D 3301   3.640   2.787   1.960  0.2545  0.4122  0.4178
  198POX    C2E 3302   3.679   2.726   2.095 -0.1777 -0.6778  0.0645
  198POX    C2F 3303   3.605   2.792   2.212 -0.0832 -0.1240 -0.1823
  198POX    C2G 3304   3.687   2.783   2.341  0.4143 -0.4151 -0.5116
  198POX    C2H 3305   3.702   2.641   2.395  0.1344 -0.3852 -0.3519
  198POX    C2I 3306   3.789   2.638   2.521 -0.7895 -0.0162  0.3108
  198POX    C2J 3307   3.811   2.497   2.575 -0.7814 -0.1298  0.0117
  198POX    C2K 3308   3.892   2.491   2.704 -0.2376 -0.1126 -0.3268
  198POX    C2L 3309   3.829   2.543   2.834 -0.3696  0.4140 -0.5978
  198POX    C2M 3310   3.842   2.691   2.870  0.5906  0.1633  0.0978
  198POX    C2N 3311   3.981   2.723   2.927  0.5875  0.1559  0.1098
  198POX    C2O 3312   3.979   2.687   3.076 -0.1569 -0.2719  0.0030
  198POX    C2P 3313   4.092   2.766   3.141 -0.2271  0.2601 -0.5082
  199CHL    CN1 3314   2.180   1.893   1.273  0.3308  0.1562  0.2279
  199CHL    CN2 3315   2.097   1.983   1.473  0.0872  0.5861  0.0731
  199CHL    CN3 3316   1.971   1.995   1.266  0.4049 -0.4378 -0.7500
  199CHL    NTM 3317   2.104   2.007   1.328  0.0200  0.0677 -0.0157
  199CHL     CB 3318   2.166   2.137   1.304 -0.1729  0.1160 -0.2523
  200PJ2     CA 3319   2.222   2.180   1.168 -0.2788  0.2142 -0.2647
  200PJ2     OA 3320   2.346   2.117   1.136 -0.2088  0.1474  0.1396
  200PJ2      P 3321   2.446   2.231   1.081  0.3945 -0.1287  0.6553
  200PJ2     OB 3322   2.556   2.148   1.025 -0.0836 -0.2524 -0.1127
  200PJ2     HB 3323   2.512   2.062   0.999 -1.6170  0.7838 -1.1155
  200PJ2     OG 3324   2.383   2.325   0.986  0.3857 -0.6483  0.1372
  200PJ2     HG 3325   2.445   2.321   0.908  1.6333  1.2330  0.9385
  200PJ2     OD 3326   2.505   2.294   1.217  0.5331  0.6470  0.2378
  201POX     CD 3327   2.601   2.213   1.284  0.6272  0.7367  0.2119
  201POX     CE 3328   2.630   2.254   1.429  0.0837 -0.2167  0.5988
  201POX     OE 3329   2.716   2.163   1.499  0.2620 -0.0557  0.5875
  201POX    C1A 3330   2.847   2.172   1.479  0.2008 -0.2065  0.0841
  201POX    O1A 3331   2.896   2.271   1.424 -0.1062 -0.0573  0.0788
  201POX    C1B 3332   2.924   2.067   1.550  0.2158  0.1606  0.6223
  201POX    C1C 3333   2.966   2.100   1.693  0.2344  0.4274  0.5550
  201POX    C1D 3334   3.038   1.986   1.765  0.3629  0.1155 -0.0606
  201POX    C1E 3335   2.935   1.877   1.795  0.3070  0.0909 -0.3362
  201POX    C1F 3336   2.906   1.875   1.945  0.8262 -0.6381 -0.2420
  201POX    C1G 3337   2.811   1.763   1.990  0.0810  0.1903  0.2792
  201POX    C1H 3338   2.847   1.734   2.136 -0.3272 -0.0823  0.3287
  201POX    C1I 3339   2.745   1.631   2.184 -0.0459 -0.4670  0.1059
  201POX    C1J 3340   2.638   1.655   2.259  0.2666  0.4299  0.2839
  201POX    C1K 3341   2.599   1.795   2.305 -0.5236  0.4796 -0.5113
  201POX    C1L 3342   2.474   1.797   2.393 -0.1016 -0.1030  0.1031
  201POX    C1M 3343   2.489   1.914   2.491  0.0611 -0.0121 -0.0313
  201POX    C1N 3344   2.512   2.046   2.416 -0.5702 -0.1209 -0.4300
  201POX    C1O 3345   2.468   2.163   2.505  0.9419  0.2239 -0.0945
  201POX    C1P 3346   2.465   2.291   2.421  1.1335  0.0866 -0.3111
  201POX    C1Q 3347   2.429   2.408   2.511  0.1219 -0.5860  0.1744
  201POX    C1R 3348   2.539   2.446   2.610  0.2764  0.0709 -0.2440
  201POX     CZ 3349   2.492   2.252   1.495 -0.0520  0.3516  0.3334
  201POX     OZ 3350   2.468   2.305   1.626  0.0257  0.1101  0.4438
  201POX    C2A 3351   2.396   2.223   1.702  0.2376 -0.2365  0.2741
  201POX    O2A 3352   2.350   2.117   1.660  0.6171 -0.3961  0.2537
  201POX    C2B 3353   2.374   2.278   1.838  0.5736 -0.0493  0.2515
  201POX    C2C 3354   2.415   2.169   1.937 -0.4566 -0.3601  0.3461
  201POX    C2D 3355   2.339   2.170   2.069 -0.3782 -0.2405  0.3903
  201POX    C2E 3356   2.190   2.153   2.038 -0.3108  0.3373 -0.2725
  201POX    C2F 3357   2.108   2.148   2.167  0.1049  0.4240 -0.0020
  201POX    C2G 3358   2.123   2.012   2.235  0.1352  0.5086  0.1600
  201POX    C2H 3359   2.022   1.983   2.347  0.1954 -0.3043  0.0120
  201POX    C2I 3360   2.096   2.061   2.457  0.0305 -0.2579  0.0899
  201POX    C2J 3361   2.077   2.003   2.597  0.8841  0.0102  0.3175
  201POX    C2K 3362   2.159   2.083   2.699  0.3114  0.8110  0.1560
  201POX    C2L 3363   2.101   2.077   2.840  0.0780  0.1905  0.0345
  201POX    C2M 3364   2.154   2.189   2.930  0.5899 -0.0332  0.0189
  201POX    C2N 3365   2.087   2.176   3.067  0.2696 -0.1292 -0.1454
  201POX    C2O 3366   2.118   2.050   3.148 -0.0197 -0.1445 -0.0590
  201POX    C2P 3367   2.032   2.056   3.275 -0.0548  0.8813 -0.1241
  202CHL    CN1 3368   5.372   7.292   1.206 -0.0248 -0.2434  0.2325
  202CHL    CN2 3369   5.521   7.284   1.391  0.1735 -0.6748 -0.0811
  202CHL    CN3 3370   5.333   7.137   1.365 -0.3905 -0.5445  0.3531
  202CHL    NTM 3371   5.380   7.276   1.352  0.1066 -0.7246  0.1763
  202CHL     CB 3372   5.298   7.378   1.421 -0.0151 -0.5321 -0.2544
  203PJ2     CA 3373   5.282   7.388   1.572 -0.2728  0.5441 -0.3418
  203PJ2     OA 3374   5.227   7.274   1.639  0.5895  0.1936 -0.2225
  203PJ2      P 3375   5.284   7.264   1.790 -0.0146  0.0583 -0.0009
  203PJ2     OB 3376   5.431   7.276   1.776  0.0446 -0.4829  0.1451
  203PJ2     HB 3377   5.454   7.315   1.865 -0.2128 -2.5173  1.1562
  203PJ2     OG 3378   5.211   7.359   1.877  0.3232  0.4103 -0.0965
  203PJ2     HG 3379   5.257   7.356   1.966 -0.1196  1.6680  0.1927
  203PJ2     OD 3380   5.245   7.119   1.846  0.2790 -0.0352 -0.0362
  204POX     CD 3381   5.117   7.111   1.909  0.2514  0.1264 -0.0704
  204POX     CE 3382   5.107   7.003   2.018 -0.1894  0.5406  0.3081
  204POX     OE 3383   4.973   6.987   2.064 -0.4505 -0.1297 -0.6549
  204POX    C1A 3384   4.939   6.869   2.116 -0.2095 -0.0153 -0.2347
  204POX    O1A 3385   4.999   6.769   2.076 -0.0383  0.2266 -0.5905
  204POX    C1B 3386   4.802   6.860   2.170 -0.0523  0.7085  0.2980
  204POX    C1C 3387   4.792   6.846   2.322  0.0321 -0.1715  0.2259
  204POX    C1D 3388   4.652   6.871   2.378 -0.0766 -0.0880 -0.0849
  204POX    C1E 3389   4.594   6.738   2.427 -0.5403  0.0715 -0.1911
  204POX    C1F 3390   4.469   6.751   2.514 -0.5247  0.1127 -0.1753
  204POX    C1G 3391   4.429   6.609   2.553 -0.3044  0.0389 -0.2173
  204POX    C1H 3392   4.510   6.546   2.667 -0.4859  0.2397  0.0218
  204POX    C1I 3393   4.489   6.617   2.800  0.2623  0.4819  0.0129
  204POX    C1J 3394   4.548   6.588   2.916 -0.4247 -0.2531  0.1853
  204POX    C1K 3395   4.644   6.473   2.946 -0.1448  0.0171  0.3230
  204POX    C1L 3396   4.760   6.522   3.034  0.1441 -0.3670  0.1623
  204POX    C1M 3397   4.894   6.450   3.019 -0.0390 -0.8453  0.7284
  204POX    C1N 3398   5.005   6.530   3.088 -0.3417 -0.0666  0.3300
  204POX    C1O 3399   5.135   6.458   3.050 -0.0982  0.3896  0.2934
  204POX    C1P 3400   5.254   6.544   3.091  0.2595  0.1288 -0.1803
  204POX    C1Q 3401   5.387   6.485   3.045  0.0697 -0.4624  0.0206
  204POX    C1R 3402   5.510   6.570   3.078  0.1793 -0.5837 -0.0747
  204POX     CZ 3403   5.216   7.038   2.119  0.1932  0.7784 -0.1807
  204POX     OZ 3404   5.283   6.944   2.204 -0.4636 -0.0012 -0.5129
  204POX    C2A 3405   5.374   6.988   2.291 -0.4064 -0.2264 -0.4605
  204POX    O2A 3406   5.419   7.099   2.263 -0.0736 -0.3595 -0.4577
  204POX    C2B 3407   5.436   6.876   2.366  0.1783 -0.0825 -0.7193
  204POX    C2C 3408   5.555   6.905   2.456 -0.3442 -0.3721  0.0734
  204POX    C2D 3409   5.520   6.930   2.603  0.2689 -0.2881  0.2096
  204POX    C2E 3410   5.619   6.998   2.698  0.1222  0.0500  0.1219
  204POX    C2F 3411   5.649   7.141   2.655 -0.5788  0.2202  0.1822
  204POX    C2G 3412   5.765   7.196   2.738 -0.4359  0.0148  0.1181
  204POX    C2H 3413   5.790   7.340   2.695  0.4012 -0.0698  0.2949
  204POX    C2I 3414   5.894   7.391   2.795  0.0959  0.0063  0.5750
  204POX    C2J 3415   5.949   7.531   2.765 -0.0047 -0.1003 -0.1363
  204POX    C2K 3416   6.057   7.567   2.867 -0.4461 -0.1792  0.3643
  204POX    C2L 3417   6.134   7.694   2.830  0.0078 -0.3196  0.8082
  204POX    C2M 3418   6.063   7.825   2.864  0.5869  0.1084  0.3826
  204POX    C2N 3419   6.066   7.881   3.006 -0.0515  0.2356  0.3488
  204POX    C2O 3420   6.206   7.896   3.064  0.2311 -0.0483 -0.2561
  204POX    C2P 3421   6.290   8.015   3.015  0.4485  0.1952  0.6850
  205CHL    CN1 3422   4.817   1.031   1.034 -0.4871 -0.2902 -0.2876
  205CHL    CN2 3423   4.994   1.176   1.072  0.2944 -0.3627 -0.3037
  205CHL    CN3 3424   4.808   1.198   1.214  0.6193 -0.1725  0.1564
  205CHL    NTM 3425   4.847   1.169   1.076  0.3150 -0.5906  0.1553
  205CHL     CB 3426   4.783   1.268   0.988 -0.0421 -0.6149  0.3834
  206PJ2     CA 3427   4.816   1.417   1.001 -0.2830 -0.5412  0.1569
  206PJ2     OA 3428   4.794   1.481   1.127 -0.0309 -0.3066  0.0797
  206PJ2      P 3429   4.826   1.638   1.111 -0.3303 -0.2942 -0.4025
  206PJ2     OB 3430   4.971   1.651   1.087 -0.1874 -0.2377  0.4530
  206PJ2     HB 3431   4.992   1.748   1.099  1.8239 -0.5288 -0.2991
  206PJ2     OG 3432   4.736   1.678   1.000 -0.9105 -0.2591  0.0742
  206PJ2     HG 3433   4.662   1.611   0.998 -1.7736  0.6769 -0.0782
  206PJ2     OD 3434   4.775   1.697   1.252  0.1295 -0.7647 -0.0401
  207POX     CD 3435   4.844   1.638   1.363 -0.2929 -0.7479  0.2333
  207POX     CE 3436   4.923   1.724   1.462  0.4199 -0.5825 -0.4714
  207POX     OE 3437   4.975   1.640   1.565 -0.1420 -0.3042  0.0456
  207POX    C1A 3438   5.083   1.692   1.622 -0.3442 -0.0917  0.2360
  207POX    O1A 3439   5.164   1.750   1.550 -0.4574 -0.0364  0.1533
  207POX    C1B 3440   5.119   1.618   1.745  0.2413  0.2918  0.3025
  207POX    C1C 3441   5.021   1.646   1.860 -0.2849  0.3354 -0.1537
  207POX    C1D 3442   5.068   1.760   1.949 -0.0133  0.4336 -0.4188
  207POX    C1E 3443   5.003   1.743   2.087  0.7817 -0.1020 -0.1069
  207POX    C1F 3444   5.069   1.835   2.190  0.6823  0.0247 -0.1576
  207POX    C1G 3445   4.982   1.824   2.315  0.4210  0.2661 -0.3138
  207POX    C1H 3446   5.060   1.901   2.422  0.6027 -0.5188  0.1335
  207POX    C1I 3447   5.039   1.827   2.554  0.2261 -0.2113  0.2473
  207POX    C1J 3448   5.113   1.854   2.661  0.1644  0.0910  0.2156
  207POX    C1K 3449   5.216   1.966   2.678  0.0836  0.1818  0.1051
  207POX    C1L 3450   5.321   1.932   2.784  0.0171  0.0305  0.1235
  207POX    C1M 3451   5.441   2.027   2.775 -0.0790  0.1421  0.0228
  207POX    C1N 3452   5.557   2.006   2.872 -0.2914 -0.3384  0.1769
  207POX    C1O 3453   5.531   2.070   3.009 -0.2579  0.0573  0.0001
  207POX    C1P 3454   5.659   2.057   3.091 -0.1979  0.0269 -0.0981
  207POX    C1Q 3455   5.662   2.122   3.229  0.3653  0.0120 -0.1021
  207POX    C1R 3456   5.673   2.273   3.202 -0.4109  0.0171 -0.3977
  207POX     CZ 3457   4.833   1.842   1.498  0.2519 -0.8003 -0.1784
  207POX     OZ 3458   4.876   1.907   1.618 -0.4014 -0.5149 -0.0972
  207POX    C2A 3459   4.922   2.032   1.609  0.2068 -0.7298  0.0459
  207POX    O2A 3460   4.931   2.098   1.506 -0.5268 -0.3085  0.2514
  207POX    C2B 3461   4.966   2.073   1.745 -0.4951 -0.3083  0.1494
  207POX    C2C 3462   4.859   2.149   1.823 -0.0296  0.2173  0.2816
  207POX    C2D 3463   4.858   2.123   1.973  0.2176  0.1633  0.2737
  207POX    C2E 3464   4.813   2.239   2.062  0.6579  0.1621  0.5027
  207POX    C2F 3465   4.827   2.211   2.211 -0.5486 -0.2424  0.5519
  207POX    C2G 3466   4.781   2.333   2.291 -0.3122 -0.0635  0.4171
  207POX    C2H 3467   4.798   2.300   2.439  0.5951 -0.2609  0.2698
  207POX    C2I 3468   4.746   2.411   2.530  1.1980  0.3298 -0.0943
  207POX    C2J 3469   4.762   2.375   2.678 -0.5283 -0.1335  0.0026
  207POX    C2K 3470   4.741   2.484   2.783 -0.4296 -0.1264  0.0145
  207POX    C2L 3471   4.739   2.435   2.928  0.8446  0.2280  0.1652
  207POX    C2M 3472   4.714   2.558   3.016  0.0008  0.1355  0.0600
  207POX    C2N 3473   4.722   2.506   3.160 -0.4209  0.1240  0.0820
  207POX    C2O 3474   4.678   2.604   3.268 -0.2123  0.4080 -0.0887
  207POX    C2P 3475   4.785   2.709   3.302  0.1555  0.0194 -0.0407
  208CHL    CN1 3476   4.234   3.153   1.175 -0.3351  0.2491 -0.3681
  208CHL    CN2 3477   4.447   3.239   1.102 -0.3767  0.3364  0.5201
  208CHL    CN3 3478   4.359   3.070   0.982 -0.5899 -0.5228  0.3164
  208CHL    NTM 3479   4.366   3.118   1.121 -0.1815  0.1338  0.0725
  208CHL     CB 3480   4.446   3.041   1.217  0.2157  0.2987 -0.1238
  209PJ2     CA 3481   4.410   2.908   1.283  0.0251  0.3826 -0.0580
  209PJ2     OA 3482   4.428   2.799   1.191 -0.2956 -0.0515  0.3866
  209PJ2      P 3483   4.345   2.676   1.253 -0.1453 -0.2328  0.2289
  209PJ2     OB 3484   4.219   2.730   1.309  0.2227  0.8350  0.0482
  209PJ2     HB 3485   4.180   2.799   1.248  0.4177  0.5227 -0.4362
  209PJ2     OG 3486   4.344   2.578   1.141 -0.0876  0.1566 -0.1157
  209PJ2     HG 3487   4.308   2.491   1.172 -2.5273  0.6393 -1.3603
  209PJ2     OD 3488   4.450   2.641   1.369 -0.1043  0.1772  0.3152
  210POX     CD 3489   4.414   2.513   1.422  0.3035 -0.1402 -0.1693
  210POX     CE 3490   4.402   2.508   1.575  0.6973  0.0225 -0.1313
  210POX     OE 3491   4.359   2.376   1.609 -0.1267  0.4163  0.3791
  210POX    C1A 3492   4.425   2.303   1.698 -0.0182 -0.0688 -0.0967
  210POX    O1A 3493   4.520   2.353   1.758  0.2194  0.1193 -0.6273
  210POX    C1B 3494   4.381   2.162   1.696  0.1988 -0.1369 -0.1262
  210POX    C1C 3495   4.395   2.085   1.828  0.1780  0.0796  0.0022
  210POX    C1D 3496   4.321   2.156   1.941  0.0620 -0.0537  0.0105
  210POX    C1E 3497   4.308   2.062   2.061  0.4474 -0.0858  0.0284
  210POX    C1F 3498   4.439   2.032   2.134  0.3272  0.7247  0.6006
  210POX    C1G 3499   4.435   1.925   2.244 -0.2133  0.1214  0.0060
  210POX    C1H 3500   4.580   1.912   2.289 -0.1480  0.2411 -0.1709
  210POX    C1I 3501   4.604   1.792   2.382  0.3319  0.5444  0.1027
  210POX    C1J 3502   4.609   1.811   2.514 -0.1111 -0.5337  0.2813
  210POX    C1K 3503   4.599   1.942   2.592 -0.1797 -0.0483 -0.5260
  210POX    C1L 3504   4.558   1.910   2.736 -0.0215 -0.1206 -0.4972
  210POX    C1M 3505   4.528   2.039   2.813 -0.7639 -0.2818 -0.5115
  210POX    C1N 3506   4.490   2.009   2.958  0.0106  0.1443 -0.2139
  210POX    C1O 3507   4.436   2.139   3.019 -0.4010  0.2291 -0.7554
  210POX    C1P 3508   4.355   2.115   3.146  0.1085  0.5385 -0.3727
  210POX    C1Q 3509   4.328   2.226   3.247  0.0938  0.1251  0.0844
  210POX    C1R 3510   4.232   2.327   3.184  0.0538 -0.1494 -0.2963
  210POX     CZ 3511   4.311   2.626   1.609  0.3521 -0.3297  0.1722
  210POX     OZ 3512   4.316   2.651   1.750 -0.0721  0.2103  0.0929
  210POX    C2A 3513   4.198   2.668   1.809 -0.2890 -0.1597 -0.2293
  210POX    O2A 3514   4.093   2.652   1.747 -0.5535  0.0853  0.1485
  210POX    C2B 3515   4.215   2.690   1.954 -0.4145  0.2771 -0.2788
  210POX    C2C 3516   4.211   2.565   2.042  0.0841  0.1922 -0.3767
  210POX    C2D 3517   4.087   2.478   2.018  0.4652 -0.4540 -0.0465
  210POX    C2E 3518   4.063   2.395   2.143  0.0525 -0.6447 -0.2507
  210POX    C2F 3519   3.947   2.295   2.148 -0.3170 -0.2120 -0.0955
  210POX    C2G 3520   3.807   2.357   2.151 -0.3501 -0.3210  0.9516
  210POX    C2H 3521   3.689   2.260   2.143 -0.4743 -0.1178  0.2434
  210POX    C2I 3522   3.686   2.158   2.256  0.3225 -0.3340  0.0774
  210POX    C2J 3523   3.540   2.114   2.274  0.4237 -0.3693  0.8578
  210POX    C2K 3524   3.439   2.203   2.346 -0.1220 -0.6821  0.4873
  210POX    C2L 3525   3.453   2.229   2.497  0.2356  0.0756  0.3288
  210POX    C2M 3526   3.381   2.358   2.534 -0.1403 -0.0888  0.1768
  210POX    C2N 3527   3.413   2.380   2.682  0.0768 -0.2259  0.1502
  210POX    C2O 3528   3.355   2.507   2.745  0.6512  0.1285 -0.0228
  210POX    C2P 3529   3.403   2.642   2.691  0.9445  0.0361  0.0056
  211CHL    CN1 3530   7.057   2.658   1.357 -0.0068 -0.1531  0.1737
  211CHL    CN2 3531   7.038   2.863   1.469 -0.8658  0.1766  0.4904
  211CHL    CN3 3532   6.970   2.672   1.582  0.7068  0.3213  0.5367
  211CHL    NTM 3533   6.970   2.734   1.449  0.0025 -0.2486  0.2621
  211CHL     CB 3534   6.832   2.743   1.400 -0.0888  0.2107  0.5967
  212PJ2     CA 3535   6.763   2.875   1.368  0.4870  0.5828  0.8766
  212PJ2     OA 3536   6.832   2.958   1.275  0.0688  0.0973  0.1225
  212PJ2      P 3537   6.741   3.085   1.234 -0.0400  0.1135  0.4166
  212PJ2     OB 3538   6.788   3.148   1.109  0.0564  0.1959  0.4948
  212PJ2     HB 3539   6.714   3.196   1.063  0.4412  2.2544  1.8521
  212PJ2     OG 3540   6.604   3.029   1.226 -0.0838  0.2222  0.4065
  212PJ2     HG 3541   6.540   3.095   1.187 -0.4654 -0.9900 -1.1418
  212PJ2     OD 3542   6.740   3.176   1.367 -0.3023 -0.0315  0.5151
  213POX     CD 3543   6.858   3.242   1.413  0.0174 -0.5691  0.4669
  213POX     CE 3544   6.833   3.308   1.548  0.1745  0.4003  0.0315
  213POX     OE 3545   6.813   3.214   1.655 -0.1063  0.3856 -0.0311
  213POX    C1A 3546   6.921   3.155   1.705 -0.4179 -0.0283  0.1581
  213POX    O1A 3547   7.031   3.202   1.676 -0.6113  0.3822  0.0888
  213POX    C1B 3548   6.887   3.062   1.815  0.6472 -0.2442  0.3225
  213POX    C1C 3549   6.890   3.132   1.951 -0.0106  0.2288  0.1017
  213POX    C1D 3550   6.832   3.047   2.064  0.3023  0.1081  0.1721
  213POX    C1E 3551   6.758   3.128   2.171 -0.1813 -0.4047  0.2297
  213POX    C1F 3552   6.737   3.057   2.305 -0.0576 -0.4019  0.2506
  213POX    C1G 3553   6.869   3.024   2.374  0.3022  0.0986 -0.1925
  213POX    C1H 3554   6.848   2.978   2.518  0.3719  0.1427 -0.1679
  213POX    C1I 3555   6.786   2.838   2.530  0.2151  0.2875  0.7695
  213POX    C1J 3556   6.673   2.803   2.590 -0.0502  0.6236  0.4674
  213POX    C1K 3557   6.574   2.902   2.653  0.1455  1.2655 -0.2197
  213POX    C1L 3558   6.433   2.914   2.595 -0.1100 -1.1038 -0.1891
  213POX    C1M 3559   6.423   3.004   2.472 -0.3225 -0.3797  0.3525
  213POX    C1N 3560   6.287   2.999   2.402 -0.0942 -0.1522 -0.1085
  213POX    C1O 3561   6.295   3.063   2.263  0.1596 -0.3033 -0.1650
  213POX    C1P 3562   6.337   3.210   2.263  0.2361 -0.3262 -0.3098
  213POX    C1Q 3563   6.355   3.274   2.125  0.2150  0.4273  0.0334
  213POX    C1R 3564   6.381   3.424   2.142 -0.7337  0.5261  0.6337
  213POX     CZ 3565   6.713   3.403   1.550  0.1184  0.3349 -0.1917
  213POX     OZ 3566   6.710   3.496   1.659 -0.0825 -0.5221  0.5492
  213POX    C2A 3567   6.647   3.472   1.774 -0.2729 -0.3273  0.4864
  213POX    O2A 3568   6.561   3.385   1.769 -0.4748 -0.1253  0.4536
  213POX    C2B 3569   6.648   3.583   1.872  0.0745 -0.1849  0.3238
  213POX    C2C 3570   6.789   3.605   1.927  0.0512 -0.1520  0.3706
  213POX    C2D 3571   6.799   3.671   2.064 -0.1920  0.7542 -0.0431
  213POX    C2E 3572   6.744   3.570   2.165  0.9212  0.3210  0.1444
  213POX    C2F 3573   6.799   3.589   2.306 -0.2290  0.3615  0.6027
  213POX    C2G 3574   6.734   3.476   2.387 -0.2397  0.2155  0.3902
  213POX    C2H 3575   6.762   3.474   2.537 -0.2921  0.3499  0.4023
  213POX    C2I 3576   6.696   3.355   2.608 -0.0415  0.1849  0.3592
  213POX    C2J 3577   6.797   3.288   2.701  0.4782  0.3964 -0.0431
  213POX    C2K 3578   6.830   3.388   2.812  0.3486 -0.1267  0.4778
  213POX    C2L 3579   6.868   3.330   2.948 -0.1776 -0.3435  0.5332
  213POX    C2M 3580   6.896   3.433   3.058  0.0063 -0.0489  0.2118
  213POX    C2N 3581   6.763   3.473   3.122  0.0168  0.1559  0.1065
  213POX    C2O 3582   6.763   3.599   3.209  0.7871  0.2184  0.0173
  213POX    C2P 3583   6.743   3.734   3.139  0.4381  0.2966  0.2672
  214CHL    CN1 3584   0.931   1.196   1.604  0.0269  0.0493 -0.3130
  214CHL    CN2 3585   0.862   1.032   1.458 -0.7741 -0.2024  0.0997
  214CHL    CN3 3586   0.703   1.165   1.580  0.2631  0.2010 -0.0790
  214CHL    NTM 3587   0.828   1.168   1.503  0.0711  0.1826 -0.3944
  214CHL     CB 3588   0.830   1.263   1.391  0.6226  0.0737 -0.4806
  215PJ2     CA 3589   0.797   1.409   1.427 -0.1776 -0.2859  0.2796
  215PJ2     OA 3590   0.894   1.490   1.492 -0.4768  0.2397  0.0722
  215PJ2      P 3591   0.981   1.554   1.372 -0.2749 -0.2083 -0.0219
  215PJ2     OB 3592   1.071   1.445   1.329  0.0713  0.0956 -0.0763
  215PJ2     HB 3593   1.044   1.365   1.383 -0.0192 -1.0241 -1.7194
  215PJ2     OG 3594   0.886   1.608   1.271  0.0881  0.7152  0.1238
  215PJ2     HG 3595   0.804   1.646   1.313  1.3722  3.3498  0.4488
  215PJ2     OD 3596   1.046   1.677   1.453 -0.5913 -0.0678  0.0218
  216POX     CD 3597   1.110   1.655   1.579  0.1229  0.2677 -0.2751
  216POX     CE 3598   1.149   1.788   1.643 -0.1636  0.0749  0.3047
  216POX     OE 3599   1.223   1.771   1.764 -0.1484 -0.1371  0.2647
  216POX    C1A 3600   1.331   1.692   1.762  0.0493  0.1450 -0.3485
  216POX    O1A 3601   1.402   1.674   1.664  0.2402  0.1355 -0.2091
  216POX    C1B 3602   1.374   1.673   1.902  0.1412  0.0807 -0.3857
  216POX    C1C 3603   1.441   1.538   1.929  0.8775  0.4368 -0.3925
  216POX    C1D 3604   1.497   1.542   2.071  0.1079  0.4460 -0.0875
  216POX    C1E 3605   1.587   1.419   2.084 -0.1058  0.2729 -0.2411
  216POX    C1F 3606   1.595   1.359   2.224  0.3378 -0.0364 -0.3984
  216POX    C1G 3607   1.694   1.438   2.311  0.2893 -0.0659 -0.3163
  216POX    C1H 3608   1.710   1.385   2.453 -0.3560 -0.4104 -0.3670
  216POX    C1I 3609   1.572   1.368   2.517 -0.1688 -0.4531  0.0288
  216POX    C1J 3610   1.546   1.358   2.647 -0.2514 -0.1350  0.0378
  216POX    C1K 3611   1.661   1.330   2.744 -0.2596 -0.3811 -0.0224
  216POX    C1L 3612   1.629   1.396   2.879 -0.3734 -0.2127 -0.1327
  216POX    C1M 3613   1.760   1.424   2.952 -0.5399  0.2937 -0.0249
  216POX    C1N 3614   1.743   1.489   3.089 -0.0796 -0.2982  0.3184
  216POX    C1O 3615   1.641   1.431   3.187 -0.3486 -0.4403 -0.0474
  216POX    C1P 3616   1.664   1.485   3.328 -0.0223 -0.1184 -0.2227
  216POX    C1Q 3617   1.581   1.427   3.443 -0.3629 -0.0518 -0.4315
  216POX    C1R 3618   1.620   1.281   3.468 -0.0268  0.1220  0.0718
  216POX     CZ 3619   1.026   1.877   1.665 -0.1255  0.3010 -0.3882
  216POX     OZ 3620   0.960   1.895   1.790  0.2873 -0.3415 -0.0738
  216POX    C2A 3621   0.874   1.995   1.804  0.2518 -0.3706 -0.0843
  216POX    O2A 3622   0.828   2.052   1.705  0.6586 -0.3259 -0.2468
  216POX    C2B 3623   0.840   2.014   1.947 -0.1832 -0.1049 -0.2198
  216POX    C2C 3624   0.831   2.164   1.975 -0.3745 -0.2032  0.2560
  216POX    C2D 3625   0.802   2.195   2.122 -0.4335 -0.1540  0.2334
  216POX    C2E 3626   0.798   2.342   2.165 -0.4971 -0.0580 -0.0932
  216POX    C2F 3627   0.740   2.359   2.306  0.0666  0.5105  0.0729
  216POX    C2G 3628   0.612   2.282   2.339  0.3883 -0.1174 -0.1314
  216POX    C2H 3629   0.544   2.353   2.456 -0.0089 -0.2923 -0.2541
  216POX    C2I 3630   0.419   2.282   2.510 -0.1768  0.1402 -0.0684
  216POX    C2J 3631   0.349   2.332   2.636  0.1302  0.1546  0.0969
  216POX    C2K 3632   0.418   2.299   2.769  0.3967  0.3025 -0.0053
  216POX    C2L 3633   0.360   2.391   2.876 -0.3922  0.0648 -0.2249
  216POX    C2M 3634   0.370   2.327   3.015  0.0160  0.1562 -0.2097
  216POX    C2N 3635   0.349   2.447   3.107  0.2352  0.0349 -0.0012
  216POX    C2O 3636   0.364   2.415   3.256 -0.0277  0.2487  0.0710
  216POX    C2P 3637   0.273   2.296   3.286  0.2553  0.1850  0.6846
  217CHL    CN1 3638   2.492   2.850   1.225  0.3299 -0.5974  0.5890
  217CHL    CN2 3639   2.497   2.734   1.013  0.1031  0.0894 -0.0812
  217CHL    CN3 3640   2.542   2.619   1.226 -0.5963 -0.6105 -0.1340
  217CHL    NTM 3641   2.465   2.723   1.156  0.0049 -0.1489 -0.1207
  217CHL     CB 3642   2.320   2.698   1.165 -0.0628  0.4735  0.6112
  218PJ2     CA 3643   2.251   2.562   1.171  0.2694  0.2789  0.0477
  218PJ2     OA 3644   2.268   2.489   1.293  0.4630  0.0124 -0.1346
  218PJ2      P 3645   2.152   2.513   1.403  0.4287 -0.1985 -0.1256
  218PJ2     OB 3646   2.032   2.572   1.339  0.1468  0.0426  0.6209
  218PJ2     HB 3647   1.963   2.596   1.408 -0.4350 -0.4473  0.2257
  218PJ2     OG 3648   2.142   2.389   1.483  0.2535 -0.3739 -0.4142
  218PJ2     HG 3649   2.053   2.376   1.525  0.3517  1.5301  0.4875
  218PJ2     OD 3650   2.205   2.637   1.489 -0.1563 -0.1904  0.2257
  219POX     CD 3651   2.323   2.617   1.568 -0.1209 -0.5036  0.0906
  219POX     CE 3652   2.350   2.718   1.679 -0.3814 -0.0782 -0.2297
  219POX     OE 3653   2.474   2.699   1.748 -0.4620  0.0954 -0.0363
  219POX    C1A 3654   2.594   2.687   1.691 -0.4107  0.0454  0.0815
  219POX    O1A 3655   2.614   2.735   1.580 -0.0068 -0.2554  0.0227
  219POX    C1B 3656   2.697   2.628   1.779 -0.8606 -0.0944  0.5235
  219POX    C1C 3657   2.759   2.494   1.739 -0.0158  0.3740  0.2309
  219POX    C1D 3658   2.852   2.432   1.844 -0.4106 -1.0519 -0.2351
  219POX    C1E 3659   2.777   2.365   1.959 -0.1858  0.3295  0.7429
  219POX    C1F 3660   2.878   2.309   2.061  0.0320  0.0128  0.3566
  219POX    C1G 3661   2.807   2.220   2.163 -0.5862  0.2253  0.1171
  219POX    C1H 3662   2.908   2.147   2.251 -0.3980 -0.1305 -0.3888
  219POX    C1I 3663   2.970   2.225   2.366 -0.3687 -0.3146 -0.2790
  219POX    C1J 3664   2.964   2.187   2.494 -0.2519 -0.1431 -0.2210
  219POX    C1K 3665   2.925   2.046   2.537  0.0693 -0.1939 -0.0925
  219POX    C1L 3666   2.936   2.036   2.689 -0.0384  0.4078 -0.0455
  219POX    C1M 3667   2.921   1.891   2.737 -0.2953  0.5723  0.3854
  219POX    C1N 3668   2.775   1.850   2.754 -0.0440 -0.3037  0.4366
  219POX    C1O 3669   2.724   1.916   2.882  0.2814  0.0690  0.3760
  219POX    C1P 3670   2.571   1.910   2.884  0.2683  0.1073 -0.3803
  219POX    C1Q 3671   2.508   1.995   2.995  0.6083  0.3751 -0.3931
  219POX    C1R 3672   2.555   1.953   3.135 -1.0886  0.0997  0.1078
  219POX     CZ 3673   2.222   2.726   1.761 -0.2293 -0.3297  0.0351
  219POX     OZ 3674   2.204   2.620   1.855  0.0117 -0.4094 -0.0079
  219POX    C2A 3675   2.093   2.614   1.929  0.1618  0.0289  0.2591
  219POX    O2A 3676   1.995   2.684   1.903 -0.3128 -0.7681 -0.1543
  219POX    C2B 3677   2.103   2.525   2.046  0.0324  0.1483  0.3613
  219POX    C2C 3678   2.112   2.598   2.180 -0.5231  0.1533  0.3977
  219POX    C2D 3679   2.099   2.498   2.295  0.3010 -0.1706  0.2102
  219POX    C2E 3680   2.065   2.548   2.435 -0.2389  0.3103 -0.0920
  219POX    C2F 3681   2.023   2.445   2.540  0.6936  0.0428  0.0290
  219POX    C2G 3682   2.010   2.498   2.683  0.3703 -0.2828  0.1248
  219POX    C2H 3683   2.149   2.528   2.741  0.4306  0.2609 -0.2893
  219POX    C2I 3684   2.123   2.604   2.871 -0.5233  0.2872 -0.4845
  219POX    C2J 3685   2.246   2.687   2.910 -0.2456 -0.3012 -0.0895
  219POX    C2K 3686   2.362   2.605   2.965  0.1127  0.3441  0.1284
  219POX    C2L 3687   2.339   2.545   3.104 -0.3289 -0.4720 -0.2902
  219POX    C2M 3688   2.454   2.453   3.148 -0.2029  0.1782  0.7810
  219POX    C2N 3689   2.435   2.404   3.291 -0.3805 -0.2900  0.5995
  219POX    C2O 3690   2.545   2.304   3.326  0.0082 -0.0367  0.1115
  219POX    C2P 3691   2.552   2.250   3.469  0.4335  0.4543  0.2762
  220CHL    CN1 3692   3.034   5.222   1.215 -0.0681 -0.5781 -0.0502
  220CHL    CN2 3693   2.806   5.238   1.291 -0.2404 -0.1140  0.6570
  220CHL    CN3 3694   2.970   5.163   1.440  0.0775 -0.2346 -0.1647
  220CHL    NTM 3695   2.930   5.160   1.298 -0.2772 -0.2481 -0.0660
  220CHL     CB 3696   2.905   5.023   1.251 -0.1267 -0.2767 -0.0628
  221PJ2     CA 3697   3.021   4.925   1.232  0.2970  0.1902  0.0733
  221PJ2     OA 3698   3.081   4.889   1.357  0.0336  0.0477  0.1606
  221PJ2      P 3699   3.176   4.760   1.345  0.0778  0.1220 -0.3180
  221PJ2     OB 3700   3.076   4.650   1.347 -0.5184  0.6646  0.3762
  221PJ2     HB 3701   3.001   4.682   1.404  0.0359 -0.4874  1.8049
  221PJ2     OG 3702   3.251   4.780   1.220  0.0901  1.1411 -0.1514
  221PJ2     HG 3703   3.246   4.695   1.168  0.6258  0.6882  0.5272
  221PJ2     OD 3704   3.253   4.763   1.487  0.1878 -0.0714 -0.3730
  222POX     CD 3705   3.208   4.679   1.593 -0.1389  0.4799 -0.0679
  222POX     CE 3706   3.283   4.716   1.721  0.1640 -0.0610 -0.0869
  222POX     OE 3707   3.290   4.628   1.834 -0.0987  0.0370  0.0045
  222POX    C1A 3708   3.352   4.511   1.821  0.2281  0.1726  0.3273
  222POX    O1A 3709   3.428   4.489   1.726 -0.3342 -0.5620  0.0318
  222POX    C1B 3710   3.354   4.431   1.945 -0.2006  0.3954  0.4813
  222POX    C1C 3711   3.276   4.300   1.926  0.7451 -0.0895 -0.1634
  222POX    C1D 3712   3.254   4.235   2.062  0.1698  0.5693  0.0630
  222POX    C1E 3713   3.373   4.181   2.141 -0.3865 -0.7691  0.0123
  222POX    C1F 3714   3.332   4.123   2.277  0.0871 -0.2882  0.3648
  222POX    C1G 3715   3.285   4.227   2.379 -0.0285 -0.0539  0.0743
  222POX    C1H 3716   3.293   4.161   2.517 -0.3329  0.2094  0.2172
  222POX    C1I 3717   3.286   4.266   2.628 -0.9934  0.0262  0.3544
  222POX    C1J 3718   3.349   4.250   2.744 -0.1728  0.1819 -0.0622
  222POX    C1K 3719   3.427   4.123   2.781 -0.1162  0.3693  0.4706
  222POX    C1L 3720   3.465   4.115   2.929 -0.0779  0.3156  0.4575
  222POX    C1M 3721   3.484   3.968   2.969 -0.6977 -0.0228 -0.4397
  222POX    C1N 3722   3.507   3.946   3.118 -0.0874  0.0234 -0.5229
  222POX    C1O 3723   3.376   3.964   3.195  0.2903 -0.4401  0.2441
  222POX    C1P 3724   3.403   3.937   3.343 -0.1058 -0.1975  0.3639
  222POX    C1Q 3725   3.273   3.887   3.406 -0.3488 -0.0080  0.0141
  222POX    C1R 3726   3.200   3.773   3.333 -0.1275 -0.2806  0.2164
  222POX     CZ 3727   3.243   4.860   1.752  0.0924 -0.1758  0.3573
  222POX     OZ 3728   3.104   4.881   1.773  0.1328  0.0557  0.3972
  222POX    C2A 3729   3.052   5.004   1.770 -0.2462 -0.1215 -0.8881
  222POX    O2A 3730   3.122   5.103   1.755 -0.6455  0.2586 -0.2802
  222POX    C2B 3731   2.907   5.002   1.801  0.0548 -0.1897  0.5768
  222POX    C2C 3732   2.881   5.045   1.946 -0.2741  0.4583  0.3296
  222POX    C2D 3733   2.936   4.941   2.044  0.1188 -0.2143 -0.5808
  222POX    C2E 3734   2.907   4.953   2.194 -0.1405  0.0983 -0.6551
  222POX    C2F 3735   2.759   4.927   2.220 -0.0049  0.1052  0.1500
  222POX    C2G 3736   2.712   4.938   2.366 -0.3807 -0.1317  0.0496
  222POX    C2H 3737   2.727   5.082   2.414 -0.1143 -0.0945 -0.1421
  222POX    C2I 3738   2.702   5.100   2.564 -0.3267 -0.5443 -0.1231
  222POX    C2J 3739   2.549   5.110   2.575 -0.2750  0.4508 -0.1986
  222POX    C2K 3740   2.499   5.020   2.688  0.1648  0.7129  0.2087
  222POX    C2L 3741   2.346   5.023   2.703  0.0976  0.2955 -0.3884
  222POX    C2M 3742   2.294   5.152   2.766  0.0453  0.0424  0.0912
  222POX    C2N 3743   2.321   5.154   2.917  0.6122  0.3646 -0.0095
  222POX    C2O 3744   2.230   5.054   2.990  0.5151  0.2256 -0.3176
  222POX    C2P 3745   2.265   5.035   3.137 -0.5715 -0.6817 -0.1648
  223CHL    CN1 3746   3.616   4.966   1.474  0.0680 -0.2591 -0.1880
  223CHL    CN2 3747   3.443   5.012   1.332  0.4558 -0.3105 -0.0436
  223CHL    CN3 3748   3.612   4.854   1.264  0.2315  0.2013 -0.5647
  223CHL    NTM 3749   3.587   4.983   1.331  0.5370  0.0945 -0.2440
  223CHL     CB 3750   3.669   5.091   1.275  0.0567  0.7187  0.2463
  224PJ2     CA 3751   3.817   5.068   1.247 -0.0602 -0.1458  0.3089
  224PJ2     OA 3752   3.888   4.988   1.341  0.0565 -0.5446 -0.1138
  224PJ2      P 3753   4.049   4.990   1.340  0.0567 -0.3808  0.0868
  224PJ2     OB 3754   4.081   4.851   1.380  0.0868 -0.3595  0.1354
  224PJ2     HB 3755   4.082   4.780   1.310 -3.3366 -0.8104  0.3535
  224PJ2     OG 3756   4.099   5.031   1.207  0.2705 -0.0616  0.2653
  224PJ2     HG 3757   4.043   5.107   1.176  2.4051  0.9610 -1.4049
  224PJ2     OD 3758   4.067   5.100   1.456 -0.8307  0.1283 -0.2478
  225POX     CD 3759   4.076   5.037   1.584 -0.6870  0.5582 -0.0416
  225POX     CE 3760   4.032   5.128   1.698 -0.6909  0.2180  0.2284
  225POX     OE 3761   4.068   5.070   1.824 -0.2304 -0.0727 -0.0315
  225POX    C1A 3762   4.127   5.148   1.914 -0.2212  0.2145 -0.2856
  225POX    O1A 3763   4.172   5.259   1.885  0.6558  0.0478  0.4081
  225POX    C1B 3764   4.149   5.073   2.039 -0.1513  0.3582 -0.2108
  225POX    C1C 3765   4.036   4.993   2.107  0.1045  0.3517  0.2108
  225POX    C1D 3766   3.939   5.091   2.173 -0.4414  0.1078 -0.2214
  225POX    C1E 3767   3.972   5.083   2.323  0.6614  0.2148 -0.4482
  225POX    C1F 3768   3.872   5.170   2.400  0.3209 -0.3272 -0.2718
  225POX    C1G 3769   3.734   5.112   2.428  0.3041  0.0667  0.4892
  225POX    C1H 3770   3.748   5.000   2.531  0.3243  0.2744  0.7125
  225POX    C1I 3771   3.616   4.958   2.597  0.0722  0.4330  0.3082
  225POX    C1J 3772   3.587   4.839   2.647 -0.1482  0.3369 -0.0444
  225POX    C1K 3773   3.660   4.710   2.609 -0.1930  0.4223 -0.4176
  225POX    C1L 3774   3.552   4.606   2.582  0.0366  0.2100 -0.5214
  225POX    C1M 3775   3.612   4.498   2.492  0.0815 -0.6747  0.5419
  225POX    C1N 3776   3.673   4.538   2.357 -0.1079 -0.9399  0.3773
  225POX    C1O 3777   3.653   4.426   2.255 -0.2124 -0.3050 -0.3010
  225POX    C1P 3778   3.726   4.461   2.125  0.0669 -0.4875 -0.1921
  225POX    C1Q 3779   3.741   4.343   2.030  0.4895 -0.5008 -0.1123
  225POX    C1R 3780   3.791   4.390   1.894 -0.3211  0.4293 -0.0934
  225POX     CZ 3781   3.880   5.142   1.681 -0.7246 -0.2587  0.1247
  225POX     OZ 3782   3.816   5.227   1.775  0.2784  0.3610  0.2628
  225POX    C2A 3783   3.684   5.241   1.773  0.2552  0.0865 -0.1356
  225POX    O2A 3784   3.607   5.162   1.718  0.2939  0.2160 -0.3787
  225POX    C2B 3785   3.632   5.352   1.857  0.3032 -0.3332  0.4577
  225POX    C2C 3786   3.625   5.340   2.009 -0.6181  0.1635  0.4637
  225POX    C2D 3787   3.556   5.460   2.073 -0.0076  0.7507  0.0380
  225POX    C2E 3788   3.647   5.583   2.063  1.0543 -0.0221  0.0373
  225POX    C2F 3789   3.583   5.701   2.136 -0.2000 -0.3354 -0.5311
  225POX    C2G 3790   3.585   5.682   2.288  0.0630  0.3881 -0.4371
  225POX    C2H 3791   3.481   5.770   2.358  0.0766  0.3531 -0.3731
  225POX    C2I 3792   3.472   5.731   2.505  0.2350  0.2067 -0.4011
  225POX    C2J 3793   3.581   5.810   2.578 -0.0215  0.3603 -0.1794
  225POX    C2K 3794   3.599   5.778   2.726  0.0810 -0.2443 -0.3184
  225POX    C2L 3795   3.675   5.892   2.795 -0.5038  0.3229 -0.6063
  225POX    C2M 3796   3.826   5.895   2.769 -0.2090 -0.5506  0.8996
  225POX    C2N 3797   3.889   6.031   2.803 -0.0580 -0.4858  0.3583
  225POX    C2O 3798   4.036   6.042   2.762 -0.1981 -0.2092 -0.0831
  225POX    C2P 3799   4.088   6.184   2.739  0.4092 -0.4395 -0.1602
  226CHL    CN1 3800   4.699   3.976   0.981  0.1333 -0.6179 -0.0014
  226CHL    CN2 3801   4.711   3.756   1.079  0.0480 -0.4768  0.6588
  226CHL    CN3 3802   4.882   3.897   1.120  0.4056  0.0827  0.3293
  226CHL    NTM 3803   4.736   3.899   1.101  0.4358 -0.4461  0.0145
  226CHL     CB 3804   4.669   3.961   1.216  0.1634  0.2225 -0.4941
  227PJ2     CA 3805   4.517   3.974   1.227  0.1799 -0.4330  0.6756
  227PJ2     OA 3806   4.444   3.855   1.201 -0.2653 -0.0224  0.0200
  227PJ2      P 3807   4.284   3.874   1.198 -0.2978 -0.3020 -0.0522
  227PJ2     OB 3808   4.260   3.997   1.120 -0.6944 -0.0256  0.5046
  227PJ2     HB 3809   4.165   4.002   1.089 -0.3357 -0.3087 -0.6705
  227PJ2     OG 3810   4.230   3.743   1.154 -0.2410 -0.2820 -0.1828
  227PJ2     HG 3811   4.300   3.680   1.121 -2.5560 -3.5325  0.5710
  227PJ2     OD 3812   4.277   3.887   1.358 -0.1596  0.0095 -0.0723
  228POX     CD 3813   4.294   3.784   1.455  0.3324  0.0554 -0.1058
  228POX     CE 3814   4.322   3.844   1.593 -0.0352 -0.4229  0.1792
  228POX     OE 3815   4.361   3.743   1.687 -0.2923 -0.4446  0.2650
  228POX    C1A 3816   4.491   3.715   1.686 -0.0858  0.4879 -0.0584
  228POX    O1A 3817   4.559   3.729   1.585 -0.1834 -0.0638 -0.2066
  228POX    C1B 3818   4.539   3.634   1.800  0.3734  0.2621 -0.4071
  228POX    C1C 3819   4.633   3.720   1.885  0.1028  0.0843  0.0756
  228POX    C1D 3820   4.668   3.663   2.023 -0.5790  0.0433  0.2316
  228POX    C1E 3821   4.696   3.779   2.120 -0.3731  0.0635  0.1472
  228POX    C1F 3822   4.742   3.732   2.258 -0.2118 -0.0471  0.0570
  228POX    C1G 3823   4.668   3.806   2.370 -0.7703 -0.3471 -0.1082
  228POX    C1H 3824   4.698   3.735   2.502  0.5775 -0.6148 -0.5374
  228POX    C1I 3825   4.840   3.756   2.554  0.2383  0.8915 -0.1574
  228POX    C1J 3826   4.862   3.806   2.676  0.1237  0.2042  0.1530
  228POX    C1K 3827   4.753   3.837   2.778  0.1658  0.4809  0.1160
  228POX    C1L 3828   4.794   3.884   2.918 -0.0456  0.3517  0.2212
  228POX    C1M 3829   4.665   3.918   2.994 -0.1928  0.5400 -0.1123
  228POX    C1N 3830   4.708   3.964   3.133  0.0697  0.2039 -0.0821
  228POX    C1O 3831   4.795   4.090   3.135  0.5075 -0.0990  0.1097
  228POX    C1P 3832   4.823   4.125   3.281  0.0599  0.4229  0.0705
  228POX    C1Q 3833   4.926   4.237   3.302  0.4301  0.0114  0.4792
  228POX    C1R 3834   4.992   4.209   3.437 -0.0981  0.2691  0.7936
  228POX     CZ 3835   4.207   3.939   1.627  0.0858 -0.5042  0.8301
  228POX     OZ 3836   4.242   4.041   1.720  0.1021 -0.1571  0.4454
  228POX    C2A 3837   4.167   4.148   1.743  0.1933 -0.0976  0.4705
  228POX    O2A 3838   4.045   4.139   1.727  0.2780 -0.0597 -0.2325
  228POX    C2B 3839   4.242   4.250   1.819  0.5339  0.2240 -0.2905
  228POX    C2C 3840   4.261   4.211   1.966 -0.3935  0.0435 -0.2165
  228POX    C2D 3841   4.137   4.235   2.052 -0.2288 -0.5784  0.2029
  228POX    C2E 3842   4.166   4.216   2.201  0.0918  0.3594  0.2660
  228POX    C2F 3843   4.056   4.289   2.279 -0.0076  0.2469  0.2309
  228POX    C2G 3844   4.082   4.304   2.429  0.1393  0.4004  0.1902
  228POX    C2H 3845   4.079   4.173   2.507  0.6514  0.5362  0.4382
  228POX    C2I 3846   4.058   4.203   2.656  0.3220  0.2585  0.4499
  228POX    C2J 3847   3.933   4.286   2.687 -0.0727 -0.2004  0.0960
  228POX    C2K 3848   3.930   4.300   2.839  0.3364  0.0411  0.0831
  228POX    C2L 3849   3.910   4.168   2.913  0.7637 -0.2274 -0.2747
  228POX    C2M 3850   3.917   4.205   3.062 -0.2471  0.0838 -0.2981
  228POX    C2N 3851   3.796   4.278   3.122  0.0993  0.2056  0.2557
  228POX    C2O 3852   3.824   4.291   3.272  0.7588 -0.6632  0.2209
  228POX    C2P 3853   3.702   4.352   3.342  0.2672 -0.8860 -0.4325
  229CHL    CN1 3854   1.313   0.541   1.280  0.7100  0.1747 -0.2314
  229CHL    CN2 3855   1.105   0.595   1.179  0.0587 -0.0124  0.3476
  229CHL    CN3 3856   1.211   0.388   1.125 -0.0613 -0.0072  0.3206
  229CHL    NTM 3857   1.235   0.530   1.156  0.0399  0.0021  0.2008
  229CHL     CB 3858   1.298   0.593   1.040  0.0634 -0.3030  0.0469
  230PJ2     CA 3859   1.444   0.567   1.002  0.1041  0.1474 -0.1093
  230PJ2     OA 3860   1.540   0.592   1.104  0.2907 -1.1515  0.0421
  230PJ2      P 3861   1.684   0.564   1.036  0.4355 -0.1803 -0.0606
  230PJ2     OB 3862   1.682   0.654   0.918 -0.1719 -0.3349 -0.1713
  230PJ2     HB 3863   1.735   0.619   0.840 -0.3395 -1.6899  0.2870
  230PJ2     OG 3864   1.690   0.419   1.005  0.1821 -0.2136  0.0372
  230PJ2     HG 3865   1.778   0.391   0.966  1.2122  2.8259 -0.1391
  230PJ2     OD 3866   1.788   0.599   1.153  0.1186 -0.0330  0.1789
  231POX     CD 3867   1.798   0.735   1.196  0.4633 -0.0257  0.0746
  231POX     CE 3868   1.851   0.761   1.337 -0.1925  0.2135  0.2772
  231POX     OE 3869   1.984   0.714   1.362 -0.2266 -0.3810 -0.5962
  231POX    C1A 3870   2.054   0.784   1.451 -0.4718 -0.4125 -0.3769
  231POX    O1A 3871   2.023   0.901   1.468 -0.4390 -0.4529 -0.0295
  231POX    C1B 3872   2.188   0.734   1.489 -0.1249  0.9218  0.2087
  231POX    C1C 3873   2.173   0.676   1.630 -0.3061 -0.5221 -0.3866
  231POX    C1D 3874   2.289   0.579   1.651 -0.0655 -0.0222  0.6526
  231POX    C1E 3875   2.272   0.518   1.790 -0.0636 -0.4305  0.4729
  231POX    C1F 3876   2.380   0.418   1.833  0.3157 -0.3446 -0.2703
  231POX    C1G 3877   2.521   0.478   1.825  0.1200  0.1769  0.1421
  231POX    C1H 3878   2.624   0.380   1.881  0.1554 -0.0300 -0.2796
  231POX    C1I 3879   2.755   0.439   1.934  0.0188  0.3087 -0.3183
  231POX    C1J 3880   2.815   0.413   2.050 -0.1269 -0.5823 -0.4420
  231POX    C1K 3881   2.742   0.325   2.152 -0.4160  0.1351 -0.0234
  231POX    C1L 3882   2.792   0.366   2.291 -0.0293 -0.1973 -0.0629
  231POX    C1M 3883   2.708   0.308   2.404  0.1339  0.2103  0.2687
  231POX    C1N 3884   2.748   0.360   2.542 -0.5194  0.1842  0.4735
  231POX    C1O 3885   2.673   0.289   2.654  0.2500 -0.9186  0.3000
  231POX    C1P 3886   2.680   0.359   2.790  0.1346 -0.5390  0.1088
  231POX    C1Q 3887   2.619   0.277   2.904 -0.1823 -0.2850  0.1261
  231POX    C1R 3888   2.672   0.142   2.952  0.1312 -0.2547 -0.1286
  231POX     CZ 3889   1.751   0.692   1.431 -0.0003  0.0397  0.3543
  231POX     OZ 3890   1.809   0.647   1.554  0.0117 -0.8068  0.0459
  231POX    C2A 3891   1.723   0.610   1.649  0.0115  0.3379  0.5128
  231POX    O2A 3892   1.602   0.601   1.628  0.1237 -0.4395  0.1549
  231POX    C2B 3893   1.794   0.571   1.773 -0.1569 -0.4283  0.3720
  231POX    C2C 3894   1.740   0.664   1.882 -0.3992 -0.1096 -0.0151
  231POX    C2D 3895   1.807   0.635   2.016 -0.5116  0.0761  0.0821
  231POX    C2E 3896   1.781   0.487   2.049 -0.0883  0.0429  0.2830
  231POX    C2F 3897   1.776   0.471   2.201 -0.3488  0.4880  0.3255
  231POX    C2G 3898   1.893   0.502   2.294 -0.2229  0.7573  0.0782
  231POX    C2H 3899   1.835   0.521   2.435  0.6247  0.0484  0.5370
  231POX    C2I 3900   1.831   0.670   2.469  0.7487  0.0251  0.6531
  231POX    C2J 3901   1.726   0.684   2.579 -0.1371 -0.2770 -0.1390
  231POX    C2K 3902   1.761   0.815   2.650 -0.3974 -0.0087 -0.5068
  231POX    C2L 3903   1.717   0.805   2.797  0.1253 -0.2298 -0.3655
  231POX    C2M 3904   1.739   0.938   2.869 -0.4747 -0.4047  0.1456
  231POX    C2N 3905   1.680   0.920   3.009  0.1126 -0.2021  0.4217
  231POX    C2O 3906   1.653   1.054   3.079 -0.1167 -0.1610  0.2567
  231POX    C2P 3907   1.565   1.020   3.199 -0.0565 -0.2492  0.2763
  232CHL    CN1 3908   5.998   2.435   1.112 -0.0005  0.2255  0.1176
  232CHL    CN2 3909   5.830   2.588   1.155  0.5020  0.1421  0.1095
  232CHL    CN3 3910   5.796   2.362   1.212  0.3076 -0.3868  0.7045
  232CHL    NTM 3911   5.896   2.470   1.212 -0.0084 -0.0910  0.2201
  232CHL     CB 3912   5.969   2.496   1.337 -0.2173 -0.2344  0.3732
  233PJ2     CA 3913   6.026   2.393   1.435  0.5573  0.0566  0.2301
  233PJ2     OA 3914   6.142   2.338   1.371  0.1329 -0.1846 -0.3424
  233PJ2      P 3915   6.168   2.188   1.423 -0.2975 -0.0674  0.2244
  233PJ2     OB 3916   6.032   2.131   1.436 -0.2241 -0.3776 -0.3155
  233PJ2     HB 3917   5.976   2.209   1.466 -0.3136  0.4097 -2.3433
  233PJ2     OG 3918   6.270   2.143   1.325 -0.1830 -0.2583  0.4309
  233PJ2     HG 3919   6.343   2.209   1.313 -0.1577 -0.1286  1.2323
  233PJ2     OD 3920   6.224   2.227   1.569  0.5632 -0.3552 -0.0198
  234POX     CD 3921   6.289   2.128   1.650 -0.1126 -0.7324  0.0738
  234POX     CE 3922   6.331   2.174   1.790  0.0395  0.2529 -0.2847
  234POX     OE 3923   6.394   2.067   1.862 -0.3877 -0.0148 -0.3041
  234POX    C1A 3924   6.525   2.077   1.881 -0.4079 -0.1468 -0.1005
  234POX    O1A 3925   6.594   2.157   1.819  0.2656 -0.3139  0.4209
  234POX    C1B 3926   6.577   1.965   1.962  0.2405 -0.0832 -0.4239
  234POX    C1C 3927   6.687   2.013   2.057  0.0257 -0.0722 -0.1807
  234POX    C1D 3928   6.622   2.101   2.164 -0.0211 -0.1055 -0.1820
  234POX    C1E 3929   6.536   2.005   2.247 -0.2352  0.0973 -0.1703
  234POX    C1F 3930   6.492   2.064   2.381 -0.2448  0.1200 -0.1836
  234POX    C1G 3931   6.423   1.948   2.454  0.2952 -0.3639 -0.4410
  234POX    C1H 3932   6.295   1.891   2.391  0.0880 -0.6295  0.2096
  234POX    C1I 3933   6.162   1.964   2.406  0.2021 -0.4447  0.3275
  234POX    C1J 3934   6.064   1.913   2.481 -0.3643  0.1099 -0.0277
  234POX    C1K 3935   6.067   1.782   2.560 -0.0040  0.3208  0.3117
  234POX    C1L 3936   5.964   1.789   2.673  0.0235  0.0030  0.3556
  234POX    C1M 3937   5.969   1.679   2.779 -0.1471 -0.5660 -0.2150
  234POX    C1N 3938   5.858   1.705   2.882  0.0160  0.0851 -0.1958
  234POX    C1O 3939   5.840   1.581   2.970  0.1722  0.2039  0.0018
  234POX    C1P 3940   5.707   1.586   3.046  0.1745 -0.2422  0.0376
  234POX    C1Q 3941   5.702   1.467   3.141  0.3673 -0.0993  0.2283
  234POX    C1R 3942   5.588   1.377   3.094  0.4907 -0.1195 -0.0338
  234POX     CZ 3943   6.210   2.231   1.863  0.2329  0.3814 -0.0631
  234POX     OZ 3944   6.239   2.281   1.994  0.0519 -0.2538  0.2266
  234POX    C2A 3945   6.143   2.305   2.083 -0.1122  0.0715 -0.0331
  234POX    O2A 3946   6.023   2.296   2.059 -0.2738  0.7326  0.5003
  234POX    C2B 3947   6.194   2.353   2.213 -0.2309  0.4590 -0.1290
  234POX    C2C 3948   6.173   2.501   2.248 -0.4777  0.2403  0.6711
  234POX    C2D 3949   6.236   2.544   2.381  0.5401  0.2493  0.1926
  234POX    C2E 3950   6.173   2.475   2.502  0.5478  0.1620  0.1466
  234POX    C2F 3951   6.256   2.482   2.630  0.4429  0.0946  0.2182
  234POX    C2G 3952   6.216   2.374   2.731 -0.0540  0.2285  0.1662
  234POX    C2H 3953   6.211   2.235   2.668 -0.0072  0.3132 -0.0265
  234POX    C2I 3954   6.205   2.124   2.774  0.0797  0.4696  0.1425
  234POX    C2J 3955   6.328   2.105   2.862  0.2715 -0.6982 -0.3615
  234POX    C2K 3956   6.298   1.972   2.930 -0.7515 -0.2490  0.0872
  234POX    C2L 3957   6.390   1.956   3.051  0.1829  0.3150 -0.5354
  234POX    C2M 3958   6.312   1.899   3.170  0.6671 -0.3836 -0.5406
  234POX    C2N 3959   6.393   1.895   3.300 -0.3724 -0.0570  0.1374
  234POX    C2O 3960   6.433   2.031   3.358 -0.6800 -0.0246  0.2755
  234POX    C2P 3961   6.481   2.017   3.503  0.7435  0.2876 -0.1423
  235CHL    CN1 3962   6.156   1.868   1.107  0.2622 -0.5547 -0.0963
  235CHL    CN2 3963   5.989   1.704   1.122 -0.3161 -0.1592  0.2838
  235CHL    CN3 3964   5.942   1.933   1.138  0.0153  0.7361 -0.3290
  235CHL    NTM 3965   6.036   1.830   1.182 -0.3396  0.2897 -0.6132
  235CHL     CB 3966   6.045   1.819   1.329  0.4293 -0.1220 -0.6820
  236PJ2     CA 3967   6.137   1.710   1.384  0.0573 -0.0486  0.1041
  236PJ2     OA 3968   6.274   1.711   1.342  0.3178 -0.0120  0.9332
  236PJ2      P 3969   6.352   1.571   1.336  0.1698 -0.0592 -0.1296
  236PJ2     OB 3970   6.256   1.465   1.295 -0.3852  0.4346 -0.1112
  236PJ2     HB 3971   6.313   1.411   1.233  1.3088  1.0119  0.8640
  236PJ2     OG 3972   6.460   1.602   1.240  0.2949 -0.0691  0.0072
  236PJ2     HG 3973   6.525   1.526   1.237 -0.1448 -0.4393 -0.2152
  236PJ2     OD 3974   6.411   1.572   1.486  0.8423  0.2403 -0.3913
  237POX     CD 3975   6.485   1.684   1.534  0.3167  0.4853 -0.1429
  237POX     CE 3976   6.523   1.684   1.682 -0.3355 -0.7835  0.0330
  237POX     OE 3977   6.658   1.648   1.713 -0.0387  0.2181 -0.0779
  237POX    C1A 3978   6.750   1.743   1.702 -0.2943  0.5874  0.8931
  237POX    O1A 3979   6.723   1.855   1.658 -0.2869  0.2466  0.0054
  237POX    C1B 3980   6.891   1.708   1.730 -0.0631  0.7530 -0.0325
  237POX    C1C 3981   6.931   1.734   1.876 -0.3636 -0.7713  0.3352
  237POX    C1D 3982   7.066   1.671   1.912 -0.0829 -0.3897 -0.0401
  237POX    C1E 3983   7.088   1.649   2.062 -0.1899 -0.0635  0.0257
  237POX    C1F 3984   7.224   1.588   2.096  0.2710  0.8296 -0.2031
  237POX    C1G 3985   7.256   1.550   2.240 -0.6351  0.4283 -0.1041
  237POX    C1H 3986   7.161   1.451   2.309 -0.2682  0.0569 -0.1289
  237POX    C1I 3987   7.196   1.420   2.455 -0.6335  0.1418 -0.0239
  237POX    C1J 3988   7.105   1.409   2.552 -0.4173 -0.4919  0.1091
  237POX    C1K 3989   6.953   1.415   2.539 -0.3868 -0.2540 -0.1527
  237POX    C1L 3990   6.907   1.337   2.662 -0.2233 -0.3001 -0.1207
  237POX    C1M 3991   6.754   1.331   2.659 -0.2126 -0.2981 -0.7253
  237POX    C1N 3992   6.712   1.238   2.773 -0.4576  0.7534  0.0623
  237POX    C1O 3993   6.563   1.203   2.757 -0.4495  1.1036 -0.8579
  237POX    C1P 3994   6.536   1.133   2.624  0.0408 -0.4457 -0.1657
  237POX    C1Q 3995   6.390   1.136   2.578  0.0038  0.1006 -0.0305
  237POX    C1R 3996   6.338   1.273   2.536 -0.3138  0.1765  0.6046
  237POX     CZ 3997   6.414   1.616   1.766 -0.4427 -0.2457  0.3366
  237POX     OZ 3998   6.292   1.690   1.771  0.0012  0.4831  0.4575
  237POX    C2A 3999   6.189   1.625   1.824 -0.0614  0.1433 -0.0720
  237POX    O2A 4000   6.195   1.510   1.867 -0.3805  0.0808 -0.1891
  237POX    C2B 4001   6.069   1.713   1.827  0.2714  0.5948  0.1336
  237POX    C2C 4002   6.072   1.815   1.941 -0.0644  0.0751  0.6152
  237POX    C2D 4003   5.932   1.865   1.975 -0.3777  0.2001 -0.7809
  237POX    C2E 4004   5.942   1.979   2.077  0.2523 -0.4215 -0.1324
  237POX    C2F 4005   5.815   1.991   2.162 -0.0808 -0.3631 -0.6342
  237POX    C2G 4006   5.781   1.868   2.246  0.2036  0.1693  0.2757
  237POX    C2H 4007   5.638   1.870   2.302 -0.2010 -0.7839 -0.6845
  237POX    C2I 4008   5.633   1.747   2.393 -0.0571  0.1245  0.5766
  237POX    C2J 4009   5.489   1.717   2.436 -0.3244 -0.0183 -0.3872
  237POX    C2K 4010   5.410   1.656   2.320  0.2970  0.0347 -0.8457
  237POX    C2L 4011   5.478   1.536   2.255  0.7513  0.0622 -0.4233
  237POX    C2M 4012   5.371   1.472   2.166  0.7075  0.1525 -0.4349
  237POX    C2N 4013   5.426   1.356   2.083  0.1024 -0.4357 -0.0288
  237POX    C2O 4014   5.339   1.334   1.959  0.0634 -0.1777 -0.0466
  237POX    C2P 4015   5.374   1.211   1.876 -0.4827  0.1175 -0.7232
  238CHL    CN1 4016   2.935   3.231   1.087 -0.1186  1.1251  0.4240
  238CHL    CN2 4017   3.082   3.300   0.903 -0.1301 -0.0399 -0.3785
  238CHL    CN3 4018   3.155   3.148   1.075 -1.0148 -0.0016  0.5028
  238CHL    NTM 4019   3.072   3.265   1.046 -0.1447  0.4359 -0.2622
  238CHL     CB 4020   3.116   3.380   1.126  0.2832  0.1046 -0.0203
  239PJ2     CA 4021   3.240   3.465   1.097  0.2684  0.1980  0.1904
  239PJ2     OA 4022   3.366   3.401   1.078  0.0770 -0.0856 -0.1232
  239PJ2      P 4023   3.484   3.506   1.048  0.0893  0.0243  0.3160
  239PJ2     OB 4024   3.440   3.612   0.955  0.1641 -0.2530 -0.0377
  239PJ2     HB 4025   3.502   3.691   0.961  1.3134 -1.1597  0.4929
  239PJ2     OG 4026   3.595   3.415   1.012  0.1490  0.2251 -0.0095
  239PJ2     HG 4027   3.583   3.326   1.056  0.2714  1.0825  1.8737
  239PJ2     OD 4028   3.496   3.569   1.196  0.0548  0.3381  0.1871
  240POX     CD 4029   3.568   3.495   1.295  0.2191  0.2183 -0.0233
  240POX     CE 4030   3.539   3.559   1.431  0.3737  0.1980  0.0189
  240POX     OE 4031   3.649   3.537   1.520  0.4472 -0.4752 -0.2256
  240POX    C1A 4032   3.763   3.605   1.506  0.2437 -0.1625 -0.3920
  240POX    O1A 4033   3.775   3.691   1.420 -0.2038  0.4660  0.1634
  240POX    C1B 4034   3.856   3.576   1.618 -0.3563 -0.4067  0.0550
  240POX    C1C 4035   3.860   3.687   1.723  0.2568 -0.1963 -0.1859
  240POX    C1D 4036   3.966   3.635   1.820 -0.2020 -0.0005  0.4195
  240POX    C1E 4037   4.049   3.749   1.880 -0.0255 -0.1277  0.4165
  240POX    C1F 4038   4.149   3.696   1.983 -0.2011  0.0332  0.6709
  240POX    C1G 4039   4.207   3.810   2.067  0.1313  0.5606 -0.2705
  240POX    C1H 4040   4.269   3.764   2.199 -1.3372  0.0105  0.2448
  240POX    C1I 4041   4.316   3.889   2.274 -0.3174 -0.0211 -0.3275
  240POX    C1J 4042   4.290   3.901   2.403  0.4820 -0.1823 -0.1416
  240POX    C1K 4043   4.230   3.794   2.494  0.3205  0.0764  0.0580
  240POX    C1L 4044   4.276   3.788   2.640  0.3388 -0.0731  0.0465
  240POX    C1M 4045   4.177   3.727   2.739  0.0425 -0.1286 -0.2821
  240POX    C1N 4046   4.218   3.761   2.882 -0.3183  0.2456 -0.2671
  240POX    C1O 4047   4.199   3.911   2.911 -0.1848  0.2418 -0.1545
  240POX    C1P 4048   4.219   3.926   3.062 -0.2745 -0.0835 -0.1083
  240POX    C1Q 4049   4.143   3.826   3.148 -0.0896  0.0139  0.1680
  240POX    C1R 4050   4.145   3.884   3.290 -0.6807  0.0548  0.1634
  240POX     CZ 4051   3.399   3.518   1.477  0.5200 -0.1032  0.2073
  240POX     OZ 4052   3.363   3.562   1.608  0.5227  0.1545  0.1232
  240POX    C2A 4053   3.253   3.508   1.658  0.3477  0.2855 -0.1217
  240POX    O2A 4054   3.178   3.451   1.579  0.3091  0.0810  0.0611
  240POX    C2B 4055   3.226   3.550   1.797 -0.3348  0.0032 -0.1640
  240POX    C2C 4056   3.143   3.679   1.796 -0.6284 -0.1834  0.0411
  240POX    C2D 4057   3.103   3.737   1.932 -0.6617  0.3060 -0.1757
  240POX    C2E 4058   3.222   3.750   2.026 -0.9104 -0.6249  0.2819
  240POX    C2F 4059   3.179   3.791   2.167 -0.2362  0.1502  0.2692
  240POX    C2G 4060   3.243   3.711   2.280  0.0682  0.0257  0.0107
  240POX    C2H 4061   3.164   3.732   2.410 -0.0501 -0.9542  0.1061
  240POX    C2I 4062   3.245   3.656   2.516  0.8172  0.2679  0.3406
  240POX    C2J 4063   3.167   3.655   2.648 -0.2082  0.3600 -0.2481
  240POX    C2K 4064   3.178   3.784   2.729 -0.0204  0.1445  0.0762
  240POX    C2L 4065   3.085   3.786   2.850  0.1868 -0.2067  0.2394
  240POX    C2M 4066   3.077   3.919   2.926 -0.0640 -0.1945  0.1921
  240POX    C2N 4067   2.999   3.894   3.055  0.2281  0.4841  0.5037
  240POX    C2O 4068   2.958   4.029   3.115 -0.0098  0.3303  0.6857
  240POX    C2P 4069   2.893   4.014   3.253 -0.5822  0.0570  0.3890
  241CHL    CN1 4070   1.894   2.778   1.644  0.3859 -0.3050  0.3793
  241CHL    CN2 4071   1.771   2.584   1.716  0.0873 -0.0517  0.1043
  241CHL    CN3 4072   1.660   2.785   1.661  0.8084 -0.1137 -0.1134
  241CHL    NTM 4073   1.772   2.699   1.624  0.5422 -0.3792 -0.3004
  241CHL     CB 4074   1.785   2.647   1.486 -0.1209 -0.5945 -0.2850
  242PJ2     CA 4075   1.751   2.739   1.369  0.5831 -0.0432 -0.0671
  242PJ2     OA 4076   1.809   2.869   1.356 -0.2903  0.3333 -0.2972
  242PJ2      P 4077   1.725   2.979   1.273  0.1519  0.6919 -0.2727
  242PJ2     OB 4078   1.805   3.073   1.192 -0.0825  0.3082 -0.9631
  242PJ2     HB 4079   1.760   3.101   1.107  0.4298  0.6069 -1.1466
  242PJ2     OG 4080   1.629   2.904   1.190  0.1452  0.1931  0.1781
  242PJ2     HG 4081   1.549   2.958   1.164  1.4293  1.7685 -0.7077
  242PJ2     OD 4082   1.632   3.045   1.386 -0.4296 -0.0425 -0.3145
  243POX     CD 4083   1.686   3.167   1.439 -0.3436 -0.1165 -0.2319
  243POX     CE 4084   1.669   3.199   1.587  0.1117  0.0770 -0.2216
  243POX     OE 4085   1.756   3.125   1.673 -0.2952  0.2710  0.3609
  243POX    C1A 4086   1.865   3.185   1.721  0.1426 -0.1864 -0.0560
  243POX    O1A 4087   1.893   3.300   1.689 -0.0117 -0.1633 -0.1114
  243POX    C1B 4088   1.949   3.098   1.806 -0.0201 -0.4544 -0.1661
  243POX    C1C 4089   1.912   3.125   1.952  0.1020  0.2105 -0.2510
  243POX    C1D 4090   1.974   3.022   2.047 -0.0972 -0.2932 -0.6563
  243POX    C1E 4091   1.968   3.059   2.196  0.1461  0.3433 -0.8013
  243POX    C1F 4092   2.078   2.986   2.274 -0.3920  0.9109  0.5170
  243POX    C1G 4093   2.058   2.987   2.425  0.2661  0.1787  0.6160
  243POX    C1H 4094   1.932   2.910   2.467  0.4946 -0.3848  0.2634
  243POX    C1I 4095   1.890   2.909   2.614  0.2121 -0.3185  0.1822
  243POX    C1J 4096   1.766   2.895   2.659  0.1565 -0.2064  0.0660
  243POX    C1K 4097   1.643   2.870   2.572 -0.0796  0.5444  0.1799
  243POX    C1L 4098   1.566   3.001   2.552  0.1339  0.6905  0.3099
  243POX    C1M 4099   1.432   2.976   2.481  0.2154  0.0083  0.3879
  243POX    C1N 4100   1.338   2.895   2.570 -0.1241  0.2121  0.2141
  243POX    C1O 4101   1.196   2.899   2.513  0.2106  0.6515 -0.6089
  243POX    C1P 4102   1.084   2.821   2.583  0.3544  0.7300 -0.2920
  243POX    C1Q 4103   0.960   2.798   2.497  0.2784  0.5673 -0.1386
  243POX    C1R 4104   0.991   2.756   2.354 -0.1383 -0.1550 -0.0221
  243POX     CZ 4105   1.520   3.184   1.619  0.2428 -0.2009  0.2805
  243POX     OZ 4106   1.478   3.200   1.754  0.0954  0.2830  0.1812
  243POX    C2A 4107   1.359   3.156   1.793 -0.0048  0.6345  0.2718
  243POX    O2A 4108   1.290   3.082   1.724  0.4833  0.1485  0.2987
  243POX    C2B 4109   1.341   3.168   1.940 -0.0315 -0.1755  0.3374
  243POX    C2C 4110   1.379   3.050   2.029  0.2352 -0.3376  0.0133
  243POX    C2D 4111   1.518   2.996   1.994  0.2260 -0.0536 -0.4691
  243POX    C2E 4112   1.533   2.858   2.059  0.0297  0.0377 -0.2287
  243POX    C2F 4113   1.681   2.822   2.050  0.1149  0.1934  0.4998
  243POX    C2G 4114   1.719   2.695   2.125  0.3107 -0.2976 -0.4214
  243POX    C2H 4115   1.656   2.572   2.059 -0.6323 -0.1180  0.1181
  243POX    C2I 4116   1.702   2.443   2.128 -0.2975 -0.0258  0.0688
  243POX    C2J 4117   1.669   2.327   2.034  0.9123 -0.2494 -0.0893
  243POX    C2K 4118   1.689   2.190   2.099  0.4594 -0.0374  0.5059
  243POX    C2L 4119   1.696   2.081   1.991 -0.8417  0.2344  0.1284
  243POX    C2M 4120   1.707   1.940   2.049  0.1943  0.2246 -0.0693
  243POX    C2N 4121   1.731   1.840   1.935  0.3044  0.2601 -0.0777
  243POX    C2O 4122   1.878   1.859   1.898  0.3246  0.2947  0.0185
  243POX    C2P 4123   1.946   1.726   1.861 -0.1440 -0.0018  0.2094
  244CHL    CN1 4124   4.955   0.214   1.476  0.1781  0.2865 -0.0703
  244CHL    CN2 4125   4.723   0.277   1.454  0.0407  0.2792  0.3059
  244CHL    CN3 4126   4.879   0.439   1.482  0.1291  0.4733 -0.2306
  244CHL    NTM 4127   4.861   0.310   1.415  0.0048  0.2766  0.1773
  244CHL     CB 4128   4.875   0.309   1.268  0.0168  0.0496  0.1801
  245PJ2     CA 4129   5.013   0.345   1.213  0.1269 -0.2134  0.2833
  245PJ2     OA 4130   5.067   0.465   1.268 -0.1664 -0.0504  0.2178
  245PJ2      P 4131   5.222   0.495   1.233 -0.2126 -0.0202  0.0401
  245PJ2     OB 4132   5.263   0.428   1.108  0.3649  0.4839 -0.0464
  245PJ2     HB 4133   5.356   0.452   1.080 -0.2311  0.3589 -2.4005
  245PJ2     OG 4134   5.242   0.641   1.250 -0.0127  0.0075 -0.4124
  245PJ2     HG 4135   5.268   0.653   1.346  0.0622 -1.2002 -0.2630
  245PJ2     OD 4136   5.277   0.413   1.360 -0.8183  0.1321  0.4065
  246POX     CD 4137   5.253   0.468   1.489 -0.1735 -0.2126  0.6752
  246POX     CE 4138   5.305   0.392   1.612  0.1320 -0.2622  0.5173
  246POX     OE 4139   5.259   0.431   1.741  0.2120  0.2241  0.4021
  246POX    C1A 4140   5.140   0.394   1.789  0.3216 -0.0664  0.4565
  246POX    O1A 4141   5.064   0.319   1.727 -0.2786  0.3579  0.6651
  246POX    C1B 4142   5.123   0.432   1.931 -0.3976  0.0100  0.3545
  246POX    C1C 4143   5.205   0.549   1.985  0.0642  0.1088 -0.5425
  246POX    C1D 4144   5.178   0.585   2.131 -0.0521 -0.0151 -0.5327
  246POX    C1E 4145   5.062   0.680   2.158 -0.3010 -0.2181 -0.8922
  246POX    C1F 4146   5.076   0.818   2.092 -0.5072 -0.0839 -0.6568
  246POX    C1G 4147   4.964   0.920   2.111  0.5255  1.0210 -0.4155
  246POX    C1H 4148   4.916   0.940   2.255  0.0792 -0.2060 -0.3812
  246POX    C1I 4149   5.015   1.024   2.337 -0.4374  0.2091 -0.1792
  246POX    C1J 4150   4.996   1.073   2.460 -0.0651  0.4111 -0.2036
  246POX    C1K 4151   4.871   1.073   2.547  0.0697  0.4623 -0.0111
  246POX    C1L 4152   4.870   1.218   2.597 -0.1129  0.3744  0.2440
  246POX    C1M 4153   4.749   1.248   2.686  0.1389  0.5266  0.5374
  246POX    C1N 4154   4.724   1.395   2.721  0.5117  0.6931  0.1147
  246POX    C1O 4155   4.582   1.410   2.775  0.2413 -0.1413 -0.3449
  246POX    C1P 4156   4.576   1.434   2.926 -0.2944  0.0365 -0.3914
  246POX    C1Q 4157   4.573   1.582   2.965  0.1684 -0.1079  0.2092
  246POX    C1R 4158   4.635   1.609   3.102 -0.3909  0.2190  0.4009
  246POX     CZ 4159   5.458   0.391   1.610  0.1430  0.2871  0.8306
  246POX     OZ 4160   5.500   0.287   1.698  0.1380  0.1772  0.7046
  246POX    C2A 4161   5.626   0.246   1.687  0.1152  0.1891  0.4082
  246POX    O2A 4162   5.699   0.290   1.598 -0.1334 -0.2620 -0.0305
  246POX    C2B 4163   5.643   0.124   1.770  0.6056  0.0236  0.0702
  246POX    C2C 4164   5.647   0.161   1.918 -0.1418  0.2757  0.0322
  246POX    C2D 4165   5.626   0.037   2.005  0.2613  0.1449 -0.0561
  246POX    C2E 4166   5.667   0.056   2.151  0.4099  0.1535 -0.0985
  246POX    C2F 4167   5.610  -0.053   2.243 -0.3984  0.3690 -0.3358
  246POX    C2G 4168   5.635  -0.002   2.385  0.4680 -0.2296 -0.2642
  246POX    C2H 4169   5.613  -0.106   2.495 -0.9666 -0.2028 -0.5009
  246POX    C2I 4170   5.600  -0.048   2.636  0.0340 -0.4282 -0.3083
  246POX    C2J 4171   5.459  -0.074   2.688 -0.0500  0.3578 -0.1302
  246POX    C2K 4172   5.424   0.009   2.812  0.7905  0.4085  0.0819
  246POX    C2L 4173   5.403   0.153   2.765 -0.0887  0.1834 -0.2365
  246POX    C2M 4174   5.417   0.266   2.868  0.1521  0.3039 -0.4019
  246POX    C2N 4175   5.378   0.396   2.797 -0.8177  0.1840 -0.0999
  246POX    C2O 4176   5.351   0.499   2.906  0.4294  0.0959  0.3086
  246POX    C2P 4177   5.212   0.489   2.970  0.2934  0.1555  0.0245
  247CHL    CN1 4178   7.127   7.905   1.441  0.3041 -0.1444  0.3926
  247CHL    CN2 4179   7.166   7.697   1.356 -0.2091 -0.4925  0.5582
  247CHL    CN3 4180   7.108   7.698   1.580 -0.1264 -0.0009  0.5371
  247CHL    NTM 4181   7.182   7.774   1.479 -0.0201 -0.2810  0.4014
  247CHL     CB 4182   7.326   7.785   1.510  0.0912 -0.3476 -0.0879
  248PJ2     CA 4183   7.390   7.684   1.605  0.5535 -0.0389 -0.0663
  248PJ2     OA 4184   7.384   7.547   1.565  0.5149 -0.1267  0.2341
  248PJ2      P 4185   7.507   7.493   1.476  0.4506 -0.1151  0.1389
  248PJ2     OB 4186   7.462   7.370   1.407 -0.0784  0.4578 -0.5450
  248PJ2     HB 4187   7.383   7.327   1.450  0.2082  1.5882  1.2241
  248PJ2     OG 4188   7.533   7.613   1.392  0.2647 -0.3503 -0.2544
  248PJ2     HG 4189   7.544   7.581   1.298  2.0678  0.3824 -0.3187
  248PJ2     OD 4190   7.612   7.462   1.594  0.3771  0.7056  0.4277
  249POX     CD 4191   7.588   7.333   1.650 -0.2099  0.4444 -0.4133
  249POX     CE 4192   7.690   7.298   1.758 -0.0665  0.6777 -0.4752
  249POX     OE 4193   7.647   7.169   1.801  0.5934  0.7113  0.3143
  249POX    C1A 4194   7.745   7.089   1.843  0.1006 -0.5215 -0.8174
  249POX    O1A 4195   7.864   7.117   1.849 -0.0103 -0.2286  0.2780
  249POX    C1B 4196   7.699   6.963   1.906 -0.1019  0.1053  0.3162
  249POX    C1C 4197   7.584   6.963   2.007 -0.4316  0.1517 -0.0580
  249POX    C1D 4198   7.612   7.045   2.133 -0.2785 -0.0364  0.0293
  249POX    C1E 4199   7.485   7.077   2.213  0.1479  0.2074  0.6197
  249POX    C1F 4200   7.516   7.168   2.332  0.1049  0.5634  0.3587
  249POX    C1G 4201   7.391   7.196   2.415 -0.6762 -0.0309 -0.5876
  249POX    C1H 4202   7.369   7.067   2.494  0.0463 -0.1698 -0.6088
  249POX    C1I 4203   7.330   7.089   2.640 -0.1894 -0.5394 -0.6125
  249POX    C1J 4204   7.289   7.009   2.738 -0.1769  0.0917 -0.0818
  249POX    C1K 4205   7.261   6.860   2.719 -0.0233  0.0690 -0.1335
  249POX    C1L 4206   7.367   6.773   2.786 -0.2356 -0.1153 -0.0332
  249POX    C1M 4207   7.464   6.716   2.682 -0.1665  0.2781 -0.1886
  249POX    C1N 4208   7.397   6.614   2.589  0.1604  0.0104 -0.1341
  249POX    C1O 4209   7.362   6.474   2.641 -0.2291  0.2446  0.2433
  249POX    C1P 4210   7.486   6.391   2.675 -0.4805  0.0213  0.6258
  249POX    C1Q 4211   7.443   6.262   2.744  0.1618 -0.6397 -0.1839
  249POX    C1R 4212   7.415   6.304   2.888  0.2274 -0.1220 -0.3214
  249POX     CZ 4213   7.685   7.412   1.860 -0.6416 -0.1807  0.4726
  249POX     OZ 4214   7.775   7.412   1.971  0.2072  0.1140 -0.2038
  249POX    C2A 4215   7.758   7.504   2.066  0.1394 -0.3169  0.2069
  249POX    O2A 4216   7.674   7.591   2.040 -0.0855 -0.5904  0.0109
  249POX    C2B 4217   7.857   7.483   2.174 -0.0469 -0.2959  0.3813
  249POX    C2C 4218   7.799   7.522   2.310  0.0142  0.5164  0.1783
  249POX    C2D 4219   7.876   7.441   2.414 -0.3157  0.1273  0.1214
  249POX    C2E 4220   7.785   7.414   2.534 -0.2594 -0.0935  0.1153
  249POX    C2F 4221   7.880   7.368   2.645  0.2378  0.5854 -0.0180
  249POX    C2G 4222   7.803   7.372   2.778  0.1731 -0.7055 -0.0014
  249POX    C2H 4223   7.705   7.257   2.803  0.2353 -0.6194  0.6554
  249POX    C2I 4224   7.607   7.260   2.919 -0.2959 -0.4868  0.2063
  249POX    C2J 4225   7.552   7.129   2.975 -0.6940 -0.3253  0.2009
  249POX    C2K 4226   7.471   7.139   3.105 -0.5334 -0.3394  0.3025
  249POX    C2L 4227   7.561   7.146   3.228 -0.4213  0.1794  0.1923
  249POX    C2M 4228   7.488   7.169   3.361  0.1494  0.0420  0.5308
  249POX    C2N 4229   7.581   7.164   3.482  0.4756 -0.1056  0.2760
  249POX    C2O 4230   7.512   7.180   3.618  0.0610  0.1529  0.0338
  249POX    C2P 4231   7.602   7.132   3.731  0.2751  0.0469 -0.1825
  250CHL    CN1 4232   8.402   0.726   1.309  0.6200  0.5273 -0.0291
  250CHL    CN2 4233   8.602   0.704   1.184 -0.1142 -0.1424 -0.2244
  250CHL    CN3 4234   8.447   0.521   1.208  0.4181  0.0765  0.1138
  250CHL    NTM 4235   8.512   0.634   1.276  0.3023  0.0230  0.3127
  250CHL     CB 4236   8.566   0.589   1.405 -0.0753 -0.3306  0.3488
  251PJ2     CA 4237   8.695   0.508   1.416 -0.1159 -0.3322  0.8479
  251PJ2     OA 4238   8.700   0.379   1.355 -0.1436  0.0098  0.1103
  251PJ2      P 4239   8.848   0.319   1.374 -0.2254 -0.2099  0.0643
  251PJ2     OB 4240   8.914   0.338   1.243 -0.3802  0.0079  0.0175
  251PJ2     HB 4241   9.011   0.315   1.252 -0.9438 -1.8271  2.7654
  251PJ2     OG 4242   8.922   0.375   1.490  0.4164  0.2112 -0.5396
  251PJ2     HG 4243   8.865   0.404   1.567 -0.8785  0.7239 -1.6313
  251PJ2     OD 4244   8.833   0.161   1.399  0.2582 -0.3246 -0.3635
  252POX     CD 4245   8.762   0.121   1.517  0.0035 -0.2024 -0.4769
  252POX     CE 4246   8.732  -0.028   1.525 -0.0191 -0.1633  0.2307
  252POX     OE 4247   8.614  -0.048   1.604 -0.0374 -0.1401  0.2094
  252POX    C1A 4248   8.559  -0.169   1.612 -0.6770  0.1175 -0.2132
  252POX    O1A 4249   8.592  -0.253   1.528  0.0944  0.2392 -0.0345
  252POX    C1B 4250   8.467  -0.181   1.727 -0.0471  0.7927  0.3631
  252POX    C1C 4251   8.483  -0.322   1.784 -0.4134  0.6461  0.1041
  252POX    C1D 4252   8.390  -0.349   1.902 -0.2130 -0.4557  0.0204
  252POX    C1E 4253   8.420  -0.254   2.018  0.0203  0.1634 -0.5419
  252POX    C1F 4254   8.330  -0.294   2.135  0.6104 -0.2469 -0.2239
  252POX    C1G 4255   8.350  -0.206   2.259  0.0737 -0.4227 -0.0147
  252POX    C1H 4256   8.291  -0.278   2.380  0.2244 -0.0237  0.2983
  252POX    C1I 4257   8.343  -0.216   2.510  0.6647  0.2392 -0.0034
  252POX    C1J 4258   8.264  -0.183   2.612  0.2824  0.0426 -0.2331
  252POX    C1K 4259   8.114  -0.190   2.638  0.3331 -0.3606 -0.0379
  252POX    C1L 4260   8.077  -0.308   2.729 -0.0132 -0.0573  0.2157
  252POX    C1M 4261   8.108  -0.285   2.877 -0.5712 -0.4418  0.3932
  252POX    C1N 4262   8.041  -0.171   2.954 -0.3741 -0.3541  0.4356
  252POX    C1O 4263   8.035  -0.187   3.106 -0.6312 -0.4689  0.4128
  252POX    C1P 4264   8.018  -0.052   3.176 -0.0077  0.0002 -0.3285
  252POX    C1Q 4265   7.873  -0.013   3.200  0.0357 -0.1350  0.1794
  252POX    C1R 4266   7.836  -0.049   3.344 -0.1719 -0.2623  0.0940
  252POX     CZ 4267   8.858  -0.109   1.554 -0.4641 -0.9504  0.0235
  252POX     OZ 4268   8.927  -0.061   1.670 -0.1101 -0.4240 -0.4016
  252POX    C2A 4269   8.916  -0.124   1.786  0.6113  0.1449 -0.0101
  252POX    O2A 4270   8.882  -0.243   1.792  0.3591  0.2318  0.3469
  252POX    C2B 4271   8.966  -0.043   1.899  0.4599  0.2551 -0.0220
  252POX    C2C 4272   8.938  -0.097   2.039  0.7487 -0.3344 -0.1892
  252POX    C2D 4273   8.980   0.001   2.148 -0.1229 -0.0806 -0.0743
  252POX    C2E 4274   8.917   0.138   2.121  0.2603 -0.0188 -0.6823
  252POX    C2F 4275   9.005   0.254   2.168  0.0206 -0.0495 -0.1503
  252POX    C2G 4276   8.959   0.389   2.113  0.3979  0.2192  0.1923
  252POX    C2H 4277   9.080   0.484   2.113  0.5226  0.0603  0.3768
  252POX    C2I 4278   9.111   0.535   2.254  0.2326  0.2421  0.3766
  252POX    C2J 4279   9.241   0.614   2.240 -0.1472  0.7682 -0.2541
  252POX    C2K 4280   9.255   0.681   2.377  0.4376  0.0800  0.0283
  252POX    C2L 4281   9.400   0.722   2.406  0.4962 -0.1170  0.0164
  252POX    C2M 4282   9.394   0.817   2.526 -0.6479  0.0519 -0.1619
  252POX    C2N 4283   9.533   0.876   2.551 -0.7252 -0.0066  0.4342
  252POX    C2O 4284   9.543   0.951   2.683 -0.2392  0.0915  0.3431
  252POX    C2P 4285   9.690   0.992   2.697 -0.1421 -0.0716 -0.1941
  253CHL    CN1 4286   0.104   5.899   0.413  0.5072  0.0679 -0.0276
  253CHL    CN2 4287   0.162   6.090   0.540  0.1428  0.2558 -0.3615
  253CHL    CN3 4288   0.312   5.905   0.524 -0.6163 -0.5846 -0.5058
  253CHL    NTM 4289   0.171   5.943   0.537 -0.3322  0.2034  0.3813
  253CHL     CB 4290   0.105   5.870   0.646  0.0117  0.2508  0.6201
  254PJ2     CA 4291   0.154   5.896   0.788  0.6467 -0.1073  0.4677
  254PJ2     OA 4292   0.130   6.028   0.838  0.3127 -0.1153  0.3287
  254PJ2      P 4293   0.015   6.041   0.950 -0.1153  0.2549 -0.1484
  254PJ2     OB 4294  -0.019   6.183   0.972 -0.4077  0.0901  0.4582
  254PJ2     HB 4295  -0.048   6.203   1.066 -1.6900 -1.7411  0.5078
  254PJ2     OG 4296  -0.096   5.950   0.915  0.1456 -0.0716 -0.1350
  254PJ2     HG 4297  -0.169   5.939   0.983 -1.4749 -1.8233 -2.0258
  254PJ2     OD 4298   0.083   5.972   1.079 -0.5502 -0.0745 -0.0935
  255POX     CD 4299   0.146   6.062   1.170 -0.6808 -0.1000  0.0223
  255POX     CE 4300   0.140   6.038   1.321  0.3896 -0.2723  0.0506
  255POX     OE 4301   0.210   6.144   1.387  0.0735  0.0962 -0.1974
  255POX    C1A 4302   0.148   6.259   1.411  0.6937  0.3851  0.0550
  255POX    O1A 4303   0.032   6.272   1.372  0.7091 -0.6975 -0.3967
  255POX    C1B 4304   0.214   6.368   1.486  0.4689  0.4281  0.1903
  255POX    C1C 4305   0.164   6.355   1.630 -0.2306 -0.1620 -0.0967
  255POX    C1D 4306   0.246   6.447   1.722 -0.6451  0.1297 -0.0143
  255POX    C1E 4307   0.246   6.385   1.862 -0.4615  0.2931  0.0571
  255POX    C1F 4308   0.275   6.492   1.968  0.2873  0.3828 -0.2373
  255POX    C1G 4309   0.268   6.432   2.108  0.1371  0.0919 -0.3688
  255POX    C1H 4310   0.316   6.539   2.207  0.0351  0.1542 -0.3862
  255POX    C1I 4311   0.306   6.503   2.355  0.5773  0.0390 -0.3731
  255POX    C1J 4312   0.345   6.582   2.455  0.0924  0.2379 -0.3349
  255POX    C1K 4313   0.402   6.722   2.434  0.2009  0.2761  0.2096
  255POX    C1L 4314   0.343   6.821   2.535 -0.0386 -0.0710  0.4097
  255POX    C1M 4315   0.405   6.960   2.528 -0.1468 -0.0426  0.0266
  255POX    C1N 4316   0.328   7.046   2.628  0.5210  0.6828 -0.0687
  255POX    C1O 4317   0.338   6.987   2.768  0.3303 -0.6556 -0.6012
  255POX    C1P 4318   0.334   7.106   2.864 -0.0883 -1.0082 -0.1793
  255POX    C1Q 4319   0.304   7.067   3.009 -0.4029  0.0886  0.0596
  255POX    C1R 4320   0.331   7.189   3.098 -0.4120 -0.0361  0.2352
  255POX     CZ 4321   0.200   5.899   1.340  0.1306 -0.3883  0.0295
  255POX     OZ 4322   0.178   5.850   1.472 -0.4225 -0.2038  0.0078
  255POX    C2A 4323   0.218   5.725   1.497  0.0006 -0.1339 -0.3088
  255POX    O2A 4324   0.277   5.662   1.411  0.0363 -0.9079  0.2726
  255POX    C2B 4325   0.189   5.682   1.636 -0.0090  0.8927  0.0177
  255POX    C2C 4326   0.317   5.677   1.719  0.2047 -0.2991 -0.3625
  255POX    C2D 4327   0.288   5.626   1.860 -0.1432  0.2239 -0.2447
  255POX    C2E 4328   0.410   5.670   1.941 -0.1414  0.0936 -0.1783
  255POX    C2F 4329   0.418   5.606   2.080  0.4391  0.3940 -0.0708
  255POX    C2G 4330   0.546   5.646   2.153  0.1729  0.9157  0.1126
  255POX    C2H 4331   0.531   5.633   2.305 -0.3689  0.1763 -0.0016
  255POX    C2I 4332   0.474   5.498   2.349  0.1255  0.0315  0.1981
  255POX    C2J 4333   0.448   5.497   2.499  0.3499 -0.1777  0.2370
  255POX    C2K 4334   0.423   5.352   2.539 -0.4220 -0.1745 -0.2017
  255POX    C2L 4335   0.426   5.321   2.689 -0.5310 -0.5204 -0.2705
  255POX    C2M 4336   0.393   5.175   2.721  0.0311 -0.5490  0.2098
  255POX    C2N 4337   0.423   5.131   2.864 -0.3922 -0.2453  0.3950
  255POX    C2O 4338   0.394   4.981   2.866 -0.2270 -0.2868 -0.0769
  255POX    C2P 4339   0.413   4.909   3.000  0.2917  0.3593  0.2052
  256CHL    CN1 4340   8.168   7.608   0.784 -0.0898  0.0291 -0.3054
  256CHL    CN2 4341   8.150   7.830   0.720 -0.2365  0.5355 -0.1348
  256CHL    CN3 4342   7.953   7.702   0.703  0.5255 -0.4229 -0.4369
  256CHL    NTM 4343   8.074   7.722   0.783  0.1895  0.2641 -0.0854
  256CHL     CB 4344   8.040   7.764   0.920 -0.2028  0.1500 -0.1464
  257PJ2     CA 4345   7.962   7.683   1.024 -0.3957  0.1188 -0.3142
  257PJ2     OA 4346   8.022   7.561   1.068  0.1834  0.6378  0.3628
  257PJ2      P 4347   7.909   7.455   1.111  0.4275  0.1405 -0.2096
  257PJ2     OB 4348   7.799   7.442   1.013  0.4087  0.3114 -0.2104
  257PJ2     HB 4349   7.796   7.342   1.017 -0.1044  0.3116 -0.4421
  257PJ2     OG 4350   7.977   7.327   1.142  0.0178 -0.0565 -0.1191
  257PJ2     HG 4351   7.912   7.251   1.134  1.8880 -1.7554 -0.0785
  257PJ2     OD 4352   7.860   7.534   1.242  0.1611 -0.0670 -0.1820
  258POX     CD 4353   7.930   7.475   1.352  0.2094 -0.0666 -0.2127
  258POX     CE 4354   7.961   7.571   1.467 -0.0457 -0.2816  0.0333
  258POX     OE 4355   7.989   7.495   1.586 -0.6221  0.0497  0.3889
  258POX    C1A 4356   8.064   7.552   1.679 -0.4138  0.3307  0.0543
  258POX    O1A 4357   8.131   7.649   1.643  0.0070  0.1334  0.2918
  258POX    C1B 4358   8.078   7.478   1.807  0.4305  0.4015  0.0109
  258POX    C1C 4359   8.224   7.465   1.849  0.4290  0.6137  0.0815
  258POX    C1D 4360   8.231   7.436   2.000 -0.7740  0.2495  0.0752
  258POX    C1E 4361   8.198   7.288   2.017  0.0627 -0.0068 -0.4901
  258POX    C1F 4362   8.158   7.261   2.163 -0.2185  0.0941 -0.5488
  258POX    C1G 4363   8.127   7.113   2.185  0.6241 -0.0366 -0.2061
  258POX    C1H 4364   8.069   7.103   2.326 -0.1124  0.2003 -0.4885
  258POX    C1I 4365   8.053   6.955   2.361  0.2596  0.2844  0.0611
  258POX    C1J 4366   7.954   6.905   2.435 -0.1911  0.3701 -0.4744
  258POX    C1K 4367   7.854   6.998   2.505  0.1878  0.5236 -0.1359
  258POX    C1L 4368   7.793   6.947   2.636  0.2336 -0.0806 -0.3472
  258POX    C1M 4369   7.894   6.958   2.750 -0.1139  0.5597 -0.0985
  258POX    C1N 4370   7.850   6.896   2.883  0.2175  0.3217 -0.0986
  258POX    C1O 4371   7.969   6.869   2.976 -0.2988 -0.1897  0.4241
  258POX    C1P 4372   7.926   6.847   3.121 -0.1948 -0.0750  0.4721
  258POX    C1Q 4373   7.929   6.976   3.202  0.4137  0.0731  0.2254
  258POX    C1R 4374   8.052   7.066   3.211  0.0415  0.6123  0.0128
  258POX     CZ 4375   7.844   7.666   1.494  0.1577 -0.1182  0.3478
  258POX     OZ 4376   7.861   7.788   1.566  0.1226  0.0444  0.0849
  258POX    C2A 4377   7.771   7.825   1.657 -0.1291  0.1154 -0.1939
  258POX    O2A 4378   7.663   7.768   1.675 -0.1622  0.1577 -0.2582
  258POX    C2B 4379   7.821   7.941   1.734 -0.4612  0.1531 -0.0315
  258POX    C2C 4380   7.886   7.887   1.861  0.0243 -0.2293 -0.4345
  258POX    C2D 4381   7.940   8.005   1.943  0.5534 -0.3351 -0.6310
  258POX    C2E 4382   7.987   7.957   2.080  0.2771  0.2950 -0.3126
  258POX    C2F 4383   8.092   7.846   2.083  0.1687  0.2013  0.1096
  258POX    C2G 4384   8.153   7.834   2.223 -0.0657 -0.4501  0.1584
  258POX    C2H 4385   8.265   7.729   2.229  0.1765 -0.2137 -0.1810
  258POX    C2I 4386   8.244   7.660   2.364 -0.3119 -0.2505 -0.2718
  258POX    C2J 4387   8.325   7.531   2.383 -0.0003 -0.0722 -0.3764
  258POX    C2K 4388   8.282   7.431   2.491  0.0630  0.0836 -0.2056
  258POX    C2L 4389   8.297   7.487   2.632 -0.7585  0.1306 -0.1313
  258POX    C2M 4390   8.235   7.384   2.727  0.9357 -0.2460  0.6088
  258POX    C2N 4391   8.258   7.421   2.874 -0.0684  0.7941  0.5261
  258POX    C2O 4392   8.158   7.357   2.970 -0.2304 -0.2911 -0.3349
  258POX    C2P 4393   8.160   7.439   3.100  0.5500 -0.6682 -0.1094
  259CHL    CN1 4394   8.448   8.457   1.443  0.5589 -0.1782 -0.7996
  259CHL    CN2 4395   8.680   8.481   1.401 -0.2414  0.5086  0.1055
  259CHL    CN3 4396   8.604   8.287   1.516 -0.5167 -0.7181  0.0657
  259CHL    NTM 4397   8.571   8.383   1.410  0.5982 -0.4581 -0.0596
  259CHL     CB 4398   8.562   8.320   1.277  0.1283 -0.4820 -0.0207
  260PJ2     CA 4399   8.461   8.211   1.246 -0.1537 -0.3118  0.2934
  260PJ2     OA 4400   8.328   8.255   1.215  0.0963  0.0567 -0.2524
  260PJ2      P 4401   8.228   8.136   1.175  0.0681  0.0324 -0.1107
  260PJ2     OB 4402   8.136   8.221   1.095 -0.2489  0.7794  1.0234
  260PJ2     HB 4403   8.071   8.162   1.047 -0.9650  0.8950  1.8265
  260PJ2     OG 4404   8.284   8.011   1.121  0.6352  0.3367 -0.2391
  260PJ2     HG 4405   8.357   7.973   1.177  1.1430 -0.3168 -1.3154
  260PJ2     OD 4406   8.172   8.098   1.321 -0.0173 -0.1935 -0.2017
  261POX     CD 4407   8.091   8.189   1.396  0.3413 -0.1682  0.1608
  261POX     CE 4408   8.068   8.157   1.544 -0.3790  0.1823  0.1289
  261POX     OE 4409   7.993   8.264   1.600 -0.4121  0.1491  0.1480
  261POX    C1A 4410   7.860   8.276   1.590 -0.4413 -0.4147 -0.1807
  261POX    O1A 4411   7.802   8.194   1.519 -0.2259 -0.5374 -0.2162
  261POX    C1B 4412   7.805   8.397   1.655  0.3256 -0.0936 -0.1174
  261POX    C1C 4413   7.763   8.339   1.790 -0.0406 -0.3605 -0.3450
  261POX    C1D 4414   7.702   8.437   1.890 -0.0433 -0.9125  0.1996
  261POX    C1E 4415   7.690   8.397   2.037  0.2835 -0.1379  0.4442
  261POX    C1F 4416   7.827   8.359   2.094  0.7151  0.7397  0.0159
  261POX    C1G 4417   7.789   8.317   2.236  0.3075 -0.4702 -0.4304
  261POX    C1H 4418   7.877   8.403   2.328 -0.4485  0.1716 -0.2940
  261POX    C1I 4419   7.829   8.393   2.473  0.7567  0.1329  0.1121
  261POX    C1J 4420   7.767   8.485   2.546  0.0106  0.2189 -0.6188
  261POX    C1K 4421   7.694   8.607   2.488 -0.1969  0.3733 -0.0457
  261POX    C1L 4422   7.549   8.593   2.534 -0.3344 -0.1979 -0.6291
  261POX    C1M 4423   7.466   8.705   2.470  0.3458  0.4050 -0.4705
  261POX    C1N 4424   7.317   8.696   2.505  0.5646 -0.5903  0.2429
  261POX    C1O 4425   7.266   8.559   2.461  0.1360 -0.3767  0.0695
  261POX    C1P 4426   7.123   8.539   2.511 -0.1516  0.0208 -0.5829
  261POX    C1Q 4427   7.069   8.403   2.466  0.1614 -0.2835 -0.0451
  261POX    C1R 4428   6.934   8.386   2.536  0.0737 -0.3030 -0.2199
  261POX     CZ 4429   8.208   8.138   1.604 -0.1659  0.0286 -0.4090
  261POX     OZ 4430   8.215   8.147   1.746  0.7502 -0.0272 -0.4486
  261POX    C2A 4431   8.299   8.241   1.787  0.2836  0.2245 -0.0639
  261POX    O2A 4432   8.347   8.317   1.703 -0.0709  0.1207 -0.3595
  261POX    C2B 4433   8.344   8.210   1.925 -0.1250  0.1088  0.0439
  261POX    C2C 4434   8.251   8.267   2.033 -0.2977 -0.1042  0.0073
  261POX    C2D 4435   8.308   8.195   2.155 -0.1195 -0.0167 -0.0247
  261POX    C2E 4436   8.215   8.220   2.275  0.2965  0.0311  0.2933
  261POX    C2F 4437   8.297   8.223   2.404  0.4397  0.0163  0.2033
  261POX    C2G 4438   8.214   8.195   2.529 -0.0795  0.1038 -0.1177
  261POX    C2H 4439   8.309   8.206   2.649 -0.5755 -0.3717  0.3240
  261POX    C2I 4440   8.378   8.072   2.673  0.7638  0.1661 -0.4127
  261POX    C2J 4441   8.454   8.079   2.806  0.1580  0.5079 -0.0801
  261POX    C2K 4442   8.355   8.081   2.923 -0.1354 -0.7127 -0.2849
  261POX    C2L 4443   8.430   8.082   3.056 -0.0239  0.1891 -0.3447
  261POX    C2M 4444   8.516   8.204   3.087  0.0399  0.1017 -0.1748
  261POX    C2N 4445   8.634   8.201   3.185 -0.3326  0.0879  0.2804
  261POX    C2O 4446   8.716   8.330   3.181  0.6349 -0.5243 -0.2031
  261POX    C2P 4447   8.818   8.318   3.295  0.2062 -0.0996  0.2326
  262CHL    CN1 4448  -0.052   7.668   0.953  0.2658  0.2097  0.4044
  262CHL    CN2 4449   0.107   7.780   0.808 -0.0852 -0.2132 -0.4732
  262CHL    CN3 4450  -0.094   7.888   0.872 -0.4981 -0.3614  0.1497
  262CHL    NTM 4451   0.011   7.796   0.918  0.1083  0.0820 -0.3476
  262CHL     CB 4452   0.072   7.861   1.035  0.0215 -0.2784 -0.1023
  263PJ2     CA 4453   0.022   7.954   1.146  0.4754 -0.0270 -0.1058
  263PJ2     OA 4454  -0.084   7.900   1.225  0.0338  0.3747 -0.4187
  263PJ2      P 4455  -0.178   8.009   1.296 -0.1497  0.1068 -0.2474
  263PJ2     OB 4456  -0.199   8.113   1.192 -0.3995  0.1226 -0.1813
  263PJ2     HB 4457  -0.230   8.200   1.230 -0.1501  0.7145 -1.3187
  263PJ2     OG 4458  -0.296   7.955   1.367  0.2450  0.0138  0.3383
  263PJ2     HG 4459  -0.349   8.023   1.419  0.2322 -1.0298  1.7632
  263PJ2     OD 4460  -0.086   8.078   1.409 -1.0705  0.1684  0.4765
  264POX     CD 4461  -0.047   7.987   1.513 -0.1040  0.1645  0.1188
  264POX     CE 4462   0.040   8.053   1.620 -0.0908 -0.1387  0.2965
  264POX     OE 4463   0.102   7.954   1.702  0.0775  0.1729  0.5469
  264POX    C1A 4464   0.234   7.955   1.712  0.1032  0.0355  0.2295
  264POX    O1A 4465   0.291   8.027   1.630 -0.3092 -0.0533 -0.1345
  264POX    C1B 4466   0.288   7.853   1.805 -0.0254  0.0224  0.2897
  264POX    C1C 4467   0.326   7.915   1.940 -0.0524 -0.4104  0.4956
  264POX    C1D 4468   0.375   7.807   2.037 -0.0353 -0.5413  0.3424
  264POX    C1E 4469   0.396   7.867   2.176  0.3703  0.4724 -0.1464
  264POX    C1F 4470   0.257   7.904   2.228  0.1500 -0.4550 -0.0548
  264POX    C1G 4471   0.218   7.791   2.323 -0.0026 -0.2017  0.1833
  264POX    C1H 4472   0.292   7.782   2.457 -0.0130  0.1191  0.2123
  264POX    C1I 4473   0.260   7.891   2.559 -0.4149  0.0955  0.1122
  264POX    C1J 4474   0.321   7.929   2.671 -0.0385 -0.1789  0.0014
  264POX    C1K 4475   0.443   7.858   2.728  0.3931  0.0549 -0.6093
  264POX    C1L 4476   0.563   7.951   2.748  0.1358  0.2477  0.0664
  264POX    C1M 4477   0.652   7.869   2.842  0.1365  0.2299  0.0499
  264POX    C1N 4478   0.750   7.952   2.925  0.2833 -0.2454  0.3571
  264POX    C1O 4479   0.682   8.039   3.031 -0.0847 -0.0658 -0.0223
  264POX    C1P 4480   0.771   8.138   3.105 -0.0173 -0.4406  0.4025
  264POX    C1Q 4481   0.824   8.264   3.035  0.7385 -0.7298  0.4376
  264POX    C1R 4482   0.905   8.349   3.133  0.4549  0.1355 -0.0691
  264POX     CZ 4483  -0.049   8.147   1.701 -0.0399  0.2948 -0.1439
  264POX     OZ 4484  -0.135   8.095   1.803 -0.1355  0.3542 -0.1932
  264POX    C2A 4485  -0.208   8.190   1.861 -0.0010  0.2950  0.0753
  264POX    O2A 4486  -0.204   8.309   1.829 -0.6726  0.3462  0.1884
  264POX    C2B 4487  -0.305   8.133   1.957  0.1375  0.1009  0.1007
  264POX    C2C 4488  -0.263   8.182   2.096  0.3430  0.2969 -0.0299
  264POX    C2D 4489  -0.309   8.325   2.125  0.0515  0.2848 -0.4166
  264POX    C2E 4490  -0.236   8.368   2.253  0.0148 -0.6274 -0.0770
  264POX    C2F 4491  -0.314   8.313   2.372 -0.4753 -0.3549 -0.2657
  264POX    C2G 4492  -0.265   8.392   2.494 -0.4137 -0.5039 -0.1934
  264POX    C2H 4493  -0.375   8.398   2.601  0.0099 -0.0957  0.2252
  264POX    C2I 4494  -0.332   8.495   2.711  0.6598  0.4669 -0.5117
  264POX    C2J 4495  -0.455   8.573   2.757  0.5736  0.2536 -0.3765
  264POX    C2K 4496  -0.401   8.686   2.846  0.5765  0.3017 -0.4394
  264POX    C2L 4497  -0.509   8.766   2.918  0.6250 -0.8321  0.9322
  264POX    C2M 4498  -0.449   8.882   2.998 -0.2006 -0.1324  0.5519
  264POX    C2N 4499  -0.551   8.967   3.073 -0.2750  0.2496  0.0181
  264POX    C2O 4500  -0.486   9.070   3.165 -0.2539  0.0986  0.1704
  264POX    C2P 4501  -0.404   9.169   3.083 -0.2896 -0.2890 -0.3337
  265CHL    CN1 4502   0.672   8.776   1.160  0.0138  0.2223  0.0583
  265CHL    CN2 4503   0.530   8.769   0.985 -0.5467  0.2371  0.1098
  265CHL    CN3 4504   0.686   8.942   0.991  0.2010 -0.4734  0.0435
  265CHL    NTM 4505   0.593   8.866   1.075 -0.2019  0.0471  0.0744
  265CHL     CB 4506   0.483   8.953   1.120 -0.1410  0.4656 -0.5770
  266PJ2     CA 4507   0.510   9.032   1.248  0.0808 -0.2166 -0.1976
  266PJ2     OA 4508   0.643   9.085   1.260  0.0460 -0.2074  0.1512
  266PJ2      P 4509   0.631   9.225   1.339 -0.3728 -0.3118  0.2770
  266PJ2     OB 4510   0.757   9.303   1.334 -0.3526 -0.3315  0.4712
  266PJ2     HB 4511   0.755   9.352   1.421 -0.4252 -0.0249  0.2999
  266PJ2     OG 4512   0.505   9.296   1.308  0.2984  0.5028 -0.6513
  266PJ2     HG 4513   0.480   9.267   1.215 -1.2569  0.9640 -0.3954
  266PJ2     OD 4514   0.626   9.147   1.479 -0.4759  0.3043  0.6188
  267POX     CD 4515   0.753   9.128   1.541 -0.4372  0.0423  0.4601
  267POX     CE 4516   0.750   9.018   1.648  0.2075 -0.4082  0.0210
  267POX     OE 4517   0.860   9.016   1.739 -0.0025 -0.4963  0.2732
  267POX    C1A 4518   0.848   9.097   1.844  0.3387 -0.1176  0.0227
  267POX    O1A 4519   0.750   9.171   1.860  0.5362 -0.0308  0.8426
  267POX    C1B 4520   0.962   9.096   1.938  0.3373  0.3080  0.0330
  267POX    C1C 4521   0.934   9.144   2.080  0.1440  0.0688  0.0748
  267POX    C1D 4522   1.046   9.106   2.177  0.2824 -0.0820 -0.1448
  267POX    C1E 4523   1.025   9.185   2.306  0.7221 -0.5913  0.2400
  267POX    C1F 4524   1.020   9.103   2.436  0.1716 -0.3624  0.3621
  267POX    C1G 4525   1.024   9.208   2.548 -0.4955  0.4833 -0.3827
  267POX    C1H 4526   1.007   9.147   2.687 -0.2211  0.3436 -0.4088
  267POX    C1I 4527   1.048   9.245   2.797  0.5642 -0.3981 -0.0371
  267POX    C1J 4528   1.016   9.227   2.925  0.3188  0.0238 -0.0391
  267POX    C1K 4529   0.915   9.122   2.973  0.4580 -0.0938 -0.0021
  267POX    C1L 4530   0.852   9.164   3.106  0.0557 -0.1701 -0.1686
  267POX    C1M 4531   0.737   9.069   3.143 -0.2710  0.2486 -0.0932
  267POX    C1N 4532   0.657   9.108   3.268 -0.2625  0.0060 -0.0117
  267POX    C1O 4533   0.587   9.243   3.248 -0.4251 -0.1118 -0.2427
  267POX    C1P 4534   0.502   9.292   3.365 -0.9187 -0.2294 -0.5508
  267POX    C1Q 4535   0.411   9.410   3.329 -0.2592  0.2893 -0.5226
  267POX    C1R 4536   0.316   9.445   3.443 -0.0045 -0.0453 -0.2052
  267POX     CZ 4537   0.737   8.882   1.580  0.3791 -0.4166  0.0040
  267POX     OZ 4538   0.694   8.778   1.669 -0.4706 -0.1759 -0.1147
  267POX    C2A 4539   0.675   8.656   1.620 -0.0178 -0.3142  0.0447
  267POX    O2A 4540   0.669   8.644   1.498  0.5493 -0.4483  0.0294
  267POX    C2B 4541   0.649   8.549   1.719 -0.3035 -0.7151 -0.4582
  267POX    C2C 4542   0.744   8.431   1.699  0.0790 -0.4943  0.0188
  267POX    C2D 4543   0.702   8.309   1.782  0.6706 -0.5954  0.1693
  267POX    C2E 4544   0.693   8.345   1.930  0.6546 -0.7593  0.2075
  267POX    C2F 4545   0.661   8.219   2.011 -0.3602 -0.3730  0.4169
  267POX    C2G 4546   0.713   8.255   2.151  0.1027 -0.5874  0.3010
  267POX    C2H 4547   0.616   8.215   2.262 -0.4111 -0.1838  0.0017
  267POX    C2I 4548   0.662   8.293   2.386  0.3584 -0.5089 -0.0793
  267POX    C2J 4549   0.574   8.249   2.503  0.2611  0.0724  0.0660
  267POX    C2K 4550   0.623   8.316   2.631 -0.1180  0.0134  0.2425
  267POX    C2L 4551   0.510   8.345   2.730 -0.2931  0.0269  0.0368
  267POX    C2M 4552   0.557   8.449   2.832  0.2136  0.1514 -0.3178
  267POX    C2N 4553   0.521   8.589   2.782 -0.5673  0.0473 -0.0698
  267POX    C2O 4554   0.576   8.697   2.874  0.3813 -0.4677 -0.0169
  267POX    C2P 4555   0.591   8.835   2.809  0.5018 -0.4699  0.0061
  268CHL    CN1 4556   3.221   6.848   1.126 -0.0548  0.7498  0.0597
  268CHL    CN2 4557   3.256   6.875   0.892  0.1398 -0.1962  0.2060
  268CHL    CN3 4558   3.087   6.997   0.996  0.2041 -0.0158 -0.5355
  268CHL    NTM 4559   3.153   6.866   0.997 -0.1178 -0.1758 -0.0447
  268CHL     CB 4560   3.067   6.761   0.940 -0.2628  0.4342 -0.9778
  269PJ2     CA 4561   2.959   6.706   1.033  0.1559  0.5832 -0.3956
  269PJ2     OA 4562   2.867   6.805   1.080 -0.0247  0.2571 -0.0467
  269PJ2      P 4563   2.720   6.787   1.016 -0.2094 -0.3555  0.5422
  269PJ2     OB 4564   2.644   6.908   1.053 -0.2323 -0.2268  0.0778
  269PJ2     HB 4565   2.702   6.963   1.113 -0.5985 -1.5114  1.6642
  269PJ2     OG 4566   2.752   6.751   0.876 -0.8181 -0.5311  0.4457
  269PJ2     HG 4567   2.666   6.726   0.833 -1.1421  0.4331  0.5002
  269PJ2     OD 4568   2.663   6.644   1.063 -0.0491 -0.6044 -0.0093
  270POX     CD 4569   2.623   6.641   1.201 -0.1076 -0.4661 -0.0227
  270POX     CE 4570   2.561   6.505   1.235  0.0361 -0.4747  0.2062
  270POX     OE 4571   2.526   6.508   1.373  0.0056 -0.6564  0.2023
  270POX    C1A 4572   2.442   6.415   1.416 -0.6324 -0.3075 -0.2713
  270POX    O1A 4573   2.369   6.347   1.344 -0.1273 -0.7227 -0.4046
  270POX    C1B 4574   2.446   6.412   1.564  0.1898  0.1083 -0.2792
  270POX    C1C 4575   2.469   6.271   1.620 -0.8370  0.0081 -0.0959
  270POX    C1D 4576   2.417   6.279   1.764 -0.7393  0.1509 -0.0689
  270POX    C1E 4577   2.441   6.145   1.834  0.0678  0.1574 -0.3202
  270POX    C1F 4578   2.366   6.155   1.967 -0.0731 -0.0933 -0.3800
  270POX    C1G 4579   2.388   6.035   2.059 -0.0637  0.1646 -0.0458
  270POX    C1H 4580   2.287   6.050   2.172 -0.1623  0.0799 -0.1233
  270POX    C1I 4581   2.279   5.916   2.246 -0.4078  0.0838 -0.1407
  270POX    C1J 4582   2.259   5.917   2.377  0.3890  0.1417 -0.0128
  270POX    C1K 4583   2.241   6.045   2.459  0.2365 -0.1584  0.4308
  270POX    C1L 4584   2.209   6.005   2.603  0.2476 -0.0064  0.4763
  270POX    C1M 4585   2.115   6.090   2.689  0.0451 -0.0802  0.3307
  270POX    C1N 4586   2.119   6.037   2.832  0.2546 -0.4568  0.1859
  270POX    C1O 4587   2.066   6.132   2.939  0.1708 -0.4938  0.1767
  270POX    C1P 4588   2.138   6.266   2.953 -0.4370 -0.1249 -0.1711
  270POX    C1Q 4589   2.071   6.364   3.048  0.2762  0.5296 -0.3360
  270POX    C1R 4590   2.150   6.495   3.039  0.5031  0.4049 -0.2020
  270POX     CZ 4591   2.649   6.389   1.187  0.4027 -0.1721  0.1421
  270POX     OZ 4592   2.582   6.263   1.193 -0.3532  0.2088 -0.2532
  270POX    C2A 4593   2.649   6.162   1.140 -0.1542  0.1275  0.1547
  270POX    O2A 4594   2.735   6.189   1.056 -0.2576 -0.3723 -0.1152
  270POX    C2B 4595   2.570   6.037   1.149  0.4639 -0.2803  0.0030
  270POX    C2C 4596   2.585   5.966   1.283 -0.1470 -0.2300  0.0986
  270POX    C2D 4597   2.489   5.849   1.311  0.0266 -0.3485  0.2029
  270POX    C2E 4598   2.553   5.776   1.429  0.3150 -0.1653  0.1599
  270POX    C2F 4599   2.443   5.707   1.510  0.5747 -0.0457  0.6161
  270POX    C2G 4600   2.362   5.797   1.604  0.0008 -0.2778  0.3440
  270POX    C2H 4601   2.237   5.728   1.658 -0.4579  0.1135 -0.2012
  270POX    C2I 4602   2.269   5.643   1.781 -0.2873  0.0835 -0.2659
  270POX    C2J 4603   2.141   5.570   1.826 -0.1505 -0.1571 -0.2635
  270POX    C2K 4604   2.188   5.503   1.955 -0.2280  0.2962  0.0027
  270POX    C2L 4605   2.102   5.385   2.002 -0.1105  0.1398 -0.1792
  270POX    C2M 4606   1.969   5.430   2.062  0.3470  0.3939  0.6477
  270POX    C2N 4607   1.870   5.318   2.032  0.2135  0.6953 -0.0540
  270POX    C2O 4608   1.723   5.346   2.062 -0.0463  0.1610 -0.7950
  270POX    C2P 4609   1.639   5.226   2.016  0.5462 -0.3924 -0.4398
  271CHL    CN1 4610   2.103   7.453   0.867 -0.0870  0.4314 -0.5384
  271CHL    CN2 4611   1.870   7.388   0.860 -0.0024  0.2384 -0.0410
  271CHL    CN3 4612   1.982   7.444   1.064  0.1112 -0.0960 -0.0818
  271CHL    NTM 4613   1.969   7.477   0.922  0.0681  0.1475 -0.0222
  271CHL     CB 4614   1.931   7.616   0.890 -0.0721  0.0888 -0.1108
  272PJ2     CA 4615   1.815   7.690   0.956  0.2736  0.0079  0.5886
  272PJ2     OA 4616   1.684   7.650   0.915  0.3148  0.0011  0.4660
  272PJ2      P 4617   1.560   7.723   0.986 -0.1531 -0.0178 -0.3107
  272PJ2     OB 4618   1.599   7.866   0.979  0.0988 -0.0474  0.3530
  272PJ2     HB 4619   1.568   7.906   0.892 -0.6891  0.2614  0.7655
  272PJ2     OG 4620   1.445   7.666   0.914 -0.2862 -0.3665  0.1734
  272PJ2     HG 4621   1.475   7.580   0.872  1.0442  0.8807 -1.5329
  272PJ2     OD 4622   1.592   7.648   1.125  0.1555 -0.2029 -0.4824
  273POX     CD 4623   1.527   7.523   1.151 -0.0459  0.0970  0.4898
  273POX     CE 4624   1.580   7.436   1.266 -0.0921  0.1060  0.5176
  273POX     OE 4625   1.493   7.329   1.303 -0.1177  0.0542  0.3067
  273POX    C1A 4626   1.472   7.226   1.220 -0.0720  0.3067 -0.0224
  273POX    O1A 4627   1.539   7.211   1.118 -0.0628  0.3770 -0.0267
  273POX    C1B 4628   1.377   7.126   1.273  0.3589 -0.0317  0.1117
  273POX    C1C 4629   1.459   7.007   1.325 -0.6248 -0.5414  0.5234
  273POX    C1D 4630   1.546   7.023   1.450  0.5952  0.1103 -0.3870
  273POX    C1E 4631   1.466   7.048   1.578  0.3572 -0.2522 -0.4622
  273POX    C1F 4632   1.570   7.073   1.687  0.3221  0.1739 -0.5233
  273POX    C1G 4633   1.521   7.106   1.828  0.3132 -0.0391 -0.4757
  273POX    C1H 4634   1.634   7.120   1.930 -0.1796 -0.5502  0.1512
  273POX    C1I 4635   1.587   7.174   2.065  0.0622 -0.1121  0.0629
  273POX    C1J 4636   1.676   7.180   2.163 -0.2333  0.3429  0.3075
  273POX    C1K 4637   1.820   7.131   2.176 -0.4017 -0.2150  0.0870
  273POX    C1L 4638   1.913   7.234   2.241 -0.4062  0.0671 -0.3449
  273POX    C1M 4639   2.045   7.171   2.286 -0.4037 -0.0365 -0.4981
  273POX    C1N 4640   2.122   7.278   2.364  0.0349 -0.5057 -0.2800
  273POX    C1O 4641   2.250   7.209   2.412  0.2088 -0.2351 -0.3501
  273POX    C1P 4642   2.352   7.215   2.299  0.1569  0.1115 -0.3783
  273POX    C1Q 4643   2.480   7.154   2.356  0.1099  0.2617 -0.1117
  273POX    C1R 4644   2.464   7.016   2.420  0.3292  0.1178 -0.3675
  273POX     CZ 4645   1.616   7.515   1.392 -0.3489  0.6197  0.2720
  273POX     OZ 4646   1.683   7.452   1.501 -0.5674  0.2330  0.1861
  273POX    C2A 4647   1.728   7.533   1.596  0.3539 -0.1056  0.0469
  273POX    O2A 4648   1.716   7.656   1.591 -0.5352 -0.2053 -0.3346
  273POX    C2B 4649   1.800   7.467   1.707 -0.0558 -0.4748  0.0950
  273POX    C2C 4650   1.757   7.536   1.837 -0.2269 -0.2635 -0.0749
  273POX    C2D 4651   1.837   7.510   1.964  0.4017  0.1199 -0.3892
  273POX    C2E 4652   1.826   7.586   2.097 -0.0265 -0.5718 -0.0279
  273POX    C2F 4653   1.684   7.572   2.153 -0.1112 -0.5794 -0.2435
  273POX    C2G 4654   1.683   7.647   2.286  0.4755 -0.5610 -0.2486
  273POX    C2H 4655   1.729   7.571   2.411  0.3638 -0.1251  0.0582
  273POX    C2I 4656   1.737   7.670   2.528  0.7317 -0.0221 -0.0534
  273POX    C2J 4657   1.791   7.620   2.662 -0.1093 -0.5260  0.1039
  273POX    C2K 4658   1.725   7.501   2.732 -0.5340  0.0054  0.6131
  273POX    C2L 4659   1.801   7.439   2.850  0.4428 -0.1393 -0.0829
  273POX    C2M 4660   1.951   7.416   2.826  0.3771 -0.6810  0.0262
  273POX    C2N 4661   2.018   7.350   2.947  0.5729 -0.2885  0.1317
  273POX    C2O 4662   2.064   7.446   3.056  0.4489  0.6470 -0.6269
  273POX    C2P 4663   2.160   7.375   3.152  0.3196  0.9178 -0.2923
  274CHL    CN1 4664   1.479   8.113   1.330  0.0339 -0.6714 -0.1917
  274CHL    CN2 4665   1.525   7.887   1.348  0.2080 -0.1943  0.0004
  274CHL    CN3 4666   1.642   8.052   1.489 -0.0336  0.3267  0.1262
  274CHL    NTM 4667   1.589   8.019   1.355  0.3193 -0.2560  0.1260
  274CHL     CB 4668   1.696   8.032   1.255  0.2454  0.3395  0.1252
  275PJ2     CA 4669   1.829   7.961   1.278  0.0659  0.0303  0.2112
  275PJ2     OA 4670   1.832   7.819   1.292  0.2027 -0.0324 -0.4160
  275PJ2      P 4671   1.975   7.761   1.335 -0.0797 -0.2496  0.2488
  275PJ2     OB 4672   1.972   7.613   1.352 -0.3227 -0.2281  0.3869
  275PJ2     HB 4673   2.058   7.570   1.375 -0.6385 -1.8022 -1.1534
  275PJ2     OG 4674   2.072   7.826   1.244 -0.4502 -0.5962 -0.4023
  275PJ2     HG 4675   2.060   7.797   1.150  1.8510 -1.4876 -0.4918
  275PJ2     OD 4676   1.985   7.834   1.478  0.0325 -0.1329  0.1808
  276POX     CD 4677   2.026   7.755   1.590  0.5023 -0.2930 -0.1002
  276POX     CE 4678   2.054   7.840   1.714 -0.3040  0.0162 -0.1226
  276POX     OE 4679   2.080   7.750   1.822 -0.1574 -0.4090 -0.5114
  276POX    C1A 4680   2.204   7.753   1.871 -0.5819  0.4424  0.5480
  276POX    O1A 4681   2.291   7.824   1.820  0.0087 -0.6014  0.0698
  276POX    C1B 4682   2.242   7.673   1.990  0.3074  0.2774  0.1620
  276POX    C1C 4683   2.175   7.725   2.117 -0.2207 -0.4831  0.2037
  276POX    C1D 4684   2.249   7.687   2.245 -0.1430 -0.0060  0.3043
  276POX    C1E 4685   2.230   7.777   2.367  0.2312 -0.0254  0.3804
  276POX    C1F 4686   2.299   7.729   2.494  0.5884 -0.0549  0.1761
  276POX    C1G 4687   2.326   7.837   2.600 -0.1764 -0.0316  0.3499
  276POX    C1H 4688   2.410   7.764   2.705  0.4183  0.3024  0.1108
  276POX    C1I 4689   2.475   7.862   2.802 -0.0408  0.8382 -0.1145
  276POX    C1J 4690   2.509   7.840   2.929 -0.6641 -0.4052 -0.1453
  276POX    C1K 4691   2.486   7.709   3.004  0.2261 -0.4778  0.0095
  276POX    C1L 4692   2.508   7.717   3.156 -0.5555  0.4363  0.0781
  276POX    C1M 4693   2.467   7.585   3.222  0.0910  0.3459  0.2969
  276POX    C1N 4694   2.581   7.495   3.272 -0.2313 -0.1456  0.1498
  276POX    C1O 4695   2.522   7.366   3.328 -0.4032 -0.0214  0.2556
  276POX    C1P 4696   2.618   7.250   3.353 -0.1362  0.0476 -0.4262
  276POX    C1Q 4697   2.716   7.225   3.239  0.2966 -0.2804  0.0126
  276POX    C1R 4698   2.826   7.124   3.274  0.2115 -0.4390 -0.1786
  276POX     CZ 4699   1.931   7.921   1.756 -0.2842 -0.1009  0.1600
  276POX     OZ 4700   1.963   8.018   1.856  0.3497 -0.5385  0.3907
  276POX    C2A 4701   1.860   8.077   1.916  0.3867  0.0754 -0.1369
  276POX    O2A 4702   1.744   8.065   1.879  0.5403 -0.3116 -0.5010
  276POX    C2B 4703   1.895   8.156   2.037  0.3184 -0.0531 -0.0344
  276POX    C2C 4704   1.911   8.071   2.163 -0.7071  0.6241  0.5650
  276POX    C2D 4705   1.972   8.146   2.282  0.6521 -0.3867  0.5256
  276POX    C2E 4706   1.935   8.073   2.412 -0.5835 -0.2023  0.2899
  276POX    C2F 4707   2.026   8.122   2.524 -0.1391  0.0471 -0.1752
  276POX    C2G 4708   1.982   8.069   2.661 -0.0449  0.4436  0.0111
  276POX    C2H 4709   2.075   8.116   2.773  0.2038  0.1293 -0.0618
  276POX    C2I 4710   2.035   8.053   2.907  0.0687  0.0584 -0.1348
  276POX    C2J 4711   2.081   7.907   2.908  0.0269  0.0457 -0.0237
  276POX    C2K 4712   2.011   7.838   3.025 -0.6754  0.3112 -0.2773
  276POX    C2L 4713   2.071   7.889   3.157 -0.3455 -0.0706 -0.2774
  276POX    C2M 4714   2.003   7.820   3.275 -0.2568 -0.2382 -0.3243
  276POX    C2N 4715   2.075   7.813   3.410  0.2174  0.0591 -0.5575
  276POX    C2O 4716   2.024   7.705   3.505  0.4691  0.3875 -0.0446
  276POX    C2P 4717   2.096   7.574   3.470  0.0805  0.1101  0.1795
  277CHL    CN1 4718   2.066   0.144   1.271  0.0196 -0.3464 -0.5399
  277CHL    CN2 4719   2.035   0.263   1.480 -0.5084 -0.1436  0.0243
  277CHL    CN3 4720   2.097   0.379   1.294 -0.1247  0.2732  0.3108
  277CHL    NTM 4721   2.013   0.265   1.335  0.4894 -0.3519 -0.1337
  277CHL     CB 4722   1.873   0.290   1.300  0.2855 -0.3405  0.6921
  278PJ2     CA 4723   1.772   0.182   1.340 -0.9110  0.2970 -0.5380
  278PJ2     OA 4724   1.803   0.046   1.309 -0.1757  0.3234  0.0592
  278PJ2      P 4725   1.677  -0.039   1.255 -0.0003  0.2134 -0.1781
  278PJ2     OB 4726   1.575   0.048   1.190  0.0048  0.3139 -0.0524
  278PJ2     HB 4727   1.552   0.124   1.250  1.4403  2.3949 -2.0022
  278PJ2     OG 4728   1.745  -0.147   1.181 -0.0882 -0.2864  0.4673
  278PJ2     HG 4729   1.830  -0.173   1.228 -0.7908 -4.6790 -0.2220
  278PJ2     OD 4730   1.617  -0.098   1.392  0.0388  0.6173  0.0150
  279POX     CD 4731   1.714  -0.173   1.465  0.0548  0.6956  0.0740
  279POX     CE 4732   1.671  -0.191   1.611  0.0404 -0.1243 -0.0254
  279POX     OE 4733   1.784  -0.217   1.694 -0.1355  0.0694  0.2775
  279POX    C1A 4734   1.848  -0.115   1.750 -0.0536  0.0077  0.2981
  279POX    O1A 4735   1.854  -0.003   1.698 -0.1681  0.0715  0.4212
  279POX    C1B 4736   1.915  -0.142   1.879 -0.0472 -0.6284  0.1629
  279POX    C1C 4737   1.833  -0.096   2.000  0.1031 -0.0075  0.0330
  279POX    C1D 4738   1.918  -0.103   2.127  0.0428 -0.3645  0.0549
  279POX    C1E 4739   1.850  -0.028   2.241  0.2610  0.5182 -0.3917
  279POX    C1F 4740   1.934  -0.027   2.370 -0.6970 -0.4328  0.2522
  279POX    C1G 4741   1.898   0.090   2.461  0.0034  0.0543 -0.0891
  279POX    C1H 4742   1.937   0.065   2.607 -0.2845 -0.1311 -0.0441
  279POX    C1I 4743   1.868   0.172   2.693 -0.2958  0.0346 -0.2605
  279POX    C1J 4744   1.844   0.160   2.823 -0.2612 -0.0983 -0.2669
  279POX    C1K 4745   1.880   0.035   2.904  0.3830  0.3882  0.2006
  279POX    C1L 4746   1.882   0.074   3.052  0.1691  0.6370  0.1395
  279POX    C1M 4747   1.908  -0.049   3.140  0.1094  0.3970 -0.1761
  279POX    C1N 4748   2.041  -0.121   3.116  0.0129 -0.0162  0.5232
  279POX    C1O 4749   2.054  -0.246   3.204 -0.0699 -0.6862 -0.4045
  279POX    C1P 4750   1.930  -0.327   3.240 -0.4342  0.0668  0.0635
  279POX    C1Q 4751   1.939  -0.480   3.229  0.4936  0.1457 -0.3166
  279POX    C1R 4752   1.937  -0.520   3.082  0.6680 -0.0679 -0.2618
  279POX     CZ 4753   1.554  -0.289   1.617  0.0124 -0.0900  0.0005
  279POX     OZ 4754   1.505  -0.286   1.751  0.2186 -0.2616  0.0801
  279POX    C2A 4755   1.388  -0.347   1.763  0.0928 -0.0201  0.0862
  279POX    O2A 4756   1.317  -0.377   1.666  0.5504  0.3531 -0.3711
  279POX    C2B 4757   1.340  -0.364   1.902  0.0054  0.3605  0.1024
  279POX    C2C 4758   1.203  -0.296   1.914 -0.5163 -0.7071  0.3348
  279POX    C2D 4759   1.155  -0.325   2.056 -0.1014 -1.0195  0.4137
  279POX    C2E 4760   1.005  -0.351   2.068 -0.3243  0.1033  0.1708
  279POX    C2F 4761   0.977  -0.402   2.210  0.2898  0.5533  0.4608
  279POX    C2G 4762   0.985  -0.294   2.318 -0.5820  0.7598  0.3316
  279POX    C2H 4763   0.972  -0.375   2.447 -0.3108 -0.0291 -0.1305
  279POX    C2I 4764   0.975  -0.282   2.568 -1.1220  0.1059 -0.2068
  279POX    C2J 4765   0.963  -0.369   2.692  0.0503 -0.4729 -0.4886
  279POX    C2K 4766   1.041  -0.310   2.810 -0.4218 -0.4552 -0.1831
  279POX    C2L 4767   0.998  -0.356   2.949 -0.7852 -0.4737 -0.2999
  279POX    C2M 4768   1.106  -0.373   3.057 -0.2441  0.4942 -0.6768
  279POX    C2N 4769   1.085  -0.264   3.161  0.1886 -0.1861  0.1325
  279POX    C2O 4770   1.165  -0.296   3.288  0.0603  0.2201  0.3192
  279POX    C2P 4771   1.105  -0.417   3.359  0.2772 -0.3278 -0.4217
  280CHL    CN1 4772   6.599   7.460   1.041 -0.6398 -0.4464 -0.6349
  280CHL    CN2 4773   6.409   7.530   1.152  0.9584  0.3611 -0.9699
  280CHL    CN3 4774   6.468   7.303   1.185 -0.7021  0.0155  0.7499
  280CHL    NTM 4775   6.522   7.437   1.164  0.2031 -0.4719 -0.1049
  280CHL     CB 4776   6.599   7.468   1.285  0.2295  0.3788 -0.3329
  281PJ2     CA 4777   6.667   7.600   1.323  0.3348  0.1827  0.1674
  281PJ2     OA 4778   6.586   7.719   1.324 -0.0589 -0.0832  0.3067
  281PJ2      P 4779   6.668   7.850   1.368 -0.3108  0.3637 -0.5330
  281PJ2     OB 4780   6.789   7.862   1.283  0.3287  0.4228  0.3683
  281PJ2     HB 4781   6.751   7.910   1.203 -2.9328  1.1585  2.1485
  281PJ2     OG 4782   6.565   7.957   1.361 -0.7155 -0.0100 -0.2938
  281PJ2     HG 4783   6.498   7.951   1.435  0.4073 -1.7740  0.6698
  281PJ2     OD 4784   6.701   7.826   1.524 -0.6270  0.2751 -0.4792
  282POX     CD 4785   6.583   7.825   1.604 -0.3511  0.0177 -0.0734
  282POX     CE 4786   6.598   7.818   1.756  0.1621  0.4114 -0.1058
  282POX     OE 4787   6.649   7.927   1.833  0.0701 -0.0230  0.5822
  282POX    C1A 4788   6.562   7.998   1.905  0.1768 -0.1891  0.8752
  282POX    O1A 4789   6.442   7.974   1.890  0.1398  0.4744  0.0706
  282POX    C1B 4790   6.621   8.100   1.994  0.4776  0.4572 -0.0512
  282POX    C1C 4791   6.649   8.045   2.134  0.1130  0.2328 -0.0659
  282POX    C1D 4792   6.749   8.129   2.213  0.1939  0.2320 -0.1679
  282POX    C1E 4793   6.802   8.056   2.336 -0.1125  0.2326 -0.0358
  282POX    C1F 4794   6.879   7.934   2.285 -0.1218  0.2298 -0.0447
  282POX    C1G 4795   6.932   7.867   2.412 -0.4072 -0.3381 -0.2234
  282POX    C1H 4796   7.052   7.939   2.474 -0.6726 -0.1791  0.1106
  282POX    C1I 4797   7.077   7.884   2.614 -0.4378 -0.4382 -0.0318
  282POX    C1J 4798   7.147   7.954   2.703 -0.4772  0.3681 -0.6269
  282POX    C1K 4799   7.219   8.085   2.673  0.0980  0.2298  0.1114
  282POX    C1L 4800   7.291   8.133   2.799 -0.0817  0.6809  0.0469
  282POX    C1M 4801   7.378   8.258   2.796  0.4715  0.2865 -0.8220
  282POX    C1N 4802   7.503   8.254   2.884 -0.0864 -0.1966 -0.0369
  282POX    C1O 4803   7.608   8.144   2.872 -0.4136 -0.5780  0.5282
  282POX    C1P 4804   7.732   8.193   2.947 -0.4104  0.5082 -0.1663
  282POX    C1Q 4805   7.812   8.298   2.869 -0.2461  0.3785 -0.1709
  282POX    C1R 4806   7.931   8.348   2.952  0.0632 -0.8203  0.1254
  282POX     CZ 4807   6.678   7.690   1.781  0.5644  0.7026  0.0971
  282POX     OZ 4808   6.745   7.681   1.908 -0.1239  0.2991  0.4355
  282POX    C2A 4809   6.814   7.570   1.932  0.0192  0.3386  0.2153
  282POX    O2A 4810   6.834   7.492   1.838  0.0398  0.2792  0.2694
  282POX    C2B 4811   6.876   7.550   2.065 -0.0496 -0.7581  0.0922
  282POX    C2C 4812   6.892   7.403   2.104 -0.2984 -0.7368  0.2775
  282POX    C2D 4813   6.973   7.388   2.232  0.2358 -0.4336 -0.0209
  282POX    C2E 4814   6.921   7.441   2.366  0.5608 -0.3453  0.0710
  282POX    C2F 4815   7.041   7.409   2.456  0.3536 -0.2786  0.3747
  282POX    C2G 4816   7.000   7.445   2.599 -0.8613  0.1450 -0.0661
  282POX    C2H 4817   7.065   7.344   2.693 -0.6161  0.0828 -0.3017
  282POX    C2I 4818   7.055   7.389   2.839 -0.1952 -0.6116 -0.0517
  282POX    C2J 4819   6.913   7.392   2.895 -0.5049  0.8171 -0.8510
  282POX    C2K 4820   6.896   7.497   3.005  0.0662  0.1106 -0.0684
  282POX    C2L 4821   6.907   7.635   2.939 -0.0437  0.2371  0.1779
  282POX    C2M 4822   6.861   7.745   3.035  0.4640  0.2777  0.3808
  282POX    C2N 4823   6.867   7.888   2.979  0.9136 -0.2645 -1.0021
  282POX    C2O 4824   6.784   7.916   2.854 -0.3695  0.0553 -0.0931
  282POX    C2P 4825   6.770   8.065   2.825  0.9587  0.1244 -0.4067
  283CHL    CN1 4826   7.725   4.760   1.317  0.0466  0.3329 -0.0033
  283CHL    CN2 4827   7.837   4.956   1.276 -0.4305  0.3868  0.2272
  283CHL    CN3 4828   7.649   4.971   1.419  0.3299 -0.0631  0.5196
  283CHL    NTM 4829   7.702   4.904   1.299 -0.4201  0.2581  0.0040
  283CHL     CB 4830   7.626   4.932   1.176 -0.3050 -0.1899 -0.1686
  284PJ2     CA 4831   7.484   4.880   1.153 -0.4554  0.3160 -0.3986
  284PJ2     OA 4832   7.468   4.738   1.160 -0.0866  0.2589 -0.7198
  284PJ2      P 4833   7.319   4.699   1.206  0.1649  0.1777  0.0295
  284PJ2     OB 4834   7.221   4.771   1.122  0.2325 -0.0094 -0.2121
  284PJ2     HB 4835   7.127   4.757   1.155  0.3089 -0.1840 -0.0640
  284PJ2     OG 4836   7.317   4.551   1.204 -0.3456  0.1776  0.2830
  284PJ2     HG 4837   7.382   4.509   1.140 -1.5974  0.0976 -0.9814
  284PJ2     OD 4838   7.336   4.760   1.354 -0.2775  0.0986  0.1145
  285POX     CD 4839   7.379   4.675   1.461  0.3659  0.1241 -0.1204
  285POX     CE 4840   7.353   4.742   1.596  0.3129  0.3780 -0.2553
  285POX     OE 4841   7.416   4.677   1.707 -0.0709  0.0921 -0.2063
  285POX    C1A 4842   7.545   4.683   1.738 -0.0257 -0.1129 -0.3504
  285POX    O1A 4843   7.614   4.772   1.689  0.0303  0.1789  0.2535
  285POX    C1B 4844   7.593   4.593   1.846 -0.6276  0.0202  0.0324
  285POX    C1C 4845   7.589   4.657   1.985 -0.4322  0.1331 -0.0130
  285POX    C1D 4846   7.633   4.555   2.090  0.3269  0.4326 -0.0354
  285POX    C1E 4847   7.574   4.597   2.225  0.1156  0.0161  0.0062
  285POX    C1F 4848   7.648   4.538   2.346  0.1018 -0.5581 -0.2671
  285POX    C1G 4849   7.631   4.625   2.470 -0.5073 -0.4999 -0.3860
  285POX    C1H 4850   7.720   4.580   2.586  0.0750 -0.1978 -0.7124
  285POX    C1I 4851   7.676   4.458   2.667 -0.0668  0.3995  0.1247
  285POX    C1J 4852   7.669   4.432   2.797 -0.5072 -0.0609  0.0129
  285POX    C1K 4853   7.701   4.547   2.894  0.0898 -0.3340  0.1421
  285POX    C1L 4854   7.608   4.540   3.016 -0.3962  0.3228 -0.1846
  285POX    C1M 4855   7.644   4.618   3.142 -0.0847 -0.1949  0.0500
  285POX    C1N 4856   7.539   4.607   3.252 -0.2226  0.1212 -0.0491
  285POX    C1O 4857   7.556   4.690   3.379  0.2522 -0.0143 -0.0241
  285POX    C1P 4858   7.434   4.699   3.471 -0.0872 -0.4996 -0.4242
  285POX    C1Q 4859   7.316   4.789   3.435  0.3150 -0.0450 -0.6213
  285POX    C1R 4860   7.336   4.940   3.427  0.0578  0.0388  0.2019
  285POX     CZ 4861   7.203   4.761   1.615  0.2369 -0.0834 -0.3872
  285POX     OZ 4862   7.124   4.642   1.603  0.0668 -0.0337  0.1959
  285POX    C2A 4863   7.020   4.640   1.520  0.2707 -0.0571 -0.0613
  285POX    O2A 4864   6.988   4.734   1.448  0.0311 -0.2489 -0.2086
  285POX    C2B 4865   6.947   4.512   1.528 -0.2326  0.2199 -0.1929
  285POX    C2C 4866   6.806   4.537   1.583 -0.2202 -0.0854 -0.0168
  285POX    C2D 4867   6.814   4.589   1.726 -0.7166  0.1252 -0.0626
  285POX    C2E 4868   6.676   4.605   1.790 -0.6272  0.3592  0.0764
  285POX    C2F 4869   6.679   4.678   1.924  0.4276  0.4321  0.0192
  285POX    C2G 4870   6.759   4.599   2.028 -0.1924 -0.1627  0.0518
  285POX    C2H 4871   6.724   4.669   2.160 -0.1232  0.6912 -0.3783
  285POX    C2I 4872   6.804   4.619   2.280  0.1839  0.2029 -0.7794
  285POX    C2J 4873   6.739   4.673   2.407 -0.0053 -0.2505 -0.6794
  285POX    C2K 4874   6.747   4.593   2.537 -0.1391  0.3987 -0.2668
  285POX    C2L 4875   6.889   4.554   2.579 -0.4259 -0.1023  0.2565
  285POX    C2M 4876   6.904   4.528   2.729 -0.1858 -0.4957  0.1652
  285POX    C2N 4877   7.041   4.526   2.797 -0.0307 -0.5176 -0.1438
  285POX    C2O 4878   7.016   4.473   2.939  0.2230  0.3981  0.2505
  285POX    C2P 4879   7.125   4.515   3.037  0.3108  0.5759  0.0771
  286CHL    CN1 4880   6.773  -0.022   1.238 -0.4983 -0.4051  0.0933
  286CHL    CN2 4881   6.774   0.075   1.452  0.0220  0.1374 -0.0852
  286CHL    CN3 4882   6.668   0.181   1.272  0.2422 -0.3853  0.3874
  286CHL    NTM 4883   6.789   0.106   1.309  0.4207 -0.3709 -0.1573
  286CHL     CB 4884   6.918   0.167   1.272  0.3395 -0.2330 -0.2156
  287PJ2     CA 4885   6.964   0.311   1.296  0.2815 -0.2612  0.0644
  287PJ2     OA 4886   6.935   0.358   1.428  0.3201 -0.3498  0.1044
  287PJ2      P 4887   6.952   0.516   1.407 -0.0454 -0.3453 -0.1648
  287PJ2     OB 4888   7.088   0.551   1.359  0.0424 -0.6710 -0.1517
  287PJ2     HB 4889   7.087   0.649   1.338  0.6686 -0.7450 -0.5425
  287PJ2     OG 4890   6.827   0.566   1.346  0.2656 -0.2899 -0.7680
  287PJ2     HG 4891   6.842   0.660   1.318 -0.2546  0.1263  0.2803
  287PJ2     OD 4892   6.941   0.567   1.559  0.1427 -0.1563 -0.2133
  288POX     CD 4893   7.052   0.529   1.641  0.0717  0.1737  0.0374
  288POX     CE 4894   7.047   0.599   1.777  0.3576  0.2684 -0.0005
  288POX     OE 4895   7.149   0.543   1.861  0.3259 -0.4122 -0.4126
  288POX    C1A 4896   7.221   0.636   1.923 -0.4434  0.2311 -0.4641
  288POX    O1A 4897   7.232   0.753   1.886 -0.4721  0.3248 -0.1772
  288POX    C1B 4898   7.271   0.586   2.053  0.0430 -0.1989 -0.8133
  288POX    C1C 4899   7.193   0.646   2.169  0.1770 -0.8285 -0.3934
  288POX    C1D 4900   7.223   0.568   2.297 -0.8461 -0.1751  0.2635
  288POX    C1E 4901   7.133   0.622   2.408 -0.5240  0.1760  0.3582
  288POX    C1F 4902   7.163   0.766   2.450 -0.3506  0.2856 -0.1359
  288POX    C1G 4903   7.062   0.803   2.558 -0.5352 -0.0306 -0.2019
  288POX    C1H 4904   7.101   0.946   2.597 -0.0856 -0.2141  0.0223
  288POX    C1I 4905   7.028   0.999   2.721  0.5072  0.1145  0.2310
  288POX    C1J 4906   7.087   1.074   2.814 -0.0647 -0.0787  0.7502
  288POX    C1K 4907   7.227   1.136   2.813 -0.2271  0.2852  0.3404
  288POX    C1L 4908   7.320   1.043   2.891 -0.0122  0.0281 -0.2192
  288POX    C1M 4909   7.330   1.087   3.038 -0.0754 -0.0424 -0.1939
  288POX    C1N 4910   7.426   1.206   3.040  0.0089 -0.1054 -0.4057
  288POX    C1O 4911   7.469   1.247   3.181 -0.2046  0.1841 -0.4244
  288POX    C1P 4912   7.563   1.368   3.189  0.2102 -0.1722  0.1410
  288POX    C1Q 4913   7.595   1.403   3.335 -0.5299 -0.4574  0.3759
  288POX    C1R 4914   7.475   1.455   3.415  0.2032  0.8709  0.6381
  288POX     CZ 4915   6.905   0.577   1.828  0.4988 -0.0945  0.2340
  288POX     OZ 4916   6.883   0.620   1.963  0.5047 -0.2543  0.2864
  288POX    C2A 4917   6.764   0.599   2.019  0.6686 -0.7390  0.4583
  288POX    O2A 4918   6.675   0.546   1.953  1.0268 -0.1196 -0.5491
  288POX    C2B 4919   6.752   0.642   2.160 -0.3102  0.0305  0.1495
  288POX    C2C 4920   6.691   0.528   2.242  0.0607 -0.3526 -0.1068
  288POX    C2D 4921   6.627   0.565   2.376  0.2597 -0.5724  0.0516
  288POX    C2E 4922   6.501   0.648   2.348  0.7178  0.3930  0.7965
  288POX    C2F 4923   6.409   0.661   2.469 -0.2459  0.0579  0.1115
  288POX    C2G 4924   6.331   0.529   2.472 -0.3208  0.0957 -0.1643
  288POX    C2H 4925   6.220   0.530   2.577 -0.2447  0.4285 -0.0851
  288POX    C2I 4926   6.173   0.384   2.573  0.2643  0.2602 -0.0104
  288POX    C2J 4927   6.154   0.315   2.709 -0.2178  0.1531 -0.1320
  288POX    C2K 4928   6.058   0.403   2.789 -0.3363 -0.0949 -0.0024
  288POX    C2L 4929   6.049   0.394   2.942 -0.4509  0.2661  0.0117
  288POX    C2M 4930   6.189   0.405   3.000 -0.4494 -0.6847  0.2068
  288POX    C2N 4931   6.171   0.417   3.152 -0.1614 -0.1876  0.2048
  288POX    C2O 4932   6.163   0.565   3.189  0.1808 -0.2008  0.3305
  288POX    C2P 4933   6.158   0.582   3.341 -0.1509 -0.3559  0.3391
  289CHL    CN1 4934   8.391   7.582   1.503 -0.1657  0.3012  0.1331
  289CHL    CN2 4935   8.328   7.790   1.409  0.1538  0.1067 -0.2344
  289CHL    CN3 4936   8.330   7.603   1.267  0.2534  0.4085 -0.7897
  289CHL    NTM 4937   8.399   7.665   1.381 -0.2567 -0.1396 -0.1755
  289CHL     CB 4938   8.535   7.701   1.340 -0.1617 -0.0837  0.1828
  290PJ2     CA 4939   8.659   7.612   1.330 -0.5109 -0.5558 -0.0045
  290PJ2     OA 4940   8.648   7.512   1.229  0.2757 -0.2267 -0.4223
  290PJ2      P 4941   8.767   7.406   1.252  0.1864 -0.2543 -0.0940
  290PJ2     OB 4942   8.752   7.295   1.155  0.0756 -0.3054 -0.0181
  290PJ2     HB 4943   8.844   7.260   1.142  1.1726  1.4098  2.3105
  290PJ2     OG 4944   8.891   7.486   1.252 -0.0988  0.2046  0.8612
  290PJ2     HG 4945   8.867   7.572   1.206 -4.2401 -1.0302  0.2552
  290PJ2     OD 4946   8.741   7.352   1.402 -0.0841 -0.2699 -0.1462
  291POX     CD 4947   8.651   7.245   1.433  0.1908 -0.4917 -0.1082
  291POX     CE 4948   8.640   7.203   1.580  0.0831 -0.2765 -0.0542
  291POX     OE 4949   8.509   7.158   1.612  0.0805 -0.0961  0.1990
  291POX    C1A 4950   8.497   7.028   1.640  0.0040 -0.0041  0.6001
  291POX    O1A 4951   8.593   6.955   1.617  0.2281  0.4093  0.1871
  291POX    C1B 4952   8.356   6.997   1.671  0.0233 -1.0558 -0.3141
  291POX    C1C 4953   8.320   6.986   1.819 -0.1708 -0.6719 -0.3306
  291POX    C1D 4954   8.379   6.861   1.885  0.2159 -0.3462 -0.0546
  291POX    C1E 4955   8.362   6.855   2.037  0.4465  0.0430 -0.0146
  291POX    C1F 4956   8.381   6.718   2.102  0.5614 -0.0651 -0.2776
  291POX    C1G 4957   8.528   6.680   2.090  0.7610  0.6465 -0.1167
  291POX    C1H 4958   8.547   6.559   2.181 -0.6849  0.1098 -0.4984
  291POX    C1I 4959   8.545   6.588   2.331  0.1507 -0.2974 -0.4017
  291POX    C1J 4960   8.590   6.497   2.418 -0.1838  0.0801  0.1765
  291POX    C1K 4961   8.648   6.359   2.384 -0.1828  0.0893  0.1406
  291POX    C1L 4962   8.779   6.353   2.463 -0.2067 -0.0930  0.1663
  291POX    C1M 4963   8.866   6.241   2.406  0.3457  0.3529  0.1257
  291POX    C1N 4964   9.011   6.227   2.452  0.2156  0.7728  0.6768
  291POX    C1O 4965   9.075   6.099   2.397 -0.5111  0.6471  0.1020
  291POX    C1P 4966   9.057   5.987   2.499 -0.0808  0.3705 -0.1247
  291POX    C1Q 4967   9.099   5.851   2.443 -0.2342  0.0428  0.5435
  291POX    C1R 4968   9.252   5.840   2.449 -0.2221 -0.2269 -0.1084
  291POX     CZ 4969   8.690   7.315   1.672 -0.6391  0.2867 -0.3423
  291POX     OZ 4970   8.691   7.287   1.812 -0.2632  0.2198 -0.3592
  291POX    C2A 4971   8.641   7.384   1.887 -0.1927  0.2481 -0.3489
  291POX    O2A 4972   8.593   7.492   1.851  0.3018  0.4693 -0.3533
  291POX    C2B 4973   8.679   7.376   2.030 -0.2721 -0.0506 -0.3440
  291POX    C2C 4974   8.600   7.256   2.082  0.5887 -0.3493  0.2954
  291POX    C2D 4975   8.588   7.261   2.235 -0.0080 -0.0807  0.2441
  291POX    C2E 4976   8.562   7.120   2.288  0.2564 -0.0339  0.4984
  291POX    C2F 4977   8.496   7.122   2.426  0.2344 -0.0804  0.4888
  291POX    C2G 4978   8.447   6.985   2.472  0.3613 -0.2015  0.2651
  291POX    C2H 4979   8.382   6.996   2.610 -0.3074 -0.0972 -0.0580
  291POX    C2I 4980   8.449   6.911   2.718 -0.1456  0.0669 -0.0295
  291POX    C2J 4981   8.395   6.950   2.856 -0.6374 -0.2150 -0.1407
  291POX    C2K 4982   8.480   6.869   2.955 -0.4694 -0.3820 -0.4205
  291POX    C2L 4983   8.400   6.839   3.082 -0.2233 -0.5673 -0.3074
  291POX    C2M 4984   8.480   6.743   3.169 -0.6201 -0.6006  0.0262
  291POX    C2N 4985   8.403   6.712   3.297 -0.1430  0.1347  0.5004
  291POX    C2O 4986   8.370   6.827   3.392  0.5675  0.8905 -0.1550
  291POX    C2P 4987   8.284   6.794   3.515  1.1507 -0.0775  0.0090
  292CHL    CN1 4988   0.372   0.200   1.692 -0.3804  0.1376  0.9250
  292CHL    CN2 4989   0.336   0.426   1.660 -0.1597  0.5268 -0.3884
  292CHL    CN3 4990   0.178   0.299   1.783  0.0715  0.5426 -0.0875
  292CHL    NTM 4991   0.265   0.298   1.664  0.0955  0.3945 -0.0681
  292CHL     CB 4992   0.197   0.282   1.535  0.1990 -0.1917 -0.0530
  293PJ2     CA 4993   0.153   0.141   1.496 -0.0368 -0.0897 -0.1546
  293PJ2     OA 4994   0.261   0.060   1.447 -0.2604 -0.2186 -0.4431
  293PJ2      P 4995   0.204  -0.088   1.422 -0.6208 -0.1432 -0.0876
  293PJ2     OB 4996   0.084  -0.064   1.338 -0.6052 -0.1563 -0.1134
  293PJ2     HB 4997   0.001  -0.091   1.388 -0.0414 -2.3592 -0.2499
  293PJ2     OG 4998   0.310  -0.165   1.353 -0.2437  0.8520 -0.6277
  293PJ2     HG 4999   0.399  -0.148   1.394 -0.4226 -1.5848  0.9121
  293PJ2     OD 5000   0.197  -0.147   1.572  0.1271 -0.1625 -0.0581
  294POX     CD 5001   0.319  -0.186   1.635  0.3579 -0.0259 -0.4126
  294POX     CE 5002   0.299  -0.233   1.779  0.1550  0.2398 -0.3546
  294POX     OE 5003   0.418  -0.226   1.858  0.2907  0.2960 -0.5658
  294POX    C1A 5004   0.436  -0.119   1.935  0.0977 -0.1052  0.0433
  294POX    O1A 5005   0.360  -0.022   1.930 -0.1736 -0.3233 -0.1399
  294POX    C1B 5006   0.567  -0.115   2.003  0.1338 -0.1959 -0.0206
  294POX    C1C 5007   0.580  -0.163   2.148 -0.2223 -0.1377  0.0318
  294POX    C1D 5008   0.519  -0.301   2.174  0.2631 -0.3281  0.1639
  294POX    C1E 5009   0.445  -0.322   2.306  0.1224  0.3793  0.2002
  294POX    C1F 5010   0.305  -0.264   2.288  0.1218  0.3013 -0.0520
  294POX    C1G 5011   0.238  -0.274   2.425  0.3296 -0.0132  0.0278
  294POX    C1H 5012   0.097  -0.214   2.419  0.1055 -0.5359  0.0380
  294POX    C1I 5013   0.002  -0.266   2.526 -0.2521 -0.7497 -0.3799
  294POX    C1J 5014  -0.095  -0.190   2.578  0.1454 -0.0593 -0.6369
  294POX    C1K 5015  -0.121  -0.043   2.546  0.5513 -0.0000 -0.7055
  294POX    C1L 5016  -0.267  -0.014   2.511  0.3947 -0.1652 -0.1988
  294POX    C1M 5017  -0.286   0.135   2.481  0.2203 -0.0942  0.2439
  294POX    C1N 5018  -0.198   0.238   2.551  0.0996  0.1592  0.0231
  294POX    C1O 5019  -0.209   0.375   2.482 -0.1104 -0.0637 -0.3907
  294POX    C1P 5020  -0.124   0.477   2.558 -0.6412 -0.1133  0.2775
  294POX    C1Q 5021  -0.154   0.621   2.515 -0.3300 -0.1089  0.0695
  294POX    C1R 5022  -0.051   0.721   2.567 -0.0485 -0.5943  0.4592
  294POX     CZ 5023   0.224  -0.366   1.777 -0.4111  0.5464  0.0152
  294POX     OZ 5024   0.188  -0.422   1.903 -0.0323 -0.2312 -0.2135
  294POX    C2A 5025   0.152  -0.550   1.895  0.1129 -0.2726 -0.2101
  294POX    O2A 5026   0.171  -0.626   1.800  0.0680 -0.0679 -0.3818
  294POX    C2B 5027   0.128  -0.602   2.032  0.0484 -0.3512 -0.2516
  294POX    C2C 5028   0.261  -0.662   2.078 -0.0412 -0.4724 -0.1513
  294POX    C2D 5029   0.234  -0.755   2.196  0.7373 -0.3954  0.0962
  294POX    C2E 5030   0.190  -0.681   2.322  0.0902  0.0500 -0.3877
  294POX    C2F 5031   0.162  -0.779   2.436  0.0073  0.2965 -0.1923
  294POX    C2G 5032   0.166  -0.711   2.572  0.3530  0.2055 -0.1540
  294POX    C2H 5033   0.067  -0.779   2.668  0.5280  0.2590  0.0673
  294POX    C2I 5034   0.042  -0.689   2.789  0.2296  0.2601  0.0072
  294POX    C2J 5035  -0.039  -0.755   2.900 -0.1622 -0.1095 -0.4942
  294POX    C2K 5036   0.013  -0.889   2.952 -0.6932 -0.0453  0.2134
  294POX    C2L 5037  -0.035  -0.956   3.081 -0.3607  0.4049  0.5747
  294POX    C2M 5038   0.056  -1.069   3.131 -0.4494 -0.1338 -0.4511
  294POX    C2N 5039   0.077  -1.169   3.017 -0.9624 -0.1017 -0.5781
  294POX    C2O 5040   0.190  -1.267   3.052 -0.9729  0.0454 -0.1250
  294POX    C2P 5041   0.209  -1.373   2.944  0.3226  0.2746 -0.1352
  295CHL    CN1 5042   6.755   6.834   1.575  0.1839  0.2418  0.3595
  295CHL    CN2 5043   6.971   6.777   1.663 -0.2867  0.3739 -0.0206
  295CHL    CN3 5044   6.796   6.608   1.647 -0.2381 -0.3924  0.0334
  295CHL    NTM 5045   6.855   6.727   1.587 -0.2884 -0.2036  0.3524
  295CHL     CB 5046   6.896   6.705   1.447 -0.5403 -0.4024  0.3091
  296PJ2     CA 5047   6.990   6.593   1.402 -0.2072  0.0647 -0.1647
  296PJ2     OA 5048   7.111   6.570   1.476 -0.2443  0.1350 -0.0817
  296PJ2      P 5049   7.180   6.439   1.413  0.3042  0.2978  0.1828
  296PJ2     OB 5050   7.166   6.419   1.268  0.0887  0.0645  0.2363
  296PJ2     HB 5051   7.242   6.373   1.221  0.4423  3.7368 -3.3820
  296PJ2     OG 5052   7.318   6.464   1.463  0.2680  0.3972  0.2339
  296PJ2     HG 5053   7.313   6.427   1.555  1.4764  1.0222  0.5697
  296PJ2     OD 5054   7.100   6.325   1.493  0.6108 -0.1457 -0.1404
  297POX     CD 5055   7.112   6.326   1.635 -0.6275  0.5882 -0.0303
  297POX     CE 5056   7.010   6.248   1.719  0.1606  0.0313  0.4203
  297POX     OE 5057   7.052   6.258   1.855 -0.0261 -0.3459  0.5069
  297POX    C1A 5058   7.002   6.359   1.926  0.0741  0.0207  0.0545
  297POX    O1A 5059   6.900   6.420   1.893  0.4311  0.4004 -0.3728
  297POX    C1B 5060   7.080   6.371   2.051 -0.1472  0.0317  0.1919
  297POX    C1C 5061   7.192   6.471   2.023  0.0178 -0.2729 -0.2551
  297POX    C1D 5062   7.312   6.462   2.117 -0.6411  0.2886  0.6590
  297POX    C1E 5063   7.414   6.571   2.084 -0.1647 -0.2843  0.2106
  297POX    C1F 5064   7.522   6.574   2.192  0.1232  0.4129 -0.0838
  297POX    C1G 5065   7.617   6.453   2.192 -0.5814 -0.1524  0.4273
  297POX    C1H 5066   7.710   6.469   2.312 -0.1283 -0.0826  0.0715
  297POX    C1I 5067   7.806   6.350   2.320  0.0212  0.0757  0.6819
  297POX    C1J 5068   7.910   6.357   2.403  0.0733 -0.0663  0.6283
  297POX    C1K 5069   7.938   6.474   2.497  0.1039 -0.0784  0.6337
  297POX    C1L 5070   8.083   6.474   2.546  0.2323 -0.1387  0.2565
  297POX    C1M 5071   8.128   6.607   2.606 -0.3299  0.0959  0.1555
  297POX    C1N 5072   8.277   6.590   2.636 -0.1962 -0.6033 -0.8762
  297POX    C1O 5073   8.310   6.474   2.730  0.0416  0.3446  0.2229
  297POX    C1P 5074   8.460   6.456   2.752 -0.0655 -0.0977  0.5953
  297POX    C1Q 5075   8.501   6.354   2.859 -0.1641 -0.6513  0.1069
  297POX    C1R 5076   8.417   6.367   2.986 -0.0717  0.7639  0.0365
  297POX     CZ 5077   7.007   6.104   1.668  0.7506  0.1327  0.0964
  297POX     OZ 5078   6.921   6.018   1.742  0.0766  0.4434 -0.3231
  297POX    C2A 5079   6.875   5.915   1.671 -0.5910  0.4699  0.0599
  297POX    O2A 5080   6.879   5.915   1.548  0.0886  0.4306  0.0782
  297POX    C2B 5081   6.809   5.804   1.744  0.3414 -0.5901 -0.6758
  297POX    C2C 5082   6.910   5.716   1.819 -0.4677 -0.9602 -0.0028
  297POX    C2D 5083   6.846   5.593   1.883 -0.7169 -0.6882  0.2748
  297POX    C2E 5084   6.946   5.532   1.982 -0.0365 -0.2809 -0.1546
  297POX    C2F 5085   6.879   5.415   2.053 -0.6313 -0.1584 -0.5074
  297POX    C2G 5086   6.978   5.364   2.158 -0.5042  0.4878 -0.3089
  297POX    C2H 5087   6.981   5.455   2.281 -0.2476 -0.1262  0.1433
  297POX    C2I 5088   7.064   5.405   2.400  0.2517 -0.2026 -0.2327
  297POX    C2J 5089   7.054   5.504   2.517 -0.0871 -0.0457 -0.3926
  297POX    C2K 5090   7.076   5.417   2.641  0.3746  0.0395 -0.4132
  297POX    C2L 5091   7.058   5.504   2.765  0.1207 -0.3242 -0.1912
  297POX    C2M 5092   7.088   5.420   2.889 -1.2135 -0.6087 -0.0450
  297POX    C2N 5093   7.079   5.505   3.016 -0.5728 -0.5000 -0.0668
  297POX    C2O 5094   7.128   5.409   3.125 -0.5010 -0.2326  0.1378
  297POX    C2P 5095   7.110   5.465   3.266  0.1243  0.4652 -0.0560
  298CHL    CN1 5096   7.112   5.475   1.010 -0.5585 -0.1203  0.3212
  298CHL    CN2 5097   7.249   5.626   0.886 -0.4711 -0.0097  0.0662
  298CHL    CN3 5098   7.061   5.707   1.016 -0.1572 -0.0475 -0.4785
  298CHL    NTM 5099   7.171   5.610   1.010 -0.2846 -0.2384  0.1541
  298CHL     CB 5100   7.265   5.637   1.119 -0.1334 -0.2803  0.0340
  299PJ2     CA 5101   7.395   5.558   1.138  0.1977  0.2391 -0.0376
  299PJ2     OA 5102   7.370   5.417   1.150  0.2969  0.2376  0.1593
  299PJ2      P 5103   7.508   5.334   1.155  0.1128 -0.1013 -0.2935
  299PJ2     OB 5104   7.454   5.198   1.175 -0.2218 -0.0331 -0.7007
  299PJ2     HB 5105   7.528   5.131   1.169  0.1696  0.4120 -0.8850
  299PJ2     OG 5106   7.607   5.366   1.050  0.1731  0.7219  0.0061
  299PJ2     HG 5107   7.690   5.316   1.075  1.6568  2.0371 -1.9929
  299PJ2     OD 5108   7.562   5.378   1.300  0.1951  0.0644 -0.3743
  300POX     CD 5109   7.490   5.332   1.415  0.1924  0.1090 -0.3585
  300POX     CE 5110   7.551   5.375   1.549 -0.0262  0.2625 -0.3085
  300POX     OE 5111   7.478   5.323   1.661 -0.3904  0.9292 -0.2279
  300POX    C1A 5112   7.551   5.286   1.766 -0.4996  0.0993 -0.4366
  300POX    O1A 5113   7.674   5.291   1.757 -0.4569 -0.2328 -0.0649
  300POX    C1B 5114   7.473   5.267   1.890 -0.1459  0.0068 -0.2267
  300POX    C1C 5115   7.477   5.380   1.993 -0.2045  0.2391 -0.4757
  300POX    C1D 5116   7.382   5.341   2.107  0.4021  0.3711  0.0862
  300POX    C1E 5117   7.406   5.421   2.234 -0.1240  0.3036  0.2302
  300POX    C1F 5118   7.537   5.384   2.305 -0.3232 -0.0875  0.3966
  300POX    C1G 5119   7.600   5.499   2.384  0.4324 -0.4301  0.3017
  300POX    C1H 5120   7.525   5.572   2.496  0.1343 -0.0103 -0.1651
  300POX    C1I 5121   7.526   5.473   2.613  0.1656 -0.0903 -0.2330
  300POX    C1J 5122   7.592   5.498   2.726 -0.4113  0.1819  0.0495
  300POX    C1K 5123   7.684   5.615   2.760 -0.3330  0.1778 -0.1494
  300POX    C1L 5124   7.759   5.611   2.893 -0.5033 -0.0247 -0.0603
  300POX    C1M 5125   7.779   5.751   2.951 -0.2925  0.0191 -0.2389
  300POX    C1N 5126   7.896   5.739   3.050 -0.4329 -0.0497 -0.0816
  300POX    C1O 5127   7.940   5.864   3.126  0.3469 -0.2341 -0.2283
  300POX    C1P 5128   8.027   5.831   3.248 -0.0136  0.3481  0.1909
  300POX    C1Q 5129   8.079   5.960   3.311  0.1340  0.4021 -0.0397
  300POX    C1R 5130   8.189   5.929   3.413 -0.3399  0.1181  0.3885
  300POX     CZ 5131   7.563   5.528   1.544 -0.3175  0.3162  0.4821
  300POX     OZ 5132   7.624   5.594   1.655 -0.0501 -0.0614  0.5610
  300POX    C2A 5133   7.755   5.584   1.672  0.0460  0.2706  0.0269
  300POX    O2A 5134   7.832   5.569   1.576  0.4393  0.6338  0.2854
  300POX    C2B 5135   7.800   5.643   1.800  0.9738 -0.3791  0.0164
  300POX    C2C 5136   7.845   5.530   1.893  0.1808 -0.4662  0.3049
  300POX    C2D 5137   7.887   5.606   2.019 -0.3019  0.2234  0.0566
  300POX    C2E 5138   7.938   5.509   2.125 -0.9027  0.1206  0.2543
  300POX    C2F 5139   7.959   5.566   2.266  0.3525  0.2050  0.0416
  300POX    C2G 5140   7.995   5.459   2.369 -0.2491 -0.0033  0.0372
  300POX    C2H 5141   8.021   5.505   2.512  0.5215 -0.4185  0.0349
  300POX    C2I 5142   8.104   5.632   2.534 -0.5060  0.2403  0.1648
  300POX    C2J 5143   8.128   5.636   2.685  0.4392  0.4879  0.0098
  300POX    C2K 5144   8.234   5.744   2.705  0.3593  0.4852  0.4427
  300POX    C2L 5145   8.276   5.738   2.852  0.1921  0.1725  0.4781
  300POX    C2M 5146   8.372   5.849   2.897  0.4506  0.2146 -0.1821
  300POX    C2N 5147   8.408   5.846   3.045 -0.0720 -0.4195 -0.0631
  300POX    C2O 5148   8.510   5.955   3.077 -0.1209 -0.3583 -0.1130
  300POX    C2P 5149   8.559   5.930   3.220 -0.0272 -0.5514 -0.1799
  301CHL    CN1 5150   7.539   0.696   1.542 -0.5106  0.1132  0.4359
  301CHL    CN2 5151   7.438   0.528   1.666 -0.0898 -0.2533  0.0824
  301CHL    CN3 5152   7.631   0.473   1.534 -0.5052 -0.5132  0.2474
  301CHL    NTM 5153   7.508   0.552   1.538 -0.1572  0.0427  0.1013
  301CHL     CB 5154   7.420   0.519   1.425  0.7396 -0.0095 -0.5880
  302PJ2     CA 5155   7.337   0.390   1.419  0.2432  0.2325  0.7415
  302PJ2     OA 5156   7.408   0.266   1.427  0.0374  0.0745  0.1249
  302PJ2      P 5157   7.313   0.142   1.388 -0.0359  0.1318  0.1217
  302PJ2     OB 5158   7.231   0.179   1.271 -0.4032  0.7466  0.5643
  302PJ2     HB 5159   7.194   0.110   1.208  0.5208  0.4686  0.3069
  302PJ2     OG 5160   7.380   0.010   1.398 -0.2048  0.0017 -0.4555
  302PJ2     HG 5161   7.346  -0.068   1.345 -0.2393 -0.3059  0.0232
  302PJ2     OD 5162   7.212   0.141   1.514 -0.2631  0.1383 -0.0601
  303POX     CD 5163   7.259   0.085   1.636 -0.1339  0.3069 -0.0311
  303POX     CE 5164   7.193   0.147   1.760 -0.0188 -0.0931  0.2327
  303POX     OE 5165   7.264   0.098   1.874  0.3202 -0.3624 -0.0886
  303POX    C1A 5166   7.369   0.170   1.912  0.4369 -0.3575 -0.4254
  303POX    O1A 5167   7.406   0.261   1.837 -0.0598  0.0511 -0.1741
  303POX    C1B 5168   7.428   0.111   2.034  0.3044 -0.1250 -0.2498
  303POX    C1C 5169   7.394   0.208   2.148  0.1879 -0.0988 -0.3070
  303POX    C1D 5170   7.487   0.194   2.268 -0.2478  0.5815  0.1151
  303POX    C1E 5171   7.413   0.245   2.392  0.6362  0.6681  0.6176
  303POX    C1F 5172   7.378   0.116   2.467  0.2137  0.3431 -0.1349
  303POX    C1G 5173   7.290   0.151   2.587  0.7712  0.0137  0.3705
  303POX    C1H 5174   7.228   0.033   2.662 -0.0570  0.3118  0.1584
  303POX    C1I 5175   7.104   0.074   2.742 -0.2168  0.6072 -0.2327
  303POX    C1J 5176   7.059  -0.009   2.837  1.0213  0.5579  0.3334
  303POX    C1K 5177   7.120  -0.148   2.849  0.0598  0.1448  0.5323
  303POX    C1L 5178   7.035  -0.227   2.949 -0.0918  0.0673  0.3417
  303POX    C1M 5179   7.074  -0.375   2.945  0.0521  0.1265 -0.6282
  303POX    C1N 5180   6.981  -0.451   3.040  0.6033  0.4476  0.1736
  303POX    C1O 5181   7.042  -0.592   3.041 -0.3139  0.0436  0.0454
  303POX    C1P 5182   6.965  -0.685   3.135  0.6863 -0.2823  0.5522
  303POX    C1Q 5183   7.026  -0.825   3.149  0.3866 -0.4857 -0.1090
  303POX    C1R 5184   7.175  -0.826   3.180  0.4852  0.3280 -0.5213
  303POX     CZ 5185   7.045   0.109   1.764 -0.1737  0.4779 -0.0080
  303POX     OZ 5186   6.964   0.153   1.873  0.0959 -0.1211  0.4437
  303POX    C2A 5187   6.836   0.119   1.872  0.1847 -0.4490 -0.1376
  303POX    O2A 5188   6.805   0.021   1.804 -0.2474  0.3047 -1.0415
  303POX    C2B 5189   6.745   0.188   1.966 -0.0410 -0.0557 -0.6425
  303POX    C2C 5190   6.624   0.109   2.016 -0.2496  0.5714 -0.1405
  303POX    C2D 5191   6.522   0.173   2.110 -0.5406 -0.0390 -0.0347
  303POX    C2E 5192   6.437   0.059   2.168 -0.0143 -0.5398 -0.2338
  303POX    C2F 5193   6.314   0.109   2.245 -0.0907 -0.7426 -0.2243
  303POX    C2G 5194   6.262   0.002   2.342 -0.3995 -0.3341  0.0619
  303POX    C2H 5195   6.132   0.053   2.403 -0.4786 -0.1597 -0.2508
  303POX    C2I 5196   6.080  -0.055   2.498 -0.2773 -0.1797 -0.1643
  303POX    C2J 5197   6.177  -0.088   2.612 -0.1355  0.0027 -0.2325
  303POX    C2K 5198   6.127  -0.188   2.716  0.1482  0.3512  0.2392
  303POX    C2L 5199   6.000  -0.158   2.795 -0.2681  0.0489 -0.3105
  303POX    C2M 5200   5.999  -0.053   2.906  0.3792 -0.0148 -0.2421
  303POX    C2N 5201   5.859   0.005   2.927  0.3370 -0.1645 -0.1082
  303POX    C2O 5202   5.781  -0.092   3.016  0.2509  0.2986  0.3227
  303POX    C2P 5203   5.650  -0.047   3.081 -0.0164 -0.4842  0.3338
  304CHL    CN1 5204   6.268   1.039   0.734 -0.3699 -0.4940 -0.1010
  304CHL    CN2 5205   6.122   1.180   0.837 -0.1396  0.4519  0.3448
  304CHL    CN3 5206   6.349   1.145   0.924  0.2457 -0.7182 -0.8864
  304CHL    NTM 5207   6.228   1.083   0.868 -0.4022 -0.0394 -0.2592
  304CHL     CB 5208   6.166   0.973   0.943  0.1208 -0.2791 -0.1728
  305PJ2     CA 5209   6.249   0.855   0.993 -0.1820 -0.4635 -0.1073
  305PJ2     OA 5210   6.315   0.910   1.108 -0.2030 -0.1645 -0.2403
  305PJ2      P 5211   6.411   0.824   1.203 -0.1560  0.0158 -0.1224
  305PJ2     OB 5212   6.502   0.750   1.111 -0.2987 -0.5726  0.2020
  305PJ2     HB 5213   6.560   0.695   1.172 -0.2036  1.3537  1.9761
  305PJ2     OG 5214   6.475   0.911   1.303 -0.0551 -0.0476 -0.1316
  305PJ2     HG 5215   6.404   0.971   1.340  0.7173 -1.1104  3.5456
  305PJ2     OD 5216   6.299   0.734   1.276 -0.1004 -0.1986 -0.2961
  306POX     CD 5217   6.265   0.753   1.414 -0.1305  0.1747 -0.3527
  306POX     CE 5218   6.154   0.673   1.483  0.3965 -0.3017 -0.0507
  306POX     OE 5219   6.106   0.719   1.610 -0.5254 -0.5182 -0.3129
  306POX    C1A 5220   5.979   0.709   1.647 -0.4445  0.5689  0.3247
  306POX    O1A 5221   5.899   0.675   1.560  0.0012  0.1961  0.0580
  306POX    C1B 5222   5.953   0.745   1.788 -0.3088  0.1191  0.4668
  306POX    C1C 5223   5.817   0.685   1.824 -0.1163 -0.6189 -0.0061
  306POX    C1D 5224   5.778   0.759   1.952  0.3674 -0.3326 -0.0233
  306POX    C1E 5225   5.650   0.710   2.020 -0.1074  0.2839 -0.4542
  306POX    C1F 5226   5.582   0.791   2.131  0.2924  0.1421 -0.0998
  306POX    C1G 5227   5.507   0.915   2.080  0.3401  0.2670  0.1325
  306POX    C1H 5228   5.469   1.004   2.198 -0.3241  0.4383 -0.2053
  306POX    C1I 5229   5.582   1.078   2.270  0.3640 -0.6629 -0.1349
  306POX    C1J 5230   5.584   1.137   2.389 -0.2900 -0.1177 -0.3898
  306POX    C1K 5231   5.455   1.165   2.468  0.0501  0.0240  0.1221
  306POX    C1L 5232   5.473   1.290   2.553  0.2136  0.0401  0.0643
  306POX    C1M 5233   5.347   1.332   2.630  0.2536  0.9812 -0.3676
  306POX    C1N 5234   5.366   1.416   2.756  0.1406  0.1879  0.1861
  306POX    C1O 5235   5.226   1.434   2.815  0.2752 -0.6176  0.7751
  306POX    C1P 5236   5.213   1.544   2.921 -0.4715  0.1835 -0.1248
  306POX    C1Q 5237   5.068   1.552   2.969 -0.3851 -1.2385  0.4145
  306POX    C1R 5238   5.053   1.687   3.040 -0.1764 -0.5393 -0.8553
  306POX     CZ 5239   6.198   0.527   1.477  0.3373 -0.3147 -0.1532
  306POX     OZ 5240   6.123   0.434   1.556  0.1972 -0.3477 -0.3237
  306POX    C2A 5241   6.149   0.304   1.550  0.1647 -0.3781  0.2040
  306POX    O2A 5242   6.246   0.266   1.484  0.1959  0.0305  0.0131
  306POX    C2B 5243   6.068   0.210   1.631 -0.0309  0.3439  0.8492
  306POX    C2C 5244   6.139   0.079   1.663  0.3251  0.3087 -0.0825
  306POX    C2D 5245   6.050  -0.005   1.755 -0.3045  0.7733 -0.2647
  306POX    C2E 5246   6.078   0.031   1.901  0.3439 -0.2931 -0.1187
  306POX    C2F 5247   6.035  -0.081   1.995  0.1304 -0.1708 -0.0692
  306POX    C2G 5248   6.119  -0.209   1.985  0.0035 -0.2363 -0.2808
  306POX    C2H 5249   6.107  -0.301   2.107 -0.0300 -0.1341 -0.2066
  306POX    C2I 5250   6.184  -0.426   2.064 -0.5066 -0.3926 -0.3139
  306POX    C2J 5251   6.224  -0.525   2.174 -0.7705 -0.0466  0.0971
  306POX    C2K 5252   6.292  -0.647   2.111  0.0510  0.3773  0.1493
  306POX    C2L 5253   6.356  -0.730   2.222  0.3501  0.0749 -0.2453
  306POX    C2M 5254   6.260  -0.796   2.322  0.3989  0.3116 -0.0409
  306POX    C2N 5255   6.335  -0.865   2.436 -0.0431 -0.2036 -0.0603
  306POX    C2O 5256   6.413  -0.762   2.518  0.3145  0.1982 -0.8863
  306POX    C2P 5257   6.519  -0.826   2.609 -0.3957  0.0357 -0.1588
  307CHL    CN1 5258   7.454   4.642   0.646 -0.2697 -0.0432  0.3025
  307CHL    CN2 5259   7.272   4.482   0.648 -0.1044  0.2090 -0.6137
  307CHL    CN3 5260   7.221   4.706   0.656 -0.6491 -0.5770 -0.5003
  307CHL    NTM 5261   7.322   4.610   0.702 -0.3609  0.0045  0.1151
  307CHL     CB 5262   7.320   4.595   0.848  0.0484  0.3869  0.1608
  308PJ2     CA 5263   7.418   4.493   0.906  0.0068  0.0540 -0.3502
  308PJ2     OA 5264   7.558   4.517   0.885 -0.0342  0.2777 -0.3754
  308PJ2      P 5265   7.645   4.411   0.970 -0.4419 -0.0042 -0.3056
  308PJ2     OB 5266   7.785   4.428   0.926 -0.3942 -0.4679 -0.3337
  308PJ2     HB 5267   7.791   4.471   0.836  0.2028 -0.0968 -0.1159
  308PJ2     OG 5268   7.600   4.270   0.957  0.0202 -0.1795 -0.0255
  308PJ2     HG 5269   7.510   4.267   0.914  0.0846  0.2874 -0.2008
  308PJ2     OD 5270   7.624   4.469   1.119 -0.1576 -0.4192 -0.1038
  309POX     CD 5271   7.701   4.385   1.206 -0.0916 -0.1890  0.0598
  309POX     CE 5272   7.654   4.391   1.351 -0.4988 -0.5727 -0.0564
  309POX     OE 5273   7.751   4.321   1.430 -0.2477  0.0599  0.1987
  309POX    C1A 5274   7.854   4.386   1.483 -0.2122  0.1439  0.0290
  309POX    O1A 5275   7.860   4.508   1.465 -0.1482  0.1605  0.1653
  309POX    C1B 5276   7.941   4.303   1.569  0.0430  0.0968 -0.2722
  309POX    C1C 5277   7.907   4.333   1.715 -0.0582 -0.3278 -0.2063
  309POX    C1D 5278   8.019   4.402   1.794 -0.3290 -0.1071 -0.0121
  309POX    C1E 5279   7.986   4.401   1.943 -0.2187 -0.1489  0.0123
  309POX    C1F 5280   8.091   4.473   2.027 -0.1782  0.1557 -0.3013
  309POX    C1G 5281   8.057   4.448   2.174  0.2517  0.3513 -0.1657
  309POX    C1H 5282   8.151   4.516   2.274  0.7320  0.1818 -0.4991
  309POX    C1I 5283   8.157   4.668   2.258 -0.1925  0.1997 -0.7577
  309POX    C1J 5284   8.136   4.752   2.359 -0.0503 -0.1753 -0.4098
  309POX    C1K 5285   8.122   4.702   2.503  1.0664  0.1750 -0.1612
  309POX    C1L 5286   8.147   4.810   2.608 -0.0206 -0.0973  0.3961
  309POX    C1M 5287   8.126   4.766   2.753  0.3330 -0.1565  0.4308
  309POX    C1N 5288   8.134   4.888   2.845  0.2064  0.4591 -0.3574
  309POX    C1O 5289   8.151   4.849   2.992 -0.2834  0.6270 -0.2570
  309POX    C1P 5290   8.039   4.770   3.061 -0.2474  0.8288  0.0326
  309POX    C1Q 5291   8.071   4.743   3.208 -0.1857  0.0774 -0.1139
  309POX    C1R 5292   8.200   4.664   3.231 -0.4422 -0.4484 -0.4891
  309POX     CZ 5293   7.510   4.339   1.341 -0.6678 -0.1896  0.3201
  309POX     OZ 5294   7.441   4.342   1.466 -0.1794  0.4831  0.5771
  309POX    C2A 5295   7.340   4.256   1.475  0.2010 -0.0412 -0.1032
  309POX    O2A 5296   7.361   4.140   1.439 -0.0033  0.0401 -0.4955
  309POX    C2B 5297   7.254   4.298   1.588  0.2589 -0.3402  0.0517
  309POX    C2C 5298   7.320   4.333   1.721  0.1362  0.6477 -0.1433
  309POX    C2D 5299   7.205   4.354   1.820  0.1533 -0.2694  0.0797
  309POX    C2E 5300   7.262   4.337   1.961 -0.0162  0.0826  0.1910
  309POX    C2F 5301   7.172   4.424   2.050 -1.1070 -0.5408 -0.2836
  309POX    C2G 5302   7.224   4.421   2.193 -0.5637 -0.2987 -0.4712
  309POX    C2H 5303   7.199   4.291   2.271 -0.0459 -0.0675  0.0873
  309POX    C2I 5304   7.262   4.305   2.410 -0.5437  0.4561  0.2650
  309POX    C2J 5305   7.194   4.210   2.508 -0.2977 -0.2331 -0.2270
  309POX    C2K 5306   7.258   4.214   2.647 -0.4133  0.4586 -0.1901
  309POX    C2L 5307   7.393   4.142   2.648 -0.4921  0.3028  0.7707
  309POX    C2M 5308   7.439   4.120   2.792 -0.2190 -0.1275  0.6208
  309POX    C2N 5309   7.553   4.023   2.822 -0.0420 -0.2333 -0.3754
  309POX    C2O 5310   7.592   4.016   2.969  0.0147  0.2653 -0.3675
  309POX    C2P 5311   7.684   3.898   2.998 -0.1193  0.2731  0.1020
  310CHL    CN1 5312   0.413   7.352   1.025 -0.3311 -0.6521 -0.2994
  310CHL    CN2 5313   0.390   7.227   1.228  0.3653  0.0309  0.2184
  310CHL    CN3 5314   0.575   7.188   1.096  0.3579  0.2725 -0.4824
  310CHL    NTM 5315   0.486   7.296   1.140  0.0268 -0.0918 -0.2477
  310CHL     CB 5316   0.559   7.406   1.203 -0.6099 -0.1945  0.6890
  311PJ2     CA 5317   0.493   7.535   1.253  0.0148  0.5166 -0.2696
  311PJ2     OA 5318   0.375   7.536   1.334  0.4347  0.1289  0.3620
  311PJ2      P 5319   0.346   7.681   1.398 -0.0603  0.2165 -0.0557
  311PJ2     OB 5320   0.481   7.719   1.444  0.0337 -0.1232 -0.0521
  311PJ2     HB 5321   0.494   7.816   1.426  0.7247 -0.3356 -0.7718
  311PJ2     OG 5322   0.292   7.748   1.277 -0.1929 -0.4001 -0.3411
  311PJ2     HG 5323   0.214   7.694   1.246 -0.2524  0.8046 -2.4366
  311PJ2     OD 5324   0.239   7.635   1.509 -0.0965 -0.1190 -0.2277
  312POX     CD 5325   0.106   7.602   1.468 -0.4652  0.6492  0.3138
  312POX     CE 5326   0.020   7.512   1.556  0.0683 -0.1171  0.0651
  312POX     OE 5327  -0.010   7.559   1.688  0.3216  0.2318 -0.0037
  312POX    C1A 5328  -0.100   7.655   1.707  0.3151  0.3285 -0.5067
  312POX    O1A 5329  -0.194   7.683   1.633  0.0652 -0.5487 -0.5326
  312POX    C1B 5330  -0.068   7.715   1.838 -0.0751  0.4662 -0.4721
  312POX    C1C 5331  -0.187   7.730   1.933  0.0374 -0.0250 -0.2504
  312POX    C1D 5332  -0.146   7.759   2.078 -0.3120  0.4967 -0.2536
  312POX    C1E 5333  -0.256   7.807   2.173  0.1302  0.2303  0.3991
  312POX    C1F 5334  -0.197   7.841   2.310 -0.1282  0.1588  0.5288
  312POX    C1G 5335  -0.299   7.869   2.420 -0.6154  0.8276 -0.0783
  312POX    C1H 5336  -0.229   7.902   2.552 -0.0257  0.1697 -0.2195
  312POX    C1I 5337  -0.144   7.789   2.611  0.2265  0.4520 -0.0401
  312POX    C1J 5338  -0.154   7.742   2.735  0.3115  0.1093 -0.1612
  312POX    C1K 5339  -0.254   7.798   2.836 -0.1263 -0.3818 -0.3190
  312POX    C1L 5340  -0.356   7.707   2.904  0.0760 -0.2248  0.2047
  312POX    C1M 5341  -0.391   7.739   3.049  0.3373 -0.4190  0.3111
  312POX    C1N 5342  -0.482   7.627   3.099 -0.0118 -0.1265  0.3319
  312POX    C1O 5343  -0.514   7.625   3.249  0.7861  0.3205  0.5122
  312POX    C1P 5344  -0.642   7.704   3.280  0.4047  0.0078 -0.2464
  312POX    C1Q 5345  -0.691   7.681   3.423  0.6949 -0.1190 -0.1681
  312POX    C1R 5346  -0.838   7.716   3.441  0.8265 -0.1159  0.9592
  312POX     CZ 5347   0.091   7.377   1.544  0.1178 -0.0960  0.1215
  312POX     OZ 5348   0.020   7.259   1.581 -0.0695 -0.0246 -0.0065
  312POX    C2A 5349   0.088   7.163   1.644  0.0685  0.0265 -0.0771
  312POX    O2A 5350   0.208   7.174   1.665  0.0470 -0.0916  0.1039
  312POX    C2B 5351  -0.003   7.050   1.677 -0.3198  0.2478 -0.3732
  312POX    C2C 5352  -0.008   7.033   1.829  0.1390 -0.3619 -0.4243
  312POX    C2D 5353  -0.114   6.934   1.880 -0.0116  0.2307  0.4202
  312POX    C2E 5354  -0.094   6.903   2.029  0.4968  0.1448  0.3361
  312POX    C2F 5355   0.049   6.865   2.070  0.6178 -0.3188 -0.5012
  312POX    C2G 5356   0.048   6.812   2.213 -0.4863 -0.1159 -0.4198
  312POX    C2H 5357   0.001   6.910   2.320  0.0526 -0.1955 -0.1048
  312POX    C2I 5358  -0.034   6.844   2.454 -0.2359 -0.0368 -0.1016
  312POX    C2J 5359  -0.120   6.939   2.538 -0.2351  0.2487 -0.4234
  312POX    C2K 5360  -0.178   6.879   2.666  0.2385 -0.2579 -0.4446
  312POX    C2L 5361  -0.074   6.846   2.773  0.1661 -0.0602 -0.3133
  312POX    C2M 5362  -0.127   6.754   2.884 -0.0057  0.0685 -0.2880
  312POX    C2N 5363  -0.036   6.744   3.007 -0.2864 -0.4713 -0.1235
  312POX    C2O 5364  -0.119   6.688   3.123 -0.1122 -0.8944 -0.2020
  312POX    C2P 5365  -0.044   6.673   3.255 -0.6420  0.7238  0.3035
  313CHL    CN1 5366   2.423   7.894   1.182 -0.2145  0.5511 -0.1288
  313CHL    CN2 5367   2.561   7.694   1.173  0.1730  0.5868  0.4437
  313CHL    CN3 5368   2.371   7.704   1.042 -0.2662  0.4401 -0.1791
  313CHL    NTM 5369   2.424   7.748   1.172  0.1668  0.5695 -0.3969
  313CHL     CB 5370   2.341   7.703   1.285  0.3464  0.4727 -0.3030
  314PJ2     CA 5371   2.332   7.553   1.311 -0.3965  0.5561 -0.0747
  314PJ2     OA 5372   2.281   7.458   1.217 -0.7732  0.0507  0.6260
  314PJ2      P 5373   2.316   7.304   1.249 -0.0030  0.0588 -0.1537
  314PJ2     OB 5374   2.253   7.261   1.375 -0.4583 -0.3264 -0.5111
  314PJ2     HB 5375   2.220   7.167   1.367  0.6765 -1.0819  2.2285
  314PJ2     OG 5376   2.299   7.235   1.119 -0.5337 -0.1936  0.0473
  314PJ2     HG 5377   2.316   7.303   1.048 -1.3405 -0.0900 -0.0565
  314PJ2     OD 5378   2.477   7.307   1.257 -0.0442  0.1081  0.7996
  315POX     CD 5379   2.538   7.197   1.325 -0.2773 -0.4204  0.1643
  315POX     CE 5380   2.689   7.222   1.334 -0.3178 -0.2992  0.5015
  315POX     OE 5381   2.746   7.113   1.407  0.0576 -0.0638  0.5622
  315POX    C1A 5382   2.873   7.079   1.382  0.1029  0.2718  0.3289
  315POX    O1A 5383   2.933   7.136   1.291 -0.5281 -0.3918 -0.5315
  315POX    C1B 5384   2.920   6.981   1.482 -0.1443 -0.2336 -0.0451
  315POX    C1C 5385   3.022   6.879   1.430  0.3089  0.4084 -0.4172
  315POX    C1D 5386   3.042   6.768   1.533  0.3121 -0.2711 -1.1466
  315POX    C1E 5387   2.927   6.672   1.499 -0.3457  0.1687 -0.2058
  315POX    C1F 5388   2.902   6.553   1.592 -0.1022  0.0931 -0.2370
  315POX    C1G 5389   2.842   6.593   1.727  0.6089  0.3754 -0.0021
  315POX    C1H 5390   2.843   6.461   1.805  0.2514  0.4422  0.1121
  315POX    C1I 5391   2.772   6.479   1.940 -0.3344  0.4139 -0.1896
  315POX    C1J 5392   2.770   6.387   2.036  0.5183  0.2983 -0.2756
  315POX    C1K 5393   2.834   6.249   2.025  0.9963  0.5355 -0.5147
  315POX    C1L 5394   2.867   6.200   2.166 -0.3945  0.1218 -0.3141
  315POX    C1M 5395   2.753   6.168   2.262 -0.0850  0.0253  0.0226
  315POX    C1N 5396   2.792   6.119   2.402  0.3010  0.6961  0.1514
  315POX    C1O 5397   2.664   6.107   2.485  0.0795 -0.2513 -0.3113
  315POX    C1P 5398   2.701   6.089   2.633 -0.6257  0.3898 -0.0473
  315POX    C1Q 5399   2.708   5.939   2.665  0.0369  0.4969  0.3256
  315POX    C1R 5400   2.576   5.864   2.650  0.0204  0.5621  0.1395
  315POX     CZ 5401   2.729   7.347   1.412  0.2254 -0.3547  0.3137
  315POX     OZ 5402   2.684   7.367   1.547 -0.0021 -0.0102  0.1880
  315POX    C2A 5403   2.615   7.477   1.574  0.0007  0.0776 -0.1551
  315POX    O2A 5404   2.613   7.571   1.495  0.0785 -0.4095 -0.7457
  315POX    C2B 5405   2.570   7.477   1.715 -0.4150 -0.1598 -0.2843
  315POX    C2C 5406   2.417   7.470   1.717 -0.4397  0.4353  0.0384
  315POX    C2D 5407   2.366   7.330   1.683  0.4036  0.2106 -0.3291
  315POX    C2E 5408   2.222   7.303   1.727  0.3746  0.5673 -0.2019
  315POX    C2F 5409   2.207   7.151   1.728  0.0038  0.6038  0.4836
  315POX    C2G 5410   2.063   7.113   1.763 -0.0436  0.1048 -0.2294
  315POX    C2H 5411   2.042   6.961   1.768 -0.1020  0.1259  0.1650
  315POX    C2I 5412   2.063   6.918   1.913  0.1803  0.2395  0.1600
  315POX    C2J 5413   2.024   6.770   1.920 -0.0763  0.3022  0.0450
  315POX    C2K 5414   2.012   6.723   2.065  0.3291 -0.3973 -0.1460
  315POX    C2L 5415   2.148   6.705   2.133  0.2240  0.1979  0.2320
  315POX    C2M 5416   2.230   6.598   2.060 -0.3410 -0.2599  0.2610
  315POX    C2N 5417   2.365   6.589   2.132 -0.1386 -0.1810 -0.1051
  315POX    C2O 5418   2.339   6.524   2.268 -0.1994  0.0238 -0.0190
  315POX    C2P 5419   2.454   6.432   2.309 -0.1301  0.1239  0.0129
  316CHL    CN1 5420   7.591   6.758   1.564  0.1267  0.6921 -0.1677
  316CHL    CN2 5421   7.452   6.966   1.572 -0.9626  0.3716 -0.5031
  316CHL    CN3 5422   7.371   6.765   1.651  0.0608  0.6743 -0.0799
  316CHL    NTM 5423   7.460   6.822   1.548 -0.0082  0.3811 -0.3010
  316CHL     CB 5424   7.390   6.793   1.422  0.3937 -0.1658 -0.4023
  317PJ2     CA 5425   7.284   6.886   1.363  0.2878  0.3186  0.5307
  317PJ2     OA 5426   7.156   6.908   1.423  0.1847 -0.0380  0.4443
  317PJ2      P 5427   7.118   7.061   1.393  0.2818 -0.1284 -0.1360
  317PJ2     OB 5428   6.971   7.055   1.387  0.2674  0.2685 -0.2468
  317PJ2     HB 5429   6.942   7.075   1.480 -2.3341 -2.2631 -0.3446
  317PJ2     OG 5430   7.185   7.105   1.268  0.0203 -0.3980 -0.3703
  317PJ2     HG 5431   7.113   7.140   1.207  0.3292 -0.9818 -1.0987
  317PJ2     OD 5432   7.186   7.133   1.520  0.1360  1.0857 -0.7238
  318POX     CD 5433   7.111   7.145   1.641  0.3147  0.7233 -0.5750
  318POX     CE 5434   7.186   7.197   1.764  0.0328 -0.0765 -0.0598
  318POX     OE 5435   7.123   7.148   1.883  0.2361  0.4893  0.2828
  318POX    C1A 5436   7.158   7.029   1.930 -0.7425  0.0365 -0.1008
  318POX    O1A 5437   7.200   6.952   1.844  0.1245 -0.2823  0.5878
  318POX    C1B 5438   7.095   6.981   2.055 -0.4823 -0.6780 -0.2380
  318POX    C1C 5439   7.197   6.892   2.127  0.0994  0.0778 -0.1211
  318POX    C1D 5440   7.142   6.834   2.257 -0.0359  0.1759 -0.1341
  318POX    C1E 5441   7.030   6.734   2.227 -0.7145  0.9394 -0.1825
  318POX    C1F 5442   6.981   6.673   2.359 -0.5650  0.2254 -0.4507
  318POX    C1G 5443   6.883   6.561   2.321 -0.0918 -0.4313  0.2429
  318POX    C1H 5444   6.839   6.477   2.441 -0.4880 -0.5421  0.0203
  318POX    C1I 5445   6.935   6.364   2.478  0.4914  0.3679  0.2964
  318POX    C1J 5446   6.957   6.349   2.608  0.2099 -0.6252  0.2338
  318POX    C1K 5447   6.901   6.423   2.730  0.2971  0.0011 -0.1034
  318POX    C1L 5448   7.004   6.455   2.838  0.3260  0.2574 -0.2066
  318POX    C1M 5449   6.980   6.575   2.930  0.3487 -0.0078  0.1502
  318POX    C1N 5450   7.096   6.582   3.029  0.0320 -0.0657  0.5270
  318POX    C1O 5451   7.073   6.658   3.160 -0.5235 -0.5662  0.7285
  318POX    C1P 5452   7.017   6.800   3.153  0.2886 -0.2437  0.5916
  318POX    C1Q 5453   7.126   6.902   3.119 -0.1164  0.1844  0.5621
  318POX    C1R 5454   7.071   7.044   3.111  0.1578  0.3002  0.7118
  318POX     CZ 5455   7.193   7.349   1.752 -0.0714 -0.0464  0.2486
  318POX     OZ 5456   7.272   7.405   1.857 -0.1765 -0.3379  0.4844
  318POX    C2A 5457   7.256   7.530   1.900 -0.4442 -0.2347  0.0838
  318POX    O2A 5458   7.149   7.587   1.877 -0.3737 -0.3750 -0.6224
  318POX    C2B 5459   7.354   7.570   2.003  0.0146 -0.3916 -0.2855
  318POX    C2C 5460   7.281   7.583   2.137  0.0182 -0.4003 -0.2832
  318POX    C2D 5461   7.377   7.599   2.256 -0.6066 -0.2641  0.2076
  318POX    C2E 5462   7.316   7.634   2.392 -0.3753  0.1869  0.1956
  318POX    C2F 5463   7.418   7.624   2.505  0.0055 -0.0251 -0.1643
  318POX    C2G 5464   7.371   7.642   2.650  0.1654 -1.1044  0.0298
  318POX    C2H 5465   7.499   7.633   2.733  0.4186 -0.3459 -0.2722
  318POX    C2I 5466   7.492   7.643   2.885  0.6683 -0.0460 -0.2797
  318POX    C2J 5467   7.413   7.764   2.935  0.5433 -0.2068 -0.0882
  318POX    C2K 5468   7.367   7.761   3.081  0.2996 -0.2700 -0.1655
  318POX    C2L 5469   7.265   7.651   3.111 -0.2627  0.2163 -0.2593
  318POX    C2M 5470   7.188   7.684   3.238  0.0829 -0.1916  0.0602
  318POX    C2N 5471   7.105   7.571   3.298  0.3252 -0.0031  0.7609
  318POX    C2O 5472   7.181   7.443   3.335  0.5107 -0.0632  0.1674
  318POX    C2P 5473   7.090   7.337   3.397  0.3528 -0.0824 -0.0952
  319CHL    CN1 5474   7.997   5.668   1.332  0.0289 -0.0704  0.3246
  319CHL    CN2 5475   8.040   5.685   1.097 -0.0158  0.0360  0.3341
  319CHL    CN3 5476   8.055   5.472   1.201 -0.4466 -0.2788  0.4314
  319CHL    NTM 5477   7.983   5.600   1.203  0.0069 -0.0203  0.3009
  319CHL     CB 5478   7.842   5.582   1.164  0.0308 -0.3442  0.3666
  320PJ2     CA 5479   7.740   5.693   1.139  0.2459 -0.1429  0.3767
  320PJ2     OA 5480   7.697   5.755   1.260 -0.8037 -0.4692  0.1849
  320PJ2      P 5481   7.629   5.892   1.211 -0.1949 -0.3000 -0.1902
  320PJ2     OB 5482   7.745   5.974   1.167 -0.3990 -0.1432 -0.4445
  320PJ2     HB 5483   7.726   6.054   1.111  1.2195  0.5630 -0.0438
  320PJ2     OG 5484   7.523   5.842   1.121 -0.2096  0.1610 -0.4307
  320PJ2     HG 5485   7.556   5.862   1.029 -0.4495  2.2021 -0.1228
  320PJ2     OD 5486   7.574   5.954   1.348 -0.0609 -0.1345 -0.2104
  321POX     CD 5487   7.675   5.980   1.446 -0.2647  0.2989 -0.1097
  321POX     CE 5488   7.621   6.054   1.568 -0.0841 -0.1788  0.2641
  321POX     OE 5489   7.726   6.088   1.659  0.0838  0.3578 -0.1270
  321POX    C1A 5490   7.734   6.214   1.702  0.2996  0.3788 -0.2305
  321POX    O1A 5491   7.676   6.305   1.643 -0.4486  0.1997  0.2260
  321POX    C1B 5492   7.828   6.228   1.815  0.4367 -0.2313 -0.2672
  321POX    C1C 5493   7.761   6.176   1.943  0.4448  0.4286  0.0057
  321POX    C1D 5494   7.780   6.027   1.973  0.2601  0.3960 -0.0408
  321POX    C1E 5495   7.700   5.972   2.090 -0.0722  0.5799 -0.1779
  321POX    C1F 5496   7.724   6.050   2.219 -0.3381 -0.0857  0.2820
  321POX    C1G 5497   7.665   5.982   2.343  0.0199 -0.5456  0.2025
  321POX    C1H 5498   7.777   5.973   2.447  0.2814  0.0184 -0.0268
  321POX    C1I 5499   7.720   5.955   2.588  0.3832  0.3277  0.0525
  321POX    C1J 5500   7.782   6.011   2.692  0.2947 -0.1342  0.3541
  321POX    C1K 5501   7.906   6.100   2.681 -0.1881  0.5629  0.4654
  321POX    C1L 5502   7.947   6.187   2.799  0.2067 -0.0019  0.7516
  321POX    C1M 5503   7.839   6.286   2.846  0.0191  0.2372 -0.1733
  321POX    C1N 5504   7.879   6.341   2.983  0.8176 -0.8678  0.0523
  321POX    C1O 5505   8.001   6.431   2.993  0.3161 -0.2014  0.2610
  321POX    C1P 5506   8.038   6.469   3.137  0.0361  0.2854  0.2064
  321POX    C1Q 5507   8.117   6.356   3.202 -0.2137  0.0164  0.0448
  321POX    C1R 5508   8.110   6.363   3.355 -0.6906 -0.4202  0.0470
  321POX     CZ 5509   7.513   5.962   1.625  0.2659 -0.5319  0.3582
  321POX     OZ 5510   7.446   6.006   1.743  0.4001 -0.1499  0.2924
  321POX    C2A 5511   7.367   5.920   1.807 -0.0460 -0.0898 -0.1750
  321POX    O2A 5512   7.353   5.804   1.769 -0.2226 -0.2429  0.3462
  321POX    C2B 5513   7.303   5.996   1.917  0.2573  0.2064 -0.2002
  321POX    C2C 5514   7.223   5.907   2.013  0.3283  0.2727 -0.0803
  321POX    C2D 5515   7.122   5.971   2.109 -0.1502 -0.2248 -0.2442
  321POX    C2E 5516   7.084   5.876   2.223 -0.0603  0.4462  0.3558
  321POX    C2F 5517   7.201   5.857   2.320  0.4314  0.0872 -0.2970
  321POX    C2G 5518   7.235   5.994   2.380 -0.0662  0.1218 -0.0881
  321POX    C2H 5519   7.319   5.965   2.504 -0.5629 -0.0473  0.2119
  321POX    C2I 5520   7.227   5.919   2.617 -0.2306 -0.0388  0.4879
  321POX    C2J 5521   7.300   5.907   2.751  0.2226 -0.3186  0.2173
  321POX    C2K 5522   7.196   5.880   2.860 -0.4402 -0.4833 -0.4449
  321POX    C2L 5523   7.254   5.830   2.993 -0.6241  0.4853  0.0145
  321POX    C2M 5524   7.323   5.933   3.082  0.3795 -0.0256 -0.1517
  321POX    C2N 5525   7.226   5.980   3.191  0.3784 -0.4026  0.0110
  321POX    C2O 5526   7.290   6.109   3.243 -0.1309 -0.1409  0.0012
  321POX    C2P 5527   7.181   6.196   3.304  0.1963 -0.0288  0.4361
  322CHL    CN1 5528   1.013   6.785   0.491 -0.1231 -0.5839 -0.4950
  322CHL    CN2 5529   0.854   6.824   0.662  0.1085 -0.1472 -0.0074
  322CHL    CN3 5530   0.935   6.602   0.619 -0.0323 -0.0311  0.3719
  322CHL    NTM 5531   0.972   6.744   0.626  0.1101 -0.0338 -0.2543
  322CHL     CB 5532   1.068   6.772   0.733 -0.2962 -0.4961  0.2361
  323PJ2     CA 5533   1.216   6.737   0.722 -0.0914  0.5233 -0.4308
  323PJ2     OA 5534   1.242   6.611   0.660  0.3063  0.3642  0.0504
  323PJ2      P 5535   1.354   6.535   0.748  0.1761 -0.1648 -0.2332
  323PJ2     OB 5536   1.414   6.433   0.659  0.2650 -0.0284 -0.3313
  323PJ2     HB 5537   1.341   6.383   0.613  0.1062 -0.9555  0.8885
  323PJ2     OG 5538   1.448   6.635   0.804 -0.5331  0.2090  0.2975
  323PJ2     HG 5539   1.404   6.722   0.828  0.8264  1.1485 -0.4337
  323PJ2     OD 5540   1.285   6.466   0.875  0.3215 -0.0417 -0.0862
  324POX     CD 5541   1.376   6.418   0.975  0.3319 -0.2824 -0.2103
  324POX     CE 5542   1.346   6.471   1.115  0.3388 -0.4699 -0.1381
  324POX     OE 5543   1.448   6.439   1.210 -0.0968 -0.2120  0.4273
  324POX    C1A 5544   1.517   6.544   1.254  0.0396 -0.0798 -0.0855
  324POX    O1A 5545   1.527   6.641   1.180 -0.2108 -0.0682 -0.1013
  324POX    C1B 5546   1.591   6.515   1.380 -0.5653 -0.0282  0.2836
  324POX    C1C 5547   1.518   6.567   1.504 -0.3768  0.2296  0.2875
  324POX    C1D 5548   1.593   6.541   1.634 -0.2718 -0.3073  0.1239
  324POX    C1E 5549   1.529   6.619   1.749 -0.1235 -0.1564  0.1024
  324POX    C1F 5550   1.618   6.595   1.872 -0.6371 -0.8228  0.3481
  324POX    C1G 5551   1.556   6.664   1.994  0.2564 -0.3915  0.5669
  324POX    C1H 5552   1.660   6.692   2.103  0.2568  0.8017  0.2769
  324POX    C1I 5553   1.599   6.746   2.233 -1.2544 -0.0942 -0.0310
  324POX    C1J 5554   1.627   6.719   2.360 -0.5215 -0.3509 -0.2434
  324POX    C1K 5555   1.737   6.617   2.391 -0.0109  0.3966  0.4714
  324POX    C1L 5556   1.692   6.540   2.516 -0.4055  0.4266  0.3484
  324POX    C1M 5557   1.797   6.464   2.596 -0.1296  0.6565  0.2045
  324POX    C1N 5558   1.751   6.432   2.738  0.3949 -0.5435  0.1137
  324POX    C1O 5559   1.659   6.311   2.749 -0.0502 -0.2273 -0.1166
  324POX    C1P 5560   1.594   6.312   2.888 -0.1196 -0.4938 -0.1467
  324POX    C1Q 5561   1.673   6.243   2.998  0.3631 -0.1287 -0.2635
  324POX    C1R 5562   1.592   6.206   3.122  0.2025  0.2568 -0.2540
  324POX     CZ 5563   1.197   6.442   1.137  0.2576  0.2317  0.2542
  324POX     OZ 5564   1.152   6.505   1.258 -0.1601 -0.1641  0.3051
  324POX    C2A 5565   1.055   6.595   1.251  0.6568  0.6717 -0.5471
  324POX    O2A 5566   0.986   6.627   1.154  0.1708 -0.2610 -0.5194
  324POX    C2B 5567   1.030   6.648   1.388  0.0526  0.0431 -0.4114
  324POX    C2C 5568   1.087   6.790   1.385  0.3818 -0.0729  0.2058
  324POX    C2D 5569   1.072   6.858   1.521  0.1682  0.1979  0.0478
  324POX    C2E 5570   1.186   6.812   1.612  0.3799  0.2653 -0.1828
  324POX    C2F 5571   1.182   6.854   1.759  0.1201 -0.2998 -0.0252
  324POX    C2G 5572   1.108   6.749   1.841 -0.3391  0.2375  0.2579
  324POX    C2H 5573   1.089   6.794   1.986 -0.2266  0.2592  0.2654
  324POX    C2I 5574   1.215   6.818   2.070 -0.0990  0.3098  0.0604
  324POX    C2J 5575   1.186   6.907   2.190  0.7008 -0.5019  0.8699
  324POX    C2K 5576   1.230   7.052   2.167 -0.0696 -0.4083 -0.0708
  324POX    C2L 5577   1.255   7.124   2.300 -0.0621  0.1191 -0.3530
  324POX    C2M 5578   1.389   7.088   2.366 -0.0249  0.1615 -0.4058
  324POX    C2N 5579   1.414   7.158   2.499  0.5169 -0.1489 -0.3459
  324POX    C2O 5580   1.524   7.105   2.592  0.3854 -0.3923 -0.3277
  324POX    C2P 5581   1.658   7.088   2.520  0.2606 -0.1105 -0.6246
  325CHL    CN1 5582   0.567   4.088   1.413 -0.4166  0.1307  0.7547
  325CHL    CN2 5583   0.626   3.877   1.319 -0.1167  0.6132 -0.2090
  325CHL    CN3 5584   0.791   4.037   1.389 -0.1567  0.1717  0.6341
  325CHL    NTM 5585   0.661   4.020   1.322 -0.2014  0.6167  0.6048
  325CHL     CB 5586   0.652   4.080   1.189 -0.1790 -0.3182  0.1757
  326PJ2     CA 5587   0.531   4.062   1.097  0.2350  0.3054 -0.5059
  326PJ2     OA 5588   0.400   4.057   1.153  0.2397  0.1451 -0.5086
  326PJ2      P 5589   0.301   3.954   1.080  0.0884  0.0871 -0.2252
  326PJ2     OB 5590   0.188   4.023   1.013 -0.3339 -0.0931  0.2973
  326PJ2     HB 5591   0.206   4.050   0.919 -1.2823  1.6868  0.5955
  326PJ2     OG 5592   0.391   3.856   1.015  0.0053 -0.4145  0.4112
  326PJ2     HG 5593   0.462   3.843   1.084  0.8290  2.6093  0.2477
  326PJ2     OD 5594   0.231   3.880   1.205 -0.0754  0.0957 -0.3110
  327POX     CD 5595   0.155   3.961   1.294  0.4200 -0.0767  0.2740
  327POX     CE 5596   0.088   3.885   1.410  0.2251 -0.0997  0.1470
  327POX     OE 5597   0.038   3.978   1.506  0.1416 -0.0829  0.0868
  327POX    C1A 5598  -0.093   4.001   1.507  0.2414  0.5519 -0.6254
  327POX    O1A 5599  -0.165   3.933   1.433  0.1487 -0.6737  0.5676
  327POX    C1B 5600  -0.125   4.109   1.603 -0.3803 -0.3103  0.1511
  327POX    C1C 5601  -0.167   4.087   1.748 -0.4271 -0.3461  0.1322
  327POX    C1D 5602  -0.210   4.220   1.811 -0.1318 -0.2712  0.1751
  327POX    C1E 5603  -0.247   4.205   1.959  0.4651  0.1019  0.3664
  327POX    C1F 5604  -0.143   4.137   2.048  0.5956  0.3094  0.3736
  327POX    C1G 5605  -0.182   4.150   2.195 -0.2749  0.2804  0.1489
  327POX    C1H 5606  -0.086   4.060   2.273  0.2336  0.3053 -0.4369
  327POX    C1I 5607  -0.141   4.033   2.413  0.0198 -0.0244 -0.5831
  327POX    C1J 5608  -0.227   3.938   2.451  0.0254  0.2460  0.1121
  327POX    C1K 5609  -0.287   3.843   2.348  0.0989  0.0977  0.2051
  327POX    C1L 5610  -0.345   3.717   2.412  0.3347 -0.1463 -0.0610
  327POX    C1M 5611  -0.480   3.754   2.473  0.2320 -0.4755 -0.0858
  327POX    C1N 5612  -0.543   3.622   2.518 -0.0853 -0.2880  0.0250
  327POX    C1O 5613  -0.654   3.665   2.614  0.3932  0.1705  0.3799
  327POX    C1P 5614  -0.740   3.545   2.654  0.2477  0.0806 -0.1953
  327POX    C1Q 5615  -0.846   3.591   2.755  0.0662 -0.2771 -0.2175
  327POX    C1R 5616  -0.958   3.662   2.679 -0.3280 -0.6237  0.0424
  327POX     CZ 5617   0.195   3.799   1.478  0.0888 -0.1955  0.2383
  327POX     OZ 5618   0.151   3.693   1.562  0.1319 -0.7761 -0.4567
  327POX    C2A 5619   0.218   3.663   1.674 -0.1128 -0.7664 -0.3058
  327POX    O2A 5620   0.333   3.701   1.689 -0.2541 -0.4140 -0.1125
  327POX    C2B 5621   0.152   3.567   1.765  0.0747 -0.4531  0.1599
  327POX    C2C 5622   0.013   3.617   1.805 -0.0789 -0.1760 -0.6960
  327POX    C2D 5623  -0.011   3.596   1.955  0.0689  0.6123 -0.5567
  327POX    C2E 5624   0.062   3.689   2.051  0.9415 -0.2501 -0.3743
  327POX    C2F 5625   0.035   3.635   2.192 -0.5953  0.8709 -0.2104
  327POX    C2G 5626   0.133   3.700   2.290  0.5428 -0.1924 -0.6147
  327POX    C2H 5627   0.129   3.620   2.420  0.1284  0.3850 -0.2729
  327POX    C2I 5628   0.207   3.698   2.527  0.4429 -0.0605 -0.1738
  327POX    C2J 5629   0.338   3.625   2.555  0.5717  0.1251 -0.2880
  327POX    C2K 5630   0.405   3.674   2.684  0.3848  0.0205 -0.1513
  327POX    C2L 5631   0.466   3.556   2.759 -0.0631 -0.0863  0.0501
  327POX    C2M 5632   0.502   3.590   2.904  0.0364  0.0226 -0.0003
  327POX    C2N 5633   0.568   3.476   2.981 -0.4228 -0.1446  0.1522
  327POX    C2O 5634   0.690   3.405   2.923 -0.3040 -0.3175  0.6072
  327POX    C2P 5635   0.724   3.284   3.010 -0.7542 -0.6254  0.3594
  328CHL    CN1 5636   7.572   3.799   1.143  0.3163 -0.4470  0.3327
  328CHL    CN2 5637   7.453   3.594   1.162  0.0324  0.0225 -0.3269
  328CHL    CN3 5638   7.658   3.625   1.269  0.6059 -1.0104  0.4262
  328CHL    NTM 5639   7.586   3.652   1.143  0.3885 -0.4407  0.6687
  328CHL     CB 5640   7.665   3.600   1.031 -0.5694  0.4702 -0.4605
  329PJ2     CA 5641   7.679   3.450   1.003 -0.0508  0.3966  0.1529
  329PJ2     OA 5642   7.759   3.401   1.111 -0.4993 -0.2409  0.2009
  329PJ2      P 5643   7.786   3.243   1.121  0.0312 -0.1882 -0.3428
  329PJ2     OB 5644   7.711   3.159   1.025  0.0190 -0.1894 -0.3326
  329PJ2     HB 5645   7.728   3.196   0.933 -2.3929  1.3040 -0.2579
  329PJ2     OG 5646   7.929   3.220   1.153  0.1108  0.3245 -0.3309
  329PJ2     HG 5647   7.941   3.122   1.166 -0.9494  0.5367  3.1604
  329PJ2     OD 5648   7.699   3.228   1.256  0.1548  0.4826 -0.1836
  330POX     CD 5649   7.770   3.237   1.379 -0.0607  0.4622 -0.0564
  330POX     CE 5650   7.677   3.263   1.498 -0.3642  0.6392 -0.3303
  330POX     OE 5651   7.738   3.327   1.610 -0.0417  0.5833 -0.4712
  330POX    C1A 5652   7.667   3.424   1.667 -0.5255 -0.0125 -0.0409
  330POX    O1A 5653   7.558   3.454   1.620 -0.1807  0.2816 -0.6602
  330POX    C1B 5654   7.733   3.481   1.787  0.2872 -0.4484 -0.2755
  330POX    C1C 5655   7.664   3.426   1.911 -0.5918  0.8562 -0.1706
  330POX    C1D 5656   7.704   3.486   2.046 -0.0819 -0.4100  0.2582
  330POX    C1E 5657   7.646   3.419   2.171  0.2811 -0.2172  0.5285
  330POX    C1F 5658   7.645   3.514   2.291  0.4789 -0.0327  0.3837
  330POX    C1G 5659   7.561   3.471   2.411 -0.2447  0.7170  0.1605
  330POX    C1H 5660   7.607   3.534   2.543  0.4475  0.0498  0.2495
  330POX    C1I 5661   7.523   3.457   2.645  0.1265  0.3240  0.1932
  330POX    C1J 5662   7.561   3.443   2.771 -0.5144 -0.1040  0.3484
  330POX    C1K 5663   7.688   3.508   2.830 -0.1759 -0.3024 -0.1604
  330POX    C1L 5664   7.699   3.503   2.982 -0.0123  0.4205 -0.1496
  330POX    C1M 5665   7.831   3.561   3.034  0.2757 -0.4781  0.1237
  330POX    C1N 5666   7.859   3.523   3.180 -0.0487  0.2934  0.3917
  330POX    C1O 5667   7.990   3.580   3.234  0.2203  0.1013 -0.0480
  330POX    C1P 5668   8.038   3.531   3.371  0.3448  0.4665  0.0403
  330POX    C1Q 5669   7.965   3.597   3.488  0.1749 -0.4080  0.4343
  330POX    C1R 5670   7.939   3.504   3.606 -0.6881 -0.2762  0.3512
  330POX     CZ 5671   7.603   3.130   1.514  0.2314  0.4270  0.8016
  330POX     OZ 5672   7.526   3.129   1.634 -0.6495  0.0285  0.2431
  330POX    C2A 5673   7.434   3.033   1.638 -0.1779 -0.4623 -0.4889
  330POX    O2A 5674   7.435   2.939   1.559  0.3822 -0.9400  0.0806
  330POX    C2B 5675   7.343   3.039   1.754 -0.3550 -0.7194 -0.6132
  330POX    C2C 5676   7.403   2.949   1.863  0.0827  0.5741  0.2364
  330POX    C2D 5677   7.290   2.895   1.951  0.1889 -0.1775 -0.0836
  330POX    C2E 5678   7.331   2.779   2.041  0.4050  0.0724  0.1406
  330POX    C2F 5679   7.206   2.735   2.117  0.3414 -0.1321 -0.0816
  330POX    C2G 5680   7.244   2.646   2.235 -0.2568 -0.2058  0.0613
  330POX    C2H 5681   7.129   2.608   2.328 -0.2380 -0.0992  0.1292
  330POX    C2I 5682   7.175   2.587   2.473 -0.0144  0.6407  0.1700
  330POX    C2J 5683   7.261   2.461   2.478 -0.6121  0.2166 -0.0934
  330POX    C2K 5684   7.265   2.416   2.624  0.0769  0.6339  0.0221
  330POX    C2L 5685   7.134   2.344   2.658  0.3953  0.4325  0.8670
  330POX    C2M 5686   7.112   2.309   2.805  0.2458  0.3363  0.8221
  330POX    C2N 5687   7.241   2.244   2.856  0.4213  0.3379  0.3884
  330POX    C2O 5688   7.203   2.191   2.995 -0.2965 -0.0356  0.0529
  330POX    C2P 5689   7.302   2.084   3.041 -0.0243  0.3154  0.2835
  331CHL    CN1 5690   1.583   5.598   0.571 -0.0196 -0.1124 -0.2176
  331CHL    CN2 5691   1.354   5.558   0.606  0.1324 -0.3431  0.6339
  331CHL    CN3 5692   1.430   5.756   0.495 -0.1957 -0.5675 -0.0548
  331CHL    NTM 5693   1.457   5.664   0.607  0.0258 -0.2341  0.1710
  331CHL     CB 5694   1.465   5.732   0.737 -0.0999 -0.0121  0.0644
  332PJ2     CA 5695   1.515   5.664   0.865  0.1146 -0.5566 -0.3006
  332PJ2     OA 5696   1.639   5.593   0.864  0.2684 -0.2927 -0.1224
  332PJ2      P 5697   1.767   5.681   0.906  0.1855 -0.2233 -0.0177
  332PJ2     OB 5698   1.882   5.596   0.870  0.1500 -0.2517 -0.0635
  332PJ2     HB 5699   1.853   5.501   0.873  1.7563 -0.8223 -1.1664
  332PJ2     OG 5700   1.737   5.816   0.854 -0.0134 -0.1278  0.3357
  332PJ2     HG 5701   1.784   5.887   0.907  0.2490  0.6960 -0.9555
  332PJ2     OD 5702   1.757   5.668   1.066 -0.3224  0.3731  0.0039
  333POX     CD 5703   1.764   5.540   1.130  0.2544  0.0979 -0.6048
  333POX     CE 5704   1.725   5.560   1.277 -0.0486 -0.4614 -0.6056
  333POX     OE 5705   1.789   5.465   1.362  0.7487  0.0017 -0.6781
  333POX    C1A 5706   1.883   5.511   1.445  0.0264  0.4409 -0.0961
  333POX    O1A 5707   1.919   5.629   1.441 -0.2074  0.5127 -0.1282
  333POX    C1B 5708   1.943   5.413   1.538  0.0092  0.2064 -0.3298
  333POX    C1C 5709   2.060   5.337   1.476 -0.0644 -0.1198 -0.0690
  333POX    C1D 5710   2.119   5.239   1.577  0.4892  0.7366  0.4423
  333POX    C1E 5711   2.019   5.127   1.604  0.5633  0.6017  0.1584
  333POX    C1F 5712   2.036   5.063   1.742 -0.7272  0.0948  0.0939
  333POX    C1G 5713   1.964   4.929   1.723 -0.3055 -0.0709 -0.3637
  333POX    C1H 5714   1.984   4.846   1.850 -0.3627 -0.4664 -0.6115
  333POX    C1I 5715   1.950   4.700   1.817 -0.7726 -0.4168 -0.4133
  333POX    C1J 5716   1.957   4.600   1.904 -0.0669  0.1660  0.2158
  333POX    C1K 5717   2.014   4.603   2.045 -0.0992  0.0999  0.2299
  333POX    C1L 5718   2.015   4.458   2.096  0.3311 -0.1824 -0.5625
  333POX    C1M 5719   2.067   4.460   2.240 -0.4709  0.3040 -0.2749
  333POX    C1N 5720   2.034   4.325   2.304 -0.4192  0.2470 -0.3684
  333POX    C1O 5721   2.032   4.329   2.457 -0.3586  0.0038 -0.3610
  333POX    C1P 5722   2.045   4.187   2.513 -0.2669  0.2820  0.3312
  333POX    C1Q 5723   2.106   4.189   2.653  0.4790 -0.7638  0.0346
  333POX    C1R 5724   2.004   4.216   2.765  0.0658 -0.5062 -0.4001
  333POX     CZ 5725   1.572   5.561   1.282 -0.0434  1.0030 -0.1421
  333POX     OZ 5726   1.522   5.593   1.412  0.4663  0.1768  0.2730
  333POX    C2A 5727   1.496   5.720   1.443 -0.6584  0.0203  0.0328
  333POX    O2A 5728   1.497   5.807   1.355 -0.5181  0.3710  0.3803
  333POX    C2B 5729   1.478   5.737   1.588  0.5917  0.5081  0.1506
  333POX    C2C 5730   1.606   5.768   1.665  0.5100  0.1532  0.4325
  333POX    C2D 5731   1.585   5.752   1.816 -0.5844 -0.6424  0.2022
  333POX    C2E 5732   1.723   5.738   1.879 -0.4387 -0.0235  0.0218
  333POX    C2F 5733   1.776   5.875   1.919 -0.0523 -0.0607 -0.3488
  333POX    C2G 5734   1.920   5.857   1.969 -0.2712  0.1871  0.3874
  333POX    C2H 5735   1.933   5.782   2.102  0.3367  0.2903  0.3859
  333POX    C2I 5736   1.854   5.853   2.212 -0.1559  0.5318 -0.1192
  333POX    C2J 5737   1.869   5.787   2.349  0.1183  0.2014 -0.3058
  333POX    C2K 5738   1.822   5.642   2.347  0.1639  0.1793  0.0999
  333POX    C2L 5739   1.840   5.574   2.483 -0.2314 -0.1982 -0.0340
  333POX    C2M 5740   1.828   5.425   2.449 -0.2741 -0.3460  0.6207
  333POX    C2N 5741   1.908   5.357   2.561  0.3290 -0.0591  0.3667
  333POX    C2O 5742   1.887   5.206   2.549  0.0782  0.0190 -0.2689
  333POX    C2P 5743   1.902   5.144   2.689 -0.5312  0.0357 -0.1968
  334CHL    CN1 5744   0.048   2.259   1.254 -0.0247 -0.2669 -0.0609
  334CHL    CN2 5745  -0.066   2.254   1.044 -0.5493  0.0093  0.0270
  334CHL    CN3 5746   0.070   2.072   1.128 -0.3862  0.1601  0.0990
  334CHL    NTM 5747   0.059   2.218   1.113 -0.3861  0.1312 -0.2055
  334CHL     CB 5748   0.176   2.270   1.041 -0.2059  0.0904  0.0569
  335PJ2     CA 5749   0.236   2.408   1.067  0.5960 -0.3407  0.5403
  335PJ2     OA 5750   0.152   2.523   1.058  0.6179 -0.3648 -0.0534
  335PJ2      P 5751   0.205   2.672   1.086 -0.1330 -0.0404 -0.3298
  335PJ2     OB 5752   0.329   2.689   1.007 -0.0194 -0.0908 -0.1627
  335PJ2     HB 5753   0.390   2.767   1.019  1.4435 -1.2013 -0.0920
  335PJ2     OG 5754   0.102   2.779   1.095  0.2592  0.3072  0.1032
  335PJ2     HG 5755   0.084   2.817   1.005  1.0444  1.7681  0.5345
  335PJ2     OD 5756   0.262   2.656   1.236 -0.7946 -0.2105 -0.0951
  336POX     CD 5757   0.164   2.663   1.340  0.0247  0.2530  0.6587
  336POX     CE 5758   0.213   2.679   1.484 -0.0327  0.4287  0.6583
  336POX     OE 5759   0.100   2.676   1.571 -0.5946  0.4766 -0.0594
  336POX    C1A 5760   0.067   2.557   1.620  0.6825  0.2608  0.3074
  336POX    O1A 5761   0.120   2.452   1.583  0.0279 -0.0230  0.1663
  336POX    C1B 5762  -0.042   2.565   1.719  0.2190 -0.0638 -0.1698
  336POX    C1C 5763   0.018   2.596   1.857 -0.0667  0.0169 -0.0626
  336POX    C1D 5764  -0.095   2.598   1.960 -0.5622 -0.1541 -0.5942
  336POX    C1E 5765  -0.179   2.725   1.946  0.1914  0.4926  0.5411
  336POX    C1F 5766  -0.291   2.730   2.051 -0.6220  0.1842 -0.2954
  336POX    C1G 5767  -0.314   2.871   2.106  0.1325  0.1263  0.1862
  336POX    C1H 5768  -0.425   2.878   2.212  0.0392  0.4067  0.0707
  336POX    C1I 5769  -0.360   2.855   2.348 -0.2278  0.3113  0.1808
  336POX    C1J 5770  -0.410   2.752   2.417 -0.1834 -0.1092 -0.4110
  336POX    C1K 5771  -0.519   2.653   2.376 -0.5186 -0.1058  0.4676
  336POX    C1L 5772  -0.474   2.510   2.405  0.3590  0.1951  0.6005
  336POX    C1M 5773  -0.575   2.397   2.384  0.3527  0.4354 -0.6979
  336POX    C1N 5774  -0.615   2.393   2.236  0.3335  0.0960 -0.6839
  336POX    C1O 5775  -0.733   2.299   2.214  0.3058  0.0725 -0.4395
  336POX    C1P 5776  -0.771   2.299   2.066  0.4175 -0.0199 -0.4685
  336POX    C1Q 5777  -0.897   2.217   2.037  0.3635  0.1958 -0.8457
  336POX    C1R 5778  -0.987   2.302   1.946 -0.2015 -0.1516 -0.6185
  336POX     CZ 5779   0.305   2.800   1.503  0.2071  0.4571 -0.5569
  336POX     OZ 5780   0.382   2.812   1.623 -0.5493 -0.1026 -0.0059
  336POX    C2A 5781   0.465   2.914   1.644 -0.2658 -0.2704 -0.3052
  336POX    O2A 5782   0.453   3.019   1.580 -0.1083  0.3162  0.6127
  336POX    C2B 5783   0.554   2.895   1.760  0.2068  0.6111 -0.5106
  336POX    C2C 5784   0.468   2.857   1.881  0.3122 -0.0598 -0.6440
  336POX    C2D 5785   0.548   2.818   2.006 -0.4861 -0.0666 -0.1281
  336POX    C2E 5786   0.472   2.793   2.136 -0.0272 -0.5075  0.0569
  336POX    C2F 5787   0.575   2.771   2.247 -0.0384 -0.7543  0.0178
  336POX    C2G 5788   0.507   2.805   2.380  0.2315  0.4103 -0.1343
  336POX    C2H 5789   0.553   2.713   2.493 -0.9053 -0.0569 -0.0362
  336POX    C2I 5790   0.488   2.749   2.627  0.2887  0.4628  0.4254
  336POX    C2J 5791   0.551   2.659   2.733 -0.4589  0.1337  0.6036
  336POX    C2K 5792   0.700   2.679   2.763 -0.2302 -0.2840 -0.2348
  336POX    C2L 5793   0.753   2.569   2.855  0.3159  0.2458  0.0891
  336POX    C2M 5794   0.721   2.584   3.004  0.3857  0.1526  0.1133
  336POX    C2N 5795   0.774   2.466   3.085 -0.1634 -0.1120  0.0969
  336POX    C2O 5796   0.733   2.455   3.232 -0.1289  0.0757  0.1214
[truncated: 2,275,031 more chars]
