# Supplementary material for: Arginine Residues Modulate the Membrane Interactions of pHLIP Peptides
Source: J Chem Inf Model. 2023 Jul 3;63(14):4433–46. doi: 10.1021/acs.jcim.3c00360 (PMC10369490; doi:10.1021/acs.jcim.3c00360)
Supplement: Supplementary file 2 — ci3c00360_si_002.zip [file ci3c00360_si_002.zip › Simulation_files/wt/wt_pH06.00_rep3.gro]

Generated by trjconv : GRowing Old MAkes el Chrono Sweat t=   0.00000
38767
    1ALA      N    1   7.881   1.487   1.011 -0.4888 -0.0972 -0.2564
    1ALA     H1    2   7.837   1.506   1.099 -1.2195  1.7196 -0.9489
    1ALA     H2    3   7.891   1.576   0.965 -1.7388 -0.5251 -1.4362
    1ALA     H3    4   7.816   1.426   0.966  0.4852 -1.5264  0.1991
    1ALA     CA    5   8.011   1.419   1.020 -0.3267  0.2782  0.3216
    1ALA     CB    6   7.998   1.297   1.111  0.1010 -0.0068  0.0053
    1ALA      C    7   8.058   1.388   0.877 -0.3564  0.2300  0.3225
    1ALA      O    8   7.984   1.323   0.804  0.6069 -0.3242 -0.1735
    2CY0      N    9   8.190   1.395   0.861 -0.4492  0.2985 -0.4179
    2CY0      H   10   8.252   1.433   0.930  0.9291 -0.5028 -1.1771
    2CY0     CA   11   8.263   1.365   0.737 -0.3477 -0.0036 -0.2825
    2CY0     CB   12   8.400   1.432   0.751 -0.5779  0.2295  0.9751
    2CY0     SG   13   8.506   1.372   0.888  0.5342  0.2777  0.1476
    2CY0    HG1   14   8.436   1.435   0.982  2.2528  3.4488 -0.5267
    2CY0    HG2   15   8.482   1.246   0.855 -0.1443  0.9650 -2.2180
    2CY0    HG3   16   8.621   1.414   0.835 -0.2495  1.0051 -1.0273
    2CY0      C   17   8.283   1.215   0.712  0.4240 -0.0479  0.5343
    2CY0      O   18   8.221   1.128   0.773  0.1543 -0.1515  0.1184
    3GL4      N   19   8.369   1.179   0.617  0.7940 -0.1584  0.9090
    3GL4      H   20   8.401   1.260   0.566 -3.5497  1.5104  0.3497
    3GL4     CA   21   8.415   1.042   0.592  0.1112 -0.2002 -0.2097
    3GL4     CB   22   8.463   1.031   0.447 -0.1638 -0.3829 -0.2881
    3GL4     CG   23   8.597   1.088   0.401 -0.0656 -0.5808 -0.2481
    3GL4     CD   24   8.618   1.239   0.416  0.0543 -0.5812 -0.4002
    3GL4    OE1   25   8.648   1.293   0.525 -0.1324 -0.1490 -0.5585
    3GL4   HE11   26   8.657   1.392   0.514 -1.3580  0.2435  1.4187
    3GL4   HE12   27   8.664   1.224   0.597 -0.1648  3.4854  3.3130
    3GL4    OE2   28   8.589   1.308   0.316 -0.2153  0.1304  0.1562
    3GL4   HE21   29   8.631   1.399   0.323 -0.6096  0.4339 -1.0754
    3GL4   HE22   30   8.517   1.267   0.260  0.7228 -1.4996  0.0933
    3GL4      C   31   8.499   0.968   0.696 -0.0314  0.6364  0.5152
    3GL4      O   32   8.497   0.845   0.708  0.3615  0.5123 -0.6188
    4GLN      N   33   8.595   1.033   0.762  0.2779  0.5072  0.1920
    4GLN      H   34   8.603   1.126   0.726  1.1387  1.1093  1.8677
    4GLN     CA   35   8.678   0.988   0.874  0.5658  0.1651 -0.1551
    4GLN     CB   36   8.778   1.100   0.907  0.2019  0.3788  0.2267
    4GLN     CG   37   8.892   1.144   0.815  0.0574  0.2030 -0.0392
    4GLN     CD   38   9.000   1.236   0.872  0.0455 -0.2477  0.7167
    4GLN    OE1   39   8.973   1.329   0.948 -0.1912 -0.3741  0.7908
    4GLN    NE2   40   9.124   1.234   0.825 -0.4274  0.0025 -0.5653
    4GLN   HE21   41   9.139   1.172   0.748  0.9195 -1.0660  0.5109
    4GLN   HE22   42   9.171   1.321   0.814  1.2688 -0.9138 -0.8443
    4GLN      C   43   8.608   0.947   1.004 -0.8564 -0.6879 -1.1628
    4GLN      O   44   8.630   0.833   1.045  0.5067  0.1587  0.5949
    5ASN      N   45   8.502   1.017   1.044 -0.1263 -0.0317 -0.3347
    5ASN      H   46   8.475   1.103   1.001  1.7728 -1.0676 -4.0189
    5ASN     CA   47   8.412   0.984   1.155 -0.1646  0.0128 -0.3516
    5ASN     CB   48   8.320   1.106   1.168  0.4762  0.4651  0.0127
    5ASN     CG   49   8.237   1.104   1.296 -0.0615  0.5594 -0.3356
    5ASN    OD1   50   8.121   1.062   1.295  0.0982  0.0601  0.6256
    5ASN    ND2   51   8.295   1.113   1.415 -0.4186  0.4751 -0.1516
    5ASN   HD21   52   8.393   1.095   1.427 -0.9582 -1.5111  1.7793
    5ASN   HD22   53   8.236   1.142   1.490 -0.6910  1.7867 -0.8383
    5ASN      C   54   8.346   0.847   1.162 -0.1113 -0.0035 -0.1517
    5ASN      O   55   8.362   0.783   1.266  0.2263  0.0184 -0.1879
    6PRO      N   56   8.279   0.802   1.056 -0.0683 -0.4748  0.0148
    6PRO     CA   57   8.239   0.661   1.048  0.5085 -0.5825 -1.2034
    6PRO     CB   58   8.163   0.649   0.916 -0.8454  0.0125 -0.4979
    6PRO     CG   59   8.098   0.787   0.902  0.1254  0.5335  0.0035
    6PRO     CD   60   8.220   0.871   0.941  0.4940  0.0022  0.0063
    6PRO      C   61   8.340   0.548   1.067  1.0847  0.1461  0.2501
    6PRO      O   62   8.333   0.486   1.173  0.4981 -0.1753  0.0264
    7ILE      N   63   8.454   0.558   0.999  0.7833  0.5345 -0.2058
    7ILE      H   64   8.435   0.614   0.918-14.0385  5.2410  3.4402
    7ILE     CA   65   8.566   0.463   1.007 -0.5493 -1.1065 -0.5056
    7ILE     CB   66   8.660   0.492   0.889  0.0489  0.4982  0.3310
    7ILE    CG1   67   8.579   0.505   0.760  0.4024 -0.3132  0.0178
    7ILE    CG2   68   8.758   0.375   0.878 -0.3645  0.1489  0.3319
    7ILE     CD   69   8.648   0.552   0.632 -0.3366  0.0411 -0.2572
    7ILE      C   70   8.643   0.475   1.139 -0.0975 -0.1222 -0.8484
    7ILE      O   71   8.665   0.368   1.195 -0.5469  0.5361  0.6167
    8TYR      N   72   8.659   0.594   1.196 -0.2334 -0.5838  0.1726
    8TYR      H   73   8.660   0.674   1.136  1.2678 -0.2891  0.5479
    8TYR     CA   74   8.712   0.610   1.332 -0.0630 -0.0303  0.0425
    8TYR     CB   75   8.742   0.756   1.370  0.1948 -0.0724  0.0019
    8TYR     CG   76   8.885   0.787   1.326  0.1865 -0.1508 -0.0811
    8TYR    CD1   77   8.906   0.893   1.238  0.0790  0.2485  0.3694
    8TYR    HD1   78   8.829   0.967   1.215  0.7281 -0.2173 -4.2581
    8TYR    CD2   79   8.994   0.707   1.359 -0.0246 -0.0376  0.9336
    8TYR    HD2   80   8.992   0.624   1.429  0.1671 -1.6376 -0.8769
    8TYR    CE1   81   9.027   0.917   1.175  0.0199  0.3689  0.3030
    8TYR    HE1   82   9.035   0.989   1.093 -1.6576 -2.1070 -2.2385
    8TYR    CE2   83   9.112   0.721   1.285 -0.6073 -0.3819 -0.0836
    8TYR    HE2   84   9.168   0.629   1.276  0.2816 -0.0569  1.6146
    8TYR     CZ   85   9.134   0.832   1.205 -0.3074  0.0592  0.5984
    8TYR     OH   86   9.261   0.855   1.163 -0.2469 -0.3270  0.5678
    8TYR     HH   87   9.325   0.788   1.200  2.2445  1.3195 -0.4892
    8TYR      C   88   8.622   0.567   1.447  0.3174  0.2188  0.4380
    8TYR      O   89   8.661   0.478   1.523  0.2883 -0.4361 -0.3067
    9TRP      N   90   8.495   0.606   1.454  0.1540 -0.1413 -0.4655
    9TRP      H   91   8.458   0.661   1.379 -1.2226 -0.4985 -0.0869
    9TRP     CA   92   8.392   0.540   1.536  0.1355  0.8313  0.3116
    9TRP     CB   93   8.252   0.600   1.525 -0.3843 -0.4349 -0.1804
    9TRP     CG   94   8.244   0.725   1.612  0.4984 -0.6532  0.2213
    9TRP    CD1   95   8.269   0.851   1.575 -0.0566 -0.4394  0.5655
    9TRP    HD1   96   8.341   0.884   1.501 -0.4772  0.2617  0.4599
    9TRP    CD2   97   8.179   0.731   1.734  0.0097  0.1595 -0.0668
    9TRP    NE1   98   8.233   0.930   1.676  0.3559  0.3229  0.1264
    9TRP    HE1   99   8.256   1.027   1.685  0.5063  0.5893 -2.5618
    9TRP    CE2  100   8.180   0.863   1.778  0.3136  0.1408 -0.0154
    9TRP    CE3  101   8.126   0.633   1.818  0.4879 -0.1224 -0.0880
    9TRP    HE3  102   8.137   0.527   1.797 -1.9690 -0.5816  0.5384
    9TRP    CZ2  103   8.126   0.894   1.903  0.2952 -0.0727  0.0300
    9TRP    HZ2  104   8.118   0.994   1.945  0.5042 -0.2587  0.5209
    9TRP    CZ3  105   8.081   0.665   1.945  0.0305  0.2059 -0.3273
    9TRP    HZ3  106   8.040   0.593   2.016  0.2774  0.8891  0.5358
    9TRP    CH2  107   8.078   0.797   1.989 -1.2272  0.2299 -0.4568
    9TRP    HH2  108   8.053   0.822   2.093 -0.0693 -0.1582 -0.0679
    9TRP      C  109   8.380   0.388   1.520 -0.0861  0.8535  0.2552
    9TRP      O  110   8.377   0.310   1.616  0.4316  0.0641 -0.3581
   10ALA      N  111   8.389   0.335   1.399  0.4134 -0.1068  0.6978
   10ALA      H  112   8.385   0.389   1.315  0.2427 -2.5339 -0.9600
   10ALA     CA  113   8.398   0.190   1.376 -0.6456 -0.1388  0.4186
   10ALA     CB  114   8.393   0.152   1.228 -0.4796  0.7773  0.1729
   10ALA      C  115   8.521   0.125   1.440 -0.2524  0.5668  0.3826
   10ALA      O  116   8.496   0.034   1.518  0.4868  0.0034 -0.0154
   11AR4      N  117   8.635   0.193   1.430  0.0212  0.1654  0.7405
   11AR4      H  118   8.645   0.278   1.378  0.9956 -0.2550  0.2010
   11AR4     CA  119   8.756   0.133   1.488  0.1688 -0.4090 -0.1369
   11AR4     CB  120   8.879   0.176   1.407  0.1970  0.2836  0.2637
   11AR4     CG  121   8.907   0.070   1.300 -0.0822  0.0572  0.4117
   11AR4     CD  122   9.038   0.112   1.233 -0.3068 -0.2119 -0.2024
   11AR4     NE  123   9.065   0.024   1.118  0.6359  0.1510 -0.2688
   11AR4     HE  124   9.050  -0.070   1.149 -0.5688  1.1562  2.6058
   11AR4     CZ  125   9.070   0.050   0.987 -0.4187 -0.6172 -0.4744
   11AR4    NH1  126   9.047   0.174   0.941  0.1455 -0.4010 -0.1901
   11AR4   HH11  127   9.058   0.176   0.841  3.6519 -1.2255  0.0599
   11AR4   HH12  128   9.029   0.261   0.985  2.7030 -0.2738  0.7585
   11AR4    NH2  129   9.079  -0.046   0.894 -0.2305 -0.6456 -0.4262
   11AR4   HH21  130   9.094  -0.138   0.931  2.2451 -0.0797  0.1847
   11AR4   HH22  131   9.096  -0.012   0.801 -1.1066  1.8621  0.2631
   11AR4      C  132   8.773   0.160   1.638  0.5555  0.6157 -0.3580
   11AR4      O  133   8.827   0.070   1.702 -0.0891  0.8248  0.4995
   12TYR      N  134   8.719   0.268   1.694 -0.0653 -0.1854  0.6018
   12TYR      H  135   8.679   0.347   1.647  0.3080 -0.5455 -0.3369
   12TYR     CA  136   8.696   0.279   1.839 -0.0579  0.2046  0.5742
   12TYR     CB  137   8.678   0.425   1.880  0.1210  0.2719  0.4157
   12TYR     CG  138   8.810   0.503   1.876  0.6500 -0.6442 -0.4194
   12TYR    CD1  139   8.915   0.457   1.954  0.2108 -0.0581  0.5404
   12TYR    HD1  140   8.896   0.389   2.038 -2.1279 -1.0159 -0.6814
   12TYR    CD2  141   8.829   0.605   1.784  0.0077  0.6780  0.8665
   12TYR    HD2  142   8.756   0.624   1.705  2.3786 -1.3166 -2.0065
   12TYR    CE1  143   9.043   0.509   1.935  0.1634 -0.1828 -0.1187
   12TYR    HE1  144   9.127   0.483   1.999  1.1849  2.4345 -0.2962
   12TYR    CE2  145   8.956   0.656   1.765  0.0657  0.1447 -0.2706
   12TYR    HE2  146   8.986   0.713   1.677  2.3509 -0.7958 -0.1741
   12TYR     CZ  147   9.064   0.606   1.837 -0.1339 -0.2423 -0.2425
   12TYR     OH  148   9.184   0.669   1.829 -0.3086  0.1389  0.0994
   12TYR     HH  149   9.181   0.714   1.740 -0.1545  1.3927  0.7098
   12TYR      C  150   8.594   0.189   1.909  0.0830 -0.2926  0.1450
   12TYR      O  151   8.630   0.121   2.005 -0.4457  0.1158  0.6389
   13ALA      N  152   8.496   0.150   1.827  0.0427  0.1865 -0.0372
   13ALA      H  153   8.466   0.213   1.756 -1.4262  1.1688  1.3742
   13ALA     CA  154   8.408   0.039   1.866  0.0878  0.0775 -0.2464
   13ALA     CB  155   8.277   0.054   1.788 -0.2517 -0.2105  0.2684
   13ALA      C  156   8.462  -0.102   1.842 -1.0065 -0.3041 -0.5299
   13ALA      O  157   8.472  -0.184   1.933 -0.0361  0.6785  0.2724
   14AS4      N  158   8.533  -0.122   1.732  0.1411 -0.5042  0.2370
   14AS4      H  159   8.516  -0.064   1.653  0.9770 -0.4293  0.1046
   14AS4     CA  160   8.625  -0.236   1.718 -0.1148 -0.6541 -0.2485
   14AS4     CB  161   8.672  -0.243   1.573  0.2608  0.1148 -0.1678
   14AS4     CG  162   8.565  -0.251   1.465 -0.2205  0.3471  0.2870
   14AS4    OD1  163   8.580  -0.176   1.366  0.2933 -0.1784 -0.0383
   14AS4   HD11  164   8.492  -0.149   1.328 -1.0978  0.2990  3.2255
   14AS4   HD12  165   8.677  -0.150   1.365  0.0684  0.7548  1.2804
   14AS4    OD2  166   8.496  -0.356   1.458 -0.3229  0.4166  0.2652
   14AS4   HD21  167   8.427  -0.347   1.387  0.6298  1.2988 -0.5902
   14AS4   HD22  168   8.530  -0.419   1.528  1.5828  1.2635  0.1859
   14AS4      C  169   8.735  -0.256   1.823 -0.7483  0.2568  0.6043
   14AS4      O  170   8.750  -0.368   1.870  0.2363 -0.2560 -0.8595
   15TRP      N  171   8.797  -0.147   1.867  0.2993  0.0791 -0.3727
   15TRP      H  172   8.783  -0.056   1.827 -1.4760  0.3167  0.6872
   15TRP     CA  173   8.902  -0.149   1.971  0.1685  0.2208 -0.2361
   15TRP     CB  174   8.968  -0.012   1.976 -0.3145  0.4136  1.1988
   15TRP     CG  175   9.121  -0.008   1.987 -0.1945  0.0959 -0.2193
   15TRP    CD1  176   9.214  -0.085   1.931  0.0574  0.1842  0.0766
   15TRP    HD1  177   9.198  -0.178   1.876  0.0201  1.7693 -2.7906
   15TRP    CD2  178   9.187   0.100   2.043  0.0791 -0.0626 -0.2383
   15TRP    NE1  179   9.336  -0.037   1.949  0.1360  0.0209 -0.0240
   15TRP    HE1  180   9.419  -0.047   1.894 -0.3199  1.1822 -0.9548
   15TRP    CE2  181   9.322   0.072   2.024  0.1267  0.1331 -0.1890
   15TRP    CE3  182   9.142   0.207   2.119 -0.2961 -0.2291 -0.2267
   15TRP    HE3  183   9.037   0.219   2.146  0.0440  0.6111  0.7997
   15TRP    CZ2  184   9.410   0.169   2.071 -0.1624  0.4660 -0.3352
   15TRP    HZ2  185   9.517   0.168   2.049  0.3956 -3.4975  1.6725
   15TRP    CZ3  186   9.239   0.296   2.163 -0.1472 -0.1595 -0.6962
   15TRP    HZ3  187   9.195   0.362   2.239 -2.1764 -0.9866 -1.0894
   15TRP    CH2  188   9.376   0.281   2.145 -0.0037  0.3070 -0.0240
   15TRP    HH2  189   9.447   0.353   2.187 -1.1722  0.3411  2.0124
   15TRP      C  190   8.842  -0.180   2.108 -0.3508 -0.0167 -0.5111
   15TRP      O  191   8.895  -0.262   2.182  0.0086  0.2581 -0.4613
   16LEU      N  192   8.722  -0.126   2.132 -0.0532  0.3224  0.2518
   16LEU      H  193   8.689  -0.055   2.070 -1.7399 -0.6580 -0.0338
   16LEU     CA  194   8.645  -0.147   2.256  0.0288 -0.3604  0.1908
   16LEU     CB  195   8.558  -0.025   2.285  0.2079 -0.0916 -0.3848
   16LEU     CG  196   8.624   0.086   2.366 -0.4431 -0.0512  0.1026
   16LEU    CD1  197   8.663   0.030   2.502 -0.3764  0.1550  0.1687
   16LEU    CD2  198   8.728   0.179   2.302 -0.3555 -0.2449 -0.0368
   16LEU      C  199   8.566  -0.277   2.270  0.2349 -0.4734  0.3313
   16LEU      O  200   8.562  -0.325   2.383 -0.2069 -0.3970  0.3516
   17PHE      N  201   8.528  -0.337   2.157 -0.2609  0.2173  0.1212
   17PHE      H  202   8.524  -0.285   2.072 -2.3671  1.0974  0.6998
   17PHE     CA  203   8.466  -0.470   2.156 -0.0484  0.1175  0.0225
   17PHE     CB  204   8.442  -0.513   2.011  0.7853  0.3014 -0.1723
   17PHE     CG  205   8.384  -0.651   1.982  0.2912  0.5134 -0.2135
   17PHE    CD1  206   8.248  -0.672   2.002  0.5685 -0.9237  0.2942
   17PHE    HD1  207   8.177  -0.605   2.050 -1.5247 -2.5681 -0.3590
   17PHE    CD2  208   8.465  -0.757   1.941 -0.1167 -0.0257  0.3436
   17PHE    HD2  209   8.572  -0.770   1.956 -0.1936  0.2750  1.2154
   17PHE    CE1  210   8.188  -0.791   1.963 -0.3863 -0.1766 -0.5746
   17PHE    HE1  211   8.083  -0.819   1.972  0.0921 -1.4410  1.8182
   17PHE    CE2  212   8.404  -0.873   1.894  0.2525 -0.1576  0.1844
   17PHE    HE2  213   8.462  -0.958   1.859 -1.8194 -2.4290  1.9482
   17PHE     CZ  214   8.267  -0.890   1.904  0.1036  0.3409 -0.8036
   17PHE     HZ  215   8.226  -0.980   1.858 -0.2769 -0.2874  0.6694
   17PHE      C  216   8.544  -0.579   2.229 -0.2143 -0.0499 -0.0467
   17PHE      O  217   8.665  -0.583   2.252 -0.1449 -0.3636 -0.4474
   18THR      N  218   8.454  -0.657   2.289 -0.2714  0.2764  0.2923
   18THR      H  219   8.358  -0.647   2.264  0.2080  0.3728 -1.7059
   18THR     CA  220   8.479  -0.766   2.384 -0.6074  0.2028  0.2973
   18THR     CB  221   8.501  -0.908   2.331  0.2598  0.4557 -0.0515
   18THR    OG1  222   8.596  -0.908   2.224  0.0020 -0.1045 -0.2843
   18THR    HG1  223   8.574  -0.985   2.164 -0.6232  0.1527 -0.3959
   18THR    CG2  224   8.363  -0.969   2.308  0.4136  0.1240 -0.1011
   18THR      C  225   8.592  -0.750   2.486 -0.0137  0.1420 -0.3368
   18THR      O  226   8.549  -0.729   2.600 -0.2426 -0.4534 -0.3074
   19THR      N  227   8.719  -0.765   2.452  0.1159  0.5545 -0.0426
   19THR      H  228   8.746  -0.755   2.356  1.3006 -0.7727  0.1075
   19THR     CA  229   8.825  -0.771   2.554  0.1207 -0.4590 -0.0898
   19THR     CB  230   8.963  -0.817   2.507  0.2853 -0.1734  0.1060
   19THR    OG1  231   9.000  -0.759   2.382 -0.4726  0.0966  0.0057
   19THR    HG1  232   8.946  -0.802   2.309  1.7102 -1.4854 -0.7783
   19THR    CG2  233   8.975  -0.970   2.501  0.2228 -0.2129  0.8434
   19THR      C  234   8.845  -0.654   2.651 -0.7009 -0.0651 -0.3808
   19THR      O  235   8.856  -0.682   2.771 -0.6120 -0.4244 -0.4700
   20PRO      N  236   8.838  -0.526   2.618 -0.2776  0.1106  0.1883
   20PRO     CA  237   8.834  -0.411   2.709  0.5352  0.5003 -0.2606
   20PRO     CB  238   8.820  -0.285   2.623  0.1113  0.4616 -0.2474
   20PRO     CG  239   8.896  -0.331   2.499 -0.2809  0.1131 -0.3615
   20PRO     CD  240   8.840  -0.472   2.481  0.3936 -0.2108  0.0704
   20PRO      C  241   8.723  -0.407   2.815  0.2260  0.2803 -0.5771
   20PRO      O  242   8.754  -0.400   2.934 -0.2362 -0.0565 -0.4360
   21LEU      N  243   8.596  -0.419   2.778 -0.0966 -0.2681  0.6629
   21LEU      H  244   8.588  -0.396   2.681 -1.9090  0.6567  0.9789
   21LEU     CA  245   8.480  -0.465   2.856 -0.2871 -0.4905  0.2547
   21LEU     CB  246   8.372  -0.482   2.750 -0.2221 -0.3460  0.1646
   21LEU     CG  247   8.333  -0.341   2.706  0.0618 -0.0670  0.8034
   21LEU    CD1  248   8.317  -0.345   2.554 -0.2822 -0.3058  0.8456
   21LEU    CD2  249   8.195  -0.304   2.762 -0.1543  0.2372  0.0796
   21LEU      C  250   8.496  -0.590   2.943 -0.2501 -0.7864 -0.1766
   21LEU      O  251   8.503  -0.571   3.065 -0.1229 -0.1888 -0.2741
   22LEU      N  252   8.553  -0.694   2.884 -0.3412 -0.7854 -0.2696
   22LEU      H  253   8.567  -0.703   2.786  2.9242 -1.4649  0.1524
   22LEU     CA  254   8.580  -0.819   2.958 -0.0179 -0.5638 -0.0104
   22LEU     CB  255   8.646  -0.930   2.876 -0.0333  0.2073 -1.0944
   22LEU     CG  256   8.556  -1.050   2.846  0.1342 -0.2316  0.0711
   22LEU    CD1  257   8.621  -1.156   2.756  0.3395  0.2131 -0.3101
   22LEU    CD2  258   8.536  -1.125   2.977 -0.1495 -0.0311  0.1431
   22LEU      C  259   8.666  -0.798   3.083 -0.0939  0.2674 -0.0918
   22LEU      O  260   8.611  -0.822   3.190 -0.1808 -0.4934 -0.3029
   23LEU      N  261   8.786  -0.744   3.064 -0.0306  0.1566 -0.0012
   23LEU      H  262   8.817  -0.727   2.970  0.9904  0.4069  0.3703
   23LEU     CA  263   8.880  -0.716   3.174 -0.4751  0.0431  0.4097
   23LEU     CB  264   9.016  -0.672   3.121 -0.2337 -0.8299  0.2925
   23LEU     CG  265   9.111  -0.791   3.112  0.4734 -0.2587  0.0803
   23LEU    CD1  266   9.115  -0.854   2.973  0.5044 -0.6987  0.2780
   23LEU    CD2  267   9.251  -0.740   3.149  0.4184  0.0588 -0.1536
   23LEU      C  268   8.836  -0.615   3.281 -1.2791 -0.2669  0.3792
   23LEU      O  269   8.849  -0.634   3.402  0.2773  0.4944  0.3500
   24LEU      N  270   8.792  -0.499   3.235  0.1524  0.1665  0.0621
   24LEU      H  271   8.793  -0.486   3.135  4.1802 -5.2916 -1.0875
   24LEU     CA  272   8.744  -0.388   3.318 -0.4408  0.0932 -0.1785
   24LEU     CB  273   8.708  -0.253   3.255 -0.6816 -0.1643 -0.5947
   24LEU     CG  274   8.833  -0.183   3.202 -0.8185  0.5378 -0.0154
   24LEU    CD1  275   8.789  -0.129   3.065 -0.3791  0.0498 -0.3533
   24LEU    CD2  276   8.884  -0.077   3.299 -0.4900 -0.1794  0.6066
   24LEU      C  277   8.624  -0.430   3.403 -0.0512 -0.1934  0.2340
   24LEU      O  278   8.626  -0.391   3.520 -0.3646  0.3876  0.0503
   25AS1      N  279   8.523  -0.502   3.353 -0.1421  0.2339 -0.2134
   25AS1      H  280   8.507  -0.502   3.255  0.8345  0.4794 -0.3820
   25AS1     CA  281   8.411  -0.535   3.442 -0.2097  0.2859 -0.2802
   25AS1     CB  282   8.294  -0.594   3.363  0.0794 -0.5118 -0.1177
   25AS1     CG  283   8.324  -0.726   3.293  0.4933 -0.4817 -0.0036
   25AS1    OD1  284   8.294  -0.749   3.176 -0.6148 -0.4024  0.2529
   25AS1   HD11  285   8.290  -0.848   3.162 -1.1611  0.0036 -3.4714
   25AS1   HD12  286   8.266  -0.664   3.131 -0.6603 -1.6817 -2.3233
   25AS1    OD2  287   8.406  -0.819   3.348  0.1210 -0.5999  0.3553
   25AS1   HD21  288   8.468  -0.841   3.272  0.8046 -2.8642  1.4748
   25AS1   HD22  289   8.395  -0.836   3.446  0.8007 -0.6368  0.4330
   25AS1      C  290   8.429  -0.593   3.582  0.2684  0.4171 -0.2848
   25AS1      O  291   8.371  -0.548   3.681  0.8143 -0.2076  0.3281
   26LEU      N  292   8.529  -0.680   3.589 -0.1180 -0.0296 -0.1917
   26LEU      H  293   8.573  -0.715   3.506  0.6533 -1.1680  0.6533
   26LEU     CA  294   8.559  -0.739   3.720  0.6958  0.1393 -0.2981
   26LEU     CB  295   8.618  -0.879   3.703  0.4959 -0.0140  0.2616
   26LEU     CG  296   8.642  -0.958   3.832  0.1697 -0.0086  0.3281
   26LEU    CD1  297   8.510  -0.989   3.902 -0.4337  0.6917 -0.4932
   26LEU    CD2  298   8.711  -1.091   3.802 -0.0483 -0.0914  0.2005
   26LEU      C  299   8.652  -0.648   3.802  0.7515 -0.3236  0.1596
   26LEU      O  300   8.640  -0.635   3.924 -0.3986  0.5531 -0.0259
   27ALA      N  301   8.736  -0.577   3.728 -0.0221  0.0054 -0.4290
   27ALA      H  302   8.726  -0.572   3.629 -1.4221  0.3121 -0.2856
   27ALA     CA  303   8.825  -0.478   3.791  0.3206 -0.5099 -0.0976
   27ALA     CB  304   8.944  -0.463   3.695  0.2899 -0.5256 -0.1386
   27ALA      C  305   8.756  -0.354   3.848 -0.1060 -0.8903  0.2145
   27ALA      O  306   8.780  -0.322   3.964 -0.7978  0.1262  0.0849
   28LEU      N  307   8.644  -0.319   3.787 -0.2621 -0.8302  0.5343
   28LEU      H  308   8.632  -0.338   3.690  2.2616 -4.4708  0.7719
   28LEU     CA  309   8.560  -0.210   3.841 -0.3311 -0.6538  0.0754
   28LEU     CB  310   8.462  -0.154   3.737  0.1329  0.0133 -0.0052
   28LEU     CG  311   8.526  -0.091   3.613  0.1135  0.0213 -0.0111
   28LEU    CD1  312   8.437  -0.073   3.490  0.1296 -0.7436 -0.1414
   28LEU    CD2  313   8.600   0.037   3.651 -0.2491  0.2216  0.0264
   28LEU      C  314   8.484  -0.232   3.972  0.0565  0.0976  0.4278
   28LEU      O  315   8.458  -0.139   4.048 -0.2485 -0.2225  0.7195
   29LEU      N  316   8.423  -0.350   3.970  0.1659  0.0473 -0.0315
   29LEU      H  317   8.437  -0.405   3.888  1.7112 -0.7321  0.7170
   29LEU     CA  318   8.371  -0.417   4.091 -0.2706  0.2777 -0.0909
   29LEU     CB  319   8.303  -0.547   4.049 -0.7407  0.6161 -0.3922
   29LEU     CG  320   8.216  -0.608   4.159  0.4298  0.0691  0.2507
   29LEU    CD1  321   8.086  -0.530   4.180  0.3165 -0.0117 -0.1456
   29LEU    CD2  322   8.177  -0.752   4.125 -0.1090  0.2296  0.1730
   29LEU      C  323   8.465  -0.436   4.210 -0.2277 -0.3674 -0.2223
   29LEU      O  324   8.426  -0.418   4.326  0.2935  0.3000 -0.1402
   30VAL      N  325   8.588  -0.480   4.190 -0.2105 -0.7863  0.7328
   30VAL      H  326   8.617  -0.521   4.103  1.0234  0.9544  0.2701
   30VAL     CA  327   8.694  -0.493   4.290  0.2955  0.2079  0.3362
   30VAL     CB  328   8.807  -0.584   4.242  0.0368 -0.0470  0.2108
   30VAL    CG1  329   8.910  -0.608   4.353  0.5836 -0.2046 -0.3246
   30VAL    CG2  330   8.746  -0.719   4.202  0.1905 -0.0534 -0.0019
   30VAL      C  331   8.752  -0.355   4.325  0.0832  0.3432  0.1546
   30VAL      O  332   8.762  -0.329   4.445  0.5268 -0.4125  0.2931
   31AS0      N  333   8.760  -0.261   4.232 -0.8739  0.2734 -0.0054
   31AS0      H  334   8.749  -0.294   4.138 -3.3809 -0.4718  0.4736
   31AS0     CA  335   8.807  -0.123   4.254  0.2549 -0.0207 -0.5251
   31AS0     CB  336   8.868  -0.069   4.125 -0.3136  0.8857 -0.4201
   31AS0     CG  337   9.007  -0.123   4.089 -0.2547  0.0472  1.0006
   31AS0    OD1  338   9.104  -0.041   4.040 -0.1052 -0.4163  0.5074
   31AS0   HD11  339   9.180  -0.091   3.999  0.8087  0.7124  0.7592
   31AS0   HD12  340   9.092   0.054   4.069  0.8499  0.7636 -2.6201
   31AS0    OD2  341   9.041  -0.236   4.122  0.1818 -0.0398  0.2733
   31AS0   HD21  342   9.130  -0.248   4.078 -0.5760 -2.6798 -0.7428
   31AS0   HD22  343   8.978  -0.287   4.181 -0.2994 -1.5342 -1.4436
   31AS0      C  344   8.716  -0.028   4.332  0.7278 -0.4487  0.5721
   31AS0      O  345   8.768   0.052   4.408  0.2056  0.0824  0.3794
   32ALA      N  346   8.587  -0.062   4.330  0.6981 -0.3467  0.7753
   32ALA      H  347   8.555  -0.117   4.253 -0.4166 -0.1238  1.0656
   32ALA     CA  348   8.474  -0.001   4.402  0.1683  0.2576 -0.5309
   32ALA     CB  349   8.350  -0.086   4.376  0.2209  0.2633 -0.8046
   32ALA      C  350   8.502   0.017   4.551 -0.3269 -0.2300 -0.3756
   32ALA      O  351   8.458  -0.066   4.630  0.0544  0.2189  0.3230
   33AS1      N  352   8.552   0.132   4.597 -0.7166 -0.2046 -0.0108
   33AS1      H  353   8.580   0.207   4.537  1.2214 -1.4234 -0.6919
   33AS1     CA  354   8.595   0.165   4.733 -0.2912 -0.0701 -0.1756
   33AS1     CB  355   8.675   0.295   4.724  0.0552 -0.3059 -0.5039
   33AS1     CG  356   8.814   0.279   4.662  0.3340 -0.2291  0.0890
   33AS1    OD1  357   8.909   0.211   4.699  0.4949  0.2328  0.5193
   33AS1   HD11  358   8.948   0.176   4.614  0.1254  2.4599 -0.6527
   33AS1   HD12  359   8.916   0.204   4.799 -0.6415 -0.8361  0.5330
   33AS1    OD2  360   8.824   0.335   4.538  0.8067 -0.4067  0.0465
   33AS1   HD21  361   8.917   0.313   4.508  0.6702  0.7118 -1.3133
   33AS1   HD22  362   8.736   0.372   4.510  0.9652 -0.9624 -1.2735
   33AS1      C  363   8.479   0.182   4.833 -0.0748  0.1040  0.0489
   33AS1      O  364   8.434   0.293   4.861  0.1072  0.3576 -0.6274
   34GL1      N  365   8.406   0.072   4.848 -0.7431  0.5566  0.1484
   34GL1      H  366   8.434  -0.008   4.795 -0.6941  1.3932 -1.1323
   34GL1     CA  367   8.285   0.061   4.932 -0.9022 -0.0401 -0.1512
   34GL1     CB  368   8.186  -0.032   4.862 -0.1436 -0.3538 -0.8275
   34GL1     CG  369   8.145   0.032   4.729  0.8678  0.1894 -0.8922
   34GL1     CD  370   8.074  -0.065   4.634 -0.0901 -0.2920  0.2818
   34GL1    OE1  371   8.084  -0.187   4.648 -0.3903 -0.2705  0.6973
   34GL1   HE11  372   8.018  -0.235   4.590 -1.3072  1.8621 -0.1342
   34GL1   HE12  373   8.127  -0.206   4.736 -2.1795  0.9663  1.9204
   34GL1    OE2  374   8.004  -0.018   4.528  0.2883  0.2015  0.2474
   34GL1   HE21  375   7.967  -0.103   4.490  1.2251 -0.8266  1.5283
   34GL1   HE22  376   8.026   0.078   4.512  1.1774  0.0727  0.6540
   34GL1      C  377   8.301   0.036   5.082  0.7767 -0.4951 -0.3816
   34GL1      O  378   8.418   0.023   5.119  0.7050  0.1757  0.1060
   35GLY      N  379   8.196   0.064   5.159  0.8530 -0.2982 -0.3478
   35GLY      H  380   8.121   0.088   5.098 -9.8405 -2.1566  8.9328
   35GLY     CA  381   8.188   0.011   5.296 -0.6788  0.3325 -0.1721
   35GLY      C  382   8.070   0.067   5.375 -0.5551  0.2739  0.0561
   35GLY      O  383   7.988   0.141   5.320 -0.1502  0.0637 -0.8542
   36THR      N  384   8.091   0.061   5.506  0.3961  0.7858 -0.0631
   36THR      H  385   8.170   0.010   5.542  0.2982 -1.0587 -2.2397
   36THR     CA  386   7.990   0.100   5.605  0.1380 -0.1568  0.0498
   36THR     CB  387   7.991   0.248   5.644 -0.2881 -0.0616 -0.2954
   36THR    OG1  388   8.008   0.331   5.530  0.5809 -0.0316 -0.1470
   36THR    HG1  389   7.982   0.281   5.448  0.7844 -0.1391 -0.1449
   36THR    CG2  390   8.104   0.270   5.745 -0.3943 -0.4730 -0.0843
   36THR      C  391   7.844   0.054   5.592  0.1382 -0.0770 -0.2167
   36THR     O1  392   7.767   0.100   5.678  0.5578 -0.0506  0.1495
   36THR   HO11  393   7.671   0.122   5.660  0.7333  0.5486 -0.0779
   36THR   HO12  394   7.827   0.117   5.756  3.0105 -2.5112 -1.0386
   36THR     O2  395   7.814  -0.055   5.539 -1.1184 -0.1535  0.6030
   36THR   HO21  396   7.721  -0.083   5.559 -0.6859 -1.8952  0.3831
   36THR   HO22  397   7.892  -0.086   5.484 -1.3273 -0.1926  0.3251
   37CHL    CN1  398   0.093   7.091   0.345  0.0310  0.1960  0.5600
   37CHL    CN2  399  -0.048   7.188   0.509 -0.1362 -0.0165 -0.4491
   37CHL    CN3  400   0.107   7.321   0.403 -0.3666  0.1881  0.4116
   37CHL    NTM  401   0.090   7.186   0.458  0.2626  0.1764  0.5838
   37CHL     CB  402   0.195   7.149   0.553  0.0283 -1.2375  0.3149
   38PJ2     CA  403   0.211   7.234   0.679 -0.5118  0.2402 -0.5994
   38PJ2     OA  404   0.097   7.254   0.762 -0.0939 -0.0952  0.0606
   38PJ2      P  405   0.122   7.385   0.853  0.2544 -0.1668  0.0706
   38PJ2     OB  406   0.195   7.485   0.772 -0.1015 -0.1094 -0.1862
   38PJ2     HB  407   0.234   7.446   0.688  0.9728  0.7153 -0.0927
   38PJ2     OG  408  -0.005   7.400   0.928 -0.0195 -0.6865 -0.2839
   38PJ2     HG  409  -0.059   7.316   0.921 -1.0937 -0.0546  0.2422
   38PJ2     OD  410   0.222   7.328   0.965  0.2387 -0.2091  0.0629
   39POX     CD  411   0.162   7.255   1.072 -0.1487 -0.0734 -0.0602
   39POX     CE  412   0.249   7.186   1.178 -0.4699 -0.3598  0.0175
   39POX     OE  413   0.162   7.129   1.276 -0.4129 -0.1214  0.2071
   39POX    C1A  414   0.111   7.009   1.250 -0.0090 -0.2752  0.1241
   39POX    O1A  415   0.127   6.954   1.141  1.1392 -0.2357  0.2574
   39POX    C1B  416   0.040   6.949   1.365 -0.7494 -0.0815 -0.2271
   39POX    C1C  417  -0.052   7.043   1.443 -0.3089  0.0673  0.1143
   39POX    C1D  418  -0.101   6.971   1.569  0.1754 -0.0827  0.2203
   39POX    C1E  419  -0.001   6.900   1.660  0.2490 -0.0582  0.1592
   39POX    C1F  420  -0.047   6.822   1.783 -0.3190 -0.1237 -0.0906
   39POX    C1G  421   0.050   6.774   1.892 -0.4959  0.5033  0.3533
   39POX    C1H  422   0.114   6.879   1.983  0.3998  0.2247  0.0495
   39POX    C1I  423   0.237   6.818   2.052  0.1136 -0.3734  0.0376
   39POX    C1J  424   0.251   6.833   2.183  0.7279  0.2551 -0.0956
   39POX    C1K  425   0.147   6.900   2.273 -0.4468 -0.7133 -0.7008
   39POX    C1L  426   0.160   6.808   2.394  0.3594  0.0696 -0.1791
   39POX    C1M  427   0.061   6.841   2.506  0.3506 -0.2752 -0.0847
   39POX    C1N  428   0.094   6.774   2.640  0.3024  0.0888  0.1108
   39POX    C1O  429   0.013   6.829   2.757  0.0656 -0.3879  0.1766
   39POX    C1P  430   0.045   6.976   2.787  0.2633 -0.4006  0.0248
   39POX    C1Q  431   0.019   7.003   2.935  0.0465  0.5417 -0.1818
   39POX    C1R  432   0.058   7.148   2.966 -0.0466  0.6321 -0.4798
   39POX     CZ  433   0.350   7.284   1.237 -0.2070 -0.2262 -0.6484
   39POX     OZ  434   0.400   7.238   1.363 -0.2146 -0.4216 -0.7170
   39POX    C2A  435   0.466   7.335   1.425 -0.0453 -0.6889 -0.4777
   39POX    O2A  436   0.437   7.454   1.408  0.4301 -0.5192 -0.1377
   39POX    C2B  437   0.522   7.283   1.551 -0.5485  0.3468  0.1902
   39POX    C2C  438   0.408   7.243   1.644 -0.0876 -0.2599  0.5066
   39POX    C2D  439   0.324   7.366   1.682 -0.0472 -0.1591  0.2678
   39POX    C2E  440   0.192   7.341   1.755 -0.2354 -0.1636 -0.0733
   39POX    C2F  441   0.211   7.261   1.884  0.1861 -0.3278 -0.2351
   39POX    C2G  442   0.097   7.299   1.979  0.2075 -0.1179 -0.2924
   39POX    C2H  443   0.102   7.243   2.121  0.4607 -0.2306 -0.3462
   39POX    C2I  444  -0.035   7.259   2.188  0.5982 -0.7436  0.0625
   39POX    C2J  445  -0.033   7.265   2.341 -0.3960 -0.0098  0.0531
   39POX    C2K  446   0.050   7.374   2.408 -0.3965 -0.1747  0.3240
   39POX    C2L  447   0.013   7.410   2.552  0.5930 -0.1237  0.5688
   39POX    C2M  448   0.049   7.555   2.583  0.8167 -0.0408 -0.0623
   39POX    C2N  449  -0.006   7.587   2.722  0.9204 -0.5469  0.0947
   39POX    C2O  450   0.058   7.719   2.765  0.2315 -0.1555 -0.0701
   39POX    C2P  451  -0.008   7.760   2.897  0.0519 -0.0475 -0.1928
   40CHL    CN1  452   6.461   0.962   1.273  0.0384  0.2285 -0.2237
   40CHL    CN2  453   6.232   1.021   1.287 -0.3434 -0.1674  0.5499
   40CHL    CN3  454   6.351   1.039   1.077 -0.3423  0.2829  0.1568
   40CHL    NTM  455   6.360   1.056   1.223 -0.5204 -0.1326  0.2182
   40CHL     CB  456   6.399   1.193   1.258 -0.1064 -0.0983 -0.3658
   41PJ2     CA  457   6.505   1.277   1.186  0.3557  0.2197  0.6679
   41PJ2     OA  458   6.622   1.196   1.175 -0.0550 -0.2655 -0.2434
   41PJ2      P  459   6.736   1.275   1.093  0.1354 -0.1873  0.0949
   41PJ2     OB  460   6.834   1.173   1.048  0.0401 -0.1434 -0.2165
   41PJ2     HB  461   6.816   1.093   1.107 -1.4144 -0.8885 -1.5935
   41PJ2     OG  462   6.669   1.350   0.985  0.5747 -0.0563 -0.0899
   41PJ2     HG  463   6.572   1.351   1.010  0.4493 -1.2502 -0.4691
   41PJ2     OD  464   6.802   1.372   1.203  0.1680 -0.2590  0.1391
   42POX     CD  465   6.878   1.313   1.309  0.6403  0.2276  0.0799
   42POX     CE  466   6.889   1.409   1.427 -0.1874 -0.0454  0.3906
   42POX     OE  467   6.987   1.378   1.527  0.2563 -0.1711 -0.0754
   42POX    C1A  468   7.105   1.438   1.520  0.1882 -0.0502 -0.2044
   42POX    O1A  469   7.138   1.502   1.420 -0.9038 -0.4911 -0.8547
   42POX    C1B  470   7.192   1.409   1.636  0.1200  0.6188  0.0154
   42POX    C1C  471   7.127   1.441   1.771  0.2294  0.6625  0.0583
   42POX    C1D  472   7.216   1.403   1.889 -0.0205 -0.2660 -0.0401
   42POX    C1E  473   7.143   1.412   2.023  0.0501  0.1405 -0.0266
   42POX    C1F  474   7.222   1.354   2.141 -0.0264  0.2470  0.0765
   42POX    C1G  475   7.149   1.374   2.274  0.0480 -0.4576  0.2251
   42POX    C1H  476   7.128   1.518   2.320 -0.3848 -0.4262 -0.0638
   42POX    C1I  477   7.073   1.511   2.463 -0.6361 -0.1659 -0.1469
   42POX    C1J  478   7.010   1.607   2.531  0.1098 -0.1748  0.5709
   42POX    C1K  479   7.002   1.750   2.478  0.1733 -0.3066  0.1979
   42POX    C1L  480   6.930   1.852   2.567 -0.0918 -0.2138 -0.1186
   42POX    C1M  481   7.009   1.879   2.696 -0.3095  0.2500 -0.0799
   42POX    C1N  482   6.932   1.919   2.821 -0.9101  0.3833 -0.4875
   42POX    C1O  483   6.893   1.794   2.900  0.3577  0.5171  0.3834
   42POX    C1P  484   6.837   1.841   3.034 -0.4678  0.4019  0.0843
   42POX    C1Q  485   6.709   1.922   3.016 -0.6866  0.0676  0.1247
   42POX    C1R  486   6.674   1.985   3.151  0.0696  0.6430  0.0559
   42POX     CZ  487   6.753   1.430   1.493 -0.2061 -0.4787  0.4888
   42POX     OZ  488   6.742   1.536   1.588  0.1789 -0.3289  0.3688
   42POX    C2A  489   6.764   1.506   1.716 -0.1557  0.2405  0.5616
   42POX    O2A  490   6.762   1.390   1.756  0.0515  0.1930  0.4327
   42POX    C2B  491   6.745   1.624   1.803 -0.0675  0.9796 -0.4010
   42POX    C2C  492   6.829   1.617   1.931 -0.7093 -0.3997 -0.0353
   42POX    C2D  493   6.797   1.716   2.043 -0.3480  0.0944 -0.3638
   42POX    C2E  494   6.662   1.671   2.098 -0.1416 -0.0313  0.0458
   42POX    C2F  495   6.615   1.735   2.228 -0.2756  0.1709 -0.1011
   42POX    C2G  496   6.481   1.683   2.280 -0.0602 -0.2330  0.0545
   42POX    C2H  497   6.435   1.746   2.411 -0.3704 -0.0349 -0.1464
   42POX    C2I  498   6.306   1.683   2.464 -0.3534 -0.3572 -0.4843
   42POX    C2J  499   6.308   1.536   2.508  0.7423 -0.1511  0.1940
   42POX    C2K  500   6.173   1.496   2.567  0.5169 -0.3751 -0.4598
   42POX    C2L  501   6.176   1.533   2.716  0.5049 -0.6475 -0.3924
   42POX    C2M  502   6.040   1.511   2.781  0.9511  0.0453  0.8044
   42POX    C2N  503   6.017   1.369   2.834 -0.4865  0.0674  0.2937
   42POX    C2O  504   5.896   1.359   2.927 -0.7144  0.5305  0.0489
   42POX    C2P  505   5.868   1.215   2.970  0.0420  0.1896 -0.5698
   43CHL    CN1  506   1.869   0.812   1.332 -0.1526 -0.5936 -0.4207
   43CHL    CN2  507   1.975   1.006   1.263 -0.3475 -0.0036  0.1786
   43CHL    CN3  508   2.056   0.801   1.188  0.0709  0.7828 -0.4272
   43CHL    NTM  509   1.932   0.874   1.215 -0.2824  0.0899 -0.1354
   43CHL     CB  510   1.846   0.870   1.096  0.4497  0.4712 -0.6853
   44PJ2     CA  511   1.694   0.885   1.087  0.3038 -0.8241 -0.5389
   44PJ2     OA  512   1.614   0.800   1.170  0.0628  0.3575  0.4739
   44PJ2      P  513   1.464   0.858   1.181 -0.0483  0.1011  0.3131
   44PJ2     OB  514   1.415   0.875   1.043  0.5824  0.2985  0.1160
   44PJ2     HB  515   1.318   0.852   1.042  0.8354 -0.8933 -1.5832
   44PJ2     OG  516   1.391   0.760   1.267 -0.4181 -0.1069 -0.2328
   44PJ2     HG  517   1.292   0.767   1.259 -0.6307 -1.0607  1.2447
   44PJ2     OD  518   1.493   0.997   1.256 -0.0825  0.0360  0.4492
   45POX     CD  519   1.530   0.996   1.394  0.0858 -0.1197  0.4035
   45POX     CE  520   1.567   1.129   1.459 -0.1557  0.2013 -0.1036
   45POX     OE  521   1.617   1.112   1.592  0.1902  0.4325 -0.2004
   45POX    C1A  522   1.746   1.090   1.618 -0.0065 -0.6915 -0.1168
   45POX    O1A  523   1.824   1.085   1.523  0.1422  0.0012 -0.0345
   45POX    C1B  524   1.770   1.064   1.762  0.2305 -0.5070 -0.1248
   45POX    C1C  525   1.859   1.163   1.838 -0.2722 -0.2407  0.1231
   45POX    C1D  526   1.864   1.130   1.988  0.2323 -0.1348  0.1318
   45POX    C1E  527   1.800   1.253   2.054  0.5675  0.2459 -0.2413
   45POX    C1F  528   1.818   1.245   2.206 -0.1741  0.3400 -0.1456
   45POX    C1G  529   1.741   1.355   2.279 -0.1412  0.1873  0.1177
   45POX    C1H  530   1.708   1.327   2.426 -0.2799  0.2330  0.0946
   45POX    C1I  531   1.843   1.341   2.497 -0.1205 -0.5738 -0.0441
   45POX    C1J  532   1.857   1.366   2.627 -0.4910 -0.2360 -0.0683
   45POX    C1K  533   1.748   1.404   2.728  0.0005 -0.1602  0.4385
   45POX    C1L  534   1.782   1.358   2.870  0.4570  0.0898  0.4118
   45POX    C1M  535   1.674   1.369   2.977  0.0825 -0.9762  0.1592
   45POX    C1N  536   1.762   1.389   3.101 -0.0308  0.1825  0.0610
   45POX    C1O  537   1.665   1.449   3.203 -0.0442  0.1351  0.0761
   45POX    C1P  538   1.744   1.500   3.324 -0.1428 -0.2182  0.2894
   45POX    C1Q  539   1.665   1.591   3.418  0.1190  0.5564 -0.2240
   45POX    C1R  540   1.761   1.671   3.507 -0.0117  0.0381  0.3948
   45POX     CZ  541   1.448   1.222   1.438  0.0053  0.2752 -0.6968
   45POX     OZ  542   1.331   1.192   1.514  0.4528  0.1877 -0.0358
   45POX    C2A  543   1.242   1.290   1.498 -0.0828 -0.2348  0.2878
   45POX    O2A  544   1.255   1.379   1.414 -0.0963 -0.3721  0.1400
   45POX    C2B  545   1.133   1.282   1.597 -0.2564  0.1049  0.1250
   45POX    C2C  546   1.171   1.370   1.717  0.5190  0.2018 -0.1864
   45POX    C2D  547   1.246   1.285   1.819 -0.0551 -0.4778 -0.3166
   45POX    C2E  548   1.286   1.342   1.955 -0.5742  0.2583 -0.4674
   45POX    C2F  549   1.168   1.333   2.052 -0.1344  0.5279  0.0997
   45POX    C2G  550   1.205   1.422   2.171  0.7281  0.2651  0.0402
   45POX    C2H  551   1.318   1.373   2.261  0.3930 -0.3933  0.1134
   45POX    C2I  552   1.322   1.427   2.404 -1.0301 -0.5032  0.2093
   45POX    C2J  553   1.315   1.579   2.423 -0.1069 -0.4077 -0.1468
   45POX    C2K  554   1.297   1.629   2.566  0.6427 -0.6168  0.0211
   45POX    C2L  555   1.422   1.699   2.619  0.3715 -0.1619  0.0587
   45POX    C2M  556   1.405   1.730   2.768 -0.6800 -0.3867 -0.0111
   45POX    C2N  557   1.542   1.761   2.830 -0.7113 -0.3556  0.0427
   45POX    C2O  558   1.547   1.769   2.982 -0.2202  0.2891 -0.0029
   45POX    C2P  559   1.679   1.835   3.022 -0.2047  0.3059 -0.0835
   46CHL    CN1  560   8.896   3.842   0.893  0.0987  0.3321  0.1687
   46CHL    CN2  561   8.989   3.699   1.056  0.1606  0.3187 -0.1302
   46CHL    CN3  562   8.819   3.858   1.116  0.0496 -0.2905  0.0067
   46CHL    NTM  563   8.864   3.763   1.013 -0.0609 -0.1395 -0.1792
   46CHL     CB  564   8.747   3.676   0.992 -0.1659 -0.0991  0.2335
   47PJ2     CA  565   8.743   3.555   1.086 -0.6657 -0.2389  0.0334
   47PJ2     OA  566   8.785   3.577   1.221  0.1283 -0.5845 -0.1536
   47PJ2      P  567   8.779   3.454   1.324  0.5319 -0.2055  0.3259
   47PJ2     OB  568   8.774   3.332   1.240  0.8091  0.0126 -0.0069
   47PJ2     HB  569   8.854   3.276   1.263  1.0805  0.1551 -0.5796
   47PJ2     OG  570   8.894   3.477   1.414  0.3413  0.0128  0.5128
   47PJ2     HG  571   8.922   3.384   1.434 -0.3076  0.1395  2.2063
   47PJ2     OD  572   8.641   3.468   1.406  0.3318 -0.7547  0.0931
   48POX     CD  573   8.643   3.554   1.521  0.1094  0.0221 -0.4739
   48POX     CE  574   8.557   3.675   1.485  0.0495  0.0960 -0.0895
   48POX     OE  575   8.609   3.785   1.560 -0.1892  0.1111  0.0566
   48POX    C1A  576   8.671   3.885   1.498  0.0241  0.0162  0.1134
   48POX    O1A  577   8.644   3.908   1.380  0.9932  0.3489 -0.0544
   48POX    C1B  578   8.769   3.965   1.576  0.2452  0.0714 -0.2226
   48POX    C1C  579   8.689   4.074   1.647 -0.1718  0.0922 -0.7212
   48POX    C1D  580   8.796   4.175   1.690 -0.1981 -0.1266 -0.1453
   48POX    C1E  581   8.731   4.299   1.751 -0.1275 -0.1448 -0.0356
   48POX    C1F  582   8.707   4.277   1.901 -0.4008  1.0434  0.1047
   48POX    C1G  583   8.846   4.266   1.965 -0.3309 -0.3699 -0.2506
   48POX    C1H  584   8.836   4.265   2.118 -0.1560 -0.5726 -0.2403
   48POX    C1I  585   8.969   4.309   2.178 -0.4058  0.5382 -0.4656
   48POX    C1J  586   8.968   4.361   2.301 -0.0219  0.1905 -0.3115
   48POX    C1K  587   8.849   4.367   2.397  0.4162 -0.3901  0.2761
   48POX    C1L  588   8.784   4.505   2.415 -0.0431 -0.4371 -0.9353
   48POX    C1M  589   8.641   4.507   2.470  0.3021 -0.0508 -0.0423
   48POX    C1N  590   8.580   4.647   2.475  0.0477 -0.1577 -0.1871
   48POX    C1O  591   8.427   4.657   2.485  0.1270  0.2402  0.7167
   48POX    C1P  592   8.382   4.803   2.477  0.0954  0.1887 -0.1771
   48POX    C1Q  593   8.233   4.815   2.441  0.1453 -0.0137 -0.4489
   48POX    C1R  594   8.172   4.745   2.320 -0.3911  0.0004 -0.1885
   48POX     CZ  595   8.410   3.643   1.514  0.1221 -0.0899  0.0733
   48POX     OZ  596   8.386   3.575   1.637 -0.0171  0.1617  0.1842
   48POX    C2A  597   8.266   3.593   1.691 -0.1103 -0.2073  0.1030
   48POX    O2A  598   8.181   3.667   1.641 -0.1961 -0.3896 -0.0217
   48POX    C2B  599   8.240   3.497   1.801  0.3297 -0.0863  0.3164
   48POX    C2C  600   8.229   3.560   1.939  0.5219  0.2218  0.1910
   48POX    C2D  601   8.361   3.598   2.007  0.4367 -0.4463  0.7468
   48POX    C2E  602   8.350   3.655   2.149  0.4490  0.6126  0.3304
   48POX    C2F  603   8.273   3.571   2.250 -0.1081  0.3556 -0.2976
   48POX    C2G  604   8.253   3.644   2.383  0.7293  0.1344 -0.0442
   48POX    C2H  605   8.181   3.553   2.483 -0.1478  0.4958 -0.3462
   48POX    C2I  606   8.183   3.594   2.630  0.0539  0.2635 -0.2846
   48POX    C2J  607   8.323   3.609   2.689 -0.0399  0.0341  0.0026
   48POX    C2K  608   8.305   3.629   2.840 -0.3360  0.0660 -0.0366
   48POX    C2L  609   8.300   3.492   2.907 -0.8627  0.0690 -0.0652
   48POX    C2M  610   8.294   3.505   3.060 -0.2252  0.1898 -0.0480
   48POX    C2N  611   8.177   3.593   3.105  0.0065  0.5087 -0.0669
   48POX    C2O  612   8.165   3.608   3.257  0.1590  0.2198 -0.0249
   48POX    C2P  613   8.294   3.658   3.322  0.3408 -0.4262  0.1127
   49CHL    CN1  614   7.693   7.588   1.256  0.2868 -0.5550  0.4443
   49CHL    CN2  615   7.509   7.643   1.117  0.3290 -0.1550  0.0276
   49CHL    CN3  616   7.489   7.467   1.277 -0.6049  0.0142 -0.0456
   49CHL    NTM  617   7.580   7.532   1.181  0.0258 -0.0894  0.4805
   49CHL     CB  618   7.628   7.438   1.078  0.4170  0.2016  0.3947
   50PJ2     CA  619   7.715   7.317   1.110 -0.1889 -0.4383 -0.3445
   50PJ2     OA  620   7.817   7.336   1.209 -0.0426 -0.0542 -0.5681
   50PJ2      P  621   7.939   7.231   1.201  0.0605  0.0021  0.2002
   50PJ2     OB  622   7.936   7.182   1.061 -0.4046  0.2253  0.1295
   50PJ2     HB  623   7.859   7.214   1.006 -1.3191  0.9842  1.7687
   50PJ2     OG  624   8.065   7.293   1.248  0.1502 -0.1360  0.1421
   50PJ2     HG  625   8.049   7.383   1.288  0.9750  0.6420 -1.1877
   50PJ2     OD  626   7.890   7.102   1.284  0.5200 -0.2754  0.0435
   51POX     CD  627   7.902   7.095   1.426  0.3356 -0.2369  0.0613
   51POX     CE  628   7.888   6.957   1.490 -0.2992 -0.3079 -0.2276
   51POX     OE  629   7.850   6.955   1.628  0.4078 -0.8108 -0.0377
   51POX    C1A  630   7.737   6.900   1.671 -0.1994  0.5378  0.1690
   51POX    O1A  631   7.664   6.843   1.590  0.2720 -0.1249  0.1924
   51POX    C1B  632   7.699   6.935   1.809  0.2532  0.4544  0.3185
   51POX    C1C  633   7.777   6.866   1.921 -0.0920  0.6693  0.6975
   51POX    C1D  634   7.692   6.857   2.048 -0.5707 -0.4155  0.3073
   51POX    C1E  635   7.777   6.807   2.164  0.3801  0.0719 -0.1691
   51POX    C1F  636   7.693   6.789   2.290  0.4462  0.2047 -0.1062
   51POX    C1G  637   7.632   6.920   2.341 -0.1286 -0.1838  0.2242
   51POX    C1H  638   7.549   6.906   2.469 -0.4739 -0.2046 -0.0020
   51POX    C1I  639   7.489   7.044   2.492  0.4792  0.2218 -0.0355
   51POX    C1J  640   7.467   7.090   2.615 -0.1845 -0.0110 -0.0623
   51POX    C1K  641   7.509   7.014   2.741 -0.0095  0.4818  0.1804
   51POX    C1L  642   7.436   7.078   2.859 -0.6390  0.0581  0.0229
   51POX    C1M  643   7.445   6.983   2.978 -0.3013 -0.0112 -0.0565
   51POX    C1N  644   7.364   7.018   3.103 -0.2653 -0.2285  0.0281
   51POX    C1O  645   7.391   6.946   3.235  0.0672  0.2920  0.2493
   51POX    C1P  646   7.291   6.994   3.341  0.1167  0.4908  0.2057
   51POX    C1Q  647   7.270   6.902   3.462 -0.2900  0.5185  0.1552
   51POX    C1R  648   7.192   6.771   3.446  0.2350  0.1045  0.9342
   51POX     CZ  649   7.995   6.857   1.448  0.1139 -0.1803  0.5000
   51POX     OZ  650   8.131   6.897   1.469  0.0481 -0.1842  0.9489
   51POX    C2A  651   8.226   6.817   1.420  0.2743  0.4028  0.4158
   51POX    O2A  652   8.209   6.746   1.321  0.2001  0.3728  0.4495
   51POX    C2B  653   8.359   6.863   1.465  0.2324  0.3509  0.5910
   51POX    C2C  654   8.393   6.772   1.583 -0.0682 -0.0732  0.3530
   51POX    C2D  655   8.535   6.808   1.624  0.0221 -0.1142  0.0760
   51POX    C2E  656   8.586   6.715   1.734  0.1583  0.2832  0.3519
   51POX    C2F  657   8.527   6.755   1.869  0.0516  0.6222  0.2053
   51POX    C2G  658   8.540   6.635   1.963  0.1417  0.2184 -0.3225
   51POX    C2H  659   8.464   6.676   2.090  0.0900 -0.0402 -0.2706
   51POX    C2I  660   8.464   6.567   2.197 -0.7847 -0.0246 -0.2454
   51POX    C2J  661   8.402   6.603   2.332  0.3951 -0.1214  0.3316
   51POX    C2K  662   8.268   6.676   2.323  0.3828 -0.0609  0.9592
   51POX    C2L  663   8.143   6.588   2.317  0.2010  0.2044  0.8236
   51POX    C2M  664   8.121   6.516   2.450  0.2540 -0.6926  0.3557
   51POX    C2N  665   7.978   6.460   2.441  0.1303 -0.2948 -0.2575
   51POX    C2O  666   7.938   6.420   2.584 -0.0309  0.5271 -0.0688
   51POX    C2P  667   7.815   6.330   2.583 -0.1576  0.6990 -0.5712
   52CHL    CN1  668   3.356   8.306   0.723 -0.1949 -0.3858 -0.6412
   52CHL    CN2  669   3.253   8.491   0.622 -0.1584 -0.0577  0.1053
   52CHL    CN3  670   3.408   8.509   0.803  0.0604  0.3578 -0.3258
   52CHL    NTM  671   3.292   8.435   0.752  0.3444 -0.2341 -0.1168
   52CHL     CB  672   3.189   8.416   0.856 -0.0515  0.2044 -0.4268
   53PJ2     CA  673   3.110   8.528   0.924  0.5650  0.5018 -0.1949
   53PJ2     OA  674   3.174   8.634   0.996  0.4712  0.4922 -0.0976
   53PJ2      P  675   3.082   8.714   1.101  0.0504 -0.2573  0.1093
   53PJ2     OB  676   2.995   8.806   1.024  0.1193 -0.1615  0.1470
   53PJ2     HB  677   3.045   8.820   0.939  2.1755  1.5144  1.5359
   53PJ2     OG  678   3.010   8.607   1.173 -0.6765  0.3741  0.3366
   53PJ2     HG  679   2.952   8.647   1.244  0.2471 -0.2005  1.4509
   53PJ2     OD  680   3.183   8.788   1.202  0.3255  0.0032 -0.3530
   54POX     CD  681   3.247   8.715   1.308 -0.3027  0.3460  0.2678
   54POX     CE  682   3.349   8.808   1.373 -0.1350  0.3135  0.0517
   54POX     OE  683   3.399   8.734   1.485 -0.1516 -0.0459 -0.1789
   54POX    C1A  684   3.528   8.744   1.516 -0.1814 -0.0022 -0.0711
   54POX    O1A  685   3.604   8.813   1.450 -0.2336  0.1875  0.0654
   54POX    C1B  686   3.558   8.651   1.627 -0.0102 -0.3193 -0.3821
   54POX    C1C  687   3.486   8.519   1.658 -0.1374 -0.1190  0.1911
   54POX    C1D  688   3.491   8.493   1.809 -0.0553 -0.3961  0.1397
   54POX    C1E  689   3.632   8.460   1.858  0.0113 -0.3898 -0.0462
   54POX    C1F  690   3.649   8.448   2.009 -0.2466 -0.5892 -0.0326
   54POX    C1G  691   3.589   8.315   2.055 -0.6094 -0.3927  0.0725
   54POX    C1H  692   3.586   8.301   2.207  0.8273 -0.0210  0.1482
   54POX    C1I  693   3.525   8.162   2.223  0.2634  0.2197  0.1342
   54POX    C1J  694   3.430   8.132   2.310 -0.0731 -0.1632 -0.3588
   54POX    C1K  695   3.360   8.243   2.389  0.2476 -0.1893 -0.0389
   54POX    C1L  696   3.294   8.182   2.513 -0.0331 -0.2568 -0.2227
   54POX    C1M  697   3.264   8.298   2.608 -0.0609 -0.1259 -0.3916
   54POX    C1N  698   3.183   8.226   2.716 -0.3396 -0.3434 -0.7444
   54POX    C1O  699   3.112   8.325   2.808  0.3815 -0.4201 -0.0924
   54POX    C1P  700   3.010   8.245   2.889  0.2856 -0.0517  0.1552
   54POX    C1Q  701   2.938   8.343   2.982 -0.0477  0.1292 -0.2896
   54POX    C1R  702   2.870   8.458   2.909 -0.3932  0.3873  0.4284
   54POX     CZ  703   3.296   8.948   1.407 -0.1455  0.4043 -0.3309
   54POX     OZ  704   3.208   8.946   1.520  0.2794 -0.5880 -0.0056
   54POX    C2A  705   3.120   9.046   1.530  0.4091 -0.4879  0.1479
   54POX    O2A  706   3.107   9.123   1.435  0.5574 -0.5201  0.1002
   54POX    C2B  707   3.054   9.052   1.662 -0.0022  0.4346 -0.0988
   54POX    C2C  708   2.967   9.173   1.696 -0.1728  0.4227 -0.4921
   54POX    C2D  709   2.928   9.181   1.843 -0.1360  0.6400 -0.4931
   54POX    C2E  710   2.826   9.074   1.884  0.3963  0.1483 -0.4441
   54POX    C2F  711   2.828   9.030   2.031  0.2337 -0.2553 -0.5601
   54POX    C2G  712   2.939   8.929   2.057  0.0314 -0.3052  0.1235
   54POX    C2H  713   2.971   8.899   2.204 -0.1722 -0.2666  0.1755
   54POX    C2I  714   2.954   9.025   2.289  0.3839  0.0757 -0.2114
   54POX    C2J  715   3.053   9.035   2.404  0.2860  0.1633 -0.1340
   54POX    C2K  716   3.011   9.142   2.505  0.1713 -0.1228  0.1233
   54POX    C2L  717   2.865   9.137   2.551  0.0662  0.7197 -0.1099
   54POX    C2M  718   2.850   9.224   2.676  0.2669  0.1472  0.3170
   54POX    C2N  719   2.704   9.234   2.723  0.0288 -0.1502 -0.3488
   54POX    C2O  720   2.690   9.295   2.862 -0.6494 -0.6078 -0.2130
   54POX    C2P  721   2.718   9.203   2.982 -0.4302 -0.5942 -0.2531
   55CHL    CN1  722   3.564   2.769   1.204  0.2777  0.3187 -0.1068
   55CHL    CN2  723   3.792   2.777   1.228  0.7383  0.7696  0.1449
   55CHL    CN3  724   3.711   2.633   1.067  0.5407  0.3883  0.5328
   55CHL    NTM  725   3.683   2.682   1.203  0.6461  0.8047  0.4051
   55CHL     CB  726   3.672   2.576   1.304 -0.2185 -0.0988 -0.6120
   56PJ2     CA  727   3.786   2.480   1.338 -0.3727  0.0032  0.2109
   56PJ2     OA  728   3.913   2.544   1.351 -0.1932 -0.2408 -0.3082
   56PJ2      P  729   4.021   2.426   1.368 -0.0118 -0.0190  0.0873
   56PJ2     OB  730   3.990   2.308   1.284 -0.7438 -0.2331  0.6447
   56PJ2     HB  731   3.891   2.296   1.280 -0.6181 -0.9285 -1.0908
   56PJ2     OG  732   4.159   2.479   1.356  0.0001 -0.1472 -0.3457
   56PJ2     HG  733   4.226   2.410   1.381  2.7169  2.0984 -0.9436
   56PJ2     OD  734   3.981   2.386   1.519 -0.4759 -0.2447 -0.0923
   57POX     CD  735   4.079   2.359   1.619 -0.8810 -0.0540  0.3616
   57POX     CE  736   4.024   2.294   1.746 -0.0851 -0.2779  0.6010
   57POX     OE  737   4.108   2.310   1.861  0.2974  0.2970  0.2458
   57POX    C1A  738   4.136   2.430   1.912 -0.0423  0.4982 -0.0332
   57POX    O1A  739   4.066   2.525   1.876  0.2280  0.7705  0.1521
   57POX    C1B  740   4.211   2.431   2.039  0.6770 -0.6372 -0.4260
   57POX    C1C  741   4.357   2.471   2.021  0.4137  0.4710 -0.1735
   57POX    C1D  742   4.418   2.483   2.161  0.1214  0.1951 -0.0242
   57POX    C1E  743   4.433   2.356   2.246  0.6342  0.1648 -0.1556
   57POX    C1F  744   4.472   2.397   2.388  0.3648  0.1339 -0.0726
   57POX    C1G  745   4.364   2.473   2.465  0.1299 -0.2250 -0.0408
   57POX    C1H  746   4.420   2.484   2.607  0.4003 -0.3139 -0.1400
   57POX    C1I  747   4.302   2.545   2.684  0.0653 -0.4376 -0.5462
   57POX    C1J  748   4.307   2.549   2.817  0.2403 -0.1839 -0.5593
   57POX    C1K  749   4.426   2.493   2.895  0.0773  0.5422  0.2308
   57POX    C1L  750   4.373   2.403   3.007  0.3107  0.3313  0.1746
   57POX    C1M  751   4.276   2.479   3.098  0.8283  0.6202  0.4884
   57POX    C1N  752   4.268   2.426   3.241  0.1363 -0.3750  0.0931
   57POX    C1O  753   4.165   2.504   3.322 -0.3701 -0.6208 -0.3098
   57POX    C1P  754   4.017   2.486   3.288 -0.6206  0.3912  0.1896
   57POX    C1Q  755   3.938   2.584   3.375 -0.7561 -0.0813  0.6056
   57POX    C1R  756   3.794   2.594   3.326 -0.2564  0.3249 -0.8371
   57POX     CZ  757   3.983   2.155   1.698 -0.1331  0.0466 -0.3018
   57POX     OZ  758   3.881   2.088   1.773 -0.1897 -0.0820 -0.4906
   57POX    C2A  759   3.854   1.960   1.752 -0.3718 -0.1072 -0.1187
   57POX    O2A  760   3.902   1.904   1.653 -0.1862  0.0663 -0.1275
   57POX    C2B  761   3.745   1.901   1.832 -0.2226 -0.1537  0.0524
   57POX    C2C  762   3.814   1.850   1.958 -0.1050 -0.2825 -0.0629
   57POX    C2D  763   3.711   1.798   2.059  0.2890 -1.0107 -0.0351
   57POX    C2E  764   3.765   1.693   2.157 -0.1223 -0.3798  0.8830
   57POX    C2F  765   3.888   1.732   2.240  0.1299  0.5330  0.1081
   57POX    C2G  766   3.894   1.637   2.360 -0.5311  0.2147 -0.1045
   57POX    C2H  767   3.972   1.704   2.474 -0.0663 -0.2876 -0.1276
   57POX    C2I  768   3.936   1.641   2.609 -0.1494  0.4504  0.1969
   57POX    C2J  769   4.037   1.661   2.722  0.0774  0.3595  0.0119
   57POX    C2K  770   4.036   1.802   2.780 -0.9936  0.1044  0.6485
   57POX    C2L  771   4.107   1.841   2.910  0.0579  0.5933 -0.0598
   57POX    C2M  772   4.259   1.840   2.891  0.0459 -0.3099 -0.1219
   57POX    C2N  773   4.352   1.846   3.012  0.0313  0.0237 -0.1280
   57POX    C2O  774   4.355   1.987   3.072  0.2861  0.0979 -0.3132
   57POX    C2P  775   4.470   1.995   3.172 -0.0396 -0.0977  0.0823
   58CHL    CN1  776   3.987   1.794   1.337 -0.0450  0.2217  0.7994
   58CHL    CN2  777   3.761   1.767   1.401  0.4401 -0.7367 -0.1218
   58CHL    CN3  778   3.817   1.797   1.170 -0.1756  0.2625 -0.1228
   58CHL    NTM  779   3.849   1.838   1.308  0.0214 -0.1219 -0.0550
   58CHL     CB  780   3.853   1.984   1.323 -0.1842 -0.1131 -0.0937
   59PJ2     CA  781   3.732   2.075   1.301  0.1223  0.2992 -0.0848
   59PJ2     OA  782   3.626   2.065   1.397  0.2156  0.4169  0.0301
   59PJ2      P  783   3.520   2.186   1.387 -0.2982 -0.0769 -0.6001
   59PJ2     OB  784   3.521   2.236   1.248  0.1566  0.1331 -0.5237
   59PJ2     HB  785   3.603   2.292   1.242 -0.2000  1.1164  2.3409
   59PJ2     OG  786   3.388   2.160   1.448  0.1531 -0.5510  0.1883
   59PJ2     HG  787   3.328   2.240   1.442 -1.6162 -1.8610 -0.3936
   59PJ2     OD  788   3.591   2.301   1.475 -0.2678 -0.6174  0.0887
   60POX     CD  789   3.560   2.280   1.613 -0.0219  0.2046  0.2714
   60POX     CE  790   3.577   2.389   1.719  0.2612  0.3998  0.0251
   60POX     OE  791   3.608   2.325   1.843 -0.6404  0.4599  0.2831
   60POX    C1A  792   3.677   2.379   1.942  0.2250  0.0104 -0.0690
   60POX    O1A  793   3.691   2.501   1.933 -1.0479  0.1995  0.4231
   60POX    C1B  794   3.694   2.291   2.060  0.0691 -0.2363 -0.2309
   60POX    C1C  795   3.835   2.303   2.119  0.0859  0.0221 -0.3243
   60POX    C1D  796   3.835   2.226   2.251 -0.2125 -0.1272 -0.4110
   60POX    C1E  797   3.981   2.200   2.291 -0.1658 -0.1946 -0.6243
   60POX    C1F  798   3.988   2.135   2.429  0.6053 -0.0709 -0.6037
   60POX    C1G  799   3.974   2.246   2.533  0.3226 -0.2235 -0.4766
   60POX    C1H  800   3.959   2.181   2.671  0.2598  0.3666 -0.2021
   60POX    C1I  801   4.023   2.277   2.772  0.0058  0.1233  0.1918
   60POX    C1J  802   3.995   2.292   2.901 -0.0545  0.9558  0.0844
   60POX    C1K  803   3.872   2.225   2.962  0.4313  0.3912  0.4528
   60POX    C1L  804   3.769   2.337   2.976  0.1442  0.1832  0.0267
   60POX    C1M  805   3.656   2.292   3.069  0.3999  0.0704  0.2843
   60POX    C1N  806   3.547   2.399   3.069  0.0443 -0.2893  0.2003
   60POX    C1O  807   3.417   2.343   3.127 -0.1488 -0.1071 -0.0539
   60POX    C1P  808   3.308   2.450   3.143 -0.2314 -0.1992 -0.0018
   60POX    C1Q  809   3.354   2.560   3.239 -0.4371 -0.3484  0.2676
   60POX    C1R  810   3.237   2.640   3.297 -0.1300 -0.1099  0.5565
   60POX     CZ  811   3.455   2.481   1.723 -0.2675 -0.3128  0.4139
   60POX     OZ  812   3.335   2.414   1.763 -0.3204 -0.5135 -0.0727
   60POX    C2A  813   3.220   2.474   1.732  0.0897  0.1315 -0.3771
   60POX    O2A  814   3.212   2.576   1.664  0.6726  0.1949 -0.3552
   60POX    C2B  815   3.104   2.394   1.778  0.3914  0.1846  0.4980
   60POX    C2C  816   2.998   2.492   1.829  0.1521  0.3303 -0.2564
   60POX    C2D  817   2.866   2.429   1.873  0.1578  0.2224 -0.3922
   60POX    C2E  818   2.756   2.535   1.881 -0.0279  0.0155 -0.1817
   60POX    C2F  819   2.630   2.451   1.904  0.0749 -0.0609  0.1058
   60POX    C2G  820   2.505   2.524   1.853 -0.1160 -0.1122  0.4986
   60POX    C2H  821   2.464   2.638   1.946 -1.0480 -0.0570  0.0282
   60POX    C2I  822   2.423   2.591   2.086 -0.1749  0.2496  0.3942
   60POX    C2J  823   2.405   2.708   2.183 -0.4556  0.4556  0.0991
   60POX    C2K  824   2.422   2.656   2.326  0.2566 -0.2255 -0.2248
   60POX    C2L  825   2.425   2.769   2.430  0.0888 -0.5561  0.1391
   60POX    C2M  826   2.453   2.720   2.572  0.3908  0.0552  0.2924
   60POX    C2N  827   2.403   2.824   2.673 -0.0130  0.2058 -0.0593
   60POX    C2O  828   2.443   2.773   2.812 -0.4771 -0.4671 -0.1706
   60POX    C2P  829   2.351   2.831   2.919 -0.0027 -0.3432  0.1729
   61CHL    CN1  830   5.304   3.288   1.839 -0.1831 -0.5099 -0.8598
   61CHL    CN2  831   5.448   3.339   1.673 -0.1803 -0.3064  0.2881
   61CHL    CN3  832   5.359   3.513   1.807 -0.4986 -0.1734  0.0996
   61CHL    NTM  833   5.325   3.390   1.735 -0.3572  0.0501 -0.3510
   61CHL     CB  834   5.219   3.383   1.632 -0.0111  0.1977 -0.7186
   62PJ2     CA  835   5.097   3.475   1.642  0.4798  0.7796  0.0975
   62PJ2     OA  836   5.029   3.449   1.765 -0.1314  0.3692 -0.3231
   62PJ2      P  837   4.869   3.466   1.770 -0.1144  0.3822  0.1930
   62PJ2     OB  838   4.804   3.450   1.638  0.2301 -0.5457  0.1240
   62PJ2     HB  839   4.840   3.519   1.576 -0.0676  1.1463  1.7181
   62PJ2     OG  840   4.799   3.401   1.883  0.0727 -0.2606 -0.0574
   62PJ2     HG  841   4.718   3.356   1.845 -0.9592  0.8263  0.7954
   62PJ2     OD  842   4.864   3.623   1.804 -0.1590  0.4506 -0.1305
   63POX     CD  843   4.885   3.655   1.942 -0.2161  0.0983 -0.0418
   63POX     CE  844   4.831   3.797   1.957 -0.2283  0.0462  0.4358
   63POX     OE  845   4.905   3.862   2.060  0.0982 -0.1925  0.3533
   63POX    C1A  846   4.970   3.975   2.034 -0.0567 -0.2276 -0.2038
   63POX    O1A  847   4.954   4.026   1.924 -0.1530 -0.0347 -0.1003
   63POX    C1B  848   5.028   4.037   2.155 -0.0823 -0.7552  0.0825
   63POX    C1C  849   4.937   4.105   2.258  0.0499 -0.1576 -0.1900
   63POX    C1D  850   4.841   4.018   2.339  0.4456 -0.1295  0.3148
   63POX    C1E  851   4.912   3.913   2.425  0.0148 -0.0237  0.8036
   63POX    C1F  852   4.808   3.825   2.494 -0.3014  0.3602  0.8207
   63POX    C1G  853   4.876   3.732   2.595 -0.7960 -0.3401  0.5171
   63POX    C1H  854   4.924   3.784   2.731  0.1012  0.1227  0.0386
   63POX    C1I  855   4.807   3.809   2.827  0.4214 -0.4183  0.5730
   63POX    C1J  856   4.806   3.798   2.959  0.0825  0.7487  0.6758
   63POX    C1K  857   4.939   3.777   3.033  0.2067 -0.1373  0.2051
   63POX    C1L  858   4.916   3.798   3.182 -0.5122 -0.1302  0.0945
   63POX    C1M  859   5.045   3.773   3.259 -0.6654 -0.6140  0.2014
   63POX    C1N  860   5.037   3.821   3.404  0.2710 -0.3228  0.1654
   63POX    C1O  861   4.987   3.714   3.501  0.3386 -0.3003  0.2255
   63POX    C1P  862   4.959   3.764   3.642  0.2393 -0.0533  0.1185
   63POX    C1Q  863   5.080   3.842   3.696  0.1265  0.2647 -0.0879
   63POX    C1R  864   5.183   3.739   3.742  0.1891  0.0311 -0.7407
   63POX     CZ  865   4.680   3.804   1.983 -0.2643 -0.1891  0.2961
   63POX     OZ  866   4.627   3.733   2.096 -0.1339 -0.5470  0.1348
   63POX    C2A  867   4.503   3.766   2.133  0.1047  0.0607  0.4109
   63POX    O2A  868   4.446   3.865   2.089 -0.1557 -0.0444  0.5090
   63POX    C2B  869   4.453   3.681   2.244  0.1168 -0.8942 -0.2994
   63POX    C2C  870   4.449   3.759   2.375 -0.3466 -0.2966 -0.6597
   63POX    C2D  871   4.383   3.673   2.484 -0.0600 -0.1542 -0.3728
   63POX    C2E  872   4.350   3.756   2.608 -0.2306 -0.2890 -0.3280
   63POX    C2F  873   4.279   3.678   2.719  0.3793 -0.6854 -0.2100
   63POX    C2G  874   4.298   3.756   2.848 -0.2772 -0.2003 -0.3989
   63POX    C2H  875   4.260   3.672   2.970 -0.0895  0.2738 -0.0111
   63POX    C2I  876   4.274   3.748   3.103 -0.0667 -0.4526  0.4089
   63POX    C2J  877   4.415   3.790   3.147  0.0167  0.2618 -0.5028
   63POX    C2K  878   4.404   3.868   3.278 -0.4455  0.2733 -0.5454
   63POX    C2L  879   4.533   3.950   3.286 -0.3565  0.1004 -0.1647
   63POX    C2M  880   4.564   4.049   3.398 -0.1437  0.1797 -0.2911
   63POX    C2N  881   4.596   3.978   3.530  0.1947  0.4516 -0.2273
   63POX    C2O  882   4.677   4.077   3.614  0.5853 -0.0919  0.0444
   63POX    C2P  883   4.571   4.172   3.672  0.2144 -0.0553 -0.6804
   64CHL    CN1  884   5.101   7.953   1.416  0.0307 -0.0067 -0.4749
   64CHL    CN2  885   5.279   7.841   1.290  0.0430 -0.1219  0.3768
   64CHL    CN3  886   5.272   8.076   1.310  0.0651  0.4162 -0.1095
   64CHL    NTM  887   5.187   7.956   1.297  0.3928  0.1954 -0.2062
   64CHL     CB  888   5.103   7.962   1.177  0.0137 -0.3121  0.0326
   65PJ2     CA  889   4.977   7.879   1.150 -0.7021  0.6777  0.2351
   65PJ2     OA  890   4.997   7.737   1.153 -0.7686  0.6671  0.1768
   65PJ2      P  891   4.887   7.657   1.067  0.0538 -0.0427 -0.2350
   65PJ2     OB  892   4.758   7.729   1.072  0.1769  0.1312  0.6133
   65PJ2     HB  893   4.750   7.818   1.118 -0.7011 -0.1505  1.0408
   65PJ2     OG  894   4.959   7.639   0.939  0.1822 -0.1963 -0.1410
   65PJ2     HG  895   4.962   7.542   0.915  0.9905 -0.1705 -0.1685
   65PJ2     OD  896   4.890   7.520   1.152 -0.4724  0.1269  0.0645
   66POX     CD  897   4.862   7.526   1.292 -0.3605 -0.1351  0.0975
   66POX     CE  898   4.807   7.400   1.359  0.2599 -0.2599  0.3784
   66POX     OE  899   4.809   7.412   1.502  0.0981 -0.2420  0.3789
   66POX    C1A  900   4.708   7.479   1.557 -0.0110 -0.1732  0.0964
   66POX    O1A  901   4.609   7.518   1.495 -0.1876 -0.2309  0.3405
   66POX    C1B  902   4.735   7.501   1.701  0.0998  0.3514 -0.0028
   66POX    C1C  903   4.613   7.511   1.792 -0.1838 -0.6744 -0.2643
   66POX    C1D  904   4.641   7.533   1.940 -0.0391 -0.0596 -0.3808
   66POX    C1E  905   4.513   7.565   2.018  0.2880  0.5620 -0.0877
   66POX    C1F  906   4.554   7.536   2.162  0.0270  0.7102  0.0164
   66POX    C1G  907   4.439   7.556   2.261 -0.0447 -0.5362  0.1985
   66POX    C1H  908   4.463   7.494   2.399 -0.4716 -0.0279  0.5041
   66POX    C1I  909   4.588   7.535   2.476 -0.0642  0.2373 -0.2847
   66POX    C1J  910   4.639   7.452   2.566  0.9969 -0.1970 -1.2674
   66POX    C1K  911   4.570   7.319   2.599  0.4863  0.2826 -0.3812
   66POX    C1L  912   4.667   7.209   2.642  0.3078  0.0464 -0.5870
   66POX    C1M  913   4.589   7.078   2.620  0.2395 -0.0353  0.1132
   66POX    C1N  914   4.638   6.951   2.691 -0.9467 -0.3451  0.3919
   66POX    C1O  915   4.630   6.949   2.843 -0.5319  0.4896  0.4297
   66POX    C1P  916   4.663   6.814   2.906 -0.2316 -0.0605 -0.8790
   66POX    C1Q  917   4.654   6.827   3.058 -0.4363 -0.6334 -0.8409
   66POX    C1R  918   4.515   6.873   3.103  0.1263 -0.1680  0.4772
   66POX     CZ  919   4.873   7.275   1.300 -0.1659 -0.0149 -0.6408
   66POX     OZ  920   4.822   7.151   1.351 -0.7004  0.5567  0.2546
   66POX    C2A  921   4.697   7.117   1.323 -0.4406 -0.0271 -0.2138
   66POX    O2A  922   4.630   7.179   1.241  0.6165  0.5713 -0.6424
   66POX    C2B  923   4.656   6.980   1.363  0.2738 -0.3177 -0.4660
   66POX    C2C  924   4.664   6.946   1.512 -0.4854  0.0974 -0.3239
   66POX    C2D  925   4.580   7.044   1.593 -0.3435 -0.0568  0.0117
   66POX    C2E  926   4.573   6.991   1.736  0.2532 -0.0476  0.0465
   66POX    C2F  927   4.516   7.092   1.836 -0.5618 -0.1666 -0.2938
   66POX    C2G  928   4.537   7.030   1.973 -0.4723 -0.0042 -0.2339
   66POX    C2H  929   4.470   7.102   2.091  0.5866  0.5046  0.0742
   66POX    C2I  930   4.473   7.033   2.227 -0.7938  0.0467 -0.1068
   66POX    C2J  931   4.471   6.880   2.220 -0.4691  0.0341  0.0423
   66POX    C2K  932   4.465   6.815   2.359  0.1585  0.2616  0.1794
   66POX    C2L  933   4.442   6.667   2.331  0.0077  0.2809  0.1974
   66POX    C2M  934   4.416   6.587   2.459  0.0476  0.1668  0.1353
   66POX    C2N  935   4.519   6.615   2.570  0.1702  0.5213 -0.0652
   66POX    C2O  936   4.585   6.483   2.611  0.1797  0.6285  0.2679
   66POX    C2P  937   4.494   6.393   2.694  0.8629 -0.5294 -0.2155
   67CHL    CN1  938   5.110   1.082   1.697 -0.1400  0.0005 -0.3295
   67CHL    CN2  939   5.189   1.202   1.517 -0.1755 -0.5737 -0.3626
   67CHL    CN3  940   5.115   0.976   1.489 -0.3411 -0.2779 -0.2427
   67CHL    NTM  941   5.085   1.105   1.554 -0.4502 -0.2655 -0.3176
   67CHL     CB  942   4.951   1.154   1.521 -0.3804 -0.1867 -0.4844
   68PJ2     CA  943   4.887   1.259   1.612  0.2496  0.3445 -0.6515
   68PJ2     OA  944   4.970   1.374   1.635  0.1681  0.2938 -0.0916
   68PJ2      P  945   4.901   1.500   1.708  0.1164  0.1909  0.0386
   68PJ2     OB  946   4.995   1.610   1.678 -0.2496  0.3963 -0.3753
   68PJ2     HB  947   4.954   1.701   1.677  1.4880  1.2521 -3.1675
   68PJ2     OG  948   4.761   1.514   1.662  0.1897  0.2579 -0.1672
   68PJ2     HG  949   4.727   1.598   1.704  0.7276 -0.1053  1.0487
   68PJ2     OD  950   4.903   1.460   1.864  0.0489  0.0132 -0.0064
   69POX     CD  951   5.023   1.500   1.931  0.3369 -0.1215 -0.4344
   69POX     CE  952   5.011   1.535   2.079  0.0591 -0.2155 -0.4331
   69POX     OE  953   5.138   1.573   2.133 -0.3041  0.2164  0.1274
   69POX    C1A  954   5.149   1.704   2.154  0.6363  0.0823  0.5548
   69POX    O1A  955   5.050   1.777   2.157  0.2325 -0.4601  0.6362
   69POX    C1B  956   5.291   1.744   2.156  0.5934  0.2578  0.1082
   69POX    C1C  957   5.345   1.755   2.298  0.1947 -0.1174  0.2890
   69POX    C1D  958   5.421   1.884   2.326 -0.0585  0.1449 -0.2272
   69POX    C1E  959   5.331   2.008   2.313 -0.2787  0.0081 -0.0228
   69POX    C1F  960   5.407   2.136   2.346  0.1931 -0.2091 -0.2583
   69POX    C1G  961   5.308   2.252   2.353  0.1917 -0.2091 -0.2813
   69POX    C1H  962   5.368   2.392   2.337  0.0284 -0.1211 -0.1213
   69POX    C1I  963   5.459   2.410   2.215  0.2209  0.3340  0.0869
   69POX    C1J  964   5.546   2.510   2.203  0.8127 -0.2063 -0.1638
   69POX    C1K  965   5.577   2.604   2.319 -0.3166  0.0353 -0.0441
   69POX    C1L  966   5.702   2.689   2.293 -0.3818  0.0151 -0.4371
   69POX    C1M  967   5.679   2.833   2.339  1.0150  0.1518 -0.1001
   69POX    C1N  968   5.663   2.858   2.489  0.2408  0.1886 -0.1850
   69POX    C1O  969   5.787   2.920   2.553 -0.0364  0.3881  0.1684
   69POX    C1P  970   5.758   2.929   2.703 -0.1160 -0.1204  0.1862
   69POX    C1Q  971   5.873   2.996   2.779 -0.1742 -0.2393  0.3788
   69POX    C1R  972   5.890   3.147   2.759  0.3128 -0.3642 -0.1897
   69POX     CZ  973   4.932   1.431   2.160  0.5420 -0.0263  0.2951
   69POX     OZ  974   4.910   1.467   2.296 -0.5715  0.2320  0.0514
   69POX    C2A  975   4.972   1.388   2.383  0.1502  0.4658 -0.2432
   69POX    O2A  976   5.009   1.276   2.348  0.0151  0.1625  0.5701
   69POX    C2B  977   4.966   1.443   2.520  0.0060  0.7130 -0.3490
   69POX    C2C  978   5.086   1.524   2.572 -0.2521  0.6436  0.3587
   69POX    C2D  979   5.045   1.671   2.576  0.0841  0.7675 -0.5025
   69POX    C2E  980   5.157   1.754   2.639  0.4716 -0.1683  0.0697
   69POX    C2F  981   5.130   1.905   2.643 -0.1363 -0.2823  0.4826
   69POX    C2G  982   5.200   1.987   2.751 -0.0737  0.1540  0.1155
   69POX    C2H  983   5.159   2.133   2.775  0.0640  0.1490  0.3852
   69POX    C2I  984   5.230   2.178   2.903 -0.1248  0.0884  0.5121
   69POX    C2J  985   5.190   2.319   2.947  0.7306  0.5291 -0.0819
   69POX    C2K  986   5.223   2.352   3.093 -0.1923  0.6959  0.0898
   69POX    C2L  987   5.209   2.503   3.114  0.4373  0.8331 -0.4556
   69POX    C2M  988   5.252   2.541   3.256 -0.2204  0.3303 -0.1121
   69POX    C2N  989   5.201   2.679   3.299  0.2147  0.5472 -0.2870
   69POX    C2O  990   5.266   2.731   3.427  0.4061 -0.1652 -0.0901
   69POX    C2P  991   5.286   2.883   3.437 -0.1792 -0.0503 -0.6503
   70CHL    CN1  992   1.326   1.708   0.982  0.5612  0.4043 -0.4310
   70CHL    CN2  993   1.230   1.695   1.189  0.2595  0.3252  0.2129
   70CHL    CN3  994   1.469   1.708   1.184  0.2689  0.1148  0.3102
   70CHL    NTM  995   1.345   1.754   1.120  0.3580 -0.2953 -0.1665
   70CHL     CB  996   1.338   1.901   1.119  0.4903 -0.2836  0.1914
   71PJ2     CA  997   1.394   1.995   1.012  0.1720 -0.0681  0.2130
   71PJ2     OA  998   1.532   1.971   0.982  0.1550  0.2769 -0.1512
   71PJ2      P  999   1.599   2.087   0.893 -0.2848  0.3422 -0.4007
   71PJ2     OB 1000   1.727   2.019   0.862 -0.5009  0.1551 -0.9054
   71PJ2     HB 1001   1.752   2.055   0.773 -0.8829  1.1469 -0.6219
   71PJ2     OG 1002   1.493   2.123   0.796 -0.3335  0.4406 -0.3100
   71PJ2     HG 1003   1.535   2.173   0.721 -2.1252  1.4504 -0.7010
   71PJ2     OD 1004   1.612   2.190   1.016 -0.1896  0.3277 -0.3986
   72POX     CD 1005   1.730   2.163   1.092 -0.2728  0.1770 -0.3227
   72POX     CE 1006   1.790   2.274   1.179  0.1832  0.3040 -0.7961
   72POX     OE 1007   1.908   2.229   1.245  0.0797  0.2543 -0.6440
   72POX    C1A 1008   2.010   2.312   1.260 -0.3072  0.6101  0.0245
   72POX    O1A 1009   2.015   2.419   1.200  0.5655  0.3853 -0.3287
   72POX    C1B 1010   2.116   2.258   1.348 -0.4179  0.6018  0.1526
   72POX    C1C 1011   2.154   2.344   1.469  0.3678  0.0665  0.2940
   72POX    C1D 1012   2.035   2.342   1.566  0.1770 -0.1729  0.0558
   72POX    C1E 1013   2.067   2.258   1.689 -0.0026 -0.0368  0.1959
   72POX    C1F 1014   1.970   2.283   1.804  0.0214  0.7467  0.0465
   72POX    C1G 1015   2.014   2.238   1.943 -0.3426  0.5035  0.0853
   72POX    C1H 1016   1.925   2.268   2.064 -0.4664  0.1151  0.0913
   72POX    C1I 1017   2.016   2.272   2.187  0.2341  0.0017 -0.4164
   72POX    C1J 1018   2.031   2.364   2.282  0.5714 -0.1587 -0.3118
   72POX    C1K 1019   1.967   2.502   2.266 -0.2165 -0.4601  0.1667
   72POX    C1L 1020   1.915   2.567   2.395  0.5084  0.0532  0.2078
   72POX    C1M 1021   2.029   2.623   2.480  0.5902  0.3832 -0.1151
   72POX    C1N 1022   1.982   2.692   2.609 -0.3977 -0.0976 -0.2035
   72POX    C1O 1023   1.962   2.603   2.732  0.3175 -0.2305 -0.1754
   72POX    C1P 1024   1.904   2.695   2.839 -0.0884 -0.4291 -0.2211
   72POX    C1Q 1025   1.879   2.623   2.972 -0.2306 -0.1519 -0.0962
   72POX    C1R 1026   1.819   2.708   3.084 -0.3980 -0.2005 -0.1500
   72POX     CZ 1027   1.680   2.331   1.269  0.7442  0.0809  0.0352
   72POX     OZ 1028   1.717   2.439   1.355 -0.1917  0.4119  0.0230
   72POX    C2A 1029   1.633   2.480   1.450 -0.1013 -0.4977  0.4942
   72POX    O2A 1030   1.522   2.428   1.464 -0.1360 -0.6071 -0.1606
   72POX    C2B 1031   1.671   2.602   1.524 -0.4176 -0.0752 -0.0361
   72POX    C2C 1032   1.624   2.600   1.670  0.3108  0.1462  0.2058
   72POX    C2D 1033   1.632   2.737   1.736 -0.1324  0.2828 -0.0206
   72POX    C2E 1034   1.561   2.763   1.869 -0.3181  0.1015 -0.0851
   72POX    C2F 1035   1.614   2.687   1.991  0.3194  0.2076 -0.2941
   72POX    C2G 1036   1.538   2.724   2.118  0.3695  0.2649 -0.2809
   72POX    C2H 1037   1.543   2.597   2.203  0.1099  0.3708 -0.1047
   72POX    C2I 1038   1.473   2.639   2.332  0.5926  0.1810  0.2250
   72POX    C2J 1039   1.458   2.524   2.432  0.0069 -0.2864 -0.3864
   72POX    C2K 1040   1.358   2.418   2.385  0.0330 -0.0632 -0.9487
   72POX    C2L 1041   1.217   2.478   2.374 -0.0547 -0.1399 -0.2527
   72POX    C2M 1042   1.110   2.369   2.375  0.1226 -0.3153 -0.1728
   72POX    C2N 1043   0.967   2.422   2.388  0.2584  0.0845 -0.2962
   72POX    C2O 1044   0.876   2.330   2.307  0.1758 -0.0312 -0.0751
   72POX    C2P 1045   0.732   2.378   2.320  0.1746 -0.1032  0.1706
   73CHL    CN1 1046   6.413   0.632   1.721 -0.0285  0.7134 -0.3201
   73CHL    CN2 1047   6.497   0.828   1.631 -0.5977 -0.0101  0.4921
   73CHL    CN3 1048   6.618   0.707   1.802 -0.9744  0.0463  0.5105
   73CHL    NTM 1049   6.539   0.695   1.679  0.3421 -0.0283 -0.3454
   73CHL     CB 1050   6.602   0.608   1.578  0.2258  0.0574 -0.4933
   74PJ2     CA 1051   6.705   0.673   1.486  0.2347  0.0845 -0.4640
   74PJ2     OA 1052   6.826   0.715   1.550  0.1327  0.0097 -0.2207
   74PJ2      P 1053   6.890   0.819   1.445  0.1971 -0.0663 -0.2566
   74PJ2     OB 1054   6.929   0.737   1.328 -0.3821 -0.4731 -0.1658
   74PJ2     HB 1055   6.973   0.797   1.262  1.3539 -1.5331 -0.0223
   74PJ2     OG 1056   6.791   0.925   1.419  0.3222  0.0094 -0.4296
   74PJ2     HG 1057   6.791   0.944   1.321  1.9212 -0.7167 -0.5890
   74PJ2     OD 1058   7.015   0.868   1.535  0.1346  0.0161 -0.2158
   75POX     CD 1059   6.983   0.967   1.633  0.0592 -0.5332  0.3132
   75POX     CE 1060   7.040   0.931   1.771  0.1254 -0.4542  0.3060
   75POX     OE 1061   7.000   1.038   1.856 -0.2606  0.0333 -0.4798
   75POX    C1A 1062   6.879   1.036   1.911  0.2905  0.1152  0.7693
   75POX    O1A 1063   6.796   0.947   1.891  0.3642  0.1410  0.3337
   75POX    C1B 1064   6.849   1.163   1.980  0.0320  0.5456 -0.1209
   75POX    C1C 1065   6.808   1.117   2.120 -0.2238  0.2587 -0.2873
   75POX    C1D 1066   6.719   1.216   2.197  0.3821  0.2680  0.4189
   75POX    C1E 1067   6.747   1.210   2.347  0.1464 -0.5251  0.4398
   75POX    C1F 1068   6.666   1.324   2.409 -0.1044 -0.6323  0.3080
   75POX    C1G 1069   6.706   1.332   2.556  0.2250 -0.2567  0.2015
   75POX    C1H 1070   6.631   1.437   2.638  0.5339  0.4410 -0.4029
   75POX    C1I 1071   6.686   1.444   2.781 -0.0075  0.3433 -0.1899
   75POX    C1J 1072   6.620   1.489   2.888 -0.5526 -0.6861 -0.0697
   75POX    C1K 1073   6.476   1.540   2.882 -0.2823  0.1274  0.1704
   75POX    C1L 1074   6.461   1.643   2.994 -0.0516  0.1329  0.1955
   75POX    C1M 1075   6.404   1.567   3.114  0.1521 -0.0311  0.1882
   75POX    C1N 1076   6.392   1.661   3.233 -0.0926 -0.2038  0.2994
   75POX    C1O 1077   6.524   1.670   3.309 -0.1290  0.1118  0.3270
   75POX    C1P 1078   6.498   1.712   3.454 -0.3244  0.4443  0.1977
   75POX    C1Q 1079   6.427   1.606   3.538  0.1581  0.0068  0.0582
   75POX    C1R 1080   6.474   1.606   3.683  0.2874 -0.7689  0.0221
   75POX     CZ 1081   7.191   0.909   1.782  0.2766  0.1443 -0.4816
   75POX     OZ 1082   7.237   0.880   1.914 -0.6832  0.0339 -0.1634
   75POX    C2A 1083   7.282   0.981   1.989 -0.1090 -0.2996 -0.0485
   75POX    O2A 1084   7.308   1.093   1.944  0.5554 -0.4686 -0.0985
   75POX    C2B 1085   7.325   0.933   2.122 -0.4351 -0.4597  0.0013
   75POX    C2C 1086   7.219   0.939   2.232 -0.4964 -0.3157 -0.0646
   75POX    C2D 1087   7.282   0.877   2.357 -0.2542  0.2362  0.0892
   75POX    C2E 1088   7.174   0.851   2.462 -0.3960 -0.4514 -0.2175
   75POX    C2F 1089   7.145   0.988   2.524 -0.2819 -0.2315 -0.6446
   75POX    C2G 1090   7.070   0.978   2.658 -0.1446  0.4005 -0.5153
   75POX    C2H 1091   7.030   1.117   2.706  0.4724  0.3520  0.1449
   75POX    C2I 1092   6.954   1.109   2.838  0.2067 -0.0994 -0.0346
   75POX    C2J 1093   6.945   1.242   2.915 -0.6884 -0.1687 -0.0131
   75POX    C2K 1094   6.917   1.250   3.065  0.1573  0.0892  0.1343
   75POX    C2L 1095   6.773   1.220   3.106  0.0191  0.1672 -0.2875
   75POX    C2M 1096   6.747   1.201   3.256  0.6593 -0.2724 -0.2273
   75POX    C2N 1097   6.759   1.338   3.323  0.6921 -0.1798 -0.4205
   75POX    C2O 1098   6.770   1.312   3.474 -0.9035 -0.1751 -0.2824
   75POX    C2P 1099   6.806   1.435   3.558 -0.9359 -0.2141 -0.2127
   76CHL    CN1 1100   4.980   2.422   1.611 -0.1680  0.0905  0.0062
   76CHL    CN2 1101   4.889   2.577   1.469  0.0857  0.0502  0.2781
   76CHL    CN3 1102   5.124   2.591   1.533 -0.0065 -0.0308 -0.2438
   76CHL    NTM 1103   4.987   2.565   1.579  0.1234  0.1339  0.2533
   76CHL     CB 1104   4.946   2.648   1.693  0.1193  0.0638  0.3029
   77PJ2     CA 1105   5.040   2.656   1.813  0.0615  0.2300  0.3373
   77PJ2     OA 1106   5.062   2.533   1.882 -0.1892 -0.1572 -0.2664
   77PJ2      P 1107   5.195   2.530   1.974 -0.1354  0.2556 -0.3309
   77PJ2     OB 1108   5.286   2.431   1.913  0.2601  0.5054 -0.1521
   77PJ2     HB 1109   5.318   2.375   1.989 -1.9427  0.8508  1.1094
   77PJ2     OG 1110   5.244   2.669   1.985  0.2219  0.1061 -0.0335
   77PJ2     HG 1111   5.180   2.739   2.015  0.7897  0.8453 -0.5023
   77PJ2     OD 1112   5.133   2.489   2.117  0.0584 -0.2976 -0.4031
   78POX     CD 1113   5.083   2.588   2.207 -0.2108 -0.2480 -0.6080
   78POX     CE 1114   4.930   2.585   2.213 -0.2034  0.4462  0.0430
   78POX     OE 1115   4.877   2.685   2.301  0.5625  0.4277  0.5316
   78POX    C1A 1116   4.813   2.788   2.247  0.0797 -0.2170 -0.1400
   78POX    O1A 1117   4.772   2.786   2.131 -0.0179 -0.3710 -0.1022
   78POX    C1B 1118   4.782   2.898   2.341 -0.3918 -0.6082  0.1638
   78POX    C1C 1119   4.683   2.858   2.451 -0.3005 -0.3713  0.3325
   78POX    C1D 1120   4.662   2.960   2.563  0.7929 -0.2397  0.4255
   78POX    C1E 1121   4.569   2.895   2.665  0.2325  0.0635  0.1102
   78POX    C1F 1122   4.476   2.989   2.743  0.0786 -0.0331  0.0435
   78POX    C1G 1123   4.390   2.910   2.842  0.5413 -0.3931  0.1573
   78POX    C1H 1124   4.308   3.000   2.934  0.1539 -0.5668 -0.0176
   78POX    C1I 1125   4.329   2.968   3.082  0.4220  0.5578  0.1989
   78POX    C1J 1126   4.247   2.994   3.183 -0.2682 -0.2695 -0.1266
   78POX    C1K 1127   4.113   3.066   3.165 -0.0699  0.2344  0.3582
   78POX    C1L 1128   4.109   3.211   3.214  0.3108  0.2702  0.2885
   78POX    C1M 1129   4.139   3.229   3.363  0.5900 -0.0243  0.2691
   78POX    C1N 1130   4.033   3.173   3.458  0.2956 -0.5341 -0.3554
   78POX    C1O 1131   4.068   3.208   3.602 -0.1664  0.4649 -0.4796
   78POX    C1P 1132   3.959   3.155   3.696  0.6756 -0.3077  0.0854
   78POX    C1Q 1133   3.983   3.220   3.833 -0.3529  0.2296  0.0211
   78POX    C1R 1134   3.895   3.163   3.944  0.2415 -0.0490  0.3516
   78POX     CZ 1135   4.865   2.452   2.251  0.3599  0.1517 -0.0263
   78POX     OZ 1136   4.880   2.394   2.381  0.2574 -0.2786 -0.2035
   78POX    C2A 1137   4.835   2.269   2.389  0.2031 -0.2403  0.1192
   78POX    O2A 1138   4.793   2.204   2.294  0.1211  0.3731 -0.2722
   78POX    C2B 1139   4.861   2.213   2.523 -0.5099  0.0151  0.3672
   78POX    C2C 1140   4.731   2.215   2.604 -0.5394 -0.1902  0.3269
   78POX    C2D 1141   4.740   2.147   2.741  0.0211 -0.0623  0.3561
   78POX    C2E 1142   4.759   1.996   2.727  0.1261  0.0325 -0.6068
   78POX    C2F 1143   4.735   1.935   2.865 -0.8006  0.2402 -0.6708
   78POX    C2G 1144   4.770   1.787   2.879  0.5515  0.6356  0.3219
   78POX    C2H 1145   4.794   1.732   3.020 -1.0277 -0.1333  0.3155
   78POX    C2I 1146   4.843   1.587   3.015  0.7541  0.4432  0.2636
   78POX    C2J 1147   4.980   1.560   2.953  0.4437  0.0372 -0.2556
   78POX    C2K 1148   5.024   1.415   2.976 -0.3700 -0.1667  0.0605
   78POX    C2L 1149   5.170   1.399   2.934 -0.3685 -0.0750  0.0309
   78POX    C2M 1150   5.260   1.498   3.008 -0.3749  0.1238 -0.2276
   78POX    C2N 1151   5.401   1.478   2.952  0.0700 -0.6873  1.1501
   78POX    C2O 1152   5.503   1.573   3.014 -0.1948  0.1518  0.3211
   78POX    C2P 1153   5.469   1.721   3.000  0.8167  0.3947  0.3273
   79CHL    CN1 1154   5.361   0.622   1.323  0.2638 -0.2332  0.8049
   79CHL    CN2 1155   5.557   0.719   1.416  0.3066  0.0324 -0.0870
   79CHL    CN3 1156   5.406   0.600   1.561  0.1000 -0.3391  0.4771
   79CHL    NTM 1157   5.464   0.605   1.426  0.4594 -0.0318  0.6440
   79CHL     CB 1158   5.526   0.476   1.392  0.0987  0.1470 -0.7422
   80PJ2     CA 1159   5.650   0.422   1.465 -0.1175  0.2402 -0.3041
   80PJ2     OA 1160   5.770   0.498   1.453  0.2077 -0.2490 -0.1577
   80PJ2      P 1161   5.887   0.434   1.544  0.3944 -0.0265 -0.2396
   80PJ2     OB 1162   5.865   0.288   1.554 -0.4763  0.1462  0.4888
   80PJ2     HB 1163   5.933   0.250   1.617 -1.2628  0.8825  1.8265
   80PJ2     OG 1164   6.012   0.487   1.486  0.1365  0.2725 -0.5270
   80PJ2     HG 1165   6.090   0.432   1.516 -1.5075 -2.2932 -0.6374
   80PJ2     OD 1166   5.882   0.493   1.693  0.4630 -0.1776 -0.1772
   81POX     CD 1167   5.959   0.609   1.727  0.0293  0.0741 -0.0532
   81POX     CE 1168   5.921   0.672   1.861 -0.2569 -0.2421  0.0165
   81POX     OE 1169   5.961   0.594   1.974 -0.0806 -0.0369  0.0967
   81POX    C1A 1170   6.083   0.617   2.020  0.1683 -0.1619 -0.5011
   81POX    O1A 1171   6.130   0.727   1.993  0.3990 -0.2477 -0.4548
   81POX    C1B 1172   6.131   0.535   2.134  0.4199  0.2881 -0.2790
   81POX    C1C 1173   6.186   0.610   2.255  0.4359  0.2275 -0.2487
   81POX    C1D 1174   6.210   0.512   2.369  0.1629  0.1192 -0.2843
   81POX    C1E 1175   6.293   0.569   2.484  0.2538 -0.2698 -0.1542
   81POX    C1F 1176   6.233   0.514   2.614  0.3432  0.1794  0.0821
   81POX    C1G 1177   6.297   0.563   2.744  0.5237 -0.1401  0.1160
   81POX    C1H 1178   6.191   0.551   2.853  0.4715 -0.0979  0.0698
   81POX    C1I 1179   6.254   0.601   2.983  0.0148  0.7349 -0.0245
   81POX    C1J 1180   6.191   0.658   3.085  0.2321  0.2001  0.4101
   81POX    C1K 1181   6.045   0.703   3.089  0.2479  0.3094 -0.1704
   81POX    C1L 1182   5.984   0.701   3.230  0.0413 -0.2943 -0.2654
   81POX    C1M 1183   5.850   0.775   3.220  0.0898 -0.1559  0.1192
   81POX    C1N 1184   5.757   0.751   3.339 -0.0363 -0.7060 -0.0885
   81POX    C1O 1185   5.669   0.632   3.299 -1.0083  0.0876 -0.3233
   81POX    C1P 1186   5.569   0.601   3.411 -0.3564  0.1445  0.2785
   81POX    C1Q 1187   5.457   0.505   3.371  0.2252 -0.0064 -1.0436
   81POX    C1R 1188   5.516   0.367   3.401 -0.5021 -0.1407 -0.1919
   81POX     CZ 1189   5.772   0.706   1.859 -0.4239 -0.9775 -0.1020
   81POX     OZ 1190   5.703   0.799   1.944  0.3661 -0.1083 -0.4030
   81POX    C2A 1191   5.579   0.824   1.906  0.1840 -0.1425  0.1593
   81POX    O2A 1192   5.538   0.779   1.799 -0.3767  0.0476  0.2918
   81POX    C2B 1193   5.501   0.907   2.000  0.2456  0.0149  0.0708
   81POX    C2C 1194   5.443   0.828   2.118  0.0843 -0.0892 -0.0784
   81POX    C2D 1195   5.386   0.903   2.239  0.0881  0.0959 -0.1909
   81POX    C2E 1196   5.327   0.815   2.349 -0.0196  0.0685 -0.2700
   81POX    C2F 1197   5.227   0.877   2.447  0.6200  0.1852  0.3168
   81POX    C2G 1198   5.163   0.771   2.538 -0.4620  0.1710 -0.4469
   81POX    C2H 1199   5.110   0.834   2.667  0.3878 -0.0724  0.0304
   81POX    C2I 1200   5.003   0.941   2.641  0.0161 -0.3853  0.2715
   81POX    C2J 1201   5.011   1.052   2.745  0.7204  0.3591 -0.5679
   81POX    C2K 1202   4.891   1.147   2.755  0.2953 -0.2263 -0.0284
   81POX    C2L 1203   4.788   1.120   2.865 -0.0902 -0.4381 -0.4416
   81POX    C2M 1204   4.666   1.212   2.867 -0.1113 -0.4659 -0.4577
   81POX    C2N 1205   4.577   1.177   2.987 -0.0665 -0.2710 -0.3672
   81POX    C2O 1206   4.466   1.279   3.010  0.4073  0.2410 -0.3139
   81POX    C2P 1207   4.343   1.258   2.921  0.3285  0.1636 -0.1876
   82CHL    CN1 1208   5.916   1.689   1.027 -0.4118 -1.0549 -0.0444
   82CHL    CN2 1209   5.721   1.592   0.938 -0.0064 -0.1919 -0.0478
   82CHL    CN3 1210   5.707   1.802   1.049  0.0690  0.2551 -0.0015
   82CHL    NTM 1211   5.773   1.670   1.051 -0.5338 -0.0453  0.0944
   82CHL     CB 1212   5.758   1.598   1.178 -0.6999  0.3840  0.3198
   83PJ2     CA 1213   5.620   1.552   1.226 -0.6091 -0.4597 -0.2179
   83PJ2     OA 1214   5.520   1.652   1.245 -0.1255  0.0602 -0.3611
   83PJ2      P 1215   5.404   1.580   1.330  0.1239  0.0808 -0.0046
   83PJ2     OB 1216   5.311   1.689   1.370 -0.4764 -0.3451 -0.2315
   83PJ2     HB 1217   5.242   1.656   1.434 -0.3758  1.6663  0.9644
   83PJ2     OG 1218   5.361   1.466   1.246  0.3712  0.5251 -0.7409
   83PJ2     HG 1219   5.386   1.500   1.156 -1.6777 -0.6744 -1.8385
   83PJ2     OD 1220   5.476   1.537   1.468  0.4623  0.4666 -0.0597
   84POX     CD 1221   5.401   1.506   1.586  0.3590  0.0505 -0.2333
   84POX     CE 1222   5.489   1.441   1.693  0.3551  0.3815 -0.0277
   84POX     OE 1223   5.395   1.413   1.796 -0.2224 -0.4730 -0.7720
   84POX    C1A 1224   5.411   1.299   1.863 -0.2121  0.0992  0.2289
   84POX    O1A 1225   5.463   1.201   1.809  0.0372  0.0893  0.4844
   84POX    C1B 1226   5.339   1.294   1.992 -0.2480 -0.5293  0.1859
   84POX    C1C 1227   5.432   1.293   2.113 -0.0446 -0.0469  0.0349
   84POX    C1D 1228   5.345   1.309   2.238  0.0310  0.2310  0.0534
   84POX    C1E 1229   5.429   1.288   2.363 -0.0882  0.0861  0.1102
   84POX    C1F 1230   5.351   1.311   2.493 -0.2264 -0.0685  0.0544
   84POX    C1G 1231   5.440   1.291   2.616  0.2006  0.2031 -0.2095
   84POX    C1H 1232   5.474   1.143   2.623  0.4632  0.2884  0.3545
   84POX    C1I 1233   5.571   1.093   2.731  0.9224 -0.0991 -0.2303
   84POX    C1J 1234   5.539   1.042   2.850 -0.0342  0.1646 -0.3636
   84POX    C1K 1235   5.400   1.029   2.911  0.1443  0.1886  0.0513
   84POX    C1L 1236   5.418   0.987   3.057  0.3881  0.1216  0.0017
   84POX    C1M 1237   5.281   0.988   3.125 -0.0751 -0.0747 -0.9072
   84POX    C1N 1238   5.191   0.879   3.067 -0.3117 -0.0554 -0.5767
   84POX    C1O 1239   5.095   0.824   3.173 -0.1085  0.6641 -0.0072
   84POX    C1P 1240   4.994   0.739   3.094  0.2719  0.1964  0.0080
   84POX    C1Q 1241   4.925   0.640   3.189  0.4812 -0.2332 -0.2882
   84POX    C1R 1242   5.016   0.517   3.202  0.2772 -0.2714  0.8133
   84POX     CZ 1243   5.582   1.554   1.739  0.8437 -0.0738  0.1111
   84POX     OZ 1244   5.638   1.521   1.867 -0.0051 -0.2341  0.4496
   84POX    C2A 1245   5.670   1.619   1.950  0.3295  0.3611 -0.3638
   84POX    O2A 1246   5.643   1.738   1.935 -0.2995  0.2051 -0.5198
   84POX    C2B 1247   5.748   1.553   2.058  0.1978  0.2380 -0.3444
   84POX    C2C 1248   5.745   1.616   2.197  0.0288  0.5067 -0.4694
   84POX    C2D 1249   5.866   1.573   2.280 -0.7015 -0.0479  0.3148
   84POX    C2E 1250   5.848   1.597   2.430 -0.2287 -0.2946  0.4140
   84POX    C2F 1251   5.814   1.743   2.464  0.0050 -0.1093 -0.1296
   84POX    C2G 1252   5.812   1.764   2.616 -0.2908  0.4321 -0.2076
   84POX    C2H 1253   5.756   1.904   2.644 -0.7768  0.2523 -0.2782
   84POX    C2I 1254   5.758   1.919   2.796 -1.0031 -0.0579 -0.2438
   84POX    C2J 1255   5.684   2.051   2.823 -0.2563  0.3879 -0.3510
   84POX    C2K 1256   5.702   2.093   2.969  0.0761  0.3739 -0.3868
   84POX    C2L 1257   5.653   2.235   2.998  0.1564  0.3830 -0.2968
   84POX    C2M 1258   5.649   2.262   3.149  0.8123  0.5438 -0.3094
   84POX    C2N 1259   5.627   2.411   3.176  0.8165  0.5246 -0.2001
   84POX    C2O 1260   5.627   2.449   3.324  0.2422  0.0907 -0.0883
   84POX    C2P 1261   5.656   2.595   3.356 -0.5395  0.3009 -0.3132
   85CHL    CN1 1262   6.116   7.765   1.580  0.1933 -0.0664 -0.5679
   85CHL    CN2 1263   6.097   7.990   1.663 -0.4788  0.0760  0.0891
   85CHL    CN3 1264   5.911   7.836   1.660 -0.0773  0.7028  0.1413
   85CHL    NTM 1265   6.029   7.884   1.587  0.1105 -0.1516 -0.1221
   85CHL     CB 1266   5.994   7.934   1.454  0.1100  0.1794  0.0025
   86PJ2     CA 1267   5.882   8.036   1.432 -0.3802 -0.2209  0.6181
   86PJ2     OA 1268   5.895   8.163   1.495  0.5648 -0.0249  0.0362
   86PJ2      P 1269   5.753   8.238   1.485  0.4910 -0.1144  0.3900
   86PJ2     OB 1270   5.795   8.379   1.503  0.1450 -0.0009  0.3010
   86PJ2     HB 1271   5.890   8.373   1.532  0.2910 -0.8130 -0.3020
   86PJ2     OG 1272   5.692   8.200   1.355 -0.0067  0.4250  0.4609
   86PJ2     HG 1273   5.603   8.245   1.349  0.2672  1.0563  0.9507
   86PJ2     OD 1274   5.675   8.182   1.614 -0.4610 -0.4785 -0.3301
   87POX     CD 1275   5.660   8.274   1.723  0.0033 -0.4808 -0.2632
   87POX     CE 1276   5.581   8.222   1.843  0.2826  0.3039  0.2628
   87POX     OE 1277   5.579   8.327   1.940  0.0640  0.4181  0.1349
   87POX    C1A 1278   5.482   8.323   2.031  0.2005 -0.3483  0.2528
   87POX    O1A 1279   5.391   8.242   2.014  0.0263 -0.2240  0.5712
   87POX    C1B 1280   5.509   8.424   2.137 -0.4337  0.1859 -0.0911
   87POX    C1C 1281   5.432   8.553   2.108  0.1123  0.5000 -0.1599
   87POX    C1D 1282   5.476   8.666   2.200  0.3928  0.1539  0.1333
   87POX    C1E 1283   5.593   8.740   2.136 -0.0213  0.4486 -0.2853
   87POX    C1F 1284   5.677   8.835   2.222  0.1766 -0.4156  0.4927
   87POX    C1G 1285   5.593   8.932   2.305  0.3229  0.1345  0.0086
   87POX    C1H 1286   5.668   9.022   2.404  1.0585 -0.1323 -0.3036
   87POX    C1I 1287   5.714   8.948   2.530  0.4823 -0.3222 -0.2041
   87POX    C1J 1288   5.706   8.991   2.655  0.3200 -0.2882 -0.2257
   87POX    C1K 1289   5.657   9.126   2.709  0.1820 -0.3251 -0.2577
   87POX    C1L 1290   5.700   9.145   2.854  0.1709 -0.3236 -0.2548
   87POX    C1M 1291   5.850   9.147   2.881  0.0842 -0.4151  0.2580
   87POX    C1N 1292   5.888   9.235   3.001  0.3673 -0.1811  0.0001
   87POX    C1O 1293   5.853   9.196   3.144 -0.2948  0.3524 -0.0121
   87POX    C1P 1294   5.924   9.301   3.230 -0.1119  0.2722 -0.0642
   87POX    C1Q 1295   5.922   9.282   3.382  0.5124  0.1841 -0.0651
   87POX    C1R 1296   5.981   9.144   3.410 -0.2197 -0.0973  0.1115
   87POX     CZ 1297   5.658   8.098   1.889 -0.5059 -0.2543  0.0802
   87POX     OZ 1298   5.617   8.058   2.020  0.3693 -0.2585  0.3566
   87POX    C2A 1299   5.685   7.965   2.087  0.4795 -0.0914  0.4755
   87POX    O2A 1300   5.799   7.939   2.050  0.4293  0.4557 -0.0901
   87POX    C2B 1301   5.622   7.910   2.209 -0.1118 -0.3924  0.0407
   87POX    C2C 1302   5.578   8.008   2.319 -0.3957  0.1283 -0.5338
   87POX    C2D 1303   5.489   7.928   2.414 -0.0330  0.2741 -0.0711
   87POX    C2E 1304   5.470   7.994   2.551  0.1951 -0.2978  0.2406
   87POX    C2F 1305   5.406   7.897   2.650  0.1268 -0.2318  0.2618
   87POX    C2G 1306   5.364   7.965   2.781  0.0526  0.4603 -0.1162
   87POX    C2H 1307   5.468   7.966   2.893  0.3735  0.6888 -0.4173
   87POX    C2I 1308   5.421   8.017   3.029  0.5202 -0.1383 -0.0508
   87POX    C2J 1309   5.521   8.014   3.144  0.5364 -0.0298 -0.0617
   87POX    C2K 1310   5.467   8.089   3.266 -0.4312 -0.1192 -0.4283
   87POX    C2L 1311   5.503   8.237   3.258 -0.2284 -0.1729 -0.5310
   87POX    C2M 1312   5.439   8.313   3.376 -0.1726 -1.0315  0.0577
   87POX    C2N 1313   5.518   8.294   3.506  0.3902 -0.1532 -0.1502
   87POX    C2O 1314   5.498   8.410   3.603 -0.2835 -0.7672  0.4568
   87POX    C2P 1315   5.361   8.407   3.670 -0.3162 -0.1645  0.4279
   88CHL    CN1 1316   7.937   0.866   1.403  0.2311  0.4402 -0.0267
   88CHL    CN2 1317   7.706   0.888   1.450  0.3881 -0.3813 -0.3629
   88CHL    CN3 1318   7.857   0.757   1.590  0.2951  0.0948  0.6844
   88CHL    NTM 1319   7.839   0.880   1.512  0.2022 -0.3189  0.0482
   88CHL     CB 1320   7.891   0.998   1.582 -0.0612 -0.2049  0.0493
   89PJ2     CA 1321   7.837   1.140   1.561 -0.1741 -0.2105  0.2892
   89PJ2     OA 1322   7.696   1.158   1.576 -0.1242  0.1142  0.3664
   89PJ2      P 1323   7.638   1.294   1.513  0.0172 -0.0370 -0.0940
   89PJ2     OB 1324   7.686   1.298   1.373  0.2357 -0.0065 -0.0188
   89PJ2     HB 1325   7.760   1.232   1.360  1.5829  1.0658  1.7344
   89PJ2     OG 1326   7.491   1.281   1.520  0.0394 -0.3988 -0.2590
   89PJ2     HG 1327   7.455   1.325   1.438  0.8316 -0.6784 -0.7612
   89PJ2     OD 1328   7.695   1.411   1.608 -0.0946  0.3615 -0.5098
   90POX     CD 1329   7.621   1.442   1.727  0.0374 -0.5349 -0.1814
   90POX     CE 1330   7.667   1.579   1.777 -0.1485 -0.3598 -0.4837
   90POX     OE 1331   7.619   1.600   1.910  0.2169  0.1257 -0.4278
   90POX    C1A 1332   7.699   1.659   1.999  0.1811  0.2663 -0.4875
   90POX    O1A 1333   7.815   1.683   1.965  0.1933  0.4149 -0.3424
   90POX    C1B 1334   7.624   1.686   2.124  0.5311  0.4069 -0.3052
   90POX    C1C 1335   7.698   1.782   2.217  0.3654  0.1008  0.1426
   90POX    C1D 1336   7.670   1.750   2.364 -0.0651  0.0391  0.0480
   90POX    C1E 1337   7.776   1.805   2.459 -0.2459  0.2253  0.1443
   90POX    C1F 1338   7.749   1.763   2.604 -0.1120 -0.0881  0.0791
   90POX    C1G 1339   7.865   1.815   2.688 -0.4022  0.5981  0.0627
   90POX    C1H 1340   7.846   1.806   2.839 -0.6751  0.5157  0.0240
   90POX    C1I 1341   7.969   1.870   2.905 -0.0375 -0.3882 -0.2747
   90POX    C1J 1342   7.979   1.864   3.037 -0.1679  0.3528 -0.2279
   90POX    C1K 1343   7.874   1.819   3.140 -0.2825  0.4003 -0.3234
   90POX    C1L 1344   7.810   1.919   3.235 -0.7731  0.3606 -0.6113
   90POX    C1M 1345   7.704   1.836   3.308  0.4107 -0.1251  0.5954
   90POX    C1N 1346   7.619   1.921   3.403 -0.1459  0.1705 -0.1524
   90POX    C1O 1347   7.532   1.826   3.485 -0.0347 -0.3708 -0.6609
   90POX    C1P 1348   7.437   1.886   3.588  0.2871  0.0801 -0.6242
   90POX    C1Q 1349   7.490   1.982   3.695 -0.0890 -0.2720 -0.1149
   90POX    C1R 1350   7.598   1.916   3.781 -0.3276 -0.1457  0.2848
   90POX     CZ 1351   7.620   1.688   1.681 -0.3244  0.4878  0.5497
   90POX     OZ 1352   7.607   1.825   1.723 -0.0868  0.5497  0.4208
   90POX    C2A 1353   7.697   1.920   1.699  0.1673  0.1611 -0.1989
   90POX    O2A 1354   7.801   1.888   1.641  0.5297 -0.0659  0.5597
   90POX    C2B 1355   7.661   2.055   1.748  0.3147  0.1955 -0.1841
   90POX    C2C 1356   7.725   2.070   1.886 -0.2716  0.2613  0.0834
   90POX    C2D 1357   7.682   2.204   1.947  0.1911  0.4158  0.0720
   90POX    C2E 1358   7.768   2.265   2.058 -0.0542  0.1895  0.3866
   90POX    C2F 1359   7.805   2.165   2.169  0.1078 -0.1089  0.0641
   90POX    C2G 1360   7.877   2.262   2.263  0.0766 -0.0425  0.0200
   90POX    C2H 1361   7.920   2.182   2.386  0.1137  0.3484  0.2626
   90POX    C2I 1362   8.022   2.265   2.465 -0.3012  0.5808  0.5536
   90POX    C2J 1363   8.075   2.198   2.592 -0.0760 -0.4256 -0.0632
   90POX    C2K 1364   8.187   2.281   2.653  0.0616 -0.8018  0.1985
   90POX    C2L 1365   8.253   2.227   2.780 -0.4887 -0.0585  0.8046
   90POX    C2M 1366   8.321   2.340   2.858 -0.2631  0.1909  0.2572
   90POX    C2N 1367   8.422   2.269   2.948  0.1980  0.4362 -0.0671
   90POX    C2O 1368   8.547   2.352   2.976  0.2017  0.4250 -0.0472
   90POX    C2P 1369   8.668   2.258   2.974  0.2703  0.5045  0.2521
   91CHL    CN1 1370   7.832   2.522   1.103  0.2589 -0.2846  0.3885
   91CHL    CN2 1371   7.756   2.512   1.341  0.5639 -0.1497  0.0948
   91CHL    CN3 1372   7.751   2.327   1.199  0.6438 -0.1098 -0.3127
   91CHL    NTM 1373   7.734   2.473   1.201  0.0157 -0.1890  0.1925
   91CHL     CB 1374   7.594   2.503   1.165  0.0211 -0.0325  0.2998
   92PJ2     CA 1375   7.549   2.649   1.163 -0.0570 -0.0498  0.7020
   92PJ2     OA 1376   7.554   2.717   1.289  0.3595  0.0384  0.6410
   92PJ2      P 1377   7.613   2.866   1.278  0.4748 -0.0350  0.2332
   92PJ2     OB 1378   7.693   2.877   1.154  0.0099 -0.4124 -0.1030
   92PJ2     HB 1379   7.627   2.903   1.085 -0.7015  0.8246  0.9939
   92PJ2     OG 1380   7.503   2.962   1.300  0.0234 -0.2414 -1.0775
   92PJ2     HG 1381   7.540   3.051   1.325 -0.4973 -0.2032 -0.3953
   92PJ2     OD 1382   7.720   2.851   1.398  0.4642  0.2152  0.2729
   93POX     CD 1383   7.664   2.860   1.529  0.2045 -0.0411  0.1801
   93POX     CE 1384   7.738   2.814   1.655  0.2912  0.2640  0.2431
   93POX     OE 1385   7.684   2.842   1.784 -0.3252  0.6930 -0.1034
   93POX    C1A 1386   7.594   2.760   1.837  0.1991  0.1389 -0.0636
   93POX    O1A 1387   7.541   2.683   1.757  0.6595 -0.2883  0.0385
   93POX    C1B 1388   7.571   2.778   1.982 -0.1021  0.3044 -0.1319
   93POX    C1C 1389   7.692   2.737   2.065 -0.2332 -0.5801 -0.3628
   93POX    C1D 1390   7.670   2.779   2.211  0.6603  0.3110 -0.4670
   93POX    C1E 1391   7.791   2.737   2.294 -0.1191 -0.3638  0.3498
   93POX    C1F 1392   7.774   2.795   2.435 -0.5184 -0.3475  0.2957
   93POX    C1G 1393   7.865   2.712   2.525  0.0200 -0.0238  0.0524
   93POX    C1H 1394   7.873   2.748   2.674 -0.2033 -0.2987  0.1295
   93POX    C1I 1395   7.988   2.664   2.730 -0.1012 -0.1527  0.1376
   93POX    C1J 1396   8.071   2.705   2.826 -0.1531  0.3220 -0.0179
   93POX    C1K 1397   8.054   2.834   2.906  0.0480  0.2921  0.0734
   93POX    C1L 1398   8.123   2.816   3.041 -0.0357  0.1317  0.0943
   93POX    C1M 1399   8.116   2.943   3.126  0.4090  0.0597  0.2449
   93POX    C1N 1400   8.173   2.916   3.265  1.0593  0.0521 -0.0221
   93POX    C1O 1401   8.200   3.040   3.351 -0.5991 -0.0611  0.7048
   93POX    C1P 1402   8.314   3.128   3.297 -0.1996 -0.5597  0.7288
   93POX    C1Q 1403   8.326   3.254   3.382  0.0017  0.0200 -0.1485
   93POX    C1R 1404   8.469   3.301   3.359 -0.1597  0.3598 -0.4823
   93POX     CZ 1405   7.886   2.849   1.638  0.5123 -1.0407 -0.7302
   93POX     OZ 1406   7.969   2.790   1.739 -0.3558 -0.3037  0.4374
   93POX    C2A 1407   8.012   2.668   1.710  0.1707  0.0557 -0.3082
   93POX    O2A 1408   7.997   2.623   1.597 -0.1913 -0.2532 -0.1352
   93POX    C2B 1409   8.105   2.618   1.813 -0.1524 -0.2804 -0.1779
   93POX    C2C 1410   8.028   2.531   1.912 -0.2846  0.0984  0.0546
   93POX    C2D 1411   8.117   2.483   2.027 -0.5423  0.0614  0.2388
   93POX    C2E 1412   8.131   2.594   2.132  0.5821  0.5124 -0.3774
   93POX    C2F 1413   8.221   2.570   2.253  0.0251 -0.1761 -0.0944
   93POX    C2G 1414   8.371   2.574   2.223  0.0634  0.4971  0.1615
   93POX    C2H 1415   8.474   2.526   2.325 -0.1363 -0.2525  0.0184
   93POX    C2I 1416   8.433   2.392   2.387  0.1111 -0.1924  0.3119
   93POX    C2J 1417   8.547   2.331   2.469 -0.2804 -0.7402  0.4497
   93POX    C2K 1418   8.660   2.277   2.382 -0.3725 -0.2854  0.0430
   93POX    C2L 1419   8.767   2.198   2.458 -0.0467  0.1384  0.0249
   93POX    C2M 1420   8.687   2.091   2.533 -0.0441  0.1864  0.0965
   93POX    C2N 1421   8.778   2.023   2.635 -0.3943  0.0475  0.3157
   93POX    C2O 1422   8.704   1.913   2.712 -0.4364  0.0978  0.3471
   93POX    C2P 1423   8.743   1.899   2.859  0.6273 -0.3755  0.0303
   94CHL    CN1 1424   4.390   3.015   1.604 -0.0142 -0.5836 -0.2502
   94CHL    CN2 1425   4.494   3.165   1.768 -0.2325 -0.7200  0.2337
   94CHL    CN3 1426   4.558   2.930   1.747  0.3221 -0.4793 -0.2559
   94CHL    NTM 1427   4.512   3.051   1.678 -0.1784 -0.5238 -0.0053
   94CHL     CB 1428   4.606   3.082   1.569 -0.1484  0.7393  0.3671
   95PJ2     CA 1429   4.753   3.122   1.588  0.0808  0.0103  0.1787
   95PJ2     OA 1430   4.831   3.022   1.654 -0.0491  0.1712  0.5836
   95PJ2      P 1431   4.986   3.058   1.678  0.0588  0.1228 -0.0252
   95PJ2     OB 1432   5.076   2.940   1.677 -0.0278  0.0578 -0.1962
   95PJ2     HB 1433   5.159   2.969   1.725  1.1799 -2.5644 -0.5419
   95PJ2     OG 1434   5.021   3.169   1.586  0.2969  0.1483  0.0948
   95PJ2     HG 1435   5.117   3.197   1.590 -0.1378  2.0991 -1.2908
   95PJ2     OD 1436   4.990   3.126   1.824 -0.1053  0.4783 -0.1858
   96POX     CD 1437   4.981   3.045   1.941  0.0286  0.2240 -0.3502
   96POX     CE 1438   5.008   3.123   2.070  0.4508  0.3480 -0.5112
   96POX     OE 1439   5.045   3.030   2.172  0.2753  0.5862 -0.2301
   96POX    C1A 1440   5.176   3.023   2.197  0.1910  0.1036  0.0988
   96POX    O1A 1441   5.252   3.102   2.142 -0.1023  0.3823  0.0877
   96POX    C1B 1442   5.221   2.922   2.295  0.1984  0.0140  0.0025
   96POX    C1C 1443   5.201   2.974   2.437  0.0488 -0.0953  0.0206
   96POX    C1D 1444   5.271   2.900   2.551 -0.2885  0.3265  0.5106
   96POX    C1E 1445   5.243   2.750   2.562  0.3804  0.1966  0.4874
   96POX    C1F 1446   5.103   2.742   2.622  0.4337  0.1896  0.6093
   96POX    C1G 1447   5.078   2.596   2.658 -0.1452  0.0102 -0.4764
   96POX    C1H 1448   4.949   2.571   2.737 -0.0876 -0.1016 -0.4165
   96POX    C1I 1449   4.950   2.658   2.863 -0.4857 -0.0686 -0.4347
   96POX    C1J 1450   4.900   2.646   2.985 -0.0989  0.2118 -0.2490
   96POX    C1K 1451   4.817   2.524   3.025  0.3283  0.1056  0.3311
   96POX    C1L 1452   4.788   2.522   3.176 -0.1586  0.2384  0.2439
   96POX    C1M 1453   4.732   2.384   3.211 -0.0203  0.1762  0.2232
   96POX    C1N 1454   4.694   2.371   3.358  0.6446 -0.9004  0.3132
   96POX    C1O 1455   4.808   2.403   3.455  1.0346 -0.2784 -0.3409
   96POX    C1P 1456   4.751   2.396   3.597  0.0707 -0.7015 -0.7465
   96POX    C1Q 1457   4.863   2.388   3.700 -0.4282  0.3493 -0.1126
   96POX    C1R 1458   4.911   2.243   3.710 -0.3766  0.3981  0.3994
   96POX     CZ 1459   4.879   3.205   2.081  0.3366  0.1380 -0.2657
   96POX     OZ 1460   4.857   3.288   2.196 -0.1045 -0.6091  0.1967
   96POX    C2A 1461   4.731   3.294   2.240 -0.2560 -0.3680 -0.2591
   96POX    O2A 1462   4.643   3.239   2.174 -0.4061  0.1573 -0.5008
   96POX    C2B 1463   4.714   3.386   2.355  0.6905 -0.6919  0.1529
   96POX    C2C 1464   4.620   3.320   2.456  0.4031 -0.0032  0.3420
   96POX    C2D 1465   4.653   3.375   2.594 -0.3675  0.4231  0.3622
   96POX    C2E 1466   4.555   3.351   2.708 -0.2613 -0.0069  0.3635
   96POX    C2F 1467   4.623   3.413   2.830  0.1955  0.1795  0.0130
   96POX    C2G 1468   4.544   3.376   2.955  0.3133  0.0211  0.0403
   96POX    C2H 1469   4.624   3.449   3.063  0.0739  0.3512 -0.0061
   96POX    C2I 1470   4.561   3.427   3.201 -0.5794  0.4102 -0.2913
   96POX    C2J 1471   4.628   3.530   3.293 -0.2497  0.4255 -0.5465
   96POX    C2K 1472   4.607   3.485   3.438 -0.5373 -0.7878 -0.9472
   96POX    C2L 1473   4.695   3.367   3.478  0.0406 -0.0824 -0.0854
   96POX    C2M 1474   4.665   3.329   3.623  0.1979 -0.3856 -0.1321
   96POX    C2N 1475   4.547   3.235   3.652  0.0205  0.0535  0.5837
   96POX    C2O 1476   4.553   3.165   3.789  0.5137 -0.0811  0.4958
   96POX    C2P 1477   4.434   3.070   3.802  0.0837  0.2780 -0.6587
   97CHL    CN1 1478   1.628   0.341   1.491 -0.2859 -0.2819 -0.0921
   97CHL    CN2 1479   1.502   0.185   1.360 -0.4037 -0.4351  0.3512
   97CHL    CN3 1480   1.395   0.391   1.418 -0.4072 -0.7571 -0.3717
   97CHL    NTM 1481   1.524   0.328   1.387 -0.1723 -0.3666 -0.1950
   97CHL     CB 1482   1.571   0.400   1.267 -0.2193  0.3025  0.1853
   98PJ2     CA 1483   1.693   0.344   1.194 -0.2112  0.0874  0.3623
   98PJ2     OA 1484   1.815   0.323   1.266  0.0764 -0.1096 -0.1808
   98PJ2      P 1485   1.931   0.416   1.204 -0.0762  0.1415 -0.0909
   98PJ2     OB 1486   2.042   0.327   1.164 -0.2475  0.0259 -0.3105
   98PJ2     HB 1487   2.059   0.250   1.226 -1.5102  0.6710  0.9029
   98PJ2     OG 1488   1.888   0.494   1.086  0.3219 -0.1084 -0.4051
   98PJ2     HG 1489   1.797   0.465   1.056 -0.6575 -0.6117  2.6646
   98PJ2     OD 1490   1.971   0.507   1.331  0.5733 -0.1059 -0.1161
   99POX     CD 1491   2.075   0.463   1.419  0.3970 -0.1219  0.0857
   99POX     CE 1492   2.090   0.520   1.560 -0.3190 -0.3748  0.2663
   99POX     OE 1493   2.200   0.470   1.635 -0.0346  0.0734  0.1522
   99POX    C1A 1494   2.316   0.536   1.626  0.4216 -0.7365 -0.0049
   99POX    O1A 1495   2.324   0.642   1.565  0.2410 -0.6870  0.0548
   99POX    C1B 1496   2.421   0.506   1.726  0.5363 -0.0742  0.0745
   99POX    C1C 1497   2.381   0.398   1.827 -0.6660  0.1532 -0.1439
   99POX    C1D 1498   2.410   0.254   1.781 -0.1275 -0.0656  0.8593
   99POX    C1E 1499   2.370   0.148   1.884 -0.2416 -0.2123  0.6635
   99POX    C1F 1500   2.402   0.001   1.854 -0.6094 -0.2740  0.5760
   99POX    C1G 1501   2.348  -0.093   1.962 -0.1783 -0.6191  0.4941
   99POX    C1H 1502   2.439  -0.096   2.086  0.3279  0.0699  0.1498
   99POX    C1I 1503   2.374  -0.197   2.182  0.0644 -0.0246 -0.1222
   99POX    C1J 1504   2.388  -0.197   2.314 -0.2100  0.3822 -0.0907
   99POX    C1K 1505   2.467  -0.083   2.378  0.7826 -0.2793 -0.1039
   99POX    C1L 1506   2.559  -0.112   2.496  0.3240 -0.0876  0.3037
   99POX    C1M 1507   2.493  -0.169   2.622  0.0266  0.0170  0.1973
   99POX    C1N 1508   2.595  -0.153   2.736  0.3537 -0.0539 -0.0822
   99POX    C1O 1509   2.533  -0.210   2.863 -0.1854 -0.5513 -0.5604
   99POX    C1P 1510   2.640  -0.200   2.972 -0.3327 -0.6172 -0.4095
   99POX    C1Q 1511   2.598  -0.247   3.112  0.1345 -0.3498 -0.1786
   99POX    C1R 1512   2.704  -0.235   3.222  0.1443 -0.0611 -0.2197
   99POX     CZ 1513   1.955   0.487   1.623 -0.5274 -0.6862 -0.3349
   99POX     OZ 1514   1.915   0.572   1.731  0.1676 -0.2415 -0.4204
   99POX    C2A 1515   1.816   0.537   1.813  0.7046  0.0053  0.3461
   99POX    O2A 1516   1.741   0.443   1.786  0.2387  0.4182  0.1776
   99POX    C2B 1517   1.797   0.618   1.935 -0.2747 -0.3701  0.4560
   99POX    C2C 1518   1.912   0.613   2.035  0.0459 -0.1118  0.1027
   99POX    C2D 1519   1.881   0.668   2.175  0.7834  0.2159  0.1458
   99POX    C2E 1520   2.007   0.681   2.260  0.8985 -0.2787  0.0518
   99POX    C2F 1521   1.980   0.754   2.392 -0.4635  0.1402 -0.4371
   99POX    C2G 1522   1.917   0.892   2.376 -0.4354  0.2188  0.1114
   99POX    C2H 1523   1.875   0.960   2.507 -0.7926  0.5295 -0.1619
   99POX    C2I 1524   1.810   0.857   2.600 -0.2864  0.2907 -0.0717
   99POX    C2J 1525   1.765   0.928   2.727 -0.1884  0.1346  0.0494
   99POX    C2K 1526   1.680   0.833   2.813 -0.2110  0.0272 -0.0908
   99POX    C2L 1527   1.616   0.914   2.926  0.1735  0.0695  0.0972
   99POX    C2M 1528   1.556   0.828   3.037 -0.2723  0.4647  0.1634
   99POX    C2N 1529   1.553   0.903   3.171 -0.2275 -0.2645  0.5729
   99POX    C2O 1530   1.690   0.937   3.230 -0.2928  0.2407  0.4317
   99POX    C2P 1531   1.683   1.031   3.350  0.1375 -0.0306  0.6683
  100CHL    CN1 1532   4.972   2.188   1.894 -0.4205  0.0737  0.2609
  100CHL    CN2 1533   4.960   1.959   1.917 -0.3674  0.2703  0.2346
  100CHL    CN3 1534   5.167   2.063   1.967 -0.5923 -0.2604  0.3663
  100CHL    NTM 1535   5.052   2.066   1.876 -0.3287  0.1654  0.0449
  100CHL     CB 1536   5.108   2.046   1.741 -0.6914  0.0459 -0.0903
  101PJ2     CA 1537   5.026   2.016   1.616 -0.3403  0.2569 -0.3721
  101PJ2     OA 1538   4.922   2.108   1.581 -0.2882  0.3904 -0.1783
  101PJ2      P 1539   4.819   2.032   1.483 -0.1157 -0.0313 -0.0374
  101PJ2     OB 1540   4.728   2.141   1.440 -0.3298 -0.0574  0.3491
  101PJ2     HB 1541   4.752   2.222   1.492 -0.0045 -0.0998  0.2668
  101PJ2     OG 1542   4.887   1.948   1.383  0.8519  0.1910  0.4198
  101PJ2     HG 1543   4.965   1.992   1.338 -1.3505  4.5167  0.3683
  101PJ2     OD 1544   4.730   1.944   1.583  0.4870 -0.0609  0.4788
  102POX     CD 1545   4.641   1.998   1.682  0.4328  0.1139  0.3344
  102POX     CE 1546   4.550   1.893   1.747  0.0596  0.4264  0.3149
  102POX     OE 1547   4.494   1.949   1.866 -0.0871  0.0580  0.4190
  102POX    C1A 1548   4.377   2.012   1.865 -0.1699 -0.0995  0.1939
  102POX    O1A 1549   4.321   2.016   1.755 -0.1673 -0.1113  0.1925
  102POX    C1B 1550   4.307   2.060   1.986 -0.4699  0.4454 -0.1897
  102POX    C1C 1551   4.208   1.951   2.029  0.2284 -0.2040 -0.2246
  102POX    C1D 1552   4.277   1.828   2.090  0.4430 -0.0917 -0.2405
  102POX    C1E 1553   4.342   1.879   2.219 -0.6927  0.5466  0.0936
  102POX    C1F 1554   4.426   1.774   2.293 -0.6040  0.3573 -0.2731
  102POX    C1G 1555   4.522   1.829   2.399 -0.0204 -0.3657 -0.4210
  102POX    C1H 1556   4.571   1.714   2.488 -0.6075 -0.2287  0.0919
  102POX    C1I 1557   4.493   1.688   2.617  0.3993 -0.3037  0.7013
  102POX    C1J 1558   4.448   1.564   2.629 -0.8051  0.0575  0.0888
  102POX    C1K 1559   4.443   1.457   2.520 -0.2581  0.0873  0.0325
  102POX    C1L 1560   4.335   1.353   2.554  0.2486 -0.3934  0.1861
  102POX    C1M 1561   4.302   1.274   2.427 -0.2505  0.0925  0.0111
  102POX    C1N 1562   4.227   1.363   2.328 -0.3644 -0.3068 -0.2637
  102POX    C1O 1563   4.219   1.290   2.194  0.1439 -0.1193 -0.3989
  102POX    C1P 1564   4.122   1.360   2.098 -0.0699 -0.1461 -0.2033
  102POX    C1Q 1565   4.184   1.488   2.041  0.3477 -0.2958 -0.0930
  102POX    C1R 1566   4.091   1.567   1.949 -0.3736 -0.3827  0.5472
  102POX     CZ 1567   4.624   1.765   1.787  0.1125  0.4277  0.2201
  102POX     OZ 1568   4.545   1.654   1.828  0.0279  0.2628 -0.3748
  102POX    C2A 1569   4.606   1.573   1.914 -0.1169 -0.1215 -0.6303
  102POX    O2A 1570   4.703   1.610   1.981 -0.1690 -0.3374 -0.4355
  102POX    C2B 1571   4.522   1.452   1.929 -0.2350  0.0328 -0.0121
  102POX    C2C 1572   4.575   1.323   1.866  0.0392  0.1070  0.0656
  102POX    C2D 1573   4.498   1.202   1.919  0.1145 -0.0682 -0.2209
  102POX    C2E 1574   4.540   1.170   2.063 -0.0370 -0.0447 -0.1719
  102POX    C2F 1575   4.680   1.115   2.091  0.0900  0.2778 -0.1599
  102POX    C2G 1576   4.717   1.091   2.237 -0.1504 -0.1376 -0.1649
  102POX    C2H 1577   4.648   0.967   2.294 -0.4059  0.0468 -0.0752
  102POX    C2I 1578   4.633   0.980   2.446 -0.1535 -0.0825 -0.0396
  102POX    C2J 1579   4.518   0.886   2.486 -0.2907 -0.0105 -0.2649
  102POX    C2K 1580   4.381   0.921   2.427 -0.2607  0.0903 -0.2751
  102POX    C2L 1581   4.265   0.824   2.452  0.1837 -0.3174  0.2403
  102POX    C2M 1582   4.292   0.694   2.376 -0.0114 -0.1608 -0.0978
  102POX    C2N 1583   4.195   0.581   2.408 -0.0156 -0.3348 -0.7039
  102POX    C2O 1584   4.238   0.452   2.339  0.1837 -0.5700 -0.1418
  102POX    C2P 1585   4.130   0.347   2.314 -0.1547 -0.1876 -0.2788
  103CHL    CN1 1586   4.723   7.927   0.811 -0.1681  0.0921  0.3672
  103CHL    CN2 1587   4.504   7.896   0.739  0.0494  0.2438 -0.2311
  103CHL    CN3 1588   4.571   8.111   0.805  0.1348  0.2798 -0.2099
  103CHL    NTM 1589   4.584   7.969   0.839 -0.1968  0.2820 -0.0611
  103CHL     CB 1590   4.536   7.941   0.975 -0.3104  0.5753 -0.0400
  104PJ2     CA 1591   4.590   8.016   1.097  0.1427 -0.1001  0.1797
  104PJ2     OA 1592   4.611   8.157   1.094  0.2383 -0.1195 -0.1516
  104PJ2      P 1593   4.720   8.223   1.192  0.1912  0.0493 -0.2131
  104PJ2     OB 1594   4.782   8.113   1.268 -0.4886  0.0713  0.3896
  104PJ2     HB 1595   4.843   8.149   1.339  0.0144  3.1748 -1.4575
  104PJ2     OG 1596   4.805   8.300   1.098  0.8477 -0.8385 -0.3542
  104PJ2     HG 1597   4.746   8.338   1.027  2.1613  2.0827 -0.0206
  104PJ2     OD 1598   4.633   8.324   1.283 -0.0786 -0.3572 -0.0146
  105POX     CD 1599   4.537   8.267   1.371 -0.8999  0.9387 -0.0385
  105POX     CE 1600   4.488   8.350   1.490 -0.1391  0.4707  0.6169
  105POX     OE 1601   4.457   8.270   1.604 -0.1428  0.1771  0.4103
  105POX    C1A 1602   4.554   8.245   1.691 -0.2981 -0.3296  0.4413
  105POX    O1A 1603   4.666   8.297   1.681 -0.4058 -0.1469  0.1568
  105POX    C1B 1604   4.515   8.153   1.800 -0.3848 -0.0978  0.6064
  105POX    C1C 1605   4.518   8.011   1.742  1.0639  0.1902 -0.0745
  105POX    C1D 1606   4.466   7.903   1.836 -0.1364  0.7042 -0.1339
  105POX    C1E 1607   4.315   7.927   1.853 -0.0940  0.4154  0.7120
  105POX    C1F 1608   4.244   7.873   1.977 -0.4524 -0.0923  0.2849
  105POX    C1G 1609   4.279   7.968   2.092  0.3153  0.2866 -0.2527
  105POX    C1H 1610   4.223   7.921   2.227  0.1616  0.1069 -0.3783
  105POX    C1I 1611   4.226   8.019   2.344  0.0057 -0.0686 -0.2265
  105POX    C1J 1612   4.265   7.984   2.466 -0.5348 -0.2414 -0.1007
  105POX    C1K 1613   4.332   7.852   2.506  0.2500  0.1664 -0.0520
  105POX    C1L 1614   4.239   7.772   2.598  0.1134  0.4490  0.0555
  105POX    C1M 1615   4.304   7.707   2.721 -0.0529 -0.1305 -0.1635
  105POX    C1N 1616   4.221   7.586   2.766 -0.1156 -0.2007 -0.4658
  105POX    C1O 1617   4.220   7.467   2.670  0.3553 -0.3844 -0.2414
  105POX    C1P 1618   4.163   7.334   2.719  0.2635 -0.2065  0.1399
  105POX    C1Q 1619   4.021   7.342   2.776  0.5235 -0.2250  0.7988
  105POX    C1R 1620   3.968   7.212   2.837  0.3920 -0.3702  0.3784
  105POX     CZ 1621   4.373   8.438   1.438 -0.3713 -0.2838 -0.1665
  105POX     OZ 1622   4.313   8.527   1.532 -0.1215 -0.1492 -0.1350
  105POX    C2A 1623   4.188   8.563   1.509 -0.2858 -0.4101  0.3366
  105POX    O2A 1624   4.119   8.528   1.413 -0.5532 -0.4368  0.5378
  105POX    C2B 1625   4.135   8.668   1.599  0.1740  0.0403  0.0834
  105POX    C2C 1626   4.023   8.759   1.547  0.2967  0.1875  0.0742
  105POX    C2D 1627   3.969   8.864   1.644  0.5015  0.1590  0.2196
  105POX    C2E 1628   3.878   8.793   1.744  0.2226 -0.1929 -0.2802
  105POX    C2F 1629   3.843   8.889   1.858  0.6082  0.0190 -0.3395
  105POX    C2G 1630   3.878   8.834   1.997 -0.1601 -0.6103 -0.3867
  105POX    C2H 1631   3.831   8.923   2.111  0.4337 -0.4772 -0.2419
  105POX    C2I 1632   3.903   9.058   2.125 -0.0644 -0.1681 -0.5935
  105POX    C2J 1633   3.831   9.148   2.225  0.9639 -0.3463  0.3276
  105POX    C2K 1634   3.820   9.083   2.363  0.0087 -0.1749  0.3368
  105POX    C2L 1635   3.809   9.204   2.457 -0.4746  0.1118 -0.0865
  105POX    C2M 1636   3.864   9.166   2.594  0.1551  0.3608 -0.2647
  105POX    C2N 1637   3.760   9.093   2.681  0.3108  0.6555  0.1751
  105POX    C2O 1638   3.811   9.092   2.825  0.4507  0.1827  0.1248
  105POX    C2P 1639   3.735   8.984   2.902  0.2251 -0.0197 -0.3788
  106CHL    CN1 1640   5.113   3.787   1.164  0.0859 -0.1507  0.2947
  106CHL    CN2 1641   5.120   3.978   1.020  0.6350  0.0425 -0.3046
  106CHL    CN3 1642   5.330   3.882   1.068  0.1159 -0.3986  0.3412
  106CHL    NTM 1643   5.195   3.903   1.122  0.0019 -0.2041 -0.0202
  106CHL     CB 1644   5.213   4.001   1.230 -0.5589 -0.0964 -0.0197
  107PJ2     CA 1645   5.261   3.961   1.369 -0.2628 -0.6898 -0.2881
  107PJ2     OA 1646   5.380   3.881   1.378  0.1399 -0.0391  0.2979
  107PJ2      P 1647   5.396   3.791   1.510 -0.1712 -0.0801  0.3092
  107PJ2     OB 1648   5.269   3.715   1.517 -0.0654 -0.2452  0.4408
  107PJ2     HB 1649   5.292   3.631   1.568  1.5669 -0.5485 -0.7253
  107PJ2     OG 1650   5.515   3.707   1.481  0.4633  1.0632 -0.4286
  107PJ2     HG 1651   5.474   3.627   1.438  1.8736  0.3203 -0.4499
  107PJ2     OD 1652   5.420   3.877   1.644  0.6261  0.0276  0.1050
  108POX     CD 1653   5.322   3.867   1.748  0.3653 -0.0652 -0.1457
  108POX     CE 1654   5.353   3.940   1.879 -0.4054 -0.0108  0.0113
  108POX     OE 1655   5.271   3.886   1.983 -0.0413 -0.1537  0.2258
  108POX    C1A 1656   5.337   3.800   2.060  0.3085  0.2570  0.3907
  108POX    O1A 1657   5.459   3.794   2.048  0.2936 -0.2665  0.4745
  108POX    C1B 1658   5.248   3.723   2.151  0.0985  0.3719  0.2836
  108POX    C1C 1659   5.314   3.587   2.176  0.3645  0.5035  0.3027
  108POX    C1D 1660   5.287   3.524   2.313 -0.0538  0.5037  0.2223
  108POX    C1E 1661   5.137   3.494   2.317 -0.0116  0.2705  0.0751
  108POX    C1F 1662   5.096   3.377   2.406 -0.0484  0.3487  0.1605
  108POX    C1G 1663   5.126   3.420   2.550 -0.2330  0.8444  0.0505
  108POX    C1H 1664   5.062   3.320   2.646  0.2041  0.1926 -0.3315
  108POX    C1I 1665   5.077   3.350   2.795 -0.6052 -0.1187 -0.1825
  108POX    C1J 1666   5.031   3.279   2.897 -0.2884 -0.0327  0.0224
  108POX    C1K 1667   4.933   3.167   2.859 -0.1557 -0.2343  0.2691
  108POX    C1L 1668   4.845   3.121   2.975 -0.0996 -0.2594  0.3012
  108POX    C1M 1669   4.926   3.008   3.039  0.1024 -0.4181 -0.2244
  108POX    C1N 1670   4.899   2.978   3.187 -0.2169 -0.1578 -0.2300
  108POX    C1O 1671   4.772   2.903   3.230 -0.0020 -0.2778  0.1985
  108POX    C1P 1672   4.722   2.954   3.366  0.1153  0.1120  0.0991
  108POX    C1Q 1673   4.806   2.949   3.493 -0.0498  0.0788  0.2063
  108POX    C1R 1674   4.843   2.803   3.521 -0.4146  0.0040  0.3076
  108POX     CZ 1675   5.348   4.089   1.843  0.0221 -0.0467 -0.1993
  108POX     OZ 1676   5.403   4.180   1.939  0.0609 -0.6273  0.3381
  108POX    C2A 1677   5.347   4.299   1.957  0.6314 -0.2545 -0.3187
  108POX    O2A 1678   5.234   4.329   1.917  0.5806  0.4880  0.3552
  108POX    C2B 1679   5.427   4.383   2.049  0.2449 -0.2048 -0.0265
  108POX    C2C 1680   5.344   4.482   2.131  0.5626  0.4773 -0.5217
  108POX    C2D 1681   5.278   4.392   2.236  0.2637  0.4173 -0.7585
  108POX    C2E 1682   5.170   4.474   2.306  0.1740  0.1305 -0.5621
  108POX    C2F 1683   5.032   4.474   2.239 -0.2122 -0.6132  0.2148
  108POX    C2G 1684   4.946   4.591   2.287 -0.1560 -0.4693 -0.0364
  108POX    C2H 1685   4.882   4.568   2.424  0.2475 -0.4641  0.1568
  108POX    C2I 1686   4.839   4.707   2.469  0.3324 -0.2696 -0.3627
  108POX    C2J 1687   4.832   4.718   2.621 -0.9264 -0.1056 -0.4151
  108POX    C2K 1688   4.831   4.868   2.649 -0.6022 -0.1740 -0.0214
  108POX    C2L 1689   4.816   4.911   2.795 -0.8569  0.1473 -0.1414
  108POX    C2M 1690   4.850   5.060   2.787  0.2363 -0.1188 -0.5612
  108POX    C2N 1691   4.868   5.124   2.925  0.0909 -0.7104 -0.2658
  108POX    C2O 1692   4.989   5.072   3.002  0.2367  0.3312  0.2206
  108POX    C2P 1693   5.110   5.091   2.911  0.0632  0.4936  0.0220
  109CHL    CN1 1694   5.813   0.287   1.085  0.7905  0.6344 -0.5247
  109CHL    CN2 1695   6.032   0.370   1.068  0.3696  0.5506 -0.2555
  109CHL    CN3 1696   5.994   0.142   1.011  0.4097 -0.0975 -0.1194
  109CHL    NTM 1697   5.955   0.250   1.103  0.6904  0.2870 -0.4452
  109CHL     CB 1698   5.983   0.216   1.243  0.1277 -0.1901 -0.4456
  110PJ2     CA 1699   5.928   0.090   1.311 -0.0091 -0.2459 -0.6607
  110PJ2     OA 1700   5.787   0.072   1.296 -0.1181 -0.0239  0.0541
  110PJ2      P 1701   5.739  -0.063   1.370 -0.1469 -0.2372 -0.3468
  110PJ2     OB 1702   5.604  -0.088   1.316 -0.1416 -0.6692 -0.1658
  110PJ2     HB 1703   5.558  -0.000   1.300 -0.3062 -0.6476  0.4156
  110PJ2     OG 1704   5.849  -0.160   1.348 -0.1240 -0.2747 -0.0676
  110PJ2     HG 1705   5.883  -0.196   1.435 -3.8008  1.5970  2.4301
  110PJ2     OD 1706   5.729  -0.034   1.528 -0.6620  0.0074 -0.4241
  111POX     CD 1707   5.601  -0.006   1.586 -0.2865  0.1590  0.3369
  111POX     CE 1708   5.607   0.034   1.734  0.0269  0.0562  0.3533
  111POX     OE 1709   5.477   0.060   1.787  0.0417 -0.4960  0.6676
  111POX    C1A 1710   5.415  -0.039   1.851 -0.6333 -0.3450  0.2650
  111POX    O1A 1711   5.472  -0.148   1.854 -0.0190 -0.0311  0.2140
  111POX    C1B 1712   5.279  -0.005   1.898 -0.5672  0.1800  0.0861
  111POX    C1C 1713   5.254   0.016   2.048  0.4899  0.2526  0.2614
  111POX    C1D 1714   5.124   0.093   2.069  0.6800  0.5369  0.4048
  111POX    C1E 1715   5.049   0.047   2.195 -0.2851  0.4291 -0.1935
  111POX    C1F 1716   4.928   0.135   2.224 -0.5996  0.0682 -0.4038
  111POX    C1G 1717   4.825   0.044   2.291 -0.4931 -0.0147 -0.3535
  111POX    C1H 1718   4.791   0.059   2.439 -0.1478  0.1393 -0.2903
  111POX    C1I 1719   4.661  -0.019   2.458 -0.3722  0.5028 -0.3218
  111POX    C1J 1720   4.554   0.033   2.518 -0.3407  0.8667 -0.5783
  111POX    C1K 1721   4.558   0.162   2.601  1.0959 -0.0286  0.8072
  111POX    C1L 1722   4.422   0.222   2.636  0.8805  0.4440 -0.7908
  111POX    C1M 1723   4.439   0.347   2.723  0.2731  0.0395 -0.0823
  111POX    C1N 1724   4.309   0.425   2.740  0.1621 -0.1760  0.0582
  111POX    C1O 1725   4.326   0.577   2.744  0.2449 -0.1888  0.1653
  111POX    C1P 1726   4.395   0.613   2.876  0.1266 -0.0692  0.1952
  111POX    C1Q 1727   4.474   0.740   2.845 -0.3730  0.2877  0.3884
  111POX    C1R 1728   4.528   0.777   2.984  0.0550  0.2932  0.2208
  111POX     CZ 1729   5.696   0.158   1.742 -0.6031  0.5042  0.5349
  111POX     OZ 1730   5.701   0.210   1.875 -0.2212 -0.2476  0.8244
  111POX    C2A 1731   5.685   0.341   1.895  0.6287  0.0592 -0.3959
  111POX    O2A 1732   5.630   0.406   1.806 -0.1853  0.4021  0.3533
  111POX    C2B 1733   5.709   0.390   2.032  0.1746 -0.4583 -0.1320
  111POX    C2C 1734   5.593   0.406   2.131  0.0959 -0.2874 -0.2527
  111POX    C2D 1735   5.659   0.430   2.267 -0.2717 -0.4335 -0.0455
  111POX    C2E 1736   5.570   0.465   2.386 -0.2785 -0.3696 -0.0699
  111POX    C2F 1737   5.448   0.373   2.395 -0.1006 -0.6540 -0.5292
  111POX    C2G 1738   5.366   0.403   2.521 -0.1089  0.2813 -0.7510
  111POX    C2H 1739   5.252   0.304   2.542  0.0794  0.1299 -0.4425
  111POX    C2I 1740   5.310   0.164   2.562 -0.1941  0.0310 -0.3421
  111POX    C2J 1741   5.201   0.059   2.537  0.0709 -0.4902  0.6424
  111POX    C2K 1742   5.269  -0.077   2.556  0.2446 -0.4186  0.5387
  111POX    C2L 1743   5.158  -0.182   2.553 -0.2891  0.1615 -0.8374
  111POX    C2M 1744   5.060  -0.177   2.670 -0.0445 -0.2133 -0.6128
  111POX    C2N 1745   4.922  -0.232   2.632 -0.2547  0.1336 -0.3622
  111POX    C2O 1746   4.839  -0.249   2.759 -0.2229 -0.2395 -0.3898
  111POX    C2P 1747   4.707  -0.326   2.746 -0.4882  0.2236 -0.4489
  112CHL    CN1 1748   4.250   0.396   1.329  0.1934 -0.6242  0.4109
  112CHL    CN2 1749   4.343   0.433   1.109 -0.3669  0.1903  0.1409
  112CHL    CN3 1750   4.234   0.228   1.157  0.0259 -0.0007 -0.0791
  112CHL    NTM 1751   4.318   0.334   1.215  0.0376 -0.0575  0.0065
  112CHL     CB 1752   4.439   0.264   1.262  0.1744  0.3360  0.2436
  113PJ2     CA 1753   4.564   0.336   1.314 -0.0780  0.9223  0.0527
  113PJ2     OA 1754   4.545   0.406   1.438 -0.2161  0.0643  0.5253
  113PJ2      P 1755   4.674   0.487   1.489 -0.1506  0.0612  0.3652
  113PJ2     OB 1756   4.732   0.539   1.363  0.5266  0.2100  0.7332
  113PJ2     HB 1757   4.657   0.591   1.321  1.7368  1.1245 -0.3964
  113PJ2     OG 1758   4.651   0.583   1.600 -0.6059 -0.3075  0.5919
  113PJ2     HG 1759   4.583   0.552   1.666 -0.6009  0.8759  1.1803
  113PJ2     OD 1760   4.764   0.362   1.536  0.2603  0.2103 -0.0229
  114POX     CD 1761   4.729   0.296   1.658  0.3103  0.3983  0.0931
  114POX     CE 1762   4.831   0.188   1.693  0.1333  0.3359  0.4104
  114POX     OE 1763   4.789   0.090   1.788  0.2782 -0.0675  0.0585
  114POX    C1A 1764   4.859  -0.023   1.780  0.4375  0.0127  0.3323
  114POX    O1A 1765   4.947  -0.045   1.697  0.0668 -0.1851 -0.0045
  114POX    C1B 1766   4.824  -0.130   1.877 -0.5622 -0.4460 -0.5176
  114POX    C1C 1767   4.949  -0.209   1.917  0.0567  1.0788  0.6906
  114POX    C1D 1768   4.907  -0.286   2.042  0.4553 -0.0944  0.1146
  114POX    C1E 1769   5.007  -0.394   2.082 -0.1424 -0.6934  0.0005
  114POX    C1F 1770   4.984  -0.419   2.232 -0.3640 -0.3236  0.0276
  114POX    C1G 1771   5.078  -0.521   2.296 -0.0500 -0.1049 -0.0766
  114POX    C1H 1772   5.039  -0.549   2.442 -0.1447  0.5112  0.0187
  114POX    C1I 1773   5.142  -0.636   2.514 -0.7267 -0.1760  0.0341
  114POX    C1J 1774   5.148  -0.704   2.629  0.3181  0.2481  0.2414
  114POX    C1K 1775   5.044  -0.704   2.740 -0.0120  0.1110 -0.0666
  114POX    C1L 1776   5.103  -0.623   2.856  0.0176 -0.2621  0.1836
  114POX    C1M 1777   5.001  -0.625   2.970  0.3878  0.0412  0.5175
  114POX    C1N 1778   5.051  -0.542   3.089  0.2917  0.2989  0.3800
  114POX    C1O 1779   4.955  -0.529   3.208  0.0355  0.0094  0.2079
  114POX    C1P 1780   4.835  -0.436   3.187  0.2137  0.1787 -0.0638
  114POX    C1Q 1781   4.749  -0.396   3.307 -0.1566  0.2174 -0.3411
  114POX    C1R 1782   4.653  -0.501   3.361  0.2272  0.0304 -0.0142
  114POX     CZ 1783   4.957   0.263   1.738  0.1914  0.2669  0.3611
  114POX     OZ 1784   4.943   0.373   1.828 -0.0156  0.7511 -0.2534
  114POX    C2A 1785   5.049   0.424   1.891  0.2696 -0.2948  0.1498
  114POX    O2A 1786   5.162   0.391   1.855  0.3422 -0.6073  0.6619
  114POX    C2B 1787   4.990   0.524   1.983  0.2022 -0.5918  0.4311
  114POX    C2C 1788   5.028   0.490   2.127  0.3562 -0.2364  0.4766
  114POX    C2D 1789   4.943   0.578   2.219 -0.0832  0.1170 -0.2586
  114POX    C2E 1790   4.926   0.511   2.356  0.4815  0.3797 -0.0561
  114POX    C2F 1791   4.817   0.586   2.434  0.6236  0.1122  0.4000
  114POX    C2G 1792   4.762   0.527   2.564 -0.0163 -0.0350  0.0666
  114POX    C2H 1793   4.886   0.486   2.644  0.1846  0.0869 -0.1821
  114POX    C2I 1794   4.852   0.394   2.761  0.3135  0.0236 -0.1942
  114POX    C2J 1795   4.970   0.337   2.840  0.2365 -0.1105 -0.1760
  114POX    C2K 1796   4.934   0.212   2.921  0.3410  0.2786  0.4788
  114POX    C2L 1797   4.813   0.239   3.010 -0.0779 -0.1888  0.0530
  114POX    C2M 1798   4.775   0.133   3.113  0.1117 -0.3288 -0.0209
  114POX    C2N 1799   4.893   0.118   3.210  0.0697  0.2956  0.1344
  114POX    C2O 1800   4.871   0.012   3.318 -0.0005  0.5504  0.3697
  114POX    C2P 1801   5.001   0.002   3.397  0.2308 -0.0343 -0.0733
  115CHL    CN1 1802   5.915   3.792   1.535 -0.3692 -0.4910  0.5982
  115CHL    CN2 1803   5.946   4.025   1.512  0.0976 -0.2228 -0.0941
  115CHL    CN3 1804   5.777   3.944   1.652 -0.3346 -0.1712 -0.6475
  115CHL    NTM 1805   5.843   3.920   1.523  0.1361 -0.2914 -0.3876
  115CHL     CB 1806   5.747   3.926   1.412  0.3160  0.4442 -0.5053
  116PJ2     CA 1807   5.673   4.054   1.373  0.5302  0.6467 -0.2584
  116PJ2     OA 1808   5.579   4.092   1.474 -0.1572 -0.3609 -0.4928
  116PJ2      P 1809   5.494   4.224   1.439 -0.1595 -0.1756  0.2000
  116PJ2     OB 1810   5.520   4.250   1.296 -0.0999 -0.0803  0.2281
  116PJ2     HB 1811   5.470   4.326   1.253  1.8934  1.0019 -0.2911
  116PJ2     OG 1812   5.356   4.226   1.494 -0.3740  0.4154 -0.3436
  116PJ2     HG 1813   5.294   4.289   1.448 -4.6984 -1.4922  2.3023
  116PJ2     OD 1814   5.572   4.346   1.511  0.7029 -0.3806 -0.3751
  117POX     CD 1815   5.562   4.352   1.653  0.2194 -0.5789 -0.3993
  117POX     CE 1816   5.664   4.452   1.708 -0.2227 -0.1974 -0.2719
  117POX     OE 1817   5.712   4.418   1.838  0.3542 -0.1206 -0.4621
  117POX    C1A 1818   5.803   4.322   1.852  0.5758  0.1363 -0.1332
  117POX    O1A 1819   5.845   4.258   1.756  1.0156  0.2618 -0.0260
  117POX    C1B 1820   5.814   4.289   1.996  0.4146 -0.4291 -0.2490
  117POX    C1C 1821   5.762   4.147   2.017 -0.3713 -0.0655  0.2972
  117POX    C1D 1822   5.796   4.098   2.158  0.3610 -0.4384 -0.0079
  117POX    C1E 1823   5.785   3.945   2.168 -0.4159 -0.4095 -0.3965
  117POX    C1F 1824   5.734   3.884   2.298 -0.0123  0.0889 -0.0041
  117POX    C1G 1825   5.594   3.939   2.326 -0.1632 -0.2130 -0.1691
  117POX    C1H 1826   5.552   3.881   2.461 -0.2726  0.1946 -0.0263
  117POX    C1I 1827   5.406   3.914   2.490 -0.4069 -0.1754 -0.2860
  117POX    C1J 1828   5.328   3.868   2.587  0.3038  0.5340  0.6280
  117POX    C1K 1829   5.366   3.745   2.671  0.0591  0.3604  0.4844
  117POX    C1L 1830   5.394   3.795   2.813 -0.0513  0.5093  0.4536
  117POX    C1M 1831   5.447   3.681   2.901 -0.1690  0.4200  0.4097
  117POX    C1N 1832   5.328   3.606   2.961  0.1134 -0.1334  0.2785
  117POX    C1O 1833   5.365   3.513   3.076  0.0869 -0.0375  0.3646
  117POX    C1P 1834   5.246   3.458   3.154 -0.0301 -0.0471  0.1807
  117POX    C1Q 1835   5.277   3.403   3.294  0.3020 -0.3289 -0.0021
  117POX    C1R 1836   5.146   3.357   3.358 -0.0026 -0.3527 -0.6305
  117POX     CZ 1837   5.600   4.589   1.685  0.6007  0.2580  0.0984
  117POX     OZ 1838   5.490   4.621   1.770  0.2823  0.1462 -0.2655
  117POX    C2A 1839   5.420   4.732   1.749 -0.2834 -0.1518  0.0159
  117POX    O2A 1840   5.403   4.761   1.631 -0.3071 -0.1519  0.0193
  117POX    C2B 1841   5.347   4.786   1.866  0.4984  0.6895  0.1247
  117POX    C2C 1842   5.198   4.756   1.851  0.5303  0.5673  0.0557
  117POX    C2D 1843   5.108   4.801   1.966 -0.0642  0.0578 -0.1991
  117POX    C2E 1844   4.964   4.770   1.927 -0.0954  0.5000 -0.4434
  117POX    C2F 1845   4.854   4.839   2.008  0.1008  0.5226 -0.1962
  117POX    C2G 1846   4.709   4.814   1.967  0.0774  0.4214 -0.0486
  117POX    C2H 1847   4.605   4.908   2.029 -0.1276  0.3151 -0.2327
  117POX    C2I 1848   4.571   4.858   2.170 -0.0702  0.6285 -0.1090
  117POX    C2J 1849   4.439   4.923   2.214 -0.0460  0.6537 -0.0729
  117POX    C2K 1850   4.455   5.064   2.271 -0.6337  0.8306 -0.3417
  117POX    C2L 1851   4.533   5.051   2.402 -0.4939  0.2319 -0.4811
  117POX    C2M 1852   4.553   5.187   2.470 -0.2150 -0.1414  0.1920
  117POX    C2N 1853   4.435   5.235   2.555 -0.3935 -0.0778 -0.0880
  117POX    C2O 1854   4.435   5.168   2.693  0.2193 -0.0119 -0.0543
  117POX    C2P 1855   4.318   5.218   2.777 -0.0304  0.6477 -0.7825
  118CHL    CN1 1856   3.081   0.316   0.889  0.0499 -0.3827  0.6263
  118CHL    CN2 1857   3.021   0.426   1.106 -0.7429  0.1064 -0.1910
  118CHL    CN3 1858   3.164   0.243   1.088  0.0191  0.0339 -0.5853
  118CHL    NTM 1859   3.125   0.367   1.019 -0.0718  0.5166  0.3202
  118CHL     CB 1860   3.203   0.491   1.006  0.5813  0.0535 -0.1877
  119PJ2     CA 1861   3.334   0.491   0.926 -0.0607 -0.1940 -1.2674
  119PJ2     OA 1862   3.433   0.405   0.984 -0.1000  0.3742 -0.3376
  119PJ2      P 1863   3.584   0.459   0.983 -0.0806  0.3248 -0.0508
  119PJ2     OB 1864   3.665   0.336   1.002 -0.0537  0.3642  0.0916
  119PJ2     HB 1865   3.712   0.355   1.089  1.3950  1.3537 -0.8574
  119PJ2     OG 1866   3.599   0.550   0.867  0.5811  0.5368  0.1963
  119PJ2     HG 1867   3.688   0.597   0.871 -0.3950  2.7238 -1.7730
  119PJ2     OD 1868   3.578   0.541   1.122 -0.1430  0.5254 -0.1721
  120POX     CD 1869   3.539   0.482   1.246  0.0293 -0.0304 -0.3793
  120POX     CE 1870   3.577   0.550   1.377 -0.2721 -0.1786 -0.2140
  120POX     OE 1871   3.570   0.482   1.503 -0.5264 -0.2256 -0.2527
  120POX    C1A 1872   3.665   0.394   1.533 -0.0217  0.3574 -0.1245
  120POX    O1A 1873   3.772   0.405   1.473  0.0899  0.4423  0.0910
  120POX    C1B 1874   3.651   0.331   1.666  0.2550  0.5723  0.0072
  120POX    C1C 1875   3.570   0.202   1.673 -0.0714  0.7935  0.3502
  120POX    C1D 1876   3.542   0.161   1.818  0.7857 -0.2340  0.2395
  120POX    C1E 1877   3.476   0.023   1.818 -0.0019  0.1371  0.1419
  120POX    C1F 1878   3.427  -0.000   1.961 -0.9346  0.5220 -0.1054
  120POX    C1G 1879   3.381  -0.144   1.984 -0.2513  0.3692  0.3419
  120POX    C1H 1880   3.414  -0.177   2.130  0.0186 -0.0101  0.1988
  120POX    C1I 1881   3.359  -0.305   2.193 -0.1773 -0.1143 -0.1817
  120POX    C1J 1882   3.383  -0.347   2.317  0.7573 -0.0739 -0.3459
  120POX    C1K 1883   3.482  -0.276   2.411  0.1662  0.2107  0.0665
  120POX    C1L 1884   3.435  -0.289   2.556  0.2631 -0.0131  0.0767
  120POX    C1M 1885   3.379  -0.155   2.603  0.6867  0.0678  0.3550
  120POX    C1N 1886   3.334  -0.153   2.749 -0.0994  0.4466  0.1116
  120POX    C1O 1887   3.191  -0.208   2.756  0.0614  0.0349  0.1591
  120POX    C1P 1888   3.147  -0.255   2.895 -0.2394 -0.0741  0.0281
  120POX    C1Q 1889   3.108  -0.138   2.985 -0.8328 -0.5529  0.3960
  120POX    C1R 1890   2.981  -0.067   2.937 -0.4450  0.1059  0.3335
  120POX     CZ 1891   3.513   0.689   1.376 -0.2493 -0.1687 -0.2440
  120POX     OZ 1892   3.471   0.760   1.493  0.4658 -0.1810  0.0250
  120POX    C2A 1893   3.549   0.791   1.596  0.4668  0.2916 -0.1150
  120POX    O2A 1894   3.667   0.818   1.573  0.5274  0.4431  0.3608
  120POX    C2B 1895   3.484   0.825   1.724 -0.4193 -0.2689 -0.4028
  120POX    C2C 1896   3.458   0.712   1.823  0.2340 -0.1791 -0.1192
  120POX    C2D 1897   3.341   0.623   1.780 -0.0984  0.4944 -0.6284
  120POX    C2E 1898   3.344   0.494   1.863 -0.8225  0.4745 -0.6297
  120POX    C2F 1899   3.337   0.531   2.011  0.3609  0.2306 -0.5081
  120POX    C2G 1900   3.293   0.416   2.103  1.1369 -0.0005 -0.4188
  120POX    C2H 1901   3.365   0.438   2.236  0.3985  0.0596 -0.0253
  120POX    C2I 1902   3.334   0.334   2.343  0.0299 -0.0354 -0.2238
  120POX    C2J 1903   3.406   0.386   2.467  0.1882 -0.0125 -0.3254
  120POX    C2K 1904   3.378   0.288   2.582  0.4929  0.0030 -0.2383
  120POX    C2L 1905   3.401   0.329   2.727 -0.2066  0.4208 -0.2396
  120POX    C2M 1906   3.364   0.210   2.817  0.4565  0.3384 -0.0660
  120POX    C2N 1907   3.420   0.251   2.953  0.2452  0.0996  0.0933
  120POX    C2O 1908   3.364   0.173   3.072 -0.0577 -0.1832 -0.2344
  120POX    C2P 1909   3.402   0.231   3.208 -0.1443 -0.2082 -0.1989
  121CHL    CN1 1910   4.564   1.758   1.337  0.0499  0.0148  0.1414
  121CHL    CN2 1911   4.368   1.672   1.447  0.3965 -0.1548  0.2413
  121CHL    CN3 1912   4.437   1.585   1.237 -0.5276  0.0942 -0.2382
  121CHL    NTM 1913   4.485   1.637   1.366  0.0029 -0.0758 -0.3651
  121CHL     CB 1914   4.569   1.533   1.427  0.2018 -0.1330 -0.7319
  122PJ2     CA 1915   4.508   1.404   1.483 -0.0400  0.2918  0.0001
  122PJ2     OA 1916   4.440   1.331   1.380  0.3321  0.2796 -0.2407
  122PJ2      P 1917   4.519   1.195   1.347 -0.0193  0.0960 -0.3209
  122PJ2     OB 1918   4.469   1.161   1.212 -0.1373 -0.1214 -0.2237
  122PJ2     HB 1919   4.527   1.098   1.161  1.6733  1.9658 -0.9212
  122PJ2     OG 1920   4.660   1.233   1.368 -0.1516  0.2958  0.2408
  122PJ2     HG 1921   4.718   1.165   1.322  1.3757  2.2511 -0.8700
  122PJ2     OD 1922   4.495   1.079   1.457 -0.0037 -0.1566 -0.5853
  123POX     CD 1923   4.400   0.976   1.425  0.2785 -0.5077 -0.2898
  123POX     CE 1924   4.323   0.920   1.545 -0.1616 -0.0732 -0.3692
  123POX     OE 1925   4.237   1.019   1.602 -0.2215 -0.5512  0.3842
  123POX    C1A 1926   4.110   0.983   1.582 -0.3511  0.1817 -0.1646
  123POX    O1A 1927   4.084   0.901   1.494 -0.3522  0.1615 -0.1454
  123POX    C1B 1928   4.006   1.072   1.639  0.0622  0.4248  0.2168
  123POX    C1C 1929   3.950   1.028   1.775  0.3400 -0.9164 -0.0853
  123POX    C1D 1930   3.857   1.140   1.824  0.5578 -0.6838 -0.1991
  123POX    C1E 1931   3.764   1.099   1.938  0.0351  0.1892 -0.3035
  123POX    C1F 1932   3.654   1.199   1.974 -0.2008 -0.1044 -0.2022
  123POX    C1G 1933   3.717   1.319   2.045 -0.5008 -0.1262  0.1017
  123POX    C1H 1934   3.767   1.269   2.181  0.1135 -0.1671 -0.1327
  123POX    C1I 1935   3.649   1.230   2.270  0.1144  0.0161 -0.0513
  123POX    C1J 1936   3.673   1.158   2.379  0.0576 -0.4551 -0.3504
  123POX    C1K 1937   3.810   1.112   2.430  0.1258 -0.1007 -0.2148
  123POX    C1L 1938   3.805   1.067   2.576  0.8001 -0.4196 -0.2821
  123POX    C1M 1939   3.950   1.044   2.618  0.5256 -0.0998  0.8806
  123POX    C1N 1940   3.958   0.982   2.757 -0.3633 -0.1019  0.9385
  123POX    C1O 1941   4.105   0.960   2.795 -0.2739 -0.4513  0.3960
  123POX    C1P 1942   4.121   0.940   2.946  0.5539 -0.0019  0.3700
  123POX    C1Q 1943   4.039   0.830   3.012  0.2784  0.1014  0.2010
  123POX    C1R 1944   4.074   0.804   3.159  0.0574  0.0779  0.2506
  123POX     CZ 1945   4.421   0.864   1.648 -0.4332 -0.2481 -0.2049
  123POX     OZ 1946   4.364   0.818   1.771  0.2439 -0.1163  0.1617
  123POX    C2A 1947   4.437   0.819   1.882  0.3200 -0.0293  0.1105
  123POX    O2A 1948   4.558   0.841   1.874  0.2800  0.2294  0.1932
  123POX    C2B 1949   4.369   0.745   1.991 -0.2605  0.2516 -0.0556
  123POX    C2C 1950   4.412   0.599   1.999 -0.0944  0.3261  0.4191
  123POX    C2D 1951   4.553   0.576   2.054 -0.1013 -0.3903  0.1483
  123POX    C2E 1952   4.589   0.433   2.013 -0.3428 -0.3682 -0.1393
  123POX    C2F 1953   4.528   0.320   2.096  0.3157 -0.8326 -0.2785
  123POX    C2G 1954   4.555   0.183   2.033  0.8908 -0.6679 -0.3906
  123POX    C2H 1955   4.498   0.070   2.118 -0.5103  0.4251  0.1670
  123POX    C2I 1956   4.348   0.058   2.088 -0.3401 -0.0912 -0.5154
  123POX    C2J 1957   4.301  -0.062   2.170  0.2410 -0.1260 -0.2244
  123POX    C2K 1958   4.248  -0.025   2.309 -0.2171 -0.6340 -0.2587
  123POX    C2L 1959   4.219  -0.131   2.415 -0.4010 -0.2567  0.0691
  123POX    C2M 1960   4.138  -0.065   2.527  0.0065  0.7437 -0.2133
  123POX    C2N 1961   4.095  -0.164   2.637  0.1444  0.6711 -0.2247
  123POX    C2O 1962   4.218  -0.200   2.720 -0.4622 -0.1891  0.3125
  123POX    C2P 1963   4.186  -0.262   2.856  0.4916  0.2669  0.7515
  124CHL    CN1 1964   2.064   3.391   1.332 -0.1169 -0.5377 -0.2822
  124CHL    CN2 1965   1.873   3.316   1.210 -0.0474  0.1919 -0.3418
  124CHL    CN3 1966   1.997   3.155   1.312 -0.0977  0.0088 -0.2655
  124CHL    NTM 1967   2.013   3.285   1.245 -0.0478 -0.2245 -0.7054
  124CHL     CB 1968   2.095   3.266   1.124 -0.0084 -0.4962 -0.6363
  125PJ2     CA 1969   2.247   3.269   1.130 -0.0399 -0.1107  0.0929
  125PJ2     OA 1970   2.310   3.183   1.225  0.2335  0.1644  0.1653
  125PJ2      P 1971   2.458   3.230   1.267  0.2678  0.1297  0.0811
  125PJ2     OB 1972   2.547   3.202   1.152  0.3949  0.1033  0.1866
  125PJ2     HB 1973   2.490   3.198   1.070  0.6098 -1.3352  0.0785
  125PJ2     OG 1974   2.446   3.368   1.319  0.1835  0.1928 -0.1044
  125PJ2     HG 1975   2.535   3.403   1.348  0.3053 -0.5602  0.4873
  125PJ2     OD 1976   2.487   3.133   1.392  0.2588  0.3266  0.2356
  126POX     CD 1977   2.422   3.153   1.518 -0.7656  0.1161 -0.2422
  126POX     CE 1978   2.392   3.024   1.595 -0.0793  0.2184  0.2131
  126POX     OE 1979   2.292   3.022   1.697  0.2224  0.4993  0.5144
  126POX    C1A 1980   2.171   2.978   1.666  0.2417  0.7332  0.1025
  126POX    O1A 1981   2.140   2.940   1.553  0.9469 -0.1359  0.1949
  126POX    C1B 1982   2.081   2.958   1.782 -0.5871 -0.3241 -0.7052
  126POX    C1C 1983   2.099   2.821   1.849 -0.1103  0.0767 -0.0014
  126POX    C1D 1984   1.989   2.802   1.953 -0.0789  0.1868  0.0515
  126POX    C1E 1985   2.007   2.905   2.066  0.2355  0.2865 -0.0898
  126POX    C1F 1986   1.876   2.912   2.144  0.3562 -0.0953  0.1526
  126POX    C1G 1987   1.873   3.024   2.249  0.2935 -0.1176  0.1744
  126POX    C1H 1988   1.741   3.018   2.327  0.3826 -0.1749  0.3197
  126POX    C1I 1989   1.731   3.133   2.426 -0.0334 -0.1289  0.2247
  126POX    C1J 1990   1.644   3.135   2.527 -0.0729  0.3719  0.1839
  126POX    C1K 1991   1.544   3.021   2.546  0.5701 -0.3231 -0.5494
  126POX    C1L 1992   1.544   2.949   2.681 -0.3011 -0.2966 -0.5345
  126POX    C1M 1993   1.453   2.827   2.698 -0.1858 -0.3650 -0.4080
  126POX    C1N 1994   1.462   2.752   2.832  0.0058  0.1440 -0.1340
  126POX    C1O 1995   1.351   2.647   2.835  0.3075 -0.1449  1.0505
  126POX    C1P 1996   1.231   2.673   2.927 -0.3941 -0.8571  0.3534
  126POX    C1Q 1997   1.273   2.665   3.074  0.1752 -0.5478  0.2131
  126POX    C1R 1998   1.180   2.711   3.186  0.2166  0.3005 -0.0968
  126POX     CZ 1999   2.528   2.961   1.627  0.1110  0.4059 -0.2172
  126POX     OZ 2000   2.624   3.035   1.701  0.4256  0.0348 -0.2493
  126POX    C2A 2001   2.743   2.979   1.720  0.3822 -0.0046 -0.0913
  126POX    O2A 2002   2.788   2.897   1.639 -0.2088 -0.0006 -0.4310
  126POX    C2B 2003   2.823   3.043   1.827  0.4190 -0.4998  0.1805
  126POX    C2C 2004   2.761   3.002   1.960 -0.3262 -0.2900 -0.0968
  126POX    C2D 2005   2.843   3.056   2.077  0.0491 -0.8889 -0.0793
  126POX    C2E 2006   2.817   3.008   2.220 -0.1353 -0.2370  0.1121
  126POX    C2F 2007   2.844   2.857   2.225  0.1097 -0.1984 -0.0007
  126POX    C2G 2008   2.799   2.814   2.365  0.0832 -0.0976  0.0218
  126POX    C2H 2009   2.822   2.665   2.390 -0.0511 -0.0539  0.4021
  126POX    C2I 2010   2.960   2.610   2.353 -0.3658 -0.1918 -0.5942
  126POX    C2J 2011   2.986   2.467   2.400  0.3476  0.0816 -0.1431
  126POX    C2K 2012   2.905   2.368   2.316 -0.1561  0.1212  0.2860
  126POX    C2L 2013   2.958   2.226   2.337  0.1933  0.2294  0.1470
  126POX    C2M 2014   2.892   2.131   2.236  0.4412  0.1262  0.0822
  126POX    C2N 2015   2.964   1.996   2.225  0.1916 -0.0390  0.4823
  126POX    C2O 2016   2.987   1.910   2.349  0.2264 -0.3673  0.2469
  126POX    C2P 2017   3.083   1.801   2.301  0.0536 -0.4021 -0.0174
  127CHL    CN1 2018   2.544   4.361   1.521 -0.4025 -0.5760  0.1790
  127CHL    CN2 2019   2.641   4.143   1.533  0.0407 -0.3243  0.0208
  127CHL    CN3 2020   2.783   4.320   1.487 -0.0324 -0.2519 -0.6155
  127CHL    NTM 2021   2.646   4.273   1.463 -0.1604 -0.2610  0.1231
  127CHL     CB 2022   2.632   4.262   1.317  0.1746  0.2041  0.0573
  128PJ2     CA 2023   2.498   4.224   1.254  0.0677  0.0157  0.3964
  128PJ2     OA 2024   2.465   4.087   1.273  0.1790 -0.1298 -0.4099
  128PJ2      P 2025   2.307   4.066   1.252  0.1133  0.0670 -0.1255
  128PJ2     OB 2026   2.255   4.127   1.127 -0.3882  0.0407  0.0676
  128PJ2     HB 2027   2.223   4.054   1.067  2.7795 -0.1247 -1.6502
  128PJ2     OG 2028   2.276   3.926   1.289 -0.4571  0.1589 -0.2399
  128PJ2     HG 2029   2.188   3.908   1.245  0.6950 -0.4260 -2.4576
  128PJ2     OD 2030   2.235   4.156   1.364 -0.0418  0.1622 -0.3001
  129POX     CD 2031   2.246   4.102   1.496  0.0729  1.0286  0.0537
  129POX     CE 2032   2.168   4.169   1.609 -0.1257  0.6334  0.1513
  129POX     OE 2033   2.209   4.093   1.723 -0.2236 -0.0093 -0.2381
  129POX    C1A 2034   2.311   4.139   1.794  0.2225 -0.2332 -0.7260
  129POX    O1A 2035   2.380   4.236   1.763  0.5023 -0.2843 -0.2793
  129POX    C1B 2036   2.317   4.058   1.918  1.0295  0.5991 -0.2075
  129POX    C1C 2037   2.346   4.129   2.051 -0.8147 -0.1316  0.6150
  129POX    C1D 2038   2.335   4.033   2.169 -0.1633 -0.3193  0.5227
  129POX    C1E 2039   2.304   4.090   2.308 -0.5936  0.3549  0.1525
  129POX    C1F 2040   2.242   3.987   2.402 -0.1607 -0.0563 -0.0040
  129POX    C1G 2041   2.182   4.026   2.538  0.5556 -0.2898  0.3828
  129POX    C1H 2042   2.156   3.894   2.610  0.3298 -0.3813  0.1378
  129POX    C1I 2043   2.068   3.910   2.735  0.5476 -0.5373  0.3117
  129POX    C1J 2044   2.091   3.862   2.857  0.3724  0.4325  0.7395
  129POX    C1K 2045   2.218   3.783   2.891  0.5856  0.3585 -0.1984
  129POX    C1L 2046   2.180   3.659   2.972  0.6154  0.3163 -0.2494
  129POX    C1M 2047   2.306   3.588   3.021  0.2952 -0.2602 -0.2466
  129POX    C1N 2048   2.282   3.489   3.136  0.3030 -0.4367 -0.3972
  129POX    C1O 2049   2.414   3.437   3.193  0.5782  0.8441  0.1607
  129POX    C1P 2050   2.415   3.414   3.344  0.2615  0.3098  0.0842
  129POX    C1Q 2051   2.560   3.381   3.383  0.3918  0.1504 -0.5283
  129POX    C1R 2052   2.620   3.478   3.485  0.0540 -0.0966 -0.0922
  129POX     CZ 2053   2.019   4.150   1.581  0.0096 -0.4740  0.1326
  129POX     OZ 2054   1.921   4.224   1.654 -0.3153 -0.3574 -0.4122
  129POX    C2A 2055   1.891   4.349   1.621  1.1006  0.2701  0.5615
  129POX    O2A 2056   1.931   4.393   1.513 -0.6750 -0.2510 -0.3644
  129POX    C2B 2057   1.796   4.419   1.710  0.2946  0.0938 -0.1453
  129POX    C2C 2058   1.876   4.472   1.829  0.0069  0.5435 -0.1481
  129POX    C2D 2059   1.791   4.531   1.942  0.1091 -0.3336  0.4016
  129POX    C2E 2060   1.881   4.618   2.030  0.3795  0.2729 -0.4564
  129POX    C2F 2061   1.823   4.627   2.171  0.1097  0.1019 -0.5555
  129POX    C2G 2062   1.801   4.493   2.241  0.6026  0.3663  0.1141
  129POX    C2H 2063   1.802   4.509   2.394 -0.3945  0.2855  0.1342
  129POX    C2I 2064   1.940   4.514   2.459 -0.2126 -0.4436 -0.1857
  129POX    C2J 2065   1.940   4.494   2.610 -0.1367 -0.3983 -0.1794
  129POX    C2K 2066   2.079   4.497   2.673 -0.1920  0.1777 -0.0798
  129POX    C2L 2067   2.136   4.355   2.685 -0.0727  0.2753  0.5348
  129POX    C2M 2068   2.247   4.348   2.790  0.4081  0.4478  0.0386
  129POX    C2N 2069   2.308   4.210   2.813 -0.2168  0.2427  0.4937
  129POX    C2O 2070   2.409   4.212   2.928  0.0664 -0.3746  0.2668
  129POX    C2P 2071   2.434   4.073   2.985 -0.3613 -0.6006 -0.0957
  130CHL    CN1 2072   3.073   2.319   0.954 -0.1171 -0.0270  0.1358
  130CHL    CN2 2073   3.092   2.102   0.890  0.2725  0.3093 -0.4198
  130CHL    CN3 2074   3.286   2.247   0.903  0.0588  0.3718  0.1352
  130CHL    NTM 2075   3.163   2.203   0.970  0.0806  0.1078  0.0066
  130CHL     CB 2076   3.162   2.172   1.114  0.2824 -0.5041 -0.1215
  131PJ2     CA 2077   3.261   2.069   1.168 -0.0297 -0.6662  0.1437
  131PJ2     OA 2078   3.238   1.938   1.116 -0.5219 -0.5488  0.0564
  131PJ2      P 2079   3.372   1.849   1.103 -0.3127 -0.2624  0.2563
  131PJ2     OB 2080   3.339   1.712   1.060 -1.0617 -0.0515  0.1563
  131PJ2     HB 2081   3.412   1.648   1.085 -1.9643 -1.4781 -0.6772
  131PJ2     OG 2082   3.470   1.933   1.030 -0.1219 -0.1267  0.6678
  131PJ2     HG 2083   3.543   1.881   0.986 -1.1049 -0.6334 -0.3683
  131PJ2     OD 2084   3.410   1.836   1.259  0.4305 -0.4263  0.0672
  132POX     CD 2085   3.361   1.733   1.345 -0.3812 -0.4459 -0.4136
  132POX     CE 2086   3.387   1.747   1.495 -0.4163  0.0504 -0.4544
  132POX     OE 2087   3.352   1.632   1.572  0.4053 -0.0811 -0.2686
  132POX    C1A 2088   3.452   1.582   1.645  0.2985 -0.0209 -0.0792
  132POX    O1A 2089   3.568   1.622   1.635  0.1491  0.5278  0.3162
  132POX    C1B 2090   3.413   1.471   1.734 -0.0602 -0.0583 -0.2802
  132POX    C1C 2091   3.383   1.511   1.879 -0.0937 -0.2105 -0.2455
  132POX    C1D 2092   3.328   1.397   1.964  0.2109 -0.3359 -0.2150
  132POX    C1E 2093   3.292   1.460   2.099  0.0915 -0.1264 -0.3448
  132POX    C1F 2094   3.229   1.359   2.195 -0.5881  0.6622  0.0569
  132POX    C1G 2095   3.189   1.433   2.323  0.1159 -0.0302  0.6887
  132POX    C1H 2096   3.316   1.476   2.396  0.5198 -0.4004  0.2148
  132POX    C1I 2097   3.279   1.461   2.543  0.3360  0.4712  0.2633
  132POX    C1J 2098   3.376   1.455   2.634  0.0880 -0.0557  0.5009
  132POX    C1K 2099   3.526   1.475   2.612  0.0701 -0.3644  0.0679
  132POX    C1L 2100   3.611   1.367   2.679  0.2264 -0.3819 -0.1565
  132POX    C1M 2101   3.591   1.367   2.831  0.0664 -0.0568 -0.1762
  132POX    C1N 2102   3.697   1.282   2.901  0.2546  0.4810  0.1981
  132POX    C1O 2103   3.699   1.298   3.053  0.1296  0.7719  0.1690
  132POX    C1P 2104   3.809   1.208   3.109 -0.4598  0.1382  0.3279
  132POX    C1Q 2105   3.846   1.198   3.257 -0.5527 -0.2764  0.3235
  132POX    C1R 2106   3.993   1.157   3.269 -0.3752  0.4130  0.4958
  132POX     CZ 2107   3.336   1.880   1.550  0.2512  0.0917  0.0721
  132POX     OZ 2108   3.372   1.927   1.681  0.1836  0.3019  0.0157
  132POX    C2A 2109   3.280   1.990   1.754  0.1865  0.3857 -0.0526
  132POX    O2A 2110   3.168   2.011   1.709 -0.0233 -0.0022  0.2792
  132POX    C2B 2111   3.347   2.043   1.875  0.1996  0.2157  0.0154
  132POX    C2C 2112   3.337   1.943   1.991  0.3874  0.2770  0.0849
  132POX    C2D 2113   3.376   2.017   2.118 -0.1827  0.1259  0.3499
  132POX    C2E 2114   3.393   1.928   2.242 -0.1083 -0.2413  0.0775
  132POX    C2F 2115   3.488   1.997   2.340  0.5081 -0.4584 -0.3655
  132POX    C2G 2116   3.492   1.919   2.471  0.0711 -0.1112 -0.1405
  132POX    C2H 2117   3.581   1.989   2.573 -0.1057  0.1169 -0.1425
  132POX    C2I 2118   3.571   1.903   2.700  0.5370  0.2602  0.0117
  132POX    C2J 2119   3.664   1.947   2.813  0.0114  0.6386  0.3034
  132POX    C2K 2120   3.644   1.900   2.957  0.5829  0.1982  0.2454
  132POX    C2L 2121   3.687   1.754   2.966 -0.4489 -0.1347 -0.0479
  132POX    C2M 2122   3.692   1.716   3.115  0.2155  0.1263 -0.0000
  132POX    C2N 2123   3.562   1.657   3.170  0.0845 -0.0863 -0.5285
  132POX    C2O 2124   3.571   1.580   3.302 -0.1417  0.0342 -0.4419
  132POX    C2P 2125   3.444   1.521   3.363  0.2310 -0.2161  0.0925
  133CHL    CN1 2126   3.816   8.570   0.891 -0.2286  0.1974 -0.7636
  133CHL    CN2 2127   4.048   8.512   0.865 -0.4216  0.2954  0.1776
  133CHL    CN3 2128   3.865   8.347   0.848  0.1192  0.4774 -0.9456
  133CHL    NTM 2129   3.918   8.466   0.916 -0.4407  0.1776  0.0247
  133CHL     CB 2130   3.911   8.456   1.063 -0.3298  0.1560  0.0280
  134PJ2     CA 2131   4.029   8.388   1.132  0.0602  0.4542 -0.3370
  134PJ2     OA 2132   4.068   8.260   1.081 -0.3222  0.0042  0.4884
  134PJ2      P 2133   4.222   8.225   1.110 -0.2266  0.0342  0.0097
  134PJ2     OB 2134   4.297   8.351   1.131  0.2584 -0.2163 -0.2007
  134PJ2     HB 2135   4.392   8.321   1.139  0.1880 -0.5399 -0.5474
  134PJ2     OG 2136   4.255   8.135   0.997 -0.5173  0.6575 -0.5765
  134PJ2     HG 2137   4.225   8.179   0.912 -2.7518  1.4203  0.5141
  134PJ2     OD 2138   4.216   8.167   1.260  0.1331  0.0972  0.0495
  135POX     CD 2139   4.169   8.034   1.282 -0.1348  0.2498  0.4059
  135POX     CE 2140   4.145   7.993   1.427 -0.0492 -0.0528  0.3363
  135POX     OE 2141   4.087   7.863   1.442 -0.0210 -0.2162 -0.8830
  135POX    C1A 2142   4.177   7.766   1.456  0.0026 -0.0493  0.1992
  135POX    O1A 2143   4.282   7.774   1.392 -0.2883 -0.6448 -0.3625
  135POX    C1B 2144   4.121   7.635   1.498 -0.2976  0.0983  0.2590
  135POX    C1C 2145   4.191   7.584   1.624 -0.5354  0.1329  0.4057
  135POX    C1D 2146   4.148   7.438   1.623 -0.0853  0.0027 -0.1093
  135POX    C1E 2147   4.179   7.367   1.755 -0.0844  0.0785 -0.0692
  135POX    C1F 2148   4.097   7.431   1.868  0.0825 -0.5914  0.4368
  135POX    C1G 2149   4.131   7.365   2.002  0.3697 -0.0627  0.6258
  135POX    C1H 2150   4.031   7.388   2.116 -0.3578 -0.1307  0.0116
  135POX    C1I 2151   4.076   7.327   2.249 -0.0177  0.5775  0.2276
  135POX    C1J 2152   4.031   7.365   2.368 -0.6504 -0.3467  0.2931
  135POX    C1K 2153   3.932   7.480   2.387 -0.3224  0.0466 -0.3237
  135POX    C1L 2154   3.801   7.430   2.448  0.1561  0.0541  0.7298
  135POX    C1M 2155   3.709   7.551   2.456 -0.0029  0.0101 -0.2992
  135POX    C1N 2156   3.563   7.517   2.486  0.2009 -0.1828  0.4997
  135POX    C1O 2157   3.482   7.644   2.461  0.2589 -0.1680  0.3912
  135POX    C1P 2158   3.335   7.615   2.486  0.1392  0.1403  0.0645
  135POX    C1Q 2159   3.244   7.733   2.450  0.3388  0.4686  0.6140
  135POX    C1R 2160   3.265   7.807   2.318 -0.2524  0.0902  0.3047
  135POX     CZ 2161   4.049   8.105   1.468 -0.3795 -0.2710  0.1672
  135POX     OZ 2162   4.007   8.110   1.605 -0.5755  0.1522  0.0937
  135POX    C2A 2163   3.942   8.218   1.649 -0.8468 -0.0137  0.1021
  135POX    O2A 2164   3.914   8.319   1.585  0.7065 -0.0339 -0.6617
  135POX    C2B 2165   3.946   8.222   1.797 -0.1636 -0.4559  0.1026
  135POX    C2C 2166   4.074   8.281   1.856 -0.0937 -0.2683 -0.2310
  135POX    C2D 2167   4.079   8.275   2.009 -0.1348  0.2768 -0.2071
  135POX    C2E 2168   4.028   8.403   2.075 -0.2938  0.1661 -0.1128
  135POX    C2F 2169   4.034   8.414   2.227 -1.3720  0.0994 -0.0537
  135POX    C2G 2170   3.962   8.546   2.259 -0.5821  0.5196  0.0232
  135POX    C2H 2171   3.913   8.557   2.403 -0.4920 -0.0309  0.0991
  135POX    C2I 2172   3.788   8.479   2.444 -1.0973  0.8204 -0.1050
  135POX    C2J 2173   3.781   8.458   2.596  0.5260  0.3105 -0.0794
  135POX    C2K 2174   3.775   8.574   2.695 -0.0865  0.1975  0.0199
  135POX    C2L 2175   3.745   8.539   2.841 -0.5040  0.0271 -0.1067
  135POX    C2M 2176   3.594   8.517   2.847 -0.4817 -0.1963 -0.3410
  135POX    C2N 2177   3.567   8.397   2.938 -0.1976  0.1096  0.1493
  135POX    C2O 2178   3.644   8.376   3.069  0.1687 -0.6825 -0.1848
  135POX    C2P 2179   3.564   8.329   3.191  0.1273 -0.1139  0.0094
  136CHL    CN1 2180   5.586   2.186   1.539 -0.0994  0.5961 -0.4283
  136CHL    CN2 2181   5.547   1.963   1.603 -0.3622  0.2454 -0.0939
  136CHL    CN3 2182   5.660   2.010   1.391 -0.0770 -0.3334  0.3416
  136CHL    NTM 2183   5.642   2.050   1.532 -0.4049  0.4396  0.0857
  136CHL     CB 2184   5.771   2.034   1.600 -0.0440 -0.2734 -0.7374
  137PJ2     CA 2185   5.871   1.928   1.556  0.4057 -0.1046 -0.1406
  137PJ2     OA 2186   5.812   1.798   1.553  0.3676 -0.0817 -0.5314
  137PJ2      P 2187   5.910   1.679   1.508  0.3145 -0.2289 -0.2594
  137PJ2     OB 2188   5.824   1.558   1.510  0.4611 -0.3305 -0.0827
  137PJ2     HB 2189   5.745   1.581   1.568  0.8786 -1.5363  1.0117
  137PJ2     OG 2190   5.977   1.734   1.389  0.2560 -0.3874 -0.3664
  137PJ2     HG 2191   6.055   1.678   1.362  2.0521  1.7349  0.1280
  137PJ2     OD 2192   6.016   1.694   1.628  0.3596 -0.3675 -0.2823
  138POX     CD 2193   5.995   1.609   1.742  0.2231 -0.1334 -0.1310
  138POX     CE 2194   6.122   1.621   1.827 -0.0737 -0.1957  0.3180
  138POX     OE 2195   6.139   1.520   1.926  0.1122 -0.3330  0.1440
  138POX    C1A 2196   6.199   1.411   1.880  0.4375 -0.1642  0.1687
  138POX    O1A 2197   6.292   1.425   1.800  0.1302  0.3151 -0.1066
  138POX    C1B 2198   6.186   1.290   1.965 -0.5408 -0.1284  0.0782
  138POX    C1C 2199   6.266   1.312   2.094  0.0199 -0.2892 -0.2390
  138POX    C1D 2200   6.245   1.197   2.191 -0.4794 -0.4269 -0.5086
  138POX    C1E 2201   6.107   1.205   2.258 -0.0547  0.0653  0.3128
  138POX    C1F 2202   6.068   1.098   2.361 -0.0496  0.4671  0.7380
  138POX    C1G 2203   5.931   1.138   2.414 -0.1469  0.5186  0.4523
  138POX    C1H 2204   5.822   1.102   2.313  0.4161 -0.2327  0.1045
  138POX    C1I 2205   5.815   0.960   2.257 -0.0906 -0.4006  0.5907
  138POX    C1J 2206   5.771   0.849   2.316 -0.3350 -0.8239 -0.3756
  138POX    C1K 2207   5.732   0.845   2.463  0.3184  0.3187 -0.1582
  138POX    C1L 2208   5.841   0.782   2.550 -0.2129 -0.2739  0.0933
  138POX    C1M 2209   5.808   0.771   2.699  0.1628 -0.4636  0.1638
  138POX    C1N 2210   5.698   0.668   2.728  0.0960 -0.3679  0.2516
  138POX    C1O 2211   5.669   0.660   2.878  0.1569  0.4363  0.3091
  138POX    C1P 2212   5.559   0.562   2.918  0.5824 -0.2536 -0.1953
  138POX    C1Q 2213   5.431   0.573   2.835  0.5457  0.2256 -0.0756
  138POX    C1R 2214   5.319   0.479   2.881  0.8067 -0.1803 -0.2654
  138POX     CZ 2215   6.124   1.762   1.887 -0.0881 -0.2205  0.3764
  138POX     OZ 2216   6.014   1.812   1.964 -0.3874  0.1184 -0.2627
  138POX    C2A 2217   5.977   1.939   1.969  0.2354  0.3036 -0.3437
  138POX    O2A 2218   5.996   2.002   1.865 -0.2196 -0.2183 -0.7457
  138POX    C2B 2219   5.876   1.995   2.063  0.2800  0.0214 -0.1249
  138POX    C2C 2220   5.952   2.047   2.185 -0.1049 -0.4259  0.3053
  138POX    C2D 2221   5.864   2.133   2.276  0.2745  0.1348  0.1491
  138POX    C2E 2222   5.949   2.214   2.374 -0.1128  0.0965  0.5204
  138POX    C2F 2223   5.892   2.350   2.416  0.5675  0.6334 -0.2485
  138POX    C2G 2224   5.977   2.380   2.540 -0.1206 -0.2556  0.4635
  138POX    C2H 2225   5.907   2.424   2.668 -0.2470 -0.1133  0.3451
  138POX    C2I 2226   6.002   2.418   2.788 -0.1880 -0.3210  0.2880
  138POX    C2J 2227   5.938   2.459   2.920 -0.1632  0.2359  0.1319
  138POX    C2K 2228   6.046   2.482   3.026  0.1048  0.1208 -0.1176
  138POX    C2L 2229   6.105   2.623   3.022 -0.4783  0.3579 -0.4936
  138POX    C2M 2230   6.010   2.729   3.076 -0.6370 -0.0967  0.1228
  138POX    C2N 2231   6.022   2.770   3.223  0.5591  0.2977 -0.0783
  138POX    C2O 2232   5.893   2.838   3.271  0.3711 -0.1957  0.1162
  138POX    C2P 2233   5.854   2.981   3.234  0.1811 -0.3827 -0.4122
  139CHL    CN1 2234   6.619   0.039   1.569 -0.6641  0.0002 -0.2034
  139CHL    CN2 2235   6.655  -0.030   1.350  0.3590 -0.0379  0.4824
  139CHL    CN3 2236   6.840  -0.026   1.502 -0.0222 -0.4608 -0.0492
  139CHL    NTM 2237   6.718   0.045   1.460  0.1224  0.1243  0.5085
  139CHL     CB 2238   6.757   0.181   1.421 -0.1696  0.1784  0.4070
  140PJ2     CA 2239   6.650   0.289   1.404 -0.0687  0.2683  0.3412
  140PJ2     OA 2240   6.525   0.248   1.348  0.2593  0.0241 -0.2151
  140PJ2      P 2241   6.407   0.358   1.360  0.0659 -0.1969 -0.0776
  140PJ2     OB 2242   6.473   0.490   1.347 -0.1064 -0.1083 -0.0498
  140PJ2     HB 2243   6.430   0.566   1.396 -1.2769  0.9583 -2.5188
  140PJ2     OG 2244   6.296   0.320   1.270  0.0438  0.2527 -0.2436
  140PJ2     HG 2245   6.321   0.237   1.221  3.8396  0.2075  1.4609
  140PJ2     OD 2246   6.371   0.369   1.516 -0.1586 -0.4072 -0.1139
  141POX     CD 2247   6.263   0.287   1.559 -0.4329  0.0154  0.0102
  141POX     CE 2248   6.241   0.271   1.710 -0.0017  0.1206  0.0855
  141POX     OE 2249   6.350   0.211   1.780  0.0649 -0.2318 -0.3109
  141POX    C1A 2250   6.400   0.282   1.881  0.2768  0.1260 -0.6625
  141POX    O1A 2251   6.349   0.385   1.925  0.0804 -0.1881 -0.1468
  141POX    C1B 2252   6.514   0.205   1.936 -0.1894 -0.3464 -0.3485
  141POX    C1C 2253   6.503   0.204   2.088  0.3296  0.7440 -0.2970
  141POX    C1D 2254   6.631   0.157   2.158 -0.1997 -0.4182 -0.0843
  141POX    C1E 2255   6.619   0.151   2.310  0.6698 -0.6317 -0.0186
  141POX    C1F 2256   6.618   0.286   2.383 -0.2987 -0.4771 -0.2935
  141POX    C1G 2257   6.604   0.267   2.534 -0.3484  0.4965 -0.1695
  141POX    C1H 2258   6.588   0.403   2.602 -0.3091  0.3860  0.0619
  141POX    C1I 2259   6.719   0.481   2.598 -0.4597  0.6645  0.3952
  141POX    C1J 2260   6.766   0.563   2.691  0.1749  0.7392  0.0188
  141POX    C1K 2261   6.686   0.587   2.820 -0.1860  0.2271 -0.1059
  141POX    C1L 2262   6.697   0.731   2.870 -0.0730  0.3890 -0.5926
  141POX    C1M 2263   6.836   0.761   2.926 -0.2424 -0.2855  0.2010
  141POX    C1N 2264   6.832   0.723   3.074 -0.5230 -0.5617  0.1225
  141POX    C1O 2265   6.967   0.761   3.136 -0.5327 -0.1676 -0.0939
  141POX    C1P 2266   6.983   0.702   3.276 -0.2454 -0.5501 -0.2870
  141POX    C1Q 2267   7.102   0.738   3.364 -0.2839  0.4508 -0.6328
  141POX    C1R 2268   7.109   0.888   3.392  0.3254  0.2941  0.0981
  141POX     CZ 2269   6.108   0.195   1.724  0.4030 -0.6165 -0.0092
  141POX     OZ 2270   6.050   0.198   1.855  0.2971 -0.3027 -0.0631
  141POX    C2A 2271   6.000   0.085   1.903  0.0090 -0.1018  0.1103
  141POX    O2A 2272   6.013  -0.024   1.848  0.2022  0.2181 -0.4891
  141POX    C2B 2273   5.967   0.096   2.047  0.4727 -0.5716  0.2543
  141POX    C2C 2274   6.090   0.076   2.136  0.2646 -0.8963  0.4692
  141POX    C2D 2275   6.056   0.061   2.284 -0.1258  0.0289  0.4752
  141POX    C2E 2276   6.176   0.108   2.366  0.4319 -0.0060 -0.3100
  141POX    C2F 2277   6.155   0.074   2.514  0.3425 -0.2113 -0.3698
  141POX    C2G 2278   6.273   0.117   2.601  0.2644 -0.5393 -0.0997
  141POX    C2H 2279   6.236   0.108   2.749  0.2799  0.7189 -0.0080
  141POX    C2I 2280   6.363   0.122   2.833  0.3671  0.1582 -0.0437
  141POX    C2J 2281   6.355   0.110   2.985 -0.1268 -0.0862 -0.0886
  141POX    C2K 2282   6.269  -0.015   3.006 -0.9388  0.4327 -0.2595
  141POX    C2L 2283   6.247  -0.063   3.149  0.2086 -0.2213 -0.2866
  141POX    C2M 2284   6.368  -0.110   3.229 -0.0503 -0.3945  0.0058
  141POX    C2N 2285   6.320  -0.166   3.363 -0.1151  0.1716  0.2218
  141POX    C2O 2286   6.279  -0.054   3.459  0.3778  0.2296  0.3674
  141POX    C2P 2287   6.206  -0.104   3.584 -0.8968  0.3771 -0.2979
  142CHL    CN1 2288   2.182   2.207   0.912 -0.1134  0.6480  0.4408
  142CHL    CN2 2289   2.359   2.147   1.085 -0.0411  0.0370  0.0420
  142CHL    CN3 2290   2.399   2.271   0.886  0.0428  0.2082  0.1679
  142CHL    NTM 2291   2.319   2.162   0.945 -0.1412  0.3070  0.1005
  142CHL     CB 2292   2.354   2.040   0.871  0.1598  0.2672  0.3077
  143PJ2     CA 2293   2.275   1.910   0.858  0.0961  0.3138  0.2243
  143PJ2     OA 2294   2.203   1.890   0.980  0.0809 -0.0390  0.1573
  143PJ2      P 2295   2.097   1.768   0.976  0.1274 -0.0683 -0.2551
  143PJ2     OB 2296   2.174   1.642   0.987 -0.3365 -0.3457 -0.1692
  143PJ2     HB 2297   2.259   1.673   1.028 -0.9993  1.9289 -0.4004
  143PJ2     OG 2298   2.017   1.785   0.853  0.1615 -1.0378 -0.4166
  143PJ2     HG 2299   1.960   1.703   0.854 -1.9786  0.3514  1.5904
  143PJ2     OD 2300   2.016   1.817   1.107  0.2134 -0.1585 -0.1679
  144POX     CD 2301   2.046   1.761   1.235  0.5172  0.1944 -0.0841
  144POX     CE 2302   2.034   1.862   1.350 -0.4920 -0.2790  0.2373
  144POX     OE 2303   2.075   1.796   1.470  0.1587  0.3700  0.3781
  144POX    C1A 2304   2.199   1.811   1.517  0.2654 -0.1728  0.2728
  144POX    O1A 2305   2.281   1.879   1.456  0.4077  0.1536  0.8184
  144POX    C1B 2306   2.211   1.742   1.648  0.4180 -0.0081  0.3459
  144POX    C1C 2307   2.142   1.826   1.756  0.2438  0.4453 -0.1105
  144POX    C1D 2308   2.167   1.760   1.892 -0.6407 -0.0715 -0.1900
  144POX    C1E 2309   2.088   1.830   2.003  0.1696 -0.1429  0.4451
  144POX    C1F 2310   2.081   1.741   2.127  0.2042 -0.1240  0.4603
  144POX    C1G 2311   1.977   1.790   2.229  0.0160 -0.3813  0.3930
  144POX    C1H 2312   1.976   1.698   2.350  0.0482 -0.8115  0.0692
  144POX    C1I 2313   1.873   1.745   2.453  0.2556  0.1811 -0.1741
  144POX    C1J 2314   1.876   1.754   2.585 -0.0716  0.3002 -0.1728
  144POX    C1K 2315   2.011   1.711   2.644 -0.2417 -0.2512 -0.1784
  144POX    C1L 2316   2.004   1.757   2.790  0.0801 -0.0047 -0.2391
  144POX    C1M 2317   2.139   1.761   2.861  0.2895  0.7478 -0.6714
  144POX    C1N 2318   2.102   1.812   3.001 -0.0385 -0.0596 -0.4589
  144POX    C1O 2319   2.223   1.807   3.095 -0.2122 -0.0743 -0.2356
  144POX    C1P 2320   2.196   1.850   3.239 -0.0856  0.0851 -0.2590
  144POX    C1Q 2321   2.089   1.789   3.330 -0.2847 -0.3163 -0.7593
  144POX    C1R 2322   2.063   1.851   3.468 -0.0685 -0.4882 -0.6425
  144POX     CZ 2323   1.884   1.890   1.359 -0.4581  0.0068 -0.0749
  144POX     OZ 2324   1.865   1.972   1.474  0.1012  0.2580 -0.1594
  144POX    C2A 2325   1.737   1.987   1.506 -0.0088 -0.8699 -0.0461
  144POX    O2A 2326   1.654   1.953   1.422 -0.0237 -0.1798 -0.3132
  144POX    C2B 2327   1.713   2.064   1.631  0.0564 -0.0828 -0.5157
  144POX    C2C 2328   1.572   2.059   1.688 -0.0515  0.1377 -0.7644
  144POX    C2D 2329   1.551   2.179   1.780 -0.7338 -0.6312  0.1084
  144POX    C2E 2330   1.414   2.189   1.848 -0.7582  0.3959 -0.0735
  144POX    C2F 2331   1.398   2.323   1.920  0.1851  0.3795  0.1858
  144POX    C2G 2332   1.265   2.341   1.993 -0.0339  0.3554 -0.2026
  144POX    C2H 2333   1.148   2.340   1.894 -0.2116 -0.0477  0.0099
  144POX    C2I 2334   1.015   2.337   1.968 -0.1780 -0.1739  0.0654
  144POX    C2J 2335   0.900   2.351   1.867  0.1724 -0.5748 -0.3923
  144POX    C2K 2336   0.774   2.293   1.932  0.3139  0.1481  0.5533
  144POX    C2L 2337   0.763   2.147   1.887 -0.0775  0.1220  0.7298
  144POX    C2M 2338   0.634   2.093   1.947 -0.5054 -0.1827 -0.4290
  144POX    C2N 2339   0.636   1.945   1.909  0.2114 -0.3150  0.0979
  144POX    C2O 2340   0.506   1.870   1.937  0.1933 -0.2239  0.2576
  144POX    C2P 2341   0.384   1.908   1.852  0.2895 -0.6332 -0.0642
  145CHL    CN1 2342   3.641   1.045   1.280  0.4274 -0.1723  0.2244
  145CHL    CN2 2343   3.677   1.179   1.110 -0.3628 -0.2058 -0.0977
  145CHL    CN3 2344   3.859   1.059   1.195  0.0340  0.1379  0.4663
  145CHL    NTM 2345   3.718   1.045   1.155  0.1615  0.0043  0.0592
  145CHL     CB 2346   3.702   0.929   1.067 -0.1859 -0.0456  0.1864
  146PJ2     CA 2347   3.571   0.881   1.004 -0.2084 -0.0627  0.2459
  146PJ2     OA 2348   3.466   0.859   1.098 -0.2653  0.5579  0.3265
  146PJ2      P 2349   3.330   0.892   1.018 -0.2798  0.0129  0.1267
  146PJ2     OB 2350   3.334   1.035   0.979  0.0924 -0.1972 -0.6155
  146PJ2     HB 2351   3.262   1.056   0.912  2.4956  0.9701 -3.0323
  146PJ2     OG 2352   3.320   0.800   0.902  0.2979 -0.0015  0.0884
  146PJ2     HG 2353   3.290   0.856   0.825 -0.3430  0.1368  0.4349
  146PJ2     OD 2354   3.229   0.854   1.138 -0.1624  0.2659  0.3055
  147POX     CD 2355   3.234   0.947   1.246 -0.0354  0.3194  0.2541
  147POX     CE 2356   3.137   0.919   1.361 -0.4208  0.1913 -0.1009
  147POX     OE 2357   3.177   0.992   1.477 -0.5569  0.6777 -0.3594
  147POX    C1A 2358   3.083   1.043   1.556 -0.5027 -0.0702  0.1920
  147POX    O1A 2359   2.963   1.038   1.527 -0.5794  0.6708  0.3638
  147POX    C1B 2360   3.142   1.088   1.684  0.3095 -0.3264 -0.0906
  147POX    C1C 2361   3.123   0.988   1.798  0.1221 -0.2813 -0.0823
  147POX    C1D 2362   3.159   1.049   1.933 -0.0549  0.1783 -0.2429
  147POX    C1E 2363   3.209   0.948   2.037 -0.6329  0.1084 -0.0336
  147POX    C1F 2364   3.231   0.995   2.181  0.1511  0.0410 -0.1305
  147POX    C1G 2365   3.289   0.878   2.260 -0.1357  0.2500  0.3949
  147POX    C1H 2366   3.277   0.902   2.410 -0.4361  0.1484  0.3876
  147POX    C1I 2367   3.354   1.021   2.467  0.1122  0.0764 -0.1931
  147POX    C1J 2368   3.412   1.008   2.586 -0.3635 -0.4354 -0.0108
  147POX    C1K 2369   3.399   0.885   2.676  0.0925 -0.2773  0.2759
  147POX    C1L 2370   3.332   0.924   2.808 -0.0469  0.5096 -0.0226
  147POX    C1M 2371   3.425   1.011   2.894  0.0650  0.6492 -0.2839
  147POX    C1N 2372   3.368   1.032   3.034 -0.1808  0.1191 -0.3030
  147POX    C1O 2373   3.230   1.097   3.034 -0.2124  0.0550  0.0991
  147POX    C1P 2374   3.165   1.073   3.171 -0.1575 -0.2407  0.0721
  147POX    C1Q 2375   3.023   1.129   3.176 -0.1307 -0.1315 -0.3139
  147POX    C1R 2376   2.944   1.106   3.306  0.0993  0.9420  0.0256
  147POX     CZ 2377   3.132   0.768   1.389  0.1981  0.1908  0.0202
  147POX     OZ 2378   3.026   0.729   1.477  0.5462 -0.1501  0.2885
  147POX    C2A 2379   3.016   0.599   1.504 -0.4100 -0.1208  0.0982
  147POX    O2A 2380   3.108   0.521   1.482 -0.2039  0.2978 -0.5586
  147POX    C2B 2381   2.892   0.559   1.575 -0.5948  0.0985 -0.0975
  147POX    C2C 2382   2.877   0.634   1.707  0.6933 -0.0652  0.1584
  147POX    C2D 2383   2.750   0.602   1.785  0.4305  0.3878 -0.0761
  147POX    C2E 2384   2.748   0.668   1.923  0.1301  0.4257 -0.0974
  147POX    C2F 2385   2.848   0.620   2.028 -0.1650  0.3195  0.1344
  147POX    C2G 2386   2.847   0.713   2.150 -0.3139 -0.2915  0.6030
  147POX    C2H 2387   2.922   0.658   2.271  0.4008 -0.6051  0.0259
  147POX    C2I 2388   2.879   0.731   2.399 -0.0326 -0.0501 -0.4324
  147POX    C2J 2389   2.944   0.659   2.517 -0.4743 -0.3952 -0.3975
  147POX    C2K 2390   2.913   0.739   2.644 -0.2396 -0.5805 -0.2219
  147POX    C2L 2391   2.967   0.684   2.776 -0.0842 -0.2777 -0.1579
  147POX    C2M 2392   2.957   0.779   2.895 -0.2136  0.3376 -0.6540
  147POX    C2N 2393   2.973   0.701   3.026  0.4697  0.9040 -0.3960
  147POX    C2O 2394   3.116   0.656   3.058  0.0431  0.2341  0.6268
  147POX    C2P 2395   3.110   0.529   3.143 -0.2049 -0.0258  0.2305
  148CHL    CN1 2396   6.193   8.228   1.166  0.5196 -0.0506  0.0204
  148CHL    CN2 2397   6.311   8.404   1.075  0.3506  0.7333  0.4276
  148CHL    CN3 2398   6.076   8.394   1.055 -0.2171  0.1709  0.6049
  148CHL    NTM 2399   6.187   8.374   1.149  0.2695 -0.0642 -0.0136
  148CHL     CB 2400   6.148   8.441   1.274  0.0818  0.1262 -0.1751
  149PJ2     CA 2401   6.229   8.424   1.403  0.3332 -0.3658 -0.3985
  149PJ2     OA 2402   6.246   8.291   1.452  0.5215 -0.3294 -0.3657
  149PJ2      P 2403   6.380   8.284   1.541  0.1452  0.1114  0.2474
  149PJ2     OB 2404   6.416   8.141   1.551  0.4294  0.1419 -0.3121
  149PJ2     HB 2405   6.333   8.087   1.536 -0.1444  1.0742 -0.5692
  149PJ2     OG 2406   6.483   8.378   1.492  0.4427 -0.3726 -0.0661
  149PJ2     HG 2407   6.539   8.411   1.568  0.6018  0.5237 -0.5531
  149PJ2     OD 2408   6.323   8.324   1.686  0.1767 -0.1378  0.3293
  150POX     CD 2409   6.411   8.294   1.795  0.1942 -0.0631  0.3360
  150POX     CE 2410   6.364   8.306   1.940 -0.1546  0.0058  0.2168
  150POX     OE 2411   6.450   8.251   2.040  0.0537  0.5539  0.3386
  150POX    C1A 2412   6.478   8.338   2.137 -0.5794  0.0316  0.9973
  150POX    O1A 2413   6.431   8.452   2.137 -0.1593  0.2129 -0.0239
  150POX    C1B 2414   6.576   8.299   2.240  0.1537 -0.4506  0.1348
  150POX    C1C 2415   6.529   8.304   2.386 -0.0794  0.4008  0.0354
  150POX    C1D 2416   6.396   8.231   2.404  0.0324  0.0929 -0.3611
  150POX    C1E 2417   6.330   8.258   2.540 -0.2812  0.4465 -0.5813
  150POX    C1F 2418   6.189   8.199   2.541 -0.0152 -0.1963 -0.1141
  150POX    C1G 2419   6.120   8.231   2.674 -0.0124 -0.1813 -0.1163
  150POX    C1H 2420   5.976   8.179   2.668  0.0080 -0.2270 -0.2142
  150POX    C1I 2421   5.906   8.164   2.803 -0.0333  0.1953 -0.1855
  150POX    C1J 2422   5.782   8.207   2.825  0.0082  0.1562  0.1306
  150POX    C1K 2423   5.685   8.278   2.730 -0.6123 -0.1408  0.5396
  150POX    C1L 2424   5.626   8.395   2.807 -0.4857  0.2508  0.0506
  150POX    C1M 2425   5.577   8.508   2.717  0.0163  0.4704  0.0507
  150POX    C1N 2426   5.548   8.640   2.789 -0.2587  0.5017 -0.1130
  150POX    C1O 2427   5.424   8.623   2.877 -0.1284 -0.4157 -0.0947
  150POX    C1P 2428   5.392   8.767   2.918  0.0136 -0.4116  0.0028
  150POX    C1Q 2429   5.265   8.777   3.003 -0.0563 -0.1597 -0.1315
  150POX    C1R 2430   5.202   8.916   2.993  0.7502  0.2229  0.0063
  150POX     CZ 2431   6.237   8.221   1.945 -0.1440 -0.0276 -0.0343
  150POX     OZ 2432   6.149   8.246   2.055  0.1162  0.3952  0.0796
  150POX    C2A 2433   6.018   8.257   2.035 -0.0646 -0.5692  0.6681
  150POX    O2A 2434   5.957   8.268   1.928  0.7560 -0.3253  0.2172
  150POX    C2B 2435   5.944   8.252   2.163  0.1136 -0.3841  0.7782
  150POX    C2C 2436   5.910   8.396   2.204  0.1435 -0.1152 -0.1264
  150POX    C2D 2437   5.885   8.413   2.354  0.3149 -0.3557 -0.0700
  150POX    C2E 2438   5.868   8.562   2.383  0.4576 -0.2995 -0.2679
  150POX    C2F 2439   5.999   8.633   2.417 -0.0240  0.5110 -0.0782
  150POX    C2G 2440   6.040   8.613   2.563  0.2442 -0.4102 -0.2780
  150POX    C2H 2441   5.944   8.668   2.668  0.6506  0.0687 -0.1548
  150POX    C2I 2442   5.997   8.692   2.810  0.5691  0.1816 -0.1438
  150POX    C2J 2443   6.030   8.557   2.875 -0.1671  0.2675  0.4234
  150POX    C2K 2444   6.131   8.589   2.986  0.2907  0.1850  0.0334
  150POX    C2L 2445   6.189   8.454   3.031  0.1204  0.1936  0.2849
  150POX    C2M 2446   6.087   8.358   3.092  0.2332 -0.1215 -0.0227
  150POX    C2N 2447   6.160   8.234   3.143 -0.4059 -0.3664  0.3090
  150POX    C2O 2448   6.067   8.143   3.223  0.2167 -0.8651  0.4793
  150POX    C2P 2449   6.001   8.036   3.135 -0.0210 -0.2412 -0.1135
  151CHL    CN1 2450   3.822   4.809   1.678  0.6233  0.3661 -0.3935
  151CHL    CN2 2451   3.993   4.676   1.579  0.1488  0.6117  0.2948
  151CHL    CN3 2452   3.875   4.823   1.440 -0.0912 -0.7509 -0.6192
  151CHL    NTM 2453   3.861   4.735   1.557 -0.1609 -0.2714 -0.2645
  151CHL     CB 2454   3.767   4.628   1.522 -0.1120 -0.2769 -0.3802
  152PJ2     CA 2455   3.708   4.525   1.618  0.0256 -0.1392 -0.1500
  152PJ2     OA 2456   3.626   4.567   1.728 -0.4866 -0.2316 -0.4956
  152PJ2      P 2457   3.615   4.443   1.830 -0.2177  0.3205  0.2026
  152PJ2     OB 2458   3.538   4.332   1.770  0.0744  0.2925 -0.1215
  152PJ2     HB 2459   3.581   4.243   1.783 -2.5873 -1.5969 -2.8213
  152PJ2     OG 2460   3.753   4.420   1.878 -0.1202  0.3826 -0.0480
  152PJ2     HG 2461   3.750   4.348   1.947 -1.1446 -0.9157 -1.3816
  152PJ2     OD 2462   3.530   4.518   1.945  0.2458  0.1028  0.6954
  153POX     CD 2463   3.593   4.611   2.033 -0.1607  0.5809  0.4902
  153POX     CE 2464   3.601   4.556   2.176  0.2347 -0.3906  0.1009
  153POX     OE 2465   3.707   4.460   2.183  0.2584 -0.3744 -0.0261
  153POX    C1A 2466   3.835   4.499   2.188  0.0948  0.1734 -0.0097
  153POX    O1A 2467   3.857   4.619   2.201  0.1534  0.1951 -0.2959
  153POX    C1B 2468   3.933   4.388   2.180 -0.0327  0.0144  0.5903
  153POX    C1C 2469   3.966   4.331   2.318 -0.3563  0.3135  0.7933
  153POX    C1D 2470   4.091   4.244   2.303 -0.4046  0.3837 -0.0540
  153POX    C1E 2471   4.157   4.189   2.430 -0.2470  0.0310 -0.2854
  153POX    C1F 2472   4.063   4.095   2.506  0.1858  0.2299  0.5039
  153POX    C1G 2473   4.137   4.043   2.630 -0.1942 -0.4104  0.4659
  153POX    C1H 2474   4.148   4.149   2.740  0.3333 -0.1435  0.1604
  153POX    C1I 2475   4.205   4.095   2.872  0.4256 -0.5752 -0.0541
  153POX    C1J 2476   4.319   4.121   2.934  0.2895  0.1559 -0.1002
  153POX    C1K 2477   4.426   4.204   2.861 -0.0765  0.6612 -0.0623
  153POX    C1L 2478   4.520   4.261   2.968  0.0980 -0.4648  0.3976
  153POX    C1M 2479   4.646   4.321   2.906 -0.1360  0.1950  0.5566
  153POX    C1N 2480   4.732   4.231   2.817  0.2003  0.6752  0.3915
  153POX    C1O 2481   4.855   4.309   2.769  0.3004  0.2737 -0.0165
  153POX    C1P 2482   4.958   4.224   2.696 -0.0853 -0.2247  0.0132
  153POX    C1Q 2483   5.090   4.297   2.671 -0.2468 -0.1399 -0.5820
  153POX    C1R 2484   5.190   4.192   2.623 -0.1778 -0.0784 -0.5737
  153POX     CZ 2485   3.466   4.497   2.217  0.1461 -0.0059  0.3668
  153POX     OZ 2486   3.362   4.594   2.229 -0.0081 -0.1397  0.1316
  153POX    C2A 2487   3.244   4.562   2.282  0.0414 -0.3368  0.1216
  153POX    O2A 2488   3.222   4.441   2.290 -0.4279 -0.2583  0.0618
  153POX    C2B 2489   3.155   4.677   2.307 -0.0873 -0.3406 -0.3012
  153POX    C2C 2490   3.090   4.668   2.446 -0.3618  0.3560 -0.3814
  153POX    C2D 2491   3.183   4.715   2.558 -0.5821  0.5498 -0.2799
  153POX    C2E 2492   3.093   4.713   2.682 -0.4221  0.3258 -0.1667
  153POX    C2F 2493   3.173   4.732   2.811 -0.3519 -0.1970 -0.1321
  153POX    C2G 2494   3.090   4.697   2.934 -0.0270 -0.4500  0.0169
  153POX    C2H 2495   3.177   4.734   3.055  0.3073 -0.5313 -0.1974
  153POX    C2I 2496   3.101   4.707   3.185  0.4890 -0.2473 -0.0309
  153POX    C2J 2497   3.141   4.800   3.300  0.0977 -0.3121  0.1582
  153POX    C2K 2498   3.039   4.790   3.414  0.3669 -0.5331  0.3789
  153POX    C2L 2499   3.066   4.911   3.504 -0.6128  0.0366 -0.0895
  153POX    C2M 2500   2.958   4.920   3.612 -0.4971 -0.1352  0.0401
  153POX    C2N 2501   2.983   5.034   3.711  0.5646 -0.0965 -0.2670
  153POX    C2O 2502   3.003   5.165   3.633  0.2245  0.3346  0.3653
  153POX    C2P 2503   3.025   5.287   3.723 -0.2294  0.4053  0.3823
  154CHL    CN1 2504   4.353   6.389   0.673 -0.0362  0.2103 -0.0355
  154CHL    CN2 2505   4.414   6.593   0.804  0.7978 -0.1329  0.2977
  154CHL    CN3 2506   4.477   6.384   0.886  0.0996 -0.0979  0.4434
  154CHL    NTM 2507   4.374   6.451   0.804  0.4781 -0.0442  0.0046
  154CHL     CB 2508   4.247   6.454   0.877  0.1039  0.6297 -0.6661
  155PJ2     CA 2509   4.167   6.324   0.885  0.6160  0.3323 -0.3016
  155PJ2     OA 2510   4.223   6.202   0.935  0.0241  0.3351  0.3861
  155PJ2      P 2511   4.120   6.078   0.942 -0.0286  0.3664  0.1963
  155PJ2     OB 2512   4.023   6.110   0.835  0.3090 -0.4557 -0.3659
  155PJ2     HB 2513   4.048   6.194   0.786  0.3670  1.4848  2.6907
  155PJ2     OG 2514   4.201   5.955   0.929 -0.6689 -0.0767  0.3727
  155PJ2     HG 2515   4.232   5.926   1.019 -0.8733  2.4995  1.3449
  155PJ2     OD 2516   4.045   6.069   1.084 -0.7788 -0.4796 -0.2460
  156POX     CD 2517   4.116   6.017   1.197 -0.5435  0.7180  0.1726
  156POX     CE 2518   4.104   6.104   1.322  0.6524  0.5229  0.4305
  156POX     OE 2519   4.189   6.068   1.432  0.3457 -0.2025  0.4331
  156POX    C1A 2520   4.245   6.172   1.493 -0.0777  0.2726  0.0231
  156POX    O1A 2521   4.255   6.279   1.433 -0.2747  0.0999 -0.3241
  156POX    C1B 2522   4.305   6.141   1.625 -0.3689 -0.3322  0.0165
  156POX    C1C 2523   4.207   6.156   1.742 -0.6971 -0.1779 -0.2754
  156POX    C1D 2524   4.154   6.297   1.764  0.1799  0.0714  0.2899
  156POX    C1E 2525   4.044   6.287   1.870 -0.2080  0.3870 -0.0750
  156POX    C1F 2526   4.012   6.433   1.902  0.1346  0.4859 -0.1729
  156POX    C1G 2527   3.892   6.443   1.996  0.4663  0.6700  0.2309
  156POX    C1H 2528   3.921   6.406   2.142 -0.2485 -0.4967  0.0935
  156POX    C1I 2529   3.802   6.437   2.232 -0.4547 -0.2304 -0.2713
  156POX    C1J 2530   3.822   6.461   2.361 -0.5042 -0.1321 -0.2819
  156POX    C1K 2531   3.957   6.461   2.432 -0.5383  0.8100 -0.2048
  156POX    C1L 2532   3.948   6.386   2.565 -0.0740  0.0745 -0.5805
  156POX    C1M 2533   4.061   6.431   2.658 -0.0320 -0.0079 -0.5913
  156POX    C1N 2534   4.067   6.334   2.776  0.6414 -0.0033 -0.6175
  156POX    C1O 2535   4.173   6.370   2.879 -0.0714 -0.3661  0.2610
  156POX    C1P 2536   4.188   6.255   2.979 -0.0088 -0.3540  0.2660
  156POX    C1Q 2537   4.282   6.297   3.092 -0.1164 -0.5525  0.4291
  156POX    C1R 2538   4.217   6.399   3.185  0.0525 -0.1516  0.1113
  156POX     CZ 2539   3.956   6.098   1.358  0.6322  0.1867  0.2969
  156POX     OZ 2540   3.919   6.167   1.478  0.1082  0.2437  0.1061
  156POX    C2A 2541   3.788   6.166   1.504  0.0273 -0.2866 -0.3096
  156POX    O2A 2542   3.705   6.122   1.425  0.0603 -0.3786 -0.2933
  156POX    C2B 2543   3.759   6.214   1.641  0.5312 -0.5883 -0.0919
  156POX    C2C 2544   3.620   6.171   1.689  0.4574 -0.3339 -0.0739
  156POX    C2D 2545   3.591   6.229   1.827 -0.4520  0.1187 -0.4433
  156POX    C2E 2546   3.440   6.230   1.851 -0.2957 -0.0091  0.5817
  156POX    C2F 2547   3.407   6.288   1.989 -0.3446 -0.2662  0.6799
  156POX    C2G 2548   3.256   6.299   2.009 -0.5706 -0.0091 -1.0228
  156POX    C2H 2549   3.213   6.381   2.130  0.2909 -0.2127 -0.5691
  156POX    C2I 2550   3.261   6.316   2.260 -0.7482  0.0694 -0.0272
  156POX    C2J 2551   3.247   6.421   2.370 -0.7261 -0.0057  0.0472
  156POX    C2K 2552   3.315   6.556   2.350 -0.0741 -0.2881  0.3010
  156POX    C2L 2553   3.295   6.624   2.485  0.2658  0.4941 -0.0339
  156POX    C2M 2554   3.420   6.590   2.566  0.2277  0.2527 -0.0764
  156POX    C2N 2555   3.436   6.664   2.699  0.5690  0.9192 -0.4844
  156POX    C2O 2556   3.570   6.632   2.767 -0.0318 -0.2508  0.1613
  156POX    C2P 2557   3.612   6.486   2.790 -0.3258 -0.4691 -0.6292
  157CHL    CN1 2558   5.603   7.457   0.826 -0.6744  0.4248  0.0602
  157CHL    CN2 2559   5.821   7.551   0.851 -0.1561 -0.5937  0.0160
  157CHL    CN3 2560   5.809   7.327   0.796  0.1350  0.3754 -0.0383
  157CHL    NTM 2561   5.740   7.430   0.874 -0.7544 -0.2062 -0.0471
  157CHL     CB 2562   5.744   7.416   1.020 -0.0678 -0.5308 -0.0937
  158PJ2     CA 2563   5.699   7.286   1.088  0.0506 -0.6208 -0.1890
  158PJ2     OA 2564   5.783   7.172   1.068  0.4614 -0.3654  0.0693
  158PJ2      P 2565   5.713   7.038   1.125 -0.1163 -0.2769 -0.4185
  158PJ2     OB 2566   5.569   7.036   1.093 -0.2438 -0.7918  0.1730
  158PJ2     HB 2567   5.508   6.956   1.098 -0.3334 -0.6558  1.2596
  158PJ2     OG 2568   5.801   6.922   1.098  0.3474 -0.1017  0.3073
  158PJ2     HG 2569   5.785   6.885   1.006 -1.7288  2.6371 -0.5716
  158PJ2     OD 2570   5.725   7.059   1.284 -0.3101  0.0302 -0.4448
  159POX     CD 2571   5.608   7.043   1.366 -0.0118 -0.5510 -0.1265
  159POX     CE 2572   5.639   7.055   1.515  0.0729 -0.2780 -0.1656
  159POX     OE 2573   5.662   6.930   1.579  0.5688 -0.2723 -0.3281
  159POX    C1A 2574   5.740   6.941   1.687  0.0213 -0.2535  0.0707
  159POX    O1A 2575   5.810   7.040   1.705 -0.0857 -0.1943  0.1611
  159POX    C1B 2576   5.753   6.813   1.760 -0.3992 -0.2570  0.1407
  159POX    C1C 2577   5.646   6.796   1.868 -0.0914 -0.0948  0.4731
  159POX    C1D 2578   5.647   6.652   1.919 -0.2300 -0.2206  0.1179
  159POX    C1E 2579   5.787   6.606   1.959 -0.2318 -0.0838  0.2828
  159POX    C1F 2580   5.791   6.460   2.006  0.3732 -0.0776  0.2618
  159POX    C1G 2581   5.735   6.438   2.147 -0.2208  0.4369  0.1133
  159POX    C1H 2582   5.827   6.507   2.247  0.1790 -0.0670  0.1017
  159POX    C1I 2583   5.774   6.507   2.391 -0.1890 -0.0720 -0.0341
  159POX    C1J 2584   5.831   6.427   2.481 -0.2540  0.4291  0.4559
  159POX    C1K 2585   5.938   6.323   2.447 -0.8705  0.0613 -0.4108
  159POX    C1L 2586   5.910   6.185   2.507 -0.6731  0.1608 -0.0895
  159POX    C1M 2587   6.017   6.084   2.465 -0.7240  0.0040  0.1521
  159POX    C1N 2588   6.031   5.954   2.543  0.5320 -0.2293 -0.4419
  159POX    C1O 2589   5.896   5.889   2.573  0.4989 -0.1006 -0.3144
  159POX    C1P 2590   5.914   5.755   2.647 -0.3280 -0.0391  0.0058
  159POX    C1Q 2591   5.889   5.772   2.797  0.4529  1.1029  0.0234
  159POX    C1R 2592   5.955   5.667   2.886 -0.4071  0.5234 -0.0094
  159POX     CZ 2593   5.528   7.141   1.576  0.5301 -0.0864  0.4159
  159POX     OZ 2594   5.508   7.131   1.717 -0.1522  0.2268  0.3461
  159POX    C2A 2595   5.434   7.215   1.788 -0.6867 -0.1889  0.2856
  159POX    O2A 2596   5.357   7.290   1.728  0.0139  0.6083  0.3570
  159POX    C2B 2597   5.432   7.178   1.932 -0.5097 -0.2121  0.2818
  159POX    C2C 2598   5.291   7.150   1.984 -0.6693 -0.1722 -0.1203
  159POX    C2D 2599   5.300   7.106   2.131 -0.1456 -0.2840 -0.1818
  159POX    C2E 2600   5.377   6.976   2.158  0.0554 -0.1087  0.0833
  159POX    C2F 2601   5.355   6.932   2.303 -0.2679  0.0217  0.0737
  159POX    C2G 2602   5.430   6.800   2.318 -0.2281  0.0403  0.0414
  159POX    C2H 2603   5.413   6.721   2.448  0.3375 -0.3353 -0.1081
  159POX    C2I 2604   5.440   6.805   2.573 -0.0907  0.0104 -0.2433
  159POX    C2J 2605   5.590   6.820   2.601 -0.0185 -1.0875  0.0281
  159POX    C2K 2606   5.622   6.799   2.749  0.1506 -0.0479  0.1487
  159POX    C2L 2607   5.772   6.784   2.775  0.1627 -0.2749 -0.0568
  159POX    C2M 2608   5.801   6.726   2.913  0.1689  0.2297  0.1545
  159POX    C2N 2609   5.833   6.824   3.026  0.5955  0.2648  0.0084
  159POX    C2O 2610   5.862   6.730   3.144 -0.2795 -0.0559 -0.0193
  159POX    C2P 2611   5.890   6.815   3.267  0.2378 -0.6229  0.2622
  160CHL    CN1 2612   4.668   5.970   1.314 -0.1021  0.3737  0.3890
  160CHL    CN2 2613   4.619   5.753   1.227 -0.2139  0.4202 -0.1684
  160CHL    CN3 2614   4.455   5.893   1.347 -0.1313  0.1109  0.2720
  160CHL    NTM 2615   4.594   5.845   1.338 -0.0920  0.2831 -0.0286
  160CHL     CB 2616   4.645   5.779   1.459  0.0859  0.3680 -0.0566
  161PJ2     CA 2617   4.579   5.653   1.516 -0.0812  0.3932 -0.1955
  161PJ2     OA 2618   4.559   5.543   1.427  0.0217  0.3518 -0.1679
  161PJ2      P 2619   4.417   5.481   1.467  0.0560  0.3888  0.0064
  161PJ2     OB 2620   4.304   5.574   1.442 -0.0065  0.3258  0.0538
  161PJ2     HB 2621   4.217   5.548   1.484 -0.0580 -1.0956 -0.8665
  161PJ2     OG 2622   4.406   5.350   1.399  0.3710 -0.0690  0.8284
  161PJ2     HG 2623   4.307   5.342   1.401  0.2828  0.8423  3.1524
  161PJ2     OD 2624   4.416   5.438   1.622  0.6050  0.2729 -0.0219
  162POX     CD 2625   4.372   5.312   1.674  0.5532  0.4844  0.4638
  162POX     CE 2626   4.402   5.277   1.819 -0.3354 -0.4098  0.4405
  162POX     OE 2627   4.289   5.324   1.893 -0.4399  0.1290 -0.0615
  162POX    C1A 2628   4.288   5.257   2.008  0.6459  0.3363  0.0811
  162POX    O1A 2629   4.298   5.134   2.009  0.1767  0.2974  0.1110
  162POX    C1B 2630   4.220   5.328   2.118  0.0349 -0.1093 -0.0032
  162POX    C1C 2631   4.310   5.433   2.184  0.0531  0.0761 -0.3186
  162POX    C1D 2632   4.228   5.538   2.258 -0.3011 -0.3518 -0.1008
  162POX    C1E 2633   4.203   5.502   2.405  0.1436 -0.3518 -0.0242
  162POX    C1F 2634   4.101   5.587   2.482 -0.1190 -0.7570  0.0793
  162POX    C1G 2635   4.089   5.516   2.617  0.3545  0.0680  0.5611
  162POX    C1H 2636   3.950   5.529   2.678 -0.1858 -0.4442 -0.5411
  162POX    C1I 2637   3.935   5.454   2.810  0.3418  0.2187 -0.1024
  162POX    C1J 2638   3.864   5.493   2.916  0.1344 -0.1807 -0.0955
  162POX    C1K 2639   3.800   5.630   2.937  0.6249  0.0785 -0.2816
  162POX    C1L 2640   3.805   5.660   3.087  0.0255 -0.0111 -0.2412
  162POX    C1M 2641   3.697   5.765   3.118  0.1344  0.0792 -0.1671
  162POX    C1N 2642   3.705   5.793   3.268 -0.3643  0.3152 -0.1832
  162POX    C1O 2643   3.671   5.689   3.375  0.1987 -0.1431 -0.4410
  162POX    C1P 2644   3.519   5.671   3.385  0.1812  0.0670 -0.3065
  162POX    C1Q 2645   3.493   5.565   3.491  0.0473  0.0923 -0.3148
  162POX    C1R 2646   3.343   5.564   3.524  0.1527  0.0843  0.1830
  162POX     CZ 2647   4.537   5.337   1.859 -0.1564 -0.4042 -0.1689
  162POX     OZ 2648   4.592   5.318   1.990  0.6544 -0.9418 -0.5760
  162POX    C2A 2649   4.703   5.383   2.023 -0.3500  0.2762  0.5336
  162POX    O2A 2650   4.756   5.464   1.946  0.4279 -0.2102  0.5507
  162POX    C2B 2651   4.745   5.351   2.161 -0.3864 -0.2154  0.4313
  162POX    C2C 2652   4.857   5.247   2.164  0.4090  0.6039 -0.0896
  162POX    C2D 2653   4.895   5.241   2.312  0.5235 -0.0592 -0.1407
  162POX    C2E 2654   4.976   5.116   2.347  0.3552 -0.1748 -0.1695
  162POX    C2F 2655   5.112   5.111   2.277  0.3841 -0.1893 -0.1110
  162POX    C2G 2656   5.177   4.977   2.312 -0.1599 -0.3059  0.4761
  162POX    C2H 2657   5.209   4.959   2.460  0.2077  0.5207  0.5038
  162POX    C2I 2658   5.275   4.824   2.493  0.0261  0.2457 -0.2443
  162POX    C2J 2659   5.261   4.814   2.645  0.3573 -0.3659 -0.2520
  162POX    C2K 2660   5.355   4.708   2.703  0.4238 -0.2891 -0.2185
  162POX    C2L 2661   5.390   4.715   2.852  0.3410 -0.2343 -0.2016
  162POX    C2M 2662   5.275   4.655   2.933  0.0450 -0.1118 -0.5282
  162POX    C2N 2663   5.279   4.691   3.082 -0.0209 -0.1464 -0.5185
  162POX    C2O 2664   5.164   4.639   3.168  0.2496  0.4165  0.1920
  162POX    C2P 2665   5.173   4.688   3.312 -0.0411  0.0266  0.3467
  163CHL    CN1 2666   4.919   5.397   1.390  0.7127 -0.5053  0.7922
  163CHL    CN2 2667   4.801   5.352   1.192 -0.2825 -0.4005  0.3654
  163CHL    CN3 2668   4.971   5.199   1.287  0.4341  0.0175  0.0499
  163CHL    NTM 2669   4.857   5.289   1.312  0.4796  0.0241  0.2368
  163CHL     CB 2670   4.742   5.232   1.384  0.3692  0.7695  0.6621
  164PJ2     CA 2671   4.757   5.134   1.501  0.1918  0.0293  0.0784
  164PJ2     OA 2672   4.841   5.180   1.607  0.4412  0.0408 -0.1218
  164PJ2      P 2673   4.846   5.070   1.725  0.3072  0.2148  0.0467
  164PJ2     OB 2674   4.703   5.034   1.736  0.2986  0.0657 -0.5396
  164PJ2     HB 2675   4.695   4.936   1.756  0.3931  0.2073  0.1879
  164PJ2     OG 2676   4.957   4.983   1.680  0.3247  0.0144  0.4737
  164PJ2     HG 2677   4.974   4.910   1.746 -0.9119  0.7834  1.7051
  164PJ2     OD 2678   4.890   5.154   1.855 -0.1593 -0.2156  0.4871
  165POX     CD 2679   5.030   5.157   1.887 -0.1393 -0.3076  0.4068
  165POX     CE 2680   5.132   5.225   1.795 -0.2542  0.2088  0.6611
  165POX     OE 2681   5.264   5.203   1.845  0.0891  0.0969 -0.2736
  165POX    C1A 2682   5.368   5.176   1.768  0.0617 -0.1130 -0.2356
  165POX    O1A 2683   5.349   5.160   1.647 -0.1169  0.2929 -0.2619
  165POX    C1B 2684   5.498   5.140   1.829  0.0727  0.2931 -0.0210
  165POX    C1C 2685   5.542   5.199   1.963  0.6308 -0.1838  0.0082
  165POX    C1D 2686   5.471   5.149   2.089 -0.6489  0.9039 -0.2601
  165POX    C1E 2687   5.535   5.243   2.191  0.4517 -0.2275  0.1207
  165POX    C1F 2688   5.462   5.248   2.326  0.0341  0.1877 -0.1179
  165POX    C1G 2689   5.547   5.328   2.425  0.1347  0.3144 -0.3066
  165POX    C1H 2690   5.453   5.367   2.539 -0.0148  0.0200 -0.3291
  165POX    C1I 2691   5.496   5.484   2.627  0.3228  0.0162 -0.4880
  165POX    C1J 2692   5.559   5.465   2.743  0.2269 -0.6040 -0.5347
  165POX    C1K 2693   5.578   5.324   2.799  0.0711 -0.6343 -0.5566
  165POX    C1L 2694   5.666   5.325   2.925 -0.1615  0.2495 -0.3964
  165POX    C1M 2695   5.626   5.421   3.037  0.2647 -0.4008  0.3218
  165POX    C1N 2696   5.745   5.437   3.132  0.2629  0.2940  0.2177
  165POX    C1O 2697   5.707   5.519   3.255  0.0807 -0.3767  0.6140
  165POX    C1P 2698   5.831   5.543   3.341  0.1193 -0.3840  0.5606
  165POX    C1Q 2699   5.827   5.665   3.434  0.2391  0.1129 -0.0771
  165POX    C1R 2700   5.838   5.783   3.338  0.0061  0.2567  0.0725
  165POX     CZ 2701   5.096   5.374   1.795 -0.3794  0.1802 -0.0995
  165POX     OZ 2702   5.060   5.429   1.922  0.0676 -0.1175  0.1555
  165POX    C2A 2703   5.037   5.559   1.936  0.0767 -0.1001 -0.0015
  165POX    O2A 2704   5.038   5.635   1.839  0.3833  0.0198  0.0946
  165POX    C2B 2705   5.032   5.602   2.077  0.2203  0.2664 -0.1063
  165POX    C2C 2706   5.154   5.686   2.114  0.1736  0.4089 -0.2794
  165POX    C2D 2707   5.148   5.717   2.264 -0.2338 -0.0668 -0.1951
  165POX    C2E 2708   5.272   5.789   2.316 -0.0999 -0.5943  0.2239
  165POX    C2F 2709   5.256   5.830   2.463  0.2926  0.1717  0.0623
  165POX    C2G 2710   5.395   5.859   2.520  0.0939  0.5244  0.3716
  165POX    C2H 2711   5.386   5.907   2.665 -0.3095  0.5095  0.3522
  165POX    C2I 2712   5.512   5.907   2.752 -0.0609  0.6417 -0.0037
  165POX    C2J 2713   5.493   5.976   2.887 -0.0430 -0.2927  0.4862
  165POX    C2K 2714   5.396   5.916   2.988  0.1636 -0.2360  0.7190
  165POX    C2L 2715   5.370   6.017   3.100  0.5161  0.2601  0.3584
  165POX    C2M 2716   5.446   5.992   3.231 -0.2353 -0.4466  0.6669
  165POX    C2N 2717   5.377   6.081   3.334  0.3463  0.4102  0.3255
  165POX    C2O 2718   5.456   6.082   3.465  0.0931  0.0673  0.4842
  165POX    C2P 2719   5.396   6.196   3.548  0.4570  0.3975  0.2949
  166CHL    CN1 2720   3.560   5.839   1.574  0.5628 -0.3567 -0.1068
  166CHL    CN2 2721   3.419   5.653   1.528 -0.1144 -0.3818  0.1930
  166CHL    CN3 2722   3.355   5.884   1.481 -0.2441 -0.4286 -1.4018
  166CHL    NTM 2723   3.463   5.785   1.478 -0.0410 -0.3012  0.4679
  166CHL     CB 2724   3.526   5.782   1.345 -0.0694 -0.1052  0.4504
  167PJ2     CA 2725   3.636   5.684   1.306 -0.0212  0.0943  0.0798
  167PJ2     OA 2726   3.748   5.670   1.395  0.2008 -0.1044 -0.2272
  167PJ2      P 2727   3.887   5.709   1.324  0.2625 -0.1744 -0.1452
  167PJ2     OB 2728   3.919   5.610   1.218  0.2643 -0.4789  0.1382
  167PJ2     HB 2729   4.010   5.642   1.191 -0.5574  0.7803 -1.3235
  167PJ2     OG 2730   3.845   5.846   1.288 -0.2906 -0.2903  0.0457
  167PJ2     HG 2731   3.756   5.870   1.327 -0.3836 -0.0953 -0.2810
  167PJ2     OD 2732   3.974   5.697   1.458 -0.1691 -0.1007  0.1434
  168POX     CD 2733   3.959   5.799   1.558  0.1842  0.2801 -0.1880
  168POX     CE 2734   4.033   5.765   1.688 -0.1913 -0.4543 -0.1609
  168POX     OE 2735   3.992   5.852   1.794 -0.6480 -0.6757 -0.1517
  168POX    C1A 2736   3.966   5.787   1.907 -1.0565  0.3061  0.3371
  168POX    O1A 2737   3.959   5.664   1.906 -0.1848  0.2474 -0.5228
  168POX    C1B 2738   3.952   5.872   2.027  0.2993  0.7714  0.1905
  168POX    C1C 2739   3.814   5.939   2.026 -0.5490 -0.9004 -0.0964
  168POX    C1D 2740   3.792   6.027   2.150 -0.1505 -0.3085 -0.4356
  168POX    C1E 2741   3.786   5.946   2.280  0.4654  0.1592 -0.1167
  168POX    C1F 2742   3.811   6.037   2.400 -0.8838 -0.3096  0.5363
  168POX    C1G 2743   3.838   5.951   2.524  0.0751  0.3935  0.8286
  168POX    C1H 2744   3.832   6.028   2.656  0.4571  0.8462  0.5881
  168POX    C1I 2745   3.685   6.055   2.690  0.2232 -0.1665  0.4210
  168POX    C1J 2746   3.631   6.087   2.807  0.3655  0.0540  0.4267
  168POX    C1K 2747   3.718   6.094   2.933  0.3664 -0.2410  0.4422
  168POX    C1L 2748   3.684   6.220   3.012  0.0383 -0.2040  0.2412
  168POX    C1M 2749   3.794   6.247   3.114  0.0207 -0.3509  0.2997
  168POX    C1N 2750   3.757   6.337   3.232  0.0356 -0.1034  0.1171
  168POX    C1O 2751   3.716   6.483   3.210 -0.9196 -0.3900 -0.0413
  168POX    C1P 2752   3.641   6.551   3.324 -0.1800  0.1998  0.0950
  168POX    C1Q 2753   3.537   6.466   3.396 -0.5612  0.1612 -0.4961
  168POX    C1R 2754   3.482   6.562   3.502  0.2087  0.1418 -0.0669
  168POX     CZ 2755   4.183   5.760   1.660 -0.2743 -0.1124 -0.6844
  168POX     OZ 2756   4.263   5.748   1.778 -0.5775  0.2195 -0.4443
  168POX    C2A 2757   4.384   5.803   1.776 -0.4636  0.0011  0.1890
  168POX    O2A 2758   4.431   5.865   1.681 -0.1913 -0.0350  0.2983
  168POX    C2B 2759   4.461   5.764   1.896  0.4226  0.1186 -0.3350
  168POX    C2C 2760   4.547   5.868   1.968 -0.3144  0.4075  0.1405
  168POX    C2D 2761   4.653   5.803   2.057 -0.2720 -0.1095 -0.2821
  168POX    C2E 2762   4.602   5.728   2.181  0.2432 -0.1209 -0.0765
  168POX    C2F 2763   4.724   5.718   2.273 -0.0806 -0.1980  0.3493
  168POX    C2G 2764   4.693   5.625   2.390  0.1277 -0.3551  0.2803
  168POX    C2H 2765   4.807   5.619   2.492  0.2637  0.3457  0.1765
  168POX    C2I 2766   4.780   5.515   2.601  0.2415 -0.1772 -0.3180
  168POX    C2J 2767   4.879   5.493   2.716  0.1653  0.1688 -0.1859
  168POX    C2K 2768   5.024   5.475   2.673  0.1262 -0.2303 -0.1533
  168POX    C2L 2769   5.130   5.536   2.765  0.3119  0.1468 -0.6127
  168POX    C2M 2770   5.125   5.454   2.894 -0.5457  1.1079 -0.0217
  168POX    C2N 2771   5.226   5.505   2.996 -0.0249 -0.0014  0.0285
  168POX    C2O 2772   5.169   5.595   3.106 -0.1616 -0.2238  0.1417
  168POX    C2P 2773   5.280   5.645   3.199 -0.2160 -0.4846  0.3448
  169CHL    CN1 2774   5.938   6.229   0.750  0.0148 -0.1867  0.5082
  169CHL    CN2 2775   5.713   6.165   0.696  0.2642 -0.2113  0.1011
  169CHL    CN3 2776   5.890   6.016   0.791 -0.1067 -0.0230 -0.3219
  169CHL    NTM 2777   5.823   6.147   0.792 -0.0917 -0.0158  0.5510
  169CHL     CB 2778   5.778   6.190   0.925 -0.2473  0.0427  0.4806
  170PJ2     CA 2779   5.692   6.103   1.017 -0.2687 -0.5936 -0.1349
  170PJ2     OA 2780   5.557   6.094   0.968 -0.1699 -0.2456 -0.4716
  170PJ2      P 2781   5.467   5.972   1.019 -0.0997 -0.0792  0.0594
  170PJ2     OB 2782   5.356   5.959   0.922  0.1620 -0.3036 -0.2118
  170PJ2     HB 2783   5.346   5.866   0.886 -0.8692  0.4750 -2.0742
  170PJ2     OG 2784   5.556   5.856   1.043  0.2028  0.0422 -0.4722
  170PJ2     HG 2785   5.502   5.780   1.080 -0.7097  0.3555 -1.1094
  170PJ2     OD 2786   5.410   6.019   1.162  0.1272 -0.0812  0.1489
  171POX     CD 2787   5.351   6.148   1.174 -0.5289 -0.3619 -0.0643
  171POX     CE 2788   5.300   6.175   1.316 -0.1325  0.2432 -0.0343
  171POX     OE 2789   5.224   6.294   1.337  0.0741  0.4054 -0.2097
  171POX    C1A 2790   5.092   6.301   1.321  0.1053 -0.0780 -0.7062
  171POX    O1A 2791   5.020   6.211   1.278 -0.4704 -0.0947  0.2596
  171POX    C1B 2792   5.045   6.436   1.359  0.2816 -0.3025  0.3653
  171POX    C1C 2793   4.927   6.434   1.456 -0.1585  0.4641 -0.1438
  171POX    C1D 2794   4.875   6.578   1.447 -0.1605  0.4643 -0.1292
  171POX    C1E 2795   4.743   6.601   1.522 -0.1037 -0.5196  0.2891
  171POX    C1F 2796   4.725   6.533   1.658  0.2092  0.0061  0.5984
  171POX    C1G 2797   4.588   6.556   1.720 -0.0747 -0.1831  0.0482
  171POX    C1H 2798   4.581   6.508   1.865 -0.1815 -0.1870  0.0417
  171POX    C1I 2799   4.444   6.538   1.926 -0.0319 -0.1383  0.3579
  171POX    C1J 2800   4.388   6.450   2.007 -0.8950 -0.1440 -0.2239
  171POX    C1K 2801   4.448   6.313   2.042 -0.0641  0.2302 -0.1665
  171POX    C1L 2802   4.471   6.310   2.194 -0.1858 -0.4032 -0.1604
  171POX    C1M 2803   4.454   6.166   2.243  0.8218 -0.3543  0.3397
  171POX    C1N 2804   4.425   6.167   2.393 -0.0012 -0.6847  0.1877
  171POX    C1O 2805   4.379   6.028   2.438  0.1109 -0.6556  0.3978
  171POX    C1P 2806   4.296   6.029   2.566  0.2262  0.1874  0.4681
  171POX    C1Q 2807   4.264   5.891   2.625  0.1779 -0.1309 -0.2907
  171POX    C1R 2808   4.392   5.811   2.649  0.4016  0.3520  0.1330
  171POX     CZ 2809   5.421   6.171   1.410 -0.1864  0.4175  0.0415
  171POX     OZ 2810   5.387   6.190   1.548 -0.1573 -0.4476  0.1678
  171POX    C2A 2811   5.486   6.180   1.636  0.0580 -0.4888 -0.0802
  171POX    O2A 2812   5.605   6.174   1.606  0.2328  0.0708  0.4997
  171POX    C2B 2813   5.431   6.192   1.773 -0.3973 -0.1882 -0.2884
  171POX    C2C 2814   5.411   6.059   1.845 -0.3482 -0.2432 -0.3750
  171POX    C2D 2815   5.331   6.090   1.972  0.4481 -0.0158  0.0763
  171POX    C2E 2816   5.411   6.145   2.090  0.2437 -0.0071  0.2117
  171POX    C2F 2817   5.327   6.181   2.213 -0.1394  0.0225 -0.0558
  171POX    C2G 2818   5.405   6.280   2.300  0.4315 -0.2493 -0.2468
  171POX    C2H 2819   5.382   6.230   2.443 -0.1526  0.2297 -0.1707
  171POX    C2I 2820   5.432   6.334   2.545 -0.0134  0.4981 -0.5106
  171POX    C2J 2821   5.421   6.287   2.690 -0.6225  0.3212 -0.6072
  171POX    C2K 2822   5.413   6.406   2.786  0.2139 -0.0502 -0.0640
  171POX    C2L 2823   5.459   6.355   2.923  0.3369 -0.4369 -0.2480
  171POX    C2M 2824   5.463   6.482   3.009  0.0157 -0.2874 -0.4533
  171POX    C2N 2825   5.497   6.458   3.156  0.5051  0.8503 -0.3765
  171POX    C2O 2826   5.444   6.573   3.243 -0.5956  0.0652  0.0186
  171POX    C2P 2827   5.473   6.532   3.388 -0.0362  0.2494 -0.0356
  172CHL    CN1 2828   3.199   4.493   1.890  0.1901  0.1342  0.2749
  172CHL    CN2 2829   3.014   4.545   1.753  0.1354 -0.8810  0.1942
  172CHL    CN3 2830   3.066   4.314   1.810  0.2644 -0.2599  0.4537
  172CHL    NTM 2831   3.120   4.446   1.775  0.5492 -0.4279  0.2541
  172CHL     CB 2832   3.210   4.426   1.660  0.1488 -0.4835 -0.0503
  173PJ2     CA 2833   3.299   4.540   1.611 -0.2334 -0.4952 -0.7896
  173PJ2     OA 2834   3.221   4.641   1.547 -0.1401 -0.0466 -0.2034
  173PJ2      P 2835   3.304   4.779   1.554  0.2549 -0.2742 -0.3979
  173PJ2     OB 2836   3.441   4.745   1.509  0.3555 -0.4672  0.0455
  173PJ2     HB 2837   3.452   4.646   1.518 -2.0444 -1.1735 -3.0446
  173PJ2     OG 2838   3.228   4.893   1.499 -0.1242 -0.2481  0.1690
  173PJ2     HG 2839   3.280   4.976   1.516 -0.7906  0.1970  0.0579
  173PJ2     OD 2840   3.300   4.789   1.715 -0.0772 -0.0656 -0.4195
  174POX     CD 2841   3.197   4.868   1.775  0.0915  0.1536 -0.4224
  174POX     CE 2842   3.202   4.895   1.926 -0.0349  0.0114 -0.3930
  174POX     OE 2843   3.079   4.952   1.973  0.2992  0.1732  0.2897
  174POX    C1A 2844   2.991   4.882   2.043  0.4438  0.2566  0.5598
  174POX    O1A 2845   3.021   4.763   2.057 -0.0263  0.0322 -0.2312
  174POX    C1B 2846   2.881   4.962   2.102 -0.3432 -0.1741 -0.2848
  174POX    C1C 2847   2.746   4.890   2.110 -0.4857  0.1269  0.0114
  174POX    C1D 2848   2.643   4.949   2.206 -0.3206  0.2679  0.1043
  174POX    C1E 2849   2.694   4.998   2.341 -0.0930 -0.3821  0.2555
  174POX    C1F 2850   2.630   5.130   2.383  0.0531 -0.3558  0.3973
  174POX    C1G 2851   2.661   5.170   2.528  0.3744  0.2226  0.1729
  174POX    C1H 2852   2.590   5.299   2.568  0.1497  0.1096  0.1388
  174POX    C1I 2853   2.555   5.288   2.717  0.3300 -0.1425  0.1631
  174POX    C1J 2854   2.584   5.381   2.807  0.4769  0.0132 -0.0469
  174POX    C1K 2855   2.660   5.512   2.785 -0.0634  0.3548  0.0989
  174POX    C1L 2856   2.763   5.524   2.898 -0.1550  0.4738  0.1684
  174POX    C1M 2857   2.864   5.636   2.873 -0.0625  0.3119 -0.1858
  174POX    C1N 2858   2.970   5.638   2.983 -0.2843  0.1787  0.0291
  174POX    C1O 2859   3.073   5.749   2.964  0.1835 -0.3546 -0.5854
  174POX    C1P 2860   3.190   5.702   3.051 -0.7273  0.0558  0.8962
  174POX    C1Q 2861   3.295   5.814   3.060 -0.3517 -0.2622  0.4908
  174POX    C1R 2862   3.279   5.927   3.161 -0.0962 -0.2024  0.4629
  174POX     CZ 2863   3.331   4.974   1.949 -0.3771  0.4428  0.0719
  174POX     OZ 2864   3.353   4.980   2.090 -0.5499  0.1985  0.1094
  174POX    C2A 2865   3.461   5.051   2.118 -0.3323  0.0530 -0.3477
  174POX    O2A 2866   3.541   5.091   2.034 -0.0187 -0.3341 -0.2339
  174POX    C2B 2867   3.471   5.072   2.265  0.7669  0.0421 -0.4110
  174POX    C2C 2868   3.509   4.942   2.334  0.4936  0.4424  0.5031
  174POX    C2D 2869   3.487   4.965   2.484 -0.2445  0.0248  0.4651
  174POX    C2E 2870   3.532   4.852   2.577 -0.6437 -0.5029  0.0243
  174POX    C2F 2871   3.520   4.907   2.719  0.0228 -0.0584 -0.0866
  174POX    C2G 2872   3.555   4.802   2.825  0.3896 -0.1607 -0.3056
  174POX    C2H 2873   3.585   4.864   2.961 -0.3886 -0.4212 -0.0082
  174POX    C2I 2874   3.544   4.774   3.078 -0.2222  0.1170  0.4730
  174POX    C2J 2875   3.646   4.662   3.094 -0.0019  0.3387  0.6231
  174POX    C2K 2876   3.631   4.553   3.201 -0.0756 -0.6597 -0.3815
  174POX    C2L 2877   3.488   4.499   3.199 -0.2875 -0.1297  0.1700
  174POX    C2M 2878   3.447   4.424   3.072  0.7118 -0.0036 -0.2361
  174POX    C2N 2879   3.497   4.279   3.066 -0.3339 -0.3667 -0.4745
  174POX    C2O 2880   3.447   4.185   3.176 -0.4268  0.1910 -0.0323
  174POX    C2P 2881   3.462   4.038   3.136  0.0630  0.1767  0.1897
  175CHL    CN1 2882   6.323   6.402   1.522  0.0029  0.2580 -0.0061
  175CHL    CN2 2883   6.210   6.414   1.728 -0.1506 -0.1172  0.7324
  175CHL    CN3 2884   6.097   6.424   1.527  0.0013 -0.5192  0.9295
  175CHL    NTM 2885   6.206   6.352   1.595  0.5236 -0.0057  0.6564
  175CHL     CB 2886   6.186   6.206   1.603 -0.2678  0.0530 -0.0882
  176PJ2     CA 2887   6.161   6.125   1.476 -0.1421 -0.0911 -0.0202
  176PJ2     OA 2888   6.042   6.150   1.401  0.2050  0.6300 -0.3338
  176PJ2      P 2889   6.019   6.048   1.278 -0.3139  0.2240  0.0942
  176PJ2     OB 2890   5.926   6.113   1.183  0.2707  0.0772 -0.5804
  176PJ2     HB 2891   5.867   6.187   1.214 -1.4870 -0.4972 -2.3624
  176PJ2     OG 2892   6.148   6.005   1.221 -0.5242  0.4346 -0.5456
  176PJ2     HG 2893   6.220   6.002   1.290 -1.0495  2.1675  0.1239
  176PJ2     OD 2894   5.943   5.927   1.353  0.1747  0.1107  0.4109
  177POX     CD 2895   5.805   5.955   1.374  0.1418  0.0103  0.3272
  177POX     CE 2896   5.728   5.864   1.470 -0.1772 -0.0626  0.0058
  177POX     OE 2897   5.585   5.860   1.459 -0.1605  0.0500 -0.2658
  177POX    C1A 2898   5.527   5.755   1.401 -0.0082  0.0575 -0.4327
  177POX    O1A 2899   5.600   5.658   1.379 -0.3731 -0.2308 -0.3751
  177POX    C1B 2900   5.380   5.750   1.387 -0.0132 -0.0405 -0.3537
  177POX    C1C 2901   5.311   5.707   1.516  0.0045  0.1329 -0.2852
  177POX    C1D 2902   5.165   5.661   1.510  0.1678 -0.4406  0.0144
  177POX    C1E 2903   5.077   5.787   1.514  0.4949 -0.2074 -0.1011
  177POX    C1F 2904   5.084   5.869   1.642 -0.0315  0.1016 -0.2688
  177POX    C1G 2905   4.990   5.989   1.629  0.2589  0.3571 -0.0255
  177POX    C1H 2906   5.038   6.097   1.726  0.0840  0.2460  0.1864
  177POX    C1I 2907   4.921   6.185   1.771 -0.1307 -0.0504  0.2108
  177POX    C1J 2908   4.878   6.195   1.896  0.4024  0.9533  0.3279
  177POX    C1K 2909   4.946   6.110   2.004 -0.0260  0.0308 -0.1163
  177POX    C1L 2910   4.859   6.101   2.130 -0.1244 -0.1100 -0.1935
  177POX    C1M 2911   4.959   6.108   2.245 -0.1541 -0.1538 -0.1649
  177POX    C1N 2912   4.889   6.055   2.371 -0.4021 -0.4572 -0.4287
  177POX    C1O 2913   4.982   6.067   2.491 -0.1695 -0.4582 -0.6073
  177POX    C1P 2914   4.920   6.004   2.616  0.0460  0.0015 -0.2652
  177POX    C1Q 2915   5.016   6.003   2.735  0.4747 -0.4999 -0.6108
  177POX    C1R 2916   4.975   5.887   2.826  0.2917  0.4425  0.5424
  177POX     CZ 2917   5.774   5.870   1.616  0.0307 -0.2747 -0.0515
  177POX     OZ 2918   5.898   5.806   1.643  0.2465  0.4093  0.6078
  177POX    C2A 2919   5.995   5.877   1.701  0.8723 -0.1313  0.2454
  177POX    O2A 2920   5.987   5.999   1.708 -0.1162 -0.1997  0.5415
  177POX    C2B 2921   6.102   5.786   1.747  0.5267 -0.9641 -0.5628
  177POX    C2C 2922   6.137   5.786   1.896  0.2767  0.1100 -0.4941
  177POX    C2D 2923   6.237   5.672   1.919  0.0711 -0.0768 -0.5194
  177POX    C2E 2924   6.244   5.667   2.072  0.4648  0.0615 -0.5303
  177POX    C2F 2925   6.348   5.565   2.119  0.0649 -0.0324  0.1593
  177POX    C2G 2926   6.366   5.554   2.270  0.0437  0.5919  0.2109
  177POX    C2H 2927   6.443   5.428   2.311 -0.0595  0.3936 -0.1950
  177POX    C2I 2928   6.438   5.384   2.458 -0.8242  0.2336 -0.2662
  177POX    C2J 2929   6.507   5.482   2.554  0.2727 -0.7040 -0.0715
  177POX    C2K 2930   6.517   5.430   2.698  0.2239  0.1322  0.2342
  177POX    C2L 2931   6.581   5.529   2.796  0.4145 -0.0137  0.2573
  177POX    C2M 2932   6.637   5.454   2.917  0.1937 -0.4276  0.1050
  177POX    C2N 2933   6.697   5.560   3.009 -0.0563 -0.0535 -0.1630
  177POX    C2O 2934   6.734   5.494   3.142 -0.1993 -0.1901 -0.1921
  177POX    C2P 2935   6.616   5.484   3.239  0.0463 -0.1923  0.1065
  178CHL    CN1 2936   5.076   6.385   0.910 -0.2992  0.2322  0.1066
  178CHL    CN2 2937   5.055   6.392   0.677  0.3641 -0.2667  0.1171
  178CHL    CN3 2938   5.025   6.180   0.782 -0.1057 -0.1078 -0.3473
  178CHL    NTM 2939   5.100   6.306   0.788 -0.0840 -0.1485  0.3932
  178CHL     CB 2940   5.241   6.266   0.774 -0.1007  0.0180 -0.2977
  179PJ2     CA 2941   5.362   6.355   0.801 -0.1756 -0.1249  0.5284
  179PJ2     OA 2942   5.381   6.409   0.932 -0.0776  0.0125  0.4580
  179PJ2      P 2943   5.499   6.519   0.935  0.1458 -0.2004 -0.2875
  179PJ2     OB 2944   5.625   6.457   0.889  0.3078 -0.1844  0.1273
  179PJ2     HB 2945   5.615   6.359   0.909  0.2363 -0.4303 -1.0366
  179PJ2     OG 2946   5.436   6.637   0.872 -0.3530 -0.4378 -0.2415
  179PJ2     HG 2947   5.489   6.674   0.796 -1.0612  1.0141 -0.0788
  179PJ2     OD 2948   5.523   6.554   1.090 -0.1524  0.1505 -0.3181
  180POX     CD 2949   5.481   6.685   1.131 -0.2564  0.0171  0.0077
  180POX     CE 2950   5.400   6.693   1.260  0.0349 -0.6557  0.2366
  180POX     OE 2951   5.378   6.833   1.280  0.3048 -0.6002  0.1483
  180POX    C1A 2952   5.250   6.868   1.276  0.6638  0.7101 -0.1889
  180POX    O1A 2953   5.172   6.825   1.190  0.1340  0.1790  0.5422
  180POX    C1B 2954   5.227   6.974   1.376  0.1400  0.3567  0.0722
  180POX    C1C 2955   5.133   6.942   1.492  0.2351  0.0335  0.0606
  180POX    C1D 2956   5.083   7.059   1.578  0.8836  0.3980 -0.0475
  180POX    C1E 2957   5.002   7.022   1.703  0.9553  0.0891 -0.0913
  180POX    C1F 2958   5.041   6.894   1.776 -0.0679 -0.2096 -0.0495
  180POX    C1G 2959   4.952   6.855   1.894 -0.0602  0.2415  0.1057
  180POX    C1H 2960   4.967   6.935   2.023  0.8416  0.2661 -0.0095
  180POX    C1I 2961   4.901   6.884   2.151  0.3635  0.5814 -0.1287
  180POX    C1J 2962   4.847   6.975   2.232 -0.5015 -0.3738  0.3949
  180POX    C1K 2963   4.863   7.127   2.235  0.4310 -0.4590 -0.0199
  180POX    C1L 2964   4.966   7.154   2.345 -0.1083  0.0475  0.3664
  180POX    C1M 2965   4.978   7.306   2.355 -0.1601  0.0653  0.1652
  180POX    C1N 2966   5.111   7.331   2.426 -0.1704 -0.0642  0.2296
  180POX    C1O 2967   5.147   7.479   2.417 -0.4339  0.0158  0.5073
  180POX    C1P 2968   5.069   7.555   2.525  0.2297  0.3662  0.7427
  180POX    C1Q 2969   5.088   7.706   2.537  0.1858  0.4526 -0.2006
  180POX    C1R 2970   4.993   7.764   2.642  0.1811  0.3495 -0.1492
  180POX     CZ 2971   5.468   6.614   1.372  0.7176 -0.2019  0.1477
  180POX     OZ 2972   5.360   6.582   1.461  0.2762  0.4215 -0.1616
  180POX    C2A 2973   5.386   6.556   1.589 -0.1671  0.3067 -0.0934
  180POX    O2A 2974   5.501   6.528   1.621 -0.2624  0.5137  0.4458
  180POX    C2B 2975   5.269   6.521   1.672  0.1612 -0.1130  0.1926
  180POX    C2C 2976   5.275   6.591   1.808  0.2044 -0.3368  0.3062
  180POX    C2D 2977   5.157   6.538   1.890 -0.2935  0.4652  0.1156
  180POX    C2E 2978   5.185   6.597   2.029  0.4629 -0.1337  0.2202
  180POX    C2F 2979   5.096   6.520   2.127 -0.0268 -0.3388 -0.3831
  180POX    C2G 2980   5.100   6.565   2.273  0.0393 -0.6011 -0.3028
  180POX    C2H 2981   5.010   6.482   2.364 -0.3292  0.1006 -0.0143
  180POX    C2I 2982   5.019   6.518   2.512 -0.2091 -0.1500  0.0404
  180POX    C2J 2983   4.980   6.664   2.534 -0.2012 -0.1659  0.1606
  180POX    C2K 2984   5.054   6.709   2.660 -0.3531  0.0578  0.1704
  180POX    C2L 2985   5.020   6.851   2.705  0.4243  0.1993  0.3253
  180POX    C2M 2986   5.119   6.920   2.800  0.4345  0.5572  0.0582
  180POX    C2N 2987   5.084   7.068   2.818 -0.1962  0.4209 -0.0082
  180POX    C2O 2988   4.962   7.095   2.905  0.2066 -0.3418  0.8157
  180POX    C2P 2989   4.952   7.244   2.939  0.5922 -0.2370  0.4711
  181CHL    CN1 2990   6.727   3.551   1.302  0.1555  0.1036 -0.0888
  181CHL    CN2 2991   6.724   3.689   1.499  0.3898 -0.4486  0.1811
  181CHL    CN3 2992   6.890   3.524   1.486 -0.3015  0.1828  0.2871
  181CHL    NTM 2993   6.751   3.554   1.447 -0.3866 -0.5485  0.0195
  181CHL     CB 2994   6.663   3.464   1.523  0.2979 -0.9023  0.4137
  182PJ2     CA 2995   6.514   3.453   1.487  0.1182 -0.0064  0.8419
  182PJ2     OA 2996   6.429   3.567   1.497  0.0240  0.0106 -0.0643
  182PJ2      P 2997   6.278   3.533   1.454 -0.0985  0.2671  0.1598
  182PJ2     OB 2998   6.190   3.652   1.445 -0.6355 -0.0923  0.5564
  182PJ2     HB 2999   6.194   3.712   1.524 -1.2997 -0.3326  0.7707
  182PJ2     OG 3000   6.286   3.433   1.345  0.2394  0.4156  0.0490
  182PJ2     HG 3001   6.200   3.384   1.330 -0.9103  2.0147  1.0952
  182PJ2     OD 3002   6.223   3.448   1.579  0.3280  0.3528  0.4046
  183POX     CD 3003   6.202   3.503   1.709 -0.2127  0.2718  0.3530
  183POX     CE 3004   6.127   3.403   1.796 -0.5300  0.0716 -0.1478
  183POX     OE 3005   6.063   3.465   1.908 -0.3950  0.4849 -0.3000
  183POX    C1A 3006   5.956   3.403   1.957  0.3665 -0.4184  0.2362
  183POX    O1A 3007   5.900   3.324   1.881 -0.2134 -0.3108  0.5484
  183POX    C1B 3008   5.908   3.488   2.069  0.2056 -0.1581 -0.0306
  183POX    C1C 3009   5.765   3.462   2.114  0.1635  0.1334  0.0052
  183POX    C1D 3010   5.754   3.324   2.180 -0.4863  0.4617  0.6003
  183POX    C1E 3011   5.611   3.302   2.230 -0.2984  0.0845  0.9743
  183POX    C1F 3012   5.611   3.180   2.323  0.2184 -0.3416  0.4298
  183POX    C1G 3013   5.517   3.200   2.443  0.2947 -0.1397  0.4568
  183POX    C1H 3014   5.580   3.292   2.547  0.1788 -0.1235  0.5119
  183POX    C1I 3015   5.477   3.364   2.634 -0.5342 -0.5294  0.0088
  183POX    C1J 3016   5.440   3.322   2.754  0.4824 -0.2251  0.4387
  183POX    C1K 3017   5.503   3.203   2.826 -0.1091 -0.5167  0.4759
  183POX    C1L 3018   5.394   3.105   2.872 -0.4304 -0.3587  0.0518
  183POX    C1M 3019   5.419   3.045   3.010 -0.1699  0.1216  0.2158
  183POX    C1N 3020   5.329   2.922   3.025 -0.2470  0.1581  0.0529
  183POX    C1O 3021   5.354   2.821   2.913 -0.2375  0.4302 -0.1909
  183POX    C1P 3022   5.491   2.756   2.933 -0.3693  0.1201 -0.2926
  183POX    C1Q 3023   5.536   2.669   2.816 -0.0594 -0.2039  0.0634
  183POX    C1R 3024   5.455   2.539   2.810  0.0993 -0.3172  0.3446
  183POX     CZ 3025   6.212   3.276   1.803  0.2545  0.6005  0.0355
  183POX     OZ 3026   6.331   3.286   1.882  0.2860 -0.0711  0.0752
  183POX    C2A 3027   6.403   3.174   1.891 -0.1562 -0.3547  0.0943
  183POX    O2A 3028   6.362   3.062   1.860 -0.1810 -0.3604  0.1477
  183POX    C2B 3029   6.533   3.197   1.956 -0.0981 -0.4220  0.0021
  183POX    C2C 3030   6.508   3.160   2.103 -0.0568 -0.3202  0.0350
  183POX    C2D 3031   6.630   3.109   2.179 -0.1249 -0.8634 -0.2114
  183POX    C2E 3032   6.580   3.059   2.315 -0.1391 -0.4370 -0.0591
  183POX    C2F 3033   6.689   3.048   2.421 -0.3618 -0.0582  0.2136
  183POX    C2G 3034   6.638   2.987   2.552 -0.1436 -0.9157 -0.0962
  183POX    C2H 3035   6.751   2.950   2.647  0.1994  0.1694 -0.0754
  183POX    C2I 3036   6.723   2.873   2.776 -0.3271  0.7782  0.1772
  183POX    C2J 3037   6.670   2.730   2.766  0.5509  0.4686 -0.1056
  183POX    C2K 3038   6.644   2.681   2.908 -0.2318 -0.0187 -0.4049
  183POX    C2L 3039   6.543   2.568   2.927 -0.3246  0.0595 -0.4302
  183POX    C2M 3040   6.534   2.513   3.069  0.4669  0.1820 -0.3287
  183POX    C2N 3041   6.672   2.465   3.116  0.2751  0.4773  0.5526
  183POX    C2O 3042   6.659   2.419   3.262 -0.4833 -0.1619  0.2919
  183POX    C2P 3043   6.779   2.342   3.318 -0.0739  0.2089 -0.0725
  184CHL    CN1 3044   6.173   7.221   1.259 -0.0288 -0.4837 -0.4329
  184CHL    CN2 3045   6.041   7.083   1.408 -0.2154  0.1281  0.3910
  184CHL    CN3 3046   6.279   7.093   1.429 -0.1618  0.1445  0.4354
  184CHL    NTM 3047   6.159   7.171   1.396 -0.1193 -0.0903 -0.2956
  184CHL     CB 3048   6.136   7.287   1.484 -0.4696 -0.2354 -0.1909
  185PJ2     CA 3049   6.038   7.403   1.472 -0.1586  0.0928  0.4206
  185PJ2     OA 3050   5.905   7.352   1.462 -0.1787  0.2059  0.1061
  185PJ2      P 3051   5.800   7.473   1.446 -0.2349  0.0905 -0.4068
  185PJ2     OB 3052   5.864   7.571   1.355 -0.8037  0.5224 -0.3513
  185PJ2     HB 3053   5.805   7.636   1.307 -0.5912  0.7692 -0.2803
  185PJ2     OG 3054   5.674   7.410   1.399 -0.1528 -0.2476 -0.1739
  185PJ2     HG 3055   5.664   7.318   1.437 -0.7934 -0.4296 -0.7765
  185PJ2     OD 3056   5.793   7.529   1.596 -1.0310  0.0194 -0.4120
  186POX     CD 3057   5.746   7.430   1.688 -0.7451 -0.1687 -0.4694
  186POX     CE 3058   5.736   7.483   1.831  0.2402  0.3451 -0.5802
  186POX     OE 3059   5.720   7.368   1.915  0.5277  0.4889 -0.3268
  186POX    C1A 3060   5.826   7.303   1.962  0.2731  0.0037 -0.4141
  186POX    O1A 3061   5.933   7.363   1.964  0.0148  0.4413  0.2988
  186POX    C1B 3062   5.816   7.161   2.002 -0.1190  0.1086 -0.1406
  186POX    C1C 3063   5.760   7.147   2.143 -0.0744 -0.0827 -0.1418
  186POX    C1D 3064   5.764   7.007   2.205  0.1189 -0.0504 -0.0800
  186POX    C1E 3065   5.837   7.024   2.339  0.2503  0.1106 -0.1710
  186POX    C1F 3066   5.933   6.905   2.350 -0.2191 -0.2190  0.3928
  186POX    C1G 3067   5.998   6.895   2.488  0.0674 -0.0457  0.2701
  186POX    C1H 3068   6.135   6.826   2.484  0.2597  0.3719 -0.4092
  186POX    C1I 3069   6.222   6.883   2.596  0.3281  0.0209 -0.2821
  186POX    C1J 3070   6.295   6.801   2.670  0.3831 -0.0553 -0.4222
  186POX    C1K 3071   6.301   6.648   2.656  0.2029 -0.1055  0.0393
  186POX    C1L 3072   6.231   6.573   2.770 -0.4690 -0.0348 -0.3203
  186POX    C1M 3073   6.266   6.424   2.767  0.4057  0.1610 -0.3094
  186POX    C1N 3074   6.202   6.367   2.894  0.2379  0.0768 -0.4304
  186POX    C1O 3075   6.068   6.301   2.865  0.1494 -0.1653  0.5148
  186POX    C1P 3076   5.996   6.287   3.000 -0.1853 -0.2401  0.3307
  186POX    C1Q 3077   5.865   6.214   2.971  0.2411 -0.8159 -0.1632
  186POX    C1R 3078   5.767   6.186   3.085  0.1241  0.1576 -0.0168
  186POX     CZ 3079   5.624   7.586   1.846 -0.1095 -0.1337  0.1610
  186POX     OZ 3080   5.490   7.539   1.852 -0.1053 -0.2491 -0.5574
  186POX    C2A 3081   5.405   7.635   1.888  0.0541 -0.1902 -0.3355
  186POX    O2A 3082   5.438   7.753   1.899 -0.1066 -0.1857  0.1260
  186POX    C2B 3083   5.266   7.588   1.905  0.1882 -0.3518  0.3298
  186POX    C2C 3084   5.183   7.672   2.003  0.0888  0.3244 -0.3260
  186POX    C2D 3085   5.041   7.621   2.026 -0.0450  0.7099 -0.2925
  186POX    C2E 3086   4.970   7.692   2.142 -0.2691 -0.3839  0.2513
  186POX    C2F 3087   4.906   7.826   2.105  0.0427 -0.4446 -0.5378
  186POX    C2G 3088   4.794   7.864   2.202  0.0360  0.0882 -0.7519
  186POX    C2H 3089   4.750   8.007   2.169 -0.5596 -0.0163 -0.4280
  186POX    C2I 3090   4.649   8.051   2.275 -0.3000 -0.7409  0.1263
  186POX    C2J 3091   4.730   8.081   2.401 -0.0894 -0.6692 -0.0260
  186POX    C2K 3092   4.630   8.138   2.502 -0.1842 -0.2642 -0.3458
  186POX    C2L 3093   4.674   8.116   2.647 -0.0455  0.0703 -0.3379
  186POX    C2M 3094   4.573   8.120   2.762 -0.0751  0.2150 -0.3693
  186POX    C2N 3095   4.642   8.135   2.897 -0.5678 -0.2879 -0.0608
  186POX    C2O 3096   4.536   8.128   3.007  0.3643 -0.5875  0.8346
  186POX    C2P 3097   4.614   8.186   3.125 -0.6837  0.6236  0.9545
  187CHL    CN1 3098   6.537   7.552   0.926 -0.4191  0.1365  0.1589
  187CHL    CN2 3099   6.523   7.792   0.884  0.0544 -0.3054 -0.0731
  187CHL    CN3 3100   6.710   7.675   0.823 -0.2014  0.5823 -0.1443
  187CHL    NTM 3101   6.608   7.681   0.928  0.1112 -0.1520  0.2048
  187CHL     CB 3102   6.665   7.699   1.063 -0.5044  0.0438  0.4433
  188PJ2     CA 3103   6.576   7.717   1.186  0.2968  0.2649  0.9952
  188PJ2     OA 3104   6.486   7.608   1.209  0.1020  0.2729  0.3122
  188PJ2      P 3105   6.436   7.594   1.362 -0.0672  0.0522  0.2371
  188PJ2     OB 3106   6.451   7.721   1.436  0.4699 -0.2838  0.7141
  188PJ2     HB 3107   6.427   7.721   1.534  0.8875  1.2419  0.8457
  188PJ2     OG 3108   6.308   7.521   1.349  0.1717 -0.2347 -0.5707
  188PJ2     HG 3109   6.294   7.504   1.252 -3.5823  0.2190 -0.2409
  188PJ2     OD 3110   6.559   7.505   1.415  0.3847  0.6641  0.2272
  189POX     CD 3111   6.518   7.435   1.533  0.5049 -0.0206 -0.1315
  189POX     CE 3112   6.614   7.332   1.592  0.6120 -0.1556 -0.5413
  189POX     OE 3113   6.532   7.257   1.682  0.5670  0.1302 -0.3420
  189POX    C1A 3114   6.548   7.125   1.693 -0.3817  0.0325 -0.1128
  189POX    O1A 3115   6.607   7.064   1.605  0.3392  0.3887  0.1170
  189POX    C1B 3116   6.463   7.055   1.791 -0.6676  0.1862 -0.2477
  189POX    C1C 3117   6.529   6.927   1.844  0.0445  0.7750  0.2947
  189POX    C1D 3118   6.448   6.875   1.962 -0.0423  0.1077 -0.0523
  189POX    C1E 3119   6.507   6.753   2.032 -0.2713  0.2779  0.4476
  189POX    C1F 3120   6.399   6.684   2.116  0.2082 -0.6027  0.3542
  189POX    C1G 3121   6.298   6.605   2.033  0.0920 -0.1163  0.0331
  189POX    C1H 3122   6.197   6.538   2.126  0.1754 -0.2129  0.0535
  189POX    C1I 3123   6.254   6.405   2.177  0.1489 -0.0794  0.4315
  189POX    C1J 3124   6.225   6.282   2.138  0.2001  0.0255  0.0581
  189POX    C1K 3125   6.110   6.240   2.047  0.3372  0.1208 -0.1604
  189POX    C1L 3126   6.058   6.104   2.094  0.5109 -0.1646 -0.7823
  189POX    C1M 3127   5.918   6.072   2.041  0.5537 -0.3532 -0.7805
  189POX    C1N 3128   5.859   5.945   2.103  0.0475  0.0962 -0.3313
  189POX    C1O 3129   5.722   5.903   2.050 -0.2338  0.8161 -0.1881
  189POX    C1P 3130   5.662   5.774   2.108  0.2770  0.6143 -0.1010
  189POX    C1Q 3131   5.527   5.743   2.043  0.5181 -0.4865 -0.0918
  189POX    C1R 3132   5.532   5.689   1.900  0.2160  0.4847 -0.4753
  189POX     CZ 3133   6.734   7.415   1.638  0.2196  0.0994  0.0240
  189POX     OZ 3134   6.708   7.510   1.741  0.2300 -0.1749  0.2820
  189POX    C2A 3135   6.823   7.568   1.775  0.2705 -0.2188  0.2176
  189POX    O2A 3136   6.925   7.566   1.706 -0.1910  0.3566 -0.4853
  189POX    C2B 3137   6.806   7.664   1.886  0.1664  0.3058 -0.2463
  189POX    C2C 3138   6.811   7.605   2.028  0.4491  0.1790 -0.3076
  189POX    C2D 3139   6.823   7.722   2.126  1.0449 -0.1806  0.0480
  189POX    C2E 3140   6.824   7.662   2.267  0.6205 -0.1862  0.0490
  189POX    C2F 3141   6.850   7.780   2.361  0.4272 -0.1554  0.0647
  189POX    C2G 3142   6.875   7.721   2.500  0.2912 -0.6590 -0.1259
  189POX    C2H 3143   6.745   7.665   2.559  0.0143  0.0065 -0.0998
  189POX    C2I 3144   6.767   7.651   2.710  0.1028  0.7147 -0.0428
  189POX    C2J 3145   6.652   7.563   2.759  0.6687  0.1393  0.2552
  189POX    C2K 3146   6.665   7.549   2.911 -0.0319 -0.4809  0.2656
  189POX    C2L 3147   6.536   7.473   2.943 -0.3151 -0.0260  0.2050
  189POX    C2M 3148   6.544   7.326   2.902 -0.1419  0.0937 -0.1958
  189POX    C2N 3149   6.415   7.249   2.931  0.1484 -0.2111  0.2835
  189POX    C2O 3150   6.305   7.291   2.834  0.1925  0.4949  0.5333
  189POX    C2P 3151   6.186   7.194   2.839  0.3067  0.3140 -0.1518
  190CHL    CN1 3152   7.074   8.040   1.642  0.2398  0.5345 -0.2212
  190CHL    CN2 3153   7.295   8.008   1.733 -0.0255  0.2041 -0.5954
  190CHL    CN3 3154   7.120   7.872   1.806 -0.0923  0.4992 -0.3328
  190CHL    NTM 3155   7.173   7.941   1.688 -0.0206  0.1380 -0.5116
  190CHL     CB 3156   7.223   7.851   1.582  0.3840 -0.3382  0.0771
  191PJ2     CA 3157   7.129   7.752   1.513  0.3910 -0.5950  0.4319
  191PJ2     OA 3158   7.026   7.806   1.429  0.4250 -0.9535  0.1608
  191PJ2      P 3159   6.895   7.720   1.394 -0.3262  0.1728  0.1504
  191PJ2     OB 3160   6.864   7.789   1.267  0.2472 -0.0930 -0.1379
  191PJ2     HB 3161   6.911   7.878   1.260  2.2238 -0.8905  1.7736
  191PJ2     OG 3162   6.944   7.580   1.387 -0.4399  0.1315  0.1756
  191PJ2     HG 3163   6.874   7.520   1.349  1.4498 -0.1489 -3.3819
  191PJ2     OD 3164   6.802   7.764   1.518  0.2576  0.3564  0.5260
  192POX     CD 3165   6.740   7.892   1.513 -0.3275  0.0594  0.0679
  192POX     CE 3166   6.670   7.965   1.628  0.0706  0.2616  0.1824
  192POX     OE 3167   6.764   7.978   1.735 -0.0043 -0.0999  0.2929
  192POX    C1A 3168   6.744   8.073   1.825 -0.2434  0.1606 -0.0299
  192POX    O1A 3169   6.728   8.188   1.784 -0.4799 -0.0136 -0.4235
  192POX    C1B 3170   6.811   8.046   1.955 -0.1518  0.0770 -0.0947
  192POX    C1C 3171   6.903   8.157   2.005 -0.6011  0.2168  0.4254
  192POX    C1D 3172   6.969   8.114   2.136  0.4917  0.0271 -0.1726
  192POX    C1E 3173   7.088   8.020   2.117  0.2194 -0.4863  0.5778
  192POX    C1F 3174   7.146   8.001   2.257 -0.2940 -0.2068  0.8304
  192POX    C1G 3175   7.268   7.909   2.253 -0.2422 -0.1169  0.3078
  192POX    C1H 3176   7.229   7.770   2.202 -0.4804 -0.2417  0.8208
  192POX    C1I 3177   7.355   7.684   2.221 -0.0070  0.1023 -0.6578
  192POX    C1J 3178   7.355   7.553   2.243 -0.2821  0.2768  0.4368
  192POX    C1K 3179   7.226   7.472   2.249 -0.1537  0.0284 -0.0849
  192POX    C1L 3180   7.206   7.379   2.369  0.2593  0.0576  0.0047
  192POX    C1M 3181   7.064   7.332   2.397  0.3977 -0.6662 -0.4978
  192POX    C1N 3182   7.043   7.244   2.520  0.5521  0.0050  0.0111
  192POX    C1O 3183   7.096   7.323   2.640 -0.3799 -0.1011  0.5051
  192POX    C1P 3184   7.112   7.231   2.761 -0.1466 -0.3495  0.2886
  192POX    C1Q 3185   7.142   7.303   2.893 -0.6288 -0.4418  0.4543
  192POX    C1R 3186   7.016   7.371   2.945 -0.2556  0.2100  0.5163
  192POX     CZ 3187   6.542   7.891   1.666  0.5208 -0.5206  0.1884
  192POX     OZ 3188   6.506   7.911   1.803 -0.2465 -0.0938 -0.0667
  192POX    C2A 3189   6.403   7.843   1.851 -0.5343  0.2971 -0.1271
  192POX    O2A 3190   6.334   7.767   1.783 -0.0289 -0.2121 -0.0776
  192POX    C2B 3191   6.384   7.894   1.989 -0.1618 -0.1350  0.0846
  192POX    C2C 3192   6.339   7.789   2.090 -0.0042 -0.0336  0.2602
  192POX    C2D 3193   6.334   7.842   2.233 -0.0537 -0.1725  0.3105
  192POX    C2E 3194   6.274   7.748   2.337 -0.1651 -0.1721  0.2469
  192POX    C2F 3195   6.292   7.813   2.475  0.0534 -0.2436  0.2520
  192POX    C2G 3196   6.256   7.729   2.598 -0.5392 -0.1180  0.1682
  192POX    C2H 3197   6.284   7.815   2.722  0.2222 -0.1335  0.0105
  192POX    C2I 3198   6.241   7.729   2.841 -0.4228 -0.3776 -0.3932
  192POX    C2J 3199   6.261   7.813   2.967  0.0947 -0.1132 -0.6488
  192POX    C2K 3200   6.246   7.724   3.090  0.2676  0.4032 -0.2477
  192POX    C2L 3201   6.274   7.793   3.224  0.1070 -0.1442  0.0712
  192POX    C2M 3202   6.411   7.859   3.231  0.0690 -0.0038 -0.4755
  192POX    C2N 3203   6.534   7.769   3.220  0.4972  0.5781 -0.5462
  192POX    C2O 3204   6.648   7.835   3.297  0.2325  0.2573  0.1229
  192POX    C2P 3205   6.776   7.768   3.245  0.2602  0.5408 -0.1702
  193CHL    CN1 3206   2.307   5.932   0.826  0.0694 -0.3901 -0.1450
  193CHL    CN2 3207   2.322   6.148   0.953  0.0479  0.1140  0.3186
  193CHL    CN3 3208   2.113   6.054   0.918  0.3321 -0.0625 -0.0480
  193CHL    NTM 3209   2.255   6.019   0.933  0.3871  0.0330 -0.3314
  193CHL     CB 3210   2.275   5.952   1.063 -0.3230 -0.3679 -0.4241
  194PJ2     CA 3211   2.211   5.818   1.101 -0.0361 -0.5012 -0.4072
  194PJ2     OA 3212   2.069   5.813   1.089 -0.0729 -0.0067 -0.1959
  194PJ2      P 3213   2.007   5.672   1.136 -0.2037  0.0603 -0.1647
  194PJ2     OB 3214   1.863   5.682   1.106 -0.2559  0.3039  0.1621
  194PJ2     HB 3215   1.863   5.769   1.056  3.6501  0.7970  0.7002
  194PJ2     OG 3216   2.080   5.567   1.062  0.1378  0.1367  0.0631
  194PJ2     HG 3217   2.177   5.594   1.067 -0.5232  2.6270  0.5744
  194PJ2     OD 3218   2.040   5.668   1.293  0.1902 -0.1366 -0.2520
  195POX     CD 3219   1.999   5.545   1.354  0.1340 -0.0477 -0.1110
  195POX     CE 3220   2.068   5.511   1.486  0.2440 -0.0936 -0.1810
  195POX     OE 3221   1.996   5.401   1.544  0.2783 -0.4135 -0.7378
  195POX    C1A 3222   2.066   5.300   1.594  0.2277  0.0702  0.3399
  195POX    O1A 3223   2.162   5.257   1.530  0.0499  0.0645  0.0771
  195POX    C1B 3224   1.997   5.226   1.702  0.4422 -0.6780 -0.0304
  195POX    C1C 3225   2.077   5.150   1.808  0.3032 -0.5999  0.1312
  195POX    C1D 3226   1.979   5.057   1.878 -0.0565 -0.2364  0.1130
  195POX    C1E 3227   2.058   4.961   1.968  0.0127  0.0079  0.3130
  195POX    C1F 3228   2.061   5.002   2.115 -1.0849  0.3371  0.2539
  195POX    C1G 3229   2.140   4.915   2.213 -0.6647  0.1870 -0.2124
  195POX    C1H 3230   2.111   4.940   2.361 -0.0455  0.6017 -0.1598
  195POX    C1I 3231   2.190   4.839   2.444 -0.0949  0.9579  0.3244
  195POX    C1J 3232   2.247   4.864   2.562 -0.3028 -0.1125  0.6704
  195POX    C1K 3233   2.226   4.989   2.648  0.0730  0.2484  0.2427
  195POX    C1L 3234   2.269   4.968   2.793  0.6083 -0.5130 -0.0218
  195POX    C1M 3235   2.263   5.108   2.855  0.7797 -0.3672 -0.3355
  195POX    C1N 3236   2.325   5.118   2.994 -0.6842 -0.3063  0.3246
  195POX    C1O 3237   2.307   5.258   3.053 -0.0284  0.0086 -0.2116
  195POX    C1P 3238   2.338   5.254   3.203 -0.3103 -0.3202 -0.1600
  195POX    C1Q 3239   2.490   5.245   3.219 -0.3489 -0.0705  0.3633
  195POX    C1R 3240   2.506   5.274   3.369 -0.1155 -0.1782  0.3599
  195POX     CZ 3241   2.065   5.639   1.570  0.2568 -0.1235 -0.1346
  195POX     OZ 3242   2.125   5.650   1.700  0.5217 -0.1039 -0.2573
  195POX    C2A 3243   2.222   5.739   1.714  0.1015  0.2550  0.4097
  195POX    O2A 3244   2.245   5.816   1.620  0.5353 -0.5506 -0.1607
  195POX    C2B 3245   2.291   5.753   1.844  0.0702  0.1681  0.4352
  195POX    C2C 3246   2.443   5.746   1.833  0.0659 -0.0701  0.5203
  195POX    C2D 3247   2.518   5.815   1.947 -0.0451  0.3315  0.3518
  195POX    C2E 3248   2.541   5.713   2.058  0.2344 -0.4471 -0.4130
  195POX    C2F 3249   2.623   5.770   2.174 -0.1728 -0.2404 -0.2278
  195POX    C2G 3250   2.654   5.663   2.279  0.0479 -0.2829 -0.3384
  195POX    C2H 3251   2.692   5.712   2.419 -0.1301  0.8372 -0.6783
  195POX    C2I 3252   2.823   5.790   2.433  0.3057  0.0185 -0.1792
  195POX    C2J 3253   2.852   5.840   2.575  0.2013 -0.6897  0.0979
  195POX    C2K 3254   2.970   5.937   2.568  0.0213 -0.4443  0.4975
  195POX    C2L 3255   2.980   6.026   2.693 -0.3554  0.2711  0.0289
  195POX    C2M 3256   3.118   6.092   2.697 -0.3318  0.2528 -0.4166
  195POX    C2N 3257   3.140   6.169   2.827  0.2404 -0.1798 -0.2541
  195POX    C2O 3258   3.271   6.249   2.828  0.1741 -0.0711 -0.1267
  195POX    C2P 3259   3.245   6.386   2.890 -0.6544 -0.2010 -0.1674
  196CHL    CN1 3260   4.226   4.258   1.849 -0.0567 -0.4325  0.3023
  196CHL    CN2 3261   4.279   4.028   1.762 -0.2133  0.4991 -0.2191
  196CHL    CN3 3262   4.441   4.161   1.826  0.3932  0.2366  0.0370
  196CHL    NTM 3263   4.309   4.172   1.763  0.4385  0.3640 -0.0357
  196CHL     CB 3264   4.312   4.220   1.624 -0.0350 -0.3297 -0.2889
  197PJ2     CA 3265   4.180   4.247   1.551 -0.2142 -0.0401  0.1397
  197PJ2     OA 3266   4.087   4.141   1.528  0.0359 -0.3159  0.3952
  197PJ2      P 3267   3.933   4.186   1.542  0.1068  0.0127  0.1057
  197PJ2     OB 3268   3.930   4.324   1.488 -0.2118 -0.0743 -0.0999
  197PJ2     HB 3269   3.865   4.332   1.412  0.0624  0.2435 -0.3012
  197PJ2     OG 3270   3.860   4.074   1.477  0.3219  0.2142 -0.4935
  197PJ2     HG 3271   3.761   4.074   1.465  0.3480  1.7032 -0.9575
  197PJ2     OD 3272   3.897   4.168   1.697 -0.7433  0.2451 -0.0609
  198POX     CD 3273   3.880   4.036   1.749  0.5260 -0.0862 -0.4629
  198POX     CE 3274   3.896   4.025   1.901 -0.1089 -0.0549 -0.3923
  198POX     OE 3275   3.938   3.897   1.948  0.2480  0.0465 -0.4326
  198POX    C1A 3276   4.043   3.903   2.029  0.1259 -0.3973 -0.2378
  198POX    O1A 3277   4.119   4.000   2.027 -0.0828 -0.2345 -0.2537
  198POX    C1B 3278   4.071   3.773   2.095  0.0220 -0.1936  0.2154
  198POX    C1C 3279   3.994   3.759   2.226 -0.2175 -0.0741  0.0893
  198POX    C1D 3280   3.984   3.618   2.283  0.4213 -0.2341 -0.1873
  198POX    C1E 3281   3.932   3.632   2.426  0.0970  0.2843 -0.3549
  198POX    C1F 3282   3.918   3.490   2.482  0.0954  0.5572  0.3513
  198POX    C1G 3283   3.903   3.482   2.634  0.2481 -0.2265  0.3247
  198POX    C1H 3284   3.904   3.333   2.672  0.4918 -0.3649 -0.2127
  198POX    C1I 3285   3.938   3.322   2.820  0.2148  0.4847 -0.0806
  198POX    C1J 3286   3.851   3.284   2.914 -0.3552 -0.1146 -0.8437
  198POX    C1K 3287   3.700   3.265   2.897 -0.4113 -0.2799 -0.1631
  198POX    C1L 3288   3.633   3.248   3.033  0.3557 -0.3970  0.2050
  198POX    C1M 3289   3.481   3.235   3.032  0.3035  0.2021  0.1090
  198POX    C1N 3290   3.399   3.337   2.954 -1.0198 -0.1305  1.0290
  198POX    C1O 3291   3.398   3.479   3.012  0.0830  0.2658  0.1233
  198POX    C1P 3292   3.313   3.584   2.941  0.2254  0.4754  0.2658
  198POX    C1Q 3293   3.298   3.702   3.038  0.7750  0.1396  0.7678
  198POX    C1R 3294   3.213   3.809   2.969 -0.1510 -0.6696  0.6359
  198POX     CZ 3295   3.765   4.073   1.965  0.3377  0.5344  0.0847
  198POX     OZ 3296   3.760   4.063   2.107 -0.0419 -0.2407  0.0200
  198POX    C2A 3297   3.650   4.099   2.174 -0.0040  0.5114 -0.3080
  198POX    O2A 3298   3.545   4.107   2.111 -0.2976 -0.2465  0.0730
  198POX    C2B 3299   3.665   4.096   2.322  0.6894  0.5166 -0.3739
  198POX    C2C 3300   3.636   3.954   2.372  0.6916  0.6210 -0.0758
  198POX    C2D 3301   3.644   3.946   2.524 -0.4350  0.1688 -0.0347
  198POX    C2E 3302   3.567   3.819   2.562 -0.4066  0.2365  0.2521
  198POX    C2F 3303   3.573   3.806   2.714  0.2626  0.2802  0.2322
  198POX    C2G 3304   3.712   3.789   2.775  0.3905  0.3699 -0.0361
  198POX    C2H 3305   3.717   3.805   2.927  0.0575 -0.0528  0.0220
  198POX    C2I 3306   3.849   3.760   2.990  0.0547 -0.3673 -0.1942
  198POX    C2J 3307   3.832   3.775   3.141 -0.0528 -0.0858 -0.2330
  198POX    C2K 3308   3.744   3.663   3.197  0.4458 -0.5861 -0.4313
  198POX    C2L 3309   3.823   3.535   3.224  1.1974 -0.2028 -0.7967
  198POX    C2M 3310   3.898   3.544   3.357  0.1991  0.1373 -0.2471
  198POX    C2N 3311   3.801   3.561   3.474  0.0672  0.1622 -0.3597
  198POX    C2O 3312   3.709   3.445   3.513  0.0114  0.2196 -0.3206
  198POX    C2P 3313   3.656   3.451   3.656 -0.7761  0.5945 -0.6248
  199CHL    CN1 3314   3.657   3.366   1.158  1.1895  0.3541  0.0177
  199CHL    CN2 3315   3.668   3.607   1.157  0.2626 -0.1097 -0.3598
  199CHL    CN3 3316   3.851   3.476   1.237  0.6171 -0.1812 -0.2918
  199CHL    NTM 3317   3.704   3.485   1.230  0.6168  0.3973  0.3263
  199CHL     CB 3318   3.659   3.489   1.370  0.2253  0.0243  0.2140
  200PJ2     CA 3319   3.510   3.482   1.404  0.1272  0.5617 -0.0861
  200PJ2     OA 3320   3.434   3.367   1.365  0.0414  0.5073  0.2359
  200PJ2      P 3321   3.278   3.398   1.390 -0.1065 -0.0664  0.0319
  200PJ2     OB 3322   3.265   3.541   1.354  0.3126 -0.0303  0.0110
  200PJ2     HB 3323   3.350   3.565   1.309  0.2137 -0.8941 -0.6671
  200PJ2     OG 3324   3.203   3.301   1.308  0.1456 -0.2687  0.0395
  200PJ2     HG 3325   3.270   3.235   1.272 -1.5873 -2.1190  0.0446
  200PJ2     OD 3326   3.268   3.376   1.549 -0.0714  0.2078  0.0717
  201POX     CD 3327   3.262   3.238   1.584  0.1628  0.2005  0.0836
  201POX     CE 3328   3.280   3.203   1.732 -0.2824 -0.7730 -0.0850
  201POX     OE 3329   3.279   3.062   1.758 -0.1454 -0.7435  0.0788
  201POX    C1A 3330   3.358   3.012   1.853  0.4752  0.2550  0.1120
  201POX    O1A 3331   3.462   3.067   1.887  0.3981  0.3333  0.2233
  201POX    C1B 3332   3.313   2.882   1.909  0.2279  0.3902  0.2283
  201POX    C1C 3333   3.198   2.876   2.009  0.3942 -0.4939  0.3749
  201POX    C1D 3334   3.196   2.731   2.059  0.4097 -0.7219 -0.2851
  201POX    C1E 3335   3.315   2.716   2.153  0.4173 -0.3227 -0.2291
  201POX    C1F 3336   3.319   2.574   2.209 -0.4616 -0.3879 -0.3300
  201POX    C1G 3337   3.367   2.571   2.354 -0.3700 -0.1214 -0.3553
  201POX    C1H 3338   3.416   2.434   2.402 -0.7590  0.0900  0.6806
  201POX    C1I 3339   3.465   2.446   2.546 -0.2793  0.0437  0.5233
  201POX    C1J 3340   3.406   2.398   2.655 -0.4789  0.3834  0.5661
  201POX    C1K 3341   3.268   2.331   2.650 -0.4608  0.4373 -0.8202
  201POX    C1L 3342   3.241   2.231   2.762 -0.0069  0.6869 -0.4844
  201POX    C1M 3343   3.100   2.173   2.748  0.3883 -0.4215  0.0282
  201POX    C1N 3344   3.071   2.093   2.875  0.0223 -0.1032  0.1464
  201POX    C1O 3345   3.163   1.971   2.885  0.2475  0.0311 -0.2587
  201POX    C1P 3346   3.089   1.863   2.964  0.1680  0.2388 -0.0459
  201POX    C1Q 3347   3.195   1.769   3.023 -0.7687 -0.5363  0.4180
  201POX    C1R 3348   3.269   1.684   2.919 -0.8907  0.5620 -0.5887
  201POX     CZ 3349   3.162   3.269   1.802  0.0608 -0.2029 -0.0354
  201POX     OZ 3350   3.180   3.283   1.944 -0.2217  0.0615 -0.0230
  201POX    C2A 3351   3.109   3.386   1.988 -0.1821 -0.0421  0.2823
  201POX    O2A 3352   3.019   3.441   1.924  0.2877  0.5320  0.1073
  201POX    C2B 3353   3.156   3.422   2.123 -0.0878 -0.0764  0.2587
  201POX    C2C 3354   3.047   3.439   2.230  0.1801  0.8006  0.4069
  201POX    C2D 3355   3.108   3.422   2.369  0.1873 -0.3654  0.2713
  201POX    C2E 3356   3.044   3.309   2.450 -0.2924 -0.1789  0.1538
  201POX    C2F 3357   3.137   3.191   2.425 -0.4468 -0.3617  0.4331
  201POX    C2G 3358   3.127   3.070   2.518  0.0303 -0.4885  0.3270
  201POX    C2H 3359   3.233   3.061   2.628 -0.0371 -0.1632  0.4214
  201POX    C2I 3360   3.216   2.924   2.695  0.0320 -0.0393  0.6889
  201POX    C2J 3361   3.346   2.904   2.774 -0.0331 -0.1732  0.7613
  201POX    C2K 3362   3.359   2.771   2.848  0.1152 -0.3080  0.4962
  201POX    C2L 3363   3.487   2.746   2.929  0.3115  0.2464  0.3622
  201POX    C2M 3364   3.613   2.755   2.842  0.3438  0.1794  0.4022
  201POX    C2N 3365   3.738   2.728   2.925  0.5108 -0.2735 -0.0017
  201POX    C2O 3366   3.874   2.717   2.854  0.4760  0.0864 -0.1240
  201POX    C2P 3367   3.983   2.745   2.957  0.3887 -0.9566  0.2611
  202CHL    CN1 3368   4.977   8.764   1.292 -0.0241  0.5955 -0.1399
  202CHL    CN2 3369   4.960   8.534   1.330 -0.4976  0.1937 -0.4610
  202CHL    CN3 3370   5.056   8.604   1.123 -0.3221  0.6421 -0.2175
  202CHL    NTM 3371   4.954   8.636   1.224 -0.2094  0.6025 -0.0912
  202CHL     CB 3372   4.823   8.638   1.158 -0.2137  0.3681 -0.0929
  203PJ2     CA 3373   4.693   8.636   1.238 -0.3153  0.0089 -0.2664
  203PJ2     OA 3374   4.658   8.743   1.326  0.0051 -0.0121 -0.1152
  203PJ2      P 3375   4.513   8.806   1.297  0.0299  0.0814 -0.0401
  203PJ2     OB 3376   4.552   8.931   1.229  0.5023 -0.2727 -0.4266
  203PJ2     HB 3377   4.468   8.971   1.192  1.6944  1.3685 -1.5387
  203PJ2     OG 3378   4.435   8.713   1.211  0.2322 -0.6390  0.5430
  203PJ2     HG 3379   4.339   8.730   1.192  0.7580  1.5204 -0.5204
  203PJ2     OD 3380   4.443   8.828   1.440  0.7016  0.0704  0.2898
  204POX     CD 3381   4.419   8.956   1.498 -0.2937  0.0546 -0.0776
  204POX     CE 3382   4.377   8.972   1.644 -0.0173  0.3658 -0.0303
  204POX     OE 3383   4.375   9.108   1.688  0.0427  0.5835 -0.6938
  204POX    C1A 3384   4.272   9.187   1.659 -0.3420  0.1847 -0.4275
  204POX    O1A 3385   4.185   9.148   1.581 -0.3908 -0.0833 -0.2379
  204POX    C1B 3386   4.297   9.323   1.711  0.1034 -0.0767  0.0469
  204POX    C1C 3387   4.162   9.394   1.720  0.0756 -0.1433  0.1581
  204POX    C1D 3388   4.090   9.353   1.848 -0.1214 -0.0553  0.0760
  204POX    C1E 3389   3.955   9.424   1.857  0.0338  0.3332 -0.6031
  204POX    C1F 3390   3.960   9.565   1.917  0.4965 -0.0635  0.3064
  204POX    C1G 3391   3.824   9.631   1.937  0.4730  0.0236 -0.1265
  204POX    C1H 3392   3.762   9.568   2.062 -0.2010  0.4389 -0.2470
  204POX    C1I 3393   3.646   9.661   2.100 -0.1975  0.2285  0.2861
  204POX    C1J 3394   3.650   9.706   2.225  0.1597  0.4601  0.1925
  204POX    C1K 3395   3.765   9.682   2.323  0.3459 -0.1296 -0.1678
  204POX    C1L 3396   3.711   9.666   2.465 -0.1324 -0.3618 -0.3737
  204POX    C1M 3397   3.812   9.602   2.560  0.2941  0.3877 -0.3149
  204POX    C1N 3398   3.743   9.555   2.689 -0.0218  0.3034 -0.5127
  204POX    C1O 3399   3.834   9.518   2.807 -0.1992  0.2607 -0.3896
  204POX    C1P 3400   3.759   9.484   2.936 -0.2400  0.3510 -0.3895
  204POX    C1Q 3401   3.696   9.610   2.994 -0.4085  0.0986 -0.0226
  204POX    C1R 3402   3.585   9.589   3.097 -0.1549 -0.2307  0.1838
  204POX     CZ 3403   4.486   8.888   1.710 -0.0182  0.2057 -0.2308
  204POX     OZ 3404   4.436   8.766   1.767  0.3720  0.2361  0.1852
  204POX    C2A 3405   4.503   8.651   1.760 -0.4257 -0.2132 -0.1700
  204POX    O2A 3406   4.614   8.660   1.708 -0.7624  0.2131 -0.8311
  204POX    C2B 3407   4.454   8.534   1.835 -0.3210 -0.2294 -0.1275
  204POX    C2C 3408   4.409   8.544   1.981 -0.1447 -0.7980 -0.0336
  204POX    C2D 3409   4.529   8.559   2.076  0.0246  0.9539 -0.4984
  204POX    C2E 3410   4.467   8.563   2.215  0.3436 -0.7372 -0.2858
  204POX    C2F 3411   4.558   8.548   2.337 -0.0129  0.3062  0.1235
  204POX    C2G 3412   4.484   8.545   2.471  0.1098 -0.1044  0.1813
  204POX    C2H 3413   4.389   8.425   2.468  0.1552 -0.1239 -0.6224
  204POX    C2I 3414   4.326   8.421   2.607  0.2768 -0.6825 -0.5837
  204POX    C2J 3415   4.227   8.305   2.619 -0.9918  0.4160 -0.1917
  204POX    C2K 3416   4.175   8.305   2.763  0.1151 -0.3915  0.2220
  204POX    C2L 3417   4.068   8.197   2.775  0.5332 -0.8232  0.0972
  204POX    C2M 3418   4.045   8.158   2.921 -0.1963  0.4015  0.3222
  204POX    C2N 3419   3.944   8.044   2.932  0.0671  0.0944 -0.3529
  204POX    C2O 3420   4.010   7.910   2.903  0.3062  0.0364  0.4197
  204POX    C2P 3421   3.901   7.807   2.874  0.2005  0.3276 -0.2380
  205CHL    CN1 3422   6.328   4.323   1.092 -0.5508  0.5563  0.6330
  205CHL    CN2 3423   6.318   4.384   1.318 -0.0624  0.3716  0.0081
  205CHL    CN3 3424   6.404   4.539   1.179  0.6932  0.0074 -0.5338
  205CHL    NTM 3425   6.402   4.393   1.198  0.3728  0.1172  0.2909
  205CHL     CB 3426   6.539   4.341   1.204  0.2440 -0.2888 -0.2359
  206PJ2     CA 3427   6.570   4.211   1.278  0.5295 -0.4611 -0.6559
  206PJ2     OA 3428   6.507   4.101   1.212 -0.1958 -0.1103 -0.5544
  206PJ2      P 3429   6.542   3.962   1.286  0.0567 -0.0546 -0.5687
  206PJ2     OB 3430   6.464   3.846   1.237  0.2169 -0.3600 -0.1060
  206PJ2     HB 3431   6.396   3.892   1.180 -1.4900  0.0137  2.1344
  206PJ2     OG 3432   6.690   3.961   1.294  0.0221 -0.0972  0.1138
  206PJ2     HG 3433   6.724   3.871   1.266  3.1451  1.3196 -1.0779
  206PJ2     OD 3434   6.491   3.983   1.437  0.3519 -0.1100 -0.4608
  207POX     CD 3435   6.358   3.948   1.478  0.5297  0.2258  0.4208
  207POX     CE 3436   6.342   3.917   1.627 -0.6119 -0.0426  0.2500
  207POX     OE 3437   6.327   4.040   1.698  0.3340  0.1715  0.0919
  207POX    C1A 3438   6.212   4.055   1.764 -0.0375 -0.0642 -0.4970
  207POX    O1A 3439   6.116   3.979   1.762  0.1925 -0.3905  0.5687
  207POX    C1B 3440   6.215   4.167   1.861  0.0865 -0.2217 -0.3191
  207POX    C1C 3441   6.265   4.101   1.989 -0.2808  0.1568  0.0189
  207POX    C1D 3442   6.318   4.209   2.084  0.3120 -0.2539  0.1578
  207POX    C1E 3443   6.335   4.148   2.224  0.7274 -0.3739  0.0557
  207POX    C1F 3444   6.351   4.260   2.328  0.0651 -0.1888 -0.0381
  207POX    C1G 3445   6.335   4.220   2.475 -0.0637 -0.0656 -0.0187
  207POX    C1H 3446   6.416   4.321   2.556 -0.1127  0.0185 -0.0738
  207POX    C1I 3447   6.337   4.448   2.588  0.3073  0.1251  0.5768
  207POX    C1J 3448   6.367   4.530   2.688 -0.1239  0.4117  0.4721
  207POX    C1K 3449   6.486   4.513   2.783  0.2588  0.5820  0.0254
  207POX    C1L 3450   6.455   4.583   2.915  0.2517  0.2346  0.2079
  207POX    C1M 3451   6.558   4.575   3.028  0.0047 -0.7885  0.3686
  207POX    C1N 3452   6.504   4.634   3.159  0.2641  0.2655  0.0069
  207POX    C1O 3453   6.613   4.609   3.264  0.4233  0.2592 -0.1570
  207POX    C1P 3454   6.573   4.647   3.407  0.0276 -0.4197 -0.0827
  207POX    C1Q 3455   6.684   4.610   3.505  0.1335 -0.3343 -0.1699
  207POX    C1R 3456   6.630   4.646   3.644 -0.5259 -0.7357 -0.3195
  207POX     CZ 3457   6.447   3.820   1.681 -0.4920  0.0543  0.1927
  207POX     OZ 3458   6.458   3.805   1.823 -0.2679  0.1702  0.1865
  207POX    C2A 3459   6.525   3.704   1.878 -0.8236 -0.2360  0.1179
  207POX    O2A 3460   6.570   3.618   1.802 -0.2884 -0.2368  0.4344
  207POX    C2B 3461   6.531   3.709   2.026 -0.3915  0.0335  0.0931
  207POX    C2C 3462   6.405   3.679   2.107 -0.5069 -0.0982 -0.1332
  207POX    C2D 3463   6.438   3.694   2.256 -0.2585 -0.3526 -0.1630
  207POX    C2E 3464   6.313   3.709   2.343 -0.2125  0.4070 -0.2235
  207POX    C2F 3465   6.352   3.781   2.472  0.0480  0.2344 -0.2051
  207POX    C2G 3466   6.232   3.795   2.564  0.0617  0.4384 -0.2182
  207POX    C2H 3467   6.262   3.899   2.673  0.1940  0.1720  0.0019
  207POX    C2I 3468   6.131   3.919   2.749 -0.0472 -0.4457 -0.2456
  207POX    C2J 3469   6.012   3.950   2.658 -0.0209 -0.1841 -0.1920
  207POX    C2K 3470   5.871   3.967   2.715 -0.0111  0.4275 -0.3389
  207POX    C2L 3471   5.842   4.107   2.769  0.2115  0.2971  0.1245
  207POX    C2M 3472   5.704   4.110   2.835  0.0270 -0.1585 -0.2371
  207POX    C2N 3473   5.665   4.247   2.891 -0.3398  0.0143 -0.9036
  207POX    C2O 3474   5.524   4.279   2.943 -0.2022 -0.7641 -0.0195
  207POX    C2P 3475   5.477   4.188   3.056 -0.0976 -0.6670  0.1031
  208CHL    CN1 3476   5.038   4.537   1.382 -0.1960 -0.1320 -0.2393
  208CHL    CN2 3477   5.135   4.706   1.501 -0.2696 -0.4363  0.0511
  208CHL    CN3 3478   5.111   4.737   1.263 -0.1614 -0.1262  0.1030
  208CHL    NTM 3479   5.141   4.641   1.369 -0.0563 -0.2454 -0.0342
  208CHL     CB 3480   5.268   4.569   1.351  0.1470 -0.0635  0.6413
  209PJ2     CA 3481   5.408   4.630   1.341  0.0201  0.1376  0.0509
  209PJ2     OA 3482   5.434   4.717   1.231 -0.0129 -0.2973 -0.3030
  209PJ2      P 3483   5.586   4.770   1.223 -0.0777 -0.0850 -0.1347
  209PJ2     OB 3484   5.663   4.682   1.314 -0.3893 -0.1574  0.0621
  209PJ2     HB 3485   5.754   4.672   1.273  0.6058 -0.5797  2.2257
  209PJ2     OG 3486   5.617   4.790   1.080 -0.1319  0.3487 -0.0875
  209PJ2     HG 3487   5.710   4.823   1.066 -0.4573  0.7554 -1.4395
  209PJ2     OD 3488   5.564   4.915   1.289 -0.2424 -0.1253 -0.1008
  210POX     CD 3489   5.601   4.938   1.425 -0.4024 -0.2362 -0.0380
  210POX     CE 3490   5.749   4.926   1.465 -0.4334  0.0018  0.1563
  210POX     OE 3491   5.758   4.960   1.603 -0.0910  0.1308  0.1033
  210POX    C1A 3492   5.836   4.887   1.682 -0.0377  0.0398 -0.0345
  210POX    O1A 3493   5.874   4.776   1.644  0.4860  0.2750 -0.1886
  210POX    C1B 3494   5.882   4.950   1.807  0.4546 -0.1008 -0.1428
  210POX    C1C 3495   5.828   4.868   1.925  0.2369 -0.1603 -0.2825
  210POX    C1D 3496   5.830   4.953   2.053 -0.2499 -0.5675  0.0018
  210POX    C1E 3497   5.812   4.879   2.185  0.2627 -0.9543 -0.1373
  210POX    C1F 3498   5.835   4.968   2.308 -0.6590 -0.6739 -0.1545
  210POX    C1G 3499   5.756   4.925   2.431 -0.4710 -0.4105  0.0582
  210POX    C1H 3500   5.794   5.013   2.551  0.4126 -0.9748  0.2008
  210POX    C1I 3501   5.699   4.981   2.667  0.0667  0.0582  0.2139
  210POX    C1J 3502   5.732   4.914   2.777  0.0260 -0.6289 -0.1885
  210POX    C1K 3503   5.874   4.865   2.806  0.3800  0.1864 -0.5180
  210POX    C1L 3504   5.869   4.712   2.804 -0.0494  0.1931 -0.1209
  210POX    C1M 3505   6.004   4.648   2.839  0.1065  0.3565 -0.4184
  210POX    C1N 3506   6.067   4.690   2.971  0.3275 -0.3775 -0.2863
  210POX    C1O 3507   6.007   4.616   3.091 -0.1178  0.4086 -0.0216
  210POX    C1P 3508   6.093   4.650   3.213  0.1035  0.0275 -0.0694
  210POX    C1Q 3509   6.030   4.586   3.336 -0.1573 -0.4215 -0.4339
  210POX    C1R 3510   6.013   4.434   3.334 -0.1523 -0.4452  0.6046
  210POX     CZ 3511   5.831   5.030   1.389 -0.4220  0.1716  0.4042
  210POX     OZ 3512   5.974   5.015   1.387 -0.4366  0.0712  0.0080
  210POX    C2A 3513   6.028   4.926   1.306 -0.4284  0.4002 -0.3511
  210POX    O2A 3514   5.962   4.879   1.213  0.0864  0.0357 -0.5418
  210POX    C2B 3515   6.168   4.897   1.347 -0.6189 -0.1706 -0.0978
  210POX    C2C 3516   6.170   4.795   1.461 -0.0094 -0.2859 -0.2124
  210POX    C2D 3517   6.303   4.735   1.510 -0.1753 -0.3875  0.1196
  210POX    C2E 3518   6.286   4.627   1.616  0.6101 -0.5132  0.1227
  210POX    C2F 3519   6.236   4.679   1.750  0.8238 -0.1597  0.0641
  210POX    C2G 3520   6.166   4.584   1.847  0.7224  0.0160  0.1631
  210POX    C2H 3521   6.152   4.623   1.994  0.2897  0.3315  0.0399
  210POX    C2I 3522   6.062   4.526   2.071  0.4998  0.4735  0.4691
  210POX    C2J 3523   6.056   4.571   2.217 -0.2173  0.3136  0.4920
  210POX    C2K 3524   5.948   4.493   2.293 -0.2525 -0.3835 -0.2590
  210POX    C2L 3525   5.938   4.532   2.441  0.2716  0.0433 -0.3353
  210POX    C2M 3526   5.823   4.459   2.508  0.1683  0.6632  0.1727
  210POX    C2N 3527   5.686   4.507   2.459 -0.1883 -0.6826 -0.2028
  210POX    C2O 3528   5.566   4.439   2.525 -0.4897 -0.2495 -0.3022
  210POX    C2P 3529   5.556   4.295   2.475  0.0962 -0.3235 -0.2134
  211CHL    CN1 3530   6.616   6.398   0.844 -0.6336  0.0312 -0.3644
  211CHL    CN2 3531   6.567   6.171   0.843  0.0277 -0.0552  0.2216
  211CHL    CN3 3532   6.432   6.326   0.982  0.3563  0.8125  0.2277
  211CHL    NTM 3533   6.564   6.290   0.929  0.1004  0.0376  0.0950
  211CHL     CB 3534   6.661   6.259   1.035 -0.1733 -0.3003  0.2484
  212PJ2     CA 3535   6.723   6.366   1.126  0.2083 -0.5090  0.2334
  212PJ2     OA 3536   6.636   6.463   1.184  0.2886 -0.0731 -0.3632
  212PJ2      P 3537   6.724   6.576   1.259 -0.1311  0.0305 -0.0202
  212PJ2     OB 3538   6.811   6.609   1.144  0.1404  0.3855  0.2878
  212PJ2     HB 3539   6.884   6.665   1.182 -1.4936  0.9425  2.8547
  212PJ2     OG 3540   6.611   6.657   1.308 -0.3092 -0.0811 -0.2465
  212PJ2     HG 3541   6.529   6.614   1.270  0.5047 -0.1619 -2.0379
  212PJ2     OD 3542   6.796   6.486   1.372 -0.0062  0.0090 -0.1163
  213POX     CD 3543   6.730   6.480   1.499 -0.0736  0.6480 -0.1193
  213POX     CE 3544   6.778   6.377   1.601 -0.1420  0.3857 -0.3522
  213POX     OE 3545   6.705   6.388   1.724 -0.3859  0.2292 -0.4813
  213POX    C1A 3546   6.617   6.293   1.751  0.3286 -0.1831  0.4573
  213POX    O1A 3547   6.585   6.214   1.662 -0.2148  0.2116  0.2999
  213POX    C1B 3548   6.552   6.290   1.884 -0.1718 -0.6744  0.2056
  213POX    C1C 3549   6.644   6.206   1.972  0.5212 -0.1953 -0.0553
  213POX    C1D 3550   6.574   6.163   2.101  0.4951 -0.1230 -0.0455
  213POX    C1E 3551   6.654   6.066   2.188 -0.0033 -0.5953 -0.1026
  213POX    C1F 3552   6.573   6.027   2.312 -0.0977  0.4549  0.1791
  213POX    C1G 3553   6.648   5.935   2.409 -0.1393  0.1778 -0.0514
  213POX    C1H 3554   6.558   5.872   2.515 -0.1861  0.3233 -0.0056
  213POX    C1I 3555   6.607   5.880   2.660  0.2571 -0.5061 -0.1062
  213POX    C1J 3556   6.521   5.910   2.757  0.4362 -0.3269 -0.0025
  213POX    C1K 3557   6.369   5.903   2.754  0.4178  0.2838 -0.6172
  213POX    C1L 3558   6.299   5.999   2.851  0.1335 -0.3112 -0.2248
  213POX    C1M 3559   6.317   5.979   3.001  0.0551 -0.4388 -0.2327
  213POX    C1N 3560   6.245   5.849   3.040  0.0182 -0.4199 -0.2373
  213POX    C1O 3561   6.287   5.826   3.186 -0.4361 -0.0973 -0.0526
  213POX    C1P 3562   6.230   5.699   3.250  0.2150 -0.0633  0.5969
  213POX    C1Q 3563   6.266   5.580   3.160 -0.0259  0.2455  0.0875
  213POX    C1R 3564   6.210   5.452   3.223  0.4084 -0.1226 -0.2741
  213POX     CZ 3565   6.927   6.409   1.611 -0.1076  0.1568 -0.1235
  213POX     OZ 3566   7.006   6.339   1.708  0.3158 -0.3453 -0.8233
  213POX    C2A 3567   7.137   6.360   1.696  0.3630 -0.0710  0.0729
  213POX    O2A 3568   7.186   6.410   1.595  0.4954  0.1015  0.2219
  213POX    C2B 3569   7.223   6.315   1.807 -0.1845 -0.1032  0.4922
  213POX    C2C 3570   7.255   6.429   1.903 -0.1151 -0.1928  0.5747
  213POX    C2D 3571   7.284   6.353   2.033 -0.3701 -0.6205  0.3822
  213POX    C2E 3572   7.304   6.461   2.139  0.0257  0.2811 -0.5966
  213POX    C2F 3573   7.328   6.387   2.271  0.1653  0.3250 -0.5975
  213POX    C2G 3574   7.344   6.483   2.389  0.3242 -0.6238  0.1620
  213POX    C2H 3575   7.375   6.402   2.515  0.4309 -0.8465 -0.0086
  213POX    C2I 3576   7.385   6.487   2.642  0.4243 -0.3979 -0.3064
  213POX    C2J 3577   7.244   6.527   2.687  0.5189  0.1142 -0.4590
  213POX    C2K 3578   7.251   6.612   2.813  0.4571  0.0382 -0.4043
  213POX    C2L 3579   7.110   6.628   2.870  0.5069 -0.4228 -0.1525
  213POX    C2M 3580   7.098   6.679   3.014  0.0476  0.8885 -0.6465
  213POX    C2N 3581   6.949   6.705   3.039  0.1443  0.3301  0.5847
  213POX    C2O 3582   6.944   6.797   3.161  0.0203  0.7651  0.2534
  213POX    C2P 3583   6.953   6.947   3.132  0.2776  0.6790 -0.1151
  214CHL    CN1 3584   2.586   3.845   1.074 -0.2142 -0.1181  0.1815
  214CHL    CN2 3585   2.580   3.678   0.885  0.4185  0.1021 -0.1993
  214CHL    CN3 3586   2.721   3.656   1.081  0.3533  0.2432 -0.3118
  214CHL    NTM 3587   2.593   3.705   1.029  0.2006  0.0100 -0.1620
  214CHL     CB 3588   2.493   3.622   1.098  0.0722  0.6203  0.3987
  215PJ2     CA 3589   2.348   3.663   1.125 -0.2858 -0.2739 -0.1288
  215PJ2     OA 3590   2.287   3.730   1.015 -0.0929  0.4832  0.2217
  215PJ2      P 3591   2.140   3.667   0.994  0.2373 -0.1846 -0.1188
  215PJ2     OB 3592   2.122   3.779   0.899 -0.3717  0.0183  0.2283
  215PJ2     HB 3593   2.095   3.735   0.814  2.5020 -0.3171 -0.6242
  215PJ2     OG 3594   2.182   3.529   0.961  0.0416 -0.3225  0.2094
  215PJ2     HG 3595   2.106   3.468   0.936  1.3508 -1.1008 -2.1087
  215PJ2     OD 3596   2.076   3.685   1.141  0.3528  0.0783 -0.0989
  216POX     CD 3597   2.019   3.812   1.170 -0.1517 -0.1743  0.0362
  216POX     CE 3598   1.934   3.805   1.297  0.2164  0.1100  0.3004
  216POX     OE 3599   1.872   3.929   1.332  0.1663  0.0737  0.3402
  216POX    C1A 3600   1.739   3.938   1.322  0.1896 -0.0472 -0.0832
  216POX    O1A 3601   1.685   3.857   1.246 -0.0238  0.0887 -0.0762
  216POX    C1B 3602   1.690   4.068   1.371 -0.1311 -0.2377  0.1037
  216POX    C1C 3603   1.607   4.066   1.500 -0.1057  0.0481  0.1257
  216POX    C1D 3604   1.476   3.988   1.491 -0.2441  0.3649 -0.6883
  216POX    C1E 3605   1.387   4.015   1.612 -0.0275  0.1459 -0.4787
  216POX    C1F 3606   1.249   3.957   1.582  0.2575 -0.7182 -0.1353
  216POX    C1G 3607   1.153   4.023   1.682  0.2884 -0.4155 -0.3077
  216POX    C1H 3608   1.176   3.967   1.822  0.3509  0.6789  0.1278
  216POX    C1I 3609   1.083   4.044   1.917  0.0797  0.6537 -0.1188
  216POX    C1J 3610   0.996   3.982   1.996  0.0892  0.1751 -0.4712
  216POX    C1K 3611   0.983   3.830   2.001  0.8043  0.1182 -0.2732
  216POX    C1L 3612   0.970   3.773   2.142  0.3130 -0.4278 -0.5386
  216POX    C1M 3613   0.980   3.621   2.162  0.4154 -0.3292  0.1801
  216POX    C1N 3614   0.906   3.583   2.290 -0.4594  0.6294 -0.0307
  216POX    C1O 3615   0.866   3.439   2.258  0.0446  0.4857 -0.0096
  216POX    C1P 3616   0.791   3.380   2.377  0.3760 -0.0349 -0.0516
  216POX    C1Q 3617   0.750   3.235   2.351  0.2598 -0.0599  0.2692
  216POX    C1R 3618   0.702   3.170   2.481 -0.4173  0.3574  0.2272
  216POX     CZ 3619   2.026   3.768   1.414 -0.1911 -0.2714  0.5030
  216POX     OZ 3620   1.997   3.803   1.549 -0.0200  0.1329  0.4355
  216POX    C2A 3621   1.972   3.707   1.637  0.1437 -0.1757  0.1445
  216POX    O2A 3622   1.954   3.589   1.605  0.4352 -0.2808  0.3536
  216POX    C2B 3623   2.001   3.747   1.777  0.2127 -0.1156  0.1130
  216POX    C2C 3624   2.119   3.665   1.828 -0.2221 -0.6362  0.2858
  216POX    C2D 3625   2.146   3.715   1.970  0.4237  1.1527 -0.4527
  216POX    C2E 3626   2.272   3.650   2.028 -0.4244 -0.1648 -0.0731
  216POX    C2F 3627   2.268   3.657   2.181 -0.3641 -0.3525 -0.0631
  216POX    C2G 3628   2.393   3.612   2.257 -0.3234 -0.4757 -0.2005
  216POX    C2H 3629   2.384   3.645   2.407  0.4616 -0.7331 -0.0943
  216POX    C2I 3630   2.525   3.646   2.467  0.5185  0.3475 -0.2332
  216POX    C2J 3631   2.526   3.692   2.613 -0.5303 -0.5330  0.0553
  216POX    C2K 3632   2.672   3.694   2.657 -0.2986 -0.0129 -0.7239
  216POX    C2L 3633   2.682   3.734   2.804 -0.3751 -1.2202 -0.3748
  216POX    C2M 3634   2.828   3.744   2.848 -0.5384  0.2710 -0.1167
  216POX    C2N 3635   2.907   3.614   2.861  0.2247  0.7395 -0.0242
  216POX    C2O 3636   2.877   3.540   2.991  0.3696 -0.2846 -0.5647
  216POX    C2P 3637   2.965   3.416   3.011 -0.1529 -0.5005  0.5236
  217CHL    CN1 3638   3.160   3.631   1.718  0.0230  0.0859  0.2748
  217CHL    CN2 3639   2.995   3.775   1.626 -0.5022 -0.1309  0.4307
  217CHL    CN3 3640   3.091   3.816   1.836 -0.3118 -0.0553 -0.1049
  217CHL    NTM 3641   3.122   3.772   1.700 -0.1938 -0.0187 -0.0897
  217CHL     CB 3642   3.217   3.846   1.615  0.1345 -0.1641  0.1454
  218PJ2     CA 3643   3.360   3.858   1.666  0.2192 -0.1591 -0.0930
  218PJ2     OA 3644   3.431   3.733   1.665 -0.2363 -0.4178 -0.0588
  218PJ2      P 3645   3.583   3.751   1.715 -0.2995 -0.0591  0.0086
  218PJ2     OB 3646   3.634   3.612   1.707 -0.0329  0.0328  0.1046
  218PJ2     HB 3647   3.567   3.549   1.746 -0.8192  0.5571 -0.3683
  218PJ2     OG 3648   3.643   3.844   1.618  0.0297  0.0772  0.3411
  218PJ2     HG 3649   3.742   3.836   1.610  0.3729  1.2684  2.5405
  218PJ2     OD 3650   3.562   3.797   1.868 -0.2730  0.0923 -0.0336
  219POX     CD 3651   3.532   3.681   1.946  0.2807  0.0378  0.1001
  219POX     CE 3652   3.494   3.701   2.093 -0.0819 -0.0919  0.0245
  219POX     OE 3653   3.462   3.579   2.160 -0.3298 -0.2368 -0.3541
  219POX    C1A 3654   3.547   3.481   2.189 -0.3871 -0.5106 -1.1056
  219POX    O1A 3655   3.660   3.496   2.143 -0.2794 -0.4686 -0.8273
  219POX    C1B 3656   3.490   3.379   2.279 -0.0074  0.0636 -0.2055
  219POX    C1C 3657   3.551   3.241   2.254  0.3654  0.2389 -0.2820
  219POX    C1D 3658   3.671   3.225   2.347 -0.3034 -0.1559  0.5371
  219POX    C1E 3659   3.728   3.083   2.355  0.2451  0.0197 -0.1222
  219POX    C1F 3660   3.621   2.997   2.422 -0.1286  0.1217 -0.5793
  219POX    C1G 3661   3.668   2.852   2.440 -0.2202  0.1227 -0.3363
  219POX    C1H 3662   3.716   2.787   2.311 -0.3730 -0.5905 -0.0394
  219POX    C1I 3663   3.777   2.650   2.339  0.2650 -0.1548  0.7472
  219POX    C1J 3664   3.905   2.616   2.333  0.1550 -0.4318 -0.0969
  219POX    C1K 3665   4.021   2.713   2.307  0.0593 -0.3237 -0.1191
  219POX    C1L 3666   4.093   2.748   2.437 -0.2919  0.4567 -0.1255
  219POX    C1M 3667   4.196   2.860   2.430 -0.1546  0.3297 -0.1484
  219POX    C1N 3668   4.131   2.998   2.414  0.1759  0.4395 -0.5826
  219POX    C1O 3669   4.221   3.121   2.423  0.7081 -0.0025  0.3511
  219POX    C1P 3670   4.326   3.133   2.312 -0.3494  0.1042 -0.6505
  219POX    C1Q 3671   4.263   3.179   2.180 -0.6581 -0.0777 -0.5681
  219POX    C1R 3672   4.213   3.323   2.195  0.0761  0.1506 -0.2679
  219POX     CZ 3673   3.375   3.796   2.098  0.3589  0.4698 -0.0421
  219POX     OZ 3674   3.334   3.828   2.232 -0.1256 -0.1045 -0.0464
  219POX    C2A 3675   3.221   3.898   2.240 -0.1932 -0.2300  0.0848
  219POX    O2A 3676   3.154   3.920   2.139  0.1352 -0.2033 -0.1286
  219POX    C2B 3677   3.179   3.938   2.376  0.3654 -0.1518  0.2393
  219POX    C2C 3678   3.236   4.072   2.422  0.1641  0.0869 -0.2023
  219POX    C2D 3679   3.240   4.079   2.575  0.1566 -0.2733 -0.1858
  219POX    C2E 3680   3.282   4.214   2.632  0.3942 -0.1328 -0.6834
  219POX    C2F 3681   3.434   4.235   2.628  0.3380  0.4824  0.1708
  219POX    C2G 3682   3.470   4.383   2.610 -0.2938  0.6178 -0.0065
  219POX    C2H 3683   3.623   4.388   2.603 -0.2492 -0.3284  0.1381
  219POX    C2I 3684   3.695   4.317   2.717  0.3129  0.0358  0.0139
  219POX    C2J 3685   3.840   4.364   2.722  0.3589 -0.1576  0.5778
  219POX    C2K 3686   3.873   4.433   2.855  0.2018 -0.1519  0.6131
  219POX    C2L 3687   3.996   4.521   2.838 -0.0455  0.0505 -0.1640
  219POX    C2M 3688   4.011   4.628   2.946 -0.1764  0.2030 -0.2967
  219POX    C2N 3689   4.043   4.557   3.078  0.4185  0.0505 -0.5187
  219POX    C2O 3690   4.174   4.484   3.050 -0.1019 -0.6752 -1.0997
  219POX    C2P 3691   4.207   4.387   3.163 -0.0414  0.6774  0.0639
  220CHL    CN1 3692   3.502   6.075   0.882  0.7567  0.2721  0.8342
  220CHL    CN2 3693   3.333   6.237   0.877 -0.1136  0.7029  0.2576
  220CHL    CN3 3694   3.526   6.262   0.740 -0.2297  0.3361  0.0387
  220CHL    NTM 3695   3.479   6.220   0.873 -0.1885  0.0786 -0.0266
  220CHL     CB 3696   3.540   6.280   0.993 -0.4681  0.2299  0.0402
  221PJ2     CA 3697   3.596   6.422   0.993  0.0480  0.0263 -0.1426
  221PJ2     OA 3698   3.483   6.504   0.963 -0.0010 -0.0510 -0.1660
  221PJ2      P 3699   3.525   6.658   0.949  0.2960 -0.1116  0.0737
  221PJ2     OB 3700   3.655   6.665   0.878  0.2406  0.1582 -0.0034
  221PJ2     HB 3701   3.707   6.580   0.887  1.6223  0.8139 -1.3214
  221PJ2     OG 3702   3.401   6.710   0.887 -0.0255 -0.6686  0.2443
  221PJ2     HG 3703   3.330   6.641   0.893 -1.2205  0.5032 -0.0010
  221PJ2     OD 3704   3.552   6.706   1.101 -0.6015 -0.6637  0.4122
  222POX     CD 3705   3.428   6.728   1.170 -0.5211 -0.1471  0.3988
  222POX     CE 3706   3.451   6.745   1.320  0.3276  0.1716  0.2430
  222POX     OE 3707   3.335   6.771   1.400  0.0330  0.3343 -0.2330
  222POX    C1A 3708   3.264   6.664   1.435  0.3850  0.2043  0.0850
  222POX    O1A 3709   3.282   6.548   1.401  0.3719  0.2015  0.0883
  222POX    C1B 3710   3.162   6.699   1.536  0.2729 -0.1260  0.0840
  222POX    C1C 3711   3.114   6.600   1.643  0.1092  0.2185  0.3311
  222POX    C1D 3712   3.045   6.663   1.764 -0.7612 -0.3607  0.1459
  222POX    C1E 3713   2.957   6.559   1.835 -0.3517 -0.8047  0.0101
  222POX    C1F 3714   2.857   6.626   1.930 -0.0058 -0.2745  0.0071
  222POX    C1G 3715   2.938   6.659   2.055 -0.0731 -0.1265  0.0117
  222POX    C1H 3716   2.842   6.716   2.159  0.2331  0.2381  0.0978
  222POX    C1I 3717   2.927   6.761   2.277 -0.0702 -0.2689  0.5125
  222POX    C1J 3718   2.886   6.806   2.395 -0.2193 -0.5132  0.5527
  222POX    C1K 3719   2.740   6.820   2.441 -0.4065 -0.7251  0.0302
  222POX    C1L 3720   2.743   6.791   2.591 -0.0717 -0.5393  0.0610
  222POX    C1M 3721   2.606   6.817   2.653 -0.0094  0.1182 -0.0772
  222POX    C1N 3722   2.635   6.850   2.800 -0.2650  0.1601 -0.0358
  222POX    C1O 3723   2.511   6.883   2.883 -0.1682  0.0101  0.1670
  222POX    C1P 3724   2.542   6.919   3.029  0.0555  0.2930  0.0488
  222POX    C1Q 3725   2.606   6.804   3.107 -0.1624  0.2293  0.1348
  222POX    C1R 3726   2.710   6.866   3.201 -0.3914  0.0161  0.5317
  222POX     CZ 3727   3.532   6.874   1.328  1.0605 -0.2376 -0.5183
  222POX     OZ 3728   3.599   6.904   1.451  0.4391 -0.4015 -0.1375
  222POX    C2A 3729   3.681   7.008   1.462  0.3371 -0.3058 -0.2716
  222POX    O2A 3730   3.701   7.086   1.370 -0.6626  0.1804 -0.0964
  222POX    C2B 3731   3.757   7.021   1.589 -0.3004 -0.1431  0.0998
  222POX    C2C 3732   3.713   7.131   1.685 -0.1984 -0.1430  0.1464
  222POX    C2D 3733   3.809   7.143   1.804 -0.2061  0.0228  0.1356
  222POX    C2E 3734   3.764   7.253   1.901  0.0136  0.6649 -0.4754
  222POX    C2F 3735   3.647   7.208   1.989  0.5923 -0.0771 -0.0744
  222POX    C2G 3736   3.580   7.327   2.056  0.4145  0.1633 -0.6659
  222POX    C2H 3737   3.503   7.416   1.958  0.4583  0.6213 -0.2894
  222POX    C2I 3738   3.415   7.509   2.042  0.1332  0.4340 -0.4207
  222POX    C2J 3739   3.314   7.582   1.953 -0.3700  0.0239 -0.1895
  222POX    C2K 3740   3.373   7.688   1.860 -0.0958  0.0431  0.0057
  222POX    C2L 3741   3.415   7.818   1.927  0.3360 -0.1313  0.0796
  222POX    C2M 3742   3.502   7.920   1.853  0.2343  0.0774  0.2437
  222POX    C2N 3743   3.416   7.975   1.739  0.3175  0.0154  0.1503
  222POX    C2O 3744   3.475   8.098   1.671 -0.4543  0.2174 -0.1667
  222POX    C2P 3745   3.611   8.074   1.606 -0.2515 -0.1929  0.4048
  223CHL    CN1 3746   3.780   7.026   1.054  0.5525  0.0757  0.1530
  223CHL    CN2 3747   3.968   7.011   1.205  0.3074 -0.3754 -0.3133
  223CHL    CN3 3748   3.967   7.137   1.008  0.3966  0.1254 -0.0956
  223CHL    NTM 3749   3.925   7.008   1.064  0.5777 -0.0695 -0.4039
  223CHL     CB 3750   3.984   6.896   0.989 -0.1278 -0.6232 -0.1472
  224PJ2     CA 3751   3.929   6.756   1.011 -0.1605 -0.5852  0.0148
  224PJ2     OA 3752   3.921   6.712   1.147 -0.4333 -0.1717  0.1342
  224PJ2      P 3753   3.992   6.567   1.149 -0.2182 -0.0660  0.2311
  224PJ2     OB 3754   3.944   6.476   1.042 -0.7070  0.3921  0.0536
  224PJ2     HB 3755   3.856   6.429   1.049  0.4276 -2.2281 -1.6723
  224PJ2     OG 3756   4.138   6.587   1.145 -0.1390 -0.5894  0.5515
  224PJ2     HG 3757   4.184   6.515   1.094  2.9429  0.7197  1.2614
  224PJ2     OD 3758   3.940   6.507   1.289  0.1720 -0.9176  0.0195
  225POX     CD 3759   4.026   6.546   1.396 -0.3409 -0.0188  0.1170
  225POX     CE 3760   3.954   6.638   1.495 -0.1429  0.0789  0.1713
  225POX     OE 3761   4.041   6.657   1.607  0.0121 -0.0524  0.0745
  225POX    C1A 3762   4.101   6.776   1.606  0.4041 -0.2538 -0.2257
  225POX    O1A 3763   4.099   6.852   1.509 -0.2105 -0.1129 -0.1017
  225POX    C1B 3764   4.164   6.804   1.737  0.0998 -0.2044 -0.0902
  225POX    C1C 3765   4.092   6.910   1.820 -0.0345 -0.3020 -0.0805
  225POX    C1D 3766   4.119   6.903   1.970  0.1773 -0.3287 -0.1203
  225POX    C1E 3767   3.987   6.887   2.046  0.0320 -0.1533 -0.3368
  225POX    C1F 3768   4.015   6.821   2.182 -0.0907  0.0791 -0.1990
  225POX    C1G 3769   4.080   6.921   2.278 -0.0303  0.2084 -0.3733
  225POX    C1H 3770   4.079   6.875   2.424 -0.2356  0.3321 -0.3365
  225POX    C1I 3771   4.170   6.972   2.499  0.0835 -0.3092  0.1079
  225POX    C1J 3772   4.211   6.956   2.624  0.0207  0.1305  0.1838
  225POX    C1K 3773   4.172   6.837   2.713 -0.0604  0.0143 -0.0082
  225POX    C1L 3774   4.169   6.873   2.861 -0.3068 -0.0465  0.0023
  225POX    C1M 3775   4.115   6.764   2.953  0.1025 -0.1344  0.1399
  225POX    C1N 3776   4.017   6.811   3.060 -0.2736 -0.3986 -0.0857
  225POX    C1O 3777   3.877   6.822   2.999 -0.0165 -0.4344 -0.6854
  225POX    C1P 3778   3.786   6.881   3.107  0.3398 -0.3320 -0.4432
  225POX    C1Q 3779   3.667   6.945   3.035  0.1914 -0.2139 -0.0937
  225POX    C1R 3780   3.583   7.024   3.136  0.4967 -0.1856  0.1405
  225POX     CZ 3781   3.824   6.565   1.530  0.1625 -0.3788  0.3694
  225POX     OZ 3782   3.736   6.662   1.589  0.2034  0.0936 -0.3279
  225POX    C2A 3783   3.609   6.627   1.602 -0.0215  0.6329 -1.0435
  225POX    O2A 3784   3.571   6.514   1.571 -0.0630  0.4248 -0.2671
  225POX    C2B 3785   3.525   6.706   1.695 -0.0360 -0.4639 -0.0902
  225POX    C2C 3786   3.562   6.672   1.839  0.1282 -0.0081 -0.0239
  225POX    C2D 3787   3.534   6.785   1.939  0.1662  0.3407 -0.4034
  225POX    C2E 3788   3.597   6.747   2.073 -0.1629  0.5843 -0.1777
  225POX    C2F 3789   3.560   6.862   2.167  0.0109  0.5675 -0.0869
  225POX    C2G 3790   3.607   6.834   2.310 -0.4407 -0.0543 -0.0545
  225POX    C2H 3791   3.634   6.971   2.371  0.2031 -0.2399  0.0841
  225POX    C2I 3792   3.678   6.955   2.517 -0.2245  0.1083  0.2534
  225POX    C2J 3793   3.711   7.090   2.582 -0.0049  0.0136  0.3384
  225POX    C2K 3794   3.577   7.158   2.611 -0.3664 -0.4715 -0.1664
  225POX    C2L 3795   3.594   7.234   2.743 -0.2056 -0.3996 -0.2286
  225POX    C2M 3796   3.473   7.307   2.801  0.1408 -0.1730  0.2081
  225POX    C2N 3797   3.525   7.373   2.930 -0.4624  0.0026  0.3656
  225POX    C2O 3798   3.631   7.482   2.911 -0.8304  0.3078  0.0553
  225POX    C2P 3799   3.665   7.550   3.043 -0.7637  0.2510  0.0676
  226CHL    CN1 3800   4.018   5.328   1.493  0.0079 -0.0932 -0.9437
  226CHL    CN2 3801   3.832   5.182   1.529  0.5434 -0.2017 -0.7902
  226CHL    CN3 3802   3.806   5.402   1.595  0.2642  0.5893 -0.0699
  226CHL    NTM 3803   3.872   5.319   1.493 -0.0160  0.1891  0.0720
  226CHL     CB 3804   3.829   5.369   1.362 -0.1729  0.9773  0.4169
  227PJ2     CA 3805   3.694   5.328   1.301 -0.0284  0.3714  0.4974
  227PJ2     OA 3806   3.571   5.370   1.360 -0.8153 -0.4036 -0.5781
  227PJ2      P 3807   3.456   5.259   1.337 -0.7351 -0.5908 -0.0772
  227PJ2     OB 3808   3.407   5.281   1.199 -0.5633  0.6282  0.0438
  227PJ2     HB 3809   3.417   5.379   1.181 -0.1378 -0.0361 -4.1761
  227PJ2     OG 3810   3.517   5.128   1.368  0.6940 -0.0131 -0.3730
  227PJ2     HG 3811   3.569   5.131   1.454  0.4762  1.3436 -0.2610
  227PJ2     OD 3812   3.351   5.300   1.452 -0.0504  0.2968  0.2483
  228POX     CD 3813   3.389   5.265   1.585  0.3981  0.3473  0.1354
  228POX     CE 3814   3.284   5.309   1.687 -0.0129  0.2463 -0.2419
  228POX     OE 3815   3.320   5.326   1.825 -0.3430  0.4411 -0.1783
  228POX    C1A 3816   3.402   5.421   1.867  0.4557 -0.4568  0.3155
  228POX    O1A 3817   3.449   5.500   1.785 -0.7799 -0.4284 -0.3849
  228POX    C1B 3818   3.429   5.420   2.013 -0.0677 -0.1957  0.4153
  228POX    C1C 3819   3.560   5.486   2.056  0.3033 -0.2835 -0.5481
  228POX    C1D 3820   3.564   5.492   2.209 -0.0797 -0.4861 -0.5287
  228POX    C1E 3821   3.698   5.528   2.273 -0.8690  0.3312  0.6954
  228POX    C1F 3822   3.804   5.419   2.257 -0.4026  0.8330  0.3556
  228POX    C1G 3823   3.779   5.313   2.365 -0.0061 -0.0271 -0.3825
  228POX    C1H 3824   3.842   5.173   2.364 -0.3088 -0.1607 -0.8419
  228POX    C1I 3825   3.994   5.168   2.378 -0.4170  0.0157  0.4514
  228POX    C1J 3826   4.054   5.071   2.446 -0.2102 -0.3425 -0.2326
  228POX    C1K 3827   3.987   4.945   2.499 -0.3145 -0.1046  0.2105
  228POX    C1L 3828   4.089   4.836   2.533 -0.0287  0.0748 -0.0784
  228POX    C1M 3829   4.135   4.764   2.406 -0.0382 -0.4078  0.1912
  228POX    C1N 3830   4.210   4.638   2.451 -0.2090 -0.3679  0.5877
  228POX    C1O 3831   4.321   4.655   2.555  0.1241 -0.4796  0.2505
  228POX    C1P 3832   4.395   4.522   2.573 -0.3980 -0.8608 -0.3689
  228POX    C1Q 3833   4.482   4.481   2.454  0.2876 -0.0342 -0.1632
  228POX    C1R 3834   4.563   4.362   2.505 -0.0075 -0.3090 -0.3301
  228POX     CZ 3835   3.157   5.228   1.664 -0.1986  0.5763 -0.3921
  228POX     OZ 3836   3.036   5.282   1.719 -0.4835  0.7290 -1.1496
  228POX    C2A 3837   2.923   5.216   1.694 -0.2009 -0.4333  0.4692
  228POX    O2A 3838   2.920   5.109   1.634 -0.5249 -0.2312  0.1204
  228POX    C2B 3839   2.807   5.265   1.771 -0.4687  0.0823 -0.2490
  228POX    C2C 3840   2.823   5.373   1.878 -0.3139  0.1060 -0.2954
  228POX    C2D 3841   2.909   5.326   1.995 -0.1362  0.3943 -0.3088
  228POX    C2E 3842   2.934   5.438   2.096  0.2646  0.4519 -0.4711
  228POX    C2F 3843   3.075   5.424   2.154 -0.0462 -0.6708  0.0339
  228POX    C2G 3844   3.092   5.471   2.299  0.4082  0.3227 -0.3361
  228POX    C2H 3845   3.058   5.356   2.393  0.0680  0.4253 -0.3323
  228POX    C2I 3846   3.080   5.410   2.534 -0.1587 -0.3984  0.0235
  228POX    C2J 3847   3.034   5.312   2.642  0.2511 -0.4394  0.1618
  228POX    C2K 3848   3.148   5.227   2.700  0.3899 -0.2767  0.1275
  228POX    C2L 3849   3.112   5.147   2.825 -0.3012  0.0762  0.1587
  228POX    C2M 3850   3.077   5.242   2.939 -0.6982  0.2307 -0.0877
  228POX    C2N 3851   3.024   5.177   3.068 -0.0427  0.0087  0.0711
  228POX    C2O 3852   2.904   5.085   3.048 -0.1073  0.1144 -0.0288
  228POX    C2P 3853   2.852   5.011   3.172 -0.1889 -0.7040 -0.5412
  229CHL    CN1 3854   3.018   3.018   1.320  0.2395 -0.3867 -0.8192
  229CHL    CN2 3855   2.774   2.968   1.331  0.2142 -0.6004 -0.2308
  229CHL    CN3 3856   2.907   2.942   1.133 -0.2100  0.3201 -0.4570
  229CHL    NTM 3857   2.887   3.023   1.254 -0.0582 -0.0086 -0.2092
  229CHL     CB 3858   2.858   3.164   1.220  0.0953  0.0365 -0.1494
  230PJ2     CA 3859   2.866   3.271   1.329 -0.3181  0.2448 -0.3245
  230PJ2     OA 3860   2.779   3.257   1.441  0.3089 -0.0955  0.1253
  230PJ2      P 3861   2.826   3.347   1.566 -0.1368 -0.0421  0.2560
  230PJ2     OB 3862   2.867   3.473   1.500 -0.0099 -0.0765  0.2703
  230PJ2     HB 3863   2.947   3.460   1.441 -0.5945 -0.1490 -0.5123
  230PJ2     OG 3864   2.939   3.270   1.623 -0.5442 -0.4475  0.5215
  230PJ2     HG 3865   2.916   3.174   1.635 -0.5888 -0.2314  2.4404
  230PJ2     OD 3866   2.696   3.381   1.656 -0.1788  0.2664  0.0821
  231POX     CD 3867   2.730   3.424   1.788 -0.1938 -0.1636  0.2300
  231POX     CE 3868   2.626   3.517   1.850  0.0988 -0.0313  0.5286
  231POX     OE 3869   2.659   3.559   1.982  0.0392  0.1843  0.4758
  231POX    C1A 3870   2.746   3.657   2.002 -0.2121  0.4456  0.2825
  231POX    O1A 3871   2.797   3.713   1.905  0.2665 -0.0695  0.2394
  231POX    C1B 3872   2.773   3.694   2.143  0.5360 -0.4344  0.3755
  231POX    C1C 3873   2.796   3.844   2.159 -0.9530 -0.1538  0.0833
  231POX    C1D 3874   2.764   3.874   2.305 -0.6172 -0.4400  0.2163
  231POX    C1E 3875   2.772   4.018   2.356  0.6039 -0.4437  0.0711
  231POX    C1F 3876   2.695   4.031   2.487 -0.4393  0.0536 -0.5791
  231POX    C1G 3877   2.715   4.161   2.565 -0.2623 -0.3316  0.0223
  231POX    C1H 3878   2.851   4.191   2.629  0.1221  0.2093 -1.0326
  231POX    C1I 3879   2.838   4.314   2.719 -0.1844 -0.6008  0.0519
  231POX    C1J 3880   2.832   4.310   2.851 -0.1394  0.0070  0.0749
  231POX    C1K 3881   2.821   4.175   2.922  0.1010 -0.2636 -0.4026
  231POX    C1L 3882   2.948   4.158   3.006 -0.1048  0.0142 -0.0361
  231POX    C1M 3883   2.954   4.029   3.088  0.2958 -0.1973 -0.4012
  231POX    C1N 3884   2.861   4.014   3.208  0.0239  0.1437 -0.5687
  231POX    C1O 3885   2.861   3.871   3.262  0.1312  0.4988  0.4014
  231POX    C1P 3886   2.743   3.841   3.355 -0.1597  0.0374 -0.1127
  231POX    C1Q 3887   2.598   3.882   3.328 -0.1760 -0.2936 -0.5366
  231POX    C1R 3888   2.500   3.823   3.429 -0.1374 -0.0499 -0.3581
  231POX     CZ 3889   2.493   3.441   1.848 -0.1095  0.3401  0.1518
  231POX     OZ 3890   2.473   3.330   1.935  0.0626  0.1711 -0.0231
  231POX    C2A 3891   2.353   3.272   1.934  0.3680 -0.4673 -0.6611
  231POX    O2A 3892   2.256   3.317   1.873  0.1935 -0.1207 -0.1400
  231POX    C2B 3893   2.355   3.147   2.013 -0.2446  0.0670  0.2215
  231POX    C2C 3894   2.322   3.162   2.162 -0.0240 -0.5410  0.3340
  231POX    C2D 3895   2.457   3.189   2.228 -0.0903  0.4092  0.1023
  231POX    C2E 3896   2.433   3.180   2.379  0.1396 -0.1546  0.1103
  231POX    C2F 3897   2.558   3.219   2.458  0.1310 -0.4098  0.2502
  231POX    C2G 3898   2.523   3.241   2.605  0.0889  0.4724  0.1136
  231POX    C2H 3899   2.638   3.304   2.684  0.3371  0.0743  0.0727
  231POX    C2I 3900   2.574   3.306   2.824  0.1778 -0.2644  0.0041
  231POX    C2J 3901   2.578   3.173   2.899  0.1347  0.0482  0.5638
  231POX    C2K 3902   2.714   3.106   2.919  0.2926  0.3138  0.3803
  231POX    C2L 3903   2.694   2.983   3.009 -0.1904 -0.1003 -0.2787
  231POX    C2M 3904   2.805   2.915   3.090 -0.5659 -0.3033  0.0659
  231POX    C2N 3905   2.907   2.860   2.991 -0.2385 -0.3659  0.4369
  231POX    C2O 3906   2.891   2.714   2.948 -0.0113 -0.2668  0.0068
  231POX    C2P 3907   2.925   2.615   3.060 -0.5039 -0.3769  0.0614
  232CHL    CN1 3908   5.959   5.205   0.901  0.3169 -0.2138 -0.0435
  232CHL    CN2 3909   6.118   5.158   1.071 -0.0531  0.2590 -0.2449
  232CHL    CN3 3910   6.185   5.176   0.844  0.2244  0.4448  0.0042
  232CHL    NTM 3911   6.096   5.233   0.947  0.1782  0.5635 -0.1028
  232CHL     CB 3912   6.108   5.379   0.964 -0.5131  0.7334 -0.9734
  233PJ2     CA 3913   6.242   5.451   0.945  0.1396 -0.2749 -0.2663
  233PJ2     OA 3914   6.348   5.410   1.032 -0.1571 -0.0040  0.2235
  233PJ2      P 3915   6.480   5.498   1.004 -0.0409 -0.2095  0.1274
  233PJ2     OB 3916   6.590   5.401   1.022  0.0217 -0.2223 -0.3154
  233PJ2     HB 3917   6.594   5.335   0.946  0.6614  0.4787 -0.8984
  233PJ2     OG 3918   6.459   5.557   0.870  0.7149 -0.2068  0.0046
  233PJ2     HG 3919   6.543   5.569   0.816 -0.4991 -0.5564 -2.0784
  233PJ2     OD 3920   6.473   5.629   1.097 -0.4409 -0.1839  0.0614
  234POX     CD 3921   6.483   5.607   1.238  0.2586 -0.3003 -0.0038
  234POX     CE 3922   6.431   5.718   1.330 -0.2021 -0.3711 -0.1774
  234POX     OE 3923   6.486   5.716   1.461  0.4672 -0.3015 -0.4540
  234POX    C1A 3924   6.599   5.779   1.493 -0.1284  0.7015 -0.2937
  234POX    O1A 3925   6.666   5.826   1.401  0.4572  0.3697 -0.0393
  234POX    C1B 3926   6.619   5.794   1.639  0.9410 -0.8860 -0.2567
  234POX    C1C 3927   6.762   5.806   1.692  0.6702  0.4201  0.1957
  234POX    C1D 3928   6.764   5.786   1.844  0.9815 -0.1342  0.1208
  234POX    C1E 3929   6.713   5.649   1.889 -0.7452  0.3621 -0.2538
  234POX    C1F 3930   6.729   5.642   2.041 -0.2616 -0.5026 -0.3422
  234POX    C1G 3931   6.873   5.617   2.087 -0.2514  0.2273  0.0271
  234POX    C1H 3932   6.873   5.618   2.240 -0.5474 -0.3650  0.0329
  234POX    C1I 3933   7.010   5.597   2.306 -0.6749 -0.1880  0.3557
  234POX    C1J 3934   7.035   5.631   2.432  0.4680  0.3428 -0.0077
  234POX    C1K 3935   6.923   5.682   2.523 -0.1900 -0.1297 -0.5450
  234POX    C1L 3936   6.931   5.642   2.670 -0.5566  0.2485 -0.4214
  234POX    C1M 3937   7.050   5.701   2.745 -0.2682 -0.2249 -0.5052
  234POX    C1N 3938   7.032   5.674   2.895 -0.2182  0.5788 -0.3468
  234POX    C1O 3939   7.117   5.762   2.986  0.9482 -0.5706 -0.2862
  234POX    C1P 3940   7.114   5.716   3.132 -0.6469  0.2921 -0.0200
  234POX    C1Q 3941   7.207   5.803   3.217  0.0938 -0.3462 -0.1727
  234POX    C1R 3942   7.351   5.762   3.185  0.2540  0.0657  0.0090
  234POX     CZ 3943   6.279   5.730   1.312 -0.2025  0.1827  0.1565
  234POX     OZ 3944   6.202   5.610   1.325  0.3070 -0.1804 -0.1126
  234POX    C2A 3945   6.084   5.610   1.266  0.2200 -0.3434  0.0608
  234POX    O2A 3946   6.066   5.684   1.169 -0.0776 -0.0513  0.3382
  234POX    C2B 3947   5.993   5.500   1.306  0.2208 -0.1183  0.6877
  234POX    C2C 3948   5.900   5.529   1.424 -0.1538 -0.1062  0.3933
  234POX    C2D 3949   5.855   5.394   1.480 -0.1458 -0.1716  0.2408
  234POX    C2E 3950   5.788   5.403   1.617 -0.6351  0.7855 -0.0509
  234POX    C2F 3951   5.889   5.385   1.731 -0.2017 -0.1630 -0.5689
  234POX    C2G 3952   5.833   5.437   1.864 -0.5983 -0.4382 -0.6275
  234POX    C2H 3953   5.913   5.400   1.989 -0.4268 -0.0206 -0.6126
  234POX    C2I 3954   5.864   5.462   2.120  0.0896 -0.3416 -0.2646
  234POX    C2J 3955   5.944   5.415   2.242  0.4349  0.3453 -0.2198
  234POX    C2K 3956   5.889   5.484   2.368  0.1155 -0.0220 -0.1550
  234POX    C2L 3957   5.934   5.433   2.505  0.1108 -0.1888 -0.2156
  234POX    C2M 3958   6.084   5.404   2.506 -0.0455 -1.0253 -0.2577
  234POX    C2N 3959   6.124   5.389   2.653  0.3254 -0.6367 -0.3158
  234POX    C2O 3960   6.047   5.279   2.727  0.5518 -0.7186 -0.2007
  234POX    C2P 3961   6.098   5.285   2.871 -0.3534 -0.3158  0.1128
  235CHL    CN1 3962   7.282   3.896   0.703  0.1617 -0.4582 -0.0786
  235CHL    CN2 3963   7.064   3.991   0.660  0.3451 -0.4623  0.1239
  235CHL    CN3 3964   7.251   4.129   0.698  0.2697 -0.3638 -0.8269
  235CHL    NTM 3965   7.188   4.003   0.739  0.4453 -0.2091 -0.0684
  235CHL     CB 3966   7.164   3.990   0.883  0.0457  0.4781 -0.0678
  236PJ2     CA 3967   7.061   4.074   0.959  0.0610  0.1725  0.2958
  236PJ2     OA 3968   7.094   4.213   0.958 -0.1529  0.2218  0.1083
  236PJ2      P 3969   6.970   4.309   0.996 -0.0891  0.2904  0.1445
  236PJ2     OB 3970   6.989   4.455   0.979  0.1639  0.1820 -0.5340
  236PJ2     HB 3971   7.073   4.486   1.024  0.4884 -1.9858  0.4937
  236PJ2     OG 3972   6.856   4.250   0.921  0.1449  0.2534 -0.1819
  236PJ2     HG 3973   6.866   4.151   0.914  0.1861  0.3198 -1.1279
  236PJ2     OD 3974   6.924   4.277   1.147  0.0590  0.1089  0.1519
  237POX     CD 3975   6.999   4.328   1.258  0.4257 -0.2758  0.0800
  237POX     CE 3976   6.919   4.322   1.388 -0.0766  0.1381 -0.2085
  237POX     OE 3977   7.000   4.378   1.492  0.2402  0.1970 -0.4874
  237POX    C1A 3978   6.952   4.432   1.604  0.1355  0.1486 -0.5089
  237POX    O1A 3979   6.831   4.454   1.605  0.1199  0.0302  0.5654
  237POX    C1B 3980   7.044   4.467   1.714 -0.1851 -0.3097 -0.0920
  237POX    C1C 3981   6.982   4.434   1.850 -0.4358  0.3164 -0.0488
  237POX    C1D 3982   7.073   4.475   1.966  0.0305 -0.2317 -0.2163
  237POX    C1E 3983   7.031   4.456   2.112  0.4167 -0.2908 -0.1130
  237POX    C1F 3984   7.144   4.481   2.213  0.2155  0.0965  0.0189
  237POX    C1G 3985   7.228   4.353   2.221  0.1372  0.0477  0.0638
  237POX    C1H 3986   7.343   4.352   2.323  0.5174  0.4031 -0.3573
  237POX    C1I 3987   7.445   4.251   2.271 -0.0379 -0.2864 -0.1287
  237POX    C1J 3988   7.514   4.173   2.354 -0.3568 -0.3450  0.0812
  237POX    C1K 3989   7.491   4.167   2.505 -0.5572  0.3152  0.0790
  237POX    C1L 3990   7.607   4.228   2.583 -0.2312  0.0140 -0.1642
  237POX    C1M 3991   7.579   4.235   2.734  0.6643 -0.0946  0.0153
  237POX    C1N 3992   7.699   4.289   2.812  0.2569 -0.5702  0.9809
  237POX    C1O 3993   7.666   4.395   2.916  0.8327  0.4044  0.1868
  237POX    C1P 3994   7.647   4.536   2.859  0.1650  0.2724  0.0700
  237POX    C1Q 3995   7.640   4.638   2.973  0.1924  0.1057  0.2201
  237POX    C1R 3996   7.510   4.614   3.051  0.1735 -0.3763  0.0454
  237POX     CZ 3997   6.891   4.175   1.419 -0.0145  0.1206 -0.2348
  237POX     OZ 3998   6.809   4.159   1.535  0.1905 -0.2814 -0.1439
  237POX    C2A 3999   6.820   4.046   1.605  0.0031 -0.2977 -0.1397
  237POX    O2A 4000   6.913   3.972   1.572  0.3903  0.3597 -0.5477
  237POX    C2B 4001   6.736   4.041   1.726  0.3269 -0.3327  0.0836
  237POX    C2C 4002   6.814   4.070   1.855  0.5590 -0.5228 -0.0128
  237POX    C2D 4003   6.736   4.064   1.986 -0.3727  0.0533 -0.5290
  237POX    C2E 4004   6.828   4.094   2.104 -0.5172  0.1544 -0.4427
  237POX    C2F 4005   6.750   4.139   2.229  0.0258 -0.0045 -0.0450
  237POX    C2G 4006   6.855   4.178   2.333  0.2307 -0.3701 -0.1111
  237POX    C2H 4007   6.788   4.222   2.463  0.4626 -0.1216 -0.0736
  237POX    C2I 4008   6.872   4.270   2.581  0.1648 -0.1052  0.1321
  237POX    C2J 4009   6.790   4.275   2.711  0.1090  1.0716  0.0666
  237POX    C2K 4010   6.889   4.298   2.825  0.4653 -0.3164  0.0598
  237POX    C2L 4011   6.819   4.271   2.958  0.2899  0.5653  0.1530
  237POX    C2M 4012   6.894   4.332   3.077  0.4735  0.1921  0.2291
  237POX    C2N 4013   6.857   4.272   3.212  0.5102  0.3627  0.3145
  237POX    C2O 4014   6.946   4.155   3.256 -0.3139 -0.4368 -0.0919
  237POX    C2P 4015   6.940   4.149   3.408  0.0122  1.4297  0.0269
  238CHL    CN1 4016   2.695   5.797   1.547 -0.0014  0.4356  0.1600
  238CHL    CN2 4017   2.802   6.006   1.513  0.2561  0.0705  0.2480
  238CHL    CN3 4018   2.590   5.957   1.426 -0.1223  0.0372 -0.0689
  238CHL    NTM 4019   2.724   5.901   1.447 -0.0079  0.3668  0.0869
  238CHL     CB 4020   2.779   5.853   1.320 -0.2977 -0.0953  0.1320
  239PJ2     CA 4021   2.900   5.760   1.312 -0.4236 -0.2544  0.0651
  239PJ2     OA 4022   2.886   5.646   1.397 -0.1976 -0.6304 -0.3946
  239PJ2      P 4023   3.011   5.546   1.412  0.1137 -0.1999 -0.0640
  239PJ2     OB 4024   3.066   5.539   1.274  0.0680 -0.0829 -0.0880
  239PJ2     HB 4025   3.126   5.460   1.262 -1.9870 -1.6497 -0.6122
  239PJ2     OG 4026   2.955   5.424   1.474 -0.0232 -0.0070  0.1921
  239PJ2     HG 4027   3.032   5.364   1.491  1.0855  0.8198 -1.5861
  239PJ2     OD 4028   3.089   5.644   1.513  0.1468 -0.1735 -0.1145
  240POX     CD 4029   3.050   5.632   1.650 -0.0452  0.6079 -0.1011
  240POX     CE 4030   3.096   5.735   1.754  0.0738  0.0641  0.3878
  240POX     OE 4031   3.234   5.739   1.792  0.1075 -0.2517  0.3009
  240POX    C1A 4032   3.276   5.857   1.837 -0.5314  0.0503  0.1169
  240POX    O1A 4033   3.216   5.959   1.803 -0.2364  0.3958  0.6200
  240POX    C1B 4034   3.404   5.841   1.910 -0.6011 -0.0891  0.2077
  240POX    C1C 4035   3.395   5.878   2.058  0.4647 -1.3096  0.5940
  240POX    C1D 4036   3.276   5.824   2.138 -0.1772 -0.7210  0.0497
  240POX    C1E 4037   3.256   5.856   2.287  0.0367  0.1745 -0.1054
  240POX    C1F 4038   3.376   5.791   2.357 -0.1515 -0.1756 -0.1020
  240POX    C1G 4039   3.348   5.764   2.505  0.0287 -0.4475 -0.1181
  240POX    C1H 4040   3.440   5.660   2.570 -0.2559 -0.5494  0.1208
  240POX    C1I 4041   3.460   5.685   2.720  0.2482 -0.1785 -0.0059
  240POX    C1J 4042   3.448   5.589   2.811 -0.4397  0.1254  0.2285
  240POX    C1K 4043   3.434   5.439   2.784  0.1732  0.1534 -0.2507
  240POX    C1L 4044   3.495   5.340   2.883 -0.6366 -0.2500 -0.1496
  240POX    C1M 4045   3.436   5.356   3.023 -0.1208  0.0436  0.0381
  240POX    C1N 4046   3.486   5.242   3.112  0.1614  0.4513  0.3999
  240POX    C1O 4047   3.423   5.263   3.250 -0.3865  0.2668  0.1808
  240POX    C1P 4048   3.474   5.161   3.352 -0.0140  0.3214  0.0505
  240POX    C1Q 4049   3.383   5.163   3.475  0.0685  0.1046  0.1149
  240POX    C1R 4050   3.425   5.087   3.602 -0.5223 -0.1624  0.1556
  240POX     CZ 4051   3.002   5.704   1.870 -0.1325  0.1073  0.2330
  240POX     OZ 4052   2.982   5.816   1.956 -0.1637  0.2224  0.0757
  240POX    C2A 4053   2.903   5.918   1.922 -0.5628 -0.0544  0.1672
  240POX    O2A 4054   2.841   5.926   1.817 -0.3088  0.4655  0.0516
  240POX    C2B 4055   2.913   6.031   2.017  0.5788  0.0962 -0.1127
  240POX    C2C 4056   2.789   6.121   2.009 -0.0771 -0.7978 -0.1191
  240POX    C2D 4057   2.806   6.239   2.105 -0.1559 -0.6167 -0.3283
  240POX    C2E 4058   2.794   6.187   2.249  0.2670  0.0208 -0.0601
  240POX    C2F 4059   2.826   6.305   2.341  0.0963  0.1976 -0.2280
  240POX    C2G 4060   2.820   6.264   2.488 -0.0117  0.1234 -0.2531
  240POX    C2H 4061   2.830   6.392   2.571 -0.2566  0.0362 -0.0862
  240POX    C2I 4062   2.775   6.359   2.709  0.2169 -0.8224 -0.0982
  240POX    C2J 4063   2.830   6.451   2.819 -0.4405  0.0261 -0.4702
  240POX    C2K 4064   2.761   6.406   2.948  0.4778 -0.0094  0.0189
  240POX    C2L 4065   2.805   6.483   3.072 -0.1559  0.5335 -0.0898
  240POX    C2M 4066   2.735   6.424   3.194 -0.1432  0.2399 -0.2240
  240POX    C2N 4067   2.723   6.501   3.326 -0.1398 -0.4053  0.1554
  240POX    C2O 4068   2.645   6.437   3.441  0.1457 -0.7636  0.1529
  240POX    C2P 4069   2.673   6.484   3.585  0.0054  0.1375 -0.1059
  241CHL    CN1 4070   3.021   4.942   1.121 -0.3262  0.1538  0.1600
  241CHL    CN2 4071   3.145   5.128   1.051 -0.2954  0.1485 -0.7415
  241CHL    CN3 4072   2.921   5.112   0.989  0.4789  0.0586 -0.3285
  241CHL    NTM 4073   3.013   5.087   1.101  0.0042  0.1629  0.0882
  241CHL     CB 4074   2.980   5.161   1.223  0.4502  0.1085  0.2420
  242PJ2     CA 4075   2.837   5.187   1.273  0.1684  0.3321 -0.6689
  242PJ2     OA 4076   2.745   5.079   1.262  0.0246  0.2602  1.0567
  242PJ2      P 4077   2.593   5.117   1.303 -0.1449  0.3771  0.3263
  242PJ2     OB 4078   2.588   5.264   1.316  0.4510  0.3799  0.5444
  242PJ2     HB 4079   2.530   5.279   1.395 -0.3167 -0.6896  0.2038
  242PJ2     OG 4080   2.502   5.041   1.214 -0.0076  0.0379  0.4740
  242PJ2     HG 4081   2.559   4.975   1.166  0.9471  1.8445 -0.9720
  242PJ2     OD 4082   2.593   5.080   1.459 -0.0893 -0.2195  0.1874
  243POX     CD 4083   2.502   4.978   1.501 -0.1263 -0.2460  0.0398
  243POX     CE 4084   2.475   4.969   1.651  0.0738 -0.2961  0.0720
  243POX     OE 4085   2.394   4.857   1.687  0.0786 -0.1809  0.4479
  243POX    C1A 4086   2.462   4.747   1.717  0.2862 -0.1165  0.2149
  243POX    O1A 4087   2.585   4.736   1.709  0.2672 -0.2745  0.1293
  243POX    C1B 4088   2.373   4.638   1.762  0.3041 -0.3039 -0.1985
  243POX    C1C 4089   2.360   4.637   1.914 -0.3461  0.0884 -0.2485
  243POX    C1D 4090   2.289   4.512   1.967  0.1830 -0.1521 -0.0962
  243POX    C1E 4091   2.281   4.508   2.119  0.0466 -0.5195 -0.1127
  243POX    C1F 4092   2.412   4.481   2.193  0.4599 -0.0207 -0.6567
  243POX    C1G 4093   2.382   4.472   2.343  0.5498 -0.2667 -0.6519
  243POX    C1H 4094   2.507   4.439   2.424  0.1906 -0.1849 -0.0623
  243POX    C1I 4095   2.626   4.533   2.400  0.0622  0.0789  0.3111
  243POX    C1J 4096   2.656   4.632   2.483  0.2031  0.2137  0.0988
  243POX    C1K 4097   2.573   4.674   2.604 -0.2229  0.5343 -0.2993
  243POX    C1L 4098   2.654   4.780   2.679  0.3722 -0.1149 -0.0160
  243POX    C1M 4099   2.596   4.808   2.818 -0.3662 -0.1073 -0.3200
  243POX    C1N 4100   2.608   4.680   2.900 -0.3847 -0.0390 -0.2115
  243POX    C1O 4101   2.498   4.654   3.004 -0.4583  0.3252 -0.1981
  243POX    C1P 4102   2.495   4.738   3.131  0.2878 -0.4703  0.3571
  243POX    C1Q 4103   2.620   4.704   3.213  0.3800 -0.1304  0.3597
  243POX    C1R 4104   2.619   4.776   3.348 -0.2760  0.3699  0.0967
  243POX     CZ 4105   2.447   5.113   1.694  0.3022 -0.3659  0.4571
  243POX     OZ 4106   2.420   5.127   1.834  0.4238 -0.2231  0.4664
  243POX    C2A 4107   2.411   5.249   1.885  0.0405 -0.0153 -0.0884
  243POX    O2A 4108   2.419   5.352   1.818  0.3923  0.0769  0.0882
  243POX    C2B 4109   2.389   5.247   2.031 -0.0018  0.4343 -0.0866
  243POX    C2C 4110   2.342   5.379   2.094  0.2145  0.4748 -0.0078
  243POX    C2D 4111   2.255   5.347   2.215  0.2875  0.2594 -0.0101
  243POX    C2E 4112   2.197   5.477   2.273 -0.2037 -0.1210  0.3699
  243POX    C2F 4113   2.133   5.459   2.410 -0.1364 -0.1080  0.4032
  243POX    C2G 4114   2.233   5.477   2.524 -0.0382  0.1320  0.2792
  243POX    C2H 4115   2.158   5.489   2.657 -0.1834 -0.3824  0.2435
  243POX    C2I 4116   2.265   5.524   2.761  0.1953 -0.3662 -0.1500
  243POX    C2J 4117   2.202   5.620   2.862  0.3774 -0.3739 -0.0314
  243POX    C2K 4118   2.322   5.644   2.955  0.2662  0.2959 -0.0534
  243POX    C2L 4119   2.309   5.776   3.031 -0.2705  0.1278  0.1502
  243POX    C2M 4120   2.439   5.788   3.111 -0.2085  0.1997  0.0366
  243POX    C2N 4121   2.450   5.919   3.190 -0.5798  0.0989  0.2533
  243POX    C2O 4122   2.558   5.907   3.298 -0.1303  0.5634 -0.1399
  243POX    C2P 4123   2.638   6.037   3.304 -0.2448  0.6573 -0.6012
  244CHL    CN1 4124   6.833   1.692   0.684  0.1427 -0.2595 -0.2219
  244CHL    CN2 4125   6.954   1.499   0.735  0.2599 -0.1865 -0.2073
  244CHL    CN3 4126   7.024   1.726   0.811 -0.1475  0.1438  0.6681
  244CHL    NTM 4127   6.915   1.630   0.789  0.2950 -0.1485 -0.2756
  244CHL     CB 4128   6.840   1.605   0.913  0.2262 -0.2824 -0.3450
  245PJ2     CA 4129   6.779   1.705   1.011  0.2101 -0.1344 -0.5067
  245PJ2     OA 4130   6.860   1.785   1.096 -0.0056 -0.2186 -0.2210
  245PJ2      P 4131   6.756   1.857   1.196  0.1351 -0.0882 -0.1684
  245PJ2     OB 4132   6.694   1.970   1.124  0.2692  0.5564  0.7105
  245PJ2     HB 4133   6.773   2.007   1.074  1.1347 -0.7286  1.0911
  245PJ2     OG 4134   6.660   1.756   1.244 -0.1264  0.0958 -0.3022
  245PJ2     HG 4135   6.597   1.781   1.318 -0.4962 -1.3998 -0.0813
  245PJ2     OD 4136   6.836   1.920   1.321 -0.0164 -0.1369 -0.0470
  246POX     CD 4137   6.910   1.839   1.412 -0.1934 -0.4166 -0.1510
  246POX     CE 4138   6.952   1.919   1.536 -0.4202 -0.4270 -0.0670
  246POX     OE 4139   7.029   1.843   1.629  0.2030  0.0312 -0.2019
  246POX    C1A 4140   7.161   1.861   1.636  0.1658  0.1993  0.0981
  246POX    O1A 4141   7.225   1.900   1.538 -0.0590  0.2411 -0.0348
  246POX    C1B 4142   7.212   1.817   1.767  0.2069  0.1614  0.0693
  246POX    C1C 4143   7.203   1.928   1.872 -0.6760 -0.2999  0.4958
  246POX    C1D 4144   7.252   1.887   2.011 -0.1629 -0.5225  0.2503
  246POX    C1E 4145   7.236   1.987   2.126  0.5910  0.5058 -0.5153
  246POX    C1F 4146   7.304   1.934   2.252 -0.0960  0.2994 -0.2265
  246POX    C1G 4147   7.247   2.019   2.366 -0.9851 -0.7415  0.1255
  246POX    C1H 4148   7.338   2.014   2.489 -0.6312 -0.2747 -0.1112
  246POX    C1I 4149   7.354   1.878   2.558 -0.0688 -0.0792  0.1504
  246POX    C1J 4150   7.386   1.869   2.687  0.1789  0.0556  0.0983
  246POX    C1K 4151   7.412   1.987   2.780 -0.0720  0.1876  0.0027
  246POX    C1L 4152   7.465   1.932   2.913  0.1932 -0.0829 -0.2158
  246POX    C1M 4153   7.511   2.050   2.998 -0.0321  0.0020 -0.2118
  246POX    C1N 4154   7.396   2.127   3.064 -0.3115 -0.6674  0.0823
  246POX    C1O 4155   7.411   2.152   3.214 -0.6777  0.0741 -0.0016
  246POX    C1P 4156   7.291   2.213   3.286 -0.4890  0.0644  0.3218
  246POX    C1Q 4157   7.315   2.230   3.437  0.4575 -0.9862  0.3044
  246POX    C1R 4158   7.391   2.360   3.465 -0.4390 -0.1617 -0.9575
  246POX     CZ 4159   6.827   1.972   1.606  0.1028  0.3076  0.3193
  246POX     OZ 4160   6.841   2.073   1.707 -0.1951  0.3125  0.3557
  246POX    C2A 4161   6.746   2.073   1.800 -0.1479 -0.4118  0.4101
  246POX    O2A 4162   6.658   1.987   1.812  0.1332 -0.7700 -0.0467
  246POX    C2B 4163   6.768   2.182   1.897  0.4357 -0.0796 -0.0919
  246POX    C2C 4164   6.849   2.144   2.020 -0.1162 -0.3030  0.2057
  246POX    C2D 4165   6.866   2.273   2.101 -0.5793  0.1071 -0.3455
  246POX    C2E 4166   6.944   2.243   2.229 -0.4255  0.4808 -0.3508
  246POX    C2F 4167   6.938   2.351   2.338 -0.3261  0.0692  0.0623
  246POX    C2G 4168   7.001   2.298   2.467 -0.1571  0.6499  0.2172
  246POX    C2H 4169   6.964   2.392   2.583 -0.1388  0.5103  0.3368
  246POX    C2I 4170   7.030   2.356   2.716  0.1403 -0.1794  0.0168
  246POX    C2J 4171   7.063   2.488   2.787  0.1757 -0.1057 -0.1346
  246POX    C2K 4172   7.144   2.443   2.909 -0.1719 -0.1878  0.0671
  246POX    C2L 4173   7.180   2.570   2.986 -0.2552  0.0214 -0.2406
  246POX    C2M 4174   7.300   2.537   3.074 -0.3106  0.7250  0.1114
  246POX    C2N 4175   7.393   2.655   3.098 -0.0169  0.4108  0.5294
  246POX    C2O 4176   7.521   2.602   3.163  0.3545  0.3091 -0.2773
  246POX    C2P 4177   7.623   2.714   3.144  0.2521  0.4868  0.2157
  247CHL    CN1 4178   8.059   1.679   1.751  0.2738 -0.3055  0.7159
  247CHL    CN2 4179   8.266   1.796   1.806  0.1696 -0.3916 -0.1686
  247CHL    CN3 4180   8.123   1.860   1.624  0.1247 -0.1044  0.1039
  247CHL    NTM 4181   8.179   1.746   1.698 -0.0624 -0.2845 -0.0328
  247CHL     CB 4182   8.250   1.654   1.608 -0.1995 -0.7144  0.2955
  248PJ2     CA 4183   8.304   1.516   1.646 -0.0257 -0.7483 -0.0775
  248PJ2     OA 4184   8.208   1.424   1.698 -0.3497 -0.4500 -0.1501
  248PJ2      P 4185   8.265   1.288   1.762  0.1740 -0.0527  0.2288
  248PJ2     OB 4186   8.190   1.193   1.677 -0.0159  0.6585 -0.4089
  248PJ2     HB 4187   8.110   1.228   1.629  0.1197 -0.2730 -1.3380
  248PJ2     OG 4188   8.413   1.285   1.751  0.1666 -0.0596  0.1320
  248PJ2     HG 4189   8.444   1.379   1.735 -1.1523  0.1232 -1.6197
  248PJ2     OD 4190   8.199   1.309   1.907  0.1197 -0.4574  0.2636
  249POX     CD 4191   8.056   1.300   1.916  0.0774  0.2844  0.3724
  249POX     CE 4192   7.993   1.288   2.055 -0.5086  0.4004  0.1176
  249POX     OE 4193   7.850   1.277   2.057 -0.4937  0.1779 -0.0513
  249POX    C1A 4194   7.787   1.160   2.046 -0.6710  0.2439  0.2600
  249POX    O1A 4195   7.860   1.062   2.037 -0.4725  0.3988  0.1710
  249POX    C1B 4196   7.640   1.155   2.056 -0.6912 -0.2964 -0.2851
  249POX    C1C 4197   7.588   1.267   2.147 -0.0587 -0.3068  0.0901
  249POX    C1D 4198   7.624   1.246   2.294 -0.1651  0.1658  0.1842
  249POX    C1E 4199   7.510   1.274   2.393 -0.1209 -0.0605  0.3005
  249POX    C1F 4200   7.517   1.421   2.435  0.8891  0.0898 -0.3475
  249POX    C1G 4201   7.431   1.450   2.558  0.5742 -0.4531 -0.4350
  249POX    C1H 4202   7.464   1.352   2.671  0.1683 -0.3148 -0.1957
  249POX    C1I 4203   7.386   1.394   2.796  0.3404 -0.0518 -0.1766
  249POX    C1J 4204   7.415   1.400   2.926 -0.1482 -0.3530 -0.0495
  249POX    C1K 4205   7.547   1.346   2.982 -0.0126  0.1846  0.1544
  249POX    C1L 4206   7.639   1.462   3.024  0.2196 -0.0727  0.3561
  249POX    C1M 4207   7.777   1.412   3.065  0.0653 -0.3466  0.5520
  249POX    C1N 4208   7.785   1.322   3.188  0.1502 -0.3944  0.5114
  249POX    C1O 4209   7.912   1.319   3.274  0.8779  0.4928 -0.5091
  249POX    C1P 4210   7.956   1.451   3.339 -0.4286  0.3958  0.6194
  249POX    C1Q 4211   8.085   1.426   3.418  0.1600  0.4685 -0.2989
  249POX    C1R 4212   8.148   1.550   3.483 -0.1639  0.3731  0.2070
  249POX     CZ 4213   8.039   1.409   2.137  0.0727 -0.0300  0.4289
  249POX     OZ 4214   8.175   1.416   2.180  0.1805  0.7732 -0.0207
  249POX    C2A 4215   8.244   1.525   2.148  0.0688  0.9566  0.3615
  249POX    O2A 4216   8.189   1.618   2.090 -0.4232  0.1672 -0.4506
  249POX    C2B 4217   8.388   1.509   2.180  0.0187  0.2078  0.2365
  249POX    C2C 4218   8.469   1.468   2.057 -0.0937 -0.0616  0.2528
  249POX    C2D 4219   8.562   1.354   2.098 -0.3071 -0.2916  0.0995
  249POX    C2E 4220   8.661   1.404   2.204 -0.4746 -0.1844  0.2068
  249POX    C2F 4221   8.752   1.293   2.258  0.0874  0.1293 -0.0782
  249POX    C2G 4222   8.860   1.350   2.350 -0.0613  0.2542  0.0202
  249POX    C2H 4223   8.943   1.237   2.411 -0.2382 -0.1750 -0.5253
  249POX    C2I 4224   9.063   1.311   2.470 -0.2536 -0.6406  0.1077
  249POX    C2J 4225   9.157   1.230   2.559  0.5474  0.2306  0.0718
  249POX    C2K 4226   9.089   1.191   2.690  0.6753  0.0566  0.0856
  249POX    C2L 4227   9.197   1.146   2.788  0.4940 -0.2586  0.1420
  249POX    C2M 4228   9.141   1.093   2.921  0.2109  0.5274  0.3392
  249POX    C2N 4229   9.058   0.965   2.908  0.8847  0.0448  0.7185
  249POX    C2O 4230   9.021   0.907   3.044  0.5385 -0.7051  0.3089
  249POX    C2P 4231   8.978   0.764   3.011 -0.7106 -0.2086 -0.2749
  250CHL    CN1 4232   8.118   3.353   0.903 -0.4267  0.3366 -0.2749
  250CHL    CN2 4233   8.001   3.157   0.809 -0.0445  0.2597 -0.0529
  250CHL    CN3 4234   7.993   3.204   1.049  0.0781 -0.2809  0.2017
  250CHL    NTM 4235   8.070   3.216   0.925 -0.2660  0.3292  0.0426
  250CHL     CB 4236   8.187   3.131   0.948 -0.6486 -0.2052  0.0421
  251PJ2     CA 4237   8.287   3.151   1.063 -0.2360 -0.7552 -0.2157
  251PJ2     OA 4238   8.256   3.208   1.190 -0.2695  0.1267 -0.6117
  251PJ2      P 4239   8.367   3.307   1.252 -0.2503 -0.1574 -0.1847
  251PJ2     OB 4240   8.426   3.359   1.127 -0.4813  0.1962 -0.1505
  251PJ2     HB 4241   8.482   3.298   1.071 -0.5592  2.4231 -2.8654
  251PJ2     OG 4242   8.277   3.379   1.346  0.2221 -0.1536  0.2642
  251PJ2     HG 4243   8.342   3.393   1.421  1.3584  0.5891 -0.8230
  251PJ2     OD 4244   8.452   3.209   1.347 -0.0374 -0.2246 -0.4445
  252POX     CD 4245   8.416   3.203   1.485 -0.1378 -0.3315 -0.4746
  252POX     CE 4246   8.476   3.078   1.549  0.0377 -0.0758 -0.1360
  252POX     OE 4247   8.427   3.060   1.682  0.0724 -0.0541 -0.1201
  252POX    C1A 4248   8.304   3.010   1.695  0.2409 -0.4622 -0.0807
  252POX    O1A 4249   8.239   2.994   1.592  0.0054  0.4684 -0.0874
  252POX    C1B 4250   8.266   2.981   1.835 -0.2198 -0.0351 -0.1145
  252POX    C1C 4251   8.129   3.041   1.868 -0.2483 -0.1023 -0.1129
  252POX    C1D 4252   8.084   3.013   2.012  0.6358  0.5922  0.3071
  252POX    C1E 4253   7.996   3.129   2.059  0.0207  0.2642 -0.0275
  252POX    C1F 4254   7.856   3.116   1.998  0.0732  0.1648 -0.1255
  252POX    C1G 4255   7.779   3.248   1.990 -0.1372  0.0522  0.0663
  252POX    C1H 4256   7.640   3.244   1.926 -0.0638 -0.0752 -0.0863
  252POX    C1I 4257   7.574   3.382   1.923  0.2642  0.0868  0.0741
  252POX    C1J 4258   7.461   3.412   1.987  0.1278 -0.3722  0.0551
  252POX    C1K 4259   7.387   3.321   2.084  0.0765 -0.5056 -0.1095
  252POX    C1L 4260   7.291   3.391   2.180  0.6620 -0.4737  0.4601
  252POX    C1M 4261   7.228   3.288   2.273 -0.0571 -0.1586  0.3295
  252POX    C1N 4262   7.143   3.334   2.392  0.0341  0.1404  0.2784
  252POX    C1O 4263   7.220   3.393   2.511 -0.0571 -0.0103  0.4107
  252POX    C1P 4264   7.138   3.469   2.615 -0.5641 -0.1600  0.1289
  252POX    C1Q 4265   7.224   3.528   2.727 -0.4617  0.4782 -0.2778
  252POX    C1R 4266   7.139   3.546   2.854 -0.1397 -0.6292  0.1059
  252POX     CZ 4267   8.628   3.069   1.532  0.1053 -0.2090  0.5118
  252POX     OZ 4268   8.691   3.172   1.610 -0.0846  0.4928 -0.2521
  252POX    C2A 4269   8.823   3.185   1.597  0.0587  0.0065  0.6189
  252POX    O2A 4270   8.897   3.096   1.555 -0.1423  0.1498 -0.0670
  252POX    C2B 4271   8.874   3.294   1.682  0.3055  0.3789  0.0024
  252POX    C2C 4272   8.893   3.241   1.825 -0.5475 -0.1380 -0.0675
  252POX    C2D 4273   8.971   3.337   1.915 -0.4400 -0.1522 -0.1454
  252POX    C2E 4274   8.941   3.301   2.061  0.0518  0.3851  0.0915
  252POX    C2F 4275   9.047   3.206   2.116  0.0099  0.4054  0.2077
  252POX    C2G 4276   8.986   3.119   2.226  0.8646 -0.1076  0.2876
  252POX    C2H 4277   8.979   3.201   2.354 -0.0342  0.1053  0.1098
  252POX    C2I 4278   9.097   3.171   2.447 -0.1153  0.3004  0.2771
  252POX    C2J 4279   9.098   3.265   2.568 -0.2122  0.0107  0.5052
  252POX    C2K 4280   9.220   3.229   2.653  0.2049 -0.0607 -0.1138
  252POX    C2L 4281   9.220   3.329   2.769  0.0931 -0.1562 -0.0307
  252POX    C2M 4282   9.303   3.285   2.889  0.1509 -0.2568 -0.1075
  252POX    C2N 4283   9.309   3.396   2.994 -0.1949 -0.7312  0.4160
  252POX    C2O 4284   9.405   3.357   3.107  0.2576 -0.5418  0.0962
  252POX    C2P 4285   9.422   3.464   3.215 -0.5646  0.0676 -0.3618
  253CHL    CN1 4286   1.101   8.980   1.480  1.1067 -0.5767 -0.3018
  253CHL    CN2 4287   1.069   8.776   1.606  0.4945  0.0777 -0.2176
  253CHL    CN3 4288   1.159   8.767   1.380  0.0877 -0.1775 -0.1898
  253CHL    NTM 4289   1.068   8.837   1.472 -0.1865 -0.2847 -0.3799
  253CHL     CB 4290   0.934   8.829   1.413 -0.2229 -0.3985 -0.2839
  254PJ2     CA 4291   0.807   8.882   1.480  0.2518  0.1928  0.1575
  254PJ2     OA 4292   0.791   8.848   1.617  0.2591  0.2916  0.1827
  254PJ2      P 4293   0.678   8.933   1.694  0.2060 -0.0780  0.5198
  254PJ2     OB 4294   0.590   9.005   1.599  0.4761  0.0771  0.3868
  254PJ2     HB 4295   0.632   9.026   1.510 -3.4920 -0.3995 -1.8114
  254PJ2     OG 4296   0.610   8.854   1.798  0.2523 -0.1413  0.5021
  254PJ2     HG 4297   0.524   8.827   1.755  1.0107 -1.3081 -0.3506
  254PJ2     OD 4298   0.764   9.046   1.769 -0.2494  0.2233  0.5889
  255POX     CD 4299   0.864   8.992   1.856  0.3737  0.1637 -0.1593
  255POX     CE 4300   0.970   9.093   1.900  0.1813  0.3557 -0.1331
  255POX     OE 4301   1.065   9.034   1.989 -0.1454  0.2960  0.1754
  255POX    C1A 4302   1.175   8.996   1.926 -0.2126  0.3733  0.0125
  255POX    O1A 4303   1.180   9.003   1.803 -0.7103 -0.1234 -0.0360
  255POX    C1B 4304   1.280   8.959   2.024  0.6439 -0.0173 -1.0188
  255POX    C1C 4305   1.372   8.849   1.972 -0.1960 -0.9835 -0.4939
  255POX    C1D 4306   1.497   8.841   2.060 -0.1859  0.3781 -0.3636
  255POX    C1E 4307   1.568   8.708   2.034 -0.2692  0.3196 -0.2947
  255POX    C1F 4308   1.697   8.700   2.116 -0.6256 -0.0444  0.2341
  255POX    C1G 4309   1.785   8.581   2.079  0.0316  0.4068  0.3133
  255POX    C1H 4310   1.893   8.546   2.182  0.0582 -0.0876  0.1245
  255POX    C1I 4311   2.030   8.590   2.130  0.2729 -0.2161  0.5818
  255POX    C1J 4312   2.132   8.510   2.101  0.1263 -0.1520 -0.1155
  255POX    C1K 4313   2.142   8.358   2.106 -0.1995 -0.1864 -0.4571
  255POX    C1L 4314   2.268   8.303   2.174 -0.0588  0.3055 -0.3186
  255POX    C1M 4315   2.341   8.193   2.097  0.1986  0.2634 -0.0138
  255POX    C1N 4316   2.422   8.230   1.972 -0.2494  0.0829 -0.3596
  255POX    C1O 4317   2.516   8.121   1.922 -0.3826 -0.3728  0.3685
  255POX    C1P 4318   2.464   8.065   1.790 -0.1444  0.3191 -0.0194
  255POX    C1Q 4319   2.557   7.952   1.744  0.1180  0.4260  0.2467
  255POX    C1R 4320   2.687   8.004   1.682  0.7466 -0.7080  0.5883
  255POX     CZ 4321   0.903   9.223   1.942  0.1443  0.2474  0.1464
  255POX     OZ 4322   0.843   9.226   2.072 -0.1457  0.0166  0.0173
  255POX    C2A 4323   0.791   9.344   2.102  0.8186  0.5167 -0.2505
  255POX    O2A 4324   0.721   9.408   2.023 -0.3066 -0.5053 -0.1142
  255POX    C2B 4325   0.792   9.370   2.248  0.1636 -0.4114 -0.0710
  255POX    C2C 4326   0.911   9.461   2.279 -0.0834  0.0050 -0.3265
  255POX    C2D 4327   0.922   9.487   2.430 -0.0839  0.2300 -0.3646
  255POX    C2E 4328   1.030   9.583   2.478 -0.1063  0.0295  0.0864
  255POX    C2F 4329   1.043   9.598   2.630  0.2482 -0.5643  0.1184
  255POX    C2G 4330   1.183   9.651   2.659 -0.1333  0.5055  0.0338
  255POX    C2H 4331   1.187   9.666   2.811  0.6502 -0.0154  0.0724
  255POX    C2I 4332   1.126   9.793   2.870 -0.5896 -0.4080 -0.3468
  255POX    C2J 4333   1.107   9.779   3.021  0.2566 -0.1610 -0.2110
  255POX    C2K 4334   1.066   9.911   3.086  0.3117 -0.2745  0.0539
  255POX    C2L 4335   1.070   9.885   3.237 -0.5201  0.0282  0.1349
  255POX    C2M 4336   1.038  10.006   3.324 -0.1504 -0.1930  0.5866
  255POX    C2N 4337   0.891  10.029   3.360 -0.2704 -0.2003  0.1149
  255POX    C2O 4338   0.859  10.170   3.411  0.1154 -0.1211  0.1411
  255POX    C2P 4339   0.929  10.210   3.541  0.8054  0.2467 -0.3331
  256CHL    CN1 4340   8.509   1.956   1.158  0.2527  0.3609 -0.0016
  256CHL    CN2 4341   8.720   1.984   1.264  0.1367  0.0868 -0.2825
  256CHL    CN3 4342   8.535   1.876   1.384  0.0087  0.3213 -0.3453
  256CHL    NTM 4343   8.602   1.897   1.255  0.2600 -0.0815 -0.2791
  256CHL     CB 4344   8.650   1.764   1.215 -0.0707 -0.3173  0.1007
  257PJ2     CA 4345   8.562   1.651   1.163 -0.0391 -0.2789 -0.0362
  257PJ2     OA 4346   8.462   1.620   1.261  0.0026  0.1012  0.1249
  257PJ2      P 4347   8.393   1.479   1.227 -0.3905  0.2466  0.3179
  257PJ2     OB 4348   8.284   1.464   1.326 -0.0138 -0.2882  0.6563
  257PJ2     HB 4349   8.241   1.551   1.350 -0.1372 -0.2232  0.2026
  257PJ2     OG 4350   8.365   1.497   1.083 -0.2459 -0.8407  0.1474
  257PJ2     HG 4351   8.274   1.465   1.058 -0.9049  2.2271 -1.9391
  257PJ2     OD 4352   8.510   1.371   1.249 -0.5496 -0.0936 -0.4661
  258POX     CD 4353   8.545   1.333   1.383 -0.0567 -0.2424 -0.6360
  258POX     CE 4354   8.676   1.255   1.398  0.1014  0.1843  0.2185
  258POX     OE 4355   8.691   1.210   1.533 -0.0177  0.1790  0.2293
  258POX    C1A 4356   8.615   1.106   1.569 -0.0598  0.2527  0.3554
  258POX    O1A 4357   8.542   1.047   1.489 -0.0296  0.7307 -0.0281
  258POX    C1B 4358   8.638   1.072   1.711 -0.3822 -0.4717  0.2370
  258POX    C1C 4359   8.595   0.930   1.747 -0.1208 -0.4921  0.4676
  258POX    C1D 4360   8.562   0.929   1.897  0.2353 -0.0376  0.5486
  258POX    C1E 4361   8.501   0.791   1.920 -0.0365 -0.0316 -0.1204
  258POX    C1F 4362   8.472   0.771   2.069  0.0298  0.3286 -0.0591
  258POX    C1G 4363   8.416   0.635   2.110  0.3403  0.0605 -0.5145
  258POX    C1H 4364   8.330   0.652   2.236  0.5950 -0.1702 -0.3085
  258POX    C1I 4365   8.230   0.539   2.261 -0.3165  0.7822  0.4483
  258POX    C1J 4366   8.182   0.501   2.379  0.4082 -0.2296  0.4299
  258POX    C1K 4367   8.253   0.568   2.496  0.7672  0.1271  0.0133
  258POX    C1L 4368   8.155   0.586   2.613  0.7328  0.1138 -0.0144
  258POX    C1M 4369   8.230   0.611   2.744 -0.0440 -0.3895  0.5313
  258POX    C1N 4370   8.133   0.608   2.863 -0.4006  0.5509  0.2793
  258POX    C1O 4371   8.208   0.619   2.996  0.3160 -0.3689 -0.0318
  258POX    C1P 4372   8.107   0.596   3.109 -0.0522 -0.0301 -0.2868
  258POX    C1Q 4373   8.168   0.661   3.233  0.1320 -0.8054  0.0367
  258POX    C1R 4374   8.281   0.579   3.297  0.6399 -0.1297  0.0161
  258POX     CZ 4375   8.791   1.347   1.355  0.2834 -0.1539 -0.0159
  258POX     OZ 4376   8.836   1.449   1.444  0.1261 -0.2610  0.1889
  258POX    C2A 4377   8.946   1.421   1.512  0.2419 -0.0621  0.0853
  258POX    O2A 4378   9.015   1.323   1.484  0.0639  0.0146 -0.6366
  258POX    C2B 4379   8.993   1.531   1.599 -0.2944  0.2381 -0.0037
  258POX    C2C 4380   9.054   1.469   1.724  0.1657  0.2401 -0.2277
  258POX    C2D 4381   9.098   1.569   1.831 -0.0121  0.1253 -0.0475
  258POX    C2E 4382   9.155   1.498   1.954 -0.2818  0.3526  0.2121
  258POX    C2F 4383   9.277   1.410   1.925 -0.2848  0.2831  0.4106
  258POX    C2G 4384   9.326   1.354   2.059  0.1384  0.0856  0.1753
  258POX    C2H 4385   9.409   1.226   2.048 -0.2501 -0.1671  0.1795
  258POX    C2I 4386   9.326   1.099   2.027 -0.3464 -0.0982  0.1459
  258POX    C2J 4387   9.404   0.967   2.032 -0.3384 -0.0741  0.6829
  258POX    C2K 4388   9.463   0.925   2.166  0.4684 -0.3606  0.2457
  258POX    C2L 4389   9.369   0.842   2.255 -0.3395  0.3928  0.1091
  258POX    C2M 4390   9.424   0.857   2.398 -0.0491  0.2885  0.0087
  258POX    C2N 4391   9.326   0.788   2.493  0.3134 -0.0817  0.1171
  258POX    C2O 4392   9.376   0.794   2.637  0.5469 -0.0904  0.0368
  258POX    C2P 4393   9.279   0.719   2.729  0.3304  0.6902  0.4616
  259CHL    CN1 4394   8.719   2.714   0.858 -0.6472  0.6858 -0.2001
  259CHL    CN2 4395   8.554   2.537   0.884  0.3771  0.0089 -0.2103
  259CHL    CN3 4396   8.776   2.486   0.854 -0.5505  0.2644 -0.1912
  259CHL    NTM 4397   8.689   2.584   0.919  0.0841  0.6453  0.0840
  259CHL     CB 4398   8.727   2.602   1.060  0.8024 -0.0550 -0.0171
  260PJ2     CA 4399   8.656   2.690   1.163  0.1059 -0.6705  0.0391
  260PJ2     OA 4400   8.518   2.655   1.175 -0.1092  0.1420  0.0168
  260PJ2      P 4401   8.434   2.764   1.259 -0.0772  0.2646 -0.1105
  260PJ2     OB 4402   8.445   2.898   1.198  0.1657  0.2356 -0.1309
  260PJ2     HB 4403   8.539   2.919   1.169 -0.3454  2.0849 -0.6375
  260PJ2     OG 4404   8.301   2.701   1.270  0.0128  0.1571  0.3730
  260PJ2     HG 4405   8.298   2.603   1.250 -1.8972  0.7128 -2.8352
  260PJ2     OD 4406   8.500   2.765   1.406 -0.5925  0.5973  0.1229
  261POX     CD 4407   8.436   2.673   1.495 -0.0979 -0.0371 -0.1689
  261POX     CE 4408   8.520   2.586   1.589  0.2688  0.2854 -0.1933
  261POX     OE 4409   8.431   2.503   1.665  0.3382  0.2062 -0.1982
  261POX    C1A 4410   8.477   2.394   1.726 -0.3229 -0.1490 -0.3231
  261POX    O1A 4411   8.583   2.347   1.686  0.0452  0.0364  0.4205
  261POX    C1B 4412   8.382   2.306   1.797 -0.5032  0.0881 -0.2688
  261POX    C1C 4413   8.438   2.240   1.923 -0.6179 -0.0275 -0.2779
  261POX    C1D 4414   8.331   2.149   1.982 -0.2755 -0.0210  0.3618
  261POX    C1E 4415   8.365   2.127   2.130  0.2000  0.0399  0.2619
  261POX    C1F 4416   8.256   2.035   2.184 -0.0552  0.3483  0.2785
  261POX    C1G 4417   8.294   1.971   2.318  0.2419 -0.6425 -0.2660
  261POX    C1H 4418   8.205   1.857   2.365 -0.2925 -0.0286  0.2317
  261POX    C1I 4419   8.264   1.802   2.496 -0.0150  0.3727  0.2754
  261POX    C1J 4420   8.244   1.685   2.556 -0.4263  0.5304  0.4478
  261POX    C1K 4421   8.160   1.572   2.496  0.4329  0.2120 -0.1731
  261POX    C1L 4422   8.094   1.492   2.608  0.0855  0.1586 -0.4120
  261POX    C1M 4423   8.006   1.373   2.568  0.1844 -0.0579  0.0060
  261POX    C1N 4424   7.970   1.310   2.703 -0.0701  0.0210 -0.0247
  261POX    C1O 4425   8.096   1.248   2.764  0.1522  0.6384  0.1476
  261POX    C1P 4426   8.051   1.168   2.886 -0.1935  0.3770 -0.1505
  261POX    C1Q 4427   7.981   1.035   2.857 -0.1153  0.2779  0.1140
  261POX    C1R 4428   7.937   0.965   2.986 -0.6494  0.1218 -0.1499
  261POX     CZ 4429   8.616   2.671   1.672  0.0361  0.0870  0.2849
  261POX     OZ 4430   8.583   2.768   1.772 -0.1289 -0.1814  0.4896
  261POX    C2A 4431   8.683   2.814   1.846  0.0026 -0.3144  0.3943
  261POX    O2A 4432   8.799   2.775   1.830  0.1591  0.0464  0.6243
  261POX    C2B 4433   8.640   2.920   1.940 -0.7653 -0.2181 -0.0593
  261POX    C2C 4434   8.607   2.849   2.071  0.2144 -0.2264  0.1868
  261POX    C2D 4435   8.494   2.921   2.145 -0.1412 -0.0856 -0.4933
  261POX    C2E 4436   8.540   3.048   2.216  0.0148 -0.4309  0.0323
  261POX    C2F 4437   8.450   3.171   2.195  0.8010  0.1721  0.1412
  261POX    C2G 4438   8.506   3.276   2.291  0.0511  0.2580  0.4887
  261POX    C2H 4439   8.639   3.348   2.267 -0.1358  0.4001 -0.1621
  261POX    C2I 4440   8.670   3.433   2.390  0.0974  0.0879 -0.0031
  261POX    C2J 4441   8.662   3.359   2.524  0.0661 -0.0259 -0.0678
  261POX    C2K 4442   8.722   3.454   2.628  0.1404  0.1746 -0.2916
  261POX    C2L 4443   8.737   3.387   2.765 -0.6502  0.3462 -0.1182
  261POX    C2M 4444   8.783   3.478   2.878 -0.1183 -0.0804  0.0097
  261POX    C2N 4445   8.819   3.400   3.005 -0.5437 -0.5258 -0.1429
  261POX    C2O 4446   8.918   3.481   3.089 -0.2809  0.1532 -1.0938
  261POX    C2P 4447   8.855   3.610   3.143 -0.1033 -0.3171  0.2641
  262CHL    CN1 4448   0.311   1.306   1.376 -0.2761  0.2323  0.0932
  262CHL    CN2 4449   0.369   1.155   1.195  0.6586 -0.0654 -0.0268
  262CHL    CN3 4450   0.156   1.261   1.200  0.5307  0.6481 -0.5973
  262CHL    NTM 4451   0.299   1.279   1.232  0.4911 -0.1970  0.1009
  262CHL     CB 4452   0.348   1.396   1.158 -0.6496  0.0552 -0.2890
  263PJ2     CA 4453   0.280   1.529   1.129 -0.0139  0.3566 -0.4255
  263PJ2     OA 4454   0.235   1.607   1.240 -0.1077 -0.1629 -0.0968
  263PJ2      P 4455   0.110   1.701   1.202 -0.1294 -0.1283  0.0582
  263PJ2     OB 4456   0.160   1.800   1.104  0.3494 -0.6839 -0.2654
  263PJ2     HB 4457   0.257   1.802   1.081  0.9896  0.3169  2.2542
  263PJ2     OG 4458  -0.002   1.614   1.160  0.0732 -0.0492 -0.6522
  263PJ2     HG 4459  -0.092   1.656   1.170 -0.5730 -1.2077 -1.3602
  263PJ2     OD 4460   0.087   1.756   1.351  0.3421 -0.1488  0.1401
  264POX     CD 4461   0.178   1.860   1.389  0.0055  0.1602  0.1071
  264POX     CE 4462   0.105   1.968   1.470 -0.3394  0.1523 -0.1901
  264POX     OE 4463   0.174   2.093   1.487 -0.1144 -0.0471  0.3838
  264POX    C1A 4464   0.091   2.195   1.507  0.1116  0.3737 -0.7380
  264POX    O1A 4465  -0.026   2.185   1.471 -0.0295 -0.2648 -0.1327
  264POX    C1B 4466   0.151   2.321   1.554  0.1411 -0.0004  0.2529
  264POX    C1C 4467   0.060   2.385   1.659  0.1079  0.0174  0.2130
  264POX    C1D 4468   0.057   2.341   1.805 -0.4225 -0.4137  0.0759
  264POX    C1E 4469   0.003   2.455   1.892 -0.0599  0.0426 -0.2863
  264POX    C1F 4470  -0.031   2.410   2.035 -0.3881 -0.4643 -0.5215
  264POX    C1G 4471  -0.108   2.518   2.111 -0.0660 -0.7527  0.2166
  264POX    C1H 4472  -0.012   2.622   2.170 -0.3198 -0.5545  0.2798
  264POX    C1I 4473  -0.091   2.701   2.275 -0.2312  0.0118 -0.0787
  264POX    C1J 4474  -0.099   2.675   2.405 -0.4305 -0.2147 -0.1365
  264POX    C1K 4475  -0.038   2.553   2.475  0.0453  0.0074 -0.1594
  264POX    C1L 4476   0.097   2.550   2.547  0.0349  0.0057 -0.1412
  264POX    C1M 4477   0.142   2.411   2.592 -0.3880 -0.1403 -0.1677
  264POX    C1N 4478   0.206   2.346   2.469 -0.3546  0.1252 -0.2914
  264POX    C1O 4479   0.243   2.200   2.492 -0.0372  0.2180 -0.2181
  264POX    C1P 4480   0.318   2.126   2.382 -0.3527 -0.4486  0.0080
  264POX    C1Q 4481   0.243   2.137   2.249 -0.2948 -0.1265  0.0023
  264POX    C1R 4482   0.336   2.179   2.135  0.0119  0.0368  0.3115
  264POX     CZ 4483   0.083   1.893   1.601 -0.2917 -0.4229 -0.5085
  264POX     OZ 4484   0.019   1.953   1.714  0.0056 -0.5857 -0.2507
  264POX    C2A 4485  -0.112   1.935   1.718 -0.0685 -0.0748 -0.3310
  264POX    O2A 4486  -0.178   1.870   1.636  0.1693 -0.3143 -0.3316
  264POX    C2B 4487  -0.169   2.002   1.837  0.3441 -0.5119  0.1135
  264POX    C2C 4488  -0.162   1.904   1.954  0.3293 -0.5148  0.1118
  264POX    C2D 4489  -0.237   1.953   2.079  0.5452  0.2349 -0.0521
  264POX    C2E 4490  -0.224   1.867   2.204  0.0062  0.0086 -0.1500
  264POX    C2F 4491  -0.083   1.876   2.263 -0.2284  0.1909  0.3850
  264POX    C2G 4492  -0.064   1.769   2.371 -0.0564 -0.2462 -0.0740
  264POX    C2H 4493   0.082   1.764   2.420 -0.0702 -0.1858 -0.0252
  264POX    C2I 4494   0.202   1.732   2.331 -0.3482  0.1438 -0.5270
  264POX    C2J 4495   0.324   1.749   2.422 -0.2475 -0.5323 -0.5334
  264POX    C2K 4496   0.336   1.661   2.547  0.5243  0.1655 -0.1074
  264POX    C2L 4497   0.447   1.703   2.643  0.1838  0.3360  0.2161
  264POX    C2M 4498   0.427   1.849   2.684  0.0872  0.2796  0.3692
  264POX    C2N 4499   0.557   1.928   2.698  0.3068 -0.0781  0.3301
  264POX    C2O 4500   0.610   1.970   2.560  0.0625 -0.3358  0.1572
  264POX    C2P 4501   0.738   2.053   2.568 -0.3607  0.3868 -0.4811
  265CHL    CN1 4502   0.547   1.987   0.722 -0.1783  0.3311  0.1181
  265CHL    CN2 4503   0.688   1.995   0.916  0.3940 -0.5753 -0.0433
  265CHL    CN3 4504   0.770   2.072   0.705  0.3652 -0.4763  1.0504
  265CHL    NTM 4505   0.685   1.972   0.771 -0.2338 -0.6813 -0.0158
  265CHL     CB 4506   0.734   1.847   0.710  0.3776 -0.2957 -0.3266
  266PJ2     CA 4507   0.686   1.712   0.763  0.0958 -0.2274 -0.4048
  266PJ2     OA 4508   0.733   1.675   0.893  0.0347 -0.6024 -0.4873
  266PJ2      P 4509   0.642   1.577   0.983 -0.1475  0.0455  0.0400
  266PJ2     OB 4510   0.560   1.661   1.074 -0.0642  0.2775 -0.0973
  266PJ2     HB 4511   0.505   1.593   1.123  2.4696 -3.1618 -1.5603
  266PJ2     OG 4512   0.568   1.481   0.898 -0.1818 -0.5114  0.6987
  266PJ2     HG 4513   0.613   1.490   0.809  3.0722 -0.0464  2.2340
  266PJ2     OD 4514   0.762   1.495   1.051  0.1658  0.3809 -0.1017
  267POX     CD 4515   0.860   1.567   1.126  0.3227  0.4480 -0.3716
  267POX     CE 4516   0.816   1.613   1.265  0.0193  0.1443 -0.3660
  267POX     OE 4517   0.925   1.680   1.330 -0.3699  0.5089 -0.0857
  267POX    C1A 4518   0.897   1.783   1.409 -0.3033  0.3016  0.2078
  267POX    O1A 4519   0.794   1.847   1.389 -0.1406  0.3873 -0.3724
  267POX    C1B 4520   1.008   1.836   1.491 -0.3059  0.3381  0.1877
  267POX    C1C 4521   1.015   1.778   1.633  0.0520 -0.4523 -0.1438
  267POX    C1D 4522   1.080   1.869   1.737 -0.4881  0.0573 -0.2436
  267POX    C1E 4523   1.131   1.805   1.867 -0.6320  0.0277 -0.2023
  267POX    C1F 4524   1.099   1.911   1.972 -0.5470 -0.1404 -0.0062
  267POX    C1G 4525   1.150   1.865   2.109  0.0787 -0.0824 -0.2160
  267POX    C1H 4526   1.121   1.981   2.204 -0.4491  0.0005 -0.4743
  267POX    C1I 4527   1.057   1.925   2.331  0.1655  0.0002 -0.1626
  267POX    C1J 4528   1.111   1.952   2.450  0.2760  0.1316 -0.2419
  267POX    C1K 4529   1.235   2.037   2.480  0.4100 -0.1643  0.0510
  267POX    C1L 4530   1.223   2.079   2.627  0.2030  0.9637 -0.2806
  267POX    C1M 4531   1.355   2.142   2.674  0.4839  0.3403 -0.2306
  267POX    C1N 4532   1.346   2.195   2.817  0.0867 -0.1962 -0.0514
  267POX    C1O 4533   1.480   2.251   2.863  0.0240 -0.0803 -0.0090
  267POX    C1P 4534   1.475   2.291   3.011 -0.2511 -0.1883  0.0097
  267POX    C1Q 4535   1.604   2.360   3.054 -0.5730  0.2501  0.2899
  267POX    C1R 4536   1.592   2.375   3.206 -0.2972 -0.4247  0.3820
  267POX     CZ 4537   0.748   1.500   1.342  0.3706  0.4669  0.4317
  267POX     OZ 4538   0.720   1.519   1.481  0.3788  0.3764  0.4456
  267POX    C2A 4539   0.672   1.415   1.549 -0.1327  0.4884  0.2599
  267POX    O2A 4540   0.643   1.309   1.493 -0.1122  0.3323  0.5453
  267POX    C2B 4541   0.664   1.426   1.696 -0.5437  0.2184  0.2602
  267POX    C2C 4542   0.786   1.355   1.754 -0.5484  0.3922  0.4850
  267POX    C2D 4543   0.809   1.388   1.902 -0.0064  0.1596  0.4573
  267POX    C2E 4544   0.831   1.535   1.940 -0.3763  0.2943  0.1634
  267POX    C2F 4545   0.839   1.555   2.091 -0.2083 -0.3120  0.2382
  267POX    C2G 4546   0.715   1.614   2.158 -0.1713  0.0071  0.0271
  267POX    C2H 4547   0.734   1.663   2.302 -0.2234 -0.0307  0.0468
  267POX    C2I 4548   0.786   1.548   2.389 -0.6838 -0.4724 -0.2562
  267POX    C2J 4549   0.807   1.581   2.537  0.3197  0.0193 -0.4957
  267POX    C2K 4550   0.922   1.674   2.576 -0.1445  0.2340  0.4007
  267POX    C2L 4551   0.920   1.705   2.725 -0.1703  0.9609  0.2501
  267POX    C2M 4552   1.016   1.809   2.783  0.2224  0.5986  0.2535
  267POX    C2N 4553   0.971   1.832   2.927 -0.3923  0.5812  0.0656
  267POX    C2O 4554   1.069   1.923   3.000  0.5664  0.1084 -0.6192
  267POX    C2P 4555   1.050   2.073   2.977  0.0669  0.1753  0.1773
  268CHL    CN1 4556   1.699   8.484   1.221 -0.1924 -0.6547  0.3276
  268CHL    CN2 4557   1.873   8.371   1.332  0.3521  0.3295  0.1085
  268CHL    CN3 4558   1.813   8.578   1.419  0.0880  0.1308  0.2525
  268CHL    NTM 4559   1.827   8.505   1.292 -0.2483  0.1496  0.2045
  268CHL     CB 4560   1.919   8.580   1.206  0.0302  0.0753  0.4341
  269PJ2     CA 4561   2.070   8.593   1.218  0.1111 -0.0688 -0.3451
  269PJ2     OA 4562   2.122   8.628   1.347  0.1203 -0.2823 -0.2916
  269PJ2      P 4563   2.282   8.639   1.353  0.0846  0.0505  0.0860
  269PJ2     OB 4564   2.334   8.504   1.321 -0.4093 -0.1523  0.1333
  269PJ2     HB 4565   2.433   8.512   1.317 -0.1762 -1.5529  1.8398
  269PJ2     OG 4566   2.304   8.748   1.255 -0.4551  0.0056 -0.0887
  269PJ2     HG 4567   2.253   8.830   1.279  0.9661  0.7217  0.6424
  269PJ2     OD 4568   2.313   8.677   1.506 -0.3427  0.3723  0.0945
  270POX     CD 4569   2.233   8.619   1.610 -0.2956 -0.3864 -0.2858
  270POX     CE 4570   2.253   8.472   1.645  0.2609 -0.1611  0.3591
  270POX     OE 4571   2.139   8.438   1.724  0.2281 -0.2629  0.2675
  270POX    C1A 4572   2.053   8.350   1.672  0.2582 -0.0253 -0.1898
  270POX    O1A 4573   2.080   8.321   1.556  0.1688  0.1538 -0.2540
  270POX    C1B 4574   1.929   8.325   1.749 -0.2615  0.6122 -0.8067
  270POX    C1C 4575   1.855   8.205   1.691 -0.6209  0.6941 -0.5190
  270POX    C1D 4576   1.749   8.137   1.778  0.3115 -0.4695 -0.2763
  270POX    C1E 4577   1.628   8.229   1.792  0.2755 -0.5761  0.1183
  270POX    C1F 4578   1.524   8.145   1.868  0.3519 -0.0861  0.7726
  270POX    C1G 4579   1.399   8.230   1.894  0.1922 -0.0229 -0.1600
  270POX    C1H 4580   1.427   8.333   2.003 -0.3113  0.0459 -0.0955
  270POX    C1I 4581   1.416   8.271   2.143 -0.4679  0.1886 -0.0433
  270POX    C1J 4582   1.398   8.342   2.253  0.0713 -0.1905  0.2944
  270POX    C1K 4583   1.356   8.489   2.259 -0.3532 -0.2984  0.0196
  270POX    C1L 4584   1.268   8.524   2.379 -0.0781  0.2053  0.0783
  270POX    C1M 4585   1.232   8.671   2.355 -0.3514  0.1435  0.1013
  270POX    C1N 4586   1.152   8.721   2.475  0.4255  0.0830  0.6567
  270POX    C1O 4587   1.137   8.873   2.463 -0.0735 -0.0063  0.0885
  270POX    C1P 4588   1.028   8.928   2.554  0.1123 -0.5133  0.6201
  270POX    C1Q 4589   1.038   9.079   2.579 -0.1703 -0.3919  0.0090
  270POX    C1R 4590   0.932   9.130   2.676  0.0182  0.2496 -0.1165
  270POX     CZ 4591   2.401   8.439   1.667  0.0795 -1.1254  0.1869
  270POX     OZ 4592   2.467   8.525   1.761 -0.1602 -0.0972 -0.5603
  270POX    C2A 4593   2.594   8.507   1.795 -0.2397  0.1518 -0.1186
  270POX    O2A 4594   2.664   8.436   1.722  0.0691  0.4124 -0.0778
  270POX    C2B 4595   2.639   8.592   1.907  0.3202 -0.0966 -0.1483
  270POX    C2C 4596   2.705   8.504   2.013  0.0492 -0.3978 -0.2296
  270POX    C2D 4597   2.759   8.588   2.128 -0.5327 -0.1718 -0.1199
  270POX    C2E 4598   2.788   8.490   2.241 -0.3521 -0.1323 -0.1324
  270POX    C2F 4599   2.788   8.565   2.375 -0.3362 -0.1050 -0.1487
  270POX    C2G 4600   2.772   8.481   2.502  0.0376  0.0070 -0.0261
  270POX    C2H 4601   2.643   8.399   2.517  0.0231 -0.1195 -0.7759
  270POX    C2I 4602   2.630   8.311   2.642  0.3651  0.1531 -0.5440
  270POX    C2J 4603   2.674   8.167   2.615 -0.2807 -0.1167 -0.1654
  270POX    C2K 4604   2.622   8.073   2.724  0.5382 -0.3745  0.0077
  270POX    C2L 4605   2.607   7.931   2.669 -0.1898 -0.2703 -0.0787
  270POX    C2M 4606   2.734   7.888   2.594  0.1040  0.5529 -0.0733
  270POX    C2N 4607   2.721   7.740   2.556  0.6744  0.4944 -0.0439
  270POX    C2O 4608   2.826   7.678   2.464 -0.2222  0.3052 -0.9548
  270POX    C2P 4609   2.781   7.545   2.404  0.1180 -0.1072 -0.3012
  271CHL    CN1 4610   1.884   1.372   0.663 -0.1015 -0.1094 -0.9085
  271CHL    CN2 4611   2.045   1.195   0.696 -0.4421 -0.1530  0.7574
  271CHL    CN3 4612   2.095   1.377   0.554 -0.4254  0.1560  0.2311
  271CHL    NTM 4613   2.027   1.340   0.679 -0.2382 -0.1891  0.2322
  271CHL     CB 4614   2.080   1.416   0.793  0.0200 -0.1767  0.1019
  272PJ2     CA 4615   2.028   1.399   0.935 -0.2043  0.1892  0.0636
  272PJ2     OA 4616   1.889   1.416   0.963 -0.2990  0.0892 -0.3396
  272PJ2      P 4617   1.809   1.303   1.045 -0.0961  0.2797  0.1279
  272PJ2     OB 4618   1.663   1.327   1.047 -0.1770 -0.1869  0.0891
  272PJ2     HB 4619   1.651   1.424   1.071  1.7843  0.2916 -0.7191
  272PJ2     OG 4620   1.862   1.172   0.999 -0.4229  0.1419  0.1394
  272PJ2     HG 4621   1.956   1.183   0.968  0.1333  1.5897  2.1196
  272PJ2     OD 4622   1.852   1.311   1.200  0.5072  0.0616 -0.0286
  273POX     CD 4623   1.827   1.426   1.280  0.0657  0.0237 -0.1087
  273POX     CE 4624   1.863   1.417   1.428 -0.1737 -0.3859 -0.0754
  273POX     OE 4625   1.840   1.540   1.497 -0.2412 -0.4191 -0.0392
  273POX    C1A 4626   1.722   1.553   1.558 -0.1283 -0.1486  0.1286
  273POX    O1A 4627   1.620   1.508   1.504 -0.3286  0.4780 -0.0151
  273POX    C1B 4628   1.705   1.643   1.674  0.2367  0.3096 -0.1694
  273POX    C1C 4629   1.683   1.566   1.805 -0.3058  0.0928 -0.3827
  273POX    C1D 4630   1.568   1.617   1.892  0.2268 -0.2722  0.5436
  273POX    C1E 4631   1.604   1.755   1.949  0.4443  0.0123 -0.2686
  273POX    C1F 4632   1.581   1.761   2.100  0.3220 -0.0038 -0.2868
  273POX    C1G 4633   1.576   1.909   2.138  0.3700 -0.0215 -0.2112
  273POX    C1H 4634   1.574   1.934   2.289  0.2313  0.2305 -0.2529
  273POX    C1I 4635   1.553   2.080   2.328  0.5827  0.3241 -0.4076
  273POX    C1J 4636   1.619   2.149   2.420  0.2326  0.0449  0.0532
  273POX    C1K 4637   1.739   2.096   2.498 -0.2023 -0.4054  0.4266
  273POX    C1L 4638   1.822   2.193   2.582  0.1273 -0.1808 -0.1530
  273POX    C1M 4639   1.924   2.119   2.670  0.1380  0.3978  0.3234
  273POX    C1N 4640   2.023   2.222   2.725  0.4182  0.2107  0.1674
  273POX    C1O 4641   2.153   2.148   2.758  0.2038 -0.1196  0.2711
  273POX    C1P 4642   2.205   2.203   2.891  0.1789  0.3311  0.0935
  273POX    C1Q 4643   2.356   2.182   2.894  0.1813  0.2652 -0.4557
  273POX    C1R 4644   2.416   2.212   3.031  0.2878 -0.4231 -0.3523
  273POX     CZ 4645   2.011   1.385   1.446 -0.0765  0.1061  0.0202
  273POX     OZ 4646   2.043   1.365   1.583 -0.2144  0.1695  0.0612
  273POX    C2A 4647   2.166   1.373   1.632  0.0182 -0.6821 -0.3622
  273POX    O2A 4648   2.258   1.401   1.555 -0.1412 -0.1634 -0.3676
  273POX    C2B 4649   2.191   1.316   1.767  0.0422  0.1920  0.0106
  273POX    C2C 4650   2.290   1.398   1.850 -0.1536  0.5246 -0.0815
  273POX    C2D 4651   2.332   1.330   1.981  0.1589  0.2941 -0.2994
  273POX    C2E 4652   2.267   1.398   2.101  0.0827  0.1762 -0.2741
  273POX    C2F 4653   2.293   1.309   2.223 -0.2286  0.3685 -0.0642
  273POX    C2G 4654   2.255   1.376   2.355  0.1740 -0.1429  0.3144
  273POX    C2H 4655   2.275   1.281   2.474 -0.0387  0.0108  0.4720
  273POX    C2I 4656   2.297   1.356   2.605 -0.8453  0.6979  0.2259
  273POX    C2J 4657   2.227   1.272   2.712 -0.0044  0.0393  0.2696
  273POX    C2K 4658   2.201   1.337   2.848  0.2065  0.1289  0.2672
  273POX    C2L 4659   2.327   1.361   2.930  0.4159 -0.8301  0.2343
  273POX    C2M 4660   2.295   1.406   3.073  0.7063 -0.5382  0.2071
  273POX    C2N 4661   2.224   1.301   3.158  0.0711  0.2100  0.6158
  273POX    C2O 4662   2.258   1.309   3.307  0.5886 -0.1857  0.5231
  273POX    C2P 4663   2.203   1.434   3.376 -0.1095 -0.4625  0.4749
  274CHL    CN1 4664   2.923   0.975   0.968 -0.0523  0.0092  0.0465
  274CHL    CN2 4665   3.040   1.106   0.804 -0.1888  0.1637  0.5972
  274CHL    CN3 4666   2.955   1.198   1.019 -0.1543 -0.0051  0.5935
  274CHL    NTM 4667   2.933   1.108   0.905 -0.3309  0.2219  0.4469
  274CHL     CB 4668   2.813   1.135   0.824 -0.3504 -0.7260  0.1460
  275PJ2     CA 4669   2.770   1.281   0.809  0.9590 -0.3675 -0.2378
  275PJ2     OA 4670   2.859   1.375   0.747  0.2320  0.5102  0.0373
  275PJ2      P 4671   2.804   1.525   0.761  0.1343  0.5045 -0.2840
  275PJ2     OB 4672   2.887   1.603   0.667  0.9341 -0.1267 -0.1086
  275PJ2     HB 4673   2.961   1.542   0.638  1.4030  0.1744  0.4337
  275PJ2     OG 4674   2.658   1.549   0.767 -0.2037 -1.6258  0.7546
  275PJ2     HG 4675   2.637   1.642   0.794 -1.8364 -2.3101  2.0042
  275PJ2     OD 4676   2.855   1.545   0.913  0.4556  0.0898 -0.3360
  276POX     CD 4677   2.993   1.566   0.944  0.5452 -0.8812 -0.0424
  276POX     CE 4678   3.025   1.596   1.091  0.9523  0.0057 -0.3069
  276POX     OE 4679   2.983   1.486   1.171  0.2623  0.0009 -0.6726
  276POX    C1A 4680   3.082   1.431   1.241 -0.0662 -0.3510 -0.4785
  276POX    O1A 4681   3.190   1.409   1.186  0.0357 -0.6294 -0.1708
  276POX    C1B 4682   3.041   1.381   1.374 -0.1029  0.4391 -0.1862
  276POX    C1C 4683   3.062   1.500   1.467  0.0804 -0.4210  0.8801
  276POX    C1D 4684   2.978   1.473   1.593 -0.3772 -0.2739  0.6067
  276POX    C1E 4685   2.971   1.598   1.682 -0.3052  0.0945  0.1022
  276POX    C1F 4686   2.904   1.560   1.814 -0.2148 -0.0612  0.1035
  276POX    C1G 4687   2.894   1.682   1.905 -0.2645  0.2946 -0.3779
  276POX    C1H 4688   2.831   1.648   2.040 -0.3592  0.3981 -0.3959
  276POX    C1I 4689   2.681   1.623   2.019 -0.3044  0.4692 -0.8948
  276POX    C1J 4690   2.588   1.637   2.113  0.4500 -0.1246 -0.0303
  276POX    C1K 4691   2.629   1.701   2.245  0.0647  0.3520 -0.1376
  276POX    C1L 4692   2.526   1.796   2.307 -0.2354 -0.2412  0.2749
  276POX    C1M 4693   2.573   1.853   2.441 -0.5027  0.1583  0.1995
  276POX    C1N 4694   2.449   1.877   2.527 -0.4725  0.2824  0.2081
  276POX    C1O 4695   2.464   1.863   2.679 -0.0200 -0.0231  0.1355
  276POX    C1P 4696   2.516   1.728   2.728  0.2945 -0.0195 -0.1836
  276POX    C1Q 4697   2.535   1.733   2.879 -0.0441  0.4707 -0.1551
  276POX    C1R 4698   2.653   1.824   2.912  0.7382 -0.7356  0.4522
  276POX     CZ 4699   2.954   1.729   1.118 -0.3552 -0.8169  0.3583
  276POX     OZ 4700   2.980   1.779   1.250 -0.1501 -0.0178  0.0161
  276POX    C2A 4701   2.946   1.903   1.283  0.6980  0.1656  0.2284
  276POX    O2A 4702   2.885   1.974   1.204  0.1528 -0.1236  0.3809
  276POX    C2B 4703   2.955   1.927   1.429 -0.1923  0.0533  0.3100
  276POX    C2C 4704   2.820   1.907   1.498 -0.4648  0.3340 -0.1363
  276POX    C2D 4705   2.813   1.990   1.627 -0.3201  0.4263 -0.1864
  276POX    C2E 4706   2.666   1.981   1.669 -0.3349 -0.9193 -0.4805
  276POX    C2F 4707   2.655   2.066   1.796 -0.1770 -0.5690 -0.7030
  276POX    C2G 4708   2.518   2.072   1.863  0.0283 -0.2620 -0.3101
  276POX    C2H 4709   2.515   2.130   2.005 -0.2672  0.2991 -0.5427
  276POX    C2I 4710   2.379   2.124   2.075 -0.0720  0.1315 -0.1768
  276POX    C2J 4711   2.394   2.145   2.226  0.2682 -0.6584 -0.0949
  276POX    C2K 4712   2.397   2.292   2.268 -0.4036 -0.5669 -0.3479
  276POX    C2L 4713   2.411   2.298   2.421 -0.6216 -0.4487 -0.3319
  276POX    C2M 4714   2.555   2.269   2.464 -0.8095 -0.1724  0.4970
  276POX    C2N 4715   2.581   2.250   2.613  0.4798  0.1200  0.3196
  276POX    C2O 4716   2.719   2.302   2.652  0.4629  0.1778  0.3013
  276POX    C2P 4717   2.743   2.291   2.803  0.1441  0.7743  0.3978
  277CHL    CN1 4718   1.506   2.772   0.707 -0.0831  0.1229 -0.2089
  277CHL    CN2 4719   1.516   3.003   0.763 -0.2952 -0.1532  0.2317
  277CHL    CN3 4720   1.372   2.931   0.591  0.3114  0.5747 -0.0531
  277CHL    NTM 4721   1.426   2.894   0.722 -0.3179 -0.0593  0.0302
  277CHL     CB 4722   1.319   2.872   0.821 -0.1925 -0.2439  0.1247
  278PJ2     CA 4723   1.328   2.782   0.945  0.2289  0.3771  0.5471
  278PJ2     OA 4724   1.440   2.816   1.027  0.6725  0.4516 -0.0801
  278PJ2      P 4725   1.469   2.701   1.136 -0.1794 -0.0225 -0.3465
  278PJ2     OB 4726   1.434   2.574   1.069 -0.2357 -0.2565  0.1248
  278PJ2     HB 4727   1.355   2.589   1.010 -0.7078  0.6730  0.9776
  278PJ2     OG 4728   1.610   2.722   1.177 -0.0652 -0.0090 -0.7409
  278PJ2     HG 4729   1.649   2.804   1.135  2.1538 -1.6754 -2.1870
  278PJ2     OD 4730   1.363   2.728   1.254  0.0872  0.0902 -0.1319
  279POX     CD 4731   1.414   2.813   1.357 -0.4849 -0.0445  0.2657
  279POX     CE 4732   1.305   2.877   1.443 -0.2302  0.0302  0.5331
  279POX     OE 4733   1.371   2.953   1.545 -0.1061  0.1033  0.3991
  279POX    C1A 4734   1.429   3.070   1.522  0.0254 -0.0525 -0.0765
  279POX    O1A 4735   1.387   3.137   1.427 -0.3033 -0.1938 -0.0319
  279POX    C1B 4736   1.516   3.128   1.627  0.1468 -0.1745 -0.1104
  279POX    C1C 4737   1.662   3.087   1.605  0.2006 -0.0523  0.0186
  279POX    C1D 4738   1.761   3.133   1.712  0.4282  0.1564 -0.2776
  279POX    C1E 4739   1.754   3.281   1.749 -0.2191 -0.0337  0.4102
  279POX    C1F 4740   1.816   3.313   1.885  0.0008 -0.3348  0.3828
  279POX    C1G 4741   1.779   3.454   1.931 -0.4814 -0.2734 -0.1805
  279POX    C1H 4742   1.821   3.482   2.075 -0.0252  0.0469 -0.3750
  279POX    C1I 4743   1.773   3.618   2.128 -0.1001 -0.2225  0.2511
  279POX    C1J 4744   1.809   3.653   2.251  0.8677  0.2786 -0.1683
  279POX    C1K 4745   1.900   3.564   2.336  0.8511 -0.0530 -0.4980
  279POX    C1L 4746   1.864   3.587   2.482  0.1205 -0.4330 -0.6169
  279POX    C1M 4747   1.968   3.529   2.578 -0.5863  0.0309  0.4591
  279POX    C1N 4748   1.964   3.376   2.582 -0.1879  0.0042 -0.1068
  279POX    C1O 4749   2.062   3.314   2.682 -0.9704 -0.2047  0.5321
  279POX    C1P 4750   2.058   3.161   2.671 -0.0074 -0.2195  0.3581
  279POX    C1Q 4751   2.111   3.113   2.806 -0.1183 -0.3812  0.3434
  279POX    C1R 4752   2.010   3.150   2.914  0.4601 -0.2738  0.8500
  279POX     CZ 4753   1.213   2.763   1.489 -0.1414 -0.2132  0.1098
  279POX     OZ 4754   1.126   2.778   1.601  0.1490 -0.3360  0.3508
  279POX    C2A 4755   1.082   2.666   1.656  0.0464 -0.1587  0.6320
  279POX    O2A 4756   1.109   2.554   1.612  0.4759  0.0344  0.4007
  279POX    C2B 4757   1.025   2.713   1.784 -0.1924 -0.3107  0.5816
  279POX    C2C 4758   1.127   2.717   1.898  0.1259 -0.6165  0.3077
  279POX    C2D 4759   1.054   2.754   2.027 -0.2020 -0.0432 -0.0346
  279POX    C2E 4760   1.020   2.903   2.021 -0.4647 -0.1106 -0.2397
  279POX    C2F 4761   0.980   2.969   2.153 -0.0335  0.1008 -0.2137
  279POX    C2G 4762   1.101   2.985   2.246 -0.3623  0.0659  0.2253
  279POX    C2H 4763   1.053   3.056   2.373 -0.6713 -0.7540  0.5713
  279POX    C2I 4764   1.163   3.069   2.479 -0.4670 -0.2740  0.3085
  279POX    C2J 4765   1.105   3.147   2.597 -0.4108  0.0749  0.1038
  279POX    C2K 4766   1.182   3.127   2.728 -0.2289 -0.0694 -0.0251
  279POX    C2L 4767   1.097   3.173   2.847 -0.2464  0.2198 -0.1493
  279POX    C2M 4768   1.010   3.057   2.895 -0.2113  0.0031 -0.6028
  279POX    C2N 4769   0.929   3.103   3.016  0.5023  0.8197 -0.4303
  279POX    C2O 4770   0.831   3.220   3.000  0.1311  0.5860  0.1152
  279POX    C2P 4771   0.727   3.189   2.893  0.0382 -0.6663  0.5518
  280CHL    CN1 4772   5.831   8.575   1.826  0.3813 -0.4209  0.0997
  280CHL    CN2 4773   6.041   8.662   1.884 -0.5691 -0.3289  0.3118
  280CHL    CN3 4774   6.021   8.475   1.731  0.3298 -0.6254  0.3401
  280CHL    NTM 4775   5.965   8.604   1.773  0.2731 -0.4723 -0.2035
  280CHL     CB 4776   5.938   8.689   1.656  0.0608 -0.5554 -0.2150
  281PJ2     CA 4777   6.048   8.777   1.597  0.1375 -0.0830  0.6243
  281PJ2     OA 4778   6.166   8.714   1.546 -0.0325  0.0066  0.1143
  281PJ2      P 4779   6.292   8.810   1.516  0.0444 -0.0674  0.2023
  281PJ2     OB 4780   6.370   8.748   1.407  0.2114 -0.1322  0.3592
  281PJ2     HB 4781   6.354   8.650   1.421 -0.5205 -0.1082 -0.2759
  281PJ2     OG 4782   6.230   8.941   1.485  0.2010 -0.1085 -0.2936
  281PJ2     HG 4783   6.157   8.964   1.549  1.2972  0.6173  0.7447
  281PJ2     OD 4784   6.378   8.799   1.651  0.2214 -0.0989  0.0869
  282POX     CD 4785   6.447   8.677   1.680  0.4649 -0.1696 -0.7817
  282POX     CE 4786   6.536   8.698   1.803 -0.5069 -0.3540 -0.0422
  282POX     OE 4787   6.618   8.586   1.837 -0.2014  0.0076  0.4216
  282POX    C1A 4788   6.737   8.620   1.885  0.2004 -0.6352 -0.1047
  282POX    O1A 4789   6.800   8.702   1.818 -0.5173 -0.0252 -0.0474
  282POX    C1B 4790   6.804   8.535   1.986 -0.1121 -0.0513  0.5960
  282POX    C1C 4791   6.927   8.590   2.058  0.2392  0.0351 -0.0672
  282POX    C1D 4792   6.881   8.666   2.183 -0.0524 -0.0121 -0.1452
  282POX    C1E 4793   6.997   8.755   2.228  0.0660 -0.3022  0.1334
  282POX    C1F 4794   6.943   8.860   2.326 -0.1667 -0.5393  0.2584
  282POX    C1G 4795   6.922   8.796   2.463  0.8500 -0.4153  0.4816
  282POX    C1H 4796   6.905   8.904   2.570  0.2828  0.2394 -0.2612
  282POX    C1I 4797   7.039   8.973   2.593  0.2557  0.2399 -0.1081
  282POX    C1J 4798   7.052   9.072   2.681 -0.0222  0.1336  0.0545
  282POX    C1K 4799   6.942   9.134   2.767  0.1540  0.2720  0.1801
  282POX    C1L 4800   6.920   9.080   2.908 -0.3679  0.1909  0.0672
  282POX    C1M 4801   6.795   9.135   2.978 -0.8523 -0.3355 -0.3751
  282POX    C1N 4802   6.752   9.036   3.087  0.7893 -0.5267  0.1241
  282POX    C1O 4803   6.828   9.060   3.218  0.2310  0.0863  0.3406
  282POX    C1P 4804   6.794   9.200   3.270  0.4976  0.3204 -0.1123
  282POX    C1Q 4805   6.835   9.223   3.416 -0.5284 -0.6047  0.3370
  282POX    C1R 4806   6.983   9.262   3.413 -0.6518 -0.1539 -0.7406
  282POX     CZ 4807   6.442   8.736   1.918 -0.1622  0.8513 -0.1510
  282POX     OZ 4808   6.491   8.769   2.048  0.0794  0.0116 -0.0248
  282POX    C2A 4809   6.410   8.772   2.154 -0.2239 -0.0147 -0.2548
  282POX    O2A 4810   6.288   8.786   2.151 -0.1222  0.9723  0.1001
  282POX    C2B 4811   6.498   8.767   2.272 -0.3592  0.2189 -0.1441
  282POX    C2C 4812   6.432   8.668   2.369  0.0950 -0.3058 -0.3636
  282POX    C2D 4813   6.491   8.696   2.507  0.0038 -0.7984 -0.2259
  282POX    C2E 4814   6.421   8.606   2.609 -0.3891 -0.3057 -0.0585
  282POX    C2F 4815   6.480   8.616   2.750 -0.0855  0.0994 -0.2134
  282POX    C2G 4816   6.628   8.578   2.749 -0.0956  0.0582 -0.2096
  282POX    C2H 4817   6.690   8.608   2.885 -0.7782 -0.3578  0.1994
  282POX    C2I 4818   6.832   8.554   2.894 -0.4541  0.4399 -0.0277
  282POX    C2J 4819   6.940   8.641   2.828  0.1137 -0.2243  0.0084
  282POX    C2K 4820   7.078   8.575   2.821 -0.0059 -0.4599 -0.1315
  282POX    C2L 4821   7.176   8.690   2.798 -0.1564 -0.3869 -0.4141
  282POX    C2M 4822   7.323   8.650   2.781 -0.1675 -0.4764 -0.3048
  282POX    C2N 4823   7.403   8.771   2.732 -0.4613 -0.2866 -0.3136
  282POX    C2O 4824   7.396   8.888   2.830  0.7558  0.1934 -0.7834
  282POX    C2P 4825   7.457   9.012   2.765  0.2889  0.5834 -0.4859
  283CHL    CN1 4826   6.942   7.033   0.820 -0.3165 -0.2740  0.2823
  283CHL    CN2 4827   7.165   7.099   0.783 -0.0187 -0.2655 -0.4563
  283CHL    CN3 4828   7.115   6.880   0.869 -0.6876  0.1176 -0.5071
  283CHL    NTM 4829   7.078   7.022   0.873 -0.1186  0.2550 -0.1080
  283CHL     CB 4830   7.080   7.065   1.014 -0.3016 -0.0636 -0.0072
  284PJ2     CA 4831   7.202   7.106   1.096 -0.4212 -0.2353  0.2569
  284PJ2     OA 4832   7.298   7.001   1.108 -0.1955  0.0025  0.5691
  284PJ2      P 4833   7.432   7.043   1.186  0.1027 -0.0865  0.1106
  284PJ2     OB 4834   7.522   6.925   1.181  0.0323 -0.1960  1.1661
  284PJ2     HB 4835   7.617   6.939   1.211 -0.7438 -1.0082  4.4621
  284PJ2     OG 4836   7.481   7.164   1.117  0.1360 -0.4194 -0.4591
  284PJ2     HG 4837   7.418   7.239   1.139  0.6245 -0.3127  0.6358
  284PJ2     OD 4838   7.397   7.084   1.338  0.0420 -0.4975  0.2105
  285POX     CD 4839   7.509   7.112   1.422  0.2565 -0.1452 -0.1872
  285POX     CE 4840   7.497   7.192   1.551  0.6008  0.1748 -0.3525
  285POX     OE 4841   7.632   7.215   1.592  0.6102 -0.6019  0.0699
  285POX    C1A 4842   7.663   7.329   1.654  0.2774 -0.3381 -0.2454
  285POX    O1A 4843   7.588   7.425   1.637  0.1696 -0.2479  0.7001
  285POX    C1B 4844   7.806   7.341   1.692  0.1870  0.4616 -0.1432
  285POX    C1C 4845   7.850   7.448   1.792  0.1872  0.3034  0.0276
  285POX    C1D 4846   7.766   7.436   1.919  0.1893  0.1116  0.0112
  285POX    C1E 4847   7.775   7.299   1.985 -0.4783 -0.0488 -0.2189
  285POX    C1F 4848   7.682   7.283   2.105 -0.1472  0.1670  0.0706
  285POX    C1G 4849   7.748   7.351   2.224 -0.1147  0.5739 -0.1802
  285POX    C1H 4850   7.649   7.360   2.341  0.0926 -0.2324  0.0601
  285POX    C1I 4851   7.713   7.401   2.473  0.2871 -0.1198 -0.0686
  285POX    C1J 4852   7.658   7.466   2.575  0.0943 -0.3866 -0.0027
  285POX    C1K 4853   7.510   7.500   2.596  0.1348 -0.3663  0.2560
  285POX    C1L 4854   7.499   7.651   2.618 -0.0617 -0.2619 -0.5327
  285POX    C1M 4855   7.350   7.663   2.653  0.1620 -0.4202  0.4975
  285POX    C1N 4856   7.296   7.806   2.652  0.6723 -0.2233  0.4578
  285POX    C1O 4857   7.323   7.898   2.770 -0.3305  0.3328  0.2694
  285POX    C1P 4858   7.243   7.867   2.896 -0.3317 -0.1413  0.1514
  285POX    C1Q 4859   7.092   7.869   2.869 -0.2876  0.5726 -0.0591
  285POX    C1R 4860   7.008   7.834   2.992 -0.6018  0.3934 -0.3219
  285POX     CZ 4861   7.404   7.107   1.638  0.6151  0.4339 -0.0830
  285POX     OZ 4862   7.376   7.153   1.771  0.0652 -0.0340 -0.0341
  285POX    C2A 4863   7.296   7.074   1.842  0.0218 -0.1278 -0.1870
  285POX    O2A 4864   7.255   6.971   1.789 -0.0191 -0.0590 -0.2903
  285POX    C2B 4865   7.275   7.115   1.983 -0.1432 -0.3913 -0.1349
  285POX    C2C 4866   7.254   6.989   2.068  0.5424 -0.1297  0.4326
  285POX    C2D 4867   7.229   7.015   2.216  0.3615  0.3375  0.3241
  285POX    C2E 4868   7.223   6.876   2.281  0.5947 -0.0261 -0.4190
  285POX    C2F 4869   7.139   6.880   2.409 -0.0966  0.3853 -0.8758
  285POX    C2G 4870   6.989   6.879   2.381 -0.2829  0.1585  0.0657
  285POX    C2H 4871   6.918   6.852   2.513 -0.0326 -0.2139  0.1253
  285POX    C2I 4872   6.767   6.831   2.495 -0.0756  0.4188 -0.2899
  285POX    C2J 4873   6.704   6.779   2.624 -0.3327  0.0239 -0.5710
  285POX    C2K 4874   6.719   6.874   2.743 -0.1719 -0.6097 -0.0735
  285POX    C2L 4875   6.649   6.816   2.866 -0.2714 -0.2918  0.0222
  285POX    C2M 4876   6.597   6.916   2.969 -0.3875  0.1834 -0.4958
  285POX    C2N 4877   6.495   6.835   3.048 -0.0435 -0.0863 -0.3270
  285POX    C2O 4878   6.440   6.931   3.154 -0.5063 -0.1494 -0.5103
  285POX    C2P 4879   6.288   6.929   3.171 -0.4640  0.5261 -0.0416
  286CHL    CN1 4880   8.569   5.405   1.325 -0.1936 -0.0762 -0.5887
  286CHL    CN2 4881   8.784   5.440   1.412  0.2326  0.4546  0.1745
  286CHL    CN3 4882   8.666   5.618   1.296 -0.3792 -0.2913  0.0796
  286CHL    NTM 4883   8.696   5.474   1.299  0.0275 -0.2050  0.1306
  286CHL     CB 4884   8.757   5.439   1.170  0.4342 -0.1854  0.3147
  287PJ2     CA 4885   8.789   5.297   1.123  0.4762 -0.0969  0.0736
  287PJ2     OA 4886   8.687   5.199   1.141  0.1640  0.1338 -0.4504
  287PJ2      P 4887   8.708   5.046   1.095  0.0612  0.0658 -0.2708
  287PJ2     OB 4888   8.576   4.982   1.081 -0.0560  0.3114 -0.2806
  287PJ2     HB 4889   8.560   4.914   1.010 -2.1022  0.0407  0.3533
  287PJ2     OG 4890   8.793   5.059   0.974  0.3670  0.5269 -0.0100
  287PJ2     HG 4891   8.795   5.152   0.936 -0.8175  0.4474 -0.3116
  287PJ2     OD 4892   8.787   5.003   1.229 -0.2165  0.2357 -0.0511
  288POX     CD 4893   8.716   4.962   1.346 -0.2208  0.4930  0.0370
  288POX     CE 4894   8.635   4.832   1.352  0.0418  0.3347  0.2010
  288POX     OE 4895   8.563   4.805   1.473 -0.0165  0.0750  0.1076
  288POX    C1A 4896   8.464   4.717   1.483 -0.6367  0.7320 -0.1564
  288POX    O1A 4897   8.418   4.675   1.377 -0.3459  1.0299 -0.4051
  288POX    C1B 4898   8.400   4.708   1.616 -0.1325  0.2741  0.0592
  288POX    C1C 4899   8.477   4.609   1.704 -0.0034  0.0095 -0.3459
  288POX    C1D 4900   8.423   4.619   1.847 -0.0691 -0.0247 -0.3683
  288POX    C1E 4901   8.292   4.541   1.852 -0.1357  0.0938 -0.2470
  288POX    C1F 4902   8.228   4.508   1.987  0.3574  0.0107 -0.0355
  288POX    C1G 4903   8.088   4.451   1.964  0.3815  0.0853 -0.3794
  288POX    C1H 4904   8.015   4.430   2.097  0.0503 -0.0376 -0.5801
  288POX    C1I 4905   7.888   4.346   2.100 -0.0296  0.1011  0.0845
  288POX    C1J 4906   7.860   4.258   2.197 -0.3695  0.2079  0.0844
  288POX    C1K 4907   7.950   4.242   2.319  0.3993  0.0707 -0.4898
  288POX    C1L 4908   7.950   4.092   2.350 -0.0370  0.1835  0.0757
  288POX    C1M 4909   8.061   4.043   2.443 -0.2663 -0.0828  0.2088
  288POX    C1N 4910   8.027   4.077   2.588 -0.3414  0.0188  0.1671
  288POX    C1O 4911   8.117   4.011   2.693 -0.1171  0.6389  0.3648
  288POX    C1P 4912   8.067   4.039   2.835 -0.1447 -0.1361  0.5123
  288POX    C1Q 4913   8.162   3.978   2.938  0.3105 -0.2020  0.0592
  288POX    C1R 4914   8.141   4.032   3.079  0.0760 -0.1512  0.0049
  288POX     CZ 4915   8.719   4.717   1.297  0.1376  0.6320 -0.2812
  288POX     OZ 4916   8.842   4.693   1.366 -0.0603  0.2133 -0.0685
  288POX    C2A 4917   8.840   4.587   1.447  0.2116  0.5959  0.4394
  288POX    O2A 4918   8.747   4.509   1.467 -0.0112  0.5930 -0.5415
  288POX    C2B 4919   8.975   4.572   1.507  0.2511 -0.2434  0.1530
  288POX    C2C 4920   8.976   4.601   1.657 -0.9407  0.5496  0.0224
  288POX    C2D 4921   8.937   4.744   1.695 -0.4329  0.6894  0.0208
  288POX    C2E 4922   8.895   4.760   1.841 -0.4229 -0.7716  0.1947
  288POX    C2F 4923   8.996   4.715   1.947  0.2969 -0.2796 -0.2723
  288POX    C2G 4924   8.964   4.780   2.082 -0.5517 -0.5762 -0.3249
  288POX    C2H 4925   9.080   4.771   2.180 -0.4556 -0.0509 -0.3885
  288POX    C2I 4926   9.032   4.836   2.310 -0.2684 -0.5220 -0.0767
  288POX    C2J 4927   9.139   4.785   2.406  0.0662  0.1294 -0.0978
  288POX    C2K 4928   9.105   4.816   2.552  0.0015  0.3852 -0.1665
  288POX    C2L 4929   9.205   4.773   2.659 -0.0808  0.2611 -0.1393
  288POX    C2M 4930   9.161   4.804   2.802  0.1085 -0.0368 -0.0148
  288POX    C2N 4931   9.277   4.771   2.896  0.6249  0.5454 -0.4306
  288POX    C2O 4932   9.257   4.848   3.027 -0.1547  0.1732 -0.3240
  288POX    C2P 4933   9.264   4.998   2.995 -0.6786  0.2128 -0.2611
  289CHL    CN1 4934   0.441   0.410   1.819  0.5194 -0.5223 -0.2745
  289CHL    CN2 4935   0.575   0.603   1.785  0.5237 -0.0455  0.3807
  289CHL    CN3 4936   0.432   0.507   1.611  0.0003  0.1675 -0.1163
  289CHL    NTM 4937   0.526   0.480   1.721  0.0130  0.3885 -0.0726
  289CHL     CB 4938   0.625   0.383   1.674 -0.1510  0.1558  0.0621
  290PJ2     CA 4939   0.749   0.408   1.588  0.3923 -0.3303  0.6962
  290PJ2     OA 4940   0.836   0.516   1.625  0.0772  0.1825 -0.0525
  290PJ2      P 4941   0.974   0.497   1.544 -0.0092 -0.3272 -0.0815
  290PJ2     OB 4942   0.975   0.382   1.451 -0.3819 -0.3518 -0.0570
  290PJ2     HB 4943   1.065   0.348   1.424 -0.0203  1.0348 -0.7062
  290PJ2     OG 4944   1.006   0.635   1.503  0.1295 -0.4503 -0.3870
  290PJ2     HG 4945   1.003   0.696   1.582  2.4674 -0.3558 -0.2961
  290PJ2     OD 4946   1.080   0.458   1.660 -0.0463  0.0853  0.0907
  291POX     CD 4947   1.094   0.530   1.783  0.1724 -0.1266  0.1894
  291POX     CE 4948   1.219   0.486   1.859  0.3901  0.1114 -0.0270
  291POX     OE 4949   1.204   0.482   2.001 -0.0858  0.0800 -0.0766
  291POX    C1A 4950   1.278   0.388   2.060 -0.1793 -0.0568 -0.1777
  291POX    O1A 4951   1.374   0.334   2.005 -0.2742  0.0167 -0.4153
  291POX    C1B 4952   1.238   0.368   2.201 -0.2610  0.2644 -0.1560
  291POX    C1C 4953   1.357   0.393   2.293 -0.0735 -0.1234 -0.2933
  291POX    C1D 4954   1.342   0.346   2.438 -0.1218  0.4810 -0.1009
  291POX    C1E 4955   1.461   0.413   2.509  0.1220 -0.2868  0.2322
  291POX    C1F 4956   1.483   0.367   2.653 -0.3539 -0.2844  0.3082
  291POX    C1G 4957   1.586   0.436   2.743  0.0765  0.1185 -0.4834
  291POX    C1H 4958   1.726   0.382   2.713  0.0477 -0.4890  0.4429
  291POX    C1I 4959   1.835   0.459   2.787 -0.0540  0.4575 -0.3783
  291POX    C1J 4960   1.966   0.460   2.765 -0.0905 -0.5670 -0.7103
  291POX    C1K 4961   2.020   0.369   2.655  0.4469 -0.8023 -0.2606
  291POX    C1L 4962   2.148   0.428   2.594  0.3650 -0.5107 -0.1540
  291POX    C1M 4963   2.180   0.349   2.467  0.4368 -0.3673 -0.2243
  291POX    C1N 4964   2.292   0.427   2.396  0.5205 -0.1925  0.0990
  291POX    C1O 4965   2.325   0.370   2.258  0.4772  0.5233 -0.2084
  291POX    C1P 4966   2.470   0.387   2.212  0.5282  0.1449 -0.1929
  291POX    C1Q 4967   2.561   0.296   2.295  0.1411 -0.3662 -0.3243
  291POX    C1R 4968   2.706   0.324   2.256  0.2219  0.5598  0.5846
  291POX     CZ 4969   1.330   0.576   1.803  0.2884  0.2197 -0.0540
  291POX     OZ 4970   1.325   0.716   1.830 -0.1838  0.2605 -0.3387
  291POX    C2A 4971   1.433   0.790   1.806 -0.2081  0.4092 -0.0010
  291POX    O2A 4972   1.532   0.744   1.749 -0.3950  0.1578 -0.1263
  291POX    C2B 4973   1.399   0.931   1.836 -0.3813  0.2711  0.4533
  291POX    C2C 4974   1.400   0.949   1.988 -0.2812 -0.2645  0.5180
  291POX    C2D 4975   1.541   0.946   2.046 -0.0287 -0.1206 -0.0770
  291POX    C2E 4976   1.543   0.899   2.192 -0.5468 -0.3922 -0.1542
  291POX    C2F 4977   1.449   0.988   2.274  0.0392 -0.0164  0.1167
  291POX    C2G 4978   1.426   0.936   2.416  0.0229  0.0085  0.1231
  291POX    C2H 4979   1.444   1.058   2.506 -0.2754  0.3792 -0.3204
  291POX    C2I 4980   1.373   1.039   2.640  0.3433 -0.1720 -0.0640
  291POX    C2J 4981   1.386   1.178   2.704 -0.1666 -0.1074 -0.0960
  291POX    C2K 4982   1.300   1.188   2.830 -0.6021  0.0214 -0.4021
  291POX    C2L 4983   1.273   1.333   2.869  0.4236  0.1138 -0.0230
  291POX    C2M 4984   1.162   1.343   2.974 -0.2755 -0.6420 -0.6745
  291POX    C2N 4985   1.149   1.485   3.030 -0.1804 -0.9441  0.1203
  291POX    C2O 4986   1.248   1.518   3.142 -0.5162 -0.2362  0.2108
  291POX    C2P 4987   1.239   1.408   3.248  0.6381  0.3562  0.9485
  292CHL    CN1 4988   0.709   3.156   1.040 -0.3171 -0.2104 -0.1297
  292CHL    CN2 4989   0.649   3.144   0.800 -0.0300 -0.1519 -0.2733
  292CHL    CN3 4990   0.487   3.149   0.973  0.0881 -0.1156  0.7185
  292CHL    NTM 4991   0.621   3.099   0.937 -0.1760 -0.1285 -0.2955
  292CHL     CB 4992   0.637   2.953   0.940  0.7616 -0.0198  1.2616
  293PJ2     CA 4993   0.567   2.873   1.050 -0.2473 -0.6312  0.1906
  293PJ2     OA 4994   0.615   2.916   1.177 -0.5276  0.0530  0.0722
  293PJ2      P 4995   0.538   2.842   1.298  0.0028  0.0460  0.4096
  293PJ2     OB 4996   0.500   2.709   1.247  0.8911  0.0713 -0.3576
  293PJ2     HB 4997   0.467   2.708   1.153  2.8006  2.1696 -1.1200
  293PJ2     OG 4998   0.625   2.848   1.417 -0.1013  0.1441  0.4803
  293PJ2     HG 4999   0.625   2.751   1.442  2.6903 -0.5324 -1.6031
  293PJ2     OD 5000   0.421   2.952   1.305  0.0257  0.1598 -0.7517
  294POX     CD 5001   0.464   3.065   1.382 -0.3542 -0.1653 -0.0475
  294POX     CE 5002   0.347   3.136   1.449 -0.4529 -0.4968  0.1341
  294POX     OE 5003   0.380   3.251   1.527  0.0885 -0.3293 -0.3341
  294POX    C1A 5004   0.391   3.369   1.467 -0.9321  0.2522  0.5994
  294POX    O1A 5005   0.379   3.379   1.345  0.0023  0.2324  0.5036
  294POX    C1B 5006   0.410   3.482   1.561 -0.0710  0.0232  0.7068
  294POX    C1C 5007   0.284   3.564   1.593  0.0484  0.6131 -0.3062
  294POX    C1D 5008   0.303   3.677   1.694  0.4414  0.0621  0.2459
  294POX    C1E 5009   0.174   3.742   1.746  0.0182 -0.2214 -0.4299
  294POX    C1F 5010   0.200   3.857   1.844 -0.4363  0.0085 -0.5784
  294POX    C1G 5011   0.073   3.920   1.902 -0.0479  0.2425  0.0310
  294POX    C1H 5012   0.006   3.815   1.991 -0.2200  0.2180 -0.1254
  294POX    C1I 5013  -0.127   3.868   2.045  0.1793  1.0351  0.0720
  294POX    C1J 5014  -0.162   3.835   2.169 -0.4228  0.0600 -0.3471
  294POX    C1K 5015  -0.084   3.758   2.276 -0.7136  0.2141 -0.0265
  294POX    C1L 5016  -0.031   3.867   2.370  0.7124 -0.5636  0.0861
  294POX    C1M 5017   0.078   3.825   2.469  0.5936  0.0340  0.4743
  294POX    C1N 5018   0.044   3.708   2.561 -0.0098  0.0390  0.2596
  294POX    C1O 5019   0.149   3.695   2.672 -0.0945 -0.0024  0.3352
  294POX    C1P 5020   0.132   3.794   2.787 -0.3643 -0.5155  0.7371
  294POX    C1Q 5021   0.254   3.771   2.876  0.0890 -0.0702  0.2265
  294POX    C1R 5022   0.216   3.810   3.018 -0.1312 -0.3960  0.2563
  294POX     CZ 5023   0.273   3.043   1.545 -0.6652 -0.6157 -0.1434
  294POX     OZ 5024   0.344   2.970   1.645 -0.1596 -0.1466 -0.1572
  294POX    C2A 5025   0.356   2.837   1.645 -0.1737 -0.1509  0.4504
  294POX    O2A 5026   0.341   2.767   1.545  0.2782  0.0603  0.2313
  294POX    C2B 5027   0.413   2.788   1.772  0.5558  0.0679  0.2164
  294POX    C2C 5028   0.319   2.692   1.846 -0.1999  0.7081  0.0962
  294POX    C2D 5029   0.403   2.629   1.957 -0.2814  0.0423 -0.2157
  294POX    C2E 5030   0.439   2.737   2.058 -0.4740 -0.0607 -0.0377
  294POX    C2F 5031   0.533   2.700   2.173  0.3707 -0.1803 -0.7563
  294POX    C2G 5032   0.577   2.829   2.242  0.4574 -0.4987 -0.2114
  294POX    C2H 5033   0.678   2.802   2.354  0.1971 -0.2462  0.0850
  294POX    C2I 5034   0.620   2.741   2.482 -0.3554  0.0729 -0.0104
  294POX    C2J 5035   0.694   2.777   2.611  0.4783  0.1442 -0.5022
  294POX    C2K 5036   0.835   2.718   2.609  0.1684 -0.6500  0.2863
  294POX    C2L 5037   0.891   2.751   2.748  0.0851  0.4582  0.0672
  294POX    C2M 5038   0.815   2.700   2.870  0.2350  0.0517 -0.0060
  294POX    C2N 5039   0.815   2.548   2.860  0.4567  0.0568 -0.0933
  294POX    C2O 5040   0.779   2.493   2.999 -0.6915 -0.1465 -0.4603
  294POX    C2P 5041   0.761   2.342   2.993  0.4019 -0.3339  0.5978
  295CHL    CN1 5042   7.611   8.290   1.329  0.2646 -0.4666 -0.2774
  295CHL    CN2 5043   7.674   8.370   1.121 -0.3169  0.4107  0.3694
  295CHL    CN3 5044   7.469   8.258   1.147 -0.3027 -0.1075  0.3934
  295CHL    NTM 5045   7.557   8.358   1.210 -0.3525  0.0138  0.2702
  295CHL     CB 5046   7.488   8.485   1.240 -0.1008  0.2635 -0.2003
  296PJ2     CA 5047   7.552   8.618   1.279 -0.1447  0.3250 -0.3409
  296PJ2     OA 5048   7.653   8.620   1.380 -0.5283 -0.0976  0.0512
  296PJ2      P 5049   7.702   8.770   1.411 -0.0217 -0.2476 -0.0235
  296PJ2     OB 5050   7.826   8.795   1.334 -0.0673  0.3041  0.0800
  296PJ2     HB 5051   7.871   8.884   1.331  2.6466 -1.0078 -1.9936
  296PJ2     OG 5052   7.579   8.852   1.411  0.3993  0.3896  0.0686
  296PJ2     HG 5053   7.506   8.811   1.466 -0.7911  4.2753  1.7762
  296PJ2     OD 5054   7.743   8.755   1.565 -0.1513  0.2237  0.0577
  297POX     CD 5055   7.642   8.776   1.665 -0.4500 -0.5833 -0.0632
  297POX     CE 5056   7.675   8.737   1.809  0.0789  0.0727 -0.0007
  297POX     OE 5057   7.571   8.782   1.897 -0.2265 -0.1179 -0.2640
  297POX    C1A 5058   7.538   8.697   1.994  0.3223  0.5610  0.5217
  297POX    O1A 5059   7.543   8.578   1.963  0.2579  0.8252 -0.5426
  297POX    C1B 5060   7.456   8.758   2.101 -0.3501  0.1477  0.2432
  297POX    C1C 5061   7.524   8.834   2.215 -0.3674  0.1733  0.2359
  297POX    C1D 5062   7.625   8.740   2.282 -0.1850 -0.0952 -0.4122
  297POX    C1E 5063   7.689   8.785   2.413  0.4706 -0.3064 -0.6578
  297POX    C1F 5064   7.809   8.696   2.447  0.2808 -0.1720  0.4147
  297POX    C1G 5065   7.884   8.756   2.566 -0.1255  0.3525  0.4111
  297POX    C1H 5066   7.797   8.760   2.692 -0.2485 -0.2060  0.3496
  297POX    C1I 5067   7.870   8.825   2.809 -0.0550  0.4766 -0.1441
  297POX    C1J 5068   7.842   8.805   2.937 -0.2153  0.1050 -0.2355
  297POX    C1K 5069   7.736   8.704   2.979  0.1146 -0.0890  0.1410
  297POX    C1L 5070   7.636   8.752   3.084  0.0546  0.3859 -0.1321
  297POX    C1M 5071   7.534   8.643   3.117  0.1536  0.3439  0.0422
  297POX    C1N 5072   7.460   8.661   3.250 -0.1620  0.1803 -0.1100
  297POX    C1O 5073   7.562   8.667   3.363 -0.0468  0.4172 -0.2271
  297POX    C1P 5074   7.483   8.693   3.492 -0.2514  0.0191 -0.2733
  297POX    C1Q 5075   7.560   8.629   3.608 -0.4359  0.5948  0.1740
  297POX    C1R 5076   7.491   8.653   3.742 -0.4010 -0.2385  0.3465
  297POX     CZ 5077   7.817   8.787   1.838 -0.0633  0.5361 -0.0912
  297POX     OZ 5078   7.886   8.727   1.948  0.1956  0.2720 -0.3945
  297POX    C2A 5079   8.018   8.728   1.938  0.2022  0.3699 -0.2910
  297POX    O2A 5080   8.071   8.763   1.833  0.1210  0.2264 -0.3809
  297POX    C2B 5081   8.092   8.669   2.052  0.0242  0.3402 -0.1913
  297POX    C2C 5082   8.087   8.751   2.181  0.0145  0.4548 -0.2655
  297POX    C2D 5083   8.172   8.877   2.166  0.3818  0.2558  0.1141
  297POX    C2E 5084   8.140   8.985   2.270 -0.2789 -0.0015  0.1781
  297POX    C2F 5085   8.189   8.937   2.406 -0.0204  0.1599  0.1411
  297POX    C2G 5086   8.151   9.037   2.516 -0.0046  0.3220 -0.0002
  297POX    C2H 5087   8.267   9.040   2.616 -0.2723  0.3568  0.3125
  297POX    C2I 5088   8.247   9.159   2.709  0.5906  0.4710  0.3662
  297POX    C2J 5089   8.156   9.105   2.820  0.3644  0.6187  0.2528
  297POX    C2K 5090   8.184   9.178   2.952 -0.2021  0.6812  0.3436
  297POX    C2L 5091   8.090   9.144   3.068  0.0677  0.3585  0.4717
  297POX    C2M 5092   7.941   9.169   3.040  0.1291  0.0732 -0.1211
  297POX    C2N 5093   7.861   9.115   3.159  0.1901  0.0513 -0.0904
  297POX    C2O 5094   7.709   9.125   3.155  0.1709 -0.1234  0.1925
  297POX    C2P 5095   7.657   9.110   3.298 -0.6696 -0.2599 -0.1227
  298CHL    CN1 5096   8.206   8.743   1.513  0.3901 -0.0046 -0.1664
  298CHL    CN2 5097   8.210   8.520   1.419 -0.4607 -0.3957  0.1378
  298CHL    CN3 5098   8.242   8.558   1.653  0.7082  0.7705 -0.2602
  298CHL    NTM 5099   8.169   8.603   1.533 -0.0137  0.1177 -0.0648
  298CHL     CB 5100   8.022   8.604   1.538 -0.0023  0.1057  0.3365
  299PJ2     CA 5101   7.949   8.481   1.591  0.3302 -0.1844  0.1242
  299PJ2     OA 5102   7.965   8.458   1.731 -0.6955 -0.1008  0.2687
  299PJ2      P 5103   7.904   8.313   1.763 -0.1028 -0.5055 -0.3954
  299PJ2     OB 5104   7.772   8.315   1.696 -0.4114  0.4986  0.2147
  299PJ2     HB 5105   7.713   8.239   1.724 -1.4862  0.8648 -0.9329
  299PJ2     OG 5106   8.001   8.218   1.705  0.4428 -0.2012  0.0210
  299PJ2     HG 5107   8.090   8.264   1.700  0.6493 -0.5234  0.6296
  299PJ2     OD 5108   7.906   8.304   1.924 -0.2898  0.2501 -0.3456
  300POX     CD 5109   7.795   8.360   1.994 -0.6851 -0.4095 -0.4268
  300POX     CE 5110   7.784   8.312   2.139  0.1377 -0.2802 -0.3209
  300POX     OE 5111   7.682   8.390   2.202  0.1663 -0.2850 -0.2691
  300POX    C1A 5112   7.573   8.324   2.241  0.0063  0.1476  0.0122
  300POX    O1A 5113   7.544   8.217   2.188  0.8084  0.0776 -0.3054
  300POX    C1B 5114   7.472   8.410   2.307  0.3791  0.0776  0.6799
  300POX    C1C 5115   7.349   8.340   2.367  0.4347 -0.2568  0.4101
  300POX    C1D 5116   7.250   8.446   2.416  0.5282 -0.0232  0.0942
  300POX    C1E 5117   7.108   8.392   2.437  0.2444  0.8720  0.5100
  300POX    C1F 5118   7.077   8.307   2.561 -0.2953  0.8580  0.3680
  300POX    C1G 5119   6.939   8.242   2.565 -0.0801  0.4157  0.5604
  300POX    C1H 5120   6.943   8.118   2.656  0.4512 -0.0561 -0.0963
  300POX    C1I 5121   6.804   8.055   2.661 -0.0345  0.9324 -0.6288
  300POX    C1J 5122   6.719   8.058   2.763  0.5170 -0.2098 -0.1170
  300POX    C1K 5123   6.757   8.138   2.888  0.3429  0.0595 -0.2359
  300POX    C1L 5124   6.635   8.197   2.959  0.2573 -0.0818 -0.2660
  300POX    C1M 5125   6.662   8.236   3.104 -0.3871 -0.7021  0.0297
  300POX    C1N 5126   6.534   8.284   3.174 -0.1185 -0.3335  0.2731
  300POX    C1O 5127   6.555   8.326   3.319  0.2149  0.8016 -0.0922
  300POX    C1P 5128   6.442   8.396   3.394 -0.0172  0.3969 -0.0628
  300POX    C1Q 5129   6.494   8.475   3.515 -0.1591  0.3126  0.0529
  300POX    C1R 5130   6.393   8.515   3.623 -0.2404 -0.2118  0.1773
  300POX     CZ 5131   7.922   8.334   2.202  0.1446 -0.5590 -0.2394
  300POX     OZ 5132   7.934   8.315   2.343  0.0380  0.0173 -0.1509
  300POX    C2A 5133   8.056   8.330   2.395 -0.0157  0.0525 -0.0350
  300POX    O2A 5134   8.151   8.366   2.326  0.3412  0.0843  0.4725
  300POX    C2B 5135   8.049   8.307   2.541 -0.4709 -0.3093 -0.1113
  300POX    C2C 5136   8.091   8.163   2.572 -0.6358 -0.3121  0.0965
  300POX    C2D 5137   8.053   8.114   2.712  0.0465  0.1274  0.4443
  300POX    C2E 5138   8.121   7.980   2.744 -0.2338 -0.0492  0.3019
  300POX    C2F 5139   8.083   7.906   2.872 -0.3540  0.2063  0.4155
  300POX    C2G 5140   8.134   7.983   2.994  0.4547 -0.0036  0.2163
  300POX    C2H 5141   8.092   7.903   3.118 -0.4864  1.0835  0.6152
  300POX    C2I 5142   8.156   7.951   3.248  0.5335 -0.4922  0.7227
  300POX    C2J 5143   8.075   7.890   3.362 -0.5551 -0.1668  0.1356
  300POX    C2K 5144   8.138   7.930   3.495 -0.8321 -0.2367  0.2873
  300POX    C2L 5145   8.059   8.046   3.557 -0.0101  0.3502  0.2441
  300POX    C2M 5146   8.077   8.076   3.706  0.1754 -0.0684  0.3062
  300POX    C2N 5147   7.973   8.178   3.754  0.0269 -0.2428  0.3564
  300POX    C2O 5148   7.992   8.323   3.710 -0.8954 -0.3385 -0.4041
  300POX    C2P 5149   7.888   8.406   3.786  0.3468  0.5887  0.3351
  301CHL    CN1 5150   7.296   2.946   0.635  0.4757 -0.2564  0.1690
  301CHL    CN2 5151   7.412   2.859   0.823  0.2607 -0.7921  0.5994
  301CHL    CN3 5152   7.342   2.719   0.641  0.1574  0.0341 -0.5440
  301CHL    NTM 5153   7.304   2.831   0.727  0.5802 -0.3068  0.0964
  301CHL     CB 5154   7.170   2.813   0.784  0.4258  0.0815 -0.1376
  302PJ2     CA 5155   7.135   2.683   0.857  0.1870  0.2586  0.0643
  302PJ2     OA 5156   7.236   2.622   0.938  0.0138  0.1188  0.1755
  302PJ2      P 5157   7.188   2.481   0.999  0.2086 -0.1581 -0.3105
  302PJ2     OB 5158   7.067   2.428   0.934 -0.1026  0.0633  0.0829
  302PJ2     HB 5159   7.003   2.498   0.901  0.5894 -0.2809 -2.1512
  302PJ2     OG 5160   7.308   2.395   1.006  0.5542  0.3563  0.2364
  302PJ2     HG 5161   7.392   2.449   0.999  0.9583 -0.3474 -0.5676
  302PJ2     OD 5162   7.123   2.528   1.138 -0.0026  0.5137 -0.6309
  303POX     CD 5163   7.212   2.571   1.241 -0.1515 -0.1910 -0.2031
  303POX     CE 5164   7.132   2.653   1.342 -0.0783 -0.3295 -0.0319
  303POX     OE 5165   7.223   2.734   1.417 -0.3652  0.4384 -0.5113
  303POX    C1A 5166   7.193   2.861   1.442  0.0493  0.4148  0.1256
  303POX    O1A 5167   7.111   2.911   1.365  0.2063 -0.0512 -0.3539
  303POX    C1B 5168   7.282   2.928   1.539  0.4473 -0.3655  0.3065
  303POX    C1C 5169   7.210   2.974   1.666 -0.4801 -0.1891 -0.2748
  303POX    C1D 5170   7.309   3.010   1.777 -0.7439 -0.2626 -0.0164
  303POX    C1E 5171   7.246   3.018   1.916  0.2555  0.1488  0.4231
  303POX    C1F 5172   7.203   2.884   1.977 -0.1715  0.0280 -0.1323
  303POX    C1G 5173   7.082   2.908   2.068  0.0839  0.4465  0.1008
  303POX    C1H 5174   7.134   2.912   2.212  0.2328  0.2425  0.0544
  303POX    C1I 5175   7.075   2.796   2.292 -0.5214  0.2245 -0.5109
  303POX    C1J 5176   7.123   2.769   2.413 -0.3957  0.1061 -0.5869
  303POX    C1K 5177   7.249   2.831   2.474 -0.4820 -0.1478 -0.1411
  303POX    C1L 5178   7.200   2.913   2.593 -0.2427 -0.2558  0.0326
  303POX    C1M 5179   7.286   3.018   2.664  0.2340 -0.6315  0.0115
  303POX    C1N 5180   7.395   2.971   2.762  0.4332  0.4572  0.3226
  303POX    C1O 5181   7.427   3.076   2.869 -0.2583  0.4301  0.5605
  303POX    C1P 5182   7.483   3.202   2.804  0.1412  0.2139  0.4863
  303POX    C1Q 5183   7.635   3.203   2.787  0.1912 -0.2657  0.8699
  303POX    C1R 5184   7.678   3.347   2.756  0.0030 -0.4415 -0.2609
  303POX     CZ 5185   7.031   2.561   1.412 -0.3006  0.1381  0.2616
  303POX     OZ 5186   7.089   2.477   1.512 -0.0464  0.1698  0.1420
  303POX    C2A 5187   7.008   2.412   1.595  0.1319  0.0136  0.1945
  303POX    O2A 5188   6.889   2.394   1.566  0.2214 -0.0412 -0.1442
  303POX    C2B 5189   7.090   2.339   1.695  0.6660  0.3918  0.0318
  303POX    C2C 5190   7.130   2.433   1.809 -0.5414  0.2269  0.6053
  303POX    C2D 5191   7.219   2.356   1.906 -0.2911 -0.1323  0.0941
  303POX    C2E 5192   7.265   2.447   2.020 -0.8199 -0.2948  0.4406
  303POX    C2F 5193   7.332   2.360   2.126  0.0271 -0.2815 -0.0806
  303POX    C2G 5194   7.406   2.444   2.230  0.1015 -0.1411 -0.2472
  303POX    C2H 5195   7.458   2.353   2.341  0.1506 -0.1285 -0.2602
  303POX    C2I 5196   7.489   2.441   2.462  0.1463  0.0519 -0.3900
  303POX    C2J 5197   7.517   2.363   2.591 -0.4553  0.3455 -0.0764
  303POX    C2K 5198   7.559   2.473   2.688 -0.2529  0.0532  0.1705
  303POX    C2L 5199   7.592   2.421   2.828  0.4268  0.3105  0.1053
  303POX    C2M 5200   7.741   2.389   2.843  0.4199 -0.0337 -0.5501
  303POX    C2N 5201   7.794   2.363   2.984  0.1906  0.0970 -0.4398
  303POX    C2O 5202   7.931   2.295   2.976 -0.0068 -0.3345 -0.1587
  303POX    C2P 5203   7.995   2.285   3.115 -0.3973  0.3360  0.0741
  304CHL    CN1 5204   5.645   2.776   1.907 -0.1307 -0.2402 -0.1440
  304CHL    CN2 5205   5.771   2.711   1.727 -0.4128  0.1731  0.3793
  304CHL    CN3 5206   5.566   2.842   1.690 -0.5365  0.1822 -0.1702
  304CHL    NTM 5207   5.631   2.735   1.767 -0.5902  0.1232 -0.2068
  304CHL     CB 5208   5.547   2.615   1.761 -0.1579 -0.1628 -0.6282
  305PJ2     CA 5209   5.606   2.475   1.775  0.2461  0.0403 -0.2897
  305PJ2     OA 5210   5.694   2.453   1.886 -0.1210  0.3692  0.0685
  305PJ2      P 5211   5.788   2.326   1.855 -0.1751  0.3003  0.1861
  305PJ2     OB 5212   5.709   2.205   1.886 -0.1149  0.1825 -0.1109
  305PJ2     HB 5213   5.773   2.128   1.885 -0.4673 -0.1078 -0.7602
  305PJ2     OG 5214   5.839   2.337   1.716  0.0066 -0.0847  0.2224
  305PJ2     HG 5215   5.802   2.421   1.676 -0.1599 -0.9339 -1.4993
  305PJ2     OD 5216   5.903   2.336   1.966 -0.1123  0.1760  0.1328
  306POX     CD 5217   5.977   2.459   1.974  0.8263 -0.3593 -0.1716
  306POX     CE 5218   6.078   2.465   2.088  0.2231 -0.1167  0.3528
  306POX     OE 5219   6.113   2.596   2.133  0.1152 -0.0700  0.3000
  306POX    C1A 5220   6.161   2.694   2.057  0.3057 -0.4248 -0.0400
  306POX    O1A 5221   6.177   2.668   1.938 -0.8638  0.0025 -0.3053
  306POX    C1B 5222   6.201   2.821   2.123 -0.2853  0.2265 -0.9142
  306POX    C1C 5223   6.080   2.906   2.163 -0.0531  0.2038 -0.1625
  306POX    C1D 5224   6.126   3.040   2.220 -0.5003  0.3896 -0.2366
  306POX    C1E 5225   6.062   3.083   2.352  0.0099 -0.3281  0.2512
  306POX    C1F 5226   6.164   3.170   2.426 -0.3397 -0.2735  0.6724
  306POX    C1G 5227   6.134   3.319   2.415 -0.1896 -0.3196 -0.4275
  306POX    C1H 5228   6.014   3.363   2.500  0.4634  0.0962  0.2839
  306POX    C1I 5229   5.983   3.513   2.506 -1.1574 -0.1853 -0.4617
  306POX    C1J 5230   5.926   3.574   2.610  0.1862  0.1161  0.1277
  306POX    C1K 5231   5.876   3.502   2.735  0.0265 -0.3186 -0.1829
  306POX    C1L 5232   5.794   3.586   2.833  0.2627  0.0615 -0.3081
  306POX    C1M 5233   5.777   3.507   2.963  0.0463 -0.0534 -0.4062
  306POX    C1N 5234   5.874   3.550   3.073 -0.6338  0.5982 -0.0493
  306POX    C1O 5235   5.833   3.475   3.200 -0.1739  0.0978 -0.1955
  306POX    C1P 5236   5.914   3.515   3.323  0.4806 -0.4567 -0.4366
  306POX    C1Q 5237   5.832   3.461   3.440  0.5409  0.2235 -0.0777
  306POX    C1R 5238   5.895   3.493   3.576  0.4909  0.2185 -0.0532
  306POX     CZ 5239   6.193   2.369   2.060  0.0503 -0.2462  0.0907
  306POX     OZ 5240   6.262   2.328   2.178  0.1459  0.2166  0.1962
  306POX    C2A 5241   6.338   2.219   2.183 -0.3648 -0.1494  0.0426
  306POX    O2A 5242   6.367   2.162   2.078  0.1103  0.1533  0.0075
  306POX    C2B 5243   6.382   2.190   2.322 -0.1625  0.1254  0.0352
  306POX    C2C 5244   6.533   2.212   2.319 -0.1226 -0.1814 -0.2974
  306POX    C2D 5245   6.604   2.156   2.443 -0.7878  0.1353  0.2297
  306POX    C2E 5246   6.574   2.251   2.560  0.9095  0.6105  0.2976
  306POX    C2F 5247   6.589   2.181   2.695 -0.1153  0.2329  0.2225
  306POX    C2G 5248   6.491   2.064   2.706  0.1860 -0.0398  0.0119
  306POX    C2H 5249   6.343   2.102   2.710  0.1319 -0.2471 -0.0389
  306POX    C2I 5250   6.235   1.993   2.716 -0.4445  0.3344  0.2279
  306POX    C2J 5251   6.212   1.945   2.859  0.1480 -0.0041  0.2112
  306POX    C2K 5252   6.143   2.058   2.936 -0.5426  0.0359 -0.4565
  306POX    C2L 5253   6.134   2.036   3.087  0.2918 -0.0587 -0.4159
  306POX    C2M 5254   6.270   2.070   3.148  0.1666 -0.1437 -0.0870
  306POX    C2N 5255   6.263   2.050   3.299 -0.7310 -0.0419 -0.1113
  306POX    C2O 5256   6.382   2.118   3.368 -0.6196 -0.2567 -0.0909
  306POX    C2P 5257   6.353   2.111   3.518 -0.5639 -0.7424 -0.1013
  307CHL    CN1 5258   8.430   7.362   0.879 -0.2913 -0.0107  0.3893
  307CHL    CN2 5259   8.321   7.161   0.808 -0.0178  0.2540 -0.5751
  307CHL    CN3 5260   8.275   7.364   0.709 -0.1607 -0.2970 -0.4095
  307CHL    NTM 5261   8.301   7.303   0.840 -0.1884  0.1473 -0.1963
  307CHL     CB 5262   8.202   7.325   0.946  0.2617  0.1304  0.2302
  308PJ2     CA 5263   8.121   7.454   0.966  0.0652 -0.0843  0.8480
  308PJ2     OA 5264   8.202   7.565   1.005  0.1417  0.2830 -0.3197
  308PJ2      P 5265   8.116   7.689   1.061  0.0790  0.1148 -0.0402
  308PJ2     OB 5266   8.001   7.710   0.970 -0.4354  0.3429  0.6530
  308PJ2     HB 5267   7.982   7.637   0.903  1.4698 -0.4463  0.8885
  308PJ2     OG 5268   8.205   7.801   1.098  0.0775  0.2033 -0.3001
  308PJ2     HG 5269   8.163   7.876   1.149  2.6253  1.4390  0.1438
  308PJ2     OD 5270   8.057   7.626   1.197 -0.2470  0.8122  0.1468
  309POX     CD 5271   8.085   7.697   1.317  0.5453  0.0218  0.4432
  309POX     CE 5272   8.070   7.624   1.451  0.0038 -0.0100  0.3670
  309POX     OE 5273   8.066   7.723   1.553  0.6176 -0.0769  0.4598
  309POX    C1A 5274   7.949   7.771   1.593  0.6482  0.4047 -0.0239
  309POX    O1A 5275   7.847   7.749   1.527  0.6417 -0.0801  0.1434
  309POX    C1B 5276   7.959   7.868   1.704  0.1910  0.3064  0.1050
  309POX    C1C 5277   7.949   7.820   1.849  0.1551  0.0379  0.0142
  309POX    C1D 5278   7.930   7.938   1.945 -0.3192  0.2659 -0.3509
  309POX    C1E 5279   7.921   7.890   2.090 -0.6587 -0.1260 -0.5002
  309POX    C1F 5280   7.792   7.812   2.115 -0.1536 -0.7729  0.1419
  309POX    C1G 5281   7.765   7.771   2.260 -0.2329 -0.8094  0.1163
  309POX    C1H 5282   7.776   7.887   2.360  0.0038 -0.6121 -0.1376
  309POX    C1I 5283   7.783   7.832   2.503 -0.0022 -0.2198  0.0122
  309POX    C1J 5284   7.755   7.915   2.603 -0.0863 -0.2381  0.0035
  309POX    C1K 5285   7.731   8.067   2.604  0.1760 -0.1954  0.0189
  309POX    C1L 5286   7.666   8.126   2.728 -0.3410  0.1133 -0.3948
  309POX    C1M 5287   7.643   8.278   2.722  0.0062  0.2070  0.4870
  309POX    C1N 5288   7.582   8.326   2.854 -0.0746 -0.0105  0.5299
  309POX    C1O 5289   7.451   8.252   2.881 -0.0583 -0.1525  0.2233
  309POX    C1P 5290   7.398   8.281   3.021  0.1341  0.2209  0.2184
  309POX    C1Q 5291   7.250   8.245   3.028  0.0279  0.4551 -0.7039
  309POX    C1R 5292   7.186   8.323   3.143 -0.3596 -0.7293 -0.0998
  309POX     CZ 5293   8.182   7.519   1.446  0.1799  0.1867  0.1518
  309POX     OZ 5294   8.170   7.429   1.556  0.3052  0.1009  0.0955
  309POX    C2A 5295   8.273   7.347   1.573  0.5388  0.3874  0.0717
  309POX    O2A 5296   8.371   7.354   1.499  0.1113  0.6307 -0.4751
  309POX    C2B 5297   8.260   7.277   1.703 -0.1015  0.3778  0.0060
  309POX    C2C 5298   8.211   7.133   1.692  0.2801  0.2278  0.2429
  309POX    C2D 5299   8.206   7.069   1.831  0.7785  0.3977  0.3410
  309POX    C2E 5300   8.128   7.153   1.932  0.5619  0.2917  0.2631
  309POX    C2F 5301   8.148   7.090   2.070  0.3613 -0.1387  0.0977
  309POX    C2G 5302   8.080   7.160   2.187 -0.5078 -0.5844 -0.1329
  309POX    C2H 5303   8.096   7.087   2.320  0.4659  0.0577  0.1117
  309POX    C2I 5304   8.003   7.157   2.419  0.0975  0.0195 -0.2055
  309POX    C2J 5305   7.984   7.065   2.540  0.5055  0.4114  0.1628
  309POX    C2K 5306   7.913   7.127   2.660  0.2251 -0.0130  0.2177
  309POX    C2L 5307   7.897   7.028   2.776 -0.2024 -0.2754 -0.0627
  309POX    C2M 5308   7.859   7.106   2.902 -0.0767 -0.2306 -0.0528
  309POX    C2N 5309   7.897   7.037   3.033  0.0779  0.3751  0.2280
  309POX    C2O 5310   8.049   7.033   3.049  0.1128  0.4764 -0.0746
  309POX    C2P 5311   8.118   7.148   3.124 -0.3133  0.6577  0.0428
  310CHL    CN1 5312   1.041   0.904   1.003 -0.0981 -0.2074 -0.1703
  310CHL    CN2 5313   0.808   0.899   0.974  0.1710  0.1358 -0.0253
  310CHL    CN3 5314   0.933   0.693   0.991 -0.1864 -0.4161  0.1913
  310CHL    NTM 5315   0.919   0.830   1.042 -0.0338 -0.2859 -0.1160
  310CHL     CB 5316   0.907   0.836   1.188 -0.1801 -0.1766 -0.1319
  311PJ2     CA 5317   0.819   0.730   1.256 -0.1037  0.0927  0.3919
  311PJ2     OA 5318   0.687   0.750   1.204  0.0797 -0.1932 -0.1971
  311PJ2      P 5319   0.582   0.661   1.288 -0.0787  0.1350 -0.0490
  311PJ2     OB 5320   0.455   0.648   1.213 -0.0097 -0.0656 -0.1293
  311PJ2     HB 5321   0.392   0.620   1.285 -1.2787  0.6671 -0.9310
  311PJ2     OG 5322   0.654   0.539   1.330  0.0597  0.2802  0.1405
  311PJ2     HG 5323   0.739   0.556   1.379 -0.5510  0.2479  1.2714
  311PJ2     OD 5324   0.564   0.748   1.423  0.5675 -0.0689  0.1694
  312POX     CD 5325   0.472   0.856   1.417  0.1529 -0.4414 -0.2575
  312POX     CE 5326   0.458   0.924   1.554 -0.3804 -0.5000 -0.2809
  312POX     OE 5327   0.333   0.994   1.564 -0.0813  0.0257 -0.1763
  312POX    C1A 5328   0.227   0.918   1.592  0.0584 -0.1203 -0.0387
  312POX    O1A 5329   0.234   0.796   1.603  0.1498 -0.0930  0.2241
  312POX    C1B 5330   0.095   0.985   1.591  0.0825 -0.0737 -0.1172
  312POX    C1C 5331   0.061   1.081   1.705  0.0054 -0.1721 -0.0573
  312POX    C1D 5332   0.043   0.994   1.830  0.9736 -0.2221  0.0603
  312POX    C1E 5333  -0.014   1.071   1.950  0.3668 -0.2558 -0.2021
  312POX    C1F 5334  -0.063   0.983   2.065 -0.0410 -0.4878 -0.5510
  312POX    C1G 5335   0.021   0.865   2.113 -0.6216 -0.6397  0.1012
  312POX    C1H 5336  -0.015   0.817   2.254  0.8690 -0.8362  0.4416
  312POX    C1I 5337  -0.132   0.718   2.249  0.0384  0.1268  0.2799
  312POX    C1J 5338  -0.143   0.611   2.328 -0.2701  0.0585  0.1426
  312POX    C1K 5339  -0.043   0.585   2.440 -0.0354  0.4711  0.0336
  312POX    C1L 5340  -0.102   0.548   2.577 -0.3542  0.5202 -0.0887
  312POX    C1M 5341   0.006   0.490   2.669 -0.1327  0.4318 -0.4019
  312POX    C1N 5342  -0.044   0.407   2.787  0.0362 -0.0343 -0.6560
  312POX    C1O 5343  -0.109   0.277   2.741 -0.3834 -0.1177  0.1595
  312POX    C1P 5344  -0.188   0.208   2.853 -0.3765 -0.0682  0.1947
  312POX    C1Q 5345  -0.317   0.285   2.883 -0.4918 -0.0202 -0.4183
  312POX    C1R 5346  -0.402   0.220   2.993 -0.4933  0.1174 -0.3391
  312POX     CZ 5347   0.587   0.992   1.601 -0.7243  0.0568 -0.1212
  312POX     OZ 5348   0.679   0.899   1.658 -0.2321  0.3681 -0.4070
  312POX    C2A 5349   0.810   0.923   1.657 -0.0765 -0.4357 -0.2147
  312POX    O2A 5350   0.845   1.005   1.572 -0.1672  0.2455  0.3938
  312POX    C2B 5351   0.896   0.850   1.753  0.0200 -0.3056 -0.2026
  312POX    C2C 5352   0.845   0.889   1.892  0.3329  0.1386 -0.2105
  312POX    C2D 5353   0.919   0.799   1.990  0.1847 -0.0834 -0.3032
  312POX    C2E 5354   0.873   0.832   2.132  0.0091  0.2966 -0.4478
  312POX    C2F 5355   0.947   0.949   2.197  0.0327  0.0755 -0.0726
  312POX    C2G 5356   0.867   0.979   2.323 -0.2781  0.4170 -0.3472
  312POX    C2H 5357   0.917   1.104   2.396  0.0043 -0.2900  0.6963
  312POX    C2I 5358   0.834   1.137   2.520 -0.5614 -0.2131  0.3000
  312POX    C2J 5359   0.819   1.038   2.637  0.0641 -0.3466  0.2715
  312POX    C2K 5360   0.740   1.101   2.752  0.7920  0.2505  0.4524
  312POX    C2L 5361   0.692   1.006   2.863 -0.0811 -0.3484 -0.4159
  312POX    C2M 5362   0.597   1.078   2.959 -0.2770 -0.1313 -0.7701
  312POX    C2N 5363   0.591   1.002   3.092 -0.4398 -0.1561 -0.7917
  312POX    C2O 5364   0.500   1.077   3.188  0.3379  0.4296 -0.5066
  312POX    C2P 5365   0.493   1.005   3.323 -0.2155  0.5599 -0.4633
  313CHL    CN1 5366   2.388   1.530   1.290 -0.0387  0.5205  0.4757
  313CHL    CN2 5367   2.618   1.488   1.257 -0.1285 -0.3553 -0.2231
  313CHL    CN3 5368   2.538   1.715   1.247 -0.3150 -0.4224  0.4252
  313CHL    NTM 5369   2.506   1.575   1.216 -0.1210 -0.3337 -0.1972
  313CHL     CB 5370   2.473   1.554   1.075 -0.2928 -0.0280 -0.2011
  314PJ2     CA 5371   2.431   1.425   1.005 -0.1011  0.2276 -0.7995
  314PJ2     OA 5372   2.523   1.317   1.027 -0.2346  0.2866  0.0872
  314PJ2      P 5373   2.447   1.175   1.031  0.2308  0.0470  0.4136
  314PJ2     OB 5374   2.329   1.190   0.943  0.3138 -1.0290  0.0997
  314PJ2     HB 5375   2.273   1.270   0.963  1.9309  0.2031 -0.0670
  314PJ2     OG 5376   2.553   1.074   1.006 -0.1107 -0.0949 -0.5139
  314PJ2     HG 5377   2.642   1.085   1.051 -0.5066  0.3404  0.1784
  314PJ2     OD 5378   2.390   1.174   1.181 -0.4614 -0.0318  0.1540
  315POX     CD 5379   2.477   1.132   1.287 -0.4409 -0.0987  0.1103
  315POX     CE 5380   2.447   1.131   1.437  0.1092 -0.6860  0.2233
  315POX     OE 5381   2.563   1.113   1.518  0.5512  0.1170 -0.2185
  315POX    C1A 5382   2.607   1.217   1.587  0.3300 -0.1244  0.2923
  315POX    O1A 5383   2.582   1.333   1.553 -0.4724 -0.2793  0.3482
  315POX    C1B 5384   2.704   1.169   1.688  0.0243 -0.6401  0.3423
  315POX    C1C 5385   2.714   1.251   1.816  0.3767  0.1509 -0.1828
  315POX    C1D 5386   2.748   1.160   1.934  0.6785  0.3436 -0.1209
  315POX    C1E 5387   2.785   1.254   2.049  0.3884  0.4502 -0.1142
  315POX    C1F 5388   2.797   1.176   2.180  0.4237  0.0541 -0.3489
  315POX    C1G 5389   2.806   1.277   2.295  0.2447 -0.2809 -0.0394
  315POX    C1H 5390   2.787   1.222   2.437  0.0947 -0.3281 -0.0785
  315POX    C1I 5391   2.890   1.125   2.492 -0.1605 -0.3463  0.3709
  315POX    C1J 5392   2.964   1.168   2.594  0.0628 -0.1330  0.1193
  315POX    C1K 5393   2.949   1.294   2.680  0.0899 -0.2019  0.2256
  315POX    C1L 5394   2.895   1.255   2.817 -0.2499  0.2560  0.2245
  315POX    C1M 5395   2.893   1.378   2.909  0.0929  0.0049  0.5680
  315POX    C1N 5396   2.781   1.370   3.013 -0.2148 -0.1600  0.2259
  315POX    C1O 5397   2.772   1.483   3.115  0.0386  0.0648  0.0024
  315POX    C1P 5398   2.701   1.454   3.248  0.0361 -0.5331 -0.1283
  315POX    C1Q 5399   2.672   1.588   3.316 -0.1725 -0.2766 -0.7069
  315POX    C1R 5400   2.553   1.662   3.255 -0.6255 -0.5556 -0.1733
  315POX     CZ 5401   2.327   1.036   1.448  0.0155 -0.5722  0.1910
  315POX     OZ 5402   2.284   1.015   1.583 -0.8578  0.4592  0.0855
  315POX    C2A 5403   2.195   0.916   1.594 -0.6699  0.2173 -0.5222
  315POX    O2A 5404   2.126   0.882   1.499 -1.0118 -0.3927 -0.0590
  315POX    C2B 5405   2.152   0.892   1.733 -0.2612 -0.5520 -0.5257
  315POX    C2C 5406   2.255   0.918   1.843 -0.7032 -0.7062 -0.0673
  315POX    C2D 5407   2.251   0.858   1.984 -0.0707  0.2279  0.3545
  315POX    C2E 5408   2.373   0.916   2.056  0.5175 -0.2539 -0.2469
  315POX    C2F 5409   2.377   0.855   2.197 -0.0019  0.3453  0.0261
  315POX    C2G 5410   2.437   0.952   2.299  0.0540  0.2323  0.0987
  315POX    C2H 5411   2.417   0.892   2.438 -0.4227  0.1643  0.0017
  315POX    C2I 5412   2.480   0.977   2.549 -0.6607  0.6940 -0.2678
  315POX    C2J 5413   2.474   0.906   2.684  0.5589  0.2012 -0.4623
  315POX    C2K 5414   2.519   1.001   2.795  0.2204  0.0420 -0.1879
  315POX    C2L 5415   2.526   0.932   2.932 -0.6772 -0.1061 -0.2108
  315POX    C2M 5416   2.595   1.021   3.035 -0.0859 -0.3352 -0.4056
  315POX    C2N 5417   2.607   0.967   3.178 -0.7561  0.0358 -0.2073
  315POX    C2O 5418   2.473   0.956   3.252 -0.7221  0.0608 -0.1423
  315POX    C2P 5419   2.474   0.952   3.405  0.1839  0.3896 -0.1315
  316CHL    CN1 5420   7.264   0.815   1.262 -0.6236 -0.3413 -0.1349
  316CHL    CN2 5421   7.438   0.641   1.270 -0.0072 -0.0117  0.3443
  316CHL    CN3 5422   7.422   0.803   1.091 -0.1298  0.2644 -0.5154
  316CHL    NTM 5423   7.346   0.720   1.186  0.5281  0.4068  0.1480
  316CHL     CB 5424   7.261   0.634   1.103  0.2327 -0.0613  0.9302
  317PJ2     CA 5425   7.146   0.561   1.173 -0.3514 -0.2238 -0.1705
  317PJ2     OA 5426   7.187   0.444   1.244 -0.0147  0.1102  0.1917
  317PJ2      P 5427   7.066   0.355   1.303 -0.0790  0.1373  0.1002
  317PJ2     OB 5428   7.108   0.215   1.324  0.5345  0.2213 -0.5237
  317PJ2     HB 5429   7.144   0.181   1.237  0.4749 -2.4943  0.4088
  317PJ2     OG 5430   6.946   0.370   1.218 -0.0465 -0.2923 -0.0253
  317PJ2     HG 5431   6.928   0.469   1.216  2.0726  0.1710  1.1253
  317PJ2     OD 5432   7.034   0.416   1.449  0.3528  0.0965  0.2143
  318POX     CD 5433   7.140   0.392   1.541  0.3061 -0.2122  0.1878
  318POX     CE 5434   7.149   0.501   1.648 -0.6534 -0.0044  0.0635
  318POX     OE 5435   7.262   0.471   1.730 -0.1184  0.4430 -0.5023
  318POX    C1A 5436   7.367   0.551   1.715  0.1648  0.0799 -0.5027
  318POX    O1A 5437   7.374   0.616   1.610  0.2299  0.6767 -0.1348
  318POX    C1B 5438   7.485   0.534   1.802  0.1942 -0.0382 -0.5664
  318POX    C1C 5439   7.471   0.599   1.940  0.2677  0.3373 -0.7374
  318POX    C1D 5440   7.598   0.575   2.021 -0.2414  0.7110  0.1797
  318POX    C1E 5441   7.596   0.646   2.157  0.0784  0.0497  0.5360
  318POX    C1F 5442   7.732   0.625   2.225  0.1040 -0.4762  0.3279
  318POX    C1G 5443   7.752   0.732   2.332 -0.4740  0.0856 -0.1170
  318POX    C1H 5444   7.897   0.761   2.370 -0.4717  0.2001 -0.2160
  318POX    C1I 5445   7.908   0.879   2.468  0.4616 -0.2699  0.2590
  318POX    C1J 5446   8.001   0.971   2.447 -0.2756  0.4484  0.1119
  318POX    C1K 5447   8.124   0.968   2.357 -0.1641 -0.3286  0.2828
  318POX    C1L 5448   8.204   1.096   2.385 -0.3913 -0.0386 -0.3490
  318POX    C1M 5449   8.332   1.105   2.302 -0.1599  0.3878  0.0503
  318POX    C1N 5450   8.443   1.007   2.338 -0.3521 -0.0171 -0.4464
  318POX    C1O 5451   8.501   1.059   2.470 -0.1561  0.1822 -0.6118
  318POX    C1P 5452   8.594   0.950   2.523  0.1138  0.7717  0.1439
  318POX    C1Q 5453   8.702   1.017   2.608  0.3704  0.1960  0.2796
  318POX    C1R 5454   8.786   0.916   2.687 -0.5521 -0.2102  0.7526
  318POX     CZ 5455   7.017   0.506   1.725 -0.2372 -0.3094  0.8109
  318POX     OZ 5456   7.030   0.583   1.844  0.7795  0.1364  0.4217
  318POX    C2A 5457   6.945   0.541   1.937  0.0354  0.4338 -0.1161
  318POX    O2A 5458   6.854   0.462   1.908  0.6017 -0.1632 -0.2978
  318POX    C2B 5459   6.974   0.603   2.068 -0.3978  0.3807  0.0057
  318POX    C2C 5460   6.861   0.687   2.128 -0.8377  0.0462 -0.3498
  318POX    C2D 5461   6.885   0.691   2.279  0.2279 -0.1325 -0.5122
  318POX    C2E 5462   6.779   0.769   2.356  0.3585 -0.7916  0.3455
  318POX    C2F 5463   6.630   0.747   2.331  0.2804 -0.1796  0.2592
  318POX    C2G 5464   6.566   0.859   2.414 -0.3215  0.0541 -0.5081
  318POX    C2H 5465   6.418   0.887   2.386 -0.5664 -0.0733  0.6231
  318POX    C2I 5466   6.378   0.993   2.488  0.3033  0.7297  0.1390
  318POX    C2J 5467   6.421   0.965   2.633 -0.4538 -0.1431  0.1988
  318POX    C2K 5468   6.408   1.101   2.702 -0.4937  0.0563 -0.1974
  318POX    C2L 5469   6.439   1.107   2.852 -0.0891 -0.0464 -0.2749
  318POX    C2M 5470   6.346   1.023   2.939 -0.4331  0.4579 -0.1501
  318POX    C2N 5471   6.377   1.060   3.084 -0.8158 -0.0932  0.0794
  318POX    C2O 5472   6.277   1.169   3.125 -0.3793  0.4570 -0.3007
  318POX    C2P 5473   6.303   1.207   3.271  0.1945  0.2196 -0.3396
  319CHL    CN1 5474   7.159   0.152   0.830 -0.0339  0.2177  0.1113
  319CHL    CN2 5475   7.097  -0.078   0.861  0.6153 -0.5095  0.0250
  319CHL    CN3 5476   7.323  -0.015   0.821 -0.1758  0.2187 -0.0236
  319CHL    NTM 5477   7.199   0.024   0.890 -0.1053  0.1976  0.1158
  319CHL     CB 5478   7.223   0.040   1.034  0.2274  0.1816  0.0629
  320PJ2     CA 5479   7.330   0.138   1.083  0.1269  0.3082  0.0272
  320PJ2     OA 5480   7.467   0.124   1.045 -0.0988  0.3016 -0.8133
  320PJ2      P 5481   7.539   0.263   1.084  0.2799 -0.1649  0.1963
  320PJ2     OB 5482   7.679   0.264   1.037  0.1848  0.5435 -0.0879
  320PJ2     HB 5483   7.697   0.357   1.005 -0.6542  1.2945  1.5211
  320PJ2     OG 5484   7.452   0.373   1.036  0.0584 -0.2873  0.3188
  320PJ2     HG 5485   7.507   0.456   1.031 -0.7301  0.2009 -0.6909
  320PJ2     OD 5486   7.529   0.270   1.244  0.1061  0.6000  0.1540
  321POX     CD 5487   7.631   0.204   1.319 -0.1380  0.1640  0.1045
  321POX     CE 5488   7.641   0.234   1.468 -0.1561  0.4741  0.0430
  321POX     OE 5489   7.770   0.207   1.523 -0.1159  0.4192 -0.0781
  321POX    C1A 5490   7.837   0.310   1.575  0.3179  0.2987 -0.3998
  321POX    O1A 5491   7.799   0.425   1.556  0.0667  0.1961 -0.5331
  321POX    C1B 5492   7.953   0.265   1.655  0.1556  0.2357 -0.1991
  321POX    C1C 5493   7.926   0.165   1.768  0.3164  0.3219 -0.0840
  321POX    C1D 5494   7.866   0.247   1.882 -0.1908 -0.2854  0.0914
  321POX    C1E 5495   7.840   0.157   2.003  0.7616 -0.3873  0.2250
  321POX    C1F 5496   7.787   0.235   2.123  0.0473 -0.4123 -0.0687
  321POX    C1G 5497   7.783   0.146   2.247 -0.0136 -0.6907 -0.2712
  321POX    C1H 5498   7.761   0.233   2.371  0.0045 -0.0906 -0.6849
  321POX    C1I 5499   7.739   0.162   2.505  0.5247  0.6951 -0.1756
  321POX    C1J 5500   7.753   0.226   2.621 -0.2011  0.3455  0.1105
  321POX    C1K 5501   7.787   0.374   2.637 -0.3077  0.4305 -0.4250
  321POX    C1L 5502   7.703   0.439   2.748  0.1191  0.2191  0.0232
  321POX    C1M 5503   7.711   0.589   2.718 -0.0055  0.1734 -0.2418
  321POX    C1N 5504   7.633   0.678   2.816 -0.1119  0.0234 -0.1899
  321POX    C1O 5505   7.636   0.825   2.775 -0.4045 -0.0468 -0.4667
  321POX    C1P 5506   7.557   0.918   2.869 -0.3229 -0.5181  0.0743
  321POX    C1Q 5507   7.407   0.890   2.862 -0.4609  0.2326 -0.0439
  321POX    C1R 5508   7.345   0.995   2.954 -0.3437  0.2722 -0.0099
  321POX     CZ 5509   7.516   0.174   1.533  0.4700 -0.4134  0.4539
  321POX     OZ 5510   7.522   0.193   1.674  0.4511  0.0492  0.3970
  321POX    C2A 5511   7.425   0.141   1.750  0.1638  0.0833  0.0579
  321POX    O2A 5512   7.334   0.074   1.701 -0.1278  0.6909 -0.2344
  321POX    C2B 5513   7.441   0.163   1.895  0.1170  0.2503  0.0368
  321POX    C2C 5514   7.319   0.217   1.970 -0.2642  0.0696 -0.4489
  321POX    C2D 5515   7.358   0.236   2.117 -0.5887 -0.7633 -0.2538
  321POX    C2E 5516   7.234   0.203   2.201 -0.3182 -0.1609  0.3947
  321POX    C2F 5517   7.240   0.260   2.342 -0.1312 -0.1465  0.3825
  321POX    C2G 5518   7.217   0.411   2.338 -0.1982 -0.1646  0.0461
  321POX    C2H 5519   7.205   0.482   2.474 -0.1001  0.1267 -0.0968
  321POX    C2I 5520   7.321   0.452   2.568  0.5077  0.6128 -0.6839
  321POX    C2J 5521   7.316   0.513   2.708  0.1239  0.3721 -0.5946
  321POX    C2K 5522   7.207   0.460   2.802  0.4055  0.2716 -0.3216
  321POX    C2L 5523   7.229   0.521   2.941 -0.2189 -0.0694 -0.0694
  321POX    C2M 5524   7.367   0.487   2.996 -0.2584 -0.0117  0.0647
  321POX    C2N 5525   7.385   0.554   3.132  0.2322  0.5987 -0.2967
  321POX    C2O 5526   7.532   0.525   3.167  0.0216 -0.8407 -0.5236
  321POX    C2P 5527   7.563   0.562   3.312 -0.2756 -0.3264 -0.5874
  322CHL    CN1 5528   1.900   0.331   0.677 -0.1454  0.2224 -0.4553
  322CHL    CN2 5529   1.727   0.204   0.725 -0.2756 -0.0537 -0.2988
  322CHL    CN3 5530   1.940   0.090   0.670 -0.5691  0.1994  0.1406
  322CHL    NTM 5531   1.873   0.201   0.740 -0.2909  0.4657 -0.0129
  322CHL     CB 5532   1.929   0.208   0.876 -0.0014 -0.3567 -0.0869
  323PJ2     CA 5533   1.924   0.091   0.974  0.6792 -0.0750  0.2889
  323PJ2     OA 5534   1.795   0.065   1.031  0.6033  0.3598  0.3143
  323PJ2      P 5535   1.792  -0.074   1.112  0.1855  0.1645 -0.0321
  323PJ2     OB 5536   1.659  -0.073   1.177  0.1339  0.2415 -0.1381
  323PJ2     HB 5537   1.643   0.017   1.216  0.4915  0.3867 -0.3262
  323PJ2     OG 5538   1.825  -0.176   1.011  0.2543 -0.1912  0.3473
  323PJ2     HG 5539   1.862  -0.127   0.931  2.8778  1.4579  2.3981
  323PJ2     OD 5540   1.900  -0.072   1.231  0.2697  0.4002 -0.1121
  324POX     CD 5541   1.900   0.030   1.332  0.1846  0.1259  0.1662
  324POX     CE 5542   1.998   0.006   1.446  0.3288  0.5027  0.1218
  324POX     OE 5543   1.993   0.098   1.555  0.3039  0.1143  0.4517
  324POX    C1A 5544   1.939   0.058   1.670  0.0916  0.0508  0.3290
  324POX    O1A 5545   1.888  -0.052   1.691 -1.1018  0.4725 -0.2304
  324POX    C1B 5546   1.956   0.155   1.780 -0.0635  0.3629  0.0786
  324POX    C1C 5547   1.881   0.118   1.908 -0.2249 -0.3124 -0.2087
  324POX    C1D 5548   1.921   0.215   2.019  0.0584 -0.5529 -0.0992
  324POX    C1E 5549   1.871   0.181   2.160 -0.1882 -0.3720 -0.1416
  324POX    C1F 5550   1.974   0.089   2.226  0.0791 -0.0471 -0.1013
  324POX    C1G 5551   1.911   0.041   2.357  0.0281  0.2175 -0.0286
  324POX    C1H 5552   2.019  -0.039   2.429 -0.1706 -0.1683 -0.1552
  324POX    C1I 5553   1.970  -0.089   2.565  0.6166 -0.7962 -0.0963
  324POX    C1J 5554   2.011  -0.202   2.623  0.0551 -0.3314  1.2463
  324POX    C1K 5555   2.105  -0.302   2.558 -0.6008 -0.0987 -0.0929
  324POX    C1L 5556   2.060  -0.446   2.584 -0.3283 -0.4255 -1.3286
  324POX    C1M 5557   2.163  -0.536   2.516  0.6599  0.0261 -0.4585
  324POX    C1N 5558   2.138  -0.686   2.538  0.4521  0.0903 -0.2498
  324POX    C1O 5559   2.127  -0.731   2.683  0.0183 -0.1674 -0.3610
  324POX    C1P 5560   2.137  -0.884   2.677  0.7106 -0.1288 -0.2543
  324POX    C1Q 5561   2.129  -0.936   2.821  0.1429 -0.2343 -0.3221
  324POX    C1R 5562   2.160  -1.085   2.797  0.1151 -0.1620 -0.8216
  324POX     CZ 5563   2.131   0.023   1.372 -0.0931  0.4655 -0.6536
  324POX     OZ 5564   2.243   0.028   1.461 -0.3153 -0.2824 -0.3253
  324POX    C2A 5565   2.359   0.055   1.402 -0.1431  0.0210  0.1450
  324POX    O2A 5566   2.352   0.113   1.293  0.1333  0.2707  0.2579
  324POX    C2B 5567   2.488   0.046   1.473 -0.2957  0.2033  0.4469
  324POX    C2C 5568   2.549  -0.094   1.462 -0.1059  0.3258 -0.1076
  324POX    C2D 5569   2.672  -0.111   1.553 -0.0421 -0.2856 -0.3072
  324POX    C2E 5570   2.744  -0.241   1.519  0.4429 -0.1088  0.0257
  324POX    C2F 5571   2.875  -0.250   1.597  0.1507 -0.2443  0.5037
  324POX    C2G 5572   2.958  -0.373   1.561  0.1494 -0.0600 -0.1393
  324POX    C2H 5573   3.093  -0.348   1.628  0.1769 -0.2067 -0.1384
  324POX    C2I 5574   3.091  -0.374   1.778  0.1590 -0.3670 -0.1663
  324POX    C2J 5575   3.086  -0.519   1.825 -0.2545 -0.3153 -0.0439
  324POX    C2K 5576   3.124  -0.515   1.973 -0.2474  0.1347 -0.0574
  324POX    C2L 5577   3.133  -0.659   2.025  0.0263  0.1926  0.0620
  324POX    C2M 5578   3.002  -0.736   2.002  0.0611  0.2049 -0.1720
  324POX    C2N 5579   3.009  -0.870   2.075 -0.7833  0.1696 -0.1530
  324POX    C2O 5580   2.946  -0.841   2.211 -0.1231  0.0519  0.1818
  324POX    C2P 5581   2.987  -0.940   2.321  0.7083  0.5009  0.2775
  325CHL    CN1 5582   0.153   6.455   0.722  0.7094  0.0941 -0.4699
  325CHL    CN2 5583   0.268   6.571   0.900  0.3659 -0.6269  0.5386
  325CHL    CN3 5584   0.172   6.368   0.948 -0.4590 -0.0477 -0.2469
  325CHL    NTM 5585   0.151   6.488   0.865  0.2383 -0.0548 -0.4403
  325CHL     CB 5586   0.028   6.556   0.908  0.4442 -0.0044  0.0785
  326PJ2     CA 5587  -0.114   6.499   0.913  0.3501  0.2468  0.3433
  326PJ2     OA 5588  -0.123   6.365   0.961 -0.3413  0.1363 -0.0808
  326PJ2      P 5589  -0.237   6.277   0.890 -0.1754  0.0842 -0.2829
  326PJ2     OB 5590  -0.361   6.358   0.894  0.0121  0.3344  0.5408
  326PJ2     HB 5591  -0.358   6.421   0.971  0.0528 -0.0953  0.8983
  326PJ2     OG 5592  -0.176   6.238   0.761 -0.2052  0.2938 -0.3608
  326PJ2     HG 5593  -0.088   6.284   0.747 -0.0307  0.6273  1.5998
  326PJ2     OD 5594  -0.245   6.155   0.994  0.4926  0.2501 -0.0341
  327POX     CD 5595  -0.354   6.140   1.086  0.5588 -0.2944 -0.0437
  327POX     CE 5596  -0.302   6.121   1.228  0.4836 -0.7420 -0.0742
  327POX     OE 5597  -0.414   6.111   1.317  0.5703  0.2471  0.1582
  327POX    C1A 5598  -0.440   5.991   1.368 -0.1332  0.1041 -0.5105
  327POX    O1A 5599  -0.361   5.897   1.357  0.3846  0.4423  0.2181
  327POX    C1B 5600  -0.552   5.989   1.465  0.3593  0.0241  0.0670
  327POX    C1C 5601  -0.519   5.994   1.614  0.5019  0.1613  0.0310
  327POX    C1D 5602  -0.504   6.134   1.673  0.1877  0.2980 -0.2109
  327POX    C1E 5603  -0.444   6.137   1.814  0.0129  0.0507 -0.1298
  327POX    C1F 5604  -0.529   6.067   1.919  0.0420  0.5614  0.2409
  327POX    C1G 5605  -0.456   6.075   2.053  0.2826  0.3676  0.1224
  327POX    C1H 5606  -0.525   6.012   2.175 -0.2983  0.4869 -0.1384
  327POX    C1I 5607  -0.639   6.100   2.226 -0.7531 -0.1138 -0.1165
  327POX    C1J 5608  -0.646   6.160   2.344  0.1418 -0.5116  0.1452
  327POX    C1K 5609  -0.524   6.175   2.436  0.0765  0.6706  0.0516
  327POX    C1L 5610  -0.526   6.075   2.551 -0.1352  0.2218 -0.3375
  327POX    C1M 5611  -0.389   6.057   2.616 -0.1015  0.1320 -0.4355
  327POX    C1N 5612  -0.401   5.942   2.717  0.3158 -0.2215 -0.7887
  327POX    C1O 5613  -0.266   5.897   2.774  0.2311  0.1902 -0.2612
  327POX    C1P 5614  -0.238   5.983   2.897 -0.1294  0.3290 -0.2767
  327POX    C1Q 5615  -0.325   5.957   3.020 -0.2143 -0.4571 -0.4985
  327POX    C1R 5616  -0.289   5.818   3.074 -0.1870 -0.1144  0.3799
  327POX     CZ 5617  -0.212   6.237   1.268 -0.1679 -0.2693  0.0404
  327POX     OZ 5618  -0.132   6.222   1.386  0.0237  0.3299 -0.0088
  327POX    C2A 5619  -0.057   6.326   1.421 -0.0645  0.4503 -0.1775
  327POX    O2A 5620  -0.039   6.427   1.354  0.8953  0.4544  0.0624
  327POX    C2B 5621   0.005   6.295   1.552  0.4500  0.5094 -0.4019
  327POX    C2C 5622   0.027   6.417   1.641  0.0354  0.1560  0.1934
  327POX    C2D 5623   0.098   6.379   1.772  0.0456  0.6125  0.3211
  327POX    C2E 5624   0.019   6.294   1.871  0.1110  0.1654 -0.0102
  327POX    C2F 5625  -0.110   6.355   1.926  0.4436  0.5381  0.3620
  327POX    C2G 5626  -0.148   6.284   2.056  1.1756 -0.5529 -0.0018
  327POX    C2H 5627  -0.097   6.361   2.178 -0.0136  0.0464  0.1290
  327POX    C2I 5628  -0.114   6.268   2.298 -0.2432 -0.4573 -0.2946
  327POX    C2J 5629  -0.043   6.325   2.421  0.2530 -0.2634 -0.6695
  327POX    C2K 5630  -0.081   6.233   2.537 -0.2367  0.5281 -0.1954
  327POX    C2L 5631  -0.065   6.308   2.669  0.2046  0.1642 -0.0422
  327POX    C2M 5632   0.069   6.380   2.685  0.3599 -0.1698  0.1656
  327POX    C2N 5633   0.096   6.413   2.832  0.2575 -0.6595  0.2983
  327POX    C2O 5634   0.239   6.464   2.854 -0.0187  0.1590  0.2554
  327POX    C2P 5635   0.271   6.503   2.998  0.0405  0.0936  0.2599
  328CHL    CN1 5636   8.104   5.246   1.031  0.2735 -0.2877  0.1129
  328CHL    CN2 5637   8.104   5.190   0.806 -0.8294  0.5140 -0.4894
  328CHL    CN3 5638   8.066   5.020   0.957  0.5583  0.2565 -0.3617
  328CHL    NTM 5639   8.147   5.141   0.937  0.1350  0.4679 -0.8162
  328CHL     CB 5640   8.291   5.110   0.938  0.0443  0.0426 -0.1282
  329PJ2     CA 5641   8.390   5.218   0.894  0.4948 -0.1740  0.3420
  329PJ2     OA 5642   8.394   5.327   0.987  0.1854  0.1676 -0.0378
  329PJ2      P 5643   8.471   5.446   0.911 -0.0660  0.3143 -0.0621
  329PJ2     OB 5644   8.612   5.411   0.884 -0.1329 -0.0161  0.0073
  329PJ2     HB 5645   8.662   5.391   0.968  1.1143  0.4157 -0.6028
  329PJ2     OG 5646   8.385   5.473   0.793 -0.3020 -0.5564 -0.0964
  329PJ2     HG 5647   8.438   5.517   0.720  1.2782  1.2248  2.0006
  329PJ2     OD 5648   8.458   5.574   1.008  0.1424 -0.1315  0.5544
  330POX     CD 5649   8.328   5.592   1.064 -0.1094  0.2389 -0.1403
  330POX     CE 5650   8.310   5.693   1.179  0.1605 -0.2884  0.3688
  330POX     OE 5651   8.194   5.666   1.258 -0.2533  0.4968  0.0318
  330POX    C1A 5652   8.226   5.630   1.382  0.3612 -1.0526 -0.5608
  330POX    O1A 5653   8.342   5.607   1.413  0.3049 -0.3331  0.1974
  330POX    C1B 5654   8.105   5.610   1.466  0.2452 -0.1938 -0.5147
  330POX    C1C 5655   8.077   5.460   1.477  0.1346 -0.1300  0.1075
  330POX    C1D 5656   7.957   5.451   1.572  0.3277 -0.5719  0.3138
  330POX    C1E 5657   7.903   5.308   1.566  0.4826 -0.6209  0.0613
  330POX    C1F 5658   7.795   5.285   1.672  0.3361 -0.0345  0.0433
  330POX    C1G 5659   7.712   5.157   1.661 -0.3013  0.4227 -0.5544
  330POX    C1H 5660   7.587   5.158   1.749  0.4648  0.6340  0.5353
  330POX    C1I 5661   7.519   5.026   1.716  0.8894  0.3090  0.9448
  330POX    C1J 5662   7.390   4.995   1.719  0.8437  0.3045 -0.4172
  330POX    C1K 5663   7.295   5.105   1.768  0.1797 -0.6029  0.3882
  330POX    C1L 5664   7.163   5.065   1.833 -0.0920 -0.0360  0.1902
  330POX    C1M 5665   7.151   5.011   1.976 -0.0855 -0.7892 -0.0910
  330POX    C1N 5666   7.194   5.112   2.083  0.2373 -0.5164 -0.4736
  330POX    C1O 5667   7.234   5.030   2.206 -0.5110 -0.4621 -0.1897
  330POX    C1P 5668   7.274   5.110   2.330  0.0912 -0.4634 -0.3821
  330POX    C1Q 5669   7.276   4.998   2.434 -0.0298  0.1355  0.2741
  330POX    C1R 5670   7.361   5.050   2.549  0.2693 -0.1543  0.1864
  330POX     CZ 5671   8.286   5.833   1.123  0.1536 -0.3466  0.2244
  330POX     OZ 5672   8.256   5.952   1.197  0.1944  0.2365 -0.6790
  330POX    C2A 5673   8.227   6.065   1.134 -0.0020  0.7266  0.2667
  330POX    O2A 5674   8.275   6.090   1.023 -0.0587 -0.4205 -0.0338
  330POX    C2B 5675   8.165   6.163   1.225 -0.3137  0.4672  0.3322
  330POX    C2C 5676   8.235   6.299   1.226 -0.1690  0.4002 -0.3457
  330POX    C2D 5677   8.167   6.395   1.323 -0.0633 -0.0066  0.1328
  330POX    C2E 5678   8.224   6.377   1.464  0.6591 -0.5404 -0.2275
  330POX    C2F 5679   8.154   6.466   1.566  0.4269 -0.6162 -0.3221
  330POX    C2G 5680   8.224   6.444   1.700 -0.1824  0.1716  0.1356
  330POX    C2H 5681   8.129   6.370   1.795  0.1714 -0.1332  0.2523
  330POX    C2I 5682   7.996   6.423   1.849  0.3281  0.3667  0.1597
  330POX    C2J 5683   7.914   6.332   1.941  0.5247  0.1666  0.1379
  330POX    C2K 5684   7.820   6.416   2.027  0.1824  0.3745 -0.4308
  330POX    C2L 5685   7.700   6.338   2.081  0.1026  0.3659 -0.6209
  330POX    C2M 5686   7.747   6.218   2.164 -0.2746  0.2582 -0.5590
  330POX    C2N 5687   7.649   6.162   2.266  0.1160  0.2771 -0.1723
  330POX    C2O 5688   7.538   6.082   2.197 -0.0757  0.0978  0.3369
  330POX    C2P 5689   7.593   5.957   2.128 -0.3267  0.0938  0.1450
  331CHL    CN1 5690   1.115   7.003   0.977 -0.7599 -0.0583 -0.3583
  331CHL    CN2 5691   1.342   7.020   0.938 -0.5369  0.1681 -0.1266
  331CHL    CN3 5692   1.270   6.840   1.077 -0.1392  0.2443  0.1168
  331CHL    NTM 5693   1.245   6.980   1.041 -0.7391  0.0167 -0.3736
  331CHL     CB 5694   1.251   7.072   1.156  0.1955 -0.0544 -0.3525
  332PJ2     CA 5695   1.380   7.086   1.237  0.6010 -0.9595 -0.8305
  332PJ2     OA 5696   1.487   7.163   1.181  0.1296  0.1924 -0.1757
  332PJ2      P 5697   1.615   7.126   1.272 -0.1288  0.1509  0.1749
  332PJ2     OB 5698   1.604   6.979   1.286 -0.2568  0.1241 -0.1879
  332PJ2     HB 5699   1.527   6.952   1.229  0.1670 -1.2080 -0.1614
  332PJ2     OG 5700   1.727   7.185   1.195  0.4878 -0.2863  0.7226
  332PJ2     HG 5701   1.730   7.130   1.112 -2.8939 -2.2200  1.6858
  332PJ2     OD 5702   1.579   7.221   1.396 -0.5426  0.0984  0.0968
  333POX     CD 5703   1.651   7.188   1.516  0.2011 -0.2698 -0.4449
  333POX     CE 5704   1.778   7.261   1.558 -0.3438  0.1535  0.4903
  333POX     OE 5705   1.835   7.199   1.674 -0.4603 -0.0542  0.4348
  333POX    C1A 5706   1.904   7.087   1.652 -0.2848  0.1421 -0.0272
  333POX    O1A 5707   1.911   7.037   1.540 -0.0948 -0.1676  0.1242
  333POX    C1B 5708   1.986   7.047   1.768 -0.6903  0.2983  0.3141
  333POX    C1C 5709   2.117   7.126   1.765 -0.3880 -0.2196 -0.3704
  333POX    C1D 5710   2.107   7.262   1.834  0.5756 -0.4216  0.1920
  333POX    C1E 5711   2.110   7.261   1.987 -0.0560 -0.2978  0.2110
  333POX    C1F 5712   2.075   7.391   2.061  0.4385 -0.1972  0.2766
  333POX    C1G 5713   1.924   7.399   2.086  0.4851  0.3474  0.3825
  333POX    C1H 5714   1.874   7.531   2.146  0.3554  0.4514  0.0483
  333POX    C1I 5715   1.740   7.512   2.218  0.3484  0.3087 -0.0006
  333POX    C1J 5716   1.737   7.494   2.350 -0.2640 -0.0976 -0.0689
  333POX    C1K 5717   1.851   7.475   2.450 -0.2681 -0.1881 -0.0817
  333POX    C1L 5718   1.810   7.507   2.593 -0.1495 -0.0375 -0.0820
  333POX    C1M 5719   1.816   7.657   2.622 -0.5211 -0.1116  0.3940
  333POX    C1N 5720   1.777   7.698   2.764 -1.0987  0.3139  0.1148
  333POX    C1O 5721   1.742   7.846   2.785 -0.0815  0.6378 -0.3973
  333POX    C1P 5722   1.701   7.871   2.930 -0.5027  0.1766 -0.4296
  333POX    C1Q 5723   1.647   8.014   2.942 -0.2818  0.2266 -0.0028
  333POX    C1R 5724   1.620   8.035   3.091  0.1981  0.7977  0.0087
  333POX     CZ 5725   1.736   7.406   1.584  0.6184  0.5455 -0.0613
  333POX     OZ 5726   1.630   7.443   1.673  0.3665  0.0868 -0.1678
  333POX    C2A 5727   1.611   7.574   1.690 -0.8752  0.0400 -1.0066
  333POX    O2A 5728   1.651   7.662   1.614  0.0290  0.4409 -0.0906
  333POX    C2B 5729   1.506   7.602   1.791  0.0416  0.1030 -0.0447
  333POX    C2C 5730   1.504   7.743   1.849  0.5393 -0.0489  0.3494
  333POX    C2D 5731   1.402   7.742   1.962  0.1209  0.0693 -0.0256
  333POX    C2E 5732   1.462   7.695   2.094 -0.1798  0.0031  0.0896
  333POX    C2F 5733   1.367   7.712   2.213 -0.7487  0.3895 -0.4203
  333POX    C2G 5734   1.421   7.648   2.340 -0.2410  0.0983 -0.7797
  333POX    C2H 5735   1.325   7.634   2.459  0.4428 -0.1117 -0.2440
  333POX    C2I 5736   1.415   7.606   2.580 -0.0526 -0.1246  0.1210
  333POX    C2J 5737   1.319   7.582   2.697 -0.0477 -0.1412  0.1213
  333POX    C2K 5738   1.397   7.553   2.825  0.3374  0.4434  0.0199
  333POX    C2L 5739   1.306   7.529   2.946  0.2084  0.4867 -0.0684
  333POX    C2M 5740   1.390   7.478   3.063  0.5177 -0.0601 -0.5194
  333POX    C2N 5741   1.291   7.466   3.179  0.9550  0.1387 -0.1212
  333POX    C2O 5742   1.364   7.435   3.310 -0.2237 -0.3095  0.4450
  333POX    C2P 5743   1.257   7.414   3.417 -0.9334  0.4800 -0.0927
  334CHL    CN1 5744   0.539   5.357   0.635  0.2735  0.0544  0.7078
  334CHL    CN2 5745   0.346   5.244   0.708  0.8453 -0.1822  0.3865
  334CHL    CN3 5746   0.321   5.442   0.574  0.0965 -0.1387  0.0952
  334CHL    NTM 5747   0.401   5.377   0.679  0.1186  0.0787  0.2138
  334CHL     CB 5748   0.387   5.462   0.798 -0.3874  0.1958  0.0748
  335PJ2     CA 5749   0.443   5.603   0.808 -0.1990  0.1000  0.4065
  335PJ2     OA 5750   0.586   5.606   0.810 -0.1933  0.0318  0.1412
  335PJ2      P 5751   0.658   5.748   0.832  0.2259 -0.1988  0.2575
  335PJ2     OB 5752   0.784   5.747   0.755 -0.0365  0.2132 -0.1783
  335PJ2     HB 5753   0.804   5.845   0.758 -3.2085  0.9917 -0.6795
  335PJ2     OG 5754   0.564   5.853   0.786 -0.1330 -0.3622  0.6127
  335PJ2     HG 5755   0.589   5.873   0.691 -0.3049  0.0034  0.6425
  335PJ2     OD 5756   0.684   5.754   0.991  0.6300  0.1542  0.1831
  336POX     CD 5757   0.584   5.795   1.085  0.4144 -0.0460  0.0428
  336POX     CE 5758   0.641   5.786   1.227  0.2180 -0.0417  0.1216
  336POX     OE 5759   0.536   5.764   1.322  0.0622  0.1294 -0.0105
  336POX    C1A 5760   0.497   5.640   1.351  0.1844  0.0840 -0.0397
  336POX    O1A 5761   0.524   5.543   1.280 -0.1732 -0.0667  0.0262
  336POX    C1B 5762   0.400   5.628   1.462  0.1386 -0.2221 -0.1115
  336POX    C1C 5763   0.464   5.564   1.585 -0.2046  0.1891  0.2857
  336POX    C1D 5764   0.368   5.552   1.704 -0.3506  0.7011  0.2212
  336POX    C1E 5765   0.450   5.539   1.832  0.4520 -0.5174 -0.3952
  336POX    C1F 5766   0.376   5.550   1.965  0.7481  0.4176 -0.2974
  336POX    C1G 5767   0.476   5.575   2.079  0.5338 -0.4211  0.0876
  336POX    C1H 5768   0.398   5.616   2.204 -0.0723 -0.3128 -0.3213
  336POX    C1I 5769   0.331   5.489   2.258  0.2615 -0.3938 -0.0945
  336POX    C1J 5770   0.304   5.481   2.388 -0.4137  0.5989 -0.1591
  336POX    C1K 5771   0.342   5.593   2.485 -0.3147  0.2354  0.2245
  336POX    C1L 5772   0.304   5.569   2.631  0.0011  0.5093  0.3539
  336POX    C1M 5773   0.411   5.481   2.697 -0.2808 -0.0968  0.0064
  336POX    C1N 5774   0.383   5.446   2.843  0.1985 -0.2619  0.0618
  336POX    C1O 5775   0.321   5.557   2.928  0.6223 -0.2729  0.3864
  336POX    C1P 5776   0.325   5.509   3.073 -0.3889 -0.1435  0.4650
  336POX    C1Q 5777   0.314   5.627   3.170 -0.1705 -0.0804  0.4135
  336POX    C1R 5778   0.177   5.693   3.153  0.2947  0.6539 -0.5941
  336POX     CZ 5779   0.721   5.913   1.255  0.4053 -0.1385  0.0203
  336POX     OZ 5780   0.756   5.947   1.389  0.0432 -0.1458  0.1147
  336POX    C2A 5781   0.854   5.883   1.452  0.1452 -0.1068 -0.0062
  336POX    O2A 5782   0.920   5.802   1.386 -0.2744  0.1475 -0.7563
  336POX    C2B 5783   0.872   5.914   1.595 -0.1823  0.0420  0.0041
  336POX    C2C 5784   0.785   5.822   1.680 -0.0595 -0.0962 -0.0190
  336POX    C2D 5785   0.816   5.801   1.828  0.1738 -0.1094 -0.0706
  336POX    C2E 5786   0.844   5.934   1.899 -0.2628 -0.1705  0.2170
  336POX    C2F 5787   0.890   5.901   2.041  0.3531  0.3527  0.1445
  336POX    C2G 5788   0.767   5.878   2.129  0.2692 -0.4135 -0.1597
  336POX    C2H 5789   0.802   5.835   2.271  1.0233 -0.4315 -0.3470
  336POX    C2I 5790   0.857   5.951   2.354 -0.8978  0.1239  0.1872
  336POX    C2J 5791   0.909   5.906   2.490 -0.4592  0.3557  0.0976
  336POX    C2K 5792   0.908   6.020   2.592 -0.0619  0.5597 -0.1264
  336POX    C2L 5793   0.939   5.972   2.734 -0.5938  0.5127 -0.0241
  336POX    C2M 5794   0.963   6.090   2.828 -0.2475  0.4169  0.0091
  336POX    C2N 5795   1.020   6.050   2.964  0.5405  0.0182 -0.4325
  336POX    C2O 5796   1.068   6.170   3.046  0.2491 -0.2869  0.1894
[truncated: 2,275,031 more chars]
