# Supplementary material for: Arginine Residues Modulate the Membrane Interactions of pHLIP Peptides
Source: J Chem Inf Model. 2023 Jul 3;63(14):4433–46. doi: 10.1021/acs.jcim.3c00360 (PMC10369490; doi:10.1021/acs.jcim.3c00360)
Supplement: Supplementary file 2 — ci3c00360_si_002.zip [file ci3c00360_si_002.zip › Simulation_files/wt/wt_pH06.00_rep4.gro]

Generated by trjconv : GRowing Old MAkes el Chrono Sweat t=   0.00000
38767
    1ALA      N    1   0.810   7.479   0.543  0.5108 -0.1688 -0.3453
    1ALA     H1    2   0.882   7.428   0.496 -1.3675 -2.9312 -0.5043
    1ALA     H2    3   0.724   7.428   0.541  1.8386 -2.9187  2.3901
    1ALA     H3    4   0.806   7.555   0.478  1.0638 -2.3063 -3.0729
    1ALA     CA    5   0.868   7.491   0.678  0.0225 -0.1069 -0.1384
    1ALA     CB    6   0.844   7.357   0.747 -0.0599  0.3138  0.6644
    1ALA      C    7   1.014   7.535   0.661  0.2285 -0.6912  0.0968
    1ALA      O    8   1.073   7.486   0.565 -0.3290 -0.4495 -0.3765
    2CY2      N    9   1.068   7.600   0.764 -0.1887 -0.2868  0.0659
    2CY2      H   10   1.010   7.626   0.841 -2.8507 -0.8320 -1.6215
    2CY2     CA   11   1.211   7.631   0.770 -0.2129 -0.1619 -0.0083
    2CY2     CB   12   1.250   7.682   0.909  0.8090 -0.0470 -0.3269
    2CY2     SG   13   1.151   7.827   0.961  0.2954 -0.5460  0.0986
    2CY2    HG1   14   1.229   7.864   1.062  0.4146 -0.2918 -0.0864
    2CY2    HG2   15   1.165   7.898   0.850 -0.8314  1.0711  0.9459
    2CY2    HG3   16   1.034   7.775   0.997  0.1141  0.6454  1.2987
    2CY2      C   17   1.321   7.538   0.719 -0.0386  0.0443 -0.0116
    2CY2      O   18   1.298   7.417   0.722 -0.6050  0.1560  0.1466
    3GL4      N   19   1.443   7.586   0.697  0.0354 -0.1816 -0.0991
    3GL4      H   20   1.457   7.681   0.725 -3.9826 -0.3662  3.5003
    3GL4     CA   21   1.555   7.506   0.645  0.4783  0.4254 -0.0970
    3GL4     CB   22   1.680   7.594   0.648  0.3908  0.5467  0.0541
    3GL4     CG   23   1.719   7.636   0.506  0.0748  0.5046 -0.0453
    3GL4     CD   24   1.622   7.746   0.461 -1.2980 -0.6189  0.1049
    3GL4    OE1   25   1.576   7.835   0.537 -0.1451  0.1007 -0.0194
    3GL4   HE11   26   1.502   7.883   0.489 -0.6829  0.3325  1.0310
    3GL4   HE12   27   1.617   7.817   0.626 -1.8672 -0.8590  0.6159
    3GL4    OE2   28   1.609   7.750   0.337  0.1909  0.0154 -0.0449
    3GL4   HE21   29   1.575   7.839   0.306 -2.2727 -1.1510 -0.9590
    3GL4   HE22   30   1.629   7.660   0.299  0.0356  0.8347 -2.1750
    3GL4      C   31   1.591   7.391   0.740  0.4510  0.0124 -0.5819
    3GL4      O   32   1.613   7.279   0.696  0.1511 -0.5578  0.6844
    4GLN      N   33   1.630   7.413   0.865  0.0918 -0.3102 -0.4115
    4GLN      H   34   1.639   7.507   0.898 -0.2363  0.5724 -2.6213
    4GLN     CA   35   1.678   7.313   0.961  0.0311  0.3902  0.3616
    4GLN     CB   36   1.777   7.387   1.051  0.1886  0.0609  0.4606
    4GLN     CG   37   1.913   7.416   0.986 -0.1541 -0.2373 -0.4054
    4GLN     CD   38   1.992   7.509   1.078 -0.4417 -0.2486 -0.1465
    4GLN    OE1   39   2.055   7.454   1.169 -0.6507 -0.4743 -0.1367
    4GLN    NE2   40   1.977   7.641   1.078 -0.4481 -0.2422  0.6002
    4GLN   HE21   41   1.918   7.688   1.012  0.9089 -2.1317 -2.1782
    4GLN   HE22   42   2.025   7.695   1.147 -1.4293 -0.8465  1.8043
    4GLN      C   43   1.575   7.236   1.045 -0.1887  0.1119 -0.1584
    4GLN      O   44   1.611   7.128   1.091 -0.1568  0.0514 -0.3220
    5ASN      N   45   1.467   7.310   1.068 -0.1976  0.0523 -0.0119
    5ASN      H   46   1.447   7.393   1.017  7.7765 -1.2720 -7.7100
    5ASN     CA   47   1.371   7.263   1.169 -0.0422 -0.2263  0.0082
    5ASN     CB   48   1.273   7.380   1.185 -0.0063 -0.2629  0.5119
    5ASN     CG   49   1.166   7.344   1.288 -0.6639  0.3440  0.0490
    5ASN    OD1   50   1.090   7.248   1.283 -0.1626 -0.1062  0.7974
    5ASN    ND2   51   1.154   7.409   1.404  0.2457  0.0590  0.3116
    5ASN   HD21   52   1.206   7.490   1.433  0.0074  0.4563 -0.3489
    5ASN   HD22   53   1.096   7.371   1.476  0.5822  1.7458  1.5397
    5ASN      C   54   1.317   7.122   1.147  0.6629 -0.4306 -0.4532
    5ASN      O   55   1.347   7.036   1.230  0.3524 -0.4804 -0.3907
    6PRO      N   56   1.266   7.084   1.030  0.0323 -0.2495 -0.2435
    6PRO     CA   57   1.231   6.942   1.012 -0.4248 -0.2154  0.3463
    6PRO     CB   58   1.153   6.939   0.881 -0.1311  0.5759  0.1463
    6PRO     CG   59   1.079   7.073   0.879  0.2668  0.7978  0.3912
    6PRO     CD   60   1.192   7.163   0.931  0.1205  0.8777  0.5712
    6PRO      C   61   1.341   6.836   1.001 -0.2764  0.0364 -0.6617
    6PRO      O   62   1.327   6.727   1.056  0.3239  0.0800 -0.4163
    7ILE      N   63   1.462   6.866   0.953 -0.1001  0.1992 -0.1295
    7ILE      H   64   1.507   6.941   0.904  6.7090 -4.5444 -2.6179
    7ILE     CA   65   1.563   6.759   0.957  0.0355  0.3426  0.3544
    7ILE     CB   66   1.663   6.810   0.853  0.0339  0.2547  0.3105
    7ILE    CG1   67   1.752   6.689   0.821 -0.2360  0.1785 -0.1544
    7ILE    CG2   68   1.745   6.936   0.879  0.2432 -0.0128  0.9726
    7ILE     CD   69   1.686   6.567   0.756 -0.0959  0.0224 -0.0062
    7ILE      C   70   1.617   6.736   1.098  0.8029 -0.2587 -0.0303
    7ILE      O   71   1.623   6.618   1.131 -0.4402 -0.3408 -0.0198
    8TYR      N   72   1.618   6.838   1.184  0.2400 -0.2010 -0.0843
    8TYR      H   73   1.594   6.934   1.177  1.1937  0.0261 -0.5126
    8TYR     CA   74   1.662   6.816   1.322  0.4939  0.5426 -0.0407
    8TYR     CB   75   1.680   6.954   1.386 -0.0743  0.3141  0.6323
    8TYR     CG   76   1.813   7.023   1.359  0.1095 -0.1837  0.2380
    8TYR    CD1   77   1.809   7.162   1.347  0.3769 -0.2290 -0.3993
    8TYR    HD1   78   1.713   7.210   1.365 -0.5675 -1.9571 -0.5600
    8TYR    CD2   79   1.937   6.959   1.362  0.2344  0.0483  0.0973
    8TYR    HD2   80   1.943   6.851   1.369  2.3970  0.1156 -0.2273
    8TYR    CE1   81   1.927   7.232   1.329  0.2383  0.0733 -0.1239
    8TYR    HE1   82   1.936   7.340   1.345  0.0338  0.1309 -0.3963
    8TYR    CE2   83   2.054   7.032   1.352  0.0160  0.3689 -0.1330
    8TYR    HE2   84   2.154   6.989   1.360  0.4120  1.3314  0.2790
    8TYR     CZ   85   2.050   7.168   1.323  0.4535  0.4527  0.1950
    8TYR     OH   86   2.134   7.213   1.225  0.9035 -0.2062  0.2738
    8TYR     HH   87   2.092   7.299   1.197  1.8783  1.9767  4.5849
    8TYR      C   88   1.579   6.727   1.416  0.7576  0.5527  0.2046
    8TYR      O   89   1.638   6.636   1.475 -0.1894  0.2960  0.7807
    9TRP      N   90   1.447   6.746   1.416  0.6048 -0.4305  1.0691
    9TRP      H   91   1.411   6.834   1.386  2.5821 -0.6122 -2.3998
    9TRP     CA   92   1.346   6.662   1.482 -0.2271 -0.3184 -0.0345
    9TRP     CB   93   1.206   6.723   1.474 -0.1155 -0.0732 -0.1099
    9TRP     CG   94   1.182   6.859   1.541  1.2259  0.1887 -0.1205
    9TRP    CD1   95   1.169   6.979   1.484  0.0717  0.1486  0.0402
    9TRP    HD1   96   1.174   7.020   1.383  0.9404  0.6126  0.2698
    9TRP    CD2   97   1.164   6.873   1.678  0.1934 -0.1904 -0.2086
    9TRP    NE1   98   1.148   7.070   1.578  0.3798  0.1072  0.1481
    9TRP    HE1   99   1.097   7.154   1.560  1.1022  0.4548 -0.3577
    9TRP    CE2  100   1.139   7.009   1.696 -1.2995 -0.4423 -0.2429
    9TRP    CE3  101   1.173   6.789   1.788  0.2469 -0.3805 -0.3596
    9TRP    HE3  102   1.195   6.683   1.771 -1.6389 -0.9883  0.7083
    9TRP    CZ2  103   1.141   7.056   1.826  0.0286 -0.3200 -0.2906
    9TRP    HZ2  104   1.118   7.163   1.827  0.0667 -0.3133  0.1883
    9TRP    CZ3  105   1.160   6.841   1.916  0.6640  0.4587 -0.6533
    9TRP    HZ3  106   1.143   6.772   1.999  1.3592 -1.1739 -1.8162
    9TRP    CH2  107   1.148   6.978   1.940  0.0460  0.2730  0.1217
    9TRP    HH2  108   1.094   7.018   2.026 -3.4459  2.5580 -2.8512
    9TRP      C  109   1.342   6.522   1.420 -0.6131 -0.0529 -0.6122
    9TRP      O  110   1.340   6.429   1.500  0.3011 -0.2509 -0.8075
   10ALA      N  111   1.365   6.515   1.289  0.7988  0.2501 -0.3981
   10ALA      H  112   1.379   6.597   1.234 -0.0834 -0.0855 -1.1492
   10ALA     CA  113   1.380   6.386   1.221 -0.2997 -0.0482 -0.1005
   10ALA     CB  114   1.380   6.393   1.068 -0.4284 -0.1688 -0.1060
   10ALA      C  115   1.492   6.293   1.268  0.2852  0.4924 -0.4163
   10ALA      O  116   1.477   6.178   1.307 -0.9426  0.6392 -0.4327
   11AR4      N  117   1.607   6.358   1.246  0.2934  0.3408 -0.8363
   11AR4      H  118   1.608   6.447   1.200  1.3216  1.1386  0.6522
   11AR4     CA  119   1.735   6.315   1.302 -0.2056  0.2314  0.2499
   11AR4     CB  120   1.854   6.403   1.265 -0.3645  0.4595  0.2834
   11AR4     CG  121   1.912   6.354   1.132  0.1675  0.2583  0.5862
   11AR4     CD  122   2.028   6.449   1.099 -0.4123  0.4895 -0.8649
   11AR4     NE  123   2.101   6.416   0.976  0.1501 -0.6228 -0.2478
   11AR4     HE  124   2.064   6.355   0.906 -1.3310  3.2098 -3.1388
   11AR4     CZ  125   2.223   6.458   0.940 -0.0440  0.1461 -0.0096
   11AR4    NH1  126   2.296   6.535   1.022  0.0231  0.2251 -0.1419
   11AR4   HH11  127   2.264   6.565   1.112  0.3972 -0.6661  0.3163
   11AR4   HH12  128   2.391   6.549   0.995  0.1631 -2.0826 -1.1513
   11AR4    NH2  129   2.254   6.437   0.811  0.2429 -0.7020  0.1976
   11AR4   HH21  130   2.343   6.469   0.780  0.3940 -0.9657  0.3456
   11AR4   HH22  131   2.195   6.391   0.745 -0.1353  2.5720 -1.9643
   11AR4      C  132   1.736   6.290   1.453  0.2267 -0.2221  0.1781
   11AR4      O  133   1.767   6.177   1.490 -0.4373 -0.4907 -0.0652
   12TYR      N  134   1.692   6.380   1.541 -0.6434 -0.0546 -0.4143
   12TYR      H  135   1.689   6.476   1.513  1.2890  0.5527  1.2064
   12TYR     CA  136   1.676   6.351   1.684 -0.0211  0.2996 -0.2660
   12TYR     CB  137   1.637   6.481   1.754  0.0156 -0.1437  0.5957
   12TYR     CG  138   1.762   6.543   1.816 -0.0626  0.0236  0.5862
   12TYR    CD1  139   1.799   6.513   1.946  0.0060 -0.5447  0.4357
   12TYR    HD1  140   1.736   6.455   2.015 -0.4463  1.3362  1.6818
   12TYR    CD2  141   1.844   6.629   1.743 -0.5994  0.0844  0.0421
   12TYR    HD2  142   1.810   6.630   1.640 -1.6919 -1.8269  0.3425
   12TYR    CE1  143   1.907   6.581   2.002 -0.2801  0.2780  0.0038
   12TYR    HE1  144   1.946   6.525   2.087 -2.5424 -2.4666 -0.5757
   12TYR    CE2  145   1.955   6.693   1.799 -0.3632 -0.2348 -0.0571
   12TYR    HE2  146   2.006   6.774   1.748  1.6317 -1.0936  0.4894
   12TYR     CZ  147   1.985   6.672   1.933  0.1604 -0.2270 -0.1739
   12TYR     OH  148   2.117   6.682   1.965  0.0871 -0.0221  0.0688
   12TYR     HH  149   2.144   6.777   1.949 -1.1334  0.4680  0.8054
   12TYR      C  150   1.583   6.231   1.707 -0.1896  0.5094  0.1555
   12TYR      O  151   1.616   6.145   1.788  0.0005 -0.0372 -0.4972
   13ALA      N  152   1.471   6.224   1.637 -0.0560  0.4492 -0.0527
   13ALA      H  153   1.433   6.298   1.582 -2.2779 -0.4039  0.1837
   13ALA     CA  154   1.383   6.106   1.648  0.7751 -0.2683 -0.9300
   13ALA     CB  155   1.256   6.110   1.564  0.0806  0.2693  0.1219
   13ALA      C  156   1.446   5.969   1.624  0.3484 -0.6143 -0.1411
   13ALA      O  157   1.396   5.866   1.669 -0.3440 -0.0990  0.2815
   14AS4      N  158   1.543   5.969   1.532  0.5266  0.1013  0.0435
   14AS4      H  159   1.565   6.052   1.480  0.1547 -1.1031 -2.1556
   14AS4     CA  160   1.633   5.858   1.500  0.3477 -0.0163 -0.0521
   14AS4     CB  161   1.701   5.887   1.367 -0.1880 -0.0110 -0.3273
   14AS4     CG  162   1.766   5.775   1.285 -0.1677  0.0725 -0.4259
   14AS4    OD1  163   1.842   5.701   1.351 -0.2611  0.3433 -0.0107
   14AS4   HD11  164   1.831   5.603   1.333  0.7647 -0.1159  1.6331
   14AS4   HD12  165   1.895   5.763   1.409 -0.7652  1.2414 -0.4858
   14AS4    OD2  166   1.763   5.783   1.161  0.2411 -0.0318 -0.4448
   14AS4   HD21  167   1.851   5.748   1.130 -0.9775 -3.7951 -0.1248
   14AS4   HD22  168   1.684   5.840   1.136 -0.3327 -0.3925  0.4912
   14AS4      C  169   1.736   5.814   1.605  0.4291 -0.4905 -0.3273
   14AS4      O  170   1.718   5.718   1.680  0.1933  0.0786  0.3545
   15TRP      N  171   1.815   5.915   1.638 -0.7418  0.3655 -0.0588
   15TRP      H  172   1.808   6.004   1.593  0.7696  3.5314  5.1124
   15TRP     CA  173   1.919   5.904   1.742 -0.3389  0.3789 -0.4579
   15TRP     CB  174   1.990   6.040   1.739 -0.0196  0.2253  0.1559
   15TRP     CG  175   2.108   6.048   1.836  0.2447 -0.0242 -0.1436
   15TRP    CD1  176   2.222   5.980   1.824  0.1967 -0.1337  0.0164
   15TRP    HD1  177   2.228   5.903   1.748 -2.5441  1.3290 -1.8752
   15TRP    CD2  178   2.109   6.106   1.962 -0.0716  0.2718 -0.2772
   15TRP    NE1  179   2.297   5.991   1.933  0.1567  0.6973 -0.0310
   15TRP    HE1  180   2.372   5.927   1.950 -1.2075 -1.1074 -0.4865
   15TRP    CE2  181   2.228   6.064   2.020 -0.3085  0.1095  0.0970
   15TRP    CE3  182   2.036   6.201   2.034 -0.9349 -0.4051 -0.2391
   15TRP    HE3  183   1.942   6.234   1.990 -0.3107 -0.5567 -1.7629
   15TRP    CZ2  184   2.274   6.111   2.142  0.0088 -0.1796  0.0897
   15TRP    HZ2  185   2.350   6.049   2.190  0.2386 -0.9452 -1.2098
   15TRP    CZ3  186   2.071   6.242   2.162  0.0355 -0.4039 -0.4930
   15TRP    HZ3  187   2.012   6.324   2.204 -0.2014 -0.5940 -0.4480
   15TRP    CH2  188   2.191   6.196   2.214  0.1613  0.2328 -0.2200
   15TRP    HH2  189   2.226   6.249   2.303  0.8126 -0.0260 -0.3116
   15TRP      C  190   1.854   5.861   1.873 -0.0633 -0.4094 -0.5746
   15TRP      O  191   1.888   5.752   1.919 -0.0006 -0.0020  0.3621
   16LEU      N  192   1.743   5.920   1.916  0.0866 -0.4331 -0.1510
   16LEU      H  193   1.724   6.008   1.872 -0.1440 -0.1074  0.5822
   16LEU     CA  194   1.665   5.886   2.037 -0.1080  0.2769 -0.0735
   16LEU     CB  195   1.580   6.007   2.075 -0.4463  0.0192 -0.0104
   16LEU     CG  196   1.658   6.126   2.132  0.0850 -0.2933 -0.0742
   16LEU    CD1  197   1.575   6.254   2.149  0.2151 -0.0753 -1.0079
   16LEU    CD2  198   1.736   6.093   2.259  0.3544 -0.5866 -0.3152
   16LEU      C  199   1.587   5.755   2.043 -0.2377  0.3753  0.4172
   16LEU      O  200   1.558   5.704   2.151  0.0812  0.0732  0.3601
   17PHE      N  201   1.554   5.696   1.928  0.2041 -0.2259  0.5993
   17PHE      H  202   1.588   5.725   1.838  0.2043 -1.7844  0.0697
   17PHE     CA  203   1.453   5.591   1.914  0.5452 -0.4921  0.1023
   17PHE     CB  204   1.411   5.577   1.767 -0.3549  0.7024  0.2293
   17PHE     CG  205   1.285   5.495   1.739 -0.0016  0.3069 -0.2330
   17PHE    CD1  206   1.161   5.558   1.738 -0.4334 -0.5091  0.3197
   17PHE    HD1  207   1.147   5.662   1.767 -0.4515 -0.2517 -0.5882
   17PHE    CD2  208   1.300   5.362   1.704  0.1924  0.4565 -0.7208
   17PHE    HD2  209   1.402   5.324   1.692 -0.6492 -1.5065 -2.2760
   17PHE    CE1  210   1.050   5.480   1.709 -0.6893  0.0619 -0.2753
   17PHE    HE1  211   0.947   5.516   1.712 -0.6736  0.1718 -0.9626
   17PHE    CE2  212   1.190   5.286   1.666  0.2562  0.1207 -0.2369
   17PHE    HE2  213   1.201   5.182   1.635 -1.5285 -0.0871 -0.2969
   17PHE     CZ  214   1.065   5.347   1.673  0.2550  0.0981 -0.0331
   17PHE     HZ  215   0.977   5.291   1.641  0.5982 -2.1316  2.5280
   17PHE      C  216   1.491   5.454   1.971  0.3244 -0.1185  1.1578
   17PHE      O  217   1.582   5.395   1.914 -0.0161  0.3614  0.1000
   18THR      N  218   1.410   5.394   2.058 -1.0683  0.5851  0.3865
   18THR      H  219   1.330   5.446   2.089  0.9430  2.5784  2.6154
   18THR     CA  220   1.419   5.266   2.130  0.1858  0.3151 -0.2303
   18THR     CB  221   1.362   5.146   2.053  0.1059 -0.1098  0.4838
   18THR    OG1  222   1.424   5.119   1.927  0.0278 -0.2947  0.4860
   18THR    HG1  223   1.437   5.022   1.907 -0.2329 -0.0942 -0.7707
   18THR    CG2  224   1.217   5.180   2.019  0.3880 -0.2842 -0.9438
   18THR      C  225   1.547   5.220   2.200  0.1738 -0.1821 -0.5226
   18THR      O  226   1.537   5.201   2.321  0.0107 -0.5227 -0.5901
   19THR      N  227   1.662   5.219   2.133  0.2075 -0.4261 -0.4600
   19THR      H  228   1.697   5.258   2.048  0.3957  0.8354  0.1696
   19THR     CA  229   1.785   5.161   2.189  0.0829 -0.1633  0.1004
   19THR     CB  230   1.899   5.154   2.087 -0.1627 -0.2757 -0.1679
   19THR    OG1  231   1.908   5.279   2.020 -0.2975 -0.0099  0.3040
   19THR    HG1  232   1.996   5.322   2.041  0.9239 -3.0611  2.0189
   19THR    CG2  233   1.872   5.035   1.994 -0.2962 -0.5689  0.2402
   19THR      C  234   1.837   5.219   2.320 -0.0761  0.0920  0.0501
   19THR      O  235   1.914   5.155   2.392 -0.0966 -0.3087 -0.2854
   20PRO      N  236   1.787   5.330   2.375  0.4415  0.2932  0.1221
   20PRO     CA  237   1.793   5.357   2.519  0.0706 -0.1908  0.2291
   20PRO     CB  238   1.771   5.508   2.530  0.4022 -0.1102 -0.1929
   20PRO     CG  239   1.690   5.535   2.403 -0.1480 -0.5509  0.0591
   20PRO     CD  240   1.763   5.452   2.297  0.3876  0.1332 -0.1137
   20PRO      C  241   1.707   5.279   2.619  0.0503 -0.2513  0.1642
   20PRO      O  242   1.776   5.223   2.704  0.6618 -0.3152 -0.3745
   21LEU      N  243   1.588   5.236   2.576 -0.3381  0.8128  0.1366
   21LEU      H  244   1.559   5.248   2.481 -0.5824  0.5593  0.1799
   21LEU     CA  245   1.495   5.166   2.666 -0.2713  0.0388 -0.3821
   21LEU     CB  246   1.358   5.137   2.605 -0.3870 -0.0236 -0.0963
   21LEU     CG  247   1.284   5.265   2.566 -0.4926  0.0012  0.1819
   21LEU    CD1  248   1.176   5.233   2.462 -0.2277 -1.0814  0.2287
   21LEU    CD2  249   1.222   5.347   2.679  0.3085  0.5808  0.2044
   21LEU      C  250   1.541   5.026   2.707 -1.2077 -0.3281 -0.5540
   21LEU      O  251   1.522   4.981   2.820 -0.2633  0.2176 -0.1556
   22LEU      N  252   1.615   4.951   2.627 -0.2417 -0.2273  0.2195
   22LEU      H  253   1.613   4.966   2.528 -2.6749  0.5291  0.3318
   22LEU     CA  254   1.678   4.826   2.674 -0.4425 -0.3035  0.2849
   22LEU     CB  255   1.719   4.741   2.554 -0.2006  0.2509 -0.0286
   22LEU     CG  256   1.618   4.680   2.456  0.0067 -0.0562 -0.0489
   22LEU    CD1  257   1.684   4.640   2.324 -0.1994 -0.1433 -0.1258
   22LEU    CD2  258   1.537   4.565   2.515 -0.6242  0.3000 -0.2216
   22LEU      C  259   1.795   4.833   2.772 -0.0069  0.3198 -0.2662
   22LEU      O  260   1.815   4.747   2.858 -0.9097  0.0081 -0.3516
   23LEU      N  261   1.847   4.955   2.770 -0.4315  0.5014 -0.2207
   23LEU      H  262   1.815   5.016   2.697  4.2930 -0.8682 -3.9165
   23LEU     CA  263   1.938   5.003   2.875 -0.4349 -0.2368  0.1267
   23LEU     CB  264   2.039   5.108   2.827 -0.4489 -0.1948  0.1890
   23LEU     CG  265   2.135   5.078   2.712 -0.3351  0.4671  0.1091
   23LEU    CD1  266   2.185   5.209   2.652  0.2018  0.1282 -0.1951
   23LEU    CD2  267   2.262   5.008   2.763 -0.4764 -0.1866 -0.4154
   23LEU      C  268   1.868   5.045   3.004 -0.5030 -0.1746  0.0695
   23LEU      O  269   1.878   4.985   3.111 -0.4064 -0.2172  0.0363
   24LEU      N  270   1.784   5.147   2.986 -0.2413 -0.1148 -0.8151
   24LEU      H  271   1.775   5.173   2.890  1.0304 -0.0763 -0.9488
   24LEU     CA  272   1.699   5.211   3.086 -0.1765 -0.7006 -0.3830
   24LEU     CB  273   1.623   5.322   3.013  0.3976 -0.2235 -0.2594
   24LEU     CG  274   1.502   5.394   3.073  0.2730 -0.4895 -0.1883
   24LEU    CD1  275   1.565   5.486   3.178  0.3527 -0.1945 -0.4931
   24LEU    CD2  276   1.422   5.468   2.966  0.3942 -0.4543 -0.2551
   24LEU      C  277   1.600   5.119   3.160 -0.2048 -0.1374  0.2884
   24LEU      O  278   1.615   5.111   3.282 -0.2034  0.2949  0.3180
   25AS1      N  279   1.540   5.030   3.082 -0.1440  0.0017  0.0802
   25AS1      H  280   1.538   5.043   2.983  0.0555  2.5373  0.3491
   25AS1     CA  281   1.452   4.927   3.139  0.3946 -0.4232  0.1529
   25AS1     CB  282   1.341   4.867   3.052 -0.3579  0.4754  0.4764
   25AS1     CG  283   1.243   4.974   3.003  0.3211  0.9379  0.1191
   25AS1    OD1  284   1.253   5.034   2.896 -0.1502  0.2221 -0.3288
   25AS1   HD11  285   1.171   5.078   2.861 -0.6892 -1.5281 -1.3950
   25AS1   HD12  286   1.351   5.034   2.879 -0.1089 -0.3203 -0.1236
   25AS1    OD2  287   1.127   4.973   3.073  0.2990 -0.2575  0.0888
   25AS1   HD21  288   1.075   5.054   3.045  0.4532  0.1668  0.9956
   25AS1   HD22  289   1.129   4.898   3.139 -1.3609  0.7254  1.3752
   25AS1      C  290   1.515   4.813   3.219  0.6004 -0.2296  0.2675
   25AS1      O  291   1.455   4.787   3.324 -0.8545 -0.0310 -0.4972
   26LEU      N  292   1.641   4.786   3.186  0.2660 -0.6964 -0.6661
   26LEU      H  293   1.666   4.816   3.094  0.9053 -0.6996 -0.4983
   26LEU     CA  294   1.724   4.684   3.252  0.8377  0.1980  0.0209
   26LEU     CB  295   1.805   4.604   3.149  0.1043  0.1495 -0.5230
   26LEU     CG  296   1.726   4.495   3.076  0.3567 -0.4857  0.1442
   26LEU    CD1  297   1.807   4.457   2.953 -0.1010 -0.3174 -0.2117
   26LEU    CD2  298   1.682   4.373   3.157 -0.0776 -0.1085  0.4842
   26LEU      C  299   1.807   4.734   3.370 -0.2814  0.1788  0.8247
   26LEU      O  300   1.786   4.670   3.473 -0.5068 -0.0915  0.6102
   27ALA      N  301   1.844   4.862   3.362 -0.5316  0.1811 -0.3647
   27ALA      H  302   1.856   4.906   3.273 -0.3973 -1.0579 -0.9772
   27ALA     CA  303   1.878   4.936   3.484  0.4698 -0.3694 -0.2987
   27ALA     CB  304   1.947   5.068   3.450  0.0968 -0.0770  0.0617
   27ALA      C  305   1.772   4.963   3.592  0.0453 -0.2972 -0.7279
   27ALA      O  306   1.783   4.907   3.701  0.0301  0.9495 -0.0649
   28LEU      N  307   1.653   5.003   3.548 -0.1139 -0.4214 -0.4086
   28LEU      H  308   1.654   5.047   3.458  1.4129  0.4356 -0.0097
   28LEU     CA  309   1.535   5.017   3.634  0.0543 -0.3175 -0.1925
   28LEU     CB  310   1.415   5.083   3.566 -0.1421  0.0845  0.5313
   28LEU     CG  311   1.437   5.234   3.565  0.8157 -0.0545 -0.3036
   28LEU    CD1  312   1.339   5.306   3.472  0.2013  0.2224  0.5530
   28LEU    CD2  313   1.427   5.284   3.709  0.1726  0.1653 -0.4226
   28LEU      C  314   1.476   4.892   3.700 -0.2134 -0.1355 -0.0832
   28LEU      O  315   1.464   4.891   3.822 -0.3029  0.2653 -0.0887
   29LEU      N  316   1.487   4.775   3.636  0.0919  0.0118 -0.3003
   29LEU      H  317   1.506   4.779   3.538 -0.1432  0.6772 -0.3238
   29LEU     CA  318   1.463   4.642   3.693 -0.1309  0.0591 -0.2846
   29LEU     CB  319   1.443   4.539   3.581 -0.0634 -0.1463 -0.1076
   29LEU     CG  320   1.420   4.393   3.618  0.1184 -0.1795 -0.1247
   29LEU    CD1  321   1.282   4.353   3.670  0.1541 -0.1263  0.0099
   29LEU    CD2  322   1.452   4.312   3.492  0.2576 -0.0156 -0.1939
   29LEU      C  323   1.570   4.599   3.793 -0.4070  0.0266 -0.0021
   29LEU      O  324   1.551   4.534   3.896  0.2807 -0.0893  0.0590
   30VAL      N  325   1.690   4.653   3.774 -0.3510 -0.0260  0.1988
   30VAL      H  326   1.700   4.708   3.691  0.2382 -0.4363 -0.0073
   30VAL     CA  327   1.800   4.643   3.871 -0.3375 -0.1159  0.1740
   30VAL     CB  328   1.940   4.656   3.812 -0.2929 -0.1673  0.2695
   30VAL    CG1  329   2.053   4.658   3.916 -0.0400 -0.6696  0.0073
   30VAL    CG2  330   1.966   4.552   3.704 -0.1503  0.2155 -0.0650
   30VAL      C  331   1.775   4.733   3.992  0.7221  0.6119 -0.1396
   30VAL      O  332   1.794   4.684   4.103 -0.5112 -1.1233 -0.6620
   31AS0      N  333   1.715   4.849   3.963  0.3272  0.3380 -0.4208
   31AS0      H  334   1.699   4.856   3.865  0.1599 -5.5441 -1.1807
   31AS0     CA  335   1.703   4.954   4.064  0.0722 -0.2067  0.1229
   31AS0     CB  336   1.702   5.092   3.998  0.0342 -0.1963  0.1449
   31AS0     CG  337   1.740   5.199   4.101 -0.0639  0.2056 -0.2301
   31AS0    OD1  338   1.691   5.325   4.089 -0.1244  0.2494  0.4096
   31AS0   HD11  339   1.761   5.388   4.122  0.6319  0.5830 -1.6632
   31AS0   HD12  340   1.608   5.313   4.034 -0.3362 -2.0554  1.1144
   31AS0    OD2  341   1.838   5.177   4.173  0.1954  0.3944 -0.5236
   31AS0   HD21  342   1.814   5.231   4.254 -0.4576  1.0142 -1.1171
   31AS0   HD22  343   1.914   5.132   4.127  0.5095  1.0613 -0.6557
   31AS0      C  344   1.577   4.928   4.148 -0.2456  0.1547 -0.2349
   31AS0      O  345   1.574   4.962   4.266 -0.0827 -0.3313 -0.0862
   32ALA      N  346   1.478   4.855   4.098 -0.0473 -0.1460 -0.1927
   32ALA      H  347   1.483   4.871   3.999  1.0112  0.0703 -0.1220
   32ALA     CA  348   1.347   4.838   4.162 -0.0020  0.1569 -0.0186
   32ALA     CB  349   1.244   4.796   4.057 -0.1849 -0.4907  0.4135
   32ALA      C  350   1.346   4.735   4.275 -0.3325  0.2127  0.0288
   32ALA      O  351   1.416   4.635   4.274 -0.5548  0.0600 -0.4487
   33AS1      N  352   1.300   4.781   4.392 -0.3912  0.4024 -0.0678
   33AS1      H  353   1.245   4.862   4.407 -0.4053  1.1097 -3.3021
   33AS1     CA  354   1.313   4.719   4.525  0.1623 -0.1937 -0.3918
   33AS1     CB  355   1.299   4.826   4.633 -0.4556  0.3078 -0.9615
   33AS1     CG  356   1.433   4.901   4.639 -0.3975  0.1295  0.1265
   33AS1    OD1  357   1.527   4.863   4.708 -0.0486  0.1689 -0.3266
   33AS1   HD11  358   1.582   4.947   4.709 -1.1537  1.1044 -3.6795
   33AS1   HD12  359   1.503   4.773   4.743 -1.4376  0.2931 -0.9043
   33AS1    OD2  360   1.445   5.021   4.575 -0.6720 -0.1372 -0.4303
   33AS1   HD21  361   1.522   5.066   4.620 -1.2758  0.8153 -0.3411
   33AS1   HD22  362   1.393   5.031   4.490  1.1447 -0.4946 -1.6522
   33AS1      C  363   1.222   4.597   4.545 -0.2149  0.2191  0.4586
   33AS1      O  364   1.166   4.536   4.454  0.4091  0.0015  0.2120
   34GL4      N  365   1.204   4.558   4.671  0.2876  0.0746  0.4878
   34GL4      H  366   1.209   4.625   4.745 -1.5731  2.5548 -1.4652
   34GL4     CA  367   1.143   4.433   4.719 -0.4783  0.2075 -0.1156
   34GL4     CB  368   1.161   4.425   4.870 -0.0784 -0.0176 -0.1735
   34GL4     CG  369   1.303   4.414   4.928 -0.1580  0.5008  0.1313
   34GL4     CD  370   1.324   4.408   5.079  0.0960 -0.0141  0.0761
   34GL4    OE1  371   1.394   4.498   5.129  0.0946 -0.0164  0.0819
   34GL4   HE11  372   1.396   4.477   5.226  1.5454  2.9152  0.8130
   34GL4   HE12  373   1.424   4.563   5.058 -1.9493  1.0527  0.1178
   34GL4    OE2  374   1.261   4.321   5.145  0.5590 -1.1185 -0.8977
   34GL4   HE21  375   1.303   4.304   5.234 -0.1318 -0.6912 -0.4883
   34GL4   HE22  376   1.169   4.309   5.110 -0.7628 -1.7541  2.4405
   34GL4      C  377   0.993   4.411   4.705 -0.4443  0.0173 -0.1813
   34GL4      O  378   0.917   4.503   4.735 -0.0514  0.1423  0.4475
   35GLY      N  379   0.960   4.285   4.676 -0.2078 -0.0496 -0.1645
   35GLY      H  380   1.003   4.210   4.625 -1.4238 -2.4377  2.0762
   35GLY     CA  381   0.816   4.255   4.677 -0.2364  0.0890  0.2361
   35GLY      C  382   0.788   4.129   4.759 -0.0684 -0.2300 -0.1923
   35GLY      O  383   0.841   4.124   4.870  0.1748  0.0568 -0.2945
   36THR      N  384   0.713   4.037   4.701  0.1486 -0.5383  0.0121
   36THR      H  385   0.668   4.064   4.615  3.9758 10.3279 -0.1259
   36THR     CA  386   0.700   3.901   4.755  0.2200 -0.6953 -0.3621
   36THR     CB  387   0.560   3.839   4.744 -0.2150  0.1861  0.1279
   36THR    OG1  388   0.542   3.778   4.872  0.3398  0.8139  0.5114
   36THR    HG1  389   0.488   3.695   4.856 -0.8163  1.9813 -2.5170
   36THR    CG2  390   0.530   3.752   4.621 -0.1000  0.1889  0.0981
   36THR      C  391   0.810   3.801   4.721  0.7634 -0.3224  0.2926
   36THR     O1  392   0.855   3.731   4.812  0.2050  0.1756  0.9654
   36THR   HO11  393   0.935   3.687   4.771 -1.1268  0.7190 -2.5453
   36THR   HO12  394   0.783   3.714   4.879  1.8896 -1.4887  2.4813
   36THR     O2  395   0.839   3.769   4.592  0.2094 -0.4526  0.1990
   36THR   HO21  396   0.896   3.687   4.594 -0.3999 -1.2404 -4.0768
   36THR   HO22  397   0.769   3.820   4.541 -0.4323 -0.4796  1.0215
   37CHL    CN1  398   2.704   4.857   0.857 -0.2644  0.2743 -0.0722
   37CHL    CN2  399   2.909   4.878   0.720 -0.2878 -0.0958 -0.5162
   37CHL    CN3  400   2.785   4.680   0.732  0.2287  0.0976 -0.1376
   37CHL    NTM  401   2.830   4.795   0.812 -0.2775  0.3001 -0.1442
   37CHL     CB  402   2.914   4.734   0.916  0.3507  0.1612 -0.7286
   38PJ2     CA  403   2.977   4.816   1.030  0.0007  0.2780 -0.6195
   38PJ2     OA  404   2.877   4.881   1.108  0.2770 -0.0306 -0.0055
   38PJ2      P  405   2.926   5.032   1.136 -0.2006  0.1700 -0.2274
   38PJ2     OB  406   3.011   5.082   1.026 -0.3594  0.4754 -0.2089
   38PJ2     HB  407   3.034   5.007   0.964  0.7146 -0.6392  1.4724
   38PJ2     OG  408   2.806   5.108   1.176  0.0273  0.5047 -0.1787
   38PJ2     HG  409   2.845   5.200   1.175 -1.0006  0.9539 -0.3280
   38PJ2     OD  410   3.025   5.008   1.261 -0.1859  0.0475 -0.2625
   39POX     CD  411   2.956   5.005   1.386  0.5916 -0.0847  0.1700
   39POX     CE  412   3.042   4.968   1.507  0.4521 -0.1818  0.2399
   39POX     OE  413   2.965   4.951   1.626  0.0105  0.3395  0.0329
   39POX    C1A  414   2.870   4.859   1.639  0.2954  0.0971  0.4652
   39POX    O1A  415   2.841   4.776   1.553  0.1482  0.6226 -0.0014
   39POX    C1B  416   2.810   4.855   1.774  0.1795  0.3002  0.4201
   39POX    C1C  417   2.887   4.787   1.887 -0.0566  0.0959  0.4567
   39POX    C1D  418   2.822   4.778   2.026  0.4305  0.0351  0.6817
   39POX    C1E  419   2.804   4.903   2.113 -0.3212  0.5695 -0.2270
   39POX    C1F  420   2.942   4.947   2.161 -0.1796 -0.0605 -0.0459
   39POX    C1G  421   2.934   5.058   2.266  0.6236  0.2335 -0.2904
   39POX    C1H  422   3.071   5.095   2.323  0.4152  0.1369  0.2790
   39POX    C1I  423   3.053   5.174   2.452  0.1256  0.4140  0.0684
   39POX    C1J  424   3.145   5.186   2.547  0.0201 -0.0873  0.2356
   39POX    C1K  425   3.290   5.138   2.547  0.0565  0.0197 -0.2759
   39POX    C1L  426   3.301   5.021   2.645  0.1308 -0.3034 -0.6656
   39POX    C1M  427   3.440   5.003   2.706 -0.2811 -0.0828  0.3730
   39POX    C1N  428   3.443   4.876   2.792 -0.0606 -0.0824  0.3656
   39POX    C1O  429   3.393   4.900   2.934  0.6150  0.0285  0.5918
   39POX    C1P  430   3.373   4.766   3.004  0.1258 -0.1054  0.2081
   39POX    C1Q  431   3.243   4.694   2.970  0.0735  0.2332 -0.3113
   39POX    C1R  432   3.190   4.615   3.090  0.7172  0.1441 -0.0845
   39POX     CZ  433   3.159   5.066   1.516 -0.0078  0.4274 -0.2962
   39POX     OZ  434   3.270   5.028   1.598 -0.1358  0.7481  0.0265
   39POX    C2A  435   3.370   5.113   1.620  0.8271 -0.1614 -0.7378
   39POX    O2A  436   3.350   5.231   1.591 -0.0358 -0.1921 -0.2784
   39POX    C2B  437   3.484   5.061   1.699  0.3988  0.1199  0.0799
   39POX    C2C  438   3.452   5.086   1.846 -0.4687 -0.1608 -0.0593
   39POX    C2D  439   3.568   5.049   1.938  0.0083  0.1364 -0.5414
   39POX    C2E  440   3.533   5.088   2.082  0.2519  0.2329 -0.5076
   39POX    C2F  441   3.644   5.060   2.183 -0.1624  0.4462  0.0111
   39POX    C2G  442   3.583   5.070   2.323 -0.0967  0.1558  0.0617
   39POX    C2H  443   3.666   5.026   2.443 -0.2993 -0.5361 -0.0502
   39POX    C2I  444   3.812   5.071   2.445 -0.4571 -0.0275  0.1310
   39POX    C2J  445   3.882   5.033   2.576 -0.3634  0.2461  0.1604
   39POX    C2K  446   3.853   5.114   2.703  0.1965  0.4092  0.1868
   39POX    C2L  447   3.795   5.022   2.811  0.4430 -0.0342 -0.0550
   39POX    C2M  448   3.909   4.990   2.908 -0.0406 -0.0649  0.5090
   39POX    C2N  449   3.864   4.899   3.022 -0.4144 -0.2802  0.1947
   39POX    C2O  450   3.971   4.892   3.132  0.4785  0.6168 -0.5956
   39POX    C2P  451   4.066   4.777   3.098  0.1881  0.2843 -0.2909
   40CHL    CN1  452   7.795   0.429   1.213  0.7728  0.2579  0.5633
   40CHL    CN2  453   7.650   0.453   1.034  0.2500  0.1606  0.2470
   40CHL    CN3  454   7.728   0.642   1.166 -0.4595  0.0968  0.3097
   40CHL    NTM  455   7.677   0.504   1.168  0.5099 -0.2688  0.3599
   40CHL     CB  456   7.561   0.515   1.258  0.1978  0.7091 -0.1388
   41PJ2     CA  457   7.467   0.400   1.294  0.7265  0.1521 -0.5158
   41PJ2     OA  458   7.521   0.273   1.334  0.0937 -0.0699 -0.3526
   41PJ2      P  459   7.394   0.174   1.340 -0.1940  0.3088 -0.0700
   41PJ2     OB  460   7.297   0.204   1.232  0.0565  0.1504 -0.3407
   41PJ2     HB  461   7.214   0.180   1.281  0.7449  1.5158  1.6099
   41PJ2     OG  462   7.468   0.046   1.350  0.0407  0.4686  0.2720
   41PJ2     HG  463   7.555   0.066   1.394  1.2804  1.2133 -2.2974
   41PJ2     OD  464   7.338   0.212   1.486  0.2798  0.6211  0.0317
   42POX     CD  465   7.411   0.149   1.592 -0.3724 -0.1454  0.0305
   42POX     CE  466   7.388   0.217   1.727  0.2580 -0.1300  0.1317
   42POX     OE  467   7.465   0.154   1.830  0.0201  0.0180  0.3991
   42POX    C1A  468   7.597   0.156   1.846  0.0693  0.1688 -0.0070
   42POX    O1A  469   7.667   0.205   1.758  0.3110  0.1361  0.1653
   42POX    C1B  470   7.650   0.101   1.973 -0.1152 -0.5667 -0.2391
   42POX    C1C  471   7.625   0.206   2.082 -0.2061 -0.4089 -0.4108
   42POX    C1D  472   7.673   0.155   2.218 -0.2493 -0.0505 -0.2628
   42POX    C1E  473   7.643   0.247   2.337  0.4287 -0.3990  0.1805
   42POX    C1F  474   7.742   0.362   2.358  0.3661 -0.3532  0.2249
   42POX    C1G  475   7.714   0.477   2.456  0.0643 -0.1925 -0.0470
   42POX    C1H  476   7.712   0.420   2.598 -0.2865  0.2353  0.1206
   42POX    C1I  477   7.703   0.533   2.700  0.0554  0.7136 -0.3767
   42POX    C1J  478   7.724   0.508   2.829 -0.1576 -0.1141 -0.5006
   42POX    C1K  479   7.773   0.379   2.895 -0.1626 -0.0642 -0.3990
   42POX    C1L  480   7.901   0.400   2.976 -0.3688 -0.0303 -0.0784
   42POX    C1M  481   7.975   0.268   3.003  0.0653  0.3440  0.5755
   42POX    C1N  482   8.076   0.294   3.114  0.1408  0.4399  0.4849
   42POX    C1O  483   8.129   0.162   3.172  0.1988  0.0036 -0.5528
   42POX    C1P  484   8.250   0.197   3.258  0.3047 -0.2778 -0.5873
   42POX    C1Q  485   8.252   0.079   3.355 -0.1975  0.2534  0.0800
   42POX    C1R  486   8.365   0.090   3.458 -0.4210  0.0678  0.3450
   42POX     CZ  487   7.236   0.225   1.745  0.2095  0.0542 -0.3417
   42POX     OZ  488   7.197   0.274   1.873 -0.0349  0.1072 -0.4371
   42POX    C2A  489   7.082   0.341   1.872 -0.4988 -0.6556 -0.0427
   42POX    O2A  490   7.022   0.364   1.767 -0.2519  0.0249 -0.0388
   42POX    C2B  491   7.046   0.377   2.011 -0.0969  0.2190 -0.1546
   42POX    C2C  492   6.914   0.453   2.026 -0.4653 -0.3859 -0.2912
   42POX    C2D  493   6.893   0.515   2.164  0.0387  0.3125 -0.5269
   42POX    C2E  494   6.747   0.556   2.188  0.0004  0.0089 -0.2320
   42POX    C2F  495   6.722   0.538   2.338  0.4114  0.5092 -0.0991
   42POX    C2G  496   6.769   0.662   2.413  0.5138  0.4892 -0.1296
   42POX    C2H  497   6.714   0.660   2.556 -0.3403  0.2577 -0.4528
   42POX    C2I  498   6.793   0.755   2.647 -0.0158 -0.2709 -0.1780
   42POX    C2J  499   6.753   0.760   2.795 -0.1940  0.2150 -0.2432
   42POX    C2K  500   6.845   0.842   2.885  0.0469 -0.6659  0.3216
   42POX    C2L  501   6.776   0.858   3.021  0.2546 -0.0568  0.3578
   42POX    C2M  502   6.860   0.955   3.105 -0.0631  0.4283  0.1210
   42POX    C2N  503   6.801   0.982   3.243 -0.8473 -0.2433 -0.0802
   42POX    C2O  504   6.778   0.871   3.345 -0.3348  0.0067  0.3103
   42POX    C2P  505   6.702   0.932   3.463 -0.0230  0.4150  0.3001
   43CHL    CN1  506   3.260   8.269   1.432 -0.8009 -0.7779 -0.3153
   43CHL    CN2  507   3.219   8.034   1.428  0.2169 -0.3067 -0.3167
   43CHL    CN3  508   3.453   8.122   1.446 -0.0769 -0.6669 -0.2273
   43CHL    NTM  509   3.310   8.138   1.477  0.0272 -0.3300  0.0860
   43CHL     CB  510   3.287   8.144   1.622  0.1400  0.0880  0.0868
   44PJ2     CA  511   3.367   8.231   1.720  0.0830 -0.0850  0.2873
   44PJ2     OA  512   3.321   8.366   1.714  0.2630 -0.0400 -0.0728
   44PJ2      P  513   3.412   8.482   1.779 -0.0807  0.1755  0.0264
   44PJ2     OB  514   3.553   8.446   1.753 -0.0379  0.3877 -0.0369
   44PJ2     HB  515   3.607   8.520   1.794  1.0699 -0.4457  0.0642
   44PJ2     OG  516   3.365   8.608   1.718  0.1133  0.2477  0.0228
   44PJ2     HG  517   3.266   8.613   1.733 -0.0048 -1.8378  0.3059
   44PJ2     OD  518   3.386   8.458   1.936  0.1416 -0.1377  0.0163
   45POX     CD  519   3.281   8.535   1.996  0.1336 -0.2222  0.1106
   45POX     CE  520   3.238   8.492   2.137  0.0791 -0.4093  0.0376
   45POX     OE  521   3.110   8.550   2.164  0.1417 -0.2647  0.0220
   45POX    C1A  522   3.006   8.470   2.145 -0.2877  0.3143 -0.1008
   45POX    O1A  523   3.002   8.374   2.067 -1.1138  0.2621 -0.0002
   45POX    C1B  524   2.875   8.514   2.195 -0.2450  0.0692  0.2299
   45POX    C1C  525   2.852   8.430   2.321  0.2761  0.0135  0.2894
   45POX    C1D  526   2.906   8.486   2.453 -0.3769 -0.1073  0.6137
   45POX    C1E  527   2.866   8.392   2.567 -0.0322 -0.6735  0.2737
   45POX    C1F  528   2.898   8.471   2.694  0.1622 -0.1357 -0.1082
   45POX    C1G  529   3.047   8.468   2.727  0.1258  0.3624  0.1042
   45POX    C1H  530   3.085   8.559   2.844  0.4047  0.1595  0.1723
   45POX    C1I  531   3.055   8.498   2.981 -0.2579  0.1104  0.0074
   45POX    C1J  532   3.139   8.515   3.084 -0.0503  0.0355 -0.1497
   45POX    C1K  533   3.268   8.596   3.097 -0.2070  0.2352  0.1873
   45POX    C1L  534   3.344   8.550   3.221 -0.0864 -0.6522 -0.2049
   45POX    C1M  535   3.476   8.627   3.232 -0.0716 -0.7226  0.1304
   45POX    C1N  536   3.535   8.618   3.373  0.4182 -0.0960 -0.0306
   45POX    C1O  537   3.590   8.481   3.415  0.1647 -0.2383 -0.1579
   45POX    C1P  538   3.630   8.479   3.563 -0.2378  0.4656 -0.0335
   45POX    C1Q  539   3.711   8.351   3.587 -0.4593  0.3384  0.0340
   45POX    C1R  540   3.753   8.321   3.731  0.1115  0.2756 -0.1423
   45POX     CZ  541   3.349   8.535   2.234  0.0925  0.1090 -0.2037
   45POX     OZ  542   3.355   8.455   2.352  0.0370 -0.0019 -0.2770
   45POX    C2A  543   3.456   8.475   2.435  0.0441 -0.0990 -0.2618
   45POX    O2A  544   3.556   8.537   2.398  0.2152 -0.2648 -0.0783
   45POX    C2B  545   3.450   8.408   2.567 -0.1520  0.4562  0.0165
   45POX    C2C  546   3.543   8.287   2.580  0.4246  0.8851 -0.0689
   45POX    C2D  547   3.513   8.230   2.718  0.4142 -0.1133 -0.4723
   45POX    C2E  548   3.575   8.307   2.835 -1.0479  0.2310  0.0893
   45POX    C2F  549   3.529   8.239   2.965 -0.2851 -0.0548  0.2168
   45POX    C2G  550   3.575   8.096   2.994  0.3947  0.2549  0.6987
   45POX    C2H  551   3.508   8.044   3.121 -0.5654  0.1863  0.1770
   45POX    C2I  552   3.553   8.113   3.250 -0.3884 -0.1323  0.2849
   45POX    C2J  553   3.459   8.085   3.368  0.0353  0.3068  0.7306
   45POX    C2K  554   3.338   8.164   3.319  0.1264 -0.3940 -0.6964
   45POX    C2L  555   3.220   8.148   3.415  0.5566  0.1222 -0.0694
   45POX    C2M  556   3.094   8.215   3.359  0.3751 -0.2530 -0.1112
   45POX    C2N  557   2.989   8.235   3.468  0.2148  0.3929 -0.3813
   45POX    C2O  558   2.863   8.292   3.404 -0.3783 -0.3390  0.1173
   45POX    C2P  559   2.744   8.275   3.498  0.1297 -0.9454  0.6585
   46CHL    CN1  560   1.517   1.193   0.930  0.7216  0.1224  0.7257
   46CHL    CN2  561   1.319   1.298   0.930  0.3684  0.4995  0.0067
   46CHL    CN3  562   1.361   1.119   1.089 -0.6172  0.1172 -1.1991
   46CHL    NTM  563   1.415   1.240   1.025  0.2543  0.4308  0.0807
   46CHL     CB  564   1.481   1.329   1.121  0.5418  0.6297 -0.2972
   47PJ2     CA  565   1.404   1.414   1.222  0.1095  0.1132 -0.1856
   47PJ2     OA  566   1.303   1.341   1.291 -0.0978  0.1331 -0.4647
   47PJ2      P  567   1.247   1.446   1.400 -0.0056 -0.2142 -0.0821
   47PJ2     OB  568   1.223   1.582   1.347  0.1572  0.2303  0.9452
   47PJ2     HB  569   1.148   1.628   1.394 -1.5433 -0.3054 -1.0701
   47PJ2     OG  570   1.127   1.379   1.456 -0.2500  0.1992 -0.1123
   47PJ2     HG  571   1.143   1.289   1.495 -1.1638 -0.3442 -0.9514
   47PJ2     OD  572   1.352   1.445   1.522 -0.2280 -0.2938  0.1110
   48POX     CD  573   1.375   1.314   1.575 -0.2636 -0.1510  0.4782
   48POX     CE  574   1.506   1.306   1.653 -0.0905  0.1870  0.2257
   48POX     OE  575   1.535   1.171   1.693  0.2277  0.1895  0.0110
   48POX    C1A  576   1.658   1.120   1.695  0.1439 -0.0585 -0.7371
   48POX    O1A  577   1.756   1.176   1.647  0.3984  0.0773 -0.0690
   48POX    C1B  578   1.663   0.984   1.753 -0.2645  0.3105  0.1850
   48POX    C1C  579   1.726   0.965   1.891 -0.0835 -0.3015  0.0184
   48POX    C1D  580   1.642   1.029   2.002 -0.0776 -0.3507  0.0511
   48POX    C1E  581   1.694   0.993   2.141 -0.3965 -0.5403  0.1207
   48POX    C1F  582   1.610   1.080   2.234 -0.3733 -0.1925 -0.1817
   48POX    C1G  583   1.617   1.033   2.380  0.3029  0.8184  0.1247
   48POX    C1H  584   1.515   1.112   2.462 -0.2680  0.3545 -0.1351
   48POX    C1I  585   1.554   1.257   2.486  0.0624  0.3790 -0.7961
   48POX    C1J  586   1.468   1.356   2.506 -0.4582 -0.2449  0.1333
   48POX    C1K  587   1.317   1.333   2.498 -0.4375 -0.2003 -0.4303
   48POX    C1L  588   1.254   1.394   2.623 -0.4018 -0.3956 -0.3174
   48POX    C1M  589   1.104   1.416   2.607 -0.3259  0.0110 -0.4770
   48POX    C1N  590   1.055   1.476   2.739  0.0752 -0.0471 -0.3026
   48POX    C1O  591   0.903   1.469   2.750  0.1199 -0.1915  0.2696
   48POX    C1P  592   0.865   1.499   2.896 -0.2684  0.3453  0.0622
   48POX    C1Q  593   0.719   1.458   2.918 -0.2603  0.1418 -0.2516
   48POX    C1R  594   0.677   1.438   3.063 -0.7232  0.4199 -0.3466
   48POX     CZ  595   1.492   1.399   1.773 -0.6130 -0.5465  0.7389
   48POX     OZ  596   1.611   1.433   1.844 -0.1617  0.3085 -0.4012
   48POX    C2A  597   1.600   1.538   1.925  0.3235  0.2615 -0.2658
   48POX    O2A  598   1.502   1.612   1.916  0.1030 -0.0640 -0.5763
   48POX    C2B  599   1.704   1.557   2.028  0.2807  0.6625 -0.2969
   48POX    C2C  600   1.719   1.686   2.109 -0.1244  0.6076 -0.1336
   48POX    C2D  601   1.830   1.681   2.214 -0.4730  0.0868  0.2137
   48POX    C2E  602   1.781   1.621   2.346 -1.0250  0.4062  0.1565
   48POX    C2F  603   1.901   1.629   2.441 -0.6038  0.0965 -0.3485
   48POX    C2G  604   1.868   1.585   2.583  0.4659  0.3969  0.0020
   48POX    C2H  605   1.983   1.613   2.681  0.0671  0.5717  0.4234
   48POX    C2I  606   1.928   1.578   2.819  0.0810 -0.1001  0.2634
   48POX    C2J  607   2.037   1.581   2.927  0.4205  0.8221 -0.0966
   48POX    C2K  608   1.986   1.550   3.068  0.4591  0.4746 -0.1590
   48POX    C2L  609   1.856   1.626   3.095  0.3250  0.0650  0.3500
   48POX    C2M  610   1.807   1.614   3.240 -0.3639  0.0434  0.1206
   48POX    C2N  611   1.896   1.713   3.316 -0.0957 -0.1212  0.0235
   48POX    C2O  612   1.864   1.734   3.465  0.2614 -0.6754  0.1816
   48POX    C2P  613   1.754   1.836   3.491  0.4195 -0.1798 -1.0268
   49CHL    CN1  614   0.324   4.868   0.560  0.3238  0.3737 -0.0626
   49CHL    CN2  615   0.219   4.699   0.685  0.0118 -0.3276 -0.3191
   49CHL    CN3  616   0.230   4.924   0.773  0.4518 -0.8352  0.3708
   49CHL    NTM  617   0.301   4.820   0.697  0.2234 -0.4653 -0.3676
   49CHL     CB  618   0.418   4.773   0.772 -0.3339 -0.4796  0.5092
   50PJ2     CA  619   0.529   4.865   0.825 -0.1156 -0.0856 -0.6149
   50PJ2     OA  620   0.502   4.975   0.912  0.0868 -0.5118 -0.0031
   50PJ2      P  621   0.631   5.057   0.959 -0.4718  0.5361 -0.2632
   50PJ2     OB  622   0.721   5.051   0.842 -0.3648  0.1286 -0.1596
   50PJ2     HB  623   0.664   5.079   0.765 -2.6035 -1.6059  0.7421
   50PJ2     OG  624   0.571   5.180   1.016 -0.6961 -0.0492  0.7953
   50PJ2     HG  625   0.512   5.219   0.946  0.1086 -0.0750  0.0827
   50PJ2     OD  626   0.693   4.959   1.072 -0.2663  0.9285 -0.0312
   51POX     CD  627   0.637   4.972   1.203  0.2343  0.2609  0.2512
   51POX     CE  628   0.710   4.891   1.311  0.4598  0.5364  0.3052
   51POX     OE  629   0.639   4.889   1.434 -0.4934 -0.3403 -0.2426
   51POX    C1A  630   0.569   4.778   1.457 -0.2549 -0.3309  0.5798
   51POX    O1A  631   0.513   4.718   1.365  0.4742  0.1543 -0.2041
   51POX    C1B  632   0.537   4.741   1.596 -0.3459 -0.6068  0.4865
   51POX    C1C  633   0.479   4.856   1.678 -0.1210  0.0207 -0.2262
   51POX    C1D  634   0.339   4.889   1.625 -0.1913 -0.1069 -0.1225
   51POX    C1E  635   0.267   5.011   1.682  0.1776  0.1291 -0.1536
   51POX    C1F  636   0.207   4.964   1.815 -0.0016  0.2789 -0.1806
   51POX    C1G  637   0.149   5.082   1.893 -0.3328 -0.6697  1.0344
   51POX    C1H  638   0.084   5.047   2.027  0.0498 -0.5463  1.2526
   51POX    C1I  639   0.041   5.171   2.105  0.2524  0.2308  0.1439
   51POX    C1J  640   0.127   5.206   2.201  0.6271  0.3468 -0.2278
   51POX    C1K  641   0.264   5.143   2.224  0.4715 -0.1153 -0.5459
   51POX    C1L  642   0.362   5.254   2.265  0.5272 -0.3605 -0.0152
   51POX    C1M  643   0.340   5.290   2.412  0.3549 -0.3134 -0.0528
   51POX    C1N  644   0.433   5.407   2.446 -0.6821  0.1718  1.1831
   51POX    C1O  645   0.571   5.351   2.482 -0.3588  0.1458 -0.0654
   51POX    C1P  646   0.671   5.465   2.464 -0.3195  0.2300  0.6427
   51POX    C1Q  647   0.801   5.406   2.518 -0.0554 -0.2646 -0.5067
   51POX    C1R  648   0.919   5.501   2.493 -0.0305 -0.0334  0.4626
   51POX     CZ  649   0.848   4.956   1.325  0.4974  0.5251 -0.0040
   51POX     OZ  650   0.927   4.897   1.428  0.2984 -0.0607 -0.1811
   51POX    C2A  651   1.034   4.965   1.470  0.0771  0.3116 -0.2179
   51POX    O2A  652   1.043   5.084   1.439  0.0161  0.2082 -0.6301
   51POX    C2B  653   1.119   4.893   1.567  0.1215  0.5007 -0.1153
   51POX    C2C  654   1.102   4.935   1.713 -0.1821  0.2232 -0.0704
   51POX    C2D  655   0.965   4.906   1.774 -0.2163  0.2302 -0.1434
   51POX    C2E  656   0.976   4.782   1.863  0.6892  0.9091  0.7132
   51POX    C2F  657   0.841   4.732   1.915  0.3968  0.5848 -0.3232
   51POX    C2G  658   0.865   4.642   2.037 -0.0989  0.1326 -0.5551
   51POX    C2H  659   0.750   4.609   2.133  0.0909  0.0646 -0.3485
   51POX    C2I  660   0.782   4.541   2.265  0.4892  0.6800 -0.1247
   51POX    C2J  661   0.665   4.540   2.364  0.2871  0.5263 -0.3653
   51POX    C2K  662   0.713   4.544   2.510 -0.2021  0.8354 -0.2131
   51POX    C2L  663   0.597   4.517   2.607  0.1308 -0.4191 -0.1464
   51POX    C2M  664   0.644   4.508   2.752  0.0327 -0.5267 -0.1217
   51POX    C2N  665   0.713   4.373   2.771 -0.6457 -0.8541  0.0251
   51POX    C2O  666   0.750   4.355   2.918 -0.7470  0.1697  0.1824
   51POX    C2P  667   0.812   4.217   2.943 -1.1578 -0.1244 -0.3962
   52CHL    CN1  668   3.647   5.491   1.510  0.6209 -0.1305 -0.0781
   52CHL    CN2  669   3.423   5.509   1.435  0.4318 -0.1867  0.3861
   52CHL    CN3  670   3.556   5.313   1.377  0.5889 -0.2901 -0.2005
   52CHL    NTM  671   3.556   5.459   1.399  0.3274 -0.3494  0.2238
   52CHL     CB  672   3.591   5.532   1.276  0.1746  0.0819  0.4358
   53PJ2     CA  673   3.738   5.539   1.235 -0.0293 -0.3716 -0.4023
   53PJ2     OA  674   3.794   5.408   1.223  0.1385 -0.2942 -0.4609
   53PJ2      P  675   3.951   5.410   1.185  0.2101  0.4730 -0.1501
   53PJ2     OB  676   3.992   5.269   1.166 -0.1282  0.4332 -0.5993
   53PJ2     HB  677   3.955   5.214   1.241 -0.5966 -0.0914 -1.1994
   53PJ2     OG  678   3.961   5.506   1.073  0.0756  0.2873 -0.3217
   53PJ2     HG  679   3.926   5.596   1.101  0.7446  0.8688 -1.3275
   53PJ2     OD  680   4.035   5.484   1.300  0.1523  0.2604  0.0293
   54POX     CD  681   4.022   5.409   1.422 -0.3206  0.3902  0.0579
   54POX     CE  682   4.146   5.414   1.511 -0.0428 -0.1826 -0.2948
   54POX     OE  683   4.183   5.280   1.547 -0.1767 -0.1123  0.1106
   54POX    C1A  684   4.313   5.253   1.549 -0.1981 -0.2244  0.0145
   54POX    O1A  685   4.399   5.335   1.519 -0.2575 -0.4175 -0.6939
   54POX    C1B  686   4.333   5.107   1.567  0.3122 -0.1249  0.2844
   54POX    C1C  687   4.457   5.091   1.655  0.4486  0.2880  0.1698
   54POX    C1D  688   4.462   4.963   1.738  0.4857  0.2285  0.0752
   54POX    C1E  689   4.407   4.985   1.879 -1.0443  0.2271 -0.5036
   54POX    C1F  690   4.412   4.857   1.964  0.1059  0.4776 -0.1797
   54POX    C1G  691   4.556   4.842   2.013 -0.1196 -0.6709  0.1469
   54POX    C1H  692   4.589   4.698   2.053  0.4542 -0.6402 -0.2120
   54POX    C1I  693   4.725   4.685   2.122  0.3429 -0.6044  0.0137
   54POX    C1J  694   4.742   4.654   2.251 -0.2930 -0.2288  0.1937
   54POX    C1K  695   4.628   4.633   2.350 -0.3986  0.5274  0.2367
   54POX    C1L  696   4.651   4.528   2.459 -0.1431  0.6027  0.2564
   54POX    C1M  697   4.564   4.558   2.581  0.2054  0.9397  0.4241
   54POX    C1N  698   4.578   4.461   2.699  0.5942 -0.2992 -0.6121
   54POX    C1O  699   4.717   4.462   2.764  0.3395 -0.2806 -0.0597
   54POX    C1P  700   4.719   4.425   2.912  0.2607 -0.0613 -0.0039
   54POX    C1Q  701   4.869   4.407   2.940  0.3198  0.2865 -0.0933
   54POX    C1R  702   4.888   4.390   3.091  0.3759 -0.3501 -0.1695
   54POX     CZ  703   4.109   5.501   1.631  0.2128 -0.7864  0.2298
   54POX     OZ  704   4.208   5.499   1.734  0.0940  0.3613  0.3836
   54POX    C2A  705   4.320   5.570   1.729  0.0583  0.4219  0.4612
   54POX    O2A  706   4.337   5.653   1.641 -0.2743 -0.0256 -0.0345
   54POX    C2B  707   4.395   5.544   1.854 -0.1543 -0.0690  0.4908
   54POX    C2C  708   4.540   5.505   1.822 -0.2811 -0.3636  0.2669
   54POX    C2D  709   4.644   5.517   1.933 -0.0556 -0.4195  0.0611
   54POX    C2E  710   4.785   5.480   1.888 -0.0264 -0.0113 -0.1956
   54POX    C2F  711   4.798   5.336   1.836 -0.1134 -0.0319 -0.1575
   54POX    C2G  712   4.777   5.239   1.953 -0.2492 -0.0497 -0.1966
   54POX    C2H  713   4.858   5.249   2.082 -0.0871 -0.7060 -0.2430
   54POX    C2I  714   4.774   5.186   2.193  0.2168 -0.6038  0.0474
   54POX    C2J  715   4.831   5.204   2.334  0.9884  0.4179 -0.3817
   54POX    C2K  716   4.780   5.113   2.445  0.2939  0.2265 -0.8487
   54POX    C2L  717   4.861   5.139   2.573 -0.0991 -0.3065 -0.4845
   54POX    C2M  718   4.796   5.053   2.681 -0.2308  0.1679 -0.1840
   54POX    C2N  719   4.894   5.011   2.791 -0.5419 -0.6829 -0.2223
   54POX    C2O  720   4.830   4.900   2.875 -0.0112 -0.5962  0.3041
   54POX    C2P  721   4.937   4.822   2.951  0.4183 -0.0346  0.2760
   55CHL    CN1  722   5.574   7.731   1.010 -0.4275 -0.1012 -0.1425
   55CHL    CN2  723   5.575   7.508   1.086  0.6032 -0.1342 -0.2652
   55CHL    CN3  724   5.655   7.678   1.232 -0.2925  0.1375  0.1296
   55CHL    NTM  725   5.649   7.635   1.092 -0.1498  0.2962  0.0747
   55CHL     CB  726   5.781   7.626   1.027 -0.2109  0.1691 -0.0328
   56PJ2     CA  727   5.894   7.540   1.084  0.0866  0.3266 -0.3836
   56PJ2     OA  728   5.962   7.594   1.198 -0.6265 -0.0715  0.2334
   56PJ2      P  729   6.077   7.495   1.251 -0.2919  0.1239 -0.1314
   56PJ2     OB  730   6.134   7.441   1.125 -0.1455 -0.1194  0.0385
   56PJ2     HB  731   6.057   7.397   1.081  1.5278 -3.3766  0.0533
   56PJ2     OG  732   6.174   7.555   1.346 -0.1377 -0.3968  0.0450
   56PJ2     HG  733   6.121   7.591   1.423  1.0742  2.5931 -0.4182
   56PJ2     OD  734   5.991   7.378   1.320  0.1384 -0.1597 -0.0691
   57POX     CD  735   5.971   7.398   1.460  0.0443  0.1028 -0.1197
   57POX     CE  736   5.893   7.297   1.545  0.1145  0.4405  0.3457
   57POX     OE  737   5.860   7.340   1.678 -0.3091 -0.8465  0.6661
   57POX    C1A  738   5.747   7.404   1.704 -0.2207 -0.3875 -0.0456
   57POX    O1A  739   5.658   7.415   1.619  0.0298  0.0887 -0.2499
   57POX    C1B  740   5.749   7.460   1.841  0.4077  0.2455 -0.3082
   57POX    C1C  741   5.664   7.395   1.950  0.4658  0.1120 -0.3423
   57POX    C1D  742   5.723   7.261   1.993  0.0761  0.1909  0.4635
   57POX    C1E  743   5.627   7.210   2.101 -0.5398  0.4255  0.0271
   57POX    C1F  744   5.645   7.281   2.235  0.1195  0.5565 -0.1297
   57POX    C1G  745   5.763   7.231   2.318 -0.2875 -0.4483 -0.1455
   57POX    C1H  746   5.733   7.106   2.401 -0.1730 -0.3562  0.0338
   57POX    C1I  747   5.850   7.083   2.498 -0.8465 -0.0339  0.9424
   57POX    C1J  748   5.863   7.006   2.606  0.6598 -0.4229  0.5102
   57POX    C1K  749   5.742   6.930   2.659  0.0089  0.3718  0.1854
   57POX    C1L  750   5.793   6.801   2.723 -0.4131  0.1382  0.0561
   57POX    C1M  751   5.677   6.701   2.737 -0.6090  0.4179  0.4368
   57POX    C1N  752   5.700   6.577   2.823 -0.4296  0.0725 -0.1062
   57POX    C1O  753   5.592   6.470   2.804 -0.2967 -0.0239 -0.3265
   57POX    C1P  754   5.627   6.347   2.888 -0.1577 -0.0346 -0.3999
   57POX    C1Q  755   5.517   6.240   2.885  0.3349 -0.5646  0.3320
   57POX    C1R  756   5.565   6.139   2.990  0.1386 -0.5103  0.4755
   57POX     CZ  757   5.952   7.157   1.531 -0.5617  0.1827  0.0626
   57POX     OZ  758   5.980   7.082   1.649 -0.3619  0.0869 -0.0458
   57POX    C2A  759   6.011   6.955   1.625  0.0415  0.1379  0.1905
   57POX    O2A  760   6.015   6.906   1.512  0.2089  0.2441  0.1496
   57POX    C2B  761   6.043   6.870   1.742 -0.6112 -0.4632 -0.0604
   57POX    C2C  762   5.959   6.901   1.866 -0.1713 -0.1111  0.1533
   57POX    C2D  763   6.000   6.792   1.965  0.2352  0.1052  0.2242
   57POX    C2E  764   5.984   6.829   2.113  0.0400  0.2196  0.1742
   57POX    C2F  765   6.040   6.719   2.202 -0.0327 -0.2622 -0.3669
   57POX    C2G  766   6.048   6.769   2.347 -0.2407  0.1272 -0.4911
   57POX    C2H  767   6.003   6.666   2.450  0.0775 -0.0604 -0.5411
   57POX    C2I  768   6.077   6.536   2.418  0.2679 -0.0520 -0.1405
   57POX    C2J  769   6.039   6.417   2.507  0.0564  0.3111  0.2582
   57POX    C2K  770   6.103   6.439   2.644  1.2247 -0.3827 -0.1569
   57POX    C2L  771   6.067   6.333   2.747 -0.6082  0.6593  0.3218
   57POX    C2M  772   6.148   6.326   2.877 -0.0323 -0.0464 -0.0685
   57POX    C2N  773   6.099   6.437   2.969 -0.1399 -0.2996  0.1815
   57POX    C2O  774   6.149   6.443   3.114  0.0047  0.0204  0.1184
   57POX    C2P  775   6.046   6.362   3.193 -0.0481  0.2609  0.2981
   58CHL    CN1  776   4.802   0.190   2.008  0.1089 -0.2085  0.2862
   58CHL    CN2  777   5.019   0.131   1.959 -0.1708 -0.1328 -0.7484
   58CHL    CN3  778   4.949   0.357   1.923  0.4827 -0.1432 -0.7968
   58CHL    NTM  779   4.909   0.216   1.911 -0.3255  0.0237 -0.1336
   58CHL     CB  780   4.877   0.198   1.769 -0.1007 -0.1995 -0.1570
   59PJ2     CA  781   4.797   0.078   1.719 -0.1416 -0.2808  0.1042
   59PJ2     OA  782   4.869  -0.042   1.751  0.0152 -0.1917  0.0811
   59PJ2      P  783   4.771  -0.170   1.755  0.0218 -0.2180 -0.5039
   59PJ2     OB  784   4.646  -0.126   1.690 -0.4186  0.0282  0.5028
   59PJ2     HB  785   4.638  -0.026   1.698  0.3364  0.3780 -2.1283
   59PJ2     OG  786   4.849  -0.287   1.708  0.2963 -0.4466  0.4924
   59PJ2     HG  787   4.940  -0.249   1.692 -0.3328  0.3012 -1.9128
   59PJ2     OD  788   4.736  -0.184   1.911 -0.1590  0.5585 -0.4701
   60POX     CD  789   4.836  -0.231   2.001 -0.6388  0.7314  0.1621
   60POX     CE  790   4.813  -0.228   2.152  0.1840 -0.1365  0.3193
   60POX     OE  791   4.931  -0.229   2.233  0.1476 -0.2099  0.3708
   60POX    C1A  792   4.961  -0.114   2.291 -0.3259 -0.3270  0.8607
   60POX    O1A  793   4.915  -0.008   2.249 -0.2318 -0.6527 -0.0806
   60POX    C1B  794   5.060  -0.136   2.400  0.6851 -0.4301 -0.0614
   60POX    C1C  795   5.136  -0.009   2.438  0.1639  0.0591 -0.6284
   60POX    C1D  796   5.284  -0.041   2.458  0.0187 -0.1407  0.1310
   60POX    C1E  797   5.371   0.063   2.528  0.0288 -0.3397  0.4191
   60POX    C1F  798   5.515   0.016   2.550  0.2773  0.0501 -0.3241
   60POX    C1G  799   5.599  -0.037   2.434  0.4184  0.0273 -0.2111
   60POX    C1H  800   5.636   0.083   2.348 -0.1798  0.2919 -0.1008
   60POX    C1I  801   5.661   0.047   2.201 -0.1433  0.2306 -0.0790
   60POX    C1J  802   5.769   0.097   2.141  0.1881 -0.3182  0.0545
   60POX    C1K  803   5.870   0.196   2.198 -0.1293  0.2431 -0.3500
   60POX    C1L  804   6.004   0.131   2.232 -0.1223  0.4299 -0.0123
   60POX    C1M  805   6.103   0.230   2.293  0.2742 -0.5508  0.9600
   60POX    C1N  806   6.057   0.292   2.426  0.0736  0.8279  0.2659
   60POX    C1O  807   6.017   0.188   2.530  0.2906  0.4071 -0.0673
   60POX    C1P  808   5.992   0.250   2.668 -0.6944  0.5833 -0.3152
   60POX    C1Q  809   5.900   0.159   2.749  0.4319  0.1564  0.5022
   60POX    C1R  810   5.957   0.020   2.780  0.3851 -0.0667 -0.4008
   60POX     CZ  811   4.701  -0.327   2.185  0.0503  0.0589  0.4631
   60POX     OZ  812   4.662  -0.327   2.322 -0.0320 -0.0369  0.4394
   60POX    C2A  813   4.581  -0.427   2.357 -0.0128 -0.1765  0.0867
   60POX    O2A  814   4.502  -0.482   2.280  0.0902 -0.2300  0.0205
   60POX    C2B  815   4.550  -0.433   2.502 -0.0054  0.1849  0.1059
   60POX    C2C  816   4.482  -0.562   2.547  0.0628  0.1081 -0.0077
   60POX    C2D  817   4.488  -0.596   2.696 -0.0913  0.0161 -0.0219
   60POX    C2E  818   4.392  -0.714   2.707  0.1738 -0.1876  0.1455
   60POX    C2F  819   4.372  -0.766   2.849  0.1630  0.0379  0.2264
   60POX    C2G  820   4.504  -0.821   2.904  0.4584  0.4908 -0.0217
   60POX    C2H  821   4.492  -0.847   3.054 -0.8367 -0.2394 -0.2296
   60POX    C2I  822   4.378  -0.941   3.092 -1.0102 -0.0191 -0.2038
   60POX    C2J  823   4.398  -0.987   3.236 -0.1748  0.4921 -0.1520
   60POX    C2K  824   4.299  -1.094   3.282  0.4059 -0.0924 -0.2504
   60POX    C2L  825   4.343  -1.236   3.243  0.3718 -0.2202  0.1734
   60POX    C2M  826   4.230  -1.333   3.275  0.5609 -0.3642  0.4097
   60POX    C2N  827   4.262  -1.483   3.279  0.6741 -0.3531 -0.0986
   60POX    C2O  828   4.143  -1.576   3.253  0.5579 -0.1002 -0.4950
   60POX    C2P  829   4.181  -1.722   3.227 -0.1343 -0.1866 -1.0195
   61CHL    CN1  830   5.731   1.204   0.651  0.2286 -0.0867 -0.1465
   61CHL    CN2  831   5.524   1.158   0.779  0.4791 -0.2563 -0.0441
   61CHL    CN3  832   5.558   1.366   0.666  0.5646  0.2134 -0.0120
   61CHL    NTM  833   5.625   1.257   0.738  0.2526 -0.0607 -0.1328
   61CHL     CB  834   5.687   1.315   0.858  0.1016 -0.3937  0.1075
   62PJ2     CA  835   5.779   1.234   0.949  0.0036 -0.0091  0.5524
   62PJ2     OA  836   5.734   1.104   0.990 -0.2269 -0.3104 -0.6304
   62PJ2      P  837   5.850   1.023   1.065 -0.3607 -0.0794 -0.1664
   62PJ2     OB  838   5.790   0.889   1.082 -0.2229 -0.0691  0.4264
   62PJ2     HB  839   5.702   0.909   1.125  1.0324  2.2904  2.0748
   62PJ2     OG  840   5.980   1.036   0.995 -0.4885  0.8582 -0.2355
   62PJ2     HG  841   6.002   1.131   0.972 -2.3256  1.3395 -0.1115
   62PJ2     OD  842   5.845   1.085   1.213 -0.4293  0.2158 -0.2935
   63POX     CD  843   5.739   1.041   1.298  0.0721  0.4392  0.4564
   63POX     CE  844   5.775   1.039   1.446  0.3489  0.1042  0.3837
   63POX     OE  845   5.685   0.964   1.528 -0.0786  0.0932 -0.0917
   63POX    C1A  846   5.726   0.847   1.576 -0.5382 -0.0182  0.0297
   63POX    O1A  847   5.822   0.782   1.535 -0.2726 -0.0009  0.6054
   63POX    C1B  848   5.622   0.804   1.672 -0.3623  0.2291  0.3347
   63POX    C1C  849   5.623   0.653   1.698  0.3718  0.2024  0.1518
   63POX    C1D  850   5.725   0.607   1.802  0.4680 -0.3469 -0.1761
   63POX    C1E  851   5.694   0.660   1.942 -0.1264 -0.2908 -0.3280
   63POX    C1F  852   5.753   0.577   2.056 -0.3385  0.0020  0.0006
   63POX    C1G  853   5.765   0.663   2.181  0.0632 -0.1211  0.0488
   63POX    C1H  854   5.796   0.582   2.307  0.5443  0.1123  0.0862
   63POX    C1I  855   5.804   0.689   2.415  0.6068 -0.0263  0.2196
   63POX    C1J  856   5.752   0.684   2.538 -0.5938  0.0017 -0.2728
   63POX    C1K  857   5.702   0.549   2.590 -0.7585  0.1129 -0.1448
   63POX    C1L  858   5.607   0.567   2.709 -0.8406 -0.1609 -0.1691
   63POX    C1M  859   5.579   0.426   2.761 -0.3420 -0.2078 -0.0199
   63POX    C1N  860   5.474   0.440   2.872 -0.0377 -0.0032  0.2439
   63POX    C1O  861   5.422   0.301   2.908 -0.2614 -0.0445 -0.2287
   63POX    C1P  862   5.520   0.225   2.997 -0.3429  0.0454 -0.0610
   63POX    C1Q  863   5.456   0.086   3.006 -0.2208 -0.0573 -0.7063
   63POX    C1R  864   5.568   0.008   3.076 -0.0866  0.1866 -0.6488
   63POX     CZ  865   5.794   1.186   1.482  0.0517  0.3307 -0.3783
   63POX     OZ  866   5.836   1.214   1.616  0.3704  0.2068 -0.4509
   63POX    C2A  867   5.845   1.341   1.654  0.5803  0.1673 -0.3716
   63POX    O2A  868   5.784   1.432   1.600 -0.1086  0.0464  0.1966
   63POX    C2B  869   5.926   1.360   1.777  0.3383 -0.3188 -0.1338
   63POX    C2C  870   6.052   1.441   1.743  0.0192  0.2224 -0.0352
   63POX    C2D  871   6.120   1.498   1.867  0.0290  0.2067 -0.0335
   63POX    C2E  872   6.198   1.391   1.943  0.0062  0.2466  0.0463
   63POX    C2F  873   6.287   1.466   2.041 -0.0000  0.4726 -0.1209
   63POX    C2G  874   6.355   1.362   2.130 -0.1050  0.1451 -0.4230
   63POX    C2H  875   6.473   1.428   2.203 -0.1858 -0.6434  0.4446
   63POX    C2I  876   6.428   1.529   2.308 -0.1074  0.1166 -0.2425
   63POX    C2J  877   6.552   1.584   2.377 -0.3937  0.1745  0.2320
   63POX    C2K  878   6.527   1.685   2.490 -0.4719  0.4302 -0.0152
   63POX    C2L  879   6.492   1.613   2.620  0.2114 -0.1760 -0.1559
   63POX    C2M  880   6.484   1.705   2.742  0.5487 -0.5186  0.1255
   63POX    C2N  881   6.472   1.618   2.868  0.2503 -0.5542  0.0749
   63POX    C2O  882   6.468   1.714   2.987 -0.5073 -0.3650 -0.1026
   63POX    C2P  883   6.477   1.642   3.122 -0.0217  0.3084  0.2296
   64CHL    CN1  884   6.407   6.524   1.123  0.1629 -0.2786  0.2462
   64CHL    CN2  885   6.200   6.636   1.193  0.5562 -0.0968 -0.1335
   64CHL    CN3  886   6.199   6.496   1.000  0.3930  0.2992 -0.4436
   64CHL    NTM  887   6.281   6.587   1.081  0.4832  0.0424 -0.2469
   64CHL     CB  888   6.308   6.709   1.003  0.1519  0.0473 -0.3551
   65PJ2     CA  889   6.362   6.845   1.046  0.3383 -0.0735 -0.2049
   65PJ2     OA  890   6.478   6.830   1.129  0.1808  0.0366  0.0362
   65PJ2      P  891   6.549   6.971   1.162  0.0185  0.1185  0.0394
   65PJ2     OB  892   6.678   6.925   1.106  0.1846  0.7322 -0.0804
   65PJ2     HB  893   6.668   6.831   1.074  0.8985  0.0295  1.6348
   65PJ2     OG  894   6.494   7.087   1.089 -0.1894 -0.3282 -0.5218
   65PJ2     HG  895   6.394   7.096   1.092 -0.2673  1.2117 -3.6151
   65PJ2     OD  896   6.546   6.976   1.323 -0.2443 -0.1341  0.0429
   66POX     CD  897   6.646   6.911   1.401  0.1281  0.7806  0.3429
   66POX     CE  898   6.586   6.868   1.535 -0.0385 -0.0278  0.0198
   66POX     OE  899   6.684   6.867   1.639 -0.0564 -0.6264  0.0324
   66POX    C1A  900   6.771   6.769   1.658  0.5564 -0.0867  0.0480
   66POX    O1A  901   6.791   6.688   1.567 -0.3851 -0.1859 -0.0841
   66POX    C1B  902   6.839   6.767   1.790 -0.0927  0.3301  0.3931
   66POX    C1C  903   6.792   6.641   1.863  0.1707 -0.1342 -0.2297
   66POX    C1D  904   6.844   6.649   2.007 -0.2317 -0.2299 -0.0812
   66POX    C1E  905   6.756   6.753   2.078  0.1001 -0.1339  0.1893
   66POX    C1F  906   6.761   6.746   2.230  0.3255 -0.5763  0.1657
   66POX    C1G  907   6.866   6.844   2.282  0.1253 -0.1204 -0.2867
   66POX    C1H  908   6.887   6.827   2.432 -0.2726  0.3703 -0.1690
   66POX    C1I  909   6.763   6.865   2.513 -0.1378  0.3404  0.0530
   66POX    C1J  910   6.765   6.919   2.635  0.3989  0.2015  0.1112
   66POX    C1K  911   6.889   6.947   2.718  0.1728  0.0756  0.4934
   66POX    C1L  912   6.853   6.989   2.861 -0.4402  0.1219  0.3268
   66POX    C1M  913   6.819   7.137   2.846  0.4178  0.3408  0.4532
   66POX    C1N  914   6.800   7.212   2.979  0.1823  0.1274  0.5395
   66POX    C1O  915   6.746   7.351   2.948 -0.1449  0.0524  0.7655
   66POX    C1P  916   6.594   7.348   2.927 -0.0313 -0.4254 -0.0453
   66POX    C1Q  917   6.521   7.482   2.927  0.1569 -0.3202  0.6238
   66POX    C1R  918   6.530   7.550   3.065  0.0532  0.3332  0.3144
   66POX     CZ  919   6.491   6.749   1.529 -0.2090  0.0997  0.1708
   66POX     OZ  920   6.432   6.699   1.649 -0.2712  0.0182  0.1066
   66POX    C2A  921   6.362   6.586   1.647  0.0171 -0.1573 -0.1592
   66POX    O2A  922   6.369   6.506   1.554 -0.4593 -0.4690  0.0662
   66POX    C2B  923   6.299   6.562   1.779  0.2218  0.3184  0.0252
   66POX    C2C  924   6.399   6.522   1.888 -0.0426 -0.1801  0.0895
   66POX    C2D  925   6.341   6.493   2.026 -0.4526 -0.2203 -0.0915
   66POX    C2E  926   6.463   6.467   2.115 -0.3057 -0.1765 -0.2803
   66POX    C2F  927   6.418   6.429   2.256 -0.1098  1.3108  0.1944
   66POX    C2G  928   6.528   6.447   2.361  0.3314  0.3936 -0.1015
   66POX    C2H  929   6.462   6.456   2.499  0.1110 -0.2714 -0.1603
   66POX    C2I  930   6.572   6.495   2.598  0.0248 -0.5407  0.0404
   66POX    C2J  931   6.516   6.512   2.739 -0.1281  0.3268 -0.1218
   66POX    C2K  932   6.627   6.563   2.832 -0.1355 -0.1669  0.1638
   66POX    C2L  933   6.575   6.575   2.976  0.1734  0.2547  0.2415
   66POX    C2M  934   6.673   6.667   3.049 -0.1212  0.6071  0.1999
   66POX    C2N  935   6.620   6.683   3.191  0.3605 -0.3157  0.4983
   66POX    C2O  936   6.680   6.796   3.275  0.1083  0.1822  0.0153
   66POX    C2P  937   6.659   6.928   3.201 -0.4251  0.0529 -0.0658
   67CHL    CN1  938   5.994   8.438   0.868 -0.3508 -0.4651 -0.2882
   67CHL    CN2  939   5.886   8.590   1.003 -0.5921  0.1808  0.1858
   67CHL    CN3  940   5.762   8.439   0.862  0.4997  0.6284 -0.1957
   67CHL    NTM  941   5.876   8.451   0.955  0.1470  0.0799  0.3200
   67CHL     CB  942   5.865   8.354   1.064  0.0569  0.2251  0.4416
   68PJ2     CA  943   5.987   8.338   1.154  0.5197  0.1946 -0.1836
   68PJ2     OA  944   6.049   8.447   1.222 -0.2463  0.7208 -0.3271
   68PJ2      P  945   6.197   8.403   1.267 -0.3197  0.5200 -0.2827
   68PJ2     OB  946   6.262   8.326   1.159  0.2797  0.5953  0.0171
   68PJ2     HB  947   6.359   8.319   1.181  0.3203 -1.9420 -0.6158
   68PJ2     OG  948   6.250   8.536   1.306  0.6100 -0.0146  0.3353
   68PJ2     HG  949   6.194   8.593   1.366  0.9223  0.5624  0.0824
   68PJ2     OD  950   6.172   8.314   1.399  0.2709  0.3150 -0.3059
   69POX     CD  951   6.129   8.384   1.516 -0.3352 -0.1651 -0.2356
   69POX     CE  952   6.067   8.295   1.624  0.1244 -0.0585  0.1182
   69POX     OE  953   6.022   8.375   1.735  0.0362 -0.3022  0.2569
   69POX    C1A  954   5.898   8.352   1.776 -0.1802  0.2477 -0.0852
   69POX    O1A  955   5.820   8.304   1.694  0.5034 -0.1079 -0.5369
   69POX    C1B  956   5.863   8.422   1.902  0.3110  0.5037 -0.0882
   69POX    C1C  957   5.894   8.318   2.010 -0.6436  0.0023 -0.2905
   69POX    C1D  958   5.850   8.347   2.154  0.5227 -0.0193  0.0793
   69POX    C1E  959   5.861   8.496   2.188 -0.0183 -0.0754  0.5171
   69POX    C1F  960   5.861   8.499   2.341  0.1154 -0.2911  0.5224
   69POX    C1G  961   5.927   8.630   2.387  0.7281 -0.4772  0.1725
   69POX    C1H  962   5.894   8.660   2.533 -0.6423 -0.2950 -0.1569
   69POX    C1I  963   5.968   8.557   2.619 -0.1859  0.4577  0.3743
   69POX    C1J  964   5.958   8.530   2.749  0.5762 -0.0962  0.3264
   69POX    C1K  965   5.869   8.611   2.844  0.1768  0.1697 -0.2643
   69POX    C1L  966   5.902   8.590   2.992 -0.0639  0.2586 -0.1981
   69POX    C1M  967   5.786   8.615   3.089  0.0540 -0.0384  0.0213
   69POX    C1N  968   5.835   8.587   3.231 -0.3797 -0.5507  0.0704
   69POX    C1O  969   5.744   8.645   3.340 -0.2142  0.4124 -0.3000
   69POX    C1P  970   5.611   8.574   3.364 -0.2195  0.5324  0.0178
   69POX    C1Q  971   5.559   8.596   3.507  0.0456 -0.2827  0.2456
   69POX    C1R  972   5.657   8.528   3.602  0.3227 -0.0435  0.1325
   69POX     CZ  973   6.173   8.191   1.660  0.3815  0.2699  0.3180
   69POX     OZ  974   6.156   8.106   1.773  0.2107  0.0392  0.1210
   69POX    C2A  975   6.262   8.088   1.852  0.2030 -0.0386  0.1137
   69POX    O2A  976   6.373   8.088   1.801  0.1645  0.3624  0.0256
   69POX    C2B  977   6.220   8.014   1.973  0.6912 -0.5847 -0.0476
   69POX    C2C  978   6.268   8.077   2.104 -0.3335  0.3502 -0.0984
   69POX    C2D  979   6.209   8.019   2.232  0.4306 -0.0187  0.0954
   69POX    C2E  980   6.251   8.111   2.347  0.0056  0.2601  0.0302
   69POX    C2F  981   6.172   8.087   2.476  0.2287  0.1562  0.1486
   69POX    C2G  982   6.250   8.162   2.584  0.2784  0.2052  0.0781
   69POX    C2H  983   6.184   8.132   2.719 -0.1376  0.2120 -0.1217
   69POX    C2I  984   6.243   8.213   2.835  0.5025  0.0276 -0.3125
   69POX    C2J  985   6.378   8.154   2.875  0.4627  0.0517 -0.1376
   69POX    C2K  986   6.409   8.172   3.023  0.1825  0.0371 -0.0779
   69POX    C2L  987   6.540   8.099   3.053  0.2056  0.1373  0.0679
   69POX    C2M  988   6.587   8.146   3.191  0.2150  0.3027  0.0079
   69POX    C2N  989   6.623   8.294   3.175  0.6435  0.1987 -0.0215
   69POX    C2O  990   6.609   8.360   3.313 -0.3966 -0.1146  0.0312
   69POX    C2P  991   6.645   8.507   3.288 -0.0734 -0.2677 -0.4130
   70CHL    CN1  992   5.104   1.483   1.221  0.0062  0.1069 -0.2590
   70CHL    CN2  993   4.940   1.511   1.397  0.1487 -0.9325  0.0954
   70CHL    CN3  994   4.877   1.434   1.180 -0.6052 -0.3840 -0.0148
   70CHL    NTM  995   4.982   1.429   1.283 -0.0467 -0.1261 -0.5662
   70CHL     CB  996   4.989   1.284   1.309 -0.9016 -0.0404  0.2032
   71PJ2     CA  997   5.098   1.222   1.396 -0.4355 -0.0565 -0.3834
   71PJ2     OA  998   5.233   1.250   1.356 -0.1387  0.1219  0.6928
   71PJ2      P  999   5.336   1.128   1.378 -0.0785 -0.0004 -0.2210
   71PJ2     OB 1000   5.271   1.000   1.343  0.3368 -0.2229 -0.1778
   71PJ2     HB 1001   5.321   0.921   1.379 -0.5676 -0.4845  0.5319
   71PJ2     OG 1002   5.466   1.165   1.318  0.2591  0.2443  0.6440
   71PJ2     HG 1003   5.497   1.247   1.365  0.2830  1.8289 -1.9281
   71PJ2     OD 1004   5.328   1.120   1.539  0.2968  0.6982 -0.1659
   72POX     CD 1005   5.421   1.198   1.615  0.6404  0.0490  0.0853
   72POX     CE 1006   5.371   1.215   1.758  0.4483  0.0475  0.0185
   72POX     OE 1007   5.453   1.304   1.835 -0.1023 -0.0752  0.7596
   72POX    C1A 1008   5.442   1.436   1.831  0.0818 -0.0836 -0.0816
   72POX    O1A 1009   5.404   1.498   1.731  0.2773 -0.0906 -0.1616
   72POX    C1B 1010   5.510   1.504   1.943 -0.1560 -0.1885  0.1254
   72POX    C1C 1011   5.615   1.421   2.017 -0.1357 -0.4971 -0.2456
   72POX    C1D 1012   5.682   1.517   2.116 -0.7650 -0.1696 -0.1340
   72POX    C1E 1013   5.800   1.449   2.185 -1.0482 -0.3349  0.1895
   72POX    C1F 1014   5.861   1.547   2.285 -0.5308 -0.7054  0.2362
   72POX    C1G 1015   5.948   1.459   2.376  0.4636  0.1137  0.0927
   72POX    C1H 1016   6.003   1.547   2.489 -0.1754  0.7005 -0.0484
   72POX    C1I 1017   6.108   1.477   2.576 -0.5674 -0.3551 -0.4057
   72POX    C1J 1018   6.094   1.465   2.708  0.5349  0.2172 -0.2298
   72POX    C1K 1019   5.974   1.515   2.789  0.2512 -0.6250 -0.1223
   72POX    C1L 1020   5.973   1.443   2.924  0.1203 -0.6149 -0.1187
   72POX    C1M 1021   6.075   1.496   3.025 -0.0458 -0.5777  0.0285
   72POX    C1N 1022   6.086   1.403   3.145 -0.0778 -0.6346 -0.0128
   72POX    C1O 1023   5.958   1.407   3.228 -0.3809 -0.7604 -0.4757
   72POX    C1P 1024   5.981   1.328   3.357 -0.0212  0.1027 -0.0019
   72POX    C1Q 1025   6.100   1.367   3.444  0.2920 -0.3161 -0.2424
   72POX    C1R 1026   6.082   1.305   3.583  0.3226  0.4264  0.0982
   72POX     CZ 1027   5.359   1.072   1.810  0.1304  0.1850  0.3292
   72POX     OZ 1028   5.340   1.047   1.950  0.3946  0.1544  0.3590
   72POX    C2A 1029   5.317   0.920   1.979  1.0008 -0.1065 -0.2684
   72POX    O2A 1030   5.299   0.835   1.892 -0.1113  0.0567 -0.2106
   72POX    C2B 1031   5.306   0.892   2.124 -0.0039  0.1102 -0.2939
   72POX    C2C 1032   5.434   0.869   2.205 -0.2800 -0.4204 -0.0007
   72POX    C2D 1033   5.525   0.992   2.212  0.1852 -0.7864  0.4207
   72POX    C2E 1034   5.466   1.100   2.303 -0.1657 -0.3099 -0.3639
   72POX    C2F 1035   5.550   1.221   2.345 -0.1781 -0.3985 -0.0808
   72POX    C2G 1036   5.505   1.266   2.484  0.1743 -0.4235  0.0423
   72POX    C2H 1037   5.610   1.361   2.542  0.2864 -0.3088 -0.3417
   72POX    C2I 1038   5.555   1.395   2.681 -0.0266 -0.8615 -0.3271
   72POX    C2J 1039   5.579   1.287   2.786  0.3271 -0.0535  0.4295
   72POX    C2K 1040   5.516   1.302   2.925  0.1277  0.1903  0.3123
   72POX    C2L 1041   5.560   1.184   3.011 -0.0728  0.0280  0.1918
   72POX    C2M 1042   5.463   1.138   3.120  0.0219 -0.3250  0.1277
   72POX    C2N 1043   5.456   1.250   3.224 -0.5615 -0.0274 -0.2310
   72POX    C2O 1044   5.340   1.237   3.324 -0.5540 -0.8075 -0.3187
   72POX    C2P 1045   5.209   1.301   3.279 -0.5079 -0.6086 -0.1730
   73CHL    CN1 1046   8.292   8.426   1.172 -0.5129  0.6671 -0.1468
   73CHL    CN2 1047   8.383   8.597   1.310 -0.1170  0.2035 -0.0135
   73CHL    CN3 1048   8.219   8.648   1.149  0.3569  0.2960 -0.1062
   73CHL    NTM 1049   8.259   8.547   1.249 -0.3667  0.4209  0.3132
   73CHL     CB 1050   8.154   8.517   1.347 -0.1334  0.0764  0.4574
   74PJ2     CA 1051   8.136   8.390   1.430 -0.2281 -0.1792  0.0457
   74PJ2     OA 1052   8.246   8.368   1.518 -0.1437  0.4278  0.0941
   74PJ2      P 1053   8.257   8.232   1.604 -0.1785  0.2552 -0.1778
   74PJ2     OB 1054   8.199   8.122   1.523 -0.3359 -0.1459  0.4744
   74PJ2     HB 1055   8.156   8.160   1.441 -0.1282 -3.9985 -1.6472
   74PJ2     OG 1056   8.400   8.237   1.640 -0.2318  0.2154  0.0435
   74PJ2     HG 1057   8.421   8.211   1.734  1.4888 -0.1315 -0.4006
   74PJ2     OD 1058   8.166   8.277   1.728  0.1033  0.2107  0.0448
   75POX     CD 1059   8.155   8.160   1.810  0.1463  0.3613  0.2675
   75POX     CE 1060   8.114   8.165   1.957  0.3296 -0.1142  0.3340
   75POX     OE 1061   8.087   8.034   2.009 -0.0629 -0.2605 -0.2286
   75POX    C1A 1062   8.162   7.997   2.113  0.1089 -0.3104 -0.3723
   75POX    O1A 1063   8.266   8.060   2.136  0.0413 -0.4280  0.2570
   75POX    C1B 1064   8.132   7.862   2.163  0.1237  0.0403  0.6040
   75POX    C1C 1065   8.051   7.846   2.292 -0.7159 -0.4818  0.0175
   75POX    C1D 1066   8.085   7.708   2.348  0.0341 -0.3754 -0.1711
   75POX    C1E 1067   7.980   7.648   2.441 -0.1593  0.2198  0.0005
   75POX    C1F 1068   7.860   7.595   2.361 -0.1517 -0.1724  0.2451
   75POX    C1G 1069   7.754   7.511   2.432 -0.1203 -0.2448  0.2056
   75POX    C1H 1070   7.638   7.505   2.332 -0.1263 -0.4259  0.2233
   75POX    C1I 1071   7.530   7.609   2.362  0.2498 -0.0359  0.2313
   75POX    C1J 1072   7.407   7.572   2.395  0.1384  0.3038  0.2079
   75POX    C1K 1073   7.364   7.427   2.419  0.7392  0.1951  0.6648
   75POX    C1L 1074   7.240   7.403   2.505  0.1092 -0.0979 -0.3080
   75POX    C1M 1075   7.209   7.253   2.509 -0.0705 -0.0505  0.2106
   75POX    C1N 1076   7.061   7.230   2.540 -0.2011  0.4749 -0.0199
   75POX    C1O 1077   6.974   7.301   2.436 -0.2189 -0.2434 -0.4979
   75POX    C1P 1078   6.824   7.292   2.465 -0.1127  0.5444  0.3357
   75POX    C1Q 1079   6.759   7.370   2.350 -0.0375  0.2469  0.0902
   75POX    C1R 1080   6.765   7.277   2.229  0.6799 -0.0421  0.3373
   75POX     CZ 1081   7.990   8.253   1.974  0.3518  0.0093 -0.1555
   75POX     OZ 1082   7.871   8.222   1.902  0.0982  0.3514  0.1140
   75POX    C2A 1083   7.797   8.328   1.871 -0.4750  0.0420  0.4128
   75POX    O2A 1084   7.811   8.446   1.903 -0.2136  0.0020  0.4460
   75POX    C2B 1085   7.661   8.288   1.826 -0.3250  0.4971 -0.4664
   75POX    C2C 1086   7.655   8.177   1.722 -0.3586 -0.0952  0.1632
   75POX    C2D 1087   7.520   8.162   1.651 -0.1696  0.6877 -0.3670
   75POX    C2E 1088   7.438   8.059   1.729  0.2044  0.2968 -0.4830
   75POX    C2F 1089   7.292   8.057   1.681  0.1387 -0.1389 -0.2668
   75POX    C2G 1090   7.206   7.949   1.747 -0.3301  0.7435  0.5834
   75POX    C2H 1091   7.063   7.955   1.693  0.1232 -0.8705 -0.8629
   75POX    C2I 1092   6.981   7.854   1.774  0.2065 -0.3314 -0.0984
   75POX    C2J 1093   6.846   7.893   1.835  0.2287  0.0878 -0.3176
   75POX    C2K 1094   6.857   8.001   1.943  0.1464 -0.1553 -0.0667
   75POX    C2L 1095   6.714   8.026   1.990  0.2282  0.3538 -0.0800
   75POX    C2M 1096   6.712   8.158   2.067  0.0609  0.2044  0.1753
   75POX    C2N 1097   6.781   8.143   2.203  0.7646  0.1310 -0.1863
   75POX    C2O 1098   6.750   8.256   2.301 -0.3127 -0.0105 -0.3534
   75POX    C2P 1099   6.754   8.198   2.442  0.0820 -0.2401 -0.4571
   76CHL    CN1 1100   6.412   8.013   1.092  0.0508 -0.3938 -0.3326
   76CHL    CN2 1101   6.366   8.057   1.332  0.9450  0.3913 -0.1191
   76CHL    CN3 1102   6.504   7.874   1.248  0.1873  0.2514  0.2311
   76CHL    NTM 1103   6.385   7.958   1.226  0.1909  0.1806 -0.0634
   76CHL     CB 1104   6.272   7.864   1.219  0.2853  0.0347  0.3541
   77PJ2     CA 1105   6.129   7.909   1.188  0.0552 -0.6772  0.3488
   77PJ2     OA 1106   6.061   7.986   1.288 -0.2530  0.1982 -0.5179
   77PJ2      P 1107   5.904   7.992   1.253 -0.4420 -0.1123  0.2717
   77PJ2     OB 1108   5.846   8.116   1.310  0.1492  0.2550  0.0817
   77PJ2     HB 1109   5.747   8.121   1.311  0.0943 -0.3454  1.9728
   77PJ2     OG 1110   5.866   7.941   1.120 -0.1265  0.6241 -0.1061
   77PJ2     HG 1111   5.946   7.936   1.060 -1.3286  0.9514 -1.8004
   77PJ2     OD 1112   5.864   7.884   1.366 -0.2266 -0.2699  0.1973
   78POX     CD 1113   5.845   7.928   1.500  0.5913  0.4990  0.0712
   78POX     CE 1114   5.870   7.833   1.617 -0.4006 -0.1399 -0.2272
   78POX     OE 1115   5.851   7.898   1.743  0.7382  0.1859 -0.2148
   78POX    C1A 1116   5.723   7.913   1.778  0.6840 -1.1054  0.2313
   78POX    O1A 1117   5.635   7.863   1.708 -0.0853 -0.2681  0.5833
   78POX    C1B 1118   5.711   7.989   1.904 -0.0392  0.1136 -0.5550
   78POX    C1C 1119   5.612   7.928   2.003  0.1623  0.2162 -0.2901
   78POX    C1D 1120   5.634   7.953   2.153  0.2070  0.2210 -0.2982
   78POX    C1E 1121   5.775   7.910   2.194 -0.1139 -0.1364  0.4422
   78POX    C1F 1122   5.794   7.876   2.342  1.1232 -0.2956  0.2607
   78POX    C1G 1123   5.787   8.007   2.421  0.0737 -0.1666 -0.0263
   78POX    C1H 1124   5.764   7.981   2.569  0.4368 -0.2986  0.0084
   78POX    C1I 1125   5.760   8.116   2.640 -0.3763  0.0062 -0.6015
   78POX    C1J 1126   5.786   8.138   2.769  0.1560 -0.6527 -0.5924
   78POX    C1K 1127   5.807   8.023   2.867  0.1646  0.1021  0.2989
   78POX    C1L 1128   5.828   8.068   3.012  0.0731  0.0745  0.3202
   78POX    C1M 1129   5.759   7.983   3.120  0.2264 -0.4023  0.0469
   78POX    C1N 1130   5.803   8.025   3.260  0.2286 -0.0999 -0.0432
   78POX    C1O 1131   5.739   8.160   3.293  0.0874 -0.0803 -0.3925
   78POX    C1P 1132   5.776   8.215   3.431 -0.5264  0.6020 -0.4911
   78POX    C1Q 1133   5.741   8.123   3.548 -0.4116  0.8805 -0.2369
   78POX    C1R 1134   5.805   8.165   3.681 -0.1092  0.7045 -0.3258
   78POX     CZ 1135   5.995   7.746   1.601 -0.0592  0.3403 -0.1856
   78POX     OZ 1136   6.013   7.651   1.706  0.0357  0.8207  0.2333
   78POX    C2A 1137   6.136   7.649   1.758  0.1923 -0.0414 -0.1625
   78POX    O2A 1138   6.224   7.720   1.710  0.3802 -0.3250 -0.2391
   78POX    C2B 1139   6.150   7.550   1.867  0.2343  0.2757  0.1184
   78POX    C2C 1140   6.112   7.605   2.005 -0.2060  0.2448  0.0119
   78POX    C2D 1141   6.118   7.489   2.104  0.2826  0.1100 -0.1718
   78POX    C2E 1142   6.060   7.512   2.244 -0.6470  0.1648 -0.5644
   78POX    C2F 1143   6.104   7.629   2.332 -0.7856 -0.2583  0.0685
   78POX    C2G 1144   6.035   7.630   2.469 -0.1519  0.1485  0.3865
   78POX    C2H 1145   6.135   7.688   2.569  0.4134  0.0818 -0.1337
   78POX    C2I 1146   6.072   7.687   2.709 -0.2001 -0.2060 -0.4101
   78POX    C2J 1147   6.161   7.739   2.822 -0.3502 -0.2095 -0.2902
   78POX    C2K 1148   6.100   7.718   2.960 -0.3180  0.5622 -0.1536
   78POX    C2L 1149   6.189   7.767   3.075 -0.0832  0.1444 -0.1572
   78POX    C2M 1150   6.111   7.762   3.206  0.2401  0.0299  0.0323
   78POX    C2N 1151   6.216   7.774   3.317  0.1266  0.0973  0.1328
   78POX    C2O 1152   6.134   7.766   3.446 -0.2043  0.1054 -0.0759
   78POX    C2P 1153   6.220   7.794   3.569 -0.1365  0.2616 -0.1594
   79CHL    CN1 1154   6.996   8.834   1.056  0.1934  0.1806  0.4257
   79CHL    CN2 1155   6.904   8.894   0.845  0.4113 -0.6334 -0.0835
   79CHL    CN3 1156   7.073   9.032   0.956  0.0839  0.0870 -0.2874
   79CHL    NTM 1157   7.026   8.896   0.926  0.1517 -0.0671  0.2976
   79CHL     CB 1158   7.125   8.821   0.847 -0.3210 -0.1404 -0.2227
   80PJ2     CA 1159   7.143   8.669   0.847  0.0433 -0.1009  0.3517
   80PJ2     OA 1160   7.020   8.597   0.837  0.0779 -0.1245  0.0925
   80PJ2      P 1161   7.042   8.438   0.829  0.2971 -0.0963  0.1449
   80PJ2     OB 1162   6.932   8.373   0.755  0.1748  0.3640 -0.0837
   80PJ2     HB 1163   6.850   8.429   0.753 -1.0586 -1.3391 -0.0280
   80PJ2     OG 1164   7.184   8.394   0.829  0.1983 -0.4197 -0.0028
   80PJ2     HG 1165   7.195   8.299   0.858 -0.8336 -1.6419 -3.1806
   80PJ2     OD 1166   6.995   8.403   0.979 -0.1641 -0.0020  0.0239
   81POX     CD 1167   6.865   8.435   1.027 -0.1412 -0.1243  0.1654
   81POX     CE 1168   6.840   8.404   1.175  0.0682 -0.1241  0.2002
   81POX     OE 1169   6.707   8.446   1.208 -0.1211 -0.3305 -0.2921
   81POX    C1A 1170   6.643   8.378   1.302 -0.1535 -0.1420 -0.1793
   81POX    O1A 1171   6.667   8.258   1.317  0.2156 -0.0393  0.0479
   81POX    C1B 1172   6.529   8.448   1.366 -0.0358 -0.1093 -0.0033
   81POX    C1C 1173   6.574   8.522   1.492 -0.6020  0.4308 -0.1117
   81POX    C1D 1174   6.449   8.572   1.564 -0.4424 -0.4015  0.7602
   81POX    C1E 1175   6.495   8.651   1.687 -0.2449 -0.3012  0.6212
   81POX    C1F 1176   6.381   8.689   1.781 -0.3832 -0.1211  0.3816
   81POX    C1G 1177   6.344   8.576   1.878 -0.7105 -0.0258  0.3670
   81POX    C1H 1178   6.407   8.597   2.015 -0.2988  0.0091  0.1743
   81POX    C1I 1179   6.322   8.693   2.098  0.0849  0.4300  0.0835
   81POX    C1J 1180   6.299   8.693   2.229 -0.2092 -0.3080  0.0388
   81POX    C1K 1181   6.347   8.607   2.346  0.0097 -0.1998  0.0291
   81POX    C1L 1182   6.326   8.689   2.474  0.4439 -0.0236 -0.0116
   81POX    C1M 1183   6.415   8.641   2.589  0.4312  0.1581  0.0734
   81POX    C1N 1184   6.411   8.720   2.721 -0.0870  0.1838  0.0454
   81POX    C1O 1185   6.489   8.645   2.829  0.2315  0.2237 -0.1549
   81POX    C1P 1186   6.441   8.663   2.973 -0.9462  0.1748 -0.5377
   81POX    C1Q 1187   6.305   8.597   2.995 -0.5259 -0.2874  0.7421
   81POX    C1R 1188   6.226   8.610   3.126 -0.6143 -0.3149  0.6914
   81POX     CZ 1189   6.947   8.474   1.260  0.1459  0.2831 -0.2267
   81POX     OZ 1190   6.935   8.433   1.396  0.1735 -0.1682 -0.3590
   81POX    C2A 1191   7.033   8.367   1.458  0.0522 -0.1438 -0.1390
   81POX    O2A 1192   7.145   8.359   1.408  0.0655  0.4767 -0.2237
   81POX    C2B 1193   7.001   8.301   1.586 -0.3641 -0.0578 -0.1974
   81POX    C2C 1194   7.068   8.376   1.702  0.3737 -0.3499 -0.4341
   81POX    C2D 1195   7.013   8.334   1.839  0.7874  0.0639 -0.1394
   81POX    C2E 1196   7.052   8.438   1.944 -0.0529  0.1356  0.1091
   81POX    C2F 1197   7.196   8.428   1.993 -0.3235 -0.2835  0.8196
   81POX    C2G 1198   7.218   8.317   2.097 -0.3195 -0.5227  0.5652
   81POX    C2H 1199   7.166   8.359   2.235 -0.0086  0.0242  0.5206
   81POX    C2I 1200   7.199   8.262   2.348  0.6627 -0.2262  0.1160
   81POX    C2J 1201   7.137   8.306   2.481 -0.1814 -0.4525 -0.2005
   81POX    C2K 1202   7.182   8.213   2.593 -0.1952 -0.0656  0.1272
   81POX    C2L 1203   7.234   8.317   2.692  0.1826 -0.1092 -0.0245
   81POX    C2M 1204   7.255   8.227   2.814 -0.1427 -0.4406 -0.2120
   81POX    C2N 1205   7.311   8.301   2.936  0.0930 -0.4062 -0.3386
   81POX    C2O 1206   7.297   8.205   3.055  0.1319 -0.1817 -0.1509
   81POX    C2P 1207   7.350   8.276   3.179  0.5557 -0.3494 -0.2351
   82CHL    CN1 1208   7.352   8.141   1.253 -0.1388 -0.4952  0.1235
   82CHL    CN2 1209   7.405   8.004   1.074 -0.5898 -0.4803  0.4275
   82CHL    CN3 1210   7.461   7.939   1.299  0.1394 -0.1287 -0.3508
   82CHL    NTM 1211   7.457   8.051   1.203  0.2607  0.0870 -0.1076
   82CHL     CB 1212   7.577   8.130   1.175  0.1330  0.0770 -0.6873
   83PJ2     CA 1213   7.654   8.202   1.286 -0.5221 -0.5423  0.1828
   83PJ2     OA 1214   7.608   8.328   1.336  0.2168 -0.0813 -0.2717
   83PJ2      P 1215   7.731   8.423   1.379  0.0025  0.1265 -0.1174
   83PJ2     OB 1216   7.803   8.368   1.496  0.5083 -0.0823 -0.5217
   83PJ2     HB 1217   7.748   8.369   1.580 -0.1323  0.1520 -0.9340
   83PJ2     OG 1218   7.818   8.430   1.260  0.7775  0.0910  0.4379
   83PJ2     HG 1219   7.763   8.466   1.184 -0.5845  0.1095  1.3956
   83PJ2     OD 1220   7.656   8.561   1.414  0.2964  0.1856  0.2860
   84POX     CD 1221   7.599   8.560   1.545  0.3182  0.2969  0.2962
   84POX     CE 1222   7.489   8.663   1.573 -0.1521 -0.0789 -0.1518
   84POX     OE 1223   7.448   8.647   1.709 -0.1737  0.0875 -0.1396
   84POX    C1A 1224   7.512   8.716   1.803  0.3601 -0.1384 -0.3307
   84POX    O1A 1225   7.625   8.756   1.779  0.5771 -0.5046  0.0723
   84POX    C1B 1226   7.451   8.709   1.938  0.0120 -0.3810 -0.5003
   84POX    C1C 1227   7.333   8.806   1.946 -0.2664 -0.7498 -0.0816
   84POX    C1D 1228   7.280   8.812   2.090  0.0977 -0.3065  0.0356
   84POX    C1E 1229   7.194   8.935   2.120  0.0472 -0.3752  0.1655
   84POX    C1F 1230   7.121   8.911   2.252 -0.3067 -0.3179 -0.0200
   84POX    C1G 1231   7.092   9.041   2.327 -0.2907 -0.2618 -0.1120
   84POX    C1H 1232   7.023   8.997   2.456  0.1512 -0.0718  0.1905
   84POX    C1I 1233   6.988   9.123   2.535  0.2240  0.0605  0.0121
   84POX    C1J 1234   7.061   9.164   2.639  0.2665  0.5232 -0.1997
   84POX    C1K 1235   7.176   9.083   2.698 -0.2186 -0.1107 -0.1138
   84POX    C1L 1236   7.308   9.157   2.677 -0.1062 -0.2806 -0.0046
   84POX    C1M 1237   7.439   9.090   2.721  0.3259  0.3717 -0.2749
   84POX    C1N 1238   7.465   9.081   2.872 -0.1962 -0.0543 -0.2066
   84POX    C1O 1239   7.593   9.000   2.894 -0.3588 -0.3564 -0.3654
   84POX    C1P 1240   7.622   8.951   3.036 -0.4696  0.6010 -0.0040
   84POX    C1Q 1241   7.512   8.880   3.115  0.1058  0.0918  0.3437
   84POX    C1R 1242   7.476   8.752   3.039  0.1256  0.1254  0.2775
   84POX     CZ 1243   7.382   8.649   1.464 -0.1969  0.1783 -0.1404
   84POX     OZ 1244   7.280   8.746   1.487 -0.3059  0.1174 -0.3662
   84POX    C2A 1245   7.195   8.773   1.388  0.0200 -0.4222 -0.7988
   84POX    O2A 1246   7.193   8.703   1.287  0.7547 -0.1238 -1.0304
   84POX    C2B 1247   7.092   8.876   1.415  0.4715 -0.1160 -0.1972
   84POX    C2C 1248   6.953   8.833   1.462  0.2339 -0.2772 -1.0277
   84POX    C2D 1249   6.927   8.754   1.590  0.0618  0.3775 -0.6587
   84POX    C2E 1250   6.978   8.840   1.707  0.2126 -0.4819 -0.0850
   84POX    C2F 1251   6.950   8.791   1.849  0.1355  0.4093  0.2069
   84POX    C2G 1252   6.816   8.848   1.895 -0.1560  0.0666 -0.2196
   84POX    C2H 1253   6.793   8.811   2.041 -0.5144 -0.2489 -0.3552
   84POX    C2I 1254   6.772   8.663   2.074  0.1902 -0.2277  0.2120
   84POX    C2J 1255   6.750   8.645   2.225  0.1534 -0.4223  0.1835
   84POX    C2K 1256   6.869   8.656   2.320  0.2661 -0.5156  0.0530
   84POX    C2L 1257   6.821   8.626   2.462 -0.0401  0.4845  0.1673
   84POX    C2M 1258   6.950   8.618   2.545  0.2370 -0.1479 -0.3130
   84POX    C2N 1259   6.917   8.582   2.690 -0.3972  0.1810 -0.3698
   84POX    C2O 1260   6.937   8.713   2.765 -0.7106  0.2657 -0.4361
   84POX    C2P 1261   6.912   8.711   2.916 -0.3941 -0.0062 -0.3878
   85CHL    CN1 1262   6.881   6.508   0.767  0.1870 -0.5068  0.1991
   85CHL    CN2 1263   6.932   6.737   0.777 -0.0178  0.4749 -0.3364
   85CHL    CN3 1264   7.006   6.593   0.593 -0.1291  0.8267 -0.0139
   85CHL    NTM 1265   6.987   6.606   0.738 -0.4912  0.1724  0.0009
   85CHL     CB 1266   7.099   6.568   0.824 -0.7842  0.1526  0.3780
   86PJ2     CA 1267   7.243   6.605   0.787 -0.5868 -0.6343  0.3364
   86PJ2     OA 1268   7.264   6.742   0.755  0.3793 -0.8574 -0.0070
   86PJ2      P 1269   7.386   6.822   0.824  0.1802 -0.2826 -0.3083
   86PJ2     OB 1270   7.506   6.745   0.784 -0.2487 -0.7167 -0.7665
   86PJ2     HB 1271   7.584   6.805   0.800 -0.9784  0.3067 -0.9455
   86PJ2     OG 1272   7.377   6.967   0.796  0.1041 -0.2841 -0.2932
   86PJ2     HG 1273   7.286   7.005   0.810  0.1382  0.0322 -0.9007
   86PJ2     OD 1274   7.366   6.809   0.984  0.2824  0.1569 -0.2600
   87POX     CD 1275   7.260   6.876   1.052  0.6066  0.0677  0.3451
   87POX     CE 1276   7.253   6.861   1.204 -0.5086 -0.1865  0.2822
   87POX     OE 1277   7.160   6.954   1.259 -0.1357  0.2321  0.2090
   87POX    C1A 1278   7.086   6.901   1.356  0.4943  0.0942  0.6179
   87POX    O1A 1279   7.060   6.781   1.361  0.6652  0.0306  0.0798
   87POX    C1B 1280   7.027   7.005   1.443 -0.2450  0.2384 -0.0489
   87POX    C1C 1281   7.102   7.008   1.577 -0.7458 -0.5619  0.2578
   87POX    C1D 1282   7.080   7.143   1.644  0.1798 -0.4424  0.3382
   87POX    C1E 1283   6.932   7.176   1.665  0.2191 -0.2664  0.3419
   87POX    C1F 1284   6.915   7.309   1.738  0.3746 -0.1779  0.2164
   87POX    C1G 1285   6.774   7.357   1.775  0.2151  0.0200 -0.6183
   87POX    C1H 1286   6.765   7.487   1.855  0.1711 -0.1852 -0.2874
   87POX    C1I 1287   6.629   7.557   1.847 -0.0976 -0.6337  0.2397
   87POX    C1J 1288   6.552   7.615   1.938 -0.2314 -0.4132 -0.0106
   87POX    C1K 1289   6.610   7.624   2.080  0.6679 -0.0530 -0.3939
   87POX    C1L 1290   6.513   7.698   2.173 -0.1290 -1.0025 -0.4547
   87POX    C1M 1291   6.567   7.709   2.316 -0.6543  0.1839 -0.3417
   87POX    C1N 1292   6.484   7.790   2.416 -0.6538 -0.0447 -0.1565
   87POX    C1O 1293   6.518   7.760   2.562 -0.4941  0.3573 -0.1115
   87POX    C1P 1294   6.658   7.812   2.596 -0.2444 -0.4064  0.0572
   87POX    C1Q 1295   6.700   7.761   2.733 -0.4856  0.3009  0.3974
   87POX    C1R 1296   6.626   7.856   2.828 -0.2193  0.6272  0.2843
   87POX     CZ 1297   7.392   6.901   1.254 -0.4190 -0.3683  0.1827
   87POX     OZ 1298   7.403   6.921   1.395  0.2096 -0.1419  0.1062
   87POX    C2A 1299   7.484   7.019   1.434  0.1390 -0.0770  0.0906
   87POX    O2A 1300   7.515   7.116   1.365 -0.4762 -0.2396 -0.4228
   87POX    C2B 1301   7.509   7.004   1.579  0.7157  0.0221  0.0038
   87POX    C2C 1302   7.561   7.135   1.638  0.1893  0.3627 -0.2820
   87POX    C2D 1303   7.574   7.128   1.790 -0.4641 -0.0791 -0.2417
   87POX    C2E 1304   7.445   7.148   1.870  0.0062  0.2080  0.4533
   87POX    C2F 1305   7.438   7.067   2.000 -0.7509  0.3145  0.4847
   87POX    C2G 1306   7.538   7.121   2.102 -0.3158 -0.2675  0.3743
   87POX    C2H 1307   7.586   7.030   2.215  0.2824 -0.4991 -0.0644
   87POX    C2I 1308   7.632   7.105   2.340  0.2314 -0.1119 -0.2779
   87POX    C2J 1309   7.720   7.008   2.419  0.4509 -0.1855 -0.6128
   87POX    C2K 1310   7.805   7.086   2.519  0.3203 -0.7339 -0.0717
   87POX    C2L 1311   7.849   6.985   2.626  0.6527 -0.3429  0.1658
   87POX    C2M 1312   7.939   7.049   2.731  0.6624  0.4179 -0.2961
   87POX    C2N 1313   7.963   6.955   2.850 -0.2780  0.3389 -0.1587
   87POX    C2O 1314   8.049   7.032   2.951 -0.0915  0.0757 -0.1174
   87POX    C2P 1315   8.085   6.936   3.065 -0.2626  0.4407  0.2434
   88CHL    CN1 1316   0.280   8.318   2.144 -0.3435 -0.4074 -0.2950
   88CHL    CN2 1317   0.140   8.129   2.147 -0.0450 -0.5488 -0.7077
   88CHL    CN3 1318   0.072   8.313   2.021 -0.4330 -0.5234 -0.1930
   88CHL    NTM 1319   0.191   8.237   2.061 -0.1942 -0.3330 -0.5290
   88CHL     CB 1320   0.259   8.189   1.939  0.6854  0.2257 -0.2669
   89PJ2     CA 1321   0.371   8.086   1.933  0.2671 -0.2429 -0.1146
   89PJ2     OA 1322   0.492   8.139   1.989 -0.0991  0.0680  0.3925
   89PJ2      P 1323   0.580   8.015   2.041  0.2968 -0.0079 -0.4431
   89PJ2     OB 1324   0.571   7.906   1.940  0.3682  0.3050 -0.7904
   89PJ2     HB 1325   0.473   7.890   1.928  0.0212 -0.6109  2.3754
   89PJ2     OG 1326   0.715   8.069   2.067  0.2671 -0.1731  0.0694
   89PJ2     HG 1327   0.709   8.150   2.126 -2.9562 -1.6674  2.0555
   89PJ2     OD 1328   0.493   7.983   2.173  0.8596  0.1062 -0.0436
   90POX     CD 1329   0.537   8.051   2.291  0.0599 -0.2229  0.4524
   90POX     CE 1330   0.430   8.047   2.400 -0.5887 -0.0205 -0.1694
   90POX     OE 1331   0.448   8.147   2.501  0.0118 -0.2795 -0.0184
   90POX    C1A 1332   0.363   8.249   2.514  0.2718 -0.0312 -0.2506
   90POX    O1A 1333   0.260   8.242   2.448 -0.0659  0.1856  0.2521
   90POX    C1B 1334   0.391   8.353   2.615 -0.3175 -0.2794  0.1725
   90POX    C1C 1335   0.306   8.330   2.740 -0.5799 -0.5004 -0.0467
   90POX    C1D 1336   0.346   8.195   2.800  0.1703 -0.2955 -0.0781
   90POX    C1E 1337   0.246   8.160   2.910  0.2901 -0.5390 -0.0473
   90POX    C1F 1338   0.234   8.009   2.930  0.3310 -0.5499 -0.0981
   90POX    C1G 1339   0.133   7.980   3.041 -0.2156  0.1294 -0.4135
   90POX    C1H 1340   0.130   7.841   3.105 -0.6423  0.1374 -0.4135
   90POX    C1I 1341   0.086   7.733   3.007 -0.7398 -0.2562  0.0568
   90POX    C1J 1342   0.087   7.605   3.044  0.1012 -0.4130 -0.4838
   90POX    C1K 1343   0.094   7.544   3.184  0.1236  0.4416 -0.1013
   90POX    C1L 1344  -0.030   7.455   3.201  0.3167  0.1049 -0.4254
   90POX    C1M 1345  -0.075   7.448   3.347  0.3288  0.3838 -0.4086
   90POX    C1N 1346   0.035   7.400   3.442  0.3672  0.5682 -0.3583
   90POX    C1O 1347  -0.015   7.373   3.584  0.0531  0.3780 -0.5043
   90POX    C1P 1348   0.109   7.367   3.672 -0.0748  0.4515 -0.3190
   90POX    C1Q 1349   0.088   7.368   3.824 -0.2271 -0.8242 -0.3253
   90POX    C1R 1350   0.203   7.360   3.923  0.0198 -0.0589 -0.5440
   90POX     CZ 1351   0.421   7.902   2.446  0.4036  0.0387  0.2450
   90POX     OZ 1352   0.297   7.853   2.498  0.2042  0.1441 -0.1265
   90POX    C2A 1353   0.193   7.846   2.415 -0.1352 -0.0104  0.3072
   90POX    O2A 1354   0.211   7.846   2.293 -0.5727  0.7382  0.2340
   90POX    C2B 1355   0.068   7.808   2.484  0.0636 -0.5490  0.3782
   90POX    C2C 1356   0.008   7.912   2.579 -0.2226 -0.5218  0.1689
   90POX    C2D 1357  -0.030   8.046   2.515  0.3475  0.0194  0.9494
   90POX    C2E 1358  -0.071   8.154   2.615  0.1890  0.4663  0.4072
   90POX    C2F 1359  -0.193   8.123   2.703  0.1543 -0.2215  0.1281
   90POX    C2G 1360  -0.187   8.234   2.809 -0.1290  0.3379 -0.4310
   90POX    C2H 1361  -0.299   8.218   2.911 -0.2022 -0.1682 -0.5852
   90POX    C2I 1362  -0.440   8.257   2.865 -0.0660 -0.1050 -0.9475
   90POX    C2J 1363  -0.545   8.246   2.975  0.6268  0.0693 -0.2573
   90POX    C2K 1364  -0.678   8.290   2.913  0.0415 -0.1174  0.8525
   90POX    C2L 1365  -0.797   8.234   2.992 -0.3049 -0.7039 -0.0685
   90POX    C2M 1366  -0.928   8.285   2.932 -0.0000  0.0586 -0.1000
   90POX    C2N 1367  -1.050   8.195   2.955  0.0386  0.2452  0.8796
   90POX    C2O 1368  -1.184   8.239   2.895 -0.0962 -0.3586  0.7352
   90POX    C2P 1369  -1.252   8.358   2.963 -0.2451  0.2803 -0.5131
   91CHL    CN1 1370   0.578   0.654   2.047 -0.0563  0.5620 -0.3806
   91CHL    CN2 1371   0.709   0.458   2.058 -0.8812 -0.0279 -0.3588
   91CHL    CN3 1372   0.813   0.677   2.053  0.3023  0.0915  0.2738
   91CHL    NTM 1373   0.704   0.594   2.001  0.0962  0.3150  0.3481
   91CHL     CB 1374   0.704   0.580   1.855 -0.0511 -0.4985  0.4214
   92PJ2     CA 1375   0.810   0.499   1.780  0.1265 -0.3319  0.4915
   92PJ2     OA 1376   0.947   0.526   1.811  0.1842  0.0154 -0.0404
   92PJ2      P 1377   1.051   0.443   1.721  0.0158 -0.2011 -0.0379
   92PJ2     OB 1378   0.992   0.408   1.590  0.1796  0.1986 -0.2193
   92PJ2     HB 1379   0.897   0.440   1.597  0.0731 -0.2201  0.2802
   92PJ2     OG 1380   1.187   0.500   1.702 -0.1967  0.0228 -0.9546
   92PJ2     HG 1381   1.187   0.584   1.647  1.9094  0.4127 -0.4408
   92PJ2     OD 1382   1.056   0.302   1.798 -0.0667 -0.3601 -0.3221
   93POX     CD 1383   1.140   0.301   1.914 -0.4908  0.0929 -0.0112
   93POX     CE 1384   1.095   0.205   2.025 -0.0464  0.0412  0.1261
   93POX     OE 1385   1.144   0.250   2.151  0.3947 -0.1888  0.0388
   93POX    C1A 1386   1.091   0.353   2.217 -0.0483 -0.3852 -0.0041
   93POX    O1A 1387   0.991   0.405   2.168  0.0112  0.0698  0.3576
   93POX    C1B 1388   1.160   0.375   2.345 -0.1212  0.0466 -0.0383
   93POX    C1C 1389   1.271   0.481   2.343  0.4053 -0.4771  0.5571
   93POX    C1D 1390   1.280   0.557   2.475 -0.0446 -0.4590  0.5800
   93POX    C1E 1391   1.411   0.632   2.502 -0.0703 -0.3171  0.3188
   93POX    C1F 1392   1.534   0.550   2.542  0.0687 -0.3618 -0.1955
   93POX    C1G 1393   1.662   0.615   2.595 -0.0972 -0.2579  0.0776
   93POX    C1H 1394   1.635   0.709   2.713  0.1030 -0.2336  0.1041
   93POX    C1I 1395   1.752   0.801   2.745  0.2648 -0.2739 -0.3685
   93POX    C1J 1396   1.787   0.841   2.867 -0.4688 -0.2300 -0.1662
   93POX    C1K 1397   1.705   0.788   2.984 -0.3563  0.0559  0.0441
   93POX    C1L 1398   1.784   0.781   3.115 -0.1730 -0.0960 -0.0743
   93POX    C1M 1399   1.789   0.644   3.182  0.6353  0.0831  0.2438
   93POX    C1N 1400   1.880   0.668   3.302  0.1739 -0.4700  0.7109
   93POX    C1O 1401   2.008   0.590   3.272  0.0321 -0.5179  0.2242
   93POX    C1P 1402   2.115   0.665   3.351 -0.1254 -0.6303  0.5440
   93POX    C1Q 1403   2.252   0.597   3.335 -0.0363 -0.2945 -0.1552
   93POX    C1R 1404   2.348   0.681   3.418 -0.0890  0.0077 -0.3990
   93POX     CZ 1405   1.134   0.069   1.966 -0.4596 -0.0376  0.0281
   93POX     OZ 1406   1.068  -0.045   2.023 -0.3302 -0.0819  0.0896
   93POX    C2A 1407   1.087  -0.159   1.958  0.2630 -0.0373  0.1792
   93POX    O2A 1408   1.117  -0.161   1.839  0.3917  0.3392  0.2047
   93POX    C2B 1409   1.067  -0.287   2.030 -0.6015  0.1239  0.2310
   93POX    C2C 1410   1.160  -0.301   2.151  0.0659  0.0540 -0.2873
   93POX    C2D 1411   1.137  -0.438   2.215 -0.3200  0.2700  0.0441
   93POX    C2E 1412   1.234  -0.462   2.331 -0.2041  0.4894 -0.0066
   93POX    C2F 1413   1.178  -0.429   2.469  0.2376 -0.5136  0.4196
   93POX    C2G 1414   1.291  -0.387   2.563 -0.2599  0.1228  0.7452
   93POX    C2H 1415   1.254  -0.367   2.710 -0.6170 -0.0097  0.6723
   93POX    C2I 1416   1.360  -0.290   2.789  0.0745 -0.1652 -0.0947
   93POX    C2J 1417   1.299  -0.280   2.929 -0.3374  0.3965 -0.3117
   93POX    C2K 1418   1.369  -0.170   3.010 -0.0515 -0.3006  0.4011
   93POX    C2L 1419   1.307  -0.148   3.148 -0.2662  0.1297  0.2374
   93POX    C2M 1420   1.307  -0.266   3.245  0.5647 -0.2884 -0.2537
   93POX    C2N 1421   1.446  -0.319   3.279  0.5046 -0.1817  0.1713
   93POX    C2O 1422   1.447  -0.426   3.388 -0.6862 -0.3511  0.0284
   93POX    C2P 1423   1.584  -0.494   3.380 -0.2860  0.4667 -0.2744
   94CHL    CN1 1424   5.967   0.376   1.212  0.1326  0.3385 -0.6584
   94CHL    CN2 1425   5.918   0.177   1.087  0.3659 -0.4721  0.2661
   94CHL    CN3 1426   5.981   0.154   1.312 -0.2227 -0.0461  0.0717
   94CHL    NTM 1427   5.908   0.241   1.219  0.3544  0.2688 -0.0897
   94CHL     CB 1428   5.770   0.265   1.263  0.4722  0.2747  0.2755
   95PJ2     CA 1429   5.731   0.298   1.407 -0.1020  0.0548  0.1744
   95PJ2     OA 1430   5.787   0.212   1.507  0.0753 -0.1963 -0.1421
   95PJ2      P 1431   5.773   0.269   1.657  0.0632 -0.2719 -0.1147
   95PJ2     OB 1432   5.652   0.352   1.668  0.0465 -0.3681  0.4431
   95PJ2     HB 1433   5.672   0.435   1.615  3.7775 -1.1813  0.3229
   95PJ2     OG 1434   5.780   0.141   1.730 -0.7954 -0.4173 -0.2831
   95PJ2     HG 1435   5.764   0.157   1.828  0.5803 -3.7353  0.6053
   95PJ2     OD 1436   5.903   0.361   1.684 -0.0360 -0.1660  0.0018
   96POX     CD 1437   5.993   0.318   1.786  0.1587 -0.5752 -0.3407
   96POX     CE 1438   6.137   0.370   1.787 -0.0232 -0.0762  0.1787
   96POX     OE 1439   6.208   0.293   1.884 -0.0525 -0.2633  0.0538
   96POX    C1A 1440   6.302   0.220   1.826 -0.2705 -0.5059  0.0057
   96POX    O1A 1441   6.362   0.260   1.727 -0.0194  0.2553  0.4535
   96POX    C1B 1442   6.363   0.123   1.920 -0.1007 -0.2307  0.1807
   96POX    C1C 1443   6.464   0.192   2.013 -0.1652 -0.2883  0.2935
   96POX    C1D 1444   6.457   0.138   2.156  0.1624 -0.5696  0.2039
   96POX    C1E 1445   6.565   0.205   2.242 -0.2322 -0.1608  0.3836
   96POX    C1F 1446   6.570   0.188   2.394  0.7455  0.1408  0.3886
   96POX    C1G 1447   6.442   0.237   2.463 -0.1565 -0.5695 -0.7466
   96POX    C1H 1448   6.405   0.158   2.589 -0.0928  0.1374 -0.2784
   96POX    C1I 1449   6.504   0.184   2.702 -0.2534 -0.3415 -0.0264
   96POX    C1J 1450   6.464   0.221   2.823  0.4205  0.2766  0.0109
   96POX    C1K 1451   6.319   0.253   2.859  0.4075 -0.1292  0.3182
   96POX    C1L 1452   6.271   0.233   3.004  0.4460 -0.2503  0.3143
   96POX    C1M 1453   6.291   0.092   3.060  0.1928 -0.2748  0.3425
   96POX    C1N 1454   6.243   0.069   3.203  0.0360 -0.4899  0.2553
   96POX    C1O 1455   6.340   0.140   3.297 -0.3768 -0.0242  0.3316
   96POX    C1P 1456   6.309   0.110   3.444  0.2501 -0.3813  0.3938
   96POX    C1Q 1457   6.352  -0.035   3.469 -0.3168 -0.6172  0.0229
   96POX    C1R 1458   6.328  -0.066   3.616  0.0228  0.6392  0.3584
   96POX     CZ 1459   6.142   0.522   1.800 -0.4144 -0.0589  0.1294
   96POX     OZ 1460   6.137   0.580   1.931 -0.2244  0.1395  0.0484
   96POX    C2A 1461   6.243   0.598   2.009  0.0833  0.0682 -0.3495
   96POX    O2A 1462   6.359   0.576   1.973  0.0746  0.5201 -0.6600
   96POX    C2B 1463   6.198   0.658   2.136 -1.0144 -0.7800 -0.3209
   96POX    C2C 1464   6.289   0.615   2.252 -0.1425  0.0729 -0.6765
   96POX    C2D 1465   6.234   0.675   2.381  0.5460 -0.3888 -0.1627
   96POX    C2E 1466   6.326   0.644   2.499  0.3465  0.4247  0.2164
   96POX    C2F 1467   6.271   0.672   2.639  0.5924  1.0442  0.1921
   96POX    C2G 1468   6.372   0.619   2.741 -0.1912 -0.1699  0.3648
   96POX    C2H 1469   6.361   0.715   2.860 -0.2875 -0.3550  0.5048
   96POX    C2I 1470   6.444   0.664   2.978  0.2378  0.3081  0.4299
   96POX    C2J 1471   6.382   0.709   3.111  0.0764  0.6953  0.2259
   96POX    C2K 1472   6.468   0.673   3.232 -0.0447 -0.4244 -0.0102
   96POX    C2L 1473   6.392   0.673   3.365 -0.2431 -0.1223 -0.1262
   96POX    C2M 1474   6.477   0.625   3.482  0.2217 -0.4651 -0.6029
   96POX    C2N 1475   6.397   0.620   3.612  0.2962 -0.0156 -0.5392
   96POX    C2O 1476   6.391   0.753   3.686  0.3347 -0.2859 -0.0476
   96POX    C2P 1477   6.329   0.747   3.826 -0.0234 -0.3565 -0.2093
   97CHL    CN1 1478   3.687   8.292   2.048 -0.2653 -0.4723 -0.2879
   97CHL    CN2 1479   3.924   8.326   2.013 -0.0179 -0.3091 -0.1127
   97CHL    CN3 1480   3.849   8.121   2.094  0.5831 -0.1231  0.0866
   97CHL    NTM 1481   3.813   8.230   2.003 -0.0410 -0.3054  0.1066
   97CHL     CB 1482   3.808   8.191   1.861  0.5726 -0.1248  0.0293
   98PJ2     CA 1483   3.753   8.058   1.809  0.0021  0.2555 -0.3548
   98PJ2     OA 1484   3.616   8.041   1.848  0.1271 -0.0239 -0.0240
   98PJ2      P 1485   3.562   7.901   1.790  0.1801 -0.0841  0.0726
   98PJ2     OB 1486   3.416   7.918   1.786  0.3129  1.0442 -0.1917
   98PJ2     HB 1487   3.390   7.998   1.840  0.2350  1.1582 -0.3934
   98PJ2     OG 1488   3.625   7.875   1.659 -0.2583 -0.2226 -0.1110
   98PJ2     HG 1489   3.714   7.918   1.641 -1.4640  2.6487  0.2912
   98PJ2     OD 1490   3.624   7.800   1.899 -0.1508 -0.5566 -0.1710
   99POX     CD 1491   3.532   7.742   1.991 -0.0519 -0.0360  0.2609
   99POX     CE 1492   3.598   7.713   2.126 -0.5546  0.0930  0.5386
   99POX     OE 1493   3.535   7.603   2.192  0.1401 -0.5368  0.1682
   99POX    C1A 1494   3.569   7.477   2.168 -0.2513 -0.5876 -0.1393
   99POX    O1A 1495   3.656   7.448   2.086  0.3500 -0.0714  0.3117
   99POX    C1B 1496   3.503   7.383   2.261 -0.1450 -0.4119  0.1161
   99POX    C1C 1497   3.372   7.330   2.201 -0.0492 -0.6266  0.0959
   99POX    C1D 1498   3.298   7.239   2.299 -0.4353 -0.2267  0.1777
   99POX    C1E 1499   3.221   7.330   2.395 -0.0184  0.3130  0.0106
   99POX    C1F 1500   3.122   7.428   2.332  0.0336  0.2011 -0.2441
   99POX    C1G 1501   3.093   7.546   2.424 -0.5743  0.4561 -0.7562
   99POX    C1H 1502   3.003   7.504   2.540  0.3819  0.2469 -0.0766
   99POX    C1I 1503   3.005   7.620   2.640  0.4515  0.3958 -0.2503
   99POX    C1J 1504   2.951   7.614   2.762  0.0434  0.0989 -0.4457
   99POX    C1K 1505   2.874   7.494   2.818  0.3324 -0.0474 -0.3577
   99POX    C1L 1506   2.873   7.486   2.971 -0.0110  0.3269 -0.3381
   99POX    C1M 1507   2.790   7.605   3.020  0.2633  0.4925 -0.2706
   99POX    C1N 1508   2.775   7.606   3.173  0.3313 -0.0283 -0.2592
   99POX    C1O 1509   2.652   7.686   3.218  0.1264 -0.3849 -0.1823
   99POX    C1P 1510   2.665   7.703   3.370  0.2553 -0.2004 -0.2141
   99POX    C1Q 1511   2.783   7.792   3.408 -0.0437 -0.1442  0.6190
   99POX    C1R 1512   2.770   7.935   3.356 -0.2564 -0.3682  0.0394
   99POX     CZ 1513   3.600   7.840   2.213 -0.1890  0.2762  0.2663
   99POX     OZ 1514   3.486   7.925   2.204 -0.6774 -0.3220  0.6931
   99POX    C2A 1515   3.491   8.044   2.264  0.1008  0.3618 -0.6822
   99POX    O2A 1516   3.600   8.096   2.286  0.0725  0.1413  0.0090
   99POX    C2B 1517   3.360   8.113   2.273 -0.0102  0.0492  0.1706
   99POX    C2C 1518   3.233   8.028   2.288  0.2993 -0.5093 -0.3355
   99POX    C2D 1519   3.109   8.115   2.311  0.4654 -0.2022 -0.5837
   99POX    C2E 1520   2.981   8.041   2.351  0.2802  0.1805 -0.4588
   99POX    C2F 1521   2.975   7.986   2.493  0.3887  0.4428 -0.3521
   99POX    C2G 1522   3.020   8.079   2.606  0.0381  0.0559  0.1099
   99POX    C2H 1523   3.001   8.004   2.738 -0.5909 -0.2791 -0.1684
   99POX    C2I 1524   3.021   8.096   2.859 -0.5303 -0.2857 -0.1741
   99POX    C2J 1525   3.018   8.020   2.991  0.5348  0.2853  0.1905
   99POX    C2K 1526   3.130   7.921   3.025  0.0873 -0.3832 -0.2772
   99POX    C2L 1527   3.113   7.853   3.161 -0.0381  0.1971 -0.0008
   99POX    C2M 1528   3.233   7.763   3.190  0.1763  0.5064  0.0738
   99POX    C2N 1529   3.203   7.647   3.285 -0.2644  0.4796 -0.0929
   99POX    C2O 1530   3.320   7.559   3.329 -0.1908  0.6215 -0.0016
   99POX    C2P 1531   3.373   7.470   3.216 -0.7325 -0.2468  0.4137
  100CHL    CN1 1532   5.944   6.153   1.175 -0.4465 -0.2939 -0.1913
  100CHL    CN2 1533   5.769   6.307   1.204  0.3211  0.1065 -0.9570
  100CHL    CN3 1534   5.775   6.089   1.313  0.3912 -0.4421 -0.1126
  100CHL    NTM 1535   5.798   6.164   1.188 -0.4283 -0.1493 -0.0976
  100CHL     CB 1536   5.724   6.106   1.075  0.2053 -0.1846 -0.4980
  101PJ2     CA 1537   5.573   6.106   1.056  0.1373  0.1951  0.0334
  101PJ2     OA 1538   5.509   6.232   1.080  0.4446  0.4732 -0.6075
  101PJ2      P 1539   5.351   6.228   1.052  0.4025 -0.1810 -0.2973
  101PJ2     OB 1540   5.286   6.354   1.094  0.3690 -0.3904  0.2919
  101PJ2     HB 1541   5.302   6.388   1.187  1.0669  2.5110 -0.7759
  101PJ2     OG 1542   5.320   6.175   0.918  0.0125 -0.1735 -0.2111
  101PJ2     HG 1543   5.231   6.212   0.892  0.2568 -0.0833 -0.9559
  101PJ2     OD 1544   5.302   6.119   1.160 -0.4899  0.6095  0.1056
  102POX     CD 1545   5.234   6.167   1.277 -0.3986 -0.1205  0.4616
  102POX     CE 1546   5.231   6.062   1.388 -0.5085 -0.8866 -0.2563
  102POX     OE 1547   5.123   6.090   1.477  0.0743  0.1552  0.1331
  102POX    C1A 1548   4.997   6.061   1.445  0.1192  0.3522 -0.2246
  102POX    O1A 1549   4.968   6.034   1.329 -0.5853 -0.4378  0.1202
  102POX    C1B 1550   4.898   6.076   1.554  0.4797  0.1714  0.1301
  102POX    C1C 1551   4.763   6.124   1.503  0.3497 -0.6697 -0.3370
  102POX    C1D 1552   4.657   6.096   1.609  0.2354  0.5289 -0.1165
  102POX    C1E 1553   4.645   5.945   1.634  0.0375  0.6514  0.5675
  102POX    C1F 1554   4.574   5.916   1.766 -0.3786 -0.1296  0.1797
  102POX    C1G 1555   4.637   5.965   1.897 -0.3165  0.2565  0.0080
  102POX    C1H 1556   4.543   5.953   2.017 -0.2386  0.1773  0.0606
  102POX    C1I 1557   4.605   6.037   2.129  0.3544  0.0204 -0.1438
  102POX    C1J 1558   4.533   6.111   2.213  0.5461 -0.3727  0.3792
  102POX    C1K 1559   4.381   6.134   2.212  0.6287  0.2113 -0.3079
  102POX    C1L 1560   4.343   6.281   2.196  0.2067  0.1198 -0.1601
  102POX    C1M 1561   4.190   6.289   2.188  0.1672 -0.1983  0.2592
  102POX    C1N 1562   4.147   6.425   2.134 -0.2676 -0.2910  0.3665
  102POX    C1O 1563   4.008   6.478   2.169 -0.0562 -0.0395  0.8377
  102POX    C1P 1564   3.993   6.526   2.314  0.0168 -0.0057  0.8337
  102POX    C1Q 1565   3.844   6.529   2.350 -0.1748  0.2780  0.0464
  102POX    C1R 1566   3.823   6.571   2.495  0.0405  0.6639 -0.0344
  102POX     CZ 1567   5.373   6.068   1.445 -0.7064 -0.4693  0.1956
  102POX     OZ 1568   5.394   5.981   1.556 -0.4002 -0.0412  0.4767
  102POX    C2A 1569   5.516   5.980   1.608 -0.0398 -0.0305 -0.3539
  102POX    O2A 1570   5.593   6.070   1.574  0.1047  0.0328  0.1257
  102POX    C2B 1571   5.545   5.863   1.693  0.3517  0.0153 -0.4197
  102POX    C2C 1572   5.481   5.868   1.832  0.2841  0.3315 -0.4631
  102POX    C2D 1573   5.527   5.978   1.929 -0.1124  0.4041 -0.3558
  102POX    C2E 1574   5.459   5.995   2.065  0.0455 -0.0496 -0.2174
  102POX    C2F 1575   5.451   5.868   2.150 -0.2659  0.1297  0.0261
  102POX    C2G 1576   5.409   5.874   2.297  0.5843 -0.1865  0.2923
  102POX    C2H 1577   5.406   5.736   2.363 -0.1662 -0.3788 -0.1337
  102POX    C2I 1578   5.404   5.750   2.515 -0.4371 -0.4488 -0.1297
  102POX    C2J 1579   5.433   5.624   2.597  0.3295 -0.2462 -0.0829
  102POX    C2K 1580   5.443   5.646   2.748 -0.0382  0.3426 -0.1408
  102POX    C2L 1581   5.316   5.706   2.808  0.0234  0.0469  0.2946
  102POX    C2M 1582   5.315   5.700   2.961 -0.1121  0.0123  0.2920
  102POX    C2N 1583   5.178   5.645   3.000 -0.0557 -0.6705 -0.4478
  102POX    C2O 1584   5.153   5.656   3.151  0.5857  0.6735 -0.4337
  102POX    C2P 1585   5.003   5.659   3.181  0.5848 -0.2119 -0.3467
  103CHL    CN1 1586   5.826   5.486   0.872 -0.3431  0.5086 -0.1089
  103CHL    CN2 1587   5.877   5.425   0.646 -0.5420  0.0087 -0.1694
  103CHL    CN3 1588   5.818   5.654   0.704 -0.5361  0.6176  0.2221
  103CHL    NTM 1589   5.794   5.512   0.731 -0.0817  0.4635 -0.1762
  103CHL     CB 1590   5.651   5.485   0.709  0.1609 -0.4828 -0.6585
  104PJ2     CA 1591   5.567   5.372   0.770 -0.1894 -0.0590 -0.3503
  104PJ2     OA 1592   5.625   5.242   0.760 -0.2277 -0.0939 -0.1117
  104PJ2      P 1593   5.509   5.131   0.776  0.0991 -0.3523  0.5066
  104PJ2     OB 1594   5.404   5.181   0.685 -0.0559 -0.0494  0.8456
  104PJ2     HB 1595   5.330   5.116   0.668  0.5655 -0.2718 -1.2842
  104PJ2     OG 1596   5.576   5.004   0.740  0.4451 -0.0821  0.1807
  104PJ2     HG 1597   5.670   5.016   0.770 -0.1086 -0.5914  2.3082
  104PJ2     OD 1598   5.473   5.154   0.932 -0.1312  0.3612  0.3542
  105POX     CD 1599   5.525   5.053   1.019  0.4655  0.2431 -0.1274
  105POX     CE 1600   5.515   5.079   1.169 -0.2665  0.2339 -0.1683
  105POX     OE 1601   5.580   4.983   1.253 -0.2811  0.3918  0.0231
  105POX    C1A 1602   5.712   4.984   1.270 -0.3061 -0.1911  0.2720
  105POX    O1A 1603   5.778   5.062   1.203 -0.0738 -0.4070  0.2461
  105POX    C1B 1604   5.755   4.875   1.361 -0.9017 -0.2819  0.4485
  105POX    C1C 1605   5.874   4.913   1.448 -0.2755 -0.0236 -0.5092
  105POX    C1D 1606   5.932   4.804   1.539 -0.4335 -0.0915 -0.4891
  105POX    C1E 1607   5.860   4.818   1.672  0.1465  0.0078 -0.1814
  105POX    C1F 1608   5.937   4.795   1.802 -0.4519  0.3761  0.2481
  105POX    C1G 1609   5.973   4.651   1.840 -0.0989  0.3667 -0.1109
  105POX    C1H 1610   6.025   4.644   1.984 -0.2357  0.2349 -0.0675
  105POX    C1I 1611   6.166   4.699   2.005 -0.1313 -0.2735  0.5811
  105POX    C1J 1612   6.228   4.664   2.118  0.1522 -0.5837  0.3347
  105POX    C1K 1613   6.173   4.576   2.230  0.0125 -0.5409  0.3011
  105POX    C1L 1614   6.274   4.471   2.278  0.6972 -0.3553 -0.6952
  105POX    C1M 1615   6.221   4.363   2.372 -0.0221  0.4036 -0.2125
  105POX    C1N 1616   6.191   4.420   2.511 -0.0587  0.3602 -0.2029
  105POX    C1O 1617   6.324   4.460   2.577 -0.4020  0.2106  0.5883
  105POX    C1P 1618   6.298   4.519   2.716 -0.1611  0.0019  0.7214
  105POX    C1Q 1619   6.420   4.550   2.802  0.2177 -0.7548  0.4654
  105POX    C1R 1620   6.494   4.667   2.738 -0.3659 -0.7850 -0.2711
  105POX     CZ 1621   5.369   5.103   1.207 -0.2124 -0.1297  0.2807
  105POX     OZ 1622   5.332   5.111   1.345 -0.3276  0.2558  0.2278
  105POX    C2A 1623   5.202   5.102   1.371 -0.4663 -0.1632 -0.5856
  105POX    O2A 1624   5.122   5.116   1.279 -0.1569 -0.4231 -0.8941
  105POX    C2B 1625   5.187   5.125   1.517 -0.2226 -0.3005 -0.5379
  105POX    C2C 1626   5.187   5.273   1.556 -0.0517 -0.3735 -0.2622
  105POX    C2D 1627   5.139   5.284   1.701 -0.0064 -0.5771 -0.2309
  105POX    C2E 1628   5.222   5.377   1.790  0.1316 -0.8004 -0.1278
  105POX    C2F 1629   5.211   5.383   1.942  0.1430 -0.8605 -0.1251
  105POX    C2G 1630   5.329   5.467   1.991 -0.7234  0.0163  0.4992
  105POX    C2H 1631   5.442   5.401   2.069 -0.1280  0.7350  0.2616
  105POX    C2I 1632   5.391   5.354   2.206  0.3110 -0.0322  0.1656
  105POX    C2J 1633   5.483   5.296   2.314  0.3362 -1.0062 -0.3619
  105POX    C2K 1634   5.419   5.291   2.453 -0.2512  0.1393 -0.5794
  105POX    C2L 1635   5.306   5.189   2.463 -0.0975 -0.0417 -0.6750
  105POX    C2M 1636   5.223   5.221   2.587  0.3098 -0.4225 -0.3029
  105POX    C2N 1637   5.297   5.205   2.720  0.1804 -0.0591 -0.1873
  105POX    C2O 1638   5.195   5.234   2.831  0.2961 -0.6527  0.0769
  105POX    C2P 1639   5.253   5.190   2.966  0.6277 -0.4528  0.0008
  106CHL    CN1 1640   7.660   1.060   1.129 -0.2275 -0.2407 -0.8968
  106CHL    CN2 1641   7.448   1.123   1.034  0.1618 -0.0577  0.2664
  106CHL    CN3 1642   7.603   1.291   1.051  0.0088  0.6009  0.1421
  106CHL    NTM 1643   7.560   1.167   1.118  0.3073  0.3437 -0.1399
  106CHL     CB 1644   7.497   1.211   1.243 -0.2260 -0.1061 -0.2507
  107PJ2     CA 1645   7.464   1.101   1.344  0.1382 -0.3587 -0.4057
  107PJ2     OA 1646   7.382   0.996   1.291 -0.2019 -0.2349 -0.1284
  107PJ2      P 1647   7.415   0.861   1.373  0.0295  0.0334  0.2280
  107PJ2     OB 1648   7.342   0.755   1.299 -0.1498  0.3850 -0.1089
  107PJ2     HB 1649   7.393   0.673   1.327 -2.6826 -0.8755  1.1835
  107PJ2     OG 1650   7.561   0.842   1.384  0.0020  0.3033  1.1305
  107PJ2     HG 1651   7.604   0.764   1.339  0.2624  0.5367  0.9700
  107PJ2     OD 1652   7.346   0.873   1.518 -0.5659 -0.1438 -0.0359
  108POX     CD 1653   7.355   0.757   1.601 -0.1414  0.0031  0.1259
  108POX     CE 1654   7.293   0.777   1.740 -0.0945 -0.7614  0.2618
  108POX     OE 1655   7.316   0.672   1.834 -0.3408 -0.8226  0.2538
  108POX    C1A 1656   7.425   0.673   1.909 -0.3396  0.5855  0.2650
  108POX    O1A 1657   7.530   0.716   1.861 -0.0924 -0.0240  0.2408
  108POX    C1B 1658   7.426   0.570   2.016  0.2761  0.4712  0.1565
  108POX    C1C 1659   7.343   0.639   2.125  0.2984 -0.0636  0.5159
  108POX    C1D 1660   7.313   0.546   2.242 -0.4056 -0.4214  0.0561
  108POX    C1E 1661   7.264   0.638   2.354  0.0269 -0.0682 -0.0459
  108POX    C1F 1662   7.228   0.556   2.478 -0.1747  0.1861  0.0634
  108POX    C1G 1663   7.190   0.644   2.597 -0.5268  0.1416 -0.0147
  108POX    C1H 1664   7.168   0.569   2.729 -0.1301 -0.7127 -0.4284
  108POX    C1I 1665   7.157   0.668   2.845 -0.0629 -0.6428 -0.4816
  108POX    C1J 1666   7.196   0.626   2.965 -0.4201 -0.4114 -0.2839
  108POX    C1K 1667   7.242   0.482   2.991  0.7165 -0.0500 -0.2759
  108POX    C1L 1668   7.217   0.437   3.135  0.3609  0.3966 -0.1986
  108POX    C1M 1669   7.237   0.288   3.157  0.0454  0.3530 -0.1991
  108POX    C1N 1670   7.242   0.246   3.305  0.2653  0.0194 -0.2986
  108POX    C1O 1671   7.343   0.320   3.393  0.3904 -0.3354 -0.1426
  108POX    C1P 1672   7.305   0.315   3.541  0.0547  0.4661 -0.1966
  108POX    C1Q 1673   7.413   0.369   3.635 -0.0231  0.5158 -0.1365
  108POX    C1R 1674   7.432   0.516   3.597 -0.3644  0.5768 -0.0762
  108POX     CZ 1675   7.145   0.814   1.727  0.0879 -0.1851 -0.2441
  108POX     OZ 1676   7.083   0.863   1.846  0.0053 -0.0087 -0.3589
  108POX    C2A 1677   6.970   0.932   1.839 -0.2766 -0.4299 -0.0085
  108POX    O2A 1678   6.907   0.944   1.734 -0.2863  0.4168  0.0896
  108POX    C2B 1679   6.908   0.983   1.963 -0.0191  0.7221 -0.3391
  108POX    C2C 1680   6.776   0.915   2.003  0.5996 -0.2521  0.1051
  108POX    C2D 1681   6.711   0.977   2.127  0.1682  0.0859 -0.2848
  108POX    C2E 1682   6.560   0.951   2.129  0.3379 -0.9144  0.2087
  108POX    C2F 1683   6.481   1.029   2.235  0.0883 -0.0848 -0.5766
  108POX    C2G 1684   6.496   0.989   2.382 -0.2986 -0.3165 -0.5990
  108POX    C2H 1685   6.412   1.085   2.467  0.2304 -0.8137  0.4934
  108POX    C2I 1686   6.429   1.047   2.614 -0.2710 -0.5049  0.6299
  108POX    C2J 1687   6.353   1.151   2.698  0.5390  0.3035  0.3702
  108POX    C2K 1688   6.334   1.116   2.845 -0.0739  0.4236  0.3187
  108POX    C2L 1689   6.432   1.187   2.938  0.5225 -0.1727  0.1576
  108POX    C2M 1690   6.383   1.152   3.079  0.0526  0.1346  0.0751
  108POX    C2N 1691   6.470   1.225   3.181 -0.0529  0.6274 -0.1852
  108POX    C2O 1692   6.453   1.191   3.329  0.5037  0.1961 -0.2169
  108POX    C2P 1693   6.540   1.280   3.418  0.1847  0.0973  0.1990
  109CHL    CN1 1694   7.522   5.895   1.388 -0.4487 -0.0696 -0.4381
  109CHL    CN2 1695   7.518   6.094   1.475  0.2107  0.0716 -0.2620
  109CHL    CN3 1696   7.312   6.015   1.391  0.0250 -0.0025 -0.0480
  109CHL    NTM 1697   7.456   6.024   1.362 -0.0190  0.1971 -0.2145
  109CHL     CB 1698   7.492   6.057   1.223  1.0433 -0.3789 -0.0864
  110PJ2     CA 1699   7.505   6.203   1.179  0.1356 -0.3791 -0.3769
  110PJ2     OA 1700   7.380   6.272   1.194  0.2965 -0.1570 -0.0427
  110PJ2      P 1701   7.372   6.429   1.160  0.2819 -0.1440  0.0215
  110PJ2     OB 1702   7.503   6.480   1.113  0.0497  0.4574  0.0254
  110PJ2     HB 1703   7.566   6.414   1.152  0.0560  0.1211 -0.5368
  110PJ2     OG 1704   7.250   6.459   1.082  0.0502  0.3429  0.5697
  110PJ2     HG 1705   7.162   6.441   1.127 -0.7568  2.2593 -0.1185
  110PJ2     OD 1706   7.344   6.477   1.311 -0.5527  0.2183 -0.2438
  111POX     CD 1707   7.223   6.437   1.376 -0.2916 -0.7566 -0.3404
  111POX     CE 1708   7.216   6.464   1.526  0.4627 -0.2776 -0.3808
  111POX     OE 1709   7.105   6.395   1.586  0.2121  0.1290 -0.3753
  111POX    C1A 1710   7.137   6.293   1.664  0.3274  0.3321 -0.1561
  111POX    O1A 1711   7.250   6.245   1.661  0.1830 -0.0510  0.3871
  111POX    C1B 1712   7.023   6.215   1.718 -0.0313  0.9108 -0.0701
  111POX    C1C 1713   7.052   6.164   1.859  0.2520 -0.0565 -0.4689
  111POX    C1D 1714   7.033   6.275   1.963 -0.4342 -0.3386 -0.2833
  111POX    C1E 1715   7.081   6.222   2.099 -0.1634  0.3790 -0.0946
  111POX    C1F 1716   7.063   6.320   2.215 -0.3876 -0.0216  0.2114
  111POX    C1G 1717   7.117   6.289   2.354 -0.5182  0.0224  0.2717
  111POX    C1H 1718   7.070   6.387   2.462 -0.2157  0.1972  0.2446
  111POX    C1I 1719   7.161   6.371   2.584  0.1101 -0.4955 -0.0842
  111POX    C1J 1720   7.123   6.402   2.707 -0.2425 -0.2444 -0.2530
  111POX    C1K 1721   6.994   6.475   2.745 -0.0326 -0.1702  0.3330
  111POX    C1L 1722   7.029   6.601   2.824 -0.2674  0.1712 -0.1056
  111POX    C1M 1723   7.049   6.562   2.970 -0.0958  0.1558 -0.1327
  111POX    C1N 1724   7.070   6.682   3.063 -0.2358  0.0601  0.0250
  111POX    C1O 1725   7.060   6.643   3.210 -0.4242  0.1585  0.0375
  111POX    C1P 1726   7.147   6.741   3.288  0.2522 -0.1971 -0.2673
  111POX    C1Q 1727   7.202   6.659   3.405  0.1023  0.2284  0.1054
  111POX    C1R 1728   7.298   6.749   3.483  0.3196  0.1584 -0.0809
  111POX     CZ 1729   7.229   6.615   1.542  0.0342 -0.2960  0.1921
  111POX     OZ 1730   7.189   6.647   1.676 -0.1209 -0.0315  0.0832
  111POX    C2A 1731   7.277   6.675   1.771  0.0426 -0.7155  0.1362
  111POX    O2A 1732   7.394   6.703   1.747  0.0042 -0.4602  0.2433
  111POX    C2B 1733   7.223   6.673   1.909 -0.5179 -0.6079 -0.0828
  111POX    C2C 1734   7.324   6.673   2.023 -0.0086 -0.1005 -0.5307
  111POX    C2D 1735   7.238   6.690   2.148  0.2591 -0.1140 -0.3442
  111POX    C2E 1736   7.341   6.710   2.260 -0.1368 -0.6666  0.1229
  111POX    C2F 1737   7.284   6.756   2.395 -0.0862  0.1260 -0.1207
  111POX    C2G 1738   7.394   6.733   2.499  0.0911  0.3824 -0.2500
  111POX    C2H 1739   7.356   6.792   2.635  0.1578  0.5744 -0.3145
  111POX    C2I 1740   7.472   6.769   2.731 -0.4712 -0.0893  0.3009
  111POX    C2J 1741   7.456   6.834   2.869  0.3684 -0.0701  0.3961
  111POX    C2K 1742   7.583   6.824   2.953  0.4915  0.0553  0.2258
  111POX    C2L 1743   7.638   6.685   2.985 -0.0741 -0.2427 -0.0978
  111POX    C2M 1744   7.537   6.602   3.066 -0.2377  0.2053  0.1588
  111POX    C2N 1745   7.566   6.453   3.047 -0.0891  0.2130  0.3161
  111POX    C2O 1746   7.545   6.412   2.901 -0.0791 -0.2948  0.4588
  111POX    C2P 1747   7.428   6.314   2.901 -0.1968 -0.1638 -0.5279
  112CHL    CN1 1748   6.899   7.598   0.728  0.0847 -0.2395  0.4337
  112CHL    CN2 1749   7.019   7.774   0.822  0.6193 -0.7614 -0.0567
  112CHL    CN3 1750   6.885   7.643   0.969 -0.0304  0.5382  0.0424
  112CHL    NTM 1751   6.892   7.700   0.834  0.0043  0.2764 -0.0660
  112CHL     CB 1752   6.783   7.796   0.813 -0.3836 -0.1103  0.1610
  113PJ2     CA 1753   6.637   7.751   0.819 -0.3740 -0.2854 -0.7308
  113PJ2     OA 1754   6.602   7.689   0.943 -0.3520  0.5747 -0.2880
  113PJ2      P 1755   6.474   7.593   0.925 -0.1180  0.1438  0.3034
  113PJ2     OB 1756   6.356   7.675   0.890 -0.6210 -0.5685  0.3172
  113PJ2     HB 1757   6.360   7.727   0.805 -3.5905  2.1349  1.6022
  113PJ2     OG 1758   6.529   7.484   0.841 -0.5055 -0.0596  0.3133
  113PJ2     HG 1759   6.617   7.472   0.886 -1.5236 -2.5200  1.8879
  113PJ2     OD 1760   6.481   7.545   1.078 -0.0309 -0.3666  0.1395
  114POX     CD 1761   6.573   7.444   1.122  0.3380 -0.1197 -0.0668
  114POX     CE 1762   6.575   7.438   1.274 -0.3436 -0.0138 -0.0476
  114POX     OE 1763   6.709   7.396   1.301 -0.1747  0.1000 -0.7064
  114POX    C1A 1764   6.790   7.488   1.355 -0.1140 -0.1223 -0.4146
  114POX    O1A 1765   6.751   7.603   1.372  0.1342 -0.1177  0.1215
  114POX    C1B 1766   6.925   7.439   1.390  0.0785  0.3842 -0.4537
  114POX    C1C 1767   7.024   7.550   1.427  0.2258  0.2616 -0.4766
  114POX    C1D 1768   7.161   7.486   1.445  0.0551 -0.1132 -0.5039
  114POX    C1E 1769   7.271   7.579   1.497  0.3356 -0.7126  0.0005
  114POX    C1F 1770   7.397   7.496   1.515  0.3206 -0.7259  0.0416
  114POX    C1G 1771   7.472   7.554   1.635 -0.1659 -0.0296  0.0128
  114POX    C1H 1772   7.395   7.522   1.763 -0.5396  0.0263 -0.1974
  114POX    C1I 1773   7.422   7.635   1.862 -0.1163 -0.2199 -0.0254
  114POX    C1J 1774   7.346   7.663   1.968 -0.0531  0.0753 -0.0573
  114POX    C1K 1775   7.211   7.596   1.991 -0.1820  0.1873 -0.4675
  114POX    C1L 1776   7.092   7.663   2.060 -0.3137 -0.3752 -0.1340
  114POX    C1M 1777   7.103   7.662   2.213  0.8440  0.3753 -0.1992
  114POX    C1N 1778   6.985   7.731   2.280 -0.0593 -0.6671 -0.6805
  114POX    C1O 1779   6.987   7.729   2.433 -0.0248  0.1486 -0.6633
  114POX    C1P 1780   7.089   7.825   2.495 -0.3794  0.2004 -0.1484
  114POX    C1Q 1781   7.078   7.815   2.647  0.4577  0.5100 -0.0615
  114POX    C1R 1782   7.151   7.692   2.699  0.2765  0.3531 -0.1789
  114POX     CZ 1783   6.464   7.342   1.318 -0.1077 -0.1851  0.1793
  114POX     OZ 1784   6.458   7.317   1.459  0.0608 -0.6246  0.1088
  114POX    C2A 1785   6.349   7.261   1.511 -0.5869  0.5157  0.0093
  114POX    O2A 1786   6.272   7.198   1.439 -0.2237  0.9391 -0.7651
  114POX    C2B 1787   6.350   7.262   1.658 -0.3547 -0.0069  0.0148
  114POX    C2C 1788   6.432   7.145   1.712  0.3056  0.3043 -0.3001
  114POX    C2D 1789   6.388   7.106   1.854  0.6183  0.4950 -0.1487
  114POX    C2E 1790   6.502   7.022   1.911 -0.2080 -0.6174 -0.1067
  114POX    C2F 1791   6.458   6.990   2.054 -0.7713 -0.0495 -0.1496
  114POX    C2G 1792   6.455   7.116   2.141  1.4584 -0.0372 -0.0213
  114POX    C2H 1793   6.399   7.088   2.281  0.7231  0.5914 -0.1826
  114POX    C2I 1794   6.347   7.206   2.363 -0.1577 -0.2673  0.5233
  114POX    C2J 1795   6.307   7.167   2.506 -0.2967  0.2780  0.6366
  114POX    C2K 1796   6.240   7.281   2.582 -0.5782  0.3503  0.2842
  114POX    C2L 1797   6.216   7.224   2.722  0.1977 -0.4853  0.0830
  114POX    C2M 1798   6.130   7.303   2.821 -0.0850 -0.5238 -0.1338
  114POX    C2N 1799   6.078   7.207   2.929  0.5099 -0.4722  0.2014
  114POX    C2O 1800   5.963   7.273   3.005  0.3553 -0.2617 -0.2097
  114POX    C2P 1801   5.910   7.170   3.105  0.0506  0.3024  0.2183
  115CHL    CN1 1802   7.088   1.836   0.743 -0.2890  0.1804  0.1831
  115CHL    CN2 1803   7.212   1.788   0.946 -0.0836 -0.0517 -0.1938
  115CHL    CN3 1804   7.040   1.641   0.864 -0.1457  0.0545 -1.2289
  115CHL    NTM 1805   7.081   1.782   0.880 -0.2284 -0.0552  0.0928
  115CHL     CB 1806   6.974   1.852   0.952 -0.6017 -0.0824 -0.4277
  116PJ2     CA 1807   7.000   2.001   0.976  0.9373 -0.4421  0.2546
  116PJ2     OA 1808   7.102   2.053   1.062  0.9266  0.0844 -0.0505
  116PJ2      P 1809   7.081   2.213   1.070  0.0199 -0.0244 -0.1823
  116PJ2     OB 1810   7.203   2.283   1.118 -0.2162  0.1465  0.1711
  116PJ2     HB 1811   7.244   2.344   1.050 -4.1328  2.6622 -0.2563
  116PJ2     OG 1812   7.031   2.259   0.938  0.0279 -0.1811 -0.2401
  116PJ2     HG 1813   6.988   2.181   0.892  1.9924 -0.4717 -1.7398
  116PJ2     OD 1814   6.953   2.226   1.167 -0.2010  0.1828 -0.4999
  117POX     CD 1815   6.971   2.269   1.302 -0.5176 -0.5195 -0.2340
  117POX     CE 1816   6.829   2.295   1.351 -0.3290 -0.1660  0.1262
  117POX     OE 1817   6.816   2.407   1.439 -0.6316 -0.1436  0.0546
  117POX    C1A 1818   6.699   2.469   1.431 -0.3471  0.3476 -0.3965
  117POX    O1A 1819   6.637   2.464   1.325 -0.2815  0.8839 -0.4627
  117POX    C1B 1820   6.666   2.559   1.544  1.0306  0.5052 -0.1103
  117POX    C1C 1821   6.586   2.684   1.508  0.0094 -0.2144 -0.3811
  117POX    C1D 1822   6.509   2.736   1.629 -0.3225 -0.3799 -0.5210
  117POX    C1E 1823   6.429   2.627   1.701  0.2016 -0.5570 -0.2037
  117POX    C1F 1824   6.349   2.685   1.818  0.8065  0.0204 -0.0704
  117POX    C1G 1825   6.431   2.732   1.938  0.3412  0.5287  0.0486
  117POX    C1H 1826   6.350   2.793   2.053  0.0995  0.0045  0.1560
  117POX    C1I 1827   6.262   2.695   2.131 -0.2361  0.1400 -0.0487
  117POX    C1J 1828   6.168   2.709   2.225 -0.1652 -0.2809  0.0873
  117POX    C1K 1829   6.130   2.849   2.272  0.4765 -0.0652 -0.0256
  117POX    C1L 1830   6.036   2.862   2.392  0.3702  0.5296 -0.1723
  117POX    C1M 1831   5.938   2.979   2.376 -0.0983  0.0815 -0.5899
  117POX    C1N 1832   5.869   3.009   2.509  0.0697 -0.2518 -0.4265
  117POX    C1O 1833   5.747   3.099   2.487 -0.0896 -0.3546  0.0291
  117POX    C1P 1834   5.686   3.153   2.617 -0.1302 -0.6352  0.1275
  117POX    C1Q 1835   5.579   3.257   2.582 -0.2784 -0.8778 -0.1479
  117POX    C1R 1836   5.472   3.194   2.492 -0.2467 -0.0921 -0.7439
  117POX     CZ 1837   6.778   2.161   1.405 -0.3518 -0.1252  0.2059
  117POX     OZ 1838   6.824   2.098   1.525 -0.3944 -0.2509  0.1549
  117POX    C2A 1839   6.785   1.973   1.549  0.0961 -0.4217  0.0718
  117POX    O2A 1840   6.707   1.921   1.470 -0.3400  0.2884  0.0314
  117POX    C2B 1841   6.864   1.920   1.663 -0.0355  0.2614  0.4853
  117POX    C2C 1842   6.787   1.875   1.788  0.1173 -0.3858  0.3499
  117POX    C2D 1843   6.874   1.837   1.907 -0.1575 -0.6402  0.4688
  117POX    C2E 1844   6.780   1.773   2.010 -0.2325 -0.2059  0.6748
  117POX    C2F 1845   6.721   1.884   2.097 -0.5579  0.3084 -0.1872
  117POX    C2G 1846   6.818   1.938   2.202  0.3502  0.9498 -1.3356
  117POX    C2H 1847   6.756   2.045   2.292  0.1851 -0.2861  0.0604
  117POX    C2I 1848   6.857   2.121   2.378  0.1952 -0.0497 -0.1598
  117POX    C2J 1849   6.789   2.202   2.488  0.5494  0.1141 -0.0616
  117POX    C2K 1850   6.882   2.263   2.593  0.3817  0.8322 -0.3280
  117POX    C2L 1851   6.809   2.379   2.662 -0.1048  0.3872 -0.0849
  117POX    C2M 1852   6.869   2.427   2.794  0.1242  0.4341 -0.2041
  117POX    C2N 1853   6.783   2.526   2.873 -0.2960 -0.2462  0.2096
  117POX    C2O 1854   6.867   2.570   2.994 -0.3862  0.5008  0.0071
  117POX    C2P 1855   6.842   2.468   3.105  0.2000  0.4991  0.1369
  118CHL    CN1 1856   4.151   6.402   0.678 -0.3020 -0.4711  0.4300
  118CHL    CN2 1857   4.351   6.268   0.616  0.3190 -0.2626  0.8483
  118CHL    CN3 1858   4.364   6.477   0.724 -0.7640  0.6194  0.1871
  118CHL    NTM 1859   4.284   6.353   0.716 -0.0340  0.1353  0.2799
  118CHL     CB 1860   4.281   6.286   0.847  0.3896  0.2439  0.3469
  119PJ2     CA 1861   4.204   6.342   0.967 -0.1636 -0.1390  0.1722
  119PJ2     OA 1862   4.278   6.456   1.010 -0.0542  0.0105 -0.4070
  119PJ2      P 1863   4.206   6.574   1.093  0.2170 -0.1811  0.1025
  119PJ2     OB 1864   4.293   6.692   1.078  0.0609 -0.1389 -0.5137
  119PJ2     HB 1865   4.386   6.662   1.058  0.8860  1.7934  0.0805
  119PJ2     OG 1866   4.060   6.583   1.066  0.1766 -0.2033  0.3142
  119PJ2     HG 1867   4.026   6.512   1.004  0.2862 -1.3042  1.4577
  119PJ2     OD 1868   4.219   6.513   1.241 -0.1547 -0.3228  0.0771
  120POX     CD 1869   4.353   6.502   1.290  0.0505 -0.3981 -0.4957
  120POX     CE 1870   4.377   6.462   1.436 -0.1698 -0.3656 -0.4505
  120POX     OE 1871   4.514   6.451   1.475 -0.3865 -0.0943  0.4002
  120POX    C1A 1872   4.571   6.561   1.525 -0.3647  0.0099  0.1515
  120POX    O1A 1873   4.528   6.670   1.488  0.2421 -0.0028 -0.6009
  120POX    C1B 1874   4.702   6.540   1.589 -0.2506  0.2322 -0.0114
  120POX    C1C 1875   4.722   6.595   1.731  0.0976  0.2619 -0.0707
  120POX    C1D 1876   4.612   6.555   1.829  0.4835 -0.1672  0.1876
  120POX    C1E 1877   4.648   6.597   1.972  0.3443 -0.0039  0.1743
  120POX    C1F 1878   4.720   6.489   2.052  0.3114  0.1999  0.4802
  120POX    C1G 1879   4.733   6.541   2.196  0.0029  0.3736  0.4441
  120POX    C1H 1880   4.744   6.420   2.288  0.3662  0.2747  0.2724
  120POX    C1I 1881   4.767   6.465   2.432  0.2000  0.7338  0.1562
  120POX    C1J 1882   4.774   6.380   2.534 -0.2330  0.2790 -0.1925
  120POX    C1K 1883   4.750   6.229   2.540  0.3369  0.1862 -0.1904
  120POX    C1L 1884   4.605   6.190   2.569  0.1687  0.6504 -0.3967
  120POX    C1M 1885   4.601   6.038   2.588 -0.4124  0.7604  0.3699
  120POX    C1N 1886   4.462   5.991   2.632  0.0256  0.1388  1.1294
  120POX    C1O 1887   4.446   5.839   2.626 -0.2741  0.1979  0.1468
  120POX    C1P 1888   4.476   5.791   2.484 -0.3814  0.1903  0.1273
  120POX    C1Q 1889   4.472   5.638   2.485 -0.5383  0.1946  0.1334
  120POX    C1R 1890   4.506   5.583   2.347  0.2911 -0.7543  0.6991
  120POX     CZ 1891   4.302   6.330   1.457  0.7578 -0.9040 -0.4595
  120POX     OZ 1892   4.272   6.286   1.590  0.1409 -0.4953 -0.4594
  120POX    C2A 1893   4.203   6.174   1.610  0.0166 -0.3406  0.0068
  120POX    O2A 1894   4.168   6.108   1.512 -0.0791 -0.3692  0.0607
  120POX    C2B 1895   4.184   6.138   1.752 -0.0824 -0.2067  0.0271
  120POX    C2C 1896   4.136   5.994   1.773  0.0427 -0.3037 -0.3458
  120POX    C2D 1897   4.147   5.945   1.917 -0.4281  0.4388 -0.0481
  120POX    C2E 1898   4.081   5.809   1.944  0.2944  0.1126  0.1284
  120POX    C2F 1899   4.108   5.755   2.084  0.8706  0.2981  0.0920
  120POX    C2G 1900   4.053   5.838   2.200  0.1199  0.0421 -0.0714
  120POX    C2H 1901   4.087   5.771   2.334  0.4235  0.0910 -0.1246
  120POX    C2I 1902   4.015   5.858   2.437  0.1833  0.0592 -0.2651
  120POX    C2J 1903   4.048   5.803   2.575  0.1301  0.0653 -0.2506
  120POX    C2K 1904   3.976   5.882   2.684  0.2119 -0.3590  0.1178
  120POX    C2L 1905   4.058   6.008   2.714  0.1203 -0.3196  0.2009
  120POX    C2M 1906   3.982   6.107   2.803  0.9302 -0.1166  0.6716
  120POX    C2N 1907   4.073   6.226   2.835  0.5241  0.2414  0.5100
  120POX    C2O 1908   4.085   6.336   2.730 -0.2219 -0.1032  0.0592
  120POX    C2P 1909   4.180   6.448   2.772 -0.5439  0.1984 -0.0072
  121CHL    CN1 1910   5.187   6.562   0.768 -0.4196  0.3875 -0.5690
  121CHL    CN2 1911   5.360   6.687   0.678 -0.1861 -0.8242  0.0638
  121CHL    CN3 1912   5.226   6.795   0.833 -0.3556 -0.2565  0.2086
  121CHL    NTM 1913   5.286   6.664   0.803 -0.1239 -0.1555  0.2261
  121CHL     CB 1914   5.367   6.609   0.912  0.7173 -0.0112 -0.3188
  122PJ2     CA 1915   5.498   6.675   0.956  0.4011  0.2850  0.1886
  122PJ2     OA 1916   5.493   6.815   0.985  0.2287  0.2943  0.1090
  122PJ2      P 1917   5.641   6.878   0.993  0.4534 -0.2177  0.0271
  122PJ2     OB 1918   5.708   6.810   0.881  0.0615 -0.1059 -0.2772
  122PJ2     HB 1919   5.658   6.724   0.872 -2.7662  1.3748  0.2950
  122PJ2     OG 1920   5.623   7.024   1.012  0.2532 -0.2162 -0.1707
  122PJ2     HG 1921   5.540   7.033   1.068 -0.1628  0.9600 -0.9373
  122PJ2     OD 1922   5.715   6.819   1.123  0.0451 -0.6302  0.0743
  123POX     CD 1923   5.699   6.900   1.240  0.2277 -0.1756 -0.2126
  123POX     CE 1924   5.636   6.834   1.363  0.3155  0.1642  0.0153
  123POX     OE 1925   5.624   6.937   1.460 -0.1671  0.5087 -0.4056
  123POX    C1A 1926   5.510   7.000   1.488 -0.3697  0.0770 -0.2590
  123POX    O1A 1927   5.417   6.981   1.409 -0.5674 -0.1285  0.0184
  123POX    C1B 1928   5.512   7.100   1.597 -0.4605 -0.6107  0.3871
  123POX    C1C 1929   5.558   7.035   1.727  0.2332 -0.2869  0.3122
  123POX    C1D 1930   5.474   6.925   1.793  0.0315 -0.5705 -0.4117
  123POX    C1E 1931   5.544   6.864   1.914 -0.3504  0.1544  0.1801
  123POX    C1F 1932   5.442   6.762   1.964 -0.4040  0.2045  0.1725
  123POX    C1G 1933   5.488   6.676   2.082  0.0609 -0.2273 -0.3176
  123POX    C1H 1934   5.492   6.752   2.215 -0.0265 -0.7679 -0.0004
  123POX    C1I 1935   5.545   6.663   2.327  0.1720 -0.6926 -0.0335
  123POX    C1J 1936   5.473   6.636   2.436  0.4607  0.5338  0.4755
  123POX    C1K 1937   5.346   6.711   2.474  0.3784  0.1435  0.9763
  123POX    C1L 1938   5.231   6.616   2.510  0.1761 -0.1792 -0.4913
  123POX    C1M 1939   5.131   6.696   2.594  0.4278 -0.0273 -0.3381
  123POX    C1N 1940   5.189   6.718   2.735  0.0178 -0.4679 -0.1001
  123POX    C1O 1941   5.179   6.592   2.822  0.0366 -0.1204  0.4055
  123POX    C1P 1942   5.283   6.608   2.933  0.2531  0.3341  0.1438
  123POX    C1Q 1943   5.262   6.507   3.047 -0.0705  0.3211  0.0752
  123POX    C1R 1944   5.364   6.528   3.159  0.3581 -0.4229 -0.1728
  123POX     CZ 1945   5.719   6.712   1.406  0.1143  0.0905  0.1974
  123POX     OZ 1946   5.677   6.634   1.518  0.1188 -0.6818 -0.3364
  123POX    C2A 1947   5.756   6.537   1.563 -0.0436 -0.7584 -0.2173
  123POX    O2A 1948   5.870   6.514   1.524  0.1467  0.0376 -0.1366
  123POX    C2B 1949   5.705   6.452   1.674 -0.3224 -0.2814  0.0210
  123POX    C2C 1950   5.792   6.461   1.799 -0.0031 -0.6904 -0.1702
  123POX    C2D 1951   5.756   6.361   1.910  0.2058 -0.2321  0.3146
  123POX    C2E 1952   5.835   6.402   2.035  0.1564  0.4407  0.1263
  123POX    C2F 1953   5.861   6.290   2.135 -0.1346  0.0084 -0.2743
  123POX    C2G 1954   5.727   6.236   2.186  0.0292 -0.0661  0.0779
  123POX    C2H 1955   5.749   6.164   2.320  0.0974  0.0499  0.1291
  123POX    C2I 1956   5.803   6.021   2.318 -0.2186 -0.0690 -0.1225
  123POX    C2J 1957   5.809   5.978   2.464 -0.2914  0.0332 -0.0899
  123POX    C2K 1958   5.852   5.832   2.477  0.6768  0.3328  0.1110
  123POX    C2L 1959   5.853   5.809   2.628  0.2175  0.6024  0.1530
  123POX    C2M 1960   5.974   5.869   2.700  0.5411 -0.2306  0.3124
  123POX    C2N 1961   5.985   5.820   2.844  0.0679 -0.1952  0.3620
  123POX    C2O 1962   5.877   5.875   2.937 -0.2010  0.1020 -0.1206
  123POX    C2P 1963   5.902   6.017   2.987  0.6096 -0.0645 -0.0418
  124CHL    CN1 1964   4.280   0.241   1.137  0.3551  0.0617  0.5171
  124CHL    CN2 1965   4.034   0.217   1.129 -0.2275  0.6830 -0.5105
  124CHL    CN3 1966   4.135   0.419   1.078 -0.0553  0.0400  0.4672
  124CHL    NTM 1967   4.149   0.301   1.165  0.1841 -0.1502  0.1736
  124CHL     CB 1968   4.150   0.337   1.307  0.1168  0.1154  0.1076
  125PJ2     CA 1969   4.024   0.403   1.365  0.1355  0.3445 -0.1096
  125PJ2     OA 1970   3.906   0.322   1.362  0.3303  0.0222  0.5998
  125PJ2      P 1971   3.774   0.408   1.396  0.1729 -0.1642  0.4627
  125PJ2     OB 1972   3.791   0.541   1.333  0.2889 -0.3847  0.0231
  125PJ2     HB 1973   3.790   0.533   1.234  3.1888 -3.6754  0.0696
  125PJ2     OG 1974   3.667   0.313   1.360  0.7649 -0.5178 -0.3877
  125PJ2     HG 1975   3.702   0.226   1.324  1.4022  0.7453 -3.0320
  125PJ2     OD 1976   3.798   0.424   1.554  0.3598  0.5426  0.3670
  126POX     CD 1977   3.685   0.444   1.640  0.0046  0.1934 -0.0132
  126POX     CE 1978   3.721   0.433   1.788  0.1364 -0.3739 -0.0851
  126POX     OE 1979   3.612   0.404   1.876  0.2385 -0.1748  0.1109
  126POX    C1A 1980   3.619   0.294   1.952 -0.9872 -0.4243 -0.1055
  126POX    O1A 1981   3.691   0.201   1.917 -0.4669 -0.2331  0.4290
  126POX    C1B 1982   3.511   0.301   2.052 -0.8718 -0.1953  0.0054
  126POX    C1C 1983   3.563   0.349   2.187  0.3344 -0.1986 -0.4486
  126POX    C1D 1984   3.652   0.243   2.252 -0.2451 -0.3605  0.0967
  126POX    C1E 1985   3.575   0.158   2.353 -0.0829 -0.3784  0.2064
  126POX    C1F 1986   3.661   0.046   2.411 -0.0481 -0.4359  0.0451
  126POX    C1G 1987   3.588  -0.026   2.525 -0.4301 -0.6171 -0.3145
  126POX    C1H 1988   3.681  -0.114   2.607 -0.2594 -0.1779 -0.0346
  126POX    C1I 1989   3.595  -0.179   2.716 -0.5890  0.2671 -0.0272
  126POX    C1J 1990   3.631  -0.204   2.842  0.2744  0.2322 -0.2744
  126POX    C1K 1991   3.768  -0.170   2.901  0.1706  0.2655 -0.0511
  126POX    C1L 1992   3.783  -0.217   3.046 -0.2137  0.5196  0.0720
  126POX    C1M 1993   3.907  -0.167   3.120 -0.3248  0.1092  0.5392
  126POX    C1N 1994   3.908  -0.016   3.141 -0.0915  0.1255  0.4140
  126POX    C1O 1995   4.000   0.057   3.240 -0.1573  0.3602  0.3021
  126POX    C1P 1996   4.150   0.036   3.217 -0.3680 -0.4872 -0.3665
  126POX    C1Q 1997   4.233   0.103   3.327 -0.4286 -0.4393 -0.3501
  126POX    C1R 1998   4.374   0.043   3.330 -0.3103 -0.1377  1.1078
  126POX     CZ 1999   3.815   0.548   1.827 -0.2623 -0.2395  0.5108
  126POX     OZ 2000   3.856   0.559   1.963  0.3597  0.1698  0.2967
  126POX    C2A 2001   3.900   0.676   2.007 -0.5456  0.4508  0.4762
  126POX    O2A 2002   3.903   0.780   1.942  0.6322  0.1335  0.0058
  126POX    C2B 2003   3.957   0.665   2.143  0.2399 -0.0382  0.1135
  126POX    C2C 2004   4.021   0.797   2.186  0.6339 -0.1384 -0.1622
  126POX    C2D 2005   4.057   0.802   2.335 -0.2102 -0.1678  0.0453
  126POX    C2E 2006   4.125   0.934   2.371 -0.3080 -0.1936  0.3262
  126POX    C2F 2007   4.214   0.929   2.496  0.2995 -0.1391 -0.1001
  126POX    C2G 2008   4.115   0.958   2.609 -0.2767 -0.3727 -0.5397
  126POX    C2H 2009   4.054   1.097   2.626  0.2333 -0.2088 -0.0310
  126POX    C2I 2010   3.949   1.101   2.737  0.1480 -0.4838 -0.1017
  126POX    C2J 2011   4.017   1.081   2.872 -0.0014  0.1764  0.0751
  126POX    C2K 2012   3.917   1.040   2.980 -0.0127  0.4332  0.1624
  126POX    C2L 2013   4.006   0.993   3.095  0.0933  0.1514 -0.0335
  126POX    C2M 2014   3.930   0.979   3.227  0.1750 -0.4571 -0.0482
  126POX    C2N 2015   3.825   0.869   3.210 -0.5617  0.2290 -0.0273
  126POX    C2O 2016   3.732   0.845   3.329 -0.0859  0.0661  0.3165
  126POX    C2P 2017   3.618   0.948   3.331  0.2808  0.4807 -0.0951
  127CHL    CN1 2018   3.782   1.786   0.920 -0.4840  0.3321  0.4486
  127CHL    CN2 2019   3.986   1.691   0.922  0.5465  0.5983 -0.0522
  127CHL    CN3 2020   3.803   1.554   0.992  0.0749  0.3947 -0.5235
  127CHL    NTM 2021   3.860   1.689   0.999  0.3307  0.2804 -0.4057
  127CHL     CB 2022   3.885   1.743   1.134 -0.0621 -0.6061  0.0252
  128PJ2     CA 2023   3.987   1.699   1.239 -0.4310 -0.2145  0.5466
  128PJ2     OA 2024   4.124   1.696   1.199 -0.4381 -0.1840  0.5210
  128PJ2      P 2025   4.212   1.594   1.287  0.2693  0.0586  0.1024
  128PJ2     OB 2026   4.125   1.475   1.301 -0.0587  0.1869 -0.7464
  128PJ2     HB 2027   4.166   1.415   1.370  0.3345  0.8687 -0.3865
  128PJ2     OG 2028   4.346   1.584   1.225  0.1682 -0.0369 -0.1053
  128PJ2     HG 2029   4.383   1.677   1.232  2.0772 -0.7823  0.3014
  128PJ2     OD 2030   4.233   1.651   1.436  0.2539  0.4233 -0.0338
  129POX     CD 2031   4.331   1.577   1.509  0.2719  0.2531 -0.2293
  129POX     CE 2032   4.368   1.615   1.652 -0.3725  0.1296 -0.0316
  129POX     OE 2033   4.421   1.508   1.731  0.1582  0.0965 -0.4331
  129POX    C1A 2034   4.542   1.465   1.696  0.1623  0.0097 -0.3124
  129POX    O1A 2035   4.593   1.494   1.588 -0.1317  0.1571 -0.4122
  129POX    C1B 2036   4.589   1.385   1.811 -0.0005  0.5133  0.1113
  129POX    C1C 2037   4.651   1.472   1.920 -0.4451  0.4069  0.4523
  129POX    C1D 2038   4.567   1.564   2.009 -0.3968  0.1347  0.7830
  129POX    C1E 2039   4.644   1.660   2.100  0.2321  0.2500  0.1376
  129POX    C1F 2040   4.738   1.587   2.197 -0.0761 -0.3626 -0.0155
  129POX    C1G 2041   4.668   1.534   2.322  0.8331  0.1767  0.7331
  129POX    C1H 2042   4.644   1.650   2.419  0.8719  0.3373  0.5520
  129POX    C1I 2043   4.621   1.594   2.560  0.1441 -0.0760  0.2745
  129POX    C1J 2044   4.652   1.670   2.665  0.6251 -0.1096  0.1606
  129POX    C1K 2045   4.711   1.809   2.644  0.1458  0.1369  0.4374
  129POX    C1L 2046   4.795   1.840   2.768  0.1955  0.5092  0.3108
  129POX    C1M 2047   4.703   1.846   2.890 -0.3939 -0.8008 -0.0555
  129POX    C1N 2048   4.788   1.884   3.011 -0.3112 -0.1666 -0.3049
  129POX    C1O 2049   4.718   1.869   3.147 -0.1343  0.0007 -0.1962
  129POX    C1P 2050   4.784   1.955   3.255  0.3042 -0.9731  0.3243
  129POX    C1Q 2051   4.707   1.935   3.385 -0.1026  0.4277  0.3227
  129POX    C1R 2052   4.762   1.998   3.513  0.0846  0.0732  0.4184
  129POX     CZ 2053   4.234   1.658   1.712 -0.2877  0.5511 -0.1447
  129POX     OZ 2054   4.252   1.728   1.836  0.2582 -0.4517  0.3521
  129POX    C2A 2055   4.155   1.720   1.926 -0.1171  0.1899  0.0083
  129POX    O2A 2056   4.080   1.622   1.920 -0.1348  0.2287 -0.4278
  129POX    C2B 2057   4.158   1.820   2.036  0.1311 -0.0167  0.1876
  129POX    C2C 2058   4.256   1.769   2.142  0.0760 -0.3775  0.0658
  129POX    C2D 2059   4.230   1.858   2.264 -0.1050 -0.4123  0.0528
  129POX    C2E 2060   4.266   2.006   2.264 -0.1864 -0.3919 -0.3832
  129POX    C2F 2061   4.216   2.066   2.396  0.6066 -0.3493 -0.0966
  129POX    C2G 2062   4.302   2.032   2.517  0.2405 -0.7144  0.0630
  129POX    C2H 2063   4.269   2.132   2.628  0.6645 -0.5422  0.0368
  129POX    C2I 2064   4.360   2.121   2.750 -0.0740 -0.4746  0.5998
  129POX    C2J 2065   4.316   2.205   2.870 -0.4303  0.1846  0.0177
  129POX    C2K 2066   4.402   2.176   2.993 -0.4206 -0.4652 -0.1399
  129POX    C2L 2067   4.361   2.044   3.060  0.0827 -0.3129  0.4811
  129POX    C2M 2068   4.358   2.032   3.213  0.1571 -0.0340  0.5040
  129POX    C2N 2069   4.301   1.898   3.257 -0.1773 -0.1482 -0.2511
  129POX    C2O 2070   4.259   1.893   3.404 -0.0724  0.0734 -0.2132
  129POX    C2P 2071   4.216   1.749   3.437 -0.1107  0.0240 -0.4817
  130CHL    CN1 2072   5.381   8.638   1.493  0.0703 -0.3084 -0.1836
  130CHL    CN2 2073   5.239   8.459   1.566 -0.4065 -0.0274  0.0059
  130CHL    CN3 2074   5.298   8.621   1.718 -0.0480 -0.0254  0.0993
  130CHL    NTM 2075   5.265   8.604   1.576  0.1899 -0.1349  0.0571
  130CHL     CB 2076   5.144   8.677   1.535  0.2394 -0.2075 -0.2250
  131PJ2     CA 2077   5.125   8.828   1.554 -0.6500 -0.2968 -0.3683
  131PJ2     OA 2078   5.231   8.903   1.493 -0.1561  0.0258  0.8509
  131PJ2      P 2079   5.203   9.059   1.520  0.0572  0.2644 -0.2484
  131PJ2     OB 2080   5.310   9.116   1.436  0.3113  0.5104  0.2367
  131PJ2     HB 2081   5.355   9.043   1.383 -3.5131 -1.8437 -0.0914
  131PJ2     OG 2082   5.062   9.096   1.495 -0.1145  0.1170  0.4940
  131PJ2     HG 2083   5.038   9.068   1.402  2.9646  0.3780 -0.4935
  131PJ2     OD 2084   5.241   9.075   1.676 -0.1767 -0.2498 -0.1388
  132POX     CD 2085   5.378   9.099   1.708 -0.2991  0.4741 -0.1351
  132POX     CE 2086   5.402   9.105   1.859 -0.0442  0.0183 -0.1542
  132POX     OE 2087   5.339   9.012   1.946  0.2918 -0.0085  0.0604
  132POX    C1A 2088   5.397   8.893   1.961  0.3741  0.0491  0.2030
  132POX    O1A 2089   5.489   8.861   1.886 -0.1246  0.5471 -0.6264
  132POX    C1B 2090   5.352   8.817   2.080 -0.2989 -0.3696 -0.3133
  132POX    C1C 2091   5.437   8.691   2.102 -0.1031 -0.1328  0.3089
  132POX    C1D 2092   5.388   8.606   2.219  0.0194 -0.1464  0.3510
  132POX    C1E 2093   5.476   8.484   2.247  0.1425 -0.2171 -0.3177
  132POX    C1F 2094   5.422   8.419   2.374  0.0455 -0.0988 -0.2982
  132POX    C1G 2095   5.512   8.446   2.494 -0.1510 -0.4689 -0.0629
  132POX    C1H 2096   5.456   8.382   2.621 -0.3141  0.3965  0.3102
  132POX    C1I 2097   5.568   8.400   2.724 -0.1361 -0.5872  0.3012
  132POX    C1J 2098   5.569   8.381   2.856 -0.3071  0.3292  0.4427
  132POX    C1K 2099   5.438   8.334   2.920 -0.2240 -0.0079  0.3629
  132POX    C1L 2100   5.428   8.345   3.072  0.5808 -0.0483  0.4260
  132POX    C1M 2101   5.294   8.301   3.132  0.5943  0.0946  0.5606
  132POX    C1N 2102   5.224   8.425   3.188 -0.2355 -0.1586  0.0907
  132POX    C1O 2103   5.093   8.384   3.256 -0.3158  0.0273  0.0497
  132POX    C1P 2104   4.997   8.333   3.148 -0.0401  0.5217 -0.4319
  132POX    C1Q 2105   4.881   8.250   3.202  0.5918 -0.1256 -0.0551
  132POX    C1R 2106   4.764   8.329   3.263  0.7539  0.3971 -0.4157
  132POX     CZ 2107   5.361   9.249   1.892 -0.0390 -0.1359  0.5212
  132POX     OZ 2108   5.390   9.307   2.020  0.4163 -0.0908  0.4000
  132POX    C2A 2109   5.307   9.284   2.121  0.0848 -0.6163  0.0142
  132POX    O2A 2110   5.203   9.218   2.132 -0.0262 -0.4405  0.0185
  132POX    C2B 2111   5.353   9.347   2.247 -0.2273  0.3989 -0.3681
  132POX    C2C 2112   5.238   9.415   2.322 -0.3505 -0.3709  0.1574
  132POX    C2D 2113   5.294   9.488   2.444  0.5056  0.2569 -0.5921
  132POX    C2E 2114   5.186   9.570   2.515  0.3182 -0.1511 -0.4031
  132POX    C2F 2115   5.072   9.490   2.578  0.0064  0.1791 -0.5463
  132POX    C2G 2116   4.942   9.571   2.566 -0.1691 -0.0853 -0.4422
  132POX    C2H 2117   4.830   9.494   2.636  0.2538 -0.3311 -0.0258
  132POX    C2I 2118   4.849   9.481   2.787  0.2591 -0.9669 -0.0803
  132POX    C2J 2119   4.724   9.416   2.846  0.2134 -0.2151  0.6602
  132POX    C2K 2120   4.693   9.471   2.986 -0.2206  0.1592  0.4174
  132POX    C2L 2121   4.564   9.401   3.030 -0.2474 -0.2562 -0.3048
  132POX    C2M 2122   4.572   9.349   3.173  0.1533 -0.2239 -0.3147
  132POX    C2N 2123   4.623   9.443   3.282 -0.0425 -0.1005 -0.3286
  132POX    C2O 2124   4.615   9.365   3.414 -0.3001 -0.2669 -0.4430
  132POX    C2P 2125   4.481   9.373   3.488 -0.0502 -0.0439 -0.0083
  133CHL    CN1 2126   4.989   5.790   1.046 -0.2845 -0.1886 -0.4519
  133CHL    CN2 2127   4.909   6.000   0.977  0.0124  0.0656  0.1327
  133CHL    CN3 2128   4.960   5.841   0.810  0.5078  0.0328  0.0823
  133CHL    NTM 2129   5.003   5.893   0.941  0.2371  0.2816  0.0738
  133CHL     CB 2130   5.142   5.938   0.930  0.3764 -0.1144  0.1893
  134PJ2     CA 2131   5.256   5.838   0.904  0.0523 -0.3176 -0.4792
  134PJ2     OA 2132   5.272   5.738   1.005 -0.1901  0.4386  0.3202
  134PJ2      P 2133   5.429   5.707   1.020 -0.2086  0.0516 -0.2640
  134PJ2     OB 2134   5.513   5.819   0.971  0.5526 -0.6163 -0.4975
  134PJ2     HB 2135   5.458   5.901   0.982 -0.1019 -1.1773  0.6041
  134PJ2     OG 2136   5.442   5.567   0.973 -0.5543  0.0448 -0.3400
  134PJ2     HG 2137   5.524   5.546   0.921 -0.3144 -1.2197  0.5115
  134PJ2     OD 2138   5.429   5.714   1.181  0.0107  0.0879 -0.2664
  135POX     CD 2139   5.417   5.584   1.240  0.4541  0.1618 -0.0061
  135POX     CE 2140   5.391   5.592   1.390 -0.7179 -0.4611 -0.1622
  135POX     OE 2141   5.429   5.473   1.460  0.2148  0.1498  0.3936
  135POX    C1A 2142   5.558   5.447   1.480  0.2081 -0.4136 -0.2677
  135POX    O1A 2143   5.635   5.543   1.478 -0.3135  0.0004 -0.6191
  135POX    C1B 2144   5.576   5.311   1.535  0.0589 -0.4086 -0.2070
  135POX    C1C 2145   5.615   5.302   1.683 -0.4661  0.4947 -0.0075
  135POX    C1D 2146   5.636   5.154   1.715 -0.2172  0.5215 -0.0498
  135POX    C1E 2147   5.682   5.137   1.860 -0.4903  0.1588 -0.0050
  135POX    C1F 2148   5.831   5.166   1.874 -0.3944 -0.2806 -0.1170
  135POX    C1G 2149   5.891   5.159   2.014 -0.1923 -0.4157 -0.2088
  135POX    C1H 2150   5.900   5.015   2.064 -0.6654 -0.2968  0.2378
  135POX    C1I 2151   5.998   5.000   2.181  0.0789  0.3552 -0.2866
  135POX    C1J 2152   5.952   4.937   2.288 -0.2218  0.0454 -0.5934
  135POX    C1K 2153   5.821   4.858   2.299 -0.3102  0.2576 -0.0754
  135POX    C1L 2154   5.745   4.887   2.429 -0.2658  0.1808 -0.0328
  135POX    C1M 2155   5.628   4.797   2.468 -0.2092 -0.0369 -0.3604
  135POX    C1N 2156   5.553   4.845   2.592  0.2302 -0.1837 -0.0331
  135POX    C1O 2157   5.641   4.840   2.717  0.1385 -0.2540  0.0288
  135POX    C1P 2158   5.577   4.918   2.831  0.6351  0.2330 -0.0231
  135POX    C1Q 2159   5.656   4.931   2.961 -0.0510 -0.2373  0.4494
  135POX    C1R 2160   5.563   4.980   3.071 -0.5022 -0.0654 -0.0032
  135POX     CZ 2161   5.252   5.646   1.421 -0.1038  0.9780  0.1519
  135POX     OZ 2162   5.222   5.653   1.560 -0.0036 -0.0224  0.2261
  135POX    C2A 2163   5.110   5.713   1.599  0.1411  0.5390 -0.2111
  135POX    O2A 2164   5.009   5.707   1.530 -0.2743  0.2861  0.4057
  135POX    C2B 2165   5.117   5.743   1.744 -0.2663 -0.2242 -0.0263
  135POX    C2C 2166   5.054   5.876   1.784 -0.3412 -0.0976 -0.5567
  135POX    C2D 2167   5.053   5.905   1.934 -0.2805 -0.0787 -0.5604
  135POX    C2E 2168   4.954   5.824   2.019 -0.1192 -0.4837 -0.7578
  135POX    C2F 2169   4.954   5.865   2.167 -0.0677 -0.0198 -0.8850
  135POX    C2G 2170   4.848   5.795   2.252  0.4727  0.2268  0.0064
  135POX    C2H 2171   4.886   5.654   2.298 -0.0950  0.0408 -0.0776
  135POX    C2I 2172   4.995   5.656   2.405 -0.2622  0.2042  0.0899
  135POX    C2J 2173   5.033   5.529   2.481 -0.4005  0.0346 -0.1277
  135POX    C2K 2174   4.927   5.482   2.580  0.1491  0.0505  0.4734
  135POX    C2L 2175   4.921   5.576   2.701 -0.2904  0.7147 -0.0604
  135POX    C2M 2176   4.794   5.565   2.786 -0.3132  0.2718 -0.1492
  135POX    C2N 2177   4.747   5.423   2.820 -0.1489  0.3347  0.3481
  135POX    C2O 2178   4.628   5.435   2.915 -0.4486  0.3763 -0.0296
  135POX    C2P 2179   4.576   5.291   2.917  0.0915  0.1824  0.1743
  136CHL    CN1 2180   8.350   0.660   1.405 -0.0473  0.0181  0.0325
  136CHL    CN2 2181   8.257   0.461   1.492 -0.1040 -0.7015 -0.7913
  136CHL    CN3 2182   8.486   0.472   1.439 -0.4176  0.2639  0.0376
  136CHL    NTM 2183   8.375   0.549   1.498 -0.6125 -0.0609  0.0970
  136CHL     CB 2184   8.401   0.596   1.634  0.7857  0.3526 -0.2887
  137PJ2     CA 2185   8.442   0.510   1.755 -0.2164  0.8009  0.3876
  137PJ2     OA 2186   8.344   0.421   1.809  0.3468 -0.2210 -0.2407
  137PJ2      P 2187   8.401   0.371   1.951 -0.1640  0.1197  0.0876
  137PJ2     OB 2188   8.527   0.299   1.924 -0.2017  0.0946 -0.0188
  137PJ2     HB 2189   8.513   0.263   1.832  1.2864  1.9236 -1.0142
  137PJ2     OG 2190   8.384   0.500   2.023  0.1260 -0.2995  0.9155
  137PJ2     HG 2191   8.388   0.503   2.123 -0.7788  2.5167  0.9486
  137PJ2     OD 2192   8.283   0.268   1.986 -0.2045  0.1184 -0.0476
  138POX     CD 2193   8.168   0.348   2.013  0.0011  0.5133 -0.3359
  138POX     CE 2194   8.032   0.278   2.015  0.2192  0.0948  0.1013
  138POX     OE 2195   7.927   0.365   2.058  0.1887  0.0684  0.0798
  138POX    C1A 2196   7.880   0.450   1.968 -0.7423 -0.1477  0.3556
  138POX    O1A 2197   7.894   0.425   1.848  0.4666 -0.1509  0.4903
  138POX    C1B 2198   7.796   0.559   2.024 -0.0483  0.5267  0.0982
  138POX    C1C 2199   7.865   0.695   2.011 -0.0567  0.4778 -0.4785
  138POX    C1D 2200   7.778   0.791   2.093 -0.2044 -0.4705  0.5000
  138POX    C1E 2201   7.832   0.815   2.234 -0.1365  0.4426  0.3233
  138POX    C1F 2202   7.974   0.871   2.249  0.2081 -0.2609 -0.2671
  138POX    C1G 2203   8.018   0.888   2.394 -0.6002 -0.2756 -0.0129
  138POX    C1H 2204   8.162   0.941   2.403 -0.7835  0.1358  0.5099
  138POX    C1I 2205   8.171   1.015   2.537  0.4796  0.8875  0.0188
  138POX    C1J 2206   8.272   0.998   2.621  0.1085  0.1374  0.3229
  138POX    C1K 2207   8.394   0.909   2.596 -0.1101 -0.1102  0.1404
  138POX    C1L 2208   8.481   0.889   2.720 -0.1320 -0.5638  0.0818
  138POX    C1M 2209   8.585   0.788   2.671  0.5708  0.0210  0.3520
  138POX    C1N 2210   8.699   0.780   2.772  0.5623 -0.0500  0.3554
  138POX    C1O 2211   8.827   0.733   2.702  0.2263  0.4465 -0.6032
  138POX    C1P 2212   8.950   0.749   2.792  0.2410 -0.1369 -0.5163
  138POX    C1Q 2213   9.080   0.671   2.770  0.3369 -0.0850 -0.1320
  138POX    C1R 2214   9.184   0.696   2.880  0.2761  0.1503 -0.1285
  138POX     CZ 2215   8.049   0.143   2.085  0.3625  0.0122 -0.0927
  138POX     OZ 2216   8.099   0.144   2.219  0.2279 -0.0286 -0.0422
  138POX    C2A 2217   8.145   0.033   2.276  0.4163 -0.0475 -0.2292
  138POX    O2A 2218   8.153  -0.073   2.215  0.0893 -0.2177  0.0234
  138POX    C2B 2219   8.194   0.055   2.414  0.0725 -0.0395 -0.1079
  138POX    C2C 2220   8.091   0.105   2.516  0.2438 -0.1535  0.1209
  138POX    C2D 2221   7.954   0.038   2.519  0.1533  0.0167 -0.1774
  138POX    C2E 2222   7.945  -0.095   2.594  0.1127 -0.1316 -0.4435
  138POX    C2F 2223   7.995  -0.085   2.739 -0.1465  0.2548 -0.3812
  138POX    C2G 2224   7.969  -0.216   2.813 -0.1920  0.3733 -0.1869
  138POX    C2H 2225   8.044  -0.218   2.946 -0.3263  0.0627 -0.1170
  138POX    C2I 2226   7.974  -0.311   3.046  0.2712 -0.2902 -0.0206
  138POX    C2J 2227   8.032  -0.287   3.185  0.5363 -1.0138  0.0001
  138POX    C2K 2228   7.952  -0.371   3.285 -0.4499 -0.0572  0.0391
  138POX    C2L 2229   7.809  -0.317   3.287 -0.3901  0.1063 -0.0591
  138POX    C2M 2230   7.727  -0.416   3.371  0.2221 -0.3154  0.0517
  138POX    C2N 2231   7.587  -0.356   3.383  0.1800 -0.3319 -0.3250
  138POX    C2O 2232   7.505  -0.454   3.468  0.2493 -0.4738 -0.4197
  138POX    C2P 2233   7.526  -0.461   3.619 -0.0724 -0.2853 -0.3657
  139CHL    CN1 2234   0.152   8.074   1.525 -0.0639  0.0096 -0.2386
  139CHL    CN2 2235   0.081   8.026   1.302 -0.0927  0.5466  0.0676
  139CHL    CN3 2236  -0.060   8.157   1.441  0.0674  0.2421 -0.3384
  139CHL    NTM 2237   0.035   8.045   1.441 -0.2844 -0.0628  0.0889
  139CHL     CB 2238  -0.028   7.923   1.492 -0.0166 -0.5709 -0.7584
  140PJ2     CA 2239  -0.140   7.855   1.413 -0.7475 -0.5433  0.2307
  140PJ2     OA 2240  -0.249   7.934   1.364  0.0362  0.2302 -0.3038
  140PJ2      P 2241  -0.365   7.837   1.308  0.1141 -0.0555  0.0244
  140PJ2     OB 2242  -0.468   7.918   1.239 -0.3520 -0.2902  0.4431
  140PJ2     HB 2243  -0.442   8.014   1.230 -0.7882 -0.3676 -2.4107
  140PJ2     OG 2244  -0.300   7.729   1.229 -0.1867 -0.2310  0.0180
  140PJ2     HG 2245  -0.203   7.727   1.253 -0.3537  0.0284  0.7576
  140PJ2     OD 2246  -0.419   7.797   1.454  0.3642  0.1598  0.1764
  141POX     CD 2247  -0.489   7.900   1.524 -0.0782  0.1050 -0.1846
  141POX     CE 2248  -0.569   7.856   1.647 -0.1534  0.3200 -0.1566
  141POX     OE 2249  -0.504   7.762   1.733  0.1285  0.4342 -0.2430
  141POX    C1A 2250  -0.470   7.803   1.855 -0.1240  0.0457 -0.0409
  141POX    O1A 2251  -0.463   7.922   1.883 -0.8069 -0.0087  0.3594
  141POX    C1B 2252  -0.413   7.692   1.935 -0.1101  0.1575  0.1036
  141POX    C1C 2253  -0.474   7.713   2.074  0.2867  0.0035  0.2999
  141POX    C1D 2254  -0.411   7.630   2.187 -0.0597 -0.4515  0.1643
  141POX    C1E 2255  -0.471   7.677   2.320  0.6331  0.0649  0.3026
  141POX    C1F 2256  -0.413   7.816   2.347 -0.0233  0.4430 -0.2161
  141POX    C1G 2257  -0.412   7.849   2.496 -0.2003  0.2388 -0.1695
  141POX    C1H 2258  -0.547   7.831   2.566 -0.0247  0.1854  0.1534
  141POX    C1I 2259  -0.521   7.863   2.714 -0.1492  0.4632  0.1151
  141POX    C1J 2260  -0.619   7.871   2.803 -0.0302 -0.1129  0.3006
  141POX    C1K 2261  -0.769   7.841   2.791 -0.1336  0.6155 -0.3011
  141POX    C1L 2262  -0.780   7.689   2.808 -0.0507  0.6498  0.0522
  141POX    C1M 2263  -0.917   7.655   2.869  0.0352 -0.1267 -0.1773
  141POX    C1N 2264  -0.931   7.503   2.880 -0.1204 -0.0847  0.1825
  141POX    C1O 2265  -1.037   7.460   2.982 -0.0629 -0.1569  0.2118
  141POX    C1P 2266  -1.171   7.496   2.917  0.3620  0.2458 -0.4606
  141POX    C1Q 2267  -1.223   7.398   2.811 -0.3094  0.1569 -0.0623
  141POX    C1R 2268  -1.260   7.272   2.889 -0.2546 -0.0902 -0.4313
  141POX     CZ 2269  -0.703   7.796   1.604  0.1154 -0.4873  0.1115
  141POX     OZ 2270  -0.812   7.824   1.693  0.2787 -0.7848  0.4064
  141POX    C2A 2271  -0.938   7.812   1.654  0.4358 -0.2269 -0.2895
  141POX    O2A 2272  -0.972   7.759   1.548  0.3002  0.2600 -0.4928
  141POX    C2B 2273  -1.024   7.852   1.767 -0.3599  0.1696 -1.0177
  141POX    C2C 2274  -1.124   7.745   1.812  0.0090  0.2854  0.1184
  141POX    C2D 2275  -1.160   7.759   1.960 -0.9277 -0.8100  0.0090
  141POX    C2E 2276  -1.244   7.883   1.989  0.0955 -0.1327  0.1598
  141POX    C2F 2277  -1.225   7.934   2.132 -0.0533  0.2358  0.0495
  141POX    C2G 2278  -1.297   8.067   2.153 -0.4674  0.0478 -0.1728
  141POX    C2H 2279  -1.303   8.108   2.300  0.0976  0.0273 -0.1437
  141POX    C2I 2280  -1.350   7.994   2.390 -0.2287  0.2605 -0.0188
  141POX    C2J 2281  -1.353   8.033   2.538  0.0881  0.0249  0.0486
  141POX    C2K 2282  -1.359   7.907   2.625 -0.2418  0.1610  0.2236
  141POX    C2L 2283  -1.360   7.934   2.776 -0.4202  0.1456  0.2238
  141POX    C2M 2284  -1.388   7.808   2.858 -0.2288  0.0297  0.1113
  141POX    C2N 2285  -1.398   7.849   3.005 -0.2482  0.3066  0.0328
  141POX    C2O 2286  -1.452   7.727   3.081  0.0814  0.0657 -0.1165
  141POX    C2P 2287  -1.603   7.709   3.068  0.1413 -0.5260 -0.0062
  142CHL    CN1 2288   4.871   8.246   1.212  0.4700 -0.3472  0.1381
  142CHL    CN2 2289   4.836   7.999   1.199 -0.4166  0.0239  0.5980
  142CHL    CN3 2290   4.832   8.145   1.006 -0.0011  0.1863  0.2775
  142CHL    NTM 2291   4.801   8.133   1.149 -0.1289 -0.0345  0.2321
  142CHL     CB 2292   4.656   8.153   1.159 -0.1418 -0.0556  0.0822
  143PJ2     CA 2293   4.584   8.234   1.267  0.5685  0.3833  0.2276
  143PJ2     OA 2294   4.622   8.207   1.402  0.0015 -0.3714  0.2373
  143PJ2      P 2295   4.513   8.257   1.510  0.3280 -0.0505  0.4208
  143PJ2     OB 2296   4.397   8.165   1.500 -0.0594  0.4498  0.2568
  143PJ2     HB 2297   4.329   8.187   1.569 -0.9658 -0.5714 -0.2776
  143PJ2     OG 2298   4.497   8.403   1.489 -0.2861 -0.2077 -0.2897
  143PJ2     HG 2299   4.406   8.427   1.524 -0.5742 -0.5991 -0.7684
  143PJ2     OD 2300   4.568   8.236   1.659  0.0134 -1.1682  0.3853
  144POX     CD 2301   4.653   8.329   1.727 -0.3738 -0.2961 -0.3176
  144POX     CE 2302   4.661   8.311   1.879 -0.3403 -0.5364 -0.3480
  144POX     OE 2303   4.730   8.197   1.930  0.1730  0.2145  0.6553
  144POX    C1A 2304   4.820   8.219   2.026  0.5093  0.6738  0.2394
  144POX    O1A 2305   4.830   8.333   2.072  0.6703  0.5456  0.5232
  144POX    C1B 2306   4.869   8.092   2.082 -0.3678  0.2462  0.0556
  144POX    C1C 2307   5.014   8.091   2.132 -0.3128 -0.2145 -0.1121
  144POX    C1D 2308   5.038   7.961   2.210 -0.0691 -0.0236  0.1301
  144POX    C1E 2309   5.186   7.929   2.233  0.0146  0.1069 -0.2123
  144POX    C1F 2310   5.186   7.803   2.320  0.2382  0.6443  0.5730
  144POX    C1G 2311   5.324   7.738   2.329 -0.1963 -0.3823  0.0196
  144POX    C1H 2312   5.339   7.623   2.429 -0.2414 -0.3556  0.0563
  144POX    C1I 2313   5.480   7.563   2.426 -0.0209  0.1598  0.0541
  144POX    C1J 2314   5.541   7.511   2.532 -0.2610 -0.2079  0.0133
  144POX    C1K 2315   5.467   7.488   2.664  0.0546 -0.3669  0.1644
  144POX    C1L 2316   5.561   7.463   2.782  0.5838  0.1010 -0.1543
  144POX    C1M 2317   5.657   7.571   2.833  0.2031  0.4274 -0.1268
  144POX    C1N 2318   5.590   7.659   2.939 -0.1837  0.4996 -0.4269
  144POX    C1O 2319   5.582   7.594   3.077  0.1072  0.1474 -0.5717
  144POX    C1P 2320   5.706   7.607   3.166 -0.2935 -0.1083  0.0358
  144POX    C1Q 2321   5.676   7.529   3.294 -0.3157  0.0814  0.1469
  144POX    C1R 2322   5.801   7.540   3.382  0.2220  0.6879 -0.6691
  144POX     CZ 2323   4.515   8.329   1.920 -0.2453 -0.2235 -0.1456
  144POX     OZ 2324   4.482   8.460   1.968 -0.1283 -0.1460 -0.2810
  144POX    C2A 2325   4.356   8.499   1.952 -0.0075  0.2582 -0.2517
  144POX    O2A 2326   4.267   8.425   1.910  0.1576  0.0475 -0.2299
  144POX    C2B 2327   4.351   8.642   1.991 -0.2572  0.1753  0.0201
  144POX    C2C 2328   4.239   8.648   2.096  0.1790  0.2971  0.4815
  144POX    C2D 2329   4.186   8.785   2.139 -0.3179  0.2761 -0.0556
  144POX    C2E 2330   4.085   8.778   2.254  0.0846 -0.6041  0.2499
  144POX    C2F 2331   4.170   8.717   2.366  0.2494 -0.0717  0.4140
  144POX    C2G 2332   4.073   8.702   2.484  0.0770  0.0904  0.2936
  144POX    C2H 2333   4.116   8.582   2.568  0.2373 -0.3135 -0.3535
  144POX    C2I 2334   4.019   8.554   2.683  0.3836 -0.3054 -0.2287
  144POX    C2J 2335   4.073   8.455   2.787  0.3705 -0.0795 -0.0043
  144POX    C2K 2336   3.963   8.428   2.890  0.1063  0.1635 -0.2190
  144POX    C2L 2337   4.013   8.334   3.000  0.5804  1.0018  0.2927
  144POX    C2M 2338   3.913   8.355   3.114 -0.2624  0.1320 -0.2727
  144POX    C2N 2339   3.926   8.237   3.210  0.1810  0.3431 -0.0702
  144POX    C2O 2340   4.036   8.244   3.316  0.1269  0.0722  0.0052
  144POX    C2P 2341   4.014   8.147   3.432 -0.5601 -0.5465 -0.6355
  145CHL    CN1 2342   4.129   7.521   0.971 -0.3147  0.1605 -0.1200
  145CHL    CN2 2343   4.355   7.580   0.950  0.2676  0.1071  0.5618
  145CHL    CN3 2344   4.202   7.741   1.045  0.2521 -0.3812  0.6774
  145CHL    NTM 2345   4.237   7.599   1.034 -0.0773 -0.4253  0.2021
  145CHL     CB 2346   4.272   7.547   1.167 -0.1201 -0.2123  0.2968
  146PJ2     CA 2347   4.386   7.591   1.259  0.1923  0.5416 -0.4364
  146PJ2     OA 2348   4.519   7.568   1.214  0.1429  0.0098 -0.3208
  146PJ2      P 2349   4.616   7.655   1.308 -0.0164 -0.1075 -0.0470
  146PJ2     OB 2350   4.747   7.640   1.240  0.1106  0.6009  0.0244
  146PJ2     HB 2351   4.761   7.541   1.232 -0.5484  0.3309  1.6768
  146PJ2     OG 2352   4.559   7.788   1.341 -0.1656 -0.0304 -0.6050
  146PJ2     HG 2353   4.471   7.772   1.386 -0.5200 -0.7016 -1.5092
  146PJ2     OD 2354   4.625   7.563   1.440  0.0967  0.0943  0.0867
  147POX     CD 2355   4.721   7.457   1.446  0.2837  0.2600  0.0686
  147POX     CE 2356   4.721   7.383   1.580  0.0462 -0.2296 -0.1951
  147POX     OE 2357   4.841   7.325   1.631 -0.2342 -0.3128  0.3785
  147POX    C1A 2358   4.929   7.394   1.702  0.0861 -0.2267 -0.0969
  147POX    O1A 2359   4.904   7.506   1.748  0.0185  0.0761 -0.8578
  147POX    C1B 2360   5.055   7.323   1.734  0.1108 -0.1534 -0.0262
  147POX    C1C 2361   5.186   7.391   1.694  0.0177 -0.1092 -0.2610
  147POX    C1D 2362   5.292   7.408   1.803 -0.1477 -0.1017 -0.1006
  147POX    C1E 2363   5.247   7.513   1.905 -0.2676 -0.3289  0.0795
  147POX    C1F 2364   5.274   7.474   2.051 -0.1216 -0.4267  0.0265
  147POX    C1G 2365   5.184   7.358   2.094 -0.0873 -0.4724 -0.0235
  147POX    C1H 2366   5.238   7.286   2.218  0.0888 -0.1687  0.0757
  147POX    C1I 2367   5.158   7.157   2.233 -0.1110 -0.0776 -0.1955
  147POX    C1J 2368   5.188   7.062   2.322 -0.1658  0.1399  0.0564
  147POX    C1K 2369   5.308   7.075   2.416 -0.2025 -0.7772  0.2359
  147POX    C1L 2370   5.261   7.116   2.557 -0.3608  0.5577 -0.1909
  147POX    C1M 2371   5.384   7.098   2.647 -0.2814  0.2626 -0.3563
  147POX    C1N 2372   5.359   7.091   2.797  0.5046  0.0886 -0.2287
  147POX    C1O 2373   5.473   7.069   2.897  0.3282  0.2428  0.0081
  147POX    C1P 2374   5.419   7.034   3.036  0.0395  0.3056 -0.0870
  147POX    C1Q 2375   5.539   7.004   3.127  0.0098  0.2823 -0.0555
  147POX    C1R 2376   5.500   6.947   3.263  0.5716 -0.0107 -0.0162
  147POX     CZ 2377   4.603   7.286   1.570  0.3286 -0.5726 -0.2218
  147POX     OZ 2378   4.568   7.226   1.695  0.1862 -0.4118 -0.1826
  147POX    C2A 2379   4.490   7.119   1.692  0.3381 -0.5422  0.3584
  147POX    O2A 2380   4.461   7.064   1.585  0.1028  0.7183 -0.2470
  147POX    C2B 2381   4.467   7.058   1.825  0.4057 -0.4855  0.3952
  147POX    C2C 2382   4.376   6.936   1.838  0.0464 -0.2532  0.0771
  147POX    C2D 2383   4.351   6.919   1.988 -0.0926 -0.3769  0.0407
  147POX    C2E 2384   4.249   6.809   2.016  0.1299 -0.6185 -0.0930
  147POX    C2F 2385   4.218   6.799   2.166 -0.5746 -0.1620 -0.2079
  147POX    C2G 2386   4.338   6.751   2.247 -0.6011  0.1187 -0.0000
  147POX    C2H 2387   4.308   6.748   2.397 -0.1274 -0.0697  0.0908
  147POX    C2I 2388   4.431   6.702   2.476 -0.2852 -0.6926 -0.0217
  147POX    C2J 2389   4.409   6.702   2.627 -0.4514  0.3153 -0.0383
  147POX    C2K 2390   4.531   6.663   2.711 -0.4128 -0.1444 -0.3013
  147POX    C2L 2391   4.498   6.611   2.851  0.2154  0.2233 -0.0136
  147POX    C2M 2392   4.618   6.615   2.947  0.0316 -0.1821  0.2372
  147POX    C2N 2393   4.588   6.577   3.092 -0.2146 -0.4752  0.1097
  147POX    C2O 2394   4.717   6.597   3.172 -0.0375 -0.2893 -0.2217
  147POX    C2P 2395   4.806   6.475   3.150  0.1641 -0.1050 -0.4340
  148CHL    CN1 2396   8.345   7.617   0.722  0.0715 -0.5744  0.0277
  148CHL    CN2 2397   8.415   7.851   0.767  0.7177 -0.7850  0.0394
  148CHL    CN3 2398   8.214   7.756   0.851  0.0062 -1.1160  0.8482
  148CHL    NTM 2399   8.355   7.728   0.819 -0.0632 -0.4643 -0.0839
  148CHL     CB 2400   8.435   7.686   0.936 -0.2432 -0.5297  0.0160
  149PJ2     CA 2401   8.384   7.610   1.059 -0.2797 -0.3211  0.1304
  149PJ2     OA 2402   8.308   7.498   1.014 -0.4394 -0.1136 -0.1226
  149PJ2      P 2403   8.355   7.355   1.073 -0.4507 -0.0749 -0.0201
  149PJ2     OB 2404   8.328   7.259   0.963  0.4750  0.0984 -0.4046
  149PJ2     HB 2405   8.342   7.170   1.006  0.9581 -0.3443 -1.4447
  149PJ2     OG 2406   8.495   7.360   1.119 -0.3470 -0.2930 -0.3087
  149PJ2     HG 2407   8.543   7.314   1.045 -2.2493 -1.3768 -0.9430
  149PJ2     OD 2408   8.246   7.322   1.187 -0.2022  0.5450  0.3991
  150POX     CD 2409   8.232   7.184   1.221 -0.1373  0.5230  0.3379
  150POX     CE 2410   8.121   7.154   1.321 -0.3892 -0.1039 -0.1275
  150POX     OE 2411   8.119   7.245   1.431 -0.2143 -0.1298 -0.1028
  150POX    C1A 2412   8.004   7.306   1.462  0.1166  0.2074  0.4852
  150POX    O1A 2413   7.895   7.258   1.432  0.2330  0.3458 -0.1947
  150POX    C1B 2414   8.011   7.419   1.556  0.2858 -0.4260  1.2410
  150POX    C1C 2415   7.937   7.397   1.689 -0.4569 -0.2648  0.8578
  150POX    C1D 2416   8.026   7.327   1.792  0.4599 -0.0313  0.2385
  150POX    C1E 2417   7.932   7.283   1.904  0.3680  0.1595  0.2377
  150POX    C1F 2418   8.014   7.205   2.007 -0.1273 -0.5165  0.1214
  150POX    C1G 2419   8.116   7.286   2.086 -0.3027 -0.1500 -0.0266
  150POX    C1H 2420   8.186   7.195   2.187 -0.3270 -0.1736 -0.0309
  150POX    C1I 2421   8.277   7.301   2.248 -1.1284  0.2839  0.3840
  150POX    C1J 2422   8.320   7.301   2.374  0.3545  0.1297 -0.1050
  150POX    C1K 2423   8.274   7.211   2.489 -0.4634  0.4114 -0.2044
  150POX    C1L 2424   8.353   7.244   2.616 -0.1127 -0.2831 -0.2343
  150POX    C1M 2425   8.327   7.153   2.736 -0.7421  0.1785 -0.0137
  150POX    C1N 2426   8.402   7.203   2.860 -0.1088 -0.1225 -0.2739
  150POX    C1O 2427   8.554   7.196   2.844 -0.0686  0.3824 -0.1356
  150POX    C1P 2428   8.627   7.144   2.968 -0.2350  0.0867 -0.1611
  150POX    C1Q 2429   8.780   7.136   2.954 -0.2598  0.6018 -0.7662
  150POX    C1R 2430   8.810   7.036   2.842  0.7345 -0.5794  0.5289
  150POX     CZ 2431   8.122   7.004   1.353  0.9408 -0.0421  0.1715
  150POX     OZ 2432   8.035   6.959   1.458 -0.0153 -0.2053 -0.6817
  150POX    C2A 2433   8.041   6.831   1.493 -0.1752 -0.1451 -0.4322
  150POX    O2A 2434   8.144   6.766   1.479 -0.1882 -0.2773  0.0646
  150POX    C2B 2435   7.916   6.792   1.562  0.1123 -0.5031 -0.1125
  150POX    C2C 2436   7.899   6.847   1.704 -0.0162 -0.4220 -0.1598
  150POX    C2D 2437   7.774   6.784   1.764  0.0602 -0.2516  0.1816
  150POX    C2E 2438   7.774   6.798   1.916 -0.0214  0.0151  0.1573
  150POX    C2F 2439   7.696   6.707   2.011 -0.2117 -0.4864 -0.4718
  150POX    C2G 2440   7.745   6.563   2.019  0.2782 -0.2794  0.3410
  150POX    C2H 2441   7.678   6.471   2.122  0.2004 -0.8027 -0.1688
  150POX    C2I 2442   7.725   6.505   2.264  0.3655  0.2380 -0.4619
  150POX    C2J 2443   7.681   6.401   2.367  0.3238  0.2137 -0.5044
  150POX    C2K 2444   7.727   6.421   2.512 -0.4121 -0.5163 -0.1634
  150POX    C2L 2445   7.875   6.387   2.533 -0.1708  0.3346 -0.4754
  150POX    C2M 2446   7.903   6.429   2.678  0.2944  0.2053 -0.5287
  150POX    C2N 2447   8.037   6.377   2.731  0.1416  0.3329 -0.0151
  150POX    C2O 2448   8.048   6.387   2.883 -0.5855  0.2374  0.0492
  150POX    C2P 2449   8.036   6.522   2.954  0.0022  0.4762 -0.2971
  151CHL    CN1 2450   5.541   2.636   0.927 -0.1249 -0.3307  0.0348
  151CHL    CN2 2451   5.417   2.652   0.739 -0.4782  0.3418  0.0496
  151CHL    CN3 2452   5.334   2.512   0.912 -0.2538  0.5422 -0.5687
  151CHL    NTM 2453   5.456   2.553   0.840  0.0021  0.0283 -0.4347
  151CHL     CB 2454   5.546   2.450   0.789  0.2278  0.1278 -0.2407
  152PJ2     CA 2455   5.580   2.332   0.881 -0.5692 -0.2459 -0.4137
  152PJ2     OA 2456   5.649   2.363   1.002 -0.1433 -0.6966 -0.5403
  152PJ2      P 2457   5.703   2.230   1.075  0.1701 -0.3310 -0.1022
  152PJ2     OB 2458   5.721   2.122   0.975  0.2355 -0.0405 -0.4036
  152PJ2     HB 2459   5.660   2.136   0.897 -1.1091 -1.9224  0.2514
  152PJ2     OG 2460   5.821   2.256   1.162  0.0552  0.4598 -0.1763
  152PJ2     HG 2461   5.821   2.183   1.230 -0.9552 -0.3538 -1.0022
  152PJ2     OD 2462   5.573   2.192   1.161  0.0836 -0.1377 -0.1471
  153POX     CD 2463   5.559   2.271   1.280  0.0651 -0.1097 -0.1685
  153POX     CE 2464   5.426   2.248   1.352  0.2955  0.0900  0.3208
  153POX     OE 2465   5.390   2.359   1.435  0.0542  0.2458  0.0060
  153POX    C1A 2466   5.330   2.465   1.381 -1.0599 -0.5090 -0.2716
  153POX    O1A 2467   5.304   2.465   1.261  0.3431 -0.9273 -0.5884
  153POX    C1B 2468   5.290   2.561   1.485  0.0927 -0.2033 -0.0979
  153POX    C1C 2469   5.276   2.707   1.441 -0.4355 -0.0445  0.5730
  153POX    C1D 2470   5.280   2.805   1.558 -0.4949  0.7998 -0.1143
  153POX    C1E 2471   5.194   2.767   1.680 -0.3607 -0.2591 -0.3368
  153POX    C1F 2472   5.182   2.885   1.776 -0.2442  0.2796 -0.9734
  153POX    C1G 2473   5.323   2.917   1.828 -0.6906 -0.0801  0.5067
  153POX    C1H 2474   5.341   3.024   1.937  0.0436  0.3397 -0.0231
  153POX    C1I 2475   5.267   3.155   1.910  0.0328  0.2630 -0.3684
  153POX    C1J 2476   5.170   3.184   1.996  0.0523 -0.2690 -0.1617
  153POX    C1K 2477   5.114   3.097   2.108  0.5388  0.0886  0.3623
  153POX    C1L 2478   5.080   3.172   2.237  0.3243  0.5207  0.0556
  153POX    C1M 2479   5.014   3.087   2.346 -0.0645 -0.0051 -0.5809
  153POX    C1N 2480   5.114   2.980   2.388 -0.2522  0.1535  0.3036
  153POX    C1O 2481   5.054   2.889   2.495 -0.2402 -0.2354 -0.0171
  153POX    C1P 2482   5.166   2.808   2.560  0.1012  0.3999  0.1874
  153POX    C1Q 2483   5.104   2.719   2.668  0.4166 -0.2929 -0.1962
  153POX    C1R 2484   5.207   2.669   2.770  0.5527  0.1598 -0.1078
  153POX     CZ 2485   5.425   2.104   1.406  0.0777 -0.0680 -0.0994
  153POX     OZ 2486   5.532   2.048   1.484  0.4933  0.1118 -0.5367
  153POX    C2A 2487   5.503   1.948   1.566  0.3081  0.4000 -0.2461
  153POX    O2A 2488   5.389   1.903   1.576  0.5388 -0.0432  0.4487
  153POX    C2B 2489   5.622   1.890   1.631  0.1860 -0.1446 -0.5007
  153POX    C2C 2490   5.617   1.930   1.779  0.3457 -0.2064 -0.4779
  153POX    C2D 2491   5.748   1.879   1.838  0.3445 -0.1181 -0.3994
  153POX    C2E 2492   5.764   1.902   1.989  0.5379 -0.0247 -0.4334
  153POX    C2F 2493   5.768   2.051   2.023  0.0245 -0.0970 -0.0500
  153POX    C2G 2494   5.670   2.087   2.135  0.5317 -0.0248  0.3737
  153POX    C2H 2495   5.730   2.020   2.259  0.2703 -0.0962  0.4633
  153POX    C2I 2496   5.618   2.017   2.363 -0.2954  0.5231 -0.1121
  153POX    C2J 2497   5.675   1.952   2.489 -0.1710  0.2587 -0.3040
  153POX    C2K 2498   5.735   2.060   2.580  0.4267 -0.2829 -0.0440
  153POX    C2L 2499   5.776   1.988   2.709  0.1539  0.1491  0.2850
  153POX    C2M 2500   5.877   2.073   2.786  0.5725  0.2746 -0.3846
  153POX    C2N 2501   5.853   2.069   2.937  0.7572  0.3519 -0.3531
  153POX    C2O 2502   5.858   1.932   3.006 -0.3343  0.0027 -0.9448
  153POX    C2P 2503   6.007   1.902   3.023 -0.3279  0.5349 -0.0031
  154CHL    CN1 2504   5.530   4.989   0.224  0.5960 -0.0872  0.2753
  154CHL    CN2 2505   5.393   4.798   0.251  0.3718  0.0793 -0.2990
  154CHL    CN3 2506   5.324   5.022   0.323 -0.1372 -0.2192  0.1227
  154CHL    NTM 2507   5.433   4.924   0.314  0.1093  0.0768 -0.1236
  154CHL     CB 2508   5.488   4.915   0.450 -0.0878  0.0272 -0.0473
  155PJ2     CA 2509   5.447   4.812   0.555  0.2903 -0.3655 -0.2820
  155PJ2     OA 2510   5.503   4.683   0.531  0.4480 -0.3897  0.2084
  155PJ2      P 2511   5.444   4.570   0.630 -0.2164 -0.0722  0.1790
  155PJ2     OB 2512   5.298   4.572   0.613 -0.2134 -0.1130  0.1519
  155PJ2     HB 2513   5.273   4.664   0.584  0.1919  0.6355  2.0636
  155PJ2     OG 2514   5.523   4.447   0.607 -0.0186  0.2024 -0.6436
  155PJ2     HG 2515   5.612   4.483   0.580  1.3822 -2.1289  0.5292
  155PJ2     OD 2516   5.472   4.629   0.777  0.2205  0.2518 -0.0313
  156POX     CD 2517   5.579   4.575   0.856  0.0699  0.0206  0.0129
  156POX     CE 2518   5.616   4.636   0.991 -0.0114 -0.2620  0.1634
  156POX     OE 2519   5.725   4.564   1.050 -0.0269  0.2345  0.8040
  156POX    C1A 2520   5.848   4.604   1.020 -0.0298 -0.3859 -0.0757
  156POX    O1A 2521   5.860   4.698   0.942  0.2051  0.7476  1.2662
  156POX    C1B 2522   5.964   4.534   1.081 -0.5883 -0.8673  0.4550
  156POX    C1C 2523   5.985   4.544   1.232 -0.3206  0.2509  0.3542
  156POX    C1D 2524   6.118   4.480   1.270 -0.2893 -0.2174 -0.5228
  156POX    C1E 2525   6.089   4.365   1.367  0.3143 -0.2247 -0.3434
  156POX    C1F 2526   6.217   4.291   1.406  0.4011 -0.1040 -0.4005
  156POX    C1G 2527   6.306   4.378   1.495  0.6119 -0.5838 -0.1412
  156POX    C1H 2528   6.255   4.394   1.638  0.9267 -0.1495 -0.0768
  156POX    C1I 2529   6.342   4.502   1.704  0.0256  0.6178 -0.1146
  156POX    C1J 2530   6.446   4.486   1.785 -0.3066 -0.1712  0.1785
  156POX    C1K 2531   6.508   4.349   1.813  0.3085  0.1300  0.3217
  156POX    C1L 2532   6.541   4.356   1.963 -0.8350  0.9125  0.5572
  156POX    C1M 2533   6.665   4.437   2.000 -0.5695  0.7998 -0.0690
  156POX    C1N 2534   6.677   4.428   2.152 -0.0698 -0.3536 -0.1619
  156POX    C1O 2535   6.795   4.507   2.209 -0.0427 -0.5115  0.0031
  156POX    C1P 2536   6.779   4.529   2.359  0.2499  0.3723 -0.0875
  156POX    C1Q 2537   6.784   4.389   2.420  0.6370  0.5800  0.3588
  156POX    C1R 2538   6.788   4.388   2.573  0.2365  0.6210  0.3690
  156POX     CZ 2539   5.484   4.645   1.067 -0.0883 -0.2805  0.0314
  156POX     OZ 2540   5.487   4.696   1.201 -0.4960 -0.6163  0.1713
  156POX    C2A 2541   5.375   4.747   1.251 -0.1393  0.2047  0.1548
  156POX    O2A 2542   5.275   4.773   1.183 -0.2130  0.1375  0.2359
  156POX    C2B 2543   5.375   4.767   1.398  0.1377  0.0405  0.1766
  156POX    C2C 2544   5.335   4.635   1.463 -0.3412  0.0295 -0.1409
  156POX    C2D 2545   5.316   4.632   1.615  0.3677 -0.4809 -0.0562
  156POX    C2E 2546   5.444   4.648   1.696  0.4149 -0.1044 -0.2018
  156POX    C2F 2547   5.412   4.630   1.845  0.2013 -1.1436 -0.3664
  156POX    C2G 2548   5.542   4.630   1.927  0.1178  0.0626 -0.2069
  156POX    C2H 2549   5.499   4.624   2.073 -0.1391  0.2140 -0.2761
  156POX    C2I 2550   5.451   4.490   2.129  0.5541 -0.0904 -0.4012
  156POX    C2J 2551   5.571   4.396   2.138  0.6623  0.0402 -0.5003
  156POX    C2K 2552   5.671   4.440   2.245 -0.3244 -0.2875  0.5738
  156POX    C2L 2553   5.625   4.405   2.387 -0.0635 -0.2567  0.6674
  156POX    C2M 2554   5.732   4.422   2.495  0.5846 -0.3384  0.0409
  156POX    C2N 2555   5.676   4.423   2.637 -0.0419 -0.1398 -0.2059
  156POX    C2O 2556   5.785   4.486   2.724 -0.0536 -0.0562 -0.2516
  156POX    C2P 2557   5.749   4.449   2.868  0.0233  0.0180 -0.2133
  157CHL    CN1 2558   6.756   5.961   0.753 -0.2265 -0.0244  0.4328
  157CHL    CN2 2559   6.793   6.109   0.915 -0.8226 -0.3525 -0.1961
  157CHL    CN3 2560   6.960   5.930   0.875  0.2979  0.2864 -0.3986
  157CHL    NTM 2561   6.819   5.967   0.886  0.1949 -0.2689  0.2464
  157CHL     CB 2562   6.746   5.887   0.985  0.1399 -0.1189  0.3269
  158PJ2     CA 2563   6.594   5.879   0.998  0.1363 -0.0982  0.2947
  158PJ2     OA 2564   6.519   6.001   1.004 -0.2702 -0.3516  0.4571
  158PJ2      P 2565   6.360   5.980   1.013 -0.3169  0.0415  0.5514
  158PJ2     OB 2566   6.290   6.104   0.973  0.3700  0.4081  0.4680
  158PJ2     HB 2567   6.204   6.100   1.024 -0.4741  0.6605 -0.8999
  158PJ2     OG 2568   6.332   5.849   0.952  0.3698  0.4261 -0.6222
  158PJ2     HG 2569   6.236   5.841   0.926  1.2148 -0.8254 -3.8249
  158PJ2     OD 2570   6.340   5.956   1.171 -0.1106 -0.5178  0.4926
  159POX     CD 2571   6.316   6.067   1.258 -0.4845  0.0668 -0.3394
  159POX     CE 2572   6.319   6.052   1.411  0.5894  0.4781 -0.3137
  159POX     OE 2573   6.242   6.144   1.488  0.1385 -0.0635 -0.1082
  159POX    C1A 2574   6.176   6.105   1.596  0.1485  0.0934 -0.0453
  159POX    O1A 2575   6.142   5.987   1.598  0.3785  0.0309  0.1914
  159POX    C1B 2576   6.126   6.207   1.691 -0.2627 -0.3777  0.2527
  159POX    C1C 2577   6.104   6.156   1.833 -0.3776  0.3044  0.4846
  159POX    C1D 2578   6.230   6.114   1.908 -0.1345  0.4326  0.1515
  159POX    C1E 2579   6.203   6.089   2.057  0.0579 -0.6807  0.0120
  159POX    C1F 2580   6.322   6.086   2.153 -0.0006  0.1663  0.1202
  159POX    C1G 2581   6.263   6.045   2.288  0.2908  0.0677  0.2197
  159POX    C1H 2582   6.368   6.043   2.398 -0.1626  0.3783  0.6622
  159POX    C1I 2583   6.291   5.986   2.517 -0.6293 -0.1102  0.1284
  159POX    C1J 2584   6.333   6.007   2.641  0.0172 -0.4877 -0.0266
  159POX    C1K 2585   6.451   6.094   2.684  0.0268 -0.5409  0.0545
  159POX    C1L 2586   6.515   6.083   2.822 -0.1224  0.4755  0.2192
  159POX    C1M 2587   6.647   6.160   2.835  0.0814  0.1795 -0.0735
  159POX    C1N 2588   6.684   6.176   2.983 -0.4243 -0.0041  0.0758
  159POX    C1O 2589   6.834   6.198   3.001 -0.4377  0.1017  0.0669
  159POX    C1P 2590   6.923   6.076   2.971 -0.2023  0.3451 -0.2224
  159POX    C1Q 2591   7.073   6.091   2.994 -0.1790  0.1977 -0.2797
  159POX    C1R 2592   7.136   6.109   3.133 -0.1148  0.3061 -0.3237
  159POX     CZ 2593   6.467   6.040   1.451  0.3943 -0.2035  0.2287
  159POX     OZ 2594   6.489   6.040   1.592  0.2052 -0.5059  0.2574
  159POX    C2A 2595   6.610   6.068   1.638  0.1799  0.1247 -0.0562
  159POX    O2A 2596   6.715   6.055   1.575  0.2732 -0.0434  0.1337
  159POX    C2B 2597   6.617   6.108   1.780  0.8268  0.0971 -0.0784
  159POX    C2C 2598   6.664   5.993   1.870 -0.1251 -0.3392 -0.1270
  159POX    C2D 2599   6.691   6.040   2.014 -0.5170  0.0307 -0.1731
  159POX    C2E 2600   6.728   5.921   2.103 -0.1591  0.2601 -0.0149
  159POX    C2F 2601   6.772   5.959   2.245  0.1509 -0.0413 -0.0301
  159POX    C2G 2602   6.809   5.837   2.329  0.6089  0.2170  0.1424
  159POX    C2H 2603   6.818   5.884   2.475 -0.4594 -0.2554  0.3674
  159POX    C2I 2604   6.791   5.763   2.564 -0.3407 -0.1453  0.5533
  159POX    C2J 2605   6.777   5.801   2.711  0.1448  0.1310  0.5264
  159POX    C2K 2606   6.746   5.679   2.797 -1.0364 -0.4477 -0.6905
  159POX    C2L 2607   6.759   5.701   2.948 -0.3834 -0.0714 -0.7969
  159POX    C2M 2608   6.678   5.591   3.019  0.4226 -0.3468 -0.2928
  159POX    C2N 2609   6.713   5.592   3.168  0.1662  0.1066 -0.2346
  159POX    C2O 2610   6.628   5.482   3.231  0.0312  0.4905  0.2618
  159POX    C2P 2611   6.641   5.477   3.383 -0.0107  0.2962  0.2581
  160CHL    CN1 2612   7.445   2.960   0.873 -0.0790 -0.2138  0.1679
  160CHL    CN2 2613   7.533   3.161   0.770 -0.5157  0.2105  0.7590
  160CHL    CN3 2614   7.675   3.039   0.905 -0.2017 -0.3647  0.5407
  160CHL    NTM 2615   7.534   3.075   0.890 -0.1507 -0.2007  0.4659
  160CHL     CB 2616   7.483   3.152   1.005 -0.0814 -0.1185  0.4420
  161PJ2     CA 2617   7.551   3.270   1.074  0.1925 -0.3238  0.5241
  161PJ2     OA 2618   7.684   3.240   1.118  0.5878  0.2808 -0.2503
  161PJ2      P 2619   7.726   3.350   1.227 -0.3962  0.1211  0.3008
  161PJ2     OB 2620   7.849   3.404   1.163 -0.1997 -0.4924  0.1565
  161PJ2     HB 2621   7.926   3.341   1.153 -0.4570 -0.7797 -0.0396
  161PJ2     OG 2622   7.610   3.439   1.248 -0.1009  0.5522  0.1201
  161PJ2     HG 2623   7.530   3.395   1.209  0.9687 -1.5783  0.2158
  161PJ2     OD 2624   7.777   3.271   1.358 -0.2351 -0.0901  0.1097
  162POX     CD 2625   7.666   3.227   1.437 -0.1608 -0.9486 -0.2543
  162POX     CE 2626   7.688   3.111   1.535 -0.2337 -0.5321  0.2522
  162POX     OE 2627   7.560   3.065   1.579 -0.6278  0.2883 -0.0142
  162POX    C1A 2628   7.489   2.981   1.504 -0.2286 -0.0119 -0.0537
  162POX    O1A 2629   7.540   2.922   1.408  0.0420  0.6670 -0.3376
  162POX    C1B 2630   7.360   2.940   1.564 -0.2062 -0.2184 -0.1437
  162POX    C1C 2631   7.303   2.809   1.511  0.0033 -0.2270 -0.3526
  162POX    C1D 2632   7.159   2.811   1.563 -0.0505 -0.1939 -0.5022
  162POX    C1E 2633   7.080   2.698   1.497  0.0839 -0.0202 -0.9575
  162POX    C1F 2634   7.145   2.563   1.527  0.7964  0.6866  0.7905
  162POX    C1G 2635   7.139   2.510   1.670 -0.0664  0.2295  0.5882
  162POX    C1H 2636   7.003   2.498   1.740 -0.3079 -1.1210 -0.0792
  162POX    C1I 2637   7.031   2.425   1.872  0.5374  0.0021  0.3842
  162POX    C1J 2638   6.943   2.338   1.922 -0.0247  0.3385 -0.0164
  162POX    C1K 2639   6.802   2.333   1.863 -0.0282  0.3117 -0.0046
  162POX    C1L 2640   6.706   2.242   1.941  0.2210  0.0929  0.0482
  162POX    C1M 2641   6.638   2.320   2.054 -0.1164 -0.8429  0.4960
  162POX    C1N 2642   6.506   2.248   2.083 -0.3788 -0.3712  0.4811
  162POX    C1O 2643   6.420   2.325   2.183 -1.1775 -0.2685 -0.2763
  162POX    C1P 2644   6.468   2.351   2.326 -0.1806 -0.5564 -0.5509
  162POX    C1Q 2645   6.353   2.421   2.399  0.0120 -0.1619 -0.6236
  162POX    C1R 2646   6.394   2.424   2.546 -0.4418 -0.1198 -0.4970
  162POX     CZ 2647   7.789   3.145   1.645 -0.0465  0.2126 -0.1372
  162POX     OZ 2648   7.762   3.265   1.717  0.0635  0.2081 -0.0892
  162POX    C2A 2649   7.855   3.318   1.797  0.2543 -0.3839  0.0835
  162POX    O2A 2650   7.973   3.289   1.777  0.4266  0.3154  0.0661
  162POX    C2B 2651   7.806   3.431   1.879  0.6750  0.1311 -0.3660
  162POX    C2C 2652   7.852   3.408   2.023 -0.3029  0.1760 -0.0457
  162POX    C2D 2653   7.772   3.493   2.122 -0.4138  0.0422 -0.0198
  162POX    C2E 2654   7.829   3.463   2.261 -0.1796 -0.0294 -0.1315
  162POX    C2F 2655   7.780   3.552   2.375 -0.5289 -0.0723 -0.2483
  162POX    C2G 2656   7.845   3.528   2.511 -0.0237  0.6170 -0.3621
  162POX    C2H 2657   7.769   3.600   2.623 -0.0879  0.3905 -0.2609
  162POX    C2I 2658   7.818   3.542   2.757 -0.3781 -0.2782 -0.4383
  162POX    C2J 2659   7.724   3.578   2.872  0.2271 -0.1553  0.0197
  162POX    C2K 2660   7.709   3.729   2.894 -0.0558 -0.1370 -0.2913
  162POX    C2L 2661   7.626   3.752   3.019  0.1948 -0.0617 -0.1385
  162POX    C2M 2662   7.662   3.675   3.146  0.3931  0.1531 -0.0641
  162POX    C2N 2663   7.599   3.742   3.268  0.3873 -0.0309  0.0344
  162POX    C2O 2664   7.627   3.666   3.398 -0.1484  0.1823  0.2771
  162POX    C2P 2665   7.579   3.749   3.518  0.2342  0.9360 -0.0830
  163CHL    CN1 2666   7.355   3.949   0.911 -0.0804  0.4489 -0.0577
  163CHL    CN2 2667   7.583   3.998   0.942 -0.0740 -0.2140  0.6531
  163CHL    CN3 2668   7.469   3.915   1.127 -0.6809  0.3186  0.0938
  163CHL    NTM 2669   7.476   3.904   0.981 -0.3854 -0.0748  0.1383
  163CHL     CB 2670   7.506   3.765   0.943  0.1886  0.1400 -0.2224
  164PJ2     CA 2671   7.442   3.635   0.994  0.4179  0.1572  0.1149
  164PJ2     OA 2672   7.299   3.629   0.987  0.4323 -0.0597  0.0082
  164PJ2      P 2673   7.227   3.486   0.965  0.1852  0.1225 -0.3753
  164PJ2     OB 2674   7.083   3.507   0.938 -0.0863 -0.6994  0.3767
  164PJ2     HB 2675   7.031   3.449   0.876  0.0243  0.9801 -1.4144
  164PJ2     OG 2676   7.313   3.405   0.876  0.4779  0.1993 -0.1647
  164PJ2     HG 2677   7.292   3.311   0.901 -0.6207  0.9867  2.1174
  164PJ2     OD 2678   7.259   3.403   1.099 -0.6166  0.2376 -0.1096
  165POX     CD 2679   7.154   3.368   1.190  0.0148 -0.6146  0.3033
  165POX     CE 2680   7.190   3.317   1.329  0.1969 -0.5710  0.2719
  165POX     OE 2681   7.072   3.284   1.402 -0.0819 -0.0166  0.0726
  165POX    C1A 2682   7.035   3.156   1.415 -0.1516 -0.0462 -0.3995
  165POX    O1A 2683   7.102   3.067   1.362 -0.3259 -0.4259  0.0174
  165POX    C1B 2684   6.916   3.149   1.503 -0.1364  0.4323 -0.3389
  165POX    C1C 2685   6.952   3.168   1.651 -0.2662  0.1153 -0.2673
  165POX    C1D 2686   6.854   3.087   1.736  0.1858 -0.5360 -0.3615
  165POX    C1E 2687   6.918   3.050   1.870  0.0381 -0.0579 -0.1583
  165POX    C1F 2688   7.045   2.965   1.879 -0.1598 -0.3816 -0.4591
  165POX    C1G 2689   7.072   2.929   2.025  0.1608  0.3108 -0.3485
  165POX    C1H 2690   7.084   3.057   2.109 -0.3085  0.0898  0.0577
  165POX    C1I 2691   7.183   3.061   2.226 -0.0746 -0.3703 -0.1232
  165POX    C1J 2692   7.158   3.096   2.351 -0.1402 -0.0951 -0.2144
  165POX    C1K 2693   7.012   3.122   2.391 -0.0651 -0.1949  0.1330
  165POX    C1L 2694   6.991   3.249   2.474  0.4161 -0.3587  0.5083
  165POX    C1M 2695   6.868   3.231   2.564 -0.3714  0.3267 -0.4111
  165POX    C1N 2696   6.870   3.351   2.659 -0.2945  0.4683 -0.5913
  165POX    C1O 2697   6.788   3.315   2.783  0.8555 -0.1704 -0.0079
  165POX    C1P 2698   6.804   3.439   2.871  0.4794 -0.0044 -0.1752
  165POX    C1Q 2699   6.795   3.419   3.022 -0.2447  0.2488 -0.1812
  165POX    C1R 2700   6.869   3.534   3.091  0.3356 -0.2435  0.0256
  165POX     CZ 2701   7.279   3.419   1.400 -0.5643  0.1162  0.2389
  165POX     OZ 2702   7.357   3.363   1.506 -0.4195  0.2725  0.2152
  165POX    C2A 2703   7.385   3.440   1.610  0.0412  0.0794  0.2392
  165POX    O2A 2704   7.392   3.562   1.592  0.2846  0.0087 -0.1376
  165POX    C2B 2705   7.438   3.365   1.726 -0.2306 -0.4012  0.0540
  165POX    C2C 2706   7.331   3.388   1.833 -0.3709  0.4079 -0.2561
  165POX    C2D 2707   7.401   3.375   1.969  0.0661 -0.3503 -0.5490
  165POX    C2E 2708   7.331   3.463   2.073  0.6061  0.0650 -0.5339
  165POX    C2F 2709   7.371   3.413   2.212  0.3390  0.7037 -0.2256
  165POX    C2G 2710   7.313   3.512   2.314 -0.6081 -0.2914  0.2210
  165POX    C2H 2711   7.378   3.492   2.452 -0.5862 -0.1735  0.2274
  165POX    C2I 2712   7.297   3.568   2.558  0.1679  0.2350  0.5207
  165POX    C2J 2713   7.362   3.509   2.683 -0.1688 -0.0694  0.5555
  165POX    C2K 2714   7.294   3.568   2.806 -0.3348  0.3423  0.2656
  165POX    C2L 2715   7.332   3.489   2.931 -0.1782 -0.3938 -0.2471
  165POX    C2M 2716   7.250   3.533   3.052  0.2330 -0.1052 -0.0721
  165POX    C2N 2717   7.257   3.683   3.082 -0.4896 -0.0603 -0.0947
  165POX    C2O 2718   7.200   3.693   3.223 -0.4029  0.5901 -0.1023
  165POX    C2P 2719   7.190   3.837   3.274  0.6173  0.3642  0.7837
  166CHL    CN1 2720   5.458   3.394   0.327  0.2833 -0.0658 -0.5468
  166CHL    CN2 2721   5.350   3.186   0.367  0.0275  0.0624  0.1563
  166CHL    CN3 2722   5.538   3.237   0.483  0.3399  0.5658  0.1661
  166CHL    NTM 2723   5.415   3.300   0.432  0.3322  0.1632 -0.3225
  166CHL     CB 2724   5.337   3.351   0.546  0.2179 -0.1068 -0.2800
  167PJ2     CA 2725   5.374   3.489   0.600  0.0288 -0.2417  0.1989
  167PJ2     OA 2726   5.505   3.512   0.652  0.0984 -0.3683  0.0802
  167PJ2      P 2727   5.531   3.657   0.719 -0.0441 -0.1519 -0.3311
  167PJ2     OB 2728   5.535   3.757   0.610 -0.3619  0.8018  0.5172
  167PJ2     HB 2729   5.599   3.712   0.548  0.0013  2.0977 -0.0708
  167PJ2     OG 2730   5.437   3.668   0.833  0.0999 -0.1876 -0.2095
  167PJ2     HG 2731   5.383   3.751   0.845 -0.7451 -0.7383 -0.0662
  167PJ2     OD 2732   5.686   3.639   0.758 -0.1124 -0.1782 -0.0702
  168POX     CD 2733   5.697   3.665   0.899 -0.3220  0.4346 -0.1650
  168POX     CE 2734   5.830   3.686   0.971  0.0119 -0.0361 -0.6331
  168POX     OE 2735   5.828   3.637   1.106  0.1787 -0.2508 -0.7081
  168POX    C1A 2736   5.897   3.531   1.147 -0.0539 -0.1846 -0.1475
  168POX    O1A 2737   5.985   3.475   1.083  0.5935  0.4973  0.1258
  168POX    C1B 2738   5.856   3.502   1.286  0.2556  0.0303 -0.0100
  168POX    C1C 2739   5.854   3.350   1.307 -0.2966  0.1108  0.5734
  168POX    C1D 2740   5.856   3.322   1.457  0.0967  0.0415  0.5581
  168POX    C1E 2741   5.986   3.334   1.536  0.4203 -0.1503  0.0576
  168POX    C1F 2742   5.950   3.320   1.685  0.0150  0.1470 -0.0126
  168POX    C1G 2743   6.075   3.290   1.767 -0.1877 -0.1813  0.1756
  168POX    C1H 2744   6.033   3.266   1.912 -0.6153  0.7052  0.1992
  168POX    C1I 2745   6.158   3.278   2.001 -0.5114  0.0346  0.1442
  168POX    C1J 2746   6.139   3.336   2.119 -0.2670 -0.1385  0.2669
  168POX    C1K 2747   6.005   3.378   2.178 -0.0561  0.4864  0.3063
  168POX    C1L 2748   6.030   3.491   2.279  0.2620  0.4841  0.2321
  168POX    C1M 2749   5.901   3.567   2.313 -0.2311 -0.0077 -0.4972
  168POX    C1N 2750   5.948   3.681   2.403 -0.0230 -0.3111 -0.2156
  168POX    C1O 2751   5.967   3.637   2.548 -0.2742 -0.2568 -0.1650
  168POX    C1P 2752   5.983   3.766   2.629  0.0021  0.0260 -0.6674
  168POX    C1Q 2753   6.103   3.854   2.591  0.5363 -0.4112 -0.0275
  168POX    C1R 2754   6.123   3.980   2.676 -0.3054 -0.5037  0.3243
  168POX     CZ 2755   5.867   3.834   0.959  0.0819  0.0328  0.3507
  168POX     OZ 2756   5.761   3.920   1.001 -0.0963  0.1715 -0.3775
  168POX    C2A 2757   5.789   4.048   1.026  0.1717 -0.0394  0.4132
  168POX    O2A 2758   5.898   4.090   0.988  0.1031 -0.1868  0.0543
  168POX    C2B 2759   5.671   4.121   1.079 -0.0256 -0.1699  0.1540
  168POX    C2C 2760   5.702   4.168   1.221  0.0833  0.1694  0.0185
  168POX    C2D 2761   5.570   4.223   1.274 -0.1739 -0.7423  0.3516
  168POX    C2E 2762   5.582   4.243   1.425  0.2410  0.1759  0.2080
  168POX    C2F 2763   5.680   4.353   1.465  0.4683  0.0503 -0.0043
  168POX    C2G 2764   5.704   4.374   1.615  0.8347  0.9191 -0.1829
  168POX    C2H 2765   5.822   4.300   1.676 -0.1621 -0.1394  0.4880
  168POX    C2I 2766   5.831   4.312   1.829 -0.5087  0.0881  0.4898
  168POX    C2J 2767   5.967   4.246   1.853 -0.4834 -0.0712 -0.0576
  168POX    C2K 2768   5.990   4.217   2.002  0.6368  0.3023 -0.1544
  168POX    C2L 2769   6.124   4.150   2.034  0.3601  0.0532  0.4795
  168POX    C2M 2770   6.132   4.057   2.156  0.3743 -0.3579  0.1654
  168POX    C2N 2771   6.057   3.928   2.121  0.8209 -0.6626  0.3103
  168POX    C2O 2772   6.142   3.830   2.041  0.5458 -0.1712 -0.6022
  168POX    C2P 2773   6.057   3.719   1.977  0.1082 -0.2207  0.0531
  169CHL    CN1 2774   6.135   4.900   0.770 -0.4914  0.3133  0.8206
  169CHL    CN2 2775   6.214   5.067   0.904  0.5075  0.2904 -0.2939
  169CHL    CN3 2776   6.117   4.888   1.017 -0.3912 -0.6763  0.0356
  169CHL    NTM 2777   6.200   4.921   0.900 -0.0041  0.3097  0.5794
  169CHL     CB 2778   6.336   4.865   0.914 -0.0658  0.1358  0.4836
  170PJ2     CA 2779   6.358   4.719   0.873  0.0083  0.3837 -0.3729
  170PJ2     OA 2780   6.272   4.615   0.920 -0.0279  0.3935 -0.4178
  170PJ2      P 2781   6.284   4.478   0.836 -0.0574  0.2257 -0.1487
  170PJ2     OB 2782   6.171   4.388   0.871  0.6232 -0.4240  0.4253
  170PJ2     HB 2783   6.113   4.371   0.791  3.2286  1.1216 -2.0042
  170PJ2     OG 2784   6.309   4.523   0.698 -0.1539  0.2209 -0.1677
  170PJ2     HG 2785   6.321   4.622   0.698 -0.2509  0.4035  4.0693
  170PJ2     OD 2786   6.420   4.414   0.892 -0.2134  0.0041 -0.0188
  171POX     CD 2787   6.428   4.346   1.018  0.6461  0.4858  0.1981
  171POX     CE 2788   6.565   4.300   1.068  0.2774 -0.6980  0.1619
  171POX     OE 2789   6.549   4.217   1.183  0.3556 -0.1081  0.6004
  171POX    C1A 2790   6.647   4.134   1.216  0.2540 -0.3415  0.3079
  171POX    O1A 2791   6.758   4.142   1.164 -0.0179 -0.2564 -0.2726
  171POX    C1B 2792   6.604   4.058   1.335 -0.0270 -0.3904  0.1762
  171POX    C1C 2793   6.697   4.065   1.456  0.0444 -0.2240  0.1117
  171POX    C1D 2794   6.610   4.052   1.582 -0.5001 -0.4866 -0.2846
  171POX    C1E 2795   6.700   3.999   1.695 -0.5445 -0.4335 -0.2241
  171POX    C1F 2796   6.610   3.959   1.812 -0.2271  0.2586  0.2627
  171POX    C1G 2797   6.690   3.934   1.939  0.0051  0.3099  0.1274
  171POX    C1H 2798   6.598   3.921   2.061 -0.3512 -0.4158 -0.2160
  171POX    C1I 2799   6.680   3.964   2.183 -0.4405  0.4993 -0.4754
  171POX    C1J 2800   6.616   3.994   2.296 -0.2037  0.2202 -0.2686
  171POX    C1K 2801   6.465   3.999   2.320 -0.1431 -0.1050  0.2005
  171POX    C1L 2802   6.440   3.963   2.466  0.7081 -0.2949  0.3026
  171POX    C1M 2803   6.497   4.079   2.549 -0.0923  0.3495 -0.0328
  171POX    C1N 2804   6.508   4.036   2.695  0.7038  0.0521 -0.1715
  171POX    C1O 2805   6.490   4.155   2.790  0.4882 -0.0881 -0.0356
  171POX    C1P 2806   6.526   4.122   2.935 -0.4454  0.0649  0.2330
  171POX    C1Q 2807   6.518   4.244   3.027  0.5786  0.3055  0.0089
  171POX    C1R 2808   6.554   4.215   3.173  0.1836 -0.3471 -0.0196
  171POX     CZ 2809   6.655   4.422   1.092 -0.4836 -0.0361 -0.2860
  171POX     OZ 2810   6.621   4.490   1.213 -0.1156 -0.0169 -0.1918
  171POX    C2A 2811   6.696   4.587   1.264  0.2903 -0.3549 -0.1438
  171POX    O2A 2812   6.761   4.659   1.189 -0.4403  0.2080 -0.2436
  171POX    C2B 2813   6.660   4.625   1.403  0.6131  0.7519 -0.3556
  171POX    C2C 2814   6.779   4.601   1.496  0.1953  0.4876  0.1153
  171POX    C2D 2815   6.812   4.456   1.534 -0.5906  0.2830  0.0236
  171POX    C2E 2816   6.954   4.457   1.591 -0.5904 -0.6337  0.0453
  171POX    C2F 2817   6.951   4.430   1.742 -0.2904  0.3420  0.2302
  171POX    C2G 2818   7.082   4.470   1.810 -0.1780  0.9652 -0.3347
  171POX    C2H 2819   7.076   4.447   1.961  0.2361 -0.4673 -0.5151
  171POX    C2I 2820   7.211   4.463   2.032  0.1068 -0.2170 -0.3219
  171POX    C2J 2821   7.203   4.392   2.167 -0.1837 -0.2217 -0.3401
  171POX    C2K 2822   7.323   4.422   2.257 -0.1224 -0.0126 -0.4899
  171POX    C2L 2823   7.303   4.560   2.320 -0.1955 -0.1361 -0.2369
  171POX    C2M 2824   7.236   4.529   2.453 -0.3461 -0.0514 -0.2929
  171POX    C2N 2825   7.341   4.544   2.563 -0.4987  0.0588 -0.1629
  171POX    C2O 2826   7.292   4.493   2.699 -0.2503  0.2864  0.0131
  171POX    C2P 2827   7.271   4.342   2.706  0.2024  0.1899 -0.6638
  172CHL    CN1 2828   6.306   2.523   1.262 -0.1693 -0.4473  0.0471
  172CHL    CN2 2829   6.130   2.413   1.381 -0.3287  0.1551  0.1087
  172CHL    CN3 2830   6.327   2.294   1.348 -0.0674 -0.2502 -0.4555
  172CHL    NTM 2831   6.240   2.394   1.285 -0.4726 -0.2949  0.0275
  172CHL     CB 2832   6.194   2.338   1.157 -0.2295 -0.2899 -0.0614
  173PJ2     CA 2833   6.076   2.401   1.083 -0.0197  0.3639  0.1545
  173PJ2     OA 2834   6.088   2.538   1.043  0.1711  0.3738  0.2466
  173PJ2      P 2835   5.966   2.604   0.962  0.3761  0.0740 -0.3147
  173PJ2     OB 2836   5.991   2.750   0.951  0.0643  0.1546 -0.0122
  173PJ2     HB 2837   5.987   2.793   1.041 -0.9471  2.2469 -1.0058
  173PJ2     OG 2838   5.938   2.513   0.849 -0.0086 -0.2344  0.0258
  173PJ2     HG 2839   5.891   2.557   0.773 -0.5234  1.7993  1.4417
  173PJ2     OD 2840   5.843   2.596   1.067  0.7439 -0.4456  0.0790
  174POX     CD 2841   5.842   2.700   1.165 -0.4090 -0.3877  0.0111
  174POX     CE 2842   5.737   2.691   1.277 -0.3314 -0.1078  0.1050
  174POX     OE 2843   5.705   2.813   1.344 -0.0079  0.0473 -0.0159
  174POX    C1A 2844   5.595   2.882   1.313  0.0190  0.1628  0.1453
  174POX    O1A 2845   5.524   2.843   1.221  0.6834  0.4600 -0.5071
  174POX    C1B 2846   5.579   3.003   1.398 -0.8898 -0.0815  0.3282
  174POX    C1C 2847   5.452   3.082   1.366 -0.6824  0.1986  0.1982
  174POX    C1D 2848   5.454   3.222   1.429 -0.0932  0.1917  0.1990
  174POX    C1E 2849   5.325   3.298   1.402  0.0243  0.3919  0.2009
  174POX    C1F 2850   5.344   3.446   1.434 -0.0973  0.3832  0.3160
  174POX    C1G 2851   5.309   3.472   1.581  0.1359 -0.2595  0.4853
  174POX    C1H 2852   5.158   3.466   1.607  0.0619 -0.0354  0.1098
  174POX    C1I 2853   5.127   3.501   1.753  0.4438  0.0241  0.1766
  174POX    C1J 2854   5.005   3.490   1.804  0.3768 -0.3215 -0.0530
  174POX    C1K 2855   4.873   3.435   1.749  0.2374  0.2854 -0.3278
  174POX    C1L 2856   4.812   3.350   1.860  0.2974  0.3443 -0.2495
  174POX    C1M 2857   4.676   3.304   1.806  0.3570  0.2769 -0.3418
  174POX    C1N 2858   4.633   3.163   1.846 -0.8230  0.6873 -0.1319
  174POX    C1O 2859   4.581   3.130   1.987 -0.3466  0.1875 -0.0679
  174POX    C1P 2860   4.527   2.987   1.979  0.5395 -0.1702  0.2589
  174POX    C1Q 2861   4.459   2.938   2.108 -0.4434 -0.1792 -0.2536
  174POX    C1R 2862   4.310   2.974   2.110 -0.4178 -0.0974  0.8140
  174POX     CZ 2863   5.786   2.572   1.359  0.3730  0.1864  0.1239
  174POX     OZ 2864   5.717   2.551   1.483 -0.1321 -0.4431 -0.2587
  174POX    C2A 2865   5.767   2.462   1.568 -0.0382  0.2758  0.4518
  174POX    O2A 2866   5.862   2.391   1.535  0.0874  0.7843 -0.2952
  174POX    C2B 2867   5.709   2.471   1.704  0.5961 -0.1177  0.7525
  174POX    C2C 2868   5.587   2.382   1.726  0.3672  0.1699  0.6506
  174POX    C2D 2869   5.530   2.395   1.867  0.4431 -0.0702  0.7047
  174POX    C2E 2870   5.425   2.289   1.900 -0.2876  0.3022 -0.3460
  174POX    C2F 2871   5.326   2.329   2.009  0.2960 -0.5872  0.5291
  174POX    C2G 2872   5.387   2.324   2.150  0.1539 -0.8934  0.5798
  174POX    C2H 2873   5.284   2.362   2.257  0.1001 -0.3949  0.3567
  174POX    C2I 2874   5.346   2.306   2.385 -0.1849 -0.4054  0.4902
  174POX    C2J 2875   5.260   2.332   2.509 -0.5510  0.1922  0.1141
  174POX    C2K 2876   5.312   2.240   2.619 -0.1327 -0.0948 -0.3197
  174POX    C2L 2877   5.258   2.273   2.759 -0.5538 -0.8109 -0.3110
  174POX    C2M 2878   5.317   2.191   2.874  0.2413  0.2092  0.0201
  174POX    C2N 2879   5.241   2.238   2.999  0.3404  0.1465  0.1039
  174POX    C2O 2880   5.278   2.156   3.123  0.0784 -0.4244 -0.1916
  174POX    C2P 2881   5.168   2.162   3.229 -0.2205  0.0646 -0.5243
  175CHL    CN1 2882   6.122   4.066   0.516 -0.7478  0.1262  0.2242
  175CHL    CN2 2883   6.256   3.882   0.576 -0.2396  0.2510 -0.0800
  175CHL    CN3 2884   6.290   3.995   0.377  0.1196 -0.0538 -0.3804
  175CHL    NTM 2885   6.260   4.018   0.520 -0.7442  0.0637 -0.5741
  175CHL     CB 2886   6.339   4.122   0.588 -0.3336 -0.3034 -0.4849
  176PJ2     CA 2887   6.488   4.107   0.619 -0.3565 -0.0959 -0.2730
  176PJ2     OA 2888   6.534   3.996   0.697  0.0112  0.0969 -0.2131
  176PJ2      P 2889   6.690   4.028   0.719  0.0446  0.0000 -0.3100
  176PJ2     OB 2890   6.745   4.007   0.583  0.5028 -0.6358 -0.0359
  176PJ2     HB 2891   6.677   4.033   0.514 -0.5187 -0.0099  1.1695
  176PJ2     OG 2892   6.712   4.149   0.801 -0.3104 -0.3537  0.3144
  176PJ2     HG 2893   6.645   4.150   0.876 -0.1971  1.1105  0.4316
  176PJ2     OD 2894   6.754   3.900   0.794 -0.1996 -0.0438 -0.1769
  177POX     CD 2895   6.700   3.881   0.925 -0.2917 -1.0435 -0.3530
  177POX     CE 2896   6.762   3.786   1.028 -0.1500 -0.6341 -0.0555
  177POX     OE 2897   6.671   3.753   1.133  0.3739  0.1987  0.6730
  177POX    C1A 2898   6.631   3.626   1.140  0.1472  0.2522  0.3396
  177POX    O1A 2899   6.644   3.552   1.043  0.8602  0.5980  0.1692
  177POX    C1B 2900   6.594   3.588   1.278 -0.1433 -0.2061  0.1390
  177POX    C1C 2901   6.721   3.586   1.363 -0.0285  0.3575 -0.0149
  177POX    C1D 2902   6.704   3.549   1.511 -0.0318 -0.1672 -0.1459
  177POX    C1E 2903   6.842   3.580   1.568 -0.0190  0.1884 -0.3664
  177POX    C1F 2904   6.847   3.557   1.719  0.0094 -0.6807 -0.4954
  177POX    C1G 2905   6.980   3.586   1.790 -0.0644  0.0924 -0.6664
  177POX    C1H 2906   6.963   3.595   1.942 -0.2794 -0.4344 -0.6564
  177POX    C1I 2907   6.918   3.460   1.997 -0.5578 -0.1264 -0.1146
  177POX    C1J 2908   6.851   3.431   2.108  0.3025 -0.0051  0.4413
  177POX    C1K 2909   6.819   3.537   2.213 -0.0679  0.2031  0.1169
  177POX    C1L 2910   6.698   3.494   2.297  0.0424 -0.2226  0.0579
  177POX    C1M 2911   6.642   3.592   2.400  0.1378 -0.2352  0.1216
  177POX    C1N 2912   6.512   3.543   2.464  0.0471 -0.1639 -0.0065
  177POX    C1O 2913   6.509   3.606   2.603 -0.4742 -0.0342 -0.0758
  177POX    C1P 2914   6.399   3.547   2.691 -0.7168  0.0471 -0.3214
  177POX    C1Q 2915   6.446   3.576   2.834 -0.3110 -0.4321 -0.3532
  177POX    C1R 2916   6.438   3.722   2.879 -0.1501 -0.3819 -0.4857
  177POX     CZ 2917   6.894   3.853   1.065 -0.4282 -0.1224  0.0249
  177POX     OZ 2918   6.960   3.795   1.178 -0.5868 -0.0234  0.1675
  177POX    C2A 2919   7.071   3.855   1.217 -0.2452 -0.4994 -0.0629
  177POX    O2A 2920   7.145   3.918   1.142 -0.4296  0.0493  0.2120
  177POX    C2B 2921   7.115   3.810   1.351 -0.0997  0.0784  0.0857
  177POX    C2C 2922   7.068   3.892   1.471 -0.4964  0.6753 -0.4734
  177POX    C2D 2923   7.155   4.012   1.511 -0.4692  0.6115 -0.3409
  177POX    C2E 2924   7.099   4.075   1.638  0.1277  0.2397  0.1146
  177POX    C2F 2925   7.097   3.994   1.768  0.7040 -0.1137 -0.0934
  177POX    C2G 2926   7.041   4.057   1.896 -0.1971 -0.4561 -0.3129
  177POX    C2H 2927   7.052   3.974   2.024 -0.4082 -0.2622 -0.1677
  177POX    C2I 2928   7.026   4.031   2.163 -0.2491  0.0151 -0.2511
  177POX    C2J 2929   6.998   3.926   2.271  0.7169 -0.0071 -0.0144
  177POX    C2K 2930   6.957   3.994   2.401 -0.5094 -0.3414 -0.2149
  177POX    C2L 2931   6.972   3.896   2.518  0.4974  0.4694  0.3504
  177POX    C2M 2932   6.965   3.967   2.653 -0.3382 -0.0265  0.5714
  177POX    C2N 2933   7.002   3.870   2.765  0.3822 -0.3984  0.0141
  177POX    C2O 2934   6.965   3.922   2.904  0.5909 -0.6526  0.1657
  177POX    C2P 2935   7.043   4.042   2.959 -0.0794 -0.1438  0.0159
  178CHL    CN1 2936   6.205   5.671   1.231 -0.2013  0.2415  0.3405
  178CHL    CN2 2937   6.080   5.488   1.154  0.3094 -0.1913 -0.2152
  178CHL    CN3 2938   6.213   5.464   1.343 -0.5132 -0.2643 -0.0993
  178CHL    NTM 2939   6.210   5.526   1.210  0.0231  0.2781  0.1369
  178CHL     CB 2940   6.317   5.475   1.123 -0.0831  0.4101 -0.0713
  179PJ2     CA 2941   6.465   5.487   1.159  0.0012  0.0955 -0.3054
  179PJ2     OA 2942   6.512   5.615   1.203  0.2385 -0.0590 -0.1055
  179PJ2      P 2943   6.663   5.619   1.259  0.1815  0.3959  0.0173
  179PJ2     OB 2944   6.733   5.528   1.165  1.1164  0.3189  0.7717
  179PJ2     HB 2945   6.674   5.520   1.085 -0.0747 -1.6447  1.7561
  179PJ2     OG 2946   6.697   5.763   1.270  0.8839  0.2508 -0.1750
  179PJ2     HG 2947   6.610   5.803   1.300  0.3698 -2.6019  2.6057
  179PJ2     OD 2948   6.642   5.553   1.404 -0.0316  0.1091 -0.1425
  180POX     CD 2949   6.586   5.645   1.499  0.1527  0.2329 -0.1542
  180POX     CE 2950   6.556   5.587   1.637  0.2446  0.1915 -0.1521
  180POX     OE 2951   6.464   5.668   1.711  0.3449 -0.0793  0.2757
  180POX    C1A 2952   6.336   5.632   1.716  0.1342  0.6032  0.0374
  180POX    O1A 2953   6.298   5.534   1.652 -0.0945  0.5302  0.2818
  180POX    C1B 2954   6.252   5.712   1.808 -0.0060  0.3355  0.1439
  180POX    C1C 2955   6.123   5.640   1.849  0.0672  0.1626  0.0724
  180POX    C1D 2956   6.057   5.718   1.962  0.5499 -0.1107  0.5459
  180POX    C1E 2957   5.920   5.677   2.015  0.3073  0.2222  0.1786
  180POX    C1F 2958   5.936   5.579   2.132 -0.5898  0.0794  0.1945
  180POX    C1G 2959   5.806   5.535   2.198 -0.4557 -0.7367 -0.0778
  180POX    C1H 2960   5.838   5.493   2.342 -0.4349 -0.0164  0.1286
  180POX    C1I 2961   5.929   5.371   2.356 -0.4460 -0.0291  0.0927
  180POX    C1J 2962   5.952   5.323   2.477 -0.1335 -0.3685 -0.0982
  180POX    C1K 2963   5.879   5.350   2.609 -0.0558 -0.4701 -0.0351
  180POX    C1L 2964   5.978   5.377   2.723 -0.2375  0.2072 -0.0307
  180POX    C1M 2965   5.923   5.442   2.850  0.1611  0.4310  0.0288
  180POX    C1N 2966   6.034   5.480   2.947  0.3766  0.1095 -0.0905
  180POX    C1O 2967   6.111   5.356   2.993  0.2411  0.0242 -0.0941
  180POX    C1P 2968   6.174   5.379   3.131  0.4817  0.0301 -0.2038
  180POX    C1Q 2969   6.240   5.252   3.183 -0.4567 -0.2946  0.2204
  180POX    C1R 2970   6.311   5.293   3.312  0.0178  0.1101 -0.1648
  180POX     CZ 2971   6.680   5.527   1.704  0.0075 -0.4846 -0.3143
  180POX     OZ 2972   6.660   5.444   1.819  0.0604 -0.4164 -0.2559
  180POX    C2A 2973   6.768   5.396   1.879 -0.1706 -0.2654  0.2893
  180POX    O2A 2974   6.877   5.437   1.839 -0.1013 -0.3082  0.4354
  180POX    C2B 2975   6.750   5.333   2.012 -0.1151 -0.1737  0.3400
  180POX    C2C 2976   6.749   5.435   2.126  0.7137  0.0902  0.1185
  180POX    C2D 2977   6.702   5.378   2.259  0.1874 -0.0103 -0.1071
  180POX    C2E 2978   6.810   5.283   2.310  0.2465  0.1569  0.0824
  180POX    C2F 2979   6.782   5.218   2.446  0.1289 -0.6638 -0.3271
  180POX    C2G 2980   6.887   5.116   2.488  0.7267  0.0653 -0.0277
  180POX    C2H 2981   6.884   5.038   2.620  0.4060  0.6060  0.2847
  180POX    C2I 2982   7.000   4.939   2.626  0.0437  0.1737  0.2186
  180POX    C2J 2983   7.014   4.893   2.771 -0.6798 -0.4998  0.0824
  180POX    C2K 2984   7.160   4.850   2.793 -0.3774  0.4802  0.0328
  180POX    C2L 2985   7.198   4.805   2.934 -0.4444  0.0749 -0.0768
  180POX    C2M 2986   7.193   4.929   3.023 -0.2378  0.0866 -0.0818
  180POX    C2N 2987   7.175   4.891   3.170 -0.1688  0.5488  0.0486
  180POX    C2O 2988   7.038   4.824   3.184  0.1231 -0.1326 -0.2981
  180POX    C2P 2989   7.018   4.756   3.319 -0.6741  0.3064 -0.1863
  181CHL    CN1 2990   8.560   1.626   1.293  0.2806  0.0644 -0.1583
  181CHL    CN2 2991   8.661   1.825   1.324 -0.2111  0.0453  0.2957
  181CHL    CN3 2992   8.495   1.777   1.473 -0.7266 -0.0336  0.2703
  181CHL    NTM 2993   8.527   1.765   1.330 -0.1035 -0.1786  0.4228
  181CHL     CB 2994   8.449   1.845   1.235  0.2366 -0.3993 -0.0484
  182PJ2     CA 2995   8.330   1.932   1.276  0.7614 -0.1257  0.9400
  182PJ2     OA 2996   8.216   1.852   1.310  0.1438  0.1850 -0.3381
  182PJ2      P 2997   8.080   1.936   1.295  0.2026  0.2744 -0.3735
  182PJ2     OB 2998   8.093   2.013   1.169  0.1730 -0.0024 -0.5459
  182PJ2     HB 2999   8.192   2.020   1.163  0.2043  2.3099  1.1868
  182PJ2     OG 3000   7.968   1.839   1.299 -0.2408  0.7809 -0.3489
  182PJ2     HG 3001   7.888   1.894   1.275 -2.1754 -1.6925 -0.0048
  182PJ2     OD 3002   8.080   2.032   1.424  0.0324  0.0858 -0.2328
  183POX     CD 3003   7.990   1.999   1.530  0.1783  0.0318 -0.1262
  183POX     CE 3004   8.021   2.065   1.665 -0.3539  0.1629 -0.0639
  183POX     OE 3005   7.993   1.984   1.779  0.3661 -0.1070 -0.0721
  183POX    C1A 3006   8.086   1.973   1.874  0.2437 -0.4135  0.0136
  183POX    O1A 3007   8.203   1.994   1.842  0.0298 -0.1292 -0.6013
  183POX    C1B 3008   8.027   1.939   2.006 -0.0101 -0.3129 -0.0741
  183POX    C1C 3009   8.092   1.807   2.048  0.3606 -0.2474 -0.4346
  183POX    C1D 3010   8.062   1.766   2.192 -0.0702  0.5005 -0.3070
  183POX    C1E 3011   7.915   1.732   2.219  0.0347  0.0445 -0.3053
  183POX    C1F 3012   7.903   1.678   2.361 -0.1681  0.1020 -0.3003
  183POX    C1G 3013   7.939   1.529   2.369 -0.3306  0.0890  0.2182
  183POX    C1H 3014   7.837   1.441   2.441 -0.4423  0.1856  0.1783
  183POX    C1I 3015   7.884   1.296   2.437 -0.9701  0.0336 -0.7626
  183POX    C1J 3016   7.841   1.195   2.512 -0.0210  0.0128 -0.2295
  183POX    C1K 3017   7.731   1.194   2.619  0.1509 -0.2607 -0.0544
  183POX    C1L 3018   7.606   1.123   2.567  0.0390 -0.0145 -0.1218
  183POX    C1M 3019   7.487   1.218   2.562 -0.0078 -0.0435  0.3714
  183POX    C1N 3020   7.417   1.255   2.693 -0.4041 -0.1623  0.1948
  183POX    C1O 3021   7.307   1.356   2.659 -0.3902 -0.0379  0.5188
  183POX    C1P 3022   7.250   1.397   2.795  0.1302  0.3202  0.6298
  183POX    C1Q 3023   7.345   1.467   2.893  0.1157  0.6804  0.3884
  183POX    C1R 3024   7.258   1.495   3.015 -0.0444 -0.3773  0.5273
  183POX     CZ 3025   7.945   2.197   1.672 -0.3096  0.1734  0.2279
  183POX     OZ 3026   7.973   2.281   1.784  0.3511  0.3309 -0.0487
  183POX    C2A 3027   7.896   2.389   1.794 -0.1008  0.0414 -0.3619
  183POX    O2A 3028   7.825   2.428   1.702 -0.3305  0.4014 -0.0366
  183POX    C2B 3029   7.920   2.455   1.925 -0.4210 -0.4602 -0.0438
  183POX    C2C 3030   7.916   2.373   2.053  0.6634 -0.1942  0.1654
  183POX    C2D 3031   7.916   2.459   2.180  0.4620  0.3740 -0.2203
  183POX    C2E 3032   7.797   2.555   2.184  0.1094 -0.0825  0.3039
  183POX    C2F 3033   7.784   2.627   2.318  0.2865  0.2079  0.1644
  183POX    C2G 3034   7.770   2.527   2.434  0.5797  0.1275  0.1310
  183POX    C2H 3035   7.729   2.617   2.551  0.4172 -0.1387  0.2782
  183POX    C2I 3036   7.768   2.546   2.680  0.0108 -0.4402  0.2376
  183POX    C2J 3037   7.740   2.622   2.810  0.2871  0.3184 -0.1413
  183POX    C2K 3038   7.812   2.578   2.937  0.0742  0.3558 -0.0072
  183POX    C2L 3039   7.762   2.663   3.054 -0.4697 -0.3149  0.2523
  183POX    C2M 3040   7.806   2.606   3.189  0.1559 -0.2894  0.0595
  183POX    C2N 3041   7.720   2.666   3.301 -0.0352 -0.0044 -0.2375
  183POX    C2O 3042   7.576   2.617   3.314 -0.1636  0.2576 -0.6678
  183POX    C2P 3043   7.523   2.695   3.434 -0.1809  0.6073 -0.9002
  184CHL    CN1 3044   7.953   5.782   0.844 -0.8416  0.0180 -0.2250
  184CHL    CN2 3045   8.100   5.657   0.980 -0.1217 -0.0417 -0.3650
  184CHL    CN3 3046   8.087   5.891   0.999 -0.2308 -0.0090  0.1636
  184CHL    NTM 3047   8.005   5.770   0.980 -0.0856 -0.0101 -0.5104
  184CHL     CB 3048   7.901   5.787   1.083 -0.1047  0.1907 -0.5634
  185PJ2     CA 3049   7.803   5.672   1.107  0.0918  0.1619  0.1296
  185PJ2     OA 3050   7.717   5.636   0.999 -0.1842  0.5471  0.2200
  185PJ2      P 3051   7.584   5.727   0.994 -0.5573 -0.0018  0.0732
  185PJ2     OB 3052   7.617   5.871   0.999  0.0369 -0.1431  0.2784
  185PJ2     HB 3053   7.538   5.929   1.018  0.7986  0.4698  1.6879
  185PJ2     OG 3054   7.504   5.684   0.877 -0.0828  0.1123 -0.2969
  185PJ2     HG 3055   7.538   5.594   0.850 -0.7131  0.3469 -2.0154
  185PJ2     OD 3056   7.506   5.674   1.125  0.2159 -0.5842  0.3055
  186POX     CD 3057   7.438   5.549   1.114  0.4730 -0.7012  0.0222
  186POX     CE 3058   7.362   5.498   1.237  0.0445 -0.1585 -0.0159
  186POX     OE 3059   7.250   5.585   1.258  0.2618  0.2407 -0.4726
  186POX    C1A 3060   7.137   5.534   1.308  0.3492  0.3985 -0.1086
  186POX    O1A 3061   7.133   5.412   1.320  0.1754  0.4150 -0.0064
  186POX    C1B 3062   7.028   5.634   1.312  0.1312  0.1726 -0.3597
  186POX    C1C 3063   7.033   5.737   1.425  0.3133 -0.2048 -0.0222
  186POX    C1D 3064   6.987   5.679   1.559 -0.0285  0.2698  0.0713
  186POX    C1E 3065   7.053   5.747   1.680  0.0043  0.1825  0.1027
  186POX    C1F 3066   7.019   5.687   1.817  0.4962 -0.1889  0.0650
  186POX    C1G 3067   7.090   5.761   1.930 -0.0492 -0.0219  0.3013
  186POX    C1H 3068   7.105   5.668   2.050  0.3895 -0.4621 -0.0894
  186POX    C1I 3069   7.131   5.740   2.183  0.1533  0.2154 -0.4049
  186POX    C1J 3070   7.142   5.677   2.300 -0.8027 -0.3707 -0.6247
  186POX    C1K 3071   7.153   5.525   2.314  0.4681 -0.2805 -0.5387
  186POX    C1L 3072   7.184   5.461   2.449 -0.8259 -0.5742 -0.3663
  186POX    C1M 3073   7.094   5.496   2.568 -0.2782 -0.7713  0.1126
  186POX    C1N 3074   7.130   5.401   2.682  0.2312 -0.4515  0.2178
  186POX    C1O 3075   7.071   5.437   2.819  0.1314 -0.1178  0.0870
  186POX    C1P 3076   7.091   5.325   2.921 -0.1089 -0.5561 -0.3400
  186POX    C1Q 3077   7.011   5.352   3.049 -0.1177 -0.1787 -0.4240
  186POX    C1R 3078   6.984   5.234   3.143 -0.4479 -0.1726 -0.5107
  186POX     CZ 3079   7.457   5.497   1.356 -0.0751  0.5191  0.0895
  186POX     OZ 3080   7.423   5.451   1.487  0.3788 -0.1971 -0.0357
  186POX    C2A 3081   7.460   5.519   1.596 -0.5755  0.1550  0.0829
  186POX    O2A 3082   7.561   5.589   1.601 -0.2978 -0.2311 -0.0413
  186POX    C2B 3083   7.383   5.464   1.710 -0.4466 -0.0560  0.0691
  186POX    C2C 3084   7.462   5.407   1.828 -0.1094  0.1362 -0.0624
  186POX    C2D 3085   7.371   5.365   1.943  0.2084  0.5961  0.3595
  186POX    C2E 3086   7.461   5.319   2.058  0.5042  0.0494 -0.0890
  186POX    C2F 3087   7.516   5.427   2.151  0.3154  0.0787 -0.0120
  186POX    C2G 3088   7.599   5.368   2.265 -0.0770 -0.0297  0.2163
  186POX    C2H 3089   7.643   5.472   2.369  0.3649  0.1966 -0.1944
  186POX    C2I 3090   7.730   5.399   2.472 -0.3504  0.1709  0.4032
  186POX    C2J 3091   7.788   5.502   2.569  0.5328  0.2025 -0.1422
  186POX    C2K 3092   7.866   5.448   2.689  0.0825  0.2929  0.1951
  186POX    C2L 3093   7.896   5.554   2.796 -0.2300  0.3399  0.2361
  186POX    C2M 3094   7.950   5.478   2.917 -0.0501 -0.4355 -0.3279
  186POX    C2N 3095   7.966   5.563   3.042  0.0343 -0.1110 -0.5591
  186POX    C2O 3096   8.048   5.476   3.137 -0.2433  0.1279 -0.0940
  186POX    C2P 3097   8.100   5.554   3.258 -0.3857 -0.1372  0.1408
  187CHL    CN1 3098   7.878   4.801   1.234  0.2330  0.2935  0.1637
  187CHL    CN2 3099   7.699   4.959   1.220 -0.1848  0.0518  0.2816
  187CHL    CN3 3100   7.771   4.843   1.025 -0.2172 -0.0018  0.0132
  187CHL    NTM 3101   7.817   4.904   1.150 -0.3539 -0.0937  0.1092
  187CHL     CB 3102   7.920   5.000   1.107 -0.0528 -0.3116  0.3431
  188PJ2     CA 3103   7.963   5.126   1.182 -0.1295  0.0288 -0.1803
  188PJ2     OA 3104   7.861   5.220   1.213  0.1763  0.2313  0.2145
  188PJ2      P 3105   7.912   5.325   1.325 -0.1498  0.2117  0.3830
  188PJ2     OB 3106   8.051   5.359   1.289 -0.0711 -0.1994  0.2852
  188PJ2     HB 3107   8.095   5.275   1.258 -2.0521 -1.4683  0.7417
  188PJ2     OG 3108   7.813   5.434   1.312 -0.0580  0.2451 -0.0726
  188PJ2     HG 3109   7.845   5.526   1.334 -0.5311  0.6538 -1.0594
  188PJ2     OD 3110   7.899   5.232   1.456 -0.2729  0.0706  0.2714
  189POX     CD 3111   7.772   5.229   1.521 -0.2330  0.2074  0.3568
  189POX     CE 3112   7.783   5.135   1.642  0.3193 -0.1482  0.0384
  189POX     OE 3113   7.656   5.129   1.708  0.1075  0.1493 -0.3301
  189POX    C1A 3114   7.565   5.036   1.679  0.1367 -0.0063  0.0663
  189POX    O1A 3115   7.584   4.979   1.572  0.6428  0.2936 -0.0048
  189POX    C1B 3116   7.432   5.046   1.743  0.2569  0.4313  0.2512
  189POX    C1C 3117   7.353   4.916   1.751  0.4680  0.2545 -0.5260
  189POX    C1D 3118   7.219   4.952   1.815  0.3081 -0.3523 -0.5061
  189POX    C1E 3119   7.220   5.009   1.957  0.4397 -0.3657 -0.5018
  189POX    C1F 3120   7.250   4.908   2.067 -0.2654  0.0869  0.1172
  189POX    C1G 3121   7.214   4.959   2.207  0.0625  0.2204  0.1537
  189POX    C1H 3122   7.337   5.031   2.263  0.0544  0.3065  0.0603
  189POX    C1I 3123   7.294   5.077   2.402 -0.3645  0.1369 -0.0121
  189POX    C1J 3124   7.348   5.029   2.513 -0.1274  0.6176  0.0814
  189POX    C1K 3125   7.468   4.934   2.517 -0.0976  0.6349 -0.3289
  189POX    C1L 3126   7.560   4.987   2.628 -0.4739 -0.2712  0.4347
  189POX    C1M 3127   7.705   4.999   2.582 -0.3179  0.0562  1.0016
  189POX    C1N 3128   7.799   5.065   2.683  0.7770  0.1121 -0.0191
  189POX    C1O 3129   7.808   4.974   2.806 -0.1994  0.1895  0.1200
  189POX    C1P 3130   7.898   5.040   2.910  0.6045 -0.6997  0.0054
  189POX    C1Q 3131   7.913   4.962   3.041  0.2035 -0.2931  0.3025
  189POX    C1R 3132   8.043   5.015   3.101  0.0759  0.6186 -0.2049
  189POX     CZ 3133   7.888   5.195   1.735  0.2879 -0.1082  0.0482
  189POX     OZ 3134   7.892   5.332   1.774  0.1565 -0.2646  0.6184
  189POX    C2A 3135   8.007   5.381   1.819  0.3267 -0.2772  0.1961
  189POX    O2A 3136   8.112   5.318   1.811  0.3533 -0.1558 -0.4514
  189POX    C2B 3137   8.003   5.526   1.852  0.3902 -0.2314 -0.0005
  189POX    C2C 3138   7.911   5.558   1.969 -0.3351 -0.3096 -0.5406
  189POX    C2D 3139   7.955   5.690   2.034 -0.4789 -0.2606 -0.5406
  189POX    C2E 3140   7.877   5.727   2.160  0.3496 -0.3524  0.0064
  189POX    C2F 3141   7.930   5.843   2.245 -0.7854  0.1418  0.0531
  189POX    C2G 3142   7.844   5.852   2.372  0.0905 -0.1299  0.6778
  189POX    C2H 3143   7.902   5.940   2.483  0.8314  0.1269  0.0967
  189POX    C2I 3144   7.832   5.911   2.616  0.0908  0.4241 -0.2265
  189POX    C2J 3145   7.914   5.978   2.726 -0.2289  0.4389  0.0051
  189POX    C2K 3146   7.826   5.993   2.850 -0.3443  0.4774 -0.0817
  189POX    C2L 3147   7.906   6.001   2.980  0.1444 -0.1197 -0.3435
  189POX    C2M 3148   7.820   6.049   3.097  0.2733 -0.0259 -0.2878
  189POX    C2N 3149   7.908   6.067   3.221 -0.4438  0.3841  0.1671
  189POX    C2O 3150   7.819   6.093   3.343 -0.0635 -0.5851  0.6645
  189POX    C2P 3151   7.898   6.125   3.470  0.4038 -0.0543  0.2441
  190CHL    CN1 3152   8.572   7.443   1.669  0.3937  0.1449  0.4566
  190CHL    CN2 3153   8.531   7.232   1.536  0.6221  0.2226 -0.5630
  190CHL    CN3 3154   8.395   7.420   1.531  0.1630 -0.8086 -0.0710
  190CHL    NTM 3155   8.535   7.379   1.542  0.4310  0.1968  0.4206
  190CHL     CB 3156   8.601   7.449   1.431  0.3999 -0.0936  0.2190
  191PJ2     CA 3157   8.752   7.437   1.409  0.3091  0.0069 -0.4848
  191PJ2     OA 3158   8.800   7.307   1.372  0.1260 -0.2257  0.0890
  191PJ2      P 3159   8.953   7.267   1.406  0.0265 -0.2861  0.4746
  191PJ2     OB 3160   8.982   7.169   1.299 -0.1516 -0.1888  0.3354
  191PJ2     HB 3161   9.068   7.121   1.315 -0.0828 -1.0626 -2.2345
  191PJ2     OG 3162   9.030   7.394   1.411  0.3815 -0.4125 -1.2376
  191PJ2     HG 3163   8.980   7.476   1.384 -0.8512 -1.6145 -2.8558
  191PJ2     OD 3164   8.934   7.212   1.556 -0.4746 -0.3526  0.3897
  192POX     CD 3165   8.887   7.078   1.568 -0.2046 -0.5102 -0.2624
  192POX     CE 3166   8.995   6.973   1.599  0.2000  0.0017  0.0706
  192POX     OE 3167   8.946   6.853   1.659 -0.0705  0.0823  0.0134
  192POX    C1A 3168   8.901   6.754   1.582 -0.6864  0.2702  0.1284
  192POX    O1A 3169   8.898   6.767   1.459 -0.2395 -0.2352  0.0631
  192POX    C1B 3170   8.850   6.638   1.658 -0.3476 -0.1192 -0.2374
  192POX    C1C 3171   8.773   6.538   1.570 -0.6455 -0.0488 -0.0576
  192POX    C1D 3172   8.705   6.420   1.640 -0.0270 -0.5081 -0.2224
  192POX    C1E 3173   8.588   6.469   1.725  0.3786 -0.4286  0.3013
  192POX    C1F 3174   8.562   6.363   1.833 -0.0285 -0.1694  0.4611
  192POX    C1G 3175   8.676   6.359   1.935  0.0841  0.1827  0.3540
  192POX    C1H 3176   8.667   6.242   2.034  0.0759  0.4346  0.6511
  192POX    C1I 3177   8.810   6.205   2.074  0.2917  0.2511 -0.2648
  192POX    C1J 3178   8.846   6.178   2.199  0.5588  0.2714 -0.3375
  192POX    C1K 3179   8.758   6.191   2.323  0.3125 -0.8176 -0.3875
  192POX    C1L 3180   8.838   6.177   2.453 -0.3049 -0.3654  0.0461
  192POX    C1M 3181   8.840   6.029   2.490  0.7860 -0.3214  0.1895
  192POX    C1N 3182   8.909   6.009   2.625  0.2284 -0.1792  0.4970
  192POX    C1O 3183   8.908   5.866   2.681 -0.0444 -0.4525 -0.1965
  192POX    C1P 3184   8.770   5.804   2.708 -0.4643  0.5452  0.0047
  192POX    C1Q 3185   8.762   5.670   2.781  0.3966  0.6967  0.3989
  192POX    C1R 3186   8.839   5.664   2.913  0.2893 -0.7197  0.4112
  192POX     CZ 3187   9.126   7.024   1.659  0.1440 -0.1258  0.2991
  192POX     OZ 3188   9.139   7.098   1.781  0.7787 -0.1309  0.2343
  192POX    C2A 3189   9.260   7.147   1.810  0.6591  0.3956 -0.1365
  192POX    O2A 3190   9.347   7.162   1.724  0.8936  0.2841  0.0801
  192POX    C2B 3191   9.265   7.190   1.951 -0.2812  0.1000 -0.0019
  192POX    C2C 3192   9.280   7.076   2.052 -0.0660  0.5227  0.4490
  192POX    C2D 3193   9.173   7.080   2.161 -0.2950  0.1933  0.2363
  192POX    C2E 3194   9.187   6.969   2.265 -0.2755 -0.1527 -0.1307
  192POX    C2F 3195   9.148   7.015   2.406 -0.2862  0.1907 -0.2432
  192POX    C2G 3196   9.228   6.944   2.516 -0.1501 -0.2743 -0.6402
  192POX    C2H 3197   9.378   6.973   2.510 -0.1858  0.0791  0.0746
  192POX    C2I 3198   9.445   6.877   2.608  0.0844 -0.0130 -0.1974
  192POX    C2J 3199   9.593   6.896   2.640  0.0273  0.2623 -0.0944
  192POX    C2K 3200   9.642   6.823   2.765 -0.4676  0.0268 -0.0385
  192POX    C2L 3201   9.617   6.894   2.898  0.3233 -0.3020  0.2927
  192POX    C2M 3202   9.694   6.819   3.006  0.6999  0.1895  0.3700
  192POX    C2N 3203   9.658   6.848   3.152  0.0307  0.2051  0.2041
  192POX    C2O 3204   9.751   6.760   3.237  0.4193  0.5643  0.1552
  192POX    C2P 3205   9.725   6.767   3.388 -0.3879  1.1160  0.0006
  193CHL    CN1 3206   4.931   2.878   0.940 -0.0411 -0.3943  0.0776
  193CHL    CN2 3207   4.856   2.663   1.027 -0.0561 -0.2553  0.7099
  193CHL    CN3 3208   4.784   2.858   1.134  0.0294  0.3281  0.2524
  193CHL    NTM 3209   4.821   2.804   1.003  0.1019 -0.2498  0.5064
  193CHL     CB 3210   4.710   2.820   0.907  0.1957 -0.5420  0.3486
  194PJ2     CA 3211   4.572   2.755   0.920  0.0006 -0.1925  0.0375
  194PJ2     OA 3212   4.575   2.612   0.918 -0.2714 -0.1951 -0.3983
  194PJ2      P 3213   4.429   2.545   0.931 -0.2768 -0.0596  0.2774
  194PJ2     OB 3214   4.327   2.642   0.885  0.0689  0.0859 -0.1903
  194PJ2     HB 3215   4.286   2.620   0.797 -0.3026  2.2618 -0.6063
  194PJ2     OG 3216   4.445   2.411   0.872  0.1929  0.1521 -0.0827
  194PJ2     HG 3217   4.528   2.371   0.911 -0.4405 -0.3917  0.7536
  194PJ2     OD 3218   4.431   2.525   1.091 -0.5957  0.2628  0.3247
  195POX     CD 3219   4.489   2.401   1.134  0.0424  0.3388 -0.2878
  195POX     CE 3220   4.509   2.407   1.286 -0.1081 -0.3809 -0.2363
  195POX     OE 3221   4.606   2.309   1.326  0.2724  0.1208  0.0789
  195POX    C1A 3222   4.733   2.346   1.342  0.4510 -0.4666  0.0430
  195POX    O1A 3223   4.787   2.438   1.281 -0.3049 -0.3384 -0.4575
  195POX    C1B 3224   4.807   2.246   1.422  0.0105 -0.3262  0.6294
  195POX    C1C 3225   4.948   2.209   1.378 -0.0582 -0.3579  0.4325
  195POX    C1D 3226   5.042   2.144   1.480  0.0322 -0.4573  0.2848
  195POX    C1E 3227   5.044   2.209   1.618 -0.0508 -0.1477  0.1390
  195POX    C1F 3228   5.143   2.167   1.727  0.6694 -0.2736 -0.5587
  195POX    C1G 3229   5.099   2.040   1.800  0.3310  0.0932 -0.1223
  195POX    C1H 3230   5.195   1.983   1.904 -0.4839 -0.4417  0.3454
  195POX    C1I 3231   5.183   1.831   1.909 -0.5272 -0.4584 -0.2212
  195POX    C1J 3232   5.131   1.755   2.006 -0.6659 -0.4444 -0.2851
  195POX    C1K 3233   5.056   1.826   2.119  0.0039 -0.2039  0.0126
  195POX    C1L 3234   5.118   1.814   2.258 -0.3290 -0.4884  0.1339
  195POX    C1M 3235   5.025   1.872   2.365  0.3358  0.1338  0.3815
  195POX    C1N 3236   5.092   1.837   2.498  0.0831 -0.4493  0.3616
  195POX    C1O 3237   5.233   1.892   2.518 -0.2342  0.3524  0.4476
  195POX    C1P 3238   5.328   1.801   2.596 -0.5127 -0.2750  0.0634
  195POX    C1Q 3239   5.330   1.820   2.748  0.3951 -0.1051  0.0359
  195POX    C1R 3240   5.464   1.764   2.796  0.3771  0.0426  0.2591
  195POX     CZ 3241   4.376   2.397   1.359  0.3225 -0.5569  0.5373
  195POX     OZ 3242   4.386   2.383   1.501  0.3417  0.1242  0.6041
  195POX    C2A 3243   4.272   2.403   1.567  0.0058 -0.1986  0.1248
  195POX    O2A 3244   4.178   2.464   1.515  0.7797  1.0419  0.1302
  195POX    C2B 3245   4.288   2.388   1.713  0.4087  0.2425  0.1267
  195POX    C2C 3246   4.261   2.519   1.787  0.1679  0.5313 -0.4617
  195POX    C2D 3247   4.264   2.486   1.937 -0.0084  0.0003 -0.5743
  195POX    C2E 3248   4.262   2.614   2.020 -0.2716 -0.1828 -0.2968
  195POX    C2F 3249   4.270   2.580   2.169  0.1911 -0.7198 -0.4427
  195POX    C2G 3250   4.136   2.526   2.220  0.0794  0.1867  0.2480
  195POX    C2H 3251   4.148   2.487   2.367  0.3940  0.1253  0.2060
  195POX    C2I 3252   4.006   2.464   2.420  0.2007  0.0175 -0.3587
  195POX    C2J 3253   4.021   2.405   2.560 -0.5671  0.3005 -0.1539
  195POX    C2K 3254   3.885   2.382   2.625 -0.5426 -0.1693 -0.2686
  195POX    C2L 3255   3.813   2.252   2.587 -0.0550 -0.4186 -0.3518
  195POX    C2M 3256   3.669   2.251   2.639 -0.2693  0.1772 -0.9135
  195POX    C2N 3257   3.599   2.121   2.597 -0.1137 -0.2814  0.2162
  195POX    C2O 3258   3.462   2.098   2.662  0.1191  0.2971  0.9352
  195POX    C2P 3259   3.367   1.993   2.604  1.1145  0.0270 -0.2548
  196CHL    CN1 3260   6.416   1.685   0.822 -0.6253  0.2107  0.2403
  196CHL    CN2 3261   6.441   1.787   0.614  0.1870  0.2356  0.2239
  196CHL    CN3 3262   6.445   1.918   0.809  0.8167 -0.3113  0.3597
  196CHL    NTM 3263   6.377   1.805   0.745 -0.0188  0.3283  0.1094
  196CHL     CB 3264   6.232   1.833   0.741 -0.1056 -0.0148  0.6103
  197PJ2     CA 3265   6.123   1.726   0.740 -0.4494  0.3341 -0.0522
  197PJ2     OA 3266   6.104   1.649   0.859 -0.1667  0.3504  0.0058
  197PJ2      P 3267   6.040   1.503   0.836  0.3970  0.1091 -0.0378
  197PJ2     OB 3268   5.905   1.541   0.789  0.2040 -0.4491  0.0649
  197PJ2     HB 3269   5.865   1.604   0.855  0.9234 -0.3210  0.3882
  197PJ2     OG 3270   6.128   1.417   0.755 -0.2726 -0.4479 -0.1804
  197PJ2     HG 3271   6.223   1.423   0.786 -0.1536  1.7594 -0.8157
  197PJ2     OD 3272   6.043   1.455   0.990  0.1027  0.0541 -0.0487
  198POX     CD 3273   6.172   1.455   1.051 -0.0194  0.0820  0.2098
  198POX     CE 3274   6.175   1.388   1.189  0.2758 -0.1506  0.0927
  198POX     OE 3275   6.284   1.438   1.266  0.2325  0.2498 -0.1013
  198POX    C1A 3276   6.261   1.496   1.383  0.1738 -0.5242  0.2773
  198POX    O1A 3277   6.141   1.507   1.408  0.0251 -0.2647 -0.5195
  198POX    C1B 3278   6.374   1.507   1.478  0.4111  0.0244 -0.0630
  198POX    C1C 3279   6.431   1.389   1.557  0.4571 -0.1435 -0.3447
  198POX    C1D 3280   6.523   1.449   1.664 -0.5173  0.2909  0.2536
  198POX    C1E 3281   6.602   1.337   1.731 -0.2785  0.1262 -0.3014
  198POX    C1F 3282   6.673   1.404   1.849 -0.5467 -0.4451  0.1861
  198POX    C1G 3283   6.768   1.311   1.926  0.2579 -0.1018 -0.3830
  198POX    C1H 3284   6.853   1.405   2.012 -0.1411 -0.1290  0.0445
  198POX    C1I 3285   6.971   1.338   2.081 -0.0221  0.1503  0.1161
  198POX    C1J 3286   7.033   1.389   2.187  0.0835  0.4454 -0.0871
  198POX    C1K 3287   7.007   1.532   2.235 -0.4752  0.3313 -0.0477
  198POX    C1L 3288   6.983   1.547   2.385 -0.4982 -0.1632 -0.0011
  198POX    C1M 3289   7.013   1.686   2.440 -0.4282 -0.0757 -0.2601
  198POX    C1N 3290   6.960   1.711   2.582 -0.3041 -0.0245 -0.2233
  198POX    C1O 3291   6.982   1.858   2.617 -0.3027 -0.0512 -0.1103
  198POX    C1P 3292   6.973   1.883   2.767  0.6153  0.0707 -0.0724
  198POX    C1Q 3293   7.104   1.845   2.838  0.7290  0.4228 -0.0950
  198POX    C1R 3294   7.113   1.904   2.978 -0.3521 -0.1939  0.2439
  198POX     CZ 3295   6.159   1.237   1.170 -0.1254 -0.0658 -0.2662
  198POX     OZ 3296   6.139   1.160   1.289  1.1076 -0.0537 -0.0415
  198POX    C2A 3297   6.232   1.072   1.327  0.8088 -0.2051  0.3436
  198POX    O2A 3298   6.350   1.097   1.308  0.7431  0.2187  0.4604
  198POX    C2B 3299   6.180   0.979   1.430  0.2148 -0.2450  0.0156
  198POX    C2C 3300   6.187   1.029   1.574 -0.1557 -0.2395  0.0317
  198POX    C2D 3301   6.108   0.935   1.666  0.1535 -0.3574  0.1769
  198POX    C2E 3302   6.129   0.984   1.809  0.3420  0.2293 -0.0490
  198POX    C2F 3303   6.017   0.927   1.897  0.2273  0.1601 -0.2397
  198POX    C2G 3304   5.958   1.014   2.008  0.0322  0.5507 -0.6460
  198POX    C2H 3305   6.073   1.036   2.106 -0.5477 -0.4856  0.2958
  198POX    C2I 3306   6.056   1.119   2.234 -0.0347  0.0453  0.0291
  198POX    C2J 3307   5.951   1.082   2.339  0.2565 -0.6548  0.0809
  198POX    C2K 3308   5.993   1.121   2.480  0.0380 -0.1657  0.0116
  198POX    C2L 3309   5.881   1.089   2.578 -0.2971  0.6451 -0.1004
  198POX    C2M 3310   5.919   1.100   2.726  0.3210 -0.5247 -0.1639
  198POX    C2N 3311   5.971   0.963   2.768  0.2798 -0.2769  0.7126
  198POX    C2O 3312   5.940   0.935   2.916 -0.1668  0.2485  0.7178
  198POX    C2P 3313   5.794   0.890   2.921  0.0624 -0.6456 -0.2829
  199CHL    CN1 3314   4.358   0.978   1.307  0.7132 -0.1184  0.3427
  199CHL    CN2 3315   4.224   0.970   1.500 -0.3529 -0.0727 -0.2368
  199CHL    CN3 3316   4.369   1.159   1.457 -0.3599 -0.0515  0.4722
  199CHL    NTM 3317   4.355   1.013   1.450 -0.1412 -0.0654  0.3184
  199CHL     CB 3318   4.460   0.941   1.524  0.2938  0.0938 -0.1358
  200PJ2     CA 3319   4.608   0.978   1.532  0.2988  0.1475 -0.4442
  200PJ2     OA 3320   4.644   1.106   1.584  0.1475 -0.0684  0.2038
  200PJ2      P 3321   4.803   1.115   1.603  0.1632 -0.1311  0.1027
  200PJ2     OB 3322   4.865   1.040   1.491  0.1253 -0.0257  0.0112
  200PJ2     HB 3323   4.818   0.952   1.497 -1.7398  1.0088  2.4770
  200PJ2     OG 3324   4.872   1.240   1.642  0.0592  0.1088 -0.4708
  200PJ2     HG 3325   4.807   1.313   1.662 -0.1864 -0.0777 -0.5895
  200PJ2     OD 3326   4.827   1.017   1.729  0.4311  0.2154  0.3230
  201POX     CD 3327   4.787   1.075   1.853 -0.5926  0.3134 -0.0450
  201POX     CE 3328   4.885   1.065   1.970 -0.4797  0.1618 -0.1523
  201POX     OE 3329   4.817   1.087   2.094  0.4893  0.1337  0.3967
  201POX    C1A 3330   4.833   0.990   2.184  0.2251 -0.0926  0.2026
  201POX    O1A 3331   4.906   0.892   2.172  0.2881  0.0332 -0.4437
  201POX    C1B 3332   4.756   1.029   2.305 -0.5231 -0.0575 -0.2777
  201POX    C1C 3333   4.833   1.001   2.434 -0.6792 -0.1335 -0.2016
  201POX    C1D 3334   4.782   1.082   2.554 -0.1940 -0.7239  0.4079
  201POX    C1E 3335   4.654   1.011   2.597 -0.5562 -0.5079 -0.2985
  201POX    C1F 3336   4.605   1.073   2.729  0.2493 -0.0302 -0.2191
  201POX    C1G 3337   4.478   1.000   2.773  0.4691 -0.2035  0.1396
  201POX    C1H 3338   4.436   1.033   2.916  0.0959  0.1642 -0.0489
  201POX    C1I 3339   4.467   0.911   3.004  0.5315  0.2013 -0.1484
  201POX    C1J 3340   4.575   0.894   3.080  0.1865 -0.0996  0.2773
  201POX    C1K 3341   4.696   0.985   3.098  0.0151  0.2747 -0.4083
  201POX    C1L 3342   4.821   0.911   3.145 -0.0727  0.2633 -0.1887
  201POX    C1M 3343   4.885   0.852   3.019 -0.0050 -0.3696  0.1362
  201POX    C1N 3344   4.977   0.958   2.959  0.3012 -0.5960  0.2039
  201POX    C1O 3345   5.052   0.915   2.833  0.0956  0.4248 -0.2772
  201POX    C1P 3346   5.112   1.042   2.771 -0.5246  0.6412 -0.4371
  201POX    C1Q 3347   5.230   1.004   2.682  0.0643  0.0904  0.5580
  201POX    C1R 3348   5.349   0.961   2.768  0.1696 -0.1537  0.2942
  201POX     CZ 3349   4.994   1.167   1.934  0.0806 -0.3638  0.0346
  201POX     OZ 3350   5.097   1.185   2.031 -0.2076  0.1518  0.2479
  201POX    C2A 3351   5.151   1.307   2.027  0.3350 -0.0921  0.0762
  201POX    O2A 3352   5.138   1.381   1.930  0.1282 -0.1344  0.0720
  201POX    C2B 3353   5.224   1.354   2.147 -0.5442 -0.0306  0.5947
  201POX    C2C 3354   5.143   1.332   2.275 -0.5190 -0.5237  0.5264
  201POX    C2D 3355   5.203   1.397   2.400  0.0925  0.0246 -0.0425
  201POX    C2E 3356   5.089   1.402   2.502  0.2769  0.9207  0.1242
  201POX    C2F 3357   5.127   1.461   2.638 -0.3262  0.4809  0.4871
  201POX    C2G 3358   5.018   1.453   2.746 -0.5315 -0.2119  0.2319
  201POX    C2H 3359   5.070   1.491   2.885 -0.2511 -0.3476  0.1655
  201POX    C2I 3360   4.956   1.494   2.987 -0.8537  0.6114 -0.5211
  201POX    C2J 3361   4.908   1.357   3.034  0.6048  0.2434 -0.0518
  201POX    C2K 3362   4.783   1.380   3.119  0.1827 -0.4339 -0.4778
  201POX    C2L 3363   4.669   1.448   3.043 -0.2568 -0.2382  0.3419
  201POX    C2M 3364   4.547   1.478   3.131 -0.3680  0.0503  0.0932
  201POX    C2N 3365   4.476   1.350   3.176 -0.4431 -0.0704 -0.3632
  201POX    C2O 3366   4.334   1.377   3.226 -0.4160 -0.3137 -0.1535
  201POX    C2P 3367   4.274   1.237   3.244 -0.1516 -0.2895  0.9816
  202CHL    CN1 3368   6.983   4.991   1.114  0.0594 -0.2125 -0.0740
  202CHL    CN2 3369   6.962   5.174   0.961 -0.2769  0.1389 -0.3726
  202CHL    CN3 3370   7.140   5.169   1.128 -0.2731 -0.0931 -0.3939
  202CHL    NTM 3371   7.000   5.136   1.098 -0.2227 -0.2213 -0.4877
  202CHL     CB 3372   6.921   5.222   1.187 -0.2836 -0.0473 -0.7099
  203PJ2     CA 3373   6.770   5.216   1.209 -0.2288 -0.2822 -0.3927
  203PJ2     OA 3374   6.728   5.083   1.242 -0.3107 -0.1620 -0.0176
  203PJ2      P 3375   6.572   5.086   1.282 -0.2640 -0.5761  0.1971
  203PJ2     OB 3376   6.499   5.201   1.225  0.1929 -0.7178 -0.6955
  203PJ2     HB 3377   6.533   5.288   1.259  0.5014 -1.4492  0.9715
  203PJ2     OG 3378   6.518   4.949   1.265  0.0473 -0.6787  0.0064
  203PJ2     HG 3379   6.419   4.955   1.278  0.2912  1.2969  1.3984
  203PJ2     OD 3380   6.580   5.129   1.436 -0.1718 -0.5874  0.1951
  204POX     CD 3381   6.610   5.014   1.516 -0.0391 -0.2672  0.6128
  204POX     CE 3382   6.621   5.050   1.664 -0.4337 -0.0339  0.5886
  204POX     OE 3383   6.665   4.946   1.752  0.2636  0.1750  0.4985
  204POX    C1A 3384   6.781   4.963   1.814  0.3661 -0.4351  0.4777
  204POX    O1A 3385   6.863   5.045   1.775 -0.1816 -0.3330 -0.4837
  204POX    C1B 3386   6.809   4.846   1.901  0.4293 -0.9798 -0.2596
  204POX    C1C 3387   6.792   4.880   2.049  0.3385 -0.3635 -0.4081
  204POX    C1D 3388   6.652   4.856   2.106  0.4882  0.2488  0.2412
  204POX    C1E 3389   6.632   4.922   2.243  0.0033  0.7298 -0.0606
  204POX    C1F 3390   6.483   4.907   2.274  0.1609 -0.5777  0.1250
  204POX    C1G 3391   6.432   4.995   2.389  0.5725  0.1713 -0.2608
  204POX    C1H 3392   6.281   4.974   2.382  0.5605  0.0700  0.2971
  204POX    C1I 3393   6.204   5.056   2.486  0.4037  0.1745  0.0998
  204POX    C1J 3394   6.156   5.006   2.600  0.3312  0.0777  0.0264
  204POX    C1K 3395   6.141   4.862   2.647  0.2441  0.1798  0.3145
  204POX    C1L 3396   6.049   4.835   2.766  0.2216 -0.6329  0.1199
  204POX    C1M 3397   6.106   4.881   2.900 -0.0577 -0.0403  0.0372
  204POX    C1N 3398   6.018   4.802   2.996  0.2162 -0.0062  0.3176
  204POX    C1O 3399   6.031   4.835   3.145 -0.3366  0.3120  0.2978
  204POX    C1P 3400   6.169   4.822   3.210 -0.0529  0.7221 -0.2105
  204POX    C1Q 3401   6.161   4.836   3.362 -0.3347 -0.3097 -0.1191
  204POX    C1R 3402   6.114   4.971   3.418 -0.1792 -0.1839 -0.2908
  204POX     CZ 3403   6.488   5.118   1.698 -0.4495  0.2460 -0.0214
  204POX     OZ 3404   6.467   5.130   1.839 -0.0588  0.4056  0.0263
  204POX    C2A 3405   6.340   5.153   1.871 -0.1705 -0.4472  0.2333
  204POX    O2A 3406   6.245   5.157   1.793  0.0460 -0.0868 -0.0192
  204POX    C2B 3407   6.322   5.186   2.014  0.1756  0.0959  0.1546
  204POX    C2C 3408   6.343   5.336   2.035 -0.5304  0.3113 -0.6419
  204POX    C2D 3409   6.269   5.369   2.165 -0.1147  0.2382 -0.3853
  204POX    C2E 3410   6.302   5.510   2.212  0.2337 -0.2284  0.8146
  204POX    C2F 3411   6.272   5.549   2.357 -0.0500  0.2543  0.6305
  204POX    C2G 3412   6.369   5.475   2.450  0.1958 -0.2270 -0.0002
  204POX    C2H 3413   6.323   5.516   2.590 -0.2107  0.1595 -0.2440
  204POX    C2I 3414   6.407   5.485   2.714 -0.3792 -0.1319 -0.2045
  204POX    C2J 3415   6.455   5.340   2.706  0.6657  0.1965 -0.0320
  204POX    C2K 3416   6.519   5.298   2.838  1.0037  0.0299 -0.2457
  204POX    C2L 3417   6.533   5.146   2.854  0.6288 -0.0311 -0.4955
  204POX    C2M 3418   6.602   5.114   2.986 -0.2561 -0.2955 -0.0848
  204POX    C2N 3419   6.594   4.967   3.028  0.3418 -0.4380 -0.4476
  204POX    C2O 3420   6.673   4.942   3.156  0.1583  0.5316 -0.1407
  204POX    C2P 3421   6.634   5.034   3.273 -0.5861  0.3365 -0.2306
  205CHL    CN1 3422   6.855   1.004   1.025 -0.1772  0.0145 -0.4257
  205CHL    CN2 3423   6.908   0.769   1.068  1.2139 -0.0351 -0.2966
  205CHL    CN3 3424   6.837   0.899   1.246  0.0482 -0.3423 -0.4262
  205CHL    NTM 3425   6.911   0.906   1.119 -0.0393  0.0668 -0.4537
  205CHL     CB 3426   7.053   0.928   1.152 -0.2148 -0.1621  0.4919
  206PJ2     CA 3427   7.109   1.065   1.192 -0.5172  0.0383  0.2329
  206PJ2     OA 3428   7.031   1.124   1.296 -0.5670 -0.2921  0.3823
  206PJ2      P 3429   7.079   1.274   1.331  0.1885 -0.4418  0.0155
  206PJ2     OB 3430   7.122   1.356   1.216 -0.2713 -0.4341 -0.1525
  206PJ2     HB 3431   7.105   1.450   1.245 -0.2621 -1.0548  2.0255
  206PJ2     OG 3432   6.971   1.324   1.419 -0.0840  0.1823 -0.6698
  206PJ2     HG 3433   6.917   1.243   1.438 -1.4975  0.3930 -3.3241
  206PJ2     OD 3434   7.203   1.249   1.431  0.3299  0.0111 -0.0465
  207POX     CD 3435   7.186   1.195   1.562 -0.0546  0.2384 -0.0006
  207POX     CE 3436   7.269   1.266   1.670 -0.0816  0.1930  0.0503
  207POX     OE 3437   7.236   1.212   1.798 -0.2624  0.1764 -0.0031
  207POX    C1A 3438   7.345   1.195   1.873 -0.2894  0.8178  0.1879
  207POX    O1A 3439   7.449   1.153   1.823 -0.8342 -0.6362  0.2142
  207POX    C1B 3440   7.302   1.171   2.012  0.0765  0.1961  0.1954
  207POX    C1C 3441   7.393   1.067   2.080 -0.5194 -0.4832 -0.0358
  207POX    C1D 3442   7.355   1.031   2.224  0.1717  0.0284  0.2780
  207POX    C1E 3443   7.206   1.012   2.253  0.2726 -0.6126  0.3923
  207POX    C1F 3444   7.177   1.046   2.399 -0.5174  0.3228  0.0311
  207POX    C1G 3445   7.025   1.047   2.416 -0.5010 -0.2246  0.2336
  207POX    C1H 3446   6.980   1.091   2.555  0.1213 -0.3025  0.4638
  207POX    C1I 3447   6.829   1.117   2.563  0.2162  0.5755 -0.3874
  207POX    C1J 3448   6.768   1.197   2.649 -0.2222 -0.1185 -0.0472
  207POX    C1K 3449   6.853   1.286   2.740 -0.2241 -0.3687  0.2035
  207POX    C1L 3450   6.796   1.319   2.878  0.0412 -0.1893  0.2709
  207POX    C1M 3451   6.890   1.414   2.952 -0.4661  0.7680 -0.2909
  207POX    C1N 3452   6.822   1.478   3.073  0.0154  0.0180  0.3899
  207POX    C1O 3453   6.925   1.558   3.153  0.2020  0.2940 -0.1212
  207POX    C1P 3454   6.867   1.605   3.287  0.2950 -0.6255  0.2532
  207POX    C1Q 3455   6.974   1.684   3.363  0.3949 -0.5277  0.0147
  207POX    C1R 3456   6.912   1.747   3.488  0.6257 -0.1327 -0.0686
  207POX     CZ 3457   7.238   1.414   1.651  0.0004  0.2373  0.2596
  207POX     OZ 3458   7.271   1.501   1.760  0.9315  0.3181 -0.0820
  207POX    C2A 3459   7.205   1.616   1.773  0.3176 -0.0639  0.2510
  207POX    O2A 3460   7.109   1.645   1.702  0.0036 -0.2436  0.5973
  207POX    C2B 3461   7.242   1.681   1.900  0.1452  0.4703  0.0288
  207POX    C2C 3462   7.238   1.832   1.877  0.7959  0.4496 -0.2478
  207POX    C2D 3463   7.258   1.910   2.007  0.8252  0.1258 -0.0581
  207POX    C2E 3464   7.196   2.050   2.000  0.5758  0.0313  0.2484
  207POX    C2F 3465   7.185   2.095   2.146  0.1566  0.0182  0.2205
  207POX    C2G 3466   7.309   2.164   2.203 -0.0842  0.4792  0.1920
  207POX    C2H 3467   7.278   2.216   2.344  0.2025  0.1756  0.3693
  207POX    C2I 3468   7.302   2.106   2.447  0.1910  0.1828  0.3794
  207POX    C2J 3469   7.248   2.142   2.586 -0.6700  0.1613  0.0522
  207POX    C2K 3470   7.304   2.276   2.634  0.2504 -0.0291 -0.4581
  207POX    C2L 3471   7.250   2.321   2.771  0.2275 -0.5683 -0.2883
  207POX    C2M 3472   7.290   2.456   2.830 -0.6637 -0.4720  0.1096
  207POX    C2N 3473   7.255   2.470   2.978  0.5106 -0.1562  0.3633
  207POX    C2O 3474   7.305   2.605   3.030 -0.9830  0.4284  0.3203
  207POX    C2P 3475   7.250   2.631   3.171 -0.4335 -0.3797  0.6963
  208CHL    CN1 3476   8.152   1.474   1.482 -0.1692  0.5420 -0.2827
  208CHL    CN2 3477   7.997   1.590   1.641  0.0803 -0.1502 -0.1293
  208CHL    CN3 3478   7.958   1.372   1.587  0.0107 -0.1584  0.1367
  208CHL    NTM 3479   8.015   1.495   1.530 -0.2445 -0.1774 -0.1593
  208CHL     CB 3480   7.942   1.561   1.421 -0.1708 -0.5386 -0.4253
  209PJ2     CA 3481   7.791   1.547   1.396 -0.1366 -1.0267 -0.3767
  209PJ2     OA 3482   7.706   1.593   1.502  0.1231 -0.3151 -0.4703
  209PJ2      P 3483   7.550   1.609   1.467  0.0236 -0.1778  0.0387
  209PJ2     OB 3484   7.554   1.692   1.345  0.0331 -0.1482  0.0597
  209PJ2     HB 3485   7.463   1.706   1.307  0.1987 -0.6480 -0.5286
  209PJ2     OG 3486   7.503   1.468   1.471 -0.1410 -0.1346 -0.3894
  209PJ2     HG 3487   7.405   1.479   1.487 -0.7256 -1.5951 -2.4497
  209PJ2     OD 3488   7.519   1.695   1.600  0.0692 -0.4551  0.2294
  210POX     CD 3489   7.554   1.831   1.577 -0.3310 -0.3289  0.3584
  210POX     CE 3490   7.595   1.895   1.710 -0.4159  0.0637  0.1990
  210POX     OE 3491   7.621   2.035   1.714  0.1273 -0.0383  0.2358
  210POX    C1A 3492   7.516   2.115   1.726  0.1972  0.0819  0.0707
  210POX    O1A 3493   7.402   2.070   1.716  0.4328 -0.6111  0.4370
  210POX    C1B 3494   7.551   2.258   1.720  0.4670  0.0274  0.3242
  210POX    C1C 3495   7.510   2.326   1.851  0.1689 -0.3253  0.4148
  210POX    C1D 3496   7.522   2.477   1.834 -0.1282 -0.3021  0.4118
  210POX    C1E 3497   7.485   2.551   1.963 -0.4154 -0.0017  0.1601
  210POX    C1F 3498   7.498   2.697   1.918 -0.4534 -0.0704 -0.0776
  210POX    C1G 3499   7.637   2.755   1.942 -0.5763 -0.0482  0.6087
  210POX    C1H 3500   7.633   2.902   1.902 -0.4233 -0.2233 -0.0545
  210POX    C1I 3501   7.758   2.982   1.940 -0.5009  0.0626 -0.3863
  210POX    C1J 3502   7.778   3.055   2.050 -1.1232  0.7001 -0.6926
  210POX    C1K 3503   7.656   3.068   2.142 -0.6807  0.3786 -0.0563
  210POX    C1L 3504   7.700   3.069   2.289 -0.3250 -0.3610 -0.1538
  210POX    C1M 3505   7.578   3.082   2.380 -0.0737  0.3293  0.0902
  210POX    C1N 3506   7.609   3.075   2.530 -0.5172  0.5433  0.1950
  210POX    C1O 3507   7.480   3.108   2.605 -0.5204 -0.5245  0.6676
  210POX    C1P 3508   7.488   3.118   2.758 -0.3496  0.1721  0.6143
  210POX    C1Q 3509   7.529   2.985   2.819  0.1749  0.2674  0.4758
  210POX    C1R 3510   7.535   3.004   2.971 -0.0589 -0.4172  0.5752
  210POX     CZ 3511   7.700   1.812   1.785 -0.3616 -0.2841 -0.2532
  210POX     OZ 3512   7.637   1.721   1.876  0.0323 -0.6678 -0.3617
  210POX    C2A 3513   7.702   1.607   1.893  0.2783 -0.5399 -0.4392
  210POX    O2A 3514   7.820   1.583   1.865  0.6499  0.5815  0.1050
  210POX    C2B 3515   7.616   1.510   1.964 -0.3686  0.2746 -0.0920
  210POX    C2C 3516   7.609   1.543   2.113  0.0755 -0.0233 -0.0031
  210POX    C2D 3517   7.489   1.487   2.189  0.0939 -0.1133 -0.0412
  210POX    C2E 3518   7.474   1.537   2.332  0.2923  0.3052 -0.1675
  210POX    C2F 3519   7.450   1.688   2.339  0.1598  0.3125 -0.7500
  210POX    C2G 3520   7.458   1.737   2.484 -0.3278 -0.2967 -0.5138
  210POX    C2H 3521   7.592   1.719   2.555 -0.4019  0.3039 -0.2161
  210POX    C2I 3522   7.579   1.773   2.698 -0.3555 -0.2583  0.0022
  210POX    C2J 3523   7.683   1.737   2.804 -0.2447  0.3881  0.1152
  210POX    C2K 3524   7.779   1.855   2.814 -0.2212  0.3659  0.1494
  210POX    C2L 3525   7.929   1.825   2.825 -0.1227  0.6860 -0.2939
  210POX    C2M 3526   7.968   1.690   2.766 -0.1941  0.3492  0.4224
  210POX    C2N 3527   8.120   1.680   2.776 -0.1596  0.1973 -0.1873
  210POX    C2O 3528   8.150   1.534   2.741 -0.4373  0.0575  0.1414
  210POX    C2P 3529   8.093   1.429   2.836  0.1848 -0.0930  0.3526
  211CHL    CN1 3530   8.296   5.387   1.560 -0.1892 -0.0871  0.1036
  211CHL    CN2 3531   8.280   5.157   1.581 -0.1864  0.0984 -0.0566
  211CHL    CN3 3532   8.476   5.260   1.658 -0.1496 -0.2411  0.1536
  211CHL    NTM 3533   8.376   5.264   1.550 -0.0476  0.0085  0.0677
  211CHL     CB 3534   8.436   5.239   1.418 -0.0954  0.4134 -0.0316
  212PJ2     CA 3535   8.510   5.349   1.342  0.1334 -0.0016 -0.4129
  212PJ2     OA 3536   8.628   5.403   1.402 -0.1810 -0.0180  0.2289
  212PJ2      P 3537   8.644   5.555   1.351 -0.0580 -0.1708 -0.1938
  212PJ2     OB 3538   8.783   5.598   1.378 -0.3330  0.4366  0.2947
  212PJ2     HB 3539   8.820   5.545   1.455  3.2320 -0.6087 -1.8604
  212PJ2     OG 3540   8.596   5.553   1.211 -0.3379  0.0626 -0.1029
  212PJ2     HG 3541   8.521   5.487   1.211 -1.7049  1.5676  0.4514
  212PJ2     OD 3542   8.534   5.635   1.436  0.2956 -0.2215  0.3190
  213POX     CD 3543   8.576   5.665   1.570  0.4074 -0.1345  0.2645
  213POX     CE 3544   8.548   5.806   1.622  0.4171 -0.1443  0.2968
  213POX     OE 3545   8.608   5.850   1.744  0.3721  0.2417  0.1803
  213POX    C1A 3546   8.733   5.895   1.736  0.4240  0.0205 -0.2753
  213POX    O1A 3547   8.788   5.931   1.632  0.1165  0.0346 -0.4329
  213POX    C1B 3548   8.786   5.929   1.870  0.3137  0.0134 -0.2304
  213POX    C1C 3549   8.842   5.801   1.933 -0.2838 -0.1647 -0.0506
  213POX    C1D 3550   8.897   5.841   2.070 -0.6656 -0.0692  0.0776
  213POX    C1E 3551   8.970   5.730   2.147 -0.7922 -0.5610 -0.5042
  213POX    C1F 3552   8.869   5.636   2.212 -0.3009 -0.6967  0.0754
  213POX    C1G 3553   8.923   5.528   2.306  0.3962 -0.1961  0.2596
  213POX    C1H 3554   8.798   5.469   2.372 -0.0518  0.4803  0.0267
  213POX    C1I 3555   8.824   5.325   2.418  0.0915  0.4091 -0.2688
  213POX    C1J 3556   8.762   5.275   2.525  0.4072 -0.1491 -0.3462
  213POX    C1K 3557   8.660   5.354   2.608  0.7164 -0.0429 -0.0663
  213POX    C1L 3558   8.618   5.276   2.732 -0.1617 -0.2580 -0.4930
  213POX    C1M 3559   8.517   5.347   2.822 -0.2345 -0.8186 -0.1214
  213POX    C1N 3560   8.517   5.285   2.961  0.0465  0.0436  0.2717
  213POX    C1O 3561   8.405   5.333   3.055  0.2922  0.1124  0.5306
  213POX    C1P 3562   8.426   5.283   3.198  0.3110 -0.1391  0.4397
  213POX    C1Q 3563   8.558   5.329   3.261 -0.0046  0.3974  0.7179
  213POX    C1R 3564   8.601   5.250   3.385  0.4699 -0.9921 -0.2993
  213POX     CZ 3565   8.397   5.824   1.609  0.4406  0.1173  0.3639
  213POX     OZ 3566   8.325   5.786   1.727 -0.6205 -0.0355 -0.3207
  213POX    C2A 3567   8.307   5.891   1.807 -0.2380 -0.3390  0.1711
  213POX    O2A 3568   8.299   6.008   1.769  0.0770 -0.3253  0.1455
  213POX    C2B 3569   8.275   5.852   1.946  0.0603 -0.1615  0.2901
  213POX    C2C 3570   8.396   5.898   2.028  0.1008 -0.0362  0.1601
  213POX    C2D 3571   8.364   5.873   2.175 -0.2084 -0.0763  0.0857
  213POX    C2E 3572   8.487   5.902   2.261 -0.1310  0.3200 -0.1544
  213POX    C2F 3573   8.492   5.819   2.390 -0.2299  0.0027 -0.3523
  213POX    C2G 3574   8.390   5.866   2.494  0.3024  0.0964  0.1313
  213POX    C2H 3575   8.400   5.763   2.607 -0.0479 -0.2184 -0.1234
  213POX    C2I 3576   8.272   5.752   2.691 -0.0632 -0.0722 -0.1255
  213POX    C2J 3577   8.300   5.704   2.834  0.0204 -0.3906 -0.2461
  213POX    C2K 3578   8.403   5.783   2.914 -0.2200 -0.2115 -0.1115
  213POX    C2L 3579   8.400   5.734   3.059 -0.3836  0.3173  0.0655
  213POX    C2M 3580   8.523   5.782   3.136 -0.1373 -0.0317 -0.1103
  213POX    C2N 3581   8.507   5.761   3.286  0.1942  0.8029  0.0486
  213POX    C2O 3582   8.640   5.786   3.357  0.4544  0.7246 -0.4065
  213POX    C2P 3583   8.727   5.661   3.346 -0.1791  0.2700 -0.3222
  214CHL    CN1 3584   3.066   1.392   1.690 -0.4176  0.0163 -0.5686
  214CHL    CN2 3585   3.208   1.212   1.640  0.2766  0.3027  0.3268
  214CHL    CN3 3586   2.973   1.161   1.669 -0.4972  0.0649 -0.4922
  214CHL    NTM 3587   3.071   1.261   1.623  0.1042 -0.2747  0.0281
  214CHL     CB 3588   3.034   1.294   1.485  0.4394  0.8695  0.2056
  215PJ2     CA 3589   3.075   1.418   1.404  0.1553  0.7813 -0.0753
  215PJ2     OA 3590   3.216   1.437   1.414  0.2108  0.1363  0.4381
  215PJ2      P 3591   3.253   1.560   1.317  0.0554 -0.0777  0.1045
  215PJ2     OB 3592   3.399   1.558   1.293  0.0115  0.5319 -0.2261
  215PJ2     HB 3593   3.448   1.559   1.380 -2.0499  0.2966  1.0050
  215PJ2     OG 3594   3.154   1.564   1.207 -0.2688 -0.5081  0.3736
  215PJ2     HG 3595   3.067   1.527   1.239 -1.7807  1.5401 -1.1059
  215PJ2     OD 3596   3.238   1.693   1.407  0.0789  0.3214 -0.4785
  216POX     CD 3597   3.335   1.710   1.511 -0.2610 -0.1080 -0.0892
  216POX     CE 3598   3.308   1.808   1.624  0.0698  0.0651 -0.1594
  216POX     OE 3599   3.425   1.844   1.697 -0.6029  0.1778  0.8905
  216POX    C1A 3600   3.490   1.755   1.772 -0.2197 -0.1089  0.2241
  216POX    O1A 3601   3.462   1.635   1.776  0.0385 -0.1897 -0.2967
  216POX    C1B 3602   3.614   1.806   1.835 -0.6609  0.6074  0.5140
  216POX    C1C 3603   3.602   1.885   1.966 -0.0801  0.5792  0.5834
  216POX    C1D 3604   3.554   1.800   2.083 -0.1620 -0.2762 -0.0559
  216POX    C1E 3605   3.401   1.801   2.095 -0.2006  0.3958 -0.5415
  216POX    C1F 3606   3.351   1.789   2.239  0.2124  0.0002 -0.4296
  216POX    C1G 3607   3.198   1.793   2.249  0.2283  0.0656 -0.1927
  216POX    C1H 3608   3.158   1.809   2.395  0.2845 -0.3518 -0.1330
  216POX    C1I 3609   3.014   1.772   2.430  0.1351 -0.2368 -0.6289
  216POX    C1J 3610   2.986   1.650   2.475  0.2056  0.0408  0.1897
  216POX    C1K 3611   3.078   1.537   2.521  0.2297 -0.1602 -0.3365
  216POX    C1L 3612   2.996   1.419   2.573  0.0407  0.2536  0.3216
  216POX    C1M 3613   3.075   1.359   2.690  0.3768  0.1260  0.0314
  216POX    C1N 3614   3.001   1.248   2.765  0.4652  0.1395  0.1382
  216POX    C1O 3615   3.077   1.204   2.890  0.7686  0.5006  0.0837
  216POX    C1P 3616   3.002   1.108   2.983  0.2534  0.1643 -0.6725
  216POX    C1Q 3617   3.089   1.089   3.107 -0.2606 -0.0304 -0.3367
  216POX    C1R 3618   3.206   0.990   3.103 -0.1241  0.0780  0.6465
  216POX     CZ 3619   3.172   1.770   1.684 -0.2359  0.6985 -0.4395
  216POX     OZ 3620   3.133   1.851   1.795 -0.2861  0.3540 -0.2038
  216POX    C2A 3621   3.012   1.834   1.848  0.1927 -1.0386  0.4830
  216POX    O2A 3622   2.951   1.730   1.825 -0.5220 -0.4184 -0.5198
  216POX    C2B 3623   2.965   1.928   1.953 -0.3104 -0.4721 -0.2428
  216POX    C2C 3624   2.813   1.943   1.936 -0.3086 -0.4262 -0.2191
  216POX    C2D 3625   2.740   2.009   2.053 -0.6254 -0.8553 -0.1722
  216POX    C2E 3626   2.742   1.921   2.178  0.0248 -0.1546  0.3158
  216POX    C2F 3627   2.676   1.993   2.296 -0.4371 -0.2660  0.1267
  216POX    C2G 3628   2.673   1.914   2.427  0.5734  0.2199  0.4563
  216POX    C2H 3629   2.632   1.995   2.550  0.0850  0.4450  0.1503
  216POX    C2I 3630   2.632   1.906   2.675 -0.0735  0.1920 -0.0314
  216POX    C2J 3631   2.769   1.856   2.720  0.0638  0.1172 -0.5294
  216POX    C2K 3632   2.762   1.763   2.841  0.3246  0.5558 -0.1745
  216POX    C2L 3633   2.890   1.739   2.922  0.1647 -0.2237 -0.1470
  216POX    C2M 3634   2.849   1.643   3.033  0.4910 -0.8645 -0.5713
  216POX    C2N 3635   2.965   1.607   3.126  0.7068 -0.6992 -0.7750
  216POX    C2O 3636   2.936   1.490   3.221  0.4989  0.1149  0.1762
  216POX    C2P 3637   3.063   1.459   3.302  0.5643  0.2343  0.1206
  217CHL    CN1 3638   4.516   1.943   0.937 -0.1694 -0.0800 -0.2491
  217CHL    CN2 3639   4.680   1.812   1.074  0.6151  0.5868 -0.8587
  217CHL    CN3 3640   4.636   2.042   1.113  0.5958 -0.3572 -0.1268
  217CHL    NTM 3641   4.576   1.916   1.068 -0.0187 -0.0059 -0.3018
  217CHL     CB 3642   4.465   1.880   1.158  0.0566  0.6870  0.0735
  218PJ2     CA 3643   4.317   1.919   1.146 -0.0839  0.0687 -0.2341
  218PJ2     OA 3644   4.292   2.059   1.154 -0.2247  0.0331 -0.0639
  218PJ2      P 3645   4.135   2.095   1.142 -0.1978  0.2439  0.1984
  218PJ2     OB 3646   4.122   2.242   1.147 -0.5565  0.2287 -0.2307
  218PJ2     HB 3647   4.180   2.286   1.078  0.1932 -1.1887 -0.5310
  218PJ2     OG 3648   4.074   2.017   1.032 -0.2509 -0.1998  0.5357
  218PJ2     HG 3649   4.072   1.919   1.049  2.4427 -0.3662  0.4083
  218PJ2     OD 3650   4.063   2.038   1.275 -0.1173 -0.3069  0.0103
  219POX     CD 3651   4.065   2.116   1.395 -0.1165  0.1794 -0.3025
  219POX     CE 3652   4.056   2.038   1.526 -0.6699  0.2377 -0.3049
  219POX     OE 3653   4.022   2.111   1.644 -0.2290 -0.2917  0.1531
  219POX    C1A 3654   3.981   2.054   1.757 -0.4976  0.1864  0.2957
  219POX    O1A 3655   3.959   1.933   1.760  0.3736  0.0290  0.4680
  219POX    C1B 3656   3.979   2.146   1.873 -0.3019  0.5767 -0.0084
  219POX    C1C 3657   3.887   2.092   1.983 -0.1566  0.0824 -0.1293
  219POX    C1D 3658   3.903   2.177   2.109  0.1227 -0.5614  0.2782
  219POX    C1E 3659   3.780   2.173   2.200  0.1105  0.3637  0.3106
  219POX    C1F 3660   3.663   2.257   2.148 -0.4725 -0.4349  0.3144
  219POX    C1G 3661   3.678   2.404   2.188 -0.0060 -0.3974 -0.0006
  219POX    C1H 3662   3.578   2.450   2.294 -0.1405 -0.1880 -0.2154
  219POX    C1I 3663   3.595   2.592   2.348 -0.2432 -0.2222 -0.0935
  219POX    C1J 3664   3.545   2.647   2.458 -0.2112 -0.1683 -0.1058
  219POX    C1K 3665   3.451   2.565   2.547 -0.3097 -0.0179 -0.0711
  219POX    C1L 3666   3.398   2.671   2.643 -0.0406 -0.2059  0.2844
  219POX    C1M 3667   3.332   2.597   2.760 -0.5013 -0.1456  0.0635
  219POX    C1N 3668   3.279   2.688   2.872  0.1612  0.0893  0.1891
  219POX    C1O 3669   3.190   2.594   2.952 -0.2599  0.3919  0.0783
  219POX    C1P 3670   3.184   2.621   3.103  0.0051 -0.0101  0.1634
  219POX    C1Q 3671   3.041   2.599   3.153 -0.0250 -0.6655 -0.1985
  219POX    C1R 3672   3.048   2.537   3.293  0.3967 -0.3848 -0.0928
  219POX     CZ 3673   4.192   1.971   1.546 -0.3756  0.8991 -0.0782
  219POX     OZ 3674   4.299   2.060   1.579  0.2064  0.0584  0.3437
  219POX    C2A 3675   4.424   2.021   1.559  0.1300 -0.1171  0.2091
  219POX    O2A 3676   4.458   1.945   1.468 -0.2683  0.1872 -0.1964
  219POX    C2B 3677   4.517   2.102   1.640 -0.5397  0.6436  0.2192
  219POX    C2C 3678   4.524   2.052   1.784  0.2231  0.0744 -0.0102
  219POX    C2D 3679   4.608   2.149   1.869  0.7932 -0.0895 -0.3803
  219POX    C2E 3680   4.633   2.075   2.000 -0.1789  0.1312 -0.0567
  219POX    C2F 3681   4.718   2.153   2.101  0.6692 -0.0660 -0.6090
  219POX    C2G 3682   4.708   2.090   2.240 -0.3002  0.1886 -0.5545
  219POX    C2H 3683   4.771   2.182   2.345 -0.5495 -0.0714 -0.1740
  219POX    C2I 3684   4.800   2.127   2.484  0.6824 -0.1307 -0.4397
  219POX    C2J 3685   4.893   2.216   2.566  0.5723  0.2897 -0.7695
  219POX    C2K 3686   4.845   2.357   2.601  0.1472 -0.1362  0.4139
  219POX    C2L 3687   4.737   2.341   2.708 -0.4061 -0.5311 -0.1931
  219POX    C2M 3688   4.803   2.331   2.845 -0.5421  0.3290 -0.0600
  219POX    C2N 3689   4.860   2.467   2.887 -0.0352  0.1043 -0.0118
  219POX    C2O 3690   4.947   2.456   3.013  0.1062 -0.1442 -0.1288
  219POX    C2P 3691   4.981   2.602   3.046 -0.1430  0.0126 -0.5500
  220CHL    CN1 3692   4.067   4.020   0.715 -0.0347  0.6047  0.1951
  220CHL    CN2 3693   4.155   4.186   0.561 -0.2842 -0.0899 -0.0492
  220CHL    CN3 3694   4.253   3.970   0.580  0.0298  0.1128 -0.2557
  220CHL    NTM 3695   4.188   4.078   0.655  0.1227  0.0283 -0.0551
  220CHL     CB 3696   4.278   4.129   0.760 -0.0976  0.3388 -0.0147
  221PJ2     CA 3697   4.240   4.240   0.858 -0.2769  0.2883 -0.0263
  221PJ2     OA 3698   4.132   4.212   0.947 -0.1123  0.1546  0.1311
  221PJ2      P 3699   4.106   4.334   1.049  0.4596  0.3685  0.0227
  221PJ2     OB 3700   4.094   4.451   0.958  0.2012 -0.3710 -0.9087
  221PJ2     HB 3701   4.058   4.532   1.004 -0.6337 -1.0898 -0.2565
  221PJ2     OG 3702   3.991   4.293   1.132  0.5207  0.1980  0.0241
  221PJ2     HG 3703   4.012   4.292   1.229 -2.2588  0.1830  0.7308
  221PJ2     OD 3704   4.239   4.334   1.139  0.2722  0.3548  0.2977
  222POX     CD 3705   4.245   4.229   1.236  0.5307 -0.7386 -0.8878
  222POX     CE 3706   4.390   4.212   1.282  0.4652 -0.0083 -0.4044
  222POX     OE 3707   4.390   4.125   1.396  0.5303  0.3892 -0.0972
  222POX    C1A 3708   4.385   3.994   1.373  0.1471  0.4013 -0.0773
  222POX    O1A 3709   4.390   3.945   1.260 -0.7408  0.1432 -0.0168
  222POX    C1B 3710   4.381   3.918   1.500  0.6338  0.4310 -0.0437
  222POX    C1C 3711   4.308   3.975   1.623  0.2577  0.0241 -0.0753
  222POX    C1D 3712   4.299   3.873   1.737  0.2914 -0.0062 -0.0995
  222POX    C1E 3713   4.232   3.927   1.863  0.1098  0.1224 -0.2504
  222POX    C1F 3714   4.252   3.824   1.975  0.0254  0.8252  0.4229
  222POX    C1G 3715   4.400   3.810   2.010  0.0623 -0.7294 -0.2644
  222POX    C1H 3716   4.418   3.712   2.126 -0.5418  0.0352  0.4904
  222POX    C1I 3717   4.558   3.675   2.176 -0.6106 -0.5974  0.2184
  222POX    C1J 3718   4.605   3.585   2.262  0.0356  0.0227  0.5161
  222POX    C1K 3719   4.517   3.479   2.328 -0.2658  0.2784  0.5256
  222POX    C1L 3720   4.594   3.347   2.330  0.1490  0.5094  0.0827
  222POX    C1M 3721   4.504   3.247   2.404  0.1632  0.1804 -0.3445
  222POX    C1N 3722   4.533   3.256   2.554  0.2740 -0.2325 -0.3405
  222POX    C1O 3723   4.438   3.169   2.636  0.2827  0.4106  0.3588
  222POX    C1P 3724   4.456   3.169   2.788  0.2254  0.1840  0.3662
  222POX    C1Q 3725   4.343   3.091   2.857 -0.2479  0.4241 -0.1257
  222POX    C1R 3726   4.217   3.178   2.857 -0.5396  0.0089 -0.6374
  222POX     CZ 3727   4.446   4.350   1.316  0.2006  0.0445 -0.1807
  222POX     OZ 3728   4.583   4.357   1.354  0.2212  0.3324 -0.3003
  222POX    C2A 3729   4.643   4.474   1.371  0.4656  0.1806 -0.1085
  222POX    O2A 3730   4.608   4.582   1.326 -0.1835 -0.0470 -0.1506
  222POX    C2B 3731   4.771   4.451   1.443  0.2764  0.3813  0.2975
  222POX    C2C 3732   4.759   4.466   1.594 -0.0570  0.1643  0.2924
  222POX    C2D 3733   4.894   4.439   1.660  0.0251  0.1615  0.1232
  222POX    C2E 3734   4.888   4.445   1.813  0.2568  0.2028  0.1302
  222POX    C2F 3735   5.025   4.412   1.873  0.0934  0.1254  0.4666
  222POX    C2G 3736   5.014   4.285   1.958 -0.0721 -0.2966 -0.1736
  222POX    C2H 3737   5.146   4.252   2.027 -0.1362 -1.4586 -0.5872
  222POX    C2I 3738   5.130   4.152   2.141  0.4655 -0.4911  0.3622
  222POX    C2J 3739   5.014   4.199   2.230 -0.2999  0.0175 -0.8711
  222POX    C2K 3740   5.017   4.119   2.361  0.3485  0.5352 -0.5595
  222POX    C2L 3741   5.139   4.168   2.439  0.0872  0.0962  0.1366
  222POX    C2M 3742   5.114   4.125   2.583  0.0085  0.2779  0.1763
  222POX    C2N 3743   5.244   4.139   2.662 -0.0878  0.1924  0.3495
  222POX    C2O 3744   5.236   4.078   2.803  0.5837  0.1218  0.3567
  222POX    C2P 3745   5.149   4.159   2.898 -0.0912 -0.2965  0.1029
  223CHL    CN1 3746   4.393   4.692   1.124 -0.5917 -0.3273 -0.2321
  223CHL    CN2 3747   4.498   4.884   1.028  0.2307 -0.2239 -0.0067
  223CHL    CN3 3748   4.272   4.834   0.981 -0.6523 -0.4086  0.1650
  223CHL    NTM 3749   4.404   4.774   1.003 -0.3583  0.2354  0.1674
  223CHL     CB 3750   4.442   4.683   0.894 -0.2026  0.1920  0.2572
  224PJ2     CA 3751   4.558   4.583   0.890 -0.0611  0.3752 -0.3738
  224PJ2     OA 3752   4.537   4.472   0.977 -0.9059  0.2297 -0.7475
  224PJ2      P 3753   4.595   4.340   0.906 -0.1332  0.1984 -0.0780
  224PJ2     OB 3754   4.541   4.226   0.985 -0.8770  0.5533 -0.0674
  224PJ2     HB 3755   4.584   4.147   0.943 -0.9779 -0.0204  0.8851
  224PJ2     OG 3756   4.554   4.339   0.764 -0.1606 -0.1359 -0.0688
  224PJ2     HG 3757   4.498   4.419   0.741 -1.6665 -1.3053 -0.6547
  224PJ2     OD 3758   4.753   4.350   0.933 -0.1595 -0.1710  0.2276
  225POX     CD 3759   4.787   4.334   1.071 -0.4087  0.3137  0.3467
  225POX     CE 3760   4.936   4.361   1.092 -0.2516 -0.2260 -0.0577
  225POX     OE 3761   4.988   4.331   1.222  0.4850 -0.4996 -0.4056
  225POX    C1A 3762   5.117   4.335   1.252  0.3796  0.3750 -0.0453
  225POX    O1A 3763   5.198   4.356   1.162  0.3837  0.2618 -0.0673
  225POX    C1B 3764   5.153   4.311   1.394  0.3785  0.4836 -0.0271
  225POX    C1C 3765   5.163   4.162   1.425  0.1653  0.4475 -0.1280
  225POX    C1D 3766   5.206   4.126   1.567  0.2450  0.0822 -0.2449
  225POX    C1E 3767   5.230   3.977   1.595 -0.7676 -0.0211  0.1108
  225POX    C1F 3768   5.296   3.944   1.729 -0.0486 -0.1106 -0.2619
  225POX    C1G 3769   5.428   4.010   1.768 -0.0185 -0.3026 -0.0400
  225POX    C1H 3770   5.452   3.981   1.916  0.1716 -0.3682 -0.0836
  225POX    C1I 3771   5.588   4.032   1.965  0.1360  0.1766 -0.5388
  225POX    C1J 3772   5.647   4.006   2.082  0.6411 -1.1978 -1.0754
  225POX    C1K 3773   5.575   3.931   2.194 -0.4117  0.6774 -0.4444
  225POX    C1L 3774   5.635   3.975   2.328 -0.7274  0.1557 -0.1295
  225POX    C1M 3775   5.609   3.886   2.450 -0.4808  0.1835 -0.0576
  225POX    C1N 3776   5.460   3.858   2.470 -0.4093 -0.0313  0.1759
  225POX    C1O 3777   5.429   3.731   2.550  0.5243 -0.2790  0.1575
  225POX    C1P 3778   5.278   3.709   2.552  0.4373  0.3458  0.4875
  225POX    C1Q 3779   5.235   3.577   2.615  0.6139  0.0011 -0.1085
  225POX    C1R 3780   5.083   3.569   2.629  0.6012 -0.0470 -0.2695
  225POX     CZ 3781   4.959   4.509   1.060 -0.1078 -0.1701  0.2891
  225POX     OZ 3782   4.928   4.608   1.158  0.5031  0.2885  0.0236
  225POX    C2A 3783   4.870   4.717   1.110 -0.2457 -0.0093  0.2437
  225POX    O2A 3784   4.812   4.711   1.001  0.1160  0.2825  0.0326
  225POX    C2B 3785   4.885   4.832   1.203  0.0976  0.1458 -0.0020
  225POX    C2C 3786   4.752   4.872   1.267  0.0167 -0.5207  0.2531
  225POX    C2D 3787   4.772   4.953   1.394  0.6325 -0.3202  0.0292
  225POX    C2E 3788   4.825   4.865   1.508  0.4757 -0.6023 -0.1153
  225POX    C2F 3789   4.862   4.945   1.634  0.3441 -0.3179 -0.2554
  225POX    C2G 3790   4.921   4.844   1.733 -0.3140 -0.1150  0.3459
  225POX    C2H 3791   4.969   4.924   1.854 -0.2896  0.2107  0.1226
  225POX    C2I 3792   5.080   4.839   1.917  0.2099  0.6407 -0.1633
  225POX    C2J 3793   5.156   4.894   2.037  0.0994  0.9266 -0.2239
  225POX    C2K 3794   5.092   4.843   2.166  0.3151  0.1896 -0.4055
  225POX    C2L 3795   5.194   4.859   2.280 -0.0145 -0.2300 -0.0501
  225POX    C2M 3796   5.141   4.798   2.410  0.6433 -0.1322  0.2648
  225POX    C2N 3797   5.204   4.659   2.407 -0.3274 -0.5737 -0.3391
  225POX    C2O 3798   5.169   4.568   2.525  0.5018  0.3204  0.6165
  225POX    C2P 3799   5.021   4.534   2.509  0.4913  0.7361 -0.2571
  226CHL    CN1 3800   6.913   2.852   0.861 -0.3205 -0.5817 -0.1400
  226CHL    CN2 3801   6.758   3.028   0.865  0.3546 -0.1268  0.2779
  226CHL    CN3 3802   6.900   2.993   0.675  0.2198  0.2827 -0.1067
  226CHL    NTM 3803   6.818   2.926   0.777  0.2652  0.1770 -0.1392
  226CHL     CB 3804   6.721   2.842   0.707  0.7586 -0.1129 -0.4773
  227PJ2     CA 3805   6.653   2.725   0.779  0.1140  0.5054 -0.0696
  227PJ2     OA 3806   6.580   2.767   0.894  0.0090 -0.0901  0.0844
  227PJ2      P 3807   6.438   2.693   0.912 -0.0427 -0.0066  0.0231
  227PJ2     OB 3808   6.358   2.721   0.791 -0.4067 -0.1579  0.2270
  227PJ2     HB 3809   6.277   2.662   0.792 -0.4310 -0.1400  2.0260
  227PJ2     OG 3810   6.476   2.555   0.950 -0.2639 -0.1027 -0.1065
  227PJ2     HG 3811   6.568   2.552   0.989  0.4788 -0.4712 -1.8131
  227PJ2     OD 3812   6.408   2.787   1.040 -1.0520 -0.3411  0.0396
  228POX     CD 3813   6.360   2.918   1.008  0.0335  0.0450 -0.0346
  228POX     CE 3814   6.294   2.992   1.124  0.3553  0.2626  0.0089
  228POX     OE 3815   6.393   3.042   1.214  0.4428  0.2132 -0.0592
  228POX    C1A 3816   6.376   3.165   1.262 -0.6992 -0.1348  0.4702
  228POX    O1A 3817   6.303   3.243   1.201  0.0053  0.3297  0.2087
  228POX    C1B 3818   6.450   3.205   1.383 -0.2551  0.4610  0.0089
  228POX    C1C 3819   6.375   3.180   1.514 -0.3190  0.8850  0.0516
  228POX    C1D 3820   6.467   3.186   1.636 -0.5847  0.4504  0.2735
  228POX    C1E 3821   6.423   3.105   1.758 -0.1790 -0.4059 -0.1398
  228POX    C1F 3822   6.511   3.156   1.873 -0.0978 -0.2626 -0.2666
  228POX    C1G 3823   6.473   3.110   2.014 -0.3980  0.8238  0.0151
  228POX    C1H 3824   6.569   3.164   2.120  0.4661  0.2422 -0.4553
  228POX    C1I 3825   6.497   3.139   2.253  0.6190 -0.3017 -0.4751
  228POX    C1J 3826   6.536   3.053   2.346  0.9449  0.7919  0.4125
  228POX    C1K 3827   6.658   2.961   2.336  0.4921  0.2095  0.2031
  228POX    C1L 3828   6.627   2.812   2.352  0.7392  0.1324 -0.0194
  228POX    C1M 3829   6.748   2.727   2.313  0.6364 -0.0294  0.0142
  228POX    C1N 3830   6.861   2.759   2.411  0.4422  0.0656  0.2081
  228POX    C1O 3831   6.991   2.708   2.349  0.2017 -0.7980  0.4051
  228POX    C1P 3832   7.109   2.743   2.440  0.0736  0.2038  0.2007
  228POX    C1Q 3833   7.246   2.686   2.402  0.1826  0.6097 -0.0154
  228POX    C1R 3834   7.367   2.765   2.452  0.0364  0.2398  0.9470
  228POX     CZ 3835   6.197   2.891   1.185  0.6122  0.0740  0.1061
  228POX     OZ 3836   6.145   2.936   1.310 -0.2163 -0.0958 -0.1736
  228POX    C2A 3837   6.086   2.851   1.394 -0.0212 -0.2566 -0.1990
  228POX    O2A 3838   6.110   2.730   1.396  0.0280 -0.2471 -0.2152
  228POX    C2B 3839   6.017   2.932   1.497 -0.1095 -0.7359  0.1223
  228POX    C2C 3840   5.950   2.856   1.612  0.0462  0.1098  0.7799
  228POX    C2D 3841   5.884   2.940   1.722 -0.0214  0.6820  0.3085
  228POX    C2E 3842   5.856   2.853   1.844 -0.1920 -0.2180 -0.3599
  228POX    C2F 3843   5.748   2.903   1.940  0.7015  0.3600  0.3649
  228POX    C2G 3844   5.744   2.805   2.057  0.2830 -0.1120 -0.0376
  228POX    C2H 3845   5.633   2.846   2.154  0.5174  0.5271 -0.0357
  228POX    C2I 3846   5.644   2.761   2.280  0.7439  0.6707  0.0407
  228POX    C2J 3847   5.513   2.767   2.359  0.3892 -0.0177 -0.4902
  228POX    C2K 3848   5.521   2.686   2.489  0.8435  0.0855 -0.4516
  228POX    C2L 3849   5.608   2.750   2.597  0.3803  0.2366 -0.1662
  228POX    C2M 3850   5.592   2.672   2.727 -0.1224  0.6982  0.0559
  228POX    C2N 3851   5.617   2.740   2.862 -0.1295  0.2983  0.2624
  228POX    C2O 3852   5.625   2.636   2.973  0.1358  0.4587  0.3951
  228POX    C2P 3853   5.496   2.555   2.983  0.3424 -0.0118 -0.5924
  229CHL    CN1 3854   5.115   0.666   1.389  0.4890  0.4266 -0.2270
  229CHL    CN2 3855   5.293   0.708   1.535  0.0021 -0.4139 -0.5952
  229CHL    CN3 3856   5.163   0.532   1.580 -0.0234 -0.2412 -0.6391
  229CHL    NTM 3857   5.151   0.670   1.531 -0.1155 -0.0419 -0.0561
  229CHL     CB 3858   5.054   0.757   1.599  0.3067  0.0855  0.3886
  230PJ2     CA 3859   4.904   0.726   1.597  0.3275  0.0113 -0.2504
  230PJ2     OA 3860   4.866   0.588   1.604 -0.0907  0.1227 -0.2976
  230PJ2      P 3861   4.709   0.564   1.631 -0.1169  0.3586 -0.2455
  230PJ2     OB 3862   4.684   0.422   1.601  0.1038  0.1316  0.6221
  230PJ2     HB 3863   4.716   0.397   1.510 -2.5665 -2.5278  0.2482
  230PJ2     OG 3864   4.634   0.660   1.547  0.1470  0.2567 -0.5989
  230PJ2     HG 3865   4.538   0.639   1.561  0.5116 -1.8450 -0.8917
  230PJ2     OD 3866   4.683   0.594   1.787 -0.3042 -0.4534 -0.1212
  231POX     CD 3867   4.661   0.727   1.834  0.1128 -0.2932 -0.3762
  231POX     CE 3868   4.551   0.746   1.938  0.4292  0.0378 -0.0981
  231POX     OE 3869   4.543   0.885   1.969 -0.0796 -0.0271  0.0778
  231POX    C1A 3870   4.431   0.946   2.005 -0.3259 -0.4022 -0.0507
  231POX    O1A 3871   4.330   0.877   1.994 -0.0330 -0.8245 -0.0842
  231POX    C1B 3872   4.438   1.093   2.028 -0.0192 -0.4434  0.1272
  231POX    C1C 3873   4.393   1.123   2.171  0.4127 -0.0034  0.1707
  231POX    C1D 3874   4.338   1.264   2.194  0.4464 -0.0531  0.5547
  231POX    C1E 3875   4.333   1.282   2.346  0.4400  0.6092  0.4779
  231POX    C1F 3876   4.286   1.417   2.400 -0.1776  0.5620  0.0654
  231POX    C1G 3877   4.312   1.418   2.550  0.2760 -0.4216 -0.0022
  231POX    C1H 3878   4.256   1.542   2.621 -0.1764 -0.8241  0.3511
  231POX    C1I 3879   4.295   1.547   2.768  0.1940  0.3808  0.2191
  231POX    C1J 3880   4.197   1.569   2.855  0.1774  1.1805  0.0035
  231POX    C1K 3881   4.050   1.594   2.824 -0.0639 -0.0049  0.1628
  231POX    C1L 3882   3.976   1.539   2.946 -0.1621 -0.5055 -0.1161
  231POX    C1M 3883   3.826   1.512   2.930 -0.2459 -0.0643 -0.0946
  231POX    C1N 3884   3.767   1.457   3.059  0.5582 -0.3305  0.1641
  231POX    C1O 3885   3.614   1.458   3.071  0.5681  0.1405  0.2611
  231POX    C1P 3886   3.549   1.596   3.059  0.2493  0.0605  0.9885
  231POX    C1Q 3887   3.401   1.615   3.090  0.0523 -0.2162  0.2402
  231POX    C1R 3888   3.317   1.528   2.996 -0.6236  0.4261  0.2428
  231POX     CZ 3889   4.587   0.646   2.048 -0.4023 -0.0315  0.1220
  231POX     OZ 3890   4.503   0.640   2.163  0.2058  0.3649  0.5980
  231POX    C2A 3891   4.499   0.523   2.227  0.6397  0.3004  0.5108
  231POX    O2A 3892   4.580   0.433   2.209 -0.2713 -0.5318  0.4994
  231POX    C2B 3893   4.400   0.521   2.337 -0.2458  0.5455 -0.2663
  231POX    C2C 3894   4.463   0.538   2.476 -0.4676  0.2005 -0.1226
  231POX    C2D 3895   4.348   0.539   2.578 -0.1200 -0.0179  0.2711
  231POX    C2E 3896   4.388   0.596   2.714  0.2722  0.1335  0.0940
  231POX    C2F 3897   4.266   0.611   2.804  0.4145  0.2586  0.2664
  231POX    C2G 3898   4.209   0.480   2.859  0.2385  0.1359 -0.2062
  231POX    C2H 3899   4.061   0.494   2.895  0.2327  0.3665 -0.3181
  231POX    C2I 3900   4.049   0.561   3.032  0.2167  0.5485 -0.4082
  231POX    C2J 3901   4.107   0.462   3.133 -0.4294  0.5086 -0.0774
  231POX    C2K 3902   4.102   0.512   3.278 -0.9662 -0.1082  0.1241
  231POX    C2L 3903   4.176   0.646   3.289 -0.4148 -0.3965 -0.0171
  231POX    C2M 3904   4.179   0.693   3.434  0.6643 -0.0616 -0.1409
  231POX    C2N 3905   4.251   0.828   3.442  0.5190  0.0091 -0.0204
  231POX    C2O 3906   4.403   0.813   3.430  0.4953 -0.0899 -0.1890
  231POX    C2P 3907   4.467   0.951   3.448 -0.1473  0.2843 -0.7247
  232CHL    CN1 3908   8.179   3.539   1.512 -0.3849 -0.0681 -0.1408
  232CHL    CN2 3909   7.943   3.519   1.514  0.3922 -0.7002 -0.5307
  232CHL    CN3 3910   8.054   3.739   1.524 -0.3591  0.2754 -0.2409
  232CHL    NTM 3911   8.055   3.603   1.468 -0.1905  0.2634 -0.2096
  232CHL     CB 3912   8.046   3.608   1.321 -0.3510 -0.4695 -0.2285
  233PJ2     CA 3913   7.953   3.699   1.241 -0.4099 -0.1367  0.2097
  233PJ2     OA 3914   7.993   3.836   1.235 -0.0916 -0.2272  0.2682
  233PJ2      P 3915   7.894   3.915   1.136  0.3502  0.2136  0.1738
  233PJ2     OB 3916   7.970   4.036   1.098 -0.4905  0.8595  0.5011
  233PJ2     HB 3917   7.906   4.074   1.032 -1.1726  0.0249  0.6629
  233PJ2     OG 3918   7.847   3.827   1.027  0.0496 -0.2209  0.6471
  233PJ2     HG 3919   7.839   3.865   0.935  1.1933  0.8975  0.9768
  233PJ2     OD 3920   7.767   3.958   1.227  0.1524 -0.0857  0.0399
  234POX     CD 3921   7.779   4.074   1.309  0.6038 -0.0795 -0.0284
  234POX     CE 3922   7.679   4.072   1.425  0.3863  0.4604 -0.2036
  234POX     OE 3923   7.700   4.192   1.499 -0.2911  0.4040  0.0967
  234POX    C1A 3924   7.585   4.250   1.532 -0.3803  0.3934 -0.1933
  234POX    O1A 3925   7.478   4.204   1.491 -0.1761 -0.1144 -0.1680
  234POX    C1B 3926   7.604   4.373   1.612  0.0920  0.3505 -0.2352
  234POX    C1C 3927   7.491   4.402   1.712  0.5081 -0.2123  0.4064
  234POX    C1D 3928   7.506   4.541   1.773 -0.3005 -0.0143  0.1561
  234POX    C1E 3929   7.627   4.546   1.866 -0.1168 -0.4183 -0.0589
  234POX    C1F 3930   7.631   4.682   1.936  0.1502 -0.1247 -0.6425
  234POX    C1G 3931   7.757   4.700   2.020 -0.1651 -0.7595 -0.0239
  234POX    C1H 3932   7.754   4.819   2.116  0.1157 -0.3985 -0.4587
  234POX    C1I 3933   7.755   4.960   2.057 -0.5224 -0.0878  0.2663
  234POX    C1J 3934   7.842   5.051   2.098 -0.0195 -0.4646  0.0345
  234POX    C1K 3935   7.939   5.022   2.213 -0.0535 -0.0517  0.1688
  234POX    C1L 3936   8.046   5.131   2.223  0.1243 -0.2193  0.1220
  234POX    C1M 3937   7.994   5.275   2.236 -0.3078 -0.3702  0.0847
  234POX    C1N 3938   8.106   5.376   2.261 -0.2107 -0.2871 -0.6806
  234POX    C1O 3939   8.228   5.358   2.171 -0.2433 -0.3276 -0.7174
  234POX    C1P 3940   8.359   5.408   2.231 -0.3979 -0.3138 -0.3905
  234POX    C1Q 3941   8.473   5.373   2.134  0.0996 -0.5468  0.2692
  234POX    C1R 3942   8.467   5.429   1.992  0.1126 -0.2870  0.3704
  234POX     CZ 3943   7.707   3.941   1.500 -0.2243  0.4774  0.0603
  234POX     OZ 3944   7.624   3.916   1.614  0.0862 -0.1273  0.1569
  234POX    C2A 3945   7.660   3.816   1.693  0.7314  0.5729  0.7727
  234POX    O2A 3946   7.764   3.751   1.685  0.3935  0.1591 -0.4563
  234POX    C2B 3947   7.556   3.781   1.792 -0.2181  0.2507 -0.3196
  234POX    C2C 3948   7.593   3.857   1.919  0.1499  0.1588 -0.3703
  234POX    C2D 3949   7.485   3.830   2.024  0.9001 -0.5384  0.2316
  234POX    C2E 3950   7.495   3.917   2.149  0.0008 -0.0801 -0.0033
  234POX    C2F 3951   7.379   3.921   2.248 -0.2825  0.1345 -0.3415
  234POX    C2G 3952   7.379   4.038   2.346  0.3229  0.0141 -0.1941
  234POX    C2H 3953   7.495   4.014   2.443  0.1927  0.0051 -0.0411
  234POX    C2I 3954   7.477   3.902   2.546 -0.2935  0.6117  0.5440
  234POX    C2J 3955   7.399   3.942   2.672 -0.2605 -0.9502  1.0829
  234POX    C2K 3956   7.487   4.037   2.753 -0.2087  0.0705 -0.1279
  234POX    C2L 3957   7.432   4.059   2.894 -0.1316  0.0031 -0.0874
  234POX    C2M 3958   7.537   4.138   2.973 -0.0168 -0.2638  0.0301
  234POX    C2N 3959   7.491   4.180   3.113 -0.1483  0.3078 -0.1813
  234POX    C2O 3960   7.589   4.263   3.196 -0.3474  0.7077 -0.3420
  234POX    C2P 3961   7.538   4.317   3.330 -0.0127  0.2255 -0.0150
  235CHL    CN1 3962   8.790   2.478   0.811  0.3930 -0.0659 -0.4225
  235CHL    CN2 3963   8.587   2.407   0.737 -0.2886  0.0129  0.3080
  235CHL    CN3 3964   8.597   2.628   0.828  0.8684 -0.0933 -0.7382
  235CHL    NTM 3965   8.647   2.490   0.841  0.4754 -0.1729  0.0210
  235CHL     CB 3966   8.622   2.416   0.966 -0.3720 -0.3863 -0.2676
  236PJ2     CA 3967   8.643   2.463   1.110  0.3107 -0.4959 -0.3262
  236PJ2     OA 3968   8.770   2.514   1.150 -0.0494  0.4625 -0.3892
  236PJ2      P 3969   8.808   2.478   1.302 -0.5861  0.3168 -0.2887
  236PJ2     OB 3970   8.781   2.333   1.320  0.4305  0.2325  0.7052
  236PJ2     HB 3971   8.836   2.282   1.385 -0.1459 -1.1948  0.1196
  236PJ2     OG 3972   8.944   2.525   1.335 -0.6477 -0.1483  0.6743
  236PJ2     HG 3973   8.985   2.448   1.384  1.1251  1.8416  2.5751
  236PJ2     OD 3974   8.701   2.539   1.406 -0.4876 -0.0957  0.0578
  237POX     CD 3975   8.719   2.678   1.430 -0.6259  0.0228 -0.4965
  237POX     CE 3976   8.638   2.725   1.552  0.1174  0.2288 -0.0729
  237POX     OE 3977   8.634   2.867   1.569 -0.2974  0.1981  0.0897
  237POX    C1A 3978   8.514   2.916   1.599 -0.3219 -0.2412  0.7263
  237POX    O1A 3979   8.413   2.859   1.560 -0.3479  0.2991 -0.0215
  237POX    C1B 3980   8.518   3.057   1.647 -0.0004 -0.1005  0.2924
  237POX    C1C 3981   8.471   3.051   1.793 -0.3786 -0.1311  0.1706
  237POX    C1D 3982   8.476   3.179   1.876 -0.3201  0.1440 -0.2548
  237POX    C1E 3983   8.368   3.278   1.834 -0.3809  0.2877  0.2337
  237POX    C1F 3984   8.353   3.384   1.943  0.1342  0.4375  0.1617
  237POX    C1G 3985   8.251   3.489   1.898 -0.3051 -0.1807 -0.3010
  237POX    C1H 3986   8.217   3.585   2.012  0.2747 -0.4326  0.0875
  237POX    C1I 3987   8.127   3.695   1.959  0.5963  0.1090  0.6482
  237POX    C1J 3988   8.047   3.773   2.032 -0.6480 -0.6044  0.0720
  237POX    C1K 3989   8.029   3.768   2.183  0.0145  0.1629  0.1788
  237POX    C1L 3990   7.994   3.904   2.246 -0.6996 -0.0160  0.1778
  237POX    C1M 3991   7.974   3.899   2.397  0.2189  0.2985  0.3123
  237POX    C1N 3992   7.967   4.031   2.475 -0.4035  0.6136 -0.2725
  237POX    C1O 3993   7.916   4.010   2.617  0.1299 -0.1633 -0.1901
  237POX    C1P 3994   7.931   4.128   2.714 -0.3854 -0.4897  0.2887
  237POX    C1Q 3995   7.904   4.085   2.859  0.5348  0.0165  0.6190
  237POX    C1R 3996   7.980   3.966   2.918 -0.0191 -0.8192 -0.3094
  237POX     CZ 3997   8.688   2.653   1.677  0.1776  0.0191 -0.2168
  237POX     OZ 3998   8.620   2.697   1.795  0.6414  0.5888 -0.1528
  237POX    C2A 3999   8.673   2.661   1.911  0.0124 -0.0661 -0.0628
  237POX    O2A 4000   8.782   2.604   1.911  0.0399 -0.0376  0.9784
  237POX    C2B 4001   8.609   2.740   2.020  0.1944 -0.0909  0.0619
  237POX    C2C 4002   8.537   2.643   2.114 -0.3467  0.4000  0.1525
  237POX    C2D 4003   8.507   2.728   2.237 -0.0268  0.1845  0.3790
  237POX    C2E 4004   8.444   2.642   2.347 -0.3144 -0.1020 -0.0080
  237POX    C2F 4005   8.317   2.561   2.323 -0.4257  0.0670  0.0070
  237POX    C2G 4006   8.316   2.464   2.441  0.5224 -0.1065 -0.1207
  237POX    C2H 4007   8.209   2.355   2.450  0.0181  0.3996  0.1295
  237POX    C2I 4008   8.211   2.273   2.579  0.0922 -0.7848 -0.6003
  237POX    C2J 4009   8.117   2.155   2.553 -0.4621 -0.3334 -0.6581
  237POX    C2K 4010   7.967   2.185   2.564 -0.2507  0.5044  0.1007
  237POX    C2L 4011   7.876   2.073   2.513 -0.0589  0.1273  0.5715
  237POX    C2M 4012   7.739   2.131   2.476 -0.0580 -0.2532 -0.0397
  237POX    C2N 4013   7.667   2.059   2.362 -0.0497 -0.0756 -0.1568
  237POX    C2O 4014   7.725   2.113   2.231  0.0183  0.0333 -0.0817
  237POX    C2P 4015   7.660   2.041   2.113 -0.3692  0.8962 -0.4023
  238CHL    CN1 4016   5.789   1.853   1.275 -0.3833  0.1606 -0.1986
  238CHL    CN2 4017   5.659   1.780   1.092  0.0978  0.3451 -0.2841
  238CHL    CN3 4018   5.856   1.660   1.153 -0.0684 -0.0914 -0.2886
  238CHL    NTM 4019   5.797   1.794   1.141  0.0692 -0.0131 -0.0963
  238CHL     CB 4020   5.867   1.879   1.043 -0.0449  0.0597 -0.1137
  239PJ2     CA 4021   6.004   1.940   1.077 -0.0852  0.0840  0.0055
  239PJ2     OA 4022   6.108   1.843   1.090 -0.0375  0.1416  0.0460
  239PJ2      P 4023   6.243   1.909   1.147  0.1285 -0.2240  0.0799
  239PJ2     OB 4024   6.248   2.044   1.086 -0.4881 -0.3333 -0.2151
  239PJ2     HB 4025   6.336   2.091   1.093 -0.5339 -0.4548  1.5939
  239PJ2     OG 4026   6.355   1.814   1.127 -0.0433 -0.3969 -0.0493
  239PJ2     HG 4027   6.311   1.728   1.099 -0.7817  0.2277 -0.8567
  239PJ2     OD 4028   6.216   1.942   1.303 -0.3175  0.2078 -0.0866
  240POX     CD 4029   6.227   1.841   1.403 -0.0601  0.1193 -0.2027
  240POX     CE 4030   6.251   1.911   1.537 -0.1321 -0.0289 -0.1119
  240POX     OE 4031   6.311   1.822   1.631 -0.4633 -0.1077  0.0246
  240POX    C1A 4032   6.382   1.874   1.731  0.0566 -0.3828 -0.2036
  240POX    O1A 4033   6.433   1.984   1.713  0.0146 -0.2377  0.5345
  240POX    C1B 4034   6.399   1.781   1.845 -0.1514 -0.4274 -0.2097
  240POX    C1C 4035   6.346   1.850   1.971 -0.0043 -0.1833 -0.2819
  240POX    C1D 4036   6.198   1.886   1.976  0.0580  0.0476 -0.0687
  240POX    C1E 4037   6.155   1.945   2.110  0.1214 -0.5054  0.1948
  240POX    C1F 4038   6.164   1.862   2.239 -0.2886 -0.0111  0.5466
  240POX    C1G 4039   6.134   1.963   2.350 -0.4672  0.2508  0.2607
  240POX    C1H 4040   6.220   1.964   2.476  0.1227  0.0903 -0.1352
  240POX    C1I 4041   6.167   2.071   2.571  0.0454 -0.3053  0.2686
  240POX    C1J 4042   6.242   2.123   2.669  0.4171 -0.5410  0.1095
  240POX    C1K 4043   6.386   2.082   2.700  0.4186 -0.5037  0.1509
  240POX    C1L 4044   6.442   2.146   2.828  0.1719  0.1204 -0.0494
  240POX    C1M 4045   6.585   2.097   2.849  0.0982 -0.2209 -0.3240
  240POX    C1N 4046   6.642   2.181   2.964  0.1910 -0.5151 -0.1549
  240POX    C1O 4047   6.762   2.116   3.033  0.3944 -0.3148 -0.3209
  240POX    C1P 4048   6.719   2.005   3.129 -0.1971  0.1824 -0.0038
  240POX    C1Q 4049   6.649   2.056   3.255 -0.1362  0.1284  0.0515
  240POX    C1R 4050   6.610   1.929   3.332 -0.1105 -0.5287 -0.9975
  240POX     CZ 4051   6.118   1.981   1.569 -0.1734 -0.0885 -0.1538
  240POX     OZ 4052   6.115   2.058   1.689 -0.0517 -0.2382 -0.0535
  240POX    C2A 4053   6.114   2.191   1.675 -0.7056 -0.2904 -0.6002
  240POX    O2A 4054   6.189   2.247   1.595 -0.5206  0.5246  0.1326
  240POX    C2B 4055   6.044   2.252   1.790  0.8137  0.0232  0.1872
  240POX    C2C 4056   6.108   2.383   1.835  0.1025  0.5458 -0.3116
  240POX    C2D 4057   6.030   2.449   1.949  0.3235  0.4087 -0.0793
  240POX    C2E 4058   6.045   2.373   2.081  0.2730  0.5523  0.0101
  240POX    C2F 4059   5.947   2.423   2.187 -0.1814 -0.4895  0.0998
  240POX    C2G 4060   5.984   2.361   2.321 -0.3217 -0.0804  0.3297
  240POX    C2H 4061   5.902   2.426   2.432 -0.3070  0.4715  0.0175
  240POX    C2I 4062   5.941   2.390   2.576 -0.4589 -0.4480 -0.1654
  240POX    C2J 4063   6.024   2.495   2.650 -0.3462 -0.7191  0.0955
  240POX    C2K 4064   6.090   2.435   2.774  0.1259 -0.1316  0.1345
  240POX    C2L 4065   6.155   2.535   2.870  0.0663  0.6418 -0.6160
  240POX    C2M 4066   6.268   2.478   2.956 -0.5374  0.7517  0.2617
  240POX    C2N 4067   6.207   2.383   3.060 -0.3044 -0.0589 -0.3372
  240POX    C2O 4068   6.309   2.340   3.165  0.1788  0.3895 -0.6196
  240POX    C2P 4069   6.250   2.260   3.281 -0.0369  0.1513 -0.8950
  241CHL    CN1 4070   4.869   4.428   0.388 -0.3552  0.0367  0.3271
  241CHL    CN2 4071   4.689   4.277   0.384  0.0600 -0.4867 -0.1745
  241CHL    CN3 4072   4.920   4.200   0.352  0.4144  0.3461 -0.1306
  241CHL    NTM 4073   4.830   4.291   0.425 -0.0131 -0.1570 -0.0298
  241CHL     CB 4074   4.840   4.269   0.570  0.0914 -1.0893 -0.1720
  242PJ2     CA 4075   4.788   4.142   0.638  0.0940 -0.5750  0.8061
  242PJ2     OA 4076   4.860   4.025   0.599  0.0138 -0.4671  0.3255
  242PJ2      P 4077   4.780   3.886   0.615 -0.4963 -0.1823  0.2515
  242PJ2     OB 4078   4.639   3.917   0.581 -0.3859 -0.1647 -0.1971
  242PJ2     HB 4079   4.578   3.842   0.609  1.2256 -1.1055  0.9525
  242PJ2     OG 4080   4.861   3.789   0.539 -0.5664  0.4734 -0.6773
  242PJ2     HG 4081   4.826   3.703   0.574 -0.2646  0.3689 -0.6305
  242PJ2     OD 4082   4.800   3.877   0.774  0.0222  0.3193  0.2154
  243POX     CD 4083   4.929   3.844   0.828  0.1787  0.1105 -0.2885
  243POX     CE 4084   4.966   3.922   0.954 -0.2216  0.0031 -0.1025
  243POX     OE 4085   5.076   3.857   1.016 -0.2198  0.3802  0.2949
  243POX    C1A 4086   5.200   3.897   0.991 -0.1651 -0.4354 -0.7937
  243POX    O1A 4087   5.221   3.990   0.914 -0.5699  0.1351 -0.2165
  243POX    C1B 4088   5.306   3.830   1.070 -0.0598  0.2877 -0.3108
  243POX    C1C 4089   5.356   3.890   1.201 -0.2685 -0.4037  0.0891
  243POX    C1D 4090   5.466   3.802   1.260 -0.0861 -0.0316  0.2999
  243POX    C1E 4091   5.524   3.863   1.389 -0.1569  0.5114  0.0770
  243POX    C1F 4092   5.657   3.795   1.418 -0.1006  0.4326 -0.3593
  243POX    C1G 4093   5.726   3.867   1.534  0.3786 -0.4067 -0.1112
  243POX    C1H 4094   5.874   3.836   1.554  0.3798 -0.1811  0.2390
  243POX    C1I 4095   5.965   3.955   1.524 -0.1333  0.1013 -0.2202
  243POX    C1J 4096   6.052   3.971   1.425 -0.0273  0.1131 -0.1256
  243POX    C1K 4097   6.093   3.852   1.337 -0.1923 -0.2265  0.2525
  243POX    C1L 4098   6.243   3.826   1.339  0.0625  1.1429 -0.1460
  243POX    C1M 4099   6.309   3.759   1.459  0.2928  0.1843 -0.7961
  243POX    C1N 4100   6.242   3.630   1.508  0.5275  0.1998 -0.4257
  243POX    C1O 4101   6.321   3.550   1.611 -0.1094  0.3612  0.1953
  243POX    C1P 4102   6.340   3.623   1.744 -0.1194  0.0900  0.3462
  243POX    C1Q 4103   6.414   3.525   1.836  0.2577 -0.1444 -0.2015
  243POX    C1R 4104   6.427   3.563   1.983 -0.0061  0.3139 -0.2959
  243POX     CZ 4105   4.845   3.921   1.048 -0.4430  0.4132 -0.3737
  243POX     OZ 4106   4.856   3.994   1.170  0.0289 -0.1712 -0.0574
  243POX    C2A 4107   4.759   3.956   1.253 -0.1566  0.3914 -0.0076
  243POX    O2A 4108   4.697   3.849   1.249  0.0688  0.2470  0.3269
  243POX    C2B 4109   4.746   4.027   1.382 -0.3070  0.0650  0.1589
  243POX    C2C 4110   4.750   3.941   1.509  0.3474 -0.3206 -0.1176
  243POX    C2D 4111   4.725   4.047   1.616 -0.2421 -0.3836 -0.1905
  243POX    C2E 4112   4.717   3.995   1.760  0.2443  0.1555  0.0368
  243POX    C2F 4113   4.854   3.967   1.822  0.0781  0.9111  0.7650
  243POX    C2G 4114   4.838   3.888   1.952 -0.2140 -0.7894 -0.2790
  243POX    C2H 4115   4.970   3.824   1.996  0.2528 -0.0176 -0.5520
  243POX    C2I 4116   4.962   3.761   2.135 -0.0374  0.5198 -0.3202
  243POX    C2J 4117   5.089   3.715   2.207 -0.2869  0.6797  0.2224
  243POX    C2K 4118   5.171   3.617   2.123 -0.6949 -0.0523  0.6650
  243POX    C2L 4119   5.309   3.608   2.188 -0.1240  0.1256 -0.4955
  243POX    C2M 4120   5.411   3.510   2.130 -0.2353 -0.3030  0.0252
  243POX    C2N 4121   5.504   3.562   2.020 -0.3891 -0.3210 -0.1128
  243POX    C2O 4122   5.600   3.449   1.984  0.2093  0.0759  0.2131
  243POX    C2P 4123   5.721   3.507   1.911  0.1991 -0.3208 -0.1237
  244CHL    CN1 4124   8.963   1.226   1.757  0.5014  0.3765 -0.2462
  244CHL    CN2 4125   8.763   1.130   1.691  0.1819  0.4486  0.1027
  244CHL    CN3 4126   8.906   1.203   1.522  0.0401 -0.0340 -0.0755
  244CHL    NTM 4127   8.905   1.139   1.654  0.1835  0.2284  0.0538
  244CHL     CB 4128   8.964   1.004   1.652  0.1766  0.2109  0.8331
  245PJ2     CA 4129   8.909   0.877   1.717 -0.3796 -0.0749 -0.1678
  245PJ2     OA 4130   8.861   0.879   1.852  0.1271 -0.0293  0.0158
  245PJ2      P 4131   8.754   0.759   1.867 -0.1580  0.2261  0.0303
  245PJ2     OB 4132   8.639   0.800   1.784  0.3202  0.0559 -0.7208
  245PJ2     HB 4133   8.560   0.743   1.807 -0.3800  1.3265  0.1222
  245PJ2     OG 4134   8.819   0.627   1.856 -0.0069  0.2927  0.1141
  245PJ2     HG 4135   8.916   0.647   1.873  1.0548 -3.1450 -1.0954
  245PJ2     OD 4136   8.713   0.781   2.022  0.0333 -0.2721  0.1512
  246POX     CD 4137   8.607   0.869   2.059  0.5004  0.1700  0.4480
  246POX     CE 4138   8.581   0.865   2.209 -0.5681  0.2633  0.2718
  246POX     OE 4139   8.702   0.901   2.277 -0.0930 -0.1834 -0.3233
  246POX    C1A 4140   8.730   1.030   2.297 -0.1084 -0.2295 -0.0023
  246POX    O1A 4141   8.668   1.121   2.243 -0.1910 -0.7430 -0.7825
  246POX    C1B 4142   8.843   1.049   2.391 -0.3569  0.4013  0.1745
  246POX    C1C 4143   8.796   1.068   2.535 -0.1930 -0.1227  0.3000
  246POX    C1D 4144   8.916   1.096   2.626  0.4329 -0.4989 -0.4010
  246POX    C1E 4145   8.863   1.131   2.765  0.5527 -0.0528 -0.4669
  246POX    C1F 4146   8.962   1.202   2.857 -0.1023  0.4008 -0.1009
  246POX    C1G 4147   8.898   1.244   2.990 -0.1381  0.0375 -0.0011
  246POX    C1H 4148   9.017   1.275   3.082 -0.1026 -0.1614  0.0188
  246POX    C1I 4149   9.104   1.156   3.122  0.0899 -0.1979 -0.4934
  246POX    C1J 4150   9.125   1.108   3.244  0.3552  0.1606 -0.3948
  246POX    C1K 4151   9.059   1.149   3.376  0.2997 -0.2235 -0.3013
  246POX    C1L 4152   9.097   1.043   3.481  0.1910  0.2384  0.2095
  246POX    C1M 4153   9.055   1.090   3.620 -0.2270  0.0509  0.1461
  246POX    C1N 4154   9.105   0.990   3.725  0.1704 -0.1912 -0.2711
  246POX    C1O 4155   8.997   0.884   3.746  0.1034 -0.1493 -0.3966
  246POX    C1P 4156   9.046   0.791   3.858 -0.1400  0.5692  0.3229
  246POX    C1Q 4157   8.941   0.691   3.906  0.4557 -0.0741  0.3072
  246POX    C1R 4158   8.996   0.566   3.975  0.4559  0.1218  0.6618
  246POX     CZ 4159   8.540   0.725   2.253  0.0007  0.0191  0.0359
  246POX     OZ 4160   8.401   0.690   2.252 -0.0034  0.0338  0.1752
  246POX    C2A 4161   8.365   0.574   2.306  0.1476 -0.1599 -0.1451
  246POX    O2A 4162   8.450   0.503   2.361 -0.0247 -0.3505 -0.1245
  246POX    C2B 4163   8.219   0.559   2.321  0.1299  0.5289  0.3545
  246POX    C2C 4164   8.162   0.488   2.444 -0.6796  0.1196 -0.2544
  246POX    C2D 4165   8.173   0.563   2.576 -0.8044  0.5304 -0.4759
  246POX    C2E 4166   8.192   0.461   2.688  0.0299  0.2387 -0.8809
  246POX    C2F 4167   8.323   0.381   2.678 -0.0160  0.0014  0.2032
  246POX    C2G 4168   8.330   0.275   2.788 -0.5295  0.0388  0.2769
  246POX    C2H 4169   8.455   0.190   2.762 -0.5752  0.0108  0.1522
  246POX    C2I 4170   8.476   0.094   2.880  0.3533  0.2759  0.2052
  246POX    C2J 4171   8.606   0.017   2.852  0.3761  0.1564  0.6352
  246POX    C2K 4172   8.653  -0.065   2.972 -0.2552 -1.0375  0.0837
  246POX    C2L 4173   8.795  -0.117   2.955  0.0791 -0.1231  0.0345
  246POX    C2M 4174   8.811  -0.225   2.848 -0.1295 -0.2325  0.1136
  246POX    C2N 4175   8.957  -0.270   2.852 -0.0011  0.2180  0.6423
  246POX    C2O 4176   8.989  -0.343   2.722 -0.4716  0.2356  0.5162
  246POX    C2P 4177   9.036  -0.249   2.611 -0.1464 -0.0421  0.4131
  247CHL    CN1 4178   0.784   8.021   0.906 -0.0407  0.4140 -0.3302
  247CHL    CN2 4179   0.592   7.885   0.841 -0.4282  0.3620 -0.1824
  247CHL    CN3 4180   0.558   8.097   0.928  0.2178  0.1614  0.5830
  247CHL    NTM 4181   0.647   7.980   0.939  0.1225  0.0132 -0.1473
  247CHL     CB 4182   0.631   7.928   1.076  0.8370  0.5562  0.1496
  248PJ2     CA 4183   0.734   7.831   1.135  0.0050 -0.2913  0.2390
  248PJ2     OA 4184   0.714   7.695   1.095 -0.0433 -0.3143  0.3415
  248PJ2      P 4185   0.839   7.594   1.099  0.0420 -0.2338 -0.2416
  248PJ2     OB 4186   0.774   7.465   1.068 -0.0016 -0.2454 -0.1028
  248PJ2     HB 4187   0.692   7.464   1.126  1.0296  0.4475  1.4145
  248PJ2     OG 4188   0.936   7.661   1.010 -0.2646  0.0429 -0.3688
  248PJ2     HG 4189   0.999   7.594   0.970 -1.5979  0.1100 -2.7510
  248PJ2     OD 4190   0.884   7.606   1.253  0.5319  0.2333 -0.4210
  249POX     CD 4191   0.828   7.517   1.349  0.9088  0.2385 -0.1945
  249POX     CE 4192   0.863   7.516   1.498  0.2285 -0.1569 -0.0359
  249POX     OE 4193   0.794   7.411   1.567  0.4318 -0.2243  0.0639
  249POX    C1A 4194   0.873   7.328   1.634 -0.1710 -1.0754 -0.2668
  249POX    O1A 4195   0.995   7.328   1.615 -0.2259  0.1719 -0.6505
  249POX    C1B 4196   0.799   7.246   1.733 -0.2419 -0.1479  0.4640
  249POX    C1C 4197   0.814   7.295   1.877  0.5735  0.2366  0.2509
  249POX    C1D 4198   0.696   7.231   1.951  0.6945 -0.4675 -0.1528
  249POX    C1E 4199   0.688   7.271   2.099 -0.0155  0.0525 -0.3236
  249POX    C1F 4200   0.813   7.244   2.184 -0.1202  0.0458 -0.1736
  249POX    C1G 4201   0.819   7.095   2.217  0.1227  0.1515  0.2727
  249POX    C1H 4202   0.916   7.065   2.331  0.2430  0.0879  0.1533
  249POX    C1I 4203   0.954   6.918   2.317 -0.4662 -0.0958  0.1225
  249POX    C1J 4204   1.035   6.853   2.400 -0.4687 -0.3140 -0.0441
  249POX    C1K 4205   1.104   6.923   2.518  0.0539 -0.0460 -0.5038
  249POX    C1L 4206   1.245   6.866   2.527  0.2501  0.5026 -0.0832
  249POX    C1M 4207   1.256   6.845   2.679  0.3331 -0.3843 -0.2057
  249POX    C1N 4208   1.400   6.808   2.716  0.2785 -0.3525  0.0354
  249POX    C1O 4209   1.442   6.820   2.863  0.0213  0.8186  0.0167
  249POX    C1P 4210   1.337   6.765   2.959  0.1977  0.5470  0.0533
  249POX    C1Q 4211   1.401   6.758   3.099  0.6029 -0.6793 -0.1803
  249POX    C1R 4212   1.304   6.706   3.204  0.0766 -0.1035 -0.3711
  249POX     CZ 4213   0.831   7.658   1.545  0.9012 -0.1573  0.4282
  249POX     OZ 4214   0.879   7.683   1.678  0.1643  0.0141  0.6661
  249POX    C2A 4215   0.853   7.805   1.726 -0.8017  0.0423  0.0914
  249POX    O2A 4216   0.861   7.904   1.653 -0.1468 -0.3332 -0.3553
  249POX    C2B 4217   0.868   7.817   1.872 -0.5080 -0.1252  0.0768
  249POX    C2C 4218   0.966   7.720   1.937  0.0813  0.3237 -0.1351
  249POX    C2D 4219   0.973   7.729   2.090  0.1623 -0.3556 -0.0949
  249POX    C2E 4220   0.846   7.677   2.158 -0.0050  0.0238 -0.1179
  249POX    C2F 4221   0.873   7.660   2.307  0.0639 -0.4394 -0.1828
  249POX    C2G 4222   0.748   7.673   2.394  0.0068 -0.3573 -0.2766
  249POX    C2H 4223   0.770   7.639   2.542  0.0507 -0.0457 -0.2119
  249POX    C2I 4224   0.655   7.689   2.630 -0.0858 -0.4020 -0.1842
  249POX    C2J 4225   0.703   7.672   2.774 -0.2234 -0.0427 -0.0937
  249POX    C2K 4226   0.719   7.808   2.842  0.3999 -0.1202 -0.0799
  249POX    C2L 4227   0.754   7.789   2.989 -0.3204  0.0067  0.1112
  249POX    C2M 4228   0.730   7.921   3.064 -0.4575  0.2827 -0.4152
  249POX    C2N 4229   0.731   7.904   3.216 -0.6271  0.3965 -0.4016
  249POX    C2O 4230   0.695   8.036   3.283  0.0990  0.2204  0.3572
  249POX    C2P 4231   0.670   8.039   3.434 -0.2000 -0.2835  0.3206
  250CHL    CN1 4232   1.583   0.473   1.140  0.1763  0.3877 -0.3001
  250CHL    CN2 4233   1.395   0.332   1.172 -0.4013  0.4041  0.4258
  250CHL    CN3 4234   1.487   0.449   1.355 -0.4604 -0.0695 -0.3892
  250CHL    NTM 4235   1.521   0.377   1.232  0.0681  0.3012 -0.4625
  250CHL     CB 4236   1.605   0.261   1.265 -0.3050  0.1830  0.0822
  251PJ2     CA 4237   1.755   0.280   1.292 -0.2459  0.7387 -0.6179
  251PJ2     OA 4238   1.789   0.376   1.391  0.4214  0.2136 -0.3343
  251PJ2      P 4239   1.945   0.400   1.423  0.3282  0.3215  0.0474
  251PJ2     OB 4240   1.984   0.444   1.287  0.3268 -0.0435 -0.0738
  251PJ2     HB 4241   2.061   0.506   1.304  0.0370 -0.3456  2.8457
  251PJ2     OG 4242   1.927   0.493   1.536  0.1833 -0.2332  0.4873
  251PJ2     HG 4243   1.997   0.565   1.539 -1.1093  1.0862  0.4200
  251PJ2     OD 4244   2.019   0.262   1.461 -0.1155  0.1337  0.2367
  252POX     CD 4245   2.018   0.219   1.597  0.2962  0.2355  0.2735
  252POX     CE 4246   2.062   0.074   1.618  0.3867  0.2681  0.3121
  252POX     OE 4247   1.991   0.012   1.726  0.1366 -0.0660 -0.0389
  252POX    C1A 4248   1.911  -0.089   1.694  0.4713 -0.3541  0.0223
  252POX    O1A 4249   1.898  -0.131   1.579 -0.2634 -0.1141  0.0120
  252POX    C1B 4250   1.867  -0.165   1.813 -0.0634  0.1852  0.1745
  252POX    C1C 4251   1.718  -0.152   1.843 -0.0923 -0.0378  0.1260
  252POX    C1D 4252   1.667  -0.250   1.949  0.3251 -0.4737 -0.0753
  252POX    C1E 4253   1.537  -0.208   2.018  0.5861  0.1055  0.0668
  252POX    C1F 4254   1.530  -0.067   2.076 -0.4394  0.0999 -0.0294
  252POX    C1G 4255   1.441  -0.060   2.201 -0.2569 -0.0252  0.1068
  252POX    C1H 4256   1.476   0.060   2.290  0.1152 -0.2798  0.3079
  252POX    C1I 4257   1.393   0.041   2.417  0.0457 -0.4555  0.2366
  252POX    C1J 4258   1.411   0.091   2.539 -0.5250 -0.3878  0.2970
  252POX    C1K 4259   1.540   0.165   2.576 -0.7310  0.1586 -0.0645
  252POX    C1L 4260   1.545   0.173   2.728 -0.3254 -0.2773 -0.0548
  252POX    C1M 4261   1.676   0.229   2.784 -0.2565 -0.6033  0.1148
  252POX    C1N 4262   1.810   0.181   2.728 -0.0645  0.1729 -0.1043
  252POX    C1O 4263   1.920   0.253   2.807  0.1412 -0.2847  0.0307
  252POX    C1P 4264   1.953   0.398   2.772  0.2886 -0.4536 -0.5443
  252POX    C1Q 4265   2.045   0.456   2.880  0.2957 -0.2416 -0.6633
  252POX    C1R 4266   2.083   0.597   2.835  0.4367 -0.0698 -0.0027
  252POX     CZ 4267   2.215   0.071   1.610  0.3572 -0.3738 -0.1004
  252POX     OZ 4268   2.282   0.094   1.734 -0.4262 -0.4651  0.3474
  252POX    C2A 4269   2.405   0.045   1.746 -0.0317  0.4161 -0.0396
  252POX    O2A 4270   2.459  -0.027   1.662  0.1925  0.4629  0.0660
  252POX    C2B 4271   2.469   0.066   1.878 -0.3237 -0.6039  0.2685
  252POX    C2C 4272   2.580  -0.034   1.909  0.1448 -0.3353 -0.5146
  252POX    C2D 4273   2.665   0.003   2.031 -0.1728  0.1899 -0.4517
  252POX    C2E 4274   2.814  -0.015   2.000 -0.1526  0.0260 -0.2612
  252POX    C2F 4275   2.916   0.036   2.101 -0.1970 -0.0964 -0.1539
  252POX    C2G 4276   3.054  -0.025   2.077 -0.2551 -0.3430  0.1336
  252POX    C2H 4277   3.150   0.006   2.192 -0.2896 -0.0971  0.0957
  252POX    C2I 4278   3.111  -0.068   2.320  0.2696  0.0147  0.3324
  252POX    C2J 4279   3.207  -0.041   2.436  0.4409  0.0760  0.1769
  252POX    C2K 4280   3.158  -0.071   2.578  0.1277 -0.2518  0.0005
  252POX    C2L 4281   3.239  -0.009   2.692 -0.0585 -0.3008  0.1600
  252POX    C2M 4282   3.176  -0.021   2.831  0.4680 -0.3203  0.3988
  252POX    C2N 4283   3.263   0.020   2.950  0.4346  0.6342  0.0989
  252POX    C2O 4284   3.172   0.042   3.071 -0.4940  0.3748 -0.5447
  252POX    C2P 4285   3.109   0.181   3.068  0.0431  0.6307 -0.1691
  253CHL    CN1 4286   3.507   6.811   1.580 -1.1573  0.0919  0.1185
  253CHL    CN2 4287   3.527   6.596   1.480 -0.2397  0.3940 -0.2738
  253CHL    CN3 4288   3.648   6.779   1.403  0.0680 -0.5062  0.1109
  253CHL    NTM 4289   3.516   6.739   1.452 -0.2753  0.4389 -0.0263
  253CHL     CB 4290   3.410   6.765   1.353 -0.0705  0.1532 -0.3217
  254PJ2     CA 4291   3.268   6.714   1.377 -0.0057  0.0663 -0.1183
  254PJ2     OA 4292   3.203   6.788   1.481  0.1477  0.7047 -0.4715
  254PJ2      P 4293   3.049   6.742   1.485  0.3681 -0.0011  0.0734
  254PJ2     OB 4294   2.983   6.852   1.558  0.5045  0.1378 -0.0125
  254PJ2     HB 4295   3.055   6.919   1.576  1.2383 -0.2482 -1.3916
  254PJ2     OG 4296   3.006   6.695   1.351  0.5784 -0.6021  0.2102
  254PJ2     HG 4297   3.077   6.649   1.299  1.1587  0.1132  0.3531
  254PJ2     OD 4298   3.053   6.617   1.587 -0.1669 -0.2027 -0.1484
  255POX     CD 4299   3.061   6.664   1.722 -0.5209 -0.6735  0.0398
  255POX     CE 4300   3.085   6.564   1.835  0.3113 -0.3226  0.1802
  255POX     OE 4301   3.213   6.503   1.821  0.3026 -0.2559 -0.1878
  255POX    C1A 4302   3.330   6.560   1.848  0.0633 -0.0095  0.3506
  255POX    O1A 4303   3.348   6.679   1.874  0.0776 -0.0669  0.6008
  255POX    C1B 4304   3.440   6.460   1.857  0.5198  0.4757  0.2148
  255POX    C1C 4305   3.431   6.385   1.990  0.1193 -0.3355 -0.2674
  255POX    C1D 4306   3.475   6.479   2.101 -0.0369 -0.4518 -0.1074
  255POX    C1E 4307   3.451   6.424   2.242  0.4000  0.1984  0.2239
  255POX    C1F 4308   3.438   6.543   2.338  0.5999  0.1335  0.3330
  255POX    C1G 4309   3.425   6.484   2.479 -0.3676 -0.0225  0.1868
  255POX    C1H 4310   3.422   6.601   2.577 -0.4466  0.0389  0.1116
  255POX    C1I 4311   3.407   6.565   2.725 -0.1888  0.4496  0.2420
  255POX    C1J 4312   3.482   6.609   2.826 -0.5047 -0.4134  0.8663
  255POX    C1K 4313   3.603   6.695   2.792 -0.9030  0.0492  0.6075
  255POX    C1L 4314   3.574   6.845   2.804 -0.1380  0.2308  0.2465
  255POX    C1M 4315   3.708   6.919   2.811  0.1103 -0.1758 -0.2033
  255POX    C1N 4316   3.799   6.904   2.933  0.2235 -0.0226 -0.2690
  255POX    C1O 4317   3.942   6.944   2.893  0.3430 -0.2270 -0.0500
  255POX    C1P 4318   4.062   6.900   2.977  0.0542 -0.3323  0.3106
  255POX    C1Q 4319   4.074   6.748   2.989 -0.6124 -0.3970  0.2420
  255POX    C1R 4320   4.195   6.704   3.072  0.0667  0.5355 -0.2333
  255POX     CZ 4321   2.967   6.466   1.835  0.4737 -0.5177  0.2287
  255POX     OZ 4322   2.923   6.439   1.968  0.0355  0.9058  0.3923
  255POX    C2A 4323   2.817   6.359   1.984  0.6097  0.0276 -0.1012
  255POX    O2A 4324   2.794   6.275   1.898  0.2243 -0.2246  0.2443
  255POX    C2B 4325   2.772   6.344   2.124 -0.0169  0.0450 -0.2986
  255POX    C2C 4326   2.622   6.373   2.130  0.0138  0.1778 -0.1602
  255POX    C2D 4327   2.567   6.362   2.273 -0.1526  0.3046 -0.2153
  255POX    C2E 4328   2.555   6.224   2.338  0.2497  0.4355  0.1407
  255POX    C2F 4329   2.513   6.246   2.483 -0.5416  0.4419 -0.0802
  255POX    C2G 4330   2.494   6.116   2.562 -0.0950  0.3050 -0.1922
  255POX    C2H 4331   2.433   6.144   2.699 -0.2575  0.3352 -0.2704
  255POX    C2I 4332   2.412   6.013   2.776 -0.1383  0.3286 -0.2492
  255POX    C2J 4333   2.378   6.033   2.924  0.6661  0.1556 -0.0358
  255POX    C2K 4334   2.346   5.908   3.006  0.0077  0.3267 -0.0255
  255POX    C2L 4335   2.272   5.925   3.139 -0.3396 -0.4667 -0.1131
  255POX    C2M 4336   2.135   5.991   3.125 -0.0364  0.1315 -0.2939
  255POX    C2N 4337   2.051   5.981   3.253 -0.1486  0.2664 -0.3562
  255POX    C2O 4338   2.064   6.101   3.348 -0.7956  0.2507 -0.2487
  255POX    C2P 4339   2.002   6.221   3.275 -0.7671  0.2783 -0.2272
  256CHL    CN1 4340   1.355   8.133   0.914  0.1457  0.4471  0.0074
  256CHL    CN2 4341   1.320   8.292   1.084 -0.5335 -0.3702 -0.6888
  256CHL    CN3 4342   1.291   8.069   1.127  0.4349 -0.2355 -0.4440
  256CHL    NTM 4343   1.381   8.161   1.056  0.5832 -0.0199  0.0219
  256CHL     CB 4344   1.520   8.143   1.098  0.4895  0.1152  0.3872
  257PJ2     CA 4345   1.612   8.028   1.058  0.1489 -0.0179 -0.0189
  257PJ2     OA 4346   1.561   7.895   1.044  0.3426 -0.1703  0.6702
  257PJ2      P 4347   1.681   7.787   1.036  0.3498 -0.1050 -0.1259
  257PJ2     OB 4348   1.625   7.666   0.972  0.0207  0.0890 -0.2090
  257PJ2     HB 4349   1.651   7.669   0.876  0.1886  4.1312 -0.2042
  257PJ2     OG 4350   1.805   7.842   0.977  0.0289  0.0435 -0.6731
  257PJ2     HG 4351   1.791   7.923   0.919  0.9290  1.3733  0.8756
  257PJ2     OD 4352   1.689   7.761   1.194  0.1355  0.4534 -0.0195
  258POX     CD 4353   1.586   7.685   1.258 -0.0380  0.7780  0.0840
  258POX     CE 4354   1.637   7.630   1.391 -0.1265 -0.4003 -0.3580
  258POX     OE 4355   1.543   7.531   1.433  0.2028 -0.4332  0.3176
  258POX    C1A 4356   1.571   7.432   1.516  0.2406 -0.3575  0.3954
  258POX    O1A 4357   1.689   7.410   1.542  0.4391  0.2611  0.0306
  258POX    C1B 4358   1.460   7.338   1.546 -0.3247  0.1525 -0.0896
  258POX    C1C 4359   1.472   7.276   1.685 -0.3910 -0.0214 -0.1616
  258POX    C1D 4360   1.416   7.371   1.791 -0.3567 -0.0445 -0.1234
  258POX    C1E 4361   1.406   7.305   1.928 -0.1350 -0.2634 -0.2140
  258POX    C1F 4362   1.338   7.392   2.034  0.1747 -0.5874  0.2586
  258POX    C1G 4363   1.288   7.302   2.147  0.2736 -0.1907  0.6157
  258POX    C1H 4364   1.222   7.380   2.262  0.5414  0.7496  0.1448
  258POX    C1I 4365   1.180   7.295   2.382  0.7796  0.5055  0.0552
  258POX    C1J 4366   1.176   7.354   2.501  0.0465  0.0517  0.2603
  258POX    C1K 4367   1.207   7.491   2.562 -0.4070  0.1731  0.2270
  258POX    C1L 4368   1.179   7.490   2.712 -0.4513  0.3587  0.2191
  258POX    C1M 4369   1.201   7.631   2.767 -0.4192  0.6599 -0.5533
  258POX    C1N 4370   1.127   7.633   2.901  0.4543 -0.2564 -0.0444
  258POX    C1O 4371   1.206   7.558   3.009  0.1549 -0.3586  0.1039
  258POX    C1P 4372   1.326   7.644   3.044  0.3516 -0.7294  0.3448
  258POX    C1Q 4373   1.388   7.588   3.172  0.1965 -0.7021  0.4316
  258POX    C1R 4374   1.527   7.643   3.207 -0.0365  0.0913  0.1277
  258POX     CZ 4375   1.647   7.750   1.486  0.2674 -0.5883 -0.1597
  258POX     OZ 4376   1.735   7.709   1.591 -0.1832 -0.1614  0.3900
  258POX    C2A 4377   1.685   7.697   1.714 -0.0804  0.4524  0.4942
  258POX    O2A 4378   1.564   7.705   1.734 -0.1748  0.7101 -0.1510
  258POX    C2B 4379   1.768   7.619   1.809 -0.3470 -0.1140  0.2694
  258POX    C2C 4380   1.711   7.630   1.951 -0.1585  0.4915  0.3030
  258POX    C2D 4381   1.825   7.630   2.053  0.0246 -0.2644  0.1057
  258POX    C2E 4382   1.760   7.605   2.189 -1.0085 -0.0399 -0.3415
  258POX    C2F 4383   1.711   7.460   2.204  0.0271 -0.3095  0.5751
  258POX    C2G 4384   1.654   7.453   2.346  0.0784  0.4527  0.6413
  258POX    C2H 4385   1.611   7.312   2.389  0.2464  0.1435 -0.1828
  258POX    C2I 4386   1.562   7.333   2.532  0.2747  0.3885 -0.2091
  258POX    C2J 4387   1.534   7.202   2.605  0.1250  0.4813 -0.0988
  258POX    C2K 4388   1.518   7.221   2.756  0.1497 -0.0426 -0.0284
  258POX    C2L 4389   1.648   7.270   2.818  0.0870 -0.0072  0.0739
  258POX    C2M 4390   1.641   7.263   2.971  0.2499  0.0308  0.0828
  258POX    C2N 4391   1.761   7.327   3.041  0.0724  0.1739  0.2593
  258POX    C2O 4392   1.789   7.472   3.003 -0.0542  0.0855 -0.1821
  258POX    C2P 4393   1.900   7.541   3.083 -0.6553 -0.3528  1.0494
  259CHL    CN1 4394   2.093   7.614   1.536  0.3348 -0.7226 -0.3686
  259CHL    CN2 4395   2.115   7.572   1.761 -0.2604  0.0143 -0.5810
  259CHL    CN3 4396   2.311   7.557   1.626  0.1419 -0.2487 -0.0801
  259CHL    NTM 4397   2.186   7.633   1.648  0.1914 -0.0867 -0.3505
  259CHL     CB 4398   2.230   7.769   1.681 -0.3573 -0.0609  0.3041
  260PJ2     CA 4399   2.123   7.877   1.665  0.0096  0.2745  0.0842
  260PJ2     OA 4400   1.993   7.873   1.723 -0.1670 -0.6346 -0.3529
  260PJ2      P 4401   1.908   7.987   1.647 -0.0860 -0.3386 -0.0005
  260PJ2     OB 4402   1.952   8.123   1.688 -0.4184 -0.1027 -0.4183
  260PJ2     HB 4403   2.010   8.123   1.769 -0.3368  0.4155 -0.4777
  260PJ2     OG 4404   1.891   7.962   1.502  0.0081 -0.4696  0.0112
  260PJ2     HG 4405   1.864   7.866   1.492  0.9873 -0.8575  0.8829
  260PJ2     OD 4406   1.762   7.972   1.711 -0.0799  0.0960  0.1191
  261POX     CD 4407   1.749   8.018   1.846  0.2551 -0.1371  0.2305
  261POX     CE 4408   1.639   8.119   1.877  0.1048 -0.4284  0.6515
  261POX     OE 4409   1.691   8.199   1.984 -0.3060 -0.0209  0.5521
  261POX    C1A 4410   1.623   8.307   2.022 -0.5545 -0.1066  0.3545
  261POX    O1A 4411   1.538   8.365   1.954 -0.5953  0.1844  0.6547
  261POX    C1B 4412   1.686   8.378   2.136  0.2066 -0.3084  0.0678
  261POX    C1C 4413   1.627   8.349   2.274 -0.5335  0.1751 -0.1388
  261POX    C1D 4414   1.687   8.449   2.374  0.0616  0.1648 -0.4794
  261POX    C1E 4415   1.679   8.385   2.512  0.3887  0.1544 -0.4650
  261POX    C1F 4416   1.745   8.469   2.622  0.0322  0.3744 -0.4187
  261POX    C1G 4417   1.744   8.397   2.757 -0.0309  0.1406 -0.5435
  261POX    C1H 4418   1.830   8.491   2.842 -0.3476 -0.3956  0.3843
  261POX    C1I 4419   1.725   8.535   2.944 -0.2483  0.1831  0.2405
  261POX    C1J 4420   1.725   8.653   3.006 -0.6867  0.0079  0.5812
  261POX    C1K 4421   1.829   8.763   2.984  0.4932 -1.0950  0.5309
  261POX    C1L 4422   1.854   8.851   3.107 -0.4041 -0.4733  0.2773
  261POX    C1M 4423   1.983   8.932   3.113 -0.7924  0.1914 -0.2611
  261POX    C1N 4424   1.971   9.046   3.215 -0.3563  0.0088 -0.0032
  261POX    C1O 4425   2.102   9.125   3.215  0.0778 -0.7034  0.7364
  261POX    C1P 4426   2.218   9.062   3.293  0.5936 -0.9027 -0.1834
  261POX    C1Q 4427   2.184   9.082   3.440  0.5190  0.1210 -0.3271
  261POX    C1R 4428   2.268   8.994   3.534 -0.1781  0.0840  0.2678
  261POX     CZ 4429   1.504   8.049   1.894 -0.4416  0.2880 -0.5598
  261POX     OZ 4430   1.502   7.983   2.021 -0.0224  0.1034 -0.6469
  261POX    C2A 4431   1.399   7.902   2.046  0.2743 -0.0525  0.0861
  261POX    O2A 4432   1.314   7.872   1.963  0.3336 -0.6457  0.2343
  261POX    C2B 4433   1.386   7.870   2.190 -0.1428 -0.2279  0.0083
  261POX    C2C 4434   1.268   7.949   2.247  0.3873  0.6608 -0.1209
  261POX    C2D 4435   1.258   7.915   2.396  0.2275  0.3982 -0.1925
  261POX    C2E 4436   1.149   8.007   2.452  0.4941  0.3522  0.4098
  261POX    C2F 4437   1.154   8.011   2.605 -0.4749 -0.0463  0.4541
  261POX    C2G 4438   1.264   8.104   2.657 -0.1145 -0.1722 -0.0758
  261POX    C2H 4439   1.234   8.131   2.804  0.1678 -0.1862 -0.0160
  261POX    C2I 4440   1.347   8.205   2.876  0.4071  0.2368 -0.8123
  261POX    C2J 4441   1.302   8.257   3.013  1.0169 -0.2816 -0.4121
  261POX    C2K 4442   1.292   8.147   3.119 -0.2968 -0.2346 -0.4768
  261POX    C2L 4443   1.217   8.182   3.248  0.2656  0.0252 -0.2177
  261POX    C2M 4444   1.196   8.062   3.340  0.0488 -0.3607 -0.7641
  261POX    C2N 4445   1.323   7.996   3.396 -0.0584 -0.1080 -0.2200
  261POX    C2O 4446   1.287   7.881   3.490 -0.3489  0.2901  0.1596
  261POX    C2P 4447   1.416   7.828   3.553 -0.1234  0.0570 -0.4893
  262CHL    CN1 4448   1.889   8.380   1.419 -0.8736 -0.7040 -0.0221
  262CHL    CN2 4449   1.803   8.423   1.200 -0.1760  0.5894  0.2873
  262CHL    CN3 4450   2.026   8.495   1.266 -0.3405  0.3219  0.4419
  262CHL    NTM 4451   1.924   8.390   1.277 -0.2262  0.1846  0.1945
  262CHL     CB 4452   1.976   8.256   1.243 -0.2742  0.3252 -0.4394
  263PJ2     CA 4453   2.090   8.182   1.312 -0.4206  0.4973 -0.0064
  263PJ2     OA 4454   2.221   8.233   1.339  0.1003 -0.5538 -0.4998
  263PJ2      P 4455   2.325   8.134   1.413  0.0184 -0.1067  0.2176
  263PJ2     OB 4456   2.316   7.992   1.372 -0.1581 -0.1825  0.5177
  263PJ2     HB 4457   2.392   7.970   1.311 -0.3662  1.2622 -0.3071
  263PJ2     OG 4458   2.461   8.193   1.404  0.0129 -0.1313 -0.0420
  263PJ2     HG 4459   2.471   8.189   1.305 -2.6998 -0.1801 -0.3981
  263PJ2     OD 4460   2.272   8.152   1.564  0.0094 -0.0271  0.2046
  264POX     CD 4461   2.340   8.244   1.650  0.0082 -0.3612  0.5651
  264POX     CE 4462   2.258   8.277   1.775 -0.2338 -0.0435  0.3225
  264POX     OE 4463   2.294   8.399   1.841 -0.0887  0.0498  0.0760
  264POX    C1A 4464   2.194   8.486   1.855 -0.2466 -0.1054 -0.0811
  264POX    O1A 4465   2.106   8.486   1.769  0.2075 -0.2891 -0.5471
  264POX    C1B 4466   2.212   8.581   1.967  0.0288 -0.1098 -0.1214
  264POX    C1C 4467   2.158   8.527   2.100 -0.3207  0.0271 -0.2080
  264POX    C1D 4468   2.190   8.627   2.211  0.3712 -0.2393 -0.1645
  264POX    C1E 4469   2.335   8.614   2.258  0.4755  0.3316 -0.3209
  264POX    C1F 4470   2.393   8.743   2.317  0.0734  0.4342 -0.1483
  264POX    C1G 4471   2.522   8.710   2.392 -0.0515  0.5819  0.1389
  264POX    C1H 4472   2.576   8.835   2.460  0.1514  0.5600  0.0230
  264POX    C1I 4473   2.717   8.825   2.517  0.3567 -0.0397 -0.5887
  264POX    C1J 4474   2.790   8.933   2.543  0.3350 -0.0340 -0.5491
  264POX    C1K 4475   2.747   9.075   2.506  0.1166  0.0272 -0.0606
  264POX    C1L 4476   2.769   9.184   2.611  0.5090  0.0835 -0.2000
  264POX    C1M 4477   2.740   9.327   2.564 -0.1370  0.0833  0.1907
  264POX    C1N 4478   2.789   9.422   2.674 -0.0283 -0.4556  0.6126
  264POX    C1O 4479   2.785   9.569   2.633  0.2514 -0.6092  0.0184
  264POX    C1P 4480   2.786   9.666   2.751 -0.4373  0.0058 -0.4708
  264POX    C1Q 4481   2.904   9.642   2.845 -0.5687 -0.3294 -0.3903
  264POX    C1R 4482   3.043   9.674   2.791 -0.2725 -0.6691  0.1618
  264POX     CZ 4483   2.264   8.153   1.863  0.4156  0.0304  0.3876
  264POX     OZ 4484   2.187   8.168   1.983  0.0103  0.2005  0.1048
  264POX    C2A 4485   2.155   8.050   2.036  0.3882 -0.0104 -0.1310
  264POX    O2A 4486   2.178   7.942   1.982 -0.2479 -0.0704 -0.2873
  264POX    C2B 4487   2.097   8.061   2.172 -0.0008 -1.0013 -0.2074
  264POX    C2C 4488   1.945   8.071   2.165  0.0261 -0.3917  0.0350
  264POX    C2D 4489   1.871   8.048   2.297 -0.3473  0.1307 -0.0790
  264POX    C2E 4490   1.909   7.912   2.356 -0.1370  0.2321  0.0206
  264POX    C2F 4491   1.843   7.865   2.486  0.1671  0.7714  0.3763
  264POX    C2G 4492   1.690   7.873   2.491  0.0557 -0.6953 -0.1773
  264POX    C2H 4493   1.640   7.871   2.636  0.2699 -0.1033 -0.0951
  264POX    C2I 4494   1.684   7.986   2.727 -0.8146 -0.0286  0.3423
  264POX    C2J 4495   1.656   7.953   2.874  0.7421 -0.8793  0.4716
  264POX    C2K 4496   1.714   8.056   2.972 -0.3294  0.2841 -0.0773
  264POX    C2L 4497   1.661   8.030   3.113 -0.2656  0.2768 -0.0552
  264POX    C2M 4498   1.765   8.036   3.225  0.0356  0.0424 -0.3170
  264POX    C2N 4499   1.837   8.171   3.220 -0.0747  0.1042 -0.2516
  264POX    C2O 4500   1.933   8.166   3.338 -0.4191  0.0441  0.0270
  264POX    C2P 4501   1.979   8.299   3.399 -0.1063 -0.1366  0.1856
  265CHL    CN1 4502   2.469   8.600   1.550 -0.6820 -0.5362 -0.1148
  265CHL    CN2 4503   2.644   8.617   1.722  0.4278 -0.7221 -0.1415
  265CHL    CN3 4504   2.653   8.730   1.513 -0.4454  0.1948  0.4733
  265CHL    NTM 4505   2.613   8.605   1.579 -0.7289  0.0507  0.0342
  265CHL     CB 4506   2.682   8.499   1.505 -0.2316  0.1161  0.3969
  266PJ2     CA 4507   2.706   8.351   1.535 -0.6428  0.0915  0.6035
  266PJ2     OA 4508   2.794   8.325   1.645  0.2063 -0.2582 -0.1545
  266PJ2      P 4509   2.852   8.175   1.656  0.4254 -0.1802 -0.2294
  266PJ2     OB 4510   2.860   8.124   1.517  0.3155  0.1257 -0.3503
  266PJ2     HB 4511   2.799   8.184   1.467  2.0791  1.8853 -0.5109
  266PJ2     OG 4512   2.976   8.193   1.735  0.0258 -0.2302  0.4096
  266PJ2     HG 4513   2.955   8.228   1.827 -0.0259  1.8714 -0.3511
  266PJ2     OD 4514   2.740   8.109   1.750  0.3113  0.2018 -0.0930
  267POX     CD 4515   2.735   8.168   1.880 -0.4921 -0.3081  0.1165
  267POX     CE 4516   2.649   8.093   1.982 -0.0014 -0.5001  0.3911
  267POX     OE 4517   2.618   8.175   2.095  0.5483  0.4571 -0.1378
  267POX    C1A 4518   2.518   8.143   2.176  0.7910 -0.2520 -0.1097
  267POX    O1A 4519   2.451   8.043   2.151 -0.4519  0.3434  0.7471
  267POX    C1B 4520   2.512   8.234   2.292 -0.2076  0.1107 -0.4307
  267POX    C1C 4521   2.372   8.232   2.354  0.0107  0.6035  0.0963
  267POX    C1D 4522   2.369   8.301   2.490  0.0889  0.0302  0.3930
  267POX    C1E 4523   2.236   8.252   2.546  0.0299 -0.2239  0.0347
  267POX    C1F 4524   2.227   8.278   2.697 -0.1602  0.0775 -0.0287
  267POX    C1G 4525   2.114   8.200   2.763  0.5776  0.0158  1.2034
  267POX    C1H 4526   2.145   8.050   2.772  0.5473 -0.0558  0.2591
  267POX    C1I 4527   2.040   7.968   2.847  0.1627  0.1056 -0.1009
  267POX    C1J 4528   2.077   7.909   2.960 -0.0646  0.8976  0.3942
  267POX    C1K 4529   2.209   7.923   3.037  0.2804  0.4002 -0.0969
  267POX    C1L 4530   2.178   7.894   3.184  0.0885  0.3909 -0.1382
  267POX    C1M 4531   2.312   7.873   3.255 -0.2432 -0.2782  0.2998
  267POX    C1N 4532   2.300   7.864   3.407 -0.3650  0.1929  0.3184
  267POX    C1O 4533   2.311   8.002   3.473 -0.2291  0.1818  0.3207
  267POX    C1P 4534   2.446   8.038   3.535  0.0034  0.3270 -0.2577
  267POX    C1Q 4535   2.466   7.947   3.656 -0.4482  0.4867 -0.0609
  267POX    C1R 4536   2.585   8.005   3.733  0.0815 -0.3106 -0.2647
  267POX     CZ 4537   2.741   7.976   2.015  0.4294 -0.2308  0.1600
  267POX     OZ 4538   2.687   7.877   2.104  0.6913  0.1547  0.7576
  267POX    C2A 4539   2.751   7.761   2.115  0.0516 -0.3283 -0.4108
  267POX    O2A 4540   2.855   7.745   2.051  0.1328  0.1947 -0.4162
  267POX    C2B 4541   2.684   7.662   2.201  0.4814 -0.0548  0.2432
  267POX    C2C 4542   2.703   7.691   2.350  0.4246  0.0667  0.2270
  267POX    C2D 4543   2.578   7.766   2.396  0.0831 -0.2544 -0.1760
  267POX    C2E 4544   2.610   7.829   2.531  0.2413 -0.2648 -0.2085
  267POX    C2F 4545   2.480   7.884   2.590  0.5281  0.9303 -0.6463
  267POX    C2G 4546   2.500   7.954   2.724 -0.3323 -0.3484  0.1801
  267POX    C2H 4547   2.557   7.868   2.837  0.1724 -0.1412  0.0889
  267POX    C2I 4548   2.577   7.957   2.960 -0.1076 -0.0870  0.0964
  267POX    C2J 4549   2.655   8.088   2.944 -0.0387 -0.1643 -0.2054
  267POX    C2K 4550   2.611   8.179   3.059  0.2424  0.1146 -0.3183
  267POX    C2L 4551   2.467   8.227   3.039  0.0740 -0.1703  0.2028
  267POX    C2M 4552   2.406   8.263   3.175  0.2557  0.2042  0.1847
  267POX    C2N 4553   2.268   8.328   3.173  0.1541 -0.0164  0.0203
  267POX    C2O 4554   2.278   8.462   3.100 -0.2415 -0.2181 -0.4176
  267POX    C2P 4555   2.144   8.535   3.090 -0.0081  0.2620 -0.1005
  268CHL    CN1 4556   4.525   6.998   1.213  0.2518 -0.3369  0.6987
  268CHL    CN2 4557   4.736   6.930   1.301  0.0109 -0.1699  0.4043
  268CHL    CN3 4558   4.710   6.935   1.074 -0.2536  0.2134 -0.2064
  268CHL    NTM 4559   4.636   6.903   1.197  0.3438 -0.1265  0.0689
  268CHL     CB 4560   4.586   6.765   1.200 -0.5115  0.1736  0.0648
  269PJ2     CA 4561   4.683   6.650   1.171 -0.3257  0.2897  0.2147
  269PJ2     OA 4562   4.798   6.654   1.255  0.0604  0.7129 -0.3242
  269PJ2      P 4563   4.913   6.566   1.185 -0.0117  0.1569  0.2424
  269PJ2     OB 4564   4.857   6.430   1.174 -0.2574  0.2630  0.1833
  269PJ2     HB 4565   4.801   6.406   1.253 -0.4600 -0.6312 -0.2214
  269PJ2     OG 4566   4.951   6.638   1.061  0.4252 -0.2742  0.1209
  269PJ2     HG 4567   4.966   6.733   1.088  1.3714 -0.5697  0.6762
  269PJ2     OD 4568   5.037   6.579   1.288 -0.1233  0.0752  0.3872
  270POX     CD 4569   5.012   6.502   1.406 -0.1711 -0.2574  0.1605
  270POX     CE 4570   5.130   6.519   1.501 -0.3461  0.6692  0.2213
  270POX     OE 4571   5.131   6.437   1.619 -0.2689 -0.0587 -0.2818
  270POX    C1A 4572   5.244   6.379   1.657 -0.3550  0.0467  0.1347
  270POX    O1A 4573   5.351   6.409   1.604 -0.4414 -1.0340 -0.6824
  270POX    C1B 4574   5.227   6.279   1.764 -0.1145 -0.2768 -0.1262
  270POX    C1C 4575   5.269   6.351   1.893 -0.2594  0.3394 -0.4177
  270POX    C1D 4576   5.217   6.273   2.014 -0.2465  0.0881 -0.5738
  270POX    C1E 4577   5.219   6.375   2.128  0.5865 -0.7473  0.1816
  270POX    C1F 4578   5.153   6.333   2.260 -0.3828 -0.3560 -0.1705
  270POX    C1G 4579   5.215   6.224   2.347 -0.0704 -0.1423 -0.1268
  270POX    C1H 4580   5.159   6.221   2.489  0.2742 -0.2231  0.0096
  270POX    C1I 4581   5.242   6.124   2.573  0.3852  0.3039  0.5224
  270POX    C1J 4582   5.188   6.058   2.674  0.3772 -0.2222  0.1807
  270POX    C1K 4583   5.048   6.075   2.734  0.6150  0.7641  0.4822
  270POX    C1L 4584   5.041   6.022   2.878  0.1196 -0.5475 -0.0052
  270POX    C1M 4585   4.890   6.021   2.900  0.0249 -0.3306 -0.6139
  270POX    C1N 4586   4.844   5.934   3.017  0.3700  0.4685  0.1207
  270POX    C1O 4587   4.692   5.953   3.023  0.3538  0.1929  0.6907
  270POX    C1P 4588   4.646   6.094   3.061  0.0831  0.3178 -0.0852
  270POX    C1Q 4589   4.494   6.104   3.047  0.0827  0.2565 -0.1340
  270POX    C1R 4590   4.436   6.244   3.063 -0.7162 -0.1386  0.5566
  270POX     CZ 4591   5.137   6.668   1.535  0.1511  0.6988  0.0001
  270POX     OZ 4592   5.029   6.722   1.611  0.0125  0.1776  0.1813
  270POX    C2A 4593   5.045   6.841   1.668  0.3987 -0.1531  0.7730
  270POX    O2A 4594   5.148   6.908   1.671  0.2956  0.0708 -0.4064
  270POX    C2B 4595   4.923   6.890   1.737  0.4110  0.9690  0.0268
  270POX    C2C 4596   4.954   6.915   1.885 -0.0011 -0.0591  0.2973
  270POX    C2D 4597   4.825   6.921   1.967 -0.1705 -0.0321  0.0323
  270POX    C2E 4598   4.837   6.934   2.119  0.4690 -0.3810  0.0180
  270POX    C2F 4599   4.708   7.003   2.165  0.4585 -0.1061 -0.4225
  270POX    C2G 4600   4.671   6.955   2.305  0.1917  0.1090 -0.4177
  270POX    C2H 4601   4.783   7.000   2.399 -0.6520  0.6893  0.3147
  270POX    C2I 4602   4.751   6.960   2.544 -0.2534  0.2191  0.2730
  270POX    C2J 4603   4.864   7.008   2.635  0.4469 -0.4642 -0.2218
  270POX    C2K 4604   4.825   6.982   2.781  0.1832  0.3702 -0.1412
  270POX    C2L 4605   4.938   6.999   2.884 -0.0802  0.0547  0.2010
  270POX    C2M 4606   4.903   6.927   3.015 -0.2147  0.1789  0.2330
  270POX    C2N 4607   5.019   6.959   3.110  0.3527 -0.1951 -0.3228
  270POX    C2O 4608   4.985   6.901   3.247 -0.5969  0.8344 -0.1083
  270POX    C2P 4609   5.103   6.924   3.341 -0.4491  0.1162 -0.1090
  271CHL    CN1 4610   4.595   7.721   1.717  0.1053  0.3909  0.2672
  271CHL    CN2 4611   4.563   7.892   1.889  0.2734  0.5450  0.2076
  271CHL    CN3 4612   4.693   7.929   1.695  0.2418  0.0871 -0.2190
  271CHL    NTM 4613   4.571   7.863   1.746  0.2440  0.4222  0.2308
  271CHL     CB 4614   4.451   7.900   1.669  0.0351 -0.3238  0.1905
  272PJ2     CA 4615   4.312   7.891   1.732 -0.1228 -0.3124 -0.1589
  272PJ2     OA 4616   4.290   7.974   1.846 -0.3118 -0.3163 -0.1915
  272PJ2      P 4617   4.132   7.976   1.873 -0.2497  0.0906  0.1546
  272PJ2     OB 4618   4.056   8.057   1.776  0.2917  0.2860 -0.1057
  272PJ2     HB 4619   4.107   8.142   1.765  1.3318 -0.2759  0.2093
  272PJ2     OG 4620   4.080   7.844   1.918 -0.4571  0.0117 -0.3108
  272PJ2     HG 4621   4.164   7.810   1.961 -0.8505 -1.2122 -0.4940
  272PJ2     OD 4622   4.143   8.069   2.005 -0.6162  0.0976  0.1813
  273POX     CD 4623   4.219   8.010   2.110 -0.2420  0.0410 -0.1184
  273POX     CE 4624   4.293   8.109   2.201  0.0682 -0.0960 -0.2205
  273POX     OE 4625   4.365   8.036   2.301  0.1772  0.2351 -0.0591
  273POX    C1A 4626   4.488   7.990   2.278 -0.0903 -0.3530 -0.3041
  273POX    O1A 4627   4.543   8.019   2.172  0.6214 -0.3905  0.0531
  273POX    C1B 4628   4.552   7.910   2.384  0.4641  0.3171 -0.1363
  273POX    C1C 4629   4.664   7.994   2.447  0.1181  0.7164 -0.0500
  273POX    C1D 4630   4.749   7.909   2.541 -0.1418  0.0581 -0.4013
  273POX    C1E 4631   4.881   7.972   2.587 -0.0880 -0.3367 -0.0154
  273POX    C1F 4632   4.959   7.877   2.679  0.3938 -0.2708 -0.3546
  273POX    C1G 4633   5.092   7.938   2.726  0.1993 -0.0982 -0.0280
  273POX    C1H 4634   5.169   7.861   2.833 -0.2434  0.0753  0.4185
  273POX    C1I 4635   5.301   7.932   2.863  0.1000 -0.1651 -0.4809
  273POX    C1J 4636   5.331   7.957   2.990  0.1496  0.0658 -0.5395
  273POX    C1K 4637   5.259   7.909   3.116  0.1265  0.3272 -0.4520
  273POX    C1L 4638   5.353   7.895   3.237 -0.0564 -0.0371 -0.3510
  273POX    C1M 4639   5.303   7.829   3.365 -0.1215 -0.3457 -0.5336
  273POX    C1N 4640   5.425   7.818   3.457 -0.5695  0.2837  0.1496
  273POX    C1O 4641   5.393   7.761   3.595  0.1480 -0.2833  0.0893
  273POX    C1P 4642   5.517   7.747   3.684  0.4223 -0.2530 -0.2832
  273POX    C1Q 4643   5.539   7.869   3.774  0.0557 -0.4057  0.0193
  273POX    C1R 4644   5.614   7.837   3.904  0.0970  0.3462  0.1845
  273POX     CZ 4645   4.199   8.218   2.252  0.3994  0.1311 -0.0992
  273POX     OZ 4646   4.104   8.157   2.340  0.1289  0.2142 -0.3335
  273POX    C2A 4647   4.029   8.243   2.409 -0.2065 -0.1137 -0.2924
  273POX    O2A 4648   4.009   8.359   2.375 -0.0486 -0.0986 -0.3296
  273POX    C2B 4649   3.939   8.159   2.492  0.1171  0.0119  0.1870
  273POX    C2C 4650   3.995   8.105   2.623 -0.2733  0.2921  0.4718
  273POX    C2D 4651   3.895   8.024   2.707 -0.3706  0.5956  0.6497
  273POX    C2E 4652   3.972   7.959   2.822 -0.1434 -0.0194  0.1523
  273POX    C2F 4653   3.875   7.858   2.885 -0.2879 -0.0580 -0.1294
  273POX    C2G 4654   3.919   7.808   3.022  0.4573 -0.3975 -0.4831
  273POX    C2H 4655   3.817   7.701   3.063  0.3338 -0.0627  0.0874
  273POX    C2I 4656   3.804   7.581   2.970  0.1573  0.3907 -0.4813
  273POX    C2J 4657   3.919   7.484   2.997 -0.0860  0.1356 -0.3420
  273POX    C2K 4658   3.898   7.350   2.927 -0.1439 -0.1394  0.1991
  273POX    C2L 4659   3.911   7.348   2.774  0.3930 -0.0156  0.2446
  273POX    C2M 4660   4.053   7.374   2.724  0.3746  0.1806  0.2945
  273POX    C2N 4661   4.153   7.265   2.763  0.8471  0.8494  0.9835
  273POX    C2O 4662   4.300   7.302   2.738  0.7096  0.6129 -0.2275
  273POX    C2P 4663   4.396   7.188   2.773 -0.7035 -0.5631 -0.0619
  274CHL    CN1 4664   3.694   9.003   1.649  0.3999  0.4131  0.3823
  274CHL    CN2 4665   3.843   8.916   1.483  0.0356  0.1271  0.0557
  274CHL    CN3 4666   3.706   8.772   1.616 -0.4339  0.3531  0.6482
  274CHL    NTM 4667   3.788   8.894   1.618 -0.0624  0.1173  0.0139
  274CHL     CB 4668   3.902   8.888   1.710 -0.1638 -0.0570  0.1276
  275PJ2     CA 4669   4.016   8.990   1.718  0.0249 -0.2541 -0.0391
  275PJ2     OA 4670   3.988   9.129   1.735  0.5090 -0.2734  0.9716
  275PJ2      P 4671   4.115   9.220   1.696 -0.1053  0.1999  0.0252
  275PJ2     OB 4672   4.187   9.165   1.579  0.2902  0.3073  0.2163
  275PJ2     HB 4673   4.218   9.071   1.592 -0.2158 -0.2620 -2.1638
  275PJ2     OG 4674   4.070   9.361   1.689  0.0418  0.2605  0.2591
  275PJ2     HG 4675   3.976   9.359   1.723 -0.6996 -0.2449 -1.6418
  275PJ2     OD 4676   4.198   9.223   1.834 -0.1427 -0.1356  0.0550
  276POX     CD 4677   4.146   9.287   1.950  0.7804  0.5627  0.0998
  276POX     CE 4678   4.156   9.201   2.076 -0.9125 -0.0436 -0.1470
  276POX     OE 4679   4.107   9.282   2.184 -0.0535  0.5160 -0.1695
  276POX    C1A 4680   4.023   9.214   2.260 -0.1722  0.4870 -0.3256
  276POX    O1A 4681   3.971   9.107   2.228  0.4135  0.1873 -0.2779
  276POX    C1B 4682   3.993   9.277   2.391 -0.4225  0.1517 -0.2187
  276POX    C1C 4683   3.990   9.178   2.507 -0.1745  0.1369 -0.2254
  276POX    C1D 4684   4.116   9.097   2.540 -0.3049 -0.1335 -0.3899
  276POX    C1E 4685   4.110   9.029   2.677  0.2363  0.3303 -0.1353
  276POX    C1F 4686   4.252   8.987   2.717  0.0692  0.1497  0.2764
  276POX    C1G 4687   4.256   8.901   2.843 -0.4097 -0.8088 -0.3491
  276POX    C1H 4688   4.391   8.833   2.864 -0.2042 -0.4130 -0.3760
  276POX    C1I 4689   4.384   8.729   2.976  0.1891 -0.2358 -0.1825
  276POX    C1J 4690   4.475   8.633   2.993  0.9213  0.4565 -0.1428
  276POX    C1K 4691   4.595   8.608   2.902  0.4268  0.4636 -0.8051
  276POX    C1L 4692   4.722   8.629   2.984 -0.1070  0.5019  0.0297
  276POX    C1M 4693   4.844   8.621   2.891 -0.1832 -0.1924 -0.0144
  276POX    C1N 4694   4.858   8.487   2.819 -0.3452 -0.4401  0.4149
  276POX    C1O 4695   4.948   8.486   2.695 -0.4044  0.1096  0.3660
  276POX    C1P 4696   4.941   8.356   2.616  0.0997  0.1307  0.2862
  276POX    C1Q 4697   5.019   8.375   2.486  0.4560 -0.0167  0.4776
  276POX    C1R 4698   4.923   8.401   2.369  0.5092  0.0482  0.4483
  276POX     CZ 4699   4.300   9.149   2.083 -0.7903  0.3245  0.0988
  276POX     OZ 4700   4.329   9.044   2.176 -0.0666  0.0957 -0.3796
  276POX    C2A 4701   4.452   8.992   2.170 -0.0133  0.2315 -0.4872
  276POX    O2A 4702   4.498   8.974   2.058 -0.0519 -0.3226 -0.4166
  276POX    C2B 4703   4.511   8.930   2.291 -0.1537  0.3278 -0.3674
  276POX    C2C 4704   4.609   9.019   2.367  0.3031  0.1016 -0.6850
  276POX    C2D 4705   4.638   8.964   2.507 -0.3292  0.3492 -0.4570
  276POX    C2E 4706   4.762   9.032   2.564  0.1100 -1.0246  0.2553
  276POX    C2F 4707   4.785   8.989   2.709 -0.2778 -0.5748  0.4529
  276POX    C2G 4708   4.920   9.042   2.760 -0.3017  0.2186 -0.2811
  276POX    C2H 4709   4.959   8.981   2.895  0.0502  0.1939 -0.3952
  276POX    C2I 4710   4.870   9.042   3.004  0.3768  0.1545 -0.1038
  276POX    C2J 4711   4.895   8.996   3.147 -0.0863 -0.3509 -0.1803
  276POX    C2K 4712   4.809   9.064   3.254  0.4871  0.0006  0.0624
  276POX    C2L 4713   4.823   9.013   3.398 -0.0951  0.4481  0.2851
  276POX    C2M 4714   4.732   8.891   3.414  0.1464  0.2147 -0.0856
  276POX    C2N 4715   4.715   8.845   3.559  0.0342  0.1268 -0.1272
  276POX    C2O 4716   4.620   8.726   3.578 -0.1219  0.2242 -0.2946
  276POX    C2P 4717   4.667   8.590   3.528 -0.0218  0.0701  0.2191
  277CHL    CN1 4718   3.556   1.167   1.678  0.2842  0.4300  0.3919
  277CHL    CN2 4719   3.636   1.388   1.678  0.6902 -0.4027 -0.2107
  277CHL    CN3 4720   3.740   1.221   1.543  0.8629 -0.3629 -0.1759
  277CHL    NTM 4721   3.611   1.272   1.591  0.8181 -0.3854 -0.2715
  277CHL     CB 4722   3.530   1.314   1.476 -0.1503 -0.4731  0.3716
  278PJ2     CA 4723   3.491   1.209   1.372 -0.3938  0.2467 -0.2679
  278PJ2     OA 4724   3.400   1.104   1.404  0.1770 -0.1953 -0.0728
  278PJ2      P 4725   3.403   0.990   1.291  0.0432 -0.3491  0.0791
  278PJ2     OB 4726   3.320   1.047   1.182  0.2710  0.3173  0.2532
  278PJ2     HB 4727   3.315   0.971   1.117 -2.0290 -0.1514  0.9102
  278PJ2     OG 4728   3.543   0.948   1.268  0.0975 -0.3886  0.4805
  278PJ2     HG 4729   3.561   0.911   1.177  0.5199 -1.3305  0.9350
  278PJ2     OD 4730   3.299   0.891   1.365  0.0608 -0.1834  0.3246
  279POX     CD 4731   3.348   0.828   1.483  0.8316 -0.1622  0.0220
  279POX     CE 4732   3.247   0.741   1.558  0.1359  0.0222 -0.6976
  279POX     OE 4733   3.293   0.692   1.684 -0.2849  0.4470 -0.3769
  279POX    C1A 4734   3.292   0.764   1.796 -0.3768 -0.1753  0.0273
  279POX    O1A 4735   3.221   0.864   1.799  0.1314  0.1827  0.3353
  279POX    C1B 4736   3.360   0.695   1.908 -0.1581 -0.0821 -0.0477
  279POX    C1C 4737   3.309   0.744   2.043  0.6502 -0.5061  0.4206
  279POX    C1D 4738   3.379   0.873   2.085  0.1827 -0.1096  0.0033
  279POX    C1E 4739   3.516   0.853   2.151  0.2756 -0.0142 -0.1609
  279POX    C1F 4740   3.508   0.775   2.282  0.0598  0.3137  0.0224
  279POX    C1G 4741   3.639   0.764   2.360 -0.2447 -0.1149  0.4819
  279POX    C1H 4742   3.638   0.690   2.494 -0.2324 -0.3642  0.3458
  279POX    C1I 4743   3.755   0.741   2.578 -0.3836  0.3576  0.1318
  279POX    C1J 4744   3.762   0.753   2.710  0.4739  0.3261  0.0944
  279POX    C1K 4745   3.631   0.727   2.786  0.3324  0.3463 -0.1423
  279POX    C1L 4746   3.585   0.831   2.888  0.2034  0.1992 -0.0508
  279POX    C1M 4747   3.456   0.794   2.962  0.2010  0.0497 -0.1288
  279POX    C1N 4748   3.479   0.668   3.046  0.0516  0.0184 -0.1341
  279POX    C1O 4749   3.371   0.625   3.145  0.2354  0.6431  0.3413
  279POX    C1P 4750   3.443   0.527   3.237  0.4595  0.5431  0.0614
  279POX    C1Q 4751   3.354   0.453   3.337  0.3130  0.5746 -0.0457
  279POX    C1R 4752   3.267   0.553   3.413  0.1795  0.3201  0.1407
  279POX     CZ 4753   3.205   0.632   1.459  0.0173 -0.3199 -0.2704
  279POX     OZ 4754   3.114   0.529   1.500 -0.2404 -0.1545 -0.4248
  279POX    C2A 4755   3.169   0.413   1.535  0.5464  0.3917  0.1670
  279POX    O2A 4756   3.273   0.378   1.479  0.4131 -0.1416  0.2495
  279POX    C2B 4757   3.083   0.315   1.604  0.6661  0.1202 -0.0704
  279POX    C2C 4758   3.141   0.282   1.741  0.0244 -0.2185  0.1255
  279POX    C2D 4759   3.123   0.391   1.847 -0.0195 -0.0425 -0.0623
  279POX    C2E 4760   2.991   0.381   1.924  0.0323 -0.0432  0.0268
  279POX    C2F 4761   2.991   0.452   2.059 -0.5667  0.5338 -0.2687
  279POX    C2G 4762   3.098   0.404   2.158 -0.3970  0.4331 -0.5001
  279POX    C2H 4763   3.075   0.461   2.298 -0.2586  0.0223 -0.3089
  279POX    C2I 4764   3.176   0.406   2.398 -0.1598  0.3893 -0.2060
  279POX    C2J 4765   3.171   0.462   2.540 -0.4575 -0.3486  0.0819
  279POX    C2K 4766   3.269   0.368   2.611  0.1271  0.1320 -0.0783
  279POX    C2L 4767   3.319   0.436   2.739  0.0359  0.3016 -0.1326
  279POX    C2M 4768   3.398   0.344   2.832 -0.5354  0.0617  0.1237
  279POX    C2N 4769   3.546   0.330   2.796 -0.5129  0.5690  0.0076
  279POX    C2O 4770   3.607   0.223   2.888 -0.1407  0.2158 -0.6372
  279POX    C2P 4771   3.758   0.214   2.869  0.0091  0.4642  0.3507
  280CHL    CN1 4772   8.415   8.874   2.046 -0.4231 -0.0269 -0.3057
  280CHL    CN2 4773   8.615   8.746   2.053 -0.4525  0.2740 -0.1261
  280CHL    CN3 4774   8.558   8.876   1.855  0.8609  0.4584 -0.8880
  280CHL    NTM 4775   8.556   8.871   2.002 -0.6150 -0.1168 -0.9193
  280CHL     CB 4776   8.613   8.994   2.060  0.0211 -0.4427 -0.8514
  281PJ2     CA 4777   8.762   9.025   2.041  0.0781 -0.0673  0.2065
  281PJ2     OA 4778   8.861   8.928   2.075  0.4248  0.3002  0.2589
  281PJ2      P 4779   9.006   8.989   2.106  0.4479  0.3101  0.1319
  281PJ2     OB 4780   9.108   8.883   2.120  0.3428  0.0970 -0.6688
  281PJ2     HB 4781   9.062   8.795   2.136  0.5740  0.3869  2.3157
  281PJ2     OG 4782   9.028   9.102   2.012  0.4116  0.2465  0.0475
  281PJ2     HG 4783   8.938   9.127   1.977  1.4200  2.9607 -0.8440
  281PJ2     OD 4784   8.971   9.068   2.243  0.0272  0.1641  0.1083
  282POX     CD 4785   8.978   8.981   2.356  0.1279 -0.0988 -0.0989
  282POX     CE 4786   8.891   9.040   2.467  0.3308  0.1101 -0.0520
  282POX     OE 4787   8.948   9.023   2.597  0.3099  0.0759 -0.0478
  282POX    C1A 4788   8.970   9.135   2.664 -0.0229 -0.0619  0.2973
  282POX    O1A 4789   8.980   9.242   2.603 -0.1047  0.0269  0.4397
  282POX    C1B 4790   9.015   9.121   2.805  0.5881  0.4316  0.1605
  282POX    C1C 4791   8.970   9.237   2.894  0.5566  0.0703  0.6210
  282POX    C1D 4792   8.972   9.207   3.044 -0.4996 -0.1148  0.6097
  282POX    C1E 4793   8.923   9.315   3.141 -0.2414  0.5706 -0.0065
  282POX    C1F 4794   9.015   9.432   3.175 -0.3012  0.6223 -0.0236
  282POX    C1G 4795   8.948   9.511   3.288 -0.3036 -0.1459  0.5199
  282POX    C1H 4796   8.870   9.627   3.226  0.5623 -0.0905 -0.4891
  282POX    C1I 4797   8.838   9.731   3.334 -0.0157 -0.5485 -0.2146
  282POX    C1J 4798   8.746   9.827   3.324  0.0776 -0.4788 -0.4218
  282POX    C1K 4799   8.671   9.867   3.197 -0.0102  0.1471 -0.1713
  282POX    C1L 4800   8.541   9.941   3.231 -0.1693 -0.2194  0.0238
  282POX    C1M 4801   8.452   9.979   3.113 -0.1538  0.3003  0.1754
  282POX    C1N 4802   8.352  10.080   3.171  0.0869  0.3489  0.5103
  282POX    C1O 4803   8.244  10.112   3.067  0.4766 -0.3005 -0.1037
  282POX    C1P 4804   8.171  10.000   2.993  0.1436 -0.1503 -0.0045
  282POX    C1Q 4805   8.067   9.940   3.088 -0.1227  0.3423  0.0179
  282POX    C1R 4806   7.979   9.842   3.010  0.3246 -0.4104  0.4424
  282POX     CZ 4807   8.747   9.004   2.431  0.3563 -0.1011  0.0518
  282POX     OZ 4808   8.720   8.864   2.440  0.0622 -0.0361  0.2131
  282POX    C2A 4809   8.601   8.807   2.422  0.4416 -0.4985 -0.9529
  282POX    O2A 4810   8.511   8.861   2.357 -0.2634 -0.3626  0.1052
  282POX    C2B 4811   8.608   8.664   2.459  0.1740 -0.2367  0.1545
  282POX    C2C 4812   8.496   8.630   2.557 -0.2332  0.6683  0.0159
  282POX    C2D 4813   8.496   8.477   2.571 -0.6835  0.6618 -0.0250
  282POX    C2E 4814   8.458   8.418   2.435  0.3488 -0.1016  0.0092
  282POX    C2F 4815   8.398   8.277   2.440  0.6852 -0.2437  0.0195
  282POX    C2G 4816   8.258   8.276   2.500  0.6354 -0.2158 -0.0948
  282POX    C2H 4817   8.158   8.326   2.396  0.3944  0.6230  0.5264
  282POX    C2I 4818   8.030   8.366   2.470  0.1560 -0.0659  0.4931
  282POX    C2J 4819   7.935   8.431   2.369  0.1049 -0.1721  0.4716
  282POX    C2K 4820   7.794   8.461   2.419 -0.0216 -0.0397  0.0327
  282POX    C2L 4821   7.712   8.512   2.300  0.3124  0.1984 -0.0981
  282POX    C2M 4822   7.562   8.504   2.331  0.2326  0.7032 -0.3509
  282POX    C2N 4823   7.519   8.632   2.403 -0.1267  0.4541 -0.1166
  282POX    C2O 4824   7.378   8.625   2.461  0.1930 -0.1684  0.5877
  282POX    C2P 4825   7.360   8.699   2.593  0.1505 -0.1662  0.5803
  283CHL    CN1 4826   1.052   5.584   1.387  0.4331  0.2925  0.0715
  283CHL    CN2 4827   1.229   5.469   1.276  0.1088 -0.7500  0.5359
  283CHL    CN3 4828   1.266   5.671   1.417  0.1949  0.0280 -0.0881
  283CHL    NTM 4829   1.181   5.602   1.319  0.4849 -0.4273 -0.0184
  283CHL     CB 4830   1.169   5.685   1.199  0.0639  0.1507  0.4187
  284PJ2     CA 4831   1.033   5.714   1.134  0.1402  0.0188  0.2012
  284PJ2     OA 4832   0.966   5.598   1.084 -0.0058  0.1927 -0.0103
  284PJ2      P 4833   0.825   5.633   1.014  0.0848  0.0673 -0.2571
  284PJ2     OB 4834   0.841   5.753   0.930 -0.4630  0.1757 -0.2098
  284PJ2     HB 4835   0.882   5.828   0.983 -0.3331 -1.1751  1.6908
  284PJ2     OG 4836   0.796   5.515   0.930  0.5037  0.4376 -0.9263
  284PJ2     HG 4837   0.717   5.532   0.870 -1.1739  0.0776  1.0766
  284PJ2     OD 4838   0.717   5.660   1.130  0.5171  0.3006  0.0971
  285POX     CD 4839   0.648   5.544   1.177 -0.1070  0.6556  0.0726
  285POX     CE 4840   0.578   5.570   1.310 -0.2401  0.0297  0.1267
  285POX     OE 4841   0.537   5.448   1.372 -0.3195 -0.0238 -0.0313
  285POX    C1A 4842   0.623   5.395   1.458 -0.0118  0.4389 -0.0515
  285POX    O1A 4843   0.745   5.407   1.446  0.1184 -0.4353  0.2623
  285POX    C1B 4844   0.562   5.285   1.537  0.6987  0.3422  0.3784
  285POX    C1C 4845   0.594   5.289   1.686 -0.4411 -0.3200  0.6536
  285POX    C1D 4846   0.729   5.230   1.729 -0.4880 -0.6336  0.3762
  285POX    C1E 4847   0.756   5.241   1.879  0.2121 -0.0441  0.2102
  285POX    C1F 4848   0.664   5.160   1.970 -0.4038  0.4523  0.0394
  285POX    C1G 4849   0.703   5.190   2.115 -0.3537 -0.4825  0.2262
  285POX    C1H 4850   0.804   5.104   2.192  0.2081  0.1072  0.1507
  285POX    C1I 4851   0.760   4.958   2.206 -0.2218  0.2098 -0.1242
  285POX    C1J 4852   0.701   4.905   2.312  0.6369 -0.2694  0.1158
  285POX    C1K 4853   0.643   4.978   2.434  0.2197 -0.0328 -0.2222
  285POX    C1L 4854   0.513   4.902   2.462 -0.0699  0.4867 -0.1614
  285POX    C1M 4855   0.423   4.950   2.577  0.3393  0.2375  0.2652
  285POX    C1N 4856   0.449   4.896   2.718 -0.3747 -0.5541  0.0986
  285POX    C1O 4857   0.354   4.975   2.808  0.3898 -0.4349  0.8100
  285POX    C1P 4858   0.396   5.122   2.806 -0.0489 -0.3135 -0.5227
  285POX    C1Q 4859   0.291   5.208   2.875 -0.3062 -1.0486  0.0123
  285POX    C1R 4860   0.151   5.201   2.813 -0.3192  0.0239 -0.0998
  285POX     CZ 4861   0.469   5.676   1.291 -0.5262 -0.4088 -0.7436
  285POX     OZ 4862   0.419   5.733   1.412  0.0143 -0.2844 -0.5729
  285POX    C2A 4863   0.307   5.804   1.396  0.4871  0.6533  0.1871
  285POX    O2A 4864   0.247   5.817   1.289 -0.0325  0.9447  0.5148
  285POX    C2B 4865   0.260   5.857   1.525  0.0074 -0.3037  0.4096
  285POX    C2C 4866   0.245   6.009   1.525 -0.1361 -0.3183 -0.2412
  285POX    C2D 4867   0.194   6.049   1.663 -0.1848  0.1511 -0.3937
  285POX    C2E 4868   0.300   6.021   1.769 -0.4855  0.0066 -0.1291
  285POX    C2F 4869   0.258   6.120   1.879 -0.0796  0.3034 -0.2358
  285POX    C2G 4870   0.365   6.109   1.988 -0.2234 -0.2686 -0.1482
  285POX    C2H 4871   0.327   5.996   2.084  0.6908 -0.5641 -0.1259
  285POX    C2I 4872   0.418   5.972   2.204  0.0575 -0.5267  0.3694
  285POX    C2J 4873   0.361   5.866   2.299 -0.2592 -0.3390  0.3875
  285POX    C2K 4874   0.437   5.863   2.432  0.0245  0.0823  0.2381
  285POX    C2L 4875   0.342   5.788   2.526  0.0659 -0.0546  0.1701
  285POX    C2M 4876   0.421   5.787   2.656  0.4819 -0.3435 -0.0822
  285POX    C2N 4877   0.343   5.718   2.768  0.0967 -0.0238 -0.1529
  285POX    C2O 4878   0.420   5.592   2.807  0.0078 -0.1148 -0.2679
  285POX    C2P 4879   0.466   5.616   2.951  0.4356 -0.5604 -0.3287
  286CHL    CN1 4880   0.263   0.550   2.284 -0.2774  0.6337 -0.0969
  286CHL    CN2 4881   0.089   0.654   2.401  0.0173 -0.3756  0.6500
  286CHL    CN3 4882   0.043   0.436   2.304  0.0338 -0.3057  0.4942
  286CHL    NTM 4883   0.117   0.563   2.289 -0.3290 -0.1110  0.3450
  286CHL     CB 4884   0.061   0.622   2.167  0.4851 -0.2848 -0.1143
  287PJ2     CA 4885   0.095   0.758   2.105  0.1621 -0.3638 -0.4692
  287PJ2     OA 4886   0.201   0.832   2.166  0.0291 -0.1427 -0.5059
  287PJ2      P 4887   0.238   0.959   2.073 -0.5380  0.2574 -0.1935
  287PJ2     OB 4888   0.309   0.887   1.965 -0.2220  0.4963 -0.1466
  287PJ2     HB 4889   0.305   0.934   1.877  0.8275 -0.1703 -0.5809
  287PJ2     OG 4890   0.136   1.061   2.041 -0.3816  0.4381 -0.1164
  287PJ2     HG 4891   0.087   1.096   2.121  0.5512 -1.9370  1.6333
  287PJ2     OD 4892   0.352   1.037   2.155 -0.4954 -0.8121  0.7948
  288POX     CD 4893   0.306   1.094   2.278 -0.1073  0.0378  0.5536
  288POX     CE 4894   0.427   1.154   2.350  0.1529  0.2892 -0.0885
  288POX     OE 4895   0.395   1.187   2.486  0.4200 -0.0583  0.0606
  288POX    C1A 4896   0.492   1.181   2.576  0.4582 -0.1977  0.0100
  288POX    O1A 4897   0.605   1.144   2.542  0.3448 -0.1393 -0.4374
  288POX    C1B 4898   0.458   1.238   2.708  0.2894  0.0525 -0.1412
  288POX    C1C 4899   0.429   1.128   2.810  0.1419  0.4690  0.2699
  288POX    C1D 4900   0.548   1.032   2.823  0.0620  0.3445  0.0836
  288POX    C1E 4901   0.523   0.927   2.931 -0.1567 -0.3643 -0.6417
  288POX    C1F 4902   0.643   0.834   2.945  0.0077 -0.0847 -0.1582
  288POX    C1G 4903   0.685   0.746   2.827 -0.2468 -0.2251 -0.1428
  288POX    C1H 4904   0.814   0.673   2.866  0.0095  0.2817 -0.0342
  288POX    C1I 4905   0.870   0.615   2.736  0.2943  0.0638  0.1834
  288POX    C1J 4906   0.921   0.495   2.711 -0.2104 -0.0363 -0.4067
  288POX    C1K 4907   0.952   0.396   2.824 -0.0524  1.1483  0.6133
  288POX    C1L 4908   1.095   0.427   2.868  0.3662  0.0429  0.0658
  288POX    C1M 4909   1.151   0.343   2.984  0.0065 -0.1441  0.1043
  288POX    C1N 4910   1.296   0.385   3.010 -0.1107 -0.0530  0.6045
  288POX    C1O 4911   1.382   0.289   3.093 -0.3877 -0.4884  0.3942
  288POX    C1P 4912   1.412   0.320   3.240 -0.0410  0.1391  0.1974
  288POX    C1Q 4913   1.525   0.239   3.303  0.2614 -0.1271 -0.6654
  288POX    C1R 4914   1.658   0.303   3.261  0.1780  0.0779 -0.6190
  288POX     CZ 4915   0.477   1.270   2.263 -0.1913 -0.1017 -0.8081
  288POX     OZ 4916   0.608   1.306   2.307 -0.2543 -0.3791 -0.3872
  288POX    C2A 4917   0.677   1.393   2.234  0.2929  0.0839  0.6734
  288POX    O2A 4918   0.615   1.460   2.151  0.3462  0.0112  0.5754
  288POX    C2B 4919   0.816   1.418   2.280  0.4654 -0.2823  0.3541
  288POX    C2C 4920   0.866   1.556   2.237 -0.0910 -0.1039  0.2668
  288POX    C2D 4921   1.018   1.559   2.254 -0.0641 -0.1030  0.0351
  288POX    C2E 4922   1.071   1.700   2.229 -0.3979 -0.1127 -0.7309
  288POX    C2F 4923   1.218   1.712   2.268 -0.6246  0.1019  0.0771
  288POX    C2G 4924   1.246   1.717   2.418  0.1859 -0.1852 -0.0562
  288POX    C2H 4925   1.172   1.825   2.497  0.1055 -0.1632 -0.1611
  288POX    C2I 4926   1.231   1.844   2.637 -0.4921 -0.2906  0.1100
  288POX    C2J 4927   1.161   1.962   2.705 -0.1405  0.0910 -0.1899
  288POX    C2K 4928   1.167   1.926   2.854  0.5802  0.3305 -0.1585
  288POX    C2L 4929   1.110   2.039   2.940 -0.4503  0.0716 -0.4900
  288POX    C2M 4930   1.103   1.999   3.087 -0.3268  0.4077 -0.3929
  288POX    C2N 4931   0.991   1.901   3.122  0.0527  0.1966  0.2409
  288POX    C2O 4932   1.015   1.846   3.263  0.2616  0.5758  0.3547
  288POX    C2P 4933   0.914   1.734   3.289  0.2532  0.4723 -0.1111
  289CHL    CN1 4934   2.110   6.405   1.737 -0.1059  0.0101 -0.5151
  289CHL    CN2 4935   2.297   6.296   1.669  0.2930  0.2088 -0.2113
  289CHL    CN3 4936   2.300   6.422   1.879  0.5041  0.4573 -0.2320
  289CHL    NTM 4937   2.257   6.420   1.739 -0.1085 -0.0175 -0.0398
  289CHL     CB 4938   2.307   6.532   1.659 -0.0484  0.4614  0.6617
  290PJ2     CA 4939   2.456   6.562   1.645 -0.1923  0.8353 -0.1700
  290PJ2     OA 4940   2.516   6.586   1.773 -0.3080 -0.0229  0.0530
  290PJ2      P 4941   2.653   6.660   1.728 -0.1687 -0.1509  0.2682
  290PJ2     OB 4942   2.732   6.570   1.641 -0.4307 -0.0722 -0.0530
  290PJ2     HB 4943   2.741   6.475   1.670  1.9948 -0.5048 -1.8779
  290PJ2     OG 4944   2.619   6.796   1.680 -0.0262 -0.1769  0.0948
  290PJ2     HG 4945   2.697   6.830   1.628 -1.6318  4.5471  0.3786
  290PJ2     OD 4946   2.729   6.688   1.867 -0.0857 -1.0327  0.4086
  291POX     CD 4947   2.658   6.770   1.960  0.5055  0.1170 -0.1333
  291POX     CE 4948   2.725   6.792   2.096  0.4116  0.1382 -0.0910
  291POX     OE 4949   2.627   6.848   2.183  0.6061 -0.5146  0.5571
  291POX    C1A 4950   2.520   6.786   2.233 -0.3084  0.0299 -0.6760
  291POX    O1A 4951   2.491   6.667   2.226 -0.4262  0.0271 -0.1916
  291POX    C1B 4952   2.443   6.882   2.316  0.1252 -0.2526  0.0691
  291POX    C1C 4953   2.329   6.950   2.239 -0.3146  0.1431  1.0636
  291POX    C1D 4954   2.291   7.073   2.322 -0.6407  0.4734  0.4336
  291POX    C1E 4955   2.205   7.174   2.247 -0.2335  0.2321 -0.3707
  291POX    C1F 4956   2.231   7.303   2.326 -0.2094 -0.1351  0.2265
  291POX    C1G 4957   2.167   7.425   2.260  1.0379  0.4277  0.0268
  291POX    C1H 4958   2.180   7.551   2.346 -0.1440  0.3805  0.2845
  291POX    C1I 4959   2.076   7.562   2.458 -0.4439  0.3009  0.0175
  291POX    C1J 4960   2.107   7.555   2.587 -0.4675 -0.0156  0.0045
  291POX    C1K 4961   2.248   7.538   2.646 -0.4006 -0.4019 -0.2605
  291POX    C1L 4962   2.235   7.507   2.795  0.3307 -0.0050 -0.1062
  291POX    C1M 4963   2.361   7.480   2.877  0.3360 -0.1452 -0.1598
  291POX    C1N 4964   2.336   7.471   3.027  0.0869 -0.5757 -0.2270
  291POX    C1O 4965   2.258   7.345   3.069 -0.6013 -0.0398  0.1320
  291POX    C1P 4966   2.238   7.337   3.220  0.1558 -0.2490  0.2256
  291POX    C1Q 4967   2.135   7.233   3.262 -0.2014 -0.0368 -0.1226
  291POX    C1R 4968   2.199   7.095   3.283 -0.2296 -0.0204  0.0687
  291POX     CZ 4969   2.860   6.862   2.081  0.5210 -0.0436  0.0401
  291POX     OZ 4970   2.948   6.816   2.184  0.0437 -0.2936  0.3367
  291POX    C2A 4971   3.065   6.878   2.201 -0.6062  0.8353  0.8625
  291POX    O2A 4972   3.104   6.955   2.114  0.0967  0.1187  0.5297
  291POX    C2B 4973   3.131   6.852   2.330  0.7389 -0.3170 -0.0231
  291POX    C2C 4974   3.088   6.951   2.438  0.3867 -0.1268 -0.3375
  291POX    C2D 4975   3.149   6.915   2.574  0.1184  0.0989 -0.1545
  291POX    C2E 4976   3.143   7.027   2.678 -0.2273  0.0743 -0.1470
  291POX    C2F 4977   3.216   6.975   2.802 -0.2484  0.1687 -0.0955
  291POX    C2G 4978   3.201   7.063   2.926  0.5889 -0.2103  0.2834
  291POX    C2H 4979   3.261   7.203   2.915 -0.7130  0.3504  0.0381
  291POX    C2I 4980   3.411   7.175   2.925 -0.6526  0.8649  0.6061
  291POX    C2J 4981   3.485   7.297   2.871 -0.1852  0.1913 -0.3067
  291POX    C2K 4982   3.511   7.303   2.720  0.6878 -0.2819 -0.1849
  291POX    C2L 4983   3.563   7.440   2.676 -0.2378  0.0938 -0.1379
  291POX    C2M 4984   3.462   7.553   2.697  0.4614  0.5201  1.0001
  291POX    C2N 4985   3.506   7.696   2.664 -0.6119  0.5032 -0.5928
  291POX    C2O 4986   3.425   7.798   2.746 -0.2570  0.2188  0.1195
  291POX    C2P 4987   3.362   7.900   2.651 -0.6270 -0.3118 -0.2141
  292CHL    CN1 4988   2.338   0.947   1.367 -0.5536  0.0009  0.3634
  292CHL    CN2 4989   2.227   0.750   1.462  0.3981 -0.5252  0.0319
  292CHL    CN3 4990   2.444   0.816   1.529 -0.4166  0.3299  0.3022
  292CHL    NTM 4991   2.353   0.808   1.414  0.1424 -0.0937 -0.1198
  292CHL     CB 4992   2.419   0.729   1.310  0.8896 -0.3124  0.5104
  293PJ2     CA 4993   2.410   0.576   1.314 -0.5389 -0.2548  0.1227
  293PJ2     OA 4994   2.454   0.501   1.428  0.4042 -0.3693 -0.3006
  293PJ2      P 4995   2.374   0.364   1.455  0.1899 -0.1203  0.3482
  293PJ2     OB 4996   2.313   0.336   1.323 -0.1384  0.7698  0.3069
  293PJ2     HB 4997   2.258   0.253   1.335 -0.0512  0.3839 -1.6154
  293PJ2     OG 4998   2.487   0.283   1.507 -0.1412 -0.9516 -0.2095
  293PJ2     HG 4999   2.537   0.343   1.569 -3.3832 -0.7375  2.4618
  293PJ2     OD 5000   2.286   0.428   1.573 -0.0205 -0.0397  0.1472
  294POX     CD 5001   2.349   0.442   1.701 -0.0700  1.0087  0.0642
  294POX     CE 5002   2.269   0.539   1.788 -0.8824  0.5101 -0.1213
  294POX     OE 5003   2.359   0.593   1.885  0.3428 -0.7915 -0.4882
  294POX    C1A 5004   2.355   0.726   1.886  0.3038 -0.7907  0.3574
  294POX    O1A 5005   2.278   0.788   1.813 -0.2518 -0.9502  0.8004
  294POX    C1B 5006   2.455   0.796   1.970  0.0470 -0.0752  0.0723
  294POX    C1C 5007   2.379   0.903   2.049 -0.5591 -0.0747 -0.5022
  294POX    C1D 5008   2.471   1.000   2.122 -0.3028 -0.5662 -0.1604
  294POX    C1E 5009   2.528   1.111   2.033 -0.4056 -0.0431  0.4119
  294POX    C1F 5010   2.634   1.183   2.117  0.0704 -0.0920 -0.1397
  294POX    C1G 5011   2.720   1.287   2.044 -0.0637  0.1682  0.0735
  294POX    C1H 5012   2.807   1.364   2.144  0.1360 -0.0986  0.1054
  294POX    C1I 5013   2.897   1.468   2.078  0.1098  0.1068  0.3929
  294POX    C1J 5014   3.028   1.490   2.087  0.1947 -0.1646 -0.1695
  294POX    C1K 5015   3.106   1.404   2.186  0.0068 -0.2890 -0.1284
  294POX    C1L 5016   3.250   1.380   2.138 -0.1726 -0.4704 -0.5815
  294POX    C1M 5017   3.347   1.319   2.239  0.1833  0.0706 -0.5941
  294POX    C1N 5018   3.463   1.258   2.159  0.2277 -0.0572 -0.4315
  294POX    C1O 5019   3.598   1.271   2.230  0.1689 -0.2603 -0.2825
  294POX    C1P 5020   3.718   1.213   2.156  0.3189  0.0369 -0.2736
  294POX    C1Q 5021   3.856   1.223   2.223  0.1512 -0.0358  0.0859
  294POX    C1R 5022   3.902   1.369   2.215  0.1539  0.0143  0.9873
  294POX     CZ 5023   2.137   0.473   1.830 -0.7079 -0.1692 -0.6253
  294POX     OZ 5024   2.148   0.356   1.911  0.1998 -0.1385 -0.6857
  294POX    C2A 5025   2.034   0.294   1.944  0.3697  0.0871  0.3770
  294POX    O2A 5026   1.930   0.308   1.881  0.5737  0.0519  0.0284
  294POX    C2B 5027   2.057   0.183   2.040 -0.3278 -0.5905 -0.2209
  294POX    C2C 5028   1.922   0.129   2.086 -0.5361  0.1258  0.0297
  294POX    C2D 5029   1.961   0.020   2.187  0.2363  0.4493  0.0866
  294POX    C2E 5030   1.839  -0.004   2.276  0.1548 -0.0400 -0.1530
  294POX    C2F 5031   1.866  -0.113   2.380  0.0331 -0.0158 -0.0958
  294POX    C2G 5032   1.974  -0.056   2.471 -0.1177 -0.2760  0.2458
  294POX    C2H 5033   2.020  -0.159   2.575  0.1037 -0.0086  0.4132
  294POX    C2I 5034   2.161  -0.145   2.632  0.3722  0.1024 -0.2736
  294POX    C2J 5035   2.207  -0.264   2.717 -0.0431  0.5398  0.5819
  294POX    C2K 5036   2.359  -0.264   2.734 -0.0003  0.4663  0.2147
  294POX    C2L 5037   2.400  -0.195   2.864 -0.0065  0.0288  0.4494
  294POX    C2M 5038   2.551  -0.207   2.886  0.0718  0.1601 -0.0049
  294POX    C2N 5039   2.564  -0.147   3.026 -0.6852 -0.4515  0.3354
  294POX    C2O 5040   2.708  -0.117   3.069 -0.6328  0.4350 -0.4225
  294POX    C2P 5041   2.778  -0.015   2.979  0.0058  0.4001  0.0355
  295CHL    CN1 5042   8.603   7.011   0.827 -0.2733  0.0917 -0.2931
  295CHL    CN2 5043   8.736   6.841   0.929 -0.0162  0.1905 -0.5590
  295CHL    CN3 5044   8.841   7.032   0.852  0.5723 -0.5781  0.5329
  295CHL    NTM 5045   8.717   6.986   0.916 -0.1950  0.1830 -0.3675
  295CHL     CB 5046   8.716   7.042   1.052 -0.1677  0.0343 -0.3063
  296PJ2     CA 5047   8.594   7.021   1.142 -0.1486  0.0766 -0.2692
  296PJ2     OA 5048   8.574   6.884   1.178 -0.3894  0.0781 -0.3958
  296PJ2      P 5049   8.440   6.852   1.262 -0.0190 -0.2158  0.0939
  296PJ2     OB 5050   8.346   6.918   1.168 -0.5072 -0.2733  0.5402
  296PJ2     HB 5051   8.390   6.992   1.118 -0.5507 -0.9649 -0.5390
  296PJ2     OG 5052   8.452   6.704   1.257  0.1841 -0.1999  0.1366
  296PJ2     HG 5053   8.403   6.672   1.338 -0.8863  1.3639  0.1585
  296PJ2     OD 5054   8.457   6.928   1.403 -0.1818  0.4010 -0.2145
  297POX     CD 5055   8.529   6.851   1.500 -0.0354  0.5922 -0.1719
  297POX     CE 5056   8.504   6.877   1.649 -0.0179 -0.0855 -0.0498
  297POX     OE 5057   8.624   6.862   1.725 -0.0063  0.1588 -0.0218
  297POX    C1A 5058   8.645   6.957   1.816  0.2646 -0.0695  0.1557
  297POX    O1A 5059   8.596   7.070   1.809  0.0027 -0.1469  0.7603
  297POX    C1B 5060   8.742   6.923   1.922  0.5516 -0.2296 -0.1559
  297POX    C1C 5061   8.683   6.877   2.055  0.2531 -0.1409 -0.2590
  297POX    C1D 5062   8.775   6.886   2.177 -0.2307 -0.4734  0.1394
  297POX    C1E 5063   8.724   6.842   2.314  0.2372 -0.4697  0.3176
  297POX    C1F 5064   8.712   6.690   2.303 -0.2012 -0.3734 -0.6819
  297POX    C1G 5065   8.683   6.618   2.435 -0.1637  0.1944 -0.3618
  297POX    C1H 5066   8.789   6.633   2.544 -0.6537  0.3434  0.0967
  297POX    C1I 5067   8.761   6.537   2.660 -0.5997 -0.2550 -0.3826
  297POX    C1J 5068   8.858   6.474   2.725 -0.1193  0.6085 -0.2625
  297POX    C1K 5069   9.010   6.491   2.713 -0.0597  0.0860 -0.2367
  297POX    C1L 5070   9.077   6.520   2.847 -0.3234  0.1299 -0.1141
  297POX    C1M 5071   9.201   6.607   2.823  0.5856 -1.0115  0.3309
  297POX    C1N 5072   9.251   6.682   2.946  0.0625 -0.2207  0.0694
  297POX    C1O 5073   9.163   6.808   2.954  0.1625 -0.1619  0.2575
  297POX    C1P 5074   9.207   6.898   3.070 -0.1379 -0.0790  0.3075
  297POX    C1Q 5075   9.149   7.039   3.069 -0.0534 -0.0427 -0.3895
  297POX    C1R 5076   9.209   7.128   3.178 -0.7193 -0.1638  0.0783
  297POX     CZ 5077   8.373   6.809   1.690 -0.1111  0.4501  0.5479
  297POX     OZ 5078   8.356   6.809   1.832 -0.0032  1.0318  0.5644
  297POX    C2A 5079   8.262   6.733   1.888  0.2245  0.1907 -0.1791
  297POX    O2A 5080   8.171   6.677   1.827  0.6022 -0.0146 -0.5614
  297POX    C2B 5081   8.270   6.728   2.036 -0.3683 -0.2862 -0.1614
  297POX    C2C 5082   8.129   6.738   2.095 -0.3104  0.0276 -0.0798
  297POX    C2D 5083   8.124   6.694   2.241  0.4176 -0.1408 -0.1047
  297POX    C2E 5084   8.196   6.791   2.335  0.1910 -0.1950  0.1256
  297POX    C2F 5085   8.230   6.714   2.463 -0.1608  0.0116  0.3433
  297POX    C2G 5086   8.317   6.784   2.567  0.3600  0.1798 -0.2023
  297POX    C2H 5087   8.352   6.687   2.679 -0.1957 -0.4371 -0.5577
  297POX    C2I 5088   8.426   6.764   2.789 -0.3578  0.1638 -0.8705
  297POX    C2J 5089   8.484   6.661   2.886 -0.7276  0.5806 -0.1982
  297POX    C2K 5090   8.569   6.725   2.996 -0.5032  0.1769 -0.1346
  297POX    C2L 5091   8.504   6.812   3.105 -0.2194 -0.2057  0.3427
  297POX    C2M 5092   8.603   6.829   3.220  0.1846 -0.1157 -0.0127
  297POX    C2N 5093   8.532   6.868   3.351  0.3934 -0.5119  0.2197
  297POX    C2O 5094   8.449   6.996   3.346  0.3352 -0.5475  0.2739
  297POX    C2P 5095   8.378   7.014   3.480  0.4468  0.5791  0.1947
  298CHL    CN1 5096  -0.020   6.111   1.090  0.8334 -0.1031  0.7262
  298CHL    CN2 5097   0.151   6.283   1.038  0.3340  0.2664 -0.2446
  298CHL    CN3 5098   0.189   6.087   1.163 -0.1753  0.1021  0.1091
  298CHL    NTM 5099   0.117   6.141   1.047  0.4637  0.2358 -0.2272
  298CHL     CB 5100   0.142   6.073   0.919 -0.3136 -0.5317  0.0158
  299PJ2     CA 5101   0.278   6.010   0.888 -0.1241 -0.0259 -0.1929
  299PJ2     OA 5102   0.384   6.102   0.917 -0.2512  0.0834 -0.0737
  299PJ2      P 5103   0.533   6.042   0.933 -0.1546  0.2581 -0.3073
  299PJ2     OB 5104   0.529   5.903   0.882 -0.0756 -0.0837  0.6016
  299PJ2     HB 5105   0.439   5.864   0.904  0.5875 -1.4722  0.9461
  299PJ2     OG 5106   0.620   6.143   0.869  0.1350  0.4317  0.3498
  299PJ2     HG 5107   0.653   6.124   0.776 -1.5538  1.9954 -0.6403
  299PJ2     OD 5108   0.568   6.026   1.089 -0.2092  0.1843 -0.3025
  300POX     CD 5109   0.606   6.147   1.156 -0.6489  0.0707  0.1594
  300POX     CE 5110   0.589   6.128   1.307  0.2425 -0.2876  0.2237
  300POX     OE 5111   0.598   6.255   1.372 -0.1388 -0.1964  0.1008
  300POX    C1A 5112   0.500   6.344   1.358  0.1881  0.1281 -0.1363
  300POX    O1A 5113   0.387   6.304   1.331  0.0647 -0.1844  0.7845
  300POX    C1B 5114   0.530   6.477   1.416 -0.2479  0.3515 -0.4218
  300POX    C1C 5115   0.431   6.530   1.520 -0.0012  0.0029 -0.0097
  300POX    C1D 5116   0.452   6.457   1.653 -0.1379 -0.2766 -0.1429
  300POX    C1E 5117   0.370   6.499   1.775 -0.3007 -0.2334 -0.2671
  300POX    C1F 5118   0.355   6.650   1.794 -0.1975 -0.1856 -0.5688
  300POX    C1G 5119   0.254   6.702   1.896  0.0045 -0.3282 -0.2959
  300POX    C1H 5120   0.286   6.680   2.044 -0.2693  0.2206 -0.1530
  300POX    C1I 5121   0.152   6.641   2.105  0.0768  0.0207  0.4927
  300POX    C1J 5122   0.114   6.534   2.174 -0.4407 -0.1785 -0.0875
  300POX    C1K 5123   0.226   6.433   2.200  0.1262  0.5307  0.2570
  300POX    C1L 5124   0.247   6.397   2.347  0.1076 -0.3567  0.0519
  300POX    C1M 5125   0.349   6.284   2.347  0.4525 -0.0474 -0.1960
  300POX    C1N 5126   0.413   6.258   2.484 -0.4417  0.4317  0.3203
  300POX    C1O 5127   0.302   6.230   2.586 -0.3272 -0.5365  0.1915
  300POX    C1P 5128   0.369   6.180   2.714 -0.6137  0.0294  0.5646
  300POX    C1Q 5129   0.474   6.275   2.771 -0.1286  0.1099 -0.4394
  300POX    C1R 5130   0.573   6.194   2.855 -0.0506  0.8762  0.2287
  300POX     CZ 5131   0.677   6.011   1.352  0.0767 -0.3648  0.3482
  300POX     OZ 5132   0.664   5.983   1.492 -0.1247  0.0798  0.4200
  300POX    C2A 5133   0.751   5.903   1.552  0.2593 -0.0203 -0.2555
  300POX    O2A 5134   0.827   5.829   1.489 -0.2037 -0.8008  0.0846
  300POX    C2B 5135   0.729   5.907   1.698  0.0172 -0.0982 -0.2900
  300POX    C2C 5136   0.808   6.020   1.765 -0.9099  0.8608 -0.7823
  300POX    C2D 5137   0.736   6.042   1.899 -0.0851  0.0321 -0.1923
  300POX    C2E 5138   0.823   6.106   2.007 -0.4314 -0.5363  0.4361
  300POX    C2F 5139   0.749   6.145   2.135 -0.4514  0.6793  0.0727
  300POX    C2G 5140   0.856   6.189   2.235 -0.3728  0.2881  0.1606
  300POX    C2H 5141   0.900   6.067   2.317  0.0239  0.0285 -0.4337
  300POX    C2I 5142   0.789   6.035   2.417  0.2295  0.2922 -0.1161
  300POX    C2J 5143   0.826   5.960   2.545 -0.0307 -0.0381 -0.2310
  300POX    C2K 5144   0.957   6.008   2.608  0.2212 -0.3835 -0.4860
  300POX    C2L 5145   0.986   5.909   2.722  0.4384  0.4577  0.2023
  300POX    C2M 5146   1.123   5.922   2.789  0.5085 -0.3708  0.2344
  300POX    C2N 5147   1.120   5.859   2.928  0.2908 -0.3787  0.2258
  300POX    C2O 5148   1.105   5.708   2.949 -0.2852 -0.3887 -0.2270
  300POX    C2P 5149   1.105   5.670   3.097 -0.1197 -0.4151 -0.2335
  301CHL    CN1 5150   1.029   8.168   1.604  0.4028 -0.2147  0.5042
  301CHL    CN2 5151   0.849   8.320   1.545  0.5753  0.2912  0.0951
  301CHL    CN3 5152   1.013   8.380   1.708  0.5360 -0.1550 -0.3598
  301CHL    NTM 5153   0.933   8.268   1.655  0.2393 -0.1826  0.1335
  301CHL     CB 5154   0.853   8.222   1.769  0.3373 -0.1473  0.2158
  302PJ2     CA 5155   0.725   8.296   1.808  0.6463  0.5445 -0.0550
  302PJ2     OA 5156   0.720   8.439   1.816 -0.0427  0.5010  0.4045
  302PJ2      P 5157   0.576   8.502   1.850 -0.1938  0.3176  0.1101
  302PJ2     OB 5158   0.583   8.649   1.842  0.7593  0.2541 -0.3454
  302PJ2     HB 5159   0.491   8.688   1.838  0.3622 -0.5235  0.7314
  302PJ2     OG 5160   0.469   8.423   1.784  0.3888 -0.2633 -0.1526
  302PJ2     HG 5161   0.378   8.445   1.818 -0.4751 -2.9732 -0.4807
  302PJ2     OD 5162   0.556   8.466   2.006 -0.0012  0.1140  0.0877
  303POX     CD 5163   0.616   8.562   2.093 -0.2863  0.0923  0.3071
  303POX     CE 5164   0.599   8.526   2.241 -0.0849  0.0274  0.3144
  303POX     OE 5165   0.593   8.644   2.320  0.3950 -0.1599  0.6328
  303POX    C1A 5166   0.473   8.677   2.368  0.1346  0.2919 -0.3057
  303POX    O1A 5167   0.378   8.601   2.355 -0.0623  0.4754  0.0254
  303POX    C1B 5168   0.485   8.785   2.470 -1.0971  0.0641  0.0975
  303POX    C1C 5169   0.510   8.736   2.613 -0.0914 -0.0513 -0.1076
  303POX    C1D 5170   0.457   8.834   2.718  0.3867  0.2663 -0.1592
  303POX    C1E 5171   0.472   8.787   2.863  0.7619 -0.7059 -0.5024
  303POX    C1F 5172   0.445   8.899   2.964  0.2936 -1.0217 -0.2750
  303POX    C1G 5173   0.458   8.842   3.106  0.4003  0.0949  0.1679
  303POX    C1H 5174   0.426   8.944   3.215  0.5705  0.1020  0.2118
  303POX    C1I 5175   0.417   8.883   3.355  0.5796  0.3589  0.3256
  303POX    C1J 5176   0.307   8.871   3.427  0.1472 -0.1774 -0.4075
  303POX    C1K 5177   0.173   8.916   3.368  0.2035 -0.3537 -0.6675
  303POX    C1L 5178   0.070   8.832   3.444 -0.2768  0.7310 -0.0971
  303POX    C1M 5179  -0.076   8.825   3.399 -0.1831  0.1288 -0.3180
  303POX    C1N 5180  -0.153   8.733   3.494  0.2177  0.0274 -0.0914
  303POX    C1O 5181  -0.293   8.701   3.443  0.2623  0.0568 -0.2339
  303POX    C1P 5182  -0.304   8.650   3.299  0.2669  0.2970 -0.3191
  303POX    C1Q 5183  -0.446   8.613   3.258  0.2587  0.3057 -0.2981
  303POX    C1R 5184  -0.438   8.536   3.126 -0.4002 -0.5051  0.1229
  303POX     CZ 5185   0.717   8.436   2.278 -0.1472  0.0006  0.4490
  303POX     OZ 5186   0.716   8.372   2.406  0.1419 -0.4339  0.2354
  303POX    C2A 5187   0.819   8.292   2.430  0.1590 -0.4999 -0.0547
  303POX    O2A 5188   0.922   8.291   2.363  0.1887 -0.1723 -0.0123
  303POX    C2B 5189   0.801   8.236   2.567  0.1732  0.0162  0.1597
  303POX    C2C 5190   0.862   8.322   2.677  0.5338 -0.3309  0.2314
  303POX    C2D 5191   0.860   8.252   2.813 -0.7086  0.1990  0.4978
  303POX    C2E 5192   0.886   8.348   2.929  0.5481  0.7649 -0.2389
  303POX    C2F 5193   0.746   8.362   2.988  0.4299 -0.0196 -0.3171
  303POX    C2G 5194   0.736   8.474   3.093 -0.1759 -0.1927 -0.1869
  303POX    C2H 5195   0.601   8.524   3.145 -0.0206 -0.3852  0.4035
  303POX    C2I 5196   0.506   8.411   3.186 -0.6644  0.2187  0.6017
  303POX    C2J 5197   0.380   8.488   3.223 -0.6263  0.4252  0.3034
  303POX    C2K 5198   0.264   8.389   3.236 -0.1926 -0.0887  0.2928
  303POX    C2L 5199   0.149   8.473   3.294 -0.2149 -0.2515  0.4831
  303POX    C2M 5200   0.020   8.392   3.277 -0.3459  0.0127  0.2158
  303POX    C2N 5201   0.016   8.274   3.374 -0.0015 -0.1302  0.0558
  303POX    C2O 5202  -0.102   8.182   3.342  0.1175 -0.0919 -0.5094
  303POX    C2P 5203  -0.234   8.258   3.341  0.2659  0.1933  0.5318
  304CHL    CN1 5204   8.879   2.337   1.715  0.1015  0.0838  0.6734
  304CHL    CN2 5205   8.691   2.210   1.657  0.2190 -0.2412 -0.0220
  304CHL    CN3 5206   8.741   2.267   1.890 -0.0533 -0.2664  0.0357
  304CHL    NTM 5207   8.795   2.225   1.760  0.1137 -0.1669  0.0725
  304CHL     CB 5208   8.885   2.109   1.767 -0.0562 -0.2687  0.6065
  305PJ2     CA 5209   8.834   1.965   1.769 -0.9313  0.0213 -0.1110
  305PJ2     OA 5210   8.834   1.915   1.904 -0.1401 -0.0751 -0.1402
  305PJ2      P 5211   8.769   1.768   1.904 -0.1260 -0.0817 -0.2939
  305PJ2     OB 5212   8.621   1.780   1.903 -0.1967 -0.8374  0.3323
  305PJ2     HB 5213   8.584   1.859   1.953 -1.6657 -1.1221 -0.2628
  305PJ2     OG 5214   8.819   1.708   1.778 -0.8247  0.1310 -0.6765
  305PJ2     HG 5215   8.747   1.647   1.744 -0.7204 -0.7086  0.5596
  305PJ2     OD 5216   8.831   1.689   2.029  0.1435 -0.0683 -0.4190
  306POX     CD 5217   8.748   1.707   2.144 -0.3923  0.0398 -0.8184
  306POX     CE 5218   8.693   1.575   2.198  0.3776  0.0746  0.0853
  306POX     OE 5219   8.600   1.584   2.307  0.2257  0.4269 -0.0715
  306POX    C1A 5220   8.487   1.519   2.283  0.4742 -0.1804  0.3619
  306POX    O1A 5221   8.474   1.438   2.191  0.1307 -0.0386  0.2838
  306POX    C1B 5222   8.377   1.546   2.379 -0.0758 -0.0691 -0.2882
  306POX    C1C 5223   8.369   1.437   2.486 -0.3122 -0.0680 -0.3044
  306POX    C1D 5224   8.488   1.361   2.546 -0.3938  0.0428  0.0024
  306POX    C1E 5225   8.581   1.453   2.624 -0.4640  0.2193 -0.1240
  306POX    C1F 5226   8.528   1.489   2.763  0.3332 -0.3467  0.3328
  306POX    C1G 5227   8.602   1.583   2.858  0.4688  0.3350 -0.4306
  306POX    C1H 5228   8.495   1.630   2.957  0.3980 -0.3063 -0.1986
  306POX    C1I 5229   8.569   1.688   3.078  0.0127  0.0876 -0.1522
  306POX    C1J 5230   8.510   1.766   3.169 -0.0627 -0.2809  0.1214
  306POX    C1K 5231   8.359   1.788   3.180 -0.0315 -0.1343  0.2606
  306POX    C1L 5232   8.293   1.664   3.240  0.1394 -0.2151  0.2794
  306POX    C1M 5233   8.142   1.666   3.218  0.1291  0.2449  0.3817
  306POX    C1N 5234   8.083   1.533   3.265  0.3087  0.1020  0.2053
  306POX    C1O 5235   8.095   1.508   3.416  0.3995 -0.1660  0.1537
  306POX    C1P 5236   8.087   1.359   3.449  0.1192 -0.1480  0.1669
  306POX    C1Q 5237   8.130   1.309   3.587  0.2193 -0.3198  0.0736
  306POX    C1R 5238   8.147   1.157   3.582  0.1583 -0.3348  0.3170
  306POX     CZ 5239   8.814   1.489   2.235 -0.0984 -0.5532  0.1890
  306POX     OZ 5240   8.902   1.513   2.345  0.1511 -0.1648 -0.0976
  306POX    C2A 5241   9.021   1.455   2.348 -0.1288 -0.7187  0.3256
  306POX    O2A 5242   9.052   1.377   2.258 -0.5209 -0.1074 -0.3504
  306POX    C2B 5243   9.086   1.476   2.480 -0.3479 -0.0269  0.3250
  306POX    C2C 5244   9.207   1.570   2.487 -0.0325 -0.3989 -0.0597
  306POX    C2D 5245   9.256   1.596   2.629 -0.2570  0.7291 -0.1808
  306POX    C2E 5246   9.394   1.660   2.650 -0.1128  0.2664  0.3186
  306POX    C2F 5247   9.414   1.784   2.562 -0.2503  0.5780  0.7219
  306POX    C2G 5248   9.561   1.816   2.533 -0.2500  0.4791  0.6157
  306POX    C2H 5249   9.584   1.904   2.410 -0.4074  0.0161  0.2501
  306POX    C2I 5250   9.578   2.057   2.423 -0.4450  0.0470 -0.1034
  306POX    C2J 5251   9.440   2.122   2.419 -0.5984 -0.2954 -0.4438
  306POX    C2K 5252   9.457   2.271   2.393 -0.3286 -0.2837 -0.2126
  306POX    C2L 5253   9.325   2.349   2.389  0.0519  0.3880  0.0384
  306POX    C2M 5254   9.336   2.498   2.359 -0.1360  0.3053 -0.4632
  306POX    C2N 5255   9.364   2.570   2.492  0.1075  0.5717 -0.6572
  306POX    C2O 5256   9.349   2.722   2.501 -0.2522  0.5294 -0.5424
  306POX    C2P 5257   9.206   2.742   2.553 -0.0868 -0.1662  0.2010
  307CHL    CN1 5258   1.726   4.142   0.697  0.2025  0.2314 -0.2574
  307CHL    CN2 5259   1.575   4.321   0.742 -0.2769 -0.0877 -0.0269
  307CHL    CN3 5260   1.811   4.333   0.793 -0.4281  0.3467  0.2198
  307CHL    NTM 5261   1.691   4.248   0.793 -0.1798 -0.0054 -0.1303
  307CHL     CB 5262   1.677   4.193   0.928  0.0157 -0.1594 -0.1716
  308PJ2     CA 5263   1.625   4.274   1.047  0.3660 -0.2328  0.0296
  308PJ2     OA 5264   1.689   4.400   1.075 -0.2669  0.1214 -0.1065
  308PJ2      P 5265   1.610   4.479   1.190 -0.2094  0.2058 -0.1257
  308PJ2     OB 5266   1.466   4.458   1.165 -0.2386  0.1314  0.1020
  308PJ2     HB 5267   1.408   4.509   1.228 -0.8642 -2.0442  1.3987
  308PJ2     OG 5268   1.658   4.618   1.172 -0.2822  0.2363 -0.0857
  308PJ2     HG 5269   1.619   4.685   1.235 -0.7483 -0.4632  0.3816
  308PJ2     OD 5270   1.646   4.386   1.316 -0.4087  0.5318  0.1767
  309POX     CD 5271   1.739   4.444   1.408  0.3348 -0.3912  0.0303
  309POX     CE 5272   1.747   4.394   1.552  0.2506 -0.2793  0.0735
  309POX     OE 5273   1.843   4.454   1.640 -0.2164  0.2744  0.2102
  309POX    C1A 5274   1.814   4.575   1.688 -0.3483  0.0425  0.7261
  309POX    O1A 5275   1.700   4.620   1.689 -0.3407  0.0659  0.6254
  309POX    C1B 5276   1.929   4.625   1.766  0.3442 -0.5242  0.0910
  309POX    C1C 5277   1.907   4.623   1.918  0.0481 -0.7154  0.0461
  309POX    C1D 5278   2.037   4.651   1.993  0.2228 -0.4210 -0.3643
  309POX    C1E 5279   2.024   4.643   2.145  0.3042 -0.1853 -0.3447
  309POX    C1F 5280   2.160   4.687   2.199  0.2181 -0.3119 -0.0269
  309POX    C1G 5281   2.152   4.838   2.219  0.7467 -0.2549 -0.2425
  309POX    C1H 5282   2.283   4.893   2.278  0.6920 -0.2902 -0.0873
  309POX    C1I 5283   2.281   5.041   2.314  0.3886 -0.4363  0.5108
  309POX    C1J 5284   2.386   5.101   2.369  0.4539 -0.0185 -0.0521
  309POX    C1K 5285   2.508   5.026   2.424  0.0628 -0.5733  0.0716
  309POX    C1L 5286   2.563   5.060   2.564  0.0359 -0.1160 -0.0257
  309POX    C1M 5287   2.639   5.192   2.566  0.0451 -0.1123 -0.4787
  309POX    C1N 5288   2.700   5.232   2.700 -0.2613  0.0262 -0.3801
  309POX    C1O 5289   2.807   5.133   2.746 -0.1356 -0.0240 -0.7815
  309POX    C1P 5290   2.898   5.201   2.849 -0.4493 -0.0049 -0.5182
  309POX    C1Q 5291   3.005   5.105   2.901 -0.3553  0.4532  0.1449
  309POX    C1R 5292   3.070   5.139   3.035  0.0480  0.1042  0.0399
  309POX     CZ 5293   1.760   4.242   1.536 -0.0374 -0.2887 -0.0751
  309POX     OZ 5294   1.668   4.170   1.619 -0.0130  0.1084  0.3004
  309POX    C2A 5295   1.655   4.038   1.610 -0.3089  0.1567  0.0035
  309POX    O2A 5296   1.701   3.972   1.518  0.1187  0.3429  0.0811
  309POX    C2B 5297   1.544   4.000   1.701 -0.3947  0.3000 -0.0413
  309POX    C2C 5298   1.594   3.999   1.845  0.0847 -0.6417 -0.2109
  309POX    C2D 5299   1.468   4.023   1.929  0.2281  0.4495 -0.3021
  309POX    C2E 5300   1.490   4.026   2.080 -0.7222 -0.0573 -0.1452
  309POX    C2F 5301   1.354   4.055   2.143 -0.5111  0.1799  0.2060
  309POX    C2G 5302   1.352   4.090   2.292  0.3043 -0.3291  0.3443
  309POX    C2H 5303   1.230   4.175   2.329  0.2797 -0.0990 -0.2521
  309POX    C2I 5304   1.242   4.189   2.481  0.0976  0.3051 -0.2740
  309POX    C2J 5305   1.146   4.291   2.543 -0.0665  0.0402 -0.0900
  309POX    C2K 5306   1.193   4.330   2.684  0.0187 -0.0935 -0.0815
  309POX    C2L 5307   1.112   4.404   2.791 -0.1612 -0.3751 -0.0214
  309POX    C2M 5308   1.192   4.414   2.921 -0.2102  0.5271 -0.0544
  309POX    C2N 5309   1.109   4.483   3.029 -0.2343  0.6261 -0.1361
  309POX    C2O 5310   1.190   4.478   3.159  0.3451 -0.4107 -0.5264
  309POX    C2P 5311   1.120   4.543   3.278  0.5262 -0.0873 -0.5950
  310CHL    CN1 5312   2.897   7.748   1.741  0.0516  0.5204  0.1509
  310CHL    CN2 5313   2.873   7.535   1.827  0.0521  0.0918  0.1441
  310CHL    CN3 5314   2.679   7.663   1.755  0.1976  0.0919 -0.3338
  310CHL    NTM 5315   2.818   7.625   1.725  0.3679  0.3137  0.1727
  310CHL     CB 5316   2.824   7.573   1.588 -0.6659 -0.2080  0.3178
  311PJ2     CA 5317   2.775   7.437   1.539  0.1630 -0.3528 -0.1303
  311PJ2     OA 5318   2.641   7.405   1.578 -0.0169  0.0371 -0.4275
  311PJ2      P 5319   2.574   7.281   1.501 -0.5303  0.0132  0.0509
  311PJ2     OB 5320   2.542   7.357   1.378 -0.0947 -0.1571 -0.1725
  311PJ2     HB 5321   2.512   7.449   1.405 -0.5865 -1.4443  4.7619
  311PJ2     OG 5322   2.674   7.173   1.491 -0.2570  0.3189 -0.5856
  311PJ2     HG 5323   2.662   7.125   1.404  2.3937 -1.0100 -0.3315
  311PJ2     OD 5324   2.445   7.248   1.592 -0.2430  0.3702  0.5916
  312POX     CD 5325   2.449   7.117   1.649 -0.5776 -0.0709 -0.3846
  312POX     CE 5326   2.374   7.101   1.781  0.1572 -0.1627  0.0293
  312POX     OE 5327   2.234   7.128   1.770  0.1368 -0.1467  0.3294
  312POX    C1A 5328   2.156   7.023   1.798 -0.2041  0.1226  0.3889
  312POX    O1A 5329   2.204   6.921   1.845  0.1827  0.2175  0.2038
  312POX    C1B 5330   2.011   7.045   1.773 -0.1216  0.0985 -0.1237
  312POX    C1C 5331   1.935   7.117   1.884 -0.2383 -0.3689  0.0980
  312POX    C1D 5332   1.783   7.112   1.867 -0.2429  0.4009 -0.1224
  312POX    C1E 5333   1.731   6.970   1.894  0.2154  0.3958  0.7478
  312POX    C1F 5334   1.578   6.976   1.886  0.2598  0.0267 -0.4081
  312POX    C1G 5335   1.505   6.842   1.880  0.3972 -0.0637 -0.0580
  312POX    C1H 5336   1.532   6.755   2.003 -0.0501  0.1850  0.2173
  312POX    C1I 5337   1.477   6.805   2.137  0.1684 -0.5181  0.5721
  312POX    C1J 5338   1.517   6.771   2.259  0.4288  0.3752  0.7420
  312POX    C1K 5339   1.633   6.674   2.286  0.3237  0.0051 -0.1160
  312POX    C1L 5340   1.763   6.747   2.318  0.0598  0.4639 -0.0810
  312POX    C1M 5341   1.861   6.657   2.393 -0.0014 -0.0379 -0.6011
  312POX    C1N 5342   1.999   6.713   2.427 -0.0312  0.2335 -0.9177
  312POX    C1O 5343   2.082   6.605   2.498 -0.4594  0.0936 -0.6262
  312POX    C1P 5344   2.216   6.667   2.534 -0.3331 -0.3296 -0.3596
  312POX    C1Q 5345   2.328   6.566   2.562 -0.3926 -0.2303  0.2591
  312POX    C1R 5346   2.454   6.629   2.621 -0.0756 -0.1426 -0.5012
  312POX     CZ 5347   2.422   7.212   1.875  0.1154 -0.1904  0.0825
  312POX     OZ 5348   2.540   7.186   1.952  0.1502 -0.1351  0.0469
  312POX    C2A 5349   2.594   7.284   2.024 -0.0005  0.0765 -0.1268
  312POX    O2A 5350   2.583   7.402   1.991  0.2071 -0.0248 -0.5580
  312POX    C2B 5351   2.703   7.237   2.112 -0.0264  0.0176 -0.1264
  312POX    C2C 5352   2.671   7.274   2.257  0.2531 -0.0110 -0.0583
  312POX    C2D 5353   2.716   7.162   2.351  0.8755  0.3611  0.0939
  312POX    C2E 5354   2.670   7.207   2.490  0.2404 -0.5927  0.1970
  312POX    C2F 5355   2.686   7.090   2.587  0.0823 -0.3038  0.5735
  312POX    C2G 5356   2.651   7.113   2.735 -0.1270 -0.0706  0.4876
  312POX    C2H 5357   2.505   7.142   2.766 -0.2282 -0.0520 -0.0004
  312POX    C2I 5358   2.427   7.011   2.751 -0.1685 -0.1253  0.3308
  312POX    C2J 5359   2.281   7.034   2.792 -0.3135  0.3726 -0.4449
  312POX    C2K 5360   2.208   6.900   2.806  0.4767 -0.0467 -0.2644
  312POX    C2L 5361   2.063   6.918   2.852  0.3398 -0.9618 -0.3146
  312POX    C2M 5362   1.994   6.791   2.902  0.0406 -0.5307  0.3819
  312POX    C2N 5363   1.858   6.824   2.965 -0.0576  0.2644 -0.2279
  312POX    C2O 5364   1.812   6.704   3.048  0.6527 -0.0239 -0.2437
  312POX    C2P 5365   1.873   6.694   3.188  0.0860  0.3208  0.0317
  313CHL    CN1 5366   3.660   7.519   1.708  0.1260  0.2671  0.3607
  313CHL    CN2 5367   3.785   7.575   1.517  0.5459 -0.2714 -0.1971
  313CHL    CN3 5368   3.830   7.373   1.633 -0.1540 -0.0903 -0.1972
  313CHL    NTM 5369   3.795   7.515   1.650 -0.0651 -0.0847 -0.0626
  313CHL     CB 5370   3.884   7.585   1.744  0.3877 -0.4066 -0.2452
  314PJ2     CA 5371   4.033   7.604   1.718  0.3649  0.0866 -0.0354
  314PJ2     OA 5372   4.106   7.481   1.713 -0.2370 -0.2922  0.4022
  314PJ2      P 5373   4.262   7.486   1.672 -0.3162  0.2213  0.1540
  314PJ2     OB 5374   4.280   7.347   1.624 -0.3995  0.0852  0.5160
  314PJ2     HB 5375   4.191   7.301   1.629 -1.6063  2.2858  0.3372
  314PJ2     OG 5376   4.271   7.599   1.577 -0.2042 -0.2153 -0.3626
  314PJ2     HG 5377   4.181   7.641   1.570  1.0580  2.9970  0.8158
  314PJ2     OD 5378   4.314   7.548   1.810 -0.1043 -0.2612  0.2918
  315POX     CD 5379   4.372   7.457   1.904  0.1185 -0.1302  0.2838
  315POX     CE 5380   4.396   7.518   2.042 -0.0506 -0.0998  0.3003
  315POX     OE 5381   4.490   7.433   2.110  0.0472 -0.4193 -0.2281
  315POX    C1A 5382   4.613   7.485   2.114  0.2007 -0.6915 -1.1195
  315POX    O1A 5383   4.646   7.581   2.045  0.2978 -0.1961 -0.3956
  315POX    C1B 5384   4.698   7.401   2.202  0.1131  0.0979 -0.2704
  315POX    C1C 5385   4.710   7.465   2.341 -0.1495 -0.3002 -0.0636
  315POX    C1D 5386   4.784   7.373   2.438 -0.4169 -0.0893  0.3406
  315POX    C1E 5387   4.839   7.467   2.546 -0.7610  0.4533  0.0458
  315POX    C1F 5388   4.919   7.391   2.651 -0.4375  0.0983 -0.4540
  315POX    C1G 5389   4.981   7.493   2.747 -0.1017  0.3016 -0.8853
  315POX    C1H 5390   5.081   7.414   2.830 -0.2826  0.3183 -0.6516
  315POX    C1I 5391   5.160   7.507   2.922  0.2730 -0.6237 -0.1516
  315POX    C1J 5392   5.185   7.485   3.050  0.1921  0.1067 -0.0061
  315POX    C1K 5393   5.137   7.359   3.123 -0.1673  0.0627 -0.3202
  315POX    C1L 5394   5.126   7.384   3.273  0.2267  0.1865 -0.3093
  315POX    C1M 5395   5.255   7.398   3.354  0.2463 -0.2374 -0.2628
  315POX    C1N 5396   5.240   7.382   3.505  0.6793  0.4976 -0.1365
  315POX    C1O 5397   5.360   7.339   3.590 -0.0027  0.3473  0.7575
  315POX    C1P 5398   5.358   7.187   3.603 -0.2543  0.2697 -0.1355
  315POX    C1Q 5399   5.483   7.134   3.675 -0.0551  0.2964 -0.4552
  315POX    C1R 5400   5.484   6.982   3.690 -0.3493  0.3245 -0.1298
  315POX     CZ 5401   4.265   7.544   2.116 -0.3690  0.0836 -0.3290
  315POX     OZ 5402   4.272   7.641   2.220 -0.3068  0.0027 -0.2578
  315POX    C2A 5403   4.178   7.639   2.315 -0.4062  0.1059 -0.3537
  315POX    O2A 5404   4.102   7.542   2.315  0.0240 -0.2407 -0.6664
  315POX    C2B 5405   4.199   7.740   2.421 -0.0706 -0.0369 -0.2792
  315POX    C2C 5406   4.268   7.681   2.543 -0.4709  0.0173 -0.0235
  315POX    C2D 5407   4.296   7.766   2.667  0.3132 -0.0713 -0.1297
  315POX    C2E 5408   4.370   7.687   2.775  0.0069  0.1997  0.2870
  315POX    C2F 5409   4.517   7.670   2.733 -0.0245 -0.4915  0.4468
  315POX    C2G 5410   4.604   7.614   2.846  0.4106 -0.4485  0.1340
  315POX    C2H 5411   4.664   7.737   2.915 -0.7835  0.2283 -0.0044
  315POX    C2I 5412   4.756   7.704   3.033 -0.3080  0.4000 -0.3244
  315POX    C2J 5413   4.822   7.824   3.101 -0.4166  0.2452  0.0552
  315POX    C2K 5414   4.900   7.775   3.223 -0.0089  0.4148 -0.1327
  315POX    C2L 5415   4.809   7.708   3.327  0.4583  0.5575  0.3699
  315POX    C2M 5416   4.885   7.628   3.434  0.6385  0.4958  0.1970
  315POX    C2N 5417   4.792   7.606   3.553  0.0416 -0.3268 -0.4083
  315POX    C2O 5418   4.879   7.563   3.672 -0.4157  0.2481  0.1425
  315POX    C2P 5419   4.975   7.675   3.713 -0.3822 -0.1287  1.1169
  316CHL    CN1 5420   0.517   7.318   1.489  0.2132  0.6730 -0.0898
  316CHL    CN2 5421   0.379   7.174   1.365 -0.0390 -0.3292 -0.2891
  316CHL    CN3 5422   0.582   7.264   1.271  0.2055  0.5049 -0.3474
  316CHL    NTM 5423   0.465   7.293   1.354  0.2564 -0.5044  0.0976
  316CHL     CB 5424   0.381   7.405   1.308  0.4055 -0.1466  0.6824
  317PJ2     CA 5425   0.447   7.536   1.265 -0.2641 -0.0240  0.0063
  317PJ2     OA 5426   0.494   7.616   1.374  0.4246  0.3569 -0.5642
  317PJ2      P 5427   0.420   7.756   1.401 -0.2063 -0.0930  0.0692
  317PJ2     OB 5428   0.340   7.782   1.279  0.2297 -0.3886 -0.2822
  317PJ2     HB 5429   0.346   7.709   1.211  0.0492  0.7020 -1.5145
  317PJ2     OG 5430   0.523   7.854   1.442 -0.4732  0.0481  0.4079
  317PJ2     HG 5431   0.501   7.939   1.395 -0.3713  0.2400  0.7056
  317PJ2     OD 5432   0.323   7.720   1.525 -0.4609 -0.6396 -0.2850
  318POX     CD 5433   0.387   7.671   1.643 -0.2804 -0.0105 -0.1179
  318POX     CE 5434   0.290   7.622   1.752 -0.2493 -0.0632 -0.1141
  318POX     OE 5435   0.351   7.589   1.877 -0.0518 -0.1395 -0.2304
  318POX    C1A 5436   0.333   7.680   1.972  0.1382  0.1145 -0.4368
  318POX    O1A 5437   0.249   7.767   1.950  0.1577  0.2015 -0.1673
  318POX    C1B 5438   0.402   7.645   2.099 -0.5079  0.3459 -0.0186
  318POX    C1C 5439   0.323   7.540   2.177 -0.1345  0.5744  0.6754
  318POX    C1D 5440   0.371   7.520   2.321  0.2411 -0.0355  0.4689
  318POX    C1E 5441   0.326   7.389   2.384  0.0062 -0.3167 -0.2721
  318POX    C1F 5442   0.375   7.381   2.529 -0.0590  0.0183 -0.2312
  318POX    C1G 5443   0.284   7.472   2.611  0.5248  0.3442  0.0592
  318POX    C1H 5444   0.341   7.487   2.752  0.0115 -0.0634  0.3163
  318POX    C1I 5445   0.325   7.372   2.851 -0.4644 -0.4732 -0.2303
  318POX    C1J 5446   0.427   7.321   2.919 -0.1994  0.4466  0.0809
  318POX    C1K 5447   0.574   7.331   2.880 -0.3607 -0.3391 -0.7713
  318POX    C1L 5448   0.665   7.338   3.003 -0.4702 -0.7942 -0.6637
  318POX    C1M 5449   0.813   7.338   2.964 -0.3897 -0.0714 -0.3828
  318POX    C1N 5450   0.859   7.208   2.897 -0.0788 -0.3280  0.3113
  318POX    C1O 5451   1.010   7.192   2.918 -0.0348  0.1960  0.4149
  318POX    C1P 5452   1.050   7.177   3.065  0.3254 -0.0592  0.2895
  318POX    C1Q 5453   1.201   7.199   3.083  0.4691 -0.4468 -0.3796
  318POX    C1R 5454   1.262   7.136   3.208  0.0355  0.9282  0.5461
  318POX     CZ 5455   0.229   7.502   1.679 -0.2545  0.0397 -0.2785
  318POX     OZ 5456   0.150   7.411   1.754  0.2279  0.3174  0.5827
  318POX    C2A 5457   0.029   7.443   1.801 -0.0727  0.0764 -0.0167
  318POX    O2A 5458  -0.028   7.547   1.767 -0.2400 -0.0804 -0.2188
  318POX    C2B 5459  -0.033   7.348   1.896 -0.1116  0.0690 -0.0500
  318POX    C2C 5460  -0.021   7.395   2.041 -0.2333  0.0247 -0.0264
  318POX    C2D 5461  -0.109   7.310   2.134 -0.4267 -0.0512 -0.2773
  318POX    C2E 5462  -0.113   7.358   2.279  0.4167 -0.4066 -0.1296
  318POX    C2F 5463  -0.188   7.270   2.379  0.0780  0.5674  0.4892
  318POX    C2G 5464  -0.150   7.317   2.520  0.0866  0.0640  0.6583
  318POX    C2H 5465  -0.174   7.467   2.542 -0.2543  0.1679 -0.3710
  318POX    C2I 5466  -0.155   7.485   2.692 -0.1934  0.0642 -0.3663
  318POX    C2J 5467  -0.214   7.619   2.739  0.0689  0.0312  0.0627
  318POX    C2K 5468  -0.242   7.611   2.889  0.1524  0.0885  0.0810
  318POX    C2L 5469  -0.289   7.746   2.944 -0.3133  0.0495 -0.2191
  318POX    C2M 5470  -0.359   7.731   3.079 -0.2060  0.1152 -0.1565
  318POX    C2N 5471  -0.383   7.868   3.142 -0.3647  0.1081 -0.2015
  318POX    C2O 5472  -0.481   7.850   3.257 -0.1117 -0.4817 -0.0771
  318POX    C2P 5473  -0.552   7.983   3.283  0.4081 -0.2070 -0.0526
  319CHL    CN1 5474   1.439   6.259   0.689  0.4484 -0.1884 -0.4190
  319CHL    CN2 5475   1.312   6.125   0.535 -0.4188  0.3077  0.0454
  319CHL    CN3 5476   1.435   6.023   0.712 -0.1155  0.3821  0.3440
  319CHL    NTM 5477   1.355   6.140   0.675 -0.1979  0.2141 -0.0131
  319CHL     CB 5478   1.248   6.137   0.776 -0.6009 -0.3182 -0.4509
  320PJ2     CA 5479   1.134   6.238   0.764 -0.1957  0.1450 -0.4352
  320PJ2     OA 5480   1.170   6.374   0.785 -0.1287 -0.0115  0.5482
  320PJ2      P 5481   1.045   6.475   0.775 -0.1223 -0.0426  0.1291
  320PJ2     OB 5482   1.071   6.616   0.739  0.1240  0.0056  0.4946
  320PJ2     HB 5483   0.997   6.668   0.781  0.1949 -0.1247  0.7863
  320PJ2     OG 5484   0.939   6.403   0.701  0.0346 -0.2263  0.0844
  320PJ2     HG 5485   0.881   6.465   0.649  1.1151  1.4970  0.8571
  320PJ2     OD 5486   0.979   6.474   0.922 -0.2226  0.1634  0.0863
  321POX     CD 5487   1.033   6.569   1.014  0.3247 -0.0849  0.0241
  321POX     CE 5488   0.953   6.578   1.144  0.0288 -0.2347 -0.1483
  321POX     OE 5489   0.971   6.700   1.217 -0.1156 -0.2122 -0.1494
  321POX    C1A 5490   0.856   6.760   1.247  0.1861  0.0150  0.5894
  321POX    O1A 5491   0.748   6.707   1.223  0.1137  0.3736  0.0929
  321POX    C1B 5492   0.865   6.883   1.329  0.3003  0.2308  0.2583
  321POX    C1C 5493   0.739   6.941   1.394  0.4824  0.3727  0.4836
  321POX    C1D 5494   0.684   6.847   1.503 -0.5861  0.3622 -0.0511
  321POX    C1E 5495   0.762   6.867   1.633  0.0130  0.1633 -0.3761
  321POX    C1F 5496   0.703   6.794   1.754  0.5449  0.1676 -0.1088
  321POX    C1G 5497   0.792   6.831   1.873  0.1265 -0.6845  0.4743
  321POX    C1H 5498   0.740   6.796   2.012 -0.3649 -0.6607  0.2994
  321POX    C1I 5499   0.730   6.644   2.015  0.4703 -0.7224 -0.1153
  321POX    C1J 5500   0.677   6.582   2.119 -0.1793 -0.3304 -0.2098
  321POX    C1K 5501   0.617   6.650   2.242 -0.4867 -0.2255 -0.4174
  321POX    C1L 5502   0.621   6.569   2.372  0.2619  0.4328 -0.0192
  321POX    C1M 5503   0.748   6.582   2.457  0.5339  0.0862 -0.3693
  321POX    C1N 5504   0.770   6.463   2.549 -0.2602 -0.2022 -0.5406
  321POX    C1O 5505   0.901   6.476   2.628 -0.6541 -0.1255  0.1043
  321POX    C1P 5506   0.934   6.372   2.736 -0.4703 -0.1368  0.0375
  321POX    C1Q 5507   0.953   6.434   2.875 -0.0131 -0.5699  0.1714
  321POX    C1R 5508   1.088   6.502   2.893 -0.0654 -0.4236  0.0194
  321POX     CZ 5509   0.990   6.456   1.227  0.2841 -0.1743 -0.1721
  321POX     OZ 5510   0.943   6.441   1.361  0.1370 -0.3232 -0.2393
  321POX    C2A 5511   0.955   6.326   1.428 -0.2588 -0.2825 -0.1022
  321POX    O2A 5512   0.992   6.225   1.370 -0.3206 -0.0363 -0.5729
  321POX    C2B 5513   0.918   6.345   1.571 -0.0701 -0.1388 -0.0733
  321POX    C2C 5514   1.042   6.394   1.646 -0.2189  0.2984 -0.1106
  321POX    C2D 5515   0.999   6.384   1.792 -0.4362  0.2884 -0.1756
  321POX    C2E 5516   1.124   6.410   1.876 -0.4107  0.0135 -0.1273
  321POX    C2F 5517   1.083   6.421   2.023  0.4521 -0.4748  0.1537
  321POX    C2G 5518   1.203   6.461   2.109  0.0623  0.0819  0.4438
  321POX    C2H 5519   1.167   6.469   2.257  0.0297 -0.0202  0.4409
  321POX    C2I 5520   1.300   6.457   2.332 -0.0127 -0.2105  0.4837
  321POX    C2J 5521   1.307   6.394   2.472 -0.0914  0.1692  0.6579
  321POX    C2K 5522   1.439   6.420   2.544  0.2900  0.3367 -0.0943
  321POX    C2L 5523   1.428   6.382   2.692  0.4497 -0.2709 -0.2372
  321POX    C2M 5524   1.572   6.393   2.742  0.4622 -0.8700 -0.1343
  321POX    C2N 5525   1.593   6.343   2.885 -0.1738 -0.0038  0.2710
  321POX    C2O 5526   1.514   6.409   2.998 -0.1843  0.1203  0.1911
  321POX    C2P 5527   1.541   6.330   3.126 -0.6707 -0.6142 -0.1536
  322CHL    CN1 5528   2.918   5.757   1.197 -0.4680 -0.4231  0.0229
  322CHL    CN2 5529   2.982   5.906   1.354  0.1732 -0.1840 -0.1338
  322CHL    CN3 5530   3.047   5.673   1.389  0.9680  0.0716  0.2697
  322CHL    NTM 5531   3.028   5.782   1.291 -0.4034 -0.4393 -0.0481
  322CHL     CB 5532   3.147   5.807   1.209  0.2792  0.1806  1.1102
  323PJ2     CA 5533   3.266   5.886   1.264  0.4228  0.6507  0.1394
  323PJ2     OA 5534   3.322   5.816   1.375  0.3055 -0.1116 -0.2758
  323PJ2      P 5535   3.444   5.889   1.450 -0.0986 -0.1174  0.3942
  323PJ2     OB 5536   3.547   5.893   1.344 -0.5247 -0.0284 -0.0192
  323PJ2     HB 5537   3.493   5.922   1.265  0.3272 -1.0474 -1.0036
  323PJ2     OG 5538   3.386   6.018   1.495  0.2804  0.1323  0.1662
  323PJ2     HG 5539   3.288   6.016   1.476 -0.1068 -1.2338  2.0368
  323PJ2     OD 5540   3.466   5.790   1.574  0.0285 -0.5746  0.0064
  324POX     CD 5541   3.397   5.838   1.690  0.1283 -0.0231 -0.1626
  324POX     CE 5542   3.383   5.747   1.812  0.0119  0.1718 -0.0311
  324POX     OE 5543   3.316   5.798   1.928  0.0352  0.3549 -0.0971
  324POX    C1A 5544   3.186   5.827   1.930  0.0170  0.2790 -0.1746
  324POX    O1A 5545   3.110   5.799   1.838 -0.4542 -0.0062  0.2933
  324POX    C1B 5546   3.134   5.868   2.062  0.2633  0.5596 -0.1661
  324POX    C1C 5547   3.170   6.016   2.080  0.3979  0.5127 -0.0447
  324POX    C1D 5548   3.137   6.049   2.225 -0.2051 -0.1553 -0.0252
  324POX    C1E 5549   3.158   6.195   2.268 -0.5252 -0.1342  0.0638
  324POX    C1F 5550   3.097   6.232   2.403 -0.2504  0.1429  0.1122
  324POX    C1G 5551   3.108   6.383   2.426 -0.5086  0.1493  0.1974
  324POX    C1H 5552   3.041   6.412   2.560 -0.0848 -0.6295  0.5845
  324POX    C1I 5553   2.889   6.401   2.557 -0.1124 -0.1141 -0.0984
  324POX    C1J 5554   2.810   6.482   2.627  0.0202  0.1421 -0.2467
  324POX    C1K 5555   2.866   6.596   2.713 -0.0841 -0.3374  0.4630
  324POX    C1L 5556   2.771   6.652   2.818 -0.2109  0.4012 -0.0365
  324POX    C1M 5557   2.857   6.741   2.908  0.2076 -0.0963  0.0581
  324POX    C1N 5558   2.773   6.848   2.978  0.0700  0.5217 -1.0263
  324POX    C1O 5559   2.855   6.960   3.042 -0.4025  0.1970  0.1711
  324POX    C1P 5560   2.760   7.064   3.102 -0.1745  0.4021  0.1784
  324POX    C1Q 5561   2.846   7.158   3.187  0.3504  0.3602 -0.3040
  324POX    C1R 5562   2.763   7.209   3.305  0.6553 -0.3902  0.2405
  324POX     CZ 5563   3.527   5.707   1.844 -0.1957 -0.6622 -0.1101
  324POX     OZ 5564   3.552   5.603   1.938 -0.0480 -0.0430  0.5482
  324POX    C2A 5565   3.681   5.570   1.945  0.0010 -0.0060 -0.1742
  324POX    O2A 5566   3.763   5.584   1.854  0.2499  0.0189  0.0542
  324POX    C2B 5567   3.688   5.481   2.062  0.0001 -0.1788 -0.3065
  324POX    C2C 5568   3.717   5.559   2.190  0.2729 -0.2201 -0.3441
  324POX    C2D 5569   3.719   5.472   2.315  0.4723 -0.2587 -0.3736
  324POX    C2E 5570   3.688   5.554   2.440  0.0423 -0.7774 -0.1323
  324POX    C2F 5571   3.711   5.493   2.578 -0.3804 -0.2980  0.1556
  324POX    C2G 5572   3.671   5.599   2.680 -0.3725  0.0300 -0.1821
  324POX    C2H 5573   3.688   5.565   2.828 -0.3560  0.2426 -0.1351
  324POX    C2I 5574   3.723   5.693   2.905 -0.0839 -0.0428  0.2206
  324POX    C2J 5575   3.711   5.690   3.057  0.5301 -0.3030  0.2647
  324POX    C2K 5576   3.767   5.827   3.098  0.0593  0.1755 -0.6593
  324POX    C2L 5577   3.817   5.825   3.243  0.0343  0.1100 -0.6515
  324POX    C2M 5578   3.852   5.968   3.286 -0.2763  0.1378 -0.4905
  324POX    C2N 5579   3.965   6.035   3.208  0.4733 -0.0496  0.4071
  324POX    C2O 5580   4.005   6.170   3.268  0.6737  0.1232 -0.1100
  324POX    C2P 5581   4.134   6.225   3.207  0.4152  0.4099 -0.4041
  325CHL    CN1 5582   0.930   4.028   1.137 -0.3013 -0.1119  0.5205
  325CHL    CN2 5583   1.049   4.098   1.329 -0.0851 -0.2775  0.1458
  325CHL    CN3 5584   0.916   4.250   1.221 -0.1074 -0.4186 -0.6685
  325CHL    NTM 5585   1.008   4.139   1.194  0.2901 -0.2659  0.0328
  325CHL     CB 5586   1.111   4.190   1.103 -0.3382  0.2609 -0.3923
  326PJ2     CA 5587   1.251   4.130   1.116 -0.3164  0.1624 -1.0495
  326PJ2     OA 5588   1.259   3.987   1.115  0.1550  0.1750  0.1371
  326PJ2      P 5589   1.403   3.938   1.063  0.0233 -0.2253  0.1465
  326PJ2     OB 5590   1.417   3.967   0.918 -0.6558 -0.8672 -0.0523
  326PJ2     HB 5591   1.508   4.009   0.910 -0.9410  0.0139  1.0890
  326PJ2     OG 5592   1.497   4.002   1.159 -0.3599  0.5742  0.0014
  326PJ2     HG 5593   1.588   3.965   1.140  0.7905  2.1341  2.1185
  326PJ2     OD 5594   1.407   3.778   1.070  0.8407 -0.2290 -0.2577
  327POX     CD 5595   1.396   3.746   1.209  0.2042  0.0390 -0.2450
  327POX     CE 5596   1.391   3.597   1.240  0.2099  0.0714 -0.0871
  327POX     OE 5597   1.304   3.562   1.349 -0.2723 -0.1451 -0.5377
  327POX    C1A 5598   1.173   3.557   1.331 -0.3475 -0.5096  0.0931
  327POX    O1A 5599   1.126   3.553   1.217  0.2558 -0.4284 -0.1639
  327POX    C1B 5600   1.098   3.530   1.456 -0.0868  0.0381  0.3744
  327POX    C1C 5601   1.046   3.655   1.526 -0.0048 -0.1744  0.8152
  327POX    C1D 5602   1.166   3.730   1.583  0.0180  0.6521 -0.2884
  327POX    C1E 5603   1.138   3.861   1.659 -0.2260  0.8944 -0.7920
  327POX    C1F 5604   1.034   3.842   1.769  0.2792  0.5629 -0.3632
  327POX    C1G 5605   1.018   3.975   1.843  0.3225  0.1558  0.3897
  327POX    C1H 5606   0.941   3.954   1.973 -0.1755 -0.5378 -0.0102
  327POX    C1I 5607   0.961   4.074   2.065 -0.1987 -0.2854 -0.3328
  327POX    C1J 5608   0.864   4.120   2.144  0.0848  0.2568 -0.2886
  327POX    C1K 5609   0.723   4.062   2.163  0.2118  0.0088 -0.0830
  327POX    C1L 5610   0.711   3.952   2.268 -0.3650  0.4816  0.3559
  327POX    C1M 5611   0.749   4.008   2.405  0.0284  0.2152  0.3594
  327POX    C1N 5612   0.748   3.891   2.503 -0.0219  0.0318  0.1420
  327POX    C1O 5613   0.796   3.937   2.641 -0.8906  0.0765  0.4347
  327POX    C1P 5614   0.793   3.817   2.736 -0.6414 -0.4797 -0.2500
  327POX    C1Q 5615   0.841   3.860   2.875  0.2528 -0.2156 -0.6318
  327POX    C1R 5616   0.811   3.754   2.982 -0.4253  0.2334 -0.3706
  327POX     CZ 5617   1.534   3.541   1.245  0.2052  0.0726  0.0654
  327POX     OZ 5618   1.619   3.554   1.359  0.4789  0.0054 -0.1315
  327POX    C2A 5619   1.745   3.511   1.354  0.6320  0.3267  0.7814
  327POX    O2A 5620   1.779   3.449   1.254 -0.9265  0.3290  0.2314
  327POX    C2B 5621   1.816   3.518   1.484 -0.4012 -0.2143  1.3890
  327POX    C2C 5622   1.903   3.643   1.472 -0.0478 -0.5752  0.0306
  327POX    C2D 5623   1.996   3.653   1.594  0.6570 -0.5852 -0.5017
  327POX    C2E 5624   1.922   3.662   1.727  0.4848 -0.6834 -0.5909
  327POX    C2F 5625   2.014   3.657   1.849  0.0075 -0.1704 -0.2053
  327POX    C2G 5626   1.932   3.712   1.967  1.2115  0.7064  0.2427
  327POX    C2H 5627   1.970   3.678   2.111  0.1310 -0.1741  0.3351
  327POX    C2I 5628   1.890   3.743   2.224 -0.0260  0.1363  0.0492
  327POX    C2J 5629   1.745   3.696   2.217 -0.0373  0.2750 -0.6939
  327POX    C2K 5630   1.664   3.734   2.342  0.4088  0.3888 -0.4396
  327POX    C2L 5631   1.699   3.657   2.470 -0.4381  0.2120 -0.3111
  327POX    C2M 5632   1.645   3.514   2.469 -0.0550  0.0626  0.3608
  327POX    C2N 5633   1.678   3.445   2.602  0.0013  0.2124  0.4246
  327POX    C2O 5634   1.610   3.310   2.628  0.1691  0.0598  0.0799
  327POX    C2P 5635   1.622   3.277   2.777 -0.1662 -0.3644  0.0159
  328CHL    CN1 5636   1.259   4.941   1.030  0.3486  0.1029  0.0645
  328CHL    CN2 5637   1.489   4.967   1.039 -0.1356 -0.6788  0.0237
  328CHL    CN3 5638   1.410   4.772   0.946  0.3349 -0.1906 -0.4063
  328CHL    NTM 5639   1.383   4.866   1.056 -0.1144 -0.7153 -0.0602
  328CHL     CB 5640   1.401   4.816   1.193  0.5865 -0.0564  0.0927
  329PJ2     CA 5641   1.312   4.703   1.245  0.5186  0.1887  0.5180
  329PJ2     OA 5642   1.173   4.734   1.252  0.4218 -0.1952  0.3477
  329PJ2      P 5643   1.074   4.610   1.228  0.4035 -0.1020 -0.0621
  329PJ2     OB 5644   0.935   4.659   1.214  0.2277 -0.6919 -0.4696
  329PJ2     HB 5645   0.910   4.696   1.304  0.5826  0.7045 -0.9132
  329PJ2     OG 5646   1.128   4.527   1.117 -0.4360 -0.4680 -0.2122
  329PJ2     HG 5647   1.078   4.441   1.110  1.2751 -1.9880  3.4567
  329PJ2     OD 5648   1.104   4.522   1.359  0.2530 -0.3664 -0.2031
  330POX     CD 5649   1.004   4.532   1.461  0.2843  0.1302 -0.2221
  330POX     CE 5650   1.035   4.458   1.590  0.0336  0.6300  0.1290
  330POX     OE 5651   0.918   4.448   1.671  0.3342  0.0410  0.5032
  330POX    C1A 5652   0.890   4.325   1.714 -0.1858  0.0359  0.1609
  330POX    O1A 5653   0.920   4.228   1.643 -0.0118  0.1731  0.0431
  330POX    C1B 5654   0.781   4.317   1.813 -0.5139 -0.0554 -0.2018
  330POX    C1C 5655   0.647   4.359   1.754 -0.3211  0.5478 -0.2163
  330POX    C1D 5656   0.514   4.318   1.817 -0.4535  0.7294 -0.3750
  330POX    C1E 5657   0.408   4.398   1.742 -0.2499  0.7825 -0.6065
  330POX    C1F 5658   0.301   4.469   1.825 -0.2659  0.2380 -0.1511
  330POX    C1G 5659   0.369   4.577   1.909  0.0352 -0.2572  0.2387
  330POX    C1H 5660   0.273   4.637   2.012  0.2174  0.5751 -0.0704
  330POX    C1I 5661   0.349   4.692   2.132  0.3296  0.7637 -0.2271
  330POX    C1J 5662   0.300   4.699   2.256 -0.3929  0.1955 -0.4704
  330POX    C1K 5663   0.174   4.650   2.327  0.0662 -0.9004 -0.4007
  330POX    C1L 5664   0.211   4.566   2.450  0.4694  0.2042  0.2501
  330POX    C1M 5665   0.186   4.651   2.574  0.1846  0.3857  0.0688
  330POX    C1N 5666   0.176   4.555   2.693  0.0754  0.1351 -0.1417
  330POX    C1O 5667   0.131   4.629   2.819  0.6490 -0.0824  0.1928
  330POX    C1P 5668   0.127   4.544   2.947  0.1036 -0.6986 -0.2296
  330POX    C1Q 5669   0.259   4.517   3.019  0.0388 -0.3457  0.0213
  330POX    C1R 5670   0.261   4.394   3.109 -0.2748 -0.2196  0.2039
  330POX     CZ 5671   1.151   4.531   1.659  0.2566  0.0820  0.3404
  330POX     OZ 5672   1.198   4.477   1.783  0.1993 -0.3248  0.1860
  330POX    C2A 5673   1.310   4.526   1.835 -0.1116 -0.0570  0.6102
  330POX    O2A 5674   1.357   4.635   1.802 -0.4899  0.0647  0.4730
  330POX    C2B 5675   1.355   4.439   1.945  0.7608 -0.0899  0.2372
  330POX    C2C 5676   1.296   4.478   2.081 -0.2000  0.1910 -0.2537
  330POX    C2D 5677   1.333   4.620   2.124  0.2959 -0.0993  0.2932
  330POX    C2E 5678   1.229   4.649   2.233  0.0104 -0.3093  0.0750
  330POX    C2F 5679   1.217   4.800   2.247  0.5739 -0.2386 -0.1938
  330POX    C2G 5680   1.104   4.849   2.338  0.7039 -0.3843  0.0488
  330POX    C2H 5681   1.132   4.840   2.488  0.0177 -0.0924  0.1997
  330POX    C2I 5682   1.015   4.893   2.570  0.3592  0.4201  0.3614
  330POX    C2J 5683   1.006   4.836   2.712  0.1595 -0.8696 -0.1575
  330POX    C2K 5684   0.875   4.867   2.785  0.4335  0.6396 -0.2803
  330POX    C2L 5685   0.881   4.814   2.928 -0.6176 -0.1984 -0.5321
  330POX    C2M 5686   0.759   4.858   3.009 -0.7132 -0.5225 -0.4982
  330POX    C2N 5687   0.729   4.755   3.117 -0.2522 -0.1126  0.0248
  330POX    C2O 5688   0.647   4.826   3.225 -0.4761 -0.1062 -0.1508
  330POX    C2P 5689   0.555   4.724   3.294  0.3329 -0.4819  0.3792
  331CHL    CN1 5690   3.772   4.578   0.775  0.0015  0.5588 -0.5289
  331CHL    CN2 5691   3.693   4.412   0.922  0.0811 -0.3915 -0.0658
  331CHL    CN3 5692   3.556   4.486   0.732 -0.0944  0.0471  0.2192
  331CHL    NTM 5693   3.651   4.525   0.838  0.5449 -0.3216 -0.2105
  331CHL     CB 5694   3.590   4.630   0.921 -0.1335 -1.0785  0.2692
  332PJ2     CA 5695   3.505   4.605   1.046 -0.2839  0.0207  0.3942
  332PJ2     OA 5696   3.377   4.549   1.014  0.0378 -0.4806 -0.0355
  332PJ2      P 5697   3.265   4.576   1.127  0.0744  0.2752 -0.1716
  332PJ2     OB 5698   3.264   4.722   1.152  0.3096  0.2223  0.1468
  332PJ2     HB 5699   3.351   4.757   1.187 -0.0661 -1.3048  2.9446
  332PJ2     OG 5700   3.140   4.509   1.085  0.0872 -0.2018  0.5425
  332PJ2     HG 5701   3.128   4.464   0.997 -1.9741  2.2934 -0.5402
  332PJ2     OD 5702   3.303   4.490   1.257 -0.2971  0.1415 -0.1515
  333POX     CD 5703   3.244   4.536   1.379  0.0103  0.6010 -0.1771
  333POX     CE 5704   3.285   4.447   1.496 -0.0497  0.4218 -0.2935
  333POX     OE 5705   3.225   4.485   1.621 -0.3629 -0.1482 -0.2646
  333POX    C1A 5706   3.099   4.458   1.651 -0.2785 -0.2498  0.0040
  333POX    O1A 5707   3.020   4.417   1.565 -1.1188 -0.6554  0.9531
  333POX    C1B 5708   3.071   4.474   1.795 -0.5820 -0.3374 -0.0451
  333POX    C1C 5709   3.034   4.348   1.873  0.0166 -0.2015  0.4654
  333POX    C1D 5710   2.999   4.396   2.015  0.2452 -0.1442  0.5019
  333POX    C1E 5711   2.951   4.280   2.102  0.1711 -0.4979  0.0007
  333POX    C1F 5712   2.951   4.310   2.252 -0.4848 -0.3662 -0.0217
  333POX    C1G 5713   3.026   4.199   2.325 -0.3660 -0.2054  0.1046
  333POX    C1H 5714   2.996   4.194   2.475  0.0884  0.0200  0.2046
  333POX    C1I 5715   3.079   4.083   2.540  0.1169 -0.2352 -0.2676
  333POX    C1J 5716   3.180   4.110   2.621  0.5875 -0.3544 -0.8050
  333POX    C1K 5717   3.244   4.246   2.648  0.2558 -0.3940  0.2286
  333POX    C1L 5718   3.397   4.249   2.652  0.2564 -0.0014 -0.0220
  333POX    C1M 5719   3.451   4.373   2.723 -0.3494 -0.1775  0.7643
  333POX    C1N 5720   3.603   4.389   2.729 -0.2893 -0.3231 -0.2503
  333POX    C1O 5721   3.632   4.512   2.816 -0.8213 -0.2279 -0.2070
  333POX    C1P 5722   3.652   4.457   2.957 -0.2516 -0.1179 -0.2428
  333POX    C1Q 5723   3.670   4.574   3.055 -0.5737  0.1750 -0.5302
  333POX    C1R 5724   3.700   4.520   3.195 -0.2014 -0.2111 -0.7534
  333POX     CZ 5725   3.437   4.442   1.502 -0.1115 -0.6703  0.7473
  333POX     OZ 5726   3.504   4.560   1.548 -0.6552  0.0046 -0.1633
  333POX    C2A 5727   3.633   4.579   1.524 -0.6015  0.1237  0.2114
  333POX    O2A 5728   3.695   4.504   1.449 -0.6607  0.2091  0.0769
  333POX    C2B 5729   3.678   4.698   1.599 -0.0828  0.2548 -0.3004
  333POX    C2C 5730   3.788   4.652   1.696 -0.3917  0.2059  0.0283
  333POX    C2D 5731   3.850   4.759   1.786  0.5869  0.2825 -0.7253
  333POX    C2E 5732   3.944   4.689   1.884 -0.0437 -0.1775 -0.4388
  333POX    C2F 5733   3.966   4.783   2.004 -0.2418 -0.3613 -0.2598
  333POX    C2G 5734   4.084   4.737   2.089  0.6066  1.0914 -0.6345
  333POX    C2H 5735   4.089   4.843   2.200  0.5570  0.3500  0.0846
  333POX    C2I 5736   4.188   4.800   2.308  0.2287  0.0964  0.2838
  333POX    C2J 5737   4.169   4.874   2.441  0.2567  0.1758  0.2431
  333POX    C2K 5738   4.252   4.803   2.548  0.1680 -0.6210 -0.2036
  333POX    C2L 5739   4.240   4.867   2.687 -0.0500  0.0337 -0.5193
  333POX    C2M 5740   4.342   4.804   2.781 -0.0376  0.2806 -0.3673
  333POX    C2N 5741   4.355   4.876   2.915 -0.3140 -0.3388 -0.0030
  333POX    C2O 5742   4.470   4.808   2.989 -0.0301 -0.3354 -0.4370
  333POX    C2P 5743   4.412   4.691   3.069 -0.5841  0.2403  0.0088
  334CHL    CN1 5744   1.408   2.653   0.915 -0.5489  0.0790 -0.3258
  334CHL    CN2 5745   1.578   2.683   1.081  0.6451  0.9605  0.2138
  334CHL    CN3 5746   1.458   2.874   0.996 -0.0615 -0.5745  0.2386
  334CHL    NTM 5747   1.514   2.742   0.963 -0.1312 -0.5122 -0.1292
  334CHL     CB 5748   1.607   2.767   0.852 -0.0400  0.1711  0.0950
  335PJ2     CA 5749   1.759   2.776   0.865 -0.0178  0.0822 -0.0937
  335PJ2     OA 5750   1.823   2.867   0.955  0.2811 -0.4210  0.2075
  335PJ2      P 5751   1.978   2.892   0.919  0.2809 -0.3289  0.2701
  335PJ2     OB 5752   1.998   2.869   0.775 -0.4436  0.8089 -0.0202
  335PJ2     HB 5753   1.912   2.884   0.725  0.1886  0.4421 -1.2550
  335PJ2     OG 5754   2.041   3.013   0.975  0.0077 -0.0898  0.0612
  335PJ2     HG 5755   2.115   3.052   0.919 -0.0561  1.8011  1.2011
  335PJ2     OD 5756   2.039   2.760   0.990 -0.0248 -0.2890  0.6101
  336POX     CD 5757   2.074   2.763   1.129  0.3974  0.3269  0.4968
  336POX     CE 5758   1.978   2.679   1.214  0.3007  0.2983  0.3602
  336POX     OE 5759   1.980   2.730   1.348 -0.0857 -0.5125  0.6806
  336POX    C1A 5760   1.868   2.772   1.406 -0.0933  0.1608  0.1816
  336POX    O1A 5761   1.769   2.742   1.340  0.1437 -0.1275 -0.0483
  336POX    C1B 5762   1.872   2.803   1.550  0.1494  0.0705  0.1948
  336POX    C1C 5763   1.752   2.766   1.638  0.0069  0.0909  0.0080
  336POX    C1D 5764   1.755   2.810   1.784  0.2761  0.0484  0.0151
  336POX    C1E 5765   1.883   2.783   1.863  0.3428  0.2769 -0.0148
  336POX    C1F 5766   1.850   2.817   2.008  0.2146 -0.4149  0.1197
  336POX    C1G 5767   1.969   2.805   2.103 -0.0348  0.2029  0.5163
  336POX    C1H 5768   1.914   2.773   2.242 -0.4167 -0.0915  0.2973
  336POX    C1I 5769   2.015   2.703   2.333  0.0081  0.5041  0.2919
  336POX    C1J 5770   1.980   2.641   2.445 -0.3827 -0.2501 -0.2305
  336POX    C1K 5771   1.841   2.670   2.502 -0.1960  0.5200 -0.1487
  336POX    C1L 5772   1.858   2.723   2.645  0.1378  0.2161 -0.0750
  336POX    C1M 5773   1.719   2.738   2.706  0.2261  0.4583  0.0659
  336POX    C1N 5774   1.720   2.804   2.844 -0.0310  0.2717  0.1568
  336POX    C1O 5775   1.583   2.865   2.876  0.0022  0.6112 -0.3398
  336POX    C1P 5776   1.585   2.949   3.004  0.0275  0.0979 -0.0005
  336POX    C1Q 5777   1.457   3.028   3.030  0.0618 -0.0723  0.6988
  336POX    C1R 5778   1.442   3.059   3.179  0.8217  0.4226  0.6760
  336POX     CZ 5779   1.998   2.529   1.194  0.0380  0.2661  0.3401
  336POX     OZ 5780   1.913   2.453   1.282 -0.1265  0.6001  0.4720
  336POX    C2A 5781   1.792   2.411   1.247 -0.0541  0.5510  0.2781
  336POX    O2A 5782   1.743   2.432   1.136 -0.0026  0.6628  0.2772
  336POX    C2B 5783   1.712   2.343   1.351  0.4224 -0.1678  0.1804
  336POX    C2C 5784   1.655   2.447   1.447  0.4070  0.0046 -0.0155
  336POX    C2D 5785   1.584   2.378   1.564 -0.0086  0.5793  0.0776
  336POX    C2E 5786   1.540   2.464   1.682 -0.1608 -0.0043  0.4516
  336POX    C2F 5787   1.484   2.393   1.805 -0.1258 -0.5531  0.1508
  336POX    C2G 5788   1.469   2.496   1.917  0.2470 -0.1546 -0.1651
  336POX    C2H 5789   1.410   2.428   2.040  0.2991  0.0641 -0.0190
  336POX    C2I 5790   1.372   2.522   2.155 -0.2228 -0.0777 -0.0750
  336POX    C2J 5791   1.496   2.569   2.230 -0.3247  0.1435 -0.0473
  336POX    C2K 5792   1.469   2.644   2.361 -0.3138 -0.0585  0.0715
  336POX    C2L 5793   1.398   2.558   2.465  0.0478  0.0367  0.3962
  336POX    C2M 5794   1.372   2.646   2.587  0.2913  0.6001  0.0436
  336POX    C2N 5795   1.268   2.582   2.679  0.4713  0.0184 -0.1585
  336POX    C2O 5796   1.236   2.653   2.811 -0.2274  0.1183 -0.3783
[truncated: 2,275,031 more chars]
