# Supplementary material for: Arginine Residues Modulate the Membrane Interactions of pHLIP Peptides
Source: J Chem Inf Model. 2023 Jul 3;63(14):4433–46. doi: 10.1021/acs.jcim.3c00360 (PMC10369490; doi:10.1021/acs.jcim.3c00360)
Supplement: Supplementary file 2 — ci3c00360_si_002.zip [file ci3c00360_si_002.zip › Simulation_files/wt/wt_pH06.00_rep5.gro]

Generated by trjconv : GRowing Old MAkes el Chrono Sweat t=   0.00000
38767
    1ALA      N    1   1.300   0.305   0.648 -0.1502  0.0976  0.1629
    1ALA     H1    2   1.313   0.208   0.630  0.5984  0.1449  0.3698
    1ALA     H2    3   1.245   0.326   0.729  0.9737  1.9756  0.5015
    1ALA     H3    4   1.259   0.343   0.565  1.2758  1.0561 -0.1447
    1ALA     CA    5   1.433   0.366   0.662  0.0814 -0.2889 -0.3329
    1ALA     CB    6   1.416   0.497   0.739 -0.4237 -0.2556 -0.4985
    1ALA      C    7   1.514   0.278   0.758 -0.2289 -0.0746  0.1286
    1ALA      O    8   1.461   0.225   0.856 -0.4543 -0.0065  0.0454
    2CY1      N    9   1.641   0.316   0.750 -0.1619 -0.3694 -0.2621
    2CY1      H   10   1.665   0.404   0.711 -0.3799  1.0648  2.5976
    2CY1     CA   11   1.750   0.236   0.808 -0.0079  0.1015  0.1026
    2CY1     CB   12   1.747   0.253   0.960  0.3867  0.3762  0.0812
    2CY1     SG   13   1.868   0.176   1.073  0.4522  0.1794 -0.1244
    2CY1    HG1   14   1.794   0.067   1.092 -0.9472  1.4174  1.8049
    2CY1    HG2   15   1.969   0.166   0.987  1.4684  3.1381  0.5997
    2CY1    HG3   16   1.867   0.281   1.154  2.4793 -0.1178  0.3493
    2CY1      C   17   1.776   0.092   0.763  0.1877  0.1677  0.0050
    2CY1      O   18   1.682   0.026   0.719  0.2846  0.2757 -0.3677
    3GL4      N   19   1.900   0.044   0.771 -0.0628 -0.4450  0.3104
    3GL4      H   20   1.968   0.109   0.805 -0.8143  0.9062 -0.6755
    3GL4     CA   21   1.941  -0.092   0.734 -0.1774 -0.3785 -0.0728
    3GL4     CB   22   2.069  -0.075   0.652 -0.1577 -0.1567  0.0048
    3GL4     CG   23   2.123  -0.199   0.582  0.1705 -0.0650  0.0965
    3GL4     CD   24   2.228  -0.160   0.477 -0.2315  0.2700 -0.1832
    3GL4    OE1   25   2.341  -0.212   0.490 -0.1580  0.5020  0.1241
    3GL4   HE11   26   2.383  -0.192   0.402  1.6141  0.3080  0.8866
    3GL4   HE12   27   2.339  -0.262   0.577  1.1901 -1.6183 -0.9885
    3GL4    OE2   28   2.201  -0.080   0.385  0.3997  0.7356  0.0212
    3GL4   HE21   29   2.239  -0.117   0.300  0.4117  1.0108 -0.0926
    3GL4   HE22   30   2.159   0.004   0.418  0.7025  0.4692  1.1100
    3GL4      C   31   1.965  -0.183   0.855 -0.3854 -0.0174  0.2428
    3GL4      O   32   1.933  -0.302   0.856  0.1094 -0.1545 -0.0787
    4GLN      N   33   2.031  -0.131   0.958 -0.0145 -0.6296  0.3228
    4GLN      H   34   2.071  -0.040   0.945  0.9725 -1.2943 -1.7191
    4GLN     CA   35   2.055  -0.205   1.082 -0.1964 -0.1633  0.6406
    4GLN     CB   36   2.164  -0.136   1.163 -0.5208  0.8755  0.2175
    4GLN     CG   37   2.302  -0.126   1.096 -0.5595 -0.4855 -0.1126
    4GLN     CD   38   2.384  -0.249   1.059 -0.4092 -0.3308 -0.2871
    4GLN    OE1   39   2.370  -0.315   0.956  0.4760 -0.2932 -0.4417
    4GLN    NE2   40   2.466  -0.291   1.155 -0.9244 -0.3089  0.1651
    4GLN   HE21   41   2.452  -0.252   1.246 -0.6308 -1.2054  0.6094
    4GLN   HE22   42   2.525  -0.372   1.149 -1.3832 -0.6838  0.6346
    4GLN      C   43   1.937  -0.235   1.175 -0.4115  0.0833  0.4490
    4GLN      O   44   1.921  -0.354   1.201  0.1600 -0.0071  0.3849
    5ASN      N   45   1.836  -0.148   1.177 -0.0459  0.5173  0.3771
    5ASN      H   46   1.837  -0.061   1.129 -1.3151  0.6241  0.5008
    5ASN     CA   47   1.716  -0.171   1.259 -0.1238  0.2055  0.1820
    5ASN     CB   48   1.657  -0.038   1.307 -0.6963 -0.0655  0.2328
    5ASN     CG   49   1.744   0.050   1.397  0.0761 -0.1459 -0.4278
    5ASN    OD1   50   1.867   0.057   1.400  0.0748 -0.2432 -0.1730
    5ASN    ND2   51   1.670   0.107   1.491 -0.1375 -0.7834 -0.2056
    5ASN   HD21   52   1.738   0.152   1.548  0.1034  1.3066 -2.0118
    5ASN   HD22   53   1.573   0.104   1.514 -0.0376  1.8252  0.8287
    5ASN      C   54   1.615  -0.274   1.208 -0.2041  0.1911  0.3687
    5ASN      O   55   1.560  -0.352   1.285  0.0367 -0.6128 -0.2604
    6PRO      N   56   1.604  -0.287   1.076  0.1426 -0.0565  0.3643
    6PRO     CA   57   1.550  -0.413   1.022  0.0182  0.1890 -0.0824
    6PRO     CB   58   1.557  -0.401   0.869 -0.9528  0.3476 -0.1245
    6PRO     CG   59   1.547  -0.250   0.847  0.0008  0.3719 -0.4250
    6PRO     CD   60   1.602  -0.183   0.973  0.4347 -0.5279 -0.1234
    6PRO      C   61   1.608  -0.548   1.063 -0.4383  0.1469  0.4362
    6PRO      O   62   1.545  -0.612   1.147 -0.6125 -0.0934  0.1264
    7ILE      N   63   1.741  -0.547   1.055 -0.4890  0.6313 -0.5180
    7ILE      H   64   1.813  -0.490   1.015  9.4599 -6.3245  3.4314
    7ILE     CA   65   1.804  -0.675   1.089 -0.2255  0.8258 -0.2629
    7ILE     CB   66   1.940  -0.680   1.021 -0.1627 -0.1281 -0.0864
    7ILE    CG1   67   1.943  -0.639   0.873  0.1469 -0.4159 -0.1606
    7ILE    CG2   68   1.997  -0.821   1.038 -0.2985 -0.0915  0.6796
    7ILE     CD   69   2.084  -0.652   0.815 -0.0746 -0.1281 -0.7671
    7ILE      C   70   1.811  -0.698   1.240  0.1248 -0.0114 -0.4023
    7ILE      O   71   1.765  -0.800   1.293 -0.3272  0.4355  0.0784
    8TYR      N   72   1.849  -0.596   1.316 -0.7024 -0.0503  0.0741
    8TYR      H   73   1.893  -0.522   1.265 -0.5984 -1.7517 -2.4585
    8TYR     CA   74   1.869  -0.604   1.462 -0.4101 -0.1662  0.0274
    8TYR     CB   75   1.956  -0.491   1.518 -0.2797 -0.2071 -0.0892
    8TYR     CG   76   2.054  -0.556   1.617 -0.0064  0.2858 -0.0337
    8TYR    CD1   77   2.134  -0.660   1.572  0.1697  0.2051  0.4623
    8TYR    HD1   78   2.096  -0.713   1.485 -0.3990  0.7322  0.3796
    8TYR    CD2   79   2.072  -0.508   1.746  0.5917 -0.2807  0.0957
    8TYR    HD2   80   2.000  -0.446   1.800 -0.3531  0.3040 -1.7511
    8TYR    CE1   81   2.237  -0.713   1.649  0.2332 -0.1415  0.1409
    8TYR    HE1   82   2.286  -0.802   1.608  0.7859  0.4616 -0.5230
    8TYR    CE2   83   2.176  -0.562   1.821 -0.5169 -1.0554  1.1253
    8TYR    HE2   84   2.186  -0.523   1.922 -1.2970  2.0664  0.1248
    8TYR     CZ   85   2.263  -0.660   1.774 -0.0759 -0.2753  0.2649
    8TYR     OH   86   2.352  -0.717   1.860 -0.0855 -0.9333 -0.1614
    8TYR     HH   87   2.369  -0.646   1.928  1.0737 -0.1775 -1.2042
    8TYR      C   88   1.746  -0.640   1.545 -0.0218  0.2467  0.7961
    8TYR      O   89   1.754  -0.729   1.628 -0.7010 -0.1077  0.4946
    9TRP      N   90   1.628  -0.586   1.513 -0.0173 -0.0865  0.2047
    9TRP      H   91   1.618  -0.497   1.469  3.4211  1.1848  1.6568
    9TRP     CA   92   1.502  -0.623   1.578 -0.1560 -0.3598 -0.2169
    9TRP     CB   93   1.389  -0.522   1.555  0.6324  0.6448  0.2984
    9TRP     CG   94   1.422  -0.388   1.622  0.8103  0.6172  0.2686
    9TRP    CD1   95   1.420  -0.269   1.560  0.0043  0.2342 -0.4703
    9TRP    HD1   96   1.409  -0.260   1.452 -0.2706  0.6482 -0.4080
    9TRP    CD2   97   1.430  -0.366   1.759 -0.6404 -0.1140  0.4925
    9TRP    NE1   98   1.430  -0.173   1.651 -0.9303 -0.2950  0.2189
    9TRP    HE1   99   1.439  -0.078   1.620 -3.1112 -0.3382 -0.6847
    9TRP    CE2  100   1.445  -0.228   1.771  0.1689 -0.1677  0.1533
    9TRP    CE3  101   1.431  -0.445   1.872  0.6195 -0.5058  0.2177
    9TRP    HE3  102   1.429  -0.554   1.865  2.7253 -0.7702  2.3041
    9TRP    CZ2  103   1.459  -0.170   1.897 -0.5936  0.2645  0.0417
    9TRP    HZ2  104   1.521  -0.081   1.907  0.9003 -0.7653  0.1363
    9TRP    CZ3  105   1.436  -0.394   2.001  1.0201 -0.1183  0.0520
    9TRP    HZ3  106   1.441  -0.449   2.096 -0.5721 -0.6065 -0.1144
    9TRP    CH2  107   1.450  -0.256   2.006 -0.1490  0.0196 -0.1151
    9TRP    HH2  108   1.452  -0.205   2.102 -0.0711  0.4178 -0.3212
    9TRP      C  109   1.450  -0.764   1.550 -0.1260 -0.3479 -0.3376
    9TRP      O  110   1.411  -0.842   1.637 -0.3836  0.0207 -0.1233
   10ALA      N  111   1.484  -0.808   1.429 -0.1818 -0.0655 -0.4566
   10ALA      H  112   1.538  -0.757   1.362  1.6277 -0.2115  0.8145
   10ALA     CA  113   1.446  -0.945   1.391 -0.5986 -0.0755 -0.0072
   10ALA     CB  114   1.424  -0.973   1.242 -0.0942 -1.0421  0.0943
   10ALA      C  115   1.542  -1.055   1.437 -0.4041  0.5547  1.1257
   10ALA      O  116   1.492  -1.155   1.487 -0.7504 -0.2517 -0.7622
   11AR4      N  117   1.669  -1.024   1.461 -0.1918  0.3950  0.2198
   11AR4      H  118   1.705  -0.959   1.393  0.2159 -1.5219 -1.5068
   11AR4     CA  119   1.764  -1.103   1.540 -0.1178 -0.2962 -0.5356
   11AR4     CB  120   1.909  -1.061   1.511  0.0030 -0.7434 -0.5763
   11AR4     CG  121   1.932  -1.066   1.360  0.5713  0.1865 -0.5296
   11AR4     CD  122   2.081  -1.059   1.325  0.7629 -0.0633  0.2244
   11AR4     NE  123   2.137  -1.195   1.335 -0.7074 -0.6899  0.2037
   11AR4     HE  124   2.154  -1.241   1.423 -1.2889  1.7700  1.6993
   11AR4     CZ  125   2.193  -1.268   1.238 -0.8135 -0.5858  0.0624
   11AR4    NH1  126   2.188  -1.233   1.109  0.0070  0.2141  0.2372
   11AR4   HH11  127   2.243  -1.273   1.035 -2.9144 -2.0517 -0.9036
   11AR4   HH12  128   2.100  -1.198   1.078 -0.8223 -1.2529  0.8402
   11AR4    NH2  129   2.243  -1.387   1.274  0.1954  0.0013  0.6587
   11AR4   HH21  130   2.273  -1.443   1.197  0.5293  0.3324  0.5461
   11AR4   HH22  131   2.235  -1.424   1.367  2.0231 -2.3809 -0.0205
   11AR4      C  132   1.738  -1.088   1.691  0.4309  0.0596 -0.4701
   11AR4      O  133   1.768  -1.178   1.770 -0.3530  0.2447  0.0475
   12TYR      N  134   1.693  -0.971   1.733  0.1357 -0.1611 -0.1686
   12TYR      H  135   1.707  -0.885   1.683  2.6372  0.5451  1.5254
   12TYR     CA  136   1.657  -0.948   1.874  0.3133 -0.4872 -0.0692
   12TYR     CB  137   1.658  -0.801   1.916 -0.1175 -0.5298  0.1000
   12TYR     CG  138   1.777  -0.775   2.010  0.2407 -1.1714 -0.1669
   12TYR    CD1  139   1.910  -0.763   1.971  0.1060  0.5932 -0.1580
   12TYR    HD1  140   1.936  -0.814   1.879  2.4292  0.0736  0.7094
   12TYR    CD2  141   1.733  -0.752   2.140 -0.0232  0.0149 -0.4517
   12TYR    HD2  142   1.626  -0.753   2.160 -0.1936 -0.7559 -1.3167
   12TYR    CE1  143   2.008  -0.731   2.065  0.2459 -0.3127  0.0091
   12TYR    HE1  144   2.113  -0.756   2.051  0.1789 -0.3276 -0.4848
   12TYR    CE2  145   1.826  -0.712   2.235 -0.3700 -0.2846  0.0200
   12TYR    HE2  146   1.797  -0.651   2.320  0.0584  1.4095 -1.0095
   12TYR     CZ  147   1.958  -0.703   2.191 -0.5017 -0.0589 -0.3379
   12TYR     OH  148   2.036  -0.655   2.291 -0.1977  0.2145 -0.7038
   12TYR     HH  149   2.130  -0.630   2.270  0.7736  1.3275  3.8256
   12TYR      C  150   1.537  -1.031   1.921 -0.1257  0.0978 -0.1550
   12TYR      O  151   1.537  -1.092   2.027  0.6776  0.1850 -0.1013
   13ALA      N  152   1.431  -1.019   1.841 -0.1346 -0.7072 -0.2718
   13ALA      H  153   1.423  -0.938   1.782 -1.2313  2.0914  3.3221
   13ALA     CA  154   1.307  -1.096   1.857 -0.7958  0.4163  0.1802
   13ALA     CB  155   1.202  -1.072   1.748 -0.6399  0.3459  0.0139
   13ALA      C  156   1.341  -1.245   1.862 -0.7626  0.4293  0.3223
   13ALA      O  157   1.306  -1.324   1.950  0.1653 -0.7459 -0.3315
   14AS4      N  158   1.422  -1.285   1.765 -0.9224 -0.8064  0.6756
   14AS4      H  159   1.435  -1.215   1.694  1.3935 -4.8369 -3.4415
   14AS4     CA  160   1.494  -1.414   1.759  0.3292 -0.0962 -0.1647
   14AS4     CB  161   1.569  -1.423   1.626 -0.0155  0.1253 -0.3762
   14AS4     CG  162   1.537  -1.548   1.543 -0.3338 -0.4866  0.6547
   14AS4    OD1  163   1.454  -1.529   1.452  0.4358  0.6599  0.1646
   14AS4   HD11  164   1.446  -1.616   1.403 -0.8258  0.5239  0.5633
   14AS4   HD12  165   1.415  -1.441   1.479  0.9511  1.0934 -0.4803
   14AS4    OD2  166   1.572  -1.659   1.588 -0.0314 -0.4946  0.3942
   14AS4   HD21  167   1.536  -1.728   1.525  2.5109  0.8702 -2.8619
   14AS4   HD22  168   1.615  -1.651   1.678 -0.5678 -0.5101  0.6560
   14AS4      C  169   1.574  -1.455   1.882  0.1975 -0.8562 -0.3288
   14AS4      O  170   1.534  -1.558   1.937 -0.3748 -0.4491  0.0366
   15TRP      N  171   1.677  -1.378   1.915 -0.7015  0.2928 -0.1201
   15TRP      H  172   1.691  -1.300   1.854  3.8749  0.7425  1.1166
   15TRP     CA  173   1.753  -1.388   2.041 -0.0202  0.3979 -0.5186
   15TRP     CB  174   1.850  -1.270   2.054  0.8128 -0.2565 -0.7130
   15TRP     CG  175   1.974  -1.291   2.140 -0.0205 -0.2630  0.5103
   15TRP    CD1  176   2.047  -1.403   2.149 -0.2451 -0.4344  0.2307
   15TRP    HD1  177   2.068  -1.463   2.061 -1.7612  1.3979 -1.4807
   15TRP    CD2  178   2.012  -1.194   2.232  0.2277  0.5324 -0.4207
   15TRP    NE1  179   2.128  -1.374   2.251 -0.9433  0.5202  0.5317
   15TRP    HE1  180   2.209  -1.428   2.274  0.0108 -0.2995 -3.7328
   15TRP    CE2  181   2.113  -1.254   2.306 -0.0059  0.8283  0.1391
   15TRP    CE3  182   1.967  -1.064   2.250 -0.4445  0.2018  0.3219
   15TRP    HE3  183   1.872  -1.022   2.217 -1.1024 -1.8409 -0.5451
   15TRP    CZ2  184   2.164  -1.190   2.419  0.8540  0.0248  0.2185
   15TRP    HZ2  185   2.250  -1.225   2.476  0.3588 -2.3245 -0.3623
   15TRP    CZ3  186   2.026  -1.000   2.358 -0.7705  0.0662  0.5820
   15TRP    HZ3  187   2.010  -0.892   2.356 -0.3522  0.1497  1.2831
   15TRP    CH2  188   2.118  -1.061   2.443 -0.1635 -0.2367 -0.2830
   15TRP    HH2  189   2.151  -1.011   2.534 -2.2338  0.0891  0.3480
   15TRP      C  190   1.670  -1.414   2.167  0.7191  0.1819 -0.0693
   15TRP      O  191   1.703  -1.496   2.252 -1.0351 -0.3268  0.1644
   16LEU      N  192   1.573  -1.325   2.183 -0.6110 -1.1858 -0.2902
   16LEU      H  193   1.527  -1.251   2.135 -2.5586  2.6938  6.2167
   16LEU     CA  194   1.478  -1.335   2.295 -0.0641 -0.6985  0.2283
   16LEU     CB  195   1.417  -1.195   2.303  0.1446 -0.6184  0.4106
   16LEU     CG  196   1.506  -1.096   2.378 -0.0176 -0.0378 -0.1657
   16LEU    CD1  197   1.445  -0.957   2.399  0.0986 -0.1018  0.6236
   16LEU    CD2  198   1.565  -1.140   2.512 -0.0087  0.1173 -0.1177
   16LEU      C  199   1.367  -1.439   2.314 -0.4056 -0.3744  0.0056
   16LEU      O  200   1.307  -1.454   2.420  0.5752  0.3348  0.6792
   17PHE      N  201   1.321  -1.486   2.198 -0.3121  0.7993 -0.5268
   17PHE      H  202   1.363  -1.461   2.111  2.1570 -3.1874 -0.7685
   17PHE     CA  203   1.213  -1.583   2.175 -0.2440  0.4208  0.6803
   17PHE     CB  204   1.205  -1.636   2.032  0.0381  0.3059  0.7079
   17PHE     CG  205   1.068  -1.680   1.981  0.1278  0.4304  0.3555
   17PHE    CD1  206   1.034  -1.815   1.992 -0.3116  0.5192  0.1070
   17PHE    HD1  207   1.106  -1.874   2.049 -1.1911  0.3714  1.1082
   17PHE    CD2  208   0.989  -1.593   1.907  0.0184  0.1427  0.1315
   17PHE    HD2  209   1.033  -1.497   1.881  0.8928 -0.2194  0.2398
   17PHE    CE1  210   0.932  -1.864   1.913  0.3919 -0.6450 -0.1011
   17PHE    HE1  211   0.915  -1.972   1.911 -1.7448 -0.5877  4.0503
   17PHE    CE2  212   0.873  -1.635   1.843  0.0972 -0.1889  0.2009
   17PHE    HE2  213   0.800  -1.555   1.824  1.7425  1.7425  1.5934
   17PHE     CZ  214   0.853  -1.772   1.844  0.3117 -0.2192  0.5520
   17PHE     HZ  215   0.754  -1.812   1.820  0.3284  0.4048 -0.6381
   17PHE      C  216   1.218  -1.693   2.281  0.5549 -0.2012  0.0043
   17PHE      O  217   1.327  -1.736   2.319  0.0335 -1.2594  0.3430
   18THR      N  218   1.105  -1.710   2.350  0.4661 -0.5089 -0.2165
   18THR      H  219   1.023  -1.657   2.329  1.6135  0.9665 -1.2506
   18THR     CA  220   1.076  -1.817   2.447 -0.0183 -0.2722 -0.0995
   18THR     CB  221   1.030  -1.952   2.392 -0.2372 -0.3666  0.3132
   18THR    OG1  222   1.139  -1.998   2.313 -0.2656 -0.1302  0.1330
   18THR    HG1  223   1.127  -2.088   2.270  2.9973  0.0556 -1.5387
   18THR    CG2  224   0.915  -1.918   2.296  0.1629 -0.0163 -0.0494
   18THR      C  225   1.173  -1.839   2.563  0.2966  0.7606 -0.1567
   18THR      O  226   1.142  -1.827   2.682  0.0440 -0.2795 -0.1071
   19THR      N  227   1.282  -1.909   2.536  0.0583  0.2121  0.2977
   19THR      H  228   1.306  -1.932   2.442  2.8418 -1.1292  1.2172
   19THR     CA  229   1.386  -1.955   2.630  0.2969 -0.1709 -0.1491
   19THR     CB  230   1.481  -2.060   2.572  0.3536 -0.4396  0.4245
   19THR    OG1  231   1.505  -2.028   2.435 -0.2021  0.2736  0.4847
   19THR    HG1  232   1.493  -2.113   2.383 -2.6691 -0.7690  2.5720
   19THR    CG2  233   1.410  -2.196   2.582  0.0574 -0.3092  0.1313
   19THR      C  234   1.462  -1.859   2.721 -0.1895  0.1917 -0.1193
   19THR      O  235   1.494  -1.902   2.831 -0.3496 -0.5530 -0.3624
   20PRO      N  236   1.475  -1.733   2.680 -0.8078  0.2496 -0.1461
   20PRO     CA  237   1.509  -1.626   2.775 -0.2453 -0.0697  0.0209
   20PRO     CB  238   1.544  -1.501   2.693 -0.0865 -0.2382 -0.1695
   20PRO     CG  239   1.614  -1.567   2.574 -0.1726 -0.3678 -0.1488
   20PRO     CD  240   1.534  -1.695   2.550 -0.1366 -0.4103 -0.0434
   20PRO      C  241   1.402  -1.586   2.877 -0.3537 -0.4986  0.0757
   20PRO      O  242   1.424  -1.604   2.997 -0.2020 -0.1350  0.1035
   21LEU      N  243   1.282  -1.558   2.828 -0.1344 -0.4020 -0.4111
   21LEU      H  244   1.278  -1.525   2.733  0.0233  1.7813  0.2861
   21LEU     CA  245   1.158  -1.522   2.899  0.1267 -0.2918 -0.0067
   21LEU     CB  246   1.048  -1.528   2.793  0.1459 -0.4902 -0.0164
   21LEU     CG  247   1.032  -1.391   2.726 -0.0629 -0.4388  0.1367
   21LEU    CD1  248   0.921  -1.408   2.623 -0.0844  0.4627  0.0013
   21LEU    CD2  249   0.979  -1.285   2.822  0.0748  0.2606 -0.5465
   21LEU      C  250   1.123  -1.626   3.005 -0.4523 -0.2433 -0.1458
   21LEU      O  251   1.104  -1.588   3.121 -0.8821 -0.2909 -0.2004
   22LEU      N  252   1.142  -1.755   2.981  0.1170 -0.1602 -0.1565
   22LEU      H  253   1.152  -1.788   2.887 -1.0683 -1.0088 -0.0008
   22LEU     CA  254   1.126  -1.860   3.082 -0.2545  0.1727  0.1290
   22LEU     CB  255   1.160  -1.996   3.021 -0.0539  0.3805 -0.2213
   22LEU     CG  256   1.041  -2.045   2.937  0.4199 -0.2778 -0.5139
   22LEU    CD1  257   1.088  -2.160   2.848  0.3357 -0.6880 -0.0317
   22LEU    CD2  258   0.935  -2.108   3.028  0.0314  0.8972 -0.1288
   22LEU      C  259   1.218  -1.830   3.201  0.0552  0.6097 -0.2179
   22LEU      O  260   1.171  -1.826   3.315 -0.0055 -0.0155 -0.2154
   23LEU      N  261   1.348  -1.805   3.185  0.2224 -0.3058 -0.3589
   23LEU      H  262   1.392  -1.802   3.095 -0.7766 -0.5417 -0.8707
   23LEU     CA  263   1.438  -1.785   3.299 -0.2145  0.4078 -0.1343
   23LEU     CB  264   1.585  -1.763   3.263  0.0939 -0.2971  0.6698
   23LEU     CG  265   1.646  -1.883   3.190 -0.1127  0.0796 -0.1348
   23LEU    CD1  266   1.751  -1.846   3.085 -0.6802 -0.1101 -0.7777
   23LEU    CD2  267   1.697  -1.980   3.297 -0.4269  0.2167  0.1418
   23LEU      C  268   1.410  -1.662   3.385  0.1140  0.0169  0.5357
   23LEU      O  269   1.401  -1.680   3.507  0.9817 -0.4613  0.5369
   24LEU      N  270   1.363  -1.558   3.317 -0.0307 -0.0844  0.4815
   24LEU      H  271   1.359  -1.553   3.217  0.1583 -0.8329  0.4319
   24LEU     CA  272   1.310  -1.435   3.376 -0.2750  0.1622 -0.2353
   24LEU     CB  273   1.283  -1.326   3.272 -0.0795  1.0081  0.5805
   24LEU     CG  274   1.405  -1.294   3.184 -0.4194 -0.0001 -0.2797
   24LEU    CD1  275   1.351  -1.209   3.068 -0.0366 -0.2873 -0.6690
   24LEU    CD2  276   1.523  -1.236   3.262 -0.4175  0.6632 -0.7644
   24LEU      C  277   1.183  -1.459   3.458  0.3652 -0.6851  0.5256
   24LEU      O  278   1.186  -1.438   3.580  0.6255  0.2037  0.3722
   25AS1      N  279   1.087  -1.532   3.402 -0.3930  0.5877  0.1187
   25AS1      H  280   1.108  -1.564   3.310  0.2880 -0.8413  0.7277
   25AS1     CA  281   0.956  -1.566   3.459 -0.2082  0.0469  0.2263
   25AS1     CB  282   0.875  -1.642   3.354  0.1234 -0.1927  0.1419
   25AS1     CG  283   0.727  -1.644   3.394  0.1274 -0.2564  0.1530
   25AS1    OD1  284   0.696  -1.678   3.509 -0.2906  0.5082  0.2698
   25AS1   HD11  285   0.604  -1.651   3.537 -1.0223  1.4230 -2.6497
   25AS1   HD12  286   0.786  -1.701   3.546 -0.2921 -1.1558 -0.6955
   25AS1    OD2  287   0.632  -1.637   3.298  0.3481  0.0700 -0.0462
   25AS1   HD21  288   0.545  -1.621   3.346 -0.8154 -0.3676 -1.8965
   25AS1   HD22  289   0.659  -1.656   3.204  1.8057 -0.3534  0.4302
   25AS1      C  290   0.975  -1.650   3.585  0.1658 -0.0888  0.0816
   25AS1      O  291   0.964  -1.605   3.699  0.6905 -0.0629  0.1274
   26LEU      N  292   1.055  -1.755   3.568  0.2594 -0.0360  0.1943
   26LEU      H  293   1.091  -1.774   3.477 -2.8880  0.8406 -1.3646
   26LEU     CA  294   1.080  -1.851   3.676 -0.4121  0.3995  0.7439
   26LEU     CB  295   1.117  -1.993   3.632 -0.1760  0.5496  0.4561
   26LEU     CG  296   1.006  -2.089   3.590  0.0605  0.3539  0.2775
   26LEU    CD1  297   0.910  -2.122   3.705 -0.7250 -0.3850 -0.5740
   26LEU    CD2  298   0.921  -2.035   3.475  0.0018 -0.0857  0.1094
   26LEU      C  299   1.183  -1.799   3.776  0.1777  0.5278  0.0751
   26LEU      O  300   1.180  -1.841   3.892  0.3835  0.1443 -0.0572
   27ALA      N  301   1.274  -1.704   3.751  0.6939  0.0441  0.0965
   27ALA      H  302   1.304  -1.694   3.656 -1.4560 -0.5538 -0.7120
   27ALA     CA  303   1.348  -1.617   3.843  0.4164 -0.2505  0.6051
   27ALA     CB  304   1.445  -1.524   3.770 -0.0706 -0.3044 -0.1322
   27ALA      C  305   1.251  -1.539   3.931 -0.0065  0.6459 -0.6164
   27ALA      O  306   1.253  -1.556   4.053 -0.0168  0.6751 -0.6121
   28LEU      N  307   1.148  -1.472   3.879 -0.2970  0.3516 -0.4255
   28LEU      H  308   1.130  -1.470   3.781 -2.8170 -2.0420 -0.1562
   28LEU     CA  309   1.061  -1.384   3.957  0.2677  0.2438  0.3357
   28LEU     CB  310   0.997  -1.273   3.873  0.1975 -0.7359 -0.9318
   28LEU     CG  311   1.097  -1.161   3.843  0.1109 -0.2794  0.4022
   28LEU    CD1  312   1.013  -1.049   3.783 -0.0005 -0.5989 -0.0492
   28LEU    CD2  313   1.171  -1.106   3.966 -0.0743  0.2735  0.2681
   28LEU      C  314   0.963  -1.462   4.045  0.1689 -0.2505 -0.2108
   28LEU      O  315   0.932  -1.432   4.160  0.1243 -0.0550 -0.2746
   29LEU      N  316   0.917  -1.572   3.986  0.1673  0.0986 -0.8695
   29LEU      H  317   0.931  -1.583   3.888  0.4881  1.1218 -0.9468
   29LEU     CA  318   0.837  -1.671   4.061  0.6373 -0.1061 -0.6370
   29LEU     CB  319   0.797  -1.790   3.974  0.0998 -0.4745  0.1063
   29LEU     CG  320   0.685  -1.765   3.873  0.1454 -0.0196  0.1670
   29LEU    CD1  321   0.655  -1.892   3.793 -0.2937 -0.0968  0.4525
   29LEU    CD2  322   0.553  -1.715   3.931  0.0901 -0.1973  0.1942
   29LEU      C  323   0.910  -1.720   4.187  0.0201  0.4653 -0.0497
   29LEU      O  324   0.844  -1.736   4.289  0.2250  0.2827  0.0528
   30VAL      N  325   1.035  -1.763   4.181  0.0926  0.6623  0.0537
   30VAL      H  326   1.085  -1.756   4.094  0.1429 -0.2914 -0.0066
   30VAL     CA  327   1.120  -1.799   4.295  0.2119  0.1586 -0.1897
   30VAL     CB  328   1.249  -1.857   4.236  0.2228 -0.0255  0.0139
   30VAL    CG1  329   1.365  -1.861   4.336 -0.1681 -0.1013  0.4673
   30VAL    CG2  330   1.213  -1.997   4.187 -0.1165 -0.2274  0.8237
   30VAL      C  331   1.137  -1.684   4.396  0.1747 -0.3056  0.3502
   30VAL      O  332   1.147  -1.710   4.515  0.5354 -0.3307  0.3130
   31AS0      N  333   1.163  -1.563   4.349  0.3232 -0.3268  0.3797
   31AS0      H  334   1.193  -1.557   4.254  0.1226 -0.8170  0.2882
   31AS0     CA  335   1.166  -1.442   4.433 -0.5171 -0.0257 -0.0185
   31AS0     CB  336   1.243  -1.325   4.372 -0.1383 -0.2774 -0.0199
   31AS0     CG  337   1.395  -1.345   4.374 -0.1061 -0.0345 -0.0371
   31AS0    OD1  338   1.459  -1.375   4.258  0.2458  0.1749  0.1022
   31AS0   HD11  339   1.556  -1.369   4.281  0.0879 -0.0055  0.8415
   31AS0   HD12  340   1.400  -1.401   4.182  0.0404 -0.0975  0.3534
   31AS0    OD2  341   1.448  -1.350   4.485 -0.3861  0.1744  0.1077
   31AS0   HD21  342   1.548  -1.352   4.477 -0.3127 -1.3689  1.0077
   31AS0   HD22  343   1.375  -1.348   4.554 -1.0052 -1.3501 -0.4443
   31AS0      C  344   1.043  -1.392   4.510 -0.2064  1.2970 -0.3670
   31AS0      O  345   1.052  -1.344   4.623 -0.2880  0.2472  0.0920
   32ALA      N  346   0.928  -1.442   4.467  0.3525 -0.5587  0.2016
   32ALA      H  347   0.941  -1.481   4.376  3.8376  0.0008  0.3293
   32ALA     CA  348   0.793  -1.416   4.520  0.3585 -0.1427  0.0142
   32ALA     CB  349   0.684  -1.472   4.428  0.4539 -0.3251  0.0128
   32ALA      C  350   0.769  -1.465   4.662  0.1571  0.0411  0.0454
   32ALA      O  351   0.832  -1.560   4.710  0.4864  0.2729  0.0735
   33AS4      N  352   0.691  -1.391   4.741  0.0767 -0.1159  0.1129
   33AS4      H  353   0.647  -1.311   4.699  2.0154  0.5297 -0.8073
   33AS4     CA  354   0.655  -1.413   4.881 -0.4608 -0.0720 -0.0141
   33AS4     CB  355   0.580  -1.292   4.937  0.0954  0.2704 -0.0042
   33AS4     CG  356   0.561  -1.299   5.088 -0.2264  0.3857 -0.0393
   33AS4    OD1  357   0.448  -1.249   5.112 -0.2696  0.3073 -0.0804
   33AS4   HD11  358   0.422  -1.265   5.207 -2.7381 -0.4650 -0.8282
   33AS4   HD12  359   0.417  -1.206   5.027  0.0034 -0.3899 -0.5444
   33AS4    OD2  360   0.648  -1.340   5.168 -0.1928  0.6828  0.0788
   33AS4   HD21  361   0.609  -1.356   5.259  1.2772 -0.5739  0.5419
   33AS4   HD22  362   0.727  -1.372   5.116  0.8434 -1.3441  2.6819
   33AS4      C  363   0.575  -1.540   4.914  0.2369 -0.5574 -0.1732
   33AS4      O  364   0.506  -1.588   4.824 -0.3675  0.0382 -0.0331
   34GL4      N  365   0.609  -1.597   5.029 -0.2425 -0.0272  0.2304
   34GL4      H  366   0.670  -1.532   5.074  1.9893 -2.0326  0.2583
   34GL4     CA  367   0.560  -1.727   5.077 -0.2601  0.0948  0.5486
   34GL4     CB  368   0.668  -1.803   5.153  0.4804 -0.0766 -0.6485
   34GL4     CG  369   0.795  -1.847   5.080  0.4835 -0.0027 -0.6878
   34GL4     CD  370   0.875  -1.948   5.162  0.0518 -0.1601 -0.4594
   34GL4    OE1  371   0.878  -1.947   5.287  0.5196  0.1796 -0.4674
   34GL4   HE11  372   0.970  -1.969   5.321  0.5075 -0.0931 -0.6070
   34GL4   HE12  373   0.783  -1.942   5.319  0.6442  0.2040 -0.0956
   34GL4    OE2  374   0.929  -2.038   5.095  0.3976 -0.2555 -0.0598
   34GL4   HE21  375   0.984  -2.105   5.144 -0.0428  0.4678  1.4780
   34GL4   HE22  376   0.913  -2.010   5.000 -0.9793  2.5123  0.8860
   34GL4      C  377   0.430  -1.719   5.158 -0.8202  0.1032 -0.3356
   34GL4      O  378   0.381  -1.612   5.193 -0.9041 -0.1781  0.4302
   35GLY      N  379   0.373  -1.834   5.193  0.1675 -0.1621  0.4438
   35GLY      H  380   0.405  -1.919   5.151  2.0744  0.1761  1.1018
   35GLY     CA  381   0.257  -1.847   5.282 -0.3120 -0.2423 -0.1869
   35GLY      C  382   0.129  -1.782   5.228 -0.4342 -0.3857 -0.0711
   35GLY      O  383   0.087  -1.797   5.114  0.1259  0.6656 -0.4309
   36THR      N  384   0.048  -1.758   5.331  0.2402  0.1929  0.3347
   36THR      H  385   0.070  -1.776   5.427 -1.6921  0.2168  0.8146
   36THR     CA  386  -0.089  -1.706   5.328  0.1507 -0.0563  0.0415
   36THR     CB  387  -0.172  -1.760   5.444 -0.0926  0.0583 -0.0770
   36THR    OG1  388  -0.114  -1.715   5.567 -0.0400 -0.2159 -0.0003
   36THR    HG1  389  -0.134  -1.617   5.565  0.4541 -0.1166 -0.4628
   36THR    CG2  390  -0.192  -1.912   5.445 -0.4580  0.1029 -0.3370
   36THR      C  391  -0.092  -1.554   5.309  0.9024 -0.0454  0.0115
   36THR     O1  392  -0.101  -1.503   5.196 -0.4504 -0.0565  0.1024
   36THR   HO11  393  -0.082  -1.405   5.197 -0.1714 -0.0783 -1.0740
   36THR   HO12  394  -0.142  -1.576   5.142  0.0964 -1.8246  1.9636
   36THR     O2  395  -0.077  -1.485   5.412 -0.1496  0.1425  0.0508
   36THR   HO21  396  -0.090  -1.387   5.392  0.7942  0.1375 -0.6583
   36THR   HO22  397  -0.043  -1.552   5.477 -1.9981 -0.3098  0.5967
   37CHL    CN1  398   1.544   4.799   1.249  0.5100 -0.2375 -0.5821
   37CHL    CN2  399   1.566   4.944   1.443 -0.4209  0.1474  0.0553
   37CHL    CN3  400   1.463   5.021   1.242 -0.1458 -0.0333  0.0312
   37CHL    NTM  401   1.569   4.936   1.297 -0.3809 -0.2978  0.0797
   37CHL     CB  402   1.689   4.978   1.223 -0.5602 -0.0118 -0.0513
   38PJ2     CA  403   1.779   5.098   1.250  0.2358 -0.6595  0.2250
   38PJ2     OA  404   1.708   5.221   1.232  0.8466 -0.4028 -0.4955
   38PJ2      P  405   1.782   5.337   1.315 -0.2768  0.1654 -0.2654
   38PJ2     OB  406   1.928   5.330   1.287 -0.2354  0.0746 -0.0232
   38PJ2     HB  407   1.949   5.243   1.243 -1.7923 -0.9839  1.2241
   38PJ2     OG  408   1.710   5.456   1.264 -0.2151  0.3770  0.1380
   38PJ2     HG  409   1.729   5.544   1.307  1.0524  0.3128 -0.2289
   38PJ2     OD  410   1.748   5.283   1.462  0.7391  0.0197 -0.0754
   39POX     CD  411   1.719   5.384   1.560 -0.4650 -0.0555 -0.3371
   39POX     CE  412   1.736   5.333   1.704  0.0991 -0.1168 -0.4212
   39POX     OE  413   1.690   5.426   1.802 -0.0357 -0.0246 -0.5707
   39POX    C1A  414   1.567   5.421   1.852  0.2910 -0.3914  0.2167
   39POX    O1A  415   1.480   5.364   1.787 -0.0854  0.2911  0.1081
   39POX    C1B  416   1.549   5.510   1.968  0.9016  0.2237 -0.1497
   39POX    C1C  417   1.550   5.442   2.105  0.3522  0.2448 -0.1317
   39POX    C1D  418   1.509   5.544   2.212 -0.4294  0.0058 -0.1970
   39POX    C1E  419   1.558   5.495   2.349  0.0804  0.4041 -0.2334
   39POX    C1F  420   1.709   5.470   2.354 -0.0155 -0.1500 -0.0912
   39POX    C1G  421   1.748   5.390   2.478 -0.3704  0.0864  0.1753
   39POX    C1H  422   1.705   5.456   2.609 -0.0633  0.4944  0.0697
   39POX    C1I  423   1.760   5.379   2.729 -0.3033  0.3597  0.0922
   39POX    C1J  424   1.681   5.335   2.827  0.2253  0.0157  0.3694
   39POX    C1K  425   1.528   5.342   2.832  0.2181 -0.0855  0.2869
   39POX    C1L  426   1.485   5.453   2.927  0.0208 -0.0282  0.1317
   39POX    C1M  427   1.358   5.528   2.887  0.0472 -0.2851 -0.4422
   39POX    C1N  428   1.229   5.453   2.923  0.0943 -0.1836 -0.0501
   39POX    C1O  429   1.213   5.437   3.074 -0.0935 -0.0366 -0.0547
   39POX    C1P  430   1.085   5.359   3.105  0.4695 -0.8170  0.3454
   39POX    C1Q  431   1.056   5.363   3.255  0.4281 -0.0557  0.3234
   39POX    C1R  432   0.974   5.237   3.283 -0.2914  0.3143 -0.0927
   39POX     CZ  433   1.881   5.290   1.728  0.0655  0.0349  0.0535
   39POX     OZ  434   1.894   5.204   1.841 -0.5268 -0.0345  0.0717
   39POX    C2A  435   2.003   5.220   1.915 -0.1437  0.2099 -0.5378
   39POX    O2A  436   2.061   5.328   1.927  0.2773 -0.1390  0.7966
   39POX    C2B  437   2.031   5.111   2.012 -0.1015  0.1489 -0.6182
   39POX    C2C  438   2.178   5.072   2.030 -0.2490 -0.0771  0.1379
   39POX    C2D  439   2.195   4.965   2.138  0.3204 -0.3693 -0.2370
   39POX    C2E  440   2.163   5.025   2.275 -0.4239  0.2406 -0.6679
   39POX    C2F  441   2.051   4.938   2.333  0.4146 -0.2240  0.3019
   39POX    C2G  442   2.017   4.976   2.477  0.1529  0.2865  0.1093
   39POX    C2H  443   1.884   4.915   2.520  0.3549 -0.3211 -0.1128
   39POX    C2I  444   1.853   4.990   2.650 -0.2557 -0.3727 -0.2245
   39POX    C2J  445   1.935   4.950   2.773  0.0184  0.5253 -0.1084
   39POX    C2K  446   1.882   5.001   2.908  0.0476 -0.1429  0.1618
   39POX    C2L  447   1.747   4.946   2.951 -0.1767  0.2331 -0.0553
   39POX    C2M  448   1.732   4.986   3.098  0.0180 -0.1112  0.0605
   39POX    C2N  449   1.603   4.924   3.153  0.2040 -0.2081  0.3870
   39POX    C2O  450   1.555   5.000   3.277 -0.0022 -0.3873  0.4175
   39POX    C2P  451   1.404   4.989   3.298 -0.0346 -0.1639  0.3001
   40CHL    CN1  452   7.372   1.181   1.440  0.3482  0.2854 -0.7361
   40CHL    CN2  453   7.317   1.395   1.378 -0.3347 -0.4306 -0.2765
   40CHL    CN3  454   7.149   1.245   1.491 -0.5575  0.1184  0.0658
   40CHL    NTM  455   7.258   1.261   1.393 -0.4469 -0.3374  0.1105
   40CHL     CB  456   7.208   1.221   1.261  0.2471  0.1998 -0.3237
   41PJ2     CA  457   7.152   1.080   1.240  0.1573  0.2246 -0.2499
   41PJ2     OA  458   7.249   0.977   1.263 -0.1047 -0.0435 -0.3450
   41PJ2      P  459   7.195   0.825   1.255 -0.2218  0.0144 -0.6360
   41PJ2     OB  460   7.088   0.826   1.153 -0.4525  0.0052 -0.3937
   41PJ2     HB  461   7.031   0.907   1.170  2.7276  2.2793  0.4301
   41PJ2     OG  462   7.310   0.734   1.234 -0.3814 -0.3362 -0.0074
   41PJ2     HG  463   7.395   0.777   1.266  0.7401 -1.2041 -1.6607
   41PJ2     OD  464   7.130   0.797   1.399  0.2576  0.2511 -0.3709
   42POX     CD  465   7.221   0.782   1.508 -0.1568  0.6479  0.0322
   42POX     CE  466   7.148   0.801   1.642 -0.1488  0.1388  0.1103
   42POX     OE  467   7.220   0.836   1.760  0.1812 -0.5651  0.1200
   42POX    C1A  468   7.270   0.958   1.775 -0.2437 -0.3993  0.1886
   42POX    O1A  469   7.256   1.037   1.682  0.1820 -0.3818  0.1375
   42POX    C1B  470   7.318   0.997   1.910  0.0782  0.1541 -0.0837
   42POX    C1C  471   7.290   1.143   1.949 -0.1696  0.0895 -0.0174
   42POX    C1D  472   7.349   1.179   2.086  0.1371 -0.5246  0.0170
   42POX    C1E  473   7.494   1.136   2.110  0.1056 -0.4612  0.3237
   42POX    C1F  474   7.548   1.210   2.232  0.1151 -0.2615  0.1993
   42POX    C1G  475   7.676   1.138   2.275  0.1668 -0.2074  0.1375
   42POX    C1H  476   7.749   1.241   2.361 -0.0540  0.1287 -0.0787
   42POX    C1I  477   7.843   1.195   2.473  0.2528  0.6471 -0.1177
   42POX    C1J  478   7.861   1.259   2.587  0.4875  0.2749  0.0544
   42POX    C1K  479   7.804   1.399   2.610  0.2951  0.2575 -0.3235
   42POX    C1L  480   7.894   1.501   2.679  0.0205 -0.0861  0.5612
   42POX    C1M  481   7.798   1.614   2.715 -0.2292 -0.0615 -0.1588
   42POX    C1N  482   7.873   1.687   2.827  0.0588  0.3480 -0.6119
   42POX    C1O  483   7.784   1.797   2.886  0.2015  0.2049 -0.1202
   42POX    C1P  484   7.689   1.733   2.987  0.0815  0.0305 -0.3432
   42POX    C1Q  485   7.613   1.842   3.062  0.2856  0.1918 -0.3720
   42POX    C1R  486   7.512   1.771   3.152  0.6642 -0.0877 -0.1652
   42POX     CZ  487   7.067   0.674   1.666  0.5692 -0.3389  0.0509
   42POX     OZ  488   6.942   0.699   1.733  0.6786 -0.1775  0.1963
   42POX    C2A  489   6.865   0.595   1.762 -0.1454  0.4227  0.1671
   42POX    O2A  490   6.898   0.486   1.717  0.3146  0.4877  0.3425
   42POX    C2B  491   6.742   0.626   1.840 -0.1257  0.2083  0.2851
   42POX    C2C  492   6.780   0.647   1.986  0.7713  0.5427  0.0133
   42POX    C2D  493   6.663   0.655   2.085  0.3994  0.5091 -0.4230
   42POX    C2E  494   6.715   0.656   2.229  0.5928  1.0420 -0.4955
   42POX    C2F  495   6.616   0.735   2.316  0.3049  0.4184 -0.2526
   42POX    C2G  496   6.674   0.771   2.452  0.1579  0.0644 -0.0955
   42POX    C2H  497   6.564   0.809   2.552 -0.0932 -0.1508 -0.2895
   42POX    C2I  498   6.598   0.758   2.692 -0.2397 -0.3569 -0.3266
   42POX    C2J  499   6.482   0.782   2.788  0.5206  0.1311  0.4886
   42POX    C2K  500   6.501   0.708   2.921  0.0168 -0.3185  0.3121
   42POX    C2L  501   6.424   0.780   3.032  0.0978 -0.6704  0.5951
   42POX    C2M  502   6.274   0.798   3.012  0.1920 -0.1868  0.3350
   42POX    C2N  503   6.228   0.893   3.123 -0.0754 -0.0960  0.1486
   42POX    C2O  504   6.189   0.813   3.247 -0.6335 -0.0638 -0.0037
   42POX    C2P  505   6.141   0.893   3.369  0.0568 -0.2067  0.3655
   43CHL    CN1  506   3.397   0.369   0.991  0.1084  0.5248  0.5040
   43CHL    CN2  507   3.504   0.241   0.826  0.1383  0.1437 -0.0222
   43CHL    CN3  508   3.590   0.453   0.890  0.3080 -0.7054  0.7002
   43CHL    NTM  509   3.529   0.329   0.941 -0.1773 -0.5253  0.5662
   43CHL     CB  510   3.617   0.281   1.048  0.5055 -0.3068  0.1123
   44PJ2     CA  511   3.585   0.145   1.110 -0.0803 -0.2573 -0.0783
   44PJ2     OA  512   3.445   0.120   1.132 -0.0598  0.2538  0.6902
   44PJ2      P  513   3.439  -0.039   1.160  0.0269  0.1511  0.1327
   44PJ2     OB  514   3.303  -0.092   1.180  0.0950  0.0561  0.3488
   44PJ2     HB  515   3.296  -0.174   1.123 -1.0852  1.0023 -0.9504
   44PJ2     OG  516   3.515  -0.091   1.043 -0.0193 -0.0851  0.2078
   44PJ2     HG  517   3.534  -0.020   0.975  2.2648 -1.6975 -0.9516
   44PJ2     OD  518   3.532  -0.072   1.287  0.0103  0.0854  0.1280
   45POX     CD  519   3.491  -0.019   1.414  0.0865 -0.0200  0.1971
   45POX     CE  520   3.548  -0.081   1.541  0.3024  0.2583  0.2381
   45POX     OE  521   3.460  -0.059   1.652 -0.0540  0.1084 -0.0163
   45POX    C1A  522   3.436  -0.162   1.732  0.1669  0.2640  0.2489
   45POX    O1A  523   3.421  -0.273   1.681  0.0383  0.6395 -0.5482
   45POX    C1B  524   3.382  -0.124   1.865  0.3183  0.2394  0.3173
   45POX    C1C  525   3.298   0.003   1.867  0.1703  0.1518 -0.1750
   45POX    C1D  526   3.257   0.034   2.011 -0.3583  0.5061 -0.3942
   45POX    C1E  527   3.203   0.177   2.012 -0.1431  0.5884 -0.3294
   45POX    C1F  528   3.188   0.234   2.153 -0.2824  0.1964 -0.1837
   45POX    C1G  529   3.081   0.172   2.244  0.6126 -0.6005  0.3467
   45POX    C1H  530   3.074   0.220   2.389 -0.7495  0.4938 -0.0661
   45POX    C1I  531   2.996   0.116   2.468 -0.1247  0.0904  0.0223
   45POX    C1J  532   3.028   0.087   2.594 -0.0532 -0.2887 -0.0808
   45POX    C1K  533   3.143   0.151   2.673 -0.3264 -0.0862  0.1530
   45POX    C1L  534   3.099   0.135   2.819 -0.1702  0.1910  0.2308
   45POX    C1M  535   3.212   0.185   2.910 -0.0566 -0.6775  0.5699
   45POX    C1N  536   3.168   0.202   3.056  0.2085  0.4088  0.5306
   45POX    C1O  537   3.139   0.067   3.122  0.4225 -0.1135 -0.4229
   45POX    C1P  538   3.256  -0.030   3.145 -0.0383 -0.6432 -0.2975
   45POX    C1Q  539   3.228  -0.134   3.253 -0.1366 -0.2081  0.1011
   45POX    C1R  540   3.211  -0.060   3.386 -0.0991  0.2947 -0.1737
   45POX     CZ  541   3.692  -0.035   1.566  0.3893  0.0267  0.1710
   45POX     OZ  542   3.748  -0.101   1.679 -0.1183  0.0413  0.4370
   45POX    C2A  543   3.874  -0.072   1.712  0.0316 -0.0863 -0.0083
   45POX    O2A  544   3.941  -0.005   1.635  0.2592 -0.6952 -0.3421
   45POX    C2B  545   3.921  -0.130   1.840  0.2410 -0.4361 -0.2444
   45POX    C2C  546   3.899  -0.033   1.956 -0.1055 -0.6590 -0.1231
   45POX    C2D  547   3.752   0.001   1.983  0.0096 -0.0170 -0.2741
   45POX    C2E  548   3.735   0.089   2.107 -0.1107 -0.0239 -0.2854
   45POX    C2F  549   3.601   0.087   2.181  0.2603  0.3622  0.4123
   45POX    C2G  550   3.610   0.173   2.307 -0.0254 -0.4079  0.9665
   45POX    C2H  551   3.484   0.201   2.389 -0.6186 -0.0154 -0.0566
   45POX    C2I  552   3.536   0.263   2.518  0.5490 -0.6629 -0.1953
   45POX    C2J  553   3.568   0.169   2.634 -0.2896 -0.7395 -0.0209
   45POX    C2K  554   3.581   0.247   2.765  0.7410 -0.4603 -0.2811
   45POX    C2L  555   3.613   0.136   2.866 -0.1586 -0.2266  0.2767
   45POX    C2M  556   3.639   0.198   3.003  0.2583 -0.3257  0.2432
   45POX    C2N  557   3.628   0.096   3.117  0.1739 -0.3242  0.2371
   45POX    C2O  558   3.651   0.177   3.245 -0.4642  0.5471 -0.1876
   45POX    C2P  559   3.535   0.269   3.284 -0.3012  0.4300  0.5875
   46CHL    CN1  560   8.632   1.736   1.469 -0.1245 -0.2074  0.2878
   46CHL    CN2  561   8.853   1.664   1.477  0.2334  0.1408  0.1704
   46CHL    CN3  562   8.689   1.527   1.378  1.0250  0.0445 -0.7966
   46CHL    NTM  563   8.735   1.666   1.390  0.1661  0.2465  0.2633
   46CHL     CB  564   8.761   1.730   1.260 -0.5381  0.1960  0.0890
   47PJ2     CA  565   8.841   1.664   1.147 -0.0426  0.0294  0.5338
   47PJ2     OA  566   8.965   1.608   1.192  0.1226 -0.1389 -0.1290
   47PJ2      P  567   9.012   1.499   1.083  0.1394 -0.1322 -0.1287
   47PJ2     OB  568   8.944   1.523   0.954 -0.3219 -0.2301  0.0906
   47PJ2     HB  569   8.994   1.487   0.875 -0.6320  1.9754 -1.2001
   47PJ2     OG  570   9.157   1.482   1.108  0.1707  0.0071 -0.2185
   47PJ2     HG  571   9.201   1.448   1.025  0.4296 -0.3649  0.0691
   47PJ2     OD  572   8.920   1.390   1.159 -0.1589  0.2100  0.0029
   48POX     CD  573   8.986   1.307   1.255 -0.0837 -0.3831 -0.5525
   48POX     CE  574   8.925   1.183   1.320 -0.3072 -0.2161 -0.4434
   48POX     OE  575   8.976   1.164   1.453 -0.1584  0.3156 -0.4205
   48POX    C1A  576   8.920   1.225   1.557 -0.5061 -0.3837 -0.1917
   48POX    O1A  577   8.862   1.331   1.535  0.0194  0.0756  0.5843
   48POX    C1B  578   8.966   1.173   1.688 -0.3192 -0.1493 -0.1640
   48POX    C1C  579   8.900   1.053   1.755  0.0913 -0.2742  0.0189
   48POX    C1D  580   8.942   1.037   1.902 -0.5292  0.1591  0.2459
   48POX    C1E  581   8.877   0.910   1.957  0.4903 -0.2883  0.4368
   48POX    C1F  582   8.914   0.906   2.106  0.6195 -0.1639  0.4082
   48POX    C1G  583   8.874   0.776   2.175  0.0514 -0.1355  0.1362
   48POX    C1H  584   8.917   0.775   2.322 -0.1145 -0.5872  0.1838
   48POX    C1I  585   8.892   0.635   2.377 -0.2332 -0.8657 -0.5687
   48POX    C1J  586   8.971   0.571   2.463  0.2055 -0.3834 -0.6100
   48POX    C1K  587   9.106   0.631   2.503 -0.2407  0.2118  0.0274
   48POX    C1L  588   9.096   0.674   2.649 -0.6406  0.2741 -0.0178
   48POX    C1M  589   9.226   0.744   2.690 -0.3635 -0.1134 -0.2306
   48POX    C1N  590   9.335   0.637   2.704  0.0648  0.2415 -0.8250
   48POX    C1O  591   9.473   0.702   2.696 -0.0906  0.7404  0.3371
   48POX    C1P  592   9.582   0.603   2.736 -0.6395  0.1357  0.3407
   48POX    C1Q  593   9.579   0.479   2.646 -0.2131  0.2002  0.2371
   48POX    C1R  594   9.695   0.392   2.695 -0.1134  0.2884  0.1582
   48POX     CZ  595   8.955   1.061   1.234 -0.0640 -0.4716  0.0008
   48POX     OZ  596   8.889   0.944   1.284 -0.0229 -0.1526  0.8102
   48POX    C2A  597   8.925   0.823   1.242  0.1452 -0.0121  0.5499
   48POX    O2A  598   8.979   0.817   1.131 -0.4895  0.2597  0.2182
   48POX    C2B  599   8.884   0.712   1.330 -0.3962 -0.2344  0.0313
   48POX    C2C  600   8.991   0.605   1.356 -0.2524 -0.1216 -0.0962
   48POX    C2D  601   9.109   0.645   1.445 -0.1600 -0.0384 -0.2559
   48POX    C2E  602   9.053   0.706   1.574 -0.1693 -0.0240 -0.2665
   48POX    C2F  603   9.163   0.782   1.649  0.1026 -0.0373 -0.6508
   48POX    C2G  604   9.293   0.710   1.687 -0.1934 -0.3595 -0.2522
   48POX    C2H  605   9.275   0.605   1.797  0.2865 -0.1744  0.0074
   48POX    C2I  606   9.207   0.662   1.921  0.4825  0.0263  0.0218
   48POX    C2J  607   9.171   0.566   2.034 -0.1088 -0.0848 -0.2566
   48POX    C2K  608   9.287   0.495   2.105 -0.2898  0.0676  0.1968
   48POX    C2L  609   9.242   0.387   2.203 -0.1008  0.0162  0.2259
   48POX    C2M  610   9.149   0.285   2.138 -0.1541 -0.0920  0.4697
   48POX    C2N  611   9.097   0.178   2.234  0.2058 -0.2586  0.4817
   48POX    C2O  612   9.198   0.066   2.258  0.2722 -0.2976  0.0254
   48POX    C2P  613   9.237   0.013   2.120 -0.4538 -0.4450 -0.1279
   49CHL    CN1  614   0.472   5.705   0.541 -0.5163  0.1797 -0.3232
   49CHL    CN2  615   0.496   5.943   0.562 -0.1138  0.1960  0.6058
   49CHL    CN3  616   0.684   5.818   0.601  0.2967  0.8428  0.0430
   49CHL    NTM  617   0.538   5.813   0.616  0.2601 -0.1616 -0.5071
   49CHL     CB  618   0.502   5.798   0.758  0.2166  0.1663 -0.4821
   50PJ2     CA  619   0.556   5.894   0.864 -0.3666 -0.3374  0.2846
   50PJ2     OA  620   0.697   5.916   0.870 -0.4607  0.2819  0.2855
   50PJ2      P  621   0.730   5.989   1.011  0.0240  0.2646  0.1848
   50PJ2     OB  622   0.874   6.021   1.009  0.2320 -0.6316  0.0659
   50PJ2     HB  623   0.889   6.065   1.098  1.1761 -0.7406 -0.0309
   50PJ2     OG  624   0.651   6.114   1.010 -0.1323  0.1656 -0.3322
   50PJ2     HG  625   0.555   6.093   0.990 -1.2784  1.0477  3.4361
   50PJ2     OD  626   0.702   5.895   1.139  0.2323 -0.5271 -0.3413
   51POX     CD  627   0.647   5.968   1.249 -1.0524 -0.9894 -0.6512
   51POX     CE  628   0.618   5.878   1.369 -0.4599 -0.4787 -0.1130
   51POX     OE  629   0.557   5.955   1.473  0.0372  0.1552 -0.2906
   51POX    C1A  630   0.431   5.927   1.501 -0.0338  0.2080 -0.5491
   51POX    O1A  631   0.365   5.841   1.444  0.2320  0.0433 -0.6094
   51POX    C1B  632   0.384   6.031   1.596  0.2123 -0.1729 -0.0018
   51POX    C1C  633   0.356   5.973   1.734 -0.2468  0.2123  0.0728
   51POX    C1D  634   0.239   5.877   1.758 -0.0024 -0.0447  0.2502
   51POX    C1E  635   0.251   5.834   1.904 -1.0312 -0.2825  0.2680
   51POX    C1F  636   0.250   5.950   2.004 -0.6540  0.0259 -0.0853
   51POX    C1G  637   0.255   5.893   2.146 -0.2586 -0.2214 -0.1957
   51POX    C1H  638   0.300   5.998   2.248  0.2408 -0.0426 -0.6001
   51POX    C1I  639   0.202   6.113   2.270  0.3272 -0.1701  0.5138
   51POX    C1J  640   0.233   6.234   2.316 -0.0593  0.0138  0.3004
   51POX    C1K  641   0.378   6.257   2.359  0.1375 -0.2064 -0.2354
   51POX    C1L  642   0.396   6.387   2.438  0.3396 -0.3378 -0.0650
   51POX    C1M  643   0.414   6.513   2.354 -0.2054 -0.0051  0.3152
   51POX    C1N  644   0.538   6.518   2.264 -0.0016 -0.0120  0.5935
   51POX    C1O  645   0.559   6.656   2.202  0.1454 -0.1223  0.3967
   51POX    C1P  646   0.687   6.663   2.118  0.0418  0.2959  0.2695
   51POX    C1Q  647   0.716   6.808   2.081  0.2306  0.0426 -0.5879
   51POX    C1R  648   0.850   6.807   2.006  0.1649 -0.0420 -0.7042
   51POX     CZ  649   0.743   5.805   1.418 -0.1262  0.1154 -0.0692
   51POX     OZ  650   0.725   5.708   1.522 -0.0752 -0.1825 -0.3366
   51POX    C2A  651   0.804   5.601   1.526  0.4838  0.2376 -0.0431
   51POX    O2A  652   0.857   5.559   1.423  0.2356  0.3714 -0.2268
   51POX    C2B  653   0.795   5.521   1.649 -0.0835  0.6153  0.1634
   51POX    C2C  654   0.930   5.451   1.666 -0.2347  0.4170  0.5791
   51POX    C2D  655   0.922   5.334   1.764  0.2484  0.1037  0.2501
   51POX    C2E  656   0.951   5.395   1.902  0.7081  0.0751  0.1694
   51POX    C2F  657   0.906   5.294   2.008 -0.0585 -0.1257 -0.3391
   51POX    C2G  658   0.950   5.329   2.150 -0.5353  0.3017 -0.2930
   51POX    C2H  659   1.102   5.321   2.158 -0.5509  0.3987  0.1176
   51POX    C2I  660   1.163   5.306   2.298  0.3290 -0.0640 -0.3036
   51POX    C2J  661   1.102   5.401   2.402  0.1820 -0.2931 -0.1804
   51POX    C2K  662   1.153   5.399   2.546 -0.0756  0.0029 -0.0832
   51POX    C2L  663   1.088   5.284   2.624  0.2858 -0.2586 -0.1664
   51POX    C2M  664   0.951   5.328   2.675  0.4052 -0.4771  0.3500
   51POX    C2N  665   0.872   5.219   2.748 -0.2363 -0.2575 -0.0099
   51POX    C2O  666   0.812   5.125   2.643 -0.1384 -0.2938 -0.0339
   51POX    C2P  667   0.722   5.187   2.536  0.5904  0.7911 -0.0360
   52CHL    CN1  668   5.039   6.383   0.693  0.1155  0.2949  0.1304
   52CHL    CN2  669   4.800   6.349   0.653  0.1611 -0.2193  0.1086
   52CHL    CN3  670   4.880   6.410   0.866 -0.2869 -0.4120  0.1239
   52CHL    NTM  671   4.912   6.331   0.746  0.2368 -0.0849  0.0435
   52CHL     CB  672   4.943   6.188   0.764 -0.1349 -0.1297  0.3573
   53PJ2     CA  673   4.851   6.103   0.851 -0.3260  0.0411  0.3212
   53PJ2     OA  674   4.714   6.105   0.809 -0.1950  0.0628 -0.1061
   53PJ2      P  675   4.646   5.980   0.886 -0.1024  0.0950  0.0282
   53PJ2     OB  676   4.527   5.954   0.803 -0.2412 -0.2221  0.3284
   53PJ2     HB  677   4.493   6.043   0.772 -0.0258  0.1029  1.0023
   53PJ2     OG  678   4.744   5.869   0.893 -0.4864 -0.2115  0.5364
   53PJ2     HG  679   4.819   5.884   0.957  0.0705  0.8077 -0.3214
   53PJ2     OD  680   4.613   6.038   1.032  0.1010 -0.2125  0.1975
   54POX     CD  681   4.500   6.125   1.041  0.2563 -0.0262  0.3459
   54POX     CE  682   4.501   6.198   1.176 -0.1614  0.2905  0.1800
   54POX     OE  683   4.605   6.296   1.185  0.1649 -0.0456  0.1133
   54POX    C1A  684   4.577   6.421   1.149  0.3572 -0.0561 -0.0731
   54POX    O1A  685   4.470   6.445   1.093  0.4506 -0.2781 -0.3461
   54POX    C1B  686   4.688   6.517   1.162  0.2993  0.0107 -0.0699
   54POX    C1C  687   4.773   6.500   1.288 -0.6543 -0.0139  0.5756
   54POX    C1D  688   4.900   6.584   1.277 -0.8649  0.2251 -0.0887
   54POX    C1E  689   4.940   6.619   1.421 -0.3320  0.0987 -0.2012
   54POX    C1F  690   5.059   6.714   1.419 -0.2062 -0.0525  0.0628
   54POX    C1G  691   5.181   6.646   1.483 -0.1679  0.1728  0.2318
   54POX    C1H  692   5.193   6.637   1.635 -0.1696 -0.8161  0.1764
   54POX    C1I  693   5.323   6.561   1.665  0.2167 -0.0578  0.4363
   54POX    C1J  694   5.328   6.436   1.710 -0.4989 -0.2596 -0.0240
   54POX    C1K  695   5.203   6.357   1.748 -0.2025 -0.5742  0.2978
   54POX    C1L  696   5.228   6.268   1.870  0.2256 -0.5152  0.2542
   54POX    C1M  697   5.103   6.202   1.929 -0.3938  0.2893 -0.1369
   54POX    C1N  698   5.121   6.123   2.059  0.1437  0.0783 -0.3355
   54POX    C1O  699   5.013   6.183   2.150  0.0020 -0.2255 -0.3002
   54POX    C1P  700   5.024   6.136   2.294  0.0772  0.0033 -0.2296
   54POX    C1Q  701   5.144   6.197   2.367  0.4044 -0.2928 -0.5148
   54POX    C1R  702   5.190   6.116   2.488  0.8637  0.6387 -0.0526
   54POX     CZ  703   4.479   6.096   1.287  0.5140 -0.2399 -0.1700
   54POX     OZ  704   4.546   6.130   1.408  1.0667 -0.1793 -0.4882
   54POX    C2A  705   4.645   6.051   1.451  0.6214 -0.3350  0.2755
   54POX    O2A  706   4.682   5.965   1.371 -0.5123 -0.5588 -0.0400
   54POX    C2B  707   4.707   6.088   1.579  0.7408 -0.2978  0.2069
   54POX    C2C  708   4.659   5.989   1.685 -0.4619  0.2274  0.1632
   54POX    C2D  709   4.715   5.999   1.827 -0.1617  0.1670  0.0498
   54POX    C2E  710   4.667   5.878   1.908  0.1063  0.2305  0.3045
   54POX    C2F  711   4.743   5.862   2.040  0.0555  0.2057  0.3310
   54POX    C2G  712   4.695   5.743   2.124  0.0632  0.0474  0.1117
   54POX    C2H  713   4.766   5.770   2.257 -0.4243  0.0353  0.3753
   54POX    C2I  714   4.713   5.674   2.364 -0.2800 -0.1498  0.2822
   54POX    C2J  715   4.826   5.628   2.456 -0.0262  0.2657  0.1773
   54POX    C2K  716   4.765   5.597   2.593 -0.0631 -0.5727 -0.0273
   54POX    C2L  717   4.875   5.580   2.697  0.3661  0.2937 -0.3301
   54POX    C2M  718   4.818   5.557   2.838  0.7136  0.3586 -0.1762
   54POX    C2N  719   4.931   5.554   2.940  0.4041  0.1780  0.1616
   54POX    C2O  720   4.983   5.410   2.937  0.2927  0.1350  0.2742
   54POX    C2P  721   5.104   5.411   3.031  0.2901  0.3714  0.2748
   55CHL    CN1  722   5.640   8.175   0.613  0.2044  0.1035 -0.4859
   55CHL    CN2  723   5.881   8.176   0.631  0.3763 -0.3201  0.4743
   55CHL    CN3  724   5.762   7.979   0.612  0.0907  0.2357 -0.4779
   55CHL    NTM  725   5.757   8.111   0.676 -0.0281  0.0522 -0.1038
   55CHL     CB  726   5.754   8.084   0.820 -0.6604  0.5455 -0.0182
   56PJ2     CA  727   5.716   8.194   0.919  0.1397  0.2168  0.6636
   56PJ2     OA  728   5.782   8.320   0.904  0.2939  0.0962  0.3316
   56PJ2      P  729   5.727   8.442   0.994 -0.2522  0.0953  0.0058
   56PJ2     OB  730   5.798   8.564   0.950  0.1634 -0.0882  0.1573
   56PJ2     HB  731   5.893   8.538   0.934  0.6941  1.6849  0.1978
   56PJ2     OG  732   5.581   8.449   0.974 -0.1409  0.3866 -0.7646
   56PJ2     HG  733   5.546   8.540   0.953  0.3873  0.6264 -0.6262
   56PJ2     OD  734   5.756   8.395   1.145  0.0379 -0.0404 -0.0907
   57POX     CD  735   5.892   8.408   1.188  0.0133  0.3673 -0.1290
   57POX     CE  736   5.926   8.363   1.330 -0.2909  0.2281 -0.1010
   57POX     OE  737   6.049   8.410   1.384 -0.0672  0.1096 -0.5064
   57POX    C1A  738   6.040   8.488   1.491  0.0108  0.0975 -0.4909
   57POX    O1A  739   5.933   8.545   1.507  0.1997  0.5586 -0.8428
   57POX    C1B  740   6.170   8.510   1.559  0.0080 -0.3187 -0.3483
   57POX    C1C  741   6.137   8.514   1.708  0.3109  0.5442 -0.2974
   57POX    C1D  742   6.235   8.583   1.803  0.0184 -0.0131  0.4277
   57POX    C1E  743   6.188   8.574   1.948 -0.2348  0.4135  0.3764
   57POX    C1F  744   6.297   8.629   2.040  0.0998 -0.1940  0.3466
   57POX    C1G  745   6.305   8.541   2.166  0.4643 -0.3828  0.1960
   57POX    C1H  746   6.421   8.592   2.250  0.2164 -0.0455  0.3369
   57POX    C1I  747   6.429   8.519   2.384 -0.2198 -0.2415  0.2567
   57POX    C1J  748   6.540   8.528   2.457  0.3369 -0.0932 -0.5875
   57POX    C1K  749   6.661   8.613   2.419  0.2358  0.1432 -0.3885
   57POX    C1L  750   6.682   8.719   2.527  0.0839 -0.2982  0.0777
   57POX    C1M  751   6.797   8.818   2.511 -0.2342  0.0457 -0.1072
   57POX    C1N  752   6.930   8.773   2.572 -0.2390  0.0179 -0.1184
   57POX    C1O  753   6.978   8.852   2.694 -0.2080  0.2535 -0.2846
   57POX    C1P  754   7.105   8.783   2.744 -0.5839 -0.2739 -0.0530
   57POX    C1Q  755   7.170   8.882   2.840  0.3326 -0.5689 -0.3616
   57POX    C1R  756   7.311   8.856   2.893  0.0707 -0.3233  0.4697
   57POX     CZ  757   5.921   8.210   1.316  0.1025  0.2122 -0.0746
   57POX     OZ  758   5.955   8.137   1.434  0.1106  0.2092 -0.0782
   57POX    C2A  759   6.081   8.124   1.473  0.1529  0.6108 -0.0717
   57POX    O2A  760   6.176   8.156   1.401  0.7438  0.0064  0.4254
   57POX    C2B  761   6.109   8.046   1.596 -0.4124  0.5779  0.0389
   57POX    C2C  762   6.205   8.124   1.685  0.1917  0.0176 -0.1088
   57POX    C2D  763   6.223   8.065   1.825 -0.2778 -0.0662 -0.0826
   57POX    C2E  764   6.338   8.138   1.894  0.0738 -0.8183  0.1405
   57POX    C2F  765   6.389   8.094   2.031 -0.1493 -0.8375  0.2170
   57POX    C2G  766   6.282   8.102   2.141 -0.1298  0.4243  0.1598
   57POX    C2H  767   6.352   8.059   2.270 -0.4647 -0.1138  0.1644
   57POX    C2I  768   6.263   8.020   2.388 -0.5667 -0.3615  0.0070
   57POX    C2J  769   6.187   8.137   2.451 -0.2349 -0.0499 -0.1649
   57POX    C2K  770   6.288   8.228   2.521  0.1777 -0.4845 -0.1894
   57POX    C2L  771   6.349   8.163   2.646  0.8024  0.1700 -0.1476
   57POX    C2M  772   6.409   8.267   2.741 -0.1518  0.4262  0.1943
   57POX    C2N  773   6.487   8.203   2.857 -0.2557  0.0737  0.0723
   57POX    C2O  774   6.492   8.282   2.988  0.3614 -0.1005  0.1520
   57POX    C2P  775   6.567   8.204   3.097 -0.1370 -0.3428  0.3225
   58CHL    CN1  776   5.311   0.489   1.418 -0.0072  0.3819 -0.0302
   58CHL    CN2  777   5.157   0.350   1.537 -0.4301 -0.6338 -0.2759
   58CHL    CN3  778   5.187   0.320   1.299  0.0061  0.3412  0.1940
   58CHL    NTM  779   5.184   0.417   1.409  0.0446  0.2526  0.2736
   58CHL     CB  780   5.079   0.517   1.380 -0.1154  0.0555  0.1712
   59PJ2     CA  781   5.064   0.650   1.454  0.0504  0.1962 -0.0474
   59PJ2     OA  782   5.045   0.635   1.595  0.2736 -0.3833 -0.0748
   59PJ2      P  783   5.052   0.760   1.696  0.2047 -0.1688 -0.3337
   59PJ2     OB  784   5.030   0.876   1.607 -0.1930 -0.4203 -0.5636
   59PJ2     HB  785   5.026   0.962   1.658  3.6057 -0.8264  0.6862
   59PJ2     OG  786   4.952   0.726   1.799  0.0800 -0.6258 -0.6013
   59PJ2     HG  787   4.933   0.628   1.800 -2.0807 -0.2520 -0.2880
   59PJ2     OD  788   5.209   0.754   1.734  0.1930  0.0348 -0.2526
   60POX     CD  789   5.232   0.645   1.823  0.1257  0.1913 -0.0421
   60POX     CE  790   5.381   0.624   1.847  0.1020 -0.4143 -0.4030
   60POX     OE  791   5.414   0.499   1.909  0.1872 -0.3141 -0.2452
   60POX    C1A  792   5.428   0.388   1.838  0.0797 -0.1333 -0.5489
   60POX    O1A  793   5.389   0.381   1.721  0.1831  0.1401 -0.5995
   60POX    C1B  794   5.505   0.289   1.916 -0.5748 -0.1789  0.0548
   60POX    C1C  795   5.471   0.140   1.907 -0.1054 -0.2753 -0.1655
   60POX    C1D  796   5.572   0.065   1.993 -0.0443 -0.2530 -0.2173
   60POX    C1E  797   5.522  -0.079   1.999 -0.3156 -0.1293  0.8684
   60POX    C1F  798   5.615  -0.165   2.085  0.1808 -0.1642  0.3083
   60POX    C1G  799   5.578  -0.313   2.092  0.3610 -0.2130  0.2226
   60POX    C1H  800   5.678  -0.396   2.173  0.3555 -0.1704  0.2722
   60POX    C1I  801   5.823  -0.366   2.134  0.0294  0.7131 -0.3004
   60POX    C1J  802   5.925  -0.339   2.215 -0.4725  0.0865  0.5574
   60POX    C1K  803   5.917  -0.324   2.367 -0.1086 -0.3698  0.6240
   60POX    C1L  804   6.060  -0.335   2.419  0.0211 -1.0949  0.1209
   60POX    C1M  805   6.066  -0.288   2.564  0.6841 -0.0609 -0.2287
   60POX    C1N  806   6.208  -0.297   2.622  0.8334 -0.7711 -0.6979
   60POX    C1O  807   6.201  -0.303   2.774  0.2281 -0.1508 -0.6972
   60POX    C1P  808   6.340  -0.310   2.838  0.0872 -0.2588 -0.4045
   60POX    C1Q  809   6.327  -0.345   2.987 -0.1686  0.2716 -0.2998
   60POX    C1R  810   6.280  -0.225   3.069 -0.3547  0.0454 -0.0765
   60POX     CZ  811   5.448   0.747   1.910 -0.7537 -0.0623 -0.1742
   60POX     OZ  812   5.390   0.796   2.032 -0.2747  0.2090 -0.0535
   60POX    C2A  813   5.416   0.924   2.058  0.0216  0.1857 -0.2339
   60POX    O2A  814   5.503   0.985   1.996  0.5026  0.1404  0.3923
   60POX    C2B  815   5.336   0.975   2.171 -0.2171  0.1021 -0.3647
   60POX    C2C  816   5.398   0.928   2.302 -0.0291 -0.0704 -0.5150
   60POX    C2D  817   5.316   0.950   2.430 -0.0599  0.3254 -0.5996
   60POX    C2E  818   5.386   0.893   2.553 -0.9008  0.3084 -0.1224
   60POX    C2F  819   5.402   0.741   2.544 -0.3419  0.3400  0.2301
   60POX    C2G  820   5.474   0.712   2.675 -0.4318 -0.6652  0.0691
   60POX    C2H  821   5.510   0.564   2.678  0.2565 -0.5044 -0.2025
   60POX    C2I  822   5.560   0.536   2.820 -0.1973 -0.5026 -0.0409
   60POX    C2J  823   5.594   0.392   2.858  0.1008 -0.2553  0.6340
   60POX    C2K  824   5.469   0.305   2.863 -0.0782 -0.0392  0.0161
   60POX    C2L  825   5.517   0.167   2.909 -0.2978  0.0036  0.3783
   60POX    C2M  826   5.401   0.069   2.928 -0.1634 -0.1583  0.3656
   60POX    C2N  827   5.443  -0.070   2.978  0.0542 -0.1231  0.2839
   60POX    C2O  828   5.330  -0.169   2.951 -0.1367  0.1941 -0.0948
   60POX    C2P  829   5.329  -0.302   3.027  0.3826  0.0775 -0.2956
   61CHL    CN1  830   6.269   1.306   1.152  0.1190  0.1652 -0.3062
   61CHL    CN2  831   6.368   1.438   0.981  0.0022  0.3307  0.2273
   61CHL    CN3  832   6.201   1.274   0.931  0.4281 -0.4250 -0.2655
   61CHL    NTM  833   6.319   1.303   1.014  0.2845  0.1083 -0.2458
   61CHL     CB  834   6.417   1.202   0.975 -0.1082 -0.3336 -0.0984
   62PJ2     CA  835   6.549   1.191   1.052 -0.1878  0.2353  0.1190
   62PJ2     OA  836   6.641   1.295   1.087  0.1653 -0.0990  0.1817
   62PJ2      P  837   6.756   1.250   1.191  0.2646  0.1413  0.1774
   62PJ2     OB  838   6.798   1.113   1.151 -0.3945 -0.0279  0.0449
   62PJ2     HB  839   6.757   1.084   1.065 -2.4432  1.3949  0.4601
   62PJ2     OG  840   6.851   1.363   1.197  0.2552  0.1467  0.2190
   62PJ2     HG  841   6.822   1.434   1.132 -0.0136 -0.3402 -0.1995
   62PJ2     OD  842   6.655   1.256   1.316 -0.0407 -0.4319 -0.0356
   63POX     CD  843   6.704   1.173   1.422  0.1941 -0.1469  0.0805
   63POX     CE  844   6.677   1.222   1.564  0.0917  0.0943 -0.0187
   63POX     OE  845   6.713   1.128   1.666  0.3850  0.0146 -0.1925
   63POX    C1A  846   6.816   1.159   1.745 -0.0888 -0.0847  0.4802
   63POX    O1A  847   6.891   1.247   1.704 -0.3961  0.0590  0.2137
   63POX    C1B  848   6.850   1.056   1.845  0.3980 -0.4743 -0.0836
   63POX    C1C  849   6.859   1.110   1.987 -0.2671 -0.0056 -0.2149
   63POX    C1D  850   6.914   1.006   2.085  0.8842  0.4937 -0.3104
   63POX    C1E  851   6.897   1.067   2.224  0.2933 -0.3528 -0.0003
   63POX    C1F  852   6.953   0.975   2.333  0.5539 -0.5551 -0.3052
   63POX    C1G  853   7.104   0.999   2.333  0.5445 -0.4896 -0.7470
   63POX    C1H  854   7.152   1.130   2.395 -0.0694 -0.4219 -0.4102
   63POX    C1I  855   7.215   1.096   2.530 -0.2085  0.4629 -0.1183
   63POX    C1J  856   7.299   1.166   2.606  0.0893  0.2118 -0.2166
   63POX    C1K  857   7.343   1.308   2.567  0.6276  0.1572  0.1808
   63POX    C1L  858   7.386   1.389   2.690 -0.4511  0.1559  0.5768
   63POX    C1M  859   7.461   1.314   2.800  0.4262  0.3229  0.1029
   63POX    C1N  860   7.510   1.408   2.910 -0.0412  0.4042  0.2445
   63POX    C1O  861   7.557   1.315   3.022  0.3762  1.0285  0.5962
   63POX    C1P  862   7.672   1.225   2.978 -0.5798 -0.0628  0.2868
   63POX    C1Q  863   7.752   1.163   3.094  0.2521 -0.1262 -0.3109
   63POX    C1R  864   7.879   1.241   3.126  0.0870  0.4163 -0.9507
   63POX     CZ  865   6.526   1.247   1.562  0.1875  0.7008  0.1314
   63POX     OZ  866   6.465   1.312   1.673  0.2905  0.4614  0.3306
   63POX    C2A  867   6.338   1.350   1.665  0.2487  0.2461 -0.0312
   63POX    O2A  868   6.269   1.314   1.569  0.1333 -0.0638  0.1632
   63POX    C2B  869   6.283   1.433   1.775  0.0951 -0.0080  0.0863
   63POX    C2C  870   6.133   1.416   1.794  0.1317 -0.0521  0.3346
   63POX    C2D  871   6.095   1.477   1.929 -0.1780 -0.3841  0.4000
   63POX    C2E  872   5.976   1.403   1.992 -0.4989 -0.1453  0.0719
   63POX    C2F  873   5.936   1.480   2.118 -0.1103 -0.1859  0.2214
   63POX    C2G  874   5.821   1.412   2.192 -0.1112 -0.2738  0.1388
   63POX    C2H  875   5.738   1.507   2.279  0.0606 -0.0374  0.0461
   63POX    C2I  876   5.828   1.553   2.394  0.2180  0.0894 -0.1255
   63POX    C2J  877   5.859   1.451   2.504 -0.5712  0.1885  0.1963
   63POX    C2K  878   5.938   1.511   2.620  0.4223 -0.6628 -0.0199
   63POX    C2L  879   5.957   1.398   2.722  0.9281 -0.2824  0.3140
   63POX    C2M  880   6.030   1.446   2.848  0.9007  0.0413  0.2098
   63POX    C2N  881   6.026   1.323   2.939 -0.4999 -0.1509 -0.0817
   63POX    C2O  882   6.022   1.366   3.086  0.5563  0.2171 -0.1492
   63POX    C2P  883   6.048   1.241   3.171 -0.1548 -0.0289 -0.2845
   64CHL    CN1  884   8.161   6.250   1.052 -0.4902 -0.1925  0.2293
   64CHL    CN2  885   8.377   6.181   0.975 -0.3964  0.8318  0.1996
   64CHL    CN3  886   8.281   6.383   0.899  0.0668  0.2395 -0.2038
   64CHL    NTM  887   8.250   6.244   0.936 -0.5601  0.4660  0.1388
   64CHL     CB  888   8.197   6.167   0.822  0.2655 -0.5698  0.4410
   65PJ2     CA  889   8.063   6.207   0.761  0.7666  0.0945 -0.2450
   65PJ2     OA  890   8.057   6.336   0.701  0.1184  0.0856 -0.2053
   65PJ2      P  891   7.915   6.391   0.647  0.0215  0.2352  0.1978
   65PJ2     OB  892   7.946   6.476   0.529 -0.0543 -0.2380 -0.1653
   65PJ2     HB  893   7.870   6.468   0.464 -0.2301 -0.8633  0.1041
   65PJ2     OG  894   7.843   6.264   0.626  0.7488 -0.1747  0.1278
   65PJ2     HG  895   7.892   6.189   0.669 -0.1775 -0.6687  0.3352
   65PJ2     OD  896   7.858   6.459   0.781 -0.2487  0.2265  0.0885
   66POX     CD  897   7.930   6.576   0.821  0.2986 -0.2212  0.4375
   66POX     CE  898   7.898   6.630   0.961 -0.0141 -0.4622  0.4615
   66POX     OE  899   7.944   6.549   1.069  0.3370 -0.3654  0.3855
   66POX    C1A  900   8.036   6.606   1.146 -0.2085  0.1098  0.6900
   66POX    O1A  901   8.089   6.714   1.120  0.1267 -0.2673 -0.2305
   66POX    C1B  902   8.047   6.549   1.282  0.6846 -0.1680  0.5127
   66POX    C1C  903   7.960   6.611   1.392  0.3467  0.5232 -0.1369
   66POX    C1D  904   8.017   6.603   1.533  0.4980 -0.0950 -0.2306
   66POX    C1E  905   7.912   6.640   1.638  0.2054  0.0644 -0.5798
   66POX    C1F  906   7.974   6.608   1.774 -0.4132  0.2116 -0.2562
   66POX    C1G  907   7.898   6.672   1.890  0.0614  0.3866 -0.0400
   66POX    C1H  908   7.944   6.625   2.028  0.1870 -0.5309 -0.3854
   66POX    C1I  909   8.079   6.676   2.081 -0.0083 -0.4317  0.0165
   66POX    C1J  910   8.129   6.635   2.197 -0.1823  0.2912  0.3512
   66POX    C1K  911   8.068   6.523   2.283 -0.2254  0.1118  0.0864
   66POX    C1L  912   8.149   6.393   2.281  0.0224  0.2621  0.2178
   66POX    C1M  913   8.099   6.305   2.395 -0.6481  0.8289  0.3660
   66POX    C1N  914   7.968   6.236   2.358 -0.0891 -0.2603  0.3689
   66POX    C1O  915   7.921   6.131   2.458 -0.3140 -0.0844  0.4502
   66POX    C1P  916   7.780   6.080   2.431 -0.4223  0.3074  0.2781
   66POX    C1Q  917   7.736   5.968   2.526  0.8379 -0.5723 -0.1574
   66POX    C1R  918   7.634   5.874   2.462  0.3379 -0.1574  0.0270
   66POX     CZ  919   7.746   6.642   0.964 -0.0108 -0.2048 -0.1478
   66POX     OZ  920   7.687   6.706   1.078 -0.1825 -0.5873 -0.0213
   66POX    C2A  921   7.599   6.637   1.151 -0.2778 -0.3077  0.1280
   66POX    O2A  922   7.605   6.515   1.151 -0.8662 -0.3400  0.2149
   66POX    C2B  923   7.510   6.709   1.245  0.0065  0.2582 -0.0263
   66POX    C2C  924   7.557   6.694   1.390 -0.5085  0.0822  0.1266
   66POX    C2D  925   7.450   6.759   1.478 -0.4643 -0.0784  0.3009
   66POX    C2E  926   7.494   6.754   1.625 -0.0883  0.3498  0.2068
   66POX    C2F  927   7.388   6.781   1.732 -0.4702  0.4264 -0.1867
   66POX    C2G  928   7.454   6.758   1.868 -0.7130 -0.1240 -0.1599
   66POX    C2H  929   7.357   6.784   1.982 -0.1678  0.6119  0.1428
   66POX    C2I  930   7.432   6.767   2.115  0.1244  0.5196 -0.0337
   66POX    C2J  931   7.537   6.871   2.152  0.1164  0.6536 -0.3895
   66POX    C2K  932   7.567   6.859   2.301 -0.9973 -0.4399 -0.2382
   66POX    C2L  933   7.663   6.749   2.347  0.1731  0.3980 -0.6274
   66POX    C2M  934   7.699   6.766   2.495 -0.1910 -0.0174 -0.4875
   66POX    C2N  935   7.811   6.668   2.531 -0.2840  0.1202  0.1972
   66POX    C2O  936   7.875   6.689   2.668 -0.7710  0.6124  0.3509
   66POX    C2P  937   7.988   6.790   2.649 -0.0806 -0.3305 -0.6792
   67CHL    CN1  938   7.499   7.968   0.745  0.2539 -0.2392  0.5655
   67CHL    CN2  939   7.455   8.084   0.952 -0.7722  0.4962  0.0677
   67CHL    CN3  940   7.634   8.156   0.820  0.1933 -0.8462 -0.2151
   67CHL    NTM  941   7.499   8.098   0.813 -0.1825 -0.0440  0.1947
   67CHL     CB  942   7.417   8.176   0.720  0.0998 -0.1103 -0.1126
   68PJ2     CA  943   7.336   8.302   0.754  0.4706  0.1724 -0.2632
   68PJ2     OA  944   7.400   8.407   0.825  0.4852  0.0219 -0.0534
   68PJ2      P  945   7.318   8.535   0.879  0.2283  0.0533 -0.5184
   68PJ2     OB  946   7.384   8.634   0.967 -0.2275 -0.5111  0.4649
   68PJ2     HB  947   7.328   8.715   0.980 -1.0705 -0.6324 -1.9174
   68PJ2     OG  948   7.241   8.578   0.760  0.3736  0.3034 -0.5241
   68PJ2     HG  949   7.229   8.677   0.750  0.1659  0.1190 -2.6055
   68PJ2     OD  950   7.218   8.452   0.974  0.6006 -0.0072 -0.1775
   69POX     CD  951   7.231   8.455   1.116  0.1648  0.2534 -0.1424
   69POX     CE  952   7.120   8.373   1.182  0.0556  0.2272 -0.3587
   69POX     OE  953   7.083   8.431   1.308  0.3593  0.1566 -0.2350
   69POX    C1A  954   6.991   8.527   1.307 -0.1952 -0.3573  0.0072
   69POX    O1A  955   6.922   8.547   1.207 -0.4816  0.1171  0.2968
   69POX    C1B  956   6.975   8.587   1.441 -0.4602  0.7058 -0.4837
   69POX    C1C  957   7.070   8.701   1.479  0.1177 -0.0602  0.4517
   69POX    C1D  958   7.049   8.760   1.619 -0.3972 -0.0612  0.3781
   69POX    C1E  959   7.126   8.891   1.622 -0.0552 -0.2627  0.4400
   69POX    C1F  960   7.072   8.982   1.732  0.4380 -0.4258  0.8240
   69POX    C1G  961   7.156   9.110   1.734  0.3268 -0.3365  0.1072
   69POX    C1H  962   7.104   9.190   1.854  0.1273 -0.0394 -0.1736
   69POX    C1I  963   7.170   9.327   1.865  0.2920 -0.0960 -0.4442
   69POX    C1J  964   7.163   9.403   1.974  0.0081 -0.3121 -0.3104
   69POX    C1K  965   7.080   9.352   2.093  0.4379  0.3940  0.3015
   69POX    C1L  966   7.046   9.459   2.197  0.1686  0.5204  0.0871
   69POX    C1M  967   6.989   9.394   2.324  0.5278 -0.4357 -0.2278
   69POX    C1N  968   6.972   9.487   2.444 -0.5143 -0.3502 -0.4339
   69POX    C1O  969   6.909   9.401   2.554  0.2424 -0.1178  0.1917
   69POX    C1P  970   6.925   9.470   2.689 -0.3696  0.5748 -0.0800
   69POX    C1Q  971   6.867   9.401   2.813  0.1417  0.1867 -0.0517
   69POX    C1R  972   6.920   9.491   2.925  0.6766 -0.1970  0.0066
   69POX     CZ  973   7.159   8.225   1.189  0.3265  0.3307  0.4343
   69POX     OZ  974   7.260   8.171   1.275 -0.3282 -0.1714  0.9026
   69POX    C2A  975   7.257   8.040   1.299  0.1406 -0.2134  0.7411
   69POX    O2A  976   7.173   7.969   1.244  0.1197  0.2329  0.1798
   69POX    C2B  977   7.387   8.007   1.360  0.8363  0.4017 -0.3755
   69POX    C2C  978   7.377   7.877   1.439 -0.0878  0.3746 -0.5271
   69POX    C2D  979   7.306   7.911   1.571  0.7613 -0.0539  0.0509
   69POX    C2E  980   7.302   7.796   1.671  0.6391 -0.1557 -0.0709
   69POX    C2F  981   7.240   7.852   1.799  0.1725 -0.2936 -0.2352
   69POX    C2G  982   7.217   7.738   1.899 -0.3363  0.2046  0.2235
   69POX    C2H  983   7.174   7.782   2.039 -0.6946 -0.0469  0.1930
   69POX    C2I  984   7.191   7.655   2.123  0.3309 -0.0115  0.0551
   69POX    C2J  985   7.125   7.676   2.259 -0.0573  0.4262 -0.1968
   69POX    C2K  986   7.121   7.558   2.356  0.1684  0.0873 -0.6016
   69POX    C2L  987   7.252   7.544   2.435  0.2747  0.1351 -0.7683
   69POX    C2M  988   7.256   7.662   2.533  0.2065 -0.4448 -0.0587
   69POX    C2N  989   7.354   7.631   2.645  0.3522  0.0963 -0.0331
   69POX    C2O  990   7.292   7.526   2.738 -0.0598 -0.0480 -0.4683
   69POX    C2P  991   7.390   7.509   2.854 -0.4250  0.5634 -0.0649
   70CHL    CN1  992   5.387   1.276   1.540 -0.0295 -0.4053  0.2267
   70CHL    CN2  993   5.280   1.087   1.674  0.1640 -0.3210  0.2259
   70CHL    CN3  994   5.226   1.310   1.695  0.1943  0.3064  0.2321
   70CHL    NTM  995   5.267   1.211   1.595 -0.0291 -0.1242  0.5641
   70CHL     CB  996   5.167   1.197   1.489 -0.0156 -0.3507  0.5806
   71PJ2     CA  997   5.178   1.074   1.397  0.0043 -0.1003  0.2459
   71PJ2     OA  998   5.285   1.104   1.307 -0.3656  0.0534 -0.1456
   71PJ2      P  999   5.313   0.968   1.224  0.3406 -0.0381  0.2341
   71PJ2     OB 1000   5.189   0.893   1.196  0.3441  0.1858 -0.3789
   71PJ2     HB 1001   5.201   0.844   1.109 -1.3629 -1.4540  0.2333
   71PJ2     OG 1002   5.401   0.988   1.108  0.1924  0.1538  0.1533
   71PJ2     HG 1003   5.495   1.008   1.135  0.2087  0.9938 -0.4712
   71PJ2     OD 1004   5.404   0.895   1.335 -0.0051 -0.1785  0.4279
   72POX     CD 1005   5.530   0.948   1.375 -0.0122  0.0066  0.2067
   72POX     CE 1006   5.596   0.853   1.475  0.4082  0.1517  0.0709
   72POX     OE 1007   5.710   0.907   1.543  0.6017 -0.3269  0.1263
   72POX    C1A 1008   5.696   0.994   1.642 -0.0920 -0.3324  0.0368
   72POX    O1A 1009   5.586   1.041   1.670 -0.2926 -0.5137 -0.4303
   72POX    C1B 1010   5.825   1.047   1.691 -0.4377  0.5604 -0.0033
   72POX    C1C 1011   5.833   1.042   1.843 -0.2099 -0.7635 -0.0433
   72POX    C1D 1012   5.850   0.897   1.888  0.5457 -0.7600 -0.3109
   72POX    C1E 1013   5.845   0.883   2.040  0.7031 -0.3840 -0.2707
   72POX    C1F 1014   5.780   0.749   2.072 -0.1827  0.0053 -0.4263
   72POX    C1G 1015   5.794   0.707   2.219 -0.0674  0.2387 -0.3700
   72POX    C1H 1016   5.716   0.578   2.245  0.0167  0.1775 -0.4222
   72POX    C1I 1017   5.760   0.455   2.164 -0.0033  0.0551 -0.2475
   72POX    C1J 1018   5.787   0.341   2.227  0.1415  0.0478 -0.3231
   72POX    C1K 1019   5.772   0.321   2.378 -0.3081  0.2235 -0.3444
   72POX    C1L 1020   5.800   0.178   2.425 -0.3477  0.3064 -0.0691
   72POX    C1M 1021   5.803   0.164   2.578 -0.0069  0.3029 -0.0740
   72POX    C1N 1022   5.801   0.013   2.605  0.1367  0.3757  0.3371
   72POX    C1O 1023   5.812  -0.030   2.751 -0.0181 -0.2742  0.1607
   72POX    C1P 1024   5.926   0.037   2.828  0.1538  0.0642 -0.3881
   72POX    C1Q 1025   5.904   0.044   2.979  0.1304 -0.2974 -0.3749
   72POX    C1R 1026   5.856  -0.089   3.039  0.3969 -0.3277 -0.2313
   72POX     CZ 1027   5.639   0.736   1.386  0.0214 -0.0852  0.1899
   72POX     OZ 1028   5.663   0.619   1.464  0.7603 -0.2953 -0.3444
   72POX    C2A 1029   5.690   0.500   1.411  0.8841 -0.1603 -0.5861
   72POX    O2A 1030   5.652   0.476   1.296 -0.4390 -0.0080 -0.1982
   72POX    C2B 1031   5.732   0.396   1.507  0.2926  0.3117  0.1913
   72POX    C2C 1032   5.884   0.382   1.518  0.2571 -0.6890 -0.4791
   72POX    C2D 1033   5.912   0.279   1.627 -0.1080 -0.1408  0.1372
   72POX    C2E 1034   5.875   0.343   1.761 -0.5978  0.4335 -0.2714
   72POX    C2F 1035   5.941   0.474   1.803 -0.1149  0.2149 -0.3450
   72POX    C2G 1036   6.091   0.465   1.833 -0.0660  0.3189 -0.5597
   72POX    C2H 1037   6.135   0.595   1.901 -0.4668  0.0216  0.2841
   72POX    C2I 1038   6.278   0.604   1.955 -0.5568 -0.2572  0.5679
   72POX    C2J 1039   6.307   0.522   2.081 -0.1618 -0.5542  0.2875
   72POX    C2K 1040   6.224   0.574   2.199 -0.3210 -0.1324 -0.0083
   72POX    C2L 1041   6.259   0.476   2.311 -0.2011 -0.3468 -0.2306
   72POX    C2M 1042   6.233   0.538   2.449  0.0413 -0.6574 -0.0426
   72POX    C2N 1043   6.185   0.417   2.529  0.1006 -0.4992  0.2341
   72POX    C2O 1044   6.172   0.441   2.679  0.4728  0.3710  0.1339
   72POX    C2P 1045   6.039   0.510   2.712  0.3691  0.2790 -0.0886
   73CHL    CN1 1046   8.668   8.181   1.028 -0.5968  0.5888 -0.0426
   73CHL    CN2 1047   8.507   8.277   0.880 -0.0576 -0.1158 -0.5183
   73CHL    CN3 1048   8.707   8.390   0.902 -0.3795  0.7194 -0.3474
   73CHL    NTM 1049   8.651   8.254   0.902 -0.0017  0.5625 -0.1417
   73CHL     CB 1050   8.709   8.184   0.786 -0.1502 -0.3177  0.3078
   74PJ2     CA 1051   8.850   8.124   0.778  0.1706  0.4847 -0.2638
   74PJ2     OA 1052   8.959   8.210   0.812  0.0642  0.1523  0.9811
   74PJ2      P 1053   9.101   8.141   0.846  0.2777  0.0493 -0.0793
   74PJ2     OB 1054   9.103   7.999   0.802 -0.4729 -0.1601  0.5360
   74PJ2     HB 1055   9.197   7.983   0.773 -0.0767  0.4276  1.4340
   74PJ2     OG 1056   9.196   8.240   0.792 -0.0053  0.3812  0.0255
   74PJ2     HG 1057   9.292   8.221   0.814  0.6047  0.2954 -2.3516
   74PJ2     OD 1058   9.097   8.145   1.007  1.1462 -0.0665 -0.0545
   75POX     CD 1059   9.100   8.280   1.053 -0.0982  0.0831 -0.3737
   75POX     CE 1060   9.058   8.298   1.199 -0.1146 -0.4358 -0.3130
   75POX     OE 1061   9.046   8.436   1.232  0.0138 -0.3252 -0.7251
   75POX    C1A 1062   8.922   8.484   1.245  0.2830  0.2206 -0.1505
   75POX    O1A 1063   8.826   8.409   1.229  0.4618  0.0323 -0.3440
   75POX    C1B 1064   8.905   8.627   1.282  0.7188  0.1745  0.2492
   75POX    C1C 1065   8.927   8.648   1.431  0.9800 -0.1351  0.2563
   75POX    C1D 1066   8.900   8.794   1.468  0.2143 -0.0611 -0.5675
   75POX    C1E 1067   8.948   8.814   1.612 -0.7666 -0.3550 -0.1880
   75POX    C1F 1068   8.875   8.743   1.726  0.4559 -0.1714  0.7324
   75POX    C1G 1069   8.961   8.766   1.850  0.4049  0.4706  0.6498
   75POX    C1H 1070   8.902   8.684   1.965 -0.1564  0.0353  0.0565
   75POX    C1I 1071   8.976   8.705   2.097 -0.5517  0.9846  0.1366
   75POX    C1J 1072   8.928   8.737   2.217 -0.2196  0.1409  0.5057
   75POX    C1K 1073   8.783   8.784   2.233 -0.1462  0.4662  0.2290
   75POX    C1L 1074   8.722   8.756   2.370 -0.4013 -0.4432 -0.0642
   75POX    C1M 1075   8.672   8.612   2.380 -0.6545 -0.3441  0.0923
   75POX    C1N 1076   8.641   8.588   2.529  0.0292  0.2363  0.3318
   75POX    C1O 1077   8.774   8.563   2.601  0.1133  0.6589  0.3270
   75POX    C1P 1078   8.747   8.522   2.746 -0.3407 -0.1124  0.0287
   75POX    C1Q 1079   8.711   8.643   2.832  0.0992  0.2654 -0.3178
   75POX    C1R 1080   8.686   8.593   2.974 -0.6010  0.3628 -0.4027
   75POX     CZ 1081   9.142   8.212   1.295 -0.0205 -0.1058 -0.0988
   75POX     OZ 1082   9.107   8.218   1.433  0.4124  0.1674 -0.0005
   75POX    C2A 1083   9.192   8.168   1.524  0.0905 -0.5822 -0.1004
   75POX    O2A 1084   9.308   8.142   1.494  0.2121 -0.1925  0.0156
   75POX    C2B 1085   9.146   8.169   1.664 -0.6207  0.6560 -0.3190
   75POX    C2C 1086   9.197   8.295   1.734 -0.1043  0.4177 -0.2607
   75POX    C2D 1087   9.210   8.280   1.886  0.3829  0.4902 -0.2931
   75POX    C2E 1088   9.223   8.414   1.957  0.1530  0.3566  0.0012
   75POX    C2F 1089   9.214   8.383   2.107  0.6086  0.0229 -0.0377
   75POX    C2G 1090   9.265   8.494   2.199  0.5434  0.3846 -0.4286
   75POX    C2H 1091   9.219   8.463   2.342  0.3973 -0.1713 -0.5912
   75POX    C2I 1092   9.259   8.585   2.425  0.4429 -0.6406  0.0852
   75POX    C2J 1093   9.205   8.571   2.568 -0.3454  0.0266 -0.1360
   75POX    C2K 1094   9.207   8.703   2.645  0.2129  0.0321 -0.1551
   75POX    C2L 1095   9.248   8.694   2.792 -0.2547 -0.1128 -0.0311
   75POX    C2M 1096   9.378   8.615   2.811  0.1824  0.6132  0.0406
   75POX    C2N 1097   9.416   8.626   2.959 -0.5619 -1.1363  0.3888
   75POX    C2O 1098   9.521   8.520   2.993  0.2518 -0.5914 -0.3739
   75POX    C2P 1099   9.577   8.536   3.134  0.2991 -1.3257 -0.3026
   76CHL    CN1 1100   6.315   8.465   1.212  0.3384  0.0260  0.1695
   76CHL    CN2 1101   6.432   8.334   1.384 -1.1729  0.1284  0.2345
   76CHL    CN3 1102   6.549   8.406   1.191 -0.1216  0.2784  0.5330
   76CHL    NTM 1103   6.417   8.363   1.240 -0.0909 -0.4550 -0.0048
   76CHL     CB 1104   6.376   8.242   1.168  0.4316 -0.0382 -1.0129
   77PJ2     CA 1105   6.440   8.105   1.191 -0.1527 -0.1573 -0.0680
   77PJ2     OA 1106   6.582   8.091   1.180 -0.1646 -0.3556  0.0206
   77PJ2      P 1107   6.621   7.939   1.144  0.0452 -0.3340  0.1550
   77PJ2     OB 1108   6.501   7.854   1.135 -0.0384 -0.1766 -0.2807
   77PJ2     HB 1109   6.423   7.905   1.172  2.2771  2.6552  1.1035
   77PJ2     OG 1110   6.704   7.960   1.022  0.1997 -0.1313  0.2930
   77PJ2     HG 1111   6.641   7.932   0.949 -0.6506  0.4823  0.7649
   77PJ2     OD 1112   6.712   7.895   1.269 -0.0325 -0.0823  0.3005
   78POX     CD 1113   6.815   7.987   1.306 -0.1290 -0.2094  0.8942
   78POX     CE 1114   6.863   7.962   1.450  0.0085 -0.6549  0.7738
   78POX     OE 1115   6.970   8.049   1.488 -0.3444  0.0996  0.0782
   78POX    C1A 1116   6.938   8.148   1.571  0.0922  0.5987 -0.3357
   78POX    O1A 1117   6.820   8.185   1.573 -0.0766  0.0633  0.1816
   78POX    C1B 1118   7.052   8.228   1.622  0.4085 -0.2198  0.2742
   78POX    C1C 1119   7.080   8.190   1.767 -0.2570  0.0468  0.4774
   78POX    C1D 1120   7.194   8.267   1.834 -0.0123  0.2428 -0.1559
   78POX    C1E 1121   7.190   8.416   1.800  0.0044  0.1927 -0.3767
   78POX    C1F 1122   7.329   8.476   1.819  0.2705 -0.4269 -0.3546
   78POX    C1G 1123   7.347   8.627   1.798  0.4145 -0.3431  0.3342
   78POX    C1H 1124   7.494   8.666   1.798  0.3656 -0.1611  0.3049
   78POX    C1I 1125   7.506   8.813   1.756  0.0377 -0.3122 -0.3144
   78POX    C1J 1126   7.496   8.919   1.835  0.4309 -0.4992 -0.0133
   78POX    C1K 1127   7.461   8.931   1.983 -0.1035  0.2708 -0.1970
   78POX    C1L 1128   7.502   9.067   2.041  0.5714 -0.0397  0.0658
   78POX    C1M 1129   7.491   9.085   2.193 -0.7711 -0.0129 -0.0232
   78POX    C1N 1130   7.354   9.055   2.254 -0.4823 -0.3196  0.4749
   78POX    C1O 1131   7.352   9.094   2.402  0.1644  0.3009  0.3233
   78POX    C1P 1132   7.343   9.242   2.440  0.4244  0.4920 -0.3418
   78POX    C1Q 1133   7.347   9.258   2.592  0.2423  0.5103 -0.3381
   78POX    C1R 1134   7.363   9.406   2.624 -0.1109  0.4373  0.1981
   78POX     CZ 1135   6.919   7.820   1.450  0.4329 -0.4944  0.1366
   78POX     OZ 1136   6.926   7.751   1.575  0.1620 -0.5734  0.1080
   78POX    C2A 1137   6.966   7.625   1.561  0.5361 -0.4831  0.3475
   78POX    O2A 1138   6.989   7.572   1.453  0.1204 -0.3262  0.1822
   78POX    C2B 1139   6.983   7.548   1.687  0.3376 -0.5382  0.3417
   78POX    C2C 1140   6.851   7.474   1.709  0.3570 -0.6372  0.1264
   78POX    C2D 1141   6.850   7.371   1.822 -0.1356 -0.5155  0.2387
   78POX    C2E 1142   6.857   7.428   1.963 -0.3518  0.4028 -0.1151
   78POX    C2F 1143   6.782   7.338   2.062 -0.0706  0.0077 -0.2613
   78POX    C2G 1144   6.799   7.398   2.201 -0.4024 -0.3182 -0.0777
   78POX    C2H 1145   6.809   7.289   2.308 -0.4129  0.2534  0.5116
   78POX    C2I 1146   6.826   7.351   2.448 -0.7320  0.5170  0.4361
   78POX    C2J 1147   6.853   7.234   2.542  0.6408  0.0355 -0.5249
   78POX    C2K 1148   6.820   7.275   2.686 -0.8517 -0.3327 -0.7456
   78POX    C2L 1149   6.849   7.166   2.789  0.0576  0.0116 -0.6253
   78POX    C2M 1150   7.001   7.154   2.796  0.0116 -0.3372 -0.2161
   78POX    C2N 1151   7.052   7.070   2.914 -0.2098 -0.3689 -0.1425
   78POX    C2O 1152   7.036   7.112   3.060  0.2344 -0.3229 -0.1060
   78POX    C2P 1153   7.114   7.236   3.104 -0.9951  0.4183  0.0387
   79CHL    CN1 1154   7.645   8.714   0.315 -0.1541  0.3367 -0.1748
   79CHL    CN2 1155   7.798   8.860   0.417 -0.3291  0.1467  0.3743
   79CHL    CN3 1156   7.593   8.950   0.325  0.3361  0.4502 -0.3873
   79CHL    NTM 1157   7.655   8.837   0.395 -0.2813  0.2923 -0.0909
   79CHL     CB 1158   7.579   8.818   0.520  0.0995  0.0935  0.1122
   80PJ2     CA 1159   7.591   8.687   0.597 -0.0640  0.0531  0.0687
   80PJ2     OA 1160   7.722   8.637   0.627  0.0070  0.0274 -0.2791
   80PJ2      P 1161   7.730   8.490   0.692 -0.3422  0.0154 -0.2579
   80PJ2     OB 1162   7.638   8.416   0.603 -0.5353 -0.3500  0.2376
   80PJ2     HB 1163   7.560   8.470   0.570  1.3365  1.4831 -1.4634
   80PJ2     OG 1164   7.873   8.452   0.703 -0.2107  0.4849 -0.3287
   80PJ2     HG 1165   7.939   8.523   0.679 -0.1903  0.0227 -1.6751
   80PJ2     OD 1166   7.665   8.529   0.834  0.1800 -0.3411  0.0864
   81POX     CD 1167   7.746   8.606   0.923  0.6771 -0.9890  0.2046
   81POX     CE 1168   7.708   8.617   1.071 -0.1632 -0.1098 -0.0661
   81POX     OE 1169   7.809   8.683   1.147 -0.6058 -0.3257  0.7215
   81POX    C1A 1170   7.771   8.761   1.247 -0.3550  0.4005  0.2610
   81POX    O1A 1171   7.653   8.790   1.266 -0.3870  0.5366 -0.1473
   81POX    C1B 1172   7.887   8.822   1.317 -0.0432  0.1059  0.0001
   81POX    C1C 1173   7.867   8.848   1.466 -0.0360 -0.0672  0.0318
   81POX    C1D 1174   8.009   8.884   1.511  0.0512 -0.2154 -0.1269
   81POX    C1E 1175   8.025   8.851   1.659 -0.5143 -0.0423 -0.0261
   81POX    C1F 1176   7.952   8.941   1.759 -0.3348 -0.2710  0.3115
   81POX    C1G 1177   7.970   8.904   1.907  0.6566 -0.6101  0.1131
   81POX    C1H 1178   7.877   8.985   1.998  0.5784 -0.4026 -0.1502
   81POX    C1I 1179   7.925   9.129   2.018  0.4699 -0.4245  0.2676
   81POX    C1J 1180   7.925   9.188   2.137  0.2359 -0.1381  0.1276
   81POX    C1K 1181   7.877   9.116   2.264 -0.1009 -0.4151 -0.1547
   81POX    C1L 1182   7.846   9.223   2.368 -0.2738 -0.2824 -0.3412
   81POX    C1M 1183   7.793   9.149   2.491  0.7540 -0.1836  0.1812
   81POX    C1N 1184   7.748   9.246   2.600  1.0171  0.1357  0.0055
   81POX    C1O 1185   7.796   9.213   2.741  0.1465 -0.0137  0.2727
   81POX    C1P 1186   7.684   9.139   2.814 -0.2490  0.1565 -0.1616
   81POX    C1Q 1187   7.715   9.092   2.956  0.2473  0.2627 -0.2347
   81POX    C1R 1188   7.741   9.214   3.044  0.2190  0.0046  0.1357
   81POX     CZ 1189   7.703   8.476   1.128 -0.3484 -0.0251  0.1285
   81POX     OZ 1190   7.649   8.480   1.260  0.2218  0.0227  0.3655
   81POX    C2A 1191   7.588   8.370   1.304  0.1273  0.0296  0.2517
   81POX    O2A 1192   7.587   8.268   1.236 -0.5005 -0.2323  0.6518
   81POX    C2B 1193   7.517   8.377   1.434 -0.4349 -0.0286 -0.0504
   81POX    C2C 1194   7.601   8.345   1.558 -0.4669 -0.1862 -0.0689
   81POX    C2D 1195   7.645   8.199   1.572 -0.5084 -0.1720  0.2147
   81POX    C2E 1196   7.705   8.169   1.710  0.3441  0.4797 -0.0082
   81POX    C2F 1197   7.587   8.124   1.796  0.5073 -0.6501 -0.3640
   81POX    C2G 1198   7.632   8.101   1.940 -0.2533  0.2963  0.0362
   81POX    C2H 1199   7.517   8.057   2.031  0.1929 -0.3466  0.2984
   81POX    C2I 1200   7.539   8.065   2.182  0.4254 -0.4858  0.2733
   81POX    C2J 1201   7.403   8.048   2.251  0.2532 -0.1105  0.0309
   81POX    C2K 1202   7.428   8.079   2.399 -0.0186  0.2300  0.0068
   81POX    C2L 1203   7.306   8.083   2.491 -0.1903 -0.7722 -0.1682
   81POX    C2M 1204   7.180   8.151   2.438 -0.0051 -0.1330  0.2080
   81POX    C2N 1205   7.078   8.157   2.552 -0.2221  0.3030 -0.0061
   81POX    C2O 1206   6.954   8.241   2.519 -0.3552  0.0060 -0.2626
   81POX    C2P 1207   6.861   8.258   2.640 -0.2728  0.3758 -0.2530
   82CHL    CN1 1208   8.190   0.600   1.081  0.2504  0.5891  0.1397
   82CHL    CN2 1209   8.370   0.480   0.993  0.0631  0.5458 -0.4530
   82CHL    CN3 1210   8.362   0.704   0.954  0.1203 -0.0531 -0.0986
   82CHL    NTM 1211   8.273   0.586   0.961 -0.3204  0.2682 -0.2261
   82CHL     CB 1212   8.216   0.583   0.826 -1.0350  0.6739  0.0629
   83PJ2     CA 1213   8.106   0.478   0.805 -0.5995  0.2621 -0.1658
   83PJ2     OA 1214   8.154   0.344   0.791 -0.4799  0.2579  0.2561
   83PJ2      P 1215   8.042   0.229   0.786 -0.0983 -0.1082 -0.0027
   83PJ2     OB 1216   7.943   0.271   0.685 -0.1964 -0.7373 -0.1766
   83PJ2     HB 1217   7.931   0.370   0.676 -0.1062 -0.7632 -0.6388
   83PJ2     OG 1218   8.111   0.100   0.761 -0.0103 -0.0457 -0.0759
   83PJ2     HG 1219   8.210   0.109   0.760  0.1447 -0.8581 -2.9368
   83PJ2     OD 1220   7.988   0.234   0.938  0.1585 -0.4262  0.1007
   84POX     CD 1221   8.060   0.162   1.039  0.0591 -0.3759  0.2080
   84POX     CE 1222   8.057   0.228   1.177  0.2497  0.5937 -0.2398
   84POX     OE 1223   8.140   0.159   1.271  0.1840  0.4362 -0.2971
   84POX    C1A 1224   8.251   0.213   1.320  0.1724  0.0588  0.1526
   84POX    O1A 1225   8.278   0.328   1.286 -0.4669  0.3270  0.5181
   84POX    C1B 1226   8.333   0.132   1.413 -0.2924 -0.7349 -0.1235
   84POX    C1C 1227   8.310   0.162   1.561 -0.0811  0.2282 -0.2807
   84POX    C1D 1228   8.414   0.100   1.655  0.2012  0.0791 -0.6897
   84POX    C1E 1229   8.364   0.131   1.796  0.9511  0.6605 -0.5434
   84POX    C1F 1230   8.471   0.076   1.892  0.0380  0.3797  0.3352
   84POX    C1G 1231   8.418   0.080   2.035  0.2646  0.1063  0.4272
   84POX    C1H 1232   8.312  -0.028   2.060  0.0520  0.2752  0.2556
   84POX    C1I 1233   8.241   0.003   2.192 -0.3101  0.5563 -0.0024
   84POX    C1J 1234   8.213  -0.080   2.292 -0.6569  0.3650 -0.2529
   84POX    C1K 1235   8.240  -0.230   2.305  0.6193  0.6235  0.2936
   84POX    C1L 1236   8.211  -0.299   2.438  0.0565 -0.3394 -0.3158
   84POX    C1M 1237   8.188  -0.446   2.400  0.3709 -0.3787 -0.3575
   84POX    C1N 1238   8.160  -0.512   2.535  0.1388  0.6954  0.1354
   84POX    C1O 1239   8.010  -0.520   2.565  0.1626  0.0786  0.1089
   84POX    C1P 1240   7.980  -0.583   2.701 -0.4167  0.0404 -0.0352
   84POX    C1Q 1241   7.830  -0.609   2.718 -0.2398 -0.4004  0.9117
   84POX    C1R 1242   7.770  -0.719   2.631 -0.1106  0.4382 -0.2619
   84POX     CZ 1243   7.913   0.223   1.229  0.2321 -0.2870 -0.3537
   84POX     OZ 1244   7.867   0.297   1.342  0.1845 -0.8735  0.0126
   84POX    C2A 1245   7.744   0.280   1.390  0.0958  0.0466  0.1244
   84POX    O2A 1246   7.661   0.199   1.347  0.2090  0.0628 -0.1258
   84POX    C2B 1247   7.728   0.353   1.518 -0.7526  0.4737 -0.2142
   84POX    C2C 1248   7.662   0.272   1.630  0.0978 -0.0081 -0.0499
   84POX    C2D 1249   7.646   0.343   1.765  0.3732  0.0335 -0.0384
   84POX    C2E 1250   7.533   0.446   1.764  0.5791  0.2604 -0.0378
   84POX    C2F 1251   7.526   0.530   1.892  0.6243  0.0953  0.0746
   84POX    C2G 1252   7.506   0.441   2.015  0.1923  0.0398 -0.0326
   84POX    C2H 1253   7.499   0.527   2.141  0.3895 -0.0063  0.0115
   84POX    C2I 1254   7.412   0.653   2.136  0.3261 -0.0396  0.3002
   84POX    C2J 1255   7.424   0.733   2.266 -0.6320  0.2927  0.1962
   84POX    C2K 1256   7.345   0.678   2.385 -0.1884 -0.8613 -0.0281
   84POX    C2L 1257   7.364   0.755   2.515 -0.1048 -0.9421  0.0077
   84POX    C2M 1258   7.506   0.738   2.569  0.1426 -0.2244 -0.3970
   84POX    C2N 1259   7.520   0.837   2.686 -0.2347 -0.3717 -0.2261
   84POX    C2O 1260   7.661   0.825   2.742 -0.4175 -0.3141  0.2470
   84POX    C2P 1261   7.663   0.875   2.887  0.0473 -0.3572  0.2587
   85CHL    CN1 1262   8.236   8.298   0.271 -0.0189 -0.3950 -0.2365
   85CHL    CN2 1263   8.320   8.445   0.438  0.2110 -0.4827  0.2686
   85CHL    CN3 1264   8.364   8.497   0.208 -0.2882 -0.2251  0.3647
   85CHL    NTM 1265   8.347   8.388   0.305 -0.1211 -0.4227  0.1740
   85CHL     CB 1266   8.478   8.322   0.305  0.4280  0.6333  0.4887
   86PJ2     CA 1267   8.499   8.179   0.357  0.1753  0.3608 -0.1439
   86PJ2     OA 1268   8.456   8.152   0.491 -0.2996  0.3436 -0.2973
   86PJ2      P 1269   8.489   7.996   0.512  0.1204  0.5099  0.3148
   86PJ2     OB 1270   8.421   7.917   0.406  0.6445  0.7968 -0.2438
   86PJ2     HB 1271   8.448   7.823   0.426  0.3576  0.6880 -0.3589
   86PJ2     OG 1272   8.637   7.997   0.503  0.1131 -0.2751 -0.0565
   86PJ2     HG 1273   8.666   7.914   0.456  0.5349 -0.2940  0.2272
   86PJ2     OD 1274   8.432   7.963   0.659 -0.3717  0.1813  0.0549
   87POX     CD 1275   8.291   7.948   0.680 -0.3484  0.0571  0.1230
   87POX     CE 1276   8.257   7.932   0.828 -0.4590 -0.2594  0.0657
   87POX     OE 1277   8.245   8.048   0.911  0.0176 -0.1779  0.0214
   87POX    C1A 1278   8.139   8.126   0.893  0.5943  0.5384 -0.3704
   87POX    O1A 1279   8.048   8.087   0.820  0.4089  0.2518  0.0068
   87POX    C1B 1280   8.128   8.247   0.978  0.1333  0.4716 -0.3297
   87POX    C1C 1281   8.098   8.212   1.123 -0.1546  0.2219 -0.4480
   87POX    C1D 1282   8.060   8.325   1.220 -0.2733  0.0527 -0.2956
   87POX    C1E 1283   8.184   8.403   1.265  0.1518 -0.7922  0.0315
   87POX    C1F 1284   8.142   8.507   1.370  0.4595 -0.2124 -0.4121
   87POX    C1G 1285   8.246   8.616   1.399 -0.0581  0.2873 -0.4248
   87POX    C1H 1286   8.358   8.565   1.489 -0.2773 -0.0393 -0.3355
   87POX    C1I 1287   8.458   8.663   1.550 -0.4259 -0.0649 -0.0493
   87POX    C1J 1288   8.496   8.666   1.677 -0.0730 -0.5498 -0.1441
   87POX    C1K 1289   8.434   8.575   1.784  0.0788 -0.3095  0.1509
   87POX    C1L 1290   8.313   8.629   1.860 -0.0823 -0.3609 -0.0671
   87POX    C1M 1291   8.251   8.507   1.929 -0.0365 -0.0100  0.5979
   87POX    C1N 1292   8.106   8.532   1.971 -0.3811 -0.5830 -0.2291
   87POX    C1O 1293   8.038   8.413   2.039  0.2420 -0.5850  0.4007
   87POX    C1P 1294   7.897   8.455   2.082  0.2038 -0.3327  0.0320
   87POX    C1Q 1295   7.833   8.355   2.178  0.1614 -0.3396 -0.0034
   87POX    C1R 1296   7.691   8.405   2.204  0.3690  0.1741  0.1581
   87POX     CZ 1297   8.365   7.841   0.887 -0.1586 -0.3904 -0.6842
   87POX     OZ 1298   8.334   7.785   1.014  0.1339 -0.0286 -0.4496
   87POX    C2A 1299   8.407   7.830   1.116 -0.3818  0.0872 -0.1312
   87POX    O2A 1300   8.465   7.938   1.109  0.6821 -0.4928 -0.4772
   87POX    C2B 1301   8.401   7.748   1.239  0.4172 -0.4833 -0.4692
   87POX    C2C 1302   8.389   7.834   1.365 -0.0594 -0.7798 -0.3113
   87POX    C2D 1303   8.387   7.737   1.484  0.2493 -0.0819  0.2665
   87POX    C2E 1304   8.389   7.791   1.627 -0.0268  0.5572  0.0343
   87POX    C2F 1305   8.532   7.809   1.679  0.0654 -0.1670  0.0467
   87POX    C2G 1306   8.545   7.883   1.812 -0.0190  0.2921 -0.1933
   87POX    C2H 1307   8.486   7.795   1.923  0.3908  0.0566 -0.1593
   87POX    C2I 1308   8.515   7.845   2.065  0.2263 -0.4883  0.0686
   87POX    C2J 1309   8.458   7.763   2.181 -0.1708 -0.3031  0.0071
   87POX    C2K 1310   8.532   7.786   2.313 -0.5125  0.3740  0.0826
   87POX    C2L 1311   8.461   7.699   2.417  0.0680  0.5596  0.6428
   87POX    C2M 1312   8.520   7.682   2.557  0.3141 -0.0374  0.4701
   87POX    C2N 1313   8.455   7.586   2.657 -0.5219 -0.0894 -0.1102
   87POX    C2O 1314   8.533   7.562   2.786 -0.4588  0.4045 -0.0552
   87POX    C2P 1315   8.467   7.439   2.849  0.2131 -0.0915 -0.3111
   88CHL    CN1 1316   8.635   1.010   0.701 -0.2006  0.3254  0.1334
   88CHL    CN2 1317   8.849   1.064   0.610  0.0191 -0.1935 -0.3045
   88CHL    CN3 1318   8.683   1.226   0.622  0.2063 -0.1352 -0.5013
   88CHL    NTM 1319   8.740   1.113   0.696  0.1261 -0.0214 -0.2648
   88CHL     CB 1320   8.794   1.167   0.821 -0.3031  0.4644 -0.2857
   89PJ2     CA 1321   8.715   1.260   0.913 -0.0582  0.2394  0.1610
   89PJ2     OA 1322   8.577   1.226   0.928 -0.1278  0.2715 -0.3928
   89PJ2      P 1323   8.508   1.308   1.048  0.6034  0.1845  0.0881
   89PJ2     OB 1324   8.534   1.453   1.051  0.1719  0.2694 -0.2901
   89PJ2     HB 1325   8.459   1.506   1.092  0.9700  2.3443 -1.3284
   89PJ2     OG 1326   8.367   1.270   1.022  0.7448  0.0103 -0.4308
   89PJ2     HG 1327   8.312   1.283   1.105  2.6848  0.5140  0.8501
   89PJ2     OD 1328   8.571   1.234   1.177 -0.3672 -0.2785  0.3053
   90POX     CD 1329   8.472   1.148   1.235 -0.7495  0.0812  0.1937
   90POX     CE 1330   8.506   1.092   1.373 -0.1965 -0.1066 -0.0142
   90POX     OE 1331   8.442   0.970   1.413  0.4375 -0.2166  0.6963
   90POX    C1A 1332   8.478   0.853   1.362  0.6066  0.0547  0.1831
   90POX    O1A 1333   8.575   0.842   1.287  0.3059 -0.2596 -0.1646
   90POX    C1B 1334   8.396   0.748   1.427 -0.0933  0.2617 -0.3494
   90POX    C1C 1335   8.484   0.657   1.513 -0.0884  0.5609 -0.0385
   90POX    C1D 1336   8.568   0.714   1.628 -0.1161 -0.0105  0.2712
   90POX    C1E 1337   8.489   0.772   1.745 -0.1609  0.0910  0.1915
   90POX    C1F 1338   8.553   0.743   1.881 -0.1295 -0.0027  0.1573
   90POX    C1G 1339   8.447   0.793   1.980 -0.2702  0.5515 -0.2696
   90POX    C1H 1340   8.485   0.756   2.123 -0.5809 -0.2136 -0.3844
   90POX    C1I 1341   8.378   0.790   2.228 -0.0245  0.5565 -0.0575
   90POX    C1J 1342   8.397   0.787   2.359  0.7551  0.5710 -0.1643
   90POX    C1K 1343   8.528   0.749   2.430  0.3392 -0.1879  0.2116
   90POX    C1L 1344   8.529   0.790   2.578 -0.5129 -0.3450  0.2697
   90POX    C1M 1345   8.477   0.670   2.657 -0.3391 -0.4485  0.2278
   90POX    C1N 1346   8.524   0.694   2.800 -0.3638 -0.1056  0.1790
   90POX    C1O 1347   8.464   0.594   2.900  0.1075 -0.2160  0.3527
   90POX    C1P 1348   8.476   0.645   3.044 -0.4503  0.2376  0.2427
   90POX    C1Q 1349   8.380   0.564   3.132  0.0066  0.3806  0.8762
   90POX    C1R 1350   8.428   0.420   3.151  0.0150  0.2063 -0.3647
   90POX     CZ 1351   8.486   1.215   1.462 -0.7186 -0.2546  0.0759
   90POX     OZ 1352   8.532   1.192   1.595  0.2974  0.1676 -0.1940
   90POX    C2A 1353   8.532   1.300   1.673 -0.0040 -0.2061  0.3342
   90POX    O2A 1354   8.473   1.402   1.638  0.8050  0.2070  0.1447
   90POX    C2B 1355   8.593   1.269   1.804 -0.1720 -0.0894  0.4410
   90POX    C2C 1356   8.562   1.370   1.916  0.3841  0.3289  0.2265
   90POX    C2D 1357   8.647   1.321   2.033  0.3076  0.1644  0.2146
   90POX    C2E 1358   8.580   1.355   2.166 -0.0661 -0.5702  0.2198
   90POX    C2F 1359   8.673   1.335   2.285 -0.3434 -0.3533  0.4762
   90POX    C2G 1360   8.586   1.337   2.411 -0.5106  0.2498  0.3556
   90POX    C2H 1361   8.657   1.340   2.547  0.3585 -0.0269 -0.0820
   90POX    C2I 1362   8.687   1.196   2.591  0.0020 -0.0298  0.1534
   90POX    C2J 1363   8.742   1.165   2.730  0.2393  0.3577  0.1492
   90POX    C2K 1364   8.776   1.018   2.757  0.2389  0.2472 -0.4298
   90POX    C2L 1365   8.825   1.012   2.902 -0.5635 -0.3400 -0.1753
   90POX    C2M 1366   8.854   0.869   2.950 -0.0133  0.0136  0.5666
   90POX    C2N 1367   8.916   0.877   3.089 -0.2778  0.7681  0.6492
   90POX    C2O 1368   8.949   0.734   3.134 -0.5563  0.4470 -0.1647
   90POX    C2P 1369   8.836   0.632   3.144 -0.4269  0.2568 -0.5923
   91CHL    CN1 1370   7.271   0.845   0.736  0.1440  0.2027 -0.3319
   91CHL    CN2 1371   7.238   1.027   0.898  0.4729  0.1313  0.0742
   91CHL    CN3 1372   7.393   1.049   0.716 -0.1677 -0.0941 -0.0811
   91CHL    NTM 1373   7.332   0.955   0.811  0.2803 -0.1800  0.1219
   91CHL     CB 1374   7.437   0.899   0.898  0.2252 -0.4038  0.0439
   92PJ2     CA 1375   7.541   0.980   0.975 -0.0612 -0.0477  0.0594
   92PJ2     OA 1376   7.491   1.086   1.058 -0.1611  0.2546 -0.3800
   92PJ2      P 1377   7.606   1.191   1.099 -0.0618 -0.0101  0.0273
   92PJ2     OB 1378   7.713   1.169   1.000 -0.1193  0.7536 -0.2102
   92PJ2     HB 1379   7.742   1.073   0.999 -0.8696  0.5085  0.7622
   92PJ2     OG 1380   7.533   1.319   1.101 -0.0440  0.0000  0.0290
   92PJ2     HG 1381   7.589   1.402   1.109  1.4277 -1.0929  1.4439
   92PJ2     OD 1382   7.682   1.139   1.231 -0.0705  0.2307  0.1275
   93POX     CD 1383   7.737   1.247   1.306  0.1359  0.2411 -0.0376
   93POX     CE 1384   7.818   1.215   1.432 -0.5053  0.1457  0.3540
   93POX     OE 1385   7.863   1.328   1.506  0.3335  0.1225 -0.1039
   93POX    C1A 1386   7.776   1.384   1.590  0.0239  0.0053 -0.3435
   93POX    O1A 1387   7.668   1.331   1.615  0.1749  0.0055  0.3217
   93POX    C1B 1388   7.838   1.495   1.667  0.1943 -0.1874 -0.2028
   93POX    C1C 1389   7.981   1.463   1.710  0.0884  0.1325  0.3967
   93POX    C1D 1390   8.048   1.586   1.770  0.5801  0.1135 -0.1024
   93POX    C1E 1391   8.190   1.553   1.816  0.7446 -0.1762 -0.8124
   93POX    C1F 1392   8.267   1.670   1.878 -0.2169  0.3618 -0.6261
   93POX    C1G 1393   8.206   1.729   2.005  0.0633 -0.3715 -0.1455
   93POX    C1H 1394   8.196   1.635   2.126 -0.2697  0.2653  0.3312
   93POX    C1I 1395   8.333   1.631   2.195 -0.3588  0.1373  0.4994
   93POX    C1J 1396   8.350   1.602   2.324  0.0095  0.5372  0.5411
   93POX    C1K 1397   8.228   1.564   2.408 -0.3123  0.1656 -0.0802
   93POX    C1L 1398   8.247   1.561   2.560 -0.1767 -0.1859 -0.1034
   93POX    C1M 1399   8.334   1.672   2.618 -0.1712 -0.4640  0.4310
   93POX    C1N 1400   8.325   1.678   2.770 -0.0915  0.2670  0.4145
   93POX    C1O 1401   8.355   1.552   2.852  0.8136  0.1825 -0.0345
   93POX    C1P 1402   8.330   1.594   2.998 -0.1829 -0.1209 -0.1087
   93POX    C1Q 1403   8.333   1.487   3.108  0.3166  0.0033  0.0033
   93POX    C1R 1404   8.190   1.432   3.110  0.1795  0.3610  0.2797
   93POX     CZ 1405   7.922   1.115   1.379 -0.8896 -0.3720  0.5649
   93POX     OZ 1406   7.989   1.035   1.476  0.1854 -0.1310  0.0293
   93POX    C2A 1407   8.103   1.090   1.516  0.2021  0.1118 -0.3423
   93POX    O2A 1408   8.151   1.193   1.470  0.2069  0.4758  0.4625
   93POX    C2B 1409   8.150   1.028   1.642 -0.1432  0.3208 -0.1103
   93POX    C2C 1410   8.118   1.109   1.768 -0.2116  0.0700  0.0353
   93POX    C2D 1411   8.185   1.057   1.895  0.3305 -0.0246 -0.2859
   93POX    C2E 1412   8.153   1.147   2.014  0.7602  0.1646 -0.3103
   93POX    C2F 1413   8.218   1.096   2.143 -0.1254 -0.4075 -0.0836
   93POX    C2G 1414   8.166   1.162   2.271  0.1569 -0.6224  0.1442
   93POX    C2H 1415   8.269   1.131   2.380  0.1418  0.4025  0.4649
   93POX    C2I 1416   8.214   1.159   2.519  0.2639 -0.4562  0.6934
   93POX    C2J 1417   8.304   1.094   2.625  1.0595 -0.1686  0.1945
   93POX    C2K 1418   8.243   1.129   2.761  0.0115 -0.4342 -0.1965
   93POX    C2L 1419   8.338   1.056   2.856  0.0131 -0.0911  0.0667
   93POX    C2M 1420   8.284   1.059   2.999  0.0113 -0.1282  0.0672
   93POX    C2N 1421   8.152   0.985   3.022  0.0355 -0.3398 -0.4631
   93POX    C2O 1422   8.128   0.966   3.172  0.0543 -0.5326 -0.4826
   93POX    C2P 1423   8.238   0.892   3.247 -0.0426 -0.1160  0.0763
   94CHL    CN1 1424   5.993   0.122   1.190  0.3319  0.0416 -0.5297
   94CHL    CN2 1425   5.953   0.037   0.967 -0.6499 -0.0433  0.4425
   94CHL    CN3 1426   5.814   0.210   1.057  0.1489  1.0357 -0.3477
   94CHL    NTM 1427   5.950   0.155   1.054 -0.0540  0.5250 -0.2956
   94CHL     CB 1428   6.052   0.242   0.992  0.1973  0.1574 -0.4015
   95PJ2     CA 1429   6.051   0.394   1.003 -0.3712  0.1287  0.0055
   95PJ2     OA 1430   6.015   0.444   1.132 -0.0871  0.5467 -0.0741
   95PJ2      P 1431   6.046   0.600   1.161  0.3014  0.4330  0.1305
   95PJ2     OB 1432   6.032   0.669   1.031  0.3365  0.2153  0.0093
   95PJ2     HB 1433   6.018   0.768   1.041 -1.1993  0.0115  0.1025
   95PJ2     OG 1434   5.951   0.627   1.271  0.1817  0.1984  0.0876
   95PJ2     HG 1435   5.982   0.719   1.296  0.4572  0.5136 -1.3141
   95PJ2     OD 1436   6.192   0.575   1.224  0.0896 -0.0371  0.4424
   96POX     CD 1437   6.187   0.517   1.355 -0.1158  0.1756  0.5305
   96POX     CE 1438   6.321   0.501   1.427  0.2076 -0.2943 -0.1639
   96POX     OE 1439   6.308   0.407   1.534 -0.2892 -0.2535 -0.1873
   96POX    C1A 1440   6.407   0.322   1.554  0.0337  0.2190  0.2318
   96POX    O1A 1441   6.514   0.338   1.495 -0.1894  0.4049 -0.1170
   96POX    C1B 1442   6.375   0.208   1.643 -0.1644 -0.0396 -0.1689
   96POX    C1C 1443   6.495   0.156   1.722 -0.2945 -0.2893 -0.1325
   96POX    C1D 1444   6.540   0.271   1.813  0.0122 -0.0637 -0.5668
   96POX    C1E 1445   6.674   0.246   1.882 -0.3014 -0.5420 -0.1305
   96POX    C1F 1446   6.672   0.126   1.977 -0.0178 -0.7498 -0.3856
   96POX    C1G 1447   6.796   0.082   2.056  0.2359 -0.0778 -0.4024
   96POX    C1H 1448   6.786  -0.055   2.125 -0.5416 -0.2262 -0.7885
   96POX    C1I 1449   6.826  -0.166   2.027 -0.3568 -0.3052 -0.6233
   96POX    C1J 1450   6.940  -0.232   2.044 -0.3404 -0.1160  0.0234
   96POX    C1K 1451   7.045  -0.209   2.154 -0.0432  0.1955 -0.3239
   96POX    C1L 1452   7.098  -0.344   2.202 -0.2641  0.1966 -0.0761
   96POX    C1M 1453   7.204  -0.319   2.309 -0.5448 -0.0077  0.2521
   96POX    C1N 1454   7.287  -0.438   2.355  0.0557  0.1563 -0.3941
   96POX    C1O 1455   7.354  -0.418   2.491 -0.1569  0.5070 -0.3414
   96POX    C1P 1456   7.479  -0.329   2.484 -0.0713  0.3983 -0.1806
   96POX    C1Q 1457   7.548  -0.355   2.618 -0.7251  0.2713  0.1389
   96POX    C1R 1458   7.672  -0.269   2.644 -0.8078  0.2730  0.5358
   96POX     CZ 1459   6.379   0.641   1.450 -0.2828 -0.0845 -0.1905
   96POX     OZ 1460   6.296   0.734   1.520 -0.2178 -0.1476 -0.0281
   96POX    C2A 1461   6.352   0.852   1.546 -0.1238 -0.1844 -0.0639
   96POX    O2A 1462   6.445   0.893   1.477 -0.1451 -0.3449 -0.1879
   96POX    C2B 1463   6.262   0.924   1.639  0.2842  0.4148 -0.1246
   96POX    C2C 1464   6.336   0.992   1.754  0.3486 -0.2194  0.2161
   96POX    C2D 1465   6.255   1.011   1.882 -0.4070  0.4315 -0.3449
   96POX    C2E 1466   6.343   1.092   1.977 -0.3169 -0.2318  0.1479
   96POX    C2F 1467   6.288   1.094   2.120 -0.3817  0.2773  0.1185
   96POX    C2G 1468   6.327   0.962   2.186 -0.3113  0.1823 -0.1113
   96POX    C2H 1469   6.278   0.955   2.331  0.4048 -0.7118  0.1007
   96POX    C2I 1470   6.125   0.951   2.337  0.4077 -0.3443  0.4790
   96POX    C2J 1471   6.088   0.949   2.486 -0.3196  0.4855  0.3204
   96POX    C2K 1472   5.936   0.945   2.500 -0.3134 -0.4840  0.2190
   96POX    C2L 1473   5.866   1.007   2.622  0.1294  0.3251  0.0706
   96POX    C2M 1474   5.829   0.904   2.729  0.0749  0.0937 -0.1698
   96POX    C2N 1475   5.795   0.975   2.860 -0.1850  0.0603 -0.2175
   96POX    C2O 1476   5.742   0.881   2.968 -0.3387  0.2048 -0.1671
   96POX    C2P 1477   5.735   0.971   3.091  0.3493 -0.4248  0.3420
   97CHL    CN1 1478   3.518   8.377   1.060 -0.0187  0.0792 -0.0699
   97CHL    CN2 1479   3.681   8.429   1.226 -0.4193  0.4239  0.3261
   97CHL    CN3 1480   3.741   8.429   0.998 -0.3684 -0.6010  0.2933
   97CHL    NTM 1481   3.633   8.462   1.092 -0.2018  0.2260  0.1987
   97CHL     CB 1482   3.602   8.606   1.083 -0.7278  0.1553  0.8108
   98PJ2     CA 1483   3.696   8.716   1.132  0.5033 -0.5442  0.0748
   98PJ2     OA 1484   3.828   8.693   1.081  0.5599 -0.5725  0.2348
   98PJ2      P 1485   3.923   8.809   1.140  0.0207  0.0243 -0.0559
   98PJ2     OB 1486   4.049   8.794   1.065 -0.0641 -0.1715 -0.1594
   98PJ2     HB 1487   4.114   8.870   1.075 -2.0340  1.5380  0.2845
   98PJ2     OG 1488   3.852   8.939   1.153 -0.3689 -0.2497  0.6230
   98PJ2     HG 1489   3.917   8.980   1.217  0.8069  1.1105 -1.3200
   98PJ2     OD 1490   3.946   8.767   1.293  0.5131  0.1173 -0.1038
   99POX     CD 1491   4.033   8.656   1.319 -0.1394 -0.3683  0.0153
   99POX     CE 1492   4.068   8.637   1.467  0.5741 -0.5100 -0.1684
   99POX     OE 1493   3.956   8.629   1.556  0.5067  0.1135 -0.1917
   99POX    C1A 1494   3.905   8.512   1.594 -0.1785  0.2384 -0.7160
   99POX    O1A 1495   3.939   8.409   1.536  0.2812  0.1216 -0.2420
   99POX    C1B 1496   3.786   8.545   1.676 -0.1519  0.0110 -0.5835
   99POX    C1C 1497   3.726   8.425   1.749 -0.1191  0.3233 -0.0411
   99POX    C1D 1498   3.611   8.467   1.840  0.1440  0.2494  0.3306
   99POX    C1E 1499   3.664   8.555   1.954 -0.5145  0.6037  0.3684
   99POX    C1F 1500   3.726   8.467   2.063 -0.3302  0.3330  0.0461
   99POX    C1G 1501   3.857   8.535   2.102 -0.2777  0.4510 -0.3341
   99POX    C1H 1502   3.838   8.644   2.207 -0.1212 -0.1433  0.3145
   99POX    C1I 1503   3.806   8.596   2.349 -0.2245 -0.9523  0.0234
   99POX    C1J 1504   3.820   8.677   2.454 -0.5643 -0.1236 -0.5639
   99POX    C1K 1505   3.870   8.821   2.443  0.3735 -0.3983 -0.0681
   99POX    C1L 1506   3.907   8.892   2.573 -0.2434 -0.2204  0.0137
   99POX    C1M 1507   3.970   9.028   2.544  0.2896 -0.4873 -0.0749
   99POX    C1N 1508   4.051   9.083   2.662 -0.2788 -0.3368  0.2503
   99POX    C1O 1509   4.047   9.235   2.678  0.1606 -0.3358  0.3659
   99POX    C1P 1510   4.011   9.281   2.819 -0.0278 -0.2936  0.3049
   99POX    C1Q 1511   3.995   9.432   2.810  0.2723 -0.2469  0.5150
   99POX    C1R 1512   3.908   9.474   2.928 -0.0842 -0.7780  0.4446
   99POX     CZ 1513   4.159   8.757   1.494  0.8440 -0.5979 -0.6905
   99POX     OZ 1514   4.254   8.746   1.601  0.1281 -0.5831 -0.0501
   99POX    C2A 1515   4.336   8.846   1.631 -0.8795  0.1546  0.2845
   99POX    O2A 1516   4.325   8.955   1.574  0.0590  0.0136 -0.1815
   99POX    C2B 1517   4.436   8.812   1.734 -0.5541 -0.1730 -0.1400
   99POX    C2C 1518   4.493   8.934   1.807  0.2021 -0.6372  0.0612
   99POX    C2D 1519   4.574   8.886   1.928 -0.0924 -0.2354  0.4219
   99POX    C2E 1520   4.630   9.000   2.012 -0.3652  0.1091  0.1406
   99POX    C2F 1521   4.673   8.950   2.150  0.0297 -0.2504 -0.1101
   99POX    C2G 1522   4.743   9.063   2.227 -0.0340  0.0689 -0.5170
   99POX    C2H 1523   4.823   8.985   2.331 -0.0863  0.8209  0.1000
   99POX    C2I 1524   4.907   9.080   2.416  0.6340 -0.1842  0.5418
   99POX    C2J 1525   4.842   9.138   2.543  0.0823  0.5389 -0.0590
   99POX    C2K 1526   4.917   9.257   2.602  0.5000  0.1731  0.1543
   99POX    C2L 1527   4.875   9.376   2.515 -0.6070 -0.1280  0.2665
   99POX    C2M 1528   4.937   9.513   2.543 -0.5076 -0.1397  0.1056
   99POX    C2N 1529   4.905   9.559   2.686 -0.1614  0.0148  0.1345
   99POX    C2O 1530   4.959   9.698   2.722  0.3399 -0.1130 -0.1194
   99POX    C2P 1531   4.896   9.749   2.851 -0.2881 -0.4186 -0.3009
  100CHL    CN1 1532   5.771   7.155   0.970 -0.1212  0.9261 -0.1126
  100CHL    CN2 1533   5.950   7.098   0.836  0.1134 -0.1251  0.0412
  100CHL    CN3 1534   5.799   6.925   0.917 -0.2253  0.5641 -0.0775
  100CHL    NTM 1535   5.871   7.049   0.950 -0.3987  0.6386  0.0199
  100CHL     CB 1536   5.948   7.019   1.071 -0.5591  0.5670  0.1055
  101PJ2     CA 1537   6.066   7.099   1.127  0.0474 -0.1235 -0.1562
  101PJ2     OA 1538   6.061   7.242   1.114  0.1269 -0.0969  0.1066
  101PJ2      P 1539   6.200   7.320   1.140  0.0132  0.1745 -0.0993
  101PJ2     OB 1540   6.306   7.245   1.068  0.0600 -0.0333  0.1831
  101PJ2     HB 1541   6.279   7.152   1.045  0.6742 -0.1719  0.0118
  101PJ2     OG 1542   6.180   7.465   1.123 -0.3999  0.1594  0.2365
  101PJ2     HG 1543   6.081   7.477   1.118 -0.7100 -1.4961  1.5178
  101PJ2     OD 1544   6.213   7.289   1.298 -0.2644 -0.4990 -0.2034
  102POX     CD 1545   6.145   7.375   1.389 -0.2367 -0.4624 -0.2166
  102POX     CE 1546   6.175   7.354   1.538  0.3484  0.0527 -0.2581
  102POX     OE 1547   6.122   7.461   1.618  0.3941 -0.4308  0.4255
  102POX    C1A 1548   6.003   7.443   1.673  0.2759 -0.4442  0.1667
  102POX    O1A 1549   5.929   7.352   1.636 -0.4236  0.1504  0.0893
  102POX    C1B 1550   5.963   7.568   1.742  0.1030 -0.1795 -0.4116
  102POX    C1C 1551   6.002   7.562   1.889 -0.2168  0.5364 -0.2914
  102POX    C1D 1552   6.029   7.700   1.949 -0.2042  0.1745  0.5505
  102POX    C1E 1553   5.904   7.789   1.951 -0.0683  0.3848 -0.1399
  102POX    C1F 1554   5.786   7.738   2.034 -0.1133  0.0568 -0.4044
  102POX    C1G 1555   5.675   7.843   2.030 -0.3814 -0.2387 -0.7896
  102POX    C1H 1556   5.543   7.797   2.094 -0.3244 -0.1053 -0.5737
  102POX    C1I 1557   5.454   7.920   2.112 -0.6914 -0.3605 -0.6444
  102POX    C1J 1558   5.390   7.933   2.227  0.1437 -0.1576 -0.1945
  102POX    C1K 1559   5.387   7.827   2.338  0.2341 -0.0935 -0.1309
  102POX    C1L 1560   5.414   7.890   2.476 -0.0986 -0.2139 -0.0098
  102POX    C1M 1561   5.412   7.797   2.598 -0.5491 -0.3961 -0.1533
  102POX    C1N 1562   5.270   7.742   2.611 -0.6413 -0.1135  0.0306
  102POX    C1O 1563   5.254   7.609   2.686 -0.3031  0.3008  0.8539
  102POX    C1P 1564   5.321   7.489   2.619 -0.2747  0.7221  0.1191
  102POX    C1Q 1565   5.319   7.372   2.717 -0.4511  1.0382  0.4958
  102POX    C1R 1566   5.424   7.378   2.828 -0.0870  0.1769  0.2084
  102POX     CZ 1567   6.323   7.327   1.560  0.3148  0.2236  0.1969
  102POX     OZ 1568   6.362   7.198   1.610  0.2279 -0.0589 -0.4621
  102POX    C2A 1569   6.486   7.193   1.657 -0.1784 -0.1131  0.6197
  102POX    O2A 1570   6.547   7.299   1.671  0.0723 -0.1759  0.0246
  102POX    C2B 1571   6.519   7.058   1.709  0.1415 -0.1823  0.2427
  102POX    C2C 1572   6.669   7.033   1.692  0.1033 -0.5644  0.4801
  102POX    C2D 1573   6.712   6.971   1.558  0.1817  0.2979  0.1042
  102POX    C2E 1574   6.863   6.955   1.544  0.2289  0.3182  0.5608
  102POX    C2F 1575   6.936   7.083   1.502  0.0255  0.2007 -0.1589
  102POX    C2G 1576   7.088   7.066   1.514  0.0229 -0.4329 -0.9438
  102POX    C2H 1577   7.165   7.197   1.498 -0.3467 -0.0425  0.3194
  102POX    C2I 1578   7.312   7.173   1.533 -0.1429  0.7952  0.0544
  102POX    C2J 1579   7.335   7.174   1.684  1.1757 -0.1269 -0.1204
  102POX    C2K 1580   7.357   7.314   1.742  0.0249  0.0710 -0.1373
  102POX    C2L 1581   7.370   7.313   1.895  0.2431 -0.2036 -0.1569
  102POX    C2M 1582   7.246   7.245   1.954  0.2787 -0.3026 -0.1967
  102POX    C2N 1583   7.253   7.252   2.107 -0.4978  0.5041 -0.1906
  102POX    C2O 1584   7.178   7.135   2.171  0.0374  0.2320 -0.0520
  102POX    C2P 1585   7.182   7.133   2.324  0.1332  0.0497 -0.0567
  103CHL    CN1 1586   4.764   4.488   1.884  0.6677  0.4595 -0.4650
  103CHL    CN2 1587   4.559   4.367   1.892 -0.1052  0.3612 -0.2656
  103CHL    CN3 1588   4.646   4.442   1.677 -0.3952  0.5418 -0.1693
  103CHL    NTM 1589   4.633   4.472   1.821  0.4774  0.1360  0.0031
  103CHL     CB 1590   4.553   4.594   1.844 -0.3187 -0.3590 -0.1133
  104PJ2     CA 1591   4.587   4.723   1.770 -0.1152 -0.5817 -0.4125
  104PJ2     OA 1592   4.717   4.775   1.798 -0.1724 -0.5357 -0.2290
  104PJ2      P 1593   4.765   4.859   1.669 -0.0067  0.3223  0.3821
  104PJ2     OB 1594   4.907   4.901   1.677 -0.0829  0.6063  0.2385
  104PJ2     HB 1595   4.960   4.847   1.742  0.6096 -1.2607 -1.7474
  104PJ2     OG 1596   4.708   4.790   1.551  0.7311  0.3586 -0.0032
  104PJ2     HG 1597   4.627   4.737   1.575  0.6651 -1.1196 -3.0058
  104PJ2     OD 1598   4.664   4.983   1.685  0.1380  0.4799  0.0810
  105POX     CD 1599   4.681   5.086   1.782  0.0908 -0.0082  0.6135
  105POX     CE 1600   4.569   5.191   1.783  0.1670  0.0779  0.2383
  105POX     OE 1601   4.607   5.309   1.854  0.0988  0.4941 -0.4154
  105POX    C1A 1602   4.713   5.379   1.813  0.1412  0.4728 -0.3435
  105POX    O1A 1603   4.764   5.374   1.701  0.1785 -0.8782 -0.2783
  105POX    C1B 1604   4.759   5.468   1.922 -0.0073  0.0527  0.0626
  105POX    C1C 1605   4.860   5.423   2.027  0.3246  0.0682 -0.2491
  105POX    C1D 1606   5.000   5.385   1.979  0.4103 -0.1919  0.1955
  105POX    C1E 1607   5.105   5.316   2.066 -0.1217 -0.6541  0.4793
  105POX    C1F 1608   5.236   5.304   1.988 -0.0705  0.4154  0.3829
  105POX    C1G 1609   5.358   5.323   2.078  0.3025  0.2234 -0.0735
  105POX    C1H 1610   5.499   5.337   2.021  0.3294 -0.8318 -0.2929
  105POX    C1I 1611   5.551   5.268   1.895 -0.0155 -0.8012 -0.4542
  105POX    C1J 1612   5.676   5.273   1.848  0.0397 -0.2232 -0.2496
  105POX    C1K 1613   5.804   5.331   1.907 -0.1913 -0.2376  0.2721
  105POX    C1L 1614   5.924   5.280   1.826 -0.4034  0.0324 -0.2171
  105POX    C1M 1615   6.060   5.319   1.883 -0.2986 -0.2082 -0.2987
  105POX    C1N 1616   6.093   5.469   1.882  0.6897 -0.4152  0.1370
  105POX    C1O 1617   6.228   5.503   1.945  0.5391  0.3138  0.0786
  105POX    C1P 1618   6.214   5.488   2.097 -0.0654 -0.8729 -0.0823
  105POX    C1Q 1619   6.356   5.510   2.150 -0.3631  0.9438  0.0204
  105POX    C1R 1620   6.381   5.509   2.301 -0.0493 -0.4151 -0.0311
  105POX     CZ 1621   4.452   5.112   1.842  0.1645 -0.1808 -0.1102
  105POX     OZ 1622   4.466   5.092   1.983  0.4937  0.1321 -0.0949
  105POX    C2A 1623   4.385   5.005   2.043  0.8098 -0.0557  0.0581
  105POX    O2A 1624   4.327   4.910   1.990  0.1613  0.4786 -0.1916
  105POX    C2B 1625   4.389   5.028   2.189  0.5692  0.7974 -0.0668
  105POX    C2C 1626   4.282   5.102   2.270  0.1856 -0.1205  0.2827
  105POX    C2D 1627   4.328   5.159   2.404 -0.1850 -0.4218  0.5410
  105POX    C2E 1628   4.211   5.232   2.471 -0.3972 -0.0025 -0.2748
  105POX    C2F 1629   4.222   5.245   2.623 -0.3730  0.2831 -0.3000
  105POX    C2G 1630   4.365   5.262   2.673 -0.3646 -0.4316 -0.0640
  105POX    C2H 1631   4.359   5.305   2.820 -0.6559  0.4234 -0.3186
  105POX    C2I 1632   4.491   5.293   2.897 -0.6299 -0.2454 -0.4624
  105POX    C2J 1633   4.487   5.294   3.050  0.5957  0.3894 -0.4275
  105POX    C2K 1634   4.624   5.333   3.106  0.5350 -0.2850  0.2043
  105POX    C2L 1635   4.616   5.330   3.259 -0.2031 -0.0549  0.1735
  105POX    C2M 1636   4.730   5.416   3.315 -0.2655  0.0893  0.0810
  105POX    C2N 1637   4.741   5.392   3.465 -0.2412  0.4129  0.1299
  105POX    C2O 1638   4.833   5.502   3.521 -0.0262  0.1575  0.2775
  105POX    C2P 1639   4.978   5.481   3.474 -0.0930  0.1848  0.0582
  106CHL    CN1 1640   6.970   1.860   1.523 -0.4104  0.0671 -0.2716
  106CHL    CN2 1641   7.138   2.034   1.521 -0.2648  0.0093 -0.0841
  106CHL    CN3 1642   6.916   2.080   1.597 -0.3431 -0.1959  0.2033
  106CHL    NTM 1643   6.996   2.003   1.500 -0.2967  0.0922  0.0092
  106CHL     CB 1644   6.960   2.038   1.362  0.1087  0.4634 -0.0036
  107PJ2     CA 1645   6.814   2.014   1.320  0.0579  0.0752  0.3909
  107PJ2     OA 1646   6.756   1.884   1.309  0.4291 -0.0104 -0.6403
  107PJ2      P 1647   6.597   1.895   1.331  0.5207  0.0451  0.0185
  107PJ2     OB 1648   6.546   2.028   1.292  0.3840 -0.0291 -0.0542
  107PJ2     HB 1649   6.548   2.036   1.192  1.9986  1.4624  0.0512
  107PJ2     OG 1650   6.529   1.772   1.286  0.4466  0.2627 -0.4761
  107PJ2     HG 1651   6.438   1.763   1.327 -1.3520 -2.4539 -4.4646
  107PJ2     OD 1652   6.595   1.882   1.492 -0.3953  0.2604  0.0287
  108POX     CD 1653   6.608   1.756   1.559 -0.3641  0.2071 -0.0754
  108POX     CE 1654   6.605   1.787   1.709  0.2444  0.0182 -0.0206
  108POX     OE 1655   6.615   1.667   1.786 -0.1983 -0.2981 -0.4504
  108POX    C1A 1656   6.731   1.658   1.851 -0.4008 -0.0704 -0.0564
  108POX    O1A 1657   6.816   1.746   1.843 -0.4455 -0.0660 -0.4849
  108POX    C1B 1658   6.742   1.540   1.941  0.5175  0.0200 -0.0422
  108POX    C1C 1659   6.622   1.507   2.029  0.1884  0.0962 -0.4579
  108POX    C1D 1660   6.591   1.616   2.131 -0.0099 -0.1652 -0.2351
  108POX    C1E 1661   6.474   1.562   2.213  0.0486  0.3105  0.1655
  108POX    C1F 1662   6.513   1.461   2.321 -0.0250  0.0411 -0.0596
  108POX    C1G 1663   6.389   1.425   2.404 -0.2562  0.1191 -0.3676
  108POX    C1H 1664   6.425   1.326   2.515  0.1508  0.4174 -0.2280
  108POX    C1I 1665   6.297   1.286   2.590  0.3643  0.1993  0.0218
  108POX    C1J 1666   6.309   1.237   2.713 -0.0142 -0.3895 -0.1700
  108POX    C1K 1667   6.444   1.212   2.781 -0.3012 -0.1323  0.5067
  108POX    C1L 1668   6.437   1.240   2.931  0.0273  0.0248  0.4939
  108POX    C1M 1669   6.571   1.207   2.998  0.3270 -0.0005 -0.1129
  108POX    C1N 1670   6.556   1.198   3.150 -0.3687  0.8089 -0.1251
  108POX    C1O 1671   6.693   1.184   3.217 -0.1891 -0.0432 -0.6501
  108POX    C1P 1672   6.763   1.056   3.170  0.4211 -0.0377  0.2398
  108POX    C1Q 1673   6.896   1.056   3.246  0.4291  0.3757  0.2291
  108POX    C1R 1674   6.979   0.928   3.258 -0.5224 -0.2967 -0.2431
  108POX     CZ 1675   6.473   1.859   1.737  0.3416  0.1432  0.1184
  108POX     OZ 1676   6.435   1.892   1.871 -0.3612  0.5901 -0.1815
  108POX    C2A 1677   6.312   1.938   1.893 -0.5202 -0.0153  0.2266
  108POX    O2A 1678   6.232   1.938   1.799  0.1281  0.3338 -0.3418
  108POX    C2B 1679   6.275   1.975   2.031  0.2788  0.4592  0.3203
  108POX    C2C 1680   6.212   1.858   2.106 -0.3212  0.5943  0.0326
  108POX    C2D 1681   6.191   1.890   2.254  0.5369  0.5300  0.1716
  108POX    C2E 1682   6.096   2.009   2.266 -0.1904 -0.0108 -0.1805
  108POX    C2F 1683   6.055   2.035   2.411  0.0612 -0.1015 -0.0931
  108POX    C2G 1684   5.974   1.922   2.475 -0.7059  0.2289 -0.4724
  108POX    C2H 1685   5.911   1.976   2.603 -0.5207  0.1273 -0.3383
  108POX    C2I 1686   5.897   1.881   2.722  0.2524  0.0023 -0.3413
  108POX    C2J 1687   5.840   1.956   2.843 -0.2900 -0.3742 -0.3613
  108POX    C2K 1688   5.830   1.867   2.967 -0.0100  0.1554  0.0446
  108POX    C2L 1689   5.761   1.954   3.073 -0.2799  0.1601 -0.1319
  108POX    C2M 1690   5.700   1.880   3.192  0.3349 -0.1264  0.0120
  108POX    C2N 1691   5.614   1.940   3.304  0.8327  0.2691  0.1867
  108POX    C2O 1692   5.669   2.069   3.366  0.1035  0.5482  0.2572
  108POX    C2P 1693   5.578   2.121   3.478 -0.3858  0.8174 -0.2608
  109CHL    CN1 1694   7.243   6.977   0.623  0.3677  0.4159 -0.0743
  109CHL    CN2 1695   7.044   6.943   0.737 -0.0928  0.0194  0.3002
  109CHL    CN3 1696   7.202   7.102   0.817 -0.1811 -0.0443 -0.7161
  109CHL    NTM 1697   7.187   6.968   0.758  0.0445 -0.2756 -0.2480
  109CHL     CB 1698   7.254   6.861   0.833  0.2001 -0.0859 -0.1154
  110PJ2     CA 1699   7.404   6.881   0.856  0.1595  0.0835  0.0107
  110PJ2     OA 1700   7.447   6.974   0.955  0.1303 -0.2022  0.2912
  110PJ2      P 1701   7.581   7.047   0.902  0.0600  0.0892  0.5112
  110PJ2     OB 1702   7.687   6.949   0.872 -0.1043  0.1282 -0.2084
  110PJ2     HB 1703   7.649   6.858   0.853 -0.3134 -0.8985  4.0682
  110PJ2     OG 1704   7.521   7.128   0.793  0.0502 -0.6380 -0.0299
  110PJ2     HG 1705   7.593   7.194   0.770  2.5624 -2.7484  1.1881
  110PJ2     OD 1706   7.615   7.135   1.032  0.1737  0.1480  0.4415
  111POX     CD 1707   7.643   7.087   1.164  0.0226 -0.0956  0.3864
  111POX     CE 1708   7.692   7.189   1.267  0.1922 -0.0897  0.2999
  111POX     OE 1709   7.661   7.132   1.394  0.2992 -0.2483  0.2553
  111POX    C1A 1710   7.762   7.066   1.451  0.4211 -0.3442 -0.0709
  111POX    O1A 1711   7.855   7.025   1.381  0.1672 -0.4688 -0.3379
  111POX    C1B 1712   7.741   7.029   1.593  0.5974 -0.0297  0.0385
  111POX    C1C 1713   7.777   7.135   1.697  0.2920 -0.0044  0.1199
  111POX    C1D 1714   7.716   7.081   1.827 -0.2595 -0.5413 -0.3577
  111POX    C1E 1715   7.794   7.161   1.931 -0.2038 -0.4275 -0.4855
  111POX    C1F 1716   7.715   7.169   2.062  0.0760 -0.6002 -0.3051
  111POX    C1G 1717   7.792   7.263   2.155 -0.7161 -0.5384  0.2954
  111POX    C1H 1718   7.749   7.256   2.301 -0.0254  0.0130  0.5331
  111POX    C1I 1719   7.611   7.308   2.344 -0.2236 -0.3071  0.2917
  111POX    C1J 1720   7.569   7.290   2.469 -0.6103 -0.0163  0.2064
  111POX    C1K 1721   7.662   7.229   2.574 -0.1670  0.1934 -0.0613
  111POX    C1L 1722   7.582   7.161   2.685 -0.3844 -0.2802 -0.5047
  111POX    C1M 1723   7.671   7.151   2.809 -0.0988 -0.7042 -0.7392
  111POX    C1N 1724   7.598   7.111   2.937  0.3295  0.1042 -0.2329
  111POX    C1O 1725   7.695   7.087   3.054  0.2478  0.2839 -0.1283
  111POX    C1P 1726   7.620   7.051   3.182  0.4050  0.3977 -0.0052
  111POX    C1Q 1727   7.525   7.162   3.228 -0.5093 -0.1942 -0.4488
  111POX    C1R 1728   7.485   7.141   3.374  0.1861 -0.2075 -0.2577
  111POX     CZ 1729   7.625   7.326   1.257  0.3232 -0.0888 -0.6813
  111POX     OZ 1730   7.674   7.421   1.352 -0.3552 -0.0785 -0.3364
  111POX    C2A 1731   7.579   7.482   1.423  0.0177  0.2056 -0.0807
  111POX    O2A 1732   7.460   7.463   1.399  0.0365  0.1626 -0.1417
  111POX    C2B 1733   7.627   7.576   1.527  0.3859 -0.0363 -0.0304
  111POX    C2C 1734   7.631   7.520   1.669 -0.0669 -0.4107 -0.1631
  111POX    C2D 1735   7.657   7.639   1.761 -0.2073 -0.3754 -0.1683
  111POX    C2E 1736   7.676   7.604   1.908  0.2346 -0.0709 -0.1487
  111POX    C2F 1737   7.681   7.714   2.015 -0.3641 -0.1708 -0.0149
  111POX    C2G 1738   7.685   7.651   2.154  0.2458  0.2508  0.1632
  111POX    C2H 1739   7.741   7.747   2.258  0.2417  0.3801  0.0456
  111POX    C2I 1740   7.713   7.699   2.400 -0.7500 -0.0399 -0.2899
  111POX    C2J 1741   7.722   7.815   2.499  0.2343 -0.1621 -0.2333
  111POX    C2K 1742   7.709   7.780   2.647 -0.0507  0.5644 -0.0804
  111POX    C2L 1743   7.640   7.898   2.715 -0.1424  0.3991  0.1125
  111POX    C2M 1744   7.612   7.871   2.864 -0.3669  0.3114  0.0552
  111POX    C2N 1745   7.597   8.011   2.923  0.0679  0.3561  0.0643
  111POX    C2O 1746   7.609   8.014   3.075  0.3669 -0.0339  0.0491
  111POX    C2P 1747   7.508   7.924   3.148  0.3046  0.0549  0.0713
  112CHL    CN1 1748   8.450   7.059   0.876 -0.2214 -0.6608  0.3741
  112CHL    CN2 1749   8.269   7.168   0.999 -0.1373  0.8377 -0.2344
  112CHL    CN3 1750   8.233   7.073   0.789 -0.1162  0.6730  0.1828
  112CHL    NTM 1751   8.333   7.147   0.868  0.3613  0.1023  0.1178
  112CHL     CB 1752   8.378   7.267   0.797 -0.4625 -0.1529 -0.8632
  113PJ2     CA 1753   8.282   7.374   0.744 -0.4616  0.0668 -0.4255
  113PJ2     OA 1754   8.235   7.461   0.848 -0.0921 -0.0230 -0.1813
  113PJ2      P 1755   8.112   7.547   0.790  0.0035  0.3138  0.1130
  113PJ2     OB 1756   8.186   7.625   0.688 -0.2120  0.4537  0.0623
  113PJ2     HB 1757   8.285   7.621   0.704  0.0989  0.7027 -1.6496
  113PJ2     OG 1758   8.016   7.446   0.741 -0.0858  0.2616  0.3961
  113PJ2     HG 1759   8.035   7.354   0.776 -0.3060  0.4741  1.0958
  113PJ2     OD 1760   8.069   7.638   0.916 -0.1134  0.3282  0.0637
  114POX     CD 1761   7.996   7.566   1.016  0.1575 -0.0317  0.0068
  114POX     CE 1762   8.034   7.589   1.162 -0.4110  0.1406  0.1280
  114POX     OE 1763   7.985   7.487   1.250 -0.1884  0.0139  0.1041
  114POX    C1A 1764   8.078   7.445   1.335 -0.1197 -0.3198 -0.1335
  114POX    O1A 1765   8.194   7.429   1.295  0.1541 -0.2011  0.5949
  114POX    C1B 1766   8.024   7.401   1.466 -0.0836 -0.1103 -0.0484
  114POX    C1C 1767   8.083   7.495   1.571 -0.2844 -0.2672  0.2038
  114POX    C1D 1768   8.076   7.433   1.711  0.0268  0.1767  0.4206
  114POX    C1E 1769   8.128   7.528   1.819  0.1739  0.6262 -0.0455
  114POX    C1F 1770   8.091   7.464   1.953 -0.1701  0.0436 -0.4157
  114POX    C1G 1771   8.190   7.482   2.068 -0.3663  0.0723 -0.2520
  114POX    C1H 1772   8.141   7.440   2.206 -0.3933  0.0017 -0.2829
  114POX    C1I 1773   8.223   7.468   2.332 -0.2310 -0.0927 -0.3685
  114POX    C1J 1774   8.183   7.475   2.459  0.0709  0.1661 -0.2859
  114POX    C1K 1775   8.039   7.469   2.511 -0.1521  0.5219 -0.8393
  114POX    C1L 1776   8.042   7.487   2.663  0.1302 -0.4205 -0.7228
  114POX    C1M 1777   7.912   7.470   2.743  0.2609  0.2417 -0.3527
  114POX    C1N 1778   7.949   7.490   2.890 -0.1409  0.4713 -0.2821
  114POX    C1O 1779   7.831   7.473   2.986  0.2593  0.4887  0.2144
  114POX    C1P 1780   7.865   7.513   3.130 -0.0021  0.5668  0.2538
  114POX    C1Q 1781   7.748   7.489   3.225 -0.1102 -0.6042 -0.1671
  114POX    C1R 1782   7.629   7.574   3.181  0.0253 -0.3587 -0.0572
  114POX     CZ 1783   8.001   7.734   1.196 -0.4853  0.1384  0.0657
  114POX     OZ 1784   8.037   7.767   1.331  0.1416 -0.0455 -0.0539
  114POX    C2A 1785   7.990   7.882   1.378 -0.9471 -0.5345  0.0914
  114POX    O2A 1786   7.930   7.960   1.304 -0.2555 -0.4253 -0.3627
  114POX    C2B 1787   8.011   7.897   1.523  0.0259 -0.1262 -0.0843
  114POX    C2C 1788   8.076   8.034   1.545  0.1673 -0.1019 -0.6419
  114POX    C2D 1789   8.062   8.083   1.689  0.7507 -0.5562 -0.4284
  114POX    C2E 1790   8.137   8.001   1.795 -0.1199 -0.5041  0.2495
  114POX    C2F 1791   8.088   8.038   1.935  0.4049  0.5384  0.1695
  114POX    C2G 1792   8.128   7.940   2.045 -0.3279  0.4109  0.3246
  114POX    C2H 1793   8.080   7.989   2.182 -0.5893 -0.0046  0.3832
  114POX    C2I 1794   8.113   7.906   2.306 -0.3955 -0.4827  0.0183
  114POX    C2J 1795   8.073   7.980   2.434  0.0797  0.2566 -0.2556
  114POX    C2K 1796   8.111   7.897   2.557 -0.0431  0.2244 -0.2384
  114POX    C2L 1797   8.051   7.966   2.679 -0.2428 -0.3410 -0.0161
  114POX    C2M 1798   8.106   7.893   2.802  0.2228 -0.3610 -0.2322
  114POX    C2N 1799   8.040   7.928   2.936  0.4682  0.0008 -0.2042
  114POX    C2O 1800   8.061   8.068   2.993 -0.3126 -0.0461  0.2180
  114POX    C2P 1801   7.963   8.098   3.106 -0.0745  0.6597  0.2480
  115CHL    CN1 1802   6.211   2.624   1.097 -0.0762 -0.2292 -0.6037
  115CHL    CN2 1803   6.056   2.444   1.097  0.1611  0.1327  0.1186
  115CHL    CN3 1804   5.985   2.673   1.144  0.3409  0.3042 -0.1939
  115CHL    NTM 1805   6.090   2.571   1.161  0.1364  0.1432  0.1103
  115CHL     CB 1806   6.122   2.545   1.302  0.0361 -0.4618  0.0228
  116PJ2     CA 1807   6.010   2.506   1.399 -0.1212  0.3379  0.1708
  116PJ2     OA 1808   5.941   2.385   1.367  0.5003  0.0121  0.0544
  116PJ2      P 1809   5.854   2.331   1.491  0.3694 -0.0564 -0.0661
  116PJ2     OB 1810   5.806   2.448   1.568  0.2898 -0.2427  0.1716
  116PJ2     HB 1811   5.709   2.434   1.588  0.6122 -1.5382  0.9057
  116PJ2     OG 1812   5.762   2.220   1.461 -0.1069  0.0800  0.8473
  116PJ2     HG 1813   5.674   2.230   1.508  0.1410  0.0208  1.3214
  116PJ2     OD 1814   5.950   2.267   1.605 -0.1662 -0.2635  0.2727
  117POX     CD 1815   5.891   2.239   1.732 -0.8008 -0.1884  0.0015
  117POX     CE 1816   5.980   2.171   1.837  0.0466 -0.3299 -0.7941
  117POX     OE 1817   5.912   2.101   1.941  0.4964 -0.1741 -0.3938
  117POX    C1A 1818   5.860   1.984   1.907  0.1745 -0.1109 -0.1359
  117POX    O1A 1819   5.842   1.943   1.792  0.1835  0.2407 -0.2634
  117POX    C1B 1820   5.797   1.923   2.026 -0.3618  0.6313 -0.0343
  117POX    C1C 1821   5.655   1.977   2.049 -0.4037  0.5644 -0.1334
  117POX    C1D 1822   5.606   1.924   2.184  0.7934  0.0542  0.1249
  117POX    C1E 1823   5.471   1.980   2.230  0.7647 -0.4093  0.6133
  117POX    C1F 1824   5.401   1.897   2.338 -0.2241  0.0714  0.3572
  117POX    C1G 1825   5.482   1.910   2.468  0.0602  0.2325  0.1664
  117POX    C1H 1826   5.415   1.809   2.562  0.1787 -0.1182 -0.1231
  117POX    C1I 1827   5.440   1.853   2.706  0.3847 -0.1095 -0.1611
  117POX    C1J 1828   5.475   1.773   2.806 -0.0412  0.0529  0.1221
  117POX    C1K 1829   5.525   1.630   2.782 -0.2547  0.0541 -0.3311
  117POX    C1L 1830   5.608   1.571   2.896 -0.2757  0.7296  0.0374
  117POX    C1M 1831   5.599   1.418   2.897 -0.3925  0.7365  0.1147
  117POX    C1N 1832   5.457   1.368   2.921 -0.3119  0.6860  0.4948
  117POX    C1O 1833   5.462   1.219   2.955 -0.2212  0.5103 -0.2737
  117POX    C1P 1834   5.330   1.145   2.933 -0.0986  0.2513 -0.1407
  117POX    C1Q 1835   5.321   0.992   2.945 -0.0250  0.2737  0.2163
  117POX    C1R 1836   5.194   0.928   2.889  0.3167 -0.3098  0.1004
  117POX     CZ 1837   6.084   2.273   1.883 -0.5095 -0.3548  0.5493
  117POX     OZ 1838   6.049   2.385   1.964 -0.6277  0.1523 -0.1942
  117POX    C2A 1839   6.140   2.469   2.013 -0.3730  0.0445 -0.4830
  117POX    O2A 1840   6.251   2.463   1.958  0.1014  0.7397  0.3794
  117POX    C2B 1841   6.084   2.564   2.111  0.3936 -0.0562  0.0671
  117POX    C2C 1842   6.179   2.584   2.229 -0.4483 -0.7456  0.8795
  117POX    C2D 1843   6.189   2.458   2.315  0.1161 -1.0894  0.3163
  117POX    C2E 1844   6.319   2.470   2.396 -0.1345  0.5456  0.5264
  117POX    C2F 1845   6.355   2.381   2.515  0.2978  0.4903  0.3545
  117POX    C2G 1846   6.254   2.378   2.630  0.2093 -0.0567  0.2675
  117POX    C2H 1847   6.279   2.270   2.734  0.0014 -0.0730  0.3011
  117POX    C2I 1848   6.169   2.268   2.840 -0.0913  0.5017  0.2192
  117POX    C2J 1849   6.190   2.169   2.955 -0.4593  0.1508 -0.0100
  117POX    C2K 1850   6.117   2.228   3.076  0.2151 -0.0186  0.4868
  117POX    C2L 1851   6.133   2.154   3.209 -0.2538 -0.4972  0.2774
  117POX    C2M 1852   6.057   2.229   3.318  0.0729 -0.0564  0.2049
  117POX    C2N 1853   6.051   2.146   3.447 -0.2359 -0.0160  0.2180
  117POX    C2O 1854   5.959   2.216   3.547  0.1198  0.7138  0.0410
  117POX    C2P 1855   5.942   2.126   3.669 -0.6788  0.3659 -0.3238
  118CHL    CN1 1856   4.876   7.696   0.875 -0.0168 -0.0127 -0.1043
  118CHL    CN2 1857   4.649   7.664   0.790  0.3112  0.5125 -0.3137
  118CHL    CN3 1858   4.812   7.498   0.771 -0.2325 -0.1121  0.0479
  118CHL    NTM 1859   4.763   7.603   0.861 -0.0797  0.0589 -0.0685
  118CHL     CB 1860   4.719   7.547   0.989  0.5090 -0.0987  0.0676
  119PJ2     CA 1861   4.823   7.520   1.098  0.4013 -0.0560  0.1823
  119PJ2     OA 1862   4.935   7.441   1.057  0.0590 -0.3862 -0.1238
  119PJ2      P 1863   4.927   7.287   1.104  0.0602 -0.3456  0.0092
  119PJ2     OB 1864   4.790   7.234   1.089  0.0802 -0.3679 -0.0898
  119PJ2     HB 1865   4.727   7.295   1.041  0.3033  1.3496  1.6681
  119PJ2     OG 1866   5.045   7.222   1.043  0.4614  0.2432  0.1525
  119PJ2     HG 1867   5.045   7.124   1.062 -0.1773  0.3667  0.8226
  119PJ2     OD 1868   4.948   7.306   1.263 -0.1761  0.2342 -0.0246
  120POX     CD 1869   4.987   7.192   1.341 -0.1410 -0.0325 -0.4268
  120POX     CE 1870   5.064   7.220   1.470 -0.5511 -0.0487 -0.1799
  120POX     OE 1871   5.095   7.108   1.555  0.1084  0.4103  0.1861
  120POX    C1A 1872   5.218   7.104   1.606  0.2389  0.3782 -0.1284
  120POX    O1A 1873   5.302   7.186   1.570  0.4261  0.4906  0.5581
  120POX    C1B 1874   5.243   6.992   1.699 -0.2835  0.8831  0.6259
  120POX    C1C 1875   5.240   7.028   1.848 -0.4502 -0.1197  0.8728
  120POX    C1D 1876   5.289   6.902   1.919  0.1096 -0.2429  0.2757
  120POX    C1E 1877   5.258   6.891   2.068 -0.4017  0.0522  0.1898
  120POX    C1F 1878   5.352   6.988   2.141 -0.3651  0.0990  0.0798
  120POX    C1G 1879   5.353   6.944   2.287  0.3610  0.0720  0.0682
  120POX    C1H 1880   5.432   7.036   2.381  0.1542  0.1000  0.2148
  120POX    C1I 1881   5.442   6.963   2.515 -0.0095 -0.4908 -0.0910
  120POX    C1J 1882   5.547   6.972   2.597 -0.0690  0.4670 -0.1015
  120POX    C1K 1883   5.671   7.058   2.573  0.0870  0.2046 -0.2365
  120POX    C1L 1884   5.795   6.996   2.638 -0.4914 -0.2028  0.4843
  120POX    C1M 1885   5.920   7.084   2.636 -0.2996 -0.4758  0.3760
  120POX    C1N 1886   6.017   7.026   2.738  0.1560 -0.1322  0.1438
  120POX    C1O 1887   6.143   7.111   2.755 -0.3946  0.6560  0.3297
  120POX    C1P 1888   6.230   7.048   2.864 -0.0139  0.3126 -0.1665
  120POX    C1Q 1889   6.376   7.088   2.846 -0.0840  0.7086  0.1269
  120POX    C1R 1890   6.469   7.052   2.962  0.1011  0.3978 -0.1129
  120POX     CZ 1891   4.992   7.330   1.549 -0.1960  0.0344  0.0292
  120POX     OZ 1892   4.873   7.314   1.627 -0.3294 -0.4368 -0.2604
  120POX    C2A 1893   4.794   7.420   1.642  0.3321 -0.0185  0.3594
  120POX    O2A 1894   4.807   7.506   1.555  0.3702  0.0281  0.4106
  120POX    C2B 1895   4.684   7.409   1.739 -0.2282  0.0285 -0.2641
  120POX    C2C 1896   4.726   7.481   1.867 -0.1702  0.1843 -0.3712
  120POX    C2D 1897   4.621   7.460   1.976  0.2922 -0.4018 -0.0345
  120POX    C2E 1898   4.657   7.490   2.122 -0.3520  0.1528  0.0170
  120POX    C2F 1899   4.535   7.452   2.206 -0.3048 -0.5381 -0.2210
  120POX    C2G 1900   4.579   7.389   2.339 -0.1133  0.3190  0.1304
  120POX    C2H 1901   4.657   7.491   2.421  0.4124  0.1438 -0.1511
  120POX    C2I 1902   4.654   7.435   2.563  0.1471  0.1609 -0.1503
  120POX    C2J 1903   4.703   7.537   2.666 -0.3922  0.5656 -0.2905
  120POX    C2K 1904   4.759   7.459   2.785 -0.3171  0.2629 -0.5206
  120POX    C2L 1905   4.656   7.379   2.865 -0.0380 -0.6494 -1.0647
  120POX    C2M 1906   4.710   7.263   2.949  0.0092 -0.1634 -0.4179
  120POX    C2N 1907   4.662   7.122   2.914 -0.5405 -0.0719 -0.0339
  120POX    C2O 1908   4.717   7.007   2.999  0.1396  0.1360 -0.1941
  120POX    C2P 1909   4.685   6.874   2.930  0.0183  0.0451  0.0384
  121CHL    CN1 1910   6.532   8.219   0.745  0.6776 -0.1194  0.2028
  121CHL    CN2 1911   6.465   8.087   0.565 -0.1641 -0.0434 -0.1920
  121CHL    CN3 1912   6.690   8.078   0.646 -0.2042 -0.5832 -0.0241
  121CHL    NTM 1913   6.549   8.086   0.686 -0.2164 -0.0836 -0.1557
  121CHL     CB 1914   6.526   7.973   0.777  0.1624 -0.1508 -0.1420
  122PJ2     CA 1915   6.388   7.935   0.832  0.2085 -0.3975 -0.1955
  122PJ2     OA 1916   6.308   8.035   0.896  0.2219 -0.2093 -0.4743
  122PJ2      P 1917   6.159   7.976   0.904  0.1620 -0.0077 -0.0694
  122PJ2     OB 1918   6.066   8.080   0.954 -0.5192 -0.6689  0.0638
  122PJ2     HB 1919   6.099   8.109   1.044 -3.0662  1.0062  0.5556
  122PJ2     OG 1920   6.121   7.912   0.776  0.1306  0.2813 -0.2072
  122PJ2     HG 1921   6.186   7.933   0.702  1.7083  1.6035  1.4637
  122PJ2     OD 1922   6.165   7.859   1.014 -0.0155 -0.2861 -0.3543
  123POX     CD 1923   6.110   7.889   1.142 -0.3561 -0.3478 -0.4859
  123POX     CE 1924   6.092   7.772   1.238  0.1510  0.2519  0.3555
  123POX     OE 1925   5.997   7.807   1.339 -0.1608  0.1627  0.0918
  123POX    C1A 1926   5.876   7.753   1.325 -0.1308  0.1924 -0.3104
  123POX    O1A 1927   5.846   7.692   1.222  0.2777  0.3208 -0.5073
  123POX    C1B 1928   5.790   7.787   1.441  0.3942  0.2403  0.0716
  123POX    C1C 1929   5.699   7.666   1.466  0.6800  0.0924  0.3870
  123POX    C1D 1930   5.621   7.690   1.595 -0.4999  0.2637 -0.3436
  123POX    C1E 1931   5.536   7.567   1.624 -0.6447  0.3827 -0.2633
  123POX    C1F 1932   5.436   7.598   1.736 -0.3956 -0.0918  0.0957
  123POX    C1G 1933   5.357   7.469   1.761 -0.2738 -0.1561  0.1518
  123POX    C1H 1934   5.246   7.509   1.859 -0.4967  0.3493 -0.3014
  123POX    C1I 1935   5.178   7.378   1.900 -0.0752  0.1306 -0.2983
  123POX    C1J 1936   5.153   7.338   2.024  0.3422  0.4362 -0.1100
  123POX    C1K 1937   5.178   7.434   2.140  0.3204  0.2907  0.0164
  123POX    C1L 1938   5.155   7.364   2.273 -0.1102 -0.0033 -0.2118
  123POX    C1M 1939   5.004   7.349   2.296 -0.0871 -0.5249 -0.3799
  123POX    C1N 1940   4.971   7.268   2.422  0.3552 -0.1550 -0.0174
  123POX    C1O 1941   5.003   7.120   2.403 -0.3339 -0.2765 -0.2734
  123POX    C1P 1942   4.970   7.025   2.519  0.2173 -0.4909 -0.2868
  123POX    C1Q 1943   5.068   7.057   2.632  0.0180 -0.1834 -0.2000
  123POX    C1R 1944   5.045   6.953   2.742  0.0010  0.1204  0.0877
  123POX     CZ 1945   6.229   7.722   1.285  0.0226 -0.4696 -0.0269
  123POX     OZ 1946   6.298   7.787   1.391  0.0442 -0.3026 -0.1431
  123POX    C2A 1947   6.419   7.751   1.433  0.0933 -0.2917 -0.2785
  123POX    O2A 1948   6.470   7.649   1.386  0.2291 -0.1449 -0.4556
  123POX    C2B 1949   6.459   7.843   1.541 -0.4254  0.1243 -0.4334
  123POX    C2C 1950   6.511   7.754   1.655 -0.2939  0.5519 -0.1579
  123POX    C2D 1951   6.547   7.842   1.776  0.4152  0.1725 -0.0882
  123POX    C2E 1952   6.572   7.757   1.900 -0.1626  0.2382  0.0783
  123POX    C2F 1953   6.447   7.692   1.960  0.0996  0.0814  0.4578
  123POX    C2G 1954   6.485   7.618   2.089  0.1646 -0.4517  0.1312
  123POX    C2H 1955   6.372   7.527   2.139 -0.3976  0.0293 -0.2506
  123POX    C2I 1956   6.328   7.425   2.034 -0.7678  0.2835 -0.3459
  123POX    C2J 1957   6.226   7.328   2.093 -0.3351 -0.0853 -0.1933
  123POX    C2K 1958   6.201   7.218   1.989 -0.3610  0.3131 -0.6083
  123POX    C2L 1959   6.081   7.138   2.038  0.2413 -0.4133 -0.3051
  123POX    C2M 1960   6.110   7.033   2.146 -0.1390 -0.2485 -0.0392
  123POX    C2N 1961   5.979   6.963   2.182 -0.3414 -0.1249 -0.5299
  123POX    C2O 1962   5.978   6.846   2.280  0.0183 -0.2529 -0.6776
  123POX    C2P 1963   5.837   6.801   2.318 -0.0879  0.3235 -0.3897
  124CHL    CN1 1964   3.936   2.040   1.245 -0.1781  0.3434 -0.2885
  124CHL    CN2 1965   4.055   2.009   1.034  1.2243 -0.1909  0.0962
  124CHL    CN3 1966   4.017   1.835   1.180 -0.1583 -0.0670 -0.2411
  124CHL    NTM 1967   4.051   1.978   1.177 -0.1636 -0.0586  0.0971
  124CHL     CB 1968   4.178   1.997   1.249 -0.4700  0.0450  0.6151
  125PJ2     CA 1969   4.259   2.127   1.240 -0.2055 -0.1770 -0.2464
  125PJ2     OA 1970   4.186   2.244   1.277  0.4922  0.1859 -0.0081
  125PJ2      P 1971   4.284   2.371   1.273  0.3347  0.3111  0.0835
  125PJ2     OB 1972   4.373   2.356   1.156  0.3371 -0.2982  0.1610
  125PJ2     HB 1973   4.398   2.263   1.130  1.2044  0.6120 -2.7657
  125PJ2     OG 1974   4.191   2.486   1.276 -0.1996 -0.1272  0.4013
  125PJ2     HG 1975   4.144   2.472   1.363  0.2563 -3.6352  0.2316
  125PJ2     OD 1976   4.359   2.371   1.416 -0.1572 -0.8381  0.3531
  126POX     CD 1977   4.273   2.392   1.528 -0.1600 -0.0630  0.2154
  126POX     CE 1978   4.348   2.420   1.659 -0.2369 -0.4915  0.3521
  126POX     OE 1979   4.274   2.394   1.778 -0.4308 -0.2245  0.2883
  126POX    C1A 1980   4.274   2.273   1.833 -0.1176 -0.2260  0.2822
  126POX    O1A 1981   4.273   2.180   1.753  0.0839  0.0347 -0.0292
  126POX    C1B 1982   4.233   2.266   1.975 -0.0288 -0.4321  0.2975
  126POX    C1C 1983   4.137   2.149   2.001 -0.3088 -0.3016 -0.1413
  126POX    C1D 1984   4.089   2.147   2.146  0.4710 -0.0939  0.1242
  126POX    C1E 1985   4.017   2.016   2.177 -0.4439  0.2811 -0.4044
  126POX    C1F 1986   3.964   2.013   2.320  0.0510 -0.0436 -0.2267
  126POX    C1G 1987   3.853   2.116   2.344  0.0401  0.0322 -0.6068
  126POX    C1H 1988   3.800   2.118   2.487  0.2005  0.2440 -0.5488
  126POX    C1I 1989   3.698   2.007   2.514  0.6400 -0.0427 -0.0398
  126POX    C1J 1990   3.599   2.024   2.602  0.5327 -0.3955 -0.0894
  126POX    C1K 1991   3.582   2.156   2.678  0.1237 -0.5134  0.0256
  126POX    C1L 1992   3.443   2.214   2.652  0.1659 -0.2813  0.3182
  126POX    C1M 1993   3.440   2.332   2.750  0.1073 -0.0913  0.0866
  126POX    C1N 1994   3.400   2.279   2.887 -1.3164 -0.1523 -0.3306
  126POX    C1O 1995   3.373   2.385   2.994 -0.1292 -0.4167  0.2582
  126POX    C1P 1996   3.246   2.462   2.957  0.0211 -0.3405 -0.1069
  126POX    C1Q 1997   3.247   2.598   3.026  0.2558 -0.3755 -0.0431
  126POX    C1R 1998   3.248   2.584   3.178 -0.2268 -0.3069 -0.0326
  126POX     CZ 1999   4.411   2.558   1.642  0.3361 -0.7566  0.2697
  126POX     OZ 2000   4.511   2.609   1.730 -0.1713  0.2159  0.3009
  126POX    C2A 2001   4.528   2.741   1.732  0.0187  0.1874  0.6162
  126POX    O2A 2002   4.432   2.814   1.710 -0.2204 -0.3164 -0.0770
  126POX    C2B 2003   4.662   2.784   1.778  0.2079 -0.1935  0.4302
  126POX    C2C 2004   4.667   2.781   1.931  0.1551 -0.2901  0.4302
  126POX    C2D 2005   4.581   2.898   1.980 -0.0805 -0.2309 -0.1194
  126POX    C2E 2006   4.569   2.870   2.130  0.1431  0.1685 -0.0250
  126POX    C2F 2007   4.512   2.992   2.204  0.1342 -0.1266  0.4521
  126POX    C2G 2008   4.525   2.977   2.356  0.2793  0.0738  0.4607
  126POX    C2H 2009   4.476   3.116   2.397 -0.2010  0.0617 -0.0535
  126POX    C2I 2010   4.466   3.123   2.550  0.1277 -0.2208 -0.0166
  126POX    C2J 2011   4.434   3.257   2.616  0.4581  0.0645 -0.4317
  126POX    C2K 2012   4.556   3.348   2.599  0.3071  0.3090 -0.2025
  126POX    C2L 2013   4.554   3.453   2.711 -0.0487 -0.0217  0.1028
  126POX    C2M 2014   4.647   3.569   2.676 -0.1938  0.2170  0.5005
  126POX    C2N 2015   4.647   3.688   2.772 -0.3059  0.6756 -0.0613
  126POX    C2O 2016   4.736   3.792   2.705  0.5027 -0.2361 -0.4283
  126POX    C2P 2017   4.682   3.881   2.593  0.3264 -0.0460 -0.1937
  127CHL    CN1 2018   3.938   3.326   1.682 -0.4976  0.1754 -0.3867
  127CHL    CN2 2019   3.767   3.315   1.833  0.4594 -0.2802  0.4293
  127CHL    CN3 2020   3.868   3.107   1.760  0.7739  0.2315  0.2254
  127CHL    NTM 2021   3.824   3.241   1.720 -0.1463 -0.1246  0.0143
  127CHL     CB 2022   3.739   3.227   1.601 -0.2113  0.0043  0.0451
  128PJ2     CA 2023   3.598   3.172   1.617 -0.1598 -0.1175  0.0741
  128PJ2     OA 2024   3.591   3.034   1.656  0.0487 -0.2449 -0.3440
  128PJ2      P 2025   3.440   2.998   1.698  0.0570 -0.1890 -0.2658
  128PJ2     OB 2026   3.350   3.074   1.609 -0.2544 -0.1170  0.1091
  128PJ2     HB 2027   3.255   3.062   1.639 -0.5034 -0.2590 -0.7062
  128PJ2     OG 2028   3.439   2.850   1.701 -0.3789 -0.1816  0.0042
  128PJ2     HG 2029   3.401   2.825   1.790 -0.8409  2.2239  0.5692
  128PJ2     OD 2030   3.455   3.067   1.843  0.2640  0.0169 -0.3839
  129POX     CD 2031   3.517   2.981   1.939  0.0410  0.2884  0.0042
  129POX     CE 2032   3.535   3.046   2.076 -0.1645 -0.2877  0.3091
  129POX     OE 2033   3.612   2.978   2.175 -0.0910 -0.1250  0.3643
  129POX    C1A 2034   3.741   3.010   2.162 -0.1112 -0.4931 -0.8324
  129POX    O1A 2035   3.784   3.084   2.073 -0.0226  0.2360 -0.1937
  129POX    C1B 2036   3.826   2.928   2.250 -0.1643  0.0586 -0.2591
  129POX    C1C 2037   3.912   3.017   2.340  0.2926 -0.4811 -0.1534
  129POX    C1D 2038   4.002   2.918   2.414  0.1751 -0.3768  0.1315
  129POX    C1E 2039   4.065   2.983   2.537 -0.3538  0.4412 -0.0215
  129POX    C1F 2040   4.150   2.915   2.645 -0.3181 -0.0160 -0.3351
  129POX    C1G 2041   4.255   2.814   2.598 -0.1448 -0.0289  0.0761
  129POX    C1H 2042   4.351   2.767   2.707  0.2474 -0.0644 -0.2822
  129POX    C1I 2043   4.445   2.657   2.659  0.1433 -0.3342  0.1334
  129POX    C1J 2044   4.513   2.571   2.736  0.0395 -0.0322  0.5639
  129POX    C1K 2045   4.493   2.586   2.887 -0.3493  0.0685  0.5062
  129POX    C1L 2046   4.534   2.457   2.960 -0.0931 -0.1017  0.0653
  129POX    C1M 2047   4.530   2.483   3.111  0.2536 -0.3380  0.1174
  129POX    C1N 2048   4.384   2.457   3.149  0.2028 -0.6590 -0.2871
  129POX    C1O 2049   4.367   2.458   3.301  0.0745  0.4976 -0.3024
  129POX    C1P 2050   4.223   2.446   3.351  0.2061  1.0778  0.2286
  129POX    C1Q 2051   4.213   2.438   3.504 -0.0534 -0.3862  0.1544
  129POX    C1R 2052   4.071   2.426   3.559 -0.0617 -0.3025  0.1522
  129POX     CZ 2053   3.391   3.074   2.118 -0.2707 -0.0082 -0.2261
  129POX     OZ 2054   3.386   3.162   2.230 -0.0032 -0.1875 -0.0700
  129POX    C2A 2055   3.265   3.200   2.272  0.2616  0.5647  0.0304
  129POX    O2A 2056   3.171   3.176   2.197 -0.2441 -0.3799  0.9387
  129POX    C2B 2057   3.260   3.287   2.392 -0.0280  0.1337  0.3354
  129POX    C2C 2058   3.238   3.429   2.341  0.9546  0.2551  0.2299
  129POX    C2D 2059   3.244   3.544   2.442 -0.1533  0.0590  0.5235
  129POX    C2E 2060   3.368   3.524   2.529  0.2748 -0.1682 -0.1315
  129POX    C2F 2061   3.398   3.617   2.646 -0.3655  0.4480 -0.4497
  129POX    C2G 2062   3.530   3.594   2.721 -0.0326  0.2880 -1.0853
  129POX    C2H 2063   3.544   3.662   2.857 -0.6737 -0.5997 -0.5625
  129POX    C2I 2064   3.449   3.608   2.964 -0.3369  0.0706  0.0824
  129POX    C2J 2065   3.459   3.695   3.089  0.2553 -0.5365  0.4624
  129POX    C2K 2066   3.379   3.628   3.201 -0.3023 -0.0143  0.3831
  129POX    C2L 2067   3.228   3.624   3.179 -0.3141 -0.1328  0.4868
  129POX    C2M 2068   3.145   3.566   3.294 -1.1426  0.0094 -0.0347
  129POX    C2N 2069   3.188   3.427   3.341 -0.2825  0.2565 -0.0703
  129POX    C2O 2070   3.086   3.375   3.443 -0.3170 -0.0637 -0.2640
  129POX    C2P 2071   3.051   3.477   3.552  0.1861  0.0855 -0.2362
  130CHL    CN1 2072   6.798  -0.055   1.321  0.6102  0.4669 -0.4331
  130CHL    CN2 2073   6.790   0.109   1.499  0.1308 -0.2961  0.1960
  130CHL    CN3 2074   6.966   0.097   1.345  0.6242  0.2199 -0.0242
  130CHL    NTM 2075   6.820   0.086   1.357  0.6359  0.3060  0.1971
  130CHL     CB 2076   6.762   0.189   1.269  0.4599  0.1453  0.1225
  131PJ2     CA 2077   6.612   0.197   1.245  0.3937 -0.3632  0.3603
  131PJ2     OA 2078   6.552   0.087   1.175  0.0480  0.0747 -0.0394
  131PJ2      P 2079   6.391   0.082   1.165  0.0502 -0.1767  0.0458
  131PJ2     OB 2080   6.327   0.214   1.146  0.1332 -0.0811  0.4340
  131PJ2     HB 2081   6.365   0.281   1.210 -0.3077  2.8724 -2.1954
  131PJ2     OG 2082   6.355  -0.025   1.069  0.3190 -0.2186 -0.0097
  131PJ2     HG 2083   6.315   0.019   0.988  0.8061 -1.2422 -0.8385
  131PJ2     OD 2084   6.349   0.039   1.314 -0.0407 -0.2191  0.0081
  132POX     CD 2085   6.364  -0.100   1.343  0.4450 -0.2253 -0.2735
  132POX     CE 2086   6.353  -0.142   1.490  0.1274  0.2490 -0.1611
  132POX     OE 2087   6.436  -0.257   1.513  0.2316  0.3579  0.0189
  132POX    C1A 2088   6.562  -0.235   1.549  0.2519  0.0791  0.1141
  132POX    O1A 2089   6.622  -0.128   1.547  0.3814  0.0036 -0.0879
  132POX    C1B 2090   6.633  -0.361   1.581 -0.1161 -0.1265  0.1363
  132POX    C1C 2091   6.632  -0.373   1.734  0.0616  0.1573  0.1621
  132POX    C1D 2092   6.687  -0.512   1.769  0.2916  0.2442  0.1511
  132POX    C1E 2093   6.710  -0.518   1.920  0.7891 -0.2650  0.0589
  132POX    C1F 2094   6.779  -0.651   1.950  0.8341 -0.3552 -0.4292
  132POX    C1G 2095   6.777  -0.679   2.101 -0.0442  0.4143 -0.2885
  132POX    C1H 2096   6.842  -0.812   2.141  0.4517  0.4619 -0.9081
  132POX    C1I 2097   6.807  -0.947   2.079 -0.4917  0.3497 -0.1711
  132POX    C1J 2098   6.773  -1.058   2.143  0.1173  0.4522  0.3374
  132POX    C1K 2099   6.762  -1.063   2.296  0.4175 -0.7676  0.3312
  132POX    C1L 2100   6.649  -1.151   2.348  0.0982 -0.7361 -0.3017
  132POX    C1M 2101   6.622  -1.146   2.498 -0.5325  0.2004 -0.4366
  132POX    C1N 2102   6.612  -1.278   2.576 -0.6785  0.3965 -0.1169
  132POX    C1O 2103   6.495  -1.359   2.518 -0.6692  0.1090  0.2651
  132POX    C1P 2104   6.463  -1.470   2.618  0.3206 -0.1732  0.2856
  132POX    C1Q 2105   6.316  -1.512   2.624  0.4686 -0.7182  0.1000
  132POX    C1R 2106   6.258  -1.571   2.495 -0.5697  0.2097  0.1250
  132POX     CZ 2107   6.203  -0.149   1.520  0.1382  0.0012 -0.1643
  132POX     OZ 2108   6.179  -0.123   1.658 -0.3710 -0.0492 -0.2426
  132POX    C2A 2109   6.056  -0.103   1.705 -0.3245 -0.0358 -0.1261
  132POX    O2A 2110   5.966  -0.090   1.622  0.1883  0.0710 -0.6719
  132POX    C2B 2111   6.036  -0.097   1.851 -0.2065 -0.1171 -0.1057
  132POX    C2C 2112   6.070   0.039   1.912 -0.8902 -0.0540  0.1487
  132POX    C2D 2113   6.097   0.013   2.060  0.3163  0.1269 -0.0292
  132POX    C2E 2114   6.144   0.137   2.136 -0.4028  0.2453  0.2314
  132POX    C2F 2115   6.217   0.103   2.266  0.0585  0.5658  0.0620
  132POX    C2G 2116   6.355   0.046   2.231 -0.1909  0.2851 -0.4693
  132POX    C2H 2117   6.450   0.033   2.349 -0.1436 -0.0426 -0.5416
  132POX    C2I 2118   6.491   0.171   2.403  0.1964 -0.2241 -0.3338
  132POX    C2J 2119   6.580   0.170   2.528  0.0948  0.0116 -0.2596
  132POX    C2K 2120   6.499   0.104   2.639  0.4726  0.0824  0.0604
  132POX    C2L 2121   6.572   0.089   2.773  0.2426  0.3651  0.2180
  132POX    C2M 2122   6.481   0.071   2.894  0.2387 -0.3547  0.1121
  132POX    C2N 2123   6.396   0.197   2.913  0.1661 -0.3627 -0.1645
  132POX    C2O 2124   6.293   0.172   3.023  0.0020 -0.1967 -0.2804
  132POX    C2P 2125   6.335   0.179   3.169 -0.6390 -0.1483 -0.0947
  133CHL    CN1 2126   5.384   5.626   0.965  0.1654  0.3679  0.0794
  133CHL    CN2 2127   5.284   5.683   1.183  0.1367  0.1028  0.1806
  133CHL    CN3 2128   5.219   5.491   1.074  0.5923  0.1187  0.3074
  133CHL    NTM 2129   5.262   5.629   1.048  0.1941  0.2105  0.1277
  133CHL     CB 2130   5.152   5.709   0.994 -0.3620 -0.3259  0.4568
  134PJ2     CA 2131   5.155   5.862   0.989 -0.4763 -0.3369 -0.0373
  134PJ2     OA 2132   5.287   5.906   0.954 -0.6525  0.2288 -0.0047
  134PJ2      P 2133   5.310   6.060   0.913 -0.1214  0.1842  0.1249
  134PJ2     OB 2134   5.207   6.062   0.807 -0.3042  0.2820  0.3033
  134PJ2     HB 2135   5.153   5.979   0.811 -4.2194  2.6418  1.6852
  134PJ2     OG 2136   5.454   6.081   0.887 -0.1621  0.5131  0.1689
  134PJ2     HG 2137   5.474   6.176   0.862 -0.4771  1.0509  1.8083
  134PJ2     OD 2138   5.254   6.124   1.050  0.0203 -0.1189  0.3270
  135POX     CD 2139   5.353   6.159   1.146 -0.0730 -0.4803  0.5571
  135POX     CE 2140   5.300   6.266   1.242  0.3330  0.6031 -0.3961
  135POX     OE 2141   5.404   6.313   1.328  0.2691 -0.1170  0.0928
  135POX    C1A 2142   5.450   6.438   1.323  0.2577 -0.1135  0.0864
  135POX    O1A 2143   5.409   6.505   1.228 -0.0980 -0.3365  0.0810
  135POX    C1B 2144   5.567   6.472   1.407  0.5157 -0.3853 -0.1587
  135POX    C1C 2145   5.709   6.460   1.352  0.3530 -0.1530 -0.6396
  135POX    C1D 2146   5.798   6.488   1.473 -0.4011 -0.4360 -0.0106
  135POX    C1E 2147   5.946   6.481   1.433 -0.3458 -0.7115  0.2401
  135POX    C1F 2148   6.038   6.463   1.553  0.1537  0.0907 -0.0155
  135POX    C1G 2149   5.995   6.546   1.674  0.1474 -0.1435  0.1446
  135POX    C1H 2150   6.073   6.489   1.793  0.0379 -0.2205  0.1796
  135POX    C1I 2151   6.086   6.581   1.915  0.2664  0.1075 -0.0894
  135POX    C1J 2152   6.182   6.670   1.936  0.3531  0.1918 -0.8069
  135POX    C1K 2153   6.286   6.708   1.831  0.4602  0.2223 -0.6903
  135POX    C1L 2154   6.421   6.704   1.903  0.2466  0.2802 -0.2893
  135POX    C1M 2155   6.437   6.801   2.021 -0.2524 -0.2068  0.1842
  135POX    C1N 2156   6.558   6.757   2.104 -0.0012 -0.2882 -0.2205
  135POX    C1O 2157   6.597   6.867   2.203 -0.6811 -0.0475 -0.2129
  135POX    C1P 2158   6.476   6.915   2.283 -0.4761 -0.5412  0.4030
  135POX    C1Q 2159   6.524   7.019   2.384 -0.6055 -0.0936  0.0092
  135POX    C1R 2160   6.412   7.078   2.470 -0.0321 -0.1267  0.7827
  135POX     CZ 2161   5.174   6.211   1.310  0.7902  0.5168  0.3938
  135POX     OZ 2162   5.208   6.101   1.395  0.1153 -0.0394 -0.0421
  135POX    C2A 2163   5.129   6.066   1.496  0.3688  0.2221  0.2502
  135POX    O2A 2164   5.009   6.093   1.504  0.2397 -0.4883  0.8549
  135POX    C2B 2165   5.187   5.956   1.576  0.0826 -0.6418 -0.7013
  135POX    C2C 2166   5.113   5.823   1.587 -0.2524 -0.4012  0.0782
  135POX    C2D 2167   5.185   5.744   1.697 -0.1268  0.2416  0.4625
  135POX    C2E 2168   5.149   5.785   1.839 -0.8544 -0.5759  0.5239
  135POX    C2F 2169   5.210   5.701   1.952 -0.0538 -0.6967  0.0105
  135POX    C2G 2170   5.160   5.757   2.085 -0.1014 -0.6657 -0.0203
  135POX    C2H 2171   5.237   5.685   2.196 -0.0506  0.0154  0.3910
  135POX    C2I 2172   5.236   5.751   2.334 -0.1105  0.1979  0.3041
  135POX    C2J 2173   5.312   5.660   2.431 -0.3140  0.1548  0.4240
  135POX    C2K 2174   5.288   5.711   2.573  0.0365  0.6045  0.3240
  135POX    C2L 2175   5.363   5.634   2.682  0.1634  0.0913 -0.1196
  135POX    C2M 2176   5.512   5.631   2.648  0.2865  0.4203  0.3769
  135POX    C2N 2177   5.584   5.544   2.752 -0.1496  0.1933  0.4885
  135POX    C2O 2178   5.608   5.628   2.878 -0.1416  0.7084  0.1504
  135POX    C2P 2179   5.752   5.610   2.928  0.1088  0.1995 -0.7325
  136CHL    CN1 2180   7.501   0.078   1.102 -0.3085 -0.1473 -0.3111
  136CHL    CN2 2181   7.360   0.165   0.943  0.2062 -0.0669  0.3378
  136CHL    CN3 2182   7.406   0.284   1.150  0.0158  0.4910  0.4056
  136CHL    NTM 2183   7.463   0.205   1.039 -0.0761  0.3175  0.4815
  136CHL     CB 2184   7.581   0.257   0.969 -0.4433  0.3277 -0.1340
  137PJ2     CA 2185   7.595   0.388   0.892  0.4920  0.2757 -0.0615
  137PJ2     OA 2186   7.583   0.508   0.969  0.0749 -0.1393  0.5220
  137PJ2      P 2187   7.686   0.621   0.920 -0.3346  0.0606  0.1214
  137PJ2     OB 2188   7.828   0.577   0.917 -0.2911  0.2032  0.0258
  137PJ2     HB 2189   7.886   0.653   0.889 -1.0863  0.2934 -1.4728
  137PJ2     OG 2190   7.641   0.694   0.799 -0.2608 -0.2924 -0.1225
  137PJ2     HG 2191   7.541   0.697   0.798 -0.2785 -0.5278  0.6051
  137PJ2     OD 2192   7.696   0.716   1.050  0.2913  0.2476 -0.0564
  138POX     CD 2193   7.733   0.647   1.170  0.0665  0.2608  0.0205
  138POX     CE 2194   7.752   0.746   1.284 -0.1201  0.2128  0.0938
  138POX     OE 2195   7.816   0.679   1.394  0.1117 -0.2902 -0.3438
  138POX    C1A 2196   7.948   0.668   1.390  0.1833  0.3711  0.1622
  138POX    O1A 2197   8.011   0.732   1.306  0.3413  0.0572  0.0422
  138POX    C1B 2198   8.017   0.576   1.484  0.3702  0.2480 -0.0943
  138POX    C1C 2199   8.030   0.632   1.626 -0.0542  0.1992 -0.0345
  138POX    C1D 2200   8.074   0.516   1.716  0.1282  0.0200 -0.3511
  138POX    C1E 2201   8.110   0.570   1.854 -0.1481 -0.0436 -0.2528
  138POX    C1F 2202   8.134   0.446   1.941 -0.2251  0.0392 -0.1118
  138POX    C1G 2203   8.201   0.495   2.069 -0.1190  0.3046 -0.2663
  138POX    C1H 2204   8.233   0.393   2.179  0.3546  0.1149 -0.5806
  138POX    C1I 2205   8.292   0.475   2.293 -0.0433  0.2292 -0.4548
  138POX    C1J 2206   8.280   0.454   2.423  0.4277 -0.1560 -0.4712
  138POX    C1K 2207   8.194   0.347   2.490  0.3871  0.0015 -0.2695
  138POX    C1L 2208   8.259   0.313   2.624  0.2421 -0.5240 -0.3308
  138POX    C1M 2209   8.197   0.179   2.666 -0.0848 -0.3723 -0.3290
  138POX    C1N 2210   8.309   0.092   2.724 -0.0690 -0.4232 -0.4344
  138POX    C1O 2211   8.288   0.073   2.875  0.9483 -0.7828 -0.3362
  138POX    C1P 2212   8.206  -0.046   2.925  0.0402 -0.2085 -0.4406
  138POX    C1Q 2213   8.281  -0.177   2.898  0.4871 -0.0451 -0.0053
  138POX    C1R 2214   8.375  -0.221   3.011  0.3757 -0.6163 -0.1333
  138POX     CZ 2215   7.623   0.820   1.319 -0.6281 -0.6158 -0.0048
  138POX     OZ 2216   7.631   0.908   1.431  0.0181 -0.6300 -0.0371
  138POX    C2A 2217   7.586   0.863   1.548 -0.0190 -0.0851  0.1605
  138POX    O2A 2218   7.553   0.745   1.557 -0.0009 -0.1336 -0.3863
  138POX    C2B 2219   7.600   0.969   1.650  0.5170 -0.1788  0.1876
  138POX    C2C 2220   7.732   0.973   1.726  0.6289  0.4420 -0.0370
  138POX    C2D 2221   7.737   0.857   1.826 -0.2381  0.1041 -0.3745
  138POX    C2E 2222   7.848   0.886   1.928 -0.1862 -0.0908 -0.3757
  138POX    C2F 2223   7.833   0.794   2.050 -0.3213  0.9395  0.3918
  138POX    C2G 2224   7.927   0.833   2.164  0.4133 -0.0101  0.1197
  138POX    C2H 2225   7.879   0.786   2.301  0.5620  0.2316  0.2557
  138POX    C2I 2226   8.005   0.790   2.388  0.7294  0.1127  0.0205
  138POX    C2J 2227   7.970   0.727   2.524 -0.0167 -0.0350 -0.2323
  138POX    C2K 2228   8.098   0.728   2.609 -0.1058  0.4895 -0.0969
  138POX    C2L 2229   8.114   0.655   2.742 -0.1238  0.6286 -0.0180
  138POX    C2M 2230   8.000   0.678   2.840 -0.4789 -0.5262 -0.1424
  138POX    C2N 2231   7.994   0.586   2.963  0.4031  0.6700  0.8202
  138POX    C2O 2232   7.875   0.601   3.058 -0.6537 -0.2124 -0.3292
  138POX    C2P 2233   7.907   0.519   3.183  0.5791  0.2544 -0.3174
  139CHL    CN1 2234   0.150   7.794   1.127  0.3060  0.5356  0.0941
  139CHL    CN2 2235   0.150   7.553   1.108  0.2074  0.4183  0.2150
  139CHL    CN3 2236   0.317   7.698   1.000 -0.0816 -0.7270  0.0985
  139CHL    NTM 2237   0.176   7.680   1.038 -0.2444  0.4296  0.0636
  139CHL     CB 2238   0.107   7.691   0.909  0.3000  0.0578 -0.2686
  140PJ2     CA 2239  -0.039   7.735   0.896  0.3164  0.3798  0.5687
  140PJ2     OA 2240  -0.141   7.677   0.979  0.2823  0.1364  0.3579
  140PJ2      P 2241  -0.263   7.780   0.998  0.1627  0.0447  0.0941
  140PJ2     OB 2242  -0.270   7.861   0.874  0.2283 -0.1004 -0.0050
  140PJ2     HB 2243  -0.234   7.953   0.889  1.4355 -0.3359 -1.2879
  140PJ2     OG 2244  -0.375   7.695   1.043 -0.4630  0.8500  0.0846
  140PJ2     HG 2245  -0.344   7.609   1.084 -1.6189  0.6193  0.5139
  140PJ2     OD 2246  -0.198   7.866   1.118 -0.0757  0.4260 -0.0465
  141POX     CD 2247  -0.193   7.798   1.244 -0.7366  0.5013  0.0256
  141POX     CE 2248  -0.141   7.893   1.352  0.3147 -0.0801  0.0472
  141POX     OE 2249  -0.145   7.829   1.480 -0.4111  0.1939  0.1713
  141POX    C1A 2250  -0.028   7.810   1.541 -0.2893  0.4546  0.0227
  141POX    O1A 2251   0.074   7.851   1.487 -0.2729  0.4362  0.0388
  141POX    C1B 2252  -0.033   7.749   1.676  0.2311  0.5832  0.0984
  141POX    C1C 2253  -0.071   7.843   1.791  0.3068  0.3152  0.3438
  141POX    C1D 2254  -0.035   7.788   1.929 -0.3286 -0.3306  0.2595
  141POX    C1E 2255  -0.054   7.902   2.030  0.3843  0.2494 -0.2510
  141POX    C1F 2256  -0.013   7.872   2.174 -0.5255 -0.4104 -0.1187
  141POX    C1G 2257  -0.031   7.997   2.259 -0.4558 -0.2342 -0.3637
  141POX    C1H 2258   0.017   7.959   2.399 -0.4540  0.0772 -0.2784
  141POX    C1I 2259   0.012   8.081   2.492  0.1401 -0.0521 -0.0697
  141POX    C1J 2260   0.028   8.072   2.624 -0.1659  0.6850  0.0202
  141POX    C1K 2261   0.075   7.954   2.709  0.2023  0.6096 -0.2844
  141POX    C1L 2262   0.143   8.001   2.837 -0.0436 -0.1112  0.1152
  141POX    C1M 2263   0.295   8.016   2.829 -0.0744 -0.0484 -0.3349
  141POX    C1N 2264   0.353   8.103   2.940 -0.3689 -0.2223 -0.0449
  141POX    C1O 2265   0.502   8.134   2.927 -0.3545 -0.3438 -0.1652
  141POX    C1P 2266   0.554   8.150   3.070  0.1162  0.3202 -0.4034
  141POX    C1Q 2267   0.706   8.166   3.072  0.1237  0.2299  0.1518
  141POX    C1R 2268   0.768   8.206   3.206  0.1104  0.3601  0.1199
  141POX     CZ 2269  -0.239   8.010   1.365  0.4168 -0.0510  0.5650
  141POX     OZ 2270  -0.194   8.119   1.447  0.6217  0.2072  0.1121
  141POX    C2A 2271  -0.297   8.188   1.497  0.2355  0.0586 -0.4644
  141POX    O2A 2272  -0.410   8.177   1.451 -0.0054 -0.0943  0.1678
  141POX    C2B 2273  -0.258   8.289   1.598  0.0038  0.0876 -0.4040
  141POX    C2C 2274  -0.288   8.233   1.737  0.4116 -0.0425 -0.3653
  141POX    C2D 2275  -0.240   8.340   1.835  0.4280 -0.5026  0.1331
  141POX    C2E 2276  -0.230   8.295   1.981  0.4975 -0.1867  0.2264
  141POX    C2F 2277  -0.368   8.309   2.046  0.3133  0.2774 -0.2563
  141POX    C2G 2278  -0.345   8.270   2.192 -0.0978  0.1473 -0.2230
  141POX    C2H 2279  -0.475   8.277   2.272  0.2561  0.2959  0.3481
  141POX    C2I 2280  -0.457   8.204   2.405 -0.1538 -0.1073  0.1859
  141POX    C2J 2281  -0.571   8.217   2.506 -0.0054  0.7694  0.2507
  141POX    C2K 2282  -0.517   8.212   2.649  0.1057 -0.4172  0.1794
  141POX    C2L 2283  -0.440   8.090   2.698 -0.0885 -0.4798  0.3294
  141POX    C2M 2284  -0.409   8.120   2.845  0.5667  0.3458  0.0286
  141POX    C2N 2285  -0.311   8.017   2.902  0.2230 -0.1866 -0.3355
  141POX    C2O 2286  -0.279   8.004   3.051  0.0776 -0.3141 -0.3150
  141POX    C2P 2287  -0.404   8.026   3.137  0.3246 -0.2882  0.0373
  142CHL    CN1 2288   4.447   0.745   1.680  0.0343  0.2585 -0.0739
  142CHL    CN2 2289   4.433   0.591   1.859  0.0850 -0.2313  0.0752
  142CHL    CN3 2290   4.493   0.819   1.901  0.5613 -0.4583  0.0704
  142CHL    NTM 2291   4.508   0.707   1.808 -0.0103 -0.2985 -0.2168
  142CHL     CB 2292   4.651   0.673   1.803  0.1887  0.4822 -0.0047
  143PJ2     CA 2293   4.709   0.593   1.686 -0.1715  0.5306 -0.2196
  143PJ2     OA 2294   4.664   0.457   1.685  0.4225  0.3262 -0.0258
  143PJ2      P 2295   4.750   0.362   1.588  0.0926  0.1285 -0.1302
  143PJ2     OB 2296   4.768   0.443   1.465 -0.7683 -0.1215 -0.4245
  143PJ2     HB 2297   4.789   0.372   1.398 -0.9916  0.1533 -0.7870
  143PJ2     OG 2298   4.663   0.243   1.584  0.6644 -0.2859 -0.3611
  143PJ2     HG 2299   4.573   0.263   1.622  0.9138 -2.1791  1.3394
  143PJ2     OD 2300   4.871   0.342   1.693  0.1592  0.3671 -0.1601
  144POX     CD 2301   4.876   0.226   1.776  0.5019  0.1501 -0.4774
  144POX     CE 2302   5.004   0.208   1.857  0.2335 -0.5036 -0.1858
  144POX     OE 2303   4.996   0.096   1.945 -0.2816 -0.4121 -0.1170
  144POX    C1A 2304   5.081  -0.003   1.921  0.2466  0.0664 -0.2305
  144POX    O1A 2305   5.132  -0.019   1.810  0.1693  0.5789 -0.3410
  144POX    C1B 2306   5.086  -0.096   2.036 -0.3529  0.1317 -0.1486
  144POX    C1C 2307   5.026  -0.233   2.005 -0.5052  0.1296  0.1509
  144POX    C1D 2308   5.073  -0.338   2.106 -0.5500  0.0998  0.1412
  144POX    C1E 2309   5.026  -0.323   2.251 -0.1821  0.3249  0.2406
  144POX    C1F 2310   5.090  -0.433   2.337  0.3563  0.4474 -0.0007
  144POX    C1G 2311   5.022  -0.475   2.467  0.1557 -0.1121 -0.2844
  144POX    C1H 2312   4.996  -0.360   2.565 -0.0611 -0.2245 -0.2080
  144POX    C1I 2313   4.943  -0.405   2.701 -0.4234  0.4474 -0.1240
  144POX    C1J 2314   4.903  -0.324   2.799  0.3872  0.3509  0.2979
  144POX    C1K 2315   4.901  -0.174   2.773  0.6648  0.3245  0.1206
  144POX    C1L 2316   4.809  -0.108   2.877 -0.0844 -0.4965 -0.0071
  144POX    C1M 2317   4.872  -0.112   3.016 -0.0349  0.3909  0.0005
  144POX    C1N 2318   4.809  -0.011   3.112  0.0620  0.4302  0.0234
  144POX    C1O 2319   4.659  -0.033   3.135  0.0520 -0.0964 -0.5410
  144POX    C1P 2320   4.588   0.053   3.239 -0.0304 -0.6704 -0.1189
  144POX    C1Q 2321   4.465  -0.026   3.282 -0.6876  0.1941 -0.3820
  144POX    C1R 2322   4.393   0.074   3.373 -0.0922  0.2850 -0.0072
  144POX     CZ 2323   5.022   0.340   1.932 -0.6378 -0.8381  0.6312
  144POX     OZ 2324   5.144   0.351   2.007 -0.0966  0.5511 -0.3957
  144POX    C2A 2325   5.150   0.434   2.111 -0.0870  0.2504 -0.1542
  144POX    O2A 2326   5.056   0.509   2.137 -0.4387  0.0160 -0.7182
  144POX    C2B 2327   5.280   0.420   2.181 -0.1209  0.2662 -0.0881
  144POX    C2C 2328   5.247   0.336   2.304  0.3669  0.2831  0.0534
  144POX    C2D 2329   5.372   0.279   2.373  0.1420 -0.9451 -0.5306
  144POX    C2E 2330   5.328   0.217   2.506  0.0226  0.6342  0.1820
  144POX    C2F 2331   5.291   0.069   2.498  0.2424  0.5948 -0.1128
  144POX    C2G 2332   5.402  -0.035   2.508 -0.4425 -0.1493 -0.1695
  144POX    C2H 2333   5.342  -0.170   2.467 -0.3650 -0.4355  0.6401
  144POX    C2I 2334   5.456  -0.272   2.464  0.2113  0.2211 -0.0453
  144POX    C2J 2335   5.491  -0.316   2.606  0.3758  0.0856 -0.1262
  144POX    C2K 2336   5.625  -0.388   2.606  0.3230 -0.0086 -0.6071
  144POX    C2L 2337   5.654  -0.433   2.749 -0.1641 -0.1121 -0.5394
  144POX    C2M 2338   5.777  -0.523   2.736  0.2186  0.3811 -0.3809
  144POX    C2N 2339   5.855  -0.548   2.865 -0.1542 -0.5373 -0.3222
  144POX    C2O 2340   5.994  -0.607   2.842  0.0790 -0.0375 -0.2161
  144POX    C2P 2341   6.062  -0.672   2.962  0.2634  0.9752  0.2400
  145CHL    CN1 2342   5.314   7.678   1.018  0.0781 -0.4192  0.1372
  145CHL    CN2 2343   5.247   7.516   1.174  0.3494 -0.2981 -0.1992
  145CHL    CN3 2344   5.481   7.585   1.152 -0.3163 -0.3606 -0.7252
  145CHL    NTM 2345   5.340   7.628   1.153 -0.1356  0.2293  0.4254
  145CHL     CB 2346   5.307   7.730   1.253  0.1034  0.3585  0.3722
  146PJ2     CA 2347   5.347   7.878   1.257  0.3501  0.3079 -0.1171
  146PJ2     OA 2348   5.487   7.903   1.270  0.5282 -0.5305 -0.3769
  146PJ2      P 2349   5.538   8.050   1.229 -0.4399  0.0049  0.2945
  146PJ2     OB 2350   5.683   8.048   1.199 -0.5012 -0.6951  0.0067
  146PJ2     HB 2351   5.726   8.006   1.279 -0.7693  1.0977  1.1583
  146PJ2     OG 2352   5.443   8.084   1.120 -0.5776  0.0574  0.4307
  146PJ2     HG 2353   5.463   8.177   1.089 -0.2857 -0.3279 -0.5560
  146PJ2     OD 2354   5.511   8.143   1.357 -0.2852  0.3419  0.0844
  147POX     CD 2355   5.601   8.124   1.467 -0.1361 -0.0492 -0.1018
  147POX     CE 2356   5.534   8.152   1.602 -0.1144 -0.0119 -0.0983
  147POX     OE 2357   5.633   8.159   1.705  0.1043 -0.4752 -0.2761
  147POX    C1A 2358   5.678   8.279   1.737  0.2733 -0.3180 -1.0770
  147POX    O1A 2359   5.618   8.377   1.693 -0.0306 -0.0405 -0.0665
  147POX    C1B 2360   5.806   8.288   1.811 -0.2633  0.8188 -0.2342
  147POX    C1C 2361   5.805   8.201   1.937 -0.2306  0.3716 -0.5359
  147POX    C1D 2362   5.929   8.230   2.022 -0.5774 -0.1352  0.1473
  147POX    C1E 2363   5.922   8.161   2.159 -0.5463 -0.3603  0.0348
  147POX    C1F 2364   5.816   8.221   2.251  0.0064  0.7122 -0.0168
  147POX    C1G 2365   5.822   8.201   2.403 -0.5491 -0.4043 -0.1306
  147POX    C1H 2366   5.764   8.062   2.427 -0.5766 -0.4087 -0.2171
  147POX    C1I 2367   5.815   8.004   2.559 -0.0020 -0.2924 -0.3846
  147POX    C1J 2368   5.845   7.875   2.576 -0.8804 -0.4307  0.2244
  147POX    C1K 2369   5.828   7.767   2.469 -0.1560 -0.1604 -0.1723
  147POX    C1L 2370   5.939   7.662   2.477  0.5646  0.5054 -1.0743
  147POX    C1M 2371   5.931   7.557   2.367 -0.0430 -0.8123  0.1922
  147POX    C1N 2372   5.801   7.477   2.386 -0.1698 -0.6485  0.0163
  147POX    C1O 2373   5.807   7.351   2.300  0.0990 -0.5750 -0.0739
  147POX    C1P 2374   5.671   7.291   2.263 -0.1694 -0.0818  0.1045
  147POX    C1Q 2375   5.561   7.354   2.178 -0.3370  0.0112  0.3881
  147POX    C1R 2376   5.604   7.346   2.031  0.4995 -0.6494  0.6591
  147POX     CZ 2377   5.414   8.059   1.625 -0.2590  0.0622 -0.5510
  147POX     OZ 2378   5.333   8.065   1.742  0.5933 -0.3656  0.0668
  147POX    C2A 2379   5.227   7.985   1.732 -0.1161  0.5728 -0.0294
  147POX    O2A 2380   5.210   7.904   1.641 -0.0134  1.0501 -0.4783
  147POX    C2B 2381   5.136   7.999   1.848 -0.2732  0.2171 -0.1074
  147POX    C2C 2382   5.064   7.870   1.887 -0.9118  0.3666 -0.7779
  147POX    C2D 2383   4.971   7.912   2.001  0.0737  0.3138  0.0594
  147POX    C2E 2384   4.954   7.793   2.096 -0.4396 -0.1235 -0.5683
  147POX    C2F 2385   4.894   7.820   2.234  0.3123  0.1871 -0.2941
  147POX    C2G 2386   4.978   7.904   2.330  0.4220 -0.0165 -0.2119
  147POX    C2H 2387   4.913   7.922   2.467  0.3354 -0.7094 -0.1613
  147POX    C2I 2388   5.003   8.014   2.550  0.0063 -0.6305  0.1103
  147POX    C2J 2389   4.938   8.066   2.679  0.2353  0.1389 -0.0790
  147POX    C2K 2390   5.024   8.171   2.750 -0.2370  0.5515 -0.1146
  147POX    C2L 2391   4.952   8.239   2.867  0.2201  0.2233  0.3628
  147POX    C2M 2392   4.926   8.130   2.971  0.5344 -0.3620 -0.1635
  147POX    C2N 2393   4.836   8.167   3.089 -0.2980 -1.1017 -0.5596
  147POX    C2O 2394   4.830   8.061   3.199  0.3841 -0.1296  0.4369
  147POX    C2P 2395   4.710   8.078   3.293 -0.0937  0.3508 -0.2507
  148CHL    CN1 2396   0.503   7.275   0.686  0.3876  0.5439 -0.1043
  148CHL    CN2 2397   0.282   7.344   0.777 -0.5442 -0.9461  0.7311
  148CHL    CN3 2398   0.328   7.352   0.545  0.1517 -0.1863  0.1892
  148CHL    NTM 2399   0.357   7.279   0.669  0.3112  0.3912  0.4954
  148CHL     CB 2400   0.313   7.139   0.666  0.3551  0.3868  0.0860
  149PJ2     CA 2401   0.348   7.040   0.776  0.3364  0.4006  0.1045
  149PJ2     OA 2402   0.374   7.100   0.903 -0.0395  0.5059  0.1314
  149PJ2      P 2403   0.372   7.015   1.040 -0.0579  0.0400 -0.1560
  149PJ2     OB 2404   0.405   6.871   1.027  0.8770  0.2829 -0.5408
  149PJ2     HB 2405   0.327   6.830   0.981  0.4723 -0.4620  0.7751
  149PJ2     OG 2406   0.451   7.092   1.139  0.2154 -0.7198  0.2298
  149PJ2     HG 2407   0.453   7.037   1.222  0.2544  0.2267  0.8768
  149PJ2     OD 2408   0.220   7.020   1.093  0.0607  0.5425  0.1408
  150POX     CD 2409   0.178   7.145   1.149 -0.2459  0.4543  0.1089
  150POX     CE 2410   0.029   7.144   1.181 -0.3155  0.1020 -0.2254
  150POX     OE 2411  -0.010   7.275   1.225 -0.1016 -0.0418  0.3894
  150POX    C1A 2412  -0.137   7.312   1.234 -0.0645  0.3865 -0.7121
  150POX    O1A 2413  -0.214   7.261   1.153  0.0456 -0.8797 -0.0466
  150POX    C1B 2414  -0.153   7.443   1.301  0.6509  0.2393 -0.2391
  150POX    C1C 2415  -0.285   7.460   1.377  0.4378 -0.5067 -0.4395
  150POX    C1D 2416  -0.277   7.391   1.513  0.4538  0.1366 -0.1145
  150POX    C1E 2417  -0.402   7.402   1.601  0.4750  0.6746 -0.1473
  150POX    C1F 2418  -0.364   7.327   1.729 -0.2167 -0.1110 -0.3946
  150POX    C1G 2419  -0.442   7.377   1.850 -0.1813  0.1101 -0.4629
  150POX    C1H 2420  -0.400   7.297   1.974 -0.2412  0.0827 -0.4605
  150POX    C1I 2421  -0.452   7.362   2.102  0.6569  0.5758 -0.3438
  150POX    C1J 2422  -0.398   7.364   2.224  0.0113 -0.0470 -0.0409
  150POX    C1K 2423  -0.263   7.297   2.249 -0.0752 -0.2698 -0.1737
  150POX    C1L 2424  -0.193   7.370   2.363  0.0298 -0.4188 -0.1417
  150POX    C1M 2425  -0.244   7.330   2.502  0.1535 -0.2941 -0.0589
  150POX    C1N 2426  -0.211   7.184   2.537  0.0930 -0.2279  0.2744
  150POX    C1O 2427  -0.266   7.151   2.676  0.1387 -0.0168  0.3439
  150POX    C1P 2428  -0.226   7.009   2.717 -0.2739 -0.2498 -0.0519
  150POX    C1Q 2429  -0.311   6.959   2.835 -0.1316 -0.8599 -0.2038
  150POX    C1R 2430  -0.283   6.825   2.903 -0.4910 -0.5583  0.5477
  150POX     CZ 2431   0.007   7.028   1.278  0.0670  0.1297 -0.1057
  150POX     OZ 2432  -0.117   7.023   1.349  0.3390  0.3276  0.3921
  150POX    C2A 2433  -0.124   6.927   1.441  0.6853  0.2922  0.3834
  150POX    O2A 2434  -0.035   6.844   1.458  0.0553 -0.4391  0.1634
  150POX    C2B 2435  -0.246   6.942   1.524  0.4729  0.2933  0.0755
  150POX    C2C 2436  -0.237   6.911   1.674 -0.4287  0.1036  0.0916
  150POX    C2D 2437  -0.381   6.913   1.726 -0.7499 -1.1124 -0.7047
  150POX    C2E 2438  -0.376   6.851   1.866 -0.3072  0.4888  0.0140
  150POX    C2F 2439  -0.298   6.911   1.983  0.1458  0.3175 -0.1940
  150POX    C2G 2440  -0.331   6.825   2.106 -0.0854  0.0023 -0.4749
  150POX    C2H 2441  -0.262   6.880   2.230  0.1821 -0.3544 -0.4642
  150POX    C2I 2442  -0.287   6.793   2.353 -0.4162  0.1535 -0.2186
  150POX    C2J 2443  -0.432   6.776   2.399 -0.2948 -0.3699 -0.0199
  150POX    C2K 2444  -0.452   6.691   2.525 -0.0215 -0.0173  0.2638
  150POX    C2L 2445  -0.596   6.652   2.558 -0.2593  0.8035  0.2026
  150POX    C2M 2446  -0.588   6.584   2.694 -0.4814 -0.2235 -0.2898
  150POX    C2N 2447  -0.508   6.453   2.700  0.2827  0.2437 -0.1748
  150POX    C2O 2448  -0.445   6.408   2.833 -0.1497  0.2553  0.0351
  150POX    C2P 2449  -0.544   6.315   2.903  0.1154 -0.2499 -0.2597
  151CHL    CN1 2450   5.624   2.734   1.748 -0.0490  0.0816 -0.2562
  151CHL    CN2 2451   5.758   2.930   1.734 -0.2689  0.7407 -0.1142
  151CHL    CN3 2452   5.540   2.955   1.798 -0.5828  0.0481  0.0775
  151CHL    NTM 2453   5.624   2.876   1.707 -0.1534  0.2426  0.3022
  151CHL     CB 2454   5.593   2.883   1.564 -0.1930 -0.1230  0.2913
  152PJ2     CA 2455   5.462   2.826   1.510  0.0579 -0.1270 -0.3295
  152PJ2     OA 2456   5.347   2.906   1.543  0.2471  0.1111 -0.2459
  152PJ2      P 2457   5.210   2.852   1.479  0.1893  0.2897 -0.2734
  152PJ2     OB 2458   5.167   2.962   1.390 -0.3346  0.4112  0.1289
  152PJ2     HB 2459   5.152   3.049   1.438 -0.8212  1.9312 -2.6072
  152PJ2     OG 2460   5.205   2.714   1.425 -0.5963  0.0242  0.4688
  152PJ2     HG 2461   5.260   2.655   1.484  1.7213 -1.4819 -2.9048
  152PJ2     OD 2462   5.116   2.854   1.610 -0.0548  0.3300 -0.4482
  153POX     CD 2463   5.091   2.982   1.666  0.2221 -0.1261  0.7418
  153POX     CE 2464   5.042   2.983   1.811 -0.6693 -0.0691  0.4483
  153POX     OE 2465   5.006   3.114   1.858 -0.2215 -0.0671  0.7870
  153POX    C1A 2466   4.880   3.155   1.864 -0.2138  0.0366  0.2663
  153POX    O1A 2467   4.791   3.084   1.817 -0.0238 -0.0577  0.0449
  153POX    C1B 2468   4.858   3.292   1.915  0.4710  0.3029 -0.1426
  153POX    C1C 2469   4.897   3.312   2.061  0.3305 -0.0318 -0.0570
  153POX    C1D 2470   4.807   3.422   2.118 -0.1870 -0.0050 -0.9105
  153POX    C1E 2471   4.815   3.440   2.270 -0.0023 -0.6838 -0.8329
  153POX    C1F 2472   4.946   3.509   2.309 -0.0899 -0.8297 -0.2756
  153POX    C1G 2473   4.960   3.541   2.458 -0.0380  0.1476 -0.4814
  153POX    C1H 2474   5.096   3.584   2.513 -0.1449 -0.5636  0.3494
  153POX    C1I 2475   5.191   3.465   2.523 -0.1820 -0.6276 -0.0669
  153POX    C1J 2476   5.305   3.466   2.591 -0.0680  0.0760 -0.2585
  153POX    C1K 2477   5.351   3.592   2.663 -0.4123 -0.0490  0.1867
  153POX    C1L 2478   5.424   3.552   2.791  0.1103 -0.0763 -0.1163
  153POX    C1M 2479   5.472   3.682   2.856 -0.1289 -0.2303  0.3781
  153POX    C1N 2480   5.577   3.659   2.964  0.8855  0.1865 -0.4921
  153POX    C1O 2481   5.607   3.795   3.028  0.2244 -0.0659  0.3863
  153POX    C1P 2482   5.688   3.792   3.158  0.5472 -0.9079  0.1717
  153POX    C1Q 2483   5.599   3.771   3.280  0.1397  0.1142  0.0580
  153POX    C1R 2484   5.694   3.759   3.399  0.3174  0.0009 -0.0959
  153POX     CZ 2485   5.153   2.916   1.892 -0.3455  0.0333  0.0871
  153POX     OZ 2486   5.151   2.773   1.901 -0.4726  0.0100 -0.2824
  153POX    C2A 2487   5.237   2.714   1.983 -0.1608 -0.4071 -0.8995
  153POX    O2A 2488   5.334   2.782   2.016 -0.6329 -0.2208  0.1595
  153POX    C2B 2489   5.199   2.579   2.029 -0.0237 -0.0416  0.3500
  153POX    C2C 2490   5.194   2.567   2.181  0.5991 -0.2833  0.3512
  153POX    C2D 2491   5.127   2.438   2.229 -0.4936  0.1857  0.0942
  153POX    C2E 2492   5.138   2.428   2.381  0.8189  0.0361 -0.0056
  153POX    C2F 2493   5.272   2.362   2.415  0.6419 -0.2045  0.2309
  153POX    C2G 2494   5.284   2.279   2.543 -0.2485 -0.1790  0.3342
  153POX    C2H 2495   5.259   2.361   2.669  0.5154  0.2100  0.2369
  153POX    C2I 2496   5.273   2.295   2.807  0.1207  0.0994  0.2258
  153POX    C2J 2497   5.419   2.271   2.846  0.2659  0.0126 -0.3535
  153POX    C2K 2498   5.413   2.223   2.991 -0.6049  0.0062 -0.3870
  153POX    C2L 2499   5.352   2.332   3.081  0.1782  0.0346  0.1155
  153POX    C2M 2500   5.320   2.306   3.228 -0.3932  0.0450 -0.0065
  153POX    C2N 2501   5.202   2.212   3.250  0.0127 -0.4124  0.2224
  153POX    C2O 2502   5.187   2.175   3.398  0.1581 -0.1511  0.3023
  153POX    C2P 2503   5.065   2.085   3.417 -0.1462  0.1057 -0.3691
  154CHL    CN1 2504   5.320   4.720   1.426  0.0728 -0.7755  0.1376
  154CHL    CN2 2505   5.398   4.578   1.251  0.4982 -0.5966  0.3484
  154CHL    CN3 2506   5.279   4.759   1.192 -0.4037  0.0748  0.2228
  154CHL    NTM 2507   5.284   4.657   1.298  0.4568 -0.3303 -0.1939
  154CHL     CB 2508   5.163   4.574   1.303  0.5252 -0.4108  0.1714
  155PJ2     CA 2509   5.157   4.439   1.373 -0.4142 -0.3243  0.2714
  155PJ2     OA 2510   5.203   4.441   1.508  0.2734 -0.2901  0.0382
  155PJ2      P 2511   5.089   4.450   1.621  0.1787 -0.1238 -0.0697
  155PJ2     OB 2512   4.966   4.396   1.559  0.3306 -0.4441 -0.0935
  155PJ2     HB 2513   4.894   4.379   1.626  0.1956  2.0324  0.4760
  155PJ2     OG 2514   5.142   4.372   1.736  0.1351 -0.7702 -0.4840
  155PJ2     HG 2515   5.076   4.353   1.808  0.2091  0.7719  0.0193
  155PJ2     OD 2516   5.086   4.606   1.660  0.6546  0.0620 -0.7595
  156POX     CD 2517   5.198   4.638   1.744 -0.1147  0.2230  0.2272
  156POX     CE 2518   5.185   4.763   1.830 -0.0065  0.2084  0.2655
  156POX     OE 2519   5.306   4.797   1.898  0.2378 -0.3448  0.1066
  156POX    C1A 2520   5.328   4.925   1.926 -0.1237 -0.1917 -0.3138
  156POX    O1A 2521   5.282   5.009   1.848  0.1717  0.4022  0.1481
  156POX    C1B 2522   5.429   4.951   2.030 -0.7493  0.1827  0.2098
  156POX    C1C 2523   5.365   4.937   2.169  0.1336  0.6237  0.6685
  156POX    C1D 2524   5.339   4.794   2.215 -0.2280  0.3800 -0.2646
  156POX    C1E 2525   5.470   4.715   2.226 -0.4981 -0.0298  0.0604
  156POX    C1F 2526   5.441   4.570   2.264  0.1183 -0.0148  0.6053
  156POX    C1G 2527   5.370   4.487   2.157  0.9426  0.2640 -0.1661
  156POX    C1H 2528   5.343   4.342   2.197 -0.0121  0.4179 -0.2406
  156POX    C1I 2529   5.324   4.269   2.064  0.0909  0.0132 -0.0368
  156POX    C1J 2530   5.355   4.143   2.038 -0.1193  0.0492 -0.4755
  156POX    C1K 2531   5.406   4.049   2.148  0.3899 -0.1079 -0.8418
  156POX    C1L 2532   5.414   3.906   2.094 -0.1077 -0.2010 -0.6793
  156POX    C1M 2533   5.455   3.808   2.204  0.0832  0.5981 -0.0331
  156POX    C1N 2534   5.594   3.846   2.257 -0.0321  0.8247  0.1109
  156POX    C1O 2535   5.628   3.778   2.389 -0.4107 -0.3356 -0.3738
  156POX    C1P 2536   5.706   3.649   2.362  0.1270 -0.1050  0.0473
  156POX    C1Q 2537   5.705   3.554   2.482 -0.4013  0.0200  0.1428
  156POX    C1R 2538   5.783   3.427   2.448 -0.1441  0.1654  0.1868
  156POX     CZ 2539   5.062   4.735   1.916 -0.3600  0.1143 -0.2656
  156POX     OZ 2540   5.027   4.839   2.008  0.6630  0.2840 -0.0614
  156POX    C2A 2541   4.904   4.832   2.057  0.5508  0.0198 -0.3759
  156POX    O2A 2542   4.841   4.727   2.058  0.1130  0.2809 -0.3536
  156POX    C2B 2543   4.858   4.964   2.105 -0.4031 -0.4874  0.1249
  156POX    C2C 2544   4.901   4.977   2.251 -0.3123 -0.4560  0.0950
  156POX    C2D 2545   4.862   5.112   2.310  0.4453 -0.1289 -0.1399
  156POX    C2E 2546   4.905   5.131   2.456 -0.3966  0.2334  0.0664
  156POX    C2F 2547   5.057   5.117   2.461 -0.3769  0.2816 -0.3387
  156POX    C2G 2548   5.097   5.173   2.598 -0.0017  0.4207 -0.5033
  156POX    C2H 2549   5.244   5.211   2.614 -0.0288  0.3208 -0.0149
  156POX    C2I 2550   5.332   5.085   2.614  0.3965  0.6013  0.8599
  156POX    C2J 2551   5.310   4.990   2.731 -0.3565 -0.0066  0.2430
  156POX    C2K 2552   5.312   5.050   2.872 -0.5555 -0.0855  0.2804
  156POX    C2L 2553   5.273   4.936   2.966  0.0939  0.1030  0.7918
  156POX    C2M 2554   5.394   4.848   2.999  0.2084 -0.0216  0.0625
  156POX    C2N 2555   5.330   4.718   3.049 -0.3294  0.2010 -0.0411
  156POX    C2O 2556   5.336   4.725   3.201 -0.0781 -0.8466  0.0068
  156POX    C2P 2557   5.265   4.608   3.268 -0.6196 -0.3836  0.2461
  157CHL    CN1 2558   7.715   5.971   0.855 -0.3809  0.3835  0.1085
  157CHL    CN2 2559   7.542   6.039   1.001  0.4769  0.0451  0.4965
  157CHL    CN3 2560   7.482   6.014   0.775 -0.1638  0.2182 -0.4979
  157CHL    NTM 2561   7.593   6.052   0.864 -0.5865  0.0753  0.0943
  157CHL     CB 2562   7.639   6.191   0.849  0.0973 -0.0914  0.6258
  158PJ2     CA 2563   7.547   6.309   0.820  0.0290 -0.3329 -0.1673
  158PJ2     OA 2564   7.435   6.297   0.907  0.1333 -0.1984 -0.0143
  158PJ2      P 2565   7.357   6.436   0.934  0.5265 -0.0089  0.1464
  158PJ2     OB 2566   7.442   6.548   0.886 -0.3455  0.2432 -0.8336
  158PJ2     HB 2567   7.533   6.508   0.875 -0.6439 -1.4508  1.9780
  158PJ2     OG 2568   7.225   6.413   0.871  0.4208  0.3840  0.2241
  158PJ2     HG 2569   7.226   6.321   0.833 -0.1047 -0.1035  1.3813
  158PJ2     OD 2570   7.325   6.440   1.091 -0.5389 -0.0025 -0.0674
  159POX     CD 2571   7.248   6.330   1.141 -0.0974 -0.0915  0.4286
  159POX     CE 2572   7.242   6.334   1.293  0.1759  0.4338  0.4271
  159POX     OE 2573   7.198   6.207   1.343 -0.1342  0.6174  0.6271
  159POX    C1A 2574   7.294   6.114   1.341 -0.1012  0.6606  0.2438
  159POX    O1A 2575   7.413   6.136   1.318  0.1173 -0.2457  0.4882
  159POX    C1B 2576   7.245   5.987   1.399  0.0364  0.4442 -0.1089
  159POX    C1C 2577   7.342   5.918   1.494 -0.4458  0.3709  0.3332
  159POX    C1D 2578   7.360   5.985   1.630  0.0543  0.0974  0.4051
  159POX    C1E 2579   7.483   5.915   1.689 -0.2253 -0.2704  0.5574
  159POX    C1F 2580   7.485   5.917   1.842 -0.3576 -0.1569  0.5581
  159POX    C1G 2581   7.607   5.835   1.884 -0.1416 -0.0034  0.2326
  159POX    C1H 2582   7.571   5.723   1.982 -0.1985 -0.7296 -0.6041
  159POX    C1I 2583   7.678   5.615   1.989  0.3232 -0.1817 -0.0576
  159POX    C1J 2584   7.683   5.507   2.067  0.1207 -0.1649 -0.0198
  159POX    C1K 2585   7.571   5.480   2.167  0.2035  0.1180  0.1508
  159POX    C1L 2586   7.612   5.405   2.293  0.4274 -0.2364 -0.1324
  159POX    C1M 2587   7.514   5.414   2.410  0.4180  0.4931 -0.1957
  159POX    C1N 2588   7.498   5.545   2.488 -0.8170  0.1646  0.1193
  159POX    C1O 2589   7.405   5.531   2.608 -1.2004  0.3471 -0.1531
  159POX    C1P 2590   7.403   5.657   2.695  0.3455  0.2130  0.0968
  159POX    C1Q 2591   7.317   5.626   2.818  0.1628 -0.4208 -0.1840
  159POX    C1R 2592   7.304   5.749   2.909  0.5028 -0.1686 -0.4751
  159POX     CZ 2593   7.153   6.455   1.325  0.3421  0.8612 -0.6839
  159POX     OZ 2594   7.161   6.492   1.463 -0.0463 -0.4527 -0.2960
  159POX    C2A 2595   7.055   6.550   1.517  0.0769 -0.4482 -0.0577
  159POX    O2A 2596   6.972   6.609   1.448  0.3114  0.2825  0.2727
  159POX    C2B 2597   7.066   6.576   1.663  0.1271 -0.2056 -0.1034
  159POX    C2C 2598   6.932   6.610   1.728  0.2762  0.1558  0.0186
  159POX    C2D 2599   6.913   6.587   1.878  0.4801  0.1379  0.0417
  159POX    C2E 2600   6.965   6.710   1.954  0.6978  0.1512 -0.1284
  159POX    C2F 2601   6.952   6.696   2.106  0.4947  0.0918 -0.1499
  159POX    C2G 2602   6.983   6.822   2.187 -0.9680 -0.0900  0.7106
  159POX    C2H 2603   6.978   6.793   2.337 -0.2408  0.0988  0.7734
  159POX    C2I 2604   7.109   6.743   2.399 -0.0195  0.2732  0.4456
  159POX    C2J 2605   7.078   6.718   2.547 -0.3208  0.1572  0.3632
  159POX    C2K 2606   7.190   6.641   2.616  0.4229  0.2681 -0.6912
  159POX    C2L 2607   7.168   6.652   2.767  0.0185  0.4009 -0.7591
  159POX    C2M 2608   7.284   6.598   2.852 -0.6689 -0.1562 -0.1641
  159POX    C2N 2609   7.396   6.699   2.875 -0.4785 -0.3290 -0.3322
  159POX    C2O 2610   7.491   6.628   2.973 -0.3349  0.6250  0.2276
  159POX    C2P 2611   7.625   6.701   2.987 -0.0722  0.1290  0.2971
  160CHL    CN1 2612   5.419   3.936   1.390 -0.0388 -0.8540  0.4202
  160CHL    CN2 2613   5.459   3.882   1.161 -0.2886  0.5642 -0.4349
  160CHL    CN3 2614   5.487   3.721   1.345  0.7700  0.3670 -0.4478
  160CHL    NTM 2615   5.506   3.860   1.299  0.0748  0.4214 -0.5794
  160CHL     CB 2616   5.646   3.902   1.313  0.0694  0.2019  0.1707
  161PJ2     CA 2617   5.690   4.046   1.285 -0.1433  0.2004 -0.1730
  161PJ2     OA 2618   5.621   4.139   1.367  0.1289  0.0139  0.2723
  161PJ2      P 2619   5.645   4.280   1.293 -0.2750 -0.0639 -0.0101
  161PJ2     OB 2620   5.789   4.314   1.301 -0.2351 -0.2110 -0.1130
  161PJ2     HB 2621   5.796   4.407   1.266  1.2701 -1.3411 -3.2009
  161PJ2     OG 2622   5.565   4.277   1.168 -0.3491 -0.0828  0.0374
  161PJ2     HG 2623   5.548   4.180   1.151 -1.8387  0.0396  0.6960
  161PJ2     OD 2624   5.556   4.370   1.393 -0.3771 -0.2556  0.0718
  162POX     CD 2625   5.628   4.420   1.506  0.1374 -0.2504 -0.2555
  162POX     CE 2626   5.541   4.449   1.629  0.4212 -0.7959  0.0779
  162POX     OE 2627   5.597   4.536   1.727 -0.1293 -0.1741 -0.1544
  162POX    C1A 2628   5.631   4.663   1.707 -0.1370 -0.1339  0.0784
  162POX    O1A 2629   5.606   4.710   1.596  0.0057  0.3915  0.2664
  162POX    C1B 2630   5.667   4.741   1.827  0.1059  0.4137 -0.3480
  162POX    C1C 2631   5.815   4.777   1.843  0.1083  0.1494  0.2308
  162POX    C1D 2632   5.825   4.882   1.954 -0.3716  0.2859  0.1488
  162POX    C1E 2633   5.817   4.802   2.085  0.0813  0.0063  0.0063
  162POX    C1F 2634   5.818   4.896   2.205 -0.2955  0.1883 -0.1325
  162POX    C1G 2635   5.832   4.809   2.330 -0.6132  0.1734 -0.1064
  162POX    C1H 2636   5.812   4.892   2.457 -0.0669  0.0739  0.0483
  162POX    C1I 2637   5.803   4.808   2.585 -0.6097 -0.3847 -0.2879
  162POX    C1J 2638   5.794   4.853   2.710 -0.2943 -0.5271 -0.2144
  162POX    C1K 2639   5.776   5.000   2.748 -0.0051 -0.5722  0.0983
  162POX    C1L 2640   5.813   5.033   2.893  0.5674 -0.3073 -0.1076
  162POX    C1M 2641   5.836   5.183   2.917  0.3135 -0.2930  0.0447
  162POX    C1N 2642   5.891   5.203   3.058 -0.0038  0.1861  0.1018
  162POX    C1O 2643   6.034   5.148   3.068 -0.0514  0.0235 -0.1122
  162POX    C1P 2644   6.075   5.147   3.215 -0.5744 -0.2996  0.0343
  162POX    C1Q 2645   6.210   5.075   3.227 -0.4333 -0.1568 -0.6776
  162POX    C1R 2646   6.252   5.082   3.374 -0.3175  0.5555 -0.7394
  162POX     CZ 2647   5.482   4.316   1.677 -0.4814 -0.3397  0.2468
  162POX     OZ 2648   5.581   4.213   1.692  0.1156  0.2195  0.1991
  162POX    C2A 2649   5.551   4.091   1.736  0.2255  0.0049 -0.3245
  162POX    O2A 2650   5.436   4.049   1.743  0.1655  0.1524 -0.4100
  162POX    C2B 2651   5.677   4.015   1.754  0.4079  0.2487 -0.5598
  162POX    C2C 2652   5.725   4.048   1.895  0.0712 -0.1383 -0.3512
  162POX    C2D 2653   5.848   3.967   1.937  0.0310 -0.0582 -0.0744
  162POX    C2E 2654   5.895   4.016   2.074 -0.0321 -0.1554 -0.0181
  162POX    C2F 2655   6.023   3.949   2.126 -0.1497 -0.0579  0.3978
  162POX    C2G 2656   6.018   3.796   2.126  0.3623 -0.0763 -0.1566
  162POX    C2H 2657   6.152   3.727   2.145  0.4674  0.3005  0.4879
  162POX    C2I 2658   6.122   3.577   2.158  0.0747  0.2900 -0.4572
  162POX    C2J 2659   6.129   3.535   2.305 -0.0116 -0.1387 -0.5749
  162POX    C2K 2660   6.272   3.508   2.353  0.0208  0.6548 -0.2070
  162POX    C2L 2661   6.274   3.515   2.505 -0.6061  0.1427 -0.1716
  162POX    C2M 2662   6.191   3.405   2.572  0.4854 -0.5549  0.0814
  162POX    C2N 2663   6.198   3.397   2.725  0.6982 -0.1013  0.0970
  162POX    C2O 2664   6.121   3.275   2.777 -0.1431  0.2104 -0.3931
  162POX    C2P 2665   5.975   3.309   2.809  0.2615  1.1374  0.5156
  163CHL    CN1 2666   6.099   4.349   0.903 -0.1873 -0.4990  0.0327
  163CHL    CN2 2667   6.263   4.181   0.864 -0.3029 -0.3698 -0.2954
  163CHL    CN3 2668   6.132   4.281   0.688 -0.6858 -0.4830  0.5737
  163CHL    NTM 2669   6.206   4.306   0.812  0.0271 -0.0639  0.0731
  163CHL     CB 2670   6.313   4.402   0.781  0.1464 -0.1860  0.1035
  164PJ2     CA 2671   6.394   4.469   0.892 -0.3663  0.0012  0.3678
  164PJ2     OA 2672   6.316   4.570   0.957 -0.1544  0.1067  0.4576
  164PJ2      P 2673   6.409   4.674   1.037  0.0698  0.2281  0.0387
  164PJ2     OB 2674   6.526   4.718   0.957 -0.2919  0.5354 -0.3210
  164PJ2     HB 2675   6.546   4.672   0.870 -0.4346 -0.0227 -0.0652
  164PJ2     OG 2676   6.317   4.775   1.093 -0.4136  0.2379 -0.7678
  164PJ2     HG 2677   6.369   4.856   1.120 -0.7189  0.3161 -0.4166
  164PJ2     OD 2678   6.459   4.577   1.156  0.1970  0.0006 -0.1983
  165POX     CD 2679   6.494   4.660   1.267  0.4311 -0.1735 -0.1399
  165POX     CE 2680   6.531   4.593   1.399 -0.3455 -0.1730  0.0821
  165POX     OE 2681   6.524   4.698   1.497  0.4470  0.4137 -0.4773
  165POX    C1A 2682   6.413   4.705   1.569  0.1880  0.4248 -0.8752
  165POX    O1A 2683   6.308   4.655   1.527  0.3472 -0.1316 -0.6295
  165POX    C1B 2684   6.436   4.789   1.689 -0.4913  0.2659 -0.6262
  165POX    C1C 2685   6.304   4.813   1.762 -0.1467 -0.0480  0.1064
  165POX    C1D 2686   6.337   4.872   1.899  0.1414 -0.3617  0.1724
  165POX    C1E 2687   6.236   4.892   2.013 -0.0883 -0.2578 -0.0502
  165POX    C1F 2688   6.296   4.965   2.133 -0.1442  0.0298 -0.1966
  165POX    C1G 2689   6.213   4.937   2.258 -0.1537 -0.3165 -0.2811
  165POX    C1H 2690   6.231   5.025   2.382 -0.1008 -0.3846 -0.2396
  165POX    C1I 2691   6.352   4.981   2.464 -0.7430  0.1565  1.0235
  165POX    C1J 2692   6.414   5.045   2.563  0.6493  0.3751  0.0405
  165POX    C1K 2693   6.373   5.182   2.619  0.2174  0.3598 -0.2299
  165POX    C1L 2694   6.489   5.248   2.694 -0.0116  0.7440 -0.2150
  165POX    C1M 2695   6.451   5.363   2.787 -0.7804  0.0871  0.2916
  165POX    C1N 2696   6.367   5.475   2.724 -0.2610  0.2272 -0.1581
  165POX    C1O 2697   6.327   5.590   2.817 -0.3023  0.2579 -0.2136
  165POX    C1P 2698   6.261   5.524   2.938 -0.1107  0.5406  0.0468
  165POX    C1Q 2699   6.199   5.622   3.037 -0.5781  0.5499 -0.2505
  165POX    C1R 2700   6.141   5.554   3.161 -0.6090 -0.9861 -1.0855
  165POX     CZ 2701   6.668   4.528   1.384 -0.2471  0.1338 -0.3620
  165POX     OZ 2702   6.718   4.438   1.484 -0.0396 -0.2781 -0.8335
  165POX    C2A 2703   6.772   4.321   1.451  0.2887 -0.3337 -0.0946
  165POX    O2A 2704   6.758   4.274   1.338 -0.1649 -0.2970 -0.0554
  165POX    C2B 2705   6.825   4.244   1.567 -0.1969  0.0038  0.3546
  165POX    C2C 2706   6.975   4.252   1.595 -0.2224  0.4842  0.3604
  165POX    C2D 2707   6.986   4.211   1.742  0.1628 -0.1349  0.1597
  165POX    C2E 2708   7.005   4.061   1.768  0.5926 -0.0783  0.1764
  165POX    C2F 2709   7.013   4.029   1.917  0.1415  0.2017  0.2615
  165POX    C2G 2710   7.017   3.877   1.907  0.1772  0.2274 -0.1307
  165POX    C2H 2711   7.035   3.806   2.041  0.2783  0.5589  0.0334
  165POX    C2I 2712   7.058   3.658   2.009 -0.8891  0.3922 -0.0791
  165POX    C2J 2713   7.062   3.571   2.135 -0.0449  0.8287  0.1986
  165POX    C2K 2714   7.196   3.572   2.210 -0.3586  0.5458  0.7671
  165POX    C2L 2715   7.209   3.469   2.322 -0.2810 -0.5177 -0.1954
  165POX    C2M 2716   7.112   3.492   2.439  0.0385 -0.3775  0.0433
  165POX    C2N 2717   7.135   3.619   2.521 -0.6474  0.0100 -0.3574
  165POX    C2O 2718   7.012   3.652   2.606 -0.2289 -0.1008  0.2958
  165POX    C2P 2719   6.919   3.742   2.525 -0.0146 -0.2391 -0.1018
  166CHL    CN1 2720   4.462   3.568   1.703  0.1009 -0.1781 -0.0477
  166CHL    CN2 2721   4.516   3.662   1.491 -0.2233  0.0281  0.2383
  166CHL    CN3 2722   4.647   3.708   1.685  0.1359 -0.1075  0.4124
  166CHL    NTM 2723   4.573   3.603   1.614  0.1386  0.1001  0.1062
  166CHL     CB 2724   4.637   3.473   1.594  0.1187  0.1827 -0.5403
  167PJ2     CA 2725   4.779   3.474   1.537  0.2217  0.1487 -0.2847
  167PJ2     OA 2726   4.885   3.505   1.628 -0.2317 -0.5349  0.4969
  167PJ2      P 2727   5.026   3.490   1.551 -0.3885 -0.2050  0.1422
  167PJ2     OB 2728   5.059   3.346   1.537 -0.3319 -0.1663 -0.1248
  167PJ2     HB 2729   5.029   3.294   1.617  0.6112  2.4569  2.1056
  167PJ2     OG 2730   5.009   3.578   1.433  0.6055 -0.0008  0.1417
  167PJ2     HG 2731   4.962   3.663   1.458  1.4267  0.6620 -0.5207
  167PJ2     OD 2732   5.104   3.569   1.667 -0.4072 -0.1741  0.1333
  168POX     CD 2733   5.124   3.496   1.788 -1.1926 -0.1607  0.2803
  168POX     CE 2734   5.159   3.596   1.898  0.2410 -0.2059 -0.1084
  168POX     OE 2735   5.213   3.537   2.017  0.3543  0.2722  0.0834
  168POX    C1A 2736   5.341   3.501   2.027  0.2862 -0.0851 -0.2905
  168POX    O1A 2737   5.423   3.490   1.936 -0.0573 -0.1044 -0.6006
  168POX    C1B 2738   5.382   3.447   2.158  0.0115 -0.2083 -0.2539
  168POX    C1C 2739   5.449   3.309   2.160  0.1660 -0.1313 -0.1156
  168POX    C1D 2740   5.351   3.193   2.142  0.1070 -0.0710 -0.1859
  168POX    C1E 2741   5.234   3.203   2.240  0.2623 -0.0360 -0.0015
  168POX    C1F 2742   5.180   3.061   2.255  0.2314 -0.0155  0.0820
  168POX    C1G 2743   5.043   3.050   2.323  0.1572 -0.0244 -0.0675
  168POX    C1H 2744   5.041   3.124   2.456  0.6117 -0.0501 -0.0439
  168POX    C1I 2745   4.892   3.126   2.490  0.5271 -0.5535 -0.3845
  168POX    C1J 2746   4.842   3.112   2.612  0.6784 -0.8867 -0.3609
  168POX    C1K 2747   4.937   3.090   2.730  0.0352 -0.1293  0.3054
  168POX    C1L 2748   4.910   3.196   2.838 -0.1376  0.3615 -0.2177
  168POX    C1M 2749   5.011   3.310   2.846  0.3602 -0.1158  0.3576
  168POX    C1N 2750   4.961   3.394   2.964 -0.2795  0.5486 -0.3758
  168POX    C1O 2751   4.996   3.542   2.946 -0.0117  0.5302 -0.0093
  168POX    C1P 2752   4.919   3.641   3.034 -0.0370 -0.0054  0.5771
  168POX    C1Q 2753   4.963   3.785   3.010  0.1952 -0.2494 -0.5025
  168POX    C1R 2754   5.109   3.804   3.053  0.0817  0.3334 -0.3696
  168POX     CZ 2755   5.035   3.683   1.917  0.4648  0.0909  0.0052
  168POX     OZ 2756   5.048   3.783   2.019  0.0223  0.2298 -0.0705
  168POX    C2A 2757   4.937   3.852   2.044 -0.0652  0.0732 -0.0246
  168POX    O2A 2758   4.828   3.829   1.992 -0.2105 -0.1726  0.3831
  168POX    C2B 2759   4.952   3.965   2.138  0.1131 -0.1584  0.2280
  168POX    C2C 2760   4.966   3.932   2.287 -0.0175 -0.2683  0.2163
  168POX    C2D 2761   5.031   4.051   2.358 -0.0139 -0.2651  0.2077
  168POX    C2E 2762   5.053   4.033   2.508  0.2529 -0.0143  0.2005
  168POX    C2F 2763   5.133   4.150   2.565 -0.1566  0.2733  0.1877
  168POX    C2G 2764   5.139   4.130   2.716  0.0146  0.2577  0.1796
  168POX    C2H 2765   5.200   4.257   2.776 -0.7340  0.5223  0.3891
  168POX    C2I 2766   5.205   4.283   2.927 -0.0396  0.0104  0.4594
  168POX    C2J 2767   5.321   4.209   2.994  0.0223 -0.3975 -0.0945
  168POX    C2K 2768   5.340   4.230   3.144 -0.4163 -0.1810 -0.0695
  168POX    C2L 2769   5.333   4.098   3.220 -0.2846  0.0220  0.2989
  168POX    C2M 2770   5.334   4.129   3.370 -0.8373  0.8628  0.1326
  168POX    C2N 2771   5.468   4.179   3.423 -0.4127  0.4999 -0.5818
  168POX    C2O 2772   5.457   4.232   3.566  0.2351 -0.0660 -0.3200
  168POX    C2P 2773   5.407   4.376   3.568  0.1184 -0.1054 -0.4466
  169CHL    CN1 2774   7.235   5.568   1.364 -0.0159 -0.5124 -0.9201
  169CHL    CN2 2775   7.400   5.399   1.362  0.4577  0.0149  0.6160
  169CHL    CN3 2776   7.181   5.361   1.461 -0.2999  0.2631  0.3863
  169CHL    NTM 2777   7.256   5.424   1.350  0.3756 -0.5876  0.3500
  169CHL     CB 2778   7.194   5.378   1.225 -0.0660  0.4715  0.1694
  170PJ2     CA 2779   7.050   5.417   1.190 -0.2558 -0.3713 -0.0210
  170PJ2     OA 2780   6.949   5.390   1.288 -0.1130 -0.1659  0.1854
  170PJ2      P 2781   6.807   5.428   1.223  0.0453  0.0301 -0.0469
  170PJ2     OB 2782   6.805   5.568   1.174  0.0215 -0.1221 -0.4842
  170PJ2     HB 2783   6.866   5.628   1.225  1.0478 -1.3053 -0.2663
  170PJ2     OG 2784   6.779   5.313   1.133 -0.0387 -0.3044  0.4024
  170PJ2     HG 2785   6.851   5.245   1.126  3.3880  3.1867 -3.0896
  170PJ2     OD 2786   6.707   5.433   1.349 -0.4843  0.4069 -0.4726
  171POX     CD 2787   6.665   5.554   1.412  0.0447  0.3715 -0.0444
  171POX     CE 2788   6.702   5.576   1.559  0.3234 -0.0938 -0.0433
  171POX     OE 2789   6.658   5.707   1.597 -0.0008 -0.1078 -0.3639
  171POX    C1A 2790   6.550   5.708   1.675  0.4128 -0.3059  0.2189
  171POX    O1A 2791   6.491   5.605   1.706  0.0495 -0.0493  0.3821
  171POX    C1B 2792   6.505   5.842   1.720 -0.4632 -0.5234 -0.0034
  171POX    C1C 2793   6.501   5.857   1.872 -0.0881 -0.5773  0.0142
  171POX    C1D 2794   6.640   5.847   1.935  0.0031 -0.2584 -0.1388
  171POX    C1E 2795   6.651   5.802   2.081 -0.2178  0.1166 -0.0027
  171POX    C1F 2796   6.563   5.859   2.192  0.2893 -0.0058  0.4643
  171POX    C1G 2797   6.641   5.833   2.321 -0.2417 -0.6524  0.6617
  171POX    C1H 2798   6.578   5.904   2.442 -0.3033  0.5583 -0.0571
  171POX    C1I 2799   6.662   6.030   2.465  0.4235  0.1297 -0.2995
  171POX    C1J 2800   6.671   6.081   2.587 -1.0505  0.4199 -0.2904
  171POX    C1K 2801   6.621   6.014   2.715 -0.7282  0.6812 -0.0259
  171POX    C1L 2802   6.700   6.055   2.840 -0.3786  0.0584 -0.0437
  171POX    C1M 2803   6.607   6.009   2.952 -0.1980  0.6320  0.3423
  171POX    C1N 2804   6.683   5.996   3.085 -0.2299 -0.2734  0.2801
  171POX    C1O 2805   6.593   5.958   3.203 -0.4764 -0.2118  0.1139
  171POX    C1P 2806   6.684   5.908   3.316 -0.7710 -0.8426  0.0786
  171POX    C1Q 2807   6.591   5.921   3.437 -0.1918  0.0700  0.4351
  171POX    C1R 2808   6.684   5.880   3.551  0.2194  0.4438  0.2377
  171POX     CZ 2809   6.847   5.536   1.586  0.6152  0.5816 -0.5630
  171POX     OZ 2810   6.895   5.569   1.717 -0.5097  0.7111 -0.1719
  171POX    C2A 2811   7.027   5.564   1.731 -0.5561 -0.5623 -0.1050
  171POX    O2A 2812   7.101   5.590   1.636 -0.2302 -0.1760  0.2537
  171POX    C2B 2813   7.066   5.577   1.873  0.2601  0.3867 -0.4055
  171POX    C2C 2814   7.067   5.722   1.923 -0.0481  0.3214 -0.2074
  171POX    C2D 2815   7.118   5.731   2.066  0.2750  0.0633 -0.3061
  171POX    C2E 2816   7.022   5.659   2.160 -0.0999  0.1796 -0.5995
  171POX    C2F 2817   7.071   5.670   2.305 -0.2871  0.5491 -0.5638
  171POX    C2G 2818   7.060   5.813   2.357  0.7433  0.3379  0.2493
  171POX    C2H 2819   7.061   5.831   2.509  0.5795  0.6549  0.2128
  171POX    C2I 2820   7.057   5.979   2.548  0.3224  0.6403  0.2468
  171POX    C2J 2821   7.076   5.993   2.700  0.2302 -0.0435  0.3254
  171POX    C2K 2822   7.056   6.137   2.750  0.0105 -0.2131  0.7258
  171POX    C2L 2823   7.081   6.163   2.898  0.2975 -0.5995  0.7468
  171POX    C2M 2824   7.082   6.307   2.949 -0.4157 -0.1218 -0.5455
  171POX    C2N 2825   6.943   6.372   2.946 -0.3873 -0.0022  0.2961
  171POX    C2O 2826   6.932   6.495   3.036  0.2551  0.3899 -0.1449
  171POX    C2P 2827   6.803   6.574   3.014 -0.0683 -0.2927 -0.7282
  172CHL    CN1 2828   4.311   4.891   1.425  0.4468  0.4515 -0.2746
  172CHL    CN2 2829   4.367   4.901   1.204 -0.3954 -0.1840 -0.1635
  172CHL    CN3 2830   4.211   4.741   1.287 -0.0556  0.4406 -0.0954
  172CHL    NTM 2831   4.342   4.804   1.311  0.1713 -0.0886  0.0623
  172CHL     CB 2832   4.449   4.708   1.342 -0.4301 -0.8439 -0.1517
  173PJ2     CA 2833   4.426   4.583   1.428 -0.0903 -0.7372  0.0968
  173PJ2     OA 2834   4.360   4.611   1.551  0.0864 -0.2416  0.0842
  173PJ2      P 2835   4.251   4.497   1.586  0.1746 -0.4012 -0.1620
  173PJ2     OB 2836   4.123   4.533   1.521 -0.1632 -0.9494  0.1885
  173PJ2     HB 2837   4.122   4.630   1.493 -0.1066 -0.6313  1.2463
  173PJ2     OG 2838   4.302   4.361   1.556  0.0440 -0.3730 -0.5218
  173PJ2     HG 2839   4.231   4.292   1.541  1.2431 -1.8125  0.2177
  173PJ2     OD 2840   4.230   4.516   1.744  0.0040  0.4233 -0.2774
  174POX     CD 2841   4.119   4.440   1.794  0.6333 -0.4056 -0.1222
  174POX     CE 2842   4.119   4.437   1.947 -0.2401 -0.2677 -0.1127
  174POX     OE 2843   3.988   4.411   1.996 -0.2364  0.3457  0.2315
  174POX    C1A 2844   3.964   4.293   2.053  0.4512  0.3336  0.4960
  174POX    O1A 2845   4.055   4.212   2.072  0.2635  0.0215  0.0688
  174POX    C1B 2846   3.826   4.280   2.105  0.2924  0.1240  0.0242
  174POX    C1C 2847   3.821   4.258   2.256  0.0301  0.2875  0.0381
  174POX    C1D 2848   3.915   4.346   2.339 -0.1227  0.1691  0.3404
  174POX    C1E 2849   3.921   4.293   2.482 -0.3564  0.0255  0.2972
  174POX    C1F 2850   3.910   4.414   2.575 -0.1808  0.5403 -0.3485
  174POX    C1G 2851   3.897   4.362   2.718  0.0550 -0.0479 -0.5368
  174POX    C1H 2852   4.012   4.284   2.782 -0.0274  0.2810  0.0191
  174POX    C1I 2853   4.132   4.371   2.820 -0.1719  0.4098  0.1808
  174POX    C1J 2854   4.259   4.332   2.823 -0.2993 -0.0356 -0.1192
  174POX    C1K 2855   4.317   4.195   2.788 -0.2381 -0.0005 -0.1541
  174POX    C1L 2856   4.465   4.199   2.748 -0.3631  0.0619 -0.6027
  174POX    C1M 2857   4.557   4.265   2.850 -0.4757  0.0205 -0.4742
  174POX    C1N 2858   4.701   4.248   2.801 -0.2360 -0.5471  0.3944
  174POX    C1O 2859   4.799   4.350   2.859 -0.3617 -0.2831  0.1515
  174POX    C1P 2860   4.787   4.370   3.011 -0.0153  0.1290  0.1258
  174POX    C1Q 2861   4.896   4.465   3.061 -0.2100  0.6054 -0.3400
  174POX    C1R 2862   4.881   4.485   3.212  0.1043 -0.0543 -0.2168
  174POX     CZ 2863   4.169   4.568   2.008  0.3802 -0.5886  0.0775
  174POX     OZ 2864   4.177   4.570   2.151  0.5946  0.8237  0.0658
  174POX    C2A 2865   4.283   4.515   2.211  0.1851  0.3404  0.3560
  174POX    O2A 2866   4.374   4.476   2.139  0.1874  0.0921  0.4949
  174POX    C2B 2867   4.268   4.506   2.358 -0.3292 -0.2587  0.2724
  174POX    C2C 2868   4.310   4.634   2.431  0.3276 -0.3926  0.1375
  174POX    C2D 2869   4.291   4.619   2.582  0.6302  0.0574  0.2199
  174POX    C2E 2870   4.374   4.726   2.654 -0.4907  0.9267  0.2399
  174POX    C2F 2871   4.524   4.710   2.631 -0.6303 -0.0735 -0.0227
  174POX    C2G 2872   4.589   4.813   2.724 -0.2725 -0.3295  0.0140
  174POX    C2H 2873   4.730   4.845   2.676 -0.3238  0.1427  0.1677
  174POX    C2I 2874   4.780   4.969   2.750 -0.3072  0.1744  0.1044
  174POX    C2J 2875   4.764   4.959   2.902  0.3176 -0.0185  0.1625
  174POX    C2K 2876   4.872   4.892   2.987 -0.4091 -0.5253  0.6977
  174POX    C2L 2877   4.824   4.893   3.132 -0.2990 -0.3243  0.7331
  174POX    C2M 2878   4.843   5.034   3.189 -0.0604 -0.1168  0.1439
  174POX    C2N 2879   4.987   5.063   3.230 -0.0514  0.1452 -0.0720
  174POX    C2O 2880   5.036   5.007   3.364 -0.1995  0.0857 -0.0423
  174POX    C2P 2881   5.042   5.116   3.471  0.2048 -0.1234  0.1482
  175CHL    CN1 2882   6.254   5.151   1.253  0.0216 -0.1365  0.0658
  175CHL    CN2 2883   6.456   5.255   1.329  0.3550 -0.2072  0.0383
  175CHL    CN3 2884   6.386   5.045   1.410 -0.5057  0.2157  0.2498
  175CHL    NTM 2885   6.395   5.128   1.288  0.0257 -0.0671  0.0940
  175CHL     CB 2886   6.453   5.069   1.167 -0.4688 -0.1612 -0.1024
  176PJ2     CA 2887   6.601   5.029   1.160 -0.3777  0.1373  0.0741
  176PJ2     OA 2888   6.651   4.947   1.265  0.0082  0.2018 -0.0589
  176PJ2      P 2889   6.806   4.906   1.248  0.0988  0.4079  0.2603
  176PJ2     OB 2890   6.834   4.777   1.315 -0.1566  0.1698 -0.0907
  176PJ2     HB 2891   6.776   4.774   1.396  0.5851 -0.6144  0.4165
  176PJ2     OG 2892   6.842   4.922   1.105  0.5933  0.1224  0.3517
  176PJ2     HG 2893   6.941   4.935   1.116  0.5852 -0.3798  1.1722
  176PJ2     OD 2894   6.861   5.023   1.344  0.1275  0.4899  0.1437
  177POX     CD 2895   6.905   4.975   1.471 -0.2788  0.3310  0.2239
  177POX     CE 2896   6.899   5.085   1.577 -0.6534  0.0542  0.4919
  177POX     OE 2897   6.954   5.039   1.700  0.2224 -0.0440  0.0681
  177POX    C1A 2898   7.043   5.114   1.765 -0.3005  0.8503 -0.2315
  177POX    O1A 2899   7.082   5.217   1.709  0.1479  0.5186 -0.5452
  177POX    C1B 2900   7.091   5.051   1.890 -0.5116  0.0355 -0.5530
  177POX    C1C 2901   7.105   5.157   2.000 -0.1393 -0.3683 -0.2077
  177POX    C1D 2902   7.154   5.090   2.128 -0.0642  0.3476  0.1402
  177POX    C1E 2903   7.125   5.157   2.263 -0.2209  0.2371  0.1626
  177POX    C1F 2904   7.096   5.061   2.378 -0.0640 -0.0496 -0.0348
  177POX    C1G 2905   7.120   5.131   2.512  0.2833 -0.1458 -0.0450
  177POX    C1H 2906   7.266   5.125   2.557  0.1654  0.2957  0.4020
  177POX    C1I 2907   7.278   5.190   2.695 -0.4195  0.2638  0.4692
  177POX    C1J 2908   7.389   5.178   2.767 -0.3875  0.1516  0.3994
  177POX    C1K 2909   7.506   5.085   2.734 -0.1428  0.6196 -0.0623
  177POX    C1L 2910   7.533   5.007   2.862  0.0343  0.0565 -0.4383
  177POX    C1M 2911   7.467   4.870   2.879  0.0418  0.1382  0.3007
  177POX    C1N 2912   7.480   4.802   3.016  0.0585 -0.3375  0.0666
  177POX    C1O 2913   7.517   4.654   3.010 -0.7790 -0.5475 -0.1099
  177POX    C1P 2914   7.530   4.599   3.153  0.3194 -0.2804 -0.0946
  177POX    C1Q 2915   7.561   4.450   3.163 -0.5913 -0.4301  0.6375
  177POX    C1R 2916   7.464   4.371   3.074 -0.0160  0.2328 -0.6001
  177POX     CZ 2917   6.751   5.120   1.596 -0.8106 -0.3122 -0.0305
  177POX     OZ 2918   6.726   5.211   1.704 -0.7343  0.0084 -0.2825
  177POX    C2A 2919   6.605   5.210   1.761 -0.6502  0.4441 -0.0981
  177POX    O2A 2920   6.519   5.130   1.726 -0.1390 -0.3265  0.3592
  177POX    C2B 2921   6.596   5.297   1.880 -0.9827 -0.4125  0.5104
  177POX    C2C 2922   6.684   5.241   1.992  0.2898  0.1909 -0.1622
  177POX    C2D 2923   6.672   5.334   2.112 -1.0464 -0.5581  0.3114
  177POX    C2E 2924   6.750   5.279   2.231 -0.1451 -0.0284 -0.0256
  177POX    C2F 2925   6.728   5.377   2.347 -0.3894  0.2736 -0.3263
  177POX    C2G 2926   6.797   5.332   2.476 -0.4554  0.2015 -0.3163
  177POX    C2H 2927   6.828   5.436   2.584  0.3173  0.0227 -0.3555
  177POX    C2I 2928   6.903   5.374   2.702 -0.3280  0.0983  0.0999
  177POX    C2J 2929   6.946   5.479   2.804 -0.6566  0.8927 -0.5670
  177POX    C2K 2930   6.828   5.507   2.897 -0.3471  0.0555  0.0918
  177POX    C2L 2931   6.846   5.618   3.000  0.4391 -0.2062  0.2409
  177POX    C2M 2932   6.732   5.617   3.103  0.3368  0.0628  0.1306
  177POX    C2N 2933   6.762   5.515   3.213 -0.2786  0.2503  0.4741
  177POX    C2O 2934   6.647   5.506   3.314 -0.4572 -0.4173  0.2133
  177POX    C2P 2935   6.521   5.457   3.242 -0.2858 -0.7370  0.1267
  178CHL    CN1 2936   6.484   5.314   0.632 -0.6511 -0.1540  0.1678
  178CHL    CN2 2937   6.705   5.232   0.634  0.1232  0.1889 -0.1162
  178CHL    CN3 2938   6.543   5.099   0.739  0.3584 -0.0740  0.1914
  178CHL    NTM 2939   6.581   5.238   0.713 -0.0859 -0.0666 -0.4219
  178CHL     CB 2940   6.637   5.300   0.834 -0.2627 -0.3624 -0.1882
  179PJ2     CA 2941   6.556   5.405   0.910 -0.2397 -0.3926 -0.1221
  179PJ2     OA 2942   6.441   5.341   0.965 -0.3927  0.1156  0.1557
  179PJ2      P 2943   6.321   5.444   0.990 -0.2508  0.3351 -0.0719
  179PJ2     OB 2944   6.331   5.563   0.902  0.0687  0.1132 -0.3364
  179PJ2     HB 2945   6.426   5.594   0.900  0.7629 -1.5900  1.8607
  179PJ2     OG 2946   6.202   5.356   0.983 -0.4947  0.6767 -0.3072
  179PJ2     HG 2947   6.127   5.421   0.985  0.7361  2.1317  0.6362
  179PJ2     OD 2948   6.325   5.490   1.144 -0.0283 -0.2504  0.0969
  180POX     CD 2949   6.203   5.546   1.193 -0.0200 -0.0732 -0.0868
  180POX     CE 2950   6.224   5.665   1.286 -0.2485  0.0591 -0.2024
  180POX     OE 2951   6.093   5.702   1.329 -0.1045  0.4664 -0.1041
  180POX    C1A 2952   6.044   5.644   1.439  0.0517  0.6519  0.0645
  180POX    O1A 2953   6.105   5.554   1.495 -0.0481  0.6288  0.1359
  180POX    C1B 2954   5.905   5.678   1.477 -0.2185 -0.6314  0.2839
  180POX    C1C 2955   5.894   5.708   1.627  0.1504 -0.2701  0.2414
  180POX    C1D 2956   5.754   5.713   1.688  0.1760 -0.0540  0.2818
  180POX    C1E 2957   5.763   5.711   1.841  0.3413 -0.3933  0.2687
  180POX    C1F 2958   5.628   5.723   1.912  0.5693  0.1374  0.6174
  180POX    C1G 2959   5.648   5.713   2.063  0.5124 -0.3979  0.5919
  180POX    C1H 2960   5.720   5.825   2.139  0.0330  0.3933 -0.1099
  180POX    C1I 2961   5.620   5.941   2.136 -0.2018  0.1803 -0.6850
  180POX    C1J 2962   5.581   6.015   2.240  0.9277 -0.2947  0.0980
  180POX    C1K 2963   5.644   5.980   2.375 -0.0493 -0.6062  0.4808
  180POX    C1L 2964   5.571   6.056   2.486  0.2300  0.7292 -0.2245
  180POX    C1M 2965   5.644   6.022   2.616 -0.2047 -0.0832 -0.1825
  180POX    C1N 2966   5.583   6.097   2.735  0.2100 -0.0194 -0.0070
  180POX    C1O 2967   5.654   6.078   2.869 -0.0036 -0.1007  0.0968
  180POX    C1P 2968   5.800   6.124   2.870 -0.0475  0.0338  0.2695
  180POX    C1Q 2969   5.848   6.140   3.015 -0.0413 -0.1709  0.2906
  180POX    C1R 2970   5.995   6.178   3.032 -0.0633  0.1744 -0.2416
  180POX     CZ 2971   6.298   5.770   1.203  0.1295  0.0971  0.1762
  180POX     OZ 2972   6.353   5.879   1.277 -0.0180  0.2954 -0.0063
  180POX    C2A 2973   6.416   5.975   1.210  0.5771 -0.2323 -0.2125
  180POX    O2A 2974   6.423   5.973   1.087 -0.1658  0.2275 -0.2690
  180POX    C2B 2975   6.482   6.083   1.286  0.5072 -0.2999 -0.0566
  180POX    C2C 2976   6.626   6.051   1.328  0.3173 -0.2406  0.6543
  180POX    C2D 2977   6.685   6.165   1.411  0.4344  0.1802 -0.0055
  180POX    C2E 2978   6.817   6.121   1.475  0.2432  0.5829  0.6658
  180POX    C2F 2979   6.803   6.011   1.581  0.1157  0.3887  0.4475
  180POX    C2G 2980   6.933   5.983   1.656  0.4634  0.0232 -0.2818
  180POX    C2H 2981   6.945   6.097   1.757  0.0311 -0.1858  0.0101
  180POX    C2I 2982   7.049   6.064   1.865  0.3811  0.3913 -0.1485
  180POX    C2J 2983   7.080   6.178   1.962 -0.3883  0.3235  0.1845
  180POX    C2K 2984   6.961   6.188   2.058 -0.7265  0.2653 -0.2276
  180POX    C2L 2985   6.975   6.294   2.167 -0.4539 -0.2961  0.2878
  180POX    C2M 2986   6.850   6.317   2.252 -0.4317 -0.3308  0.3315
  180POX    C2N 2987   6.888   6.404   2.372 -0.0541  0.1144 -0.1083
  180POX    C2O 2988   6.778   6.412   2.478 -0.1877  0.6055 -0.2807
  180POX    C2P 2989   6.822   6.479   2.608 -0.3220 -0.1507  0.1612
  181CHL    CN1 2990   7.128   2.753   1.064  0.4086 -0.1184  0.0426
  181CHL    CN2 2991   7.228   2.846   0.874  0.0170  0.2168  0.1227
  181CHL    CN3 2992   7.268   2.620   0.923 -0.2684 -0.2526  1.0446
  181CHL    NTM 2993   7.251   2.753   0.984  0.4450  0.2910  0.0969
  181CHL     CB 2994   7.376   2.783   1.056  0.2919  0.1875  0.4119
  182PJ2     CA 2995   7.435   2.690   1.162  0.3637  0.0213  0.2283
  182PJ2     OA 2996   7.351   2.649   1.270  0.1251  0.0843  0.0674
  182PJ2      P 2997   7.409   2.514   1.336  0.2838 -0.1051 -0.4564
  182PJ2     OB 2998   7.370   2.408   1.240 -0.6529  0.3044 -0.5429
  182PJ2     HB 2999   7.429   2.329   1.257  1.2719  1.5933 -0.9393
  182PJ2     OG 3000   7.551   2.533   1.374 -0.0555  0.6640  0.4633
  182PJ2     HG 3001   7.583   2.438   1.375 -0.3130  0.4906  3.9756
  182PJ2     OD 3002   7.311   2.495   1.462 -0.0212  0.5251 -0.5973
  183POX     CD 3003   7.348   2.567   1.581 -0.1681 -0.4053  0.0242
  183POX     CE 3004   7.250   2.560   1.698 -0.0296 -0.3507  0.1440
  183POX     OE 3005   7.296   2.636   1.809  0.4865 -0.2133 -0.1594
  183POX    C1A 3006   7.206   2.701   1.883  0.5263  0.0047 -0.3015
  183POX    O1A 3007   7.093   2.724   1.840  0.0459  0.2222  1.0360
  183POX    C1B 3008   7.251   2.749   2.016  0.0662 -0.4752  0.0323
  183POX    C1C 3009   7.233   2.647   2.128  0.1772 -0.4445  0.0780
  183POX    C1D 3010   7.294   2.717   2.249  0.2275  0.1065 -0.2619
  183POX    C1E 3011   7.286   2.638   2.380 -0.6472  0.5835 -0.0199
  183POX    C1F 3012   7.316   2.733   2.496  0.7831 -0.4980  0.5381
  183POX    C1G 3013   7.463   2.772   2.482  0.5099  0.3371 -0.0715
  183POX    C1H 3014   7.504   2.868   2.594 -0.3238  0.3658  0.2161
  183POX    C1I 3015   7.655   2.883   2.615 -0.1975  0.2218 -0.5463
  183POX    C1J 3016   7.710   2.928   2.727 -0.2902 -0.3106 -0.2789
  183POX    C1K 3017   7.632   2.985   2.846 -0.1726 -0.8905  0.0785
  183POX    C1L 3018   7.690   2.932   2.977 -0.4306 -0.2796  0.4449
  183POX    C1M 3019   7.628   3.003   3.097 -0.2831  0.5891  0.0149
  183POX    C1N 3020   7.685   2.970   3.235  0.2727  0.1032 -0.3296
  183POX    C1O 3021   7.639   3.072   3.339 -0.4190 -0.4570 -0.0731
  183POX    C1P 3022   7.664   3.025   3.482 -0.3116 -0.5141 -0.1103
  183POX    C1Q 3023   7.635   3.128   3.591 -0.3409 -0.4736 -0.1567
  183POX    C1R 3024   7.693   3.091   3.727 -0.0243 -0.5276 -0.3056
  183POX     CZ 3025   7.239   2.409   1.721  0.1340 -0.3872 -0.0167
  183POX     OZ 3026   7.163   2.355   1.829 -0.2844 -0.3203 -0.2743
  183POX    C2A 3027   7.030   2.364   1.837 -0.2663 -0.3672  0.0772
  183POX    O2A 3028   6.959   2.354   1.738 -0.1149  0.0901 -0.0797
  183POX    C2B 3029   6.983   2.359   1.977  0.0379  0.2197  0.2059
  183POX    C2C 3030   6.908   2.481   2.032 -0.0053  0.2503  0.0801
  183POX    C2D 3031   6.858   2.462   2.175  0.2474 -0.4966  0.0718
  183POX    C2E 3032   6.831   2.582   2.265  0.6556 -0.5085  0.2085
  183POX    C2F 3033   6.815   2.521   2.404 -0.1309 -0.3683  0.1801
  183POX    C2G 3034   6.777   2.618   2.516  0.0390  0.1355 -0.1983
  183POX    C2H 3035   6.763   2.558   2.656  0.2838  0.6199  0.0384
  183POX    C2I 3036   6.768   2.664   2.766  0.0586  0.4592  0.2032
  183POX    C2J 3037   6.758   2.592   2.901  0.1535 -0.0164 -0.0406
  183POX    C2K 3038   6.740   2.682   3.024 -0.9235  0.1067 -0.2762
  183POX    C2L 3039   6.752   2.610   3.159  0.0940 -0.4734 -0.6575
  183POX    C2M 3040   6.897   2.586   3.199 -0.0342  0.5631  0.4784
  183POX    C2N 3041   6.916   2.526   3.338 -0.4968 -0.2608  0.1929
  183POX    C2O 3042   6.861   2.625   3.441  0.1404 -0.2242  0.5025
  183POX    C2P 3043   6.809   2.556   3.567  0.1027 -0.1459  0.5301
  184CHL    CN1 3044   8.904   5.776   1.111  0.3264  0.0580  0.0342
  184CHL    CN2 3045   8.890   6.011   1.069 -0.3055 -0.0174 -0.4483
  184CHL    CN3 3046   8.822   5.858   0.899  0.0378  0.2367 -0.1795
  184CHL    NTM 3047   8.827   5.881   1.044  0.0227 -0.2474 -0.0995
  184CHL     CB 3048   8.688   5.893   1.092  0.0347 -0.3285 -0.0463
  185PJ2     CA 3049   8.595   5.773   1.078 -0.4473  0.0322  0.0567
  185PJ2     OA 3050   8.628   5.641   1.123 -0.4303  0.0897  0.2123
  185PJ2      P 3051   8.521   5.527   1.087  0.1607 -0.4040 -0.0112
  185PJ2     OB 3052   8.454   5.558   0.959 -0.1672  0.7297  0.4199
  185PJ2     HB 3053   8.491   5.647   0.933 -0.8570  1.1082  0.7139
  185PJ2     OG 3054   8.602   5.403   1.087  0.5424 -0.1624 -0.9527
  185PJ2     HG 3055   8.694   5.421   1.121  0.3826 -1.1666  0.0640
  185PJ2     OD 3056   8.422   5.524   1.214 -0.0495 -0.2576 -0.1704
  186POX     CD 3057   8.471   5.450   1.326 -0.1459 -0.2353 -0.1132
  186POX     CE 3058   8.573   5.515   1.420 -0.3380 -0.3032  0.1453
  186POX     OE 3059   8.622   5.422   1.516  0.1311  0.1865  0.3914
  186POX    C1A 3060   8.744   5.375   1.490  0.0426  0.1514  0.0338
  186POX    O1A 3061   8.824   5.452   1.438 -0.4024  0.7413  0.2050
  186POX    C1B 3062   8.761   5.242   1.553 -0.0940 -0.1158 -0.4863
  186POX    C1C 3063   8.851   5.247   1.677  0.1099  0.0846 -0.6400
  186POX    C1D 3064   8.831   5.371   1.764 -0.9494 -1.1346  0.8969
  186POX    C1E 3065   8.926   5.351   1.883 -0.2788  0.4049  0.6330
  186POX    C1F 3066   8.940   5.483   1.960  0.1653  0.5705  0.2764
  186POX    C1G 3067   9.011   5.479   2.095  0.0750 -0.3957  0.3048
  186POX    C1H 3068   8.900   5.502   2.198 -0.2735 -0.3916 -0.0712
  186POX    C1I 3069   8.961   5.496   2.338  0.9473  0.2399 -0.5645
  186POX    C1J 3070   8.956   5.586   2.436  0.1669 -0.3134 -0.0847
  186POX    C1K 3071   8.904   5.730   2.434  0.0302 -0.3569  0.4376
  186POX    C1L 3072   8.883   5.792   2.572 -0.2942  0.5196  0.0044
  186POX    C1M 3073   8.789   5.716   2.667  0.4084  0.0346  0.3236
  186POX    C1N 3074   8.778   5.812   2.785 -0.5033  0.0936  0.1920
  186POX    C1O 3075   8.679   5.759   2.889  0.1023 -0.6759  0.3786
  186POX    C1P 3076   8.703   5.833   3.021  0.0805  0.0365 -0.0100
  186POX    C1Q 3077   8.650   5.974   2.996  0.4104  0.1018 -0.3534
  186POX    C1R 3078   8.704   6.063   3.108  0.3343 -0.3459  0.0439
  186POX     CZ 3079   8.508   5.641   1.477  0.3263  0.2139 -0.2226
  186POX     OZ 3080   8.382   5.633   1.545  0.8127  0.3073  0.7072
  186POX    C2A 3081   8.331   5.748   1.587  0.1823  0.1321  0.4344
  186POX    O2A 3082   8.407   5.843   1.605 -0.1211  0.6241 -0.7378
  186POX    C2B 3083   8.204   5.729   1.660 -0.1637  0.0996 -0.1734
  186POX    C2C 3084   8.174   5.820   1.779 -0.7523  0.5143 -0.6306
  186POX    C2D 3085   8.073   5.748   1.868  0.3497  0.1330  0.3374
  186POX    C2E 3086   8.057   5.835   1.993  0.9911 -0.0073  0.5218
  186POX    C2F 3087   7.980   5.777   2.112 -0.1032 -0.2049 -0.2669
  186POX    C2G 3088   8.045   5.649   2.165  0.0679 -0.0964 -0.2136
  186POX    C2H 3089   7.977   5.600   2.293  0.4626 -0.3266 -0.0908
  186POX    C2I 3090   8.012   5.677   2.420 -0.0078 -0.1249 -0.0834
  186POX    C2J 3091   7.925   5.627   2.535  0.1792 -0.6325 -0.1642
  186POX    C2K 3092   7.945   5.696   2.670 -0.6675 -0.0098 -0.3509
  186POX    C2L 3093   7.871   5.611   2.773  0.2963 -0.5730 -0.1084
  186POX    C2M 3094   7.894   5.657   2.917 -0.3804 -0.3247 -0.0747
  186POX    C2N 3095   8.019   5.587   2.971 -0.2029 -0.1122 -0.2080
  186POX    C2O 3096   7.988   5.443   3.014  0.2189 -0.1775 -0.1183
  186POX    C2P 3097   8.115   5.362   3.042  0.1883 -0.2839 -0.2808
  187CHL    CN1 3098   7.839   5.544   1.228 -0.1219  0.0532  0.0483
  187CHL    CN2 3099   7.923   5.346   1.313 -0.2840 -0.0140 -0.2223
  187CHL    CN3 3100   7.941   5.542   1.451  1.0091 -0.6164 -0.0984
  187CHL    NTM 3101   7.947   5.491   1.313  0.1222 -0.0778 -0.3373
  187CHL     CB 3102   8.076   5.512   1.248 -0.0659 -0.0267 -0.6962
  188PJ2     CA 3103   8.127   5.644   1.189  0.4635  0.0410 -0.0939
  188PJ2     OA 3104   8.114   5.761   1.270  0.0639  0.0523 -0.1750
  188PJ2      P 3105   8.221   5.861   1.204  0.1210  0.0243 -0.1234
  188PJ2     OB 3106   8.352   5.824   1.263 -0.1812 -0.0270  0.5235
  188PJ2     HB 3107   8.337   5.733   1.303  0.2901  0.0662  0.9135
  188PJ2     OG 3108   8.211   5.858   1.056 -0.0656 -0.1609 -0.1079
  188PJ2     HG 3109   8.123   5.892   1.023  0.4995  1.4082 -0.0550
  188PJ2     OD 3110   8.186   6.007   1.260  0.1760  0.2437 -0.6585
  189POX     CD 3111   8.230   6.043   1.391 -0.1002  0.5226 -0.6416
  189POX     CE 3112   8.149   6.160   1.449 -0.3020  0.0225  0.1042
  189POX     OE 3113   8.217   6.183   1.572  0.8005 -0.0110 -0.4898
  189POX    C1A 3114   8.311   6.277   1.573  0.3734  0.4093  0.4783
  189POX    O1A 3115   8.335   6.345   1.474 -0.4262 -0.4777 -0.3415
  189POX    C1B 3116   8.379   6.276   1.705  0.8313  0.0013  0.2398
  189POX    C1C 3117   8.314   6.382   1.793 -0.1101 -0.2708 -0.1105
  189POX    C1D 3118   8.378   6.402   1.931 -0.2580 -0.3466 -0.0307
  189POX    C1E 3119   8.525   6.439   1.911 -0.1336 -0.4823  0.6189
  189POX    C1F 3120   8.614   6.455   2.035  0.1886  0.3508  0.2835
  189POX    C1G 3121   8.645   6.325   2.109  0.3596 -0.0160 -0.4264
  189POX    C1H 3122   8.762   6.342   2.206 -0.5486  0.2256  0.6359
  189POX    C1I 3123   8.767   6.210   2.285  0.8728 -0.2790 -0.2574
  189POX    C1J 3124   8.834   6.207   2.400 -0.3290 -0.0974  0.4668
  189POX    C1K 3125   8.913   6.322   2.462 -0.1605  0.1712 -0.2303
  189POX    C1L 3126   8.878   6.311   2.611  0.1575 -0.1075 -0.1742
  189POX    C1M 3127   8.946   6.416   2.699 -0.4465  0.0444  0.1164
  189POX    C1N 3128   8.931   6.560   2.650  0.0011  0.1387  0.2561
  189POX    C1O 3129   9.049   6.653   2.681  0.4000 -0.1589 -0.3509
  189POX    C1P 3130   9.092   6.664   2.827 -0.1027 -0.1016 -0.2053
  189POX    C1Q 3131   9.225   6.738   2.839 -0.2082  0.1179 -0.3842
  189POX    C1R 3132   9.341   6.659   2.777  0.1289  0.5349 -0.2961
  189POX     CZ 3133   7.998   6.135   1.459 -0.2964 -0.1037 -0.1068
  189POX     OZ 3134   7.922   6.241   1.519  0.0134  0.1982 -0.2460
  189POX    C2A 3135   7.798   6.208   1.552  0.0143  0.5679  0.1240
  189POX    O2A 3136   7.761   6.091   1.555  0.3391  0.4668  0.2262
  189POX    C2B 3137   7.700   6.316   1.576 -0.6671  0.1452 -0.6991
  189POX    C2C 3138   7.620   6.283   1.703 -0.0342 -0.0181 -0.3391
  189POX    C2D 3139   7.503   6.377   1.732 -0.5283 -0.6711 -0.2019
  189POX    C2E 3140   7.433   6.345   1.864 -0.1966 -0.1019  0.1173
  189POX    C2F 3141   7.522   6.369   1.986 -0.0135  0.9273 -0.2088
  189POX    C2G 3142   7.451   6.302   2.104  0.4086  0.4004 -0.2491
  189POX    C2H 3143   7.555   6.334   2.212  0.2818 -0.0973  0.0193
  189POX    C2I 3144   7.489   6.348   2.350  0.4937 -0.1742  0.1292
  189POX    C2J 3145   7.439   6.226   2.426  0.7210  0.0239  0.5984
  189POX    C2K 3146   7.406   6.248   2.574 -0.5163 -0.0715  0.3444
  189POX    C2L 3147   7.518   6.312   2.655 -0.1775  0.0398 -0.2086
  189POX    C2M 3148   7.524   6.238   2.789 -0.5533 -0.1583 -0.2994
  189POX    C2N 3149   7.669   6.252   2.835 -0.7470  0.1116  0.2384
  189POX    C2O 3150   7.695   6.145   2.941 -0.2147  0.2918  0.2938
  189POX    C2P 3151   7.651   6.001   2.911  0.0791  0.1203  0.6802
  190CHL    CN1 3152   0.269   6.562   1.428  0.0340 -0.2574 -0.6305
  190CHL    CN2 3153   0.303   6.794   1.389 -0.1489  0.3317  0.5276
  190CHL    CN3 3154   0.484   6.636   1.383 -0.2828  0.1002  0.2889
  190CHL    NTM 3155   0.343   6.659   1.347 -0.1635  0.4741  0.0545
  190CHL     CB 3156   0.322   6.635   1.204 -0.1719 -1.2234  0.3234
  191PJ2     CA 3157   0.185   6.672   1.146  0.0824 -0.3845  0.2527
  191PJ2     OA 3158   0.075   6.605   1.207 -0.2310 -0.1091 -0.0060
  191PJ2      P 3159  -0.068   6.646   1.145 -0.2746  0.2221  0.3069
  191PJ2     OB 3160  -0.060   6.779   1.082  0.5150  0.2292  0.4099
  191PJ2     HB 3161  -0.014   6.849   1.138  2.0451 -0.9632  0.7020
  191PJ2     OG 3162  -0.113   6.529   1.066  0.0213 -0.0124  0.4832
  191PJ2     HG 3163  -0.046   6.455   1.055  0.1652  0.2969 -0.9399
  191PJ2     OD 3164  -0.153   6.661   1.281  0.3673 -0.1819  0.7610
  192POX     CD 3165  -0.149   6.541   1.359  0.3707 -0.6593  0.0399
  192POX     CE 3166  -0.218   6.537   1.496 -0.1987 -0.6655 -0.2441
  192POX     OE 3167  -0.190   6.420   1.573  0.0189  0.0547  0.7886
  192POX    C1A 3168  -0.067   6.397   1.618  0.1112 -0.2044  0.4085
  192POX    O1A 3169   0.009   6.493   1.622 -0.2677  0.0951  0.5708
  192POX    C1B 3170  -0.046   6.269   1.689 -0.2473 -0.1446  0.6291
  192POX    C1C 3171  -0.154   6.229   1.789 -0.1175 -0.2367  0.7338
  192POX    C1D 3172  -0.116   6.099   1.859  0.5878 -0.4650 -0.0614
  192POX    C1E 3173  -0.249   6.033   1.898  0.4007 -0.1856 -0.2262
  192POX    C1F 3174  -0.233   5.902   1.975 -0.2494  0.2573  0.6789
  192POX    C1G 3175  -0.370   5.836   1.988 -0.0756 -0.2371  0.0340
  192POX    C1H 3176  -0.426   5.887   2.122  0.3672 -0.1573  0.1911
  192POX    C1I 3177  -0.559   5.817   2.149  0.0224  0.2689 -0.3918
  192POX    C1J 3178  -0.595   5.792   2.275  0.4027  0.2848 -0.2793
  192POX    C1K 3179  -0.512   5.805   2.402 -0.1573 -0.3311  0.1536
  192POX    C1L 3180  -0.555   5.890   2.522  0.5015  0.0609  0.1193
  192POX    C1M 3181  -0.659   5.809   2.600  0.0277  0.5187 -0.0372
  192POX    C1N 3182  -0.695   5.872   2.735 -0.4157 -0.0974  0.1325
  192POX    C1O 3183  -0.802   5.980   2.724  0.1339  0.4218 -0.1120
  192POX    C1P 3184  -0.882   6.025   2.846 -0.0641 -0.2445  0.0068
  192POX    C1Q 3185  -0.787   6.039   2.965 -0.1386  0.4567 -0.0097
  192POX    C1R 3186  -0.861   6.094   3.087 -0.1808  0.4488 -0.0320
  192POX     CZ 3187  -0.370   6.552   1.483 -0.2139 -0.2110  0.4298
  192POX     OZ 3188  -0.415   6.683   1.447  0.2045  0.0303  0.7645
  192POX    C2A 3189  -0.475   6.707   1.331  0.3035 -0.0517  0.6958
  192POX    O2A 3190  -0.495   6.609   1.258  0.5267 -0.0057  0.5719
  192POX    C2B 3191  -0.550   6.833   1.307 -0.1655 -0.4341  0.1138
  192POX    C2C 3192  -0.648   6.870   1.420 -0.6992 -0.7168 -0.2511
  192POX    C2D 3193  -0.734   6.994   1.396  0.2720 -0.0184 -0.1488
  192POX    C2E 3194  -0.811   7.029   1.523  0.2769  0.3509 -0.2464
  192POX    C2F 3195  -0.710   7.062   1.633 -0.0617 -0.2969  0.2674
  192POX    C2G 3196  -0.777   7.109   1.762  0.4811 -0.3387  0.5657
  192POX    C2H 3197  -0.838   6.992   1.839 -0.0218 -0.4962 -0.0662
  192POX    C2I 3198  -0.883   7.027   1.981  0.2815 -0.4422  0.0170
  192POX    C2J 3199  -0.762   7.047   2.073  0.2239  0.1144 -0.0226
  192POX    C2K 3200  -0.809   7.079   2.215  0.6432 -0.0083  0.1459
  192POX    C2L 3201  -0.711   7.059   2.331  0.2472 -0.4757  0.4062
  192POX    C2M 3202  -0.777   7.075   2.468 -0.1816  0.1397  0.1351
  192POX    C2N 3203  -0.675   7.083   2.581 -0.4073 -0.5001  0.3923
  192POX    C2O 3204  -0.751   7.111   2.711 -0.1661 -0.0672  0.4417
  192POX    C2P 3205  -0.660   7.072   2.828 -0.5444 -0.0248  0.7522
  193CHL    CN1 3206   3.198   4.207   1.568 -0.0483 -0.3126 -0.4983
  193CHL    CN2 3207   3.046   4.366   1.466 -0.2629 -0.3704  0.0318
  193CHL    CN3 3208   3.191   4.422   1.642 -0.5239 -0.1131 -0.3342
  193CHL    NTM 3209   3.182   4.345   1.518 -0.1222 -0.2435 -0.2835
  193CHL     CB 3210   3.274   4.377   1.408 -0.1244  0.4736 -0.0756
  194PJ2     CA 3211   3.424   4.348   1.410 -0.2951 -0.4133  0.2506
  194PJ2     OA 3212   3.486   4.416   1.520 -0.1100 -0.4873  0.1917
  194PJ2      P 3213   3.646   4.397   1.506 -0.0860 -0.1306 -0.0326
  194PJ2     OB 3214   3.695   4.277   1.577  0.1863 -0.4306 -0.7239
  194PJ2     HB 3215   3.627   4.205   1.592  0.3189 -0.2188  1.0713
  194PJ2     OG 3216   3.687   4.428   1.367 -0.1183 -0.4856 -0.1241
  194PJ2     HG 3217   3.698   4.338   1.325  2.8283 -1.2098  1.9329
  194PJ2     OD 3218   3.687   4.533   1.581 -0.0113  0.2150 -0.6941
  195POX     CD 3219   3.699   4.533   1.723  0.2906 -0.0176 -0.7162
  195POX     CE 3220   3.710   4.667   1.797  0.0691 -0.2238 -0.3049
  195POX     OE 3221   3.715   4.645   1.938 -0.2823  0.1252 -0.2370
  195POX    C1A 3222   3.812   4.709   2.004 -0.0207 -0.4236 -0.0841
  195POX    O1A 3223   3.908   4.762   1.949  0.1041 -0.6952 -0.1282
  195POX    C1B 3224   3.799   4.689   2.150  0.3040 -0.1231 -0.0113
  195POX    C1C 3225   3.785   4.830   2.209  0.2238 -0.0883 -0.1132
  195POX    C1D 3226   3.792   4.825   2.362 -0.3198  0.3151 -0.0762
  195POX    C1E 3227   3.931   4.778   2.401 -0.7439 -0.5888  0.3574
  195POX    C1F 3228   3.929   4.774   2.554 -0.0016 -0.2677  0.3818
  195POX    C1G 3229   3.972   4.909   2.612 -0.1227  0.2085 -0.6186
  195POX    C1H 3230   3.944   4.903   2.762  0.4308 -0.2922 -0.5324
  195POX    C1I 3231   4.008   5.012   2.849  0.3368 -0.6581  0.0044
  195POX    C1J 3232   4.115   4.991   2.925 -0.0072 -0.3219  0.5843
  195POX    C1K 3233   4.182   4.855   2.946  0.0899 -0.3732 -0.0453
  195POX    C1L 3234   4.269   4.862   3.072  0.2746 -0.3366 -0.1734
  195POX    C1M 3235   4.306   4.716   3.100  0.4448 -0.1900  0.3657
  195POX    C1N 3236   4.361   4.686   3.240  0.5649  0.1744  0.3985
  195POX    C1O 3237   4.404   4.540   3.247  0.6127  0.1427 -0.4170
  195POX    C1P 3238   4.453   4.491   3.384  0.1399 -0.5773 -0.4985
  195POX    C1Q 3239   4.447   4.339   3.390 -0.7806 -0.5255  0.2518
  195POX    C1R 3240   4.523   4.294   3.514 -0.1887 -0.1853  0.0169
  195POX     CZ 3241   3.591   4.749   1.748  0.0675  0.2340  0.4424
  195POX     OZ 3242   3.570   4.868   1.823 -0.0535  0.2630  0.3616
  195POX    C2A 3243   3.462   4.937   1.787 -0.4005 -0.2482  0.4144
  195POX    O2A 3244   3.390   4.903   1.693 -0.0787 -0.6249  0.3002
  195POX    C2B 3245   3.454   5.065   1.861  0.0553 -0.3474  0.6352
  195POX    C2C 3246   3.350   5.046   1.971 -0.2132  0.8010  0.5967
  195POX    C2D 3247   3.400   4.956   2.084 -0.0428  0.2235  0.0692
  195POX    C2E 3248   3.287   4.923   2.181  0.1637 -0.3238  0.1313
  195POX    C2F 3249   3.321   4.872   2.321 -0.3926 -0.6601  0.1475
  195POX    C2G 3250   3.377   4.969   2.426  0.4009 -0.2200 -0.6699
  195POX    C2H 3251   3.436   4.884   2.538  0.1003 -0.1183 -0.4352
  195POX    C2I 3252   3.495   4.980   2.642 -0.0888  0.0525 -0.4865
  195POX    C2J 3253   3.544   4.910   2.768 -0.6311 -0.3260 -0.4836
  195POX    C2K 3254   3.436   4.905   2.876  0.3472  0.4590  0.5507
  195POX    C2L 3255   3.468   4.795   2.978  0.0875 -0.2596 -0.1344
  195POX    C2M 3256   3.364   4.804   3.090  0.0583 -0.1492 -0.1694
  195POX    C2N 3257   3.393   4.712   3.209  0.1141 -0.0054 -0.0726
  195POX    C2O 3258   3.285   4.722   3.317  0.6163 -0.7144  0.5002
  195POX    C2P 3259   3.153   4.655   3.278  0.2097  0.3989 -0.0572
  196CHL    CN1 3260   4.626   2.202   1.331  0.1683  0.0496 -0.5478
  196CHL    CN2 3261   4.791   2.024   1.363 -0.2387 -0.2013  0.3997
  196CHL    CN3 3262   4.852   2.249   1.368 -0.5577  0.3237  0.2583
  196CHL    NTM 3263   4.762   2.154   1.302  0.1929 -0.2635  0.0599
  196CHL     CB 3264   4.801   2.164   1.161  0.4824 -0.1565  0.1473
  197PJ2     CA 3265   4.929   2.103   1.102  0.3567 -0.4038  0.1292
  197PJ2     OA 3266   5.048   2.128   1.176  0.2119 -0.5261  0.4037
  197PJ2      P 3267   5.179   2.039   1.144  0.3560 -0.1084 -0.1723
  197PJ2     OB 3268   5.143   1.982   1.012  0.0307 -0.1225 -0.0785
  197PJ2     HB 3269   5.186   1.893   0.998  2.1951  0.6796  1.0548
  197PJ2     OG 3270   5.298   2.123   1.168  0.4585 -0.1458 -0.5454
  197PJ2     HG 3271   5.377   2.074   1.132  1.5637  2.0185 -1.2513
  197PJ2     OD 3272   5.159   1.926   1.256  0.2846 -0.0522 -0.1281
  198POX     CD 3273   5.202   1.986   1.379 -0.1688  0.5197 -0.2441
  198POX     CE 3274   5.191   1.897   1.503  0.3277 -0.0120 -0.5734
  198POX     OE 3275   5.190   1.970   1.626  0.3005  0.1797 -0.6862
  198POX    C1A 3276   5.090   2.050   1.660  0.1997  0.0060 -0.5695
  198POX    O1A 3277   4.986   2.046   1.594 -0.2521  0.7173  0.0765
  198POX    C1B 3278   5.090   2.092   1.802 -0.4337 -0.0286 -0.5562
  198POX    C1C 3279   5.006   2.003   1.895 -0.0618  0.4260  0.2298
  198POX    C1D 3280   5.008   2.059   2.037 -0.3633  0.7218  0.1215
  198POX    C1E 3281   4.977   1.953   2.143 -0.2750  0.5552 -0.0182
  198POX    C1F 3282   4.987   2.017   2.282 -0.5892  0.4455  0.0580
  198POX    C1G 3283   4.970   1.923   2.401  0.5907  0.3410  0.1583
  198POX    C1H 3284   5.028   1.990   2.526  0.6913  0.6041 -0.0281
  198POX    C1I 3285   5.062   1.883   2.630  0.4261  0.0267 -0.5273
  198POX    C1J 3286   5.012   1.883   2.753 -0.0860 -0.5326 -0.7325
  198POX    C1K 3287   4.914   1.992   2.798  0.2240 -0.6420  0.2308
  198POX    C1L 3288   4.858   1.957   2.936 -0.3852  0.3783  0.2518
  198POX    C1M 3289   4.776   1.828   2.945  0.0983  0.0135 -0.4638
  198POX    C1N 3290   4.776   1.758   3.081  0.1491  0.2610 -0.3346
  198POX    C1O 3291   4.690   1.827   3.188 -0.2423 -0.4264 -0.1969
  198POX    C1P 3292   4.653   1.761   3.321  0.1087 -0.1640  0.0340
  198POX    C1Q 3293   4.760   1.731   3.426  0.0364  0.2833  0.2357
  198POX    C1R 3294   4.698   1.660   3.546  0.1468 -0.8109 -0.3414
  198POX     CZ 3295   5.298   1.788   1.496  0.3551 -0.0176 -0.0782
  198POX     OZ 3296   5.335   1.707   1.608 -0.0234 -0.0069  0.0549
  198POX    C2A 3297   5.425   1.761   1.690 -0.0331  0.2252 -0.0860
  198POX    O2A 3298   5.474   1.871   1.665  0.3587  0.2217  0.6654
  198POX    C2B 3299   5.465   1.665   1.795  0.2339 -0.1346 -0.5111
  198POX    C2C 3300   5.385   1.678   1.925  0.4292 -0.9242 -0.3059
  198POX    C2D 3301   5.417   1.565   2.022 -0.3961 -0.4809  0.5033
  198POX    C2E 3302   5.336   1.562   2.152 -0.4082  0.0077  0.5064
  198POX    C2F 3303   5.329   1.423   2.214 -0.1284 -0.5527 -0.6901
  198POX    C2G 3304   5.227   1.413   2.327  0.2145  0.1682 -0.3093
  198POX    C2H 3305   5.262   1.481   2.460 -0.5671 -0.0708  0.0270
  198POX    C2I 3306   5.140   1.450   2.547 -0.2776  0.1033  0.4977
  198POX    C2J 3307   5.142   1.524   2.680 -0.0348  0.2877  0.3927
  198POX    C2K 3308   5.056   1.442   2.776 -0.1200  0.0558  0.1187
  198POX    C2L 3309   5.076   1.482   2.923  0.1131  0.0108  0.0991
  198POX    C2M 3310   4.988   1.401   3.017 -0.1409  0.0177 -0.1319
  198POX    C2N 3311   5.029   1.409   3.164 -0.5009  0.3211 -0.0456
  198POX    C2O 3312   4.936   1.337   3.262  0.1098 -0.2644  0.1112
  198POX    C2P 3313   4.973   1.190   3.243 -0.7262 -0.5148  0.3978
  199CHL    CN1 3314   4.354   1.204   1.193  0.5821 -0.4296  0.1994
  199CHL    CN2 3315   4.411   1.442   1.257  0.3948 -0.1380 -0.0975
  199CHL    CN3 3316   4.326   1.361   1.044  0.1907  0.1245 -0.2304
  199CHL    NTM 3317   4.414   1.333   1.158 -0.1065 -0.1790 -0.0714
  199CHL     CB 3318   4.548   1.309   1.102  0.0400  0.0858  0.1578
  200PJ2     CA 3319   4.648   1.231   1.188  0.6484  0.2170 -0.4278
  200PJ2     OA 3320   4.694   1.306   1.301  0.3355 -0.2108 -0.0166
  200PJ2      P 3321   4.834   1.253   1.360  0.2164 -0.4836  0.0236
  200PJ2     OB 3322   4.903   1.185   1.249  0.0351 -0.3514 -0.1721
  200PJ2     HB 3323   4.972   1.249   1.215 -0.9939  1.0182  0.2546
  200PJ2     OG 3324   4.898   1.367   1.430  0.2283 -0.1577 -0.5093
  200PJ2     HG 3325   4.960   1.325   1.497  0.5057  0.0678 -0.6253
  200PJ2     OD 3326   4.773   1.142   1.459 -0.0120 -0.3621  0.0219
  201POX     CD 3327   4.709   1.203   1.571  0.8615  0.5609  0.0339
  201POX     CE 3328   4.700   1.131   1.706  0.0027 -0.0314 -0.3306
  201POX     OE 3329   4.637   1.215   1.802  0.0721  0.2787 -0.5529
  201POX    C1A 3330   4.506   1.242   1.795  0.1150  0.6358 -0.0219
  201POX    O1A 3331   4.429   1.182   1.721  0.2897  0.8608 -0.3888
  201POX    C1B 3332   4.455   1.327   1.905 -0.6964  0.1399 -0.0113
  201POX    C1C 3333   4.338   1.263   1.981 -0.9251 -0.3066 -0.7312
  201POX    C1D 3334   4.280   1.352   2.091  0.4833  0.0523 -0.2627
  201POX    C1E 3335   4.368   1.354   2.216 -0.3286 -0.3768  0.3206
  201POX    C1F 3336   4.286   1.393   2.339  0.0027  0.4253  0.2999
  201POX    C1G 3337   4.261   1.543   2.346 -0.0029  0.4392 -0.0424
  201POX    C1H 3338   4.164   1.579   2.458  0.5649 -0.3495  0.7092
  201POX    C1I 3339   4.157   1.731   2.476  0.0876 -0.2653 -0.1597
  201POX    C1J 3340   4.101   1.781   2.585  0.1778 -0.1185 -0.1808
  201POX    C1K 3341   4.031   1.698   2.693 -0.3840  0.1223 -0.3541
  201POX    C1L 3342   4.028   1.748   2.838  0.0364 -0.8759  0.0107
  201POX    C1M 3343   3.933   1.661   2.919 -0.4501 -0.4559 -0.1026
  201POX    C1N 3344   3.792   1.721   2.920 -0.3168 -0.1449 -0.0322
  201POX    C1O 3345   3.766   1.822   3.032  0.0651 -0.3671  0.2578
  201POX    C1P 3346   3.620   1.862   3.016  0.0171 -0.5065  0.3470
  201POX    C1Q 3347   3.573   1.954   3.129  0.0691 -0.5249  0.3835
  201POX    C1R 3348   3.634   2.092   3.104 -0.1765 -0.4484  0.1943
  201POX     CZ 3349   4.846   1.102   1.741 -0.1404 -0.6962 -0.2713
  201POX     OZ 3350   4.856   1.016   1.854 -0.4070 -0.1556  0.1643
  201POX    C2A 3351   4.973   1.017   1.919 -0.1828 -0.2275 -0.2357
  201POX    O2A 3352   5.065   1.094   1.893 -0.1657 -0.1512  0.0489
  201POX    C2B 3353   4.967   0.933   2.041  0.0873  0.2589  0.1150
  201POX    C2C 3354   4.905   1.015   2.154 -0.2089 -0.0145  0.1505
  201POX    C2D 3355   4.921   0.944   2.289  0.0914  0.2385  0.2503
  201POX    C2E 3356   4.892   1.031   2.411  0.1483 -0.2360  0.6075
  201POX    C2F 3357   4.771   0.974   2.484 -0.2026  0.3423  0.4890
  201POX    C2G 3358   4.744   1.037   2.621  0.4568  0.1601  0.7065
  201POX    C2H 3359   4.648   0.955   2.708 -0.0472  0.1334  0.1317
  201POX    C2I 3360   4.628   1.030   2.841 -0.0311  0.4554 -0.0455
  201POX    C2J 3361   4.552   0.952   2.948 -0.2164  0.3817 -0.2306
  201POX    C2K 3362   4.428   0.881   2.892 -0.3508  0.1083  0.4064
  201POX    C2L 3363   4.335   0.839   3.006  0.1643 -0.4561  0.6211
  201POX    C2M 3364   4.200   0.783   2.958  0.1791  0.6427 -0.7680
  201POX    C2N 3365   4.119   0.765   3.086  0.0746  0.8960 -0.7979
  201POX    C2O 3366   4.076   0.892   3.159  0.2627  0.4669  0.0728
  201POX    C2P 3367   3.977   0.976   3.078  0.2119  0.3943  0.0593
  202CHL    CN1 3368   6.758   7.442   1.082 -0.5749 -0.5404  0.5277
  202CHL    CN2 3369   6.754   7.564   1.283  0.0553  0.1893  0.1106
  202CHL    CN3 3370   6.853   7.346   1.276 -0.1480 -0.2769  0.1872
  202CHL    NTM 3371   6.741   7.428   1.227 -0.1444 -0.0075  0.6304
  202CHL     CB 3372   6.605   7.376   1.246 -0.2238 -0.2586 -0.5472
  203PJ2     CA 3373   6.570   7.239   1.189 -0.3949 -0.2443 -0.4791
  203PJ2     OA 3374   6.628   7.130   1.261 -0.4016  0.1341  0.0983
  203PJ2      P 3375   6.620   6.990   1.183  0.1635  0.0659  0.1595
  203PJ2     OB 3376   6.605   7.025   1.040 -0.3984 -0.5153  0.0704
  203PJ2     HB 3377   6.599   6.947   0.977 -0.7684  0.4033 -1.0583
  203PJ2     OG 3378   6.733   6.902   1.221  0.2623  0.0530 -0.1574
  203PJ2     HG 3379   6.708   6.807   1.203 -2.0785 -0.0675  2.8397
  203PJ2     OD 3380   6.473   6.933   1.217  0.0203  0.3313 -0.0142
  204POX     CD 3381   6.442   6.918   1.356 -0.3761  0.4228 -0.0917
  204POX     CE 3382   6.306   6.853   1.380 -0.2838  0.0556 -0.5502
  204POX     OE 3383   6.247   6.914   1.495  0.1543 -0.2227 -0.1759
  204POX    C1A 3384   6.115   6.926   1.485  0.2170  0.5798 -0.1392
  204POX    O1A 3385   6.057   6.901   1.379  0.0687  0.2773  0.0110
  204POX    C1B 3386   6.051   6.991   1.602 -0.0771  0.0014  0.0278
  204POX    C1C 3387   5.921   6.932   1.655  0.1334  0.0950  0.6509
  204POX    C1D 3388   5.880   7.028   1.767  0.1424  0.2069  0.5575
  204POX    C1E 3389   5.747   6.987   1.830 -0.0678  0.0781  0.0372
  204POX    C1F 3390   5.757   6.865   1.922 -0.0243  0.0146 -0.0517
  204POX    C1G 3391   5.635   6.774   1.905  0.3039 -0.3776 -0.3221
  204POX    C1H 3392   5.630   6.679   2.025 -0.0936  0.1063  0.0462
  204POX    C1I 3393   5.507   6.589   2.019 -0.0492 -0.0190  0.8207
  204POX    C1J 3394   5.453   6.528   2.124 -0.5493 -0.3828  0.3601
  204POX    C1K 3395   5.498   6.558   2.267 -0.1073  0.0191  0.1396
  204POX    C1L 3396   5.387   6.535   2.369 -0.2161 -0.0972 -0.0060
  204POX    C1M 3397   5.450   6.568   2.505 -0.1014  0.4238 -0.1821
  204POX    C1N 3398   5.368   6.555   2.633  0.0176 -0.9119 -0.2261
  204POX    C1O 3399   5.455   6.578   2.757  0.0648 -0.3362 -0.3653
  204POX    C1P 3400   5.577   6.487   2.772  0.0645 -0.3816 -0.6368
  204POX    C1Q 3401   5.631   6.508   2.913  0.0912 -0.1967 -0.6733
  204POX    C1R 3402   5.688   6.650   2.925  0.2819 -0.3825  0.7922
  204POX     CZ 3403   6.338   6.704   1.384 -0.5272  0.0145 -0.0080
  204POX     OZ 3404   6.427   6.658   1.486  0.2956  0.1046 -0.6726
  204POX    C2A 3405   6.460   6.529   1.489  0.2496  0.1053  0.1835
  204POX    O2A 3406   6.425   6.454   1.398  0.4031 -0.1715  0.3534
  204POX    C2B 3407   6.545   6.497   1.605 -0.2162 -0.5088  0.3600
  204POX    C2C 3408   6.509   6.362   1.667 -0.1156 -0.5753  0.2746
  204POX    C2D 3409   6.609   6.327   1.777  0.1957 -0.6603 -0.0349
  204POX    C2E 3410   6.549   6.345   1.917  0.5158  0.0801  0.0126
  204POX    C2F 3411   6.473   6.222   1.970 -0.7587  0.5696 -0.6362
  204POX    C2G 3412   6.413   6.252   2.107  0.2396  0.5640 -0.1863
  204POX    C2H 3413   6.289   6.341   2.095  0.0585  0.3545  0.1307
  204POX    C2I 3414   6.237   6.400   2.226 -0.7845 -0.1550  0.0381
  204POX    C2J 3415   6.340   6.470   2.316 -0.4229 -0.2925 -0.2675
  204POX    C2K 3416   6.297   6.551   2.438 -0.4474 -0.4586 -0.1656
  204POX    C2L 3417   6.411   6.609   2.521 -0.4636 -0.3398 -0.2263
  204POX    C2M 3418   6.361   6.686   2.644 -0.3051 -0.3776 -0.1366
  204POX    C2N 3419   6.479   6.717   2.736 -0.6568  0.2240  0.1213
  204POX    C2O 3420   6.577   6.817   2.675 -0.4571  0.1652  0.3477
  204POX    C2P 3421   6.702   6.820   2.765 -0.4734  1.0970  0.3425
  205CHL    CN1 3422   6.192   1.843   1.451  0.4267 -0.4654 -0.1533
  205CHL    CN2 3423   6.007   1.804   1.320  0.5776  0.0417  0.3325
  205CHL    CN3 3424   6.193   1.887   1.204 -0.2750 -0.0721 -0.2430
  205CHL    NTM 3425   6.122   1.894   1.332  0.4409  0.2408  0.1430
  205CHL     CB 3426   6.082   2.033   1.362  0.4461  0.2859 -0.0570
  206PJ2     CA 3427   6.179   2.151   1.363  0.3659  0.3566 -0.5320
  206PJ2     OA 3428   6.285   2.140   1.458 -0.2484 -0.0566  0.1208
  206PJ2      P 3429   6.347   2.288   1.471  0.0220 -0.1706  0.1208
  206PJ2     OB 3430   6.353   2.362   1.343 -0.3663 -0.3699 -0.0139
  206PJ2     HB 3431   6.396   2.312   1.268 -0.2730  1.9648 -1.6493
  206PJ2     OG 3432   6.255   2.352   1.566  0.0852  0.2580 -0.1051
  206PJ2     HG 3433   6.164   2.318   1.541  0.3772 -1.2739  0.7644
  206PJ2     OD 3434   6.484   2.267   1.554  0.2337 -0.8153 -0.3763
  207POX     CD 3435   6.485   2.284   1.696  0.0025  0.0105 -0.4663
  207POX     CE 3436   6.617   2.309   1.768 -0.0956  0.2302 -0.3632
  207POX     OE 3437   6.604   2.250   1.898  0.2439  0.4542 -0.2244
  207POX    C1A 3438   6.664   2.135   1.924  0.0964  0.4347  0.0317
  207POX    O1A 3439   6.740   2.080   1.844  0.0647 -0.1891  0.4171
  207POX    C1B 3440   6.649   2.099   2.067 -0.1799 -0.2776 -0.1710
  207POX    C1C 3441   6.723   1.980   2.130  0.2000  0.3389  0.5602
  207POX    C1D 3442   6.724   1.970   2.283  0.0100  0.1206  0.5479
  207POX    C1E 3443   6.594   2.020   2.346  0.0213  0.3653  0.3763
  207POX    C1F 3444   6.614   2.037   2.496  0.4161  0.2109  0.3429
  207POX    C1G 3445   6.672   1.912   2.563  0.1505  0.1242  0.4096
  207POX    C1H 3446   6.575   1.794   2.570  0.0054  0.2464  0.4829
  207POX    C1I 3447   6.625   1.686   2.666  0.4072 -0.2257 -0.2467
  207POX    C1J 3448   6.544   1.641   2.761  0.0441  0.6227 -0.1502
  207POX    C1K 3449   6.412   1.693   2.820  0.2344  0.3933  0.4913
  207POX    C1L 3450   6.390   1.634   2.959  0.1605 -0.2424  0.2144
  207POX    C1M 3451   6.282   1.719   3.027  0.1568 -0.0436 -0.0368
  207POX    C1N 3452   6.251   1.683   3.173 -0.5161  0.2117 -0.1138
  207POX    C1O 3453   6.133   1.770   3.220 -0.3390  0.2466  0.2669
  207POX    C1P 3454   6.032   1.688   3.300  0.0893 -0.2317  0.3274
  207POX    C1Q 3455   6.087   1.637   3.433 -0.4608 -0.3962  0.4975
  207POX    C1R 3456   6.117   1.750   3.532 -0.0508  0.4231 -0.5408
  207POX     CZ 3457   6.654   2.457   1.751  0.1142  0.1798 -0.3435
  207POX     OZ 3458   6.579   2.549   1.831 -0.3389 -0.4104 -0.0744
  207POX    C2A 3459   6.585   2.681   1.815  0.3990 -0.4157  0.1362
  207POX    O2A 3460   6.656   2.735   1.730 -0.2829 -0.0848 -0.2264
  207POX    C2B 3461   6.500   2.757   1.910 -0.1044 -0.4777 -0.2612
  207POX    C2C 3462   6.558   2.770   2.051  0.2830  0.1158 -0.4723
  207POX    C2D 3463   6.473   2.848   2.152  0.3563 -0.1771 -0.1847
  207POX    C2E 3464   6.534   2.856   2.293 -0.2847  0.4284  0.0662
  207POX    C2F 3465   6.448   2.929   2.396 -0.1258  0.3982  0.2200
  207POX    C2G 3466   6.491   2.904   2.540  0.0394 -0.3703  0.0434
  207POX    C2H 3467   6.407   2.990   2.635  0.0533 -0.1548 -0.1393
  207POX    C2I 3468   6.481   2.980   2.768  0.1452 -0.1514 -0.1894
  207POX    C2J 3469   6.393   3.032   2.883 -0.0388 -0.3690 -0.2294
  207POX    C2K 3470   6.494   3.040   2.998 -0.4739 -0.7998  0.1820
  207POX    C2L 3471   6.416   3.054   3.129  0.0754  0.2119  0.4138
  207POX    C2M 3472   6.504   3.025   3.251  0.3505 -0.3519  0.0832
  207POX    C2N 3473   6.433   3.054   3.383 -0.1373  0.2650 -0.3076
  207POX    C2O 3474   6.519   3.023   3.506 -0.3417 -0.0549 -0.2450
  207POX    C2P 3475   6.646   3.108   3.517 -0.4600  0.0442  0.4069
  208CHL    CN1 3476   4.729   2.946   1.079 -0.0364 -0.8452  0.1424
  208CHL    CN2 3477   4.920   3.004   0.961 -0.1851 -0.0933  0.2488
  208CHL    CN3 3478   4.842   2.773   0.965  0.5816 -0.1995 -0.8741
  208CHL    NTM 3479   4.862   2.896   1.042 -0.0092 -0.5222 -0.1908
  208CHL     CB 3480   4.967   2.876   1.143  0.0950 -0.2361 -0.2398
  209PJ2     CA 3481   4.940   2.767   1.247 -0.5172  0.3283  0.2013
  209PJ2     OA 3482   4.837   2.779   1.346 -0.6642  0.3701  0.0435
  209PJ2      P 3483   4.775   2.634   1.379  0.2014  0.0045  0.1043
  209PJ2     OB 3484   4.662   2.681   1.464  0.0997  0.3721 -0.2354
  209PJ2     HB 3485   4.685   2.762   1.519 -1.6578  0.6328  0.1542
  209PJ2     OG 3486   4.743   2.570   1.250  0.1027 -0.0689  0.1633
  209PJ2     HG 3487   4.802   2.617   1.183  0.3074  0.2096  0.5365
  209PJ2     OD 3488   4.888   2.554   1.461  0.6115  0.7566  0.2819
  210POX     CD 3489   4.892   2.576   1.603  0.2940  0.8641  0.2765
  210POX     CE 3490   4.976   2.485   1.694 -0.0592  0.2222 -0.0290
  210POX     OE 3491   4.922   2.481   1.826  0.1855 -0.0013  0.0640
  210POX    C1A 3492   4.820   2.399   1.855 -0.1661  0.4771  0.1889
  210POX    O1A 3493   4.791   2.315   1.770  0.5542  0.2030  0.2038
  210POX    C1B 3494   4.773   2.404   1.995 -0.3408 -0.4113  0.1662
  210POX    C1C 3495   4.629   2.356   2.013 -0.3000 -0.5363  0.1650
  210POX    C1D 3496   4.583   2.405   2.151 -0.3720 -0.2277  0.0334
  210POX    C1E 3497   4.642   2.332   2.272 -0.1203 -0.1263 -0.0260
  210POX    C1F 3498   4.616   2.402   2.405 -0.0450  0.1514 -0.1559
  210POX    C1G 3499   4.693   2.534   2.415 -0.0221  0.1916 -0.8177
  210POX    C1H 3500   4.803   2.533   2.521 -0.1144 -0.6584 -0.7149
  210POX    C1I 3501   4.860   2.676   2.522 -0.0662 -0.6772  0.3197
  210POX    C1J 3502   4.933   2.727   2.620  0.5454 -0.0115 -0.4702
  210POX    C1K 3503   4.954   2.650   2.750 -0.2023 -0.1584 -0.4335
  210POX    C1L 3504   5.077   2.707   2.820  0.1147 -0.7312 -0.5191
  210POX    C1M 3505   5.089   2.639   2.956  0.0617  0.1520 -0.0667
  210POX    C1N 3506   5.230   2.665   3.010  0.0683  0.0588 -0.0399
  210POX    C1O 3507   5.262   2.813   3.031  0.1775 -0.0531  0.6066
  210POX    C1P 3508   5.397   2.831   3.101  0.5263  0.3479 -0.1571
  210POX    C1Q 3509   5.389   2.770   3.241 -0.0646 -0.4350 -0.5224
  210POX    C1R 3510   5.511   2.804   3.326 -0.4673  0.1304 -0.1594
  210POX     CZ 3511   5.125   2.515   1.680 -0.1146  0.5160 -0.0052
  210POX     OZ 3512   5.216   2.408   1.710 -0.1643  0.2277 -0.8771
  210POX    C2A 3513   5.342   2.446   1.688  0.0095 -0.1475 -0.5253
  210POX    O2A 3514   5.375   2.564   1.699 -0.1122 -0.0973 -0.7007
  210POX    C2B 3515   5.440   2.335   1.686 -0.0788 -0.2468  0.2072
  210POX    C2C 3516   5.562   2.359   1.776  0.4370 -0.2278 -0.4873
  210POX    C2D 3517   5.522   2.365   1.923 -0.1428  0.0149 -0.6489
  210POX    C2E 3518   5.642   2.365   2.018 -0.6339  0.2624 -0.0208
  210POX    C2F 3519   5.606   2.364   2.167  0.1038  0.3886  0.1635
  210POX    C2G 3520   5.727   2.336   2.256  0.3961  0.2848 -0.2628
  210POX    C2H 3521   5.692   2.360   2.403  0.1011 -0.1990 -0.2484
  210POX    C2I 3522   5.815   2.337   2.491 -0.0106 -0.2858 -0.1164
  210POX    C2J 3523   5.759   2.362   2.631  0.1552  0.1013 -0.1194
  210POX    C2K 3524   5.864   2.431   2.719  0.3590 -0.2834 -0.0603
  210POX    C2L 3525   5.800   2.450   2.857  0.0011  0.0702 -0.2743
  210POX    C2M 3526   5.884   2.537   2.951 -0.5559  0.2057  0.1008
  210POX    C2N 3527   5.791   2.575   3.067 -0.1243  0.4432  0.3697
  210POX    C2O 3528   5.764   2.448   3.146 -0.2693 -0.2444 -0.7650
  210POX    C2P 3529   5.659   2.480   3.253  0.4517 -0.3781 -0.0048
  211CHL    CN1 3530   6.988   4.585   0.965  0.1204 -0.3005 -0.6446
  211CHL    CN2 3531   7.130   4.760   0.883  0.0549 -0.2093 -0.4051
  211CHL    CN3 3532   7.226   4.568   0.994  0.0274  0.0868 -0.2588
  211CHL    NTM 3533   7.112   4.660   0.990 -0.0934 -0.0628 -0.2928
  211CHL     CB 3534   7.090   4.722   1.122 -0.2411  0.4796 -0.5661
  212PJ2     CA 3535   7.164   4.851   1.157 -0.0929  0.1724  0.2718
  212PJ2     OA 3536   7.307   4.851   1.160 -0.0917 -0.0554  0.2695
  212PJ2      P 3537   7.350   5.004   1.189  0.2757 -0.0877 -0.1029
  212PJ2     OB 3538   7.496   5.000   1.163  0.2190  0.2407 -0.4717
  212PJ2     HB 3539   7.550   5.083   1.178 -0.4279  0.4764  0.6714
  212PJ2     OG 3540   7.263   5.100   1.117  0.0050 -0.2716 -0.0226
  212PJ2     HG 3541   7.267   5.194   1.149  0.2269 -0.0539 -0.6871
  212PJ2     OD 3542   7.303   5.011   1.343 -0.3803 -0.0622 -0.3020
  213POX     CD 3543   7.407   4.975   1.434 -0.5594 -0.0028 -0.0755
  213POX     CE 3544   7.378   4.948   1.582  0.2195 -0.1201  0.0602
  213POX     OE 3545   7.495   4.928   1.662  0.1409 -0.2527  0.1435
  213POX    C1A 3546   7.560   5.036   1.705 -0.5237  0.0816  0.3227
  213POX    O1A 3547   7.529   5.151   1.674 -0.8893 -0.2439 -0.5662
  213POX    C1B 3548   7.671   5.007   1.798 -0.9625 -0.2164  0.7513
  213POX    C1C 3549   7.649   5.061   1.940 -0.0589  0.4165  0.6553
  213POX    C1D 3550   7.573   4.954   2.019 -0.6051  0.5788  0.3570
  213POX    C1E 3551   7.553   4.982   2.168 -0.1512  0.2028  0.4910
  213POX    C1F 3552   7.518   4.845   2.228  0.3136 -0.1214  0.0300
  213POX    C1G 3553   7.491   4.841   2.378 -0.1778  0.2178 -0.0456
  213POX    C1H 3554   7.460   4.693   2.402 -0.3700  0.2187 -0.2968
  213POX    C1I 3555   7.427   4.669   2.549  0.3198 -0.6993 -0.2858
  213POX    C1J 3556   7.313   4.617   2.594  0.3809 -0.6123 -0.0292
  213POX    C1K 3557   7.195   4.570   2.510 -0.0203  0.2582  0.0363
  213POX    C1L 3558   7.068   4.653   2.533  0.1344  0.5176 -0.0395
  213POX    C1M 3559   6.963   4.615   2.428  0.1869 -0.1639  0.1477
  213POX    C1N 3560   6.875   4.738   2.406  0.0982 -0.2933 -0.2235
  213POX    C1O 3561   6.761   4.676   2.325  0.0513 -0.4803 -0.0147
  213POX    C1P 3562   6.707   4.789   2.237 -0.1078 -0.2201  0.4131
  213POX    C1Q 3563   6.791   4.789   2.109 -0.2415  0.4405  0.3211
  213POX    C1R 3564   6.718   4.822   1.979  0.3601 -0.2350 -0.1939
  213POX     CZ 3565   7.272   4.839   1.593  0.1558 -0.1013 -0.3497
  213POX     OZ 3566   7.224   4.806   1.724 -0.4678  0.7296 -0.3614
  213POX    C2A 3567   7.152   4.695   1.734  0.2922  0.2571  0.0081
  213POX    O2A 3568   7.122   4.631   1.633  0.0612  0.3435  0.0199
  213POX    C2B 3569   7.111   4.662   1.872  0.4721  0.3741  0.0908
  213POX    C2C 3570   7.104   4.514   1.911 -0.2573  0.4196  0.1570
  213POX    C2D 3571   7.040   4.488   2.047 -0.5232 -0.2382 -0.0870
  213POX    C2E 3572   7.062   4.350   2.109  0.1554 -0.1490 -0.1315
  213POX    C2F 3573   7.199   4.331   2.176  0.1599 -0.2443 -0.1672
  213POX    C2G 3574   7.228   4.182   2.198  0.0102 -0.1929  0.4035
  213POX    C2H 3575   7.373   4.137   2.213  0.3074  0.2181 -1.0625
  213POX    C2I 3576   7.436   4.211   2.332 -0.1914 -0.2464 -0.5062
  213POX    C2J 3577   7.583   4.250   2.338 -0.2768 -0.0529  0.3710
  213POX    C2K 3578   7.624   4.332   2.461 -0.2040  0.2648  0.1360
  213POX    C2L 3579   7.772   4.368   2.442 -0.2881  0.3756 -0.3195
  213POX    C2M 3580   7.829   4.420   2.574 -0.4082  0.2780 -0.2274
  213POX    C2N 3581   7.946   4.514   2.543 -0.3597  0.4634  0.5185
  213POX    C2O 3582   7.913   4.636   2.456  0.3300  0.0298 -0.3593
  213POX    C2P 3583   7.835   4.735   2.542 -0.1981 -0.6518 -0.0431
  214CHL    CN1 3584   3.482   1.960   1.708  0.0322  0.0300  0.6320
  214CHL    CN2 3585   3.714   1.991   1.756  0.4827  0.8209  0.0094
  214CHL    CN3 3586   3.635   2.038   1.541 -0.2915 -0.6540 -0.0564
  214CHL    NTM 3587   3.599   2.046   1.683  0.0185 -0.1351 -0.0068
  214CHL     CB 3588   3.574   2.186   1.721  0.1346 -0.1497  0.1212
  215PJ2     CA 3589   3.472   2.275   1.650  0.1184 -0.2828 -0.0212
  215PJ2     OA 3590   3.342   2.219   1.665 -0.1443  0.2769 -0.1972
  215PJ2      P 3591   3.240   2.304   1.573 -0.6599 -0.1964 -0.0729
  215PJ2     OB 3592   3.278   2.445   1.597 -0.2142 -0.3162 -0.0617
  215PJ2     HB 3593   3.285   2.448   1.697  5.3895  0.3796 -0.1524
  215PJ2     OG 3594   3.271   2.248   1.440 -0.1490  0.0021 -0.0405
  215PJ2     HG 3595   3.227   2.297   1.365  0.2406  0.5088  0.0570
  215PJ2     OD 3596   3.096   2.272   1.637 -0.2507 -0.7763  0.5758
  216POX     CD 3597   3.060   2.343   1.755  0.0597 -0.1941  0.3221
  216POX     CE 3598   2.939   2.296   1.836 -0.2219  0.0169  0.0260
  216POX     OE 3599   2.932   2.382   1.950 -0.1476  0.0367  0.0157
  216POX    C1A 3600   2.810   2.425   1.981 -0.1763  0.1631 -0.2675
  216POX    O1A 3601   2.706   2.385   1.929  0.1278 -0.6351 -0.2821
  216POX    C1B 3602   2.809   2.502   2.107  0.5999 -0.1579 -0.0571
  216POX    C1C 3603   2.670   2.552   2.147  0.6309  0.1234 -0.2950
  216POX    C1D 3604   2.659   2.626   2.281  0.1427 -0.4380 -0.0190
  216POX    C1E 3605   2.676   2.774   2.247  0.3323 -0.5163 -0.2675
  216POX    C1F 3606   2.702   2.862   2.369  0.0662 -0.2999 -0.3664
  216POX    C1G 3607   2.768   2.993   2.324  0.4845 -0.5278 -0.4184
  216POX    C1H 3608   2.847   3.054   2.440 -0.5610  0.4521 -0.2110
  216POX    C1I 3609   2.912   3.180   2.383  0.0566  0.2865  0.1248
  216POX    C1J 3610   2.892   3.303   2.430  0.6523  0.3740  0.1593
  216POX    C1K 3611   2.800   3.334   2.547  0.1432  0.1392 -0.1758
  216POX    C1L 3612   2.835   3.453   2.637 -0.1924  0.1052  0.0030
  216POX    C1M 3613   2.958   3.438   2.727 -0.2284  0.2708  0.0807
  216POX    C1N 3614   2.945   3.320   2.824  0.0391  0.3662  0.2327
  216POX    C1O 3615   3.061   3.315   2.923  0.4791 -0.5290 -0.3128
  216POX    C1P 3616   3.175   3.242   2.852  0.2706 -0.7045 -0.4689
  216POX    C1Q 3617   3.308   3.242   2.929 -0.1099 -0.6654  0.1971
  216POX    C1R 3618   3.419   3.213   2.828  0.3151  0.2022  0.4153
  216POX     CZ 3619   2.945   2.147   1.867 -0.2620  0.0026 -0.0352
  216POX     OZ 3620   2.825   2.084   1.913 -0.0248 -0.1295  0.4072
  216POX    C2A 3621   2.838   1.976   1.990 -0.0938 -0.8183 -0.5319
  216POX    O2A 3622   2.947   1.930   2.023  0.1352  0.4026  0.5089
  216POX    C2B 3623   2.710   1.907   2.018  0.2845 -1.0070  0.8160
  216POX    C2C 3624   2.619   1.984   2.114 -0.0176 -0.0173 -0.2304
  216POX    C2D 3625   2.693   2.023   2.242  0.3111 -0.0932 -0.3959
  216POX    C2E 3626   2.621   2.141   2.309  0.3086 -0.2426 -0.1339
  216POX    C2F 3627   2.483   2.111   2.368 -0.1813  0.6012 -0.8136
  216POX    C2G 3628   2.432   2.218   2.464  0.1981 -0.0868  0.1745
  216POX    C2H 3629   2.293   2.182   2.517  0.1814  0.4064  0.4775
  216POX    C2I 3630   2.304   2.066   2.616 -0.4773 -0.1761 -0.1219
  216POX    C2J 3631   2.194   2.066   2.723 -0.3495  0.1375  0.0098
  216POX    C2K 3632   2.223   1.949   2.817 -0.0233 -0.2074 -0.5102
  216POX    C2L 3633   2.104   1.901   2.900  0.1550  0.7046  0.3005
  216POX    C2M 3634   2.156   1.813   3.014 -0.0350 -0.0518 -0.1853
  216POX    C2N 3635   2.052   1.735   3.095 -0.1435  0.1887 -0.0918
  216POX    C2O 3636   2.116   1.617   3.168 -0.1240  0.0265 -0.3683
  216POX    C2P 3637   2.025   1.517   3.239  0.0433  0.0319 -0.1467
  217CHL    CN1 3638   5.075   1.557   0.788 -0.1599 -0.1557  0.3451
  217CHL    CN2 3639   5.105   1.390   0.950  0.2346 -0.1541  0.2331
  217CHL    CN3 3640   5.296   1.519   0.851 -0.1530  0.2102  0.2257
  217CHL    NTM 3641   5.158   1.519   0.903 -0.1001  0.0335  0.3659
  217CHL     CB 3642   5.141   1.618   1.010  0.2718  0.8285 -0.3000
  218PJ2     CA 3643   5.009   1.691   1.036 -0.3131 -0.2104 -0.2784
  218PJ2     OA 3644   4.898   1.607   1.067 -0.1987 -0.1450  0.3197
  218PJ2      P 3645   4.767   1.696   1.099 -0.1209  0.0592  0.0723
  218PJ2     OB 3646   4.773   1.819   1.017 -0.9322 -0.2130 -0.4063
  218PJ2     HB 3647   4.830   1.801   0.937  0.5038 -0.2840  0.5782
  218PJ2     OG 3648   4.649   1.613   1.068 -0.2072  0.3017 -0.2556
  218PJ2     HG 3649   4.673   1.518   1.050  1.4309  0.1750  2.0641
  218PJ2     OD 3650   4.774   1.722   1.258  0.6891 -0.4108  0.1222
  219POX     CD 3651   4.732   1.610   1.338  0.5643 -0.3799  0.0998
  219POX     CE 3652   4.728   1.611   1.491 -0.2254  0.2968  0.0815
  219POX     OE 3653   4.620   1.687   1.547 -0.3795  0.0237  0.1532
  219POX    C1A 3654   4.551   1.626   1.643  0.3805 -0.2218  0.5557
  219POX    O1A 3655   4.525   1.507   1.628  0.3037 -0.1142 -0.1879
  219POX    C1B 3656   4.466   1.721   1.719  0.0638  0.1617 -0.2627
  219POX    C1C 3657   4.555   1.769   1.834 -0.4943  0.4160  0.0636
  219POX    C1D 3658   4.455   1.809   1.943 -0.2194  0.2969  0.3584
  219POX    C1E 3659   4.535   1.873   2.057  0.0614 -0.0410  0.3552
  219POX    C1F 3660   4.442   1.891   2.178 -0.0019 -0.1356  0.3212
  219POX    C1G 3661   4.531   1.912   2.300  0.0892  0.3419  0.1744
  219POX    C1H 3662   4.469   1.985   2.419  0.1194  0.0983  0.3401
  219POX    C1I 3663   4.570   1.985   2.535  0.2160 -0.5899  0.2608
  219POX    C1J 3664   4.535   1.960   2.661 -0.3809  0.3123  0.2806
  219POX    C1K 3665   4.394   1.947   2.719 -0.2940 -0.0379  0.4119
  219POX    C1L 3666   4.403   1.935   2.871  0.6961 -0.5650  0.3216
  219POX    C1M 3667   4.366   2.072   2.928  0.1717 -0.6623  0.2193
  219POX    C1N 3668   4.360   2.054   3.080 -0.3520  0.1808  0.3067
  219POX    C1O 3669   4.225   1.997   3.125 -0.0002 -0.0367  1.0999
  219POX    C1P 3670   4.124   2.111   3.108  0.2595  0.0337 -0.0341
  219POX    C1Q 3671   4.071   2.151   3.245  0.3077 -0.7748  0.2255
  219POX    C1R 3672   3.935   2.220   3.231  0.5680 -0.2236  0.3917
  219POX     CZ 3673   4.868   1.649   1.540  0.0245 -0.7601  0.1963
  219POX     OZ 3674   4.878   1.643   1.682 -0.1115  0.7979  0.2812
  219POX    C2A 3675   4.992   1.612   1.742  0.1365 -0.1504 -0.6572
  219POX    O2A 3676   5.092   1.595   1.674  0.4688 -0.0881 -0.1915
  219POX    C2B 3677   4.968   1.582   1.886  0.1925 -0.1872 -0.6554
  219POX    C2C 3678   4.860   1.476   1.908 -0.0794  0.1572 -0.3371
  219POX    C2D 3679   4.839   1.437   2.054  0.0940  0.3025 -0.2728
  219POX    C2E 3680   4.805   1.553   2.148  0.1346 -0.0041  0.1243
  219POX    C2F 3681   4.755   1.478   2.272 -0.5894  0.4956  0.1425
  219POX    C2G 3682   4.684   1.559   2.379 -0.6522  0.3695  0.1965
  219POX    C2H 3683   4.638   1.463   2.489 -0.5458 -0.4304 -0.4518
  219POX    C2I 3684   4.590   1.538   2.613  0.0528  0.0675 -0.5154
  219POX    C2J 3685   4.522   1.469   2.731  0.1702  0.3575 -0.2761
  219POX    C2K 3686   4.450   1.565   2.826  0.4949  0.1725  0.1602
  219POX    C2L 3687   4.442   1.507   2.968  0.4945  0.0690  0.1185
  219POX    C2M 3688   4.358   1.585   3.070 -0.5929 -0.0708 -0.6444
  219POX    C2N 3689   4.310   1.497   3.186  0.5550 -0.5586 -0.5261
  219POX    C2O 3690   4.213   1.392   3.132  0.1836 -0.4254 -0.1143
  219POX    C2P 3691   4.212   1.261   3.212 -0.6009 -0.4654 -0.1750
  220CHL    CN1 3692   4.455   5.494   1.120  0.3332  0.1894  0.3449
  220CHL    CN2 3693   4.621   5.559   0.976  0.0045 -0.3075 -0.5994
  220CHL    CN3 3694   4.594   5.704   1.161  0.5217 -0.6657 -0.3853
  220CHL    NTM 3695   4.522   5.615   1.069  0.1014 -0.0792 -0.6333
  220CHL     CB 3696   4.434   5.695   0.984 -0.2511  0.1320 -0.0775
  221PJ2     CA 3697   4.299   5.747   1.035 -0.4235 -0.2433 -0.1526
  221PJ2     OA 3698   4.311   5.833   1.148 -0.1504 -0.3387 -0.1067
  221PJ2      P 3699   4.171   5.874   1.217  0.0190  0.1457 -0.0439
  221PJ2     OB 3700   4.130   5.994   1.140  0.1161  0.2718  0.1007
  221PJ2     HB 3701   4.043   6.035   1.165 -0.8042 -1.7465  0.4571
  221PJ2     OG 3702   4.092   5.749   1.225  0.2258  0.0642  0.7396
  221PJ2     HG 3703   4.004   5.769   1.267  0.7116  3.0179  0.5577
  221PJ2     OD 3704   4.215   5.924   1.364 -0.1415  0.3514 -0.0652
  222POX     CD 3705   4.195   5.818   1.458 -0.4182  0.1173 -0.3833
  222POX     CE 3706   4.241   5.845   1.601 -0.2624 -0.0342 -0.4046
  222POX     OE 3707   4.184   5.748   1.689  0.1301 -0.2527 -0.3888
  222POX    C1A 3708   4.272   5.666   1.747  0.2568  0.4420  0.4341
  222POX    O1A 3709   4.393   5.673   1.726  0.1262 -0.1293 -0.5749
  222POX    C1B 3710   4.212   5.566   1.838  0.7443 -0.6563 -0.4208
  222POX    C1C 3711   4.310   5.539   1.953  0.0082  0.0895  0.4041
  222POX    C1D 3712   4.252   5.451   2.064 -0.6970 -0.1456 -0.1368
  222POX    C1E 3713   4.177   5.506   2.186 -0.1711 -0.2842  0.2557
  222POX    C1F 3714   4.281   5.582   2.268  0.2185 -0.3354 -0.1845
  222POX    C1G 3715   4.225   5.666   2.383 -0.0855 -0.6778 -0.0832
  222POX    C1H 3716   4.346   5.737   2.444 -0.0830 -0.4222 -0.3886
  222POX    C1I 3717   4.309   5.868   2.514  0.2390 -0.7266  0.3559
  222POX    C1J 3718   4.284   5.878   2.644  0.2219 -0.3934  0.3277
  222POX    C1K 3719   4.303   5.769   2.751 -0.2572 -0.4736  0.3329
  222POX    C1L 3720   4.429   5.803   2.831  0.0353 -0.0719 -0.2883
  222POX    C1M 3721   4.443   5.712   2.953 -0.0505  0.1846 -0.0864
  222POX    C1N 3722   4.442   5.790   3.084 -0.3044 -0.2000  0.1423
  222POX    C1O 3723   4.411   5.697   3.202  0.8591 -0.0961  0.5451
  222POX    C1P 3724   4.425   5.766   3.338  0.1897  0.2732  0.4335
  222POX    C1Q 3725   4.441   5.670   3.456  0.3299 -0.2327  0.0067
  222POX    C1R 3726   4.487   5.738   3.584 -0.0091  0.7537 -0.3866
  222POX     CZ 3727   4.183   5.981   1.640  0.0756  0.1582 -0.5704
  222POX     OZ 3728   4.236   6.021   1.767 -0.7074  0.3739 -0.3065
  222POX    C2A 3729   4.227   6.148   1.805 -0.0154  0.3058  0.0878
  222POX    O2A 3730   4.157   6.226   1.741 -0.0400 -0.0144 -0.2799
  222POX    C2B 3731   4.287   6.173   1.938  0.4179  0.3459 -0.1131
  222POX    C2C 3732   4.226   6.088   2.050 -0.0682  0.7088 -0.0995
  222POX    C2D 3733   4.286   6.121   2.187  0.1353 -0.1250  0.0199
  222POX    C2E 3734   4.437   6.101   2.189  0.0941 -0.4123  0.4108
  222POX    C2F 3735   4.486   6.145   2.327 -0.1761  0.3885  0.2611
  222POX    C2G 3736   4.638   6.126   2.330 -0.1697  0.4068  0.0480
  222POX    C2H 3737   4.715   6.134   2.463 -0.4114  0.0780  0.2083
  222POX    C2I 3738   4.673   6.022   2.558 -0.2242  0.2338  0.4733
  222POX    C2J 3739   4.748   6.027   2.691  0.1535 -0.1738  0.2744
  222POX    C2K 3740   4.898   5.997   2.693  0.1859 -0.0383 -0.2190
  222POX    C2L 3741   4.939   6.030   2.836  0.2301  0.1091 -0.2648
  222POX    C2M 3742   5.088   6.062   2.851  0.2092 -0.0116  0.2287
  222POX    C2N 3743   5.109   6.127   2.988 -0.1867  0.4851  0.0590
  222POX    C2O 3744   5.246   6.184   3.025  0.1555 -0.3249  0.0766
  222POX    C2P 3745   5.318   6.250   2.907 -0.1698  0.0629  0.0909
  223CHL    CN1 3746   6.279   6.253   0.705 -0.2281 -0.1932 -0.2306
  223CHL    CN2 3747   6.283   6.216   0.939 -0.7710 -0.4346 -0.1692
  223CHL    CN3 3748   6.484   6.199   0.809 -0.0066  0.8922 -0.3489
  223CHL    NTM 3749   6.340   6.171   0.811  0.1090  0.2847 -0.0455
  223CHL     CB 3750   6.313   6.029   0.784 -0.2056  0.3094  0.1296
  224PJ2     CA 3751   6.180   5.953   0.783 -0.2292  0.3498  0.2430
  224PJ2     OA 3752   6.114   5.952   0.910  0.0711  0.4662  0.4020
  224PJ2      P 3753   5.954   5.969   0.907  0.0361  0.0991  0.2178
  224PJ2     OB 3754   5.923   6.048   0.786  0.8305  0.5020  0.2701
  224PJ2     HB 3755   6.002   6.088   0.740  0.8101 -0.7129 -0.8871
  224PJ2     OG 3756   5.905   5.829   0.912  0.8152 -0.2148 -0.7265
  224PJ2     HG 3757   5.805   5.824   0.909  0.8269 -0.4873 -0.6847
  224PJ2     OD 3758   5.918   6.043   1.045  0.0164  0.2134  0.1508
  225POX     CD 3759   5.959   5.980   1.166 -0.5149  0.0362  0.2408
  225POX     CE 3760   5.923   6.058   1.293  0.0435  0.4853  0.1269
  225POX     OE 3761   5.982   6.008   1.414 -0.5446  0.1223  0.2674
  225POX    C1A 3762   6.101   6.058   1.445 -0.3454 -0.0771 -0.1735
  225POX    O1A 3763   6.163   6.140   1.377 -0.2041  0.2438  0.3317
  225POX    C1B 3764   6.146   6.020   1.581 -0.4027  0.3370 -0.0352
  225POX    C1C 3765   6.105   6.107   1.699  0.0614  0.2716  0.1744
  225POX    C1D 3766   6.132   6.052   1.840  0.8388 -0.3058 -0.1943
  225POX    C1E 3767   6.070   5.916   1.872 -0.3584  0.1854 -0.3969
  225POX    C1F 3768   6.125   5.873   2.007  0.7462  1.0516 -0.5485
  225POX    C1G 3769   6.087   5.969   2.120  0.2946  0.2617 -0.0100
  225POX    C1H 3770   6.164   5.937   2.248  0.1806  0.1048  0.0194
  225POX    C1I 3771   6.100   6.025   2.356 -0.1719 -0.5120  0.3195
  225POX    C1J 3772   6.104   5.994   2.485 -0.1588 -0.0980  0.4196
  225POX    C1K 3773   6.165   5.870   2.551 -0.2223 -0.2485  0.1983
  225POX    C1L 3774   6.074   5.796   2.648  0.0029 -0.0897  0.5334
  225POX    C1M 3775   5.947   5.742   2.582  0.5048  0.1342 -0.6472
  225POX    C1N 3776   5.979   5.608   2.517  0.4877 -0.0369 -0.3081
  225POX    C1O 3777   5.863   5.580   2.420 -0.1747 -0.0044  0.4715
  225POX    C1P 3778   5.889   5.461   2.328  0.0563  0.1831  0.2936
  225POX    C1Q 3779   5.870   5.326   2.397 -0.1697  0.0164 -0.0896
  225POX    C1R 3780   5.723   5.296   2.425 -0.2877  0.4268 -0.2695
  225POX     CZ 3781   5.772   6.073   1.278 -0.0063  0.2623  0.3875
  225POX     OZ 3782   5.714   6.125   1.398  0.3750 -0.1035  0.7322
  225POX    C2A 3783   5.621   6.055   1.461 -0.8142  0.2626 -0.5874
  225POX    O2A 3784   5.592   5.937   1.437 -0.0558 -0.0932  0.2077
  225POX    C2B 3785   5.587   6.127   1.585  0.3262  0.6378 -0.4863
  225POX    C2C 3786   5.704   6.145   1.682 -0.1575 -0.3007  0.2794
  225POX    C2D 3787   5.669   6.207   1.817  0.3230 -0.0778  0.3043
  225POX    C2E 3788   5.797   6.217   1.900  0.2015 -0.1458  0.5032
  225POX    C2F 3789   5.765   6.289   2.031 -0.4892 -0.0017  0.2596
  225POX    C2G 3790   5.866   6.249   2.138  0.1920 -0.0535 -0.3944
  225POX    C2H 3791   5.827   6.338   2.256 -0.1254 -0.5019 -0.1588
  225POX    C2I 3792   5.907   6.299   2.380 -0.3313 -0.4717 -0.0146
  225POX    C2J 3793   5.882   6.400   2.492 -0.0872 -0.1571 -0.2423
  225POX    C2K 3794   5.983   6.374   2.603 -0.8779 -0.1305  0.4977
  225POX    C2L 3795   5.983   6.499   2.691 -1.0530 -0.0762  0.4197
  225POX    C2M 3796   6.065   6.493   2.820 -0.3442  0.0994 -0.0166
  225POX    C2N 3797   6.069   6.628   2.892 -0.3769 -0.1846  0.5262
  225POX    C2O 3798   6.187   6.650   2.988 -0.0725 -0.5319  0.2340
  225POX    C2P 3799   6.158   6.774   3.072 -0.7823 -0.3684 -0.2394
  226CHL    CN1 3800   5.968   3.482   1.197  0.3436 -0.2260 -0.3554
  226CHL    CN2 3801   6.152   3.327   1.222 -0.1035 -0.1086 -0.3617
  226CHL    CN3 3802   6.057   3.436   1.418 -0.0136  0.4058 -0.2751
  226CHL    NTM 3803   6.030   3.381   1.284  0.0296 -0.1603 -0.0536
  226CHL     CB 3804   5.936   3.268   1.287 -0.1274 -0.0308 -0.0717
  227PJ2     CA 3805   5.943   3.152   1.386  0.6562  0.0881  0.0178
  227PJ2     OA 3806   6.068   3.083   1.383  0.4310 -0.3390  0.3182
  227PJ2      P 3807   6.052   2.939   1.453 -0.0903 -0.2927  0.2999
  227PJ2     OB 3808   5.931   2.872   1.400  0.2087 -0.4877 -0.1418
  227PJ2     HB 3809   5.923   2.782   1.442 -0.5123  0.0017  0.7843
  227PJ2     OG 3810   6.185   2.878   1.430  0.3129  0.5094  0.4688
  227PJ2     HG 3811   6.192   2.788   1.473 -0.8584  0.6701  1.0376
  227PJ2     OD 3812   6.030   2.994   1.603  0.0754 -0.3686  0.3523
  228POX     CD 3813   6.153   3.025   1.669  0.1566  0.1922 -0.0577
  228POX     CE 3814   6.146   3.067   1.816  0.0218 -0.2333  0.0585
  228POX     OE 3815   6.269   3.131   1.851 -0.0108 -0.1846  0.0818
  228POX    C1A 3816   6.274   3.218   1.952  0.3705  0.0283 -0.1213
  228POX    O1A 3817   6.175   3.284   1.981  0.4130  0.0216  0.0434
  228POX    C1B 3818   6.414   3.261   1.976  0.2741  0.1510  0.2211
  228POX    C1C 3819   6.436   3.247   2.127  0.3171 -0.4978  0.1596
  228POX    C1D 3820   6.572   3.302   2.171 -0.0472  0.4895  0.1003
  228POX    C1E 3821   6.604   3.261   2.315  0.1977 -0.1823 -0.1382
  228POX    C1F 3822   6.728   3.339   2.357 -0.1113  0.4074 -0.3094
  228POX    C1G 3823   6.771   3.321   2.503 -0.4941  0.0945 -0.2346
  228POX    C1H 3824   6.668   3.374   2.603 -0.1062  0.6195 -0.1116
  228POX    C1I 3825   6.713   3.346   2.747  0.0960  0.2654 -0.2432
  228POX    C1J 3826   6.710   3.434   2.847  0.3971 -0.0462  0.0412
  228POX    C1K 3827   6.640   3.568   2.822 -0.1618 -0.4293 -0.4974
  228POX    C1L 3828   6.528   3.595   2.923  0.4327  0.2444 -0.0075
  228POX    C1M 3829   6.490   3.743   2.919 -0.5909 -0.0287 -0.6665
  228POX    C1N 3830   6.348   3.760   2.974 -0.1982  0.4298  0.2200
  228POX    C1O 3831   6.236   3.718   2.879  0.1676 -0.1219  0.0266
  228POX    C1P 3832   6.098   3.745   2.941  0.2577  0.2475  0.0655
  228POX    C1Q 3833   5.984   3.693   2.853  0.3720 -0.5424  0.3809
  228POX    C1R 3834   5.968   3.776   2.725  0.1244 -0.0742  0.7115
  228POX     CZ 3835   6.111   2.954   1.914  0.3421 -0.4550 -0.0802
  228POX     OZ 3836   6.106   2.990   2.052 -0.2447 -0.1724 -0.1752
  228POX    C2A 3837   5.987   3.019   2.104 -0.1732 -0.6829  0.2783
  228POX    O2A 3838   5.887   3.020   2.032  0.1216  0.3937 -0.1355
  228POX    C2B 3839   5.996   3.050   2.249 -0.7718  0.3564  0.1057
  228POX    C2C 3840   6.011   2.932   2.345 -0.9408  0.2924  0.0542
  228POX    C2D 3841   6.015   2.968   2.493  0.6172  0.0901  0.0759
  228POX    C2E 3842   6.050   2.844   2.575 -0.0928 -0.3092 -0.2259
  228POX    C2F 3843   6.056   2.871   2.725  0.4164  1.0178 -0.4782
  228POX    C2G 3844   5.942   2.946   2.793  0.3491  0.3030  0.2070
  228POX    C2H 3845   5.813   2.864   2.793  0.2979  0.3760  0.7117
  228POX    C2I 3846   5.698   2.936   2.863 -0.0908  0.4459  0.0086
  228POX    C2J 3847   5.577   2.923   2.769 -0.2303 -0.4847  0.3099
  228POX    C2K 3848   5.538   2.787   2.711  0.2102 -0.4605 -0.0548
  228POX    C2L 3849   5.421   2.802   2.614  0.2654 -0.1673 -0.0746
  228POX    C2M 3850   5.465   2.838   2.472 -0.1424  0.0986 -0.1370
  228POX    C2N 3851   5.592   2.765   2.427 -0.3117 -0.1647 -0.1934
  228POX    C2O 3852   5.609   2.769   2.275  0.3195 -0.2463 -0.1278
  228POX    C2P 3853   5.626   2.908   2.214  0.1499 -0.1092  0.1343
  229CHL    CN1 3854   3.363   3.105   1.130  0.6253 -0.2243 -0.5560
  229CHL    CN2 3855   3.585   3.157   1.211 -0.0566  0.4791 -0.0546
  229CHL    CN3 3856   3.548   3.012   1.037  0.2913  0.1550  0.0236
  229CHL    NTM 3857   3.494   3.051   1.168  0.4793 -0.0791  0.1724
  229CHL     CB 3858   3.473   2.945   1.268 -0.4433 -0.0713  0.0029
  230PJ2     CA 3859   3.583   2.843   1.298 -0.4149 -0.0493 -0.0272
  230PJ2     OA 3860   3.708   2.909   1.320 -0.1553 -0.3490 -0.5748
  230PJ2      P 3861   3.818   2.807   1.378  0.2443  0.2551 -0.2516
  230PJ2     OB 3862   3.945   2.877   1.351  0.1863  0.5344  0.1902
  230PJ2     HB 3863   4.014   2.805   1.340 -1.6045 -1.0889 -1.1949
  230PJ2     OG 3864   3.790   2.674   1.319  0.7918 -0.0622  0.2014
  230PJ2     HG 3865   3.692   2.658   1.308  1.0144 -0.4212 -1.6415
  230PJ2     OD 3866   3.779   2.808   1.534 -0.4593  0.2145 -0.4202
  231POX     CD 3867   3.872   2.737   1.616 -0.2885  0.3593 -0.4880
  231POX     CE 3868   3.822   2.732   1.761 -0.1298  0.1100 -0.4410
  231POX     OE 3869   3.922   2.674   1.845 -0.3145  0.5225  0.0722
  231POX    C1A 3870   4.015   2.745   1.907 -0.1228  0.3385 -0.0014
  231POX    O1A 3871   4.015   2.867   1.890 -0.5275  0.3163 -0.1597
  231POX    C1B 3872   4.127   2.672   1.971  0.4365  0.6727 -0.5805
  231POX    C1C 3873   4.075   2.644   2.113  0.3375  0.2825 -0.6921
  231POX    C1D 3874   4.179   2.565   2.193  0.1606  0.1269 -0.6172
  231POX    C1E 3875   4.116   2.509   2.321  0.5494 -0.0756 -0.5117
  231POX    C1F 3876   4.227   2.441   2.401  0.0012 -0.2078  0.1441
  231POX    C1G 3877   4.185   2.345   2.513  0.1704 -0.3280  0.1039
  231POX    C1H 3878   4.096   2.404   2.622  0.2218 -0.0594  0.0003
  231POX    C1I 3879   4.040   2.289   2.705  0.1077 -0.0903 -0.1182
  231POX    C1J 3880   3.972   2.310   2.818  0.7710 -0.1241  0.2914
  231POX    C1K 3881   3.945   2.439   2.895  0.6118 -0.0542  0.1182
  231POX    C1L 3882   4.028   2.466   3.021  0.1061 -0.2967  0.5074
  231POX    C1M 3883   4.009   2.610   3.069 -0.0745 -0.1829  0.1024
  231POX    C1N 3884   4.103   2.709   3.000 -0.0372 -0.1269  0.2323
  231POX    C1O 3885   4.099   2.833   3.089  0.1341  0.4155 -0.5006
  231POX    C1P 3886   4.205   2.928   3.033  1.3625 -0.4352  0.2928
  231POX    C1Q 3887   4.221   3.049   3.125  0.4474  0.2310 -0.3945
  231POX    C1R 3888   4.094   3.131   3.150  0.2607 -0.1115 -0.2086
  231POX     CZ 3889   3.690   2.658   1.776  0.1439 -0.3209 -0.1361
  231POX     OZ 3890   3.619   2.667   1.900  0.5448 -0.1203  0.0788
  231POX    C2A 3891   3.593   2.551   1.960 -0.1414  0.0614  0.1423
  231POX    O2A 3892   3.630   2.444   1.913  0.0384  0.3689 -0.4309
  231POX    C2B 3893   3.562   2.579   2.102  0.2067 -0.1617  0.2621
  231POX    C2C 3894   3.659   2.504   2.194  0.2764 -0.2521  0.1158
  231POX    C2D 3895   3.639   2.541   2.341  0.1376 -0.1070  0.0610
  231POX    C2E 3896   3.761   2.519   2.431  0.2509 -0.2213 -0.1185
  231POX    C2F 3897   3.725   2.555   2.575 -0.5509  0.1662 -0.4077
  231POX    C2G 3898   3.709   2.704   2.605  0.0846  0.0814  0.3829
  231POX    C2H 3899   3.662   2.715   2.750 -0.6449 -0.3864  0.1867
  231POX    C2I 3900   3.644   2.857   2.802  0.0720 -0.0085 -0.5841
  231POX    C2J 3901   3.772   2.942   2.800 -0.2257  0.4621 -0.0817
  231POX    C2K 3902   3.757   3.078   2.869 -0.1434  0.3295  0.1980
  231POX    C2L 3903   3.714   3.078   3.015 -0.4138  0.0241  0.1193
  231POX    C2M 3904   3.690   3.221   3.064  0.2372  0.2025 -0.0707
  231POX    C2N 3905   3.652   3.214   3.212 -0.0404 -0.1490 -0.1545
  231POX    C2O 3906   3.661   3.351   3.280 -0.6970  0.0707 -0.5073
  231POX    C2P 3907   3.618   3.341   3.427 -0.3144  0.2456 -0.3826
  232CHL    CN1 3908   6.573   3.756   1.403  0.1166 -0.3947 -0.6012
  232CHL    CN2 3909   6.395   3.782   1.550  0.2452  0.5152  0.2429
  232CHL    CN3 3910   6.450   3.951   1.393 -0.0119 -0.2282 -0.1145
  232CHL    NTM 3911   6.435   3.806   1.410  0.2131 -0.2264  0.1024
  232CHL     CB 3912   6.345   3.743   1.312  0.3335  0.7352 -0.6310
  233PJ2     CA 3913   6.199   3.786   1.298  0.1019  0.2983  0.3817
  233PJ2     OA 3914   6.129   3.777   1.422 -0.0573 -0.3797  0.2443
  233PJ2      P 3915   5.982   3.842   1.423  0.1599  0.1225 -0.3054
  233PJ2     OB 3916   5.925   3.815   1.290  0.2641  0.9120 -0.5194
  233PJ2     HB 3917   5.825   3.824   1.298  0.2618  0.5455 -0.0735
  233PJ2     OG 3918   5.918   3.788   1.545  0.4193  0.1813 -0.1419
  233PJ2     HG 3919   5.825   3.767   1.517 -0.1056 -1.4192  2.4387
  233PJ2     OD 3920   6.005   4.000   1.445  0.2378  0.0629  0.0559
  234POX     CD 3921   6.049   4.050   1.572  0.2836  0.0019  0.0639
  234POX     CE 3922   6.096   4.195   1.564  0.3407 -0.0366 -0.3220
  234POX     OE 3923   6.197   4.238   1.656 -0.4841  0.4307  0.3770
  234POX    C1A 3924   6.313   4.278   1.606 -0.3745 -0.1034  0.1961
  234POX    O1A 3925   6.339   4.251   1.489 -0.2093 -0.2692  0.2694
  234POX    C1B 3926   6.402   4.333   1.711 -0.4452 -0.3160  0.3689
  234POX    C1C 3927   6.483   4.219   1.771 -0.0495  0.0124  0.4643
  234POX    C1D 3928   6.604   4.271   1.849 -0.1704  0.0671  0.6164
  234POX    C1E 3929   6.577   4.315   1.993 -0.1278 -0.1703  0.6981
  234POX    C1F 3930   6.706   4.321   2.075  0.0959 -0.1400  0.3508
  234POX    C1G 3931   6.656   4.277   2.213 -0.1810  0.0570  0.3142
  234POX    C1H 3932   6.766   4.283   2.319  0.1221  0.3776 -0.0140
  234POX    C1I 3933   6.727   4.217   2.452 -0.7801 -0.2031 -0.5550
  234POX    C1J 3934   6.816   4.161   2.533 -0.3857  0.4120 -0.5561
  234POX    C1K 3935   6.968   4.177   2.524 -0.3252  0.1761 -0.0286
  234POX    C1L 3936   7.031   4.207   2.660 -0.0493 -0.5622  0.0114
  234POX    C1M 3937   7.182   4.181   2.667  0.1796  0.5676 -0.5875
  234POX    C1N 3938   7.216   4.036   2.633  0.6460  0.5362 -0.0029
  234POX    C1O 3939   7.362   3.991   2.633  0.2036 -0.9478 -0.0874
  234POX    C1P 3940   7.428   3.990   2.771  0.1942 -0.3154 -0.0756
  234POX    C1Q 3941   7.366   3.875   2.849 -1.0599  0.6265  0.3438
  234POX    C1R 3942   7.396   3.882   2.999 -0.4140  0.1598  0.2398
  234POX     CZ 3943   5.966   4.274   1.552  0.3405 -0.0209 -0.2110
  234POX     OZ 3944   5.906   4.296   1.680 -0.0505 -0.4160 -0.3239
  234POX    C2A 3945   5.936   4.404   1.751  0.7080 -0.8744  0.0679
  234POX    O2A 3946   5.956   4.512   1.696 -0.1043 -0.7655 -0.0183
  234POX    C2B 3947   5.901   4.400   1.895 -0.0769  0.2108 -0.0836
  234POX    C2C 3948   6.023   4.353   1.973 -0.0054  0.5017 -0.0180
  234POX    C2D 3949   6.098   4.476   2.025  0.3193  0.1134  0.4467
  234POX    C2E 3950   6.187   4.423   2.138  0.0922  0.0738  0.6056
  234POX    C2F 3951   6.246   4.524   2.237  0.3939 -0.0263  0.5286
  234POX    C2G 3952   6.348   4.457   2.329  0.2854 -0.1366  0.5698
  234POX    C2H 3953   6.387   4.563   2.432 -0.3834  0.0949  0.5882
  234POX    C2I 3954   6.479   4.498   2.535  0.5475 -0.2712 -0.4574
  234POX    C2J 3955   6.552   4.597   2.628 -0.1688 -0.0542 -0.1187
  234POX    C2K 3956   6.692   4.561   2.678 -0.4339 -0.7932  0.1029
  234POX    C2L 3957   6.724   4.635   2.808 -0.0206 -0.6048 -0.1065
  234POX    C2M 3958   6.857   4.625   2.884 -0.1093  0.4292  0.2016
  234POX    C2N 3959   6.888   4.505   2.974 -0.4018  0.2522  0.0685
  234POX    C2O 3960   7.021   4.521   3.046 -0.2629  0.2033 -0.1751
  234POX    C2P 3961   7.067   4.392   3.116 -0.5289 -0.0050 -0.3859
  235CHL    CN1 3962   7.960   2.795   1.395 -0.2648  0.2312 -0.0902
  235CHL    CN2 3963   8.187   2.835   1.360 -0.3114 -0.1558  0.0316
  235CHL    CN3 3964   8.031   3.019   1.414 -0.8102 -0.0730  0.1526
  235CHL    NTM 3965   8.053   2.894   1.340 -0.1625  0.1579 -0.0465
  235CHL     CB 3966   8.043   2.906   1.194 -0.4198  0.3490 -0.0145
  236PJ2     CA 3967   7.904   2.920   1.132 -0.3643  0.0812 -0.2075
  236PJ2     OA 3968   7.824   3.022   1.192 -0.2811 -0.6918  1.2617
  236PJ2      P 3969   7.673   3.011   1.136  0.0484  0.4346  0.1141
  236PJ2     OB 3970   7.630   3.145   1.090 -0.7247  0.3821  0.6715
  236PJ2     HB 3971   7.533   3.158   1.069 -0.1685  1.0166 -1.8692
  236PJ2     OG 3972   7.662   2.890   1.051 -0.5610  0.4991  0.1007
  236PJ2     HG 3973   7.579   2.888   0.996  0.9150 -2.2923 -2.2927
  236PJ2     OD 3974   7.596   2.967   1.270  0.2295  0.2769  0.1664
  237POX     CD 3975   7.565   3.070   1.363 -0.1668  0.4172 -0.1175
  237POX     CE 3976   7.517   2.994   1.487 -0.1321  0.3261 -0.1598
  237POX     OE 3977   7.472   3.087   1.586  0.3143  0.0942  0.2637
  237POX    C1A 3978   7.347   3.134   1.580  0.3168  0.0846  0.1454
  237POX    O1A 3979   7.275   3.122   1.481  0.1707  0.0338  0.2566
  237POX    C1B 3980   7.312   3.228   1.688 -0.9749  0.2721 -0.4263
  237POX    C1C 3981   7.256   3.162   1.814  0.6152 -0.2419  0.0334
  237POX    C1D 3982   7.272   3.255   1.934  0.1929 -0.6257  0.3935
  237POX    C1E 3983   7.417   3.274   1.978  0.4186  0.1489 -0.6410
  237POX    C1F 3984   7.485   3.151   2.039  0.4212  0.3811 -0.1659
  237POX    C1G 3985   7.446   3.121   2.184  0.1334 -0.2759 -0.3742
  237POX    C1H 3986   7.547   3.180   2.283 -0.2127 -0.3366  0.0168
  237POX    C1I 3987   7.478   3.174   2.419 -0.2816 -0.1164 -0.0061
  237POX    C1J 3988   7.490   3.269   2.511 -0.7596  0.0801 -0.1409
  237POX    C1K 3989   7.587   3.387   2.503  0.1314 -0.6095  0.2388
  237POX    C1L 3990   7.599   3.470   2.631 -0.1073  0.0424 -0.1572
  237POX    C1M 3991   7.660   3.397   2.751 -0.0692  0.0246 -0.1873
  237POX    C1N 3992   7.671   3.470   2.885  0.7377 -0.2363 -0.1074
  237POX    C1O 3993   7.751   3.382   2.982 -0.0690 -0.3729  0.4453
  237POX    C1P 3994   7.779   3.480   3.095 -0.2165 -0.2789  0.4016
  237POX    C1Q 3995   7.883   3.587   3.060 -0.2405 -0.2254  0.4937
  237POX    C1R 3996   7.885   3.696   3.168  0.0544 -0.0864  0.3517
  237POX     CZ 3997   7.627   2.900   1.535 -0.5503 -0.0281  0.1181
  237POX     OZ 3998   7.586   2.824   1.648  0.1279 -0.4047  0.1170
  237POX    C2A 3999   7.681   2.756   1.713  0.0604 -0.2897  0.3367
  237POX    O2A 4000   7.792   2.743   1.663  0.1024  0.3961  0.2366
  237POX    C2B 4001   7.637   2.692   1.839 -0.4592  0.3374  0.4819
  237POX    C2C 4002   7.735   2.694   1.956 -0.2199  0.4980  0.2791
  237POX    C2D 4003   7.661   2.627   2.072 -0.2054  0.1838  0.1047
  237POX    C2E 4004   7.756   2.573   2.179 -0.4076  0.1424  0.2642
  237POX    C2F 4005   7.692   2.488   2.288 -0.4433  0.3131  0.3758
  237POX    C2G 4006   7.797   2.450   2.393  0.0260  0.0769 -0.1714
  237POX    C2H 4007   7.877   2.563   2.458 -0.0381  0.0276 -0.0046
  237POX    C2I 4008   7.980   2.497   2.549 -0.1675  0.2167  0.2815
  237POX    C2J 4009   7.906   2.441   2.671  0.4514 -0.2907  0.4300
  237POX    C2K 4010   8.007   2.381   2.769  0.7729 -0.3170  0.0863
  237POX    C2L 4011   7.926   2.280   2.852  0.0564  0.4419  0.3266
  237POX    C2M 4012   8.017   2.200   2.946  0.1810  0.2879  0.0750
  237POX    C2N 4013   7.948   2.106   3.045  0.2267 -0.1348 -0.2888
  237POX    C2O 4014   8.032   2.006   3.126  0.1192  0.1343  0.1558
  237POX    C2P 4015   8.117   1.931   3.024 -0.3012 -0.4248  0.2104
  238CHL    CN1 4016   4.060   3.997   1.208 -0.2106  0.0896  0.1853
  238CHL    CN2 4017   3.889   3.829   1.215 -0.8392  0.5102 -0.7592
  238CHL    CN3 4018   3.863   4.052   1.124 -0.0238  0.5679  0.0963
  238CHL    NTM 4019   3.918   3.972   1.234 -0.2771  0.2961  0.0265
  238CHL     CB 4020   3.866   4.023   1.362  0.0161 -0.7071  0.5521
  239PJ2     CA 4021   3.716   4.035   1.390 -0.1171 -0.2746 -0.3318
  239PJ2     OA 4022   3.636   3.916   1.392  0.2043 -0.4905 -0.1681
  239PJ2      P 4023   3.490   3.942   1.455  0.3657 -0.4438  0.1864
  239PJ2     OB 4024   3.439   3.803   1.456 -0.0915 -0.2800 -0.2902
  239PJ2     HB 4025   3.517   3.741   1.456  1.8060  1.9146 -2.1657
  239PJ2     OG 4026   3.436   4.052   1.374  0.6398  0.0919  0.7197
  239PJ2     HG 4027   3.336   4.058   1.375  0.7137  2.2920  1.5456
  239PJ2     OD 4028   3.517   3.996   1.605 -0.3439 -0.4047  0.3014
  240POX     CD 4029   3.587   3.918   1.701  0.8271 -0.0700 -0.2659
  240POX     CE 4030   3.617   4.002   1.826  0.1202  0.2471 -0.3107
  240POX     OE 4031   3.669   3.916   1.926  0.1726  1.0302  0.3446
  240POX    C1A 4032   3.799   3.884   1.925 -0.1404 -0.2592 -0.0541
  240POX    O1A 4033   3.876   3.935   1.845 -0.0908 -0.3830 -0.0866
  240POX    C1B 4034   3.825   3.796   2.041 -0.4141 -0.0819  0.1453
  240POX    C1C 4035   3.898   3.866   2.156  0.3784 -0.2988 -0.2162
  240POX    C1D 4036   3.958   3.774   2.262 -0.1650 -0.0975  0.2725
  240POX    C1E 4037   4.047   3.846   2.364  0.2231 -0.6925  0.3597
  240POX    C1F 4038   4.157   3.941   2.314 -0.2535 -0.4916 -0.3262
  240POX    C1G 4039   4.224   4.026   2.422  0.5704 -0.8026 -0.5841
  240POX    C1H 4040   4.336   4.118   2.375  0.1931  0.3969  0.7759
  240POX    C1I 4041   4.462   4.045   2.328  0.0132  0.3808  0.3055
  240POX    C1J 4042   4.588   4.088   2.321  0.0123  0.3551  0.1329
  240POX    C1K 4043   4.634   4.225   2.371  0.0096  0.3873  0.0457
  240POX    C1L 4044   4.712   4.293   2.258 -0.0979  0.1315 -0.1829
  240POX    C1M 4045   4.750   4.438   2.285 -0.1722  0.2042 -0.4672
  240POX    C1N 4046   4.884   4.445   2.359 -0.3216 -0.2439 -0.1559
  240POX    C1O 4047   4.903   4.565   2.452  0.0017 -0.2839 -0.1705
  240POX    C1P 4048   5.048   4.556   2.500  0.0275  0.3057 -0.1270
  240POX    C1Q 4049   5.107   4.682   2.562 -0.1116  0.3659 -0.1175
  240POX    C1R 4050   5.250   4.661   2.613 -0.0188 -0.2763 -0.6348
  240POX     CZ 4051   3.496   4.081   1.877 -0.0444 -0.5322  0.5190
  240POX     OZ 4052   3.494   4.123   2.014  0.1134 -0.4965  0.5109
  240POX    C2A 4053   3.396   4.209   2.040  0.2429 -0.2500  0.1832
  240POX    O2A 4054   3.331   4.269   1.955  0.7653 -0.0404 -0.0725
  240POX    C2B 4055   3.374   4.234   2.184  0.4607 -0.3084  0.2266
  240POX    C2C 4056   3.415   4.373   2.232 -0.0119 -0.1475  0.1656
  240POX    C2D 4057   3.465   4.362   2.376  0.2534 -0.1471  0.0756
  240POX    C2E 4058   3.472   4.488   2.463 -0.1670 -0.2668  0.2887
  240POX    C2F 4059   3.515   4.473   2.610  0.1062 -0.0500  0.2324
  240POX    C2G 4060   3.431   4.375   2.692 -0.4581  0.4147  0.2220
  240POX    C2H 4061   3.483   4.373   2.836  0.4431  0.5262 -0.0958
  240POX    C2I 4062   3.417   4.256   2.910  0.0009  0.7371 -0.1576
  240POX    C2J 4063   3.491   4.237   3.042  0.6177 -0.2165 -0.6296
  240POX    C2K 4064   3.441   4.117   3.124  0.5147  0.0567 -0.2867
  240POX    C2L 4065   3.521   4.084   3.250 -0.0832 -0.2190  0.0219
  240POX    C2M 4066   3.470   4.174   3.363 -0.0747  0.2310 -0.3272
  240POX    C2N 4067   3.574   4.194   3.473  0.0961  0.2607 -0.4937
  240POX    C2O 4068   3.532   4.288   3.587  0.4308 -0.4558  0.2333
  240POX    C2P 4069   3.495   4.432   3.554 -0.4215 -0.6584  0.2841
  241CHL    CN1 4070   2.942   3.008   2.010  0.9140  0.1581  0.3559
  241CHL    CN2 4071   2.884   3.100   1.805 -0.2469 -0.0474 -0.3968
  241CHL    CN3 4072   2.893   3.240   1.991  0.0132  0.0071 -0.0809
  241CHL    NTM 4073   2.961   3.128   1.927 -0.3604 -0.0881 -0.3157
  241CHL     CB 4074   3.104   3.146   1.896 -0.4257  0.4513 -0.3060
  242PJ2     CA 4075   3.161   3.249   1.798 -0.1123  0.4379 -0.1397
  242PJ2     OA 4076   3.145   3.383   1.844  0.0101  0.3402  0.1952
  242PJ2      P 4077   3.241   3.495   1.781  0.0155  0.0628 -0.2941
  242PJ2     OB 4078   3.327   3.428   1.680  0.0390 -0.4971  0.0939
  242PJ2     HB 4079   3.338   3.332   1.706  4.8561 -0.4045 -0.7559
  242PJ2     OG 4080   3.152   3.599   1.725 -0.4783 -0.2224 -0.0480
  242PJ2     HG 4081   3.114   3.649   1.803 -0.9956  0.4490 -0.7123
  242PJ2     OD 4082   3.327   3.562   1.900  0.1455 -0.6521  0.0171
  243POX     CD 4083   3.436   3.491   1.960  0.2176 -0.5506  0.0070
  243POX     CE 4084   3.514   3.562   2.070  0.0055  0.2353 -0.3402
  243POX     OE 4085   3.546   3.476   2.181  0.0634  0.2248 -0.3641
  243POX    C1A 4086   3.674   3.464   2.212  0.0191  0.6851  0.0185
  243POX    O1A 4087   3.764   3.490   2.132  0.1193 -0.9332 -0.4343
  243POX    C1B 4088   3.694   3.379   2.332 -0.4455  0.1906 -0.2483
  243POX    C1C 4089   3.821   3.428   2.401 -0.7516  0.0026  0.4641
  243POX    C1D 4090   3.857   3.355   2.530  0.0844 -0.6136 -0.0997
  243POX    C1E 4091   3.982   3.414   2.595 -0.5330  0.2026  0.3734
  243POX    C1F 4092   3.975   3.383   2.745  0.1401 -0.4214  0.2835
  243POX    C1G 4093   4.073   3.477   2.816  0.5625 -0.4344 -0.2712
  243POX    C1H 4094   4.087   3.456   2.967 -0.0633  0.2144 -0.1126
  243POX    C1I 4095   3.984   3.541   3.042 -0.2220 -0.1526  0.0901
  243POX    C1J 4096   3.974   3.544   3.174 -0.1713  0.2980  0.0834
  243POX    C1K 4097   4.084   3.483   3.260  0.1096  0.5903 -0.0663
  243POX    C1L 4098   4.029   3.431   3.393  0.6315 -0.4330 -0.2382
  243POX    C1M 4099   4.130   3.351   3.475  0.3623 -0.3846  0.1435
  243POX    C1N 4100   4.263   3.424   3.496  0.4669 -0.5139 -0.0656
  243POX    C1O 4101   4.360   3.333   3.572  0.0620 -0.9798 -0.0998
  243POX    C1P 4102   4.494   3.406   3.577 -0.1474 -0.6135  0.1995
  243POX    C1Q 4103   4.601   3.322   3.648  0.4109 -0.1315 -0.0616
  243POX    C1R 4104   4.656   3.214   3.554 -0.1658 -0.0019 -0.5581
  243POX     CZ 4105   3.442   3.687   2.120  0.0136  0.3217 -0.5445
  243POX     OZ 4106   3.518   3.766   2.212 -0.1564 -0.0422 -0.0816
  243POX    C2A 4107   3.473   3.890   2.230  0.1430 -0.0049  0.4169
  243POX    O2A 4108   3.366   3.932   2.186  0.0993  0.0727  0.5985
  243POX    C2B 4109   3.566   3.955   2.325 -0.0883  0.1609  0.5314
  243POX    C2C 4110   3.511   3.958   2.468  0.6054  0.2933  0.7990
  243POX    C2D 4111   3.605   4.025   2.568  0.7559  0.5052  0.5200
  243POX    C2E 4112   3.730   3.947   2.607 -0.0120 -1.1182 -0.1898
  243POX    C2F 4113   3.809   3.989   2.731 -0.1575  0.0554 -0.4854
  243POX    C2G 4114   3.908   3.875   2.755 -0.1599  0.2141  0.3021
  243POX    C2H 4115   3.998   3.913   2.872  0.5330  0.4290 -0.2938
  243POX    C2I 4116   4.119   3.820   2.885  0.0911 -0.0421  0.5424
  243POX    C2J 4117   4.191   3.882   3.004  0.3006  0.3412  0.2192
  243POX    C2K 4118   4.316   3.794   3.012  0.3146  0.2961 -0.4247
  243POX    C2L 4119   4.397   3.817   3.140  0.2634  0.0325 -0.3445
  243POX    C2M 4120   4.518   3.723   3.151 -0.1324 -0.3804  0.7128
  243POX    C2N 4121   4.473   3.577   3.145  0.1611 -0.4402 -0.1564
  243POX    C2O 4122   4.599   3.501   3.186  0.4753  0.1740  0.0316
  243POX    C2P 4123   4.552   3.357   3.207 -0.3217  0.4560  0.1950
  244CHL    CN1 4124   7.748   2.083   1.075  0.4550 -0.2904 -0.6558
  244CHL    CN2 4125   7.944   1.989   1.181 -0.3187 -0.1519  0.0838
  244CHL    CN3 4126   7.879   2.213   1.229 -1.1529 -0.1414  0.1467
  244CHL    NTM 4127   7.828   2.079   1.198 -0.4944 -0.3555 -0.0226
  244CHL     CB 4128   7.737   2.028   1.301  0.3775 -0.3524  0.7689
  245PJ2     CA 4129   7.789   1.954   1.424 -0.0156 -0.2843  0.9766
  245PJ2     OA 4130   7.869   2.039   1.507  0.3707  0.1442  0.1749
  245PJ2      P 4131   7.971   1.981   1.617  0.4059 -0.2285 -0.0529
  245PJ2     OB 4132   8.041   1.890   1.524  0.1568 -0.2296 -0.2403
  245PJ2     HB 4133   8.091   1.816   1.571  2.0523  1.0915 -0.0660
  245PJ2     OG 4134   8.027   2.109   1.666 -0.1877  0.0495 -0.1031
  245PJ2     HG 4135   7.952   2.167   1.698  1.1565  1.2070  1.0732
  245PJ2     OD 4136   7.864   1.918   1.719  0.0240  0.5509  0.0355
  246POX     CD 4137   7.811   2.017   1.808 -0.1695  0.3862  0.1032
  246POX     CE 4138   7.700   1.971   1.902 -0.2975  0.5156  0.0167
  246POX     OE 4139   7.631   2.077   1.970 -0.0977  0.0356  0.9916
  246POX    C1A 4140   7.508   2.105   1.930  0.1715 -0.1215  0.0281
  246POX    O1A 4141   7.438   2.030   1.862 -0.1005  0.3677 -0.2377
  246POX    C1B 4142   7.459   2.225   2.003  0.3136 -0.2442  0.3238
  246POX    C1C 4143   7.375   2.169   2.118  0.1983  0.2858  0.4964
  246POX    C1D 4144   7.298   2.286   2.180  0.4203  0.4541  0.4541
  246POX    C1E 4145   7.262   2.237   2.321  0.0583 -0.0059  0.2041
  246POX    C1F 4146   7.135   2.154   2.308  0.4239 -0.4968 -0.3104
  246POX    C1G 4147   7.097   2.095   2.444  0.0799 -0.3412 -0.3376
  246POX    C1H 4148   7.077   2.195   2.558  0.5166 -0.4334 -0.1827
  246POX    C1I 4149   6.963   2.139   2.643  0.3223  0.1662 -0.0444
  246POX    C1J 4150   6.958   2.171   2.772 -0.1168 -0.3753  0.0752
  246POX    C1K 4151   7.055   2.251   2.858 -0.3216  0.0910 -0.1273
  246POX    C1L 4152   7.059   2.199   3.002  0.3941  0.2542 -0.0813
  246POX    C1M 4153   7.147   2.270   3.105  0.0069  0.2141  0.2801
  246POX    C1N 4154   7.161   2.186   3.232 -0.2700  0.0722  0.2186
  246POX    C1O 4155   7.026   2.171   3.302 -0.3072  0.4723  0.2356
  246POX    C1P 4156   7.011   2.102   3.437 -0.2698  0.0394  0.0219
  246POX    C1Q 4157   7.110   2.149   3.544  0.1524 -0.1632 -0.2798
  246POX    C1R 4158   7.103   2.071   3.675 -0.0615 -0.0237 -0.2079
  246POX     CZ 4159   7.747   1.857   1.992 -0.1210 -0.0502 -0.7851
  246POX     OZ 4160   7.648   1.800   2.079  0.5488  0.0526  0.0630
  246POX    C2A 4161   7.586   1.690   2.038  0.2242  0.2760 -0.0513
  246POX    O2A 4162   7.624   1.631   1.937 -0.1220  0.4748 -0.2968
  246POX    C2B 4163   7.486   1.640   2.135  0.1968 -0.4969 -0.4686
  246POX    C2C 4164   7.350   1.699   2.095  0.2591 -0.0589 -0.0460
  246POX    C2D 4165   7.249   1.678   2.207  0.4827  0.8163  0.3277
  246POX    C2E 4166   7.107   1.726   2.177  0.3096 -0.1937 -0.5012
  246POX    C2F 4167   7.006   1.671   2.278  0.8691 -0.2200  0.0513
  246POX    C2G 4168   6.974   1.525   2.246 -0.4327 -0.0025  0.3079
  246POX    C2H 4169   6.872   1.473   2.348 -0.5837  0.3070  0.3152
  246POX    C2I 4170   6.938   1.432   2.480 -0.2091 -0.0061  0.0316
  246POX    C2J 4171   6.838   1.350   2.561 -0.1849 -0.0038  0.0641
  246POX    C2K 4172   6.900   1.303   2.693  0.4128  0.3219 -0.0970
  246POX    C2L 4173   6.894   1.410   2.803 -0.3092 -0.0231  0.2058
  246POX    C2M 4174   6.955   1.344   2.926  0.6888 -0.5191 -0.5434
  246POX    C2N 4175   6.970   1.456   3.028 -0.4535 -0.4669 -0.4231
  246POX    C2O 4176   7.116   1.476   3.068 -0.6639 -0.2087  0.2316
  246POX    C2P 4177   7.123   1.575   3.184  0.5151  0.0089 -0.0166
  247CHL    CN1 4178   0.933   8.520   1.138 -0.1553  0.2714  0.0542
  247CHL    CN2 4179   1.073   8.345   1.068 -0.2573 -0.1089 -0.3021
  247CHL    CN3 4180   1.170   8.512   1.201 -0.0289 -0.6124 -0.0115
  247CHL    NTM 4181   1.070   8.489   1.095 -0.2454 -0.1837  0.0958
  247CHL     CB 4182   1.109   8.560   0.972  1.0075  0.2162  0.6973
  248PJ2     CA 4183   1.087   8.711   0.960 -0.2930 -0.0575 -0.7259
  248PJ2     OA 4184   1.173   8.783   1.048 -0.5582 -0.5679 -0.0369
  248PJ2      P 4185   1.190   8.934   0.994  0.1508 -0.5742  0.1455
  248PJ2     OB 4186   1.243   8.940   0.856  0.1502  0.0791  0.1724
  248PJ2     HB 4187   1.310   8.868   0.843  0.0597  0.1282 -0.6101
  248PJ2     OG 4188   1.062   9.008   1.003  0.5456  0.1527 -0.1714
  248PJ2     HG 4189   1.003   8.988   1.081 -1.5857 -0.2821 -1.8124
  248PJ2     OD 4190   1.291   8.993   1.104 -0.0582 -0.4479  0.2701
  249POX     CD 4191   1.235   8.991   1.236  0.1562  0.0877  0.3721
  249POX     CE 4192   1.262   9.125   1.305 -0.4326  0.3757  0.0496
  249POX     OE 4193   1.207   9.113   1.436 -0.1652  0.3247  0.1576
  249POX    C1A 4194   1.273   9.078   1.546 -0.3212 -1.1765 -0.2069
  249POX    O1A 4195   1.393   9.055   1.535 -0.0656  0.1462 -0.3202
  249POX    C1B 4196   1.184   9.097   1.663 -0.0745  0.1420 -0.2105
  249POX    C1C 4197   1.206   9.232   1.730  1.1026 -0.0690 -0.1477
  249POX    C1D 4198   1.142   9.245   1.869  0.3479 -0.1275 -0.4825
  249POX    C1E 4199   1.189   9.378   1.928  0.0650 -0.3708  0.2997
  249POX    C1F 4200   1.118   9.414   2.059  0.1813 -0.1112  0.2916
  249POX    C1G 4201   1.207   9.400   2.182  0.1766 -0.0581  0.3017
  249POX    C1H 4202   1.328   9.493   2.177 -0.4597  0.7714  0.2445
  249POX    C1I 4203   1.410   9.461   2.303  0.0007  0.6196 -0.0916
  249POX    C1J 4204   1.518   9.528   2.340  0.1595  0.2330  0.1540
  249POX    C1K 4205   1.579   9.657   2.283  0.2540  0.1626  0.0959
  249POX    C1L 4206   1.731   9.663   2.274  0.2414 -0.1509 -0.3866
  249POX    C1M 4207   1.791   9.775   2.187  0.1484  0.0583 -0.1832
  249POX    C1N 4208   1.729   9.770   2.048 -0.0606 -0.0354 -0.0875
  249POX    C1O 4209   1.752   9.904   1.978 -0.5621  0.2701  0.3218
  249POX    C1P 4210   1.723   9.875   1.830  0.2181  0.2138  0.1759
  249POX    C1Q 4211   1.772   9.985   1.735 -0.6968  0.6017  0.1499
  249POX    C1R 4212   1.716   9.944   1.599  0.2642 -0.1007 -0.0424
  249POX     CZ 4213   1.206   9.239   1.220 -0.1106  0.2298 -0.3632
  249POX     OZ 4214   1.188   9.364   1.288  0.2301 -0.2290  0.5826
  249POX    C2A 4215   1.213   9.476   1.221  0.1550 -0.3146  0.4113
  249POX    O2A 4216   1.224   9.473   1.098 -0.1017  0.0172  0.3772
  249POX    C2B 4217   1.196   9.598   1.303 -1.0344  0.0699 -0.3613
  249POX    C2C 4218   1.163   9.596   1.453 -0.6989  0.0594 -0.2840
  249POX    C2D 4219   1.227   9.716   1.523  0.0854 -0.4753 -0.0713
  249POX    C2E 4220   1.199   9.705   1.673 -0.2777  0.2863 -0.0764
  249POX    C2F 4221   1.241   9.830   1.750 -0.8748  0.4962 -0.0888
  249POX    C2G 4222   1.196   9.826   1.897  0.3713 -0.3762  0.2873
  249POX    C2H 4223   1.316   9.801   1.988  0.3359 -0.2330  0.3743
  249POX    C2I 4224   1.276   9.857   2.124  0.9053  0.3107  0.3248
  249POX    C2J 4225   1.282  10.009   2.134  0.4414  0.3281  0.3545
  249POX    C2K 4226   1.304  10.047   2.281  0.0589  0.3887  0.3968
  249POX    C2L 4227   1.278  10.194   2.316  0.1156  0.3319  0.6786
  249POX    C2M 4228   1.409  10.268   2.287 -0.0023  0.1387 -0.4200
  249POX    C2N 4229   1.463  10.352   2.403  0.0026  0.0455 -0.3538
  249POX    C2O 4230   1.605  10.408   2.389 -0.1037  0.3016 -0.4199
  249POX    C2P 4231   1.624  10.527   2.294 -0.0651  0.3962 -0.2928
  250CHL    CN1 4232   1.005   1.032   0.290  0.0436  0.3783  0.6873
  250CHL    CN2 4233   0.849   0.886   0.211 -0.1686 -0.1157  0.3428
  250CHL    CN3 4234   0.781   1.104   0.259  0.1498  0.3114 -0.3187
  250CHL    NTM 4235   0.865   0.994   0.309 -0.0414  0.2691 -0.0931
  250CHL     CB 4236   0.837   0.953   0.448  1.0088 -0.4328 -0.0793
  251PJ2     CA 4237   0.866   1.046   0.565 -0.1821  0.1616 -0.2363
  251PJ2     OA 4238   0.776   1.157   0.572 -0.3071  0.0259  0.3383
  251PJ2      P 4239   0.804   1.279   0.674 -0.0767 -0.1354  0.4694
  251PJ2     OB 4240   0.950   1.300   0.686 -0.0153  0.0437 -0.5291
  251PJ2     HB 4241   0.958   1.397   0.711 -0.6202  0.5402 -2.1307
  251PJ2     OG 4242   0.728   1.390   0.614  0.1509 -0.3362 -0.2001
  251PJ2     HG 4243   0.778   1.470   0.647  0.0827 -0.6418  0.6699
  251PJ2     OD 4244   0.755   1.217   0.815 -0.6675 -0.5909  0.0718
  252POX     CD 4245   0.705   1.296   0.924 -0.4334 -0.1974 -0.1023
  252POX     CE 4246   0.700   1.210   1.051  0.0312  0.1027  0.1242
  252POX     OE 4247   0.630   1.267   1.162 -0.1082 -0.8645  0.5413
  252POX    C1A 4248   0.498   1.252   1.162 -0.1446 -0.5704 -0.1746
  252POX    O1A 4249   0.433   1.207   1.067 -0.0653  0.4127 -0.7104
  252POX    C1B 4250   0.434   1.295   1.288  0.4460  0.0625 -0.0841
  252POX    C1C 4251   0.378   1.175   1.366 -0.2801  0.3184 -0.2058
  252POX    C1D 4252   0.353   1.219   1.510  0.5984  0.1585  0.0031
  252POX    C1E 4253   0.440   1.130   1.599  0.0228 -0.5478 -0.1338
  252POX    C1F 4254   0.395   1.125   1.745  0.3030 -0.2376 -0.0372
  252POX    C1G 4255   0.484   1.037   1.833  0.2128  0.1661  0.4617
  252POX    C1H 4256   0.426   1.011   1.972 -0.2949 -0.0354  0.2141
  252POX    C1I 4257   0.527   0.941   2.063  0.0373 -0.1673 -0.2527
  252POX    C1J 4258   0.501   0.909   2.190 -0.4356  0.4191 -0.1978
  252POX    C1K 4259   0.377   0.966   2.258 -0.4448  0.2779 -0.0965
  252POX    C1L 4260   0.430   1.031   2.386  0.6889  0.2407 -0.5407
  252POX    C1M 4261   0.297   1.092   2.431  0.5100 -0.6255  0.1432
  252POX    C1N 4262   0.320   1.112   2.581 -0.2740 -0.4263  0.2394
  252POX    C1O 4263   0.190   1.144   2.656 -0.2566 -0.5441  0.3186
  252POX    C1P 4264   0.215   1.166   2.806 -0.2954 -0.1370  0.2656
  252POX    C1Q 4265   0.263   1.042   2.881 -0.1466  0.2253  0.7689
  252POX    C1R 4266   0.338   1.108   2.997  0.0597 -0.1222  0.8341
  252POX     CZ 4267   0.842   1.156   1.070 -0.0658 -0.1942  0.0196
  252POX     OZ 4268   0.882   1.108   1.199 -0.7060 -0.2485  0.2018
  252POX    C2A 4269   0.899   1.186   1.305 -0.6189  0.1438 -0.0938
  252POX    O2A 4270   0.926   1.303   1.283  0.2836  0.0444  0.4237
  252POX    C2B 4271   0.935   1.110   1.427  0.0266  0.4674 -0.0794
  252POX    C2C 4272   0.871   1.177   1.549  0.2858 -0.0839  0.3630
  252POX    C2D 4273   0.926   1.102   1.671  0.1257 -0.1205  0.4134
  252POX    C2E 4274   0.881   1.168   1.802 -0.3615  0.5400 -0.0766
  252POX    C2F 4275   0.934   1.095   1.926  0.0360  0.1560 -0.4661
  252POX    C2G 4276   0.875   1.168   2.047  0.5667 -0.2364  0.0369
  252POX    C2H 4277   0.892   1.086   2.174  0.1578 -0.2428  0.0916
  252POX    C2I 4278   0.843   1.168   2.293  0.1581 -0.2867  0.1222
  252POX    C2J 4279   0.852   1.091   2.425  0.2711 -0.1498  0.1951
  252POX    C2K 4280   0.818   1.180   2.545  0.3087  0.2276 -0.0726
  252POX    C2L 4281   0.758   1.097   2.659  0.4288  0.0295 -0.1535
  252POX    C2M 4282   0.862   1.012   2.732  0.3748 -0.1198 -0.2518
  252POX    C2N 4283   0.809   0.940   2.856 -0.2211 -0.0031 -0.4361
  252POX    C2O 4284   0.910   0.853   2.931 -0.4076  0.3291  0.2067
  252POX    C2P 4285   0.868   0.707   2.946  0.1117  0.1888  0.2990
  253CHL    CN1 4286   2.911   7.370   1.599  0.3392 -0.0102  0.3163
  253CHL    CN2 4287   2.769   7.162   1.616 -0.1974  0.3782 -0.3322
  253CHL    CN3 4288   2.853   7.246   1.418  0.1845 -0.0154 -0.4665
  253CHL    NTM 4289   2.800   7.289   1.547  0.5268  0.1776 -0.3876
  253CHL     CB 4290   2.675   7.364   1.524  0.0774 -0.2545  0.5681
  254PJ2     CA 4291   2.591   7.420   1.639  0.1897  0.5024  0.2852
  254PJ2     OA 4292   2.548   7.330   1.741  0.5547 -0.0186 -0.0128
  254PJ2      P 4293   2.457   7.399   1.855  0.0373 -0.2753 -0.2676
  254PJ2     OB 4294   2.348   7.469   1.782  0.3109  0.7285  0.2641
  254PJ2     HB 4295   2.270   7.470   1.845 -0.9316  1.3311 -1.2391
  254PJ2     OG 4296   2.424   7.286   1.944 -0.8350  0.2273  0.0572
  254PJ2     HG 4297   2.343   7.317   1.994 -1.9351 -1.1368 -0.8072
  254PJ2     OD 4298   2.553   7.506   1.928  0.0183 -0.4748  0.0487
  255POX     CD 4299   2.583   7.467   2.062 -0.5229  0.3419  0.4143
  255POX     CE 4300   2.677   7.562   2.135  0.6287 -0.4046 -0.0807
  255POX     OE 4301   2.746   7.501   2.245  0.3903 -0.2534  0.1536
  255POX    C1A 4302   2.860   7.434   2.230  0.2723 -0.4089 -0.0636
  255POX    O1A 4303   2.916   7.431   2.121  0.7823  0.4772  0.1651
  255POX    C1B 4304   2.906   7.358   2.349  0.4771  0.1814  0.2370
  255POX    C1C 4305   2.816   7.235   2.360  0.2361  0.3981  0.7303
  255POX    C1D 4306   2.871   7.140   2.466  0.2727 -0.0888  0.2810
  255POX    C1E 4307   2.812   7.187   2.599 -0.0039  0.2810  0.0287
  255POX    C1F 4308   2.885   7.117   2.715  0.0273 -0.2767 -0.3256
  255POX    C1G 4309   2.893   7.187   2.851 -0.6990 -0.1052 -0.3643
  255POX    C1H 4310   2.924   7.093   2.966 -0.1641  0.2375 -0.2245
  255POX    C1I 4311   2.924   7.166   3.100 -0.2644 -0.4166  0.1395
  255POX    C1J 4312   3.037   7.167   3.171 -0.1826  0.6615  0.0111
  255POX    C1K 4313   3.172   7.111   3.127 -0.2175  0.5117  0.0965
  255POX    C1L 4314   3.209   6.998   3.224 -0.1989  0.3223 -0.1298
  255POX    C1M 4315   3.359   6.965   3.218 -0.2033  0.2865 -0.0322
  255POX    C1N 4316   3.454   7.083   3.231  0.4852 -0.2268 -0.3570
  255POX    C1O 4317   3.598   7.040   3.202  0.3975 -0.4110 -0.5195
  255POX    C1P 4318   3.695   7.157   3.182 -0.1473  0.1758  0.2079
  255POX    C1Q 4319   3.821   7.087   3.131  0.1562  0.2188  0.8945
  255POX    C1R 4320   3.931   7.190   3.105 -0.2523  0.2446 -0.8436
  255POX     CZ 4321   2.597   7.690   2.161  0.1054 -0.5781 -0.7972
  255POX     OZ 4322   2.660   7.782   2.251 -0.9039  0.3104 -0.9879
  255POX    C2A 4323   2.587   7.888   2.285  0.0861  0.7081 -0.0635
  255POX    O2A 4324   2.483   7.924   2.231 -0.1203 -0.0646 -0.1882
  255POX    C2B 4325   2.651   7.956   2.401  0.4983 -0.6358  0.5150
  255POX    C2C 4326   2.552   7.997   2.510  0.1302 -0.1639  0.0096
  255POX    C2D 4327   2.646   8.052   2.617 -0.3577  0.2336  0.2381
  255POX    C2E 4328   2.573   8.057   2.752  0.2262  0.0936  0.5631
  255POX    C2F 4329   2.479   8.177   2.761 -0.6004 -0.4729 -0.3868
  255POX    C2G 4330   2.378   8.139   2.869  0.0796 -0.6692  0.1817
  255POX    C2H 4331   2.275   8.251   2.887  0.5008 -0.3346  0.5456
  255POX    C2I 4332   2.176   8.257   2.771  0.4673 -0.4945  0.5653
  255POX    C2J 4333   2.072   8.368   2.784  0.0428 -0.8635  0.3793
  255POX    C2K 4334   2.005   8.398   2.650  0.2485 -0.1144  0.4379
  255POX    C2L 4335   1.891   8.500   2.658 -0.1874 -0.5028 -0.6966
  255POX    C2M 4336   1.932   8.646   2.670 -0.7182 -0.3998 -0.1110
  255POX    C2N 4337   1.815   8.743   2.690 -0.1308  0.2858  0.0333
  255POX    C2O 4338   1.849   8.890   2.661  0.4445  0.1350 -0.0682
  255POX    C2P 4339   1.755   8.986   2.734  0.0111 -0.2824 -0.0684
  256CHL    CN1 4340   2.514   0.203   0.582 -0.4344  0.0677  0.0759
  256CHL    CN2 4341   2.482  -0.004   0.694  0.1431 -0.0891  0.1607
  256CHL    CN3 4342   2.704   0.089   0.668 -0.0140 -0.0681 -0.6594
  256CHL    NTM 4343   2.562   0.119   0.693  0.0661 -0.0398 -0.2203
  256CHL     CB 4344   2.568   0.188   0.823 -0.0537 -0.8007  0.1957
  257PJ2     CA 4345   2.447   0.254   0.889  0.4883  0.1329  0.2769
  257PJ2     OA 4346   2.333   0.169   0.899  0.2553  0.3855 -0.2320
  257PJ2      P 4347   2.204   0.260   0.932  0.0172  0.0203 -0.1565
  257PJ2     OB 4348   2.205   0.373   0.837  0.1058  0.3298  0.2122
  257PJ2     HB 4349   2.287   0.429   0.848  0.3609 -0.2168  1.2458
  257PJ2     OG 4350   2.091   0.163   0.932  0.4064 -0.4368 -0.5157
  257PJ2     HG 4351   2.016   0.227   0.946 -0.7831 -1.9631  0.3984
  257PJ2     OD 4352   2.237   0.316   1.079  0.1709 -0.0196 -0.1758
  258POX     CD 4353   2.193   0.237   1.190 -0.0204  0.2227 -0.0786
  258POX     CE 4354   2.186   0.306   1.326  0.2117  0.2739 -0.0915
  258POX     OE 4355   2.226   0.215   1.429 -0.6096 -0.0448 -0.0519
  258POX    C1A 4356   2.274   0.275   1.537 -1.0215  0.5030 -0.1684
  258POX    O1A 4357   2.345   0.372   1.514 -0.3302  0.0203 -0.0899
  258POX    C1B 4358   2.265   0.212   1.670  0.1655  0.0647 -0.2823
  258POX    C1C 4359   2.405   0.178   1.720 -0.0115  0.1789  0.3022
  258POX    C1D 4360   2.391   0.137   1.867 -0.2703  0.0101  0.2300
  258POX    C1E 4361   2.513   0.086   1.944 -0.2284 -0.1516  0.0568
  258POX    C1F 4362   2.487   0.077   2.094 -0.0416 -0.0878  0.0934
  258POX    C1G 4363   2.602  -0.013   2.140 -0.1494 -0.2555  0.0326
  258POX    C1H 4364   2.617  -0.025   2.292 -0.0886 -0.1221  0.0377
  258POX    C1I 4365   2.701  -0.138   2.353  0.4787  0.3312  0.1001
  258POX    C1J 4366   2.648  -0.243   2.414  0.1405  0.3590 -0.1403
  258POX    C1K 4367   2.497  -0.262   2.426  0.2203 -0.1090  0.1285
  258POX    C1L 4368   2.447  -0.352   2.540  0.7448 -0.1961  0.2904
  258POX    C1M 4369   2.440  -0.280   2.675  0.3511  0.3334 -0.0097
  258POX    C1N 4370   2.378  -0.378   2.775  0.4310  0.2283 -0.0642
  258POX    C1O 4371   2.375  -0.325   2.918  0.2574  0.1468 -0.0371
  258POX    C1P 4372   2.253  -0.248   2.967 -0.1852 -0.3004 -0.4254
  258POX    C1Q 4373   2.290  -0.153   3.081 -0.3764 -0.0459 -0.5746
  258POX    C1R 4374   2.159  -0.105   3.144  0.0912  0.1556  0.2627
  258POX     CZ 4375   2.048   0.371   1.340  0.2183  0.2769 -0.0394
  258POX     OZ 4376   2.017   0.422   1.470  0.3471  0.2659 -0.0039
  258POX    C2A 4377   1.982   0.550   1.480 -0.0333  0.1604  0.0432
  258POX    O2A 4378   1.953   0.614   1.379 -0.2984  0.0016  0.0174
  258POX    C2B 4379   1.972   0.601   1.618  0.1590  0.5145 -0.0730
  258POX    C2C 4380   2.096   0.675   1.670 -0.0985  0.5909  0.4348
  258POX    C2D 4381   2.071   0.731   1.810 -0.3455  0.5226  0.4183
  258POX    C2E 4382   2.198   0.794   1.866 -0.2499  0.0062  0.7904
  258POX    C2F 4383   2.171   0.898   1.975 -0.5572  0.2756  0.4580
  258POX    C2G 4384   2.301   0.976   1.997 -0.0288 -0.3310 -0.4183
  258POX    C2H 4385   2.303   1.061   2.125 -0.1839 -0.6365 -0.2108
  258POX    C2I 4386   2.364   0.997   2.249  0.0237  0.1747  0.1177
  258POX    C2J 4387   2.357   1.093   2.368 -0.2116  0.1714  0.1079
  258POX    C2K 4388   2.400   1.029   2.500 -0.0501  0.1449  0.0431
  258POX    C2L 4389   2.302   0.920   2.542 -0.1273  0.2174  0.0516
  258POX    C2M 4390   2.306   0.911   2.694  0.0532  0.1662  0.0435
  258POX    C2N 4391   2.186   0.835   2.749  0.3721 -0.6941 -0.4320
  258POX    C2O 4392   2.213   0.802   2.896  0.9257 -0.5140 -0.4927
  258POX    C2P 4393   2.104   0.704   2.939  0.5485  0.0895 -0.0550
  259CHL    CN1 4394   2.042   1.410   0.751  0.3130 -0.6362 -0.4424
  259CHL    CN2 4395   1.861   1.398   0.595 -0.2847  0.4029 -0.0281
  259CHL    CN3 4396   1.938   1.211   0.703  0.8217  0.0142 -0.1104
  259CHL    NTM 4397   1.909   1.353   0.726  0.0592 -0.1016 -0.3248
  259CHL     CB 4398   1.819   1.370   0.841  0.1513 -0.5305 -0.1885
  260PJ2     CA 4399   1.670   1.342   0.824  0.1136 -0.2985 -0.2427
  260PJ2     OA 4400   1.626   1.207   0.804 -0.2186 -0.1670 -0.4045
  260PJ2      P 4401   1.465   1.211   0.804 -0.2162 -0.0830 -0.0041
  260PJ2     OB 4402   1.411   1.346   0.778  0.4512  0.1792 -0.0434
  260PJ2     HB 4403   1.313   1.333   0.760  0.8261 -1.9564 -0.8348
  260PJ2     OG 4404   1.457   1.088   0.721  0.4135 -0.1307 -0.0003
  260PJ2     HG 4405   1.552   1.063   0.706  0.4895 -0.5350  1.0737
  260PJ2     OD 4406   1.448   1.168   0.958  0.2891 -0.0503  0.0626
  261POX     CD 4407   1.491   1.033   0.983 -0.1165 -0.2585 -0.3543
  261POX     CE 4408   1.536   1.002   1.126 -0.2115 -0.2985 -0.3326
  261POX     OE 4409   1.519   0.863   1.152 -0.1081 -0.3115 -0.3371
  261POX    C1A 4410   1.615   0.776   1.121  0.2493 -0.0206 -0.0462
  261POX    O1A 4411   1.729   0.818   1.098  0.2084 -0.1725 -0.5400
  261POX    C1B 4412   1.579   0.633   1.134 -0.1611  0.1092  0.2634
  261POX    C1C 4413   1.598   0.596   1.282  1.1739 -0.3395 -0.0052
  261POX    C1D 4414   1.570   0.449   1.310 -0.1209 -0.0445  0.3074
  261POX    C1E 4415   1.619   0.410   1.450  0.1371  0.2713  0.3056
  261POX    C1F 4416   1.545   0.465   1.572  0.3616  0.6134  0.2900
  261POX    C1G 4417   1.587   0.380   1.692 -0.4129 -0.3162 -0.0771
  261POX    C1H 4418   1.558   0.450   1.826  0.5022  0.0167 -0.0455
  261POX    C1I 4419   1.588   0.356   1.943 -0.4985 -0.2766 -0.0174
  261POX    C1J 4420   1.698   0.336   2.014 -0.3792 -0.4131 -0.2381
  261POX    C1K 4421   1.834   0.403   1.990 -0.5557 -0.3170 -0.9689
  261POX    C1L 4422   1.948   0.301   1.992  0.4714  0.8132 -0.0565
  261POX    C1M 4423   1.993   0.285   2.137 -0.0664 -0.1925  0.0112
  261POX    C1N 4424   2.067   0.156   2.173 -0.1026 -0.2993 -0.2912
  261POX    C1O 4425   2.138   0.175   2.308 -0.5164 -0.1253 -0.0979
  261POX    C1P 4426   2.175   0.054   2.393 -0.3226  0.1914  0.2735
  261POX    C1Q 4427   2.253   0.101   2.515  0.0561  0.1096  0.0652
  261POX    C1R 4428   2.266  -0.005   2.625 -0.0316 -0.0235 -0.0521
  261POX     CZ 4429   1.447   1.080   1.223 -0.1185 -0.4404 -0.1319
  261POX     OZ 4430   1.487   1.102   1.358 -0.3441  0.2413 -0.1688
  261POX    C2A 4431   1.421   1.197   1.424  0.2120  0.2904  0.3285
  261POX    O2A 4432   1.305   1.221   1.392  0.1434  0.2514  0.5503
  261POX    C2B 4433   1.483   1.234   1.553  0.3035  0.7509  0.1545
  261POX    C2C 4434   1.382   1.247   1.667 -0.0975 -0.3237 -0.0622
  261POX    C2D 4435   1.462   1.267   1.796 -0.2443  0.2318 -0.0517
  261POX    C2E 4436   1.369   1.288   1.916 -0.0802 -0.0356  0.1231
  261POX    C2F 4437   1.333   1.436   1.922 -0.0564 -0.0256  0.0072
  261POX    C2G 4438   1.202   1.453   1.999 -0.0522 -0.1012  0.0306
  261POX    C2H 4439   1.192   1.589   2.069 -0.0764  0.0371 -0.2402
  261POX    C2I 4440   1.063   1.644   2.130 -0.2376 -0.6748  0.0740
  261POX    C2J 4441   1.049   1.570   2.263 -0.5466 -0.3261  0.2358
  261POX    C2K 4442   1.108   1.639   2.387  0.1661 -0.3389 -0.0942
  261POX    C2L 4443   1.093   1.558   2.516 -0.7247  0.0696  0.0599
  261POX    C2M 4444   1.152   1.627   2.639 -0.3277 -0.2155  0.0293
  261POX    C2N 4445   1.066   1.589   2.759 -0.6297 -0.3552 -0.2289
  261POX    C2O 4446   0.924   1.646   2.754 -0.2238  0.7187  0.0076
  261POX    C2P 4447   0.845   1.585   2.870  0.4965  0.3103  0.2912
  262CHL    CN1 4448   2.688   0.863   1.260  0.6394  0.5073 -0.1821
  262CHL    CN2 4449   2.603   0.722   1.088  0.4252 -0.2232  0.4654
  262CHL    CN3 4450   2.841   0.760   1.114 -0.5015  0.5441 -0.0473
  262CHL    NTM 4451   2.713   0.740   1.184  0.1005 -0.2501  0.8481
  262CHL     CB 4452   2.738   0.621   1.266  0.0401 -0.5808  0.3940
  263PJ2     CA 4453   2.796   0.626   1.408  0.1066  0.0675  0.3459
  263PJ2     OA 4454   2.900   0.724   1.415 -0.4025  0.6199  0.2053
  263PJ2      P 4455   2.972   0.741   1.558 -0.0143 -0.2786  0.1226
  263PJ2     OB 4456   3.054   0.624   1.594  0.8774  0.2001 -0.3204
  263PJ2     HB 4457   3.105   0.647   1.677  0.6381  1.5325 -0.5336
  263PJ2     OG 4458   3.040   0.873   1.555 -0.6140  0.0244 -0.5676
  263PJ2     HG 4459   3.090   0.880   1.641  0.6618 -1.0143 -1.1917
  263PJ2     OD 4460   2.856   0.737   1.670 -0.2675  0.3201 -0.1108
  264POX     CD 4461   2.874   0.829   1.777  0.1213 -0.0734  0.1662
  264POX     CE 4462   2.758   0.833   1.877 -0.0391 -0.0445 -0.0198
  264POX     OE 4463   2.787   0.924   1.983 -0.0032 -0.0755 -0.0026
  264POX    C1A 4464   2.753   1.053   1.979  0.5843  0.0811 -0.1231
  264POX    O1A 4465   2.699   1.096   1.877 -0.1610  0.0309  0.2413
  264POX    C1B 4466   2.797   1.136   2.093 -0.5726 -0.0301  0.4195
  264POX    C1C 4467   2.733   1.103   2.228 -0.1756 -0.1817  0.5711
  264POX    C1D 4468   2.843   1.134   2.330  0.4673 -0.2934 -0.0835
  264POX    C1E 4469   2.796   1.231   2.439  0.3883 -0.5168  0.0816
  264POX    C1F 4470   2.918   1.284   2.515  0.1292 -0.4320  0.4411
  264POX    C1G 4471   2.887   1.412   2.592  0.2010  0.1207 -0.4256
  264POX    C1H 4472   3.009   1.458   2.673  0.1956 -0.1812 -0.2432
  264POX    C1I 4473   2.968   1.579   2.757  0.5957  0.0687 -0.4030
  264POX    C1J 4474   3.029   1.615   2.869  0.2186  0.0560 -0.1902
  264POX    C1K 4475   3.158   1.554   2.926  0.2695 -0.4277 -0.8140
  264POX    C1L 4476   3.156   1.509   3.072  0.0043  0.8279 -0.4159
  264POX    C1M 4477   3.292   1.450   3.110 -0.3242  0.3753  0.0807
  264POX    C1N 4478   3.336   1.333   3.021  0.1295  0.1905  0.5486
  264POX    C1O 4479   3.483   1.298   3.046  0.2624  0.1057 -0.3450
  264POX    C1P 4480   3.575   1.402   2.981  0.1215  0.6417  0.3038
  264POX    C1Q 4481   3.717   1.353   3.011 -0.1520 -0.1520  0.3245
  264POX    C1R 4482   3.755   1.224   2.936 -0.6648  0.0734 -0.3266
  264POX     CZ 4483   2.736   0.690   1.926 -0.0413  0.0065  0.1295
  264POX     OZ 4484   2.643   0.647   2.025  0.1996 -0.0617  0.3291
  264POX    C2A 4485   2.578   0.535   1.996 -0.1823  0.3331 -0.3643
  264POX    O2A 4486   2.565   0.487   1.883 -0.4045 -0.0005 -0.1992
  264POX    C2B 4487   2.499   0.480   2.108 -0.2267  0.6157 -0.2554
  264POX    C2C 4488   2.383   0.572   2.144 -0.6275  0.0641 -0.1136
  264POX    C2D 4489   2.297   0.526   2.262  0.5582 -0.3446  0.6014
  264POX    C2E 4490   2.203   0.638   2.304 -0.1264 -0.7234  0.1131
  264POX    C2F 4491   2.132   0.622   2.439  0.1562  0.0129  0.3593
  264POX    C2G 4492   2.036   0.502   2.439 -0.3575  0.4188 -0.1602
  264POX    C2H 4493   2.017   0.456   2.584  0.1204 -0.1420 -0.2735
  264POX    C2I 4494   1.902   0.356   2.589  0.2323 -0.2785 -0.4108
  264POX    C2J 4495   1.761   0.415   2.584  0.4355  0.2008 -0.4753
  264POX    C2K 4496   1.711   0.505   2.698 -0.2563 -0.5325 -0.1915
  264POX    C2L 4497   1.733   0.432   2.831 -0.5558 -0.0706  0.1115
  264POX    C2M 4498   1.683   0.531   2.937 -0.1526  0.3178 -0.0583
  264POX    C2N 4499   1.689   0.460   3.072  0.3643 -0.1231 -0.3072
  264POX    C2O 4500   1.585   0.520   3.167  0.2904 -0.7439  0.0081
  264POX    C2P 4501   1.443   0.507   3.112  0.4791  0.0718 -0.6931
  265CHL    CN1 4502   4.083   0.887   1.362  0.7672  0.1595  0.6539
  265CHL    CN2 4503   4.038   0.746   1.548 -0.2547  0.1389 -0.3167
  265CHL    CN3 4504   4.062   0.634   1.351  0.1362 -0.0031 -0.2331
  265CHL    NTM 4505   4.016   0.763   1.404  0.2127  0.0914 -0.3966
  265CHL     CB 4506   3.874   0.780   1.368  0.1969  0.2085 -0.2823
  266PJ2     CA 4507   3.768   0.841   1.459  0.3832  0.0878  0.0149
  266PJ2     OA 4508   3.747   0.760   1.575  0.0934  0.3326  0.1340
  266PJ2      P 4509   3.593   0.766   1.624  0.0520 -0.0342  0.0550
  266PJ2     OB 4510   3.501   0.800   1.514  0.3388  0.6200  0.0091
  266PJ2     HB 4511   3.478   0.715   1.466 -1.4812  1.5403 -0.8668
  266PJ2     OG 4512   3.555   0.645   1.700  0.1529 -0.4338 -0.5311
  266PJ2     HG 4513   3.455   0.640   1.698 -0.0129  1.0518  1.4790
  266PJ2     OD 4514   3.591   0.905   1.705  0.4443 -0.2064  0.3658
  267POX     CD 4515   3.625   0.881   1.842  0.4558 -0.0642  0.3885
  267POX     CE 4516   3.594   1.005   1.926  0.5711  0.1423  0.1278
  267POX     OE 4517   3.640   0.980   2.059 -0.2115 -0.5042  0.2854
  267POX    C1A 4518   3.638   1.079   2.148 -0.2984  0.0064 -0.2712
  267POX    O1A 4519   3.573   1.181   2.125 -0.1596  0.1337 -0.1008
  267POX    C1B 4520   3.705   1.045   2.276  0.4795  0.5776 -0.5176
  267POX    C1C 4521   3.828   1.127   2.317  0.5973  0.3881 -0.4909
  267POX    C1D 4522   3.795   1.264   2.375  0.6632  0.2985 -0.2412
  267POX    C1E 4523   3.698   1.261   2.493  0.5458  0.2062 -0.3402
  267POX    C1F 4524   3.682   1.399   2.557  0.2621  0.1607 -0.3111
  267POX    C1G 4525   3.633   1.507   2.461  0.0187  0.4224  0.1072
  267POX    C1H 4526   3.617   1.642   2.532  0.3568  0.2989  0.4163
  267POX    C1I 4527   3.502   1.642   2.632  0.3552 -0.4315  0.4226
  267POX    C1J 4528   3.382   1.693   2.604  0.4050 -0.5328  0.0233
  267POX    C1K 4529   3.333   1.735   2.465  0.0411 -0.4840  0.1654
  267POX    C1L 4530   3.263   1.869   2.448 -0.1527 -0.5958  0.0759
  267POX    C1M 4531   3.118   1.852   2.495 -0.1118 -0.2920  0.3184
  267POX    C1N 4532   3.041   1.984   2.496  0.2774 -0.0477 -0.6931
  267POX    C1O 4533   2.904   1.983   2.564  0.4522 -0.1080 -0.3394
  267POX    C1P 4534   2.914   1.951   2.714 -0.5240 -0.4309 -0.3345
  267POX    C1Q 4535   2.788   1.895   2.780 -0.2129  0.1255  0.7533
  267POX    C1R 4536   2.693   1.995   2.846  0.1196  0.5057  0.6564
  267POX     CZ 4537   3.442   1.028   1.925  0.5342 -0.0987 -0.6453
  267POX     OZ 4538   3.362   0.928   1.989  0.0541  0.5272 -0.2604
  267POX    C2A 4539   3.230   0.942   1.982 -0.0333 -0.3661 -0.5777
  267POX    O2A 4540   3.167   1.032   1.927  0.0146 -0.0583 -0.1343
  267POX    C2B 4541   3.155   0.833   2.048  0.5305 -0.1329  0.4743
  267POX    C2C 4542   3.099   0.882   2.182  0.1131  0.0753  0.2290
  267POX    C2D 4543   2.987   0.784   2.217  0.1031  0.1742  0.4768
  267POX    C2E 4544   2.951   0.768   2.365 -0.2961  0.6932  0.4339
  267POX    C2F 4545   2.811   0.707   2.377 -0.1352  0.1848 -0.2535
  267POX    C2G 4546   2.741   0.714   2.512  0.0816  0.5145 -0.1558
  267POX    C2H 4547   2.623   0.618   2.533  0.3959  0.0857 -0.3408
  267POX    C2I 4548   2.674   0.475   2.555 -0.2476 -0.0762  0.1151
  267POX    C2J 4549   2.553   0.381   2.552 -0.3121  0.0202 -0.4150
  267POX    C2K 4550   2.621   0.245   2.572 -0.1510  0.1849  0.1980
  267POX    C2L 4551   2.599   0.208   2.718  0.2639  0.3408  0.3008
  267POX    C2M 4552   2.684   0.086   2.756 -0.1508  0.0370  0.2545
  267POX    C2N 4553   2.657   0.032   2.897  0.5064  0.4726  0.5480
  267POX    C2O 4554   2.760  -0.078   2.926  0.3139  0.1584  0.0575
  267POX    C2P 4555   2.724  -0.142   3.061  0.0846 -0.1765 -0.1600
  268CHL    CN1 4556   4.190   6.518   0.923  0.4255  0.0266  0.6853
  268CHL    CN2 4557   3.959   6.598   0.953  0.2715 -0.3063  0.7149
  268CHL    CN3 4558   4.108   6.687   0.788 -0.2063  0.4907 -0.0255
  268CHL    NTM 4559   4.099   6.633   0.924  0.0534 -0.2449 -0.2942
  268CHL     CB 4560   4.140   6.731   1.026 -0.4490 -0.0329 -0.2919
  269PJ2     CA 4561   4.245   6.839   1.002  0.0705 -0.4711 -0.0175
  269PJ2     OA 4562   4.377   6.785   1.014  0.1596 -0.3937 -0.6377
  269PJ2      P 4563   4.500   6.888   1.028 -0.1191 -0.1723  0.2246
  269PJ2     OB 4564   4.617   6.801   1.000  0.0321  0.1368 -0.0987
  269PJ2     HB 4565   4.588   6.714   1.038 -2.4780  0.2667 -1.4610
  269PJ2     OG 4566   4.464   6.992   0.930 -0.1477 -0.3498  0.0459
  269PJ2     HG 4567   4.371   6.985   0.896 -0.7171  0.7276  1.3124
  269PJ2     OD 4568   4.466   6.924   1.181  0.2916 -0.0505  0.2876
  270POX     CD 4569   4.537   6.865   1.290  0.1469 -0.5105  0.1324
  270POX     CE 4570   4.478   6.881   1.431 -0.5092  0.3148 -0.2305
  270POX     OE 4571   4.577   6.894   1.533 -0.0929 -0.1615 -0.5671
  270POX    C1A 4572   4.627   7.010   1.575 -0.2938 -0.4214  0.4037
  270POX    O1A 4573   4.594   7.113   1.517  0.1758 -0.2572  0.4224
  270POX    C1B 4574   4.721   7.017   1.689 -0.2268 -0.9268  0.3817
  270POX    C1C 4575   4.652   7.014   1.826 -0.0793 -0.1935  0.4758
  270POX    C1D 4576   4.763   6.998   1.931  0.5053 -0.3615 -0.1593
  270POX    C1E 4577   4.722   7.004   2.078 -0.0054  0.4918 -0.3314
  270POX    C1F 4578   4.633   6.892   2.133  0.7962 -0.0670 -0.1627
  270POX    C1G 4579   4.634   6.888   2.286  0.0492 -0.5330 -0.1651
  270POX    C1H 4580   4.578   7.016   2.350 -0.6093 -0.7362 -0.3259
  270POX    C1I 4581   4.572   7.007   2.502 -0.3355  0.2455 -0.2536
  270POX    C1J 4582   4.469   7.044   2.578 -0.1184 -0.0390  0.1797
  270POX    C1K 4583   4.332   7.099   2.537  0.0998 -0.1676 -0.7325
  270POX    C1L 4584   4.208   7.041   2.604  0.8397 -0.4761  0.4018
  270POX    C1M 4585   4.181   7.080   2.750 -0.2349  0.4992 -0.0365
  270POX    C1N 4586   4.071   6.990   2.808  0.4565  0.2231  0.8630
  270POX    C1O 4587   4.122   6.850   2.842 -0.5635 -0.2551  0.4615
  270POX    C1P 4588   4.067   6.766   2.957  0.0844  0.0546  1.0062
  270POX    C1Q 4589   4.122   6.625   2.939  0.4236  0.3733 -0.6504
  270POX    C1R 4590   4.120   6.536   3.064  0.8469  0.0309 -0.8823
  270POX     CZ 4591   4.360   6.784   1.445 -0.1945 -0.1116 -0.5031
  270POX     OZ 4592   4.406   6.648   1.441  0.1354  0.0039 -0.6797
  270POX    C2A 4593   4.328   6.547   1.478  0.0363  0.1633 -0.4454
  270POX    O2A 4594   4.206   6.542   1.491  0.1131  0.2478  0.3213
  270POX    C2B 4595   4.412   6.425   1.482  0.5946  0.5706  0.2802
  270POX    C2C 4596   4.477   6.410   1.620  0.0439  0.0148  0.4830
  270POX    C2D 4597   4.610   6.482   1.643 -0.1250  0.1404  1.0927
  270POX    C2E 4598   4.662   6.461   1.785 -0.3071  0.5370  1.2202
  270POX    C2F 4599   4.781   6.553   1.811 -0.1804  0.6977  0.1192
  270POX    C2G 4600   4.837   6.544   1.953  0.1833 -0.1472 -0.0737
  270POX    C2H 4601   4.968   6.621   1.948  0.0774  0.0578  0.2526
  270POX    C2I 4602   5.046   6.616   2.079  0.0617 -0.4153  0.2459
  270POX    C2J 4603   4.971   6.685   2.194  0.1998  0.0968  0.0344
  270POX    C2K 4604   5.008   6.634   2.333  0.0472  0.2765  0.1406
  270POX    C2L 4605   4.904   6.528   2.372 -0.2083  0.3498 -0.3412
  270POX    C2M 4606   4.921   6.465   2.510 -0.4718  0.0877 -0.4255
  270POX    C2N 4607   4.927   6.577   2.615  0.7945 -0.1367 -0.2402
  270POX    C2O 4608   4.852   6.530   2.740 -0.0058  0.2332 -0.5744
  270POX    C2P 4609   4.951   6.442   2.817 -0.1268 -0.1970 -0.9131
  271CHL    CN1 4610   4.860   8.856   1.088  0.5641 -0.2868  0.6569
  271CHL    CN2 4611   4.727   8.691   0.956  0.5501  0.0879 -0.8916
  271CHL    CN3 4612   4.967   8.702   0.945  0.7121 -0.4592  0.6307
  271CHL    NTM 4613   4.849   8.721   1.032  0.1457  0.1097 -0.2419
  271CHL     CB 4614   4.862   8.629   1.147 -0.2507  0.2436 -0.0918
  272PJ2     CA 4615   4.785   8.651   1.277  0.0759  0.1042  0.1245
  272PJ2     OA 4616   4.643   8.648   1.260  0.0339  0.2902  0.4301
  272PJ2      P 4617   4.555   8.676   1.392  0.0288 -0.1363  0.5217
  272PJ2     OB 4618   4.603   8.811   1.429 -0.0429  0.0040  0.1138
  272PJ2     HB 4619   4.563   8.897   1.398 -1.1467 -1.0150 -1.4453
  272PJ2     OG 4620   4.418   8.661   1.336  0.1589  0.3860  0.0528
  272PJ2     HG 4621   4.347   8.703   1.392 -0.3718 -2.4463  1.6942
  272PJ2     OD 4622   4.594   8.545   1.477  0.3958 -0.4492 -0.1235
  273POX     CD 4623   4.528   8.426   1.433  0.0354 -0.1401 -0.4236
  273POX     CE 4624   4.547   8.296   1.511  0.6513  0.3210  0.2068
  273POX     OE 4625   4.477   8.299   1.635  0.3748  0.0608  0.0585
  273POX    C1A 4626   4.349   8.263   1.647  0.2279  0.5103 -0.1557
  273POX    O1A 4627   4.292   8.207   1.554 -0.6731  1.1533 -0.0045
  273POX    C1B 4628   4.293   8.301   1.778  0.1690 -0.2760  0.0482
  273POX    C1C 4629   4.281   8.453   1.786 -0.4540 -0.3249  0.1552
  273POX    C1D 4630   4.239   8.516   1.919 -0.1764  0.4173 -0.1007
  273POX    C1E 4631   4.352   8.529   2.021 -0.0498 -0.3459 -0.1397
  273POX    C1F 4632   4.301   8.604   2.144  0.2822 -0.3441  0.0003
  273POX    C1G 4633   4.417   8.645   2.235  0.3951  0.0819 -0.3329
  273POX    C1H 4634   4.384   8.743   2.347  0.5002 -0.0717 -0.1689
  273POX    C1I 4635   4.508   8.756   2.437  0.3109  0.7836 -0.0185
  273POX    C1J 4636   4.509   8.793   2.564  0.0416 -0.0962  0.2469
  273POX    C1K 4637   4.374   8.848   2.611 -0.0407  0.2297 -0.3678
  273POX    C1L 4638   4.392   8.948   2.725  0.4876 -0.1067 -0.1521
  273POX    C1M 4639   4.467   9.079   2.700 -0.1643  0.2425 -0.2973
  273POX    C1N 4640   4.499   9.157   2.828 -0.7203  0.2107 -0.1379
  273POX    C1O 4641   4.384   9.230   2.897 -0.7943 -0.0934  0.0641
  273POX    C1P 4642   4.432   9.307   3.020 -0.0215 -0.3940 -0.0436
  273POX    C1Q 4643   4.503   9.434   2.972 -0.1645 -0.1511  0.3835
  273POX    C1R 4644   4.583   9.491   3.089  0.2568 -0.2665  0.1547
  273POX     CZ 4645   4.697   8.264   1.516  0.4449 -0.6791  0.2086
  273POX     OZ 4646   4.735   8.154   1.599 -0.0071 -0.7533  0.3224
  273POX    C2A 4647   4.713   8.028   1.563 -0.4364 -0.5753 -0.0485
  273POX    O2A 4648   4.648   7.995   1.464 -0.4987 -0.8011  0.0653
  273POX    C2B 4649   4.747   7.945   1.681  0.3501 -0.7228 -0.3718
  273POX    C2C 4650   4.675   7.813   1.709 -0.0464 -0.5076 -0.3703
  273POX    C2D 4651   4.528   7.846   1.738  0.0148 -0.3001 -0.2921
  273POX    C2E 4652   4.498   7.952   1.844  0.2284 -0.0051 -0.5272
  273POX    C2F 4653   4.355   7.977   1.891  0.4142 -0.6306  0.3805
  273POX    C2G 4654   4.367   8.014   2.039 -0.7438 -0.1993  0.3795
  273POX    C2H 4655   4.404   7.901   2.136  0.3948  0.0520  0.2524
  273POX    C2I 4656   4.406   7.969   2.273  0.2840 -0.0579  0.3084
  273POX    C2J 4657   4.394   7.890   2.404  0.1400  0.0930  0.3863
  273POX    C2K 4658   4.494   7.943   2.507  0.4651 -0.0854  0.1617
  273POX    C2L 4659   4.467   7.866   2.637 -0.1455  0.0725  0.1323
  273POX    C2M 4660   4.546   7.929   2.752  0.2504 -0.0681 -0.0588
  273POX    C2N 4661   4.566   7.835   2.871 -0.0379  0.0598  0.0927
  273POX    C2O 4662   4.447   7.807   2.962 -0.0020  0.2281  0.1896
  273POX    C2P 4663   4.411   7.919   3.060  0.0981  0.0313  0.4507
  274CHL    CN1 4664   4.251   0.294   1.249 -0.0618  0.3575 -0.3089
  274CHL    CN2 4665   4.303   0.063   1.245  0.1382  0.4671 -0.2015
  274CHL    CN3 4666   4.143   0.138   1.097  0.0702  1.0275  0.0731
  274CHL    NTM 4667   4.193   0.160   1.233 -0.0695  0.2919  0.2494
  274CHL     CB 4668   4.099   0.119   1.338  0.0058  0.0054  0.2065
  275PJ2     CA 4669   3.958   0.178   1.330  0.0917  0.2962  0.8087
  275PJ2     OA 4670   3.950   0.320   1.346  0.2021  0.3201  0.6505
  275PJ2      P 4671   3.800   0.367   1.378 -0.1572 -0.2402 -0.1700
  275PJ2     OB 4672   3.785   0.470   1.273  0.0630 -0.0265  0.0060
  275PJ2     HB 4673   3.873   0.493   1.232  0.8710 -0.4583  1.4344
  275PJ2     OG 4674   3.700   0.258   1.377 -0.0619 -0.3365  0.3470
  275PJ2     HG 4675   3.723   0.195   1.451 -1.9435  0.7783  1.9859
  275PJ2     OD 4676   3.802   0.435   1.524 -0.1119 -0.0722 -0.2477
  276POX     CD 4677   3.847   0.349   1.629  0.3885  0.2375 -0.2106
  276POX     CE 4678   3.843   0.404   1.772 -0.2834 -0.1988 -0.0602
  276POX     OE 4679   3.935   0.327   1.851 -0.1665  0.1803  0.1784
  276POX    C1A 4680   4.065   0.340   1.825 -0.2171 -0.0504 -0.1965
  276POX    O1A 4681   4.099   0.433   1.753  0.0016 -0.5310 -0.7234
  276POX    C1B 4682   4.157   0.235   1.875  0.0662  0.1980 -0.1980
  276POX    C1C 4683   4.166   0.220   2.027 -0.5648 -0.3296 -0.2076
  276POX    C1D 4684   4.243   0.099   2.080  0.3558  0.2934 -0.0882
  276POX    C1E 4685   4.282   0.111   2.228 -0.5690  0.2854  0.1669
  276POX    C1F 4686   4.368   0.237   2.244 -0.3997  0.1723  0.1475
  276POX    C1G 4687   4.394   0.252   2.394 -0.0303 -0.0987  0.1144
  276POX    C1H 4688   4.472   0.382   2.415 -0.2556  0.0354  0.1324
  276POX    C1I 4689   4.431   0.423   2.557 -0.0769 -0.2338  0.2639
  276POX    C1J 4690   4.373   0.540   2.581  0.4470  0.0778  0.0475
  276POX    C1K 4691   4.338   0.639   2.469  0.7182  0.1191  0.0000
  276POX    C1L 4692   4.245   0.747   2.524 -0.1309 -0.4883 -0.2304
  276POX    C1M 4693   4.221   0.852   2.415 -0.5139 -0.2816  0.0528
  276POX    C1N 4694   4.131   0.961   2.475 -0.3211 -0.1384  0.0816
  276POX    C1O 4695   4.199   1.046   2.583 -0.4310  0.3338 -0.2180
  276POX    C1P 4696   4.102   1.155   2.628 -0.3348  0.1410  0.4638
  276POX    C1Q 4697   4.153   1.227   2.753 -0.1227  0.3285  0.2680
  276POX    C1R 4698   4.059   1.340   2.798 -0.4507  0.0403  0.3098
  276POX     CZ 4699   3.698   0.410   1.820 -0.2832 -0.4545 -0.0220
  276POX     OZ 4700   3.674   0.474   1.945 -0.0797 -0.2228 -0.1012
  276POX    C2A 4701   3.552   0.460   1.996  0.0143 -0.1501  0.1460
  276POX    O2A 4702   3.461   0.410   1.930  0.4720 -0.1786 -0.4702
  276POX    C2B 4703   3.547   0.512   2.135 -0.3055  0.3608 -0.0542
  276POX    C2C 4704   3.510   0.661   2.141  0.3190  0.5246 -0.1864
  276POX    C2D 4705   3.494   0.701   2.288 -0.5403  0.2825 -0.2104
  276POX    C2E 4706   3.367   0.632   2.337 -0.3903 -0.1240 -0.3917
  276POX    C2F 4707   3.341   0.644   2.487  0.3352 -0.1006 -0.2646
  276POX    C2G 4708   3.206   0.584   2.529  0.1821  0.3954 -0.0284
  276POX    C2H 4709   3.199   0.587   2.682 -0.0306 -0.7274 -0.0065
  276POX    C2I 4710   3.058   0.543   2.721 -0.1393 -0.5829 -0.2365
  276POX    C2J 4711   3.034   0.568   2.870  0.4680 -0.0324 -0.2283
  276POX    C2K 4712   2.919   0.476   2.910  0.3775  0.2864  0.2516
  276POX    C2L 4713   2.880   0.470   3.058  0.3418 -0.5647  0.2111
  276POX    C2M 4714   2.822   0.337   3.107 -0.1263 -0.3578  0.2278
  276POX    C2N 4715   2.801   0.338   3.259 -0.5044 -0.3813  0.1749
  276POX    C2O 4716   2.763   0.196   3.300 -0.5029 -0.3481  0.2898
  276POX    C2P 4717   2.734   0.203   3.451 -0.7859  0.1740  0.2148
  277CHL    CN1 4718   3.457   1.289   1.608  0.7441 -0.2482 -0.3943
  277CHL    CN2 4719   3.247   1.331   1.513 -0.1155 -0.3677  0.5049
  277CHL    CN3 4720   3.423   1.471   1.455  0.0900  0.0709  0.2862
  277CHL    NTM 4721   3.391   1.330   1.484 -0.1730  0.1123  0.1993
  277CHL     CB 4722   3.423   1.241   1.371  0.7145 -0.0927  0.6084
  278PJ2     CA 4723   3.569   1.243   1.324  0.4138  0.3150 -0.3306
  278PJ2     OA 4724   3.669   1.227   1.425 -0.1737 -0.8795  0.0826
  278PJ2      P 4725   3.822   1.214   1.378 -0.0296 -0.0314  0.2908
  278PJ2     OB 4726   3.821   1.093   1.293  0.4570 -0.2137  0.5368
  278PJ2     HB 4727   3.762   1.035   1.349  0.4622 -0.2326  0.5228
  278PJ2     OG 4728   3.878   1.338   1.322  0.3226 -0.2163  0.2316
  278PJ2     HG 4729   3.968   1.319   1.282  0.7951  1.2993  0.5221
  278PJ2     OD 4730   3.881   1.175   1.523 -0.0316 -0.2210  0.2413
  279POX     CD 4731   3.920   1.287   1.602  0.2850 -0.1820  0.0349
  279POX     CE 4732   3.933   1.245   1.749 -0.0175 -0.4593 -0.0141
  279POX     OE 4733   3.987   1.361   1.813 -0.5243 -0.3999  0.3075
  279POX    C1A 4734   3.903   1.444   1.874 -0.0032  0.1009  0.3545
  279POX    O1A 4735   3.782   1.424   1.863  0.0357 -0.0859  0.2744
  279POX    C1B 4736   3.956   1.559   1.951  0.6400  0.1398 -0.1446
  279POX    C1C 4737   3.917   1.551   2.099  0.2225  0.0486 -0.2592
  279POX    C1D 4738   3.773   1.586   2.135  0.2868 -0.2213  0.2638
  279POX    C1E 4739   3.745   1.729   2.088  0.0163 -0.4618 -0.3160
  279POX    C1F 4740   3.608   1.783   2.131  0.5284  0.5235  0.1178
  279POX    C1G 4741   3.576   1.922   2.075 -0.1029  0.2772 -0.1377
  279POX    C1H 4742   3.453   1.982   2.144 -0.3674  0.1113 -0.4584
  279POX    C1I 4743   3.445   2.118   2.075  0.3318  0.3889 -0.0118
  279POX    C1J 4744   3.339   2.197   2.064  0.0639 -0.0085 -0.3495
  279POX    C1K 4745   3.210   2.158   2.138  0.4261 -0.1115  0.2394
  279POX    C1L 4746   3.130   2.287   2.162  0.2563 -0.1704 -0.0046
  279POX    C1M 4747   3.202   2.380   2.260  0.3221 -0.1130 -0.1073
  279POX    C1N 4748   3.148   2.522   2.277  0.1454 -0.2510  0.4976
  279POX    C1O 4749   3.239   2.587   2.383 -0.0259  0.3278  0.2954
  279POX    C1P 4750   3.196   2.726   2.430  0.1688  0.4560  0.0910
  279POX    C1Q 4751   3.277   2.749   2.557 -0.0687 -0.1185  0.3491
  279POX    C1R 4752   3.262   2.895   2.600  0.5300  0.2003 -0.4993
  279POX     CZ 4753   4.031   1.129   1.767 -0.0032 -0.4317  0.0855
  279POX     OZ 4754   4.033   1.059   1.892  0.4055  0.2316  0.4564
  279POX    C2A 4755   4.080   0.934   1.895 -0.1664 -0.0018 -0.0546
  279POX    O2A 4756   4.149   0.896   1.801 -0.3345 -0.1870 -0.1048
  279POX    C2B 4757   4.067   0.864   2.025 -0.2437  0.4374  0.1796
  279POX    C2C 4758   4.049   0.717   1.987 -0.2340  0.3770  0.4058
  279POX    C2D 4759   4.040   0.630   2.112  0.1581  0.3183  0.3972
  279POX    C2E 4760   3.920   0.645   2.206 -0.3393  0.4392 -0.2525
  279POX    C2F 4761   3.949   0.543   2.316 -0.1168  0.2536 -0.4819
  279POX    C2G 4762   3.833   0.545   2.416  0.0113 -0.0404 -0.3257
  279POX    C2H 4763   3.815   0.675   2.495  0.0639 -0.4786  0.4138
  279POX    C2I 4764   3.723   0.650   2.615  0.1307 -0.4340  0.4749
  279POX    C2J 4765   3.749   0.756   2.722 -0.2614 -0.1769  0.3217
  279POX    C2K 4766   3.622   0.747   2.806 -0.5377  0.1879 -0.0558
  279POX    C2L 4767   3.625   0.836   2.930  0.2803 -0.2470  0.2460
  279POX    C2M 4768   3.508   0.817   3.027 -0.0903 -0.3074 -0.2093
  279POX    C2N 4769   3.512   0.702   3.127 -0.0236 -0.2405 -0.1345
  279POX    C2O 4770   3.401   0.715   3.232  0.4234 -0.3269  0.3538
  279POX    C2P 4771   3.258   0.726   3.179  0.4295 -0.3124  0.3402
  280CHL    CN1 4772   0.511   0.083   0.390 -0.7653  0.0817 -0.5369
  280CHL    CN2 4773   0.436   0.287   0.314  0.2322 -0.4943 -0.3882
  280CHL    CN3 4774   0.314   0.084   0.267 -0.0319 -0.5512 -0.0624
  280CHL    NTM 4775   0.388   0.160   0.369 -0.8590  0.1021  0.0649
  280CHL     CB 4776   0.304   0.188   0.487 -0.5189 -0.3991  0.4335
  281PJ2     CA 4777   0.246   0.080   0.577 -0.3897 -0.6738  0.1882
  281PJ2     OA 4778   0.340   0.002   0.652  0.2721  0.1156  0.1940
  281PJ2      P 4779   0.258  -0.126   0.706 -0.3004  0.5098  0.2681
  281PJ2     OB 4780   0.173  -0.181   0.598  0.6160  0.2335 -0.3275
  281PJ2     HB 4781   0.133  -0.269   0.623 -0.1485  0.0492 -2.0252
  281PJ2     OG 4782   0.358  -0.226   0.751 -0.4558  0.2277 -0.0044
  281PJ2     HG 4783   0.444  -0.180   0.774  0.8725 -1.7700 -0.7051
  281PJ2     OD 4784   0.179  -0.075   0.836 -0.3217  0.5470  0.2406
  282POX     CD 4785   0.268  -0.042   0.943  0.4298 -0.2969 -0.1124
  282POX     CE 4786   0.198   0.011   1.068  0.2828 -0.3392 -0.1763
  282POX     OE 4787   0.280   0.030   1.183 -0.3032 -0.0414  0.1965
  282POX    C1A 4788   0.339   0.146   1.207  0.5584 -0.3411 -0.4395
  282POX    O1A 4789   0.310   0.248   1.144  0.3105 -0.1269  0.0145
  282POX    C1B 4790   0.449   0.146   1.306  0.4022  0.4856 -0.2560
  282POX    C1C 4791   0.411   0.217   1.436 -0.0746 -0.0670 -0.0866
  282POX    C1D 4792   0.347   0.132   1.546 -0.1551  0.1100  0.0035
  282POX    C1E 4793   0.447   0.039   1.615 -0.0622  0.0272 -0.2457
  282POX    C1F 4794   0.386  -0.021   1.742  0.0981 -0.2596 -0.3015
  282POX    C1G 4795   0.478  -0.134   1.788  0.0910 -0.1248  0.0423
  282POX    C1H 4796   0.431  -0.203   1.916  0.1626 -0.5522 -0.1612
  282POX    C1I 4797   0.540  -0.302   1.958 -0.0667 -0.8236 -0.1985
  282POX    C1J 4798   0.613  -0.286   2.067 -0.5509 -0.7129  0.1118
  282POX    C1K 4799   0.592  -0.164   2.157 -0.7499 -0.5754 -0.1203
  282POX    C1L 4800   0.577  -0.188   2.308  0.5716 -0.0505  0.1083
  282POX    C1M 4801   0.524  -0.070   2.390  0.3301 -0.1327  0.0717
  282POX    C1N 4802   0.527  -0.109   2.538 -0.5002 -0.1627  0.0883
  282POX    C1O 4803   0.668  -0.124   2.597 -0.5589 -0.4935  0.1407
  282POX    C1P 4804   0.669  -0.163   2.745 -0.3015  0.0790  0.2893
  282POX    C1Q 4805   0.632  -0.035   2.820 -0.0361  0.1869  0.2397
  282POX    C1R 4806   0.637  -0.075   2.968 -0.0698  0.1228  0.2235
  282POX     CZ 4807   0.069  -0.069   1.087  0.1174  0.0819  0.5090
  282POX     OZ 4808  -0.023  -0.022   1.185 -0.3812  0.0375  0.0645
  282POX    C2A 4809  -0.137   0.037   1.148 -0.2015  0.4243  0.1316
  282POX    O2A 4810  -0.172   0.057   1.032 -0.4944  0.1860  0.1797
  282POX    C2B 4811  -0.220   0.083   1.261  0.0155  0.0596  0.4441
  282POX    C2C 4812  -0.148   0.169   1.366 -0.0826  0.1722  0.4209
  282POX    C2D 4813  -0.219   0.170   1.501 -0.6235 -0.3032  0.1439
  282POX    C2E 4814  -0.134   0.248   1.601  0.0228 -0.7306 -0.0614
  282POX    C2F 4815  -0.218   0.268   1.728  0.1578 -0.4064 -0.0207
  282POX    C2G 4816  -0.141   0.357   1.825  0.3923 -0.3456 -0.2634
  282POX    C2H 4817  -0.215   0.392   1.954 -0.0888 -0.0280 -0.6213
  282POX    C2I 4818  -0.230   0.266   2.039 -0.7532  0.0817 -0.5740
  282POX    C2J 4819  -0.303   0.309   2.166  0.7050  0.4632  0.1504
  282POX    C2K 4820  -0.292   0.206   2.278  0.0996  0.2179 -0.0127
  282POX    C2L 4821  -0.397   0.219   2.389  0.6648 -0.4586  0.6103
  282POX    C2M 4822  -0.375   0.142   2.519  0.4589 -0.9101  0.3829
  282POX    C2N 4823  -0.268   0.218   2.598  0.2264 -0.0382 -0.1378
  282POX    C2O 4824  -0.316   0.332   2.688  0.1498  0.1744 -0.4462
  282POX    C2P 4825  -0.206   0.407   2.764 -0.3185  0.2321  0.1827
  283CHL    CN1 4826   1.119   6.413   0.946 -0.3435  0.4843 -0.2962
  283CHL    CN2 4827   0.937   6.564   0.869 -0.2313  0.0358 -0.0671
  283CHL    CN3 4828   1.035   6.576   1.083  0.0364 -0.0793  0.5610
  283CHL    NTM 4829   0.994   6.482   0.977 -0.2513  0.4163  0.2325
  283CHL     CB 4830   0.891   6.389   1.026  0.0727 -0.4535 -0.7058
  284PJ2     CA 4831   0.912   6.311   1.156 -0.3287  0.3179 -0.1686
  284PJ2     OA 4832   0.942   6.372   1.282 -0.2778 -0.2454  0.0952
  284PJ2      P 4833   1.020   6.283   1.390 -0.0038  0.2017  0.2689
  284PJ2     OB 4834   1.107   6.187   1.317  0.1534  0.3949  0.2010
  284PJ2     HB 4835   1.087   6.197   1.220 -2.4796 -1.3102  0.4737
  284PJ2     OG 4836   1.090   6.390   1.464 -0.1367  0.3795  0.1344
  284PJ2     HG 4837   1.045   6.480   1.464  1.2882  1.1272  0.5240
  284PJ2     OD 4838   0.889   6.211   1.449 -0.2683  0.3876 -0.0920
  285POX     CD 4839   0.833   6.283   1.560  0.3138 -0.1020  0.5299
  285POX     CE 4840   0.743   6.209   1.659  0.0706 -0.0782  0.3272
  285POX     OE 4841   0.661   6.290   1.743 -0.1563 -0.2978  0.3190
  285POX    C1A 4842   0.547   6.339   1.696  0.1700  0.1006 -0.0570
  285POX    O1A 4843   0.507   6.341   1.580  0.2588  0.0671 -0.0880
  285POX    C1B 4844   0.470   6.393   1.811  0.0200  0.2541 -0.2292
  285POX    C1C 4845   0.325   6.345   1.815  0.0937  0.0158 -0.3916
  285POX    C1D 4846   0.266   6.392   1.948  0.0562 -0.0226 -0.3945
  285POX    C1E 4847   0.200   6.530   1.939  0.2747  0.1242  0.1637
  285POX    C1F 4848   0.184   6.600   2.074 -0.4801 -0.1797  0.2402
  285POX    C1G 4849   0.137   6.744   2.059  0.1504  0.0263  0.2161
  285POX    C1H 4850   0.094   6.794   2.197 -0.2952 -0.2823  0.1907
  285POX    C1I 4851   0.094   6.947   2.201 -0.1390 -0.2838  0.2456
  285POX    C1J 4852   0.141   7.012   2.307 -0.0091 -0.2248  0.1534
  285POX    C1K 4853   0.216   6.942   2.420 -0.3866 -0.1786  0.4379
  285POX    C1L 4854   0.321   7.011   2.508 -0.3948 -0.1988  0.4633
  285POX    C1M 4855   0.267   7.136   2.579 -0.2391  0.1232  0.0213
  285POX    C1N 4856   0.375   7.224   2.642  0.0061 -0.3386  0.2512
  285POX    C1O 4857   0.499   7.246   2.555 -0.0527  0.1915  0.3018
  285POX    C1P 4858   0.622   7.306   2.624  0.4456  0.0978 -0.4888
  285POX    C1Q 4859   0.641   7.215   2.746 -0.1486 -0.0538 -0.5049
  285POX    C1R 4860   0.684   7.280   2.877  0.1977 -0.1775 -0.5543
  285POX     CZ 4861   0.834   6.106   1.726  0.0878 -0.5498 -0.4043
  285POX     OZ 4862   0.765   6.009   1.806 -0.1569 -0.0808 -0.0413
  285POX    C2A 4863   0.837   5.904   1.843 -0.0416  0.2137  0.5949
  285POX    O2A 4864   0.951   5.884   1.800 -0.0953  0.3386  0.3943
  285POX    C2B 4865   0.746   5.797   1.892 -0.0014 -0.0374  0.1366
  285POX    C2C 4866   0.695   5.831   2.032  0.1044  0.0116  0.1643
  285POX    C2D 4867   0.648   5.701   2.099 -0.2830  0.0197 -0.0917
  285POX    C2E 4868   0.597   5.725   2.241  0.0746  0.4043 -0.0246
  285POX    C2F 4869   0.712   5.762   2.334  0.5302 -0.2452 -0.3177
  285POX    C2G 4870   0.664   5.757   2.479  1.0570 -0.1942 -0.1394
  285POX    C2H 4871   0.657   5.609   2.519 -0.2591 -0.0505  0.2046
  285POX    C2I 4872   0.612   5.572   2.660  0.1255 -0.5432  0.2032
  285POX    C2J 4873   0.668   5.655   2.776  0.3779 -0.1220 -0.2142
  285POX    C2K 4874   0.625   5.589   2.908  0.0492  0.8227  0.1566
  285POX    C2L 4875   0.681   5.672   3.024 -0.4620  1.0336  0.2538
  285POX    C2M 4876   0.668   5.600   3.158 -0.3637  0.1027 -0.2295
  285POX    C2N 4877   0.546   5.642   3.241 -0.0434 -0.0543  0.3278
  285POX    C2O 4878   0.577   5.622   3.389  0.9361  0.8335  0.2578
  285POX    C2P 4879   0.474   5.682   3.486 -0.0982 -0.6748  0.1234
  286CHL    CN1 4880   0.868   2.247   1.220 -0.5643 -0.2904 -0.1184
  286CHL    CN2 4881   0.787   2.253   1.003  0.2715 -0.6477  0.1626
  286CHL    CN3 4882   0.979   2.128   1.049 -0.6215 -0.2973 -0.2989
  286CHL    NTM 4883   0.912   2.255   1.080  0.2686  0.0658  0.1540
  286CHL     CB 4884   0.992   2.371   1.038 -0.1424  0.4079  0.3022
  287PJ2     CA 4885   0.941   2.515   1.034  0.0499  0.4686 -0.0995
  287PJ2     OA 4886   0.907   2.561   1.165  0.2856  0.1915  0.0606
  287PJ2      P 4887   0.857   2.712   1.143 -0.1410 -0.0254 -0.4550
  287PJ2     OB 4888   0.967   2.807   1.116 -0.4078  0.3960 -0.0745
  287PJ2     HB 4889   1.057   2.764   1.124  0.3494  2.0652  0.9179
  287PJ2     OG 4890   0.746   2.706   1.044 -0.2657 -0.0741 -0.3123
  287PJ2     HG 4891   0.776   2.639   0.976  0.4215  0.2910 -0.3811
  287PJ2     OD 4892   0.801   2.752   1.288  0.1753 -0.3549 -0.2407
  288POX     CD 4893   0.885   2.755   1.403  0.2890 -0.2727 -0.3260
  288POX     CE 4894   0.918   2.631   1.487  0.1806 -0.2501 -0.2507
  288POX     OE 4895   0.824   2.604   1.592 -0.2069  0.2361 -0.4661
  288POX    C1A 4896   0.740   2.501   1.585 -0.2784  0.2597  0.0275
  288POX    O1A 4897   0.731   2.446   1.475 -1.1101  0.1796  0.1278
  288POX    C1B 4898   0.679   2.470   1.716 -0.0056 -0.3327  0.0160
  288POX    C1C 4899   0.546   2.543   1.737  0.2051 -0.0242  0.2871
  288POX    C1D 4900   0.479   2.500   1.868 -0.3486  0.1741  0.0717
  288POX    C1E 4901   0.567   2.546   1.984  0.4800 -0.3151 -0.3486
  288POX    C1F 4902   0.509   2.502   2.119  0.4069  0.0006 -0.2750
  288POX    C1G 4903   0.502   2.351   2.143  0.7367  0.1482  0.7794
  288POX    C1H 4904   0.452   2.316   2.284 -0.1116 -0.1418  0.4173
  288POX    C1I 4905   0.485   2.169   2.310 -0.1497 -0.1790  0.2540
  288POX    C1J 4906   0.486   2.115   2.432 -0.3744 -0.1066  0.2883
  288POX    C1K 4907   0.484   2.213   2.550  0.0247  0.3376 -0.0669
  288POX    C1L 4908   0.493   2.144   2.686 -0.3950  0.1925 -0.1105
  288POX    C1M 4909   0.460   2.237   2.803 -0.3778  0.1196 -0.0475
  288POX    C1N 4910   0.488   2.181   2.943 -0.0945  0.4702  0.0372
  288POX    C1O 4911   0.491   2.296   3.044 -0.0625  0.3474  0.1754
  288POX    C1P 4912   0.351   2.345   3.082 -0.2813 -0.2155  0.1135
  288POX    C1Q 4913   0.242   2.244   3.118 -0.1669 -0.1593  0.6171
  288POX    C1R 4914   0.270   2.158   3.242  0.5325 -0.5881  0.1661
  288POX     CZ 4915   1.066   2.641   1.522  0.0488  0.0829  0.2341
  288POX     OZ 4916   1.103   2.550   1.626  0.2646 -0.0774  0.0212
  288POX    C2A 4917   1.229   2.544   1.666  0.2800  0.8142  0.1335
  288POX    O2A 4918   1.321   2.603   1.608  0.8552 -0.6022 -0.4317
  288POX    C2B 4919   1.238   2.447   1.777 -0.3943  0.0250 -0.4908
  288POX    C2C 4920   1.286   2.513   1.906 -0.9560  0.2055 -0.3716
  288POX    C2D 4921   1.248   2.429   2.029 -0.0785  0.5128  0.1232
  288POX    C2E 4922   1.317   2.479   2.156  0.7721 -0.1157 -0.0878
  288POX    C2F 4923   1.254   2.433   2.287 -0.3370 -0.1141 -0.6063
  288POX    C2G 4924   1.119   2.503   2.304 -0.0550  0.2714  0.1112
  288POX    C2H 4925   1.045   2.428   2.415 -0.5456 -0.7917 -0.9111
  288POX    C2I 4926   0.909   2.491   2.444  0.0543  0.1504 -0.0941
  288POX    C2J 4927   0.907   2.643   2.464  0.1439  0.1405 -0.0116
  288POX    C2K 4928   0.770   2.702   2.496 -0.1871 -0.3414 -0.5131
  288POX    C2L 4929   0.724   2.639   2.628  0.2163 -0.3069 -0.3544
  288POX    C2M 4930   0.810   2.693   2.743  0.3667 -0.1484 -0.5400
  288POX    C2N 4931   0.805   2.609   2.870 -0.1319  0.9965  0.2123
  288POX    C2O 4932   0.884   2.662   2.990 -0.2089  0.6814  0.4040
  288POX    C2P 4933   0.865   2.562   3.105  0.4926  0.0073 -0.0562
  289CHL    CN1 4934   2.198   7.968   1.830 -0.5035 -0.1059 -0.2470
  289CHL    CN2 4935   2.278   7.794   1.965  0.1837 -0.0696  0.1445
  289CHL    CN3 4936   2.427   7.975   1.917  0.0724 -0.1788 -0.3330
  289CHL    NTM 4937   2.319   7.891   1.863 -0.4277  0.1650  0.1163
  289CHL     CB 4938   2.363   7.817   1.744 -0.3099 -0.1336  0.3452
  290PJ2     CA 4939   2.456   7.868   1.634 -0.5347 -0.1791  0.1333
  290PJ2     OA 4940   2.416   7.999   1.592 -0.1906 -0.1369 -0.0614
  290PJ2      P 4941   2.498   8.057   1.465  0.0064 -0.3309 -0.0248
  290PJ2     OB 4942   2.521   7.945   1.371  0.2784 -0.4470  0.1801
  290PJ2     HB 4943   2.535   7.861   1.424  0.6643 -0.5036 -0.0064
  290PJ2     OG 4944   2.405   8.165   1.424 -0.5287 -0.5724  0.5220
  290PJ2     HG 4945   2.371   8.154   1.331 -0.0333  1.0472  0.1155
  290PJ2     OD 4946   2.642   8.114   1.509 -0.3239  0.4894  0.0097
  291POX     CD 4947   2.644   8.221   1.604 -0.0183  0.1408  0.3942
  291POX     CE 4948   2.772   8.233   1.687  0.4115 -0.4360 -0.1711
  291POX     OE 4949   2.752   8.285   1.819  0.6356 -0.3218 -0.1811
  291POX    C1A 4950   2.775   8.192   1.911 -0.0386 -0.2620  0.0553
  291POX    O1A 4951   2.810   8.079   1.877 -0.3275 -0.3553  0.0680
  291POX    C1B 4952   2.746   8.243   2.047 -0.2151 -0.5867  0.1398
  291POX    C1C 4953   2.847   8.353   2.079 -0.6099 -0.1663 -0.0483
  291POX    C1D 4954   2.842   8.390   2.228  0.6789  0.3770 -0.1268
  291POX    C1E 4955   2.865   8.275   2.325 -0.0458  0.6833  0.4191
  291POX    C1F 4956   2.873   8.315   2.473  0.1884  0.0733  0.5786
  291POX    C1G 4957   2.997   8.404   2.485  0.5720 -0.3731  0.0280
  291POX    C1H 4958   2.997   8.454   2.630  0.3368  0.3985 -0.2298
  291POX    C1I 4959   3.135   8.458   2.695  0.1692  1.2067  0.0811
  291POX    C1J 4960   3.151   8.490   2.824  0.2596 -0.0714  0.3952
  291POX    C1K 4961   3.044   8.542   2.919  0.1819 -0.0478  0.2953
  291POX    C1L 4962   3.081   8.479   3.054  0.1364 -0.1455  0.2625
  291POX    C1M 4963   2.973   8.505   3.159  0.3914  0.0621  0.4731
  291POX    C1N 4964   2.999   8.434   3.293  0.0733 -0.1418  0.4275
  291POX    C1O 4965   3.136   8.465   3.353  0.0848  0.3885  0.1314
  291POX    C1P 4966   3.161   8.387   3.482  0.1783  0.1832 -0.0105
  291POX    C1Q 4967   3.223   8.480   3.586 -0.3824  0.2485  0.2654
  291POX    C1R 4968   3.262   8.412   3.718 -0.0206 -0.0371  0.0125
  291POX     CZ 4969   2.883   8.304   1.610  0.1461 -0.0152 -0.1686
  291POX     OZ 4970   3.007   8.317   1.680  0.0402  0.4490 -0.0612
  291POX    C2A 4971   3.049   8.441   1.700 -0.2255  0.4841  0.2993
  291POX    O2A 4972   2.989   8.538   1.654 -0.4539  0.0636 -0.3037
  291POX    C2B 4973   3.184   8.456   1.759  0.0001  0.1955 -0.1392
  291POX    C2C 4974   3.169   8.438   1.910 -0.1154  0.3916 -0.1263
  291POX    C2D 4975   3.269   8.333   1.959 -0.5094 -0.1411 -0.4433
  291POX    C2E 4976   3.302   8.341   2.109  0.7312 -0.3036 -0.6957
  291POX    C2F 4977   3.388   8.234   2.177  0.0601 -0.2177  0.3098
  291POX    C2G 4978   3.401   8.235   2.329  0.0392  0.0027  0.3118
  291POX    C2H 4979   3.455   8.364   2.390  0.0291  0.1776 -0.0500
  291POX    C2I 4980   3.489   8.352   2.539  0.5464  0.8357 -0.1043
  291POX    C2J 4981   3.621   8.276   2.557  0.1126  0.0390 -0.2162
  291POX    C2K 4982   3.668   8.250   2.700  0.1219 -0.3215 -0.2843
  291POX    C2L 4983   3.808   8.191   2.721  0.1765 -0.2324 -0.3980
  291POX    C2M 4984   3.839   8.047   2.678  0.6468 -0.1669 -0.2837
  291POX    C2N 4985   3.988   8.016   2.661  0.7692  0.1280  0.2373
  291POX    C2O 4986   4.067   8.014   2.792  0.0396  0.5290  0.6903
  291POX    C2P 4987   4.180   8.116   2.776  0.1625  0.2548 -0.2381
  292CHL    CN1 4988   1.178   1.506   1.292  0.2900  0.0999  0.0867
  292CHL    CN2 4989   1.031   1.544   1.106 -0.1545  0.5271 -0.0204
  292CHL    CN3 4990   1.194   1.368   1.109 -0.1578 -0.1321 -0.1797
  292CHL    NTM 4991   1.168   1.508   1.145 -0.3963 -0.2534  0.1218
  292CHL     CB 4992   1.269   1.602   1.095 -0.5302 -0.0293  0.2693
  293PJ2     CA 4993   1.414   1.553   1.098 -0.3090  0.6101  0.0666
  293PJ2     OA 4994   1.459   1.495   1.221 -0.1747  0.2187 -0.1667
  293PJ2      P 4995   1.619   1.476   1.217 -0.1374  0.4770  0.1282
  293PJ2     OB 4996   1.643   1.342   1.276  0.4006  0.1554 -0.8162
  293PJ2     HB 4997   1.605   1.341   1.368  0.5004  2.7943 -0.6516
  293PJ2     OG 4998   1.674   1.485   1.080 -0.0216 -0.9198  0.0689
  293PJ2     HG 4999   1.774   1.479   1.074  0.3486  2.7267  0.4271
  293PJ2     OD 5000   1.666   1.597   1.313 -0.5182  0.1546  0.7278
  294POX     CD 5001   1.674   1.564   1.452  0.5228  0.2289  0.6904
  294POX     CE 5002   1.741   1.670   1.540  0.5797  0.6017  0.2023
  294POX     OE 5003   1.784   1.620   1.667 -0.2953 -0.0635  0.2483
  294POX    C1A 5004   1.898   1.554   1.682 -0.1091  0.3227  0.5472
  294POX    O1A 5005   1.977   1.535   1.589 -0.2933 -0.0401  0.4640
  294POX    C1B 5006   1.935   1.529   1.824  0.2291  0.1291  0.4284
  294POX    C1C 5007   1.981   1.384   1.834 -0.1297 -0.0260 -0.1272
  294POX    C1D 5008   2.044   1.351   1.969 -0.4905 -0.1131  0.0211
  294POX    C1E 5009   1.943   1.386   2.078 -0.1976 -0.4291  0.3988
  294POX    C1F 5010   1.866   1.262   2.125 -0.0937 -0.5308  0.3000
  294POX    C1G 5011   1.921   1.198   2.253  0.2539 -0.4626  0.1856
  294POX    C1H 5012   1.833   1.094   2.322 -0.7508  0.4920  0.3780
  294POX    C1I 5013   1.902   1.036   2.446  0.3865 -0.1161 -0.5138
  294POX    C1J 5014   1.841   1.028   2.564  0.0293 -0.2141 -0.7041
  294POX    C1K 5015   1.692   1.047   2.596  0.0808 -0.5332 -0.2636
  294POX    C1L 5016   1.647   0.968   2.718  0.1398 -0.4182 -0.1672
  294POX    C1M 5017   1.505   0.913   2.700  0.0034 -0.0008 -0.3974
  294POX    C1N 5018   1.400   1.023   2.703 -0.5236 -0.5081  0.0557
  294POX    C1O 5019   1.349   1.048   2.846 -0.3225  0.2131  0.0052
  294POX    C1P 5020   1.264   1.175   2.845 -0.6289  0.0075  0.2979
  294POX    C1Q 5021   1.260   1.228   2.989  0.4468  0.6935  0.0863
  294POX    C1R 5022   1.142   1.321   3.017 -0.4761 -0.2533 -0.5722
  294POX     CZ 5023   1.646   1.790   1.536 -0.2962 -0.0842  0.2524
  294POX     OZ 5024   1.524   1.758   1.604 -0.1970 -0.2435  0.3548
  294POX    C2A 5025   1.425   1.844   1.582  0.7394  0.7917  0.1016
  294POX    O2A 5026   1.408   1.898   1.473 -0.4472  0.0690 -0.0915
  294POX    C2B 5027   1.310   1.821   1.673  0.6524 -0.1690 -0.2348
  294POX    C2C 5028   1.200   1.732   1.614 -0.0072  0.0893  0.5962
  294POX    C2D 5029   1.075   1.739   1.701 -0.0062 -0.2609  0.6256
  294POX    C2E 5030   0.966   1.638   1.664 -0.1668  0.4101 -0.7747
  294POX    C2F 5031   0.859   1.635   1.774  0.3983 -0.3277 -0.2398
  294POX    C2G 5032   0.763   1.520   1.741  0.1422 -0.1584 -0.0845
  294POX    C2H 5033   0.658   1.508   1.851  0.2641 -0.1112  0.0382
  294POX    C2I 5034   0.721   1.494   1.989  0.1162  0.3913  0.1586
  294POX    C2J 5035   0.602   1.469   2.081  0.1596 -0.1647  0.0676
  294POX    C2K 5036   0.649   1.470   2.227 -0.0358  0.2929  0.1304
  294POX    C2L 5037   0.531   1.456   2.323 -0.0136  0.0407  0.1213
  294POX    C2M 5038   0.591   1.473   2.462 -0.0865 -0.3091  0.1966
  294POX    C2N 5039   0.473   1.511   2.553 -0.6181 -0.1498 -0.5526
  294POX    C2O 5040   0.468   1.663   2.562 -0.0038 -0.1521 -0.1395
  294POX    C2P 5041   0.364   1.704   2.667  0.2847  0.7564 -0.1963
  295CHL    CN1 5042   0.597   8.247   0.274 -0.3574  0.3732 -0.5186
  295CHL    CN2 5043   0.815   8.234   0.374  0.1200 -0.5334 -0.3584
  295CHL    CN3 5044   0.720   8.439   0.309 -0.0121 -0.3195  0.4265
  295CHL    NTM 5045   0.689   8.309   0.370  0.0473 -0.6475 -0.2290
  295CHL     CB 5046   0.621   8.331   0.498  0.4973  0.6844 -0.2015
  296PJ2     CA 5047   0.695   8.396   0.616 -0.0634  0.3326  0.3511
  296PJ2     OA 5048   0.738   8.531   0.604 -0.4111  0.4051 -0.1320
  296PJ2      P 5049   0.852   8.586   0.704 -0.0052 -0.2710 -0.2164
  296PJ2     OB 5050   0.954   8.479   0.703 -0.2348 -0.4935  0.0519
  296PJ2     HB 5051   1.002   8.496   0.617 -2.5014  0.1076 -1.1640
  296PJ2     OG 5052   0.886   8.711   0.633  0.0936 -0.3062 -0.2298
  296PJ2     HG 5053   0.794   8.724   0.595  0.2462  0.9503 -0.2140
  296PJ2     OD 5054   0.770   8.604   0.841 -0.7410 -0.2843 -0.6492
  297POX     CD 5055   0.720   8.737   0.853  0.3857  0.0801  0.0648
  297POX     CE 5056   0.645   8.782   0.979  0.1213 -0.2948  0.0431
  297POX     OE 5057   0.737   8.786   1.089 -0.0411  0.0782  0.1661
  297POX    C1A 5058   0.732   8.891   1.171  0.2700  0.0937  0.1639
  297POX    O1A 5059   0.658   8.987   1.150  0.2096 -0.0290 -0.1996
  297POX    C1B 5060   0.831   8.882   1.281  0.7972 -0.2538 -0.3337
  297POX    C1C 5061   0.778   8.831   1.415  0.5601  0.0349 -0.3173
  297POX    C1D 5062   0.904   8.819   1.501  0.4388  0.2995 -0.1006
  297POX    C1E 5063   0.853   8.754   1.629  0.2089 -0.3270 -0.5040
  297POX    C1F 5064   0.951   8.749   1.747 -0.1210  0.4897 -0.1886
  297POX    C1G 5065   0.918   8.864   1.842 -0.4588  0.0615  0.2175
  297POX    C1H 5066   1.014   8.847   1.960 -0.2408 -0.3821 -0.0215
  297POX    C1I 5067   0.951   8.919   2.080  0.1464  0.3497 -0.2497
  297POX    C1J 5068   0.986   8.900   2.207  0.1362  0.1668 -0.2730
  297POX    C1K 5069   1.109   8.823   2.255 -0.1202 -0.3740 -0.4731
  297POX    C1L 5070   1.084   8.689   2.324 -0.5607 -0.1417 -0.1715
  297POX    C1M 5071   1.040   8.703   2.470 -0.8123  0.3368 -0.2900
  297POX    C1N 5072   1.123   8.800   2.553 -0.7603  0.0346  0.0129
  297POX    C1O 5073   1.099   8.794   2.704  0.5647  0.3948  0.2480
  297POX    C1P 5074   1.100   8.647   2.747 -0.6751  0.2988 -0.0141
  297POX    C1Q 5075   1.061   8.622   2.893 -0.3303  0.1267  0.0503
  297POX    C1R 5076   1.176   8.653   2.988 -0.2335  0.3204 -0.1295
  297POX     CZ 5077   0.532   8.681   1.000  0.0146 -0.0836  0.4980
  297POX     OZ 5078   0.451   8.719   1.111  0.0970  0.5862  0.3356
  297POX    C2A 5079   0.401   8.614   1.176 -0.6369  0.3188 -0.6265
  297POX    O2A 5080   0.418   8.496   1.146 -0.1639  0.1699  0.1833
  297POX    C2B 5081   0.311   8.670   1.280 -0.3281 -0.0087 -0.1773
  297POX    C2C 5082   0.307   8.583   1.405 -0.3842  0.2505  0.0020
  297POX    C2D 5083   0.447   8.582   1.466 -0.2847 -0.0531 -0.2283
  297POX    C2E 5084   0.467   8.468   1.566 -0.1717  0.1781  0.0145
  297POX    C2F 5085   0.612   8.459   1.614 -0.1576 -0.3710 -0.1245
  297POX    C2G 5086   0.658   8.333   1.688  0.4139 -0.0356  0.1038
  297POX    C2H 5087   0.621   8.331   1.836 -0.0031  0.3085  0.0051
  297POX    C2I 5088   0.642   8.197   1.907 -0.1090  0.1846 -0.1978
  297POX    C2J 5089   0.636   8.200   2.059  0.2853 -0.9388 -0.1545
  297POX    C2K 5090   0.762   8.266   2.115 -0.0603 -0.4227  0.0160
  297POX    C2L 5091   0.757   8.255   2.268 -0.7075  0.0734  0.0334
  297POX    C2M 5092   0.681   8.373   2.330 -0.5580 -0.0086  0.3724
  297POX    C2N 5093   0.646   8.365   2.479 -0.5122  0.5576  0.4138
  297POX    C2O 5094   0.765   8.419   2.559  0.2037 -0.6545  0.1962
  297POX    C2P 5095   0.729   8.417   2.708 -0.6081 -0.3909  0.0094
  298CHL    CN1 5096   1.165   7.334   1.634 -0.0973 -0.3195  0.1551
  298CHL    CN2 5097   1.299   7.181   1.524  0.2180 -0.9372 -0.0682
  298CHL    CN3 5098   1.303   7.171   1.754 -0.0126 -0.0626  0.3253
  298CHL    NTM 5099   1.211   7.194   1.641  0.3834 -0.1696 -0.0240
  298CHL     CB 5100   1.105   7.094   1.651  0.3036 -0.0976 -0.1562
  299PJ2     CA 5101   1.002   7.076   1.539 -0.2139  0.5545  0.2077
  299PJ2     OA 5102   0.948   7.204   1.504 -0.3958  0.4402  0.0617
  299PJ2      P 5103   0.848   7.209   1.378  0.0132  0.0163 -0.2845
  299PJ2     OB 5104   0.858   7.354   1.350 -0.3244 -0.0250 -0.6229
  299PJ2     HB 5105   0.798   7.364   1.271 -1.0281 -0.4521 -0.1492
  299PJ2     OG 5106   0.904   7.116   1.277  0.7026  0.1220 -0.0066
  299PJ2     HG 5107   0.896   7.025   1.317 -1.2939  0.2736  0.0299
  299PJ2     OD 5108   0.714   7.151   1.447  0.2273  0.5140  0.5664
  300POX     CD 5109   0.623   7.248   1.499 -0.2023  0.4897 -0.1276
  300POX     CE 5110   0.476   7.207   1.508 -0.0294  0.0246  0.6650
  300POX     OE 5111   0.386   7.317   1.525  0.1529  0.0856  1.2453
  300POX    C1A 5112   0.258   7.291   1.501  0.3441 -0.1649  0.4499
  300POX    O1A 5113   0.222   7.182   1.459  0.2061 -0.0693  0.3203
  300POX    C1B 5114   0.177   7.410   1.538 -0.0053 -0.1879 -0.2255
  300POX    C1C 5115   0.091   7.376   1.659 -0.2508  0.5370 -0.1920
  300POX    C1D 5116   0.155   7.396   1.796 -0.6756 -0.5937  0.1905
  300POX    C1E 5117   0.055   7.374   1.910 -0.7717  0.4958  0.3360
  300POX    C1F 5118   0.120   7.361   2.048  0.3461  0.1491 -0.2136
  300POX    C1G 5119   0.186   7.483   2.113  0.0899  0.1075  0.1237
  300POX    C1H 5120   0.203   7.449   2.261  0.1653 -0.1541  0.0552
  300POX    C1I 5121   0.246   7.581   2.323 -0.1329  0.0647 -0.2016
  300POX    C1J 5122   0.219   7.610   2.450  0.4041  0.0174 -0.0740
  300POX    C1K 5123   0.130   7.527   2.543 -0.3117  0.3131 -0.4924
  300POX    C1L 5124   0.146   7.573   2.687  0.2992 -0.7327 -0.2170
  300POX    C1M 5125   0.029   7.513   2.766 -0.3884  0.3066 -0.4236
  300POX    C1N 5126   0.023   7.598   2.893 -0.2663  0.1447 -0.3091
  300POX    C1O 5127  -0.088   7.558   2.990 -0.1651  0.4070 -0.0821
  300POX    C1P 5128  -0.096   7.626   3.127  0.0561 -0.3588  0.3177
  300POX    C1Q 5129   0.019   7.572   3.212  0.4867  0.1721  0.0855
  300POX    C1R 5130   0.011   7.419   3.224 -0.8057  0.2309  0.0925
  300POX     CZ 5131   0.477   7.103   1.620  0.4648 -0.6142  0.0857
  300POX     OZ 5132   0.461   7.148   1.755 -0.3930 -0.3973 -0.0772
  300POX    C2A 5133   0.460   7.066   1.859  0.1581 -0.2038  0.0851
  300POX    O2A 5134   0.531   6.966   1.842 -0.2856 -0.4140 -0.5321
  300POX    C2B 5135   0.439   7.127   1.993 -0.5100 -0.7164  0.2216
  300POX    C2C 5136   0.558   7.212   2.040 -0.3246 -0.6994 -0.2613
  300POX    C2D 5137   0.528   7.289   2.169  0.1341 -0.1014 -0.5117
  300POX    C2E 5138   0.647   7.379   2.202  0.2492 -0.2670 -0.4701
  300POX    C2F 5139   0.662   7.487   2.094  0.2494 -0.0336 -0.2357
  300POX    C2G 5140   0.767   7.589   2.141 -0.0222  0.0702  0.1537
  300POX    C2H 5141   0.789   7.703   2.041  0.3815  0.1370  0.3160
  300POX    C2I 5142   0.861   7.821   2.105 -0.5062  0.6012  0.4696
  300POX    C2J 5143   1.005   7.802   2.154 -0.4118  0.0133 -0.0284
  300POX    C2K 5144   1.048   7.919   2.242 -0.0967  0.0487 -0.2279
  300POX    C2L 5145   1.003   7.910   2.388  0.4282 -0.0016 -0.0671
  300POX    C2M 5146   1.083   8.021   2.457  0.1932  0.0199  0.1735
  300POX    C2N 5147   1.039   8.045   2.601  0.6770 -0.0324  0.3297
  300POX    C2O 5148   1.110   8.156   2.679  0.2247  0.4849  0.0079
  300POX    C2P 5149   1.035   8.192   2.808 -0.1201  0.3011 -0.1392
  301CHL    CN1 5150   8.007   2.450   0.618  0.1589 -0.1934  0.2874
  301CHL    CN2 5151   8.164   2.616   0.551  0.1468 -0.1859 -0.5637
  301CHL    CN3 5152   8.236   2.396   0.573 -0.0556  0.3284 -0.3437
  301CHL    NTM 5153   8.145   2.495   0.634  0.0569  0.2170  0.0113
  301CHL     CB 5154   8.168   2.512   0.778  0.5042 -0.1710 -0.0121
  302PJ2     CA 5155   8.303   2.562   0.830  0.3073 -0.4512  0.7864
  302PJ2     OA 5156   8.412   2.481   0.782  0.3294 -0.0147  0.0893
  302PJ2      P 5157   8.555   2.551   0.803  0.1641  0.1682  0.6241
  302PJ2     OB 5158   8.651   2.450   0.753  0.1101  0.6405 -0.4567
  302PJ2     HB 5159   8.674   2.388   0.828  2.3146  0.0159 -1.5512
  302PJ2     OG 5160   8.553   2.674   0.720  0.4798 -0.3093 -0.1085
  302PJ2     HG 5161   8.647   2.700   0.703 -0.4493  3.0005 -0.9114
  302PJ2     OD 5162   8.578   2.599   0.955  0.3557  0.2558  0.5687
  303POX     CD 5163   8.611   2.483   1.032 -0.3537  0.0573  0.5830
  303POX     CE 5164   8.700   2.522   1.150  0.0677 -0.2030  0.3545
  303POX     OE 5165   8.781   2.416   1.201  0.0174  0.0339  0.9425
  303POX    C1A 5166   8.900   2.449   1.249  0.4545 -0.1148 -0.0096
  303POX    O1A 5167   8.951   2.556   1.215  0.0456 -0.1111 -0.6223
  303POX    C1B 5168   8.967   2.344   1.329  0.0214 -0.6040 -0.2843
  303POX    C1C 5169   8.976   2.368   1.480 -0.4322 -0.1484 -0.3299
  303POX    C1D 5170   8.989   2.234   1.551  0.2614  0.1702  0.1579
  303POX    C1E 5171   9.017   2.258   1.700  0.1728  0.2533  0.1611
  303POX    C1F 5172   9.042   2.129   1.778  0.5787  0.4346  0.3277
  303POX    C1G 5173   8.922   2.035   1.782  0.4943  0.5219 -0.1466
  303POX    C1H 5174   8.953   1.912   1.868 -0.1330  0.4667  0.0095
  303POX    C1I 5175   8.844   1.805   1.867  0.3302 -0.0080 -0.0000
  303POX    C1J 5176   8.744   1.791   1.953  0.3424  0.3519  0.0733
  303POX    C1K 5177   8.734   1.890   2.070 -0.0868 -0.2325  0.5353
  303POX    C1L 5178   8.643   1.849   2.187 -0.5966  0.8981  0.5442
  303POX    C1M 5179   8.713   1.870   2.322  0.3037  0.0307  0.2299
  303POX    C1N 5180   8.605   1.924   2.416 -0.0499 -0.4537  0.1079
  303POX    C1O 5181   8.639   1.944   2.564 -0.0364  0.4672 -0.0108
  303POX    C1P 5182   8.528   2.010   2.647 -0.6124 -0.5442  0.0398
  303POX    C1Q 5183   8.572   2.019   2.793 -0.0903  0.3993 -0.1675
  303POX    C1R 5184   8.451   2.041   2.883 -0.0786 -0.0852 -0.0275
  303POX     CZ 5185   8.606   2.590   1.251  0.2903  0.1586  0.3229
  303POX     OZ 5186   8.655   2.618   1.382 -0.0326 -0.2225  0.5269
  303POX    C2A 5187   8.583   2.708   1.449  0.0295  0.0269  0.2591
  303POX    O2A 5188   8.517   2.790   1.385  0.6107  0.2243 -0.0974
  303POX    C2B 5189   8.608   2.709   1.595  0.3144  0.3213  0.2111
  303POX    C2C 5190   8.493   2.650   1.677  0.3967  0.1564  0.2092
  303POX    C2D 5191   8.519   2.654   1.828  0.1186  0.4773  0.2515
  303POX    C2E 5192   8.633   2.560   1.868  0.0040  0.1547 -0.1646
  303POX    C2F 5193   8.582   2.416   1.867 -0.4136  0.2858  0.7174
  303POX    C2G 5194   8.690   2.321   1.919 -0.6438 -0.2462  0.2283
  303POX    C2H 5195   8.692   2.323   2.072 -0.1388  0.0678  0.2185
  303POX    C2I 5196   8.560   2.287   2.140 -0.2809 -0.2214 -0.2067
  303POX    C2J 5197   8.553   2.274   2.292  0.1001  0.4708 -0.1258
  303POX    C2K 5198   8.561   2.400   2.379 -0.0962  0.1476  0.3680
  303POX    C2L 5199   8.437   2.489   2.383 -0.0309  0.2687 -0.1743
  303POX    C2M 5200   8.429   2.551   2.523 -0.4996 -0.1221 -0.0282
  303POX    C2N 5201   8.425   2.447   2.636  0.8344  0.0726  0.2063
  303POX    C2O 5202   8.426   2.523   2.769 -0.4090 -0.1395  0.3478
  303POX    C2P 5203   8.557   2.596   2.802 -0.6665  0.4975 -0.0405
  304CHL    CN1 5204   8.307   1.950   0.931 -0.2142  0.0880 -0.1422
  304CHL    CN2 5205   8.412   2.152   0.879 -0.3701  0.1143  0.7128
  304CHL    CN3 5206   8.547   1.969   0.939 -0.2752 -0.3814  0.3171
  304CHL    NTM 5207   8.420   2.036   0.970 -0.1666 -0.1774  0.3255
  304CHL     CB 5208   8.422   2.067   1.113  0.0113 -0.8502  0.4693
  305PJ2     CA 5209   8.291   2.102   1.184 -0.2412  0.2758 -0.5339
  305PJ2     OA 5210   8.210   2.202   1.122 -0.7714  0.1891  0.0115
  305PJ2      P 5211   8.241   2.351   1.176 -0.2146  0.2109 -0.3585
  305PJ2     OB 5212   8.385   2.377   1.158 -0.0386  0.2239  1.0073
  305PJ2     HB 5213   8.449   2.306   1.188 -0.1864  0.4096  1.7727
  305PJ2     OG 5214   8.149   2.432   1.092 -0.0233  0.1255 -0.6533
  305PJ2     HG 5215   8.124   2.382   1.010 -0.5213 -2.4404  0.9486
  305PJ2     OD 5216   8.187   2.354   1.327 -0.3925  0.2751 -0.4225
  306POX     CD 5217   8.194   2.471   1.410 -0.1696  0.1487 -0.2617
  306POX     CE 5218   8.151   2.462   1.556  0.2617  0.0654 -0.1391
  306POX     OE 5219   8.152   2.588   1.624 -0.1496  0.1955 -0.3747
  306POX    C1A 5220   8.082   2.603   1.737  0.4904 -0.0689  0.0628
  306POX    O1A 5221   8.003   2.518   1.776  0.0401  0.3552  0.0820
  306POX    C1B 5222   8.101   2.736   1.798  0.2688 -0.0174  0.0203
  306POX    C1C 5223   8.151   2.704   1.939  0.0935 -0.4523 -0.0169
  306POX    C1D 5224   8.121   2.813   2.043 -0.3793 -0.2260 -0.3871
  306POX    C1E 5225   8.184   2.750   2.167  0.0905  0.1176 -0.4480
  306POX    C1F 5226   8.123   2.776   2.305  0.6520 -0.5735 -0.0594
  306POX    C1G 5227   8.143   2.917   2.358 -0.1342 -0.4318 -0.1271
  306POX    C1H 5228   8.082   2.930   2.498  0.1946 -0.0832 -0.0136
  306POX    C1I 5229   8.113   3.065   2.564 -1.1015  0.3666 -0.3081
  306POX    C1J 5230   8.137   3.087   2.693 -0.3441 -0.0237 -0.3797
  306POX    C1K 5231   8.106   2.976   2.793  0.4172 -0.2229 -0.3573
  306POX    C1L 5232   8.161   2.996   2.934  0.2051 -0.2458 -0.2708
  306POX    C1M 5233   8.086   3.112   2.999  0.3271 -0.0700 -0.4438
  306POX    C1N 5234   8.153   3.146   3.133  0.2681  0.6665 -0.5958
  306POX    C1O 5235   8.075   3.242   3.223 -0.0522  0.0361 -0.1950
  306POX    C1P 5236   8.134   3.243   3.364  0.4549  0.4349 -0.4082
  306POX    C1Q 5237   8.098   3.378   3.426  0.1938  0.1599  0.0486
  306POX    C1R 5238   8.220   3.468   3.404 -0.1755  0.5449 -0.4328
  306POX     CZ 5239   8.250   2.360   1.613  0.3802  0.3158  0.1063
  306POX     OZ 5240   8.229   2.339   1.753 -0.2668  0.1064 -0.0195
  306POX    C2A 5241   8.262   2.218   1.799  0.1478  0.0565 -0.4339
  306POX    O2A 5242   8.346   2.146   1.746  0.3712 -0.0823  0.1040
  306POX    C2B 5243   8.207   2.183   1.933  0.4552 -0.3454 -0.4121
  306POX    C2C 5244   8.094   2.271   1.986  0.2198 -0.7098 -0.3122
  306POX    C2D 5245   8.074   2.263   2.137  0.1658  0.0130 -0.2769
  306POX    C2E 5246   7.972   2.156   2.176  0.4018  0.0118  0.3466
  306POX    C2F 5247   7.988   2.107   2.321  0.7120 -0.3757  0.1841
  306POX    C2G 5248   7.911   1.984   2.368  0.2952 -0.3891 -0.5238
  306POX    C2H 5249   7.760   2.009   2.374  0.4046  0.1661  0.0563
  306POX    C2I 5250   7.691   1.891   2.442 -0.4042  0.7596  0.2655
  306POX    C2J 5251   7.540   1.912   2.454 -0.5500 -0.0584 -0.1175
  306POX    C2K 5252   7.498   1.827   2.574 -0.5218 -0.3651 -0.3227
  306POX    C2L 5253   7.358   1.863   2.624 -0.3046  0.2071 -0.1236
  306POX    C2M 5254   7.294   1.739   2.687 -0.0160 -0.0495 -0.3394
  306POX    C2N 5255   7.153   1.762   2.739  0.0635 -0.2557 -0.0339
  306POX    C2O 5256   7.144   1.828   2.877  0.0622  0.0369 -0.1724
  306POX    C2P 5257   7.001   1.857   2.924  0.2289 -0.3201  0.5707
  307CHL    CN1 5258   1.268   6.097   1.595  0.3865 -0.5850  0.2703
  307CHL    CN2 5259   1.465   6.046   1.483 -0.2399  0.1159  0.3074
  307CHL    CN3 5260   1.501   6.110   1.697  0.0505  0.1195  0.2782
  307CHL    NTM 5261   1.409   6.136   1.585  0.1279  0.3865  0.2739
  307CHL     CB 5262   1.419   6.272   1.532  0.0301  0.0578 -0.5984
  308PJ2     CA 5263   1.380   6.395   1.614  0.0834 -0.1304 -0.2926
  308PJ2     OA 5264   1.457   6.418   1.732 -0.0767  0.0869 -0.2288
  308PJ2      P 5265   1.424   6.564   1.790  0.0100  0.1406 -0.3139
  308PJ2     OB 5266   1.419   6.649   1.669  0.0587  0.7108  0.0793
  308PJ2     HB 5267   1.396   6.591   1.591  1.7840 -4.3865  2.8608
  308PJ2     OG 5268   1.519   6.601   1.898  0.5446 -0.3472 -0.6127
  308PJ2     HG 5269   1.507   6.691   1.939  1.1999 -0.7866  0.6021
  308PJ2     OD 5270   1.273   6.555   1.844  0.1654 -0.3856  0.0439
  309POX     CD 5271   1.257   6.536   1.985  0.1496 -0.7232 -0.0038
  309POX     CE 5272   1.120   6.530   2.053  0.1570 -0.0044  0.0728
  309POX     OE 5273   1.122   6.545   2.195 -0.3369  0.3441  0.0455
  309POX    C1A 5274   1.109   6.662   2.257 -0.3552  0.2051  0.3074
  309POX    O1A 5275   1.129   6.764   2.192  0.3180 -0.2091 -0.1477
  309POX    C1B 5276   1.111   6.647   2.404  0.2053  0.6405  0.3479
  309POX    C1C 5277   0.968   6.638   2.459 -0.0001 -0.3549 -0.3103
  309POX    C1D 5278   0.926   6.512   2.534  0.0967 -0.3682 -0.2783
  309POX    C1E 5279   0.794   6.536   2.608  0.1569 -0.0765 -0.2651
  309POX    C1F 5280   0.759   6.411   2.690 -0.4501 -0.2086 -0.7173
  309POX    C1G 5281   0.613   6.415   2.734 -0.2385  0.0335 -0.0199
  309POX    C1H 5282   0.562   6.289   2.804 -0.3007  0.1958  0.2284
  309POX    C1I 5283   0.409   6.297   2.808 -0.3265 -0.1730  0.0744
  309POX    C1J 5284   0.321   6.198   2.800 -0.0155 -0.4350 -0.1371
  309POX    C1K 5285   0.358   6.051   2.782  0.4041 -0.3474  0.0067
  309POX    C1L 5286   0.247   5.959   2.833  0.0236  0.0027 -0.1874
  309POX    C1M 5287   0.288   5.819   2.788  0.1300 -0.0220 -0.0146
  309POX    C1N 5288   0.165   5.727   2.787  0.1060  0.0059  0.3061
  309POX    C1O 5289   0.208   5.584   2.755 -0.5124  0.0038 -0.5637
  309POX    C1P 5290   0.097   5.479   2.771 -0.2995 -0.1702 -0.1956
  309POX    C1Q 5291   0.093   5.427   2.914  0.1681  0.1128 -0.0739
  309POX    C1R 5292  -0.047   5.375   2.949  0.0908  0.0038 -0.5456
  309POX     CZ 5293   1.036   6.412   2.004  0.4292 -0.2234  0.1322
  309POX     OZ 5294   1.090   6.286   2.045 -0.6517 -0.6058  0.4050
  309POX    C2A 5295   1.143   6.207   1.953  0.1050  0.1174  0.2086
  309POX    O2A 5296   1.138   6.244   1.836  0.1807 -0.5683 -0.0152
  309POX    C2B 5297   1.191   6.077   2.005  0.1957 -0.1779 -0.5921
  309POX    C2C 5298   1.101   6.011   2.110  0.6775 -0.2414 -0.2130
  309POX    C2D 5299   1.150   5.872   2.152  0.1461 -0.2479  0.4112
  309POX    C2E 5300   1.262   5.896   2.254  0.0105  0.3702  0.4180
  309POX    C2F 5301   1.263   5.765   2.333 -0.7528  0.3020  0.3251
  309POX    C2G 5302   1.315   5.773   2.476 -0.0219  0.5347  0.0536
  309POX    C2H 5303   1.240   5.866   2.572  0.3693  0.2139  0.6822
  309POX    C2I 5304   1.094   5.828   2.599  0.1687  0.5770  0.1307
  309POX    C2J 5305   1.025   5.938   2.681 -0.4857 -0.0883  0.4759
  309POX    C2K 5306   1.004   6.069   2.606  0.6686 -0.3397 -0.3168
  309POX    C2L 5307   0.894   6.038   2.504  0.2891 -0.1061  0.0155
  309POX    C2M 5308   0.857   6.160   2.419  0.2950 -0.0149  0.1435
  309POX    C2N 5309   0.753   6.128   2.311  0.1485 -0.0605  0.2962
  309POX    C2O 5310   0.777   6.218   2.189 -0.2040 -0.1487  0.1623
  309POX    C2P 5311   0.672   6.199   2.079 -0.0488 -0.0102 -0.0111
  310CHL    CN1 5312   3.138   8.732   1.484 -0.1979 -0.5634 -0.0344
  310CHL    CN2 5313   2.994   8.861   1.638 -0.1294 -0.2186 -0.5317
  310CHL    CN3 5314   3.127   8.972   1.478 -0.2965 -0.0900 -0.3002
  310CHL    NTM 5315   3.050   8.849   1.503  0.0257 -0.3250 -0.4573
  310CHL     CB 5316   2.943   8.861   1.403 -0.6068  0.1592  0.2700
  311PJ2     CA 5317   2.836   8.753   1.388 -0.0474 -0.4223  0.4229
  311PJ2     OA 5318   2.755   8.745   1.506 -0.3390  0.4678  0.2867
  311PJ2      P 5319   2.658   8.618   1.494  0.4062 -0.0738 -0.0509
  311PJ2     OB 5320   2.525   8.663   1.446 -0.0096 -0.6120  0.5722
  311PJ2     HB 5321   2.527   8.644   1.347 -2.3386 -0.4093  0.4501
  311PJ2     OG 5322   2.718   8.508   1.414  0.5279 -0.2309  0.2543
  311PJ2     HG 5323   2.660   8.509   1.332 -0.8947  1.0918  1.1947
  311PJ2     OD 5324   2.656   8.578   1.650 -0.3769 -0.2020 -0.0881
  312POX     CD 5325   2.568   8.658   1.730 -0.1460 -0.1625  0.1271
  312POX     CE 5326   2.600   8.645   1.879  0.1063 -0.1765  0.0730
  312POX     OE 5327   2.502   8.722   1.949  0.2541  0.0621  0.0171
  312POX    C1A 5328   2.410   8.652   2.014 -0.1967  0.0948 -0.5781
  312POX    O1A 5329   2.415   8.530   2.000 -0.1474  0.0150  0.1258
  312POX    C1B 5330   2.324   8.733   2.103  0.2906  0.0271 -0.0415
  312POX    C1C 5331   2.175   8.725   2.068  0.2713  0.7385 -0.1367
  312POX    C1D 5332   2.074   8.771   2.173  0.3857 -0.1677  0.3824
  312POX    C1E 5333   1.932   8.727   2.137  0.2960  0.4809 -0.0770
  312POX    C1F 5334   1.842   8.784   2.246 -0.1961 -0.2303 -0.1037
  312POX    C1G 5335   1.764   8.900   2.184  0.0544 -0.1400 -0.2530
  312POX    C1H 5336   1.671   8.970   2.283  0.2514  0.0554 -0.2067
  312POX    C1I 5337   1.549   9.035   2.219  0.1620  0.0638 -0.0271
  312POX    C1J 5338   1.474   9.118   2.292 -0.0939 -0.0693 -0.1370
  312POX    C1K 5339   1.493   9.155   2.439  0.0115  0.1501 -0.2040
  312POX    C1L 5340   1.364   9.141   2.521  0.5001 -0.5945  0.4558
  312POX    C1M 5341   1.346   9.220   2.651  0.1850  0.2645 -0.1019
  312POX    C1N 5342   1.219   9.194   2.732  0.2857  0.2804  0.0617
  312POX    C1O 5343   1.230   9.263   2.868  0.0381 -0.9262  0.7012
  312POX    C1P 5344   1.095   9.244   2.937 -0.6901 -0.0130 -0.4438
  312POX    C1Q 5345   1.114   9.220   3.087  0.6524 -0.1734 -0.6258
  312POX    C1R 5346   0.988   9.144   3.130  0.5408  0.3422 -0.0340
  312POX     CZ 5347   2.749   8.673   1.897  0.0077  0.2569  0.2239
  312POX     OZ 5348   2.804   8.678   2.029 -0.0049  0.3547  0.2262
  312POX    C2A 5349   2.928   8.726   2.038  0.0709  0.2430 -0.2154
  312POX    O2A 5350   2.996   8.744   1.937  0.2685  0.1284 -0.1028
  312POX    C2B 5351   2.978   8.744   2.176 -1.1758 -0.1581  0.3008
  312POX    C2C 5352   3.128   8.730   2.201 -1.0942 -0.1668 -0.1744
  312POX    C2D 5353   3.159   8.726   2.351 -0.0457  0.1574 -0.3786
  312POX    C2E 5354   3.299   8.770   2.394 -0.1499 -0.2069  0.3491
  312POX    C2F 5355   3.308   8.766   2.547  0.5657  0.0225  0.3209
  312POX    C2G 5356   3.444   8.809   2.600  0.5340  0.1914  0.2658
  312POX    C2H 5357   3.449   8.798   2.752  0.0533 -0.1870  0.2552
  312POX    C2I 5358   3.504   8.669   2.814 -0.1684 -0.1778  0.4747
  312POX    C2J 5359   3.523   8.682   2.965  0.3981  0.8510  0.3228
  312POX    C2K 5360   3.591   8.556   3.019  0.0217  0.6765  0.3930
  312POX    C2L 5361   3.565   8.558   3.170  0.2374  0.3379  0.4362
  312POX    C2M 5362   3.650   8.673   3.224  0.1240  0.5580  0.1512
  312POX    C2N 5363   3.707   8.670   3.366 -0.1342 -0.2883  0.2444
  312POX    C2O 5364   3.601   8.700   3.472 -0.0528 -0.6497  0.4314
  312POX    C2P 5365   3.669   8.697   3.609  0.0924  0.1029  0.3821
  313CHL    CN1 5366   5.319   8.693   1.410 -0.3329 -0.1651  0.4050
  313CHL    CN2 5367   5.420   8.488   1.497  0.3566  0.4096  0.0766
  313CHL    CN3 5368   5.543   8.640   1.348  0.3112 -0.1596  0.0017
  313CHL    NTM 5369   5.413   8.583   1.386  0.1063  0.2965 -0.0065
  313CHL     CB 5370   5.367   8.512   1.266 -0.0856  1.1401 -0.4412
  314PJ2     CA 5371   5.225   8.457   1.259  0.2235  0.1767  0.5814
  314PJ2     OA 5372   5.204   8.337   1.334 -0.0392  0.2117  0.5667
  314PJ2      P 5373   5.049   8.294   1.347 -0.0346 -0.0258 -0.1073
  314PJ2     OB 5374   4.985   8.345   1.223 -0.4676  0.0800  0.1583
  314PJ2     HB 5375   5.026   8.429   1.188 -3.5739  0.5803 -2.8025
  314PJ2     OG 5376   5.045   8.147   1.359  0.7488 -0.0170  0.3590
  314PJ2     HG 5377   5.100   8.122   1.439 -1.1608 -1.5978  1.2669
  314PJ2     OD 5378   5.018   8.382   1.478  0.3175  0.2159 -0.1826
  315POX     CD 5379   5.057   8.319   1.601  0.1814 -0.2832 -0.3935
  315POX     CE 5380   5.107   8.414   1.709 -0.2290  0.0553 -0.4973
  315POX     OE 5381   5.197   8.352   1.801 -0.0634  0.1678 -0.5833
  315POX    C1A 5382   5.297   8.416   1.861 -0.6299  0.3429  0.1957
  315POX    O1A 5383   5.319   8.526   1.811 -0.3968  0.1689 -0.0945
  315POX    C1B 5384   5.380   8.337   1.955 -0.3900 -0.1068 -0.3843
  315POX    C1C 5385   5.314   8.351   2.092  0.3831 -0.0012 -0.0190
  315POX    C1D 5386   5.407   8.287   2.196  0.1682 -0.0674  0.1341
  315POX    C1E 5387   5.384   8.357   2.330 -0.1974 -0.1372  0.1088
  315POX    C1F 5388   5.432   8.268   2.444  0.0202 -0.2682 -0.0863
  315POX    C1G 5389   5.358   8.306   2.572 -0.1178  0.0218 -0.2521
  315POX    C1H 5390   5.414   8.233   2.694 -0.5529 -0.0490 -0.0927
  315POX    C1I 5391   5.377   8.290   2.832 -0.6630 -0.6396  0.1249
  315POX    C1J 5392   5.456   8.272   2.937 -0.7619 -0.5776  0.2104
  315POX    C1K 5393   5.580   8.182   2.927 -0.2353  0.1680 -0.0564
  315POX    C1L 5394   5.602   8.124   3.067  0.0780  0.5170  0.0411
  315POX    C1M 5395   5.714   8.020   3.059 -0.1509  0.2805 -0.0892
  315POX    C1N 5396   5.670   7.893   2.985 -0.0633  0.1787  0.0345
  315POX    C1O 5397   5.782   7.790   2.974 -0.1437  0.1688 -0.7408
  315POX    C1P 5398   5.761   7.665   2.889 -0.1729 -0.5543  0.3206
  315POX    C1Q 5399   5.864   7.552   2.903 -0.3420 -0.7931 -0.3555
  315POX    C1R 5400   5.804   7.442   2.814 -0.6354 -0.5006 -0.5228
  315POX     CZ 5401   4.983   8.472   1.777 -0.1405 -0.0052 -0.2829
  315POX     OZ 5402   4.895   8.398   1.862  0.2607 -0.1964 -0.0318
  315POX    C2A 5403   4.769   8.438   1.880  0.3200  0.0494 -0.1668
  315POX    O2A 5404   4.742   8.558   1.876  0.3408  0.0634  0.1555
  315POX    C2B 5405   4.685   8.332   1.938  0.3072  0.1812  0.0560
  315POX    C2C 5406   4.718   8.283   2.079 -0.1842 -0.7754 -0.1502
  315POX    C2D 5407   4.681   8.380   2.191  0.0740 -0.5215 -0.2836
  315POX    C2E 5408   4.708   8.313   2.326 -0.2032 -0.0634  0.0028
  315POX    C2F 5409   4.617   8.375   2.432 -0.4079 -0.0625 -0.1729
  315POX    C2G 5410   4.650   8.331   2.575 -0.1536  0.5383 -0.0403
  315POX    C2H 5411   4.553   8.408   2.665  0.0403  0.1783  0.4808
  315POX    C2I 5412   4.564   8.370   2.813  0.2744 -0.1354  0.3853
  315POX    C2J 5413   4.461   8.441   2.901 -0.3344 -0.5929  0.0522
  315POX    C2K 5414   4.484   8.397   3.045  0.2005  0.3524  0.2647
  315POX    C2L 5415   4.375   8.435   3.145 -0.0566  0.3034  0.0038
  315POX    C2M 5416   4.323   8.577   3.163 -0.5978  0.1626 -0.4315
  315POX    C2N 5417   4.216   8.587   3.273 -0.4699 -0.7322 -0.2207
  315POX    C2O 5418   4.273   8.588   3.415 -0.4035  0.0331 -0.2508
  315POX    C2P 5419   4.155   8.585   3.513  0.0146 -0.5432  0.2369
  316CHL    CN1 5420   0.449   1.577   0.347 -0.5699 -0.2016  0.2851
  316CHL    CN2 5421   0.436   1.356   0.273  0.0315  0.1651  0.2408
  316CHL    CN3 5422   0.240   1.444   0.384 -0.7041 -0.1893  0.4379
  316CHL    NTM 5423   0.387   1.447   0.377 -0.7161 -0.1570  0.1786
  316CHL     CB 5424   0.445   1.412   0.507  0.0710  0.8460  0.1120
  317PJ2     CA 5425   0.382   1.318   0.610  0.4301  0.3761 -0.0955
  317PJ2     OA 5426   0.335   1.193   0.557  0.2302  0.3571  0.1260
  317PJ2      P 5427   0.254   1.087   0.646  0.0647  0.3449 -0.0401
  317PJ2     OB 5428   0.204   0.976   0.561 -0.0779  0.3355  0.0544
  317PJ2     HB 5429   0.202   1.016   0.470 -0.6379  1.8657  0.7072
  317PJ2     OG 5430   0.160   1.180   0.713 -0.0983 -0.1379  0.4123
  317PJ2     HG 5431   0.211   1.262   0.737  4.6339 -2.3134 -0.9395
  317PJ2     OD 5432   0.376   1.045   0.743  0.1770  0.3529 -0.1787
  318POX     CD 5433   0.450   0.929   0.704  0.0494  0.1005  0.3248
  318POX     CE 5434   0.560   0.900   0.806  0.1281  0.1613  0.2578
  318POX     OE 5435   0.647   0.797   0.757 -0.2085  0.0037 -0.0114
  318POX    C1A 5436   0.765   0.789   0.819 -0.1287  0.2101 -0.1361
  318POX    O1A 5437   0.804   0.883   0.887 -0.4703 -0.1168  0.5233
  318POX    C1B 5438   0.847   0.676   0.770 -0.5190  0.0530 -0.4390
  318POX    C1C 5439   0.815   0.542   0.836 -0.5037  0.1375 -0.2591
  318POX    C1D 5440   0.832   0.552   0.988  0.3992  0.0521 -0.3482
  318POX    C1E 5441   0.795   0.425   1.065  0.1492 -0.0308 -0.6049
  318POX    C1F 5442   0.796   0.450   1.216  0.5737 -0.0498 -0.6042
  318POX    C1G 5443   0.805   0.312   1.281 -0.2827  0.1660 -0.0132
  318POX    C1H 5444   0.849   0.332   1.427  0.1323 -0.1543 -0.0923
  318POX    C1I 5445   0.860   0.204   1.508  0.0681 -0.1287 -0.0439
  318POX    C1J 5446   0.806   0.184   1.628  0.1006 -0.1736 -0.0363
  318POX    C1K 5447   0.724   0.293   1.697 -0.5073 -0.5495 -0.1552
  318POX    C1L 5448   0.761   0.290   1.845  0.1010 -0.3811 -0.2992
  318POX    C1M 5449   0.657   0.362   1.932 -0.0142 -0.4671 -0.3643
  318POX    C1N 5450   0.682   0.367   2.083 -0.0286 -0.2803 -0.3670
  318POX    C1O 5451   0.697   0.232   2.153  0.2612  0.0640  0.2374
  318POX    C1P 5452   0.756   0.262   2.291 -0.4703  0.6591  0.4216
  318POX    C1Q 5453   0.904   0.230   2.308 -0.4616  0.6689  0.3611
  318POX    C1R 5454   0.941   0.191   2.451 -0.3321  0.1438  0.1840
  318POX     CZ 5455   0.489   0.880   0.940 -0.5322 -0.1110 -0.1256
  318POX     OZ 5456   0.572   0.839   1.050 -0.4555  0.1526 -0.0839
  318POX    C2A 5457   0.536   0.801   1.172  0.2755 -0.3155 -0.0038
  318POX    O2A 5458   0.423   0.755   1.186  0.3105 -0.3268  0.2385
  318POX    C2B 5459   0.636   0.800   1.281  0.4068  0.5004 -0.1096
  318POX    C2C 5460   0.602   0.729   1.412  0.3916 -0.4135 -0.6053
  318POX    C2D 5461   0.722   0.760   1.501  0.0183  0.0155 -0.2462
  318POX    C2E 5462   0.689   0.708   1.641  0.3188  0.1696 -0.1182
  318POX    C2F 5463   0.802   0.749   1.737  0.1768  0.5063 -0.0949
  318POX    C2G 5464   0.762   0.722   1.882  0.0921  0.6400 -0.0922
  318POX    C2H 5465   0.883   0.711   1.976 -0.1396  0.0458  0.1425
  318POX    C2I 5466   0.841   0.700   2.122  0.1569  0.4558  0.2578
  318POX    C2J 5467   0.955   0.697   2.225  0.4269  0.1382 -0.0484
  318POX    C2K 5468   0.880   0.702   2.358  0.2343 -0.0109 -0.1502
  318POX    C2L 5469   0.977   0.709   2.476  0.3212  0.0661 -0.2265
  318POX    C2M 5470   1.054   0.577   2.491  0.0691 -0.0433  0.1107
  318POX    C2N 5471   1.129   0.562   2.624  0.0012 -0.0851  0.1447
  318POX    C2O 5472   1.249   0.655   2.640 -0.2635  0.2098  0.4314
  318POX    C2P 5473   1.311   0.607   2.772  0.7250  0.2176 -0.0222
  319CHL    CN1 5474   1.011   7.223   0.940  0.3888 -0.0040  0.4377
  319CHL    CN2 5475   1.096   7.434   0.843 -0.2588 -0.0387  0.1122
  319CHL    CN3 5476   0.870   7.400   0.870  0.3733 -0.2829 -0.8217
  319CHL    NTM 5477   0.999   7.369   0.933 -0.0989 -0.0509  0.2762
  319CHL     CB 5478   0.989   7.424   1.069 -0.3684  0.2339  0.1433
  320PJ2     CA 5479   1.022   7.572   1.093 -0.2425  0.2745 -0.2772
  320PJ2     OA 5480   0.920   7.653   1.035 -0.3963  0.0933 -0.2617
  320PJ2      P 5481   0.968   7.807   1.034  0.2876 -0.1190 -0.0500
  320PJ2     OB 5482   1.102   7.813   0.971  0.1608  0.7865 -0.2428
  320PJ2     HB 5483   1.098   7.898   0.919 -0.1989  0.5794 -0.5629
  320PJ2     OG 5484   0.864   7.875   0.953  0.0787 -0.5149 -0.1158
  320PJ2     HG 5485   0.901   7.954   0.906  3.2895 -0.1672  2.5682
  320PJ2     OD 5486   0.960   7.889   1.173  0.5623 -0.1310 -0.0272
  321POX     CD 5487   0.835   7.897   1.240  0.1954  0.1221 -0.7330
  321POX     CE 5488   0.851   7.943   1.385 -0.3021 -0.1619 -0.5829
  321POX     OE 5489   0.730   7.932   1.461  0.0921  0.2446  0.1146
  321POX    C1A 5490   0.736   7.844   1.560 -0.1418  0.3947  0.2625
  321POX    O1A 5491   0.798   7.740   1.538 -0.5558  0.1046  0.4439
  321POX    C1B 5492   0.644   7.866   1.674 -0.2174 -0.0402  0.2876
  321POX    C1C 5493   0.571   7.735   1.706  0.5055 -0.4717  0.2093
  321POX    C1D 5494   0.445   7.768   1.787  0.2075 -0.2355 -0.3445
  321POX    C1E 5495   0.476   7.822   1.927  0.3211 -0.1869 -0.3877
  321POX    C1F 5496   0.344   7.850   1.999  0.4765 -0.6424  0.0824
  321POX    C1G 5497   0.365   7.933   2.126 -0.4143 -0.0091 -0.1681
  321POX    C1H 5498   0.455   7.875   2.235 -0.2303 -0.2134 -0.4268
  321POX    C1I 5499   0.469   7.976   2.349  0.0317 -0.1694 -0.4962
  321POX    C1J 5500   0.555   7.967   2.450  0.4632  0.0214 -0.8470
  321POX    C1K 5501   0.646   7.847   2.478  0.1827 -0.1337 -0.5973
  321POX    C1L 5502   0.575   7.737   2.557  0.8228 -0.1340 -0.0190
  321POX    C1M 5503   0.556   7.778   2.704  0.6174  0.0653 -0.1012
  321POX    C1N 5504   0.498   7.670   2.795 -0.0973  0.1344 -0.4635
  321POX    C1O 5505   0.471   7.720   2.937  0.1425 -0.0315 -0.3577
  321POX    C1P 5506   0.439   7.610   3.038  0.0550  0.0917 -0.2510
  321POX    C1Q 5507   0.339   7.501   2.998  0.2303 -0.1569 -0.0129
  321POX    C1R 5508   0.359   7.373   3.079  0.1768 -0.1453  0.0183
  321POX     CZ 5509   0.904   8.086   1.373 -0.0759 -0.1786  0.1477
  321POX     OZ 5510   0.922   8.159   1.494 -0.0350  0.1629 -0.0610
  321POX    C2A 5511   0.998   8.268   1.488  0.3977 -0.1130  0.3269
  321POX    O2A 5512   1.061   8.290   1.384  0.2337 -0.1985  0.2089
  321POX    C2B 5513   0.999   8.371   1.594 -0.4663  0.4005 -0.1475
  321POX    C2C 5514   1.065   8.296   1.710  0.0716  0.3655 -0.4679
  321POX    C2D 5515   1.104   8.382   1.831 -0.0330 -0.6269  0.2864
  321POX    C2E 5516   1.192   8.307   1.931 -0.1749 -0.4926  0.5125
  321POX    C2F 5517   1.189   8.389   2.060  0.2750  0.1422  0.1285
  321POX    C2G 5518   1.219   8.283   2.166  0.2165 -0.0598 -0.0567
  321POX    C2H 5519   1.235   8.347   2.304  0.9737 -0.5715  0.1030
  321POX    C2I 5520   1.359   8.434   2.324  0.7488 -0.1397 -0.3389
  321POX    C2J 5521   1.356   8.466   2.474  0.2637 -0.3620 -0.2988
  321POX    C2K 5522   1.499   8.502   2.516  0.1770 -0.3942  0.0197
  321POX    C2L 5523   1.503   8.548   2.662  0.0472 -0.0950 -0.0706
  321POX    C2M 5524   1.489   8.426   2.753 -0.5079 -0.1837 -0.2716
  321POX    C2N 5525   1.570   8.445   2.881 -0.3347 -0.2269 -0.3752
  321POX    C2O 5526   1.530   8.340   2.984  0.1833 -0.2790 -0.2202
  321POX    C2P 5527   1.588   8.202   2.950 -0.1527 -0.4338 -0.1772
  322CHL    CN1 5528   2.768   8.213   1.127 -0.1573  0.0112  0.0969
  322CHL    CN2 5529   2.630   8.036   1.043  0.2453  0.5280 -0.3525
  322CHL    CN3 5530   2.870   8.034   1.004  0.5923  0.1142  0.6902
  322CHL    NTM 5531   2.763   8.069   1.099  0.1420 -0.0276  0.2327
  322CHL     CB 5532   2.771   8.005   1.231 -0.0335 -0.9704 -0.2069
  323PJ2     CA 5533   2.898   7.994   1.315 -0.1709  0.2540  0.1679
  323PJ2     OA 5534   2.960   8.121   1.336  0.2636  0.0019  0.4167
  323PJ2      P 5535   3.119   8.115   1.365  0.3094  0.3171  0.2383
  323PJ2     OB 5536   3.190   8.039   1.259  0.2029  0.0172  0.3820
  323PJ2     HB 5537   3.119   7.984   1.215  0.4245 -0.9173  1.1419
  323PJ2     OG 5538   3.174   8.242   1.418  0.3651  0.4494 -0.1333
  323PJ2     HG 5539   3.245   8.266   1.351  0.7199  0.9915  0.4378
  323PJ2     OD 5540   3.134   8.027   1.499 -0.2724 -0.0919  0.0411
  324POX     CD 5541   3.263   7.978   1.534 -0.2904 -0.1616  0.0093
  324POX     CE 5542   3.280   7.986   1.686  0.3746 -0.6323 -0.0355
  324POX     OE 5543   3.408   7.935   1.725  0.4257 -0.3786  0.1299
  324POX    C1A 5544   3.511   8.019   1.721  0.1848 -0.1029 -0.4240
  324POX    O1A 5545   3.492   8.137   1.691  0.1170  0.0733  0.2925
  324POX    C1B 5546   3.635   7.960   1.777  0.2489  0.3286 -0.1079
  324POX    C1C 5547   3.661   8.040   1.905 -0.3719  0.1677  0.1241
  324POX    C1D 5548   3.784   8.006   1.990 -0.3505 -0.0270  0.0152
  324POX    C1E 5549   3.757   8.050   2.134  0.0541 -0.0203  0.0885
  324POX    C1F 5550   3.863   7.997   2.231 -0.1737 -0.0608  0.3154
  324POX    C1G 5551   4.010   8.040   2.219 -0.0926 -0.2739  0.5226
  324POX    C1H 5552   4.015   8.181   2.280  0.3821 -0.2667  0.4696
  324POX    C1I 5553   4.160   8.227   2.287  0.3170  0.0673 -0.3225
  324POX    C1J 5554   4.201   8.316   2.377  0.3143  0.6083 -0.8458
  324POX    C1K 5555   4.113   8.400   2.470  0.4776  0.0675 -0.1973
  324POX    C1L 5556   4.196   8.477   2.574  0.0878 -0.1184  0.2553
  324POX    C1M 5557   4.085   8.538   2.660 -0.0622 -0.3695  0.2414
  324POX    C1N 5558   4.074   8.465   2.794  0.6133  0.3285  0.6842
  324POX    C1O 5559   3.969   8.538   2.879 -0.2441 -0.1471  0.0522
  324POX    C1P 5560   4.023   8.671   2.932  0.2293 -0.2054 -0.2815
  324POX    C1Q 5561   3.919   8.766   2.991  0.1182 -0.0599 -0.7066
  324POX    C1R 5562   3.985   8.900   3.021  0.5269 -0.4012 -0.0628
  324POX     CZ 5563   3.163   7.908   1.746 -0.0662 -0.0300 -0.1155
  324POX     OZ 5564   3.149   7.919   1.888 -0.3216  0.1157 -0.1499
  324POX    C2A 5565   3.045   7.858   1.943  0.0796 -0.3539  0.0918
  324POX    O2A 5566   2.986   7.767   1.885 -0.4812  0.0412  0.0333
  324POX    C2B 5567   3.024   7.890   2.086 -0.5616 -0.3591  0.0028
  324POX    C2C 5568   3.076   7.779   2.177 -0.0176  0.3842  0.6066
  324POX    C2D 5569   3.037   7.799   2.324 -0.8357  0.1885  0.4172
  324POX    C2E 5570   3.093   7.925   2.389  0.0455  0.2593 -0.4561
  324POX    C2F 5571   3.085   7.914   2.542  0.2458  0.1022 -0.4556
  324POX    C2G 5572   3.157   8.031   2.609 -0.0485  0.0283 -0.0060
  324POX    C2H 5573   3.134   8.023   2.760  0.0553 -0.5598 -0.0175
  324POX    C2I 5574   3.240   8.104   2.834 -0.3612  0.0094 -0.0300
  324POX    C2J 5575   3.290   8.059   2.972 -0.3546 -0.1650 -0.0894
  324POX    C2K 5576   3.393   8.153   3.034 -0.0526 -0.4988 -0.0808
  324POX    C2L 5577   3.454   8.105   3.166 -0.3524 -0.1105  0.2041
  324POX    C2M 5578   3.361   8.079   3.285 -0.1196 -0.0315  0.4050
  324POX    C2N 5579   3.433   8.056   3.418  0.1381 -0.2819  0.2256
  324POX    C2O 5580   3.330   8.016   3.524 -0.2898  0.0972 -0.0422
  324POX    C2P 5581   3.394   8.041   3.661 -0.1043 -0.4630 -0.0246
  325CHL    CN1 5582   0.186   5.090   0.816  0.2254 -0.2124 -0.1157
  325CHL    CN2 5583   0.178   4.969   1.017  0.0192 -0.0543  0.2812
  325CHL    CN3 5584   0.055   5.173   1.007 -0.2265  0.2150 -0.7653
  325CHL    NTM 5585   0.179   5.106   0.962 -0.2279 -0.2188 -0.1348
  325CHL     CB 5586   0.287   5.178   1.031 -0.3683 -0.2170  0.0834
  326PJ2     CA 5587   0.436   5.145   1.017 -0.2554  0.0663  0.6088
  326PJ2     OA 5588   0.477   5.009   1.011  0.1605  0.2214 -0.0839
  326PJ2      P 5589   0.638   5.004   1.011  0.1478 -0.1950  0.1092
  326PJ2     OB 5590   0.665   4.972   0.870  0.3586 -0.0351  0.1140
  326PJ2     HB 5591   0.760   4.996   0.849 -0.0595  1.5405 -0.1388
  326PJ2     OG 5592   0.694   5.126   1.074 -0.3190  0.0588  0.0406
  326PJ2     HG 5593   0.632   5.178   1.132 -0.6960 -0.7595  0.3896
  326PJ2     OD 5594   0.685   4.868   1.083  0.0235  0.0137  0.5895
  327POX     CD 5595   0.641   4.863   1.219 -0.3141  0.3196  0.4932
  327POX     CE 5596   0.669   4.732   1.294  0.2810  0.2959  0.2360
  327POX     OE 5597   0.615   4.730   1.426 -0.1505 -0.1847  0.0566
  327POX    C1A 5598   0.545   4.621   1.458 -0.7612  0.0563 -0.4279
  327POX    O1A 5599   0.527   4.532   1.375 -0.1024 -0.3191 -0.1744
  327POX    C1B 5600   0.522   4.615   1.604 -0.2379  0.3035 -0.3297
  327POX    C1C 5601   0.399   4.535   1.647  0.0270  0.0595 -0.0212
  327POX    C1D 5602   0.392   4.516   1.799  0.1471 -0.1167 -0.0376
  327POX    C1E 5603   0.519   4.442   1.841  0.0585 -0.0289  0.3903
  327POX    C1F 5604   0.526   4.426   1.993 -0.1134 -0.1494  0.3861
  327POX    C1G 5605   0.654   4.388   2.068  0.0123 -0.3553  0.0700
  327POX    C1H 5606   0.630   4.374   2.218 -0.0346 -0.6423  0.0369
  327POX    C1I 5607   0.755   4.325   2.291  0.2718  0.2575  0.1258
  327POX    C1J 5608   0.753   4.253   2.402 -0.4754  0.1012  0.0184
  327POX    C1K 5609   0.625   4.224   2.481 -0.1574 -0.1571  0.4443
  327POX    C1L 5610   0.660   4.162   2.617  0.5085  0.2908  0.4871
  327POX    C1M 5611   0.548   4.116   2.711 -0.3607  0.6423 -0.3513
  327POX    C1N 5612   0.488   3.986   2.658  0.3221  0.2806 -0.2518
  327POX    C1O 5613   0.404   3.926   2.771 -0.0396 -0.0776 -0.7076
  327POX    C1P 5614   0.340   3.798   2.716  0.0533 -0.5331  0.2158
  327POX    C1Q 5615   0.216   3.766   2.800 -0.2834 -0.2305 -0.1636
  327POX    C1R 5616   0.125   3.661   2.735 -0.6425 -0.2973  0.4455
  327POX     CZ 5617   0.822   4.726   1.297  0.2757  0.0045 -0.0802
  327POX     OZ 5618   0.882   4.829   1.375 -0.1333  0.2827 -0.1285
  327POX    C2A 5619   1.014   4.829   1.361 -0.1010 -0.5629  0.1652
  327POX    O2A 5620   1.080   4.741   1.305  0.8727  0.4006 -0.2317
  327POX    C2B 5621   1.088   4.933   1.437 -0.0147 -0.2260 -0.3774
  327POX    C2C 5622   1.114   4.892   1.582 -0.3684  0.4289 -0.1246
  327POX    C2D 5623   1.192   4.997   1.660 -0.2164  0.1413  0.1121
  327POX    C2E 5624   1.228   4.947   1.800 -0.5290  0.1941  0.2127
  327POX    C2F 5625   1.319   5.034   1.888  0.3785 -0.2681 -0.2476
  327POX    C2G 5626   1.378   4.954   2.004 -0.4185 -0.1041  0.2798
  327POX    C2H 5627   1.477   5.050   2.071  0.0495 -0.1054 -0.3992
  327POX    C2I 5628   1.543   5.025   2.207 -0.3622  0.0225 -0.1758
  327POX    C2J 5629   1.440   4.995   2.316  0.0162 -0.0712  0.1570
  327POX    C2K 5630   1.511   4.937   2.438 -0.6413 -0.2344  0.4695
  327POX    C2L 5631   1.510   5.030   2.559 -0.0348  0.3334  0.0428
  327POX    C2M 5632   1.380   5.027   2.640  0.0358 -0.3577  0.1354
  327POX    C2N 5633   1.393   4.950   2.771 -0.1660  0.0292  0.3843
  327POX    C2O 5634   1.254   4.900   2.810 -0.3616  0.0829 -0.2380
  327POX    C2P 5635   1.254   4.805   2.930 -0.1462  0.4200  0.0296
  328CHL    CN1 5636   0.946   5.649   0.890 -0.1781 -0.0388  0.1764
  328CHL    CN2 5637   0.973   5.639   1.130 -0.2689  0.1941  0.0507
  328CHL    CN3 5638   1.118   5.522   0.993  0.0290  0.1771  0.0475
  328CHL    NTM 5639   0.977   5.563   1.005 -0.0080  0.0128  0.1685
  328CHL     CB 5640   0.888   5.447   1.020  0.4724 -0.3503  0.2637
  329PJ2     CA 5641   0.736   5.457   1.004  0.5030 -0.0407  0.1602
  329PJ2     OA 5642   0.678   5.560   1.084  0.1481 -0.0177 -0.1231
  329PJ2      P 5643   0.517   5.560   1.070  0.1339 -0.1125  0.0343
  329PJ2     OB 5644   0.475   5.700   1.092  0.9933  0.1077  0.3132
  329PJ2     HB 5645   0.379   5.700   1.119  0.6236 -1.0593 -0.9445
  329PJ2     OG 5646   0.477   5.503   0.940  0.4048 -0.5163  0.1246
  329PJ2     HG 5647   0.538   5.427   0.917  2.8094  1.6817 -1.2534
  329PJ2     OD 5648   0.476   5.460   1.190 -0.0094 -0.5683 -0.3931
  330POX     CD 5649   0.500   5.485   1.328 -0.0093 -0.0231 -0.4876
  330POX     CE 5650   0.449   5.382   1.429 -0.2284  0.2323 -0.3382
  330POX     OE 5651   0.456   5.431   1.564 -0.1839  0.1607 -0.3140
  330POX    C1A 5652   0.346   5.420   1.637 -0.2153  0.1953 -0.3556
  330POX    O1A 5653   0.240   5.374   1.594 -0.1489 -0.1121 -0.1988
  330POX    C1B 5654   0.377   5.474   1.771 -0.3325  0.0778 -0.2796
  330POX    C1C 5655   0.437   5.376   1.872 -0.2804  0.3417 -0.0535
  330POX    C1D 5656   0.413   5.426   2.015  0.4716  0.4934  0.0279
  330POX    C1E 5657   0.426   5.300   2.100  0.7199  0.2398 -0.3796
  330POX    C1F 5658   0.380   5.337   2.241  0.4843  0.0085 -0.3961
  330POX    C1G 5659   0.357   5.216   2.333 -0.4773  0.4930  0.0215
  330POX    C1H 5660   0.292   5.245   2.469 -0.5028  0.4552  0.0175
  330POX    C1I 5661   0.239   5.118   2.537  0.3160  0.1662  0.1281
  330POX    C1J 5662   0.278   5.058   2.648  0.3594  0.0983  0.0767
  330POX    C1K 5663   0.408   5.110   2.709  0.4456  0.1847 -0.1845
  330POX    C1L 5664   0.378   5.131   2.857  0.1047  0.3609 -0.2792
  330POX    C1M 5665   0.507   5.161   2.933  0.2900 -0.3511 -0.3089
  330POX    C1N 5666   0.492   5.240   3.064  0.3802 -0.4481 -0.2390
  330POX    C1O 5667   0.394   5.177   3.163 -0.1294  0.0441 -0.4245
  330POX    C1P 5668   0.357   5.254   3.290  0.6462  0.2648 -0.3246
  330POX    C1Q 5669   0.295   5.389   3.254  0.1476  0.1737  0.1661
  330POX    C1R 5670   0.233   5.442   3.383 -0.4886 -0.3078  0.0681
  330POX     CZ 5671   0.546   5.268   1.400  0.2492  0.4073  0.5344
  330POX     OZ 5672   0.546   5.155   1.487 -0.0605  0.3553  0.4660
  330POX    C2A 5673   0.658   5.122   1.549 -0.2257 -0.5807  0.2866
  330POX    O2A 5674   0.763   5.177   1.516 -0.0606 -1.0786 -0.0215
  330POX    C2B 5675   0.647   5.002   1.636  0.2568 -0.8021  0.0505
  330POX    C2C 5676   0.626   5.051   1.780  0.9488 -0.4737  0.0422
  330POX    C2D 5677   0.618   4.926   1.868  0.5794 -0.7193 -0.3320
  330POX    C2E 5678   0.614   4.971   2.015  0.4174 -0.0718 -0.5292
  330POX    C2F 5679   0.603   4.849   2.107  0.1915  0.2666 -0.1006
  330POX    C2G 5680   0.553   4.890   2.245 -0.2987  0.2136 -0.2615
  330POX    C2H 5681   0.532   4.766   2.332  0.7725  0.1496 -0.0779
  330POX    C2I 5682   0.511   4.818   2.474 -0.0453  0.1840 -0.2046
  330POX    C2J 5683   0.475   4.709   2.575 -0.0107  0.1655 -0.2126
  330POX    C2K 5684   0.504   4.750   2.720  0.1811 -0.0948 -0.1755
  330POX    C2L 5685   0.477   4.635   2.818  0.7572 -0.0968 -0.0142
  330POX    C2M 5686   0.473   4.687   2.962  0.0902 -0.2284  0.0190
  330POX    C2N 5687   0.446   4.571   3.057  0.0956 -0.6397 -0.4760
  330POX    C2O 5688   0.561   4.471   3.074  0.3131 -0.2724  0.2529
  330POX    C2P 5689   0.568   4.409   3.214  0.2597 -0.0360  0.3609
  331CHL    CN1 5690   3.587   6.034   0.943 -0.4020 -0.1710 -0.0419
  331CHL    CN2 5691   3.403   6.072   1.091 -0.2251 -0.3791 -0.3040
  331CHL    CN3 5692   3.441   6.195   0.882 -0.5845  0.0659  0.6729
  331CHL    NTM 5693   3.502   6.137   1.003  0.0779  0.0166  0.3209
  331CHL     CB 5694   3.581   6.234   1.080  0.1723  0.0921  0.1301
  332PJ2     CA 5695   3.523   6.371   1.116 -0.2063  0.0341 -0.2566
  332PJ2     OA 5696   3.410   6.382   1.203  0.1093  0.0141  0.1624
  332PJ2      P 5697   3.399   6.525   1.277  0.1391  0.0513  0.0961
  332PJ2     OB 5698   3.429   6.619   1.167 -0.7568 -0.5538 -0.6839
  332PJ2     HB 5699   3.379   6.581   1.090  0.8542  1.2172 -2.7275
  332PJ2     OG 5700   3.257   6.521   1.319 -0.0774 -0.7270 -0.6838
  332PJ2     HG 5701   3.229   6.426   1.326 -0.5235 -0.6327 -1.0523
  332PJ2     OD 5702   3.507   6.524   1.396  0.2617 -0.2365 -0.0171
  333POX     CD 5703   3.467   6.446   1.509  0.0368  0.5800  0.4734
  333POX     CE 5704   3.562   6.443   1.629  0.3537 -0.6229  0.2117
  333POX     OE 5705   3.530   6.349   1.732 -0.6299 -0.0216  0.4697
  333POX    C1A 5706   3.581   6.228   1.714  0.2491  0.3917  0.0967
  333POX    O1A 5707   3.672   6.207   1.635  0.1835 -0.3892  0.2104
  333POX    C1B 5708   3.560   6.137   1.829  0.2925 -0.1924 -0.3495
  333POX    C1C 5709   3.647   6.168   1.951 -0.4083 -0.1412  0.1497
  333POX    C1D 5710   3.608   6.290   2.034  0.9065  0.3740  0.0418
  333POX    C1E 5711   3.694   6.309   2.159 -0.1217  0.5541  0.7369
  333POX    C1F 5712   3.813   6.391   2.108 -0.2683  0.1422 -0.2812
  333POX    C1G 5713   3.885   6.423   2.239  0.2073 -0.6230 -0.3509
  333POX    C1H 5714   3.970   6.549   2.225 -0.5680 -0.0459  0.0017
  333POX    C1I 5715   4.021   6.605   2.358 -0.0461 -0.0253 -0.2017
  333POX    C1J 5716   3.952   6.690   2.434 -0.4484 -0.3657 -0.1786
  333POX    C1K 5717   3.818   6.750   2.390 -0.1089  0.2462 -0.3913
  333POX    C1L 5718   3.762   6.849   2.493 -0.9779 -0.3626 -0.2732
  333POX    C1M 5719   3.685   6.778   2.605 -1.0509  0.1729  0.0186
  333POX    C1N 5720   3.673   6.878   2.720  1.0330  0.3965  0.0769
  333POX    C1O 5721   3.616   6.814   2.848  0.2323  0.3817 -0.2800
  333POX    C1P 5722   3.717   6.706   2.886 -0.1242  0.0605 -0.2516
  333POX    C1Q 5723   3.657   6.633   3.007  0.1954 -0.5498 -0.4566
  333POX    C1R 5724   3.744   6.515   3.049  0.6038 -0.1532 -0.1739
  333POX     CZ 5725   3.543   6.591   1.665  0.2299 -0.5974  0.0493
  333POX     OZ 5726   3.584   6.633   1.796  0.0651 -0.3102  0.0093
  333POX    C2A 5727   3.501   6.703   1.873  0.0977 -0.3003  0.0350
  333POX    O2A 5728   3.390   6.731   1.829  0.3843  0.5768 -0.1522
  333POX    C2B 5729   3.555   6.758   2.000  0.4498 -0.0804 -0.2058
  333POX    C2C 5730   3.633   6.887   1.973 -0.2911  0.3385 -0.3836
  333POX    C2D 5731   3.681   6.960   2.099 -0.5338 -0.0140 -0.0832
  333POX    C2E 5732   3.724   7.103   2.066  0.6401 -0.2934  0.1960
  333POX    C2F 5733   3.744   7.189   2.191 -0.0266 -0.2104  0.2461
  333POX    C2G 5734   3.805   7.328   2.170 -0.3356 -0.1845 -0.4985
  333POX    C2H 5735   3.876   7.391   2.289 -0.6185 -0.2482 -0.2936
  333POX    C2I 5736   3.919   7.535   2.256  0.0854 -0.3028  0.3543
  333POX    C2J 5737   4.016   7.589   2.361 -0.0081  0.6068 -0.0171
  333POX    C2K 5738   4.141   7.499   2.365 -0.1476  0.4136  0.0208
  333POX    C2L 5739   4.239   7.546   2.472  0.0670 -0.5564  0.2506
  333POX    C2M 5740   4.186   7.489   2.604 -0.5753 -0.4014  0.0640
  333POX    C2N 5741   4.308   7.497   2.697 -0.3082 -0.1996 -0.2987
  333POX    C2O 5742   4.256   7.475   2.839  0.3960  0.2290  0.0296
  333POX    C2P 5743   4.160   7.584   2.888  0.1541  0.3663 -0.7428
  334CHL    CN1 5744   0.526   3.950   1.330 -0.3538 -0.4331 -0.0863
  334CHL    CN2 5745   0.672   3.767   1.249 -0.4277 -0.3301  0.2479
  334CHL    CN3 5746   0.690   3.856   1.463 -0.1169 -0.5184 -0.1825
  334CHL    NTM 5747   0.661   3.893   1.323 -0.2253 -0.1301 -0.0595
  334CHL     CB 5748   0.756   3.995   1.276 -0.3159  0.0546  0.1586
  335PJ2     CA 5749   0.901   3.959   1.243 -0.3467 -0.0857  0.1749
  335PJ2     OA 5750   0.962   3.896   1.355  0.2452 -0.0088 -0.0970
  335PJ2      P 5751   1.113   3.854   1.321  0.2303 -0.0403 -0.1245
  335PJ2     OB 5752   1.136   3.756   1.213  0.1885  0.2960 -0.4436
  335PJ2     HB 5753   1.234   3.768   1.203  0.1676  2.1055  1.0710
  335PJ2     OG 5754   1.191   3.977   1.291  0.0689  0.0880 -0.0203
  335PJ2     HG 5755   1.284   3.941   1.278  0.0528  0.0174  0.0588
  335PJ2     OD 5756   1.181   3.795   1.454  0.5322  0.1090 -0.2098
  336POX     CD 5757   1.157   3.660   1.493 -0.6891  0.5730  0.7135
  336POX     CE 5758   1.176   3.626   1.641  0.4632  0.0190  0.4494
  336POX     OE 5759   1.178   3.489   1.682 -0.3964 -0.0141  0.3985
  336POX    C1A 5760   1.294   3.426   1.664 -0.1552  0.4714  0.2406
  336POX    O1A 5761   1.376   3.460   1.578  0.4919 -0.4911  0.4638
  336POX    C1B 5762   1.295   3.305   1.749  0.5110  0.1591 -0.2045
  336POX    C1C 5763   1.431   3.259   1.800  0.2305 -0.4595 -0.0072
  336POX    C1D 5764   1.417   3.126   1.874 -0.6906 -0.2460  0.2170
  336POX    C1E 5765   1.532   3.106   1.973 -0.0258 -0.5530 -0.6029
  336POX    C1F 5766   1.543   2.959   2.014 -0.4240 -0.3406  0.2848
  336POX    C1G 5767   1.653   2.949   2.119 -0.2157 -0.1470  0.0865
  336POX    C1H 5768   1.663   2.807   2.176 -0.0081 -0.0551  0.2844
  336POX    C1I 5769   1.777   2.788   2.276  0.2062  0.1979  0.0894
  336POX    C1J 5770   1.754   2.751   2.402  0.4086  0.0401  0.0809
  336POX    C1K 5771   1.623   2.731   2.477  0.2033  0.5921 -0.1283
  336POX    C1L 5772   1.604   2.613   2.572 -0.0895 -0.0064 -0.9161
  336POX    C1M 5773   1.492   2.613   2.677  0.5827 -0.1332 -0.1863
  336POX    C1N 5774   1.506   2.714   2.791 -0.4487 -0.2966  0.0932
  336POX    C1O 5775   1.398   2.688   2.897 -0.1555  0.1061  0.4926
  336POX    C1P 5776   1.257   2.734   2.862 -0.0717  0.2042  0.2768
  336POX    C1Q 5777   1.247   2.880   2.905  0.2367  0.3275 -0.0733
  336POX    C1R 5778   1.110   2.931   2.860  0.0015  0.1457  0.4258
  336POX     CZ 5779   1.059   3.702   1.703  0.1435  0.2300 -0.4022
  336POX     OZ 5780   1.064   3.842   1.734  0.2693  0.1828 -0.2101
  336POX    C2A 5781   0.942   3.888   1.758 -0.0019 -0.1330 -0.9326
  336POX    O2A 5782   0.841   3.821   1.777  0.4754 -0.6187 -0.0450
  336POX    C2B 5783   0.947   4.035   1.773  0.6115 -0.2381 -0.0254
  336POX    C2C 5784   0.923   4.083   1.917  0.2477 -0.0052 -0.1622
  336POX    C2D 5785   1.054   4.061   1.993  0.1328  0.2852  0.1216
  336POX    C2E 5786   1.058   4.145   2.121  0.2046  0.3744  0.0609
  336POX    C2F 5787   1.130   4.075   2.236  0.0053 -0.0732 -0.0836
  336POX    C2G 5788   1.106   4.141   2.372  0.0422 -0.0602 -0.0832
  336POX    C2H 5789   1.132   4.041   2.484 -0.2773 -0.0711 -0.0176
  336POX    C2I 5790   1.063   4.066   2.618  0.3310  0.1873  0.2510
  336POX    C2J 5791   1.050   3.945   2.711 -0.7640  0.0839 -0.0176
  336POX    C2K 5792   0.974   3.832   2.640 -0.8208 -0.1296  0.3829
  336POX    C2L 5793   0.936   3.727   2.744  0.0598 -0.6756  0.1638
  336POX    C2M 5794   0.866   3.611   2.673  0.4239 -0.6386 -0.2570
  336POX    C2N 5795   0.787   3.535   2.779  0.4505 -0.2238  0.0620
  336POX    C2O 5796   0.652   3.603   2.803 -0.0853 -0.9142 -0.9200
[truncated: 2,275,031 more chars]
