# Supplementary material for: Arginine Residues Modulate the Membrane Interactions of pHLIP Peptides
Source: J Chem Inf Model. 2023 Jul 3;63(14):4433–46. doi: 10.1021/acs.jcim.3c00360 (PMC10369490; doi:10.1021/acs.jcim.3c00360)
Supplement: Supplementary file 2 — ci3c00360_si_002.zip [file ci3c00360_si_002.zip › Simulation_files/wt/wt_pH06.00_rep6.gro]

Generated by trjconv : GRowing Old MAkes el Chrono Sweat t=   0.00000
38767
    1ALA      N    1   0.719   5.978   0.865  0.6448  0.0074  0.3397
    1ALA     H1    2   0.751   6.003   0.774 -1.2547  1.7038  0.0515
    1ALA     H2    3   0.622   6.004   0.874  0.4150  0.7654 -3.1104
    1ALA     H3    4   0.774   6.032   0.929  0.9923  0.5279 -0.3880
    1ALA     CA    5   0.721   5.833   0.892 -0.0082 -0.0684 -0.0088
    1ALA     CB    6   0.635   5.751   0.795 -0.0465  0.0981 -0.1168
    1ALA      C    7   0.867   5.790   0.883 -0.0430 -0.1609 -0.1491
    1ALA      O    8   0.946   5.875   0.841 -0.0657  0.0996  0.3214
    2CY2      N    9   0.885   5.669   0.934 -0.6733 -0.2261 -0.0811
    2CY2      H   10   0.806   5.635   0.985 -2.4718  1.5925 -1.4662
    2CY2     CA   11   1.019   5.610   0.943 -0.6140 -0.0502  0.2127
    2CY2     CB   12   1.033   5.514   1.061  0.1907 -0.0063  0.1604
    2CY2     SG   13   0.904   5.384   1.052  0.0431  0.1370  0.1991
    2CY2    HG1   14   0.941   5.322   0.940  0.2644  0.0732  0.3072
    2CY2    HG2   15   0.956   5.315   1.153  2.0109 -1.0065 -1.5210
    2CY2    HG3   16   0.790   5.453   1.055 -1.3304 -2.0116 -0.0830
    2CY2      C   17   1.054   5.538   0.812  0.3403 -0.0823  0.4796
    2CY2      O   18   0.967   5.489   0.740  0.6537 -0.0155  0.0525
    3GL4      N   19   1.183   5.527   0.783  0.2436 -0.7577  0.2969
    3GL4      H   20   1.249   5.562   0.850 -0.7495  0.2698  0.7623
    3GL4     CA   21   1.229   5.471   0.655  0.3096  0.0768 -0.0504
    3GL4     CB   22   1.283   5.584   0.568  0.1594 -0.0888 -0.3631
    3GL4     CG   23   1.312   5.544   0.423 -0.3214 -0.1477 -0.4451
    3GL4     CD   24   1.397   5.640   0.339 -1.0001  0.6624 -0.2217
    3GL4    OE1   25   1.515   5.665   0.370 -0.7877 -0.8332  0.2688
    3GL4   HE11   26   1.561   5.719   0.300  0.8256  0.2656  2.0719
    3GL4   HE12   27   1.524   5.657   0.469 -2.5918 -1.8339  0.3917
    3GL4    OE2   28   1.355   5.666   0.224 -0.3855  0.9660 -0.3814
    3GL4   HE21   29   1.405   5.740   0.179  2.1615 -0.9299 -0.8510
    3GL4   HE22   30   1.278   5.605   0.204  0.1483  0.0343  0.3082
    3GL4      C   31   1.333   5.360   0.673  0.2098 -0.0937 -0.5035
    3GL4      O   32   1.291   5.246   0.659 -0.3215  0.0553 -0.1516
    4GLN      N   33   1.449   5.406   0.721 -0.3093  0.4395  0.2645
    4GLN      H   34   1.472   5.502   0.735  0.7755  0.2604 -0.1922
    4GLN     CA   35   1.552   5.307   0.753  0.0862  0.6761 -0.2613
    4GLN     CB   36   1.681   5.388   0.769  0.5776 -0.1202 -0.1400
    4GLN     CG   37   1.712   5.477   0.648  0.3192  0.5604  0.2888
    4GLN     CD   38   1.752   5.399   0.522 -0.2408  0.0808  0.3999
    4GLN    OE1   39   1.849   5.323   0.519 -0.0855  0.3104 -0.3616
    4GLN    NE2   40   1.691   5.427   0.408  0.2018 -0.0002  0.1412
    4GLN   HE21   41   1.621   5.499   0.401 -1.0706 -1.1962  0.1788
    4GLN   HE22   42   1.737   5.405   0.322  2.3512  4.6742 -0.2235
    4GLN      C   43   1.525   5.239   0.887  0.1173  0.7997 -0.1923
    4GLN      O   44   1.568   5.126   0.914 -0.4513  0.5000 -0.5229
    5ASN      N   45   1.461   5.312   0.977  0.0019 -0.1420  0.5043
    5ASN      H   46   1.444   5.408   0.957  1.9355  0.3507  1.0514
    5ASN     CA   47   1.430   5.273   1.116  0.0159 -0.3121  0.4600
    5ASN     CB   48   1.356   5.396   1.169  0.0832 -0.0542 -0.0329
    5ASN     CG   49   1.303   5.377   1.311  0.1334  0.4842  0.0596
    5ASN    OD1   50   1.195   5.321   1.329  0.2025  0.1979 -0.4225
    5ASN    ND2   51   1.379   5.430   1.406 -0.2102 -0.3226  0.8074
    5ASN   HD21   52   1.469   5.473   1.390 -1.5094  2.0886 -0.7266
    5ASN   HD22   53   1.339   5.431   1.498  0.1589 -1.4055  0.9932
    5ASN      C   54   1.374   5.136   1.153 -0.2854 -0.2128  0.3720
    5ASN      O   55   1.436   5.084   1.245  1.1310  0.6321 -0.0745
    6PRO      N   56   1.268   5.086   1.089 -0.1886 -0.0656  0.0947
    6PRO     CA   57   1.202   4.962   1.132  0.0161 -0.1544  0.1565
    6PRO     CB   58   1.065   4.962   1.063  0.1626 -0.1621 -0.1380
    6PRO     CG   59   1.088   5.047   0.938 -0.1616 -0.0397 -0.1144
    6PRO     CD   60   1.197   5.147   0.976 -0.5194  0.1528  0.4199
    6PRO      C   61   1.282   4.837   1.093  0.2605  0.0414  0.0286
    6PRO      O   62   1.304   4.753   1.180  0.0937 -0.2067 -0.1659
    7ILE      N   63   1.350   4.847   0.980  0.6581  0.2611  0.2830
    7ILE      H   64   1.334   4.909   0.903 -2.2287  1.3898  1.6691
    7ILE     CA   65   1.456   4.752   0.942  0.3654  0.1578 -0.2926
    7ILE     CB   66   1.489   4.780   0.795  0.7462  0.3449 -0.1719
    7ILE    CG1   67   1.372   4.782   0.697  0.0289 -0.1282  0.6681
    7ILE    CG2   68   1.602   4.688   0.748  0.0281 -0.4372 -0.3700
    7ILE     CD   69   1.367   4.925   0.644  0.8838 -0.3586 -0.0464
    7ILE      C   70   1.579   4.742   1.033  0.2147  0.1880 -0.0854
    7ILE      O   71   1.628   4.633   1.061  0.0441 -0.0010 -0.4997
    8TYR      N   72   1.624   4.856   1.083 -0.4973  0.4414 -0.0196
    8TYR      H   73   1.600   4.949   1.054  0.8796  1.2730  1.3527
    8TYR     CA   74   1.719   4.863   1.195 -0.0131 -0.1380 -0.3930
    8TYR     CB   75   1.742   5.012   1.222  0.1490 -0.1661 -0.3708
    8TYR     CG   76   1.879   5.065   1.181  0.0880  0.4291  0.1822
    8TYR    CD1   77   1.900   5.174   1.097  0.1740  0.1817 -0.1184
    8TYR    HD1   78   1.815   5.227   1.055  1.2829  0.6160 -1.9440
    8TYR    CD2   79   1.989   5.021   1.254 -0.3930 -0.2980  0.4773
    8TYR    HD2   80   1.978   4.937   1.323 -0.7550  1.1817  2.2834
    8TYR    CE1   81   2.024   5.236   1.086  0.2351  0.1703  0.4625
    8TYR    HE1   82   2.031   5.322   1.019  1.4925 -0.4133 -0.1926
    8TYR    CE2   83   2.115   5.078   1.245 -0.3893 -0.3065  0.4689
    8TYR    HE2   84   2.193   5.053   1.318 -1.3412 -0.7099  1.3629
    8TYR     CZ   85   2.129   5.191   1.165  0.0726 -0.4593  0.3270
    8TYR     OH   86   2.258   5.220   1.134  0.0526  0.1074  0.7593
    8TYR     HH   87   2.258   5.267   1.046 -0.0608 -2.0494 -0.4480
    8TYR      C   88   1.683   4.787   1.323  0.2036 -0.3139 -0.4365
    8TYR      O   89   1.763   4.708   1.373  0.0232  0.0226  0.3892
    9TRP      N   90   1.573   4.816   1.390  0.4932 -0.0979 -0.0524
    9TRP      H   91   1.541   4.910   1.378  2.7993  0.4165 -3.3607
    9TRP     CA   92   1.509   4.733   1.494  0.0363  0.0418 -0.2161
    9TRP     CB   93   1.371   4.791   1.520  0.2496  0.2781  0.4122
    9TRP     CG   94   1.353   4.908   1.618 -0.1192  0.1943  0.4478
    9TRP    CD1   95   1.344   5.035   1.579 -0.1396 -0.1522 -0.7279
    9TRP    HD1   96   1.364   5.071   1.478  1.1191  0.6503 -0.2183
    9TRP    CD2   97   1.343   4.906   1.756  0.6774 -0.0314  0.5107
    9TRP    NE1   98   1.345   5.110   1.689  0.4800 -0.2509 -0.6597
    9TRP    HE1   99   1.313   5.205   1.686  0.6038 -0.2153 -2.5675
    9TRP    CE2  100   1.341   5.038   1.800 -0.1144  0.2569 -0.3416
    9TRP    CE3  101   1.293   4.806   1.839 -0.7426 -0.2253 -0.5327
    9TRP    HE3  102   1.272   4.708   1.796 -1.9076 -1.5638  2.7290
    9TRP    CZ2  103   1.286   5.069   1.924 -0.1862 -0.2320 -0.2461
    9TRP    HZ2  104   1.249   5.171   1.934  3.1221  1.1388 -0.6068
    9TRP    CZ3  105   1.237   4.836   1.963  0.1815 -0.1066 -0.1339
    9TRP    HZ3  106   1.170   4.764   2.009 -0.1397  0.9887  1.1641
    9TRP    CH2  107   1.233   4.968   2.003 -0.3671 -0.1000 -0.1980
    9TRP    HH2  108   1.197   4.987   2.105  4.2458  1.4857  1.4092
    9TRP      C  109   1.502   4.583   1.463 -0.5371 -0.0155  0.1916
    9TRP      O  110   1.546   4.503   1.546  0.4560  0.1839 -0.1291
   10ALA      N  111   1.459   4.549   1.342 -0.0165 -0.3531  0.1013
   10ALA      H  112   1.402   4.619   1.299  0.8574  0.6342  0.4828
   10ALA     CA  113   1.454   4.409   1.299 -0.0315 -0.2454 -0.2473
   10ALA     CB  114   1.369   4.407   1.171 -0.0072  0.3420 -0.2747
   10ALA      C  115   1.592   4.346   1.282  0.1007 -0.1515  0.4831
   10ALA      O  116   1.611   4.227   1.304 -1.0130 -0.3771  0.2675
   11AR4      N  117   1.693   4.426   1.249  0.3071 -0.7046 -0.2451
   11AR4      H  118   1.688   4.523   1.223  0.8151 -1.2902 -2.8722
   11AR4     CA  119   1.831   4.375   1.252  0.7597  0.5013 -0.0824
   11AR4     CB  120   1.913   4.463   1.158  1.0120 -0.0144 -0.3468
   11AR4     CG  121   1.859   4.450   1.015 -0.1908  0.1690  0.0815
   11AR4     CD  122   1.967   4.524   0.935 -0.8478  0.3544 -0.6427
   11AR4     NE  123   1.962   4.499   0.790 -0.5709 -0.5030 -0.5093
   11AR4     HE  124   1.957   4.404   0.759  1.8032 -0.5356 -0.9743
   11AR4     CZ  125   1.995   4.587   0.695 -0.0391  0.2424  0.3471
   11AR4    NH1  126   2.049   4.708   0.714  0.7496  0.0046 -0.3317
   11AR4   HH11  127   2.053   4.733   0.810 -0.1422 -0.9231 -0.0415
   11AR4   HH12  128   2.049   4.769   0.634 -1.5241  0.5004 -0.0169
   11AR4    NH2  129   1.992   4.555   0.565  0.0306  0.4495  0.2941
   11AR4   HH21  130   1.965   4.460   0.547 -2.6585  0.9249  1.3538
   11AR4   HH22  131   2.009   4.624   0.495 -1.6685  0.5923 -0.0378
   11AR4      C  132   1.885   4.360   1.394  0.6530  0.3680 -0.0556
   11AR4      O  133   1.961   4.267   1.420  0.0783 -0.0485  0.1376
   12TYR      N  134   1.844   4.446   1.487  0.1588 -0.0070  0.0752
   12TYR      H  135   1.800   4.534   1.470  1.3467  0.6466  0.2577
   12TYR     CA  136   1.877   4.430   1.630 -0.2862 -0.0028  0.1789
   12TYR     CB  137   1.870   4.571   1.690  0.0989  0.0901  0.0093
   12TYR     CG  138   1.976   4.674   1.653  0.1623  0.0567  0.0966
   12TYR    CD1  139   1.928   4.804   1.650 -0.9605 -0.3572 -0.2010
   12TYR    HD1  140   1.838   4.821   1.709 -0.4363 -1.8281  1.0747
   12TYR    CD2  141   2.113   4.647   1.645  0.0906 -0.1424 -0.5411
   12TYR    HD2  142   2.153   4.548   1.669  2.1308  0.0701 -2.7764
   12TYR    CE1  143   2.019   4.909   1.640 -0.1853 -0.8986  0.9469
   12TYR    HE1  144   1.981   5.009   1.622 -1.9678 -2.0644 -3.1283
   12TYR    CE2  145   2.203   4.752   1.638 -0.0073 -0.0504 -0.4231
   12TYR    HE2  146   2.310   4.729   1.639  0.2419  1.0126  0.8014
   12TYR     CZ  147   2.155   4.882   1.629 -0.0129  0.0388  0.7108
   12TYR     OH  148   2.238   4.990   1.622  0.5329 -0.3861  0.5597
   12TYR     HH  149   2.192   5.074   1.593 -2.6770 -2.2899 -0.3987
   12TYR      C  150   1.803   4.316   1.701 -0.3331 -0.2679 -0.2907
   12TYR      O  151   1.861   4.244   1.783  0.1618  0.0802 -0.3263
   13ALA      N  152   1.679   4.296   1.659 -0.5833 -0.0376  0.3297
   13ALA      H  153   1.626   4.375   1.626  1.6931  1.4626 -0.0221
   13ALA     CA  154   1.610   4.170   1.689 -0.4961 -0.2334 -0.2630
   13ALA     CB  155   1.462   4.198   1.661 -0.2514  0.6515 -0.7177
   13ALA      C  156   1.661   4.040   1.627  0.2337 -0.3480  0.5590
   13ALA      O  157   1.662   3.935   1.691  0.5037 -0.8219 -0.2147
   14AS0      N  158   1.718   4.047   1.507 -0.6406 -0.9080  0.1044
   14AS0      H  159   1.682   4.106   1.434  1.3461  0.6789  0.3323
   14AS0     CA  160   1.794   3.931   1.459 -0.0572 -0.5255  0.0996
   14AS0     CB  161   1.800   3.913   1.307 -0.2684 -0.2317  0.0559
   14AS0     CG  162   1.664   3.897   1.240  0.1587 -1.2286 -0.5885
   14AS0    OD1  163   1.670   3.966   1.123  0.5274 -0.1884  0.0295
   14AS0   HD11  164   1.576   3.994   1.106  0.0543 -0.3820  2.1390
   14AS0   HD12  165   1.766   3.971   1.095  0.4898  1.2291  0.0871
   14AS0    OD2  166   1.566   3.831   1.275 -0.2401 -0.2528  0.1799
   14AS0   HD21  167   1.488   3.859   1.218  0.0097  1.5282  0.6392
   14AS0   HD22  168   1.597   3.760   1.339 -1.7128 -2.0124 -0.9558
   14AS0      C  169   1.935   3.913   1.517  0.0347  0.2059  0.1110
   14AS0      O  170   1.963   3.801   1.557 -0.9246 -0.1106 -0.0827
   15TRP      N  171   1.991   4.028   1.553 -0.0359  0.2047  0.2261
   15TRP      H  172   1.981   4.115   1.504 -2.3862 -1.1089 -1.8061
   15TRP     CA  173   2.112   4.030   1.637 -0.1394  0.2085  0.3760
   15TRP     CB  174   2.153   4.176   1.658  0.5860  0.0487  0.0983
   15TRP     CG  175   2.287   4.193   1.729  0.5672 -0.1524  0.1848
   15TRP    CD1  176   2.406   4.153   1.684  0.3349 -0.5452 -0.0896
   15TRP    HD1  177   2.431   4.150   1.578 -0.1644 -1.3832 -0.1862
   15TRP    CD2  178   2.309   4.226   1.862  0.1498  0.1036  0.1927
   15TRP    NE1  179   2.500   4.153   1.778 -0.0723 -0.6152  0.3224
   15TRP    HE1  180   2.592   4.115   1.765 -0.5723 -1.5447 -0.6233
   15TRP    CE2  181   2.442   4.194   1.890  0.1718  0.1752  0.1720
   15TRP    CE3  182   2.239   4.292   1.961  0.1568 -0.4042  0.5410
   15TRP    HE3  183   2.133   4.305   1.940  0.2946 -2.1827 -1.5418
   15TRP    CZ2  184   2.501   4.237   2.008 -0.0399 -0.6030  0.5696
   15TRP    HZ2  185   2.609   4.232   2.019 -0.0446 -1.1422  0.3856
   15TRP    CZ3  186   2.292   4.323   2.086  0.2754 -0.3265  0.4711
   15TRP    HZ3  187   2.220   4.333   2.167 -0.9655  0.1740 -0.6615
   15TRP    CH2  188   2.427   4.298   2.109  0.4346  0.3847  0.3258
   15TRP    HH2  189   2.476   4.340   2.197  1.2239  0.9974 -0.3833
   15TRP      C  190   2.099   3.957   1.771  0.0584  0.0139  0.2892
   15TRP      O  191   2.159   3.851   1.789  0.6122  0.4399  0.9856
   16LEU      N  192   1.996   3.991   1.848 -0.2235  0.0021 -0.0784
   16LEU      H  193   1.953   4.078   1.825  1.1289  0.5349 -0.7208
   16LEU     CA  194   1.960   3.930   1.977  0.2587 -0.1107  0.0055
   16LEU     CB  195   1.839   3.990   2.048  0.1337 -0.1526 -0.1696
   16LEU     CG  196   1.876   4.112   2.134 -0.4000 -0.1413  0.0480
   16LEU    CD1  197   1.744   4.178   2.174 -0.1196  0.7500 -0.4892
   16LEU    CD2  198   1.951   4.065   2.258 -0.5073  0.5202  0.3676
   16LEU      C  199   1.945   3.778   1.987 -0.2984 -0.0418  0.2670
   16LEU      O  200   1.998   3.718   2.080  0.6971  0.3652 -0.0189
   17PHE      N  201   1.880   3.721   1.886 -0.1167 -0.1186  0.1916
   17PHE      H  202   1.862   3.762   1.796 -1.5378 -0.8206  0.1279
   17PHE     CA  203   1.834   3.582   1.896 -0.6498  0.0238 -0.1917
   17PHE     CB  204   1.767   3.542   1.764 -0.4713  0.0474 -0.2905
   17PHE     CG  205   1.711   3.400   1.774 -0.4387  0.0524 -0.0096
   17PHE    CD1  206   1.792   3.303   1.717  0.1061 -0.1046  1.0263
   17PHE    HD1  207   1.897   3.325   1.698  0.0787 -1.2249 -0.5734
   17PHE    CD2  208   1.580   3.380   1.816 -0.2179  0.2016  0.7575
   17PHE    HD2  209   1.524   3.458   1.869 -0.5758  1.2508 -1.0850
   17PHE    CE1  210   1.745   3.173   1.701 -0.0891 -0.0395  1.0715
   17PHE    HE1  211   1.805   3.088   1.668  0.1380 -0.3653  2.2722
   17PHE    CE2  212   1.530   3.254   1.789 -0.2501  0.3261  0.2189
   17PHE    HE2  213   1.422   3.245   1.775  0.1134 -3.6603 -1.5049
   17PHE     CZ  214   1.610   3.156   1.731 -0.4515  0.4189 -0.2225
   17PHE     HZ  215   1.578   3.053   1.737 -1.3682  0.5356 -2.3163
   17PHE      C  216   1.957   3.495   1.924 -0.4878  0.3043 -0.0244
   17PHE      O  217   2.058   3.516   1.857  0.0668 -0.0664  0.6841
   18THR      N  218   1.940   3.387   2.000  0.4570  0.6165  0.6456
   18THR      H  219   1.846   3.356   2.015  0.4029 -0.6832 -1.8316
   18THR     CA  220   2.049   3.305   2.055 -0.1734 -0.2351  0.6417
   18THR     CB  221   2.109   3.196   1.967  0.0385  0.3589  0.0403
   18THR    OG1  222   2.160   3.243   1.843  0.1582  0.6299  0.1923
   18THR    HG1  223   2.103   3.221   1.764 -0.1593 -0.3736  0.6924
   18THR    CG2  224   2.022   3.070   1.964  0.6619 -0.0693 -0.3770
   18THR      C  225   2.161   3.364   2.141  0.0826  0.4720 -0.1620
   18THR      O  226   2.146   3.369   2.263  0.3267  0.1881 -0.1199
   19THR      N  227   2.267   3.402   2.071  0.1803 -0.4261 -0.5235
   19THR      H  228   2.270   3.384   1.973  0.7032 -1.5674 -0.3043
   19THR     CA  229   2.390   3.447   2.138 -0.2513 -0.0150  0.0041
   19THR     CB  230   2.511   3.435   2.045  0.0481 -0.0388  0.3935
   19THR    OG1  231   2.495   3.509   1.924 -0.2043  0.0058  0.4521
   19THR    HG1  232   2.585   3.504   1.881 -0.6978 -0.8063 -0.5488
   19THR    CG2  233   2.522   3.286   2.012 -0.4584 -0.0661  0.3426
   19THR      C  234   2.392   3.569   2.230 -0.3785 -0.0590  0.0665
   19THR      O  235   2.432   3.549   2.345 -0.5360 -0.2438  0.0893
   20PRO      N  236   2.345   3.686   2.189 -0.3702 -0.0105  0.1953
   20PRO     CA  237   2.333   3.799   2.282  0.7242  0.3861 -0.1332
   20PRO     CB  238   2.302   3.922   2.197 -0.8504 -0.2085 -0.4566
   20PRO     CG  239   2.366   3.894   2.061 -0.2368  0.0240 -0.2215
   20PRO     CD  240   2.343   3.743   2.054  0.1705 -0.0583  0.1675
   20PRO      C  241   2.229   3.780   2.393  0.3904 -0.4898 -0.5876
   20PRO      O  242   2.259   3.815   2.507 -0.1195 -0.4141 -0.4733
   21LEU      N  243   2.114   3.724   2.357  0.1693 -0.2139 -0.3180
   21LEU      H  244   2.097   3.705   2.260  0.9483 -0.9759 -0.3127
   21LEU     CA  245   2.006   3.676   2.445  0.0426 -0.1712 -0.4491
   21LEU     CB  246   1.902   3.591   2.371 -0.3603  0.0373 -0.1218
   21LEU     CG  247   1.772   3.665   2.338 -0.3658 -0.2124 -0.6666
   21LEU    CD1  248   1.690   3.552   2.276 -0.4696 -0.5126  0.0089
   21LEU    CD2  249   1.711   3.748   2.451 -0.3876 -0.2146 -0.6766
   21LEU      C  250   2.044   3.591   2.566  0.1906  0.9903  0.3311
   21LEU      O  251   2.015   3.617   2.683  0.0039 -0.3797  0.6014
   22LEU      N  252   2.127   3.494   2.529  0.0542  0.9275  0.1927
   22LEU      H  253   2.141   3.464   2.434 -0.0181 -0.6704  0.6520
   22LEU     CA  254   2.177   3.393   2.624 -0.0776  0.4070 -0.2820
   22LEU     CB  255   2.271   3.296   2.552 -0.4367 -0.3178  0.2137
   22LEU     CG  256   2.307   3.180   2.644  0.3324 -0.2009  0.0692
   22LEU    CD1  257   2.188   3.094   2.688  0.0531  0.0414 -0.2060
   22LEU    CD2  258   2.433   3.115   2.586  0.2422 -0.5228  0.2334
   22LEU      C  259   2.251   3.449   2.745 -0.5220  0.5001 -0.0511
   22LEU      O  260   2.190   3.455   2.852  0.0349  0.2840  0.2868
   23LEU      N  261   2.331   3.549   2.712  0.0432 -0.0232 -0.2907
   23LEU      H  262   2.338   3.581   2.617  0.4921  0.0632 -0.2327
   23LEU     CA  263   2.418   3.620   2.808 -0.0014 -0.5091  0.1121
   23LEU     CB  264   2.530   3.702   2.744 -0.5729  0.4692  0.3441
   23LEU     CG  265   2.632   3.616   2.669 -0.9020  0.2134  0.1854
   23LEU    CD1  266   2.715   3.702   2.574 -0.0852 -0.5362  0.2132
   23LEU    CD2  267   2.710   3.528   2.766 -0.4145  0.3430 -0.0837
   23LEU      C  268   2.346   3.713   2.906 -0.5899 -0.5872 -0.2391
   23LEU      O  269   2.358   3.709   3.028 -0.1489 -0.1845 -0.2654
   24LEU      N  270   2.251   3.788   2.851  0.0749  0.4356 -0.0184
   24LEU      H  271   2.233   3.806   2.755  0.0470  0.9063  0.0744
   24LEU     CA  272   2.155   3.867   2.930 -0.1984 -0.2040  0.3036
   24LEU     CB  273   2.065   3.947   2.835  0.3723 -0.2551 -0.2921
   24LEU     CG  274   2.144   4.056   2.762  0.5410 -0.3911 -0.3142
   24LEU    CD1  275   2.044   4.134   2.676 -0.1326 -0.3383  0.4954
   24LEU    CD2  276   2.225   4.154   2.848  0.2609 -0.2672 -0.1881
   24LEU      C  277   2.070   3.791   3.032 -0.4528  0.1193  0.3348
   24LEU      O  278   2.051   3.834   3.145 -0.8293 -0.1737  0.3860
   25AS1      N  279   2.013   3.681   2.984 -0.0037  0.1284 -0.2280
   25AS1      H  280   2.045   3.649   2.895  1.1828  3.2111 -1.0569
   25AS1     CA  281   1.918   3.588   3.046 -0.2106  0.2504 -0.3586
   25AS1     CB  282   1.894   3.469   2.953  0.0836  0.1836 -0.3524
   25AS1     CG  283   1.745   3.441   2.929  0.1371  0.0252 -0.5013
   25AS1    OD1  284   1.683   3.493   2.837 -0.0431  0.2134 -0.2761
   25AS1   HD11  285   1.589   3.463   2.852 -0.1637 -0.4901 -2.1523
   25AS1   HD12  286   1.735   3.571   2.801 -1.5134  1.4759  0.2283
   25AS1    OD2  287   1.697   3.331   2.991 -0.3576  0.3859 -0.2346
   25AS1   HD21  288   1.619   3.310   2.932  0.9613  0.6833 -2.1825
   25AS1   HD22  289   1.778   3.306   3.045 -1.2564  0.2722  1.1191
   25AS1      C  290   1.986   3.528   3.170  0.1643 -0.1315 -0.7483
   25AS1      O  291   1.929   3.523   3.279  1.0171  0.4191 -0.2650
   26LEU      N  292   2.113   3.491   3.155  0.4658  0.7013 -0.3347
   26LEU      H  293   2.147   3.469   3.063 -0.5091  0.6028 -0.6847
   26LEU     CA  294   2.195   3.451   3.270  0.1671  0.4569 -0.2035
   26LEU     CB  295   2.331   3.395   3.229  0.1693  0.1693  0.1864
   26LEU     CG  296   2.302   3.257   3.169 -0.3416  0.4599 -0.2498
   26LEU    CD1  297   2.425   3.204   3.095 -0.4585 -0.0201 -0.1038
   26LEU    CD2  298   2.267   3.160   3.283 -0.2462 -0.1732 -0.7547
   26LEU      C  299   2.217   3.563   3.372 -0.3678  0.5430 -0.1786
   26LEU      O  300   2.188   3.545   3.490 -0.3209  0.7682 -0.1311
   27ALA      N  301   2.234   3.683   3.316  0.6617  0.3380 -0.3239
   27ALA      H  302   2.232   3.699   3.217 -0.6677 -2.1967 -0.8040
   27ALA     CA  303   2.254   3.806   3.394 -0.1965  0.2032  0.1111
   27ALA     CB  304   2.290   3.926   3.308 -0.6195  0.1911 -0.0883
   27ALA      C  305   2.126   3.834   3.474 -0.3753  0.4651 -0.2641
   27ALA      O  306   2.127   3.853   3.596 -0.4641 -0.3183 -0.1362
   28LEU      N  307   2.012   3.806   3.412 -0.2402  0.0964 -0.3469
   28LEU      H  308   2.013   3.774   3.317  1.0231 -0.9709 -0.0074
   28LEU     CA  309   1.878   3.812   3.471 -0.1581 -0.7191 -0.0739
   28LEU     CB  310   1.753   3.795   3.383 -0.6473  0.0651  0.4605
   28LEU     CG  311   1.743   3.913   3.286  0.0384 -0.0632  0.2293
   28LEU    CD1  312   1.661   3.881   3.161  0.4574  0.0490 -0.0753
   28LEU    CD2  313   1.673   4.033   3.349 -0.3228 -0.0562 -0.1839
   28LEU      C  314   1.866   3.720   3.593  0.2572 -0.4727  0.1537
   28LEU      O  315   1.848   3.760   3.708 -0.3791 -0.3351  0.0150
   29LEU      N  316   1.889   3.594   3.558  0.8133 -0.2222 -0.3855
   29LEU      H  317   1.916   3.580   3.462  1.5467  0.7511 -0.3415
   29LEU     CA  318   1.878   3.482   3.652  0.3409  0.5465  0.4859
   29LEU     CB  319   1.932   3.353   3.590 -0.0463  0.3226  0.6076
   29LEU     CG  320   1.833   3.242   3.552  0.3947  0.2235 -0.2749
   29LEU    CD1  321   1.736   3.274   3.438 -0.2251 -0.7823 -0.0416
   29LEU    CD2  322   1.910   3.115   3.517 -0.3255 -0.3622  0.2554
   29LEU      C  323   1.964   3.502   3.777  0.4877 -0.2355  0.5137
   29LEU      O  324   1.903   3.510   3.883  0.1308  0.8795  0.2403
   30VAL      N  325   2.089   3.545   3.760  0.4599 -0.2764  0.2009
   30VAL      H  326   2.137   3.541   3.672  1.9981  0.0361  1.0063
   30VAL     CA  327   2.170   3.565   3.881  0.4228 -0.2591  0.2233
   30VAL     CB  328   2.318   3.550   3.843  0.3397 -0.3236 -0.0852
   30VAL    CG1  329   2.352   3.410   3.793 -0.5275 -0.3295 -0.6794
   30VAL    CG2  330   2.349   3.657   3.738 -0.1274  0.0934  0.1954
   30VAL      C  331   2.137   3.690   3.962 -0.3181 -0.1204 -0.2788
   30VAL      O  332   2.111   3.681   4.082 -0.2907  0.0152 -0.2634
   31AS1      N  333   2.105   3.802   3.899  0.1638  0.5726  0.6911
   31AS1      H  334   2.094   3.805   3.800 -2.8447  0.1478  0.9210
   31AS1     CA  335   2.058   3.930   3.955 -0.2548  0.5075  0.4950
   31AS1     CB  336   2.046   4.031   3.841  0.4857 -0.1163 -0.1475
   31AS1     CG  337   2.036   4.166   3.912  0.0020 -0.2419  0.0272
   31AS1    OD1  338   1.951   4.255   3.912  0.5280  0.2725  0.3930
   31AS1   HD11  339   1.985   4.335   3.961  1.9530 -0.1338  0.1090
   31AS1   HD12  340   1.875   4.226   3.854 -0.4486  1.0965  1.2236
   31AS1    OD2  341   2.156   4.198   3.967 -0.2410  0.3113  0.2416
   31AS1   HD21  342   2.133   4.258   4.044  0.7426 -0.4940  1.2031
   31AS1   HD22  343   2.239   4.148   3.940  1.2808  1.4283  2.4661
   31AS1      C  344   1.924   3.912   4.026 -0.2105  0.0610  0.4689
   31AS1      O  345   1.895   4.000   4.107 -0.6305  0.1796  0.1901
   32ALA      N  346   1.852   3.800   4.014 -0.4934  0.2867  0.0310
   32ALA      H  347   1.898   3.718   3.980  0.5658  0.9667 -0.2189
   32ALA     CA  348   1.722   3.786   4.080 -0.2943 -0.6992  0.2307
   32ALA     CB  349   1.667   3.651   4.034 -0.1229 -0.6946  0.0139
   32ALA      C  350   1.726   3.805   4.232 -0.0292  0.4272  0.0957
   32ALA      O  351   1.819   3.773   4.306 -0.2425  0.1476  0.2440
   33AS0      N  352   1.605   3.820   4.285 -0.1600 -0.3116  0.0175
   33AS0      H  353   1.529   3.776   4.237 -1.4567  1.6696  0.1803
   33AS0     CA  354   1.572   3.872   4.418  0.6705 -0.0709  0.1350
   33AS0     CB  355   1.429   3.925   4.426  0.4608 -0.6931  0.6385
   33AS0     CG  356   1.399   4.053   4.504 -0.1835 -0.2643 -0.2937
   33AS0    OD1  357   1.384   4.166   4.430 -0.0463  0.2801  0.4897
   33AS0   HD11  358   1.325   4.234   4.474 -1.8972 -1.0122  0.1480
   33AS0   HD12  359   1.454   4.160   4.359  0.8907 -2.0355  1.5131
   33AS0    OD2  360   1.386   4.049   4.626  0.0149  0.6873 -0.2291
   33AS0   HD21  361   1.413   4.135   4.669  0.7119  0.5346 -0.3560
   33AS0   HD22  362   1.351   3.959   4.655 -0.6680  1.4660  1.5570
   33AS0      C  363   1.580   3.767   4.529 -0.1866  0.1354  0.3991
   33AS0      O  364   1.524   3.657   4.527  0.6363 -0.2871 -0.1536
   34GL0      N  365   1.629   3.818   4.642 -0.0418 -0.0321  0.4125
   34GL0      H  366   1.662   3.911   4.652  1.6714 -0.6518  0.8717
   34GL0     CA  367   1.644   3.744   4.768 -0.4508  0.1249  0.5536
   34GL0     CB  368   1.715   3.841   4.864  0.2806  0.0734  0.0700
   34GL0     CG  369   1.826   3.776   4.946  0.1400  0.2901  0.4295
   34GL0     CD  370   1.957   3.737   4.877 -0.2985  0.0196 -0.2453
   34GL0    OE1  371   1.956   3.603   4.856 -0.4519  0.0027 -0.1337
   34GL0   HE11  372   2.047   3.562   4.856 -0.0689  0.6885 -2.7711
   34GL0   HE12  373   1.862   3.570   4.847 -0.3086 -0.5828  0.4125
   34GL0    OE2  374   2.042   3.809   4.825 -0.2824  0.1709 -0.0066
   34GL0   HE21  375   2.110   3.749   4.784  0.8811  0.4068  1.4586
   34GL0   HE22  376   2.022   3.900   4.862 -0.6350 -0.5994  1.8345
   34GL0      C  377   1.511   3.693   4.824 -0.4618 -0.4014  0.0580
   34GL0      O  378   1.405   3.752   4.802 -0.2289  0.2042  0.5263
   35GLY      N  379   1.521   3.592   4.910  0.1852 -0.0646  0.3845
   35GLY      H  380   1.592   3.522   4.905  2.0079  1.7482 -1.0773
   35GLY     CA  381   1.402   3.545   4.981 -0.3531  0.3793 -0.2131
   35GLY      C  382   1.432   3.434   5.083 -0.2150  0.1271 -0.5275
   35GLY      O  383   1.509   3.347   5.043 -0.3360 -0.0324 -0.4080
   36THR      N  384   1.400   3.459   5.209  0.0665  0.0300 -0.4360
   36THR      H  385   1.375   3.549   5.247  0.9142 -0.1485  0.5945
   36THR     CA  386   1.424   3.366   5.320  0.0137  0.4600 -0.0566
   36THR     CB  387   1.523   3.406   5.429  0.0433  0.5743 -0.1253
   36THR    OG1  388   1.478   3.531   5.482 -0.1050  0.0792  0.9468
   36THR    HG1  389   1.384   3.525   5.515 -1.0671  0.1709 -1.5341
   36THR    CG2  390   1.671   3.410   5.389 -0.0516  0.1022 -0.5381
   36THR      C  391   1.302   3.316   5.398  0.2816  0.4690  0.3673
   36THR     O1  392   1.206   3.395   5.408 -0.0213  0.1290  0.1487
   36THR   HO11  393   1.137   3.374   5.478  0.1300  0.3092  0.3530
   36THR   HO12  394   1.201   3.438   5.318  0.0964  1.6213  0.8210
   36THR     O2  395   1.304   3.201   5.448 -0.1316  0.0697 -0.5188
   36THR   HO21  396   1.225   3.204   5.510 -0.2094 -0.1582 -0.6055
   36THR   HO22  397   1.385   3.151   5.419  0.3447 -0.5000  1.5949
   37CHL    CN1  398   2.828   3.625   1.440  0.2174  0.4416 -0.1363
   37CHL    CN2  399   2.967   3.478   1.311  0.1229  0.3907  0.8942
   37CHL    CN3  400   3.018   3.710   1.344  0.1832 -0.0599 -0.2609
   37CHL    NTM  401   2.911   3.613   1.319 -0.1659  0.3555 -0.3923
   37CHL     CB  402   2.846   3.648   1.192 -0.1712  0.0745 -0.4669
   38PJ2     CA  403   2.755   3.549   1.119 -0.0347 -0.4026  0.0060
   38PJ2     OA  404   2.671   3.474   1.206 -0.8368  0.1307 -0.3023
   38PJ2      P  405   2.611   3.363   1.106 -0.0664 -0.1415 -0.4688
   38PJ2     OB  406   2.518   3.429   1.011 -0.3649  0.4545  0.2291
   38PJ2     HB  407   2.474   3.505   1.058 -0.5124  0.0140  0.8129
   38PJ2     OG  408   2.726   3.291   1.049  0.4198 -0.0812  0.4228
   38PJ2     HG  409   2.804   3.287   1.113  0.7904 -1.1997 -0.0664
   38PJ2     OD  410   2.526   3.274   1.210 -0.4472  0.0263 -0.6339
   39POX     CD  411   2.540   3.133   1.200 -0.2197  0.0416 -0.5505
   39POX     CE  412   2.457   3.049   1.298 -0.2788  0.6330 -0.0919
   39POX     OE  413   2.480   3.081   1.435 -0.3362  0.4183 -0.0319
   39POX    C1A  414   2.389   3.031   1.519  0.3457 -0.3726  0.2442
   39POX    O1A  415   2.269   3.016   1.496  0.3080 -0.2044  0.3282
   39POX    C1B  416   2.453   3.019   1.652  0.0500  0.0464  0.4251
   39POX    C1C  417   2.471   2.873   1.692  0.4138  0.0380  0.2410
   39POX    C1D  418   2.514   2.852   1.838  0.2535  0.3173  0.3300
   39POX    C1E  419   2.542   2.703   1.861 -0.6992  0.0901  0.0733
   39POX    C1F  420   2.524   2.669   2.009 -0.0651 -0.0567  0.1206
   39POX    C1G  421   2.571   2.528   2.046 -0.1203 -0.2018 -0.3443
   39POX    C1H  422   2.495   2.443   2.148 -0.0387 -0.0879 -0.1877
   39POX    C1I  423   2.570   2.314   2.181 -0.6951 -0.4483 -0.0884
   39POX    C1J  424   2.586   2.253   2.298  0.4385 -0.4685 -0.2403
   39POX    C1K  425   2.554   2.320   2.432  0.3782  0.2296 -0.5988
   39POX    C1L  426   2.635   2.267   2.550  0.2792  0.4350 -0.4388
   39POX    C1M  427   2.594   2.128   2.601  0.0131  0.6397 -0.0866
   39POX    C1N  428   2.474   2.146   2.694  0.0723  0.5361  0.0109
   39POX    C1O  429   2.443   2.012   2.760 -0.7955  0.4643 -0.5313
   39POX    C1P  430   2.367   2.027   2.892  0.2514  0.0085  0.1349
   39POX    C1Q  431   2.358   1.895   2.970  0.7889  0.0629  0.2917
   39POX    C1R  432   2.254   1.793   2.922  0.2638  0.8616 -0.3013
   39POX     CZ  433   2.473   2.902   1.258  0.3473  0.7160 -0.1575
   39POX     OZ  434   2.580   2.831   1.320  0.1546  0.1071 -0.5174
   39POX    C2A  435   2.619   2.715   1.267  0.1740 -0.2080  0.1800
   39POX    O2A  436   2.574   2.659   1.167 -0.0555 -0.0686  0.2052
   39POX    C2B  437   2.731   2.664   1.348 -0.2320 -0.1379  0.7963
   39POX    C2C  438   2.706   2.517   1.382  0.0627 -0.4124 -0.1614
   39POX    C2D  439   2.815   2.452   1.467  0.0963 -0.3980 -0.1931
   39POX    C2E  440   2.785   2.499   1.610 -0.7190 -0.4408 -0.3470
   39POX    C2F  441   2.794   2.387   1.714  0.3825  0.1319  0.1932
   39POX    C2G  442   2.929   2.317   1.725  0.3536 -0.0042 -0.2785
   39POX    C2H  443   2.930   2.212   1.836 -0.2787  0.0653 -0.2085
   39POX    C2I  444   2.927   2.284   1.971 -0.4821 -0.3443  0.0068
   39POX    C2J  445   2.946   2.181   2.083  0.3215 -0.6272 -0.3880
   39POX    C2K  446   2.956   2.253   2.217  0.1100 -0.3864 -0.5028
   39POX    C2L  447   2.982   2.151   2.328 -0.1714 -0.1254 -0.1956
   39POX    C2M  448   2.995   2.211   2.468  1.1969 -0.2721 -0.2480
   39POX    C2N  449   3.036   2.088   2.548  0.7688 -0.4825 -0.3499
   39POX    C2O  450   3.061   2.111   2.697 -0.9669  0.1148 -0.1268
   39POX    C2P  451   3.082   1.973   2.761 -0.0229  0.1021 -0.4451
   40CHL    CN1  452   8.479   5.551   1.465  0.2257 -0.4653 -0.4819
   40CHL    CN2  453   8.662   5.472   1.592 -0.1576  0.0333  0.0891
   40CHL    CN3  454   8.481   5.558   1.706 -0.4201 -0.3647 -0.3160
   40CHL    NTM  455   8.561   5.578   1.584 -0.2977 -0.1178 -0.1942
   40CHL     CB  456   8.619   5.712   1.568 -0.2297 -0.1506 -0.2235
   41PJ2     CA  457   8.548   5.841   1.609  0.5867  0.4042 -0.5295
   41PJ2     OA  458   8.433   5.871   1.529  0.0692 -0.1457  0.0030
   41PJ2      P  459   8.363   6.011   1.568  0.1156 -0.1901  0.2482
   41PJ2     OB  460   8.479   6.103   1.577 -0.2210  0.2733 -0.1033
   41PJ2     HB  461   8.543   6.061   1.642  1.9260  0.4968 -1.9333
   41PJ2     OG  462   8.256   6.030   1.468  0.2846  0.2007  0.1388
   41PJ2     HG  463   8.204   6.104   1.512  0.5044 -0.2027  1.1030
   41PJ2     OD  464   8.307   5.998   1.718 -0.1444 -0.2619  0.1449
   42POX     CD  465   8.199   5.913   1.759 -0.3241 -0.1270 -0.0487
   42POX     CE  466   8.207   5.884   1.909  0.5392 -0.1580 -0.0959
   42POX     OE  467   8.100   5.798   1.950  0.5645 -0.0008  0.2968
   42POX    C1A  468   8.121   5.670   1.980 -0.3929 -0.4996 -1.0648
   42POX    O1A  469   8.216   5.615   1.926  0.4135 -0.1819 -0.0253
   42POX    C1B  470   8.010   5.609   2.057 -0.0029  0.2457  0.1296
   42POX    C1C  471   8.066   5.563   2.191  0.1273 -0.1943 -0.0741
   42POX    C1D  472   8.098   5.686   2.276 -0.2638  0.3193 -0.6557
   42POX    C1E  473   8.162   5.643   2.409 -0.3103  0.3399 -0.6266
   42POX    C1F  474   8.151   5.767   2.497 -0.1562 -0.0298 -0.0846
   42POX    C1G  475   8.211   5.749   2.637  0.2693  0.2315 -0.2320
   42POX    C1H  476   8.171   5.874   2.715  0.4951  0.0886  0.1153
   42POX    C1I  477   8.202   5.853   2.864  0.5404  0.4585  0.1583
   42POX    C1J  478   8.120   5.906   2.954  0.6426  0.6278  0.1507
   42POX    C1K  479   7.994   5.988   2.923  0.5646  0.5957  0.3799
   42POX    C1L  480   7.876   5.966   3.018  0.0871  0.3376 -0.2660
   42POX    C1M  481   7.753   6.042   2.968 -0.2515  0.0644  0.1481
   42POX    C1N  482   7.769   6.193   2.988 -0.3950  0.1327 -0.2484
   42POX    C1O  483   7.737   6.233   3.132  0.8552 -0.6963  0.2730
   42POX    C1P  484   7.789   6.371   3.170 -0.0232 -0.3444  0.2068
   42POX    C1Q  485   7.939   6.397   3.179 -0.1553  0.5216  0.0618
   42POX    C1R  486   8.014   6.316   3.285 -0.2254 -0.2596 -0.4749
   42POX     CZ  487   8.201   6.022   1.975  0.0886 -0.0894 -0.2768
   42POX     OZ  488   8.194   6.027   2.118  0.1125  0.4148 -0.2950
   42POX    C2A  489   8.184   6.141   2.186 -0.1059  0.4603 -0.4047
   42POX    O2A  490   8.208   6.241   2.118 -0.2443  0.8275  0.0828
   42POX    C2B  491   8.151   6.132   2.330 -0.2603  0.3941 -0.4434
   42POX    C2C  492   8.000   6.151   2.347 -0.1916  0.7906 -0.2617
   42POX    C2D  493   7.951   6.165   2.491  0.0225 -0.4654 -0.0531
   42POX    C2E  494   7.810   6.226   2.488  0.5038  0.6697 -0.1163
   42POX    C2F  495   7.781   6.282   2.627  0.1364 -0.2305  0.1731
   42POX    C2G  496   7.661   6.376   2.615  0.0501 -0.3231  0.2948
   42POX    C2H  497   7.595   6.414   2.748 -0.0355 -0.1282  0.1977
   42POX    C2I  498   7.472   6.503   2.729  0.3663  0.3756 -0.0391
   42POX    C2J  499   7.372   6.508   2.844  0.0202 -0.6960 -0.2912
   42POX    C2K  500   7.279   6.386   2.839 -0.0672 -0.6251 -0.4174
   42POX    C2L  501   7.218   6.345   2.974  0.2437  0.3214  0.0216
   42POX    C2M  502   7.146   6.210   2.965  0.2067  0.3541 -0.1790
   42POX    C2N  503   7.001   6.229   2.921  0.1098  0.0510  0.0130
   42POX    C2O  504   6.930   6.093   2.933  0.3894 -0.0778  0.2079
   42POX    C2P  505   6.943   6.033   3.073  0.1914  0.5427  0.4972
   43CHL    CN1  506   3.961   6.685   0.747 -0.2852  0.0485 -0.3050
   43CHL    CN2  507   3.735   6.635   0.795  0.3137 -0.3192  0.2225
   43CHL    CN3  508   3.905   6.595   0.956  0.0114 -0.3545  0.2755
   43CHL    NTM  509   3.859   6.688   0.852  0.2729 -0.2529  0.2499
   43CHL     CB  510   3.858   6.822   0.913  0.6426 -0.1187 -0.0323
   44PJ2     CA  511   3.758   6.864   1.022  1.2444  0.7168  0.2046
   44PJ2     OA  512   3.759   6.777   1.136  0.3910  0.3874 -0.0292
   44PJ2      P  513   3.606   6.769   1.183  0.4107 -0.1965 -0.0613
   44PJ2     OB  514   3.567   6.904   1.230 -0.1990 -0.2979 -0.2621
   44PJ2     HB  515   3.595   6.964   1.154 -2.5983  1.7542  0.3590
   44PJ2     OG  516   3.546   6.707   1.063 -0.3908  0.7602 -0.1713
   44PJ2     HG  517   3.464   6.761   1.045 -0.4949  0.7470  0.2487
   44PJ2     OD  518   3.613   6.661   1.302 -0.6258 -0.1150  0.0860
   45POX     CD  519   3.663   6.713   1.426 -0.4253  0.5400 -0.2672
   45POX     CE  520   3.553   6.748   1.525 -0.3231 -0.2138  0.1182
   45POX     OE  521   3.618   6.798   1.643 -0.2128  0.0295 -0.0451
   45POX    C1A  522   3.581   6.917   1.688  0.4462  0.3049 -0.2136
   45POX    O1A  523   3.484   6.976   1.639 -0.1708 -0.1237  0.4697
   45POX    C1B  524   3.654   6.951   1.812  0.1695  0.2816 -0.0425
   45POX    C1C  525   3.562   7.032   1.904 -0.0835 -0.4420  0.3530
   45POX    C1D  526   3.613   7.030   2.048  0.1775  0.1777  0.2730
   45POX    C1E  527   3.594   6.898   2.124 -0.2679 -0.0004 -0.1425
   45POX    C1F  528   3.664   6.892   2.260 -0.3782  0.1952 -0.0772
   45POX    C1G  529   3.620   6.765   2.333 -0.3557  0.3642  0.2334
   45POX    C1H  530   3.686   6.759   2.470 -0.0422  0.4055  0.0847
   45POX    C1I  531   3.643   6.880   2.553  0.1994  0.3586  0.2816
   45POX    C1J  532   3.621   6.886   2.684 -0.3115 -0.2436  0.2341
   45POX    C1K  533   3.628   6.762   2.772  0.0169 -0.4031 -0.0135
   45POX    C1L  534   3.680   6.782   2.914 -0.6803  0.0347  0.1851
   45POX    C1M  535   3.688   6.654   2.998  0.1550 -0.1467 -0.1642
   45POX    C1N  536   3.721   6.681   3.145 -0.2371  0.0149 -0.1065
   45POX    C1O  537   3.737   6.548   3.218 -0.2189 -0.1837 -0.4706
   45POX    C1P  538   3.854   6.456   3.180 -0.4846 -0.3561 -0.8874
   45POX    C1Q  539   3.864   6.324   3.257 -0.1845 -0.1016 -0.4882
   45POX    C1R  540   3.997   6.261   3.215 -0.4918 -0.7284 -0.5312
   45POX     CZ  541   3.473   6.621   1.556 -0.3673 -0.2730 -0.2347
   45POX     OZ  542   3.375   6.622   1.661  0.0604  0.3392  0.1658
   45POX    C2A  543   3.334   6.504   1.706  0.6191  0.0990  0.0526
   45POX    O2A  544   3.353   6.406   1.634  0.1776  0.3679 -0.4334
   45POX    C2B  545   3.244   6.508   1.823  0.2614  0.2949 -0.2256
   45POX    C2C  546   3.332   6.473   1.944  0.1615  0.3204 -0.1453
   45POX    C2D  547   3.273   6.521   2.076 -0.3931 -0.0370 -0.2612
   45POX    C2E  548   3.341   6.456   2.197 -0.1864  0.5377 -0.0664
   45POX    C2F  549   3.272   6.484   2.330 -0.4151  0.2760 -0.1301
   45POX    C2G  550   3.347   6.423   2.449 -0.1013  0.4769 -0.2270
   45POX    C2H  551   3.325   6.501   2.578 -0.1437 -0.1920  0.1711
   45POX    C2I  552   3.222   6.447   2.678 -0.1139  0.4245  0.5398
   45POX    C2J  553   3.250   6.303   2.719 -0.5062  0.1857 -0.0115
   45POX    C2K  554   3.162   6.258   2.835 -0.3397  0.3566  0.1807
   45POX    C2L  555   3.228   6.133   2.894  0.0014  0.6417  0.4135
   45POX    C2M  556   3.136   6.052   2.985 -0.1064  0.1677 -0.1103
   45POX    C2N  557   3.217   5.942   3.053 -0.3120  0.1872  0.1692
   45POX    C2O  558   3.137   5.851   3.146 -0.3946  0.3083  0.2165
   45POX    C2P  559   3.048   5.922   3.248 -0.9082 -0.1905  0.1231
   46CHL    CN1  560   1.423   0.011   1.147  0.2439 -0.4626 -0.5413
   46CHL    CN2  561   1.329   0.176   1.285 -0.3901 -0.9773  0.4500
   46CHL    CN3  562   1.469   0.016   1.379 -0.7058  0.2806 -0.2929
   46CHL    NTM  563   1.452   0.100   1.260 -0.1045 -0.1572 -0.6885
   46CHL     CB  564   1.563   0.194   1.237 -0.3985  0.3773  0.0477
   47PJ2     CA  565   1.706   0.142   1.219 -0.3395  0.5139  0.1250
   47PJ2     OA  566   1.756   0.065   1.328 -0.0570  0.2173 -0.2138
   47PJ2      P  567   1.917   0.051   1.328 -0.0801 -0.0882  0.1749
   47PJ2     OB  568   1.968  -0.035   1.219  0.2728  0.3784 -0.0307
   47PJ2     HB  569   2.062  -0.011   1.196  0.2493  1.5560  1.0164
   47PJ2     OG  570   1.990   0.178   1.348  0.0305 -0.1693  0.2841
   47PJ2     HG  571   2.089   0.160   1.347 -0.0112 -0.3871 -0.0242
   47PJ2     OD  572   1.942  -0.030   1.465  0.2547 -0.2189  0.0369
   48POX     CD  573   1.907   0.021   1.593  0.4286 -0.1342  0.0507
   48POX     CE  574   1.851  -0.095   1.675  0.2883  0.1397  0.3435
   48POX     OE  575   1.780  -0.041   1.788  0.0483 -0.2644  0.3888
   48POX    C1A  576   1.660  -0.093   1.812  0.0348 -0.2777  0.2933
   48POX    O1A  577   1.595  -0.142   1.720  0.0503 -0.0227  0.1464
   48POX    C1B  578   1.599  -0.050   1.939 -0.0219  0.2404  0.0952
   48POX    C1C  579   1.558  -0.157   2.041 -0.3941  0.4118  0.1285
   48POX    C1D  580   1.676  -0.238   2.096 -1.0110 -0.0713  0.7540
   48POX    C1E  581   1.756  -0.149   2.191  0.2968 -0.4367  0.0123
   48POX    C1F  582   1.692  -0.159   2.330  0.2606 -0.3111  0.0049
   48POX    C1G  583   1.774  -0.085   2.436  0.2268 -0.4770  0.1459
   48POX    C1H  584   1.702  -0.081   2.572 -0.1156 -0.3752 -0.0370
   48POX    C1I  585   1.782  -0.000   2.675 -0.8351  0.3788 -0.0617
   48POX    C1J  586   1.737   0.029   2.796  0.0645 -0.0342  0.3854
   48POX    C1K  587   1.596  -0.008   2.842  0.0667 -0.0778  0.3565
   48POX    C1L  588   1.504   0.099   2.901 -0.0845 -0.3053  0.5410
   48POX    C1M  589   1.371   0.031   2.930 -0.3247  0.0645  0.3235
   48POX    C1N  590   1.264   0.138   2.952 -0.2866  0.2570 -0.4182
   48POX    C1O  591   1.308   0.237   3.059 -0.2794  0.1074 -0.2826
   48POX    C1P  592   1.224   0.360   3.028 -0.2406  0.1526 -0.2099
   48POX    C1Q  593   1.250   0.476   3.124 -0.5757  0.2787 -0.2700
   48POX    C1R  594   1.171   0.597   3.072 -0.5762  0.1076 -0.6657
   48POX     CZ  595   1.964  -0.193   1.708  0.3831  0.0546 -0.2269
   48POX     OZ  596   1.941  -0.266   1.829  0.4264 -0.1710 -0.3553
   48POX    C2A  597   2.049  -0.331   1.871  0.4473 -0.0961 -0.2923
   48POX    O2A  598   2.156  -0.338   1.810  0.3888  0.0551 -0.4118
   48POX    C2B  599   2.031  -0.402   2.000  0.2704 -0.0050 -0.2663
   48POX    C2C  600   2.085  -0.322   2.119 -0.5454 -0.2503  0.2709
   48POX    C2D  601   2.081  -0.403   2.249 -0.1203 -0.3249  0.2403
   48POX    C2E  602   2.102  -0.306   2.366  0.0028  0.3162 -0.3096
   48POX    C2F  603   2.091  -0.395   2.489 -0.1455  0.7447 -0.0110
   48POX    C2G  604   2.084  -0.306   2.613  0.0075  0.1569  0.4266
   48POX    C2H  605   2.127  -0.373   2.744 -0.3760 -0.4300  0.2552
   48POX    C2I  606   2.120  -0.278   2.863 -0.0639 -0.1341  0.0395
   48POX    C2J  607   2.148  -0.354   2.992 -1.1135 -0.4013  0.1240
   48POX    C2K  608   2.119  -0.258   3.108 -0.2745  0.1323 -0.0971
   48POX    C2L  609   2.131  -0.318   3.248  0.1895  0.1569 -0.1243
   48POX    C2M  610   2.058  -0.231   3.351  0.3424  0.2727 -0.1139
   48POX    C2N  611   2.042  -0.308   3.482  0.2276  0.1240 -0.2153
   48POX    C2O  612   2.179  -0.333   3.543  0.0878  0.3810  0.2097
   48POX    C2P  613   2.191  -0.403   3.679 -0.0809  0.6780  0.3780
   49CHL    CN1  614   1.267   1.552   1.282 -0.4763 -0.0556 -0.0509
   49CHL    CN2  615   1.431   1.519   1.455  0.3964  0.1338 -0.0532
   49CHL    CN3  616   1.203   1.552   1.510  0.3825 -0.7184  0.1912
   49CHL    NTM  617   1.309   1.592   1.417  0.0443 -0.4612 -0.0874
   49CHL     CB  618   1.340   1.736   1.420 -0.8365 -0.2666 -0.1214
   50PJ2     CA  619   1.240   1.850   1.398  0.4117  1.0044  0.5895
   50PJ2     OA  620   1.108   1.851   1.453  0.1679 -0.0425  0.0554
   50PJ2      P  621   1.021   1.983   1.421  0.0930 -0.1381 -0.1431
   50PJ2     OB  622   1.099   2.067   1.327 -0.0899  0.7420  0.4747
   50PJ2     HB  623   1.032   2.094   1.259  0.3635 -0.7728 -0.6436
   50PJ2     OG  624   0.875   1.963   1.407  0.1244 -0.1266 -0.4926
   50PJ2     HG  625   0.815   2.031   1.365 -0.5541  0.3332  1.1582
   50PJ2     OD  626   1.046   2.058   1.561  0.0578 -0.4190  0.0152
   51POX     CD  627   0.989   1.991   1.674 -0.5408  0.1523  0.0568
   51POX     CE  628   1.069   2.002   1.803 -0.4440 -0.0436  0.0139
   51POX     OE  629   1.010   1.917   1.902  0.3075 -0.1612  0.3709
   51POX    C1A  630   1.027   1.785   1.902  0.0103 -0.2020  0.2067
   51POX    O1A  631   1.086   1.731   1.809 -0.1405 -0.1623  0.0888
   51POX    C1B  632   0.975   1.724   2.027  0.4152 -0.7406  0.1151
   51POX    C1C  633   0.873   1.615   1.992 -0.0299 -0.2179 -0.2380
   51POX    C1D  634   0.768   1.591   2.100  0.3318  0.1455  0.2025
   51POX    C1E  635   0.681   1.472   2.058  0.3709  0.0765  0.3172
   51POX    C1F  636   0.623   1.470   1.917 -0.0949  0.4237  0.5030
   51POX    C1G  637   0.503   1.566   1.914 -0.3438  0.0959 -0.2491
   51POX    C1H  638   0.377   1.514   1.984 -0.3039  0.1269 -0.1541
   51POX    C1I  639   0.238   1.545   1.928 -0.1860  0.5856 -0.2020
   51POX    C1J  640   0.118   1.557   1.983 -0.2414 -0.3227 -0.1131
   51POX    C1K  641   0.094   1.548   2.134 -0.4536  0.3881 -0.1031
   51POX    C1L  642  -0.052   1.573   2.171 -0.3036  0.3717  0.5073
   51POX    C1M  643  -0.070   1.552   2.322  0.1163 -0.3317  0.4625
   51POX    C1N  644  -0.214   1.583   2.365 -0.1423 -0.3526 -0.3642
   51POX    C1O  645  -0.253   1.548   2.508 -0.0943  0.1962 -0.2144
   51POX    C1P  646  -0.148   1.610   2.600  0.3729 -0.5253 -0.2494
   51POX    C1Q  647  -0.146   1.545   2.739 -0.4348 -0.0806 -0.0211
   51POX    C1R  648  -0.065   1.625   2.841  0.3295 -0.5360 -0.2624
   51POX     CZ  649   1.090   2.150   1.838 -0.1091 -0.1210  0.1540
   51POX     OZ  650   1.161   2.179   1.958 -0.4607 -0.1979  0.3804
   51POX    C2A  651   1.233   2.290   1.961 -0.2595 -0.3117 -0.1253
   51POX    O2A  652   1.227   2.376   1.874  0.3727  0.1490  0.2724
   51POX    C2B  653   1.298   2.310   2.093 -0.4174  0.2743 -0.1337
   51POX    C2C  654   1.362   2.447   2.119 -0.4444  0.2914 -0.1547
   51POX    C2D  655   1.420   2.443   2.260  0.2184 -0.2554 -0.4306
   51POX    C2E  656   1.563   2.492   2.280  0.0811 -0.1028  0.2332
   51POX    C2F  657   1.592   2.471   2.428 -0.4614 -0.0679  0.3441
   51POX    C2G  658   1.680   2.587   2.477 -0.6443  0.1145  0.2417
   51POX    C2H  659   1.715   2.569   2.624  0.1269 -0.2046  0.0243
   51POX    C2I  660   1.793   2.694   2.666  0.1129 -0.0895 -0.2936
   51POX    C2J  661   1.850   2.655   2.802  0.0744 -0.0567 -0.2682
   51POX    C2K  662   1.952   2.752   2.862 -0.2060 -0.0808  0.2590
   51POX    C2L  663   2.094   2.735   2.807 -0.4458 -0.4306 -0.2635
   51POX    C2M  664   2.193   2.768   2.919 -0.2182 -0.1378 -0.5479
   51POX    C2N  665   2.330   2.778   2.852 -0.1608 -0.4805 -0.4852
   51POX    C2O  666   2.426   2.809   2.967 -0.9544  0.0993  0.0306
   51POX    C2P  667   2.444   2.699   3.072 -0.5376  0.4988  0.3820
   52CHL    CN1  668   4.671   5.332   0.821 -0.4685  0.3976  0.0394
   52CHL    CN2  669   4.556   5.173   0.964 -0.0576  1.1376  0.2155
   52CHL    CN3  670   4.599   5.138   0.733  0.6171 -0.1756  0.0123
   52CHL    NTM  671   4.558   5.239   0.833 -0.1343 -0.0695 -0.3978
   52CHL     CB  672   4.427   5.293   0.795  0.0265  0.4631 -0.2030
   53PJ2     CA  673   4.356   5.416   0.853  0.4063  0.7161 -0.2752
   53PJ2     OA  674   4.364   5.417   0.995 -0.6093 -0.1598 -0.1963
   53PJ2      P  675   4.217   5.382   1.051 -0.5459  0.3006  0.2733
   53PJ2     OB  676   4.124   5.469   0.975 -0.2215  0.6118  0.2260
   53PJ2     HB  677   4.149   5.565   0.979  0.0189  0.5122  1.6655
   53PJ2     OG  678   4.205   5.237   1.022  0.3205  0.2998 -0.1340
   53PJ2     HG  679   4.291   5.190   1.006 -0.7995 -1.7415 -0.4885
   53PJ2     OD  680   4.233   5.419   1.207 -0.0729 -0.3675  0.3865
   54POX     CD  681   4.315   5.326   1.279  0.3286 -0.3961 -0.0993
   54POX     CE  682   4.340   5.370   1.423 -0.0033  0.4347 -0.2884
   54POX     OE  683   4.403   5.268   1.501 -0.5709  0.1272 -0.2265
   54POX    C1A  684   4.528   5.292   1.541 -0.4671 -0.0303 -0.4567
   54POX    O1A  685   4.593   5.392   1.511 -0.2649 -0.0598 -0.1141
   54POX    C1B  686   4.580   5.171   1.607  0.0169  0.5090  0.1672
   54POX    C1C  687   4.719   5.116   1.572 -0.0934 -0.2795  0.9241
   54POX    C1D  688   4.783   5.013   1.665 -0.1899 -0.7367  0.4915
   54POX    C1E  689   4.795   5.078   1.803  0.6857  0.4373 -0.1119
   54POX    C1F  690   4.897   5.011   1.895 -0.3291 -0.9827  0.0234
   54POX    C1G  691   4.902   5.090   2.026 -0.1553 -0.1225 -0.4865
   54POX    C1H  692   4.967   5.227   2.017 -0.2069 -0.0509  0.1393
   54POX    C1I  693   4.942   5.293   2.152 -0.1955  0.2333  0.0035
   54POX    C1J  694   4.884   5.413   2.165 -0.3472  0.1117  0.4610
   54POX    C1K  695   4.857   5.502   2.044 -0.0419 -0.4559 -0.0295
   54POX    C1L  696   4.896   5.648   2.068 -0.0208 -0.4782  0.0745
   54POX    C1M  697   4.881   5.729   1.939  0.0887 -0.7011 -0.0785
   54POX    C1N  698   4.908   5.878   1.957 -0.1317 -0.6580 -0.0968
   54POX    C1O  699   4.889   5.946   1.821 -0.5436 -0.3635  0.1062
   54POX    C1P  700   4.898   6.099   1.828 -0.4901 -0.3817  0.4957
   54POX    C1Q  701   4.766   6.165   1.867 -0.3977  0.0662  0.0658
   54POX    C1R  702   4.788   6.313   1.900 -0.2736 -0.0663  0.5897
   54POX     CZ  703   4.206   5.418   1.478 -0.1061 -0.0036 -0.1518
   54POX     OZ  704   4.184   5.456   1.615  0.0502 -0.1589 -0.0841
   54POX    C2A  705   4.063   5.496   1.652  0.0908  0.0581 -0.1788
   54POX    O2A  706   3.961   5.494   1.583  0.2567  0.1983 -0.4312
   54POX    C2B  707   4.063   5.512   1.799  0.1495  0.4282 -0.2200
   54POX    C2C  708   4.047   5.384   1.881  0.1723  0.5081 -0.0902
   54POX    C2D  709   4.059   5.424   2.028 -0.3889 -0.1078  0.1280
   54POX    C2E  710   4.011   5.314   2.123 -0.4714 -0.1769  0.0059
   54POX    C2F  711   4.039   5.357   2.267  0.3980 -0.1443 -0.1683
   54POX    C2G  712   4.005   5.238   2.358 -0.1837  0.2402  0.1239
   54POX    C2H  713   4.017   5.249   2.511 -0.2710  0.0450  0.1446
   54POX    C2I  714   4.164   5.235   2.553 -0.1606  0.2897 -0.1499
   54POX    C2J  715   4.164   5.246   2.706  0.2655  0.1765 -0.1399
   54POX    C2K  716   4.301   5.277   2.766  0.3253 -0.5341  0.0895
   54POX    C2L  717   4.286   5.276   2.918  0.1886  0.1739  0.0817
   54POX    C2M  718   4.213   5.395   2.982 -0.2667 -0.1631  0.1965
   54POX    C2N  719   4.182   5.371   3.130 -0.2606 -0.0301  0.2190
   54POX    C2O  720   4.156   5.501   3.207 -0.1596  0.2239 -0.1711
   54POX    C2P  721   4.119   5.470   3.352 -0.2699  0.6163 -0.1141
   55CHL    CN1  722   6.134   3.877   1.301  0.0102  0.2281  0.2495
   55CHL    CN2  723   6.158   4.037   1.121 -0.0585 -0.1300 -0.0166
   55CHL    CN3  724   6.346   3.918   1.207  0.6745  0.4885  0.0605
   55CHL    NTM  725   6.218   3.982   1.243  0.2454 -0.2107 -0.2032
   55CHL     CB  726   6.235   4.091   1.340 -0.3602 -0.0174 -0.3150
   56PJ2     CA  727   6.317   4.218   1.317  0.0562 -0.1750  0.2764
   56PJ2     OA  728   6.460   4.218   1.312  0.0733 -0.3563  0.7778
   56PJ2      P  729   6.519   4.359   1.262 -0.0965 -0.5106  0.1336
   56PJ2     OB  730   6.666   4.346   1.251 -0.0214  0.3901 -0.0065
   56PJ2     HB  731   6.699   4.424   1.198  2.2592  0.3883  1.2686
   56PJ2     OG  732   6.458   4.412   1.138 -0.0384  0.5473  0.5484
   56PJ2     HG  733   6.365   4.375   1.133 -0.8142  2.1600  2.0362
   56PJ2     OD  734   6.484   4.467   1.376 -0.0168 -0.2169 -0.1218
   57POX     CD  735   6.559   4.456   1.496 -0.3275 -0.2711  0.0691
   57POX     CE  736   6.502   4.529   1.618  0.0547 -0.1032  0.1482
   57POX     OE  737   6.604   4.545   1.717  0.2739  0.7826 -0.2129
   57POX    C1A  738   6.616   4.665   1.774  0.1557  0.5457  0.3101
   57POX    O1A  739   6.546   4.760   1.739  0.3329  0.3127 -0.7075
   57POX    C1B  740   6.704   4.658   1.893  0.0896 -0.3520  0.3169
   57POX    C1C  741   6.644   4.696   2.028 -0.4324  0.0926 -0.0357
   57POX    C1D  742   6.760   4.705   2.128 -0.3283  0.2881 -0.1706
   57POX    C1E  743   6.742   4.788   2.255  0.2683 -0.9027  0.7163
   57POX    C1F  744   6.864   4.766   2.346  0.5481 -0.2352  0.5079
   57POX    C1G  745   6.873   4.841   2.479 -0.2172 -0.0800  0.4801
   57POX    C1H  746   7.000   4.812   2.559 -0.1957 -0.1522  0.4212
   57POX    C1I  747   7.094   4.928   2.591 -0.6469  0.3869 -0.1691
   57POX    C1J  748   7.144   4.980   2.704 -0.1934 -0.4719  0.0366
   57POX    C1K  749   7.100   4.924   2.839 -0.5297 -0.6326 -0.1379
   57POX    C1L  750   7.217   4.943   2.935 -0.1338 -0.8238 -0.5766
   57POX    C1M  751   7.186   4.889   3.075  0.1928 -0.1378 -0.2325
   57POX    C1N  752   7.307   4.907   3.166  0.0489 -0.4147  0.0141
   57POX    C1O  753   7.368   4.774   3.213  0.3360 -0.3730 -0.2374
   57POX    C1P  754   7.485   4.788   3.311  0.0781 -0.1350  0.0353
   57POX    C1Q  755   7.536   4.648   3.345 -0.3386 -0.4232 -0.5106
   57POX    C1R  756   7.421   4.582   3.422 -0.1156  0.0243  0.2163
   57POX     CZ  757   6.382   4.446   1.662 -0.3197  0.3064 -0.0869
   57POX     OZ  758   6.302   4.515   1.759 -0.0854  0.0773  0.2747
   57POX    C2A  759   6.210   4.447   1.826 -0.0729 -0.1165  0.0959
   57POX    O2A  760   6.193   4.325   1.819  0.3878 -0.1872  0.1772
   57POX    C2B  761   6.157   4.539   1.928 -0.0214 -0.2492  0.2423
   57POX    C2C  762   6.242   4.507   2.051 -0.0512 -0.1697  0.2840
   57POX    C2D  763   6.200   4.600   2.165 -0.8458 -0.2656  0.0726
   57POX    C2E  764   6.265   4.553   2.295 -0.4017 -0.2533 -0.1429
   57POX    C2F  765   6.225   4.650   2.407  0.1052 -0.0549 -0.1296
   57POX    C2G  766   6.292   4.625   2.542  0.1560 -0.2304 -0.1864
   57POX    C2H  767   6.443   4.649   2.543  0.1230  0.0110 -0.7740
   57POX    C2I  768   6.534   4.564   2.632 -0.4984  0.7044  0.5473
   57POX    C2J  769   6.501   4.554   2.781 -0.2021 -0.0937  0.5637
   57POX    C2K  770   6.616   4.509   2.871  0.0262  0.3940  0.5194
   57POX    C2L  771   6.749   4.580   2.845 -0.0326  0.1795 -0.3684
   57POX    C2M  772   6.844   4.517   2.946 -0.1791 -0.0108 -0.3491
   57POX    C2N  773   6.980   4.584   2.971 -0.2697  0.0358  0.0330
   57POX    C2O  774   7.068   4.485   3.047 -0.0930 -0.0088 -0.2281
   57POX    C2P  775   7.091   4.357   2.968  0.0627 -0.1106 -0.0225
   58CHL    CN1  776   5.881   6.021   1.050 -0.0119  0.1778  0.1055
   58CHL    CN2  777   5.890   6.264   1.099 -0.2284  0.0749  0.4289
   58CHL    CN3  778   6.083   6.139   1.096 -0.0934  0.3567  0.1420
   58CHL    NTM  779   5.940   6.129   1.130 -0.0513  0.0969  0.2453
   58CHL     CB  780   5.934   6.098   1.274 -0.6545  0.2422  0.2529
   59PJ2     CA  781   5.809   6.061   1.355 -0.1894  0.1873  0.9503
   59PJ2     OA  782   5.709   6.160   1.333 -0.0788  0.1231  0.1041
   59PJ2      P  783   5.556   6.116   1.356 -0.1562  0.1550 -0.3444
   59PJ2     OB  784   5.468   6.219   1.297 -0.3620  0.2611  0.1401
   59PJ2     HB  785   5.388   6.173   1.256 -1.2031  1.0463  0.8569
   59PJ2     OG  786   5.547   5.972   1.322 -0.4817  0.2576 -0.7117
   59PJ2     HG  787   5.457   5.933   1.339  0.0757 -0.0150  2.2464
   59PJ2     OD  788   5.536   6.141   1.513 -0.2451  0.2283 -0.3676
   60POX     CD  789   5.549   6.028   1.599  0.2664  0.2857 -0.3636
   60POX     CE  790   5.558   6.054   1.749  0.1196 -0.1614 -0.2741
   60POX     OE  791   5.628   5.949   1.817  0.2519  0.0614 -0.0627
   60POX    C1A  792   5.732   5.985   1.892  1.0278 -0.6619 -0.7773
   60POX    O1A  793   5.793   6.089   1.865  0.1760 -0.0097 -0.2471
   60POX    C1B  794   5.792   5.876   1.971  0.3131 -0.3626  0.2056
   60POX    C1C  795   5.736   5.843   2.109 -0.3583 -0.4290 -0.0786
   60POX    C1D  796   5.804   5.730   2.187 -0.3077 -0.4893 -0.2104
   60POX    C1E  797   5.711   5.691   2.302  0.3567  0.0224  0.5055
   60POX    C1F  798   5.751   5.558   2.365  0.3482 -0.2452 -0.0471
   60POX    C1G  799   5.652   5.518   2.475  0.1000  0.0026 -0.1800
   60POX    C1H  800   5.693   5.383   2.534  0.0198  0.1419  0.2026
   60POX    C1I  801   5.581   5.325   2.620 -0.2333 -0.4908 -0.5416
   60POX    C1J  802   5.606   5.277   2.741 -0.1282  0.0966 -0.3301
   60POX    C1K  803   5.745   5.247   2.796 -0.0278  0.0135 -0.6299
   60POX    C1L  804   5.760   5.317   2.931 -0.1561  0.1664 -0.6951
   60POX    C1M  805   5.909   5.345   2.955 -0.1686 -0.1848 -0.1969
   60POX    C1N  806   5.926   5.405   3.095 -0.3484 -0.3682 -0.0965
   60POX    C1O  807   5.873   5.548   3.102  0.5186 -0.0431 -0.0735
   60POX    C1P  808   5.951   5.640   3.197  0.1996  0.1305  0.0213
   60POX    C1Q  809   5.888   5.779   3.196 -0.1752 -0.0373 -0.0739
   60POX    C1R  810   5.948   5.860   3.310 -0.0252  1.0167 -0.8875
   60POX     CZ  811   5.418   6.084   1.804  0.3371 -0.2618  0.3516
   60POX     OZ  812   5.398   6.132   1.937  0.9991  0.6204  0.1452
   60POX    C2A  813   5.308   6.228   1.959 -0.3692 -0.6232  0.2062
   60POX    O2A  814   5.260   6.290   1.864  0.4412 -0.6553 -0.2342
   60POX    C2B  815   5.284   6.256   2.102 -0.7577 -0.1524  0.0500
   60POX    C2C  816   5.344   6.388   2.151 -0.4186 -0.2243 -0.1719
   60POX    C2D  817   5.283   6.419   2.288  0.1840  0.0495  0.0403
   60POX    C2E  818   5.330   6.553   2.344  0.1509  0.1405 -0.1461
   60POX    C2F  819   5.302   6.572   2.494  0.3525 -0.1885 -0.0652
   60POX    C2G  820   5.378   6.479   2.588  0.4376 -0.2485 -0.1922
   60POX    C2H  821   5.293   6.433   2.708  0.2104  0.3513 -0.1215
   60POX    C2I  822   5.158   6.369   2.677  0.2260  0.1177  0.2957
   60POX    C2J  823   5.083   6.340   2.807  0.4713  0.3406  0.4884
   60POX    C2K  824   5.128   6.213   2.879  0.1729 -0.0475 -0.0079
   60POX    C2L  825   5.041   6.187   3.002 -0.3152  0.1592 -0.3071
   60POX    C2M  826   5.105   6.069   3.076 -0.4256  0.1746 -0.1860
   60POX    C2N  827   5.028   6.049   3.207 -0.0277  0.2372  0.0563
   60POX    C2O  828   5.100   5.931   3.273 -0.2026  0.4269  0.5949
   60POX    C2P  829   5.063   5.925   3.421  0.3207  0.4963  0.7328
   61CHL    CN1  830   8.001   7.390   1.113 -0.5211  0.1571  0.1841
   61CHL    CN2  831   7.895   7.588   1.214 -0.3434 -0.6709 -0.0514
   61CHL    CN3  832   8.126   7.581   1.183 -0.2174  0.5802 -0.1484
   61CHL    NTM  833   8.010   7.497   1.214  0.2504  0.0643  0.2171
   61CHL     CB  834   8.026   7.440   1.349  0.2626 -0.0084  0.1856
   62PJ2     CA  835   7.933   7.334   1.406  0.3675 -0.1928  0.0167
   62PJ2     OA  836   7.795   7.373   1.402  0.3094 -0.4268 -0.2971
   62PJ2      P  837   7.682   7.265   1.439 -0.1922  0.2164  0.0606
   62PJ2     OB  838   7.563   7.309   1.362 -0.0804 -0.0339 -0.2531
   62PJ2     HB  839   7.578   7.387   1.301  1.6705 -1.8326 -2.3239
   62PJ2     OG  840   7.743   7.133   1.412 -0.2420  0.1699  0.1731
   62PJ2     HG  841   7.670   7.070   1.386 -0.4251 -0.3454  1.8374
   62PJ2     OD  842   7.663   7.275   1.599 -0.2222  0.6488  0.0326
   63POX     CD  843   7.612   7.395   1.658  0.1527  0.5204  0.6263
   63POX     CE  844   7.603   7.397   1.810 -0.3699 -0.2015  0.6151
   63POX     OE  845   7.524   7.512   1.843 -0.4648 -0.0672 -0.0773
   63POX    C1A  846   7.439   7.509   1.945 -0.2310  0.0306  0.1225
   63POX    O1A  847   7.415   7.402   2.002  0.6613  0.0738  0.5948
   63POX    C1B  848   7.383   7.633   2.001  0.2103  0.2221  0.1420
   63POX    C1C  849   7.501   7.716   2.052  0.3857  0.1782 -0.1895
   63POX    C1D  850   7.455   7.861   2.067 -0.1747  0.0133 -0.3039
   63POX    C1E  851   7.571   7.935   2.133 -0.5685  0.1295  0.2659
   63POX    C1F  852   7.586   7.904   2.282 -0.0309 -0.2100  0.1423
   63POX    C1G  853   7.730   7.944   2.318 -0.0711 -0.0167  0.0897
   63POX    C1H  854   7.764   7.923   2.465 -0.7450  0.4690  0.3177
   63POX    C1I  855   7.892   8.004   2.489 -0.5004  0.2323 -0.1882
   63POX    C1J  856   7.934   8.046   2.608 -0.0883 -0.0630 -0.2266
   63POX    C1K  857   7.871   8.027   2.746 -0.3227 -0.1721 -0.3491
   63POX    C1L  858   7.963   7.962   2.849 -0.2076  0.3447 -0.1194
   63POX    C1M  859   7.891   7.954   2.984  0.0495  0.1332  0.0056
   63POX    C1N  860   7.966   7.862   3.081  0.2236  0.3595  0.0869
   63POX    C1O  861   7.913   7.895   3.220  0.3251 -0.1070  0.2380
   63POX    C1P  862   7.957   7.785   3.317  0.6426 -0.0422  0.1658
   63POX    C1Q  863   7.892   7.811   3.452  0.2669 -0.4812  0.0716
   63POX    C1R  864   7.739   7.805   3.449  0.2637 -0.0295 -0.7014
   63POX     CZ  865   7.747   7.387   1.863 -0.1077 -0.5065 -0.1391
   63POX     OZ  866   7.759   7.402   2.005  0.7970 -0.6602 -0.1957
   63POX    C2A  867   7.866   7.346   2.060  0.4191 -0.8709  0.3286
   63POX    O2A  868   7.955   7.300   1.989  0.1807  0.5992 -0.9672
   63POX    C2B  869   7.896   7.381   2.201  0.3798  0.1228  0.0993
   63POX    C2C  870   7.779   7.350   2.294  0.7050 -0.1394  0.4271
   63POX    C2D  871   7.695   7.477   2.311 -0.2624 -0.6473 -0.4148
   63POX    C2E  872   7.585   7.445   2.412  0.1805 -0.1346  0.2378
   63POX    C2F  873   7.485   7.559   2.430 -0.0655 -0.3566  0.2760
   63POX    C2G  874   7.385   7.555   2.546 -0.5292 -0.3356 -0.1218
   63POX    C2H  875   7.325   7.693   2.574 -0.2975 -0.2875  0.1303
   63POX    C2I  876   7.398   7.762   2.689  0.4475 -0.1056 -0.4419
   63POX    C2J  877   7.318   7.886   2.731  1.0693  0.0233  0.3995
   63POX    C2K  878   7.195   7.848   2.814  0.7206  0.2327 -0.0166
   63POX    C2L  879   7.097   7.961   2.843 -0.2774 -0.6207 -0.0284
   63POX    C2M  880   7.151   8.075   2.929 -0.2991 -0.7681  0.1826
   63POX    C2N  881   7.071   8.206   2.932  0.2094 -0.4508  0.0850
   63POX    C2O  882   7.099   8.279   3.063 -0.0377 -0.1433 -0.0335
   63POX    C2P  883   7.010   8.402   3.085 -0.3235 -0.2944 -0.3540
   64CHL    CN1  884   4.791   3.314   0.959  0.4926  0.8354  0.3058
   64CHL    CN2  885   4.606   3.416   1.041  0.3385  0.4331  0.6869
   64CHL    CN3  886   4.823   3.457   1.145  0.2071 -0.0029  0.1192
   64CHL    NTM  887   4.732   3.357   1.087  0.1380 -0.1553  0.4864
   64CHL     CB  888   4.694   3.242   1.171 -0.4930  0.4167  0.9865
   65PJ2     CA  889   4.797   3.132   1.195 -0.2980  0.2808 -0.3749
   65PJ2     OA  890   4.914   3.194   1.250 -0.1166  0.0331 -0.4773
   65PJ2      P  891   5.040   3.094   1.243 -0.1326 -0.0189 -0.0635
   65PJ2     OB  892   5.047   3.051   1.102 -0.0064 -0.0617 -0.0442
   65PJ2     HB  893   4.983   3.093   1.037 -2.1452 -0.6218  1.5681
   65PJ2     OG  894   5.156   3.158   1.308  0.0793 -0.5194  0.0563
   65PJ2     HG  895   5.215   3.201   1.240  0.0104 -1.3269 -0.5244
   65PJ2     OD  896   4.979   2.962   1.312 -0.1183 -0.0932 -0.1927
   66POX     CD  897   4.973   2.968   1.455 -0.0603 -0.4255 -0.1756
   66POX     CE  898   4.910   2.839   1.508 -0.5238 -0.1536 -0.0675
   66POX     OE  899   4.874   2.842   1.646 -0.0706  0.3874  0.0403
   66POX    C1A  900   4.769   2.775   1.691 -0.0110  0.1095 -0.2363
   66POX    O1A  901   4.705   2.697   1.620 -0.5927  0.6239 -0.2903
   66POX    C1B  902   4.751   2.790   1.837 -0.2099 -0.4263 -0.2021
   66POX    C1C  903   4.612   2.842   1.875 -0.0735  0.0576 -0.3568
   66POX    C1D  904   4.629   2.916   2.008  0.0287 -0.2890 -0.1757
   66POX    C1E  905   4.501   2.974   2.068  0.2147  0.3768 -0.4109
   66POX    C1F  906   4.541   3.057   2.191 -0.3799 -0.0967  0.1078
   66POX    C1G  907   4.434   3.122   2.278 -0.3949 -0.1190  0.1069
   66POX    C1H  908   4.485   3.249   2.347  0.2477 -0.2961 -0.0437
   66POX    C1I  909   4.381   3.289   2.452  0.4100  0.2789 -0.1038
   66POX    C1J  910   4.368   3.406   2.514  0.5391  0.2625 -0.0451
   66POX    C1K  911   4.460   3.524   2.481  0.7071  0.1911  0.1636
   66POX    C1L  912   4.409   3.661   2.527 -0.0343  0.0367 -0.1790
   66POX    C1M  913   4.285   3.716   2.455 -0.1104  0.0029 -0.0738
   66POX    C1N  914   4.234   3.850   2.508 -0.4075 -0.1057 -0.0811
   66POX    C1O  915   4.207   3.868   2.657 -0.1967 -0.6077  0.0176
   66POX    C1P  916   4.126   3.996   2.676  0.4339 -0.1916 -0.0522
   66POX    C1Q  917   4.095   4.007   2.826  0.0445  0.4130 -0.1734
   66POX    C1R  918   3.981   3.923   2.884  0.0551  0.3754 -0.2062
   66POX     CZ  919   5.005   2.722   1.481 -0.4058 -0.0691 -0.0182
   66POX     OZ  920   5.124   2.718   1.560 -0.6637 -0.2279  0.3672
   66POX    C2A  921   5.187   2.601   1.570 -0.6704 -0.2298  0.3892
   66POX    O2A  922   5.148   2.508   1.499  0.1496 -0.2571 -0.0326
   66POX    C2B  923   5.294   2.600   1.671  0.0364 -0.0877 -0.3455
   66POX    C2C  924   5.247   2.567   1.813  0.0949 -0.3780 -0.3920
   66POX    C2D  925   5.365   2.544   1.908 -0.0370 -0.6337 -0.2878
   66POX    C2E  926   5.315   2.537   2.052  0.5202  0.0607 -0.0540
   66POX    C2F  927   5.436   2.568   2.140  0.5060 -0.7013  0.2375
   66POX    C2G  928   5.396   2.572   2.288 -0.1619 -0.1021  0.0424
   66POX    C2H  929   5.501   2.646   2.370 -0.2864  0.5433 -0.3718
   66POX    C2I  930   5.456   2.682   2.513  0.1217  0.2314 -0.1643
   66POX    C2J  931   5.340   2.780   2.517 -0.0162  0.0569  0.1337
   66POX    C2K  932   5.287   2.802   2.659 -0.2011 -0.4684  0.1486
   66POX    C2L  933   5.389   2.876   2.746 -0.4554  0.1030 -0.0323
   66POX    C2M  934   5.319   2.945   2.863 -0.2122 -0.0198  0.1870
   66POX    C2N  935   5.255   3.076   2.814 -0.0799  0.0942  0.3156
   66POX    C2O  936   5.349   3.169   2.738  0.2153 -0.4145  0.0476
   66POX    C2P  937   5.285   3.287   2.665 -0.0082 -0.3882  0.2852
   67CHL    CN1  938   6.628   5.276   1.787 -0.6015 -0.4341  0.2056
   67CHL    CN2  939   6.827   5.171   1.870 -0.4556  0.0234  0.1452
   67CHL    CN3  940   6.656   5.043   1.749 -0.4958  0.0101  0.5205
   67CHL    NTM  941   6.728   5.170   1.762 -0.2632 -0.0638 -0.0308
   67CHL     CB  942   6.780   5.213   1.631 -0.1522  0.1940  0.0961
   68PJ2     CA  943   6.905   5.147   1.573  0.0259  0.4978  0.1332
   68PJ2     OA  944   6.961   5.202   1.454  0.6569  0.5499  0.4456
   68PJ2      P  945   7.067   5.107   1.379  0.0207  0.0582  0.1495
   68PJ2     OB  946   7.016   4.969   1.392 -0.3306  0.2245  0.5433
   68PJ2     HB  947   7.079   4.912   1.339 -0.1067 -0.9535  2.0034
   68PJ2     OG  948   7.092   5.168   1.246 -0.5430  0.3320  0.1654
   68PJ2     HG  949   7.144   5.252   1.255 -0.3365  0.3455 -0.9920
   68PJ2     OD  950   7.178   5.127   1.494 -0.3572 -0.1474  0.5505
   69POX     CD  951   7.274   5.230   1.517  0.2251 -0.5668  0.0504
   69POX     CE  952   7.339   5.236   1.655  0.2329 -0.0159  0.0264
   69POX     OE  953   7.427   5.126   1.682  0.0554 -0.1685 -0.0118
   69POX    C1A  954   7.553   5.140   1.723 -0.1067  0.6282  0.2317
   69POX    O1A  955   7.611   5.249   1.727 -0.0988  0.6608 -0.6499
   69POX    C1B  956   7.607   5.008   1.761 -0.3546  0.6719  0.7501
   69POX    C1C  957   7.572   4.968   1.905 -0.5579  0.1586  0.5596
   69POX    C1D  958   7.626   4.826   1.925 -0.0304  0.2151 -0.3827
   69POX    C1E  959   7.591   4.792   2.070 -0.0124  0.0238 -0.4235
   69POX    C1F  960   7.640   4.654   2.116 -0.0630  0.1811  0.1111
   69POX    C1G  961   7.548   4.540   2.072  0.1446  0.0538 -0.0004
   69POX    C1H  962   7.403   4.573   2.112 -0.0348 -0.6189 -0.0910
   69POX    C1I  963   7.294   4.517   2.021 -0.2781 -0.0484 -0.1482
   69POX    C1J  964   7.206   4.425   2.060  0.0638 -0.4144 -0.2343
   69POX    C1K  965   7.224   4.360   2.197  0.5475  0.0983 -0.0508
   69POX    C1L  966   7.135   4.427   2.302 -0.3707 -0.1529 -0.6524
   69POX    C1M  967   7.179   4.369   2.436 -0.5491  0.7245 -0.2080
   69POX    C1N  968   7.057   4.365   2.527 -0.5676  0.5415 -0.2415
   69POX    C1O  969   6.952   4.262   2.483  0.2369 -0.2079 -0.4355
   69POX    C1P  970   6.845   4.247   2.591  0.7911 -0.5606  0.0653
   69POX    C1Q  971   6.734   4.144   2.566  0.3263  0.0556 -0.4348
   69POX    C1R  972   6.805   4.009   2.562 -0.1858 -0.2446  0.3069
   69POX     CZ  973   7.230   5.259   1.760  0.1762 -0.2461  0.0187
   69POX     OZ  974   7.268   5.295   1.893  0.1006  0.4417 -0.1422
   69POX    C2A  975   7.173   5.346   1.972  0.1406  0.1728  0.0820
   69POX    O2A  976   7.056   5.354   1.935  0.1368  0.1580  0.0914
   69POX    C2B  977   7.223   5.396   2.102 -0.1490 -0.2637  0.3622
   69POX    C2C  978   7.158   5.521   2.162 -0.4396 -0.5675  0.6891
   69POX    C2D  979   7.248   5.590   2.264  0.1597 -0.4431  0.0879
   69POX    C2E  980   7.280   5.506   2.388  0.3019 -0.8634 -0.2339
   69POX    C2F  981   7.401   5.562   2.463 -0.6092  0.4911  0.2666
   69POX    C2G  982   7.404   5.534   2.614 -0.1680  0.0735  0.1826
   69POX    C2H  983   7.440   5.387   2.637 -0.5480 -0.0388  0.0735
   69POX    C2I  984   7.441   5.372   2.790  0.2763 -0.1908  0.0552
   69POX    C2J  985   7.479   5.234   2.843 -0.1351 -0.1594  0.4321
   69POX    C2K  986   7.471   5.220   2.996 -0.0014  0.1714  0.4694
   69POX    C2L  987   7.348   5.284   3.060  0.2844  0.9284  0.2809
   69POX    C2M  988   7.345   5.279   3.213  0.2397 -0.2275  0.2467
   69POX    C2N  989   7.199   5.305   3.253  0.3804  0.3214  0.4048
   69POX    C2O  990   7.177   5.247   3.393 -0.3707 -0.1660  0.0896
   69POX    C2P  991   7.175   5.096   3.420 -0.0009 -0.1433  0.2581
   70CHL    CN1  992   7.873   6.402   1.573 -0.1132  0.5212 -0.8727
   70CHL    CN2  993   8.105   6.400   1.535 -0.2040  0.2163  0.4268
   70CHL    CN3  994   8.002   6.196   1.608  0.2568 -0.3326  0.0167
   70CHL    NTM  995   7.984   6.317   1.526 -0.0038 -0.0800  0.4427
   70CHL     CB  996   7.971   6.290   1.382 -0.0298 -0.4944  0.5218
   71PJ2     CA  997   7.840   6.234   1.326 -0.2011  0.2734  0.1546
   71PJ2     OA  998   7.813   6.110   1.390  0.0034  0.0683 -0.1548
   71PJ2      P  999   7.653   6.087   1.397  0.0210 -0.0188 -0.0241
   71PJ2     OB 1000   7.583   6.168   1.295  0.1772  0.0299 -0.0939
   71PJ2     HB 1001   7.588   6.267   1.309 -1.2880  0.1445 -0.1849
   71PJ2     OG 1002   7.636   5.941   1.406 -0.1141 -0.0283 -0.4065
   71PJ2     HG 1003   7.727   5.905   1.428 -0.8154 -0.5087  2.0464
   71PJ2     OD 1004   7.620   6.150   1.542 -0.7039 -0.1349 -0.1360
   72POX     CD 1005   7.644   6.057   1.647 -0.2542  0.0116 -0.1042
   72POX     CE 1006   7.634   6.108   1.792 -0.3162  0.1979 -0.1735
   72POX     OE 1007   7.682   6.009   1.882  0.3506  0.1420 -0.5837
   72POX    C1A 1008   7.723   6.056   2.000 -0.2555  0.1439 -0.3734
   72POX    O1A 1009   7.737   6.176   2.020  0.4988  0.0362 -0.2539
   72POX    C1B 1010   7.759   5.950   2.097 -0.1502  0.7828  0.2901
   72POX    C1C 1011   7.651   5.925   2.202  0.2231  0.1125  0.5198
   72POX    C1D 1012   7.675   5.813   2.303  0.0153 -0.6052 -0.2139
   72POX    C1E 1013   7.749   5.872   2.423 -0.3732 -0.2123 -0.1685
   72POX    C1F 1014   7.736   5.792   2.552 -0.2142 -0.1717 -0.1279
   72POX    C1G 1015   7.806   5.658   2.532 -0.6327 -0.4044 -0.0506
   72POX    C1H 1016   7.796   5.566   2.654 -1.1645 -0.1224  0.1213
   72POX    C1I 1017   7.867   5.627   2.775  0.7015 -0.0935 -0.9539
   72POX    C1J 1018   7.934   5.547   2.857 -0.1651  0.0523 -0.1007
   72POX    C1K 1019   7.949   5.397   2.834  0.1650  0.0098  0.3725
   72POX    C1L 1020   7.898   5.314   2.953 -0.0194  0.0291  0.3076
   72POX    C1M 1021   7.962   5.177   2.929  0.1766  0.0810  0.5267
   72POX    C1N 1022   7.878   5.082   2.843 -0.0792  0.5838  0.2178
   72POX    C1O 1023   7.969   4.967   2.801  0.0159  0.6070  0.3599
   72POX    C1P 1024   8.014   4.853   2.892 -0.3916  0.4648  0.3829
   72POX    C1Q 1025   7.901   4.762   2.939 -0.1062 -0.2112 -0.2024
   72POX    C1R 1026   7.954   4.641   3.016 -0.1427 -0.0405  0.0934
   72POX     CZ 1027   7.491   6.161   1.802 -0.3503  0.1091 -0.1897
   72POX     OZ 1028   7.475   6.220   1.931 -0.6121 -0.0725 -0.1372
   72POX    C2A 1029   7.368   6.295   1.956  0.1305  0.8027  0.4944
   72POX    O2A 1030   7.288   6.325   1.868  0.3723  0.3402  0.1135
   72POX    C2B 1031   7.368   6.356   2.092 -0.1018  0.4851  0.6383
   72POX    C2C 1032   7.333   6.504   2.094 -0.2230  0.4785 -0.4432
   72POX    C2D 1033   7.385   6.559   2.227  0.0357 -0.4629 -0.1512
   72POX    C2E 1034   7.532   6.600   2.224 -0.1586  0.2795  0.3812
   72POX    C2F 1035   7.565   6.691   2.343  0.3322  0.3556  0.1902
   72POX    C2G 1036   7.708   6.745   2.338  0.4386  0.0977  0.3793
   72POX    C2H 1037   7.812   6.635   2.321  0.2024 -0.1077  0.2684
   72POX    C2I 1038   7.951   6.692   2.293  0.0524  0.0538 -0.1591
   72POX    C2J 1039   8.058   6.605   2.359 -0.2389 -0.1146  0.0914
   72POX    C2K 1040   8.195   6.650   2.308 -0.1660 -0.2991  0.1236
   72POX    C2L 1041   8.305   6.634   2.413 -0.0922  0.1867  0.1198
   72POX    C2M 1042   8.421   6.729   2.383  0.1923 -0.0367  0.4916
   72POX    C2N 1043   8.533   6.745   2.486  0.1883  0.2459  0.4520
   72POX    C2O 1044   8.484   6.800   2.620 -0.1754  0.1329  0.3679
   72POX    C2P 1045   8.601   6.856   2.702  0.3020  0.1248 -0.2974
   73CHL    CN1 1046   8.361   4.696   0.799 -0.2062 -0.0363 -0.0638
   73CHL    CN2 1047   8.464   4.496   0.849 -0.0020  0.8474 -0.1449
   73CHL    CN3 1048   8.515   4.679   0.987  0.1813 -0.2414 -0.1947
   73CHL    NTM 1049   8.405   4.615   0.914 -0.5221  0.3399  0.3296
   73CHL     CB 1050   8.292   4.566   0.994 -0.4306  0.3069  0.4396
   74PJ2     CA 1051   8.186   4.658   1.056 -0.8374  0.1162  0.0320
   74PJ2     OA 1052   8.241   4.762   1.137 -0.0776 -0.2221 -0.0340
   74PJ2      P 1053   8.118   4.860   1.173 -0.0080 -0.0565 -0.2455
   74PJ2     OB 1054   8.184   4.977   1.234 -0.1173  0.1797 -0.5803
   74PJ2     HB 1055   8.123   5.054   1.253 -0.6859 -0.6235  0.9799
   74PJ2     OG 1056   8.032   4.883   1.054 -0.3343  0.5856  0.1106
   74PJ2     HG 1057   7.963   4.813   1.036  1.8025 -1.3229 -1.1407
   74PJ2     OD 1058   8.024   4.799   1.289  0.6694  0.0738  0.3761
   75POX     CD 1059   8.068   4.805   1.425  0.1470  0.3405  0.5359
   75POX     CE 1060   7.954   4.830   1.524 -0.2081  0.0329  0.2101
   75POX     OE 1061   7.996   4.911   1.635 -0.3754 -0.2301  0.4660
   75POX    C1A 1062   7.967   5.041   1.631  0.4368 -0.0494  0.3347
   75POX    O1A 1063   7.929   5.092   1.526 -0.1635  0.2971  0.7197
   75POX    C1B 1064   7.994   5.122   1.752  0.0324 -0.0437  0.4218
   75POX    C1C 1065   8.079   5.043   1.853  0.1575 -0.3226  0.1009
   75POX    C1D 1066   8.109   5.122   1.980  0.5169 -0.3222  0.0155
   75POX    C1E 1067   8.242   5.197   1.963  0.3936 -0.1279 -0.0966
   75POX    C1F 1068   8.272   5.274   2.092  0.0099 -0.1850  0.0308
   75POX    C1G 1069   8.398   5.358   2.065 -0.4500  0.4535 -0.1812
   75POX    C1H 1070   8.434   5.444   2.187  0.4219 -0.1316 -0.0121
   75POX    C1I 1071   8.579   5.493   2.190  0.3893 -0.0481  0.1602
   75POX    C1J 1072   8.634   5.523   2.307  0.4185 -0.0512  0.1472
   75POX    C1K 1073   8.581   5.478   2.443  0.0154  0.0374  0.0195
   75POX    C1L 1074   8.633   5.547   2.570 -0.1435  0.3366 -0.0763
   75POX    C1M 1075   8.556   5.509   2.696 -0.0043  0.3475  0.0121
   75POX    C1N 1076   8.643   5.537   2.819 -0.1956  0.5644  0.0983
   75POX    C1O 1077   8.575   5.530   2.956 -0.1584  0.0170  0.0912
   75POX    C1P 1078   8.513   5.392   2.984 -0.3842  0.1764  0.3882
   75POX    C1Q 1079   8.412   5.396   3.099 -0.4718 -0.0648  0.3178
   75POX    C1R 1080   8.297   5.492   3.065 -0.6215 -0.4428 -0.2764
   75POX     CZ 1081   7.882   4.696   1.539 -0.3513  0.1348  0.4413
   75POX     OZ 1082   7.939   4.592   1.618  0.0387  0.2558  0.3229
   75POX    C2A 1083   7.883   4.471   1.612  0.3564  0.1473 -0.5674
   75POX    O2A 1084   7.781   4.455   1.546  0.2106 -0.2960 -0.2371
   75POX    C2B 1085   7.946   4.375   1.705 -0.3182  0.1577 -0.0919
   75POX    C2C 1086   7.854   4.359   1.826 -0.0288 -0.4922  0.0465
   75POX    C2D 1087   7.897   4.250   1.924  0.2111 -0.1675  0.3056
   75POX    C2E 1088   7.792   4.256   2.035 -0.3795 -0.1295 -0.2489
   75POX    C2F 1089   7.847   4.181   2.156  0.0647  0.1481 -0.2754
   75POX    C2G 1090   7.765   4.225   2.277  0.2317  0.1522 -0.1631
   75POX    C2H 1091   7.624   4.167   2.264  0.3564 -0.1659 -0.1036
   75POX    C2I 1092   7.541   4.196   2.389  0.0619 -0.5957 -0.1965
   75POX    C2J 1093   7.587   4.099   2.497  0.1639 -0.5062 -0.1591
   75POX    C2K 1094   7.495   4.110   2.619  0.1457 -0.0487 -0.2131
   75POX    C2L 1095   7.358   4.045   2.596  0.0089  0.0838  0.2147
   75POX    C2M 1096   7.309   4.056   2.741 -0.0488  0.0351  0.1984
   75POX    C2N 1097   7.177   3.980   2.753 -0.2264  0.2490 -0.3651
   75POX    C2O 1098   7.134   3.976   2.900 -0.4391 -0.4262 -0.4414
   75POX    C2P 1099   7.011   3.888   2.923 -0.8416  0.2618  0.0833
   76CHL    CN1 1100   6.687   4.353   0.670 -0.3492  0.4360  0.1386
   76CHL    CN2 1101   6.785   4.545   0.767  0.1442  0.1360  0.4160
   76CHL    CN3 1102   6.898   4.330   0.779 -0.5017 -0.2312  0.2454
   76CHL    NTM 1103   6.769   4.400   0.783 -0.2924  0.1631  0.2121
   76CHL     CB 1104   6.704   4.371   0.911 -0.4210  0.1104  0.1357
   77PJ2     CA 1105   6.654   4.233   0.957 -0.2765 -0.0847 -0.2896
   77PJ2     OA 1106   6.752   4.129   0.952  0.1641  0.2991  0.1532
   77PJ2      P 1107   6.694   3.986   1.000 -0.0932  0.2372 -0.3361
   77PJ2     OB 1108   6.555   3.980   0.951 -0.2956 -0.4148  0.2995
   77PJ2     HB 1109   6.571   3.953   0.856  2.5830  1.6169  0.0618
   77PJ2     OG 1110   6.797   3.888   0.958  0.1950  0.3587  0.0747
   77PJ2     HG 1111   6.795   3.814   1.025  2.2513 -2.0917 -2.3554
   77PJ2     OD 1112   6.685   4.009   1.159 -0.0560  0.4834 -0.3684
   78POX     CD 1113   6.805   4.004   1.237 -0.3894  0.2661  0.1396
   78POX     CE 1114   6.792   4.035   1.386  0.4082 -0.1282  0.2951
   78POX     OE 1115   6.909   3.980   1.447  0.7888  0.2460 -0.0907
   78POX    C1A 1116   7.024   4.048   1.434  0.2543  1.2865  0.4725
   78POX    O1A 1117   7.042   4.136   1.351  0.5732  0.8076  0.0290
   78POX    C1B 1118   7.139   3.997   1.511 -0.3631 -0.6803  0.1714
   78POX    C1C 1119   7.122   4.029   1.660 -0.1594  0.3680 -0.0201
   78POX    C1D 1120   7.264   4.025   1.718 -0.0389  0.1328 -0.3243
   78POX    C1E 1121   7.266   4.061   1.867 -0.2805  0.2758 -0.3557
   78POX    C1F 1122   7.167   3.965   1.933  0.1658  0.0372 -0.0338
   78POX    C1G 1123   7.136   3.984   2.082 -0.9671  0.4281 -0.3063
   78POX    C1H 1124   7.033   3.878   2.120 -0.4724 -0.1066 -0.4263
   78POX    C1I 1125   7.012   3.887   2.272  0.2580  0.1703 -0.3410
   78POX    C1J 1126   7.076   3.817   2.365  0.2228 -0.3329 -0.6909
   78POX    C1K 1127   7.201   3.732   2.338  0.4047 -0.1540 -0.4217
   78POX    C1L 1128   7.267   3.715   2.474  0.0295  0.1054 -0.2050
   78POX    C1M 1129   7.248   3.583   2.549  0.2569 -0.0155 -0.3588
   78POX    C1N 1130   7.343   3.571   2.668 -0.1555 -0.0534 -0.0334
   78POX    C1O 1131   7.343   3.436   2.740  0.1354 -0.0442 -0.0154
   78POX    C1P 1132   7.429   3.439   2.866 -0.3084 -0.0842  0.2928
   78POX    C1Q 1133   7.434   3.306   2.941  0.3612 -0.1589  0.1266
   78POX    C1R 1134   7.504   3.306   3.077 -0.1911  0.9586  0.4214
   78POX     CZ 1135   6.663   3.979   1.445 -0.3451  0.4128 -0.7911
   78POX     OZ 1136   6.604   4.027   1.566  0.3815 -0.2347 -0.1678
   78POX    C2A 1137   6.483   3.982   1.597  0.4995 -0.2896  0.2297
   78POX    O2A 1138   6.431   3.894   1.528  0.1146  0.0955  0.0148
   78POX    C2B 1139   6.415   4.049   1.710  0.4608 -0.0379  0.0608
   78POX    C2C 1140   6.344   3.952   1.806  0.3327  0.2126  0.2202
   78POX    C2D 1141   6.435   3.849   1.872  0.4280  0.2531  0.1539
   78POX    C2E 1142   6.355   3.765   1.972  0.1034  0.1129 -0.2202
   78POX    C2F 1143   6.435   3.665   2.056 -0.4324  0.2597  0.4813
   78POX    C2G 1144   6.503   3.735   2.174  0.4278 -0.0274  0.1650
   78POX    C2H 1145   6.596   3.636   2.244  0.6876 -0.2553 -0.4907
   78POX    C2I 1146   6.638   3.683   2.384  0.1402 -0.7158 -0.1663
   78POX    C2J 1147   6.730   3.577   2.444  0.0747 -0.4793  0.3570
   78POX    C2K 1148   6.774   3.623   2.583 -0.8397  0.0038  0.4940
   78POX    C2L 1149   6.841   3.504   2.651  0.2190  0.2676 -0.0659
   78POX    C2M 1150   6.867   3.517   2.802  0.0442 -0.0727 -0.0080
   78POX    C2N 1151   6.977   3.433   2.868  0.5687  0.5381 -0.1013
   78POX    C2O 1152   6.939   3.285   2.879  0.4419  0.5070 -0.8625
   78POX    C2P 1153   7.060   3.208   2.933 -0.4338 -0.4120 -0.1890
   79CHL    CN1 1154   7.435   4.287   1.456 -0.0675 -0.3434 -0.7884
   79CHL    CN2 1155   7.467   4.205   1.230 -0.3304 -0.5325 -0.0454
   79CHL    CN3 1156   7.328   4.394   1.268 -0.3205 -0.6125 -0.5955
   79CHL    NTM 1157   7.449   4.325   1.315  0.0655 -0.0134 -0.6888
   79CHL     CB 1158   7.565   4.412   1.290  0.2438 -0.1013 -0.1770
   80PJ2     CA 1159   7.561   4.553   1.350 -0.1279 -0.1102 -0.1774
   80PJ2     OA 1160   7.480   4.650   1.284 -0.0940  0.2389  0.2877
   80PJ2      P 1161   7.497   4.793   1.355 -0.1608  0.3370  0.1082
   80PJ2     OB 1162   7.640   4.805   1.392 -0.1556 -0.1935  0.2699
   80PJ2     HB 1163   7.700   4.726   1.383  1.3989  1.1453 -2.8387
   80PJ2     OG 1164   7.418   4.869   1.256 -0.2928  0.6346  0.4387
   80PJ2     HG 1165   7.399   4.966   1.271 -0.7706  0.3959  1.4430
   80PJ2     OD 1166   7.415   4.750   1.487 -0.3153 -0.2107 -0.1663
   81POX     CD 1167   7.273   4.742   1.477 -0.3460  0.0781  0.0437
   81POX     CE 1168   7.222   4.701   1.616  0.0979 -0.0145  0.1819
   81POX     OE 1169   7.094   4.636   1.606 -0.0840  0.4478 -0.5795
   81POX    C1A 1170   7.092   4.505   1.588 -0.0745  0.3463  0.1396
   81POX    O1A 1171   7.192   4.442   1.555 -0.1758  0.3481 -0.1729
   81POX    C1B 1172   6.955   4.450   1.602  0.1740 -0.3847 -0.2386
   81POX    C1C 1173   6.944   4.367   1.730 -0.0727 -0.2323 -0.1604
   81POX    C1D 1174   6.809   4.295   1.737 -0.2487  0.1379  0.3109
   81POX    C1E 1175   6.788   4.210   1.862 -0.4383 -0.1873  0.0591
   81POX    C1F 1176   6.768   4.296   1.987 -0.6111 -0.5995  0.3193
   81POX    C1G 1177   6.762   4.224   2.122 -0.0077 -0.0379  0.6499
   81POX    C1H 1178   6.644   4.127   2.126 -0.0246 -0.0222  0.5545
   81POX    C1I 1179   6.506   4.193   2.130  0.0051  0.0912 -0.1577
   81POX    C1J 1180   6.410   4.164   2.217  0.1948  0.1899  0.0858
   81POX    C1K 1181   6.424   4.073   2.339 -0.0069 -0.3201 -0.2677
   81POX    C1L 1182   6.372   4.136   2.468  0.4479 -0.1984 -0.1413
   81POX    C1M 1183   6.349   4.025   2.572  0.0724  0.1744  0.1792
   81POX    C1N 1184   6.303   4.080   2.707  0.4360 -0.0997  0.4152
   81POX    C1O 1185   6.295   3.963   2.806 -0.0779 -0.3426  0.0944
   81POX    C1P 1186   6.429   3.896   2.838 -0.0254 -0.0331  0.5338
   81POX    C1Q 1187   6.432   3.770   2.925 -0.0093 -0.6521 -0.3578
   81POX    C1R 1188   6.572   3.718   2.955  0.0844 -0.1828  0.0198
   81POX     CZ 1189   7.247   4.824   1.702  0.1745  0.0162  0.1161
   81POX     OZ 1190   7.226   4.807   1.843  0.0631  0.0174  0.0994
   81POX    C2A 1191   7.126   4.880   1.891 -0.1356 -0.4981  0.4738
   81POX    O2A 1192   7.075   4.976   1.834  0.3183 -0.6660 -0.2207
   81POX    C2B 1193   7.113   4.850   2.035 -0.5823 -0.1308  0.5131
   81POX    C2C 1194   7.161   4.984   2.092  0.4726 -0.2874  0.0024
   81POX    C2D 1195   7.206   4.960   2.236  0.3769 -0.2860  0.0320
   81POX    C2E 1196   7.316   5.063   2.266  0.3711 -0.2110 -0.2045
   81POX    C2F 1197   7.391   5.037   2.396 -0.4656 -0.0742  0.3101
   81POX    C2G 1198   7.437   4.891   2.401  0.5485  0.2211 -0.0758
   81POX    C2H 1199   7.519   4.878   2.529  0.2147 -0.1753  0.1001
   81POX    C2I 1200   7.522   4.735   2.584 -0.4193 -0.1179  0.2798
   81POX    C2J 1201   7.406   4.703   2.680 -0.2853  0.1674  0.5412
   81POX    C2K 1202   7.398   4.562   2.739  0.3359 -0.3937 -0.6631
   81POX    C2L 1203   7.506   4.544   2.846  0.2816  0.0282 -0.5335
   81POX    C2M 1204   7.495   4.409   2.917  0.3488  0.3576  0.1096
   81POX    C2N 1205   7.623   4.380   2.995  0.1944 -0.0891  0.2038
   81POX    C2O 1206   7.608   4.244   3.064 -0.0472 -0.2754 -0.2124
   81POX    C2P 1207   7.712   4.233   3.176 -0.6706 -0.2488  0.3715
   82CHL    CN1 1208   8.663   6.294   1.071 -0.7083 -0.3323  0.2147
   82CHL    CN2 1209   8.505   6.428   1.180 -0.0517  0.2044 -0.0780
   82CHL    CN3 1210   8.732   6.427   1.263 -0.1135 -0.0086 -0.0350
   82CHL    NTM 1211   8.625   6.346   1.203 -0.2542 -0.0122  0.2197
   82CHL     CB 1212   8.589   6.244   1.302 -0.2714  0.5286  0.7779
   83PJ2     CA 1213   8.684   6.132   1.344 -0.2403  0.0495 -0.5167
   83PJ2     OA 1214   8.805   6.171   1.410 -0.1259 -0.0025 -0.6952
   83PJ2      P 1215   8.885   6.047   1.475 -0.1326  0.2898 -0.1228
   83PJ2     OB 1216   8.868   5.915   1.411  0.6045  0.0797  0.1026
   83PJ2     HB 1217   8.930   5.851   1.457  0.8538  1.0223  1.1143
   83PJ2     OG 1218   9.026   6.092   1.479  0.0993 -0.4280 -0.1381
   83PJ2     HG 1219   9.043   6.180   1.523  0.0631 -0.6376  0.2971
   83PJ2     OD 1220   8.801   6.052   1.611  0.0407  0.0506 -0.0064
   84POX     CD 1221   8.831   6.149   1.712 -0.1430 -0.5262  0.6119
   84POX     CE 1222   8.710   6.201   1.790 -0.0861  0.1554  0.2512
   84POX     OE 1223   8.743   6.307   1.879  0.0307  0.6214 -0.3396
   84POX    C1A 1224   8.647   6.387   1.925 -0.2264 -0.2000  0.5822
   84POX    O1A 1225   8.527   6.383   1.901 -0.1557  0.7871  0.0302
   84POX    C1B 1226   8.697   6.487   2.023 -0.1156  0.1564  0.1639
   84POX    C1C 1227   8.685   6.435   2.166  0.3214 -0.0035  0.1463
   84POX    C1D 1228   8.764   6.527   2.259  0.5269  0.0486 -0.0802
   84POX    C1E 1229   8.777   6.454   2.392  0.2614  0.3420  0.1065
   84POX    C1F 1230   8.877   6.522   2.486  0.6875 -0.0194 -0.0833
   84POX    C1G 1231   8.913   6.420   2.594  0.3052  0.5837  0.6267
   84POX    C1H 1232   8.800   6.383   2.690  0.0825 -0.4224  0.0014
   84POX    C1I 1233   8.832   6.304   2.817 -0.6076 -0.2177  0.3128
   84POX    C1J 1234   8.782   6.341   2.934 -0.3306 -0.0666  0.3848
   84POX    C1K 1235   8.713   6.474   2.964 -0.2121  0.0194  0.2754
   84POX    C1L 1236   8.710   6.515   3.111 -0.4289 -0.0724  0.2962
   84POX    C1M 1237   8.653   6.656   3.123 -0.4955 -0.0618 -0.1257
   84POX    C1N 1238   8.766   6.759   3.123 -0.3414 -0.2309 -0.3747
   84POX    C1O 1239   8.695   6.894   3.126 -0.0854 -0.0917 -0.5167
   84POX    C1P 1240   8.784   7.018   3.117 -0.3514  0.1269 -0.2194
   84POX    C1Q 1241   8.838   7.051   2.977 -0.3021 -0.0329 -0.2382
   84POX    C1R 1242   8.944   7.161   2.969 -0.1104 -0.2098 -0.1440
   84POX     CZ 1243   8.634   6.082   1.849  0.1352 -0.3739 -0.5218
   84POX     OZ 1244   8.689   6.005   1.956  0.2879  0.0945 -0.2622
   84POX    C2A 1245   8.609   5.912   2.008  0.2211  0.1784 -0.2129
   84POX    O2A 1246   8.563   5.826   1.933 -0.5027 -0.0967  0.5227
   84POX    C2B 1247   8.635   5.886   2.151 -0.4542 -0.4378 -0.1963
   84POX    C2C 1248   8.520   5.911   2.248 -0.1853 -0.3593  0.1058
   84POX    C2D 1249   8.577   5.901   2.390 -0.6491  0.6462  0.3771
   84POX    C2E 1250   8.669   6.018   2.423  0.1577 -0.0800  0.7567
   84POX    C2F 1251   8.604   6.148   2.471 -0.3329  0.1382 -0.4587
   84POX    C2G 1252   8.502   6.133   2.584  0.1648 -0.1586 -0.0429
   84POX    C2H 1253   8.448   6.271   2.622  0.6409 -0.0101  0.0990
   84POX    C2I 1254   8.342   6.265   2.732 -0.3676  0.1796 -0.8451
   84POX    C2J 1255   8.273   6.400   2.750  0.1705  0.3366  0.0796
   84POX    C2K 1256   8.138   6.386   2.821 -0.0864  0.2810 -0.4118
   84POX    C2L 1257   8.089   6.525   2.863 -0.1724  0.0379  0.3195
   84POX    C2M 1258   8.179   6.611   2.952  0.0883 -0.3059  0.3910
   84POX    C2N 1259   8.144   6.759   2.934 -0.0880 -0.4407 -0.4181
   84POX    C2O 1260   8.243   6.843   3.015 -0.7050 -0.1824  0.0746
   84POX    C2P 1261   8.243   6.996   2.999 -0.1006 -0.2090 -0.1758
   85CHL    CN1 1262   8.087   3.981   0.605 -0.1362  0.2115  0.1203
   85CHL    CN2 1263   8.032   3.848   0.802 -0.2994  0.3549 -0.6490
   85CHL    CN3 1264   7.865   3.954   0.668 -0.2970  0.3390 -0.3472
   85CHL    NTM 1265   8.001   3.968   0.723 -0.4528  0.7157 -0.0519
   85CHL     CB 1266   7.991   4.088   0.807 -0.3521  0.6534  0.0491
   86PJ2     CA 1267   8.122   4.134   0.871 -0.2979 -0.2392  0.6026
   86PJ2     OA 1268   8.184   4.042   0.962 -0.1412 -0.5374  0.1980
   86PJ2      P 1269   8.330   4.089   1.009 -0.2518 -0.2824  0.2875
   86PJ2     OB 1270   8.401   4.115   0.882 -0.5872  0.1883  0.1935
   86PJ2     HB 1271   8.399   4.032   0.826  1.1819  0.2806 -0.0693
   86PJ2     OG 1272   8.330   4.209   1.097 -0.2089 -0.6136  0.7401
   86PJ2     HG 1273   8.248   4.205   1.155 -0.3333 -3.7134  0.5311
   86PJ2     OD 1274   8.381   3.955   1.081  0.2531 -0.0983  0.2833
   87POX     CD 1275   8.332   3.948   1.215  0.1363  0.1633  0.2554
   87POX     CE 1276   8.311   3.808   1.274 -0.0518  0.2118  0.3046
   87POX     OE 1277   8.253   3.824   1.404  0.4473  0.0459  0.5511
   87POX    C1A 1278   8.166   3.732   1.446 -0.0452  0.1866 -0.1343
   87POX    O1A 1279   8.103   3.661   1.368 -0.4350 -0.0126  0.3554
   87POX    C1B 1280   8.161   3.720   1.594  0.0666 -0.1837 -0.1614
   87POX    C1C 1281   8.279   3.646   1.657  0.1664 -0.0893 -0.2394
   87POX    C1D 1282   8.286   3.664   1.809  0.2402  0.1088 -0.2648
   87POX    C1E 1283   8.361   3.550   1.879 -0.2850 -0.3669 -0.4659
   87POX    C1F 1284   8.374   3.592   2.026  0.1777 -0.3135 -0.5216
   87POX    C1G 1285   8.470   3.490   2.086 -0.3355 -0.4108  0.1447
   87POX    C1H 1286   8.514   3.512   2.231  0.0517  0.2194 -0.0592
   87POX    C1I 1287   8.400   3.502   2.334 -0.0796 -0.0869 -0.2329
   87POX    C1J 1288   8.408   3.503   2.467 -0.2150 -0.1349 -0.2245
   87POX    C1K 1289   8.539   3.489   2.545 -0.3617  0.1053  0.0669
   87POX    C1L 1290   8.521   3.393   2.663 -0.1396  0.0655  0.0683
   87POX    C1M 1291   8.648   3.370   2.745 -0.3564 -0.0789  0.3619
   87POX    C1N 1292   8.611   3.265   2.851  0.3357 -0.7156 -0.0169
   87POX    C1O 1293   8.730   3.277   2.946  0.0363  0.0166  0.2727
   87POX    C1P 1294   8.709   3.380   3.057  0.1256  0.3483 -0.0158
   87POX    C1Q 1295   8.800   3.338   3.172  0.0661  0.1174 -0.0535
   87POX    C1R 1296   8.781   3.440   3.285 -0.1789 -0.6373  0.5982
   87POX     CZ 1297   8.439   3.725   1.267 -0.2498 -0.0726  0.0375
   87POX     OZ 1298   8.428   3.600   1.337 -0.2410 -0.0980 -0.0059
   87POX    C2A 1299   8.455   3.485   1.276 -0.1370 -0.0636 -0.0236
   87POX    O2A 1300   8.510   3.489   1.166 -0.4503  0.5516 -0.1654
   87POX    C2B 1301   8.431   3.373   1.369  0.1870 -0.1907 -0.0927
   87POX    C2C 1302   8.533   3.362   1.483 -0.1752  0.1182  0.2630
   87POX    C2D 1303   8.657   3.277   1.456 -0.1643  0.3595 -0.4596
   87POX    C2E 1304   8.742   3.257   1.581 -0.3689 -0.1065 -0.3942
   87POX    C2F 1305   8.875   3.194   1.539  0.0116  0.5269 -0.1411
   87POX    C2G 1306   8.969   3.181   1.659 -0.0561 -0.3171 -0.1753
   87POX    C2H 1307   8.999   3.319   1.718 -0.2553 -0.5572  0.5011
   87POX    C2I 1308   9.129   3.308   1.798 -0.2619 -0.2255  0.5588
   87POX    C2J 1309   9.135   3.408   1.914  0.2238  0.2490  0.1341
   87POX    C2K 1310   9.017   3.386   2.010 -0.3539  0.4258 -0.5250
   87POX    C2L 1311   9.000   3.517   2.088 -0.3735 -0.0000  0.1913
   87POX    C2M 1312   8.917   3.512   2.216  0.1764 -0.6003  0.5292
   87POX    C2N 1313   8.992   3.513   2.349  0.3678 -0.0435  0.4170
   87POX    C2O 1314   8.904   3.570   2.461 -0.0188 -0.2712  0.2301
   87POX    C2P 1315   8.983   3.564   2.592  0.5626 -0.3987 -0.1191
   88CHL    CN1 1316   0.736   6.705   1.508  0.2623  0.1304 -0.1506
   88CHL    CN2 1317   0.616   6.669   1.707  0.0222  0.4474  0.1154
   88CHL    CN3 1318   0.776   6.847   1.699 -0.1613  0.2304  0.0196
   88CHL    NTM 1319   0.674   6.774   1.622  0.1040  0.1223 -0.2310
   88CHL     CB 1320   0.579   6.872   1.569  0.2339  0.4552  0.1424
   89PJ2     CA 1321   0.484   6.955   1.655 -0.0552  0.3082 -0.0348
   89PJ2     OA 1322   0.399   6.869   1.731  0.3218 -0.0663 -0.0389
   89PJ2      P 1323   0.292   6.964   1.804  0.3148  0.0399 -0.1868
   89PJ2     OB 1324   0.261   7.089   1.731 -0.2504 -0.1387 -0.2590
   89PJ2     HB 1325   0.167   7.121   1.741  0.6149  2.3849  0.9323
   89PJ2     OG 1326   0.182   6.876   1.852 -0.0559  0.4010 -0.3679
   89PJ2     HG 1327   0.215   6.782   1.858  1.6036  0.9993  0.8034
   89PJ2     OD 1328   0.368   7.017   1.936 -0.2473  0.2195  0.0682
   90POX     CD 1329   0.388   6.928   2.046  0.2049 -0.7441 -0.7739
   90POX     CE 1330   0.525   6.954   2.110 -0.3108  0.1326 -0.0033
   90POX     OE 1331   0.584   6.849   2.186 -0.0662  0.0888 -0.2509
   90POX    C1A 1332   0.706   6.816   2.146 -0.1147 -0.3955 -0.0036
   90POX    O1A 1333   0.745   6.832   2.030  0.2266  0.3298  0.2030
   90POX    C1B 1334   0.780   6.734   2.244  0.5747 -0.5017 -0.6025
   90POX    C1C 1335   0.786   6.584   2.213  0.0254 -0.5847 -0.3168
   90POX    C1D 1336   0.874   6.512   2.315  0.6126  0.3515 -0.1565
   90POX    C1E 1337   0.883   6.363   2.285  0.2194  0.3746 -0.3916
   90POX    C1F 1338   0.985   6.296   2.376  0.0818  0.7454  0.0370
   90POX    C1G 1339   1.119   6.359   2.416  0.3604  0.1798  0.0108
   90POX    C1H 1340   1.173   6.275   2.532  0.2349  0.2621  0.1294
   90POX    C1I 1341   1.301   6.345   2.581  0.3686  0.1835 -0.1103
   90POX    C1J 1342   1.343   6.347   2.706 -0.0260  0.3294  0.0222
   90POX    C1K 1343   1.269   6.279   2.822  0.2410 -0.0538 -0.0308
   90POX    C1L 1344   1.352   6.309   2.947 -0.0593  0.2794  0.0889
   90POX    C1M 1345   1.269   6.261   3.067  0.1096 -0.5426 -0.1177
   90POX    C1N 1346   1.348   6.265   3.198 -0.2177 -0.2429  0.0715
   90POX    C1O 1347   1.390   6.406   3.241 -0.6723 -0.3157  0.7698
   90POX    C1P 1348   1.482   6.406   3.363  0.1416  0.4154  0.1707
   90POX    C1Q 1349   1.489   6.547   3.421 -0.2561  0.1920  0.7749
   90POX    C1R 1350   1.566   6.643   3.330 -0.7378  0.1874  0.3608
   90POX     CZ 1351   0.505   7.089   2.180 -0.1565 -0.1519  0.5885
   90POX     OZ 1352   0.613   7.180   2.204  0.1540 -0.3901  0.1270
   90POX    C2A 1353   0.573   7.288   2.272  0.5659 -0.3418  0.2979
   90POX    O2A 1354   0.456   7.298   2.309  0.4584  0.2994 -0.2049
   90POX    C2B 1355   0.675   7.394   2.283  0.0392  0.2695 -0.5013
   90POX    C2C 1356   0.737   7.399   2.423 -0.0728  0.5785 -0.4620
   90POX    C2D 1357   0.652   7.472   2.527 -0.2605 -0.7344  0.3281
   90POX    C2E 1358   0.740   7.491   2.651 -0.0595 -0.1323  0.0915
   90POX    C2F 1359   0.675   7.546   2.778  0.2218  0.1377  0.1206
   90POX    C2G 1360   0.764   7.553   2.902  0.2058  0.0181  0.1389
   90POX    C2H 1361   0.712   7.664   2.993  0.0201 -0.1738  0.2678
   90POX    C2I 1362   0.787   7.665   3.127  0.2333  0.3468  0.1478
   90POX    C2J 1363   0.729   7.747   3.243  0.1313  0.3127  0.1215
   90POX    C2K 1364   0.585   7.705   3.271  0.3990 -0.4344  0.3979
   90POX    C2L 1365   0.532   7.780   3.393 -0.3784 -0.2368 -0.0537
   90POX    C2M 1366   0.476   7.912   3.339 -0.2982 -0.0867  0.2255
   90POX    C2N 1367   0.481   8.028   3.438  0.7124 -0.0145  0.0989
   90POX    C2O 1368   0.405   8.145   3.375  0.1556 -0.2510  0.3238
   90POX    C2P 1369   0.425   8.264   3.469 -0.6664 -0.2298  0.4805
   91CHL    CN1 1370   0.068   7.460   1.802  0.2441 -0.0245 -0.2583
   91CHL    CN2 1371   0.185   7.651   1.730  0.2722 -0.1861  0.5243
   91CHL    CN3 1372  -0.039   7.664   1.785 -0.2344 -0.2726  0.4272
   91CHL    NTM 1373   0.058   7.579   1.716  0.0540  0.2661  0.1612
   91CHL     CB 1374   0.027   7.556   1.574  0.4592 -0.1175  0.1296
   92PJ2     CA 1375   0.120   7.501   1.466  0.0824 -0.4225 -0.0421
   92PJ2     OA 1376   0.183   7.381   1.510  0.1084 -0.2575  0.3738
   92PJ2      P 1377   0.341   7.369   1.482  0.0726  0.1611  0.0004
   92PJ2     OB 1378   0.376   7.231   1.441 -0.1258  0.1070  0.0145
   92PJ2     HB 1379   0.412   7.186   1.523  0.4613  1.5258  0.5812
   92PJ2     OG 1380   0.374   7.485   1.396  0.5418  0.3129  0.3810
   92PJ2     HG 1381   0.290   7.533   1.371  0.7755  0.0519 -0.9904
   92PJ2     OD 1382   0.400   7.413   1.625  0.7120  0.8011 -0.4473
   93POX     CD 1383   0.480   7.312   1.687 -0.1139  0.2596 -0.2514
   93POX     CE 1384   0.531   7.371   1.818 -0.2597  0.3472 -0.2339
   93POX     OE 1385   0.619   7.277   1.882 -0.1914  0.5594 -0.0121
   93POX    C1A 1386   0.749   7.282   1.854 -0.2850  0.0849 -0.5577
   93POX    O1A 1387   0.794   7.373   1.785 -0.3340  0.5512  0.0158
   93POX    C1B 1388   0.827   7.177   1.923 -0.7993  0.1868  0.1993
   93POX    C1C 1389   0.941   7.233   2.008 -0.3610 -0.0889 -0.1965
   93POX    C1D 1390   1.027   7.118   2.062 -0.4918 -0.1553 -0.1287
   93POX    C1E 1391   1.125   7.170   2.167 -0.0694 -0.0991 -0.5488
   93POX    C1F 1392   1.061   7.170   2.306 -0.2481  0.3419 -0.6318
   93POX    C1G 1393   1.041   7.035   2.374 -0.3064  0.7213  0.1253
   93POX    C1H 1394   0.990   7.046   2.517 -0.5917  0.2719  0.0609
   93POX    C1I 1395   1.010   6.923   2.606 -0.5258  0.1241 -0.1571
   93POX    C1J 1396   0.947   6.904   2.722  0.3648  0.2181  0.3516
   93POX    C1K 1397   0.835   6.992   2.778 -0.0471 -0.1325  0.0840
   93POX    C1L 1398   0.799   6.955   2.922  0.0137  0.2790  0.2041
   93POX    C1M 1399   0.713   7.072   2.968  0.1040  0.3815  0.1147
   93POX    C1N 1400   0.682   7.085   3.118 -0.2970  0.4690  0.0258
   93POX    C1O 1401   0.579   7.197   3.131 -0.3836  0.3723  0.1744
   93POX    C1P 1402   0.545   7.226   3.277  0.2477  0.6877  0.2632
   93POX    C1Q 1403   0.450   7.344   3.294 -0.2860  0.2953  0.0333
   93POX    C1R 1404   0.423   7.389   3.438 -0.2350  0.0937  0.1052
   93POX     CZ 1405   0.421   7.406   1.919  0.0206  0.1546  0.1431
   93POX     OZ 1406   0.451   7.500   2.022  0.0618  0.5244 -0.2050
   93POX    C2A 1407   0.356   7.545   2.103  0.0176  0.3735 -0.1728
   93POX    O2A 1408   0.238   7.553   2.071  0.0650  0.1768 -0.3951
   93POX    C2B 1409   0.409   7.637   2.207  0.0811  0.5412 -0.3528
   93POX    C2C 1410   0.327   7.635   2.336 -0.3616  0.3935 -0.6360
   93POX    C2D 1411   0.387   7.731   2.438  0.0614 -0.1718 -0.3454
   93POX    C2E 1412   0.305   7.711   2.565 -0.1571  0.1629 -0.4334
   93POX    C2F 1413   0.382   7.792   2.669 -0.1861  0.1291 -0.3862
   93POX    C2G 1414   0.310   7.778   2.804  0.2546 -0.3363 -0.1951
   93POX    C2H 1415   0.171   7.836   2.830  0.2719 -0.4264  0.0997
   93POX    C2I 1416   0.128   7.817   2.976 -0.7884  0.0929 -0.1361
   93POX    C2J 1417  -0.008   7.878   3.009 -0.3687  1.3182 -0.5669
   93POX    C2K 1418  -0.119   7.777   2.978  0.4082  0.1212  0.4628
   93POX    C2L 1419  -0.128   7.672   3.090  0.4294  0.4623  0.7875
   93POX    C2M 1420  -0.212   7.727   3.205  0.4395  1.0820  0.5053
   93POX    C2N 1421  -0.177   7.670   3.343  0.1330  0.1084  0.1947
   93POX    C2O 1422  -0.253   7.724   3.465  0.0509  0.2721  0.0713
   93POX    C2P 1423  -0.206   7.659   3.595 -0.1624 -0.3309 -0.1482
   94CHL    CN1 1424   7.595   6.884   1.906 -0.7793  0.4035 -0.4000
   94CHL    CN2 1425   7.790   6.754   1.888  0.4346  0.5523  0.3946
   94CHL    CN3 1426   7.693   6.868   1.697  0.0965 -0.0192  0.1484
   94CHL    NTM 1427   7.726   6.878   1.840 -0.4556  0.0532  0.2732
   94CHL     CB 1428   7.792   7.005   1.871 -0.2188  0.1980 -0.8050
   95PJ2     CA 1429   7.919   7.038   1.792  0.0941  0.5898 -0.1495
   95PJ2     OA 1430   8.018   6.934   1.791 -0.3107  0.2017 -0.2188
   95PJ2      P 1431   8.153   7.001   1.735 -0.0014 -0.0866  0.1754
   95PJ2     OB 1432   8.226   6.873   1.719  0.3095  0.0604  0.4051
   95PJ2     HB 1433   8.176   6.798   1.762  1.6756 -1.2503 -0.2188
   95PJ2     OG 1434   8.105   7.072   1.614 -0.4144  0.3019  0.5615
   95PJ2     HG 1435   8.015   7.108   1.637 -0.4475 -0.3105  1.4407
   95PJ2     OD 1436   8.214   7.098   1.848  0.2926 -0.2067  0.1200
   96POX     CD 1437   8.248   7.040   1.974  0.3272 -0.3285  0.0543
   96POX     CE 1438   8.361   7.125   2.031 -0.1191  0.2217  0.1267
   96POX     OE 1439   8.447   7.040   2.107  0.1546  0.0360 -0.3861
   96POX    C1A 1440   8.574   7.027   2.071  0.1493 -0.1996 -0.3243
   96POX    O1A 1441   8.617   7.081   1.969  1.1165 -0.1968  0.0726
   96POX    C1B 1442   8.654   6.939   2.160 -0.1943 -0.0740  0.1159
   96POX    C1C 1443   8.788   7.000   2.204 -0.5109  0.3295  0.5343
   96POX    C1D 1444   8.866   6.918   2.306  0.0034 -0.0786 -0.1775
   96POX    C1E 1445   8.975   7.008   2.364 -0.0876 -0.0906  0.0140
   96POX    C1F 1446   9.058   6.925   2.462 -0.0657 -0.1926 -0.0902
   96POX    C1G 1447   8.984   6.941   2.595  0.2077 -0.3743  0.0838
   96POX    C1H 1448   9.061   6.887   2.716  0.1345 -0.1152  0.2481
   96POX    C1I 1449   9.007   6.754   2.770 -0.1554 -0.2508 -0.3638
   96POX    C1J 1450   9.078   6.688   2.861  0.0028  0.3212 -0.0682
   96POX    C1K 1451   9.203   6.745   2.929  0.1670  0.0231 -0.1204
   96POX    C1L 1452   9.185   6.772   3.079 -0.0809 -0.3420 -0.0837
   96POX    C1M 1453   9.311   6.832   3.141 -0.3313 -0.1937  0.2854
   96POX    C1N 1454   9.320   6.820   3.293 -0.5576  0.3338  0.3416
   96POX    C1O 1455   9.200   6.889   3.359 -0.5226  0.5287  0.2019
   96POX    C1P 1456   9.245   6.905   3.504  0.1110 -0.1108  0.0829
   96POX    C1Q 1457   9.143   6.983   3.587 -0.0518  0.3396 -0.5388
   96POX    C1R 1458   9.186   7.006   3.732 -0.0134  0.1795 -0.5255
   96POX     CZ 1459   8.300   7.252   2.091 -0.1184  0.4168 -0.2859
   96POX     OZ 1460   8.228   7.230   2.212  0.2355  0.4009 -0.0769
   96POX    C2A 1461   8.299   7.226   2.325  0.4426 -0.1275 -0.2210
   96POX    O2A 1462   8.420   7.251   2.330  0.2955  0.5921 -0.1095
   96POX    C2B 1463   8.210   7.183   2.435  0.6232  0.1076  0.0170
   96POX    C2C 1464   8.198   7.032   2.456  1.1837  0.0608  0.0120
   96POX    C2D 1465   8.130   7.000   2.589  0.1548  0.3522 -0.4351
   96POX    C2E 1466   7.985   7.048   2.593  0.0275 -0.0704  0.1368
   96POX    C2F 1467   7.904   7.028   2.722 -0.0036 -0.2197  0.0944
   96POX    C2G 1468   7.768   7.098   2.706  0.2121  0.2055  0.1010
   96POX    C2H 1469   7.669   7.060   2.816  0.0317  0.4283  0.0168
   96POX    C2I 1470   7.531   7.112   2.778 -0.0176  0.3028  0.0249
   96POX    C2J 1471   7.430   7.082   2.890  0.3004 -0.2178  0.1758
   96POX    C2K 1472   7.446   6.945   2.955  0.0143 -0.3394 -0.0048
   96POX    C2L 1473   7.353   6.918   3.074 -0.4251  0.2329 -0.2172
   96POX    C2M 1474   7.407   6.989   3.198 -0.3789  0.0732 -0.1448
   96POX    C2N 1475   7.362   6.914   3.323 -0.1146  0.4318  0.1684
   96POX    C2O 1476   7.417   6.772   3.337 -0.7210  0.1931  0.1822
   96POX    C2P 1477   7.380   6.721   3.476 -0.8518  0.4880  0.2581
   97CHL    CN1 1478   4.689   6.151   0.688 -0.0144 -0.3348  0.3722
   97CHL    CN2 1479   4.823   6.078   0.858 -0.1706  0.1430 -0.1183
   97CHL    CN3 1480   4.777   6.311   0.835 -0.2620  0.2209  0.3427
   97CHL    NTM 1481   4.718   6.176   0.830 -0.2300  0.2074  0.3218
   97CHL     CB 1482   4.597   6.178   0.914 -0.4837  0.3959 -0.0441
   98PJ2     CA 1483   4.493   6.067   0.893 -0.1192  0.0498 -0.0339
   98PJ2     OA 1484   4.553   5.942   0.928 -0.1471  0.0312 -0.0515
   98PJ2      P 1485   4.471   5.817   0.870  0.1785 -0.1921 -0.0326
   98PJ2     OB 1486   4.409   5.860   0.743 -0.4878  0.0213  0.3579
   98PJ2     HB 1487   4.396   5.779   0.686  1.1218  0.1100 -0.1892
   98PJ2     OG 1488   4.553   5.695   0.855  0.0873 -0.1985 -0.4888
   98PJ2     HG 1489   4.481   5.645   0.807  0.0905 -0.5154 -0.1699
   98PJ2     OD 1490   4.351   5.806   0.977  0.0951 -0.7485 -0.1794
   99POX     CD 1491   4.385   5.775   1.113  0.1764 -0.6381 -0.1740
   99POX     CE 1492   4.289   5.809   1.227  0.0980 -0.7297 -0.2124
   99POX     OE 1493   4.345   5.770   1.353  0.2494  0.3260  0.0506
   99POX    C1A 1494   4.442   5.839   1.412 -0.0289  0.4573  0.3574
   99POX    O1A 1495   4.507   5.920   1.347  0.2245 -0.1109 -0.1040
   99POX    C1B 1496   4.482   5.781   1.543 -0.3901 -0.0263  0.2575
   99POX    C1C 1497   4.395   5.835   1.657 -0.0376  0.3472  0.3521
   99POX    C1D 1498   4.442   5.785   1.793  0.0126  0.0397  0.2221
   99POX    C1E 1499   4.411   5.636   1.811  0.2148 -0.0042  0.2124
   99POX    C1F 1500   4.441   5.572   1.946 -0.2653 -0.5692  0.0543
   99POX    C1G 1501   4.370   5.650   2.057  0.0547  0.2924 -0.3446
   99POX    C1H 1502   4.398   5.591   2.195  0.0410 -0.2883 -0.5903
   99POX    C1I 1503   4.542   5.594   2.248  0.1336 -0.0767 -0.8485
   99POX    C1J 1504   4.563   5.608   2.379 -0.3632  0.1527 -0.7913
   99POX    C1K 1505   4.461   5.642   2.487  0.3512  0.4184 -0.1936
   99POX    C1L 1506   4.512   5.761   2.568  0.0574  0.3957  0.0303
   99POX    C1M 1507   4.409   5.802   2.673 -0.2230  0.3421 -0.2225
   99POX    C1N 1508   4.430   5.948   2.714 -0.1881  0.1510  0.4528
   99POX    C1O 1509   4.565   5.974   2.782  0.2135 -0.4854 -0.0857
   99POX    C1P 1510   4.562   6.117   2.837  0.7802 -0.5389  0.0823
   99POX    C1Q 1511   4.683   6.151   2.924  0.3320  0.6377  0.2599
   99POX    C1R 1512   4.666   6.101   3.068 -0.1376 -0.1919 -0.0800
   99POX     CZ 1513   4.149   5.753   1.198 -0.2717  0.1343 -0.1149
   99POX     OZ 1514   4.070   5.742   1.317  0.0219  0.5339  0.1199
   99POX    C2A 1515   4.037   5.848   1.389  0.0160  0.3685  0.3618
   99POX    O2A 1516   4.010   5.957   1.338  0.5424  0.2324 -0.2149
   99POX    C2B 1517   3.998   5.802   1.524 -0.1020  0.1125  0.2405
   99POX    C2C 1518   3.866   5.865   1.570  0.0838  0.6901 -0.0160
   99POX    C2D 1519   3.819   5.804   1.702 -0.0411  0.8245  0.0028
   99POX    C2E 1520   3.696   5.872   1.761 -0.2903  0.4821 -0.1148
   99POX    C2F 1521   3.691   5.834   1.909  0.2735 -0.1635 -0.2587
   99POX    C2G 1522   3.555   5.878   1.963  0.2077 -0.1379 -0.4423
   99POX    C2H 1523   3.551   5.863   2.115  0.2032  0.0230 -0.4270
   99POX    C2I 1524   3.626   5.972   2.193  0.1671 -0.0230 -0.3286
   99POX    C2J 1525   3.595   5.961   2.343 -0.2576  0.2341 -0.3968
   99POX    C2K 1526   3.645   6.086   2.416  0.2213 -0.3284  0.2476
   99POX    C2L 1527   3.614   6.089   2.566 -0.0232  0.2383  0.1868
   99POX    C2M 1528   3.676   6.213   2.631 -0.1786  0.6422 -0.4309
   99POX    C2N 1529   3.646   6.210   2.781  0.6147  0.1940 -0.2767
   99POX    C2O 1530   3.717   6.097   2.855 -0.1215 -0.3034 -0.3178
   99POX    C2P 1531   3.678   6.083   3.002 -0.2563  0.6023 -0.2612
  100CHL    CN1 1532   4.790   4.589   1.236  0.2327  0.2559  0.4864
  100CHL    CN2 1533   4.985   4.487   1.181 -0.0524  0.3311 -0.3675
  100CHL    CN3 1534   4.955   4.718   1.123  0.3185  0.4336  0.2993
  100CHL    NTM 1535   4.891   4.586   1.129 -0.0674  0.6159  0.1914
  100CHL     CB 1536   4.827   4.549   1.001  0.1485  0.0872  0.2340
  101PJ2     CA 1537   4.779   4.406   0.978  0.2069  0.1996 -0.5872
  101PJ2     OA 1538   4.668   4.373   1.061  0.9931  0.2957  0.5259
  101PJ2      P 1539   4.661   4.220   1.110 -0.0824  0.2115  0.1443
  101PJ2     OB 1540   4.522   4.188   1.148 -0.0634 -0.1942 -0.1181
  101PJ2     HB 1541   4.470   4.273   1.147  1.0008  0.4727 -0.4245
  101PJ2     OG 1542   4.758   4.144   1.027  0.0758  0.1565  0.3771
  101PJ2     HG 1543   4.826   4.206   0.988  1.4643 -2.2246 -1.2579
  101PJ2     OD 1544   4.743   4.252   1.245  0.1780 -0.0808  0.0578
  102POX     CD 1545   4.678   4.237   1.371 -0.1522  0.2248 -0.0746
  102POX     CE 1546   4.762   4.211   1.496  0.0100 -0.1365 -0.2580
  102POX     OE 1547   4.684   4.235   1.613  0.0425 -0.4647 -0.1668
  102POX    C1A 1548   4.598   4.142   1.654 -0.7056  0.2027 -0.1965
  102POX    O1A 1549   4.593   4.032   1.600 -0.2298  0.1069 -0.0455
  102POX    C1B 1550   4.514   4.184   1.768 -0.3425  0.3112  0.0337
  102POX    C1C 1551   4.369   4.133   1.764 -0.0349 -0.5325 -0.6480
  102POX    C1D 1552   4.282   4.167   1.885  0.2657 -0.1592 -0.5319
  102POX    C1E 1553   4.151   4.089   1.875 -0.1111  0.4361 -0.2743
  102POX    C1F 1554   4.051   4.146   1.977 -0.3660 -0.4311 -0.0244
  102POX    C1G 1555   4.090   4.121   2.123 -0.2815  0.0511  0.0382
  102POX    C1H 1556   3.982   4.166   2.222 -0.1851 -0.1054  0.2151
  102POX    C1I 1557   3.942   4.313   2.212  0.5758  0.0687 -0.4004
  102POX    C1J 1558   3.991   4.406   2.294 -0.0192 -0.2731  0.3554
  102POX    C1K 1559   4.074   4.372   2.417 -0.1199 -0.1744  0.4513
  102POX    C1L 1560   4.075   4.476   2.530 -0.2504  0.3287 -0.0084
  102POX    C1M 1561   4.112   4.413   2.664  0.2213 -0.1123 -0.3361
  102POX    C1N 1562   4.066   4.495   2.786 -0.4800 -0.4769 -0.3467
  102POX    C1O 1563   4.032   4.390   2.891 -0.5686 -0.2482 -0.1476
  102POX    C1P 1564   3.989   4.443   3.029  0.0055 -0.2230  0.0247
  102POX    C1Q 1565   3.844   4.492   3.020  0.1226  0.1745  0.2990
  102POX    C1R 1566   3.780   4.476   3.158 -0.3071  0.2595  0.1105
  102POX     CZ 1567   4.887   4.297   1.483 -0.2332  0.1715 -0.5801
  102POX     OZ 1568   4.977   4.286   1.594 -0.3589  0.3813 -0.4557
  102POX    C2A 1569   5.085   4.363   1.595  0.2753 -0.4867 -0.6841
  102POX    O2A 1570   5.105   4.444   1.505  0.5401 -0.0009 -0.1968
  102POX    C2B 1571   5.159   4.347   1.723  0.1719  0.1039 -0.5467
  102POX    C2C 1572   5.304   4.385   1.691  0.2862 -0.3327 -0.5562
  102POX    C2D 1573   5.407   4.355   1.800  0.0509  0.1334 -0.2012
  102POX    C2E 1574   5.555   4.370   1.766  0.0269 -0.0199 -0.3777
  102POX    C2F 1575   5.636   4.319   1.885 -0.2701  0.3506 -0.0122
  102POX    C2G 1576   5.785   4.351   1.882 -0.2093  0.0832  0.0577
  102POX    C2H 1577   5.867   4.281   1.990 -0.3618  0.5395  0.4730
  102POX    C2I 1578   5.915   4.144   1.941 -1.1216  0.2767  0.4473
  102POX    C2J 1579   6.027   4.086   2.027 -0.5673  0.6710  0.0024
  102POX    C2K 1580   5.973   4.054   2.167  0.3794  0.0633  0.2404
  102POX    C2L 1581   6.061   3.943   2.226  0.0933 -0.0693  0.4220
  102POX    C2M 1582   5.995   3.894   2.354  0.0107  0.4182  0.5701
  102POX    C2N 1583   6.069   3.780   2.426  0.1115 -0.0562 -0.2730
  102POX    C2O 1584   6.085   3.644   2.359 -0.3639 -0.3106  0.1252
  102POX    C2P 1585   6.166   3.546   2.444  0.0472 -0.1464 -0.0738
  103CHL    CN1 1586   5.493   2.334   0.804  0.3401 -0.4936 -0.1227
  103CHL    CN2 1587   5.302   2.320   0.962  0.2074 -0.3649  0.8447
  103CHL    CN3 1588   5.429   2.524   0.922 -0.0522 -0.3985  0.0253
  103CHL    NTM 1589   5.434   2.378   0.931 -0.0352 -0.4203 -0.3224
  103CHL     CB 1590   5.505   2.339   1.053 -0.1557  0.2011 -0.0503
  104PJ2     CA 1591   5.658   2.348   1.062 -0.1497  0.2352 -0.1966
  104PJ2     OA 1592   5.712   2.480   1.072  0.3331  0.0568 -0.4648
  104PJ2      P 1593   5.873   2.478   1.077  0.3297  0.0809 -0.3405
  104PJ2     OB 1594   5.909   2.371   0.981 -0.5194  0.1258 -0.7163
  104PJ2     HB 1595   5.830   2.311   0.972 -0.7036  0.1583  0.5149
  104PJ2     OG 1596   5.887   2.624   1.054 -0.3903  0.0767 -0.8187
  104PJ2     HG 1597   5.821   2.669   1.114  0.8568 -1.6133  2.0344
  104PJ2     OD 1598   5.890   2.425   1.228 -0.0789 -0.1842 -0.3859
  105POX     CD 1599   5.868   2.526   1.326  0.2199 -0.1948 -0.3070
  105POX     CE 1600   5.894   2.485   1.471  0.1194  0.6894 -0.0303
  105POX     OE 1601   5.855   2.587   1.563 -0.2541  0.2031  0.3586
  105POX    C1A 1602   5.729   2.581   1.606 -0.1898 -0.2304  0.4856
  105POX    O1A 1603   5.661   2.480   1.589  0.4243 -0.5856  0.0925
  105POX    C1B 1604   5.691   2.704   1.679  0.2314 -0.0781  0.4512
  105POX    C1C 1605   5.722   2.690   1.829  0.6724 -0.3960  0.3340
  105POX    C1D 1606   5.691   2.820   1.905  0.2598 -0.3036  0.0176
  105POX    C1E 1607   5.724   2.794   2.052  0.2529  0.1626  0.1035
  105POX    C1F 1608   5.751   2.921   2.132 -0.4911  0.5801 -0.2955
  105POX    C1G 1609   5.628   3.001   2.174 -0.4558  0.3217  0.3087
  105POX    C1H 1610   5.674   3.128   2.246  0.1140  0.6207 -0.5706
  105POX    C1I 1611   5.548   3.207   2.279  0.2625  0.6657 -0.0961
  105POX    C1J 1612   5.551   3.321   2.347 -0.2439  0.9768 -0.5810
  105POX    C1K 1613   5.678   3.382   2.407 -0.0278 -0.0352  0.0088
  105POX    C1L 1614   5.638   3.482   2.516  0.1697 -0.2167  0.2491
  105POX    C1M 1615   5.771   3.529   2.575  0.1770 -0.0451  0.0960
  105POX    C1N 1616   5.748   3.640   2.678  0.4936  0.2419 -0.1420
  105POX    C1O 1617   5.871   3.662   2.767  0.4823 -0.5970  0.0880
  105POX    C1P 1618   5.890   3.795   2.841  0.1164 -0.4820 -0.0221
  105POX    C1Q 1619   5.881   3.780   2.993  0.0558 -0.5284 -0.0305
  105POX    C1R 1620   5.844   3.917   3.050  0.3446 -0.2948 -0.4010
  105POX     CZ 1621   6.038   2.434   1.484  0.0854  0.7512  0.6195
  105POX     OZ 1622   6.068   2.361   1.603  0.0358  0.1154  0.2448
  105POX    C2A 1623   6.196   2.339   1.633  0.0137  0.8250  0.8816
  105POX    O2A 1624   6.284   2.366   1.552 -0.4787  0.1221  0.0994
  105POX    C2B 1625   6.211   2.250   1.750  0.0610 -0.4025 -0.0392
  105POX    C2C 1626   6.260   2.328   1.872 -0.1593 -0.1597 -0.1054
  105POX    C2D 1627   6.272   2.237   1.995  0.3478 -0.1054 -0.1126
  105POX    C2E 1628   6.289   2.305   2.130  0.0786 -0.5367  0.1419
  105POX    C2F 1629   6.317   2.207   2.244  0.1312 -0.6389  0.0408
  105POX    C2G 1630   6.325   2.277   2.379 -0.1208 -0.2890 -0.1247
  105POX    C2H 1631   6.293   2.182   2.495  0.0726 -0.1384  0.0539
  105POX    C2I 1632   6.283   2.263   2.624 -0.2569  0.1278 -0.1357
  105POX    C2J 1633   6.289   2.178   2.751 -0.1116  0.5700  0.1591
  105POX    C2K 1634   6.277   2.273   2.870  0.2581  0.8394 -0.0185
  105POX    C2L 1635   6.291   2.195   3.001 -1.0099  0.0987 -0.3079
  105POX    C2M 1636   6.294   2.288   3.122  0.2731 -0.0991 -0.1715
  105POX    C2N 1637   6.290   2.207   3.252 -0.3658  0.1829 -0.0135
  105POX    C2O 1638   6.148   2.152   3.268 -0.0408 -0.8337 -0.5425
  105POX    C2P 1639   6.119   2.085   3.403 -0.2106  0.0174 -0.1493
  106CHL    CN1 1640   5.954   7.577   1.049 -0.1424 -0.1398  0.3239
  106CHL    CN2 1641   6.106   7.708   0.922 -0.7791 -0.8141 -0.0397
  106CHL    CN3 1642   6.193   7.558   1.074  0.0349 -0.3545  0.1382
  106CHL    NTM 1643   6.080   7.651   1.055 -0.0061 -0.3696  0.3063
  106CHL     CB 1644   6.069   7.751   1.162  0.3180  0.2050 -0.1940
  107PJ2     CA 1645   6.176   7.838   1.228  0.2342  0.4741 -0.4088
  107PJ2     OA 1646   6.291   7.782   1.291 -0.0859 -0.0924 -0.3244
  107PJ2      P 1647   6.388   7.902   1.337 -0.0555 -0.1742 -0.1756
  107PJ2     OB 1648   6.508   7.838   1.396 -0.1954 -0.0890  0.2061
  107PJ2     HB 1649   6.493   7.752   1.445  0.7495  0.3379  1.2989
  107PJ2     OG 1650   6.391   7.985   1.215  0.5729  0.3766  0.2070
  107PJ2     HG 1651   6.440   8.069   1.235 -0.6723  1.3693 -0.7534
  107PJ2     OD 1652   6.297   7.961   1.456  0.2439  0.4447 -0.2528
  108POX     CD 1653   6.368   8.062   1.529  0.4432 -0.1963  0.4482
  108POX     CE 1654   6.295   8.135   1.642 -0.0079 -0.0283  0.0515
  108POX     OE 1655   6.374   8.237   1.702 -0.3168  0.1962  0.0811
  108POX    C1A 1656   6.328   8.357   1.735  0.2100  0.3102  0.4243
  108POX    O1A 1657   6.233   8.404   1.671 -0.0613 -0.5598  0.1797
  108POX    C1B 1658   6.397   8.436   1.839  0.2325  0.5752  0.2114
  108POX    C1C 1659   6.314   8.446   1.967  0.4686 -0.0501  0.4140
  108POX    C1D 1660   6.384   8.515   2.085  0.8555  0.2692  0.0003
  108POX    C1E 1661   6.308   8.515   2.217  0.0985  0.5918 -0.4314
  108POX    C1F 1662   6.384   8.572   2.337 -0.4227  0.1599  0.1076
  108POX    C1G 1663   6.349   8.520   2.477 -0.0659  0.1673  0.2002
  108POX    C1H 1664   6.431   8.602   2.577  0.1013  0.0607  0.1503
  108POX    C1I 1665   6.385   8.561   2.717  0.0508  0.2718  0.1956
  108POX    C1J 1666   6.336   8.642   2.810  0.2589  0.3033  0.2766
  108POX    C1K 1667   6.345   8.794   2.799 -0.7987  0.3982  0.6339
  108POX    C1L 1668   6.396   8.869   2.923  0.1532 -0.1441  0.5783
  108POX    C1M 1669   6.316   8.869   3.053 -0.5538 -0.0150  0.1502
  108POX    C1N 1670   6.383   8.956   3.159  0.4124 -0.4785 -0.0702
  108POX    C1O 1671   6.286   8.969   3.277  0.3783  0.2090 -0.1705
  108POX    C1P 1672   6.336   9.078   3.373  0.0083  0.0710  0.1779
  108POX    C1Q 1673   6.236   9.102   3.487  0.0985  0.1836  0.2326
  108POX    C1R 1674   6.290   9.205   3.586  0.0619  0.5122 -0.0889
  108POX     CZ 1675   6.233   8.032   1.736  0.2223 -0.3634 -0.1590
  108POX     OZ 1676   6.150   8.097   1.834  0.4672 -0.1873 -0.0680
  108POX    C2A 1677   6.075   8.024   1.916  0.2961  0.2589  0.1726
  108POX    O2A 1678   6.095   7.903   1.923 -0.7536  0.0339 -0.5029
  108POX    C2B 1679   5.967   8.106   1.975  0.1270  0.1419  0.0243
  108POX    C2C 1680   5.989   8.167   2.113  0.5632 -0.4642  0.2242
  108POX    C2D 1681   5.902   8.286   2.153  0.3028 -0.4998 -0.2279
  108POX    C2E 1682   5.951   8.341   2.288  0.0143 -0.0988 -0.2845
  108POX    C2F 1683   5.913   8.240   2.396 -0.4962  0.7329  0.3248
  108POX    C2G 1684   5.978   8.283   2.527 -0.1678  0.0822  0.3786
  108POX    C2H 1685   5.936   8.204   2.652 -0.2024 -0.0752  0.2691
  108POX    C2I 1686   5.813   8.273   2.712 -0.1544  0.0725  0.1995
  108POX    C2J 1687   5.772   8.185   2.831 -0.1598 -0.3005 -0.0782
  108POX    C2K 1688   5.622   8.181   2.860 -0.1058 -0.1967  0.2121
  108POX    C2L 1689   5.573   8.302   2.940  0.1643  0.4057 -0.5273
  108POX    C2M 1690   5.623   8.299   3.084 -1.0350 -0.0341 -0.1127
  108POX    C2N 1691   5.566   8.422   3.156  0.0148  0.5802 -0.3193
  108POX    C2O 1692   5.610   8.432   3.302 -0.2608  0.2748 -0.2148
  108POX    C2P 1693   5.604   8.307   3.391 -0.3208  0.4008 -0.0431
  109CHL    CN1 1694   6.927   2.993   0.564  0.1706  0.1079  0.5925
  109CHL    CN2 1695   6.856   3.120   0.374 -0.0794 -0.2181  0.1169
  109CHL    CN3 1696   7.069   3.157   0.478  0.3026 -0.4681  0.3386
  109CHL    NTM 1697   6.928   3.127   0.502  0.1768 -0.1747 -0.0283
  109CHL     CB 1698   6.858   3.222   0.589  0.1845 -0.3135  0.1308
  110PJ2     CA 1699   6.913   3.246   0.730  0.3758  0.0078  0.0010
  110PJ2     OA 1700   7.032   3.326   0.725  0.4685 -0.1493 -0.3462
  110PJ2      P 1701   7.092   3.340   0.873 -0.3396  0.1691 -0.0411
  110PJ2     OB 1702   7.109   3.200   0.917  0.7827  0.2383 -0.2328
  110PJ2     HB 1703   7.137   3.187   1.012  0.6282  0.7979 -0.1108
  110PJ2     OG 1704   7.220   3.413   0.859 -0.0768 -0.3237 -0.2396
  110PJ2     HG 1705   7.279   3.390   0.936  1.2460 -0.1667 -1.1755
  110PJ2     OD 1706   6.988   3.412   0.973 -0.3762  0.2014 -0.1030
  111POX     CD 1707   6.997   3.553   0.995  0.5893  0.1092  0.1562
  111POX     CE 1708   6.917   3.595   1.118 -0.0338 -0.1954 -0.1371
  111POX     OE 1709   6.973   3.544   1.239 -0.2113 -0.0230  0.0196
  111POX    C1A 1710   7.013   3.628   1.334 -0.5843  0.1437  0.0308
  111POX    O1A 1711   7.045   3.743   1.302  0.1898 -0.1652 -0.3158
  111POX    C1B 1712   7.031   3.574   1.470  0.0387  0.0858 -0.0726
  111POX    C1C 1713   6.911   3.598   1.562 -0.5783 -1.1089 -0.5349
  111POX    C1D 1714   6.928   3.546   1.704 -0.5642  0.6910  0.1494
  111POX    C1E 1715   6.813   3.566   1.803 -1.0915 -0.3104 -0.2422
  111POX    C1F 1716   6.809   3.481   1.930 -0.2043 -0.3095 -0.2057
  111POX    C1G 1717   6.943   3.451   1.999 -0.0673 -0.4069 -0.5132
  111POX    C1H 1718   6.909   3.370   2.124 -0.8393  0.2109 -0.3123
  111POX    C1I 1719   7.032   3.368   2.215 -0.9089 -0.5856 -0.2218
  111POX    C1J 1720   7.045   3.298   2.327  0.1039  0.4162  0.3142
  111POX    C1K 1721   6.938   3.207   2.388  0.0463  0.0996 -0.2512
  111POX    C1L 1722   6.999   3.097   2.475 -0.1835  0.1446 -0.0312
  111POX    C1M 1723   6.899   2.997   2.533 -0.4427  0.1430 -0.4778
  111POX    C1N 1724   6.980   2.871   2.563 -0.3185  0.3959  0.2658
  111POX    C1O 1725   6.910   2.789   2.671  0.5097 -0.2575  0.3132
  111POX    C1P 1726   6.921   2.859   2.806 -0.4269  0.3165  0.0981
  111POX    C1Q 1727   6.864   2.759   2.907 -0.0714  0.0450  0.0295
  111POX    C1R 1728   6.877   2.804   3.053 -0.0680  0.4903 -0.1061
  111POX     CZ 1729   6.768   3.570   1.091 -0.1374  0.5640 -0.3069
  111POX     OZ 1730   6.687   3.604   1.204  0.3026 -0.4799  0.3387
  111POX    C2A 1731   6.570   3.543   1.219 -0.1519  0.3140  0.0544
  111POX    O2A 1732   6.533   3.457   1.139  0.7404  0.2990 -0.3557
  111POX    C2B 1733   6.489   3.603   1.327 -0.5596  0.2484 -0.2127
  111POX    C2C 1734   6.514   3.538   1.463  0.3546  0.5119 -0.2512
  111POX    C2D 1735   6.409   3.587   1.563  0.4099 -0.0493  0.0850
  111POX    C2E 1736   6.274   3.529   1.521  0.2931 -0.0729  0.4948
  111POX    C2F 1737   6.177   3.616   1.602 -0.5164 -0.4933 -0.0074
  111POX    C2G 1738   6.029   3.592   1.575 -0.6365  0.5018 -0.2652
  111POX    C2H 1739   5.930   3.677   1.654 -0.8109  0.4791 -0.4564
  111POX    C2I 1740   5.926   3.615   1.794  0.5113  0.9072 -0.2145
  111POX    C2J 1741   5.828   3.676   1.894  0.3171 -0.1137  0.2348
  111POX    C2K 1742   5.804   3.595   2.021 -0.2695 -0.6782 -0.2263
  111POX    C2L 1743   5.671   3.518   2.024 -0.3092 -0.6195 -0.4983
  111POX    C2M 1744   5.551   3.612   2.008  0.3403  0.3037 -0.0951
  111POX    C2N 1745   5.418   3.562   1.951  0.4268 -0.5244  0.4101
  111POX    C2O 1746   5.433   3.487   1.819 -0.1924  0.1150 -0.0267
  111POX    C2P 1747   5.301   3.436   1.762  0.3554 -1.0474 -0.2870
  112CHL    CN1 1748   5.464   3.254   0.931  0.5119  0.1627  0.2995
  112CHL    CN2 1749   5.527   3.152   1.129  0.1238 -0.2574  0.1348
  112CHL    CN3 1750   5.618   3.079   0.918 -0.1687 -0.2783 -0.1429
  112CHL    NTM 1751   5.496   3.123   0.988  0.0583 -0.0341  0.1029
  112CHL     CB 1752   5.391   3.027   0.953  0.1778 -0.1706  0.1146
  113PJ2     CA 1753   5.323   2.922   1.041 -0.3427 -0.1953 -0.3111
  113PJ2     OA 1754   5.416   2.836   1.107 -0.1927  0.4222  0.2945
  113PJ2      P 1755   5.352   2.767   1.237 -0.1868  0.0505  0.1037
  113PJ2     OB 1756   5.222   2.718   1.186  0.0058 -0.4850  0.1170
  113PJ2     HB 1757   5.165   2.704   1.267  1.5335 -3.7283  0.8043
  113PJ2     OG 1758   5.465   2.676   1.271  0.0382  0.3039  0.0423
  113PJ2     HG 1759   5.463   2.605   1.201 -2.3122 -0.1446  0.4789
  113PJ2     OD 1760   5.339   2.893   1.337  0.2578  0.1389  0.0552
  114POX     CD 1761   5.450   2.905   1.426 -0.3161 -0.3825  0.8675
  114POX     CE 1762   5.459   3.038   1.501 -0.2557 -0.0622  0.3025
  114POX     OE 1763   5.568   3.026   1.593 -0.2860 -0.3184  0.3041
  114POX    C1A 1764   5.621   3.145   1.619  0.2299 -0.3986 -0.3628
  114POX    O1A 1765   5.587   3.252   1.570 -0.0575 -0.0513  0.5737
  114POX    C1B 1766   5.736   3.145   1.713 -0.2082 -0.3389  0.1770
  114POX    C1C 1767   5.869   3.110   1.647 -0.2646 -0.0547 -0.0919
  114POX    C1D 1768   5.992   3.085   1.735 -0.3982 -0.7051 -0.0893
  114POX    C1E 1769   6.046   3.222   1.775 -0.7782 -0.5782 -0.0152
  114POX    C1F 1770   6.157   3.201   1.877 -0.5577  0.3021 -0.0690
  114POX    C1G 1771   6.198   3.326   1.956  0.1242 -0.1096  0.2351
  114POX    C1H 1772   6.287   3.315   2.080 -0.0060  0.2877  0.3659
  114POX    C1I 1773   6.432   3.286   2.039  0.0450  0.0994  0.6729
  114POX    C1J 1774   6.538   3.260   2.115  0.6812  0.0120 -0.2300
  114POX    C1K 1775   6.536   3.264   2.268 -0.2326  0.0203 -0.2352
  114POX    C1L 1776   6.541   3.137   2.353  0.2832  0.0157 -0.2650
  114POX    C1M 1777   6.539   3.171   2.502  0.2773 -0.1277 -0.2325
  114POX    C1N 1778   6.530   3.047   2.591  0.3231  0.0700  0.0482
  114POX    C1O 1779   6.547   3.080   2.740  0.5128 -0.3973  0.1319
  114POX    C1P 1780   6.431   3.155   2.806 -0.1892 -1.0293 -0.3674
  114POX    C1Q 1781   6.460   3.166   2.955  0.5368 -0.4558 -0.5442
  114POX    C1R 1782   6.572   3.263   2.992  0.2867 -0.4149  0.1346
  114POX     CZ 1783   5.321   3.066   1.563 -0.0280  0.4655  0.5830
  114POX     OZ 1784   5.276   2.979   1.667  0.1006  0.2910  0.4951
  114POX    C2A 1785   5.165   3.015   1.730 -0.3622 -0.2253 -0.0208
  114POX    O2A 1786   5.097   3.110   1.694 -0.0386 -0.3686 -1.0250
  114POX    C2B 1787   5.163   2.936   1.856  0.2267 -0.6070 -0.2458
  114POX    C2C 1788   5.049   2.973   1.951  0.4820 -0.5218  0.0264
  114POX    C2D 1789   5.065   2.885   2.075  0.2500 -0.0177  0.4185
  114POX    C2E 1790   4.963   2.916   2.186  0.1190  0.4205  0.1740
  114POX    C2F 1791   4.986   2.810   2.293 -0.1191 -0.2559 -0.4366
  114POX    C2G 1792   4.874   2.826   2.396 -0.1191  0.0726 -0.4868
  114POX    C2H 1793   4.876   2.714   2.501 -0.5207  0.2968 -0.2337
  114POX    C2I 1794   4.775   2.735   2.613 -0.2904  0.0734  0.0155
  114POX    C2J 1795   4.786   2.874   2.676 -0.4687  0.1766 -0.1795
  114POX    C2K 1796   4.675   2.880   2.781 -0.2212  0.0067  0.0947
  114POX    C2L 1797   4.541   2.889   2.708  0.1832  0.1200 -0.6426
  114POX    C2M 1798   4.476   3.026   2.729 -0.0715 -0.0469 -0.3302
  114POX    C2N 1799   4.461   3.052   2.879 -0.2869 -0.3211 -0.3028
  114POX    C2O 1800   4.342   2.973   2.933 -0.3121 -0.2193 -0.2089
  114POX    C2P 1801   4.333   2.957   3.085 -0.1661 -0.4256 -0.2216
  115CHL    CN1 1802   7.130   7.282   1.922  0.3880  0.3921  0.0185
  115CHL    CN2 1803   7.292   7.189   1.789 -0.3796 -0.0855 -0.0172
  115CHL    CN3 1804   7.159   7.365   1.700  0.0026 -0.0177 -0.2983
  115CHL    NTM 1805   7.156   7.243   1.782 -0.2822  0.1601 -0.0446
  115CHL     CB 1806   7.074   7.136   1.724  0.0567 -0.3221  0.3525
  116PJ2     CA 1807   6.921   7.147   1.722  0.0789 -0.0715 -0.2797
  116PJ2     OA 1808   6.861   7.117   1.848 -0.1856 -0.2395 -0.4442
  116PJ2      P 1809   6.718   7.181   1.886 -0.0619 -0.0833 -0.2427
  116PJ2     OB 1810   6.678   7.248   1.760 -0.3775 -0.1095 -0.1560
  116PJ2     HB 1811   6.749   7.310   1.728 -1.0412  0.2705 -0.9414
  116PJ2     OG 1812   6.620   7.092   1.951 -0.0257  0.6408  0.8330
  116PJ2     HG 1813   6.656   7.020   2.011 -1.8476 -1.2870 -0.2386
  116PJ2     OD 1814   6.775   7.297   1.983  0.2315 -0.3677 -0.0729
  117POX     CD 1815   6.805   7.255   2.116 -0.1000  0.0481  0.1333
  117POX     CE 1816   6.781   7.349   2.235  0.1854  0.3310 -0.0323
  117POX     OE 1817   6.859   7.313   2.349  0.0451 -0.1165 -0.0768
  117POX    C1A 1818   6.978   7.368   2.368 -0.4343  0.8685  0.1583
  117POX    O1A 1819   7.009   7.469   2.305 -0.0569  0.8651  0.3339
  117POX    C1B 1820   7.047   7.321   2.490  0.8632  1.1284 -0.4575
  117POX    C1C 1821   7.017   7.401   2.618 -0.4058  0.1633 -0.1334
  117POX    C1D 1822   7.083   7.327   2.734  0.0782  0.6097 -0.1189
  117POX    C1E 1823   6.999   7.208   2.782  0.3319  0.4944  0.0429
  117POX    C1F 1824   6.864   7.271   2.818 -0.0236 -0.3631  0.2264
  117POX    C1G 1825   6.776   7.159   2.874 -0.4998 -0.0548  0.0940
  117POX    C1H 1826   6.638   7.203   2.924 -0.5721  0.6314 -0.6930
  117POX    C1I 1827   6.642   7.274   3.059  0.1727 -0.0840 -0.3336
  117POX    C1J 1828   6.539   7.321   3.130  0.2911  0.3508 -0.4448
  117POX    C1K 1829   6.396   7.309   3.079  0.1315 -0.0333  0.0828
  117POX    C1L 1830   6.306   7.433   3.089  0.0012 -0.0744 -0.5112
  117POX    C1M 1831   6.283   7.487   3.231 -0.0755 -0.6724 -0.2901
  117POX    C1N 1832   6.212   7.622   3.216  0.0273 -0.5781  0.0562
  117POX    C1O 1833   6.066   7.597   3.177 -0.0238 -0.0125 -0.1208
  117POX    C1P 1834   6.007   7.730   3.129  0.3446  0.2580  0.1682
  117POX    C1Q 1835   5.877   7.714   3.050 -0.0487  0.4393  0.7762
  117POX    C1R 1836   5.840   7.840   2.971 -0.1331 -0.0571  0.0223
  117POX     CZ 1837   6.629   7.362   2.249  0.1835  0.0241  0.2410
  117POX     OZ 1838   6.565   7.472   2.314  0.0414  0.1305 -0.0750
  117POX    C2A 1839   6.498   7.551   2.230 -0.3247 -0.0645  0.0298
  117POX    O2A 1840   6.539   7.571   2.116  0.2343 -0.1898  0.2030
  117POX    C2B 1841   6.407   7.640   2.306 -0.0435  0.0932  0.1814
  117POX    C2C 1842   6.269   7.628   2.242  0.0211 -0.3281  0.1133
  117POX    C2D 1843   6.195   7.749   2.301 -0.0542 -0.6406  0.6655
  117POX    C2E 1844   6.069   7.760   2.215  0.1148 -0.4146  0.4445
  117POX    C2F 1845   5.950   7.839   2.270  0.0257 -0.2565  0.0292
  117POX    C2G 1846   5.881   7.764   2.384 -0.0718  0.1247  0.2225
  117POX    C2H 1847   5.798   7.644   2.336  0.0183  0.0022  0.3736
  117POX    C2I 1848   5.721   7.578   2.451 -0.5458  0.5652  0.3261
  117POX    C2J 1849   5.816   7.508   2.549 -0.5375 -0.3953 -0.3552
  117POX    C2K 1850   5.746   7.461   2.677 -0.0205 -0.9765 -0.2819
  117POX    C2L 1851   5.841   7.367   2.752  0.3684 -0.2399  0.1695
  117POX    C2M 1852   5.763   7.294   2.861  0.2320 -0.2743  0.0496
  117POX    C2N 1853   5.858   7.194   2.927  0.0524  0.2299  1.1033
  117POX    C2O 1854   5.789   7.120   3.042  0.0414 -0.1530  0.8552
  117POX    C2P 1855   5.850   6.986   3.082  0.8642  0.0421  0.2805
  118CHL    CN1 1856   4.159   4.253   1.043  0.1280 -0.1204 -0.0982
  118CHL    CN2 1857   4.096   4.190   0.824  0.1359 -0.3731 -0.1317
  118CHL    CN3 1858   4.064   4.410   0.902 -0.0615 -0.6180  0.5461
  118CHL    NTM 1859   4.158   4.297   0.903  0.2256 -0.3859 -0.1838
  118CHL     CB 1860   4.286   4.332   0.840 -0.0079 -0.2378 -0.5775
  119PJ2     CA 1861   4.384   4.431   0.903 -0.1596 -0.0938 -0.5673
  119PJ2     OA 1862   4.325   4.556   0.938  0.1278 -0.2487  0.4869
  119PJ2      P 1863   4.437   4.663   0.984  0.3391 -0.2426 -0.0416
  119PJ2     OB 1864   4.550   4.656   0.889  0.2197 -0.7480 -0.1520
  119PJ2     HB 1865   4.560   4.566   0.846 -0.0751 -0.6491 -0.4338
  119PJ2     OG 1866   4.357   4.787   0.977  0.2401 -0.2705  0.5890
  119PJ2     HG 1867   4.260   4.771   0.958  0.9563 -3.1845 -1.3208
  119PJ2     OD 1868   4.460   4.608   1.133  0.2328  0.3043  0.1787
  120POX     CD 1869   4.361   4.638   1.233 -0.0842 -0.0647 -0.0209
  120POX     CE 1870   4.389   4.583   1.373 -0.1556  0.4497  0.1942
  120POX     OE 1871   4.272   4.565   1.452 -0.1261  0.0336  0.1432
  120POX    C1A 1872   4.270   4.468   1.543 -0.1294  0.3604  0.4967
  120POX    O1A 1873   4.353   4.377   1.534  0.2225  0.7008  0.2758
  120POX    C1B 1874   4.149   4.473   1.628 -0.1833 -0.2456  0.4640
  120POX    C1C 1875   4.104   4.599   1.703  0.2887  0.0219  0.2998
  120POX    C1D 1876   4.193   4.630   1.823 -0.1625  0.3872  0.5393
  120POX    C1E 1877   4.182   4.521   1.930 -0.1989  0.3713  0.5195
  120POX    C1F 1878   4.270   4.551   2.051  0.5665  0.3682 -0.0246
  120POX    C1G 1879   4.209   4.675   2.116 -0.0204  0.3166 -0.4678
  120POX    C1H 1880   4.310   4.739   2.212 -0.4843 -0.0884  0.3023
  120POX    C1I 1881   4.229   4.842   2.289  0.0595  0.0836  0.6495
  120POX    C1J 1882   4.243   4.886   2.414 -0.1756  0.3013  0.6004
  120POX    C1K 1883   4.348   4.852   2.520  0.4325  0.4483  0.0448
  120POX    C1L 1884   4.265   4.865   2.647  0.0904 -0.4881 -0.0713
  120POX    C1M 1885   4.351   4.823   2.767 -0.0646  0.5612  0.4213
  120POX    C1N 1886   4.273   4.794   2.896 -0.4878 -0.1092  0.0180
  120POX    C1O 1887   4.381   4.754   2.997 -0.1905 -0.2362 -0.3466
  120POX    C1P 1888   4.317   4.684   3.116 -0.1737 -0.1225 -0.2708
  120POX    C1Q 1889   4.218   4.757   3.207 -0.4610 -0.4429 -0.3214
  120POX    C1R 1890   4.208   4.691   3.345  0.3586  0.4722  0.1919
  120POX     CZ 1891   4.501   4.660   1.445 -0.0818  0.1056  0.4466
  120POX     OZ 1892   4.533   4.628   1.581 -0.2066 -0.1043  0.4284
  120POX    C2A 1893   4.647   4.580   1.630 -0.1593 -0.3784  0.0522
  120POX    O2A 1894   4.745   4.584   1.556  0.0847  0.1264  0.4016
  120POX    C2B 1895   4.651   4.554   1.775 -0.1772  0.4720  0.2093
  120POX    C2C 1896   4.638   4.683   1.856  0.0391  0.3725  0.4067
  120POX    C2D 1897   4.683   4.643   1.997 -0.2672  0.0393  0.4139
  120POX    C2E 1898   4.677   4.765   2.090  0.2847  0.4833 -0.1240
  120POX    C2F 1899   4.683   4.707   2.231 -0.7482  0.9487  0.1142
  120POX    C2G 1900   4.760   4.801   2.324  0.1660  0.0133  0.3218
  120POX    C2H 1901   4.798   4.755   2.465 -0.5744  0.2000  0.5914
  120POX    C2I 1902   4.685   4.705   2.555 -0.7773 -0.6105 -0.0988
  120POX    C2J 1903   4.756   4.617   2.658  0.0394  0.2807  0.1219
  120POX    C2K 1904   4.827   4.673   2.781 -0.6498 -0.2309  0.7644
  120POX    C2L 1905   4.891   4.553   2.851 -0.7233 -0.5750  0.2399
  120POX    C2M 1906   4.971   4.604   2.971 -0.3479 -0.1861 -0.1720
  120POX    C2N 1907   5.061   4.492   3.024 -0.4456 -0.2915 -0.2253
  120POX    C2O 1908   5.126   4.532   3.157 -0.1444 -0.1654 -0.4108
  120POX    C2P 1909   5.199   4.416   3.224  0.3548  0.2269 -0.2636
  121CHL    CN1 1910   6.400   4.969   1.152 -0.8501  0.6627  0.0918
  121CHL    CN2 1911   6.320   4.925   1.375  0.0409 -0.3911  0.2498
  121CHL    CN3 1912   6.177   4.927   1.190 -0.3754 -0.3129  0.2133
  121CHL    NTM 1913   6.311   4.885   1.233 -0.2361  0.0507  0.1405
  121CHL     CB 1914   6.346   4.744   1.210 -0.0618  0.0174  0.5929
  122PJ2     CA 1915   6.261   4.628   1.263 -0.4161 -0.2050 -0.4478
  122PJ2     OA 1916   6.208   4.656   1.393  0.0745 -0.2212 -0.2453
  122PJ2      P 1917   6.070   4.576   1.415 -0.0958  0.2070  0.2688
  122PJ2     OB 1918   5.979   4.621   1.308  0.1173  0.0786  0.0312
  122PJ2     HB 1919   5.892   4.574   1.324  0.1871  0.6463  2.3408
  122PJ2     OG 1920   6.110   4.433   1.414 -0.1031  0.2052  0.1715
  122PJ2     HG 1921   6.203   4.425   1.450 -0.0304 -0.0364 -0.0677
  122PJ2     OD 1922   6.025   4.622   1.562 -0.6200 -0.3448  0.2847
  123POX     CD 1923   6.017   4.764   1.577  0.1183 -0.2739  0.0696
  123POX     CE 1924   5.963   4.829   1.705 -0.1989  0.1924 -0.2968
  123POX     OE 1925   6.063   4.854   1.805 -0.0594 -0.8263 -0.1733
  123POX    C1A 1926   6.165   4.930   1.767 -0.3153 -0.1792  0.4275
  123POX    O1A 1927   6.159   5.008   1.672  0.1933  0.3056  0.7846
  123POX    C1B 1928   6.274   4.930   1.867 -0.0854  0.1761  0.1781
  123POX    C1C 1929   6.258   5.049   1.962  0.1511  0.2807  0.0892
  123POX    C1D 1930   6.363   5.057   2.073 -0.3595  0.4475  0.5644
  123POX    C1E 1931   6.393   5.200   2.119  0.5457  0.5262 -0.2477
  123POX    C1F 1932   6.488   5.207   2.239  0.2018 -0.2636  0.0772
  123POX    C1G 1933   6.524   5.354   2.257 -0.1104 -0.2339  0.4590
  123POX    C1H 1934   6.651   5.369   2.341 -0.0825 -0.0357  0.3830
  123POX    C1I 1935   6.766   5.281   2.291 -0.1581  0.3249 -0.4501
  123POX    C1J 1936   6.837   5.215   2.382 -0.7742  0.8614  0.4354
  123POX    C1K 1937   6.838   5.250   2.531 -0.5693  0.2486  0.5797
  123POX    C1L 1938   6.970   5.312   2.577 -0.1660  0.0593 -0.2925
  123POX    C1M 1939   6.996   5.331   2.727  0.0074  0.0221 -0.3186
  123POX    C1N 1940   6.871   5.368   2.807 -0.1835  0.0807 -0.6417
  123POX    C1O 1941   6.906   5.401   2.952 -0.2023 -0.1626 -0.5827
  123POX    C1P 1942   6.977   5.536   2.958 -0.4815 -0.0497  0.3413
  123POX    C1Q 1943   6.995   5.587   3.101  0.0539  0.1755  0.1942
  123POX    C1R 1944   6.878   5.641   3.184  0.1786  0.9096 -0.0990
  123POX     CZ 1945   5.845   4.750   1.761  0.1371 -0.0209  0.1114
  123POX     OZ 1946   5.771   4.813   1.866  0.1714 -0.3624  0.3456
  123POX    C2A 1947   5.639   4.801   1.857  0.1617  0.0915 -0.1400
  123POX    O2A 1948   5.589   4.750   1.756 -0.0087 -0.2324  0.1069
  123POX    C2B 1949   5.574   4.860   1.976  0.7514 -0.5377  0.4944
  123POX    C2C 1950   5.552   4.747   2.077 -0.0920 -0.2912  0.5910
  123POX    C2D 1951   5.681   4.732   2.158  0.2379  0.0543  0.1312
  123POX    C2E 1952   5.679   4.600   2.235  0.1323 -0.3556 -0.5579
  123POX    C2F 1953   5.810   4.572   2.309 -0.0070 -0.3580 -0.3100
  123POX    C2G 1954   5.790   4.466   2.418  0.1127 -0.1867 -0.1208
  123POX    C2H 1955   5.924   4.417   2.474  0.4712  0.4959 -0.3756
  123POX    C2I 1956   5.900   4.301   2.570  0.0322  0.5064 -0.4714
  123POX    C2J 1957   5.874   4.348   2.713  0.1644  0.0845 -0.3079
  123POX    C2K 1958   5.924   4.268   2.834 -0.0059  0.1227 -0.2112
  123POX    C2L 1959   5.940   4.371   2.946  0.3530  0.1854 -0.3165
  123POX    C2M 1960   6.079   4.434   2.943  0.4986 -0.1099  0.0480
  123POX    C2N 1961   6.116   4.523   3.062 -0.0137  0.0106  0.1193
  123POX    C2O 1962   6.022   4.643   3.078  0.0507  0.0591  0.1378
  123POX    C2P 1963   6.034   4.724   2.949  0.0657 -0.3248 -0.1030
  124CHL    CN1 1964   5.409   7.387   1.152 -0.3293 -0.0885  0.2232
  124CHL    CN2 1965   5.219   7.252   1.087 -0.0238  0.2859  0.2407
  124CHL    CN3 1966   5.289   7.262   1.313 -0.7397  0.1427  0.1088
  124CHL    NTM 1967   5.337   7.261   1.174 -0.0619 -0.2196  0.3435
  124CHL     CB 1968   5.423   7.143   1.153  0.2000  0.0814 -0.2886
  125PJ2     CA 1969   5.387   7.003   1.204 -0.4333  0.3616  0.0499
  125PJ2     OA 1970   5.261   6.955   1.158 -0.0261 -0.5658 -0.1105
  125PJ2      P 1971   5.215   6.815   1.223  0.0102 -0.3331  0.4207
  125PJ2     OB 1972   5.092   6.774   1.152  0.0059  0.3748  0.0162
  125PJ2     HB 1973   5.099   6.675   1.150  1.9900  0.3075  3.2043
  125PJ2     OG 1974   5.341   6.740   1.197  0.5462  0.5917  0.2939
  125PJ2     HG 1975   5.325   6.641   1.189  0.4445  0.7049 -1.2376
  125PJ2     OD 1976   5.174   6.845   1.375 -0.1665 -0.5633  0.4180
  126POX     CD 1977   5.052   6.917   1.395  0.0158 -0.2625  0.4387
  126POX     CE 1978   5.002   6.971   1.529  0.1071  0.5291  0.1618
  126POX     OE 1979   5.087   7.077   1.573  0.4852  0.1722  0.3002
  126POX    C1A 1980   5.028   7.177   1.639  0.0652 -0.0518  0.2702
  126POX    O1A 1981   4.908   7.199   1.624  0.1907  0.7289  0.3732
  126POX    C1B 1982   5.112   7.268   1.720  0.2821 -0.1816  0.1934
  126POX    C1C 1983   5.083   7.288   1.869  0.4668  0.3937  0.1561
  126POX    C1D 1984   5.087   7.156   1.946 -0.3584  0.3437  0.1298
  126POX    C1E 1985   5.083   7.196   2.094  0.5823  0.1206  0.2262
  126POX    C1F 1986   5.061   7.084   2.195 -0.1508  0.1911  0.1511
  126POX    C1G 1987   5.041   7.141   2.335 -0.0993  0.2975  0.1152
  126POX    C1H 1988   4.983   7.034   2.429  0.0469  0.0323 -0.0950
  126POX    C1I 1989   4.993   7.082   2.574 -0.0721  0.2025 -0.1430
  126POX    C1J 1990   5.015   6.992   2.670  0.0236  0.0347 -0.3222
  126POX    C1K 1991   5.039   6.843   2.647  0.1662 -0.0253  0.2036
  126POX    C1L 1992   5.084   6.762   2.769 -0.2177 -0.5962 -0.0329
  126POX    C1M 1993   4.980   6.777   2.880  0.1764 -0.2965  0.2946
  126POX    C1N 1994   5.014   6.689   3.001 -0.1156 -0.5024  0.2272
  126POX    C1O 1995   5.135   6.748   3.074  0.1812 -0.3804 -0.3547
  126POX    C1P 1996   5.180   6.649   3.182  0.2867 -0.0148 -0.0618
  126POX    C1Q 1997   5.311   6.577   3.149  0.0437 -0.3919 -0.1997
  126POX    C1R 1998   5.340   6.456   3.237  0.3108 -0.2637 -0.1140
  126POX     CZ 1999   5.009   6.844   1.614  0.5024  0.4948  0.0800
  126POX     OZ 2000   4.944   6.851   1.741  0.3400 -0.3526  0.0501
  126POX    C2A 2001   4.933   6.734   1.803  0.1322 -0.1773  0.3478
  126POX    O2A 2002   5.018   6.646   1.786  0.5940  0.3115  0.0942
  126POX    C2B 2003   4.842   6.755   1.918 -0.3455 -0.1998 -0.0252
  126POX    C2C 2004   4.919   6.779   2.048  0.1529 -0.3759 -0.2850
  126POX    C2D 2005   4.824   6.812   2.162  0.0200 -0.5699 -0.3392
  126POX    C2E 2006   4.765   6.687   2.227 -0.3745 -0.1625  0.0976
  126POX    C2F 2007   4.865   6.611   2.314 -0.2609  0.2135  0.2982
  126POX    C2G 2008   4.817   6.472   2.359 -0.1105  0.1652  0.3077
  126POX    C2H 2009   4.695   6.464   2.450 -0.2744 -0.5087  0.0315
  126POX    C2I 2010   4.732   6.506   2.592  0.0485  0.1637 -0.2496
  126POX    C2J 2011   4.613   6.488   2.686  0.1791  0.1838 -0.0785
  126POX    C2K 2012   4.647   6.504   2.834 -0.0464 -0.1156  0.0082
  126POX    C2L 2013   4.519   6.540   2.910  0.0990  0.3253  0.0473
  126POX    C2M 2014   4.530   6.487   3.054 -0.0622  0.4747  0.1152
  126POX    C2N 2015   4.404   6.525   3.130  0.0164  0.7836  0.0938
  126POX    C2O 2016   4.434   6.503   3.279 -0.1774 -0.5170 -0.0481
  126POX    C2P 2017   4.323   6.574   3.356  0.1929  0.1085 -0.0822
  127CHL    CN1 2018   5.191   8.028   1.633 -0.3672 -0.4319 -0.1071
  127CHL    CN2 2019   5.165   7.879   1.453  0.5839 -0.3392 -0.1136
  127CHL    CN3 2020   5.383   7.972   1.494 -0.1538  0.7882  0.8581
  127CHL    NTM 2021   5.238   7.998   1.497 -0.2871  0.2463 -0.2290
  127CHL     CB 2022   5.196   8.089   1.390  0.3315  0.2886 -0.4428
  128PJ2     CA 2023   5.236   8.237   1.391  0.3960  0.2694  0.2855
  128PJ2     OA 2024   5.215   8.299   1.518  0.0257  0.0281  0.3463
  128PJ2      P 2025   5.244   8.457   1.527  0.1342  0.0576 -0.4770
  128PJ2     OB 2026   5.350   8.494   1.431  0.7941 -0.1371  0.1722
  128PJ2     HB 2027   5.375   8.586   1.460 -1.5593  1.1531 -1.5932
  128PJ2     OG 2028   5.121   8.536   1.553 -0.0431 -0.1302 -0.7394
  128PJ2     HG 2029   5.048   8.480   1.594 -0.7952  0.4892 -1.1992
  128PJ2     OD 2030   5.322   8.442   1.667 -0.3762  0.2518 -0.1689
  129POX     CD 2031   5.244   8.430   1.786  0.2104  0.3857  0.2341
  129POX     CE 2032   5.311   8.337   1.887  0.0029 -0.0152  0.0080
  129POX     OE 2033   5.223   8.281   1.985 -0.1198  0.1403 -0.0141
  129POX    C1A 2034   5.222   8.150   2.004  0.2084  0.1330 -0.0379
  129POX    O1A 2035   5.288   8.070   1.938  0.3161  0.3591 -0.2030
  129POX    C1B 2036   5.102   8.121   2.086 -0.1818  0.4186 -0.5022
  129POX    C1C 2037   5.139   8.011   2.186 -0.1495  0.2272 -0.7226
  129POX    C1D 2038   5.040   8.002   2.302  0.1239  0.2500 -0.4870
  129POX    C1E 2039   5.047   8.122   2.397 -0.6199  0.1429 -0.2931
  129POX    C1F 2040   4.982   8.098   2.533 -0.3099  0.2432 -0.1278
  129POX    C1G 2041   5.007   8.213   2.631 -0.7399  0.4034 -0.2060
  129POX    C1H 2042   4.981   8.165   2.774  0.4705 -0.1441 -0.1600
  129POX    C1I 2043   4.993   8.287   2.867  0.0437 -0.4394  0.2818
  129POX    C1J 2044   5.088   8.291   2.960  0.2484 -0.2243  0.0628
  129POX    C1K 2045   5.177   8.177   3.007  0.1286 -0.2362  0.2601
  129POX    C1L 2046   5.131   8.130   3.145 -0.1835  0.6580  0.4600
  129POX    C1M 2047   5.246   8.078   3.230 -0.1226  0.5301  0.2984
  129POX    C1N 2048   5.208   8.076   3.378  0.1373  0.1429  0.3629
  129POX    C1O 2049   5.291   7.969   3.449 -0.0450 -0.3497 -0.1653
  129POX    C1P 2050   5.299   7.963   3.601  0.4396  0.1715 -0.1648
  129POX    C1Q 2051   5.348   8.093   3.663  0.3449 -0.0828  0.4551
  129POX    C1R 2052   5.274   8.142   3.788  0.2635 -0.0628  0.3989
  129POX     CZ 2053   5.440   8.403   1.936  0.1418 -0.0714 -0.2785
  129POX     OZ 2054   5.457   8.381   2.076  0.1070 -0.0874 -0.2768
  129POX    C2A 2055   5.425   8.484   2.154  0.2372 -0.1846 -0.0922
  129POX    O2A 2056   5.404   8.597   2.108  1.2354 -0.2355 -0.6969
  129POX    C2B 2057   5.433   8.460   2.300  0.5141 -0.0004 -0.0760
  129POX    C2C 2058   5.463   8.569   2.402  0.6795 -0.1539  0.0402
  129POX    C2D 2059   5.457   8.527   2.549  0.1786  0.3881  0.1795
  129POX    C2E 2060   5.436   8.646   2.643 -0.3799  0.0534  0.4900
  129POX    C2F 2061   5.291   8.693   2.655 -0.5610 -0.3040 -0.2399
  129POX    C2G 2062   5.201   8.591   2.723 -0.0963 -0.4447  0.1708
  129POX    C2H 2063   5.057   8.639   2.747 -0.1331 -0.5128  0.0893
  129POX    C2I 2064   5.045   8.738   2.863  0.5065 -0.0697 -0.2123
  129POX    C2J 2065   4.907   8.801   2.884  0.5358 -0.1416  0.2031
  129POX    C2K 2066   4.844   8.887   2.774  0.3567  0.2143  0.5831
  129POX    C2L 2067   4.704   8.933   2.817  0.3043  0.3491  0.2737
  129POX    C2M 2068   4.641   9.037   2.725 -0.0556  0.3135  0.4793
  129POX    C2N 2069   4.598   8.978   2.590  0.7253 -0.1300  0.4143
  129POX    C2O 2070   4.507   8.855   2.589 -0.2998  0.6116 -0.9107
  129POX    C2P 2071   4.382   8.857   2.679  0.4383  0.1271  0.1515
  130CHL    CN1 2072   7.605   5.305   1.372 -0.0314 -0.0172 -0.5325
  130CHL    CN2 2073   7.795   5.386   1.279  0.5886  0.5843  0.0025
  130CHL    CN3 2074   7.603   5.494   1.210  0.5259  0.2739 -0.0474
  130CHL    NTM 2075   7.664   5.432   1.328  0.3282 -0.0357 -0.1045
  130CHL     CB 2076   7.670   5.531   1.436 -0.7527 -0.5951  0.4824
  131PJ2     CA 2077   7.553   5.619   1.480 -0.4554  0.3036 -0.4762
  131PJ2     OA 2078   7.434   5.541   1.500 -0.1072 -0.0739  0.1502
  131PJ2      P 2079   7.314   5.637   1.547  0.2123  0.2178  0.3757
  131PJ2     OB 2080   7.293   5.741   1.444  0.5874  0.0668  0.1458
  131PJ2     HB 2081   7.218   5.806   1.459  0.3643  0.5063 -2.4036
  131PJ2     OG 2082   7.200   5.555   1.594 -0.2400  0.5079 -0.2043
  131PJ2     HG 2083   7.130   5.611   1.638 -0.0766 -0.2517  1.0433
  131PJ2     OD 2084   7.376   5.719   1.671  0.0081  0.2933  0.4286
  132POX     CD 2085   7.370   5.641   1.790 -0.1584 -0.5178 -0.1041
  132POX     CE 2086   7.424   5.714   1.914 -0.3972 -0.0209 -0.2903
  132POX     OE 2087   7.449   5.612   2.011 -0.6037  0.0153 -0.1971
  132POX    C1A 2088   7.564   5.547   1.997  0.0957  1.1326  0.1968
  132POX    O1A 2089   7.648   5.570   1.909  0.4583  0.5470  0.3815
  132POX    C1B 2090   7.566   5.427   2.085 -0.0704  0.9786 -0.0086
  132POX    C1C 2091   7.678   5.437   2.188 -0.3011 -0.0111  0.3452
  132POX    C1D 2092   7.703   5.297   2.245  0.7765 -0.2135 -0.5748
  132POX    C1E 2093   7.808   5.307   2.355  0.1511  0.1115 -0.0010
  132POX    C1F 2094   7.858   5.162   2.360 -0.5008 -0.1155  0.0067
  132POX    C1G 2095   7.969   5.161   2.466 -0.1269  0.6549 -0.3698
  132POX    C1H 2096   8.095   5.220   2.403  0.1109  0.5042 -0.0393
  132POX    C1I 2097   8.221   5.226   2.489 -0.3503 -0.0403  0.6755
  132POX    C1J 2098   8.307   5.125   2.487 -0.2224  0.0586  1.0850
  132POX    C1K 2099   8.321   5.003   2.396 -0.0775  0.4132  0.6332
  132POX    C1L 2100   8.453   4.925   2.397 -0.2335  0.1214 -0.2591
  132POX    C1M 2101   8.471   4.822   2.286 -0.0583  0.6318 -0.7038
  132POX    C1N 2102   8.530   4.881   2.157 -0.0618  1.0904 -0.4973
  132POX    C1O 2103   8.683   4.879   2.171 -0.1478 -0.3369  0.5801
  132POX    C1P 2104   8.734   4.992   2.081  0.0492 -0.5424  0.4324
  132POX    C1Q 2105   8.887   4.998   2.082  0.0284  0.3928 -0.3156
  132POX    C1R 2106   8.928   5.054   2.218  0.2068  0.0046 -0.2061
  132POX     CZ 2107   7.319   5.820   1.948 -0.3246 -0.0212 -0.0689
  132POX     OZ 2108   7.315   5.891   2.072 -0.1684 -0.2569  0.0718
  132POX    C2A 2109   7.224   5.987   2.082 -0.0699 -0.1585  0.0339
  132POX    O2A 2110   7.168   6.028   1.980  0.1044 -0.1347 -0.0522
  132POX    C2B 2111   7.181   6.025   2.218  0.0308  0.2269 -0.0411
  132POX    C2C 2112   7.296   6.053   2.316  0.1083  0.2443 -0.1365
  132POX    C2D 2113   7.251   6.074   2.460  0.2079 -0.3277 -0.0188
  132POX    C2E 2114   7.223   5.937   2.523 -0.2459 -0.1740  0.1168
  132POX    C2F 2115   7.201   5.943   2.674  0.1380  0.1210  0.1631
  132POX    C2G 2116   7.338   5.914   2.735  0.0911  0.2911  0.3488
  132POX    C2H 2117   7.332   5.841   2.869 -0.5066 -0.4813 -0.0927
  132POX    C2I 2118   7.475   5.805   2.911 -0.6602 -0.3534  0.5620
  132POX    C2J 2119   7.473   5.714   3.034 -0.2708  0.5619  1.2578
  132POX    C2K 2120   7.609   5.674   3.090  0.0670  0.6860  0.5419
  132POX    C2L 2121   7.589   5.604   3.225 -0.3233  0.0117  0.1368
  132POX    C2M 2122   7.673   5.664   3.337 -0.0458 -0.4017  0.1492
  132POX    C2N 2123   7.649   5.594   3.471  0.2312 -0.1928  0.3101
  132POX    C2O 2124   7.715   5.457   3.487  0.0910 -0.3439 -0.3930
  132POX    C2P 2125   7.655   5.380   3.605  0.0397 -0.2606 -0.3648
  133CHL    CN1 2126   5.559   0.871   1.174  0.3407  0.1160 -0.4866
  133CHL    CN2 2127   5.635   0.978   1.372 -0.1796  0.3521  0.4296
  133CHL    CN3 2128   5.463   1.086   1.245 -0.2009 -0.1062  0.5171
  133CHL    NTM 2129   5.584   1.002   1.236 -0.2545 -0.1682  0.3657
  133CHL     CB 2130   5.672   1.076   1.146 -0.2815 -0.3246  0.2097
  134PJ2     CA 2131   5.794   1.154   1.196 -0.2248 -0.1053 -0.2601
  134PJ2     OA 2132   5.753   1.249   1.295 -0.0323 -0.2989  0.0064
  134PJ2      P 2133   5.882   1.342   1.323 -0.2918  0.0255  0.1281
  134PJ2     OB 2134   5.907   1.419   1.199 -0.1654  0.6180  0.5168
  134PJ2     HB 2135   5.996   1.464   1.209 -0.6182  1.7946 -0.4770
  134PJ2     OG 2136   5.978   1.241   1.370 -0.0879  0.0152 -0.3003
  134PJ2     HG 2137   5.923   1.167   1.408  2.5084 -1.5637  0.7211
  134PJ2     OD 2138   5.820   1.432   1.441 -0.3240  0.1336  0.0300
  135POX     CD 2139   5.918   1.480   1.534 -0.3658  0.6599 -0.1950
  135POX     CE 2140   5.874   1.517   1.676  0.0128  0.3218  0.0128
  135POX     OE 2141   5.980   1.586   1.743  0.0115 -0.2445  0.6072
  135POX    C1A 2142   5.945   1.684   1.825  0.2113  0.5524 -0.2415
  135POX    O1A 2143   5.829   1.725   1.828 -0.1950 -0.5824  0.1800
  135POX    C1B 2144   6.052   1.760   1.893  0.2389  0.2032  0.1124
  135POX    C1C 2145   6.060   1.778   2.044  0.5753  0.5796  0.0542
  135POX    C1D 2146   5.973   1.891   2.099 -0.1351  0.2158 -0.2977
  135POX    C1E 2147   5.938   1.871   2.246  0.4128  0.3059 -0.1508
  135POX    C1F 2148   6.053   1.866   2.347  0.0508 -0.1670  0.2455
  135POX    C1G 2149   6.010   1.880   2.493 -0.1068  0.2515  0.1587
  135POX    C1H 2150   5.970   2.021   2.538  0.4164  0.3552  0.3078
  135POX    C1I 2151   5.976   2.018   2.691 -0.1062 -0.5132  0.3182
  135POX    C1J 2152   5.885   2.077   2.767 -0.6039 -0.2278 -0.4853
  135POX    C1K 2153   5.768   2.163   2.719 -0.5114 -0.1917 -0.6490
  135POX    C1L 2154   5.656   2.170   2.824 -0.3064 -0.1030 -0.4351
  135POX    C1M 2155   5.539   2.266   2.800 -0.5268 -0.3167 -0.2138
  135POX    C1N 2156   5.451   2.222   2.682 -0.5315 -0.3701 -0.1907
  135POX    C1O 2157   5.357   2.335   2.639  0.0389  0.4522  0.6643
  135POX    C1P 2158   5.261   2.279   2.533  0.5954 -0.1514  0.4691
  135POX    C1Q 2159   5.158   2.388   2.503  0.6409 -0.3004 -0.2306
  135POX    C1R 2160   5.064   2.366   2.384 -0.3728  0.5257  0.3988
  135POX     CZ 2161   5.813   1.391   1.738  0.4437  0.3226  0.4429
  135POX     OZ 2162   5.738   1.413   1.857 -0.1777 -0.0941  0.1380
  135POX    C2A 2163   5.609   1.444   1.850 -0.2714 -0.5332 -0.1336
  135POX    O2A 2164   5.546   1.425   1.747 -0.2338 -0.6589 -0.1340
  135POX    C2B 2165   5.554   1.504   1.974 -0.2793 -0.5923 -0.1083
  135POX    C2C 2166   5.445   1.411   2.026 -0.4762 -0.4266 -0.2237
  135POX    C2D 2167   5.418   1.432   2.176 -0.2307 -0.5151 -0.1667
  135POX    C2E 2168   5.523   1.369   2.267  0.1467  0.1065 -0.1677
  135POX    C2F 2169   5.468   1.317   2.400 -0.5888  0.0705 -0.4828
  135POX    C2G 2170   5.440   1.429   2.500  0.3055 -0.1785  0.0616
  135POX    C2H 2171   5.388   1.391   2.639  0.0361 -0.1014 -0.0178
  135POX    C2I 2172   5.374   1.524   2.714  0.5894 -0.0835  0.0563
  135POX    C2J 2173   5.345   1.510   2.863 -0.1036  0.3763 -0.0315
  135POX    C2K 2174   5.193   1.491   2.877  0.0092 -0.4596  0.1432
  135POX    C2L 2175   5.155   1.476   3.024 -0.4778  0.7304  0.1486
  135POX    C2M 2176   5.002   1.479   3.028 -0.5004  0.2516 -0.3651
  135POX    C2N 2177   4.956   1.624   3.022  0.0504  0.4459  0.0801
  135POX    C2O 2178   4.813   1.653   3.069 -0.0374 -0.1762  0.2005
  135POX    C2P 2179   4.799   1.627   3.219 -0.7876 -0.7345  0.0383
  136CHL    CN1 2180  -0.106   6.934   1.510  0.0990 -0.7289  0.1194
  136CHL    CN2 2181  -0.015   6.835   1.306  0.0817 -0.4207 -0.0676
  136CHL    CN3 2182   0.103   7.021   1.417 -0.6321  0.0848 -0.8854
  136CHL    NTM 2183   0.015   6.905   1.432  0.0497 -0.3422 -0.1036
  136CHL     CB 2184   0.081   6.812   1.525  0.2892  0.3185  0.3921
  137PJ2     CA 2185   0.215   6.748   1.489 -0.0425  0.0123 -0.2993
  137PJ2     OA 2186   0.219   6.653   1.382  0.0289  0.0883 -0.3645
  137PJ2      P 2187   0.367   6.621   1.327  0.1999 -0.1920  0.2505
  137PJ2     OB 2188   0.336   6.568   1.192 -0.0453  0.0096  0.2274
  137PJ2     HB 2189   0.409   6.579   1.125 -0.1805  0.4523  0.1502
  137PJ2     OG 2190   0.440   6.749   1.338  0.0550 -0.0674 -0.2191
  137PJ2     HG 2191   0.379   6.822   1.369  0.0560  1.1106 -2.7310
  137PJ2     OD 2192   0.407   6.514   1.440 -0.1641  0.1580  0.7140
  138POX     CD 2193   0.399   6.373   1.414  0.6120  0.1454  0.5102
  138POX     CE 2194   0.400   6.284   1.538 -0.0717 -0.3367  0.1754
  138POX     OE 2195   0.426   6.149   1.499 -0.2770 -0.0364 -1.0306
  138POX    C1A 2196   0.545   6.097   1.528 -0.1903  0.2842 -0.8154
  138POX    O1A 2197   0.621   6.164   1.599  0.2914 -0.7970 -0.2858
  138POX    C1B 2198   0.578   5.958   1.491  0.1781  0.1792 -0.1135
  138POX    C1C 2199   0.572   5.866   1.614  0.3435 -0.3838 -0.5246
  138POX    C1D 2200   0.618   5.722   1.588  0.0941 -0.5933  0.1687
  138POX    C1E 2201   0.579   5.631   1.704 -0.5527  0.1116  0.5107
  138POX    C1F 2202   0.662   5.638   1.832 -0.1165  0.2646  0.2175
  138POX    C1G 2203   0.618   5.535   1.935 -0.1436 -0.4245 -0.4712
  138POX    C1H 2204   0.721   5.527   2.047 -0.2671 -0.1496 -0.3372
  138POX    C1I 2205   0.676   5.439   2.164  0.0687  0.2589  0.1069
  138POX    C1J 2206   0.658   5.483   2.288 -0.2734  0.2252  0.0683
  138POX    C1K 2207   0.673   5.629   2.329 -0.1827  0.1049  0.4663
  138POX    C1L 2208   0.542   5.688   2.381 -0.1615 -0.1204  0.7766
  138POX    C1M 2209   0.543   5.840   2.360  0.1709 -0.2558 -0.2248
  138POX    C1N 2210   0.527   5.877   2.213 -0.4404  0.1512 -0.0591
  138POX    C1O 2211   0.519   6.029   2.196  0.0072  0.1623 -0.1688
  138POX    C1P 2212   0.556   6.089   2.060  0.6663  0.3020  0.0655
  138POX    C1Q 2213   0.530   6.239   2.057 -0.0891  0.1854  0.4100
  138POX    C1R 2214   0.566   6.300   1.921  0.2035 -0.3631  0.2364
  138POX     CZ 2215   0.269   6.290   1.616 -0.0545  0.0963  0.1729
  138POX     OZ 2216   0.258   6.404   1.702  0.2703 -0.0376  0.3984
  138POX    C2A 2217   0.138   6.454   1.732  0.2124  0.1132 -0.0696
  138POX    O2A 2218   0.038   6.446   1.660  0.2935  0.4511 -0.2187
  138POX    C2B 2219   0.152   6.534   1.855 -0.0191  0.3955 -0.2284
  138POX    C2C 2220   0.130   6.457   1.985  0.3222  0.5947 -0.0514
  138POX    C2D 2221   0.143   6.547   2.108 -0.2675  0.2976  0.2355
  138POX    C2E 2222   0.285   6.555   2.164 -0.1337  0.1464 -0.0812
  138POX    C2F 2223   0.296   6.528   2.314 -0.3974 -0.0850 -0.1034
  138POX    C2G 2224   0.439   6.516   2.365 -0.5499  0.4146  0.4659
  138POX    C2H 2225   0.453   6.558   2.511 -0.3511 -0.0605  0.5869
  138POX    C2I 2226   0.596   6.557   2.566 -0.2551  0.2527  0.3446
  138POX    C2J 2227   0.599   6.566   2.718 -0.5658  0.5492  0.3355
  138POX    C2K 2228   0.744   6.535   2.757 -0.5199 -0.5507 -0.6614
  138POX    C2L 2229   0.759   6.512   2.908 -0.1049  0.5736 -0.5231
  138POX    C2M 2230   0.908   6.483   2.930 -0.2963 -0.1198 -0.1118
  138POX    C2N 2231   0.994   6.589   2.999 -0.6085  0.0171  0.0728
  138POX    C2O 2232   0.979   6.604   3.151  0.5464 -0.1647  0.2138
  138POX    C2P 2233   1.085   6.704   3.199  0.4840  0.2531 -0.5006
  139CHL    CN1 2234   7.520   4.637   0.936  0.0521 -0.2707 -0.2354
  139CHL    CN2 2235   7.519   4.865   0.891 -0.1084 -0.1744 -0.5027
  139CHL    CN3 2236   7.672   4.734   0.777  0.2601 -0.4403  0.2257
  139CHL    NTM 2237   7.609   4.750   0.908 -0.0986 -0.0917  0.0140
  139CHL     CB 2238   7.708   4.767   1.016  0.3460  0.0160 -0.4033
  140PJ2     CA 2239   7.810   4.660   1.055  0.0060 -0.1277  0.1110
  140PJ2     OA 2240   7.780   4.522   1.077  0.1105 -0.2238 -0.3460
  140PJ2      P 2241   7.900   4.426   1.030  0.3000 -0.1287 -0.0580
  140PJ2     OB 2242   7.855   4.286   1.012 -0.0964 -0.0435  0.2521
  140PJ2     HB 2243   7.900   4.253   0.929  0.8638 -1.3907  1.2493
  140PJ2     OG 2244   7.976   4.491   0.921  0.6407  0.0864  0.3028
  140PJ2     HG 2245   8.015   4.414   0.870  1.0281  0.2763  0.3097
  140PJ2     OD 2246   8.003   4.435   1.154  0.0480 -0.1082  0.1503
  141POX     CD 2247   7.982   4.356   1.271 -0.3487  0.0654  0.1985
  141POX     CE 2248   8.090   4.256   1.315 -0.2802  0.2615  0.4804
  141POX     OE 2249   8.039   4.164   1.412 -0.6085  0.1738  0.2265
  141POX    C1A 2250   7.994   4.046   1.370  0.7500 -0.3157  0.0931
  141POX    O1A 2251   7.997   4.006   1.254  0.3017  0.0143 -0.0344
  141POX    C1B 2252   7.931   3.989   1.491  0.3699 -0.8687 -0.3615
  141POX    C1C 2253   7.778   3.995   1.485  0.3630 -0.1441  0.2996
  141POX    C1D 2254   7.728   3.949   1.622 -0.2900  0.3290  0.2205
  141POX    C1E 2255   7.751   3.800   1.648  0.5612  0.4156 -0.0180
  141POX    C1F 2256   7.760   3.758   1.795 -0.1077 -0.0882 -0.1190
  141POX    C1G 2257   7.636   3.771   1.883  0.1799 -0.1436  0.2924
  141POX    C1H 2258   7.649   3.700   2.018  0.3920 -0.0772  0.3075
  141POX    C1I 2259   7.559   3.753   2.129 -0.0620  0.1092 -0.1459
  141POX    C1J 2260   7.592   3.773   2.256  0.6996  0.1135 -0.3395
  141POX    C1K 2261   7.734   3.746   2.305  0.4584  0.3369  0.5052
  141POX    C1L 2262   7.735   3.668   2.437  0.2706 -0.5167  0.0067
  141POX    C1M 2263   7.851   3.703   2.530  0.1954  0.0013 -0.0891
  141POX    C1N 2264   7.822   3.651   2.671  0.0837  1.0690  0.2874
  141POX    C1O 2265   7.693   3.701   2.738 -0.5211 -0.0821  0.0083
  141POX    C1P 2266   7.714   3.824   2.826 -0.3313 -0.2010  0.1303
  141POX    C1Q 2267   7.833   3.806   2.921 -0.3005  0.2291  0.1729
  141POX    C1R 2268   7.841   3.934   3.005  0.4010  0.1889  0.1698
  141POX     CZ 2269   8.211   4.345   1.344 -0.3339  0.6497 -0.4503
  141POX     OZ 2270   8.211   4.441   1.451 -0.3710  0.0881  0.0617
  141POX    C2A 2271   8.331   4.481   1.492 -0.1772 -0.3145 -0.1025
  141POX    O2A 2272   8.435   4.435   1.444 -0.1062  0.1424 -0.3914
  141POX    C2B 2273   8.332   4.588   1.594  0.4110 -0.0378 -0.3900
  141POX    C2C 2274   8.283   4.538   1.730  0.0824  0.2541 -0.3985
  141POX    C2D 2275   8.237   4.661   1.809 -0.2806 -0.1711  0.0632
  141POX    C2E 2276   8.183   4.612   1.944 -0.3093  0.2041  0.1888
  141POX    C2F 2277   8.130   4.725   2.032 -0.4087  0.3890 -0.1044
  141POX    C2G 2278   8.046   4.670   2.148 -0.3685 -0.3203 -0.4062
  141POX    C2H 2279   8.127   4.621   2.268 -0.2698  0.6894 -0.0474
  141POX    C2I 2280   8.040   4.539   2.363 -0.1680  0.3031 -0.2829
  141POX    C2J 2281   7.949   4.629   2.447 -0.2757 -0.4118  0.3837
  141POX    C2K 2282   7.847   4.545   2.524 -0.5603 -0.5931 -0.1858
  141POX    C2L 2283   7.938   4.468   2.620 -0.3858  0.4726  0.5231
  141POX    C2M 2284   7.864   4.342   2.667  0.3015 -0.0229  0.2841
  141POX    C2N 2285   7.930   4.239   2.760 -0.2013  0.1417  0.8309
  141POX    C2O 2286   8.053   4.190   2.683 -0.0838  0.5069  0.7801
  141POX    C2P 2287   8.107   4.082   2.777 -0.7879 -0.2283  0.3570
  142CHL    CN1 2288   7.156   5.898   1.126  0.1365 -0.2095  0.2087
  142CHL    CN2 2289   6.944   5.791   1.101  0.1136  0.0642 -0.3440
  142CHL    CN3 2290   6.969   6.020   1.168 -0.0060  0.1589 -0.4456
  142CHL    NTM 2291   7.022   5.884   1.185 -0.1009  0.1465 -0.2351
  142CHL     CB 2292   7.015   5.834   1.323  0.1362  0.2941 -0.1688
  143PJ2     CA 2293   6.888   5.791   1.398  0.0028 -0.0571 -0.5928
  143PJ2     OA 2294   6.793   5.898   1.402  0.1967  0.0956  0.1010
  143PJ2      P 2295   6.649   5.870   1.468  0.3629 -0.0175  0.4134
  143PJ2     OB 2296   6.618   5.732   1.426  0.2836  0.1358 -0.0281
  143PJ2     HB 2297   6.643   5.663   1.494 -3.2102 -1.5081 -0.1589
  143PJ2     OG 2298   6.569   5.989   1.432  0.2377 -0.2040  0.0711
  143PJ2     HG 2299   6.489   5.978   1.492 -0.6573  1.1200 -0.8281
  143PJ2     OD 2300   6.665   5.861   1.628  0.4999 -0.1157  0.3947
  144POX     CD 2301   6.709   5.978   1.699  0.2705  0.2253 -0.0252
  144POX     CE 2302   6.695   5.993   1.850 -0.2377  0.2309 -0.0700
  144POX     OE 2303   6.756   6.113   1.898  0.3407 -0.1048  0.0435
  144POX    C1A 2304   6.683   6.193   1.976  0.0638  0.2146 -0.5427
  144POX    O1A 2305   6.567   6.160   1.999  0.3016 -0.2503  0.0041
  144POX    C1B 2306   6.760   6.301   2.042  0.0928  0.0238 -0.2644
  144POX    C1C 2307   6.841   6.257   2.164 -0.1253  0.3059 -0.0152
  144POX    C1D 2308   6.871   6.364   2.269 -0.3836  0.0579  0.3164
  144POX    C1E 2309   6.878   6.332   2.418  0.2357 -0.5042  0.1681
  144POX    C1F 2310   6.751   6.257   2.461 -0.1637  0.0875  0.0219
  144POX    C1G 2311   6.751   6.270   2.614  0.0446 -0.3937  0.0648
  144POX    C1H 2312   6.631   6.196   2.672 -0.1893  0.0015  0.0884
  144POX    C1I 2313   6.490   6.255   2.665 -0.0698  0.2151 -0.6526
  144POX    C1J 2314   6.430   6.315   2.768  0.1980 -0.2208 -0.2390
  144POX    C1K 2315   6.507   6.337   2.898  0.2593  0.3104 -0.3628
  144POX    C1L 2316   6.424   6.371   3.023  0.3021  0.6832 -0.4381
  144POX    C1M 2317   6.499   6.352   3.155 -0.4102  0.1805 -0.1013
  144POX    C1N 2318   6.469   6.452   3.266 -0.1822  0.1231  0.0121
  144POX    C1O 2319   6.576   6.432   3.374 -0.2068  0.2879  0.0675
  144POX    C1P 2320   6.527   6.503   3.501  0.4178  0.6528  0.1080
  144POX    C1Q 2321   6.619   6.478   3.621  0.8081  0.1050 -0.2986
  144POX    C1R 2322   6.655   6.334   3.658  0.0988 -0.1329 -0.5310
  144POX     CZ 2323   6.758   5.876   1.925 -0.8057  0.0359  0.1112
  144POX     OZ 2324   6.736   5.869   2.066 -0.6255  0.0662  0.1413
  144POX    C2A 2325   6.747   5.751   2.127 -0.4586  0.1019  0.1814
  144POX    O2A 2326   6.758   5.648   2.060  0.1430  0.2435  0.0565
  144POX    C2B 2327   6.727   5.757   2.274 -0.0123 -0.9135  0.2903
  144POX    C2C 2328   6.862   5.721   2.336  0.0545 -0.7231  0.2533
  144POX    C2D 2329   6.866   5.740   2.488  0.3589 -0.2877  0.1936
  144POX    C2E 2330   6.741   5.694   2.564 -0.0405 -0.0964 -0.3419
  144POX    C2F 2331   6.734   5.739   2.710 -0.1922 -0.1436 -0.3348
  144POX    C2G 2332   6.601   5.700   2.774  0.0033 -0.5218 -0.1541
  144POX    C2H 2333   6.584   5.785   2.900 -0.1628 -0.0893 -0.4646
  144POX    C2I 2334   6.467   5.730   2.983  0.4250  0.6275  0.8810
  144POX    C2J 2335   6.493   5.596   3.050 -0.0891 -0.1390 -0.4039
  144POX    C2K 2336   6.361   5.548   3.111 -0.1306  0.5140  0.0321
  144POX    C2L 2337   6.382   5.402   3.149 -0.8711  0.3781 -0.0481
  144POX    C2M 2338   6.338   5.311   3.033  0.2941 -0.3152  0.0339
  144POX    C2N 2339   6.255   5.196   3.090 -0.1229  0.0045  0.0723
  144POX    C2O 2340   6.344   5.099   3.167 -0.1987 -0.0288  0.1185
  144POX    C2P 2341   6.243   5.010   3.240 -0.0087 -0.0704  0.3315
  145CHL    CN1 2342   6.127   5.742   1.769 -0.0569 -0.5162  0.2822
  145CHL    CN2 2343   6.357   5.739   1.734 -0.0794  0.2118  0.2501
  145CHL    CN3 2344   6.229   5.550   1.665 -0.6180  0.5791 -0.5884
  145CHL    NTM 2345   6.229   5.697   1.675  0.0035  0.5562 -0.1804
  145CHL     CB 2346   6.208   5.756   1.542 -0.1766  0.0409 -0.3836
  146PJ2     CA 2347   6.074   5.770   1.469 -0.3008  0.5240 -0.0665
  146PJ2     OA 2348   6.015   5.642   1.444  0.1105  0.3451 -0.1267
  146PJ2      P 2349   5.865   5.643   1.386  0.2167  0.0114 -0.4074
  146PJ2     OB 2350   5.855   5.749   1.283 -0.3643  0.5370  0.1803
  146PJ2     HB 2351   5.918   5.821   1.310 -1.2810  0.7681  1.8579
  146PJ2     OG 2352   5.870   5.498   1.356 -0.0242 -0.0994  0.0784
  146PJ2     HG 2353   5.950   5.488   1.297  0.3531 -1.5281  0.8001
  146PJ2     OD 2354   5.781   5.675   1.519  0.4176  0.5781 -0.4118
  147POX     CD 2355   5.772   5.559   1.603 -0.9464  0.4883 -0.6540
  147POX     CE 2356   5.716   5.571   1.745 -0.1074  0.2337 -0.2965
  147POX     OE 2357   5.726   5.447   1.815  0.3841  0.2416 -0.3517
  147POX    C1A 2358   5.837   5.428   1.887 -0.1522  0.3076  0.5124
  147POX    O1A 2359   5.924   5.513   1.899 -0.1369  0.3739 -0.0546
  147POX    C1B 2360   5.848   5.290   1.940  0.7972  0.1303 -0.1171
  147POX    C1C 2361   5.792   5.264   2.080  0.3414 -0.5223 -0.4149
  147POX    C1D 2362   5.795   5.118   2.128 -0.0150 -0.3789  0.0495
  147POX    C1E 2363   5.942   5.076   2.138 -0.0338 -0.3191  0.5774
  147POX    C1F 2364   6.010   5.137   2.261 -0.2954  0.3488  0.3968
  147POX    C1G 2365   6.009   5.053   2.389  0.4636 -0.3851 -0.0644
  147POX    C1H 2366   6.119   5.100   2.485  0.1807  0.2783 -0.0544
  147POX    C1I 2367   6.091   5.060   2.630 -0.1000  0.1240 -0.1495
  147POX    C1J 2368   6.179   5.046   2.729 -0.2301 -0.4392 -0.1081
  147POX    C1K 2369   6.326   5.090   2.726 -0.2668 -0.2301  0.8100
  147POX    C1L 2370   6.417   4.970   2.698 -0.2549  0.0332 -0.3131
  147POX    C1M 2371   6.562   5.018   2.682 -0.3796  0.4851 -0.1005
  147POX    C1N 2372   6.632   5.059   2.812 -0.3515 -0.0522  0.0547
  147POX    C1O 2373   6.670   4.938   2.897 -0.0643  0.0367  0.0531
  147POX    C1P 2374   6.723   4.990   3.030 -0.3349  0.0617  0.1503
  147POX    C1Q 2375   6.766   4.879   3.126 -0.4041  0.1333  0.2647
  147POX    C1R 2376   6.839   4.935   3.248  0.4470 -0.1739 -0.0994
  147POX     CZ 2377   5.574   5.627   1.745 -0.1379  0.1605  0.2954
  147POX     OZ 2378   5.500   5.651   1.865 -0.2007 -0.0087  0.2910
  147POX    C2A 2379   5.375   5.696   1.857  0.1856  1.1076  0.3694
  147POX    O2A 2380   5.317   5.727   1.753  0.0305  0.0305  0.1208
  147POX    C2B 2381   5.296   5.712   1.981 -0.2710 -0.2303  0.2723
  147POX    C2C 2382   5.378   5.759   2.101  0.1849  0.6149 -0.3618
  147POX    C2D 2383   5.290   5.804   2.218  0.2223 -0.1633 -0.0325
  147POX    C2E 2384   5.229   5.682   2.287  0.0171 -0.1378 -0.1662
  147POX    C2F 2385   5.114   5.704   2.386 -0.1807 -0.4975 -0.3107
  147POX    C2G 2386   5.134   5.616   2.509  0.1735 -0.5190 -0.3818
  147POX    C2H 2387   5.006   5.644   2.589  0.4791 -0.1368 -0.0240
  147POX    C2I 2388   4.998   5.590   2.732  0.1104  0.3160  0.1289
  147POX    C2J 2389   4.867   5.644   2.788  0.1230  0.1447  0.3217
  147POX    C2K 2390   4.855   5.600   2.935  0.8383 -0.0223  0.3306
  147POX    C2L 2391   4.718   5.644   2.985  0.7398 -0.4036  0.3906
  147POX    C2M 2392   4.676   5.611   3.129 -0.2390 -0.0844  0.1897
  147POX    C2N 2393   4.639   5.463   3.141  0.0493 -0.2145 -0.4573
  147POX    C2O 2394   4.620   5.415   3.285 -0.2387  0.6738 -0.1912
  147POX    C2P 2395   4.573   5.269   3.289 -0.2680  0.6770 -0.4137
  148CHL    CN1 2396   0.070   4.210   0.767  0.6191 -0.1321  0.1663
  148CHL    CN2 2397   0.092   4.425   0.673  0.0022  0.0428  0.0664
  148CHL    CN3 2398   0.284   4.325   0.760  0.1145  0.4036  0.0548
  148CHL    NTM 2399   0.159   4.296   0.688  0.2089  0.1415 -0.0053
  148CHL     CB 2400   0.180   4.248   0.550 -0.3082  0.4983 -0.2077
  149PJ2     CA 2401   0.266   4.125   0.524 -0.5726  0.1072  0.7230
  149PJ2     OA 2402   0.227   4.007   0.596  0.0361 -0.1633  0.6130
  149PJ2      P 2403   0.354   3.913   0.629  0.0617 -0.2728  0.2099
  149PJ2     OB 2404   0.347   3.783   0.558 -0.1333 -0.4067  0.4710
  149PJ2     HB 2405   0.412   3.715   0.591 -1.9346 -2.3345  0.2198
  149PJ2     OG 2406   0.476   3.997   0.628  0.1031 -0.2954  1.5466
  149PJ2     HG 2407   0.543   3.961   0.693  1.5355  1.3007  1.0208
  149PJ2     OD 2408   0.329   3.891   0.787 -0.7991  0.2378  0.1551
  150POX     CD 2409   0.238   3.786   0.819 -0.3675 -0.2386 -0.1558
  150POX     CE 2410   0.211   3.772   0.969  0.1657  0.1214 -0.0264
  150POX     OE 2411   0.134   3.887   1.007 -0.3664 -0.1088 -0.3983
  150POX    C1A 2412   0.002   3.868   1.002 -0.3631 -0.4309  0.4963
  150POX    O1A 2413  -0.047   3.802   0.911 -0.0415  0.1482 -0.1116
  150POX    C1B 2414  -0.072   3.973   1.074 -0.1269 -0.0438  0.1847
  150POX    C1C 2415  -0.054   3.970   1.226  0.0892  0.1175  0.1625
  150POX    C1D 2416  -0.138   4.066   1.310  0.1517 -0.1955  0.5916
  150POX    C1E 2417  -0.119   4.047   1.460  0.8968  0.0618  0.5329
  150POX    C1F 2418  -0.211   4.133   1.547 -0.2334 -0.5076 -0.0707
  150POX    C1G 2419  -0.356   4.094   1.522 -0.2763  0.0169 -0.6808
  150POX    C1H 2420  -0.459   4.167   1.608  0.1984  0.4028 -0.4407
  150POX    C1I 2421  -0.601   4.118   1.580  0.3409 -0.2257 -0.0539
  150POX    C1J 2422  -0.687   4.105   1.681  0.1483 -0.3524 -0.2341
  150POX    C1K 2423  -0.632   4.102   1.824 -0.0517 -0.2685 -0.1548
  150POX    C1L 2424  -0.741   4.047   1.915 -0.1944  0.0599 -0.1245
  150POX    C1M 2425  -0.701   4.049   2.063  0.4591  0.0906 -0.3015
  150POX    C1N 2426  -0.800   3.967   2.146  0.4011  0.0998 -0.3620
  150POX    C1O 2427  -0.784   4.005   2.294 -0.0399  0.4838 -0.4124
  150POX    C1P 2428  -0.648   3.968   2.352 -0.2118 -0.0240 -0.3270
  150POX    C1Q 2429  -0.629   4.011   2.497 -0.0324  0.1419 -0.3991
  150POX    C1R 2430  -0.498   3.962   2.559 -0.1817 -0.4926 -0.5740
  150POX     CZ 2431   0.334   3.744   1.055  0.0771 -0.4340 -0.0777
  150POX     OZ 2432   0.316   3.757   1.196 -0.1493 -0.2944 -0.1189
  150POX    C2A 2433   0.418   3.712   1.269  0.3361  0.4444 -0.3190
  150POX    O2A 2434   0.504   3.640   1.219 -0.0840  0.1204 -0.5924
  150POX    C2B 2435   0.408   3.730   1.416  0.2201 -0.0913 -0.2593
  150POX    C2C 2436   0.442   3.600   1.490 -0.0956  0.0117  0.0674
  150POX    C2D 2437   0.436   3.637   1.638 -0.6919 -0.6711  0.2223
  150POX    C2E 2438   0.485   3.525   1.730  0.1268 -0.5339 -0.0369
  150POX    C2F 2439   0.516   3.561   1.875 -0.3443  0.0105 -0.0689
  150POX    C2G 2440   0.609   3.454   1.932  0.0559  0.0623 -0.6095
  150POX    C2H 2441   0.674   3.479   2.068  0.0317 -0.1835 -0.5507
  150POX    C2I 2442   0.761   3.605   2.069  0.0340 -0.1879 -0.2148
  150POX    C2J 2443   0.817   3.654   2.203  0.5357 -0.5262 -0.2973
  150POX    C2K 2444   0.886   3.791   2.195  0.6627 -0.5986 -0.4453
  150POX    C2L 2445   0.890   3.846   2.338  0.5415  0.0787 -0.7005
  150POX    C2M 2446   0.967   3.978   2.347  0.3587  0.1395  0.0328
  150POX    C2N 2447   0.991   4.018   2.493  0.5156 -0.1985  0.1014
  150POX    C2O 2448   1.097   4.128   2.496 -0.1086  0.4105 -0.0652
  150POX    C2P 2449   1.117   4.167   2.643 -0.3092 -0.9947  0.3517
  151CHL    CN1 2450   6.719   7.883   0.953 -0.5019  0.2702 -0.0641
  151CHL    CN2 2451   6.795   8.077   1.071  0.0517  0.0451 -0.4259
  151CHL    CN3 2452   6.955   7.911   1.005 -0.5122  0.0433 -0.3321
  151CHL    NTM 2453   6.817   7.933   1.051 -0.4124 -0.0947  0.0349
  151CHL     CB 2454   6.777   7.859   1.171  0.3454  0.0118  0.3589
  152PJ2     CA 2455   6.868   7.871   1.294 -0.1896 -0.6271  0.8257
  152PJ2     OA 2456   6.865   8.000   1.354  0.1227 -0.1514 -0.1552
  152PJ2      P 2457   6.986   8.006   1.460 -0.1333 -0.0683  0.1378
  152PJ2     OB 2458   7.083   7.896   1.440  0.2173  0.3028 -0.2161
  152PJ2     HB 2459   7.032   7.813   1.418  1.2086 -0.6012  0.7630
  152PJ2     OG 2460   7.040   8.142   1.482 -0.0994  0.0397 -0.5793
  152PJ2     HG 2461   7.096   8.142   1.565 -0.5081 -0.8327 -0.2984
  152PJ2     OD 2462   6.921   7.971   1.603 -0.1440  0.2505  0.2108
  153POX     CD 2463   6.842   8.079   1.652  0.5360  0.8414  0.0315
  153POX     CE 2464   6.823   8.061   1.803 -0.4817  0.0332 -0.1873
  153POX     OE 2465   6.709   8.117   1.870  0.1067  0.4633  0.4617
  153POX    C1A 2466   6.611   8.030   1.893  0.5233 -0.0984  0.1671
  153POX    O1A 2467   6.595   7.919   1.844  0.0481  0.1072 -0.1528
  153POX    C1B 2468   6.511   8.080   1.991 -0.1745 -0.1717 -0.4974
  153POX    C1C 2469   6.537   8.051   2.139 -0.2793  0.6035 -0.3239
  153POX    C1D 2470   6.408   8.059   2.221  0.2568  0.4675  0.5499
  153POX    C1E 2471   6.447   8.034   2.367  0.6359 -0.4017  0.3071
  153POX    C1F 2472   6.325   8.054   2.458  0.2204 -0.0694 -0.3066
  153POX    C1G 2473   6.366   8.008   2.598 -0.2428 -0.1589 -0.2004
  153POX    C1H 2474   6.256   8.015   2.704 -0.3898 -0.0730 -0.3598
  153POX    C1I 2475   6.283   7.939   2.834  0.2816  0.5339 -0.1343
  153POX    C1J 2476   6.237   7.815   2.849  0.1434  0.6680  0.5604
  153POX    C1K 2477   6.160   7.736   2.744  0.4845  0.4636  0.4618
  153POX    C1L 2478   6.265   7.638   2.693  0.1479  0.2249  0.2184
  153POX    C1M 2479   6.209   7.501   2.653  0.0419  0.2788  0.1842
  153POX    C1N 2480   6.312   7.390   2.632 -0.2939  0.0108 -0.0435
  153POX    C1O 2481   6.253   7.254   2.594 -0.0295 -0.2315  0.4065
  153POX    C1P 2482   6.358   7.146   2.617  0.0366 -0.1923  0.2891
  153POX    C1Q 2483   6.464   7.137   2.507 -0.2622 -0.2408  0.0020
  153POX    C1R 2484   6.584   7.047   2.537 -0.1466  0.0548  0.4396
  153POX     CZ 2485   6.956   8.078   1.876 -0.4076 -0.1410 -0.2812
  153POX     OZ 2486   6.959   8.057   2.018 -0.0152  0.4460 -0.2006
  153POX    C2A 2487   7.081   8.057   2.071 -0.2329  0.6560  0.3006
  153POX    O2A 2488   7.177   8.100   2.009 -0.8466  0.4328 -0.8215
  153POX    C2B 2489   7.080   8.023   2.215  0.1968 -0.6002  0.0160
  153POX    C2C 2490   6.981   7.914   2.257 -0.6069  0.1308  0.0499
  153POX    C2D 2491   6.988   7.881   2.406  0.6812  0.1635  0.0067
  153POX    C2E 2492   6.880   7.779   2.441  0.2224  0.5989 -0.1233
  153POX    C2F 2493   6.748   7.839   2.488 -0.0780 -0.3039  0.2107
  153POX    C2G 2494   6.653   7.741   2.558 -0.1968 -0.3419 -0.0022
  153POX    C2H 2495   6.715   7.652   2.665  0.9344 -0.0413 -0.3911
  153POX    C2I 2496   6.756   7.737   2.785 -0.7229  0.1842  0.0373
  153POX    C2J 2497   6.725   7.676   2.922  0.0205  0.0503  0.1512
  153POX    C2K 2498   6.818   7.722   3.034 -0.0011  0.5536 -0.0374
  153POX    C2L 2499   6.774   7.658   3.166  0.2150  0.2995 -0.0864
  153POX    C2M 2500   6.635   7.695   3.217  0.1689 -0.0409  0.0341
  153POX    C2N 2501   6.648   7.694   3.370  0.1374 -0.6430  0.0371
  153POX    C2O 2502   6.520   7.747   3.435  0.3207 -0.1933  0.0381
  153POX    C2P 2503   6.516   7.726   3.586 -0.4432 -0.7899 -0.0572
  154CHL    CN1 2504   7.427   3.382   1.114  0.4460  0.4859  0.2497
  154CHL    CN2 2505   7.646   3.320   1.195 -1.0706 -0.2734  0.1540
  154CHL    CN3 2506   7.607   3.431   0.984  0.3432  0.2948 -0.6251
  154CHL    NTM 2507   7.559   3.328   1.077  0.1243  0.3228 -0.7074
  154CHL     CB 2508   7.547   3.200   1.006 -0.0109 -0.1232  0.1043
  155PJ2     CA 2509   7.502   3.073   1.079 -0.1089 -0.3846 -0.4054
  155PJ2     OA 2510   7.568   3.025   1.197 -0.0106  0.0913 -0.2632
  155PJ2      P 2511   7.522   2.878   1.244  0.1124  0.0932 -0.1366
  155PJ2     OB 2512   7.500   2.795   1.123 -0.1997  0.7728 -0.5541
  155PJ2     HB 2513   7.455   2.833   1.042 -0.4346  0.6306 -0.4910
  155PJ2     OG 2514   7.609   2.826   1.351 -0.6646 -0.4085  0.2521
  155PJ2     HG 2515   7.579   2.742   1.398 -2.2922  0.2091  0.3883
  155PJ2     OD 2516   7.385   2.923   1.315  0.0866 -0.1190 -0.0531
  156POX     CD 2517   7.396   2.994   1.439 -0.0252  0.1997 -0.2269
  156POX     CE 2518   7.264   3.060   1.479 -0.0272  0.0073  0.0812
  156POX     OE 2519   7.274   3.113   1.612 -0.5236 -0.0854  0.1605
  156POX    C1A 2520   7.225   3.234   1.636 -0.6158 -0.0997  0.0473
  156POX    O1A 2521   7.205   3.309   1.541  0.1048  0.0887  0.0433
  156POX    C1B 2522   7.240   3.270   1.779  0.0438 -0.2612  0.0225
  156POX    C1C 2523   7.356   3.365   1.809 -0.2066  0.1508 -0.2817
  156POX    C1D 2524   7.337   3.429   1.947  0.1506  0.1198 -0.2169
  156POX    C1E 2525   7.353   3.318   2.052 -0.3037  0.1671 -0.0945
  156POX    C1F 2526   7.489   3.347   2.116 -0.2460  0.2699 -0.2611
  156POX    C1G 2527   7.533   3.232   2.206 -0.5788  0.2539 -0.1179
  156POX    C1H 2528   7.476   3.256   2.346  0.2422  0.0315  0.2668
  156POX    C1I 2529   7.544   3.178   2.458  0.9907 -0.4649 -0.5306
  156POX    C1J 2530   7.503   3.061   2.506  0.3371  0.0661  0.2295
  156POX    C1K 2531   7.368   3.000   2.469  0.1960  0.2986  0.3615
  156POX    C1L 2532   7.366   2.847   2.477 -0.2676  0.2937  0.2231
  156POX    C1M 2533   7.402   2.783   2.342 -0.4162 -0.1073  0.3711
  156POX    C1N 2534   7.469   2.655   2.390  0.3086  0.2412  0.3056
  156POX    C1O 2535   7.520   2.577   2.268  0.1189 -0.0648  0.4181
  156POX    C1P 2536   7.414   2.511   2.180 -0.0056  0.1938  0.3712
  156POX    C1Q 2537   7.480   2.429   2.068 -0.4926  0.5042 -0.1451
  156POX    C1R 2538   7.379   2.378   1.966  0.2700 -0.1691 -0.5685
  156POX     CZ 2539   7.149   2.959   1.464  0.2747 -0.2834 -0.2967
  156POX     OZ 2540   7.161   2.843   1.547  0.2194 -0.2019 -0.1752
  156POX    C2A 2541   7.080   2.743   1.513 -0.2559  0.0393  0.2215
  156POX    O2A 2542   6.992   2.754   1.428 -0.2066  1.1453  0.3005
  156POX    C2B 2543   7.087   2.636   1.614  0.1740  0.2114  0.3774
  156POX    C2C 2544   7.079   2.498   1.548 -0.4342  0.3489  0.1614
  156POX    C2D 2545   7.085   2.391   1.657  0.0253  0.1978 -0.0108
  156POX    C2E 2546   6.964   2.416   1.747 -0.0420  0.1946 -0.1008
  156POX    C2F 2547   6.953   2.300   1.847 -0.5381  0.5203  0.2248
  156POX    C2G 2548   6.850   2.333   1.956 -0.2020  0.0920  0.6727
  156POX    C2H 2549   6.831   2.213   2.050  0.3155 -0.3835  0.1832
  156POX    C2I 2550   6.755   2.272   2.169  0.4654 -0.0458  0.1149
  156POX    C2J 2551   6.701   2.161   2.260  0.2195 -0.5791 -0.6704
  156POX    C2K 2552   6.804   2.075   2.334  0.2856  0.2713  0.2437
  156POX    C2L 2553   6.731   1.986   2.434 -0.2980  0.4989  0.0231
  156POX    C2M 2554   6.807   1.908   2.542 -0.4003 -0.0617 -0.3034
  156POX    C2N 2555   6.709   1.848   2.643  0.2384 -0.4882  0.0705
  156POX    C2O 2556   6.783   1.761   2.744 -0.3067 -0.4102  0.5379
  156POX    C2P 2557   6.783   1.620   2.683 -0.2702 -0.0482 -0.3098
  157CHL    CN1 2558   6.403   2.347   0.714  0.1391 -0.3469 -0.7423
  157CHL    CN2 2559   6.392   2.342   0.956 -0.1518  0.1471 -0.2163
  157CHL    CN3 2560   6.261   2.195   0.841 -0.3231  0.3812 -0.1446
  157CHL    NTM 2561   6.315   2.331   0.831  0.3485  0.0969 -0.5229
  157CHL     CB 2562   6.211   2.435   0.826  0.0826 -0.1185  0.3335
  158PJ2     CA 2563   6.236   2.581   0.865  0.0316 -0.0911  0.2661
  158PJ2     OA 2564   6.315   2.653   0.769 -0.0707 -0.1827  0.1127
  158PJ2      P 2565   6.291   2.811   0.779  0.0998 -0.1314 -0.2785
  158PJ2     OB 2566   6.406   2.857   0.697 -0.0543  0.2091 -0.3045
  158PJ2     HB 2567   6.361   2.938   0.659  0.1235  0.5298  0.1520
  158PJ2     OG 2568   6.151   2.839   0.740  0.0692 -0.1954 -0.2159
  158PJ2     HG 2569   6.096   2.759   0.765  0.1303 -0.2977 -0.4024
  158PJ2     OD 2570   6.317   2.840   0.936  0.4441  0.0647 -0.3681
  159POX     CD 2571   6.454   2.857   0.973  0.3403 -0.1152  0.1083
  159POX     CE 2572   6.454   2.911   1.116 -0.1178  0.1656  0.0059
  159POX     OE 2573   6.574   2.988   1.133  0.0674 -0.1556  0.1576
  159POX    C1A 2574   6.566   3.102   1.202 -0.2372  0.0660 -0.2421
  159POX    O1A 2575   6.456   3.152   1.222 -0.2976  0.1581 -0.7744
  159POX    C1B 2576   6.700   3.161   1.221 -0.2965  0.0427  0.2582
  159POX    C1C 2577   6.719   3.228   1.357  0.4717 -0.1472  0.2522
  159POX    C1D 2578   6.756   3.116   1.455  0.7456 -0.3525 -0.0864
  159POX    C1E 2579   6.750   3.176   1.595 -0.0015 -0.7240  0.0461
  159POX    C1F 2580   6.821   3.086   1.696  0.3757 -0.3431  0.1255
  159POX    C1G 2581   6.734   2.960   1.704 -0.4446  0.2261  0.3277
  159POX    C1H 2582   6.772   2.874   1.825 -0.2860  0.1557  0.2287
  159POX    C1I 2583   6.693   2.744   1.840 -0.4051  0.2255  0.2084
  159POX    C1J 2584   6.623   2.695   1.943 -0.0421  0.1727  0.4307
  159POX    C1K 2585   6.601   2.763   2.079  0.1386  0.5144  0.2921
  159POX    C1L 2586   6.575   2.659   2.188 -0.0683  0.1303 -0.1186
  159POX    C1M 2587   6.554   2.729   2.322 -0.1355 -0.0501 -0.0345
  159POX    C1N 2588   6.561   2.631   2.440  1.1787 -0.1868 -0.2097
  159POX    C1O 2589   6.491   2.687   2.564  0.4675 -0.0225 -0.6790
  159POX    C1P 2590   6.507   2.590   2.681 -0.0592  0.6680 -0.0324
  159POX    C1Q 2591   6.410   2.640   2.789 -0.6645 -0.1731 -0.1785
  159POX    C1R 2592   6.433   2.583   2.929  0.3897 -0.5584 -0.4997
  159POX     CZ 2593   6.424   2.795   1.211  0.0123  0.4192  0.3597
  159POX     OZ 2594   6.397   2.833   1.346  0.4311  0.3369  0.4673
  159POX    C2A 2595   6.311   2.758   1.415  0.0124  0.0713 -0.3268
  159POX    O2A 2596   6.248   2.667   1.363  0.2072 -0.1628 -0.1569
  159POX    C2B 2597   6.313   2.804   1.556  0.3287 -0.7422 -0.0595
  159POX    C2C 2598   6.218   2.721   1.642 -0.3081  0.0004 -0.0320
  159POX    C2D 2599   6.230   2.776   1.784 -0.2451 -0.0045 -0.0352
  159POX    C2E 2600   6.120   2.704   1.864 -0.1146  0.4362  0.5476
  159POX    C2F 2601   6.145   2.690   2.014  0.0263 -0.2193  0.4668
  159POX    C2G 2602   6.154   2.831   2.073  0.5936 -0.1107  0.1271
  159POX    C2H 2603   6.209   2.844   2.215  0.5360  0.3472  0.1090
  159POX    C2I 2604   6.181   2.981   2.278 -0.5146  0.0296  0.3548
  159POX    C2J 2605   6.166   2.953   2.428  0.4675  0.3200  0.5173
  159POX    C2K 2606   6.089   3.076   2.476 -0.0720  0.1922 -0.0026
  159POX    C2L 2607   5.994   3.050   2.593 -0.0023  0.3397  0.0880
  159POX    C2M 2608   5.908   3.153   2.666  0.1783  0.4148  0.1970
  159POX    C2N 2609   5.793   3.096   2.750  0.5213 -0.1880  0.2624
  159POX    C2O 2610   5.736   3.212   2.831  0.4432 -0.2263  0.2632
  159POX    C2P 2611   5.833   3.270   2.935  0.2204 -0.2064  0.4612
  160CHL    CN1 2612   6.258   1.017   0.641  0.8832  0.3795  0.4215
  160CHL    CN2 2613   6.287   0.846   0.812  0.2310  0.0802  0.2496
  160CHL    CN3 2614   6.155   0.788   0.637  0.2739  0.6394  0.3543
  160CHL    NTM 2615   6.195   0.906   0.714  0.4460  0.5810  0.3543
  160CHL     CB 2616   6.080   0.960   0.787 -0.2217 -0.4284  0.0649
  161PJ2     CA 2617   5.985   0.891   0.886 -0.1347 -0.2642  0.2634
  161PJ2     OA 2618   6.041   0.826   1.000 -0.0265 -0.1164  0.2959
  161PJ2      P 2619   5.941   0.737   1.090 -0.1639 -0.2954 -0.0312
  161PJ2     OB 2620   5.900   0.823   1.203  0.3231  0.0426 -0.1060
  161PJ2     HB 2621   5.892   0.764   1.283 -0.6705  1.7175  1.1106
  161PJ2     OG 2622   5.842   0.682   0.994  0.1351 -0.2919 -0.3439
  161PJ2     HG 2623   5.817   0.752   0.928  1.5048 -0.0127 -0.6021
  161PJ2     OD 2624   6.024   0.613   1.149  0.2502 -0.1721 -0.3516
  162POX     CD 2625   6.115   0.638   1.257  0.1272 -0.2048 -0.2411
  162POX     CE 2626   6.142   0.522   1.353  0.2019  0.0421  0.0363
  162POX     OE 2627   6.190   0.560   1.482  0.1160  0.3461 -0.0202
  162POX    C1A 2628   6.113   0.620   1.572  0.0475  0.9828 -0.4987
  162POX    O1A 2629   5.993   0.596   1.580  0.4101 -0.6187  0.6215
  162POX    C1B 2630   6.190   0.676   1.686 -0.2544 -0.6979  0.5669
  162POX    C1C 2631   6.110   0.692   1.815  0.0329 -0.1996  0.6826
  162POX    C1D 2632   6.201   0.701   1.938  0.4872 -0.6569  0.3835
  162POX    C1E 2633   6.117   0.762   2.050 -0.1858 -0.2181 -0.3520
  162POX    C1F 2634   6.183   0.858   2.149 -0.2508 -0.3413 -0.1885
  162POX    C1G 2635   6.293   0.799   2.237 -0.1023  0.0020 -0.1433
  162POX    C1H 2636   6.370   0.900   2.323  0.3508 -0.2532 -0.2491
  162POX    C1I 2637   6.269   0.978   2.408  0.0626 -0.9070  0.0188
  162POX    C1J 2638   6.293   1.070   2.501 -0.0010 -0.0210 -0.8248
  162POX    C1K 2639   6.434   1.101   2.549 -0.2873 -0.1854  0.1427
  162POX    C1L 2640   6.505   0.997   2.636 -0.4531  0.2358  0.7865
  162POX    C1M 2641   6.440   0.976   2.773 -0.3239  0.3857  0.8726
  162POX    C1N 2642   6.543   0.907   2.863  0.3081  0.1115 -0.0467
  162POX    C1O 2643   6.515   0.904   3.013 -0.0016 -0.3245 -0.1115
  162POX    C1P 2644   6.618   0.829   3.098  0.2032 -0.1010 -0.1606
  162POX    C1Q 2645   6.580   0.814   3.246  0.0580  0.2750 -0.1598
  162POX    C1R 2646   6.560   0.955   3.303 -0.1231 -0.0873  0.6766
  162POX     CZ 2647   6.238   0.434   1.271 -0.4445 -0.3346 -0.3244
  162POX     OZ 2648   6.366   0.493   1.249 -0.3391 -0.5285 -0.2264
  162POX    C2A 2649   6.465   0.412   1.211 -0.0151 -0.0228 -0.4729
  162POX    O2A 2650   6.436   0.305   1.157 -0.4470 -0.0038 -0.2877
  162POX    C2B 2651   6.602   0.460   1.238 -0.1023  0.1088 -0.2598
  162POX    C2C 2652   6.661   0.386   1.358 -0.3313 -0.0645 -0.2528
  162POX    C2D 2653   6.575   0.392   1.485  0.1003  0.2585  0.0294
  162POX    C2E 2654   6.664   0.377   1.608  0.2040  1.0649  0.0583
  162POX    C2F 2655   6.593   0.341   1.739 -0.4470  0.3942 -0.4658
  162POX    C2G 2656   6.486   0.439   1.789 -0.4758  0.2898 -0.3216
  162POX    C2H 2657   6.432   0.391   1.924  0.3423 -0.0035 -0.0949
  162POX    C2I 2658   6.514   0.451   2.038 -0.1236  0.5221 -0.0353
  162POX    C2J 2659   6.437   0.432   2.169  0.1991  0.0956  0.0959
  162POX    C2K 2660   6.504   0.509   2.283  0.1202 -0.1345  0.2978
  162POX    C2L 2661   6.434   0.470   2.414 -0.4961 -0.4005 -0.1074
  162POX    C2M 2662   6.514   0.526   2.531 -0.6088 -0.3281 -0.0642
  162POX    C2N 2663   6.453   0.482   2.664 -0.3991  0.0130  0.1471
  162POX    C2O 2664   6.542   0.527   2.780  0.1303 -0.0236 -0.2428
  162POX    C2P 2665   6.490   0.498   2.921 -0.0201  0.6557 -0.1555
  163CHL    CN1 2666   8.143   1.354   1.051 -0.0794  0.0806  0.2060
  163CHL    CN2 2667   8.055   1.539   1.163 -1.0160  0.3546 -0.4817
  163CHL    CN3 2668   8.138   1.564   0.953 -0.0899 -0.4361 -0.2118
  163CHL    NTM 2669   8.056   1.471   1.032 -0.3598 -0.1889 -0.2001
  163CHL     CB 2670   7.928   1.457   0.962 -0.0643 -1.0306 -0.5785
  164PJ2     CA 2671   7.820   1.364   1.019 -0.4912 -0.2630 -0.1203
  164PJ2     OA 2672   7.762   1.398   1.145  0.2199 -0.4333  0.2592
  164PJ2      P 2673   7.612   1.341   1.155  0.0552 -0.1172 -0.3595
  164PJ2     OB 2674   7.551   1.392   1.030 -0.1862 -0.1283 -0.2473
  164PJ2     HB 2675   7.500   1.471   1.064 -0.4410 -1.4689  2.8243
  164PJ2     OG 2676   7.633   1.196   1.176 -0.1012 -0.0177  0.5544
  164PJ2     HG 2677   7.544   1.153   1.191 -0.7815  0.4021 -1.7953
  164PJ2     OD 2678   7.542   1.391   1.292  0.3666 -0.4050 -0.0934
  165POX     CD 2679   7.601   1.342   1.413  0.2731  0.6531  0.3987
  165POX     CE 2680   7.521   1.348   1.543 -0.0757 -0.0011  0.2228
  165POX     OE 2681   7.584   1.266   1.642  0.0047  0.1146  0.2678
  165POX    C1A 2682   7.595   1.134   1.632 -0.1172  0.1410 -0.2386
  165POX    O1A 2683   7.538   1.061   1.551 -0.1217  0.0415 -0.1463
  165POX    C1B 2684   7.677   1.093   1.748 -0.0155  0.5424 -0.1677
  165POX    C1C 2685   7.609   1.068   1.883  0.3761  0.1303 -0.0447
  165POX    C1D 2686   7.689   1.098   2.010  0.2495  0.0709  0.0486
  165POX    C1E 2687   7.603   1.080   2.135  0.5251 -0.1902  0.2006
  165POX    C1F 2688   7.678   1.068   2.268  0.5748  0.3589  0.2225
  165POX    C1G 2689   7.795   0.969   2.257  0.3707  0.1475 -0.0587
  165POX    C1H 2690   7.861   0.930   2.389 -0.5191 -0.9415  0.0777
  165POX    C1I 2691   7.996   0.861   2.367 -0.5791 -1.1008  0.2021
  165POX    C1J 2692   8.053   0.760   2.431  0.1697 -0.6646  0.2432
  165POX    C1K 2693   8.005   0.664   2.541 -0.0009 -0.9578 -0.0853
  165POX    C1L 2694   8.093   0.682   2.664 -0.2576  0.0853 -0.0451
  165POX    C1M 2695   8.080   0.564   2.761  0.5112  0.1289  0.1173
  165POX    C1N 2696   8.153   0.591   2.893  0.3695 -0.0621  0.2346
  165POX    C1O 2697   8.155   0.473   2.991  0.7209  0.2543  0.6092
  165POX    C1P 2698   8.239   0.360   2.931 -0.0131 -0.1114  0.2554
  165POX    C1Q 2699   8.283   0.269   3.045 -0.3026  0.3801  0.7640
  165POX    C1R 2700   8.196   0.143   3.048 -0.0280  0.1798  0.3737
  165POX     CZ 2701   7.376   1.318   1.506  0.0930 -0.5424 -0.0103
  165POX     OZ 2702   7.290   1.314   1.620  0.2739 -0.1389  0.1412
  165POX    C2A 2703   7.172   1.253   1.616  0.3177 -0.2206  0.0776
  165POX    O2A 2704   7.107   1.250   1.512  0.0938  0.4728  0.1952
  165POX    C2B 2705   7.121   1.235   1.754  0.1467  0.4548  0.1067
  165POX    C2C 2706   7.160   1.097   1.808  0.6553  0.6241  0.1760
  165POX    C2D 2707   7.135   1.073   1.957 -0.5957  0.3412 -0.0702
  165POX    C2E 2708   7.215   1.176   2.036  0.2780  0.0045 -0.5039
  165POX    C2F 2709   7.184   1.165   2.185  0.1671 -0.6691 -0.5753
  165POX    C2G 2710   7.226   1.026   2.235 -0.2322 -0.3770  0.6163
  165POX    C2H 2711   7.232   1.026   2.388 -0.2346 -0.3182  0.6162
  165POX    C2I 2712   7.337   1.118   2.451 -0.0568 -0.1199  0.0472
  165POX    C2J 2713   7.323   1.125   2.604 -0.4867 -0.1757  0.0127
  165POX    C2K 2714   7.425   1.044   2.683 -0.2734  0.2389  0.1658
  165POX    C2L 2715   7.397   1.030   2.833 -0.9783  0.3226  0.0463
  165POX    C2M 2716   7.407   1.158   2.916 -0.4391  0.1638  0.2336
  165POX    C2N 2717   7.550   1.212   2.925 -0.1808 -0.5679  0.5630
  165POX    C2O 2718   7.570   1.334   3.015  0.0030 -0.2345  0.0745
  165POX    C2P 2719   7.700   1.414   3.023 -0.0241 -0.1789 -0.0316
  166CHL    CN1 2720   5.446   1.687   1.590  0.2112 -0.0184  0.3190
  166CHL    CN2 2721   5.488   1.516   1.445  0.1990  0.1702 -0.1812
  166CHL    CN3 2722   5.277   1.529   1.536  0.6347 -0.4582 -0.2632
  166CHL    NTM 2723   5.384   1.613   1.479  0.3205  0.1983  0.1106
  166CHL     CB 2724   5.335   1.696   1.369  0.4182 -0.0200 -0.0976
  167PJ2     CA 2725   5.429   1.777   1.279  0.3430  0.2547  0.0706
  167PJ2     OA 2726   5.522   1.869   1.336  0.0628  0.3452  0.3872
  167PJ2      P 2727   5.606   1.949   1.225  0.1253 -0.1816  0.0494
  167PJ2     OB 2728   5.679   1.840   1.157 -0.3333 -0.2328 -0.3632
  167PJ2     HB 2729   5.668   1.857   1.059  1.7937  1.3865 -0.3788
  167PJ2     OG 2730   5.522   2.046   1.150  0.4073  0.5215  0.6313
  167PJ2     HG 2731   5.576   2.078   1.072  0.8023  0.3772  0.8427
  167PJ2     OD 2732   5.702   2.018   1.334 -0.0887  0.0189  0.1119
  168POX     CD 2733   5.813   1.941   1.380  0.0726  0.0429 -0.2338
  168POX     CE 2734   5.896   2.007   1.490 -0.0519 -0.1474 -0.0258
  168POX     OE 2735   6.012   1.931   1.527 -0.0779 -0.1712  0.0082
  168POX    C1A 2736   6.126   1.947   1.461 -0.1683  0.3313 -0.0290
  168POX    O1A 2737   6.122   2.023   1.363 -0.4006  0.3969  0.0305
  168POX    C1B 2738   6.245   1.876   1.512 -0.3115 -0.1646 -0.3838
  168POX    C1C 2739   6.235   1.727   1.549  0.2277 -0.1215 -0.0579
  168POX    C1D 2740   6.346   1.694   1.649  0.2476 -0.5549 -0.2226
  168POX    C1E 2741   6.367   1.545   1.679 -0.6037 -0.4987  0.7282
  168POX    C1F 2742   6.500   1.536   1.754 -0.4204  0.0508  0.4733
  168POX    C1G 2743   6.559   1.395   1.750 -0.2060  0.1485  0.1460
  168POX    C1H 2744   6.689   1.400   1.832 -0.2104 -0.2116  0.1739
  168POX    C1I 2745   6.757   1.264   1.848  0.0644 -0.1558 -0.4707
  168POX    C1J 2746   6.761   1.206   1.968 -0.1035 -0.0310 -0.4050
  168POX    C1K 2747   6.721   1.268   2.102  0.1470 -0.1131 -0.2908
  168POX    C1L 2748   6.814   1.229   2.216 -0.4906  0.2076  0.3442
  168POX    C1M 2749   6.760   1.259   2.356 -0.2657  0.3464  0.4005
  168POX    C1N 2750   6.863   1.211   2.458 -0.3329  0.0189  0.3132
  168POX    C1O 2751   6.827   1.266   2.596 -0.2770  0.0432  0.3181
  168POX    C1P 2752   6.889   1.168   2.695 -0.0404 -0.0222  0.1066
  168POX    C1Q 2753   6.939   1.243   2.819 -0.5161  0.4639  0.0068
  168POX    C1R 2754   7.047   1.352   2.807 -0.1665  0.0495 -0.7136
  168POX     CZ 2755   5.815   2.046   1.614 -0.1793  0.2099 -0.2213
  168POX     OZ 2756   5.866   2.129   1.719  0.0870 -0.6167  0.3146
  168POX    C2A 2757   5.780   2.160   1.816  0.2223  0.3289  0.1403
  168POX    O2A 2758   5.663   2.122   1.812  0.4203 -0.3225  0.4524
  168POX    C2B 2759   5.827   2.264   1.910 -0.2506  0.5874  0.0950
  168POX    C2C 2760   5.767   2.251   2.050  0.0751  0.2396  0.2032
  168POX    C2D 2761   5.831   2.355   2.142  0.4643  0.1360  0.0504
  168POX    C2E 2762   5.798   2.352   2.291 -0.0778 -0.1935 -0.0728
  168POX    C2F 2763   5.898   2.454   2.346  0.0154 -0.5655  0.4624
  168POX    C2G 2764   5.899   2.466   2.498  0.5604 -0.1981  0.4344
  168POX    C2H 2765   5.990   2.582   2.541 -0.3009  0.8295 -0.4633
  168POX    C2I 2766   6.007   2.567   2.692  0.7086 -0.0929 -0.6571
  168POX    C2J 2767   5.885   2.602   2.777  0.8312 -0.4053 -0.3471
  168POX    C2K 2768   5.920   2.628   2.923 -0.2821 -0.0876 -0.1222
  168POX    C2L 2769   5.831   2.744   2.968  0.4560  0.4734 -0.0799
  168POX    C2M 2770   5.824   2.775   3.118  0.2430 -0.5531  0.1292
  168POX    C2N 2771   5.963   2.815   3.169 -0.2201  0.4888  0.6030
  168POX    C2O 2772   6.013   2.952   3.121  0.0422  0.2163  0.0824
  168POX    C2P 2773   6.160   2.987   3.146  0.2185 -0.2576 -0.2850
  169CHL    CN1 2774   7.170   2.803   1.082  0.1197 -0.1169 -0.2543
  169CHL    CN2 2775   7.113   2.591   1.160 -0.0847 -0.1160 -0.3278
  169CHL    CN3 2776   6.951   2.769   1.133 -0.1166  0.2496 -0.6702
  169CHL    NTM 2777   7.066   2.700   1.073 -0.0141  0.0148 -0.2029
  169CHL     CB 2778   7.046   2.659   0.934 -0.1081  0.2159 -0.2481
  170PJ2     CA 2779   6.943   2.554   0.892 -0.3687  0.0809  0.7134
  170PJ2     OA 2780   6.982   2.434   0.959  0.5874  0.1433  0.2831
  170PJ2      P 2781   6.853   2.344   0.992  0.4370  0.1278 -0.3289
  170PJ2     OB 2782   6.751   2.435   1.049  0.6987  0.2756 -0.0949
  170PJ2     HB 2783   6.787   2.484   1.128 -0.3948 -0.0946  0.6603
  170PJ2     OG 2784   6.823   2.287   0.859 -0.4397  0.1822 -0.1576
  170PJ2     HG 2785   6.850   2.191   0.862 -0.5714  0.1654  0.8219
  170PJ2     OD 2786   6.898   2.230   1.097 -0.2799  0.2054  0.0683
  171POX     CD 2787   6.867   2.255   1.234 -0.2838  0.0848  0.0899
  171POX     CE 2788   6.911   2.150   1.335 -0.2575 -0.2829 -0.3035
  171POX     OE 2789   6.823   2.160   1.447 -0.3356 -0.0383 -0.3879
  171POX    C1A 2790   6.728   2.067   1.457  0.1751 -0.5471 -0.2219
  171POX    O1A 2791   6.731   1.971   1.381 -0.3761 -0.6598 -0.1017
  171POX    C1B 2792   6.635   2.091   1.569  0.1191 -0.5404 -0.2696
  171POX    C1C 2793   6.686   2.024   1.697 -0.2107  0.3278  0.3300
  171POX    C1D 2794   6.574   2.034   1.801 -0.1450 -0.2591  0.4649
  171POX    C1E 2795   6.612   1.936   1.911  0.2636 -0.8210 -0.1679
  171POX    C1F 2796   6.490   1.885   1.988 -0.1003 -0.2901 -0.3918
  171POX    C1G 2797   6.535   1.767   2.074 -0.1146 -0.2896 -0.3839
  171POX    C1H 2798   6.412   1.720   2.151 -0.0858 -0.2978 -0.3431
  171POX    C1I 2799   6.439   1.595   2.236  0.7241 -0.2181 -0.4822
  171POX    C1J 2800   6.407   1.591   2.365  0.0643  0.1906 -0.6278
  171POX    C1K 2801   6.355   1.709   2.447  0.0131 -0.2778  0.0199
  171POX    C1L 2802   6.311   1.645   2.579 -0.0704  0.7122  0.4815
  171POX    C1M 2803   6.407   1.590   2.685 -0.2040 -0.5718 -0.0399
  171POX    C1N 2804   6.336   1.526   2.804 -0.2715  0.0542  0.2630
  171POX    C1O 2805   6.441   1.465   2.898 -0.1355 -0.0335  0.0542
  171POX    C1P 2806   6.372   1.406   3.021 -0.2369 -0.1091 -0.0379
  171POX    C1Q 2807   6.469   1.380   3.137 -0.0691 -0.1566 -0.1881
  171POX    C1R 2808   6.404   1.348   3.272  0.2915  0.0891  0.0443
  171POX     CZ 2809   7.060   2.181   1.350 -0.2596 -0.1952 -0.4644
  171POX     OZ 2810   7.118   2.087   1.441 -0.2079  0.0810 -0.2064
  171POX    C2A 2811   7.245   2.108   1.474 -0.0907 -0.0625 -0.5552
  171POX    O2A 2812   7.312   2.207   1.447  0.5508 -0.1510  0.6649
  171POX    C2B 2813   7.290   2.004   1.570 -0.5265  0.3708  0.1326
  171POX    C2C 2814   7.344   2.072   1.696 -0.0669  0.4533 -0.1047
  171POX    C2D 2815   7.436   1.979   1.776 -0.9008  0.0225  0.3736
  171POX    C2E 2816   7.395   1.836   1.807 -0.3420 -0.2117  0.0567
  171POX    C2F 2817   7.482   1.745   1.894  0.0715  0.5430  0.4359
  171POX    C2G 2818   7.401   1.615   1.890 -0.0144  0.5971  0.3984
  171POX    C2H 2819   7.449   1.500   1.979 -0.3701  0.1981  0.0768
  171POX    C2I 2820   7.460   1.544   2.125 -0.3458 -0.2006  0.1959
  171POX    C2J 2821   7.527   1.455   2.230 -0.2053 -0.3909 -0.0536
  171POX    C2K 2822   7.517   1.524   2.367  0.5179 -0.4044  0.0137
  171POX    C2L 2823   7.611   1.443   2.457  0.0800 -1.0930 -0.1343
  171POX    C2M 2824   7.603   1.484   2.604  0.7769  0.0067 -0.3879
  171POX    C2N 2825   7.627   1.629   2.648  0.0360 -0.0515  0.2226
  171POX    C2O 2826   7.776   1.657   2.635  0.0565 -0.1809  0.1757
  171POX    C2P 2827   7.791   1.808   2.614  0.3351 -0.3042 -0.5401
  172CHL    CN1 2828   5.350   0.047   1.328  0.5041  0.0660  0.0790
  172CHL    CN2 2829   5.411   0.256   1.255  0.0923 -0.3301  0.4774
  172CHL    CN3 2830   5.203   0.227   1.380  0.1706 -0.6031  0.2692
  172CHL    NTM 2831   5.292   0.172   1.276 -0.0576 -0.2654 -0.1049
  172CHL     CB 2832   5.225   0.150   1.147 -0.0559  0.5118 -0.2472
  173PJ2     CA 2833   5.154   0.267   1.079  0.0723  1.0004  0.4443
  173PJ2     OA 2834   5.017   0.270   1.122 -0.0767 -0.2957  0.1314
  173PJ2      P 2835   4.954   0.414   1.085 -0.1675 -0.3607  0.0329
  173PJ2     OB 2836   5.014   0.471   0.962 -0.2627 -0.1049  0.1043
  173PJ2     HB 2837   5.111   0.451   0.973 -0.6076 -1.2399  1.6146
  173PJ2     OG 2838   4.807   0.396   1.087 -0.1717 -0.3204  0.0925
  173PJ2     HG 2839   4.776   0.309   1.050 -1.0284 -0.0244  0.0981
  173PJ2     OD 2840   4.993   0.499   1.216 -0.7716 -0.1804  0.0991
  174POX     CD 2841   4.915   0.471   1.332 -0.5947 -0.4069  0.1637
  174POX     CE 2842   4.964   0.550   1.453 -0.3803 -0.2007 -0.0585
  174POX     OE 2843   4.924   0.508   1.583 -0.2555  0.0805  0.0732
  174POX    C1A 2844   5.012   0.439   1.655 -0.3264 -0.0318  0.0534
  174POX    O1A 2845   5.129   0.436   1.617 -0.1489 -0.0350  0.5959
  174POX    C1B 2846   4.963   0.378   1.780  0.3018  0.4224  0.5280
  174POX    C1C 2847   5.080   0.346   1.873  0.4786 -0.7382 -0.0754
  174POX    C1D 2848   5.084   0.448   1.987  0.5984  0.0023 -0.7329
  174POX    C1E 2849   5.189   0.559   1.974  0.2630  0.5731  1.1363
  174POX    C1F 2850   5.332   0.508   1.992  0.1197 -0.0522  0.5123
  174POX    C1G 2851   5.437   0.618   1.974  0.2251 -0.1640  0.4386
  174POX    C1H 2852   5.565   0.610   2.056  0.3308 -0.0434  0.2862
  174POX    C1I 2853   5.644   0.742   2.056 -0.0214  0.1701  0.4139
  174POX    C1J 2854   5.680   0.827   2.151  0.4483  0.2350  0.1786
  174POX    C1K 2855   5.666   0.791   2.299 -0.5444  0.5385  0.1660
  174POX    C1L 2856   5.648   0.925   2.372 -0.2195  0.3420  0.6151
  174POX    C1M 2857   5.669   0.908   2.523  0.2782 -0.1207  0.4975
  174POX    C1N 2858   5.811   0.854   2.541  0.3910 -0.1438 -0.3992
  174POX    C1O 2859   5.842   0.825   2.688  0.4160  0.3192 -0.3113
  174POX    C1P 2860   5.974   0.749   2.688  0.1997 -0.0616  0.0918
  174POX    C1Q 2861   6.004   0.693   2.827 -0.1282  0.0996  0.2291
  174POX    C1R 2862   6.151   0.661   2.858 -0.2057 -0.0792  0.4116
  174POX     CZ 2863   4.939   0.697   1.419 -0.0276  0.0138  0.5912
  174POX     OZ 2864   4.999   0.792   1.507 -0.0491  0.2740  0.3268
  174POX    C2A 2865   5.128   0.774   1.535 -0.0436 -0.1696  0.0169
  174POX    O2A 2866   5.203   0.757   1.438  0.0091 -0.0883  0.0432
  174POX    C2B 2867   5.167   0.823   1.669  0.1072  0.6214 -0.3114
  174POX    C2C 2868   5.237   0.959   1.670  0.1077  0.6190 -0.0689
  174POX    C2D 2869   5.273   0.996   1.815  0.3320 -0.4846  0.1683
  174POX    C2E 2870   5.141   1.017   1.889  0.2181 -0.4235 -0.0509
  174POX    C2F 2871   5.171   1.079   2.025 -0.4022 -0.1998 -0.0124
  174POX    C2G 2872   5.217   0.982   2.134  0.2505 -0.0582 -0.1546
  174POX    C2H 2873   5.093   0.963   2.223  0.4306  0.2549  0.1622
  174POX    C2I 2874   5.123   0.882   2.350  0.0973 -0.0262  0.0605
  174POX    C2J 2875   5.183   0.747   2.310 -0.6874 -0.4781  0.3874
  174POX    C2K 2876   5.245   0.682   2.433 -0.6402 -0.4296  0.3896
  174POX    C2L 2877   5.314   0.551   2.392 -0.2821 -0.0435 -0.2480
  174POX    C2M 2878   5.391   0.483   2.506 -0.3330  0.2226 -0.0528
  174POX    C2N 2879   5.537   0.527   2.512 -0.2372 -0.1006 -0.0242
  174POX    C2O 2880   5.595   0.468   2.641 -0.3277 -0.0135  0.0568
  174POX    C2P 2881   5.601   0.315   2.633  0.0758  0.0027  0.0148
  175CHL    CN1 2882   6.923   1.045   1.015  0.3312  0.4276  0.4667
  175CHL    CN2 2883   6.709   0.940   1.016  0.5881 -0.2998  0.8806
  175CHL    CN3 2884   6.758   1.131   1.154  0.2821 -0.6745  0.1857
  175CHL    NTM 2885   6.778   1.070   1.022  0.2159 -0.0508 -0.1124
  175CHL     CB 2886   6.717   1.152   0.916  0.0265 -0.0050  0.0327
  176PJ2     CA 2887   6.794   1.280   0.880  0.2839  0.0833  0.8640
  176PJ2     OA 2888   6.810   1.362   0.996  0.4788 -0.0148  0.9061
  176PJ2      P 2889   6.849   1.506   0.935  0.0629 -0.1866  0.2254
  176PJ2     OB 2890   6.965   1.499   0.842 -0.4326  0.2731 -0.4378
  176PJ2     HB 2891   6.955   1.556   0.761 -0.9320  0.1368 -0.4776
  176PJ2     OG 2892   6.722   1.567   0.890  0.0712 -0.0777  0.3541
  176PJ2     HG 2893   6.670   1.512   0.826 -0.9924  2.0832 -0.7561
  176PJ2     OD 2894   6.892   1.582   1.070 -0.2735  0.1067  0.1674
  177POX     CD 2895   7.021   1.542   1.116 -0.2949  0.2321  0.3376
  177POX     CE 2896   7.081   1.629   1.227  0.1226  0.2971  0.0634
  177POX     OE 2897   7.223   1.616   1.238  0.1689  0.3792 -0.3840
  177POX    C1A 2898   7.295   1.728   1.237  0.3894  0.2524  0.3160
  177POX    O1A 2899   7.239   1.838   1.230 -0.2699 -0.0905  0.0246
  177POX    C1B 2900   7.440   1.712   1.217  0.3682  0.4699 -0.0306
  177POX    C1C 2901   7.519   1.726   1.348  0.0880 -0.4795  0.2516
  177POX    C1D 2902   7.670   1.721   1.324  0.0744  0.3327 -0.0445
  177POX    C1E 2903   7.757   1.780   1.435 -0.1255  0.0913  0.2424
  177POX    C1F 2904   7.749   1.713   1.572  0.1926 -0.1975  0.1247
  177POX    C1G 2905   7.843   1.786   1.668 -0.3016 -0.0418  0.5001
  177POX    C1H 2906   7.850   1.748   1.816 -0.3295 -0.2074  0.4579
  177POX    C1I 2907   7.946   1.834   1.898 -0.1307  0.0462 -0.0345
  177POX    C1J 2908   7.943   1.853   2.030 -0.4473  0.0269 -0.0380
  177POX    C1K 2909   7.841   1.775   2.114  0.2172 -0.2946  0.4783
  177POX    C1L 2910   7.814   1.842   2.249 -0.1799 -0.3224  0.4126
  177POX    C1M 2911   7.733   1.971   2.255  0.2686 -0.0452  0.4823
  177POX    C1N 2912   7.584   1.938   2.259  0.1173  0.6112  0.5113
  177POX    C1O 2913   7.483   2.051   2.245  0.0103  0.4379 -0.1653
  177POX    C1P 2914   7.347   1.981   2.259 -0.0869  0.6186 -0.1935
  177POX    C1Q 2915   7.227   2.075   2.249 -0.0136  0.7230 -0.1057
  177POX    C1R 2916   7.195   2.128   2.110 -0.5478  0.9354  0.0947
  177POX     CZ 2917   6.987   1.612   1.346  0.1632  0.2535  0.0891
  177POX     OZ 2918   7.012   1.708   1.449  0.4475  0.0392  0.2172
  177POX    C2A 2919   6.936   1.701   1.558 -0.1267  0.4087 -0.1551
  177POX    O2A 2920   6.859   1.607   1.578 -0.3070  0.5088 -0.3766
  177POX    C2B 2921   6.972   1.805   1.656  0.0871 -0.3209  0.5549
  177POX    C2C 2922   6.932   1.760   1.797 -0.5281 -0.6119  0.2895
  177POX    C2D 2923   6.999   1.856   1.896 -0.0688 -0.4785 -0.1471
  177POX    C2E 2924   6.960   1.824   2.040  0.0678  0.4618  0.1021
  177POX    C2F 2925   7.056   1.723   2.102 -0.2010  0.1464  0.0062
  177POX    C2G 2926   7.031   1.725   2.253 -0.5966 -0.1321 -0.0514
  177POX    C2H 2927   7.080   1.584   2.288 -0.5277  0.0209  0.4844
  177POX    C2I 2928   7.083   1.555   2.438  0.0292  0.1253  0.4943
  177POX    C2J 2929   7.182   1.641   2.518 -0.1770  0.3067  0.5574
  177POX    C2K 2930   7.158   1.665   2.667 -0.0058  0.2472  0.5951
  177POX    C2L 2931   7.266   1.752   2.732  0.6287  0.4781 -0.7369
  177POX    C2M 2932   7.267   1.892   2.671 -0.1070  0.6268 -0.4171
  177POX    C2N 2933   7.377   1.966   2.746  0.1718 -0.2627  0.0568
  177POX    C2O 2934   7.383   2.116   2.716  0.5240 -0.3811 -0.4767
  177POX    C2P 2935   7.520   2.169   2.760  0.2492  0.1439 -0.2424
  178CHL    CN1 2936   7.892   2.600   1.012  0.2658 -0.0882  0.1308
  178CHL    CN2 2937   7.721   2.547   0.849 -0.0481  0.3347  0.5395
  178CHL    CN3 2938   7.953   2.534   0.797  0.4247 -0.4470  0.7710
  178CHL    NTM 2939   7.852   2.611   0.871  0.2286 -0.0904  0.1412
  178CHL     CB 2940   7.857   2.749   0.821 -0.0392 -0.0343  0.2644
  179PJ2     CA 2941   7.777   2.858   0.894  0.3930  0.2626  0.3012
  179PJ2     OA 2942   7.811   2.897   1.028 -0.0131  0.5398  0.3237
  179PJ2      P 2943   7.908   3.025   1.026  0.2007  0.3745 -0.2128
  179PJ2     OB 2944   8.040   2.962   1.003  0.0413  0.0239 -0.1839
  179PJ2     HB 2945   8.059   2.974   0.905 -2.8241  0.9396 -0.7143
  179PJ2     OG 2946   7.869   3.118   0.918  0.3741  0.2887 -0.3493
  179PJ2     HG 2947   7.842   3.204   0.960 -0.9058 -0.5782  0.6980
  179PJ2     OD 2948   7.900   3.088   1.174 -0.5778  0.0527 -0.1160
  180POX     CD 2949   7.991   3.029   1.267 -0.3460  0.2173 -0.2392
  180POX     CE 2950   7.960   3.090   1.404  0.4408  0.6187 -0.2339
  180POX     OE 2951   8.071   3.060   1.489  0.2099 -0.4964 -0.3119
  180POX    C1A 2952   8.117   3.161   1.563 -0.0288 -0.6076 -0.0082
  180POX    O1A 2953   8.054   3.266   1.564 -0.2613 -0.7468  0.0555
  180POX    C1B 2954   8.237   3.125   1.642  0.2133 -0.0726 -0.1281
  180POX    C1C 2955   8.220   3.112   1.793  0.1951  1.3092  0.0034
  180POX    C1D 2956   8.349   3.071   1.865 -0.0824  0.4312  0.0203
  180POX    C1E 2957   8.312   3.078   2.013 -0.1949 -0.5687  0.0454
  180POX    C1F 2958   8.424   3.074   2.117 -0.4692  0.3134  0.3916
  180POX    C1G 2959   8.480   2.932   2.126 -0.1451  0.3989 -0.1922
  180POX    C1H 2960   8.371   2.841   2.184  0.2062 -0.0566 -0.2370
  180POX    C1I 2961   8.411   2.694   2.173  0.1981 -0.0896  0.1648
  180POX    C1J 2962   8.326   2.605   2.121 -0.2255  0.1770  0.3985
  180POX    C1K 2963   8.199   2.633   2.042 -0.1716 -0.0235  0.2416
  180POX    C1L 2964   8.209   2.622   1.890 -0.1666 -0.2295  0.2562
  180POX    C1M 2965   8.069   2.644   1.833 -0.1191 -0.3190  0.1061
  180POX    C1N 2966   8.007   2.773   1.887 -0.5470 -0.1437 -0.7878
  180POX    C1O 2967   7.854   2.774   1.890 -0.5232 -0.0154  0.6601
  180POX    C1P 2968   7.796   2.891   1.971 -0.2420  0.5300  0.0775
  180POX    C1Q 2969   7.837   2.885   2.118 -0.2653  0.5449  0.0847
  180POX    C1R 2970   7.828   3.018   2.193 -0.3796  0.1544  0.7713
  180POX     CZ 2971   7.825   3.036   1.449  0.5053  0.3913 -0.3109
  180POX     OZ 2972   7.782   3.081   1.578 -0.2454  0.2305 -0.5008
  180POX    C2A 2973   7.729   3.202   1.594 -0.3199  0.1581 -0.1921
  180POX    O2A 2974   7.668   3.261   1.505 -0.2441 -0.0281 -0.3684
  180POX    C2B 2975   7.724   3.236   1.738  0.4115  0.2149 -0.1736
  180POX    C2C 2976   7.831   3.338   1.775  0.7768 -0.1157 -0.3174
  180POX    C2D 2977   7.889   3.319   1.916 -0.1439  0.2584  0.1140
  180POX    C2E 2978   7.975   3.431   1.977  0.1403  0.6375 -0.9601
  180POX    C2F 2979   8.043   3.395   2.109 -0.4896 -0.4744 -0.9178
  180POX    C2G 2980   7.950   3.363   2.226  0.4186  0.0520 -0.0349
  180POX    C2H 2981   8.027   3.326   2.353 -0.0775 -0.2234  0.1891
  180POX    C2I 2982   7.946   3.262   2.466 -0.3684  0.4217  0.3525
  180POX    C2J 2983   8.019   3.241   2.599 -0.2504 -0.0588  0.2174
  180POX    C2K 2984   8.028   3.368   2.684  0.0244 -0.0169  0.1266
  180POX    C2L 2985   8.102   3.347   2.816 -0.3312  0.0379  0.3361
  180POX    C2M 2986   8.127   3.475   2.896 -0.3337  0.3886 -0.2178
  180POX    C2N 2987   8.221   3.575   2.827 -0.0166  0.2106 -0.0427
  180POX    C2O 2988   8.327   3.641   2.916  0.2406  0.2704 -0.3930
  180POX    C2P 2989   8.405   3.759   2.859 -0.0789  0.4880 -0.3803
  181CHL    CN1 2990   7.359   7.873   1.643  0.0595 -0.3215  0.1819
  181CHL    CN2 2991   7.483   7.929   1.441  1.1917  0.0894  0.1359
  181CHL    CN3 2992   7.489   7.704   1.529  0.1264  0.3517  0.2956
  181CHL    NTM 2993   7.480   7.847   1.563  0.2890  0.3588  0.3046
  181CHL     CB 2994   7.600   7.893   1.634  0.5755 -0.4601  0.3635
  182PJ2     CA 2995   7.741   7.839   1.607  0.6441  0.0592 -0.3551
  182PJ2     OA 2996   7.775   7.707   1.652  0.4485  0.1212 -0.0196
  182PJ2      P 2997   7.933   7.677   1.642  0.3960 -0.2212  0.1621
  182PJ2     OB 2998   7.958   7.534   1.667 -0.2195 -0.3801 -0.1170
  182PJ2     HB 2999   8.042   7.500   1.626  0.3676 -0.6646  1.2701
  182PJ2     OG 3000   7.967   7.734   1.509 -0.3777  0.5337  0.2812
  182PJ2     HG 3001   8.066   7.734   1.497 -0.4617  0.0156 -0.4802
  182PJ2     OD 3002   7.980   7.778   1.758  0.1790 -0.1622  0.1998
  183POX     CD 3003   7.978   7.737   1.895  0.2102  0.1106  0.2828
  183POX     CE 3004   8.038   7.842   1.988 -0.3725  0.6483  0.0566
  183POX     OE 3005   8.040   7.802   2.125  0.0145  0.1046 -0.1084
  183POX    C1A 3006   8.160   7.786   2.182 -0.3837 -0.7848  0.5056
  183POX    O1A 3007   8.250   7.752   2.105 -0.1167  0.0554  0.4375
  183POX    C1B 3008   8.146   7.763   2.327 -0.2533  0.1093  0.6629
  183POX    C1C 3009   8.188   7.624   2.374 -0.5376 -0.1142  0.2479
  183POX    C1D 3010   8.141   7.609   2.519 -0.1476 -0.2561  0.3603
  183POX    C1E 3011   8.003   7.546   2.539 -0.2784  0.0487  0.4165
  183POX    C1F 3012   7.969   7.587   2.683  0.0116  0.5666  0.3408
  183POX    C1G 3013   7.850   7.505   2.734  0.0780 -0.1115 -0.5643
  183POX    C1H 3014   7.799   7.541   2.874  0.3520 -0.1834 -0.4450
  183POX    C1I 3015   7.664   7.483   2.916  0.3432  0.1670  0.0086
  183POX    C1J 3016   7.579   7.547   2.996  0.1470 -0.7277  0.5337
  183POX    C1K 3017   7.602   7.681   3.066 -0.9070 -0.2785  0.0483
  183POX    C1L 3018   7.495   7.717   3.169 -0.1075  0.5107  0.6153
  183POX    C1M 3019   7.497   7.869   3.184 -0.4116  0.5846 -0.0385
  183POX    C1N 3020   7.357   7.899   3.239 -0.5454 -0.4695  0.2121
  183POX    C1O 3021   7.345   8.045   3.282  0.9693 -0.1417 -0.4228
  183POX    C1P 3022   7.375   8.093   3.424 -0.2761  0.3631 -0.3240
  183POX    C1Q 3023   7.279   8.050   3.536 -0.0631 -0.3342 -0.4103
  183POX    C1R 3024   7.316   8.130   3.661 -0.3301  0.0070 -0.5482
  183POX     CZ 3025   7.955   7.968   1.962 -0.3772  0.6484  0.0714
  183POX     OZ 3026   8.006   8.094   2.007  0.4836  0.1352  0.5374
  183POX    C2A 3027   7.947   8.202   1.958  1.0165  0.1054 -0.1871
  183POX    O2A 3028   7.871   8.197   1.862  0.4806 -0.5249  0.2617
  183POX    C2B 3029   7.983   8.323   2.036  0.5021  0.1484 -0.0122
  183POX    C2C 3030   7.880   8.341   2.148  0.5636 -0.6863  0.1837
  183POX    C2D 3031   7.917   8.430   2.267 -0.5416  0.6173 -0.4255
  183POX    C2E 3032   7.809   8.432   2.375  0.2371 -0.4908  0.3818
  183POX    C2F 3033   7.683   8.500   2.323  0.5396 -0.0448  0.2317
  183POX    C2G 3034   7.587   8.554   2.430 -0.4154 -0.2146 -0.5235
  183POX    C2H 3035   7.649   8.672   2.505 -0.3609 -0.4136 -0.2535
  183POX    C2I 3036   7.548   8.736   2.600 -0.1722 -0.0695 -0.2781
  183POX    C2J 3037   7.481   8.637   2.696 -0.6122 -0.0455 -0.5513
  183POX    C2K 3038   7.409   8.724   2.800  0.2891 -0.0280  0.0724
  183POX    C2L 3039   7.373   8.648   2.928 -0.2523  0.1482  0.0272
  183POX    C2M 3040   7.302   8.733   3.034 -0.0102  0.2070  0.1435
  183POX    C2N 3041   7.396   8.836   3.096 -0.0999  0.3874 -0.0160
  183POX    C2O 3042   7.530   8.787   3.153 -0.1447 -0.4453 -0.6082
  183POX    C2P 3043   7.608   8.897   3.225 -0.4852 -0.7292  0.2176
  184CHL    CN1 3044   9.071   2.122   0.614 -0.1556 -0.3811 -0.7152
  184CHL    CN2 3045   8.895   2.271   0.686  0.1135  0.0378 -0.2811
  184CHL    CN3 3046   8.841   2.067   0.570  0.0562 -0.5023  0.4718
  184CHL    NTM 3047   8.933   2.131   0.665  0.1447 -0.0060  0.0592
  184CHL     CB 3048   8.930   2.063   0.796 -0.1646  0.4904  0.3106
  185PJ2     CA 3049   9.040   2.094   0.898 -0.2680 -0.2004  0.6331
  185PJ2     OA 3050   9.050   2.227   0.949 -0.1081  0.1660 -0.3312
  185PJ2      P 3051   9.176   2.241   1.048  0.0639 -0.1769 -0.4995
  185PJ2     OB 3052   9.284   2.152   1.000  0.0196 -0.4159 -0.1591
  185PJ2     HB 3053   9.241   2.072   0.958 -1.8836  0.2648  0.4029
  185PJ2     OG 3054   9.221   2.382   1.052  0.1646 -0.2171 -0.1312
  185PJ2     HG 3055   9.155   2.445   1.093 -0.5709 -1.3307  0.4524
  185PJ2     OD 3056   9.129   2.186   1.192  0.0066  0.3363 -0.3203
  186POX     CD 3057   9.032   2.265   1.261 -0.0139  0.0210  0.0122
  186POX     CE 3058   8.980   2.224   1.399 -0.1101 -0.0787 -0.0526
  186POX     OE 3059   8.947   2.343   1.471  0.2468  0.0248 -0.0561
  186POX    C1A 3060   8.826   2.338   1.527  0.2300 -0.1262 -0.1054
  186POX    O1A 3061   8.732   2.310   1.454  0.2962  0.3052 -0.3597
  186POX    C1B 3062   8.807   2.425   1.646 -0.5869 -0.2918 -0.1080
  186POX    C1C 3063   8.837   2.341   1.770 -0.3287  0.2283  0.1859
  186POX    C1D 3064   8.792   2.430   1.886  0.1102  0.3175  0.2886
  186POX    C1E 3065   8.801   2.372   2.028  0.3684  0.8578  0.4948
  186POX    C1F 3066   8.735   2.478   2.116 -0.6992  0.4197  0.2282
  186POX    C1G 3067   8.796   2.492   2.256  0.4064 -0.3381 -0.1687
  186POX    C1H 3068   8.930   2.565   2.252 -0.0893  0.6130  0.3904
  186POX    C1I 3069   8.998   2.573   2.389 -0.1943  0.1578  0.4694
  186POX    C1J 3070   9.101   2.649   2.424  0.1160 -0.1997  0.3274
  186POX    C1K 3071   9.179   2.747   2.337  0.1618 -0.1589  0.4141
  186POX    C1L 3072   9.251   2.845   2.430  0.4119  0.4442 -0.3993
  186POX    C1M 3073   9.397   2.803   2.451  0.1204 -0.2302  0.2962
  186POX    C1N 3074   9.443   2.843   2.591  0.2776  0.0446  0.1664
  186POX    C1O 3075   9.594   2.820   2.601  0.2525 -0.2966 -0.2009
  186POX    C1P 3076   9.654   2.897   2.719 -0.3151  0.3240 -0.3087
  186POX    C1Q 3077   9.644   3.049   2.702 -0.0826  0.4028  0.2330
  186POX    C1R 3078   9.733   3.115   2.807 -0.1416  0.4617  0.2458
  186POX     CZ 3079   9.076   2.118   1.454  0.0902  0.2212  0.1810
  186POX     OZ 3080   9.050   2.075   1.587  0.6974  0.3815  0.3549
  186POX    C2A 3081   9.131   1.981   1.636  0.0991 -0.4766 -0.2722
  186POX    O2A 3082   9.213   1.918   1.570 -0.0311 -0.1984 -0.6989
  186POX    C2B 3083   9.104   1.959   1.780  0.0859  0.6625 -0.0903
  186POX    C2C 3084   8.975   1.876   1.783  0.3019  0.3304  0.1872
  186POX    C2D 3085   8.923   1.861   1.926 -0.0740  0.6471  0.0838
  186POX    C2E 3086   8.772   1.836   1.926  0.1022 -0.4687  0.4353
  186POX    C2F 3087   8.713   1.845   2.067  0.1888 -0.3771  0.4656
  186POX    C2G 3088   8.721   1.981   2.137  0.3235 -0.3733  0.4435
  186POX    C2H 3089   8.743   1.959   2.287 -0.4287  0.1277  0.6327
  186POX    C2I 3090   8.735   2.089   2.368 -0.0930  0.5482  0.0024
  186POX    C2J 3091   8.878   2.119   2.413 -0.0091  0.4931 -0.2314
  186POX    C2K 3092   8.878   2.227   2.521 -0.0012 -0.0457  0.3105
  186POX    C2L 3093   9.009   2.230   2.600  0.3736 -0.0923 -0.3003
  186POX    C2M 3094   9.004   2.367   2.668 -0.2041 -0.4219  0.3369
  186POX    C2N 3095   9.136   2.390   2.742  0.1504 -0.3117 -0.3221
  186POX    C2O 3096   9.134   2.510   2.838 -0.4297 -0.3351 -0.2995
  186POX    C2P 3097   9.265   2.533   2.913 -0.2572 -0.7811 -0.4591
  187CHL    CN1 3098   0.400   1.744   1.129 -0.8081  0.0611 -0.6098
  187CHL    CN2 3099   0.363   1.915   1.293 -0.3636 -0.7666  0.0002
  187CHL    CN3 3100   0.506   1.734   1.326 -0.0623  0.1062 -0.2026
  187CHL    NTM 3101   0.375   1.770   1.271 -0.2297 -0.7041 -0.3555
  187CHL     CB 3102   0.258   1.705   1.332 -0.2047 -0.1846  0.2548
  188PJ2     CA 3103   0.127   1.705   1.252  0.0132  0.1820 -0.1092
  188PJ2     OA 3104   0.080   1.835   1.218  0.2440  0.2736 -0.0822
  188PJ2      P 3105  -0.070   1.842   1.160  0.2597  0.0991 -0.1448
  188PJ2     OB 3106  -0.123   1.980   1.154 -0.5461 -0.2117 -0.2650
  188PJ2     HB 3107  -0.205   2.000   1.100 -1.2316 -3.9754 -0.9456
  188PJ2     OG 3108  -0.070   1.754   1.041  0.0570  0.1426 -0.1781
  188PJ2     HG 3109  -0.033   1.666   1.069 -0.7181 -0.6698 -1.6072
  188PJ2     OD 3110  -0.153   1.762   1.273  0.0307  0.1827 -0.2534
  189POX     CD 3111  -0.197   1.849   1.378  0.2316 -0.1119  0.0742
  189POX     CE 3112  -0.288   1.784   1.482  0.4374 -0.2408  0.1750
  189POX     OE 3113  -0.332   1.874   1.584 -0.4498 -0.0557 -0.3594
  189POX    C1A 3114  -0.446   1.940   1.564 -0.1183  0.5570 -0.2757
  189POX    O1A 3115  -0.532   1.917   1.479 -0.4435  0.3869  0.0967
  189POX    C1B 3116  -0.459   2.023   1.686  0.0573  0.0559  0.0903
  189POX    C1C 3117  -0.600   2.061   1.730 -0.0412 -0.3080  0.0855
  189POX    C1D 3118  -0.593   2.110   1.874  0.1774  0.4096 -0.1674
  189POX    C1E 3119  -0.724   2.152   1.942  0.2002 -0.3459  0.3593
  189POX    C1F 3120  -0.703   2.238   2.067  0.1934  0.1137  0.0458
  189POX    C1G 3121  -0.692   2.167   2.202 -0.2355 -0.2166 -0.0908
  189POX    C1H 3122  -0.664   2.279   2.302 -0.1051 -0.1328 -0.2201
  189POX    C1I 3123  -0.648   2.221   2.443  0.3900  0.0232 -0.2075
  189POX    C1J 3124  -0.607   2.287   2.550 -0.7396  0.0459  0.2276
  189POX    C1K 3125  -0.570   2.436   2.541 -0.1318 -0.1417 -0.4839
  189POX    C1L 3126  -0.435   2.459   2.609 -0.7109  0.5199  0.4602
  189POX    C1M 3127  -0.368   2.597   2.607  0.1502  0.1022 -0.7812
  189POX    C1N 3128  -0.271   2.626   2.722 -0.4324  0.2443 -0.3169
  189POX    C1O 3129  -0.179   2.746   2.697 -0.3634  0.2254 -0.1554
  189POX    C1P 3130  -0.115   2.794   2.827  0.2717 -0.3026 -0.2693
  189POX    C1Q 3131  -0.054   2.934   2.838 -0.3471 -0.0385 -0.1516
  189POX    C1R 3132   0.067   2.938   2.744  0.3560  0.1330  0.7426
  189POX     CZ 3133  -0.219   1.662   1.544  0.9752  0.1279  0.3009
  189POX     OZ 3134  -0.292   1.596   1.648  0.2900 -0.1749 -0.3688
  189POX    C2A 3135  -0.233   1.497   1.713 -0.1725 -0.0309  0.2727
  189POX    O2A 3136  -0.133   1.443   1.668 -0.2281  0.4186 -0.3901
  189POX    C2B 3137  -0.314   1.435   1.821 -0.3643  0.0751  0.1908
  189POX    C2C 3138  -0.376   1.300   1.785 -0.5053  0.1262  0.2443
  189POX    C2D 3139  -0.426   1.221   1.907 -0.4236 -0.1231  0.1169
  189POX    C2E 3140  -0.531   1.292   1.992 -0.1391  0.7144 -0.2159
  189POX    C2F 3141  -0.553   1.234   2.132 -0.3794  1.1284 -0.0811
  189POX    C2G 3142  -0.435   1.226   2.228 -0.3901  0.3782 -0.1248
  189POX    C2H 3143  -0.496   1.169   2.356 -0.1941 -0.3979 -0.3694
  189POX    C2I 3144  -0.388   1.166   2.464 -0.6578  0.0792  0.1137
  189POX    C2J 3145  -0.436   1.150   2.609  0.1727 -0.4137  0.3382
  189POX    C2K 3146  -0.522   1.262   2.667 -0.3773 -0.6723  0.0343
  189POX    C2L 3147  -0.582   1.232   2.804  0.3968 -0.1186  0.5045
  189POX    C2M 3148  -0.627   1.354   2.884 -0.3499 -0.1076  0.0774
  189POX    C2N 3149  -0.521   1.396   2.987 -0.5500  0.2653  0.1318
  189POX    C2O 3150  -0.513   1.543   3.028  0.1435  0.2586  0.0336
  189POX    C2P 3151  -0.410   1.563   3.139  0.1518  0.2027  0.0362
  190CHL    CN1 3152   8.728   3.456   0.642 -0.3815  0.2185  0.2021
  190CHL    CN2 3153   8.948   3.565   0.659 -0.0151  0.0317  0.1580
  190CHL    CN3 3154   8.826   3.488   0.848 -0.5712 -0.3472  0.0043
  190CHL    NTM 3155   8.859   3.458   0.708 -0.2641  0.1499 -0.0306
  190CHL     CB 3156   8.907   3.319   0.714 -0.4777  0.0869  0.2750
  191PJ2     CA 3157   9.054   3.279   0.732 -0.4285  0.2308  0.1949
  191PJ2     OA 3158   9.112   3.366   0.830 -0.2738  0.6170 -0.2382
  191PJ2      P 3159   9.270   3.344   0.854 -0.4295 -0.3261 -0.0396
  191PJ2     OB 3160   9.318   3.244   0.756 -0.5361 -0.3546 -0.0627
  191PJ2     HB 3161   9.257   3.235   0.677  2.1419 -3.4618 -2.0606
  191PJ2     OG 3162   9.336   3.476   0.845 -0.1039 -0.4445  0.5691
  191PJ2     HG 3163   9.430   3.468   0.812 -0.1497  1.7607 -0.2823
  191PJ2     OD 3164   9.286   3.286   1.003 -0.3774 -0.0520  0.0616
  192POX     CD 3165   9.246   3.388   1.096  0.2390  0.2284  0.0269
  192POX     CE 3166   9.172   3.349   1.224  0.2547 -0.0792 -0.0559
  192POX     OE 3167   9.153   3.467   1.302 -0.1490 -0.2477  0.1050
  192POX    C1A 3168   9.029   3.514   1.309 -0.0090  0.1182  0.1952
  192POX    O1A 3169   8.944   3.485   1.225  0.7158 -0.6487 -0.2917
  192POX    C1B 3170   9.025   3.611   1.420  0.2125  0.6692 -0.2737
  192POX    C1C 3171   8.895   3.620   1.501  0.4900  0.0833  0.2449
  192POX    C1D 3172   8.924   3.696   1.631  0.0989  0.0541  0.3508
  192POX    C1E 3173   8.787   3.715   1.695 -0.1464 -0.4202 -0.0263
  192POX    C1F 3174   8.819   3.766   1.836  0.3084 -0.5486 -0.0830
  192POX    C1G 3175   8.699   3.792   1.928  0.2607  0.2446 -0.3562
  192POX    C1H 3176   8.748   3.841   2.064 -0.5397 -0.0577  0.0464
  192POX    C1I 3177   8.801   3.985   2.059  0.5129 -0.4304  0.0730
  192POX    C1J 3178   8.814   4.065   2.164 -0.6864  0.0567 -0.1342
  192POX    C1K 3179   8.801   4.016   2.309 -0.0792  0.6725  0.1341
  192POX    C1L 3180   8.858   4.129   2.395  0.2015  0.7379 -0.1344
  192POX    C1M 3181   8.862   4.089   2.542 -0.0734 -0.2268 -0.3783
  192POX    C1N 3182   8.795   4.194   2.631  0.2656 -0.4397  0.1311
  192POX    C1O 3183   8.802   4.150   2.778  0.1267  1.0697  0.6030
  192POX    C1P 3184   8.943   4.141   2.837  0.1431 -0.6922  0.3440
  192POX    C1Q 3185   8.969   4.056   2.962 -0.0119 -0.7172  0.3606
  192POX    C1R 3186   8.867   4.052   3.076 -0.8486 -0.7792 -0.3801
  192POX     CZ 3187   9.267   3.249   1.290  0.3082  0.6037  0.9167
  192POX     OZ 3188   9.243   3.197   1.420 -0.1662 -0.1549  0.5266
  192POX    C2A 3189   9.280   3.070   1.438 -0.4292 -0.2911  0.1165
  192POX    O2A 3190   9.287   2.993   1.342  0.1992  0.0490 -0.1148
  192POX    C2B 3191   9.294   3.024   1.578  0.1314  0.1508  0.2090
  192POX    C2C 3192   9.439   2.999   1.618  0.3921  0.7265 -0.3563
  192POX    C2D 3193   9.469   2.982   1.767 -0.3928  0.5698 -0.2121
  192POX    C2E 3194   9.613   2.948   1.808 -0.4566  0.6136  0.0515
  192POX    C2F 3195   9.613   2.923   1.959  0.7867 -0.2368 -0.0776
  192POX    C2G 3196   9.568   3.043   2.042  0.5580 -0.1986 -0.2534
  192POX    C2H 3197   9.572   3.021   2.194  0.5101  0.3325 -0.1725
  192POX    C2I 3198   9.545   3.153   2.265 -0.6142 -0.3094  0.6214
  192POX    C2J 3199   9.408   3.215   2.237 -0.1984  0.3988  0.1029
  192POX    C2K 3200   9.398   3.354   2.300 -0.3242  0.3601  0.1691
  192POX    C2L 3201   9.412   3.357   2.452 -0.0958 -0.2949  0.1616
  192POX    C2M 3202   9.287   3.315   2.529 -0.2099 -0.3714 -0.0660
  192POX    C2N 3203   9.303   3.364   2.673  0.4863 -0.0259 -0.2584
  192POX    C2O 3204   9.239   3.266   2.772  0.1020  0.4550 -0.0256
  192POX    C2P 3205   9.251   3.317   2.915  0.5092 -0.1154  0.1464
  193CHL    CN1 3206   4.601   0.598   0.579  0.1909 -0.0144 -0.1593
  193CHL    CN2 3207   4.635   0.451   0.770 -0.5177  0.5179  0.3257
  193CHL    CN3 3208   4.801   0.591   0.695 -0.2809  0.5191 -0.7361
  193CHL    NTM 3209   4.655   0.586   0.716 -0.1754  0.3468  0.0201
  193CHL     CB 3210   4.605   0.692   0.805 -0.0311  0.2073  0.2671
  194PJ2     CA 3211   4.455   0.706   0.829 -0.0885 -0.1993  0.1499
  194PJ2     OA 3212   4.382   0.594   0.882 -0.0237 -0.3564 -0.0891
  194PJ2      P 3213   4.236   0.631   0.939  0.0370  0.0964 -0.2179
  194PJ2     OB 3214   4.190   0.758   0.881  0.9183  0.7131  0.4005
  194PJ2     HB 3215   4.262   0.793   0.821  3.2313 -0.5364  2.2809
  194PJ2     OG 3216   4.162   0.503   0.941  0.0983  0.0632  0.1080
  194PJ2     HG 3217   4.065   0.521   0.957  0.3012  3.7525 -1.8269
  194PJ2     OD 3218   4.275   0.672   1.090 -0.1954  0.1305 -0.1663
  195POX     CD 3219   4.319   0.572   1.182  0.5974 -0.0850 -0.7613
  195POX     CE 3220   4.359   0.629   1.318  0.0052 -0.0076 -0.6163
  195POX     OE 3221   4.417   0.538   1.412  0.1688  0.3937 -0.3211
  195POX    C1A 3222   4.515   0.582   1.491  0.0376 -0.0324  0.0830
  195POX    O1A 3223   4.608   0.632   1.428  0.2611 -0.3795  0.1318
  195POX    C1B 3224   4.535   0.501   1.613  0.2757 -0.1307 -0.0216
  195POX    C1C 3225   4.447   0.557   1.725  0.1718 -0.2386 -0.0491
  195POX    C1D 3226   4.389   0.450   1.818  0.2508 -0.0207  0.2508
  195POX    C1E 3227   4.271   0.477   1.911  0.4582  0.4429  0.3861
  195POX    C1F 3228   4.249   0.357   2.004 -0.1849  0.1057 -0.1930
  195POX    C1G 3229   4.144   0.375   2.114  0.1227 -0.5924  0.2212
  195POX    C1H 3230   4.130   0.256   2.209 -0.0416 -0.7685 -0.0195
  195POX    C1I 3231   4.257   0.220   2.286  0.1220 -0.4043 -0.1188
  195POX    C1J 3232   4.301   0.269   2.402  0.2276  0.1712 -0.3936
  195POX    C1K 3233   4.240   0.378   2.490 -0.0661 -0.3293  0.0320
  195POX    C1L 3234   4.201   0.332   2.631  0.3623  0.0714  0.2855
  195POX    C1M 3235   4.124   0.438   2.711  0.0755 -0.1455  0.2978
  195POX    C1N 3236   4.067   0.361   2.830  0.4269 -0.1448  0.4681
  195POX    C1O 3237   3.954   0.429   2.907  0.4609 -0.1254  0.5015
  195POX    C1P 3238   3.905   0.348   3.028 -0.5022 -0.0167  0.1973
  195POX    C1Q 3239   3.830   0.223   2.981 -0.4555  0.0523 -0.0653
  195POX    C1R 3240   3.843   0.125   3.098  0.3544 -0.1619 -0.3309
  195POX     CZ 3241   4.231   0.689   1.377  0.1968  0.0103 -0.2100
  195POX     OZ 3242   4.255   0.770   1.492  0.7505  0.3499 -0.5593
  195POX    C2A 3243   4.159   0.845   1.545  0.3311 -0.5227 -0.0680
  195POX    O2A 3244   4.047   0.830   1.497 -0.0465  0.1883  0.5724
  195POX    C2B 3245   4.211   0.910   1.667  0.0776 -0.2022 -0.1285
  195POX    C2C 3246   4.172   0.833   1.793 -0.0177  0.1563  0.0621
  195POX    C2D 3247   4.246   0.891   1.914  0.9305 -0.1415 -0.3695
  195POX    C2E 3248   4.183   0.875   2.052  0.4851 -0.0916 -0.5651
  195POX    C2F 3249   4.290   0.888   2.161 -0.1023 -0.5364  0.0783
  195POX    C2G 3250   4.235   0.838   2.294  0.1619 -0.1384  0.3387
  195POX    C2H 3251   4.354   0.818   2.388  0.0461 -0.1980  0.4734
  195POX    C2I 3252   4.281   0.808   2.523 -0.3740 -0.2330  0.2461
  195POX    C2J 3253   4.391   0.790   2.627 -0.2591 -0.1476  0.1401
  195POX    C2K 3254   4.348   0.733   2.762  0.2326 -0.2559  0.2554
  195POX    C2L 3255   4.468   0.737   2.857  1.0300  0.2537 -0.7546
  195POX    C2M 3256   4.458   0.628   2.964 -0.0185  0.5928 -0.4954
  195POX    C2N 3257   4.590   0.639   3.040 -0.4589  0.0870  0.3629
  195POX    C2O 3258   4.591   0.581   3.182  0.2189 -0.0386  0.3099
  195POX    C2P 3259   4.737   0.570   3.227  0.5425  0.2917 -0.6370
  196CHL    CN1 3260   6.540   7.592   1.803  0.3609 -0.5087 -0.0256
  196CHL    CN2 3261   6.342   7.712   1.869  0.4333 -0.4736  0.2943
  196CHL    CN3 3262   6.329   7.489   1.842  0.6308  0.0239  0.7112
  196CHL    NTM 3263   6.395   7.606   1.783  0.3920 -0.2164 -0.0508
  196CHL     CB 3264   6.366   7.633   1.642  0.3654  0.3339  0.0566
  197PJ2     CA 3265   6.216   7.628   1.608  0.4114 -0.0171 -0.0991
  197PJ2     OA 3266   6.146   7.749   1.635 -0.1729 -0.3798  0.0341
  197PJ2      P 3267   6.000   7.751   1.567  0.0234  0.1085 -0.3866
  197PJ2     OB 3268   5.932   7.882   1.558 -0.6837 -0.2511 -0.3501
  197PJ2     HB 3269   5.893   7.880   1.466  1.1180  1.7271 -1.2444
  197PJ2     OG 3270   6.002   7.661   1.450 -0.1985 -0.4969  0.0720
  197PJ2     HG 3271   6.078   7.596   1.458  0.2674  0.0528  0.1403
  197PJ2     OD 3272   5.921   7.655   1.670 -0.2013  0.7275  0.0226
  198POX     CD 3273   5.878   7.723   1.789 -0.2068 -0.2234  0.5737
  198POX     CE 3274   5.805   7.640   1.894 -0.3705 -0.2812  0.4160
  198POX     OE 3275   5.760   7.720   2.004  0.2400  0.0597  0.4235
  198POX    C1A 3276   5.647   7.791   1.996  0.1429 -0.1017  0.3566
  198POX    O1A 3277   5.556   7.773   1.915  0.2972 -0.2975  0.2256
  198POX    C1B 3278   5.645   7.899   2.097  0.2128 -0.0581  0.3113
  198POX    C1C 3279   5.539   7.889   2.206  0.0346  0.0717  0.1512
  198POX    C1D 3280   5.529   8.018   2.287  0.4819 -0.2574  0.7454
  198POX    C1E 3281   5.441   8.003   2.411  0.1489  0.2338  0.5734
  198POX    C1F 3282   5.507   7.917   2.519  0.1574 -0.1155  0.2925
  198POX    C1G 3283   5.410   7.892   2.635 -0.2798  0.2625  0.0149
  198POX    C1H 3284   5.486   7.846   2.760 -0.1212 -0.7750 -0.4481
  198POX    C1I 3285   5.380   7.828   2.869  0.1505  0.5083  0.0457
  198POX    C1J 3286   5.398   7.744   2.971 -0.7583  0.4008  0.1302
  198POX    C1K 3287   5.514   7.646   2.994 -0.6039  0.5962  0.1912
  198POX    C1L 3288   5.462   7.535   3.086  0.0130 -0.0030 -0.1743
  198POX    C1M 3289   5.582   7.477   3.163  0.1795  0.5585 -0.0044
  198POX    C1N 3290   5.545   7.372   3.267 -0.3630  0.7155 -0.0330
  198POX    C1O 3291   5.476   7.245   3.218  0.1187  0.1868  0.6370
  198POX    C1P 3292   5.442   7.177   3.351 -0.1810 -0.1715  0.3803
  198POX    C1Q 3293   5.396   7.031   3.343  0.3346 -0.3188  0.0565
  198POX    C1R 3294   5.410   6.956   3.475  0.0087  0.4172  0.5113
  198POX     CZ 3295   5.906   7.529   1.927  0.2238  0.0987 -0.1013
  198POX     OZ 3296   5.865   7.442   2.033  0.4846  0.0632 -0.0287
  198POX    C2A 3297   5.951   7.365   2.098  0.2609 -0.0507  0.1337
  198POX    O2A 3298   6.072   7.380   2.083  0.1657  0.5107 -0.0975
  198POX    C2B 3299   5.886   7.283   2.203  0.2265  0.2480  0.3484
  198POX    C2C 3300   5.972   7.222   2.313  0.4565 -0.1122 -0.0281
  198POX    C2D 3301   5.910   7.142   2.428 -0.1534  0.1091 -0.1981
  198POX    C2E 3302   5.897   6.994   2.390 -0.7623  0.1541 -0.1667
  198POX    C2F 3303   5.840   6.919   2.510  0.7957 -0.0656  0.4611
  198POX    C2G 3304   5.825   6.773   2.466 -0.9271  0.2384 -0.0324
  198POX    C2H 3305   5.863   6.667   2.569  0.0651  0.0312 -0.6038
  198POX    C2I 3306   6.012   6.663   2.606 -0.0656  0.4785 -0.0199
  198POX    C2J 3307   6.059   6.570   2.718  0.8948  0.2251 -0.6326
  198POX    C2K 3308   6.033   6.424   2.680  0.2598  0.0951  0.2749
  198POX    C2L 3309   6.061   6.328   2.796 -0.6842 -0.0427  0.3961
  198POX    C2M 3310   6.041   6.182   2.754  0.6381 -0.1030 -0.0730
  198POX    C2N 3311   6.045   6.102   2.884  0.5650 -0.4079 -0.2566
  198POX    C2O 3312   6.026   5.953   2.857  0.5166 -0.4479 -0.0134
  198POX    C2P 3313   5.918   5.910   2.757  0.4960 -0.2832 -0.0618
  199CHL    CN1 3314   6.981   6.229   1.507 -0.3765 -0.4878  0.2138
  199CHL    CN2 3315   7.181   6.367   1.524 -0.2460  0.1145  0.1973
  199CHL    CN3 3316   7.039   6.349   1.710  0.5858  0.4636 -0.0743
  199CHL    NTM 3317   7.040   6.351   1.563 -0.2778 -0.3873 -0.1028
  199CHL     CB 3318   6.952   6.453   1.503  0.4971  0.2936 -0.0993
  200PJ2     CA 3319   6.984   6.597   1.544  0.7876  0.3754 -0.6110
  200PJ2     OA 3320   6.949   6.632   1.678  0.6047  0.1703 -0.6043
  200PJ2      P 3321   6.989   6.784   1.716 -0.1573  0.2206  0.0231
  200PJ2     OB 3322   7.128   6.758   1.758 -0.0307  0.2793 -0.3599
  200PJ2     HB 3323   7.133   6.662   1.787  0.9507  0.6822  0.9151
  200PJ2     OG 3324   6.954   6.867   1.598  0.7359 -0.5266 -0.7889
  200PJ2     HG 3325   6.923   6.805   1.526  0.7484 -0.9152 -0.4683
  200PJ2     OD 3326   6.884   6.806   1.835 -0.4134 -0.0048 -0.1570
  201POX     CD 3327   6.901   6.746   1.964 -0.2281 -0.0144 -0.1859
  201POX     CE 3328   6.850   6.835   2.078  0.1415 -0.1605  0.0962
  201POX     OE 3329   6.905   6.805   2.206 -0.3844  0.0090  0.3674
  201POX    C1A 3330   6.989   6.888   2.268 -0.2208  0.1289 -0.0135
  201POX    O1A 3331   7.020   6.991   2.209  0.1837 -0.0088 -0.0441
  201POX    C1B 3332   7.036   6.831   2.396 -0.2602  0.7123  0.2628
  201POX    C1C 3333   6.914   6.794   2.481 -0.0338  0.3156  0.4213
  201POX    C1D 3334   6.932   6.822   2.630  0.1046  0.6057  0.3521
  201POX    C1E 3335   7.035   6.734   2.701  0.0118  0.1976 -0.0123
  201POX    C1F 3336   7.042   6.765   2.851  0.1805  0.8898 -0.1605
  201POX    C1G 3337   6.909   6.714   2.906  0.4477  0.5393  0.1573
  201POX    C1H 3338   6.888   6.757   3.052 -0.0397 -0.1785  0.3050
  201POX    C1I 3339   6.738   6.769   3.081 -0.0226  0.0611  0.2930
  201POX    C1J 3340   6.675   6.827   3.182 -0.0176  0.5431  0.0238
  201POX    C1K 3341   6.758   6.878   3.300  0.5216  0.5241 -0.3452
  201POX    C1L 3342   6.767   7.031   3.300 -0.0248  0.5669  0.5656
  201POX    C1M 3343   6.868   7.083   3.403  0.3190  0.3846  0.3251
  201POX    C1N 3344   6.923   7.224   3.379  0.1295  0.3786 -0.1641
  201POX    C1O 3345   7.020   7.216   3.261  0.3186 -0.0557  0.0184
  201POX    C1P 3346   7.067   7.361   3.254 -0.2424  0.1055 -0.5313
  201POX    C1Q 3347   7.154   7.387   3.131 -0.0317 -0.0469 -0.4159
  201POX    C1R 3348   7.182   7.534   3.101 -0.3066  0.0707 -0.1003
  201POX     CZ 3349   6.697   6.826   2.066  0.1180 -0.1464  0.3692
  201POX     OZ 3350   6.634   6.711   2.122 -0.0291 -0.0236  0.4530
  201POX    C2A 3351   6.540   6.736   2.214  0.1763  0.2673  0.5840
  201POX    O2A 3352   6.478   6.841   2.219 -0.1934  0.0882 -0.0902
  201POX    C2B 3353   6.484   6.613   2.274 -0.6798  0.4793  0.2235
  201POX    C2C 3354   6.508   6.599   2.424  0.3935 -0.3378 -0.0159
  201POX    C2D 3355   6.416   6.680   2.515  0.3212 -0.4399  0.0018
  201POX    C2E 3356   6.474   6.703   2.655  0.1322  0.2558 -0.0327
  201POX    C2F 3357   6.361   6.767   2.736 -0.0403  0.1492 -0.1872
  201POX    C2G 3358   6.396   6.805   2.880 -0.1741 -0.2540 -0.0465
  201POX    C2H 3359   6.280   6.840   2.973  0.2438  0.8117  0.0875
  201POX    C2I 3360   6.313   6.878   3.117 -0.1885  0.5545  0.2560
  201POX    C2J 3361   6.200   6.855   3.217 -0.2024  0.3687  0.1973
  201POX    C2K 3362   6.158   6.708   3.232  0.3076  0.1427 -0.5372
  201POX    C2L 3363   6.039   6.675   3.323  0.4132  0.3811 -0.3091
  201POX    C2M 3364   6.060   6.707   3.471 -0.0710 -0.2738 -0.0953
  201POX    C2N 3365   5.938   6.652   3.546 -0.0702 -0.2193 -0.0545
  201POX    C2O 3366   5.804   6.717   3.510  0.1352  0.1814 -0.1044
  201POX    C2P 3367   5.694   6.650   3.593  0.4184  0.0667  0.1818
  202CHL    CN1 3368   4.330   2.295   1.424  0.1852  0.1554 -0.3861
  202CHL    CN2 3369   4.245   2.502   1.476  0.2068  0.1270 -0.1240
  202CHL    CN3 3370   4.112   2.363   1.329  0.5227 -0.3256 -0.2448
  202CHL    NTM 3371   4.248   2.403   1.368  0.3522  0.3261 -0.3040
  202CHL     CB 3372   4.314   2.448   1.245  0.3286 -0.1037 -0.4768
  203PJ2     CA 3373   4.269   2.573   1.168 -0.3069  0.0525  0.1445
  203PJ2     OA 3374   4.292   2.698   1.233 -0.3730  0.2263 -0.1664
  203PJ2      P 3375   4.320   2.820   1.132  0.1939  0.1207 -0.1391
  203PJ2     OB 3376   4.450   2.791   1.066  0.3530  0.3762  0.0621
  203PJ2     HB 3377   4.482   2.863   1.005 -0.5547  1.0324  0.3276
  203PJ2     OG 3378   4.188   2.843   1.068  0.1171  0.2479  0.0616
  203PJ2     HG 3379   4.124   2.788   1.121 -0.5267  0.0785 -0.8649
  203PJ2     OD 3380   4.343   2.940   1.237  0.1440  0.1919 -0.2085
  204POX     CD 3381   4.459   2.929   1.320  0.1259  0.4657 -0.1471
  204POX     CE 3382   4.440   2.999   1.454 -0.2136  0.2686 -0.0917
  204POX     OE 3383   4.565   3.024   1.519 -0.0284 -0.1170 -0.3022
  204POX    C1A 3384   4.595   3.148   1.556 -0.3983 -0.1608  0.1452
  204POX    O1A 3385   4.567   3.237   1.477  0.1282 -0.6782 -0.6406
  204POX    C1B 3386   4.708   3.153   1.652 -0.2438 -0.1940 -0.0346
  204POX    C1C 3387   4.675   3.214   1.788 -0.6928  0.0066 -0.2315
  204POX    C1D 3388   4.704   3.364   1.794 -0.0815 -0.1224  0.1044
  204POX    C1E 3389   4.848   3.396   1.834  0.0045 -0.3459 -0.0285
  204POX    C1F 3390   4.880   3.361   1.979  0.3511  0.6274  0.1399
  204POX    C1G 3391   5.024   3.386   2.022  0.4481 -0.1804  0.3104
  204POX    C1H 3392   5.034   3.383   2.175 -0.3803  0.4553  0.3801
  204POX    C1I 3393   4.977   3.262   2.248  0.1161  0.0521  0.1003
  204POX    C1J 3394   4.914   3.259   2.365  0.0656  0.6577  0.0901
  204POX    C1K 3395   4.862   3.369   2.457 -0.2071  0.4032  0.2446
  204POX    C1L 3396   4.870   3.318   2.601 -0.4593 -0.1605  0.0587
  204POX    C1M 3397   4.840   3.433   2.698  0.6972  0.0003  0.2424
  204POX    C1N 3398   4.831   3.380   2.841 -0.2057 -0.1963  0.1202
  204POX    C1O 3399   4.959   3.331   2.908 -0.2526 -0.4715  0.0118
  204POX    C1P 3400   4.937   3.297   3.056 -0.0861  0.1503  0.1855
  204POX    C1Q 3401   5.070   3.304   3.132  0.0254  0.1499 -0.0090
  204POX    C1R 3402   5.055   3.314   3.284 -0.0075 -0.3758  0.0215
  204POX     CZ 3403   4.338   2.917   1.533 -0.3923  0.6455  0.0719
  204POX     OZ 3404   4.309   2.946   1.670  0.5283 -0.0518  0.4274
  204POX    C2A 3405   4.240   2.849   1.730  1.3303 -0.6061  0.4618
  204POX    O2A 3406   4.188   2.756   1.668  0.6516  0.1080 -0.0537
  204POX    C2B 3407   4.203   2.874   1.871 -0.0920  0.0347 -0.0085
  204POX    C2C 3408   4.057   2.901   1.908 -0.0105  0.7673 -0.1992
  204POX    C2D 3409   4.039   2.909   2.060  0.4498  0.1557 -0.1103
  204POX    C2E 3410   4.061   2.776   2.133  0.3814  0.2792  0.1363
  204POX    C2F 3411   4.031   2.786   2.283  0.1785  0.2008  0.1016
  204POX    C2G 3412   4.142   2.856   2.362 -0.2670  0.3416  0.6061
  204POX    C2H 3413   4.094   2.921   2.492  0.2426  0.2091  0.8616
  204POX    C2I 3414   4.003   3.043   2.485 -0.2703 -0.2028  0.2110
  204POX    C2J 3415   3.919   3.070   2.611 -0.0904 -0.2383  0.3385
  204POX    C2K 3416   3.791   3.153   2.603 -0.2424 -0.4937  0.1073
  204POX    C2L 3417   3.703   3.091   2.494 -0.0856 -0.5036 -0.0134
  204POX    C2M 3418   3.600   3.185   2.432  0.4599  0.4823  0.5503
  204POX    C2N 3419   3.474   3.209   2.516  0.2803 -0.3350  0.5180
  204POX    C2O 3420   3.416   3.072   2.553 -0.4117 -0.1167  0.2578
  204POX    C2P 3421   3.311   3.081   2.663 -0.3497  0.3884  0.2790
  205CHL    CN1 3422   6.652   8.733   0.841 -0.3203 -0.2710 -0.0608
  205CHL    CN2 3423   6.643   8.975   0.868  0.2753 -0.1023  0.1944
  205CHL    CN3 3424   6.743   8.857   1.032  0.3430 -0.1136 -0.0750
  205CHL    NTM 3425   6.634   8.844   0.935  0.2953 -0.2088 -0.0090
  205CHL     CB 3426   6.503   8.841   1.002  0.1256 -0.1245 -0.3314
  206PJ2     CA 3427   6.467   8.771   1.133 -0.3777 -0.1938 -0.5056
  206PJ2     OA 3428   6.459   8.629   1.121 -0.3688 -0.2339 -0.0549
  206PJ2      P 3429   6.416   8.556   1.258  0.3872 -0.0422  0.2881
  206PJ2     OB 3430   6.327   8.650   1.330  0.8717  0.3867  0.3320
  206PJ2     HB 3431   6.368   8.741   1.328  1.6996  0.0182 -1.1019
  206PJ2     OG 3432   6.377   8.416   1.231 -0.1123  0.1922 -0.2305
  206PJ2     HG 3433   6.365   8.402   1.133  0.2728  0.6244 -0.3427
  206PJ2     OD 3434   6.568   8.553   1.310  0.4017  0.3619  0.2730
  207POX     CD 3435   6.573   8.528   1.450 -0.1103 -0.1394  0.2015
  207POX     CE 3436   6.702   8.581   1.513 -0.1494 -0.0759  0.2297
  207POX     OE 3437   6.705   8.572   1.655  0.0679  0.9003  0.2892
  207POX    C1A 3438   6.823   8.568   1.716 -0.1088 -0.2033  0.5689
  207POX    O1A 3439   6.931   8.556   1.657 -0.6142  0.0650 -0.4239
  207POX    C1B 3440   6.813   8.600   1.860 -0.0521  0.3774  0.4428
  207POX    C1C 3441   6.785   8.474   1.941  0.5416 -0.0929 -0.0775
  207POX    C1D 3442   6.781   8.504   2.091  0.1233  0.9822 -0.2962
  207POX    C1E 3443   6.797   8.370   2.164  0.4615  1.0922 -0.1653
  207POX    C1F 3444   6.741   8.384   2.306  0.2408 -0.1178 -0.1234
  207POX    C1G 3445   6.793   8.270   2.393  0.1196 -0.3581 -0.3626
  207POX    C1H 3446   6.770   8.290   2.543 -0.3013 -0.1681 -0.4518
  207POX    C1I 3447   6.824   8.170   2.621  0.1528 -0.0204 -0.5403
  207POX    C1J 3448   6.787   8.137   2.744  0.0460 -0.5725 -0.7196
  207POX    C1K 3449   6.683   8.215   2.825  0.2364 -0.6286 -0.4189
  207POX    C1L 3450   6.695   8.156   2.966 -0.0204  0.0537 -0.1107
  207POX    C1M 3451   6.586   8.225   3.049 -0.3409 -0.5264 -0.0474
  207POX    C1N 3452   6.562   8.164   3.187  0.6761 -0.5071  0.1513
  207POX    C1O 3453   6.684   8.181   3.277  0.4158  0.5216  0.3310
  207POX    C1P 3454   6.703   8.077   3.388  0.4632 -0.0319 -0.1889
  207POX    C1Q 3455   6.839   8.099   3.454  0.6001  0.2165 -0.5505
  207POX    C1R 3456   6.937   8.029   3.359  0.1899 -0.3264 -0.5791
  207POX     CZ 3457   6.727   8.722   1.459 -0.0698  0.0197  0.5145
  207POX     OZ 3458   6.837   8.796   1.512  0.5797 -0.4255 -0.1752
  207POX    C2A 3459   6.866   8.917   1.464 -0.1028 -0.3380 -0.3842
  207POX    O2A 3460   6.814   8.962   1.363  0.3375  0.6003 -0.2039
  207POX    C2B 3461   6.984   8.978   1.529 -0.4602  0.4323 -0.4554
  207POX    C2C 3462   6.942   9.065   1.648 -0.2177  0.2487 -0.2342
  207POX    C2D 3463   6.912   8.984   1.774  0.1143  0.0098 -0.3056
  207POX    C2E 3464   6.894   9.069   1.901  0.3287 -0.0461 -0.2387
  207POX    C2F 3465   6.838   8.999   2.025 -0.0992  0.4096 -0.1742
  207POX    C2G 3466   6.807   9.087   2.147  0.1241  0.0639  0.1339
  207POX    C2H 3467   6.743   9.008   2.261  0.4583 -0.0601  0.2384
  207POX    C2I 3468   6.731   9.087   2.392  0.1350 -0.5598  0.5120
  207POX    C2J 3469   6.631   9.027   2.491 -0.2794 -0.1008  0.3739
  207POX    C2K 3470   6.645   9.102   2.623  0.2043  0.7911 -0.1743
  207POX    C2L 3471   6.743   9.037   2.721 -0.7128 -0.1013  0.1762
  207POX    C2M 3472   6.729   9.100   2.860 -0.6818 -0.1845  0.2170
  207POX    C2N 3473   6.810   9.045   2.977  0.1277  0.1233 -0.1891
  207POX    C2O 3474   6.957   9.085   2.971  0.3615 -0.7148 -0.2963
  207POX    C2P 3475   7.053   9.017   3.069  0.3213 -0.0809  0.1925
  208CHL    CN1 3476   5.759   8.670   1.135  0.1148 -0.0496  0.2531
  208CHL    CN2 3477   5.740   8.608   1.364  0.3994 -0.3851 -0.3539
  208CHL    CN3 3478   5.746   8.844   1.293  0.1443  0.2965 -0.0346
  208CHL    NTM 3479   5.797   8.708   1.272  0.1319  0.2595  0.1650
  208CHL     CB 3480   5.943   8.695   1.275  0.1346  0.3690  0.5064
  209PJ2     CA 3481   6.033   8.779   1.184 -0.2633 -0.2696 -0.4911
  209PJ2     OA 3482   6.003   8.918   1.199  0.4954 -0.1589  0.0494
  209PJ2      P 3483   6.102   9.029   1.138  0.3479  0.0505  0.1902
  209PJ2     OB 3484   6.102   8.982   0.997 -0.1532 -0.0405  0.2165
  209PJ2     HB 3485   6.042   8.905   0.976 -0.9442  1.2575 -2.8271
  209PJ2     OG 3486   6.048   9.164   1.165 -0.4514 -0.1318 -0.4603
  209PJ2     HG 3487   6.102   9.231   1.115 -0.6508  1.3224  1.1873
  209PJ2     OD 3488   6.239   8.994   1.214  0.5123  0.3018  0.0107
  210POX     CD 3489   6.261   9.072   1.332 -0.3398  0.0260  0.3582
  210POX     CE 3490   6.264   8.999   1.467 -0.0729 -0.3287  0.1606
  210POX     OE 3491   6.251   9.086   1.580  0.0729 -0.5146  0.3210
  210POX    C1A 3492   6.126   9.091   1.627  0.1199  0.2069  0.3824
  210POX    O1A 3493   6.043   9.001   1.618 -0.1576  0.5134 -0.1973
  210POX    C1B 3494   6.105   9.219   1.698 -0.0757  0.4035 -0.0257
  210POX    C1C 3495   6.074   9.200   1.846  0.1559  0.1389 -0.0106
  210POX    C1D 3496   5.922   9.211   1.862  0.0876 -0.4531 -0.2343
  210POX    C1E 3497   5.883   9.195   2.009  0.4547 -0.2798 -0.1177
  210POX    C1F 3498   5.931   9.313   2.095 -0.4920 -0.0951  0.1657
  210POX    C1G 3499   5.875   9.315   2.237  0.2559  0.1550  0.4615
  210POX    C1H 3500   5.933   9.433   2.315 -0.4592  0.5445  0.4146
  210POX    C1I 3501   6.076   9.404   2.361 -0.0710  0.5397 -0.7747
  210POX    C1J 3502   6.120   9.336   2.466 -1.0698  0.4881 -0.3823
  210POX    C1K 3503   6.040   9.261   2.573 -0.0441  0.5988  0.4757
  210POX    C1L 3504   6.120   9.266   2.704  0.1550  0.4447  0.3602
  210POX    C1M 3505   6.051   9.180   2.810 -0.5945  0.4107 -0.1452
  210POX    C1N 3506   6.134   9.214   2.934 -0.6990 -0.8475  0.2817
  210POX    C1O 3507   6.050   9.308   3.021 -0.2381 -0.4301  0.2787
  210POX    C1P 3508   6.102   9.337   3.162 -0.7453  0.1941  0.3438
  210POX    C1Q 3509   6.233   9.416   3.164 -0.1604 -0.7416  0.0683
  210POX    C1R 3510   6.237   9.510   3.285 -0.3999 -0.3179 -0.2482
  210POX     CZ 3511   6.401   8.932   1.467 -0.0610 -0.3155 -0.4594
  210POX     OZ 3512   6.423   8.858   1.588 -1.0488  0.1122 -0.0045
  210POX    C2A 3513   6.511   8.908   1.675 -0.2886 -0.2204 -0.5626
  210POX    O2A 3514   6.597   8.987   1.637 -0.0769 -0.2128 -0.0613
  210POX    C2B 3515   6.496   8.865   1.815 -0.3917  0.2490 -0.4262
  210POX    C2C 3516   6.399   8.959   1.886 -0.3463 -0.0950  0.1046
  210POX    C2D 3517   6.399   8.919   2.033 -0.2663  0.1290  0.1663
  210POX    C2E 3518   6.296   9.005   2.107 -0.3346 -0.0328  0.2583
  210POX    C2F 3519   6.289   8.940   2.245  0.4005 -0.1750  0.2338
  210POX    C2G 3520   6.159   8.990   2.309  0.3046  0.3394 -0.3504
  210POX    C2H 3521   6.150   8.920   2.445 -0.2241 -0.6292 -0.8748
  210POX    C2I 3522   6.014   8.872   2.495 -0.2511  0.0402 -0.2964
  210POX    C2J 3523   6.028   8.825   2.640 -0.4206 -0.6313 -0.4929
  210POX    C2K 3524   5.896   8.826   2.717 -0.3755  0.6477 -0.4093
  210POX    C2L 3525   5.888   8.751   2.851  0.3819  0.2961 -0.5537
  210POX    C2M 3526   5.771   8.813   2.927  0.6291  0.0349  0.0411
  210POX    C2N 3527   5.776   8.772   3.075 -0.0668 -0.0799  0.0388
  210POX    C2O 3528   5.658   8.834   3.151 -0.1411  0.5742 -0.5943
  210POX    C2P 3529   5.672   8.825   3.303  0.7866  0.1659 -0.6951
  211CHL    CN1 3530   7.501   2.115   0.805  0.4102  0.3179  0.3469
  211CHL    CN2 3531   7.612   1.921   0.909  0.1264  0.9593 -0.7357
  211CHL    CN3 3532   7.380   1.936   0.856 -0.3598 -0.1846 -0.2940
  211CHL    NTM 3533   7.496   2.011   0.908 -0.6186  0.0127  0.0007
  211CHL     CB 3534   7.462   2.064   1.041 -0.4499 -0.0020  0.0501
  212PJ2     CA 3535   7.565   2.154   1.109 -0.7379  0.2393  0.1725
  212PJ2     OA 3536   7.659   2.069   1.176 -0.4410  0.3139 -0.1443
  212PJ2      P 3537   7.768   2.168   1.240 -0.2200 -0.0714  0.0791
  212PJ2     OB 3538   7.871   2.085   1.307 -0.2961  0.2183  0.5542
  212PJ2     HB 3539   7.828   2.030   1.379 -0.0862 -2.2236 -1.1022
  212PJ2     OG 3540   7.823   2.252   1.131  0.0492 -0.3694 -0.0184
  212PJ2     HG 3541   7.914   2.290   1.147 -1.0254  2.5055 -0.0698
  212PJ2     OD 3542   7.681   2.253   1.345 -0.1964  0.0368  0.0109
  213POX     CD 3543   7.678   2.207   1.480  0.2867 -0.0679 -0.0134
  213POX     CE 3544   7.685   2.319   1.584  0.1306 -0.0951  0.0265
  213POX     OE 3545   7.695   2.275   1.720  0.4218 -0.2555 -0.0469
  213POX    C1A 3546   7.821   2.252   1.755  0.2815 -0.9338  0.0312
  213POX    O1A 3547   7.916   2.267   1.678  0.0911  0.3822  0.0344
  213POX    C1B 3548   7.835   2.207   1.896  0.0962 -0.1234  0.3180
  213POX    C1C 3549   7.836   2.332   1.984  0.1876  0.2360 -0.1885
  213POX    C1D 3550   7.906   2.307   2.118 -0.5161 -0.5028  0.0556
  213POX    C1E 3551   7.869   2.420   2.214  0.0075 -0.3260  0.0521
  213POX    C1F 3552   7.955   2.413   2.341  0.1891  0.6558 -0.0098
  213POX    C1G 3553   7.923   2.292   2.429  0.4604  0.5716 -0.0275
  213POX    C1H 3554   7.968   2.296   2.575  0.4880  0.4292 -0.0321
  213POX    C1I 3555   7.993   2.150   2.613  0.0589  0.2508 -0.4206
  213POX    C1J 3556   7.956   2.097   2.729 -0.3057  0.1874 -0.5648
  213POX    C1K 3557   7.890   2.171   2.845  0.3473 -0.0132 -0.0569
  213POX    C1L 3558   7.871   2.082   2.968 -0.1950  1.0329  0.6345
  213POX    C1M 3559   7.770   1.968   2.950  0.2339  0.7278  0.1265
  213POX    C1N 3560   7.733   1.911   3.087  0.3722  0.3624  0.0108
  213POX    C1O 3561   7.602   1.832   3.084  0.4862  0.1713  0.0438
  213POX    C1P 3562   7.520   1.817   3.212  0.1420  0.0077 -0.1959
  213POX    C1Q 3563   7.589   1.753   3.332  0.2916 -0.2583 -0.4222
  213POX    C1R 3564   7.490   1.724   3.445  0.5649 -0.1873 -0.1604
  213POX     CZ 3565   7.560   2.405   1.567  0.4595  0.4482  0.3355
  213POX     OZ 3566   7.585   2.530   1.631 -0.2701  0.6534  0.2351
  213POX    C2A 3567   7.527   2.636   1.575  0.5278  0.7448 -0.4498
  213POX    O2A 3568   7.431   2.615   1.501  0.5142  0.4928 -0.3634
  213POX    C2B 3569   7.559   2.754   1.659  0.7450  0.2544  0.1685
  213POX    C2C 3570   7.437   2.780   1.748  0.4479  0.3861 -0.2716
  213POX    C2D 3571   7.450   2.902   1.838 -0.3466  0.3234 -0.0692
  213POX    C2E 3572   7.351   2.909   1.955  0.2296  0.2107  0.4246
  213POX    C2F 3573   7.202   2.906   1.922  0.2772 -0.4106  0.2554
  213POX    C2G 3574   7.113   2.878   2.044 -1.0994 -0.3011 -0.7096
  213POX    C2H 3575   7.091   2.729   2.067  0.1909 -0.3569  0.2677
  213POX    C2I 3576   7.047   2.698   2.211 -0.3676  0.1797  0.2173
  213POX    C2J 3577   7.038   2.546   2.210 -0.6578  0.1967 -0.0246
  213POX    C2K 3578   7.015   2.484   2.348  0.2087  0.2112  0.1342
  213POX    C2L 3579   7.128   2.476   2.451  0.1047  0.2616  0.2534
  213POX    C2M 3580   7.071   2.434   2.587  0.3117  0.1631  0.3095
  213POX    C2N 3581   7.152   2.508   2.694  0.2886  0.0640  0.3957
  213POX    C2O 3582   7.085   2.464   2.824  0.0793 -0.2975  0.1657
  213POX    C2P 3583   7.150   2.534   2.943  0.0329  0.5989 -0.3285
  214CHL    CN1 3584   3.198   7.418   1.594  0.2409  0.8886 -0.8465
  214CHL    CN2 3585   3.425   7.391   1.638  0.3089  0.3291  0.2414
  214CHL    CN3 3586   3.355   7.360   1.410 -0.6679 -0.0480 -0.3560
  214CHL    NTM 3587   3.331   7.436   1.534  0.6566  0.0993 -0.1772
  214CHL     CB 3588   3.344   7.582   1.529 -0.3435  0.1701 -0.8358
  215PJ2     CA 3589   3.455   7.645   1.444  0.3175  0.5521  0.2832
  215PJ2     OA 3590   3.589   7.603   1.467  0.0291 -0.7401 -0.2788
  215PJ2      P 3591   3.712   7.648   1.373  0.0031 -0.0607  0.0047
  215PJ2     OB 3592   3.830   7.565   1.405 -0.5180 -0.8664 -0.1285
  215PJ2     HB 3593   3.878   7.558   1.318 -0.1503  1.9337 -0.2408
  215PJ2     OG 3594   3.654   7.645   1.237 -0.3561 -0.7649  0.1677
  215PJ2     HG 3595   3.677   7.732   1.194 -1.6642  0.3477  1.6138
  215PJ2     OD 3596   3.717   7.801   1.423  0.3857 -0.0263 -0.1356
  216POX     CD 3597   3.760   7.815   1.558  0.1474 -0.0742 -0.0533
  216POX     CE 3598   3.755   7.959   1.608 -0.0250 -0.1027  0.0117
  216POX     OE 3599   3.848   7.972   1.716  0.0423 -0.0634 -0.0509
  216POX    C1A 3600   3.876   8.095   1.759  0.1876 -0.0365 -0.2213
  216POX    O1A 3601   3.837   8.195   1.699  0.3437  0.3940  0.3870
  216POX    C1B 3602   3.951   8.106   1.886 -0.4472 -0.6535  0.2118
  216POX    C1C 3603   3.942   8.236   1.965 -0.5092 -0.6044  0.1228
  216POX    C1D 3604   4.035   8.234   2.087 -0.5184 -0.3046  0.1358
  216POX    C1E 3605   3.987   8.133   2.190 -0.6310 -0.2230  0.1637
  216POX    C1F 3606   4.094   8.109   2.297 -0.7413  0.0043  0.3255
  216POX    C1G 3607   4.131   8.240   2.367  0.0079 -0.1101  0.1564
  216POX    C1H 3608   4.143   8.187   2.510  0.6087 -0.1491  0.0922
  216POX    C1I 3609   4.215   8.279   2.610 -0.0779  0.6205 -0.1054
  216POX    C1J 3610   4.224   8.256   2.740 -0.5047  0.6173 -0.0745
  216POX    C1K 3611   4.161   8.129   2.799  0.5116  0.0150 -0.2589
  216POX    C1L 3612   4.226   8.083   2.929 -0.0859 -0.4784 -0.1328
  216POX    C1M 3613   4.209   8.171   3.052 -0.3330 -0.0938 -0.4444
  216POX    C1N 3614   4.062   8.169   3.097 -0.3681  0.6370 -0.5015
  216POX    C1O 3615   4.053   8.225   3.239  0.1089 -0.2114 -0.1246
  216POX    C1P 3616   3.911   8.232   3.295  0.0293  0.2527 -0.3758
  216POX    C1Q 3617   3.896   8.258   3.445  0.0615 -0.6124 -0.2191
  216POX    C1R 3618   3.750   8.267   3.489  0.1514 -0.0501 -0.0184
  216POX     CZ 3619   3.608   7.982   1.644 -0.0384  0.3231 -0.3055
  216POX     OZ 3620   3.554   7.949   1.772  0.6825 -0.0676 -0.0936
  216POX    C2A 3621   3.502   8.050   1.842  0.6056  0.1247 -0.4252
  216POX    O2A 3622   3.494   8.164   1.796  0.2596  0.2576 -0.0410
  216POX    C2B 3623   3.468   8.009   1.980  0.0845  0.4492 -0.4554
  216POX    C2C 3624   3.582   8.049   2.075  0.1821 -0.2701 -0.2657
  216POX    C2D 3625   3.544   8.007   2.217  0.7715  0.1111  0.0059
  216POX    C2E 3626   3.643   8.069   2.316  0.0531  0.2338  0.6583
  216POX    C2F 3627   3.620   8.022   2.459  0.7963 -0.3972  0.5788
  216POX    C2G 3628   3.717   8.100   2.548  0.6388  0.4941 -0.0209
  216POX    C2H 3629   3.723   8.055   2.694 -0.0639 -0.0417 -0.1543
  216POX    C2I 3630   3.630   8.150   2.771  0.0385  0.0933 -0.1980
  216POX    C2J 3631   3.605   8.095   2.912  0.0463  0.3087 -0.1127
  216POX    C2K 3632   3.543   8.204   3.000 -0.2173 -0.0049  0.0876
  216POX    C2L 3633   3.649   8.311   3.024 -0.0607 -0.2066  0.3152
  216POX    C2M 3634   3.591   8.401   3.133 -0.2235 -0.2249  0.2435
  216POX    C2N 3635   3.677   8.523   3.167 -0.0056 -0.4019  0.3271
  216POX    C2O 3636   3.589   8.614   3.252 -0.1571  0.0870 -0.3467
  216POX    C2P 3637   3.631   8.760   3.232 -0.0174  0.0893 -0.0484
  217CHL    CN1 3638   6.442   6.867   1.753 -0.6617 -0.3366 -0.5205
  217CHL    CN2 3639   6.629   6.763   1.663 -0.3444 -0.8081 -0.2060
  217CHL    CN3 3640   6.436   6.788   1.522 -0.7333 -0.0085  0.3959
  217CHL    NTM 3641   6.516   6.851   1.627  0.0849 -0.2102 -0.0975
  217CHL     CB 3642   6.563   6.983   1.582 -0.6367 -0.1378 -0.6395
  218PJ2     CA 3643   6.470   7.105   1.577  0.0129  0.3858 -0.0901
  218PJ2     OA 3644   6.377   7.097   1.469  0.2712  0.0931 -0.2915
  218PJ2      P 3645   6.300   7.238   1.482  0.0587 -0.0269 -0.2412
  218PJ2     OB 3646   6.399   7.347   1.491 -0.2110  0.2287 -0.3520
  218PJ2     HB 3647   6.376   7.421   1.428  1.4426  0.3951 -0.8220
  218PJ2     OG 3648   6.207   7.232   1.367  0.2280  0.0676 -0.3824
  218PJ2     HG 3649   6.232   7.282   1.284 -0.8163  0.1363 -0.6629
  218PJ2     OD 3650   6.222   7.252   1.622  0.1005 -0.0431 -0.2164
  219POX     CD 3651   6.080   7.242   1.620  0.0850  0.1467 -0.1151
  219POX     CE 3652   6.018   7.136   1.712  0.3657  0.2585  0.2032
  219POX     OE 3653   5.883   7.173   1.739  0.2901 -0.0358  0.2302
  219POX    C1A 3654   5.797   7.077   1.771  0.0609  0.2099  0.3559
  219POX    O1A 3655   5.822   6.957   1.762  0.2542  0.2898 -0.1804
  219POX    C1B 3656   5.659   7.128   1.790 -0.1356 -0.2023  0.0762
  219POX    C1C 3657   5.653   7.257   1.872  0.1006 -0.5238  0.6049
  219POX    C1D 3658   5.511   7.306   1.842  0.2559 -0.3597  0.1300
  219POX    C1E 3659   5.475   7.428   1.928 -0.5093 -0.4378 -0.0707
  219POX    C1F 3660   5.472   7.417   2.080  0.5449 -0.2048 -0.0219
  219POX    C1G 3661   5.384   7.527   2.138  0.6607 -0.2688  0.2791
  219POX    C1H 3662   5.356   7.504   2.287  0.0765  0.0224  0.2195
  219POX    C1I 3663   5.265   7.614   2.340 -0.6311 -0.0341 -0.8387
  219POX    C1J 3664   5.240   7.619   2.471  0.0409  0.1148 -0.7132
  219POX    C1K 3665   5.277   7.513   2.575  0.2768  0.2410 -0.6674
  219POX    C1L 3666   5.175   7.513   2.690  0.7259  0.0090 -0.2642
  219POX    C1M 3667   5.198   7.381   2.764 -0.0840 -0.1455 -0.2889
  219POX    C1N 3668   5.112   7.366   2.890  0.2358 -0.5428 -0.1167
  219POX    C1O 3669   5.170   7.249   2.969  0.0804 -0.2817  0.3849
  219POX    C1P 3670   5.088   7.213   3.093  0.2795  0.1265  0.6394
  219POX    C1Q 3671   4.954   7.144   3.066  0.2537  0.4378 -0.0456
  219POX    C1R 3672   4.876   7.097   3.189  0.3685  0.0862 -0.1058
  219POX     CZ 3673   6.099   7.136   1.842  0.7969  0.0117 -0.0599
  219POX     OZ 3674   6.054   7.049   1.947 -0.3792  0.0272 -0.5333
  219POX    C2A 3675   6.082   6.919   1.937  0.3512  0.1556 -0.2564
  219POX    O2A 3676   6.136   6.870   1.838  0.2211  0.1365 -0.3193
  219POX    C2B 3677   6.033   6.843   2.053 -0.5282  0.3655 -0.4803
  219POX    C2C 3678   6.136   6.735   2.087 -0.4382  0.3150 -0.9084
  219POX    C2D 3679   6.070   6.629   2.176  0.1522  0.2682 -0.5191
  219POX    C2E 3680   6.156   6.502   2.182 -0.3145 -0.0408 -0.3118
  219POX    C2F 3681   6.117   6.435   2.314 -0.4555 -0.1837 -0.4257
  219POX    C2G 3682   6.213   6.321   2.346 -0.1682  0.1940  0.0669
  219POX    C2H 3683   6.156   6.184   2.311  0.3670  0.0321 -0.1778
  219POX    C2I 3684   6.262   6.080   2.349  0.1476 -0.2947 -0.4498
  219POX    C2J 3685   6.193   5.946   2.371  0.3617 -0.3009  0.2083
  219POX    C2K 3686   6.286   5.837   2.424  0.8524 -0.1661 -0.3616
  219POX    C2L 3687   6.189   5.721   2.447  0.6956  0.0547  0.0976
  219POX    C2M 3688   6.261   5.586   2.447  0.2139 -0.2085 -0.2553
  219POX    C2N 3689   6.153   5.480   2.471  0.0462  0.0420  0.1119
  219POX    C2O 3690   6.084   5.482   2.607  0.4221  0.1136  0.3036
  219POX    C2P 3691   6.181   5.464   2.724  0.4857 -0.0224  0.2290
  220CHL    CN1 3692   4.551   2.319   0.855 -0.1787  0.0781 -0.0760
  220CHL    CN2 3693   4.459   2.099   0.834 -0.0766 -0.7063  0.3298
  220CHL    CN3 3694   4.579   2.161   1.032 -0.0130  0.7802 -0.0174
  220CHL    NTM 3695   4.572   2.177   0.886 -0.3983  0.0440 -0.0841
  220CHL     CB 3696   4.696   2.130   0.825  0.0165  0.6488  0.2823
  221PJ2     CA 3697   4.765   1.999   0.864 -0.3204  0.3214 -0.2148
  221PJ2     OA 3698   4.671   1.893   0.881  0.0840  0.0091  0.0922
  221PJ2      P 3699   4.751   1.754   0.900  0.1745  0.0514  0.0210
  221PJ2     OB 3700   4.675   1.631   0.869 -0.0830  0.2582 -0.1724
  221PJ2     HB 3701   4.738   1.564   0.832  0.4187  0.3862  0.4352
  221PJ2     OG 3702   4.878   1.778   0.828  0.4414  0.3202  0.5755
  221PJ2     HG 3703   4.915   1.870   0.843 -2.7008  2.0045 -0.9547
  221PJ2     OD 3704   4.769   1.749   1.060 -0.2216  0.4127  0.0814
  222POX     CD 3705   4.698   1.662   1.149 -0.4731  0.4936 -0.0389
  222POX     CE 3706   4.708   1.703   1.296  0.2794  0.1995 -0.0012
  222POX     OE 3707   4.634   1.612   1.378  0.5295  0.4784  0.5408
  222POX    C1A 3708   4.696   1.513   1.442 -0.1536 -0.4266 -0.1719
  222POX    O1A 3709   4.809   1.476   1.408 -0.0168 -0.6151  0.4829
  222POX    C1B 3710   4.600   1.459   1.540 -0.3933 -0.8652 -0.6418
  222POX    C1C 3711   4.670   1.437   1.674 -0.1978 -0.4327 -0.6713
  222POX    C1D 3712   4.570   1.376   1.772  0.0272 -1.0009 -0.7880
  222POX    C1E 3713   4.643   1.296   1.880 -0.3633 -0.8019 -0.3714
  222POX    C1F 3714   4.546   1.230   1.979  0.4151 -1.0020  0.2680
  222POX    C1G 3715   4.635   1.192   2.098  0.5178 -0.0032  0.5226
  222POX    C1H 3716   4.552   1.142   2.217 -0.1811  0.2521  0.1523
  222POX    C1I 3717   4.653   1.089   2.320  0.5341  0.4174 -0.4536
  222POX    C1J 3718   4.640   1.115   2.449  0.2201 -0.3186 -0.3361
  222POX    C1K 3719   4.528   1.199   2.511  0.2070 -0.7669  0.2586
  222POX    C1L 3720   4.563   1.239   2.654  0.0800  0.4772 -0.0540
  222POX    C1M 3721   4.467   1.347   2.705 -0.3700 -0.1183  0.3725
  222POX    C1N 3722   4.504   1.366   2.852  0.3077  0.3211  0.1474
  222POX    C1O 3723   4.385   1.399   2.942  0.1329 -0.1909  0.1065
  222POX    C1P 3724   4.455   1.389   3.078 -0.3668 -0.3448  0.3543
  222POX    C1Q 3725   4.358   1.391   3.197 -0.9894  0.9808 -0.1578
  222POX    C1R 3726   4.430   1.341   3.322 -0.7071  0.0817 -0.6655
  222POX     CZ 3727   4.655   1.846   1.299 -0.2338  0.0163 -0.2358
  222POX     OZ 3728   4.674   1.919   1.421 -0.0519  0.3536 -0.4616
  222POX    C2A 3729   4.626   2.043   1.414 -0.2379  0.3067 -0.0627
  222POX    O2A 3730   4.561   2.090   1.320 -0.0130  0.5330 -0.1057
  222POX    C2B 3731   4.648   2.125   1.535  0.0211 -0.1699  0.2198
  222POX    C2C 3732   4.758   2.229   1.511 -0.0698 -0.1699 -0.2218
  222POX    C2D 3733   4.777   2.326   1.628  0.2493 -0.1955 -0.2523
  222POX    C2E 3734   4.831   2.257   1.753 -0.5003 -0.2866  0.0247
  222POX    C2F 3735   4.904   2.352   1.850  0.1040 -0.7059 -0.0151
  222POX    C2G 3736   4.980   2.282   1.962  0.7706  0.2898  0.1615
  222POX    C2H 3737   4.881   2.209   2.053  0.6665  0.2078 -0.0175
  222POX    C2I 3738   4.945   2.111   2.152  0.0866 -0.0123  0.1420
  222POX    C2J 3739   4.998   1.982   2.089 -0.3788 -0.2345  0.2016
  222POX    C2K 3740   5.086   1.897   2.181  0.0083  0.5503  0.5651
  222POX    C2L 3741   5.219   1.971   2.196  0.0441  0.5870  0.0736
  222POX    C2M 3742   5.311   1.902   2.297  0.2870 -0.0271 -0.5525
  222POX    C2N 3743   5.446   1.972   2.312 -0.1058  0.4932  0.6825
  222POX    C2O 3744   5.541   1.952   2.430  0.9324  0.5863 -0.1215
  222POX    C2P 3745   5.556   1.811   2.487 -0.3751  0.5382  0.1299
  223CHL    CN1 3746   5.432   2.269   1.617  0.6915 -0.3381 -0.0793
  223CHL    CN2 3747   5.209   2.191   1.659  0.3309  0.1257 -0.0055
  223CHL    CN3 3748   5.376   2.037   1.592  0.1254 -0.0257  0.0602
  223CHL    NTM 3749   5.328   2.174   1.574  0.3201  0.0343 -0.0031
  223CHL     CB 3750   5.294   2.202   1.434  0.0431  0.0461  0.0651
  224PJ2     CA 3751   5.177   2.134   1.363 -0.1102  0.1841  0.1846
  224PJ2     OA 3752   5.155   1.997   1.400 -0.4084  0.1023 -0.2883
  224PJ2      P 3753   5.000   1.958   1.380 -0.4624  0.1225  0.0984
  224PJ2     OB 3754   4.940   2.061   1.292  0.5339  0.5885 -0.0509
  224PJ2     HB 3755   4.844   2.038   1.276  0.6704 -0.7781  0.9045
  224PJ2     OG 3756   5.023   1.821   1.328  0.2816  0.0710  0.5453
  224PJ2     HG 3757   4.936   1.774   1.345  0.6236 -1.5056 -1.7298
  224PJ2     OD 3758   4.949   1.956   1.533 -0.1155  0.1185  0.2133
  225POX     CD 3759   4.978   1.832   1.597 -0.1700  0.2257  0.4497
  225POX     CE 3760   4.931   1.810   1.741 -0.1233 -0.0208  0.4287
  225POX     OE 3761   4.936   1.671   1.774  0.3383 -0.1046  0.0301
  225POX    C1A 3762   5.041   1.634   1.847  0.2596 -0.5396 -0.0729
  225POX    O1A 3763   5.150   1.689   1.830  0.0214  0.0236  0.1682
  225POX    C1B 3764   5.025   1.511   1.927 -0.3696 -0.2389  0.2745
  225POX    C1C 3765   5.036   1.542   2.077  0.1265  0.1523  0.1611
  225POX    C1D 3766   5.001   1.420   2.162 -0.0219  0.0322 -0.0713
  225POX    C1E 3767   5.026   1.455   2.309 -0.1468  0.1610 -0.0808
  225POX    C1F 3768   5.020   1.317   2.374 -0.0894 -0.0350 -0.4891
  225POX    C1G 3769   4.980   1.312   2.521  0.8052  0.1864 -0.2361
  225POX    C1H 3770   5.021   1.178   2.582  0.5495  0.2861  0.1636
  225POX    C1I 3771   4.971   1.177   2.726 -0.7114 -0.2330 -0.2578
  225POX    C1J 3772   4.963   1.061   2.791 -0.0175 -0.0718  0.1271
  225POX    C1K 3773   4.997   0.925   2.728  0.0320 -0.0918  0.1974
  225POX    C1L 3774   4.924   0.822   2.814 -0.2415  0.1189  0.2185
  225POX    C1M 3775   4.978   0.687   2.766  0.1047  0.2082  0.3559
  225POX    C1N 3776   5.101   0.632   2.839  0.1693 -0.5419 -0.3133
  225POX    C1O 3777   5.056   0.611   2.984  0.2387  0.1583 -0.1913
  225POX    C1P 3778   5.171   0.541   3.057  0.9847  1.6334  0.1027
  225POX    C1Q 3779   5.147   0.545   3.208  0.0185 -0.7784  0.0545
  225POX    C1R 3780   5.253   0.469   3.290 -0.0486  0.1646  1.0364
  225POX     CZ 3781   4.796   1.878   1.763 -0.3182 -0.4596  0.5906
  225POX     OZ 3782   4.752   1.868   1.899  0.0597 -0.6701  0.6990
  225POX    C2A 3783   4.652   1.781   1.915 -0.8477  0.0953 -0.6083
  225POX    O2A 3784   4.592   1.728   1.822 -0.1720 -0.5120 -0.7052
  225POX    C2B 3785   4.608   1.758   2.054  0.3035  0.1906 -0.2130
  225POX    C2C 3786   4.679   1.633   2.107  0.0215  0.1187 -0.0038
  225POX    C2D 3787   4.622   1.590   2.243  0.2957  0.0999  0.1064
  225POX    C2E 3788   4.664   1.693   2.348 -0.1846  0.4783 -0.0663
  225POX    C2F 3789   4.641   1.622   2.482  0.6122 -0.0542 -0.2070
  225POX    C2G 3790   4.684   1.721   2.590  0.0577  0.2037 -0.2185
  225POX    C2H 3791   4.834   1.753   2.603  0.1829 -0.9294  1.3413
  225POX    C2I 3792   4.879   1.832   2.726  0.4935  0.1637  0.5285
  225POX    C2J 3793   4.777   1.940   2.765 -0.4847 -0.6120  0.1558
  225POX    C2K 3794   4.817   1.976   2.908 -0.4708 -0.3943  0.0971
  225POX    C2L 3795   4.723   2.070   2.983  0.6588  0.5365  0.3694
  225POX    C2M 3796   4.693   2.195   2.899 -0.4020  0.0322 -0.0225
  225POX    C2N 3797   4.607   2.300   2.970 -0.5242 -0.2013  0.1785
  225POX    C2O 3798   4.586   2.425   2.885 -0.4147 -0.0137  0.4253
  225POX    C2P 3799   4.530   2.545   2.962  0.2157  0.1610  0.6153
  226CHL    CN1 3800   6.329   1.789   1.125 -0.2722 -0.1955  0.0685
  226CHL    CN2 3801   6.178   1.619   1.066 -0.0900 -0.2646 -0.2461
  226CHL    CN3 3802   6.376   1.658   0.926 -0.6211 -0.5573 -0.4995
  226CHL    NTM 3803   6.320   1.657   1.062 -0.1554 -0.0281 -0.3016
  226CHL     CB 3804   6.397   1.557   1.138 -0.0722  0.5523  0.3927
  227PJ2     CA 3805   6.405   1.407   1.107 -0.4800  0.6643 -0.2824
  227PJ2     OA 3806   6.281   1.336   1.101 -0.1963  0.1216  0.2076
  227PJ2      P 3807   6.300   1.182   1.056  0.3157  0.1862  0.1993
  227PJ2     OB 3808   6.162   1.143   1.022  0.4548  0.4509 -0.6861
  227PJ2     HB 3809   6.098   1.198   1.076  0.1455 -2.6099  2.4548
  227PJ2     OG 3810   6.408   1.171   0.956 -0.0624  0.2199 -0.2173
  227PJ2     HG 3811   6.472   1.248   0.950 -0.0329  0.1769 -0.4570
  227PJ2     OD 3812   6.360   1.108   1.186  0.1623 -0.4685 -0.1030
  228POX     CD 3813   6.267   1.100   1.294  0.1700 -0.5584 -0.1030
  228POX     CE 3814   6.316   1.087   1.438  0.1694 -0.0220 -0.0517
  228POX     OE 3815   6.365   0.955   1.465  0.2575 -0.0103 -0.1507
  228POX    C1A 3816   6.496   0.933   1.463  0.2925  0.1350  0.3300
  228POX    O1A 3817   6.578   1.024   1.447 -0.1158  0.5082  0.3233
  228POX    C1B 3818   6.541   0.794   1.484 -0.2982 -0.0730  0.2369
  228POX    C1C 3819   6.656   0.793   1.586  0.0533  0.7866 -0.1420
  228POX    C1D 3820   6.598   0.798   1.728 -0.2997 -0.2926 -0.2371
  228POX    C1E 3821   6.708   0.831   1.829 -0.5497  0.3713 -0.1782
  228POX    C1F 3822   6.664   0.779   1.966  0.1944  0.3542  0.0613
  228POX    C1G 3823   6.779   0.807   2.063  0.6912  0.1879 -0.4742
  228POX    C1H 3824   6.778   0.743   2.202  0.1245 -0.1575 -0.6304
  228POX    C1I 3825   6.900   0.804   2.272 -0.2879  0.1555 -0.1862
  228POX    C1J 3826   6.922   0.807   2.403 -0.5533  0.8784 -0.1518
  228POX    C1K 3827   6.821   0.764   2.509 -0.0270 -0.3804 -0.1382
  228POX    C1L 3828   6.875   0.731   2.648 -0.1553  0.0053  0.0063
  228POX    C1M 3829   6.999   0.640   2.653 -0.0962  0.0507 -0.5684
  228POX    C1N 3830   7.050   0.619   2.796 -0.3323 -0.0962 -0.5063
  228POX    C1O 3831   6.943   0.574   2.896 -0.0159  0.8399  0.2665
  228POX    C1P 3832   7.009   0.547   3.031 -0.1917  0.4521  0.2765
  228POX    C1Q 3833   6.897   0.526   3.132 -0.2290  0.1137  0.1675
  228POX    C1R 3834   6.948   0.498   3.274 -0.0474  0.1180  0.1018
  228POX     CZ 3835   6.212   1.122   1.544  0.1667 -0.2324  0.0163
  228POX     OZ 3836   6.259   1.104   1.678 -0.2039 -0.3161  0.1348
  228POX    C2A 3837   6.187   1.154   1.778 -0.4382  0.1353 -0.2580
  228POX    O2A 3838   6.073   1.191   1.752 -0.4261  0.0713 -0.4046
  228POX    C2B 3839   6.249   1.144   1.912 -0.4897 -0.4015 -0.2713
  228POX    C2C 3840   6.224   1.266   2.001  0.8231 -0.0957 -0.3087
  228POX    C2D 3841   6.081   1.263   2.056  0.7434 -0.1307 -0.5188
  228POX    C2E 3842   6.056   1.382   2.149  0.2768 -0.6820  0.0651
  228POX    C2F 3843   5.906   1.393   2.177  0.2769 -0.0904 -0.1505
  228POX    C2G 3844   5.877   1.482   2.298  0.2994  0.3073 -0.4379
  228POX    C2H 3845   5.943   1.421   2.421  0.0038  0.0989 -0.3827
  228POX    C2I 3846   5.893   1.495   2.546  0.2179  0.0129 -0.2460
  228POX    C2J 3847   5.954   1.453   2.680  0.4651 -0.2366 -0.4343
  228POX    C2K 3848   5.941   1.302   2.701  0.8012 -0.2071  0.0083
  228POX    C2L 3849   5.998   1.257   2.835 -0.2465 -0.4782  0.3710
  228POX    C2M 3850   5.995   1.105   2.850  0.3270 -0.5036  0.2551
  228POX    C2N 3851   6.107   1.059   2.944  0.2647 -0.6811  0.2449
  228POX    C2O 3852   6.061   1.106   3.082  0.2889 -0.3502  0.1417
  228POX    C2P 3853   6.177   1.078   3.178  0.1679  0.2551  0.4691
  229CHL    CN1 3854   4.729   8.783   1.658  0.0933 -0.4617  0.0568
  229CHL    CN2 3855   4.638   8.759   1.427 -0.4167 -0.9006 -0.3821
  229CHL    CN3 3856   4.596   8.597   1.587 -0.1563 -0.2801  0.0717
  229CHL    NTM 3857   4.697   8.694   1.545 -0.2942 -0.1894 -0.0485
  229CHL     CB 3858   4.831   8.641   1.516  0.1066  0.4621  0.5524
  230PJ2     CA 3859   4.864   8.541   1.405 -0.3384  0.0140  0.8185
  230PJ2     OA 3860   4.777   8.427   1.400 -0.1866 -0.0874  0.3375
  230PJ2      P 3861   4.850   8.291   1.354  0.0724  0.1481  0.0482
  230PJ2     OB 3862   4.952   8.337   1.258 -0.0465  0.4007  0.0410
  230PJ2     HB 3863   5.011   8.261   1.232  0.8119  1.4043 -1.0842
  230PJ2     OG 3864   4.747   8.198   1.303  0.1803  0.2844 -0.4258
  230PJ2     HG 3865   4.784   8.111   1.271  1.8896  0.6156  0.5427
  230PJ2     OD 3866   4.909   8.226   1.489  0.3451 -0.0477 -0.1655
  231POX     CD 3867   4.815   8.178   1.585 -0.2056  0.6703 -0.3315
  231POX     CE 3868   4.866   8.180   1.729 -0.9826  0.2543 -0.0435
  231POX     OE 3869   4.809   8.080   1.814 -0.9598  0.0729 -0.2429
  231POX    C1A 3870   4.866   7.960   1.824  0.2287  0.6400 -0.0062
  231POX    O1A 3871   4.957   7.924   1.749 -0.3203  0.0085 -0.3900
  231POX    C1B 3872   4.794   7.881   1.926  0.0978  0.2744 -0.3754
  231POX    C1C 3873   4.880   7.771   1.988 -0.0663  0.1856 -0.3055
  231POX    C1D 3874   4.805   7.684   2.089  0.4304  0.1341  0.0236
  231POX    C1E 3875   4.913   7.594   2.150  0.2028 -0.3283 -0.2451
  231POX    C1F 3876   4.855   7.512   2.265 -0.1764  0.3762  0.0699
  231POX    C1G 3877   4.810   7.600   2.382 -0.1537  0.3901  0.0682
  231POX    C1H 3878   4.748   7.519   2.496  0.1181  0.1076  0.0165
  231POX    C1I 3879   4.670   7.609   2.591  0.0875 -0.1289  0.2158
  231POX    C1J 3880   4.657   7.588   2.722 -0.0918  0.4556  0.2962
  231POX    C1K 3881   4.724   7.476   2.801 -0.2782  0.0892 -0.0640
  231POX    C1L 3882   4.624   7.361   2.816  0.2664 -0.3573  0.1926
  231POX    C1M 3883   4.544   7.378   2.945  0.2349  0.5304  0.0610
  231POX    C1N 3884   4.631   7.376   3.071 -0.0138  0.3174  0.2306
  231POX    C1O 3885   4.546   7.368   3.198 -0.0313  0.1956  0.2113
  231POX    C1P 3886   4.478   7.498   3.242 -0.2133  0.1627  0.0253
  231POX    C1Q 3887   4.409   7.482   3.378  0.0528 -0.3910  0.0995
  231POX    C1R 3888   4.347   7.612   3.430 -0.2356 -0.3317 -0.3764
  231POX     CZ 3889   4.878   8.330   1.761  0.2472  0.1577  0.0138
  231POX     OZ 3890   4.881   8.362   1.900  0.1940 -0.3254  0.1312
  231POX    C2A 3891   4.915   8.486   1.934  0.4023 -0.2247 -0.4229
  231POX    O2A 3892   4.907   8.575   1.850 -0.1985 -0.1245 -0.2622
  231POX    C2B 3893   4.939   8.517   2.077  0.2620 -0.3137 -0.3801
  231POX    C2C 3894   4.842   8.449   2.174  0.1635  0.3602  0.0078
  231POX    C2D 3895   4.842   8.516   2.311  0.0757  0.2123  0.0812
  231POX    C2E 3896   4.735   8.466   2.408  0.4573 -0.2586  0.2636
  231POX    C2F 3897   4.741   8.535   2.544 -0.0853  0.1090  0.1076
  231POX    C2G 3898   4.633   8.460   2.622  0.0737 -0.1664  0.0660
  231POX    C2H 3899   4.660   8.472   2.773  0.0637 -0.1974  0.0701
  231POX    C2I 3900   4.552   8.397   2.851  0.0125 -0.1164  0.0770
  231POX    C2J 3901   4.563   8.426   3.001 -0.5895 -0.5481  0.2097
  231POX    C2K 3902   4.654   8.332   3.080  0.5774  0.2846 -0.1165
  231POX    C2L 3903   4.634   8.361   3.229  0.0578  0.0996 -0.1477
  231POX    C2M 3904   4.709   8.271   3.328 -0.6734  0.1712  0.4728
  231POX    C2N 3905   4.644   8.132   3.327 -0.4371  0.0630 -0.1592
  231POX    C2O 3906   4.721   8.048   3.429 -0.6021  0.1138  0.0085
  231POX    C2P 3907   4.690   7.899   3.436  0.0852 -0.0585 -0.4637
  232CHL    CN1 3908   7.461   0.765   1.007 -0.2531  0.5959  0.0493
  232CHL    CN2 3909   7.462   0.848   0.781 -0.3081  0.3634 -0.1222
  232CHL    CN3 3910   7.313   0.933   0.945  0.3219  0.6950  0.0799
  232CHL    NTM 3911   7.450   0.885   0.923  0.2335  0.5309 -0.1154
  232CHL     CB 3912   7.546   0.989   0.959  0.2246  0.6632 -0.4682
  233PJ2     CA 3913   7.697   0.963   0.964  0.1536  0.3551  0.2164
  233PJ2     OA 3914   7.749   0.865   1.054 -0.2600  0.0087  0.0811
  233PJ2      P 3915   7.899   0.824   1.013 -0.2043  0.3126 -0.0197
  233PJ2     OB 3916   7.900   0.685   1.063 -0.2098  0.1067 -0.5805
  233PJ2     HB 3917   7.997   0.663   1.075 -0.2867  0.1002  0.0476
  233PJ2     OG 3918   7.931   0.859   0.872 -0.2999  0.2497 -0.0577
  233PJ2     HG 3919   7.970   0.950   0.862 -0.3114  0.3359  0.6064
  233PJ2     OD 3920   7.961   0.921   1.125 -0.1133  0.0765  0.1324
  234POX     CD 3921   7.960   0.874   1.261  0.7701 -0.7088 -0.1185
  234POX     CE 3922   7.991   0.980   1.367 -0.2041 -0.1045 -0.4176
  234POX     OE 3923   8.004   0.919   1.496  0.6679  0.1332 -0.3859
  234POX    C1A 3924   8.077   0.969   1.595  0.2048 -0.1107  0.0802
  234POX    O1A 3925   8.170   1.039   1.556  0.4751 -0.3325  0.3194
  234POX    C1B 3926   8.037   0.923   1.730 -0.7755  0.6173  0.0479
  234POX    C1C 3927   8.167   0.902   1.807 -0.5307 -0.2716 -0.5898
  234POX    C1D 3928   8.164   0.856   1.953  0.3042 -0.4399 -0.6178
  234POX    C1E 3929   8.301   0.851   2.020  0.2082  0.1427 -0.3749
  234POX    C1F 3930   8.300   0.789   2.160  0.1694  0.2782 -0.3152
  234POX    C1G 3931   8.433   0.768   2.233 -0.1654 -0.6854  0.0277
  234POX    C1H 3932   8.441   0.697   2.369 -0.1488  0.2041  0.5029
  234POX    C1I 3933   8.591   0.691   2.401  0.0374 -0.1212 -0.3853
  234POX    C1J 3934   8.627   0.679   2.529 -0.1664 -0.8692 -0.3912
  234POX    C1K 3935   8.533   0.656   2.647 -0.0786  0.2024 -0.1102
  234POX    C1L 3936   8.579   0.741   2.766 -0.6918  0.6119 -0.1613
  234POX    C1M 3937   8.458   0.792   2.845 -0.9137 -0.7257  0.3862
  234POX    C1N 3938   8.496   0.851   2.981 -0.1935  0.0778 -0.1570
  234POX    C1O 3939   8.355   0.867   3.040 -0.0836 -0.0926  0.1553
  234POX    C1P 3940   8.370   0.887   3.191  0.7407  0.0490  0.0596
  234POX    C1Q 3941   8.257   0.966   3.256  0.1994 -0.4586 -0.2495
  234POX    C1R 3942   8.248   1.107   3.197  0.1066 -0.3610 -0.0036
  234POX     CZ 3943   7.893   1.096   1.350 -0.3070 -0.0667  0.3989
  234POX     OZ 3944   7.876   1.185   1.461  0.9283 -0.2303  0.7418
  234POX    C2A 3945   7.965   1.281   1.484  0.4614  0.2445  0.6021
  234POX    O2A 3946   8.057   1.306   1.406 -0.0957 -0.2383 -0.2220
  234POX    C2B 3947   7.944   1.360   1.608  0.3706  0.3215  0.5377
  234POX    C2C 3948   8.008   1.290   1.728  0.2982 -0.4104  0.1568
  234POX    C2D 3949   7.968   1.364   1.856  0.3596 -0.3068  0.1165
  234POX    C2E 3950   8.018   1.298   1.985 -0.1873 -0.1452  0.4127
  234POX    C2F 3951   7.957   1.351   2.115  0.1078  0.3999  0.3322
  234POX    C2G 3952   8.023   1.272   2.228  0.0386 -0.1055  0.0227
  234POX    C2H 3953   7.978   1.333   2.360 -0.1160  0.1833 -0.1637
  234POX    C2I 3954   8.076   1.281   2.466 -0.5190 -0.1167  0.0650
  234POX    C2J 3955   8.035   1.326   2.606 -0.1711  0.2659  0.0471
  234POX    C2K 3956   7.925   1.229   2.650 -0.2162  0.2275 -0.1494
  234POX    C2L 3957   7.966   1.148   2.773 -0.8318  0.0397 -0.0630
  234POX    C2M 3958   7.857   1.049   2.813 -0.3328 -0.3985  0.2227
  234POX    C2N 3959   7.885   0.985   2.949  0.1063 -0.2221  0.2141
  234POX    C2O 3960   7.789   0.871   2.982  0.3902 -0.5827 -0.1876
  234POX    C2P 3961   7.794   0.840   3.132 -0.2411  0.2347  0.0114
  235CHL    CN1 3962   8.033   0.356   0.767 -0.5185 -0.4258  0.0034
  235CHL    CN2 3963   8.236   0.281   0.867 -0.1898 -0.0165  0.3328
  235CHL    CN3 3964   8.041   0.291   0.999 -0.5584  0.1429 -0.4516
  235CHL    NTM 3965   8.113   0.358   0.890 -0.1933  0.1449 -0.2102
  235CHL     CB 3966   8.142   0.499   0.921 -0.3610  0.0504  0.3869
  236PJ2     CA 3967   8.208   0.559   1.045 -0.2695 -0.2303  0.4758
  236PJ2     OA 3968   8.318   0.484   1.098 -0.0100  0.2337  0.5991
  236PJ2      P 3969   8.444   0.580   1.129  0.4245 -0.1517  0.0496
  236PJ2     OB 3970   8.534   0.467   1.163  0.2577 -0.3222 -0.0687
  236PJ2     HB 3971   8.486   0.409   1.229  1.0227  1.3314  2.0803
  236PJ2     OG 3972   8.446   0.645   0.996  0.3410 -0.0242  0.1104
  236PJ2     HG 3973   8.541   0.648   0.965  0.4557  0.6698  0.5129
  236PJ2     OD 3974   8.395   0.679   1.246 -0.3918 -0.1531 -0.2880
  237POX     CD 3975   8.409   0.631   1.380 -0.0356  0.4172 -0.1177
  237POX     CE 3976   8.323   0.672   1.499  0.1238  0.1121  0.1042
  237POX     OE 3977   8.380   0.656   1.629  0.2593 -0.6046 -0.0424
  237POX    C1A 3978   8.486   0.734   1.648 -0.1211  0.0278 -0.4894
  237POX    O1A 3979   8.517   0.828   1.575  0.0517  0.6373  0.3539
  237POX    C1B 3980   8.555   0.701   1.775 -0.1545  0.0494 -0.4661
  237POX    C1C 3981   8.640   0.818   1.824 -0.1908 -0.0940 -0.0517
  237POX    C1D 3982   8.712   0.788   1.956 -0.1400 -0.0846 -0.0766
  237POX    C1E 3983   8.785   0.911   2.009 -0.3086  0.1111 -0.2922
  237POX    C1F 3984   8.813   0.905   2.160  0.3302  0.5427 -0.3884
  237POX    C1G 3985   8.937   0.820   2.187 -0.1239  0.0539  0.1764
  237POX    C1H 3986   8.968   0.828   2.337 -0.1066 -0.1485  0.1835
  237POX    C1I 3987   9.012   0.696   2.401  0.1767  0.1265  0.5584
  237POX    C1J 3988   9.123   0.671   2.469  0.2347 -0.0683  0.3918
  237POX    C1K 3989   9.213   0.787   2.512  0.2016  0.1109 -0.0159
  237POX    C1L 3990   9.342   0.713   2.549 -0.2932 -0.4426  0.6437
  237POX    C1M 3991   9.452   0.812   2.590 -0.2656 -0.5046  0.7203
  237POX    C1N 3992   9.582   0.737   2.620  0.1474 -0.1466 -0.1260
  237POX    C1O 3993   9.688   0.836   2.667 -0.0594  0.0697 -0.1103
  237POX    C1P 3994   9.831   0.780   2.663 -0.1519 -0.1486 -0.3489
  237POX    C1Q 3995   9.936   0.874   2.720 -0.3523 -0.1558  0.0371
  237POX    C1R 3996   9.890   0.918   2.859 -0.0303 -0.1427  0.1405
  237POX     CZ 3997   8.186   0.615   1.463  0.1784 -0.0445  0.1480
  237POX     OZ 3998   8.079   0.617   1.558 -0.4000 -0.1505 -0.4927
  237POX    C2A 3999   7.978   0.534   1.537 -0.6520  0.0822 -0.2158
  237POX    O2A 4000   7.976   0.472   1.431  0.2504  0.3577 -0.3952
  237POX    C2B 4001   7.870   0.549   1.637 -0.5627 -0.0215 -0.1028
  237POX    C2C 4002   7.778   0.668   1.609  0.0894  0.4567 -0.2366
  237POX    C2D 4003   7.678   0.675   1.725 -0.3642 -0.3761 -0.5687
  237POX    C2E 4004   7.563   0.574   1.718 -0.4124 -0.3373 -0.3160
  237POX    C2F 4005   7.485   0.604   1.847  0.4836 -0.0006  0.1593
  237POX    C2G 4006   7.553   0.559   1.976  0.5407  0.1960  0.1979
  237POX    C2H 4007   7.506   0.652   2.089  0.1641  0.2422  0.0067
  237POX    C2I 4008   7.542   0.603   2.230  0.3747 -0.1921 -0.1956
  237POX    C2J 4009   7.504   0.705   2.338 -0.5949 -0.2563 -0.4668
  237POX    C2K 4010   7.562   0.695   2.479  0.2828 -0.2083 -0.8193
  237POX    C2L 4011   7.480   0.595   2.561  0.5363  0.6282  0.4912
  237POX    C2M 4012   7.527   0.584   2.706 -0.0573  0.0596  0.6441
  237POX    C2N 4013   7.667   0.527   2.732 -0.1680 -0.1883  0.6969
  237POX    C2O 4014   7.715   0.525   2.877  0.0791  0.7020  0.6284
  237POX    C2P 4015   7.640   0.430   2.970  0.9382 -0.6812 -0.0590
  238CHL    CN1 4016   4.944   1.371   0.990  0.3911 -0.4381  0.2265
  238CHL    CN2 4017   5.031   1.244   0.820 -0.8137  0.1251 -0.2932
  238CHL    CN3 4018   5.093   1.471   0.837  0.1241 -0.1012  0.1236
  238CHL    NTM 4019   4.979   1.379   0.847 -0.1932  0.2850  0.1148
  238CHL     CB 4020   4.868   1.406   0.755  0.2807  0.3557 -0.4457
  239PJ2     CA 4021   4.738   1.327   0.771  0.5337  0.1873  0.9619
  239PJ2     OA 4022   4.743   1.188   0.804  0.1174 -0.1276 -0.2271
  239PJ2      P 4023   4.591   1.137   0.810  0.0442  0.1179  0.0316
  239PJ2     OB 4024   4.596   0.989   0.802  0.0792  0.0981  0.3870
  239PJ2     HB 4025   4.534   0.941   0.864  1.1538 -2.7772 -0.5672
  239PJ2     OG 4026   4.496   1.200   0.716 -0.1020 -0.0745  0.0484
  239PJ2     HG 4027   4.412   1.145   0.718  1.4065 -2.5047  0.3210
  239PJ2     OD 4028   4.549   1.191   0.956  0.6738  0.1270  0.2123
  240POX     CD 4029   4.523   1.089   1.054 -0.2100  0.2119  0.0753
  240POX     CE 4030   4.500   1.143   1.195 -0.2344 -0.0622  0.1753
  240POX     OE 4031   4.496   1.046   1.301  0.0179 -0.3587 -0.0836
  240POX    C1A 4032   4.603   1.016   1.373  0.2837  0.4876 -0.1056
  240POX    O1A 4033   4.714   1.053   1.334  0.2454  0.4926 -0.2077
  240POX    C1B 4034   4.570   0.950   1.501 -0.1042  0.0161 -0.4454
  240POX    C1C 4035   4.688   0.953   1.598 -0.1870 -0.0304 -0.3423
  240POX    C1D 4036   4.658   0.871   1.724  0.2611  0.0295 -0.1940
  240POX    C1E 4037   4.786   0.884   1.807 -0.4684  1.0441  0.7864
  240POX    C1F 4038   4.784   0.785   1.923 -0.1227  0.7830  0.5714
  240POX    C1G 4039   4.648   0.774   1.994 -0.3107  0.3612  0.1525
  240POX    C1H 4040   4.651   0.669   2.105  0.6318 -0.4287 -0.6026
  240POX    C1I 4041   4.736   0.720   2.221 -0.1647 -0.8187  0.1620
  240POX    C1J 4042   4.773   0.633   2.315  0.5982 -0.0935  0.5510
  240POX    C1K 4043   4.694   0.504   2.339 -0.3675  0.3273 -0.2837
  240POX    C1L 4044   4.731   0.444   2.475  0.4580  0.4849 -0.4343
  240POX    C1M 4045   4.864   0.369   2.459  0.4521  0.4086 -0.1334
  240POX    C1N 4046   4.881   0.285   2.585  0.2573  0.1205 -0.2987
  240POX    C1O 4047   5.027   0.241   2.597  0.1720 -0.1155 -0.1108
  240POX    C1P 4048   5.067   0.180   2.731 -0.0922  0.8678  0.4213
  240POX    C1Q 4049   5.215   0.140   2.727 -0.3474 -0.0280 -0.3778
  240POX    C1R 4050   5.285   0.130   2.863 -0.0145  0.6092 -0.5012
  240POX     CZ 4051   4.377   1.234   1.199 -0.2717 -0.0991 -0.1142
  240POX     OZ 4052   4.342   1.289   1.326  0.0904  0.1074 -0.1019
  240POX    C2A 4053   4.266   1.217   1.408 -0.4081  0.5326 -0.1847
  240POX    O2A 4054   4.182   1.140   1.363 -0.6028  0.4921  0.2440
  240POX    C2B 4055   4.260   1.269   1.547  0.5128 -0.0094  0.0627
  240POX    C2C 4056   4.151   1.368   1.586  0.3311 -0.3394  0.4044
  240POX    C2D 4057   4.165   1.436   1.722 -0.7021  0.2292  0.2394
  240POX    C2E 4058   4.158   1.336   1.839  0.0668  0.4985  0.5187
  240POX    C2F 4059   4.146   1.416   1.969 -0.9370  0.2274  0.5997
  240POX    C2G 4060   4.153   1.320   2.087 -0.0180 -0.2244  0.1908
  240POX    C2H 4061   4.160   1.407   2.213  0.0664 -0.4804  0.3638
  240POX    C2I 4062   4.104   1.322   2.328 -0.3226 -0.2403  0.3542
  240POX    C2J 4063   4.113   1.372   2.472 -0.0641 -0.1378  0.3036
  240POX    C2K 4064   4.028   1.284   2.564  0.5274 -0.5069  0.5029
  240POX    C2L 4065   4.013   1.360   2.696 -0.6492  0.1111  0.0230
  240POX    C2M 4066   3.947   1.263   2.794 -0.2278 -0.2207 -0.0216
  240POX    C2N 4067   4.047   1.165   2.857  0.1129  0.0512 -0.1338
  240POX    C2O 4068   3.992   1.107   2.988  0.3479  0.2711  0.0645
  240POX    C2P 4069   3.998   1.208   3.102  0.3977  0.0942  0.2183
  241CHL    CN1 4070   3.856   8.318   1.380  0.0069 -0.0386  0.0458
  241CHL    CN2 4071   4.087   8.325   1.397 -0.1278 -0.0190  0.9664
  241CHL    CN3 4072   3.959   8.499   1.272 -0.4650  0.0211 -0.1969
  241CHL    NTM 4073   3.969   8.411   1.389 -0.0257  0.0282 -0.2259
  241CHL     CB 4074   3.942   8.495   1.507 -0.6251  0.3312 -0.5738
  242PJ2     CA 4075   4.038   8.608   1.543 -1.0505  0.5469 -0.0905
  242PJ2     OA 4076   4.046   8.723   1.458  0.0258  0.3849 -0.2214
  242PJ2      P 4077   4.196   8.767   1.419  0.1265  0.2100 -0.0360
  242PJ2     OB 4078   4.284   8.650   1.391  0.5499  0.5105  0.0373
  242PJ2     HB 4079   4.378   8.683   1.379  0.6989  0.0837  0.0389
  242PJ2     OG 4080   4.207   8.870   1.314 -0.0788  0.3145  0.0451
  242PJ2     HG 4081   4.124   8.867   1.258  1.6827 -0.3758 -2.7729
  242PJ2     OD 4082   4.259   8.824   1.555  0.0101  0.6207 -0.1534
  243POX     CD 4083   4.173   8.925   1.608 -0.6423 -0.0975  0.1815
  243POX     CE 4084   4.209   8.959   1.753 -0.0667  0.0757 -0.0017
  243POX     OE 4085   4.107   9.047   1.799  0.0731  0.1421  0.1832
  243POX    C1A 4086   4.009   8.993   1.871 -0.1169  0.2202 -0.0139
  243POX    O1A 4087   3.987   8.873   1.856  0.7095  0.0967 -0.3226
  243POX    C1B 4088   3.927   9.092   1.944 -0.1874  0.0713  0.1100
  243POX    C1C 4089   3.777   9.074   1.924 -0.1715  0.0306  0.0233
  243POX    C1D 4090   3.690   9.183   1.987  0.1839  0.4112 -0.1471
  243POX    C1E 4091   3.712   9.196   2.137 -0.6429 -0.0992  0.0255
  243POX    C1F 4092   3.632   9.318   2.184 -0.3743  0.0416  0.1207
  243POX    C1G 4093   3.618   9.312   2.337 -0.0337 -0.9388  0.1229
  243POX    C1H 4094   3.752   9.331   2.408  0.0979 -0.7582 -0.1676
  243POX    C1I 4095   3.735   9.285   2.554 -0.2629 -0.1968 -0.0319
  243POX    C1J 4096   3.780   9.167   2.593 -0.2003 -0.1863 -0.0714
  243POX    C1K 4097   3.873   9.080   2.507 -0.1940  0.2294 -0.4897
  243POX    C1L 4098   3.937   8.957   2.573 -0.5894  0.0457 -0.4457
  243POX    C1M 4099   4.053   8.905   2.488 -0.4552 -0.2845 -0.0586
  243POX    C1N 4100   4.023   8.848   2.349  0.2239 -0.2270 -0.2302
  243POX    C1O 4101   4.145   8.818   2.262  0.2377 -0.3525 -0.1676
  243POX    C1P 4102   4.223   8.706   2.331  0.5653  0.0947  0.1949
  243POX    C1Q 4103   4.262   8.608   2.219  0.0435 -0.0655  0.1520
  243POX    C1R 4104   4.378   8.525   2.274  0.3785  0.5063  0.3168
  243POX     CZ 4105   4.351   9.015   1.760  0.1398 -0.4469  0.0891
  243POX     OZ 4106   4.417   9.038   1.885  0.0606 -0.0080  0.0535
  243POX    C2A 4107   4.545   9.074   1.878  0.2889 -0.6840  0.5815
  243POX    O2A 4108   4.594   9.092   1.767 -0.2267  0.3523  0.5081
  243POX    C2B 4109   4.617   9.116   2.001  0.5447  0.5375  0.0284
  243POX    C2C 4110   4.691   8.992   2.050  0.0179  0.3216  0.2827
  243POX    C2D 4111   4.808   9.032   2.140 -0.0559 -0.0216  0.5334
  243POX    C2E 4112   4.860   8.911   2.218 -0.2174 -0.1992  0.3651
  243POX    C2F 4113   4.958   8.973   2.317  0.1108  0.1800 -0.1947
  243POX    C2G 4114   5.057   8.869   2.370 -0.0290 -0.0146 -0.3150
  243POX    C2H 4115   5.190   8.939   2.399 -0.2275  0.1329  0.2491
  243POX    C2I 4116   5.258   8.993   2.273  0.0142  0.1963  0.4051
  243POX    C2J 4117   5.400   9.031   2.317  0.2922 -0.5236  0.1364
  243POX    C2K 4118   5.478   9.064   2.190 -0.5601  0.6425 -0.0973
  243POX    C2L 4119   5.624   9.058   2.235 -0.5748 -0.2018 -0.1427
  243POX    C2M 4120   5.672   8.915   2.259 -0.0070 -0.0114 -0.1292
  243POX    C2N 4121   5.694   8.844   2.125  0.0412 -0.3161  0.0388
  243POX    C2O 4122   5.794   8.730   2.143  0.2822 -0.1048  0.0544
  243POX    C2P 4123   5.804   8.631   2.026  0.3385 -0.1557  0.1022
  244CHL    CN1 4124   0.587   8.036   1.596  0.3238  0.1928 -0.0855
  244CHL    CN2 4125   0.623   7.990   1.374 -0.1020  0.1481 -0.2392
  244CHL    CN3 4126   0.757   7.884   1.531 -0.1804 -0.3045  0.6473
  244CHL    NTM 4127   0.618   7.925   1.505  0.1225  0.2239 -0.1924
  244CHL     CB 4128   0.528   7.808   1.512  0.6524 -0.2521 -1.0818
  245PJ2     CA 4129   0.384   7.836   1.467 -0.0321 -1.0332  0.5433
  245PJ2     OA 4130   0.313   7.940   1.534  0.1796 -0.2443 -0.4450
  245PJ2      P 4131   0.160   7.957   1.486  0.0570 -0.0443  0.0087
  245PJ2     OB 4132   0.182   8.077   1.403 -0.1304 -0.2957 -0.4084
  245PJ2     HB 4133   0.089   8.111   1.389 -0.0599  0.3934  0.7070
  245PJ2     OG 4134   0.106   7.831   1.428  0.4157 -0.3221  0.2724
  245PJ2     HG 4135   0.189   7.782   1.403  2.0851  2.7223 -0.7054
  245PJ2     OD 4136   0.073   7.981   1.619 -0.2800  0.2235 -0.2563
  246POX     CD 4137   0.071   8.117   1.664  0.1366 -0.0614  0.6608
  246POX     CE 4138  -0.043   8.152   1.760 -0.4151  0.2478 -0.0946
  246POX     OE 4139  -0.050   8.290   1.795  0.2928  0.2585  0.0306
  246POX    C1A 4140  -0.136   8.375   1.739  0.2007  0.0798 -0.0989
  246POX    O1A 4141  -0.184   8.342   1.631 -0.5550 -0.6213  0.4367
  246POX    C1B 4142  -0.135   8.509   1.802 -0.2867  0.1420 -0.2196
  246POX    C1C 4143  -0.229   8.518   1.923  0.0189 -0.1693  0.0398
  246POX    C1D 4144  -0.160   8.459   2.047 -0.0395 -0.4290 -0.0503
  246POX    C1E 4145  -0.274   8.418   2.141 -0.2935 -0.1679 -0.2397
  246POX    C1F 4146  -0.230   8.363   2.277 -0.5899  0.1907  0.0035
  246POX    C1G 4147  -0.162   8.476   2.356 -0.3400 -0.1186  0.2341
  246POX    C1H 4148  -0.143   8.423   2.498 -0.8842 -0.1071  0.3156
  246POX    C1I 4149  -0.088   8.520   2.603 -0.5873  0.4577 -0.3504
  246POX    C1J 4150  -0.129   8.517   2.730 -0.2463 -0.0386 -0.2464
  246POX    C1K 4151  -0.232   8.420   2.788 -0.1708 -0.0947 -0.2067
  246POX    C1L 4152  -0.328   8.495   2.881  0.0785 -0.6235  0.4859
  246POX    C1M 4153  -0.433   8.409   2.951 -0.6941 -0.1983 -0.1372
  246POX    C1N 4154  -0.517   8.483   3.056  0.0756  0.5973 -0.0705
  246POX    C1O 4155  -0.644   8.398   3.062  0.1386  0.5431  0.5377
  246POX    C1P 4156  -0.740   8.438   3.174 -0.3640  0.0478  0.2893
  246POX    C1Q 4157  -0.876   8.369   3.163 -0.1105 -0.4245  0.0843
  246POX    C1R 4158  -0.857   8.217   3.168  0.5156 -0.3491 -0.0311
  246POX     CZ 4159  -0.047   8.053   1.877  0.0129  0.4591  0.1025
  246POX     OZ 4160   0.071   8.045   1.957 -0.1320  0.2992  0.3009
  246POX    C2A 4161   0.072   7.960   2.059  0.0310 -0.0981 -0.0275
  246POX    O2A 4162  -0.020   7.885   2.091  0.0750  0.2115  0.8710
  246POX    C2B 4163   0.196   7.986   2.137  0.1188 -0.1168 -0.1614
  246POX    C2C 4164   0.171   8.047   2.275  0.1230 -0.4823  0.0027
  246POX    C2D 4165   0.264   8.167   2.291  0.1093 -0.5204  0.3715
  246POX    C2E 4166   0.269   8.240   2.425 -0.3566 -0.0432  0.1353
  246POX    C2F 4167   0.283   8.151   2.549 -0.6545  0.0800  0.2579
  246POX    C2G 4168   0.314   8.241   2.670  0.3217 -0.3672  0.3497
  246POX    C2H 4169   0.203   8.334   2.719  0.2045 -0.2000 -0.2272
  246POX    C2I 4170   0.246   8.427   2.832 -0.1882 -0.1751 -0.0974
  246POX    C2J 4171   0.231   8.371   2.974  0.1249  0.0302  0.0194
  246POX    C2K 4172   0.094   8.414   3.026  0.0434 -0.8156  0.5164
  246POX    C2L 4173   0.075   8.389   3.176 -0.2752  0.1867  0.6456
  246POX    C2M 4174   0.018   8.252   3.211  0.4233 -0.3288 -0.2073
  246POX    C2N 4175   0.022   8.232   3.363  0.0822  0.3149 -0.1102
  246POX    C2O 4176  -0.063   8.114   3.409  0.1354  0.2623 -0.1460
  246POX    C2P 4177  -0.116   8.144   3.550 -0.2616 -0.0336 -0.2293
  247CHL    CN1 4178   1.221   6.270   1.631  0.1858 -0.7333 -0.6334
  247CHL    CN2 4179   1.161   6.347   1.415 -0.1410  0.4479 -0.0427
  247CHL    CN3 4180   1.007   6.207   1.548  0.3098 -0.6770  0.1372
  247CHL    NTM 4181   1.146   6.236   1.509 -0.0268 -0.1132 -0.6765
  247CHL     CB 4182   1.214   6.121   1.448  0.5026  0.3495 -0.9701
  248PJ2     CA 4183   1.151   6.030   1.343  0.6971 -0.5355 -0.3381
  248PJ2     OA 4184   1.047   5.944   1.390 -0.1426  0.6259 -0.0255
  248PJ2      P 4185   1.014   5.846   1.267  0.1800  0.2920  0.1541
  248PJ2     OB 4186   0.869   5.816   1.269  0.1305  0.5044 -0.1467
  248PJ2     HB 4187   0.850   5.722   1.239 -0.5610  0.0400  1.6193
  248PJ2     OG 4188   1.089   5.878   1.143  0.3061 -0.4739  0.0261
  248PJ2     HG 4189   1.051   5.810   1.080  0.8391 -0.3271 -0.4524
  248PJ2     OD 4190   1.093   5.731   1.347  0.0057  0.2663  0.2880
  249POX     CD 4191   1.012   5.658   1.441  0.2159 -0.1937  0.1170
  249POX     CE 4192   1.091   5.612   1.563  0.4916 -0.1985 -0.0617
  249POX     OE 4193   1.034   5.502   1.634  0.5717 -0.3249 -0.1945
  249POX    C1A 4194   1.112   5.406   1.682  0.3083 -0.5008 -0.1137
  249POX    O1A 4195   1.231   5.399   1.649  0.2839  0.6567 -0.5095
  249POX    C1B 4196   1.035   5.298   1.749 -0.2543  0.2152  0.4098
  249POX    C1C 4197   1.032   5.325   1.899  0.1235  0.5669  0.3586
  249POX    C1D 4198   0.956   5.213   1.971 -0.5492  0.4940 -0.4447
  249POX    C1E 4199   0.976   5.244   2.120 -0.1036 -0.0651 -0.3853
  249POX    C1F 4200   0.938   5.118   2.197 -0.0389  0.0715 -0.1298
  249POX    C1G 4201   0.964   5.120   2.348  0.0147 -0.0016 -0.1379
  249POX    C1H 4202   0.924   4.985   2.410  0.7051 -0.2109 -0.1396
  249POX    C1I 4203   0.772   4.978   2.419  0.7122  0.0204  0.2068
  249POX    C1J 4204   0.704   4.946   2.529  0.2358 -0.0223 -0.0949
  249POX    C1K 4205   0.778   4.895   2.653 -0.1064 -0.5643 -0.1109
  249POX    C1L 4206   0.728   4.932   2.793  0.1904 -0.2770 -0.0787
  249POX    C1M 4207   0.812   4.868   2.903 -0.1320  0.0167  0.3443
  249POX    C1N 4208   0.765   4.893   3.046 -0.2742 -0.2221  0.3403
  249POX    C1O 4209   0.851   4.814   3.144  0.0180  0.0147  0.2776
  249POX    C1P 4210   0.776   4.794   3.276 -0.0635  0.0902  0.2424
  249POX    C1Q 4211   0.864   4.721   3.377  1.3688  0.5671 -0.6280
  249POX    C1R 4212   0.863   4.576   3.329  0.2163  0.4875 -0.4014
  249POX     CZ 4213   1.123   5.732   1.654 -0.1168  0.0637 -0.1914
  249POX     OZ 4214   1.014   5.790   1.726  0.4699  0.3535  0.4725
  249POX    C2A 4215   1.024   5.910   1.782 -0.3226  0.7442 -0.1933
  249POX    O2A 4216   1.127   5.975   1.765 -0.0044  0.2497 -0.1794
  249POX    C2B 4217   0.905   5.959   1.855 -0.1324  0.4157  0.3490
  249POX    C2C 4218   0.933   6.000   1.999 -0.3891 -0.0690  0.5390
  249POX    C2D 4219   0.970   5.879   2.086 -0.0798 -0.4285 -0.0851
  249POX    C2E 4220   0.956   5.916   2.234  0.2505 -0.0247 -0.1529
  249POX    C2F 4221   1.020   5.811   2.324  0.1663  0.0291 -0.0299
  249POX    C2G 4222   1.045   5.871   2.463  0.5544 -0.4431  0.1068
  249POX    C2H 4223   1.146   5.805   2.557  0.4023 -0.4836  0.2410
  249POX    C2I 4224   1.280   5.743   2.517  0.0780 -0.7395 -0.4715
  249POX    C2J 4225   1.370   5.752   2.641  0.0017  0.4677 -0.4909
  249POX    C2K 4226   1.435   5.887   2.673 -0.0218  0.4883 -0.5286
  249POX    C2L 4227   1.536   5.876   2.787 -0.4796 -0.0720 -0.1683
  249POX    C2M 4228   1.569   6.015   2.842 -1.0163  0.0280 -0.0998
  249POX    C2N 4229   1.653   6.027   2.969 -0.4697 -0.4272 -0.4153
  249POX    C2O 4230   1.804   6.001   2.960 -0.4588 -0.2717 -0.6803
  249POX    C2P 4231   1.886   6.108   2.888 -0.1574 -0.2001 -0.2321
  250CHL    CN1 4232   1.435   6.787   1.128 -0.2269 -0.5225 -0.5349
  250CHL    CN2 4233   1.551   6.973   1.048 -0.3441 -0.8567  0.0415
  250CHL    CN3 4234   1.661   6.765   1.103 -0.2875 -0.2821 -0.1814
  250CHL    NTM 4235   1.560   6.863   1.145 -0.3226 -0.5555  0.3856
  250CHL     CB 4236   1.568   6.917   1.281  0.0882  0.5884 -0.0831
  251PJ2     CA 4237   1.694   6.987   1.333  0.3357  0.1195 -0.0432
  251PJ2     OA 4238   1.814   6.910   1.334  0.1352 -0.2016 -0.2825
  251PJ2      P 4239   1.918   6.978   1.437  0.0502 -0.1583 -0.2254
  251PJ2     OB 4240   2.028   6.880   1.440  0.0559 -0.1674 -0.7023
  251PJ2     HB 4241   2.004   6.804   1.500  0.4876  1.1516  1.2369
  251PJ2     OG 4242   1.944   7.114   1.383 -0.4897  0.2444  0.5016
  251PJ2     HG 4243   1.867   7.177   1.395 -0.4219  0.3866  0.1887
  251PJ2     OD 4244   1.837   6.978   1.577 -0.2042  0.2135 -0.3683
  252POX     CD 4245   1.847   6.852   1.644 -0.2025  0.3718 -0.0717
  252POX     CE 4246   1.841   6.861   1.797 -0.2763 -0.5541 -0.0118
  252POX     OE 4247   1.869   6.734   1.855 -0.3129 -0.5256  0.0674
  252POX    C1A 4248   1.971   6.717   1.938 -0.1085  0.6836  0.0909
  252POX    O1A 4249   2.067   6.791   1.919  0.2646  0.0693 -0.4699
  252POX    C1B 4250   1.964   6.606   2.037  0.4874  0.2131 -0.3832
  252POX    C1C 4251   1.993   6.634   2.185  0.0281 -0.4360 -0.1688
  252POX    C1D 4252   1.886   6.727   2.241  0.4620 -0.4309  0.6689
  252POX    C1E 4253   1.914   6.774   2.384  0.2562  0.2260  0.4986
  252POX    C1F 4254   1.809   6.874   2.432  0.5332  0.8441 -0.1752
  252POX    C1G 4255   1.838   6.902   2.580  0.6086  0.3951 -0.1060
  252POX    C1H 4256   1.726   6.990   2.636  0.1527 -0.1043 -0.2239
  252POX    C1I 4257   1.724   6.988   2.789  0.6248  0.1348 -0.2155
  252POX    C1J 4258   1.770   7.071   2.881  0.5403 -0.2633  0.1903
  252POX    C1K 4259   1.837   7.202   2.837  0.6327 -0.2712  0.3054
  252POX    C1L 4260   1.825   7.299   2.954 -0.6214  0.0453 -0.0703
  252POX    C1M 4261   1.848   7.442   2.906 -0.4547  0.1475  0.3046
  252POX    C1N 4262   1.826   7.549   3.013 -0.0133  0.2519  0.2933
  252POX    C1O 4263   1.677   7.535   3.046  0.1105 -0.5661  0.5381
  252POX    C1P 4264   1.608   7.643   3.130 -0.1843 -0.4713  0.1761
  252POX    C1Q 4265   1.456   7.621   3.122 -0.2632  0.2651 -0.3702
  252POX    C1R 4266   1.359   7.726   3.175 -0.5538 -0.1832 -0.0127
  252POX     CZ 4267   1.721   6.948   1.834 -0.2359 -0.4147 -0.2029
  252POX     OZ 4268   1.711   6.997   1.968 -0.2283  0.6475 -0.5750
  252POX    C2A 4269   1.591   7.031   2.016  0.1641  0.7783  0.3331
  252POX    O2A 4270   1.489   6.990   1.962  0.2509  0.0571  0.6962
  252POX    C2B 4271   1.594   7.073   2.158 -0.1044 -0.2273  0.6402
  252POX    C2C 4272   1.572   7.224   2.152  0.0268 -0.2183  0.4013
  252POX    C2D 4273   1.591   7.296   2.286  0.0472  0.1313  0.2115
  252POX    C2E 4274   1.496   7.235   2.389 -0.2354 -0.0181 -0.1352
  252POX    C2F 4275   1.471   7.337   2.500  0.1065 -0.3957  0.2934
  252POX    C2G 4276   1.426   7.251   2.618  0.5951 -0.1003  0.6951
  252POX    C2H 4277   1.382   7.340   2.735 -0.1275 -0.0308  0.3726
  252POX    C2I 4278   1.236   7.383   2.720 -0.0600  0.1562  0.2507
  252POX    C2J 4279   1.184   7.443   2.851 -0.5876 -0.0477  0.1353
  252POX    C2K 4280   1.195   7.345   2.967  0.0608 -0.1697 -0.0276
  252POX    C2L 4281   1.108   7.406   3.078  0.1754 -0.3373  0.1563
  252POX    C2M 4282   1.108   7.320   3.204 -0.0051 -0.5691  0.0007
  252POX    C2N 4283   1.024   7.384   3.315  0.2021 -0.5537  0.1498
  252POX    C2O 4284   1.101   7.421   3.442  0.1276 -0.1218  0.0703
  252POX    C2P 4285   1.014   7.474   3.556 -0.7789  0.1583 -0.7370
  253CHL    CN1 4286   3.537   4.667   0.524 -0.1624 -0.1507 -0.1716
  253CHL    CN2 4287   3.523   4.563   0.733 -0.0414 -0.7638 -0.3310
  253CHL    CN3 4288   3.328   4.594   0.592  0.5426 -0.3384 -0.5056
  253CHL    NTM 4289   3.452   4.654   0.643  0.2058 -0.1451  0.0960
  253CHL     CB 4290   3.434   4.784   0.711  0.1347 -0.0908 -0.0265
  254PJ2     CA 4291   3.337   4.812   0.826  0.4140  0.4702  0.0726
  254PJ2     OA 4292   3.331   4.708   0.923 -0.0707 -0.1220 -0.5840
  254PJ2      P 4293   3.203   4.720   1.020  0.2248  0.1254 -0.2240
  254PJ2     OB 4294   3.098   4.724   0.916 -0.3946 -0.8535  0.3543
  254PJ2     HB 4295   3.141   4.721   0.826  1.0046  1.0383  0.8966
  254PJ2     OG 4296   3.213   4.611   1.120  0.8683  0.6950  0.3446
  254PJ2     HG 4297   3.223   4.521   1.076 -0.1957  0.5207  0.4439
  254PJ2     OD 4298   3.209   4.866   1.089  0.1329  0.2712 -0.5234
  255POX     CD 4299   3.271   4.877   1.217  0.1208  0.1228 -0.5044
  255POX     CE 4300   3.217   4.986   1.310 -0.1650 -0.3824 -0.0723
  255POX     OE 4301   3.305   5.004   1.421  0.3105  0.1380 -0.5292
  255POX    C1A 4302   3.358   5.124   1.445  0.0405  0.1434  0.0625
  255POX    O1A 4303   3.372   5.197   1.347 -0.1036 -0.3327 -0.3176
  255POX    C1B 4304   3.417   5.136   1.580 -0.2084 -1.0163  0.2914
  255POX    C1C 4305   3.559   5.079   1.583  0.4212  0.4276 -0.5947
  255POX    C1D 4306   3.625   5.083   1.720  0.0437 -0.3863 -0.3758
  255POX    C1E 4307   3.775   5.051   1.721  0.3281  0.8796  0.6314
  255POX    C1F 4308   3.838   5.067   1.859 -0.0599  0.5541  0.8479
  255POX    C1G 4309   3.832   4.929   1.925 -0.1981  0.1554  0.0120
  255POX    C1H 4310   3.885   4.932   2.068 -0.2104  0.2580  0.0145
  255POX    C1I 4311   3.864   4.790   2.119 -0.0594  0.2000 -0.0840
  255POX    C1J 4312   3.837   4.773   2.248  0.3645 -0.2581 -0.0494
  255POX    C1K 4313   3.841   4.884   2.353 -0.5442  0.0979 -0.3762
  255POX    C1L 4314   3.855   4.813   2.488  0.6208  0.3725 -0.3341
  255POX    C1M 4315   3.795   4.902   2.597  0.2293  0.3504 -0.5275
  255POX    C1N 4316   3.867   4.867   2.727 -1.2123  0.4455  0.3153
  255POX    C1O 4317   3.807   4.946   2.844  0.5747  0.8650  0.9930
  255POX    C1P 4318   3.856   4.887   2.976  0.6001 -0.3455  0.4553
  255POX    C1Q 4319   3.772   4.934   3.095 -0.3169  0.3518 -0.4417
  255POX    C1R 4320   3.636   4.865   3.088 -0.3881  0.4239  0.1850
  255POX     CZ 4321   3.065   4.969   1.321 -0.2393  0.1576 -0.2630
  255POX     OZ 4322   3.013   5.048   1.428 -0.3159 -0.0832 -0.1227
  255POX    C2A 4323   2.893   5.021   1.477 -0.2668  0.6450  0.4199
  255POX    O2A 4324   2.812   4.945   1.423  0.3906  0.3059 -0.1048
  255POX    C2B 4325   2.874   5.082   1.611  0.4571 -0.0826  0.8638
  255POX    C2C 4326   2.817   4.990   1.719 -0.4556 -0.1777  0.3088
  255POX    C2D 4327   2.832   5.068   1.850  0.2118  0.1021  0.0665
  255POX    C2E 4328   2.791   4.966   1.956  0.2710  0.1412  0.1272
  255POX    C2F 4329   2.746   5.038   2.083 -0.2357  0.1996 -0.0826
  255POX    C2G 4330   2.636   4.956   2.151  0.2462 -0.3414  0.0464
  255POX    C2H 4331   2.515   4.949   2.058  0.7457 -1.0627 -0.5626
  255POX    C2I 4332   2.429   4.836   2.115 -0.0258 -0.4259 -0.4336
  255POX    C2J 4333   2.308   4.792   2.033 -0.3549  0.2612 -0.3189
  255POX    C2K 4334   2.243   4.695   2.133 -0.3541  0.3974 -0.1859
  255POX    C2L 4335   2.095   4.677   2.099 -0.3261 -0.7526  0.2424
  255POX    C2M 4336   2.009   4.564   2.154 -0.0643 -1.2911 -0.4404
  255POX    C2N 4337   1.998   4.570   2.307 -0.4633  0.4668 -0.5259
  255POX    C2O 4338   1.955   4.444   2.381  0.1322  0.3427 -0.3868
  255POX    C2P 4339   1.925   4.472   2.528  0.1924  0.0461 -0.3176
  256CHL    CN1 4340   1.180   6.220   0.787 -0.2960 -0.1567 -0.2787
  256CHL    CN2 4341   1.207   6.019   0.657  0.0915 -0.4575  0.4018
  256CHL    CN3 4342   1.391   6.141   0.754  0.2254 -0.2568  0.2915
  256CHL    NTM 4343   1.253   6.093   0.775  0.0963  0.0304  0.0975
  256CHL     CB 4344   1.236   6.016   0.899 -0.1256  0.2473  0.2022
  257PJ2     CA 4345   1.297   5.879   0.930  0.4622  0.3861 -0.3114
  257PJ2     OA 4346   1.434   5.868   0.894  0.5094 -0.3546  0.0695
  257PJ2      P 4347   1.503   5.731   0.944  0.4663 -0.4064 -0.0131
  257PJ2     OB 4348   1.401   5.636   0.895  0.1594  0.0690 -0.3077
  257PJ2     HB 4349   1.444   5.546   0.884  1.2028  0.3920  0.8938
  257PJ2     OG 4350   1.634   5.730   0.875  0.3597 -0.6291 -0.2128
  257PJ2     HG 4351   1.627   5.814   0.820 -0.5644  0.2682  1.2203
  257PJ2     OD 4352   1.523   5.732   1.103 -0.1367  0.9722  0.0745
  258POX     CD 4353   1.652   5.698   1.154 -0.3107 -0.2348 -0.2504
  258POX     CE 4354   1.657   5.679   1.306 -0.2372 -0.0704 -0.2321
  258POX     OE 4355   1.640   5.543   1.345 -0.1801  0.1834  0.7002
  258POX    C1A 4356   1.747   5.465   1.338  0.0102  0.4687  0.4093
  258POX    O1A 4357   1.854   5.505   1.293  0.0528  0.2024  0.2738
  258POX    C1B 4358   1.723   5.328   1.389 -0.0463  0.2049 -0.3249
  258POX    C1C 4359   1.809   5.299   1.512 -0.1714  0.2151 -0.2360
  258POX    C1D 4360   1.724   5.244   1.627 -0.1631  0.0073 -0.3289
  258POX    C1E 4361   1.642   5.362   1.678 -0.0881  0.0427 -0.2897
  258POX    C1F 4362   1.587   5.348   1.820  0.3683  0.5659 -0.0558
  258POX    C1G 4363   1.505   5.472   1.857 -0.0585  0.2920 -0.0830
  258POX    C1H 4364   1.413   5.435   1.974  0.5964 -0.4864  0.1908
  258POX    C1I 4365   1.374   5.545   2.073  0.0909 -0.1614 -0.3643
  258POX    C1J 4366   1.349   5.519   2.201 -0.0269 -0.6154 -0.4769
  258POX    C1K 4367   1.382   5.391   2.277  0.2441 -0.2905 -0.0480
  258POX    C1L 4368   1.433   5.418   2.419 -0.3177 -0.5238  0.1978
  258POX    C1M 4369   1.426   5.289   2.501 -0.0314 -0.6524  0.0208
  258POX    C1N 4370   1.284   5.256   2.550 -0.0790 -0.0824  0.2766
  258POX    C1O 4371   1.226   5.360   2.645  0.0701  0.7086 -0.4824
  258POX    C1P 4372   1.078   5.328   2.671  0.2819  0.0215 -0.1138
  258POX    C1Q 4373   1.016   5.423   2.773  0.7231 -0.3382  0.5006
  258POX    C1R 4374   0.881   5.370   2.823  0.3460 -0.3536 -0.5035
  258POX     CZ 4375   1.574   5.791   1.370 -0.1969 -0.0410 -0.2308
  258POX     OZ 4376   1.543   5.769   1.508 -0.5388  0.3005 -0.2517
  258POX    C2A 4377   1.500   5.874   1.576 -0.0111  0.1578  0.3191
  258POX    O2A 4378   1.491   5.992   1.541 -0.2290  0.0479 -0.0045
  258POX    C2B 4379   1.470   5.836   1.716  0.1967  0.1741  0.3683
  258POX    C2C 4380   1.497   5.946   1.818 -0.0358  0.3852  0.2035
  258POX    C2D 4381   1.455   5.909   1.960  0.3074 -0.1829  0.1607
  258POX    C2E 4382   1.379   6.031   2.013  0.0020 -0.1846 -0.2728
  258POX    C2F 4383   1.339   6.006   2.158 -0.3239 -0.0648 -0.3405
  258POX    C2G 4384   1.444   6.005   2.270  0.0185 -0.1985 -0.6622
  258POX    C2H 4385   1.503   6.145   2.289 -0.3150 -0.1545  0.0785
  258POX    C2I 4386   1.616   6.138   2.392 -0.3085 -0.2589  0.0645
  258POX    C2J 4387   1.663   6.283   2.410 -0.0516 -0.3566  0.1786
  258POX    C2K 4388   1.742   6.289   2.541  0.0129  0.0847  0.1202
  258POX    C2L 4389   1.805   6.428   2.547  0.0754  0.0890 -0.5403
  258POX    C2M 4390   1.876   6.450   2.681 -0.0400 -0.0810 -0.4512
  258POX    C2N 4391   1.785   6.519   2.784  0.4284  0.7742 -0.5995
  258POX    C2O 4392   1.841   6.494   2.925  0.0021  0.6666 -0.4489
  258POX    C2P 4393   1.757   6.570   3.028  0.5555  0.3711  0.2270
  259CHL    CN1 4394   2.057   6.301   1.532 -0.5146  0.4234  0.3079
  259CHL    CN2 4395   2.006   6.493   1.673  0.4630  0.0361  0.2304
  259CHL    CN3 4396   2.191   6.497   1.513  0.2488  0.4613  0.4279
  259CHL    NTM 4397   2.055   6.448   1.542  0.1479  0.4602 -0.0367
  259CHL     CB 4398   1.971   6.513   1.440 -0.1160 -0.5335 -0.4666
  260PJ2     CA 4399   1.819   6.508   1.424 -0.1235 -0.0648 -0.5427
  260PJ2     OA 4400   1.738   6.567   1.526  0.1741  0.1163 -0.4102
  260PJ2      P 4401   1.584   6.566   1.478  0.0453  0.1597 -0.0026
  260PJ2     OB 4402   1.531   6.702   1.503  0.3680  0.1474  0.7678
  260PJ2     HB 4403   1.495   6.700   1.596 -3.8320  1.4875 -0.6052
  260PJ2     OG 4404   1.568   6.500   1.347 -0.0733 -0.3496  0.2655
  260PJ2     HG 4405   1.654   6.464   1.311 -0.2087 -1.1731  0.7549
  260PJ2     OD 4406   1.542   6.472   1.601  0.2294  0.2562  0.1348
  261POX     CD 4407   1.519   6.535   1.727 -0.4807  0.2284  0.0195
  261POX     CE 4408   1.549   6.441   1.844 -0.3625  0.1418 -0.0806
  261POX     OE 4409   1.532   6.512   1.967 -0.0114  0.0605  0.0159
  261POX    C1A 4410   1.423   6.481   2.036 -0.3706 -0.0100 -0.5775
  261POX    O1A 4411   1.334   6.407   1.994 -0.9502 -0.0391  0.6562
  261POX    C1B 4412   1.425   6.534   2.174 -0.1645 -0.7775 -0.2879
  261POX    C1C 4413   1.327   6.649   2.192  0.1739 -0.5651  0.2270
  261POX    C1D 4414   1.312   6.711   2.331 -0.2187  0.0270 -0.0745
  261POX    C1E 4415   1.422   6.811   2.370 -0.3912  0.2731 -0.2189
  261POX    C1F 4416   1.387   6.845   2.515 -0.9484 -0.4008 -0.1938
  261POX    C1G 4417   1.439   6.736   2.609  0.2011  0.6394  0.3873
  261POX    C1H 4418   1.359   6.721   2.738  0.0136 -0.6880  0.1284
  261POX    C1I 4419   1.425   6.659   2.862  0.2828 -0.7197 -0.0290
  261POX    C1J 4420   1.428   6.718   2.981  0.5708 -0.2709 -0.2592
  261POX    C1K 4421   1.382   6.863   3.000  0.1992 -0.4140 -0.0667
  261POX    C1L 4422   1.477   6.918   3.106 -0.2898 -0.4708  0.4034
  261POX    C1M 4423   1.438   7.063   3.136 -0.5376 -0.4641  0.0543
  261POX    C1N 4424   1.522   7.112   3.254 -0.3861  0.1488 -0.3086
  261POX    C1O 4425   1.468   7.243   3.312  0.0487 -0.0464  0.5471
  261POX    C1P 4426   1.556   7.290   3.428  0.1743 -0.3878  0.5937
  261POX    C1Q 4427   1.504   7.428   3.472  0.6177  0.1225 -0.4400
  261POX    C1R 4428   1.599   7.500   3.568 -0.2838  0.6428  0.0772
  261POX     CZ 4429   1.692   6.387   1.834 -0.4971 -0.1387 -0.4979
  261POX     OZ 4430   1.723   6.283   1.927 -0.1133  0.2086 -0.2384
  261POX    C2A 4431   1.833   6.209   1.914 -0.4180 -0.3471  0.3326
  261POX    O2A 4432   1.916   6.240   1.829 -0.5312 -0.6619  0.1064
  261POX    C2B 4433   1.840   6.089   2.001 -0.2668 -0.4500  0.1786
  261POX    C2C 4434   1.978   6.093   2.068 -0.0218 -0.0912 -0.3366
  261POX    C2D 4435   2.022   5.981   2.162  0.1814  0.3575  0.1064
  261POX    C2E 4436   1.945   5.990   2.293  0.1560  0.3955  0.0888
  261POX    C2F 4437   1.985   5.882   2.394  0.0936 -0.2104 -0.5301
  261POX    C2G 4438   1.901   5.872   2.522  0.2307 -0.5488 -0.4659
  261POX    C2H 4439   1.952   5.746   2.592  0.2159 -0.2788  0.0351
  261POX    C2I 4440   1.850   5.636   2.559  0.0961 -0.1085 -0.1640
  261POX    C2J 4441   1.881   5.514   2.645  0.1235  0.1280  0.1667
  261POX    C2K 4442   2.008   5.441   2.601  0.0353  0.1223 -0.0807
  261POX    C2L 4443   2.046   5.345   2.713 -0.2206 -0.4008 -0.4373
  261POX    C2M 4444   2.136   5.416   2.815  0.1504 -0.7956 -0.4865
  261POX    C2N 4445   2.239   5.346   2.904 -0.0938 -0.1640  0.2974
  261POX    C2O 4446   2.184   5.224   2.978 -0.1307 -0.2940  0.0560
  261POX    C2P 4447   2.308   5.155   3.036 -0.1190 -0.1007  0.2658
  262CHL    CN1 4448   2.433   6.932   1.206 -0.1175 -0.6047 -0.1452
  262CHL    CN2 4449   2.432   7.122   1.069 -0.2720 -0.3083 -0.0996
  262CHL    CN3 4450   2.296   6.953   1.003 -0.3178 -0.3480 -0.0448
  262CHL    NTM 4451   2.345   7.018   1.126 -0.0545 -0.4795 -0.0815
  262CHL     CB 4452   2.231   7.064   1.206  0.3124  0.3821 -0.0527
  263PJ2     CA 4453   2.248   7.176   1.309 -0.0873  0.4186 -0.0261
  263PJ2     OA 4454   2.351   7.160   1.407 -0.4581 -0.3125  0.2527
  263PJ2      P 4455   2.380   7.303   1.476  0.0325 -0.3130  0.0538
  263PJ2     OB 4456   2.447   7.391   1.377 -0.1281 -0.5344 -0.2548
  263PJ2     HB 4457   2.415   7.480   1.408 -0.0055 -0.6275  0.1544
  263PJ2     OG 4458   2.245   7.349   1.516  0.2732  0.6435 -0.2241
  263PJ2     HG 4459   2.248   7.448   1.528 -0.5989  1.0702 -2.8966
  263PJ2     OD 4460   2.467   7.302   1.612  0.1635 -0.0314 -0.0275
  264POX     CD 4461   2.415   7.216   1.714 -0.0444 -0.3481 -0.3931
  264POX     CE 4462   2.494   7.190   1.843 -0.2159 -0.3836 -0.2953
  264POX     OE 4463   2.436   7.110   1.946 -0.0289 -0.5426 -0.3133
  264POX    C1A 4464   2.416   6.980   1.930  0.2690 -0.7354  0.7465
  264POX    O1A 4465   2.481   6.909   1.853  0.2771 -0.3189  0.3643
  264POX    C1B 4466   2.325   6.922   2.032 -0.6485  0.1968  0.4782
  264POX    C1C 4467   2.402   6.881   2.158 -0.1523  0.0089  0.1176
  264POX    C1D 4468   2.307   6.844   2.272  0.0781  0.0963  0.3385
  264POX    C1E 4469   2.382   6.773   2.385  0.5774  0.2472  0.1050
  264POX    C1F 4470   2.276   6.728   2.486  0.6349 -0.2530 -0.0558
  264POX    C1G 4471   2.338   6.651   2.602 -0.1695 -0.2261  0.4030
  264POX    C1H 4472   2.230   6.628   2.707 -0.6619 -0.4559 -0.1470
  264POX    C1I 4473   2.266   6.507   2.793  0.3322  0.0329  0.1368
  264POX    C1J 4474   2.331   6.511   2.909  0.3102 -0.1759  0.1570
  264POX    C1K 4475   2.382   6.643   2.969  0.3727 -0.2791  0.3334
  264POX    C1L 4476   2.295   6.680   3.089 -0.0674 -0.6398  0.1299
  264POX    C1M 4477   2.149   6.722   3.068  0.2376  0.0875 -0.6068
  264POX    C1N 4478   2.109   6.828   3.171  0.1353 -0.7322  0.2130
  264POX    C1O 4479   1.966   6.882   3.175  0.3077 -0.2350 -0.2303
  264POX    C1P 4480   1.925   6.959   3.301  0.2397 -0.0815 -0.3456
  264POX    C1Q 4481   1.887   6.865   3.416 -0.0090  0.0671 -0.3055
  264POX    C1R 4482   1.860   6.954   3.537 -0.5629  0.1146 -0.4606
  264POX     CZ 4483   2.521   7.333   1.891  0.2300 -0.3772 -0.5637
  264POX     OZ 4484   2.404   7.412   1.908  0.4112 -0.1867 -0.1853
  264POX    C2A 4485   2.399   7.514   1.993  0.4365 -0.1321 -0.2487
  264POX    O2A 4486   2.507   7.564   2.024  0.2739  0.2122 -0.2220
  264POX    C2B 4487   2.274   7.593   2.010  0.3226 -0.3581 -0.0382
  264POX    C2C 4488   2.239   7.582   2.159 -0.8740 -0.9194 -0.3451
  264POX    C2D 4489   2.102   7.645   2.182 -0.4935 -0.2092  0.0139
  264POX    C2E 4490   2.050   7.624   2.324 -0.5932 -0.2173 -0.0233
  264POX    C2F 4491   2.142   7.677   2.434  0.0956 -0.5784 -0.4148
  264POX    C2G 4492   2.110   7.615   2.570 -0.3206  0.4654 -0.0217
  264POX    C2H 4493   2.217   7.648   2.674 -0.0735 -0.4987  0.0393
  264POX    C2I 4494   2.180   7.616   2.819 -0.0919  0.5847  0.2827
  264POX    C2J 4495   2.290   7.659   2.916  0.4969 -0.1719 -0.0366
  264POX    C2K 4496   2.290   7.573   3.042  0.0447 -0.1757 -0.0364
  264POX    C2L 4497   2.420   7.581   3.123  0.0710  0.2735 -0.1232
  264POX    C2M 4498   2.418   7.707   3.211  0.2374  0.7395 -0.7761
  264POX    C2N 4499   2.548   7.731   3.287 -0.2179 -0.1040  0.3100
  264POX    C2O 4500   2.565   7.880   3.318  0.8288 -0.1396 -0.0356
  264POX    C2P 4501   2.629   7.957   3.203 -0.0856  0.0905 -0.4011
  265CHL    CN1 4502   3.291   7.034   0.985 -0.2315 -0.0473  0.2881
  265CHL    CN2 4503   3.074   7.106   1.066 -0.0200  0.7680  0.1370
  265CHL    CN3 4504   3.256   7.253   1.068  0.1679  0.2240  0.5204
  265CHL    NTM 4505   3.219   7.112   1.087 -0.0097  0.2309  0.2333
  265CHL     CB 4506   3.258   7.067   1.221  0.3528 -0.4953 -0.1045
  266PJ2     CA 4507   3.237   6.924   1.270  0.2867 -0.4606 -0.0300
  266PJ2     OA 4508   3.102   6.883   1.290  0.2250 -0.0000  0.5444
  266PJ2      P 4509   3.102   6.722   1.298 -0.0638 -0.0514 -0.3872
  266PJ2     OB 4510   3.045   6.695   1.164 -0.2235  0.4224 -0.4169
  266PJ2     HB 4511   3.021   6.599   1.147 -0.1913  0.4041 -0.3590
  266PJ2     OG 4512   3.232   6.661   1.333 -0.2198  0.0085  0.2945
  266PJ2     HG 4513   3.227   6.561   1.340  1.2143 -0.2069 -1.1281
  266PJ2     OD 4514   2.992   6.696   1.411 -0.0660 -0.4808 -0.4864
  267POX     CD 4515   3.052   6.682   1.540  0.0371 -0.6043 -0.5478
  267POX     CE 4516   2.967   6.744   1.652  0.3986 -0.2483 -0.4688
  267POX     OE 4517   3.058   6.772   1.759 -0.1775  0.7636 -0.2359
  267POX    C1A 4518   3.093   6.896   1.792  0.3939  0.5724 -0.1232
  267POX    O1A 4519   3.061   6.980   1.709 -0.5012  0.2059 -0.1548
  267POX    C1B 4520   3.164   6.915   1.921 -0.0937 -0.1389  0.2591
  267POX    C1C 4521   3.082   6.966   2.039 -0.0494  0.3641  0.0778
  267POX    C1D 4522   2.991   6.855   2.093  0.3623 -0.2706 -0.5123
  267POX    C1E 4523   2.928   6.905   2.223  0.9009  0.3646 -0.4951
  267POX    C1F 4524   2.837   7.028   2.219  0.1333 -0.1620  0.2626
  267POX    C1G 4525   2.736   7.039   2.333 -0.1434 -0.2465  0.0266
  267POX    C1H 4526   2.786   7.014   2.475  0.3067 -0.6960 -0.2052
  267POX    C1I 4527   2.678   7.064   2.572  0.5864 -0.4180 -0.0357
  267POX    C1J 4528   2.630   6.989   2.670  0.3151  0.4407  0.5043
  267POX    C1K 4529   2.668   6.844   2.701 -0.2297  0.3002  0.5277
  267POX    C1L 4530   2.771   6.839   2.814  0.4694  0.6968 -0.0794
  267POX    C1M 4531   2.702   6.890   2.941 -0.3541 -0.5480 -0.0130
  267POX    C1N 4532   2.805   6.869   3.053 -0.5270  0.9148  0.4342
  267POX    C1O 4533   2.748   6.908   3.190 -0.5069  0.2287  0.6406
  267POX    C1P 4534   2.851   6.892   3.302  0.2438  0.1731 -0.0413
  267POX    C1Q 4535   2.779   6.931   3.432  0.0647  0.1142 -0.1228
  267POX    C1R 4536   2.880   6.916   3.546  0.2935  0.0747 -0.3286
  267POX     CZ 4537   2.851   6.650   1.686  0.4120 -0.2797 -0.5079
  267POX     OZ 4538   2.903   6.535   1.753  0.2605  0.0566  0.2062
  267POX    C2A 4539   2.817   6.458   1.819  0.0064  0.2994  0.1598
  267POX    O2A 4540   2.696   6.482   1.821 -0.0890 -0.1692  0.1675
  267POX    C2B 4541   2.884   6.343   1.884  0.3891  0.0178 -0.7086
  267POX    C2C 4542   2.891   6.372   2.034 -0.2784  0.0419 -0.6796
  267POX    C2D 4543   2.763   6.395   2.115  0.2112  0.4349 -0.0031
  267POX    C2E 4544   2.811   6.400   2.260 -0.0657 -0.7501  0.1396
  267POX    C2F 4545   2.696   6.427   2.357  0.2460  0.6937  0.1328
  267POX    C2G 4546   2.737   6.372   2.493  0.0078 -0.3562 -0.2078
  267POX    C2H 4547   2.644   6.396   2.613  0.7352  0.0979  0.2767
  267POX    C2I 4548   2.721   6.355   2.738  0.1159 -0.7328  0.4001
  267POX    C2J 4549   2.648   6.380   2.870  0.2990  1.0061  0.1957
  267POX    C2K 4550   2.728   6.322   2.987  0.2999 -0.2383 -0.4126
  267POX    C2L 4551   2.645   6.334   3.115  0.2691 -0.0707 -0.4479
  267POX    C2M 4552   2.736   6.305   3.235 -0.5300  0.0064  0.1919
  267POX    C2N 4553   2.820   6.425   3.279 -0.3749 -0.1615  0.3580
  267POX    C2O 4554   2.928   6.407   3.386  0.6403  0.2548 -0.5822
  267POX    C2P 4555   2.991   6.545   3.404  0.0939  0.4115  0.1823
  268CHL    CN1 4556   5.449   4.303   1.117 -0.1987 -0.1854 -0.5160
  268CHL    CN2 4557   5.646   4.345   1.244 -0.4107  0.0943 -0.1160
  268CHL    CN3 4558   5.639   4.179   1.066 -0.1899 -0.2039 -0.1351
  268CHL    NTM 4559   5.567   4.241   1.179 -0.2043  0.0370 -0.2754
  268CHL     CB 4560   5.541   4.126   1.267  0.0745 -0.0871 -0.3531
  269PJ2     CA 4561   5.468   4.143   1.401  0.3215  0.4420 -0.2824
  269PJ2     OA 4562   5.328   4.165   1.382  0.1803 -0.2864 -0.1060
  269PJ2      P 4563   5.226   4.044   1.409 -0.0512 -0.1175 -0.2148
  269PJ2     OB 4564   5.087   4.055   1.360 -0.1849 -0.0260  0.1806
  269PJ2     HB 4565   5.046   4.146   1.363 -1.9639 -0.6176 -2.6901
  269PJ2     OG 4566   5.304   3.925   1.369 -0.0251 -0.1477 -0.0775
  269PJ2     HG 4567   5.254   3.838   1.375  2.3744 -1.6048  0.1655
  269PJ2     OD 4568   5.243   4.053   1.569  0.2311  0.1150 -0.2581
  270POX     CD 4569   5.204   3.937   1.643  0.4744  0.2230  0.0443
  270POX     CE 4570   5.199   3.948   1.795 -0.1750  0.1656  0.0266
  270POX     OE 4571   5.102   4.043   1.839 -0.6476 -0.1048 -0.4166
  270POX    C1A 4572   4.979   4.003   1.870 -0.4309 -0.2023  0.3602
  270POX    O1A 4573   4.937   3.894   1.831 -0.4155 -0.0493 -0.0926
  270POX    C1B 4574   4.889   4.107   1.923 -0.3616  0.1517 -0.2069
  270POX    C1C 4575   4.912   4.130   2.073 -0.0261  0.0258 -0.2387
  270POX    C1D 4576   4.799   4.218   2.127 -0.0729 -0.3202  0.2343
  270POX    C1E 4577   4.672   4.136   2.148 -0.2167 -0.3160 -0.5948
  270POX    C1F 4578   4.558   4.215   2.213  0.0854 -0.0722 -0.3576
  270POX    C1G 4579   4.599   4.273   2.349  0.2040 -0.0820 -0.3892
  270POX    C1H 4580   4.640   4.165   2.448 -0.2218  0.1639  0.0595
  270POX    C1I 4581   4.704   4.239   2.565  0.3799  0.5063 -0.4880
  270POX    C1J 4582   4.793   4.191   2.651 -0.0988  0.3166 -0.0961
  270POX    C1K 4583   4.832   4.044   2.635 -0.0867  0.2792  0.2855
  270POX    C1L 4584   4.817   3.966   2.767  0.2147  0.3039  0.3357
  270POX    C1M 4585   4.874   3.825   2.750 -0.4395  0.0428  0.2590
  270POX    C1N 4586   4.969   3.783   2.863 -0.1062  0.3097  0.0807
  270POX    C1O 4587   4.892   3.785   2.995 -0.3289  1.0390 -0.0527
  270POX    C1P 4588   4.987   3.763   3.113 -0.1441  0.0237 -0.3762
  270POX    C1Q 4589   4.914   3.682   3.221  0.3670 -0.1297 -0.1446
  270POX    C1R 4590   4.992   3.699   3.352 -0.0893  0.4332  0.0580
  270POX     CZ 4591   5.347   3.972   1.825  0.0007 -0.4272 -0.3441
  270POX     OZ 4592   5.398   3.954   1.958  0.0857 -0.3296 -0.3639
  270POX    C2A 4593   5.529   3.968   1.969  0.0359 -0.1492  0.0168
  270POX    O2A 4594   5.598   3.993   1.870  0.3341 -0.6683  0.0886
  270POX    C2B 4595   5.584   3.952   2.105  0.2543 -0.0330 -0.0569
  270POX    C2C 4596   5.547   4.054   2.213  0.2112 -0.0117 -0.0923
  270POX    C2D 4597   5.640   4.045   2.334 -0.2614 -0.3772  0.2490
  270POX    C2E 4598   5.571   4.123   2.446 -0.3276  0.1081 -0.1278
  270POX    C2F 4599   5.444   4.057   2.499 -0.5328  0.2364 -0.4581
  270POX    C2G 4600   5.389   4.124   2.625  0.5257 -0.4894  0.4050
  270POX    C2H 4601   5.478   4.140   2.749  0.4222  0.4540  0.3630
  270POX    C2I 4602   5.387   4.216   2.846  0.1418  0.4832  0.0798
  270POX    C2J 4603   5.487   4.258   2.954  0.5953  0.5813 -0.3701
  270POX    C2K 4604   5.483   4.408   2.980 -0.1758  0.5363 -0.2032
  270POX    C2L 4605   5.537   4.448   3.118 -0.2796 -0.0511  0.0114
  270POX    C2M 4606   5.539   4.594   3.164 -0.0740  0.1415 -0.5916
  270POX    C2N 4607   5.622   4.602   3.292 -0.4422 -0.4535 -0.3106
  270POX    C2O 4608   5.550   4.543   3.413 -0.3433  0.1603  0.0515
  270POX    C2P 4609   5.610   4.603   3.541  0.0998  0.1726 -0.1607
  271CHL    CN1 4610   3.547   6.150   1.150 -0.2313  0.4568  0.0658
  271CHL    CN2 4611   3.698   6.318   1.238  0.1516 -0.0450 -0.0831
  271CHL    CN3 4612   3.713   6.080   1.294 -0.0920 -0.3590 -0.7055
  271CHL    NTM 4613   3.686   6.180   1.190 -0.0303  0.0554 -0.3288
  271CHL     CB 4614   3.769   6.154   1.071  0.5179 -0.7289  0.2150
  272PJ2     CA 4615   3.921   6.171   1.072  0.4422 -0.0096  0.1641
  272PJ2     OA 4616   3.968   6.302   1.105  0.4526  0.1096 -0.3184
  272PJ2      P 4617   4.123   6.316   1.144  0.4267 -0.4112 -0.0089
  272PJ2     OB 4618   4.186   6.193   1.091  0.6416 -0.3391  0.0794
  272PJ2     HB 4619   4.235   6.146   1.165 -1.5678 -0.8265  1.3097
  272PJ2     OG 4620   4.166   6.456   1.123 -0.2394 -0.1358  0.4660
  272PJ2     HG 4621   4.080   6.508   1.115 -0.3880 -0.0819  1.9734
  272PJ2     OD 4622   4.094   6.287   1.299  0.1837 -0.2530 -0.0239
  273POX     CD 4623   4.045   6.397   1.376  0.1808 -0.0825 -0.2695
  273POX     CE 4624   4.005   6.345   1.514  0.0382  0.0376 -0.2659
  273POX     OE 4625   3.937   6.442   1.594  0.0232 -0.4488  0.3163
  273POX    C1A 4626   3.813   6.414   1.635 -0.1780  0.0625  0.0643
  273POX    O1A 4627   3.742   6.331   1.578 -0.0347  0.0703 -0.1258
  273POX    C1B 4628   3.776   6.510   1.742  0.1539  0.3190 -0.0487
  273POX    C1C 4629   3.787   6.442   1.878 -0.5544 -0.0178 -0.1541
  273POX    C1D 4630   3.762   6.540   1.994  0.3646  0.0584 -0.0111
  273POX    C1E 4631   3.789   6.477   2.130  0.4644 -0.5795 -0.3212
  273POX    C1F 4632   3.938   6.475   2.164  0.3907  0.5659  0.1270
  273POX    C1G 4633   3.959   6.377   2.280  0.4528 -0.1079 -0.4426
  273POX    C1H 4634   4.099   6.317   2.291  0.3993 -0.1419  0.0699
  273POX    C1I 4635   4.116   6.198   2.386  0.1948 -0.1184  0.1350
  273POX    C1J 4636   4.238   6.151   2.408 -0.0601 -0.7655  0.2007
  273POX    C1K 4637   4.366   6.226   2.368 -0.4342 -0.3248 -0.1752
  273POX    C1L 4638   4.451   6.147   2.269  0.3688 -0.0217  0.2632
  273POX    C1M 4639   4.583   6.103   2.333  0.6346  0.6930  0.2138
  273POX    C1N 4640   4.662   6.011   2.240 -0.0855  0.1886  0.0936
  273POX    C1O 4641   4.800   5.973   2.293 -0.1867 -0.2245  0.0643
  273POX    C1P 4642   4.889   6.092   2.329 -0.0407 -0.0013 -1.0041
  273POX    C1Q 4643   5.003   6.060   2.426 -0.2759 -0.3509 -0.8451
  273POX    C1R 4644   4.943   6.040   2.565  0.1541  0.8759 -0.4747
  273POX     CZ 4645   4.123   6.278   1.584 -0.1815  0.1160  0.1897
  273POX     OZ 4646   4.089   6.183   1.685  0.0208  0.2199  0.3566
  273POX    C2A 4647   4.181   6.122   1.760  0.1131  0.3474  0.3477
  273POX    O2A 4648   4.302   6.144   1.752  0.0637  0.6242  0.3600
  273POX    C2B 4649   4.099   6.035   1.846  0.2577  0.1896  0.3262
  273POX    C2C 4650   4.126   6.050   1.996  0.0737 -0.5559  0.4406
  273POX    C2D 4651   4.053   5.929   2.054 -1.1162  0.1117  0.3697
  273POX    C2E 4652   4.063   5.907   2.205 -0.0350  0.4075  0.3484
  273POX    C2F 4653   4.015   5.768   2.247  0.4429 -0.0338 -0.5320
  273POX    C2G 4654   4.049   5.751   2.396 -0.0840  0.1437 -0.3920
  273POX    C2H 4655   3.980   5.856   2.483 -0.1784  0.0204 -0.3155
  273POX    C2I 4656   4.009   5.831   2.631  0.2528 -0.5028 -0.4847
  273POX    C2J 4657   3.954   5.698   2.684  0.1353 -0.1236  0.3641
  273POX    C2K 4658   3.802   5.685   2.684  0.1432 -0.2198  0.4606
  273POX    C2L 4659   3.759   5.578   2.784 -0.1428 -0.3206  0.2323
  273POX    C2M 4660   3.794   5.434   2.743  0.5763 -0.1383  0.1816
  273POX    C2N 4661   3.744   5.333   2.847 -0.5977  0.4954  0.2567
  273POX    C2O 4662   3.809   5.349   2.985 -0.3357  0.3061  0.1561
  273POX    C2P 4663   3.708   5.303   3.089  0.5206 -0.0650  0.8417
  274CHL    CN1 4664   5.522   6.687   1.547 -0.4255  0.2444 -0.0325
  274CHL    CN2 4665   5.322   6.578   1.496 -0.2322 -0.3991 -0.4150
  274CHL    CN3 4666   5.451   6.481   1.658  0.1056  0.1712 -0.1802
  274CHL    NTM 4667   5.463   6.553   1.530 -0.1795  0.1561 -0.2159
  274CHL     CB 4668   5.535   6.487   1.420  0.4849  0.0047  0.3009
  275PJ2     CA 4669   5.683   6.450   1.432  0.6294  0.4520 -0.0777
  275PJ2     OA 4670   5.778   6.545   1.479  0.1820  0.8305  0.0722
  275PJ2      P 4671   5.881   6.462   1.571 -0.2591  0.1275 -0.0604
  275PJ2     OB 4672   5.902   6.331   1.506 -0.3889  0.0649  0.0231
  275PJ2     HB 4673   5.939   6.262   1.568  1.0582 -0.9150 -1.8428
  275PJ2     OG 4674   5.997   6.548   1.605 -0.2618 -0.0756  0.4767
  275PJ2     HG 4675   6.031   6.518   1.694  1.9940  1.8468  0.3482
  275PJ2     OD 4676   5.793   6.457   1.706  0.0832 -0.2815  0.1473
  276POX     CD 4677   5.813   6.553   1.810  0.0307 -0.1476  0.0338
  276POX     CE 4678   5.723   6.518   1.928 -0.0852 -0.3106 -0.1035
  276POX     OE 4679   5.695   6.632   2.009  0.1083 -0.1467 -0.2668
  276POX    C1A 4680   5.581   6.698   1.989  0.3007  0.2133 -0.1956
  276POX    O1A 4681   5.500   6.668   1.901 -0.6609  0.7317  0.4838
  276POX    C1B 4682   5.550   6.804   2.087 -0.2513  0.3879 -0.5552
  276POX    C1C 4683   5.418   6.878   2.110 -0.0866  0.6271 -0.3722
  276POX    C1D 4684   5.429   7.019   2.169  0.5261  0.4216  0.0095
  276POX    C1E 4685   5.494   7.021   2.308  0.2714 -0.0751  0.1375
  276POX    C1F 4686   5.474   7.161   2.367 -0.3692 -0.2823  0.4154
  276POX    C1G 4687   5.532   7.164   2.508  0.5281 -0.2682  0.0539
  276POX    C1H 4688   5.453   7.069   2.599  0.0616  0.4570  0.4239
  276POX    C1I 4689   5.492   7.079   2.747 -0.0986  0.6666  0.4517
  276POX    C1J 4690   5.507   6.981   2.835  0.1171  0.3575  0.0720
  276POX    C1K 4691   5.473   6.837   2.796  0.9251  0.2539 -0.2673
  276POX    C1L 4692   5.594   6.745   2.818  0.1723 -0.7330 -0.1923
  276POX    C1M 4693   5.616   6.718   2.967  0.5200  0.0099 -0.1063
  276POX    C1N 4694   5.741   6.636   2.997  0.1876 -0.2756  0.5392
  276POX    C1O 4695   5.724   6.493   2.944 -0.2532  0.1621 -0.5287
  276POX    C1P 4696   5.662   6.402   3.051  0.8240  0.4086  0.3226
  276POX    C1Q 4697   5.639   6.253   3.027 -0.5613  0.6511  0.0697
  276POX    C1R 4698   5.544   6.219   2.912  0.1275 -0.2305 -0.2485
  276POX     CZ 4699   5.773   6.394   2.002 -0.3953 -0.5655 -0.3145
  276POX     OZ 4700   5.723   6.377   2.135  0.0024 -0.3756 -0.1397
  276POX    C2A 4701   5.790   6.293   2.213  0.1885 -0.0008  0.1079
  276POX    O2A 4702   5.888   6.230   2.175  0.2124 -0.1634  0.4301
  276POX    C2B 4703   5.721   6.278   2.344  0.4933 -0.0317  0.2664
  276POX    C2C 4704   5.750   6.147   2.418  0.1385 -0.2996 -0.0647
  276POX    C2D 4705   5.642   6.106   2.518  0.2995 -0.0633  0.2042
  276POX    C2E 4706   5.518   6.047   2.452  0.2806  0.1245  0.0710
  276POX    C2F 4707   5.428   5.986   2.560  0.1393  0.7163  0.2900
  276POX    C2G 4708   5.481   5.853   2.614 -0.2255  0.5409  0.2178
  276POX    C2H 4709   5.397   5.808   2.734  0.0752  0.1953  0.3017
  276POX    C2I 4710   5.453   5.678   2.791  0.4218  0.3468  0.3152
  276POX    C2J 4711   5.347   5.639   2.896  0.2292  0.3374  0.1180
  276POX    C2K 4712   5.383   5.516   2.979 -0.4206 -0.0419 -0.1555
  276POX    C2L 4713   5.257   5.453   3.037 -0.4230  0.1186  0.0156
  276POX    C2M 4714   5.269   5.355   3.154 -0.0574 -0.3651 -0.4214
  276POX    C2N 4715   5.147   5.336   3.245  0.4090 -0.2469  0.2386
  276POX    C2O 4716   5.115   5.466   3.320  0.0877  0.0474 -0.4021
  276POX    C2P 4717   4.996   5.451   3.414 -0.2249  0.2989 -0.7581
  277CHL    CN1 4718   4.789   8.042   0.758 -0.2292 -0.2634  0.0225
  277CHL    CN2 4719   4.962   8.194   0.819 -0.1420 -0.1754 -0.3386
  277CHL    CN3 4720   4.736   8.260   0.768 -0.2520  0.3029 -0.1377
  277CHL    NTM 4721   4.820   8.162   0.838 -0.2193  0.0780 -0.4908
  277CHL     CB 4722   4.772   8.163   0.977  0.1462 -0.7389 -0.3543
  278PJ2     CA 4723   4.629   8.126   1.017  0.0464  0.5015  0.4744
  278PJ2     OA 4724   4.618   7.984   1.006 -0.2725  0.5638 -0.0610
  278PJ2      P 4725   4.474   7.925   1.049 -0.1183  0.2095 -0.0303
  278PJ2     OB 4726   4.379   8.013   0.978  0.0175  0.2538 -0.1598
  278PJ2     HB 4727   4.286   7.991   1.008  0.3599  2.5819  3.1951
  278PJ2     OG 4728   4.474   7.779   1.026  0.6549  0.2311 -0.2031
  278PJ2     HG 4729   4.386   7.735   1.010  0.5803  1.0168 -2.2556
  278PJ2     OD 4730   4.467   7.971   1.204  0.4230  0.0407  0.0472
  279POX     CD 4731   4.528   7.874   1.289 -0.5878 -0.4800  0.1954
  279POX     CE 4732   4.559   7.915   1.434  0.1938 -0.4554  0.0264
  279POX     OE 4733   4.598   7.805   1.516  0.0257 -0.6369 -0.1345
  279POX    C1A 4734   4.720   7.753   1.509  0.4628  0.3437  0.0202
  279POX    O1A 4735   4.782   7.773   1.404 -0.0923  1.0528 -0.1760
  279POX    C1B 4736   4.772   7.672   1.621  0.3249 -0.4871 -0.5018
  279POX    C1C 4737   4.675   7.560   1.661 -0.2665  0.3547  0.4880
  279POX    C1D 4738   4.734   7.479   1.777  0.2931 -0.4588 -0.3457
  279POX    C1E 4739   4.630   7.387   1.841  0.0103  0.1753  0.1240
  279POX    C1F 4740   4.677   7.322   1.971 -0.1800 -0.3763 -0.0795
  279POX    C1G 4741   4.564   7.239   2.034 -0.3608 -0.1525 -0.1058
  279POX    C1H 4742   4.619   7.153   2.148  0.1393  0.1749 -0.0922
  279POX    C1I 4743   4.496   7.084   2.208  0.0320  0.1746 -0.3091
  279POX    C1J 4744   4.468   7.054   2.334 -0.2973  0.2710 -0.3601
  279POX    C1K 4745   4.560   7.102   2.447 -0.4480 -0.2546 -0.0084
  279POX    C1L 4746   4.578   6.988   2.546 -0.4845 -0.2792 -0.0296
  279POX    C1M 4747   4.489   7.021   2.666  0.3471  0.2327  0.4582
  279POX    C1N 4748   4.489   6.906   2.767 -1.0831 -0.5259 -0.3573
  279POX    C1O 4749   4.417   6.938   2.899  0.3039  0.0778  0.2739
  279POX    C1P 4750   4.507   6.947   3.023  0.6350  0.2314  0.0251
  279POX    C1Q 4751   4.433   7.007   3.143  0.6718  0.3149  0.0062
  279POX    C1R 4752   4.522   6.995   3.267 -0.2896 -0.0682  0.6657
  279POX     CZ 4753   4.422   7.963   1.483  0.5837  0.5354  0.1586
  279POX     OZ 4754   4.425   7.993   1.623 -0.0214 -0.3075  0.3563
  279POX    C2A 4755   4.310   8.044   1.667  0.1886  0.3634  0.1379
  279POX    O2A 4756   4.213   8.067   1.595  0.2006  0.2692  0.0915
  279POX    C2B 4757   4.323   8.084   1.809  0.6373 -0.0997  0.2289
  279POX    C2C 4758   4.404   8.214   1.817  1.5544 -0.6591  0.2672
  279POX    C2D 4759   4.427   8.243   1.965 -0.5755 -0.0230  0.5117
  279POX    C2E 4760   4.522   8.143   2.031 -0.5557 -0.2478  0.1445
  279POX    C2F 4761   4.523   8.154   2.184 -0.0140 -0.4498  0.1558
  279POX    C2G 4762   4.611   8.037   2.230  0.0980 -0.3657  0.1514
  279POX    C2H 4763   4.558   7.985   2.363 -0.0941 -0.1408  0.1635
  279POX    C2I 4764   4.623   8.056   2.482  0.0662 -0.0948  0.0490
  279POX    C2J 4765   4.603   7.986   2.617  0.2055  0.2128  0.2322
  279POX    C2K 4766   4.603   8.078   2.738 -1.0285  0.4677  0.0552
  279POX    C2L 4767   4.588   8.004   2.871  0.5825 -0.7134 -0.3881
  279POX    C2M 4768   4.719   7.943   2.921  0.7310  0.0468  0.1747
  279POX    C2N 4769   4.703   7.829   3.022 -0.5466 -0.5615 -0.6816
  279POX    C2O 4770   4.842   7.776   3.061 -0.3807  0.2653 -0.1054
  279POX    C2P 4771   4.938   7.741   2.947  0.3488 -0.4003  0.7089
  280CHL    CN1 4772   0.685   5.156   1.504  0.1365 -0.1102 -0.1422
  280CHL    CN2 4773   0.642   5.322   1.328 -0.1517  0.0981 -0.8419
  280CHL    CN3 4774   0.862   5.270   1.396  0.0345 -0.6745  0.4512
  280CHL    NTM 4775   0.728   5.212   1.375 -0.3015  0.2857 -0.1172
  280CHL     CB 4776   0.749   5.107   1.274  0.0307  0.4002 -0.1678
  281PJ2     CA 4777   0.646   4.999   1.240  0.0953  0.2914 -0.0218
  281PJ2     OA 4778   0.514   5.047   1.215  0.0099 -0.0537 -0.2261
  281PJ2      P 4779   0.437   4.929   1.136 -0.1609 -0.0962  0.0048
  281PJ2     OB 4780   0.317   4.989   1.073 -0.2358 -0.3329 -0.0802
  281PJ2     HB 4781   0.297   4.937   0.990  0.9135 -0.0061 -0.5839
  281PJ2     OG 4782   0.527   4.849   1.050  0.2445 -0.0618  0.3919
  281PJ2     HG 4783   0.463   4.780   1.017 -1.9032  1.8375  0.3426
  281PJ2     OD 4784   0.388   4.830   1.254  0.3915 -0.0419  0.2851
  282POX     CD 4785   0.293   4.881   1.347  0.3327 -0.3130  0.3749
  282POX     CE 4786   0.152   4.831   1.315  0.4372 -0.1662 -0.3226
  282POX     OE 4787   0.064   4.882   1.416 -0.1370 -1.0904 -0.3493
  282POX    C1A 4788  -0.060   4.923   1.388  0.0665  0.1869  0.5587
  282POX    O1A 4789  -0.106   4.925   1.275  0.3226  0.1941  0.4526
  282POX    C1B 4790  -0.125   4.976   1.510  0.2830  0.0085  0.7540
  282POX    C1C 4791  -0.213   4.891   1.602 -0.0535 -0.4738 -0.0046
  282POX    C1D 4792  -0.134   4.777   1.667 -0.0691 -0.3688  0.1994
  282POX    C1E 4793  -0.238   4.694   1.743 -0.2780 -0.2908  0.0002
  282POX    C1F 4794  -0.173   4.566   1.796  0.0236 -0.3550 -0.5154
  282POX    C1G 4795  -0.270   4.462   1.852  0.2630 -0.2277  0.1414
  282POX    C1H 4796  -0.333   4.505   1.985  0.2904 -0.0206  0.0889
  282POX    C1I 4797  -0.461   4.422   1.998  0.3333 -0.0318  0.4413
  282POX    C1J 4798  -0.499   4.353   2.105 -0.2854 -0.1868  0.1228
  282POX    C1K 4799  -0.427   4.356   2.240  0.1875  0.2226 -0.1382
  282POX    C1L 4800  -0.501   4.454   2.331  0.0216  0.1130 -0.1533
  282POX    C1M 4801  -0.468   4.419   2.477 -0.3499  0.2171 -0.0439
  282POX    C1N 4802  -0.536   4.516   2.573 -0.4592 -0.0386  0.1383
  282POX    C1O 4803  -0.477   4.486   2.711  0.1292  0.2949 -0.0357
  282POX    C1P 4804  -0.550   4.572   2.815  0.7140  0.0154  0.6152
  282POX    C1Q 4805  -0.694   4.525   2.836  0.3266  0.9779  0.1524
  282POX    C1R 4806  -0.712   4.395   2.915 -0.4452  0.8083 -0.2905
  282POX     CZ 4807   0.159   4.678   1.308  0.5596 -0.1650 -0.2344
  282POX     OZ 4808   0.194   4.593   1.417  0.3736 -0.0448 -0.0794
  282POX    C2A 4809   0.163   4.465   1.408  0.2528 -0.0008 -0.2781
  282POX    O2A 4810   0.086   4.429   1.318 -0.4246  1.1120 -0.1524
  282POX    C2B 4811   0.218   4.384   1.519  0.2734 -0.2500 -0.4671
  282POX    C2C 4812   0.253   4.236   1.507  0.4953 -0.2804  0.4363
  282POX    C2D 4813   0.345   4.193   1.621  0.9924 -0.5945 -0.0772
  282POX    C2E 4814   0.287   4.160   1.759  0.3249  0.0445 -0.2021
  282POX    C2F 4815   0.223   4.021   1.755 -0.1702  0.2643 -0.0239
  282POX    C2G 4816   0.170   3.989   1.895 -0.2000  0.2135 -0.0472
  282POX    C2H 4817   0.278   3.947   1.994 -0.0665 -0.0207 -0.2939
  282POX    C2I 4818   0.224   3.979   2.133  0.0461  0.0367 -0.2629
  282POX    C2J 4819   0.333   3.971   2.239 -0.0235  0.0986 -0.1862
  282POX    C2K 4820   0.313   4.064   2.359 -0.2149  0.2026 -0.2983
  282POX    C2L 4821   0.396   4.020   2.480 -0.3233 -0.1113 -0.3374
  282POX    C2M 4822   0.536   4.081   2.475 -0.4761  0.2529 -0.2434
  282POX    C2N 4823   0.606   4.073   2.610 -0.5559  0.4251 -0.1925
  282POX    C2O 4824   0.570   4.176   2.718  0.0275  0.1202  0.3029
  282POX    C2P 4825   0.609   4.317   2.673 -0.0753  0.0115 -0.1349
  283CHL    CN1 4826   8.513   2.486   1.196 -0.2971 -0.6879  0.2623
  283CHL    CN2 4827   8.302   2.599   1.203  0.2418  0.0719 -0.1585
  283CHL    CN3 4828   8.405   2.530   0.991 -0.0513 -0.1092  0.2981
  283CHL    NTM 4829   8.426   2.582   1.127  0.4477 -0.0556  0.2009
  283CHL     CB 4830   8.479   2.720   1.124  0.3679 -0.0280 -0.0080
  284PJ2     CA 4831   8.610   2.750   1.051  0.0766  0.0873 -0.4893
  284PJ2     OA 4832   8.723   2.723   1.134 -0.1767 -0.1209 -0.2062
  284PJ2      P 4833   8.858   2.766   1.056  0.0875  0.0232  0.3255
  284PJ2     OB 4834   8.870   2.644   0.974 -0.1231  0.1935  0.0394
  284PJ2     HB 4835   8.838   2.563   1.024 -1.3211  0.0042 -0.9659
  284PJ2     OG 4836   8.837   2.890   0.978  0.1065 -0.3018 -0.2021
  284PJ2     HG 4837   8.850   2.877   0.880  1.6371 -0.5849  0.0154
  284PJ2     OD 4838   8.965   2.777   1.175 -0.1573 -0.1125  0.5608
  285POX     CD 4839   9.020   2.666   1.247 -0.0434 -0.0795  0.5268
  285POX     CE 4840   9.095   2.701   1.376  0.7393  0.0390  0.0452
  285POX     OE 4841   9.155   2.587   1.440 -0.0183 -0.2415  0.2761
  285POX    C1A 4842   9.288   2.583   1.449  0.0102  0.0935  0.0520
  285POX    O1A 4843   9.353   2.687   1.447 -0.1817  0.2177  0.1842
  285POX    C1B 4844   9.337   2.448   1.485 -0.3185  0.1509  0.7340
  285POX    C1C 4845   9.315   2.416   1.633 -0.5506 -0.5670  0.5492
  285POX    C1D 4846   9.383   2.520   1.722  0.6638 -0.8992  0.0266
  285POX    C1E 4847   9.332   2.484   1.862 -0.3263  0.0225 -0.0863
  285POX    C1F 4848   9.419   2.554   1.967 -0.4183 -0.0230  0.0198
  285POX    C1G 4849   9.367   2.542   2.111 -0.0079 -0.0621  0.1664
  285POX    C1H 4850   9.390   2.409   2.182  0.9541  0.0209  0.0299
  285POX    C1I 4851   9.338   2.428   2.325  0.1134 -0.5169 -0.1935
  285POX    C1J 4852   9.414   2.408   2.433  0.5357  0.6311 -0.2622
  285POX    C1K 4853   9.563   2.371   2.425  0.3419 -0.3385  0.4042
  285POX    C1L 4854   9.638   2.451   2.531 -0.1096 -0.1217  0.5651
  285POX    C1M 4855   9.656   2.368   2.658  0.4085 -0.1579  0.4690
  285POX    C1N 4856   9.733   2.449   2.763  0.2285  0.1074  0.3966
  285POX    C1O 4857   9.638   2.522   2.859 -0.2252 -0.0394  0.0639
  285POX    C1P 4858   9.717   2.623   2.943 -0.1290 -0.1387  0.0940
  285POX    C1Q 4859   9.623   2.699   3.037 -0.4276  0.0468 -0.3507
  285POX    C1R 4860   9.696   2.767   3.153 -0.3403  0.0670 -0.4172
  285POX     CZ 4861   8.985   2.758   1.466  0.2696  0.2086 -0.6358
  285POX     OZ 4862   9.032   2.807   1.591  0.0151  0.1727 -0.5256
  285POX    C2A 4863   8.954   2.813   1.699 -0.1380  0.0458 -0.6286
  285POX    O2A 4864   8.838   2.774   1.690 -0.1231 -0.0553 -0.3812
  285POX    C2B 4865   9.035   2.838   1.820 -0.3402  0.0606 -0.4964
  285POX    C2C 4866   8.959   2.932   1.914 -0.1428 -0.1005 -0.1728
  285POX    C2D 4867   8.992   2.930   2.063 -0.3125 -0.2248 -0.1359
  285POX    C2E 4868   8.903   3.025   2.144 -0.0428  0.1636 -0.2927
  285POX    C2F 4869   8.933   3.023   2.293 -0.3497 -0.3471 -0.2363
  285POX    C2G 4870   8.817   3.079   2.375  0.3849  0.1242  0.4994
  285POX    C2H 4871   8.722   2.966   2.413  0.0665  0.0685 -0.4588
  285POX    C2I 4872   8.614   3.028   2.501  0.5204 -0.3746  0.4207
  285POX    C2J 4873   8.497   2.936   2.536  0.1053  0.2270  0.6423
  285POX    C2K 4874   8.384   3.012   2.606 -0.1772 -0.1414  0.5887
  285POX    C2L 4875   8.274   2.911   2.640 -0.1470 -0.1862  0.5587
  285POX    C2M 4876   8.188   2.878   2.519  0.2908 -0.4946  0.3306
  285POX    C2N 4877   8.085   2.770   2.555 -0.0625 -0.0850  0.5542
  285POX    C2O 4878   7.982   2.798   2.665  0.0589  0.0400  0.6361
  285POX    C2P 4879   7.891   2.678   2.691 -0.4667  0.3929  0.4310
  286CHL    CN1 4880   2.423   8.610   1.181  0.2445  0.1581  0.1963
  286CHL    CN2 4881   2.469   8.787   1.311  0.3244  0.1093  0.2100
  286CHL    CN3 4882   2.402   8.590   1.419 -0.2410  0.1787  0.4361
  286CHL    NTM 4883   2.374   8.675   1.303  0.3164  0.1132  0.2496
  286CHL     CB 4884   2.241   8.738   1.288  0.2627 -0.0269  0.1363
  287PJ2     CA 4885   2.115   8.655   1.261  0.3460 -0.1849  0.2254
  287PJ2     OA 4886   2.104   8.543   1.348 -0.0841 -0.4556 -0.1708
  287PJ2      P 4887   1.959   8.479   1.322 -0.2342 -0.1540 -0.0767
  287PJ2     OB 4888   1.861   8.587   1.348  0.1413  0.0516  0.5000
  287PJ2     HB 4889   1.901   8.666   1.300  1.8144  0.6586  2.7081
  287PJ2     OG 4890   1.972   8.416   1.189 -0.4940 -0.2503 -0.0574
  287PJ2     HG 4891   2.065   8.378   1.185  0.0774  0.9437  1.1026
  287PJ2     OD 4892   1.963   8.368   1.438 -0.6116 -0.3100 -0.2112
  288POX     CD 4893   1.948   8.423   1.569  0.0558 -0.0046 -0.2592
  288POX     CE 4894   1.934   8.303   1.662  0.1022  0.4895  0.3899
  288POX     OE 4895   1.867   8.341   1.783  0.3258  0.5010  0.5094
  288POX    C1A 4896   1.736   8.320   1.791  0.3822 -0.1236 -0.1129
  288POX    O1A 4897   1.675   8.258   1.704 -0.1892  0.2151  0.0404
  288POX    C1B 4898   1.668   8.386   1.904 -0.0192  0.0174 -0.4355
  288POX    C1C 4899   1.693   8.310   2.035  0.1629  0.3445 -0.2794
  288POX    C1D 4900   1.623   8.362   2.160  0.0877  0.5384 -0.4006
  288POX    C1E 4901   1.686   8.294   2.282 -0.3372  0.2855 -0.3194
  288POX    C1F 4902   1.642   8.370   2.407  0.0615 -0.1331  0.0780
  288POX    C1G 4903   1.724   8.342   2.533 -0.4512 -0.0967  0.4234
  288POX    C1H 4904   1.718   8.446   2.645  0.2376  0.1069  0.2740
  288POX    C1I 4905   1.830   8.417   2.744  0.7644  0.3013 -0.2563
  288POX    C1J 4906   1.826   8.444   2.875 -0.1111 -0.2507 -0.1658
  288POX    C1K 4907   1.704   8.503   2.946  0.0666 -0.0966  0.0105
  288POX    C1L 4908   1.744   8.598   3.060 -0.2198  0.2651 -0.1903
  288POX    C1M 4909   1.624   8.626   3.151 -0.3322 -0.3874 -0.1304
  288POX    C1N 4910   1.670   8.714   3.268 -0.5777 -0.2095 -0.1685
  288POX    C1O 4911   1.626   8.854   3.228 -0.0968 -0.1091 -0.3513
  288POX    C1P 4912   1.695   8.954   3.322  0.1356 -0.3806 -0.2322
  288POX    C1Q 4913   1.646   9.098   3.308 -0.4218 -0.5528 -0.0911
  288POX    C1R 4914   1.502   9.108   3.360 -0.4650 -0.3184 -0.2512
  288POX     CZ 4915   2.067   8.230   1.679 -0.1756 -0.1037  0.0574
  288POX     OZ 4916   2.184   8.293   1.733 -0.1758  0.2781 -0.3764
  288POX    C2A 4917   2.294   8.297   1.659  0.1743 -0.2609  0.1057
  288POX    O2A 4918   2.310   8.248   1.548  0.1043  0.2006 -0.1119
  288POX    C2B 4919   2.398   8.373   1.732  0.0776  0.4299 -0.4647
  288POX    C2C 4920   2.515   8.286   1.780 -0.6892 -0.3057  0.1027
  288POX    C2D 4921   2.617   8.396   1.813 -0.0953 -0.6550 -0.5518
  288POX    C2E 4922   2.741   8.346   1.888 -0.1958 -0.2060 -0.0823
  288POX    C2F 4923   2.706   8.351   2.036  0.1800 -0.4280  0.0145
  288POX    C2G 4924   2.825   8.310   2.123  0.4112  0.1329 -0.0357
  288POX    C2H 4925   2.859   8.163   2.101 -0.0969  0.0877 -0.5186
  288POX    C2I 4926   3.010   8.143   2.107 -0.1425 -0.0214  0.3042
  288POX    C2J 4927   3.052   8.009   2.169  0.8619  0.1787  0.0758
  288POX    C2K 4928   3.031   8.014   2.320 -0.2612 -0.0099 -0.0661
  288POX    C2L 4929   3.092   7.887   2.380 -0.3449 -0.0380 -0.0402
  288POX    C2M 4930   3.082   7.895   2.532  0.5539  0.4397 -0.0019
  288POX    C2N 4931   3.140   7.768   2.596  0.3903  0.3549 -0.0208
  288POX    C2O 4932   3.154   7.804   2.744  0.2217  0.8406 -0.1187
  288POX    C2P 4933   3.262   7.723   2.817 -0.0499  0.2376 -0.3833
  289CHL    CN1 4934   2.625   4.908   0.901 -1.0934  0.3100 -0.0850
  289CHL    CN2 4935   2.738   4.891   1.111  0.0893  0.6752 -0.6276
  289CHL    CN3 4936   2.497   4.878   1.088  0.1095 -0.2993  0.4802
  289CHL    NTM 4937   2.619   4.945   1.043 -0.4102  0.3056 -0.0530
  289CHL     CB 4938   2.599   5.090   1.062  0.6723  0.4119  0.3318
  290PJ2     CA 4939   2.630   5.185   1.178  0.0861  0.0733  0.7734
  290PJ2     OA 4940   2.761   5.222   1.222  0.4578  0.1110 -0.3239
  290PJ2      P 4941   2.828   5.334   1.128  0.1537  0.2570 -0.3673
  290PJ2     OB 4942   2.976   5.327   1.130  0.1372 -0.0302  0.1583
  290PJ2     HB 4943   3.003   5.394   1.061 -0.8774  1.3359  1.0557
  290PJ2     OG 4944   2.763   5.322   0.996  0.2382 -0.0450 -0.3810
  290PJ2     HG 4945   2.669   5.288   0.998 -0.7690  2.5552  0.1454
  290PJ2     OD 4946   2.787   5.476   1.194 -0.5424 -0.1577  0.1160
  291POX     CD 4947   2.815   5.502   1.331 -0.0011  0.3925 -0.0902
  291POX     CE 4948   2.858   5.645   1.362 -0.0304  0.3990 -0.0792
  291POX     OE 4949   2.960   5.667   1.460  0.0778 -0.5317  0.0248
  291POX    C1A 4950   3.090   5.669   1.433  0.0745 -0.3590  0.0217
  291POX    O1A 4951   3.127   5.679   1.316  0.8580  0.1336  0.2982
  291POX    C1B 4952   3.173   5.697   1.553  0.1273 -0.4388  0.0037
  291POX    C1C 4953   3.202   5.565   1.625  0.4829 -0.4032 -0.0741
  291POX    C1D 4954   3.327   5.572   1.713  0.6505 -0.1269 -0.3329
  291POX    C1E 4955   3.357   5.449   1.800 -0.0234 -0.1697 -0.1549
  291POX    C1F 4956   3.450   5.493   1.913  0.5575 -0.0121 -0.6827
  291POX    C1G 4957   3.491   5.370   1.995  0.2229  0.3279  0.0065
  291POX    C1H 4958   3.563   5.385   2.129 -0.4516 -0.3207  0.4467
  291POX    C1I 4959   3.621   5.249   2.166  0.8668  0.1784  0.2422
  291POX    C1J 4960   3.617   5.195   2.288  0.3162 -0.3599 -0.0113
  291POX    C1K 4961   3.554   5.267   2.406 -0.0440 -0.0904 -0.3658
  291POX    C1L 4962   3.464   5.182   2.497  0.0352 -0.1323 -0.3268
  291POX    C1M 4963   3.424   5.245   2.630 -0.0702 -0.2845 -0.2867
  291POX    C1N 4964   3.324   5.160   2.709  0.1157  0.0904  0.3594
  291POX    C1O 4965   3.350   5.163   2.860  0.2066 -0.0415  0.3466
  291POX    C1P 4966   3.233   5.091   2.929 -0.4443  0.3487 -0.3365
  291POX    C1Q 4967   3.273   5.076   3.075  0.3495 -0.1902 -0.6049
  291POX    C1R 4968   3.176   4.996   3.163 -0.0544  0.5659 -0.3551
  291POX     CZ 4969   2.732   5.733   1.365  0.0460  0.4965  0.5938
  291POX     OZ 4970   2.643   5.703   1.472  0.0889 -0.6681  0.3164
  291POX    C2A 4971   2.563   5.801   1.513  0.1656 -0.3850 -0.2014
  291POX    O2A 4972   2.539   5.896   1.439 -0.2805 -0.0665  0.3424
  291POX    C2B 4973   2.476   5.754   1.624  0.2580  0.1750  0.1095
  291POX    C2C 4974   2.490   5.847   1.744 -0.6994  0.5777 -0.0765
  291POX    C2D 4975   2.404   5.791   1.857  0.2022 -0.3686  0.1581
  291POX    C2E 4976   2.412   5.871   1.987 -0.2179 -0.4374  0.2305
  291POX    C2F 4977   2.556   5.875   2.040 -0.1051  0.3571 -0.1206
  291POX    C2G 4978   2.567   5.897   2.191 -0.5120  0.3072 -0.0824
  291POX    C2H 4979   2.703   5.948   2.239 -0.1298 -0.6034 -0.1770
  291POX    C2I 4980   2.706   5.998   2.384  0.0167 -0.1732 -0.3275
  291POX    C2J 4981   2.667   5.897   2.492  0.6003  0.4159  0.4418
  291POX    C2K 4982   2.787   5.814   2.537  0.1276 -0.3891  0.2369
  291POX    C2L 4983   2.767   5.747   2.674 -0.0464 -0.2834  0.2629
  291POX    C2M 4984   2.794   5.851   2.783  0.1281  0.0212 -0.0667
  291POX    C2N 4985   2.743   5.815   2.923 -0.1986  0.0614 -0.1742
  291POX    C2O 4986   2.708   5.944   2.997 -0.4934 -0.2771  0.2869
  291POX    C2P 4987   2.585   5.926   3.085 -0.4028 -0.4725  0.3723
  292CHL    CN1 4988   3.053   6.379   0.993  0.2086 -0.2710 -0.0964
  292CHL    CN2 4989   3.163   6.173   0.940  0.3154  0.3496  0.1167
  292CHL    CN3 4990   3.180   6.356   0.794  0.1463  0.0842 -0.6224
  292CHL    NTM 4991   3.087   6.286   0.884  0.3434  0.1221 -0.3897
  292CHL     CB 4992   2.974   6.242   0.802  0.3811  0.3441 -0.5606
  293PJ2     CA 4993   2.849   6.179   0.865  0.9028 -0.2050 -0.0681
  293PJ2     OA 4994   2.871   6.066   0.950  0.0412 -0.3544 -0.0313
  293PJ2      P 4995   2.764   6.026   1.063 -0.0404  0.0680  0.0414
  293PJ2     OB 4996   2.639   6.045   0.987  0.2146 -0.2140 -0.4537
  293PJ2     HB 4997   2.579   5.965   1.000  1.0241 -0.5267  1.7194
  293PJ2     OG 4998   2.806   5.895   1.117  0.1313  0.0354 -0.1713
  293PJ2     HG 4999   2.905   5.885   1.105  0.1384 -1.1677  0.6968
  293PJ2     OD 5000   2.776   6.139   1.177 -0.2710  0.5755 -0.4325
  294POX     CD 5001   2.870   6.116   1.282 -0.8072 -0.0976 -0.0958
  294POX     CE 5002   2.904   6.231   1.377 -0.1963 -0.1047 -0.3043
  294POX     OE 5003   2.973   6.181   1.492  0.0616 -0.2954 -0.5396
  294POX    C1A 5004   3.104   6.168   1.477  0.0405 -0.7760 -0.3316
  294POX    O1A 5005   3.159   6.193   1.370 -0.2213 -0.1127 -0.3149
  294POX    C1B 5006   3.160   6.095   1.593 -0.5141 -0.3714  0.1957
  294POX    C1C 5007   3.091   6.101   1.730 -1.0539 -0.7079 -0.0605
  294POX    C1D 5008   3.168   6.011   1.827  0.3378  0.3839 -0.1137
  294POX    C1E 5009   3.093   6.006   1.961 -0.2270 -0.1258 -0.4404
  294POX    C1F 5010   3.172   5.964   2.085 -0.2895  0.3784 -0.2276
  294POX    C1G 5011   3.083   5.950   2.208  0.0581  0.2693  0.0150
  294POX    C1H 5012   3.177   5.898   2.316 -0.0389 -0.1050 -0.0806
  294POX    C1I 5013   3.173   5.969   2.452  0.9205 -0.0060 -0.0963
  294POX    C1J 5014   3.185   5.911   2.571 -0.3798  0.3284  0.2140
  294POX    C1K 5015   3.191   5.759   2.585 -0.0817  0.2793 -0.4223
  294POX    C1L 5016   3.166   5.724   2.732  0.2140  0.4067 -0.3406
  294POX    C1M 5017   3.174   5.571   2.735 -0.4082  0.3800  0.1087
  294POX    C1N 5018   3.159   5.516   2.877  0.1379 -0.6395 -0.2193
  294POX    C1O 5019   3.284   5.550   2.957 -0.0679  0.5558 -0.3807
  294POX    C1P 5020   3.271   5.474   3.089 -0.1579  1.4310  0.1206
  294POX    C1Q 5021   3.394   5.502   3.176  0.5280  0.0043 -0.3625
  294POX    C1R 5022   3.394   5.434   3.313 -0.7519  0.4069 -0.1522
  294POX     CZ 5023   2.771   6.291   1.423 -0.1549 -0.1742 -0.0947
  294POX     OZ 5024   2.691   6.234   1.527  0.2397  0.0428  0.3349
  294POX    C2A 5025   2.578   6.298   1.555  0.0663 -0.0662 -0.0994
  294POX    O2A 5026   2.549   6.407   1.506  0.4701 -0.0397 -0.2839
  294POX    C2B 5027   2.523   6.220   1.668  0.1088 -0.0956 -0.0988
  294POX    C2C 5028   2.437   6.300   1.766  0.5530 -0.0122  0.2279
  294POX    C2D 5029   2.365   6.210   1.867  0.1067  0.1203  0.0299
  294POX    C2E 5030   2.297   6.302   1.969  0.0366 -0.1229  0.2016
  294POX    C2F 5031   2.390   6.345   2.083  0.3339 -0.0414 -0.0723
  294POX    C2G 5032   2.309   6.432   2.179 -0.2009  0.2343 -0.7587
  294POX    C2H 5033   2.238   6.338   2.277  0.5287  0.3820 -0.0665
  294POX    C2I 5034   2.311   6.304   2.407 -0.0215  0.1522  0.1872
  294POX    C2J 5035   2.226   6.226   2.508  0.2231 -0.1594  0.1526
  294POX    C2K 5036   2.299   6.164   2.627  0.3682 -0.2710  0.0052
  294POX    C2L 5037   2.212   6.081   2.721 -0.3435  0.3421 -0.1033
  294POX    C2M 5038   2.290   6.010   2.832 -0.1957  0.7115  0.0292
  294POX    C2N 5039   2.340   6.102   2.944  0.3278  0.0217  0.3700
  294POX    C2O 5040   2.232   6.169   3.029  0.1401  0.1230  0.0553
  294POX    C2P 5041   2.303   6.223   3.154  0.0702  0.1092  0.1007
  295CHL    CN1 5042   0.677   4.056   0.920  0.2752 -0.0697  0.0039
  295CHL    CN2 5043   0.653   4.280   1.014  0.0441  0.0253  0.2281
  295CHL    CN3 5044   0.800   4.113   1.112 -0.3593  0.0990  0.4459
  295CHL    NTM 5045   0.744   4.168   0.988 -0.0225 -0.0312  0.2368
  295CHL     CB 5046   0.860   4.206   0.905 -0.1473  0.0310  0.0906
  296PJ2     CA 5047   0.954   4.322   0.936  0.1354 -0.0205 -0.5510
  296PJ2     OA 5048   0.890   4.449   0.919  0.0328  0.0728  0.4504
  296PJ2      P 5049   0.982   4.579   0.948  0.4058 -0.1646  0.3422
  296PJ2     OB 5050   1.113   4.565   0.881  0.2941 -0.4035  0.1694
  296PJ2     HB 5051   1.168   4.649   0.881  0.1163 -0.2303 -1.8029
  296PJ2     OG 5052   0.896   4.689   0.899  0.1980 -0.2657  0.4740
  296PJ2     HG 5053   0.810   4.645   0.875 -0.0734  0.5156 -0.0430
  296PJ2     OD 5054   0.969   4.588   1.108  0.0733  0.5941  0.2781
  297POX     CD 5055   0.849   4.621   1.178 -0.3949  0.2398 -0.3516
  297POX     CE 5056   0.861   4.621   1.330  0.4208 -0.1067 -0.4098
  297POX     OE 5057   0.740   4.680   1.380  0.4357 -0.3278 -0.1085
  297POX    C1A 5058   0.647   4.591   1.412  0.2670 -0.1091  0.0103
  297POX    O1A 5059   0.657   4.468   1.407  0.1533 -0.1206  0.0630
  297POX    C1B 5060   0.533   4.642   1.492  0.4314  0.1420  0.0839
  297POX    C1C 5061   0.538   4.611   1.641  0.1429 -0.1386  0.0357
  297POX    C1D 5062   0.411   4.655   1.715  0.3920  0.0536  0.3508
  297POX    C1E 5063   0.373   4.549   1.819 -0.3155  0.2842  0.3364
  297POX    C1F 5064   0.262   4.590   1.915 -0.6823  0.0998 -0.0066
  297POX    C1G 5065   0.223   4.476   2.010 -0.0670 -0.3982 -0.3431
  297POX    C1H 5066   0.085   4.495   2.072  0.0687 -0.3287 -0.0600
  297POX    C1I 5067   0.065   4.386   2.178 -0.6695  0.0555  0.2080
  297POX    C1J 5068   0.041   4.420   2.304 -0.5482  0.0290  0.2388
  297POX    C1K 5069   0.013   4.566   2.341  0.4584  0.3256 -0.1364
  297POX    C1L 5070  -0.019   4.573   2.491 -0.5680 -0.2476 -0.3215
  297POX    C1M 5071   0.001   4.712   2.550 -0.7948 -0.6945  0.8232
  297POX    C1N 5072  -0.118   4.805   2.526 -0.2399 -0.1646  0.0966
  297POX    C1O 5073  -0.090   4.936   2.599  0.1317 -0.2185  0.0555
  297POX    C1P 5074  -0.210   5.032   2.608  0.2220 -0.0325 -0.6838
  297POX    C1Q 5075  -0.296   4.976   2.721  0.2920  0.6706 -0.2767
  297POX    C1R 5076  -0.421   5.064   2.728 -0.1996  0.0233 -0.7796
  297POX     CZ 5077   0.983   4.704   1.369  0.1931  0.1295 -0.1924
  297POX     OZ 5078   0.987   4.721   1.511  0.1383 -0.0264 -0.1717
  297POX    C2A 5079   0.932   4.833   1.559 -0.2878 -0.1521 -0.3611
  297POX    O2A 5080   0.882   4.926   1.498 -0.6748 -0.3041 -0.2800
  297POX    C2B 5081   0.946   4.841   1.706 -0.0023 -0.3716 -0.3743
  297POX    C2C 5082   0.803   4.836   1.762  0.1806  0.2298  0.1557
  297POX    C2D 5083   0.795   4.811   1.913  0.0465  0.1635  0.1376
  297POX    C2E 5084   0.657   4.855   1.964  0.0337  0.3746 -0.0749
  297POX    C2F 5085   0.601   4.991   1.923 -0.3230  0.0750 -0.5947
  297POX    C2G 5086   0.461   5.007   1.982  0.1200 -0.9545  0.8036
  297POX    C2H 5087   0.482   5.061   2.123  0.7238 -0.1464  0.4115
  297POX    C2I 5088   0.355   5.091   2.202 -0.1821 -1.1238 -0.6383
  297POX    C2J 5089   0.396   5.167   2.328  0.0976 -0.8063 -0.9185
  297POX    C2K 5090   0.263   5.198   2.397  0.7955  0.1630  0.0348
  297POX    C2L 5091   0.293   5.301   2.506 -0.3030  0.4213  0.1080
  297POX    C2M 5092   0.172   5.298   2.599 -0.1895 -0.6294  0.2363
  297POX    C2N 5093   0.215   5.362   2.731 -0.6332  0.2390 -0.0279
  297POX    C2O 5094   0.103   5.393   2.830 -0.3516  0.3887  0.2459
  297POX    C2P 5095   0.002   5.283   2.866  0.0519 -0.1723 -0.3129
  298CHL    CN1 5096   1.562   3.523   1.239  0.2288  0.4173 -0.0250
  298CHL    CN2 5097   1.557   3.351   1.405 -0.1249  0.0232  0.2612
  298CHL    CN3 5098   1.739   3.509   1.408 -0.2149  0.5610 -0.5704
  298CHL    NTM 5099   1.596   3.491   1.379 -0.2635  0.0139  0.0024
  298CHL     CB 5100   1.527   3.580   1.473 -0.3241 -0.0591  0.0275
  299PJ2     CA 5101   1.379   3.617   1.468 -0.2208  0.2708 -0.8049
  299PJ2     OA 5102   1.290   3.513   1.509 -0.1638  0.3245 -0.5413
  299PJ2      P 5103   1.135   3.555   1.492 -0.1920  0.4434 -0.0156
  299PJ2     OB 5104   1.126   3.635   1.368 -0.7342  0.4421  0.0210
  299PJ2     HB 5105   1.028   3.641   1.349 -0.7137 -1.4509 -0.9330
  299PJ2     OG 5106   1.053   3.432   1.503 -0.4669  0.6510  0.2774
  299PJ2     HG 5107   1.078   3.359   1.439  2.1236  0.6162  1.2211
  299PJ2     OD 5108   1.110   3.640   1.627  0.0057 -0.2385  0.4576
  300POX     CD 5109   1.045   3.574   1.736 -0.5009 -0.0560  0.2704
  300POX     CE 5110   1.116   3.469   1.821  0.1560 -0.0288 -0.2342
  300POX     OE 5111   1.025   3.366   1.862 -0.2238  0.2775 -0.3105
  300POX    C1A 5112   1.062   3.243   1.894  0.0572  0.3341 -0.4131
  300POX    O1A 5113   1.178   3.204   1.881  0.0037  0.0263  0.0298
  300POX    C1B 5114   0.957   3.160   1.957  0.4117  0.2432  0.0643
  300POX    C1C 5115   0.983   3.123   2.103 -0.0518 -0.1454  0.0517
  300POX    C1D 5116   0.962   3.234   2.206 -0.1171  0.3766 -0.5140
  300POX    C1E 5117   0.963   3.174   2.347  0.2759  0.3313 -0.5357
  300POX    C1F 5118   0.917   3.276   2.451 -0.2935 -0.1078 -0.3479
  300POX    C1G 5119   0.987   3.412   2.442  0.0502 -0.2509  0.1329
  300POX    C1H 5120   0.954   3.499   2.564  0.2094 -0.1119  0.0765
  300POX    C1I 5121   0.813   3.557   2.551  0.2516 -0.0936 -0.3319
  300POX    C1J 5122   0.760   3.632   2.647 -0.0142 -0.1918 -0.4003
  300POX    C1K 5123   0.832   3.678   2.774 -0.2600  0.0853 -0.3582
  300POX    C1L 5124   0.778   3.801   2.847  0.0365  0.0951 -0.1496
  300POX    C1M 5125   0.896   3.867   2.918  0.5724 -0.3287 -0.6345
  300POX    C1N 5126   0.854   4.012   2.940 -0.2081 -0.6644  0.1955
  300POX    C1O 5127   0.914   4.075   3.066  0.2598 -0.3305 -0.1921
  300POX    C1P 5128   0.885   4.226   3.066 -0.0939 -0.3988 -0.3309
  300POX    C1Q 5129   0.962   4.292   2.952 -0.3699 -0.3052 -0.4639
  300POX    C1R 5130   0.915   4.437   2.935  0.1565  0.0527  1.0435
  300POX     CZ 5131   1.199   3.536   1.930 -0.2147  0.5798 -0.3256
  300POX     OZ 5132   1.291   3.645   1.909  0.0142  0.4179 -0.1751
  300POX    C2A 5133   1.341   3.707   2.015 -0.3440  0.4139 -0.0021
  300POX    O2A 5134   1.350   3.639   2.118 -0.5901  0.4227  0.0267
  300POX    C2B 5135   1.442   3.808   1.977  0.3778  0.0783  0.9972
  300POX    C2C 5136   1.435   3.939   2.055  0.0623  0.5540  0.1738
  300POX    C2D 5137   1.324   4.029   2.000 -0.2572 -0.0954 -0.2424
  300POX    C2E 5138   1.352   4.174   2.038  0.3006 -0.2290 -0.1327
  300POX    C2F 5139   1.338   4.199   2.189 -0.3195  0.0999 -0.2395
  300POX    C2G 5140   1.389   4.338   2.223 -0.2852 -0.0223  0.2065
  300POX    C2H 5141   1.407   4.354   2.375  0.0369 -0.0611  0.1717
  300POX    C2I 5142   1.506   4.251   2.431 -0.1409 -0.3910 -0.1189
  300POX    C2J 5143   1.547   4.285   2.574 -0.5525  0.0026 -0.0922
  300POX    C2K 5144   1.657   4.183   2.605 -0.5313  0.0094 -0.1447
  300POX    C2L 5145   1.675   4.172   2.756 -0.3727  0.2818 -0.1420
  300POX    C2M 5146   1.712   4.301   2.829 -0.4170  0.3146 -0.1772
  300POX    C2N 5147   1.742   4.268   2.976 -0.1182 -0.0936 -0.3264
  300POX    C2O 5148   1.776   4.398   3.049 -0.2868 -0.0049 -0.4032
  300POX    C2P 5149   1.790   4.379   3.200 -0.4970 -0.4314 -0.4362
  301CHL    CN1 5150  -0.018   8.850   1.221  0.0383 -0.0389  0.0838
  301CHL    CN2 5151   0.200   8.911   1.288  0.5146  0.0935 -0.0944
  301CHL    CN3 5152   0.076   9.031   1.116  0.4469  0.2157 -0.4671
  301CHL    NTM 5153   0.111   8.900   1.171 -0.0452  0.4001  0.2969
  301CHL     CB 5154   0.160   8.809   1.067  0.2860  0.4422  0.4146
  302PJ2     CA 5155   0.219   8.673   1.108 -0.3654  0.0556  0.0835
  302PJ2     OA 5156   0.355   8.680   1.150 -0.3985 -0.2620  0.2445
  302PJ2      P 5157   0.409   8.552   1.232  0.2717 -0.1213  0.0337
  302PJ2     OB 5158   0.387   8.428   1.155 -0.2990  0.0347 -0.0577
  302PJ2     HB 5159   0.289   8.420   1.136 -0.4392  0.6334  0.4032
  302PJ2     OG 5160   0.543   8.568   1.293  0.1749 -0.1754  0.2608
  302PJ2     HG 5161   0.574   8.662   1.283  1.1529 -0.4480  0.6409
  302PJ2     OD 5162   0.297   8.544   1.347  0.4512 -0.1514  0.2073
  303POX     CD 5163   0.328   8.634   1.454  0.5875 -0.2916  0.2862
  303POX     CE 5164   0.235   8.631   1.576  0.0899 -0.3789 -0.0925
  303POX     OE 5165   0.231   8.758   1.641  0.2765 -0.3906 -0.0595
  303POX    C1A 5166   0.114   8.821   1.630  0.3496 -0.2933 -0.2947
  303POX    O1A 5167   0.024   8.774   1.561 -0.5341  0.1964  0.4958
  303POX    C1B 5168   0.111   8.950   1.702 -0.0281 -0.1005 -0.6513
  303POX    C1C 5169  -0.022   9.002   1.758  0.4741  0.3266  0.1682
  303POX    C1D 5170  -0.063   8.932   1.887 -0.4270  0.8770  0.1892
  303POX    C1E 5171  -0.207   8.968   1.922 -0.5535  0.1741  0.4049
  303POX    C1F 5172  -0.274   8.891   2.036 -0.2234 -0.1694  0.3681
  303POX    C1G 5173  -0.209   8.908   2.173  0.4330 -0.0772  0.0488
  303POX    C1H 5174  -0.274   8.812   2.274  0.0833  0.3183  0.2005
  303POX    C1I 5175  -0.204   8.829   2.408 -0.0182  0.2832  0.2580
  303POX    C1J 5176  -0.261   8.813   2.527 -0.0534  0.3983  0.2567
  303POX    C1K 5177  -0.404   8.765   2.552  0.2447 -0.6260  0.0444
  303POX    C1L 5178  -0.456   8.837   2.677  0.2958 -0.4422 -0.0405
  303POX    C1M 5179  -0.606   8.861   2.655  0.2357 -0.3608  0.4478
  303POX    C1N 5180  -0.677   8.740   2.715  0.3255 -0.5641  0.1471
  303POX    C1O 5181  -0.829   8.732   2.701  0.3367 -0.2491 -0.1676
  303POX    C1P 5182  -0.871   8.605   2.775  0.3312 -0.1514 -0.0054
  303POX    C1Q 5183  -1.018   8.589   2.736  0.1856  0.2744  0.3568
  303POX    C1R 5184  -1.051   8.442   2.763  0.7294  0.0961  0.0641
  303POX     CZ 5185   0.290   8.518   1.663  0.3285 -0.1296  0.0823
  303POX     OZ 5186   0.226   8.505   1.791  0.2554  0.1620  0.0774
  303POX    C2A 5187   0.290   8.418   1.869 -0.0150 -0.1868 -0.0846
  303POX    O2A 5188   0.366   8.331   1.826  0.2192  0.2873 -0.6464
  303POX    C2B 5189   0.207   8.401   1.991  0.5831 -0.3668  0.2996
  303POX    C2C 5190   0.214   8.501   2.107 -0.5110  0.2413 -0.1399
  303POX    C2D 5191   0.167   8.644   2.081  0.2882  0.5108 -0.1632
  303POX    C2E 5192   0.149   8.723   2.210  0.0791 -0.2817  0.2976
  303POX    C2F 5193   0.279   8.747   2.288  0.0775  0.1271  0.1760
  303POX    C2G 5194   0.248   8.820   2.419  0.3458  0.5075  0.0279
  303POX    C2H 5195   0.323   8.753   2.534  0.1568  0.2361 -0.0070
  303POX    C2I 5196   0.288   8.817   2.668  0.5380 -0.0393  0.2250
  303POX    C2J 5197   0.140   8.822   2.705  0.5485  0.3326  0.2171
  303POX    C2K 5198   0.102   8.832   2.853  0.2537  0.0504  0.1631
  303POX    C2L 5199  -0.047   8.821   2.885  0.1455  0.6655 -0.1130
  303POX    C2M 5200  -0.094   8.835   3.030 -0.0371 -0.5832 -0.0406
  303POX    C2N 5201  -0.247   8.837   3.025 -0.0314  0.0014  0.0015
  303POX    C2O 5202  -0.285   8.913   3.153  0.0404 -0.3732  0.2462
  303POX    C2P 5203  -0.437   8.897   3.162 -0.0509 -0.1153 -0.6463
  304CHL    CN1 5204   8.692   8.154   1.206 -0.2738 -0.4225  0.1385
  304CHL    CN2 5205   8.739   7.977   1.073  0.1487 -0.4916  0.1972
  304CHL    CN3 5206   8.584   8.127   0.997  0.3602  0.3456  0.1418
  304CHL    NTM 5207   8.624   8.056   1.120  0.0708 -0.3787 -0.1798
  304CHL     CB 5208   8.516   7.986   1.190 -0.1260 -0.2416 -0.3421
  305PJ2     CA 5209   8.418   8.063   1.279 -0.0241 -0.2042 -0.2625
  305PJ2     OA 5210   8.363   8.182   1.221 -0.0873 -0.2831 -0.3656
  305PJ2      P 5211   8.209   8.203   1.263  0.1017  0.0890  0.1566
  305PJ2     OB 5212   8.158   8.284   1.150 -0.2377 -0.3815 -0.0320
  305PJ2     HB 5213   8.064   8.262   1.125  0.3843 -1.1811 -1.9297
  305PJ2     OG 5214   8.159   8.069   1.301 -0.3978  0.4913  0.9343
  305PJ2     HG 5215   8.085   8.049   1.238 -1.5570  2.5007  1.5566
  305PJ2     OD 5216   8.203   8.295   1.394  0.4769  0.3607 -0.0133
  306POX     CD 5217   8.175   8.244   1.525  0.5717  0.0486 -0.1167
  306POX     CE 5218   8.186   8.347   1.637 -0.5273  0.1596 -0.1024
  306POX     OE 5219   8.241   8.294   1.759  0.3495  0.6686 -0.2695
  306POX    C1A 5220   8.371   8.271   1.764  0.1277 -0.5730  0.1042
  306POX    O1A 5221   8.440   8.314   1.672  0.0487  0.3007  0.4474
  306POX    C1B 5222   8.434   8.202   1.879  0.2788 -0.3705  0.1435
  306POX    C1C 5223   8.337   8.186   1.996 -0.0396  0.0299 -0.0635
  306POX    C1D 5224   8.378   8.071   2.089 -0.3769 -0.1816 -0.1755
  306POX    C1E 5225   8.508   8.091   2.167 -0.5546  0.3015  0.0041
  306POX    C1F 5226   8.538   7.965   2.249  0.2851  0.6023  0.1651
  306POX    C1G 5227   8.664   7.962   2.337  0.1190 -0.6083  0.3844
  306POX    C1H 5228   8.717   7.822   2.365 -0.0636 -0.7703 -0.0612
  306POX    C1I 5229   8.855   7.840   2.430 -0.2413 -0.1326  0.1492
  306POX    C1J 5230   8.929   7.731   2.448  0.1609  0.0670 -0.2786
  306POX    C1K 5231   8.884   7.586   2.432 -0.3557  0.1773  0.1710
  306POX    C1L 5232   8.852   7.530   2.571  0.2502 -0.0385  0.2250
  306POX    C1M 5233   8.973   7.525   2.666  0.5376 -0.3611 -0.1554
  306POX    C1N 5234   9.044   7.390   2.658 -0.1584 -0.7234 -0.3342
  306POX    C1O 5235   9.189   7.402   2.705 -0.2465  0.2236 -0.2908
  306POX    C1P 5236   9.258   7.271   2.668  0.5918  0.7716 -0.6901
  306POX    C1Q 5237   9.401   7.256   2.722  0.1669 -0.1873  0.1989
  306POX    C1R 5238   9.491   7.162   2.642  0.1933  0.2285 -0.2627
  306POX     CZ 5239   8.047   8.412   1.640 -0.3422  0.5859 -0.6870
  306POX     OZ 5240   8.020   8.505   1.745 -0.1345 -0.0540 -0.0564
  306POX    C2A 5241   7.898   8.559   1.744 -0.2969 -0.3948  0.4757
  306POX    O2A 5242   7.799   8.500   1.700 -0.4388  0.1719  0.0149
  306POX    C2B 5243   7.905   8.675   1.836 -0.8333  0.3241 -0.3704
  306POX    C2C 5244   7.799   8.688   1.945 -0.2196  0.4497  0.2199
  306POX    C2D 5245   7.823   8.808   2.037 -0.1020  0.1280  0.6091
  306POX    C2E 5246   7.958   8.790   2.107 -0.0626 -0.0577  0.4878
  306POX    C2F 5247   7.997   8.924   2.170 -0.0162  0.1471  0.0306
  306POX    C2G 5248   8.148   8.937   2.192  0.0344 -0.3037 -0.0463
  306POX    C2H 5249   8.170   9.060   2.281 -0.1902 -0.4514  0.2174
  306POX    C2I 5250   8.322   9.057   2.297 -0.1385  0.1679 -0.1377
  306POX    C2J 5251   8.394   9.177   2.359 -0.1732  0.0840  0.0666
  306POX    C2K 5252   8.533   9.129   2.400 -0.0113  0.4622 -0.0396
  306POX    C2L 5253   8.647   9.222   2.443  0.9020 -0.4057 -0.5436
  306POX    C2M 5254   8.668   9.327   2.334 -0.2147  0.5901  0.1793
  306POX    C2N 5255   8.723   9.276   2.200  0.0700  0.3258  0.3940
  306POX    C2O 5256   8.733   9.394   2.103  0.0314 -0.0834 -0.1100
  306POX    C2P 5257   8.767   9.347   1.961 -0.3599 -0.1289 -0.1892
  307CHL    CN1 5258   0.606   2.916   1.184 -0.6496  0.3864  0.0135
  307CHL    CN2 5259   0.822   2.823   1.135 -0.6496 -0.2342  0.6520
  307CHL    CN3 5260   0.649   2.819   0.966 -0.0480  0.1514  0.1560
  307CHL    NTM 5261   0.678   2.811   1.110 -0.6245  0.2138  0.2799
  307CHL     CB 5262   0.623   2.685   1.161  0.0599 -0.1555  0.1260
  308PJ2     CA 5263   0.668   2.552   1.100 -0.1643 -0.0163 -0.3471
  308PJ2     OA 5264   0.802   2.504   1.099 -0.2450 -0.2653  0.2144
  308PJ2      P 5265   0.814   2.347   1.068 -0.0373 -0.2254  0.0863
  308PJ2     OB 5266   0.958   2.325   1.041 -0.1625  0.3082 -1.0501
  308PJ2     HB 5267   1.002   2.407   1.079 -1.7767 -0.0778  1.9392
  308PJ2     OG 5268   0.708   2.293   0.979 -0.0542  0.2876 -0.2072
  308PJ2     HG 5269   0.622   2.332   1.011  0.6996  0.8782  1.2037
  308PJ2     OD 5270   0.758   2.308   1.214 -0.6138  0.5418  0.0780
  309POX     CD 5271   0.849   2.311   1.324 -0.2342  0.4583 -0.2301
  309POX     CE 5272   0.783   2.328   1.461  0.1498 -0.1472  0.0366
  309POX     OE 5273   0.868   2.366   1.569  0.0941 -0.3110  0.1386
  309POX    C1A 5274   0.824   2.461   1.652 -0.4054 -0.4451  0.0327
  309POX    O1A 5275   0.730   2.536   1.628 -0.4086 -0.2471  0.6608
  309POX    C1B 5276   0.900   2.475   1.778 -0.8147  0.2643  0.2013
  309POX    C1C 5277   0.799   2.433   1.885 -0.3868 -0.6864  0.2361
  309POX    C1D 5278   0.839   2.451   2.032  0.2351 -0.0193 -0.0080
  309POX    C1E 5279   0.897   2.583   2.082  0.3057  0.2281 -0.7215
  309POX    C1F 5280   0.971   2.561   2.214  0.0986  0.4709 -0.5624
  309POX    C1G 5281   0.996   2.702   2.266 -0.6171  0.6717 -0.7495
  309POX    C1H 5282   1.069   2.696   2.400 -0.8510  0.3548 -0.6368
  309POX    C1I 5283   1.062   2.836   2.460 -0.6743  0.0046  0.2163
  309POX    C1J 5284   1.146   2.884   2.551  0.2357  0.2896 -0.7519
  309POX    C1K 5285   1.268   2.809   2.604 -0.3951 -0.1713  0.0745
  309POX    C1L 5286   1.282   2.844   2.752 -0.0464  0.8115 -0.1826
  309POX    C1M 5287   1.406   2.766   2.797 -0.5746  0.0183 -0.0697
  309POX    C1N 5288   1.424   2.751   2.948  0.4384 -0.2914 -0.2119
  309POX    C1O 5289   1.471   2.882   3.013  0.3108 -0.0281 -0.6462
  309POX    C1P 5290   1.622   2.899   2.998  0.3285 -0.0791 -0.5301
  309POX    C1Q 5291   1.667   3.020   3.080 -0.0582 -0.3602  0.0993
  309POX    C1R 5292   1.816   3.041   3.051 -0.0303  0.4335  0.7748
  309POX     CZ 5293   0.683   2.214   1.486 -0.0526 -0.0483 -0.3074
  309POX     OZ 5294   0.637   2.204   1.621  0.1450  0.2874 -0.2133
  309POX    C2A 5295   0.567   2.094   1.649 -0.0612  0.3546 -0.4622
  309POX    O2A 5296   0.517   2.026   1.559  1.0541 -0.2398 -0.6564
  309POX    C2B 5297   0.530   2.083   1.791  0.2344  0.0288 -0.4094
  309POX    C2C 5298   0.579   1.952   1.853 -0.1692  0.0536 -0.0258
  309POX    C2D 5299   0.597   1.968   2.004  0.3921  0.0288 -0.0889
  309POX    C2E 5300   0.705   2.067   2.047  0.5062 -0.1853  0.1251
  309POX    C2F 5301   0.717   2.056   2.199  0.1215 -0.3485  0.1440
  309POX    C2G 5302   0.839   2.122   2.263  0.1602 -0.5182  0.2474
  309POX    C2H 5303   0.849   2.098   2.414 -0.0648 -0.0672  0.3356
  309POX    C2I 5304   0.882   1.952   2.446 -0.1463 -0.0932  0.3026
  309POX    C2J 5305   0.834   1.916   2.587  0.1598 -0.0844  0.4089
  309POX    C2K 5306   0.912   1.982   2.702  0.5850 -0.0702  0.1172
  309POX    C2L 5307   0.826   1.941   2.822  0.6891 -0.2260  0.1387
  309POX    C2M 5308   0.876   2.032   2.934  0.5594  0.0372 -0.0168
  309POX    C2N 5309   0.896   1.949   3.061  0.0321 -0.2993 -0.1510
  309POX    C2O 5310   0.951   2.022   3.184 -0.2058 -0.4395  0.0377
  309POX    C2P 5311   0.979   1.928   3.302 -0.1003  0.2754  0.5909
  310CHL    CN1 5312   2.942   5.696   0.757  0.4840 -0.0517  0.1299
  310CHL    CN2 5313   2.746   5.818   0.693 -0.0976 -0.1571  0.3506
  310CHL    CN3 5314   2.750   5.579   0.686  0.2417  0.3498 -0.2929
  310CHL    NTM 5315   2.795   5.697   0.761  0.4848 -0.0321  0.1635
  310CHL     CB 5316   2.751   5.671   0.899  0.3543 -0.3600  0.0625
  311PJ2     CA 5317   2.605   5.689   0.943  0.3707  0.0437 -0.0365
  311PJ2     OA 5318   2.533   5.568   0.920  0.1335  0.1616  0.0900
  311PJ2      P 5319   2.377   5.572   0.959 -0.0341 -0.2624 -0.5262
  311PJ2     OB 5320   2.341   5.715   0.953 -0.8926 -0.4606 -0.3213
  311PJ2     HB 5321   2.285   5.739   0.874 -1.8639  0.0801  0.5039
  311PJ2     OG 5322   2.324   5.478   0.858 -0.1385 -0.0250 -0.6942
  311PJ2     HG 5323   2.226   5.474   0.878  0.0733  3.1062  1.7581
  311PJ2     OD 5324   2.374   5.500   1.103  0.0807  0.2301 -0.2737
  312POX     CD 5325   2.351   5.583   1.217 -0.3399  0.0333 -0.2120
  312POX     CE 5326   2.227   5.566   1.305 -0.2819 -0.4067 -0.2110
  312POX     OE 5327   2.226   5.682   1.389 -0.3817 -0.4675 -0.1284
  312POX    C1A 5328   2.131   5.770   1.360  0.1241  0.0264 -0.2949
  312POX    O1A 5329   2.062   5.750   1.260  0.0138  0.0987 -0.2343
  312POX    C1B 5330   2.120   5.886   1.452 -0.3155 -0.3124  0.0846
  312POX    C1C 5331   2.004   5.855   1.546 -0.3553  0.4767  0.2961
  312POX    C1D 5332   2.051   5.755   1.652  0.0609  0.1999 -0.1498
  312POX    C1E 5333   1.935   5.715   1.742  0.1032  0.0517 -0.1606
  312POX    C1F 5334   1.982   5.648   1.871 -0.2667 -0.1901 -0.1475
  312POX    C1G 5335   1.862   5.616   1.961  0.0671  0.5611  0.5831
  312POX    C1H 5336   1.914   5.555   2.091  0.0360  0.1779  0.4152
  312POX    C1I 5337   1.805   5.505   2.186  0.5781 -0.3948  0.7499
  312POX    C1J 5338   1.803   5.389   2.251  0.1050 -0.3800  0.7645
  312POX    C1K 5339   1.902   5.273   2.243  0.3750 -0.1354  0.4981
  312POX    C1L 5340   1.840   5.134   2.260 -0.3051  0.0834 -0.1267
  312POX    C1M 5341   1.807   5.062   2.129 -0.3050 -0.0602 -0.0477
  312POX    C1N 5342   1.756   4.920   2.157  0.4655 -0.1925  0.7312
  312POX    C1O 5343   1.700   4.860   2.029 -0.5965  0.1232  1.0424
  312POX    C1P 5344   1.666   4.714   2.057  0.1633 -0.1601  0.5047
  312POX    C1Q 5345   1.593   4.654   1.937  0.2939  0.5417  0.0679
  312POX    C1R 5346   1.560   4.504   1.937 -0.0491  0.6150  0.3109
  312POX     CZ 5347   2.222   5.429   1.373  0.0440 -0.2279  0.1748
  312POX     OZ 5348   2.347   5.397   1.436  0.0354  0.0888  0.3546
  312POX    C2A 5349   2.358   5.296   1.522 -0.2795 -0.0038  0.2893
  312POX    O2A 5350   2.266   5.240   1.581 -0.3727 -0.2870 -0.1198
  312POX    C2B 5351   2.498   5.281   1.568 -0.2754  0.1136  0.3174
  312POX    C2C 5352   2.522   5.363   1.695 -0.3416  0.4706  0.1000
  312POX    C2D 5353   2.660   5.427   1.684 -0.1042 -0.0693 -0.0968
  312POX    C2E 5354   2.707   5.517   1.799  0.4937 -0.2711 -0.1776
  312POX    C2F 5355   2.843   5.583   1.776  0.1909  0.3942 -0.0993
  312POX    C2G 5356   2.905   5.639   1.904  1.1816 -0.3440 -0.2420
  312POX    C2H 5357   2.932   5.524   2.002  0.2803 -0.2613  0.1064
  312POX    C2I 5358   2.941   5.576   2.145  0.0284  0.2072 -0.0440
  312POX    C2J 5359   2.806   5.583   2.217 -0.1213  0.5388 -0.3558
  312POX    C2K 5360   2.729   5.453   2.239  0.0453  0.5325  0.2035
  312POX    C2L 5361   2.602   5.462   2.323 -0.2398 -0.7484 -0.0692
  312POX    C2M 5362   2.483   5.510   2.238  0.1561  0.0447 -0.1840
  312POX    C2N 5363   2.441   5.423   2.120 -0.0880 -0.0506 -0.0277
  312POX    C2O 5364   2.295   5.445   2.078 -0.0827  0.2537  0.1127
  312POX    C2P 5365   2.253   5.328   1.989 -0.1311  0.6442 -0.3823
  313CHL    CN1 5366   5.469   5.242   1.061  0.4783 -0.1117 -0.2327
  313CHL    CN2 5367   5.561   5.423   1.184 -0.2672  0.3811  0.3215
  313CHL    CN3 5368   5.660   5.379   0.974  0.3753  0.5955  0.4729
  313CHL    NTM 5369   5.593   5.316   1.089 -0.0034  0.5432  0.2267
  313CHL     CB 5370   5.704   5.238   1.147  0.0380  0.3335 -0.1326
  314PJ2     CA 5371   5.707   5.182   1.289 -0.2010  0.0378 -0.2442
  314PJ2     OA 5372   5.594   5.101   1.325 -0.1518 -0.0863 -0.3708
  314PJ2      P 5373   5.577   5.033   1.470  0.0206  0.0883 -0.2684
  314PJ2     OB 5374   5.455   4.950   1.456 -0.0617  0.1280  0.1923
  314PJ2     HB 5375   5.463   4.853   1.481 -0.0833 -0.0392 -0.4258
  314PJ2     OG 5376   5.708   4.974   1.503 -0.2591 -0.5840 -0.3403
  314PJ2     HG 5377   5.767   4.989   1.424 -0.9712 -0.7261 -0.9067
  314PJ2     OD 5378   5.542   5.159   1.564  0.0520 -0.2791  0.2382
  315POX     CD 5379   5.529   5.133   1.704  0.3638  0.0416  0.3311
  315POX     CE 5380   5.415   5.209   1.772  0.1596  0.3589 -0.3480
  315POX     OE 5381   5.444   5.214   1.912 -0.1043 -0.0026 -0.2772
  315POX    C1A 5382   5.379   5.306   1.983  0.2171 -0.2280  0.3136
  315POX    O1A 5383   5.295   5.377   1.929  0.3092 -0.2188  0.1839
  315POX    C1B 5384   5.412   5.305   2.128 -0.1529  0.3014  0.4053
  315POX    C1C 5385   5.404   5.165   2.191 -0.5421  0.1546  0.0355
  315POX    C1D 5386   5.412   5.182   2.342 -0.2489 -0.2693  0.0677
  315POX    C1E 5387   5.367   5.062   2.424  0.4327 -0.7669 -0.2752
  315POX    C1F 5388   5.223   5.028   2.384  0.1313 -0.1794  0.2995
  315POX    C1G 5389   5.104   5.108   2.439 -0.3708 -0.4240 -0.4082
  315POX    C1H 5390   5.108   5.107   2.592  0.3342 -0.2745 -0.4187
  315POX    C1I 5391   5.064   4.968   2.638  0.5120 -0.0895  0.3165
  315POX    C1J 5392   5.107   4.899   2.743  0.2856 -0.1545  0.3665
  315POX    C1K 5393   5.207   4.969   2.835  0.3353  0.3353 -0.0649
  315POX    C1L 5394   5.233   4.889   2.962  0.1597  0.5573  0.1112
  315POX    C1M 5395   5.354   4.941   3.042  0.2211  0.6542 -0.0438
  315POX    C1N 5396   5.493   4.907   2.990  0.1713  0.6463 -0.1737
  315POX    C1O 5397   5.581   4.974   3.096  0.1742 -0.4338  0.5216
  315POX    C1P 5398   5.727   4.932   3.078  0.2586  0.3693 -0.8452
  315POX    C1Q 5399   5.818   5.016   3.168 -0.2853  0.3353 -0.2604
  315POX    C1R 5400   5.820   4.949   3.306 -0.1665  0.4109 -0.2254
  315POX     CZ 5401   5.285   5.140   1.729  0.1534 -0.0572  0.3159
  315POX     OZ 5402   5.283   5.004   1.774 -0.5705 -0.1227  0.0975
  315POX    C2A 5403   5.223   4.908   1.705  0.3819 -0.4224 -0.3297
  315POX    O2A 5404   5.138   4.943   1.623  0.1845  0.4733  0.2397
  315POX    C2B 5405   5.241   4.771   1.758 -0.7910 -0.4504  0.0292
  315POX    C2C 5406   5.174   4.750   1.894 -0.2306  0.3536  0.4372
  315POX    C2D 5407   5.190   4.616   1.966 -0.1840  0.3420  0.4052
  315POX    C2E 5408   5.107   4.604   2.093 -0.1022 -0.0669  0.4218
  315POX    C2F 5409   5.125   4.468   2.162 -0.1280 -0.1920  0.1831
  315POX    C2G 5410   5.038   4.463   2.289  0.1581  0.5103  0.4126
  315POX    C2H 5411   5.099   4.353   2.376  0.0749 -0.1260 -0.3230
  315POX    C2I 5412   5.212   4.401   2.466 -0.2210 -0.0153 -0.0106
  315POX    C2J 5413   5.151   4.493   2.572  0.1479 -0.0464  0.2305
  315POX    C2K 5414   5.258   4.540   2.672 -0.2664  0.6025  0.3768
  315POX    C2L 5415   5.370   4.614   2.599 -0.2141  0.0589 -0.1081
  315POX    C2M 5416   5.478   4.641   2.705 -0.5272  0.6897  0.0539
  315POX    C2N 5417   5.586   4.719   2.629  0.2474 -0.1509  0.2809
  315POX    C2O 5418   5.730   4.727   2.679  0.2907 -0.0043  0.1352
  315POX    C2P 5419   5.797   4.855   2.629  0.5857 -0.3251 -0.2945
  316CHL    CN1 5420   0.525   5.083   0.694  0.1807  0.7056 -0.3913
  316CHL    CN2 5421   0.543   5.241   0.515 -0.0072 -0.0336  0.0424
  316CHL    CN3 5422   0.694   5.053   0.533 -0.1210 -0.3598 -0.2270
  316CHL    NTM 5423   0.619   5.156   0.607  0.6767  0.2515 -0.2438
  316CHL     CB 5424   0.712   5.232   0.691  0.2733 -0.1180  0.5529
  317PJ2     CA 5425   0.668   5.347   0.783  0.3683  0.5160 -0.1884
  317PJ2     OA 5426   0.586   5.307   0.892 -0.0137  0.3078 -0.5476
  317PJ2      P 5427   0.543   5.439   0.975  0.3987 -0.0667  0.2762
  317PJ2     OB 5428   0.457   5.508   0.876  1.0828  0.4381  0.0238
  317PJ2     HB 5429   0.380   5.447   0.857  2.2089 -0.8458 -0.5541
  317PJ2     OG 5430   0.665   5.501   1.031  0.2751 -0.1221  0.6094
  317PJ2     HG 5431   0.643   5.585   1.081 -2.1968  1.1945 -2.3382
  317PJ2     OD 5432   0.459   5.384   1.101  0.5936 -0.1472  0.3716
  318POX     CD 5433   0.321   5.422   1.099  0.4192 -0.7656  0.2272
  318POX     CE 5434   0.246   5.409   1.232 -0.8513  0.3062 -0.3661
  318POX     OE 5435   0.278   5.506   1.332 -0.3529 -0.1535 -0.0743
  318POX    C1A 5436   0.185   5.601   1.336 -0.9157 -0.7142  0.6403
  318POX    O1A 5437   0.112   5.632   1.242 -0.0107  0.4068  0.2745
  318POX    C1B 5438   0.206   5.676   1.462 -0.2876 -0.0463  0.1502
  318POX    C1C 5439   0.083   5.653   1.550 -0.2772 -0.5830  0.0258
  318POX    C1D 5440   0.103   5.712   1.690 -0.1854  0.0483 -0.2526
  318POX    C1E 5441   0.152   5.857   1.692 -0.1691  0.0375  0.4479
  318POX    C1F 5442   0.211   5.898   1.827  0.1533  0.0266  0.3106
  318POX    C1G 5443   0.111   5.903   1.942  0.4480 -0.1804  0.5771
  318POX    C1H 5444   0.157   6.012   2.040  0.1831  0.3578  0.1088
  318POX    C1I 5445   0.040   6.020   2.139 -0.0874  0.2493 -0.1990
  318POX    C1J 5446   0.039   6.075   2.260  0.3519 -0.7330  0.2636
  318POX    C1K 5447   0.166   6.130   2.326  0.1600  0.0460 -0.0014
  318POX    C1L 5448   0.149   6.133   2.478 -0.1382  0.1903 -0.0363
  318POX    C1M 5449   0.267   6.192   2.555  0.1558 -0.0425 -0.3070
  318POX    C1N 5450   0.382   6.091   2.566 -0.3043 -0.4500  0.9825
  318POX    C1O 5451   0.503   6.160   2.629 -0.3723  0.7882 -0.1923
  318POX    C1P 5452   0.614   6.055   2.644 -0.4392  0.6624 -0.5684
  318POX    C1Q 5453   0.738   6.127   2.697 -0.1505 -0.4776  0.3301
  318POX    C1R 5454   0.840   6.030   2.757  0.1017 -0.1275  0.4741
  318POX     CZ 5455   0.268   5.270   1.292 -0.1043  0.6641  0.1927
  318POX     OZ 5456   0.198   5.240   1.413  0.0481 -0.9573 -0.0932
  318POX    C2A 5457   0.267   5.188   1.514  0.3598 -0.1663  0.1131
  318POX    O2A 5458   0.379   5.139   1.496  0.6485  0.7046 -0.4970
  318POX    C2B 5459   0.202   5.195   1.646 -0.0847  0.4001 -0.1335
  318POX    C2C 5460   0.286   5.279   1.743  0.6913 -0.8130  0.2646
  318POX    C2D 5461   0.197   5.327   1.859  0.1862  0.4914 -0.6466
  318POX    C2E 5462   0.267   5.413   1.965 -0.3433 -0.1485  0.2328
  318POX    C2F 5463   0.162   5.459   2.066  0.2416  0.4481  0.5770
  318POX    C2G 5464   0.225   5.549   2.172  0.0685  1.1082  0.1278
  318POX    C2H 5465   0.105   5.577   2.263 -0.1847 -0.0298  0.1615
  318POX    C2I 5466   0.131   5.683   2.371  0.0455 -0.0805  0.1561
  318POX    C2J 5467   0.016   5.691   2.471 -0.1201 -0.3262 -0.0134
  318POX    C2K 5468   0.057   5.767   2.597 -0.0746  0.0356 -0.2458
  318POX    C2L 5469  -0.056   5.791   2.698  0.1454 -0.2000  0.0598
  318POX    C2M 5470  -0.006   5.862   2.824  0.4969 -0.6312  0.1653
  318POX    C2N 5471  -0.108   5.837   2.935  0.4400 -0.6471  0.1089
  318POX    C2O 5472  -0.232   5.923   2.912  0.3359 -0.8055  0.0683
  318POX    C2P 5473  -0.344   5.895   3.013 -0.1539 -0.6456 -0.4233
  319CHL    CN1 5474   1.178   3.707   0.687  0.4759  0.1858 -0.4979
  319CHL    CN2 5475   1.086   3.588   0.871  0.2615 -0.2944  0.0851
  319CHL    CN3 5476   1.258   3.495   0.716 -0.0109  0.4757  0.2635
  319CHL    NTM 5477   1.209   3.610   0.794  0.0748  0.6565  0.0516
  319CHL     CB 5478   1.313   3.664   0.882  0.5961  0.7500 -0.6060
  320PJ2     CA 5479   1.292   3.766   0.995  0.4684  0.1374 -0.0670
  320PJ2     OA 5480   1.227   3.882   0.940  0.0075 -0.1082 -0.0390
  320PJ2      P 5481   1.276   4.013   1.020  0.1036 -0.3021  0.2237
  320PJ2     OB 5482   1.419   3.998   1.054  0.2312  0.0334 -0.1638
  320PJ2     HB 5483   1.470   4.083   1.069  0.8831 -0.6291  1.6600
  320PJ2     OG 5484   1.233   4.137   0.951 -0.0291 -0.2793  0.3466
  320PJ2     HG 5485   1.190   4.123   0.862 -1.8210  1.3614  0.8955
  320PJ2     OD 5486   1.189   4.000   1.155  0.1093  0.3320  0.2911
  321POX     CD 5487   1.246   4.062   1.270  0.4785  0.2803  0.1379
  321POX     CE 5488   1.143   4.079   1.382  0.1654  0.0376 -0.1103
  321POX     OE 5489   1.175   4.173   1.485 -0.3186  0.0982 -0.0164
  321POX    C1A 5490   1.118   4.294   1.479 -0.1934  0.1626  0.0811
  321POX    O1A 5491   1.014   4.309   1.415  0.0174 -0.2079 -0.3537
  321POX    C1B 5492   1.163   4.392   1.580  0.3095  0.4812 -0.4475
  321POX    C1C 5493   1.073   4.372   1.702  0.2037  0.1256 -0.5830
  321POX    C1D 5494   1.117   4.432   1.835  0.1590  0.1762 -0.5906
  321POX    C1E 5495   0.998   4.437   1.931  0.3709 -0.2313 -0.3039
  321POX    C1F 5496   1.052   4.463   2.072  0.1037 -0.0918 -0.2283
  321POX    C1G 5497   0.954   4.489   2.187  0.3846  0.1465 -0.0411
  321POX    C1H 5498   1.029   4.524   2.316 -0.0300  0.4247  0.1275
  321POX    C1I 5499   0.933   4.528   2.435  0.1466  0.3486  0.2729
  321POX    C1J 5500   0.977   4.583   2.548 -0.0616 -0.2759  0.6603
  321POX    C1K 5501   1.109   4.654   2.575 -0.0520 -0.0279 -0.0039
  321POX    C1L 5502   1.177   4.598   2.700  0.1552  0.1854 -0.0209
  321POX    C1M 5503   1.307   4.675   2.728  0.0825  0.2358  0.1823
  321POX    C1N 5504   1.421   4.655   2.627  0.0234 -0.1059  0.1794
  321POX    C1O 5505   1.550   4.726   2.669 -0.0816  0.0785  0.1951
  321POX    C1P 5506   1.563   4.869   2.616  0.7966 -0.1287 -0.1692
  321POX    C1Q 5507   1.708   4.916   2.602  0.7086  0.2181  0.0578
  321POX    C1R 5508   1.705   5.068   2.592  0.5621  0.2172  0.0779
  321POX     CZ 5509   1.132   3.947   1.458  0.3175  0.1002  0.0235
  321POX     OZ 5510   1.041   3.941   1.568  0.3329  0.1260  0.0374
  321POX    C2A 5511   0.920   3.886   1.573  0.3629  0.0734  0.2231
  321POX    O2A 5512   0.857   3.847   1.475  0.6418  0.0465  0.0538
  321POX    C2B 5513   0.860   3.882   1.708  0.2128 -0.0699  0.1522
  321POX    C2C 5514   0.788   4.015   1.728  0.0467 -0.0773 -0.3672
  321POX    C2D 5515   0.712   4.027   1.861  0.3077  0.1486 -0.2376
  321POX    C2E 5516   0.676   4.174   1.883 -0.2948  0.0020 -0.2430
  321POX    C2F 5517   0.683   4.201   2.033  0.0004 -0.4930 -0.1649
  321POX    C2G 5518   0.625   4.340   2.057  0.6938 -0.2192 -0.0333
  321POX    C2H 5519   0.610   4.361   2.208  0.4516 -0.1575 -0.0646
  321POX    C2I 5520   0.559   4.502   2.233  0.6384  0.0337 -0.7410
  321POX    C2J 5521   0.525   4.527   2.380  0.4255  0.1862 -0.8158
  321POX    C2K 5522   0.477   4.670   2.406  0.1513 -0.1071  0.3465
  321POX    C2L 5523   0.427   4.661   2.551 -0.0139 -0.0628  0.2929
  321POX    C2M 5524   0.398   4.805   2.593  0.2166 -0.0893  0.5462
  321POX    C2N 5525   0.333   4.823   2.730  0.0002 -0.2596  0.4645
  321POX    C2O 5526   0.306   4.972   2.750 -0.3092 -0.2259 -0.1596
  321POX    C2P 5527   0.205   4.970   2.865 -0.4613  0.7183 -0.2662
  322CHL    CN1 5528   3.838   5.309   1.324 -0.3701 -0.2896  0.0491
  322CHL    CN2 5529   3.626   5.407   1.258  0.1504 -0.7751  1.2443
  322CHL    CN3 5530   3.812   5.542   1.296  0.1435  0.0252  0.4704
  322CHL    NTM 5531   3.772   5.411   1.241  0.0244  0.1461  0.2696
  322CHL     CB 5532   3.807   5.400   1.099  0.3745 -0.3188  0.3890
  323PJ2     CA 5533   3.791   5.278   1.008  0.4291 -0.3346  0.4002
  323PJ2     OA 5534   3.675   5.197   1.026 -0.1192  0.3599  0.0291
  323PJ2      P 5535   3.655   5.080   0.916  0.0572  0.4044 -0.0501
  323PJ2     OB 5536   3.509   5.058   0.914  0.0753  0.2600  0.1623
  323PJ2     HB 5537   3.478   5.079   1.007 -0.6334  1.5993 -0.3327
  323PJ2     OG 5538   3.721   5.147   0.802  0.3976  0.3621  0.1202
  323PJ2     HG 5539   3.806   5.196   0.821  0.6384  0.2221 -0.5507
  323PJ2     OD 5540   3.740   4.966   0.990 -0.2386  0.3018  0.1295
  324POX     CD 5541   3.683   4.916   1.112 -0.1688 -0.3908 -0.1192
  324POX     CE 5542   3.775   4.851   1.215 -0.1751  0.1239  0.2126
  324POX     OE 5543   3.711   4.784   1.324  1.1663 -0.2789  0.7855
  324POX    C1A 5544   3.719   4.651   1.327  0.3057 -0.3601 -0.0340
  324POX    O1A 5545   3.786   4.589   1.245 -0.3047 -0.7908 -0.2185
  324POX    C1B 5546   3.639   4.590   1.436 -0.0588  0.1197 -0.0273
  324POX    C1C 5547   3.708   4.612   1.571 -0.2438  0.2814  0.0415
  324POX    C1D 5548   3.651   4.526   1.684  0.0040 -0.1171 -0.1337
  324POX    C1E 5549   3.731   4.541   1.813  0.4724 -0.1110 -0.4226
  324POX    C1F 5550   3.659   4.495   1.940  0.1187 -0.4026 -0.7248
  324POX    C1G 5551   3.524   4.564   1.965  0.3483 -0.3098  0.2990
  324POX    C1H 5552   3.483   4.557   2.113  0.2264  0.0582  0.2810
  324POX    C1I 5553   3.338   4.603   2.123 -0.0218 -0.7122  0.2330
  324POX    C1J 5554   3.276   4.609   2.241 -0.2885  0.2590  0.0494
  324POX    C1K 5555   3.341   4.556   2.368 -0.4431 -0.2438 -0.0794
  324POX    C1L 5556   3.333   4.644   2.493 -0.3711 -0.1537 -0.1385
  324POX    C1M 5557   3.352   4.566   2.623 -0.5721 -0.1477 -0.1050
  324POX    C1N 5558   3.345   4.669   2.736 -0.3805 -0.1529 -0.0885
  324POX    C1O 5559   3.334   4.581   2.861  0.2331  0.0435  0.1077
  324POX    C1P 5560   3.307   4.660   2.989  0.1687  0.2887 -0.0546
  324POX    C1Q 5561   3.276   4.579   3.116  0.0605  0.4157  0.0000
  324POX    C1R 5562   3.403   4.507   3.162  0.0773 -0.0317 -0.7228
  324POX     CZ 5563   3.879   4.953   1.262  0.0374  0.3150 -0.6553
  324POX     OZ 5564   3.964   4.907   1.367 -0.3443  0.7303 -0.1600
  324POX    C2A 5565   4.060   4.991   1.407  0.1522  0.0292  0.1424
  324POX    O2A 5566   4.054   5.111   1.382  0.0214 -0.0084 -0.0116
  324POX    C2B 5567   4.152   4.938   1.510  0.0229  0.3004  0.3971
  324POX    C2C 5568   4.164   5.041   1.623 -0.2438  0.8522 -0.0704
  324POX    C2D 5569   4.269   4.996   1.724 -0.7441 -0.0419  0.0585
  324POX    C2E 5570   4.260   5.078   1.853 -0.6186 -0.3606  0.2729
  324POX    C2F 5571   4.380   5.046   1.942 -0.1974  0.1495 -0.1030
  324POX    C2G 5572   4.404   5.143   2.058  0.1800 -0.0742  0.0060
  324POX    C2H 5573   4.495   5.086   2.167 -0.3760 -0.2814  0.3639
  324POX    C2I 5574   4.512   5.191   2.278 -0.0884  0.0561  0.0039
  324POX    C2J 5575   4.566   5.133   2.409  0.6566  0.4655 -0.1185
  324POX    C2K 5576   4.599   5.244   2.510  0.1446  0.5654 -0.0604
  324POX    C2L 5577   4.690   5.174   2.611 -0.1887  0.1539 -0.0401
  324POX    C2M 5578   4.714   5.264   2.732  0.1747  0.1104 -0.0780
  324POX    C2N 5579   4.807   5.191   2.829  0.1354 -0.1457 -0.2345
  324POX    C2O 5580   4.723   5.096   2.915  0.7945  0.0788  0.6647
  324POX    C2P 5581   4.816   5.001   2.991 -0.0719 -0.8860  0.5383
  325CHL    CN1 5582   2.722   0.677   1.522  0.0442 -0.1517 -0.2485
  325CHL    CN2 5583   2.643   0.456   1.574 -0.3024 -0.3848  0.7219
  325CHL    CN3 5584   2.637   0.519   1.352 -0.2690  0.6518 -0.2154
  325CHL    NTM 5585   2.623   0.574   1.488  0.2682 -0.5626  0.3414
  325CHL     CB 5586   2.484   0.615   1.511  0.4220  0.0923  0.1043
  326PJ2     CA 5587   2.423   0.741   1.448 -0.3773 -0.1758  0.3409
  326PJ2     OA 5588   2.502   0.858   1.465 -0.3261 -0.1594 -0.0056
  326PJ2      P 5589   2.428   0.995   1.421 -0.0673 -0.0713 -0.1710
  326PJ2     OB 5590   2.529   1.095   1.381 -0.3019  0.1595 -0.1868
  326PJ2     HB 5591   2.483   1.179   1.351 -0.0709 -0.3807 -2.2085
  326PJ2     OG 5592   2.322   0.953   1.327  0.0475  0.1330 -0.3899
  326PJ2     HG 5593   2.300   1.026   1.262  1.5124  0.7215 -0.2533
  326PJ2     OD 5594   2.380   1.017   1.573 -0.1794  0.4312 -0.2775
  327POX     CD 5595   2.479   1.076   1.658  0.5723 -0.4470 -0.5277
  327POX     CE 5596   2.489   1.022   1.801  0.2955 -0.4251 -0.5006
  327POX     OE 5597   2.593   1.084   1.877 -0.4074 -0.0057  0.1326
  327POX    C1A 5598   2.566   1.167   1.978 -0.0863 -0.1842  0.3674
  327POX    O1A 5599   2.452   1.204   2.004  0.0427  0.6447 -0.1897
  327POX    C1B 5600   2.688   1.216   2.046  0.1543  0.0312 -0.2083
  327POX    C1C 5601   2.660   1.357   2.100 -0.5687 -0.1942  0.0225
  327POX    C1D 5602   2.773   1.408   2.189 -0.7261 -0.0959  0.1671
  327POX    C1E 5603   2.836   1.316   2.294  0.4111  0.4406 -0.0289
  327POX    C1F 5604   2.731   1.280   2.400 -0.0150  0.5004 -0.4284
  327POX    C1G 5605   2.798   1.187   2.501 -0.6223  0.3535 -0.1602
  327POX    C1H 5606   2.694   1.112   2.585 -0.1429 -0.2078 -0.0597
  327POX    C1I 5607   2.763   1.010   2.675 -0.1219 -0.1586 -0.0195
  327POX    C1J 5608   2.739   1.000   2.806 -0.5741 -0.0151 -0.0918
  327POX    C1K 5609   2.643   1.086   2.889 -0.5215  0.0054 -0.0526
  327POX    C1L 5610   2.591   1.018   3.016 -0.3234  0.5162  0.3033
  327POX    C1M 5611   2.699   0.979   3.118  0.1228 -0.0742 -0.3862
  327POX    C1N 5612   2.638   0.902   3.236  0.2943  0.8523  0.3183
  327POX    C1O 5613   2.753   0.870   3.332 -0.0001  0.1309  0.4398
  327POX    C1P 5614   2.720   0.785   3.455 -0.5917 -0.2753  0.0089
  327POX    C1Q 5615   2.793   0.826   3.583 -0.1260 -0.8624 -0.0650
  327POX    C1R 5616   2.945   0.815   3.596 -0.1026 -0.6818 -0.1921
  327POX     CZ 5617   2.495   0.869   1.799  0.2515 -0.4372 -0.0198
  327POX     OZ 5618   2.470   0.799   1.921 -0.0797 -0.3242 -0.0207
  327POX    C2A 5619   2.469   0.666   1.920 -0.0494 -0.3234 -0.3141
  327POX    O2A 5620   2.508   0.609   1.818  0.5823  0.0935 -0.3116
  327POX    C2B 5621   2.447   0.600   2.050  0.2332  0.1838 -0.0037
  327POX    C2C 5622   2.563   0.539   2.129  0.0175 -0.0148  0.1642
  327POX    C2D 5623   2.530   0.468   2.260 -0.5728  0.1138  0.0867
  327POX    C2E 5624   2.425   0.546   2.339 -0.2884  0.1141  0.4699
  327POX    C2F 5625   2.376   0.480   2.468  0.6753  0.3350  0.9548
  327POX    C2G 5626   2.301   0.570   2.566 -0.0725  0.4514  0.2814
  327POX    C2H 5627   2.385   0.687   2.618  0.3755  0.0744  0.4113
  327POX    C2I 5628   2.305   0.767   2.721  0.1001 -0.6756  0.7943
  327POX    C2J 5629   2.277   0.690   2.850 -0.6062  0.1362  1.1306
  327POX    C2K 5630   2.404   0.652   2.926  0.1855  0.6464  0.0908
  327POX    C2L 5631   2.377   0.574   3.055 -0.3284  0.1060 -0.3349
  327POX    C2M 5632   2.508   0.542   3.128 -0.3774  0.2577 -0.1801
  327POX    C2N 5633   2.484   0.464   3.257  0.1107  0.2928 -0.0669
  327POX    C2O 5634   2.398   0.534   3.362 -0.1128  0.0044 -0.0565
  327POX    C2P 5635   2.351   0.444   3.477  0.6235  0.1362  0.3527
  328CHL    CN1 5636   1.403   2.520   1.431 -0.3927  0.6866  0.4853
  328CHL    CN2 5637   1.235   2.422   1.282  0.4397  0.3003 -0.1189
  328CHL    CN3 5638   1.170   2.567   1.461 -0.3749 -0.4040 -0.0560
  328CHL    NTM 5639   1.267   2.465   1.419 -0.0269 -0.1576  0.1366
  328CHL     CB 5640   1.240   2.352   1.510  0.2850 -0.4654 -0.1515
  329PJ2     CA 5641   1.328   2.227   1.513  0.0936 -0.6270 -0.9050
  329PJ2     OA 5642   1.461   2.232   1.568 -0.3267 -0.0622  0.0900
  329PJ2      P 5643   1.540   2.093   1.549 -0.0975  0.0466  0.2489
  329PJ2     OB 5644   1.494   2.040   1.419 -0.1621 -0.3707  0.4424
  329PJ2     HB 5645   1.481   1.943   1.398 -1.0351  0.1518 -1.6880
  329PJ2     OG 5646   1.682   2.105   1.588  0.1419 -0.5603 -0.4183
  329PJ2     HG 5647   1.708   2.202   1.583  0.9720 -0.7037  0.7323
  329PJ2     OD 5648   1.468   2.001   1.660  0.3975 -0.2139  0.3577
  330POX     CD 5649   1.499   2.026   1.797 -0.6138  0.4370  0.4817
  330POX     CE 5650   1.492   1.897   1.880 -0.2430 -0.2245 -0.4968
  330POX     OE 5651   1.487   1.920   2.021  0.0321 -0.2527 -0.4801
  330POX    C1A 5652   1.469   1.818   2.104 -0.3567  0.0242 -0.2200
  330POX    O1A 5653   1.411   1.718   2.062 -0.5086  0.1682 -0.3548
  330POX    C1B 5654   1.475   1.851   2.248 -0.3455 -0.7454 -0.0396
  330POX    C1C 5655   1.355   1.936   2.292  0.2921  0.0520  0.2075
  330POX    C1D 5656   1.383   2.033   2.406  0.0924  0.4232 -0.0579
  330POX    C1E 5657   1.261   2.120   2.434 -0.1384  0.1710 -0.2797
  330POX    C1F 5658   1.307   2.212   2.548  0.1642 -0.5279  0.1636
  330POX    C1G 5659   1.187   2.287   2.606  0.5107  0.2581 -0.1332
  330POX    C1H 5660   1.228   2.377   2.722  0.0711  0.2590  0.0242
  330POX    C1I 5661   1.113   2.468   2.764 -0.0966  0.2409 -0.3943
  330POX    C1J 5662   1.090   2.496   2.892  0.0956 -0.7031 -0.1431
  330POX    C1K 5663   1.187   2.460   3.005 -0.1831 -0.1357  0.2833
  330POX    C1L 5664   1.133   2.381   3.124 -0.1442  0.1270  0.4769
  330POX    C1M 5665   1.248   2.391   3.224  0.6323  0.1453 -0.4098
  330POX    C1N 5666   1.252   2.280   3.329  0.0112  0.0982 -0.4349
  330POX    C1O 5667   1.366   2.294   3.430 -0.4799 -0.2444  0.1741
  330POX    C1P 5668   1.356   2.182   3.534  0.3516  0.0802  0.6131
  330POX    C1Q 5669   1.483   2.175   3.620  0.1747 -0.3734  0.8435
  330POX    C1R 5670   1.496   2.302   3.705  0.1661  0.0494  0.2263
  330POX     CZ 5671   1.606   1.802   1.843 -0.0188 -0.0631 -0.2285
  330POX     OZ 5672   1.731   1.841   1.901  0.0727 -0.8076  0.0843
  330POX    C2A 5673   1.844   1.776   1.872  0.6007  0.1460 -0.0165
  330POX    O2A 5674   1.845   1.712   1.768  0.6676  0.3040 -0.1129
  330POX    C2B 5675   1.943   1.775   1.983 -0.0198 -0.4553  0.5388
  330POX    C2C 5676   1.935   1.648   2.068 -0.3041 -0.2026  0.8935
  330POX    C2D 5677   1.828   1.640   2.176 -1.1534 -0.1548  0.0648
  330POX    C2E 5678   1.860   1.515   2.259  0.0310  0.0923 -0.0042
  330POX    C2F 5679   1.735   1.437   2.299  0.0959  0.1895  0.3971
  330POX    C2G 5680   1.787   1.298   2.336  0.0678 -0.1433 -0.7529
  330POX    C2H 5681   1.684   1.191   2.371  0.0845  0.1250  0.1685
  330POX    C2I 5682   1.743   1.050   2.368  0.0359  0.0936  0.7126
  330POX    C2J 5683   1.812   1.008   2.498  0.4681  0.0588  0.4749
  330POX    C2K 5684   1.879   0.872   2.477 -0.5080 -0.2321 -0.8524
  330POX    C2L 5685   1.985   0.868   2.367  0.2806 -0.4461 -0.0977
  330POX    C2M 5686   2.104   0.947   2.421 -0.2793  0.1240  0.3245
  330POX    C2N 5687   2.207   0.935   2.309  0.5211 -0.2746  1.0878
  330POX    C2O 5688   2.341   0.998   2.346  0.6073 -0.1014  0.4852
  330POX    C2P 5689   2.462   0.956   2.261  0.2716 -0.5094  0.2063
  331CHL    CN1 5690   4.139   2.251   0.619  0.1048 -0.4746 -0.2222
  331CHL    CN2 5691   3.913   2.200   0.685  0.7505  0.3215  0.4100
  331CHL    CN3 5692   3.957   2.248   0.456 -0.1503 -0.0255 -0.2224
  331CHL    NTM 5693   3.997   2.280   0.594  0.2255  0.0257 -0.3439
  331CHL     CB 5694   3.979   2.420   0.634  0.0642 -0.0991  0.0190
  332PJ2     CA 5695   3.848   2.498   0.619  0.0680 -0.1197 -0.1202
  332PJ2     OA 5696   3.737   2.434   0.682 -0.1225  0.3086 -0.0143
  332PJ2      P 5697   3.611   2.528   0.717 -0.1620  0.2626 -0.0331
  332PJ2     OB 5698   3.601   2.628   0.609  0.2501  0.1506 -0.1799
  332PJ2     HB 5699   3.520   2.686   0.619 -0.5352 -1.2266  2.0013
  332PJ2     OG 5700   3.495   2.437   0.726 -0.1913  0.3143  0.1030
  332PJ2     HG 5701   3.516   2.381   0.807  0.6598 -0.1407 -0.4219
  332PJ2     OD 5702   3.671   2.568   0.861  0.5889  0.2240 -0.3262
  333POX     CD 5703   3.580   2.546   0.969  0.1588  0.4201 -0.6424
  333POX     CE 5704   3.616   2.599   1.108  0.0108 -0.4377 -0.2708
  333POX     OE 5705   3.568   2.507   1.206 -0.2706 -0.2340 -0.2162
  333POX    C1A 5706   3.635   2.396   1.234  0.2200  0.1074 -0.0290
  333POX    O1A 5707   3.746   2.373   1.185  0.1786 -0.3174  0.0699
  333POX    C1B 5708   3.559   2.303   1.321  0.0314  0.3580  0.0750
  333POX    C1C 5709   3.610   2.306   1.465  0.2517  0.0889  0.0044
  333POX    C1D 5710   3.735   2.234   1.516 -0.0141 -0.3636  0.0229
  333POX    C1E 5711   3.763   2.241   1.666  0.1289  0.2011 -0.0260
  333POX    C1F 5712   3.909   2.257   1.709  0.1948 -0.0924 -0.1317
  333POX    C1G 5713   3.906   2.252   1.862  0.0030 -0.0861 -0.1357
  333POX    C1H 5714   4.037   2.305   1.920 -0.2819  0.0242  0.4222
  333POX    C1I 5715   4.064   2.456   1.913  0.0824 -0.0451  0.2750
  333POX    C1J 5716   4.182   2.514   1.893  0.0483 -0.0203  0.1477
  333POX    C1K 5717   4.309   2.431   1.873 -0.1955 -0.3388 -0.1162
  333POX    C1L 5718   4.392   2.385   1.993 -0.2107  0.0033  0.0276
  333POX    C1M 5719   4.486   2.499   2.033 -0.0415 -0.2456  0.3439
  333POX    C1N 5720   4.576   2.470   2.153  0.3496 -0.0150  0.1057
  333POX    C1O 5721   4.503   2.456   2.286  0.4806  0.2493  0.2053
  333POX    C1P 5722   4.542   2.361   2.400  0.3197  0.0296  0.0779
  333POX    C1Q 5723   4.572   2.217   2.360  0.0842  0.1058 -0.3932
  333POX    C1R 5724   4.651   2.148   2.473 -0.4930  0.5588  0.2958
  333POX     CZ 5725   3.584   2.749   1.112 -0.1412 -0.4783  0.0926
  333POX     OZ 5726   3.606   2.817   1.236  0.4743  0.0957 -0.3257
  333POX    C2A 5727   3.516   2.901   1.286  0.6268  0.1178 -0.0867
  333POX    O2A 5728   3.423   2.949   1.221  0.0205 -0.7015  0.1555
  333POX    C2B 5729   3.562   2.949   1.418  0.3603 -0.3592  0.1795
  333POX    C2C 5730   3.449   2.978   1.517  0.3602  0.0600  0.0576
  333POX    C2D 5731   3.506   2.999   1.657  0.2068  0.7073  0.0243
  333POX    C2E 5732   3.393   3.028   1.757 -0.1264 -0.2620 -0.0614
  333POX    C2F 5733   3.429   3.060   1.902  0.1086 -0.8130  0.0050
  333POX    C2G 5734   3.302   3.092   1.982  0.2637 -0.5143  0.1339
  333POX    C2H 5735   3.335   3.152   2.119 -0.4908  0.0872  0.0549
  333POX    C2I 5736   3.411   3.285   2.111 -0.0029 -0.1954 -0.0284
  333POX    C2J 5737   3.336   3.403   2.047  0.2951 -0.1798 -0.3511
  333POX    C2K 5738   3.428   3.523   2.027  0.0797  0.0104 -0.2047
  333POX    C2L 5739   3.471   3.606   2.148  0.0094 -0.3890  0.0959
  333POX    C2M 5740   3.601   3.681   2.118 -0.2524  0.0643  0.0778
  333POX    C2N 5741   3.596   3.783   2.004  0.1798 -0.1596 -0.1448
  333POX    C2O 5742   3.719   3.875   2.007  0.0207  0.0526 -0.1119
  333POX    C2P 5743   3.701   3.981   2.116 -0.0671 -0.5600  0.4805
  334CHL    CN1 5744   2.955   8.250   1.220  0.2323 -0.1816 -0.4212
  334CHL    CN2 5745   2.918   8.154   0.999 -0.0386 -0.5630 -0.1194
  334CHL    CN3 5746   2.744   8.184   1.161 -0.3569  0.0450  0.0381
  334CHL    NTM 5747   2.885   8.147   1.142 -0.3857  0.0420 -0.1656
  334CHL     CB 5748   2.898   8.011   1.197  0.4663 -0.0018 -0.4633
  335PJ2     CA 5749   3.036   7.947   1.206  0.3282 -0.1920  0.3802
  335PJ2     OA 5750   3.123   8.031   1.283  0.1814  0.0951  0.2342
  335PJ2      P 5751   3.252   7.960   1.348  0.1285  0.0505  0.2907
  335PJ2     OB 5752   3.265   7.821   1.298  0.1105  0.1655 -0.0394
  335PJ2     HB 5753   3.342   7.782   1.350  0.4313 -0.9480 -1.3084
  335PJ2     OG 5754   3.364   8.057   1.341  0.7312 -0.7122 -1.0567
  335PJ2     HG 5755   3.442   8.010   1.381  1.8288 -1.0006 -3.3881
  335PJ2     OD 5756   3.204   7.945   1.501  0.0097 -0.9719  0.1577
  336POX     CD 5757   3.228   8.059   1.583 -0.4729 -0.7506 -0.0009
  336POX     CE 5758   3.112   8.090   1.677 -0.0838  0.3446  0.1355
  336POX     OE 5759   3.148   8.195   1.767 -0.0453  0.2486  0.2327
  336POX    C1A 5760   3.117   8.323   1.744 -0.0198  0.2605  0.2633
  336POX    O1A 5761   3.019   8.340   1.672 -0.0572  0.1221  0.2808
  336POX    C1B 5762   3.168   8.426   1.837 -0.3649  0.6138  0.0609
  336POX    C1C 5763   3.277   8.380   1.934  0.1318  0.1016 -0.7345
  336POX    C1D 5764   3.295   8.484   2.045 -0.7455 -0.6091  0.0973
  336POX    C1E 5765   3.386   8.446   2.162  0.1812  0.3331 -0.2967
  336POX    C1F 5766   3.301   8.390   2.277  0.1439  0.3812 -0.3005
  336POX    C1G 5767   3.386   8.382   2.404 -0.1290 -0.0858 -0.1463
  336POX    C1H 5768   3.304   8.416   2.528  0.0523 -0.1943  0.0034
  336POX    C1I 5769   3.382   8.387   2.657 -0.0981 -0.1426  0.1058
  336POX    C1J 5770   3.355   8.440   2.776 -0.3745 -0.2659  0.0999
  336POX    C1K 5771   3.238   8.534   2.803  0.2148  0.6199 -0.3844
  336POX    C1L 5772   3.209   8.559   2.951 -0.3342 -0.0433 -0.3752
  336POX    C1M 5773   3.093   8.658   2.968 -0.2974 -0.0666  0.0350
  336POX    C1N 5774   3.120   8.755   3.083  0.0080  0.2819 -0.3273
  336POX    C1O 5775   3.006   8.854   3.107 -0.3842 -0.0738 -0.7354
  336POX    C1P 5776   3.030   8.931   3.236  0.1518  0.2659 -1.0337
  336POX    C1Q 5777   2.893   8.992   3.264  0.1346 -0.2788  0.1429
  336POX    C1R 5778   2.895   9.076   3.392  0.2208 -0.4121  0.2293
  336POX     CZ 5779   3.073   7.962   1.751  0.3886  0.3159  0.3383
  336POX     OZ 5780   3.170   7.908   1.841  0.3258  0.1128  0.2852
  336POX    C2A 5781   3.139   7.787   1.885 -0.1586  0.3290  0.5497
  336POX    O2A 5782   3.055   7.715   1.831  0.6189 -0.2211  0.0548
  336POX    C2B 5783   3.235   7.744   1.989 -0.0075  0.5983  0.5226
  336POX    C2C 5784   3.263   7.596   2.016  0.6982  0.5978 -0.1792
  336POX    C2D 5785   3.366   7.580   2.128  0.1616 -0.0309  0.2301
  336POX    C2E 5786   3.404   7.431   2.127  0.6018  0.0694  0.8979
  336POX    C2F 5787   3.298   7.341   2.190 -0.0103  0.3744  0.3153
  336POX    C2G 5788   3.288   7.357   2.341 -0.3262 -0.2402  0.3636
  336POX    C2H 5789   3.172   7.278   2.402 -0.3587 -0.0766  0.5172
  336POX    C2I 5790   3.154   7.304   2.551 -0.2244  0.9121  0.3696
  336POX    C2J 5791   3.251   7.228   2.642 -0.1805 -0.0928 -0.5009
  336POX    C2K 5792   3.225   7.078   2.655  0.0606 -0.1283 -0.4357
  336POX    C2L 5793   3.281   7.031   2.790 -0.5907  0.0049 -0.1163
  336POX    C2M 5794   3.241   6.890   2.833 -0.0589 -0.2912 -0.5760
  336POX    C2N 5795   3.281   6.862   2.978 -0.3310 -0.0687 -0.4550
  336POX    C2O 5796   3.229   6.721   3.008  1.1800 -0.5380  0.0659
[truncated: 2,275,031 more chars]
