# Supplementary material for: Arginine Residues Modulate the Membrane Interactions of pHLIP Peptides
Source: J Chem Inf Model. 2023 Jul 3;63(14):4433–46. doi: 10.1021/acs.jcim.3c00360 (PMC10369490; doi:10.1021/acs.jcim.3c00360)
Supplement: Supplementary file 2 — ci3c00360_si_002.zip [file ci3c00360_si_002.zip › Simulation_files/wt/wt_pH06.00_rep7.gro]

Generated by trjconv : GRowing Old MAkes el Chrono Sweat t=   0.00000
38767
    1ALA      N    1   3.768   0.147   0.478  0.0571  0.0683 -0.0329
    1ALA     H1    2   3.753   0.241   0.509 -0.3467  0.0985 -0.3100
    1ALA     H2    3   3.858   0.141   0.435  1.5185  2.4165  2.3538
    1ALA     H3    4   3.702   0.144   0.403 -1.3426  2.1893  0.9981
    1ALA     CA    5   3.742   0.065   0.597  0.1764  0.3735  0.2048
    1ALA     CB    6   3.709  -0.075   0.546 -0.4944  0.4992  0.2899
    1ALA      C    7   3.863   0.056   0.691  0.2141 -0.0074  0.1199
    1ALA      O    8   3.954   0.136   0.675  0.0566  0.1391 -0.0447
    2CY2      N    9   3.861  -0.027   0.796 -0.2656  0.2738  0.3399
    2CY2      H   10   3.785  -0.087   0.822 -0.2363  0.5155  0.9976
    2CY2     CA   11   3.981  -0.056   0.875 -0.1978  0.2934  0.2449
    2CY2     CB   12   3.935  -0.070   1.020 -0.2580  0.1215  0.2098
    2CY2     SG   13   3.915   0.102   1.078  0.3484  0.0695  0.5749
    2CY2    HG1   14   3.891   0.144   0.954  1.6394 -0.1444  0.2331
    2CY2    HG2   15   3.811   0.073   1.156  2.4007 -1.1037  3.0492
    2CY2    HG3   16   4.036   0.121   1.131  0.7655  1.8920 -0.8995
    2CY2      C   17   4.065  -0.176   0.830 -0.5664  0.2273 -0.2712
    2CY2      O   18   4.018  -0.283   0.791 -0.0263 -0.0923 -0.0490
    3GL4      N   19   4.197  -0.166   0.846 -0.4932 -0.7168 -0.2246
    3GL4      H   20   4.233  -0.087   0.895 -2.1994 -0.3598  0.5380
    3GL4     CA   21   4.295  -0.258   0.786  0.1065 -0.1531 -0.1204
    3GL4     CB   22   4.360  -0.208   0.657 -0.0280 -0.0505 -0.1498
    3GL4     CG   23   4.269  -0.189   0.535  0.3326  0.4277 -0.3481
    3GL4     CD   24   4.317  -0.100   0.420  0.3276  0.2029 -0.5263
    3GL4    OE1   25   4.312   0.023   0.442  0.4710  0.0875  0.1821
    3GL4   HE11   26   4.335   0.066   0.355  1.2702 -0.3076  0.1880
    3GL4   HE12   27   4.262   0.032   0.528 -2.9654  0.9585 -1.7079
    3GL4    OE2   28   4.385  -0.151   0.329  0.2784 -0.2345 -0.3184
    3GL4   HE21   29   4.389  -0.082   0.257  0.8780  1.1308  0.9693
    3GL4   HE22   30   4.371  -0.249   0.344 -2.7073  0.1905  0.4113
    3GL4      C   31   4.398  -0.314   0.883  0.5618 -0.0479 -0.5375
    3GL4      O   32   4.415  -0.436   0.878  0.3136 -0.1060 -0.0985
    4GLN      N   33   4.450  -0.243   0.983 -0.0993  0.4119 -0.5138
    4GLN      H   34   4.419  -0.151   1.007 -0.1589  0.5630 -1.1671
    4GLN     CA   35   4.560  -0.298   1.063 -0.5352  0.2158 -0.0406
    4GLN     CB   36   4.681  -0.203   1.068 -0.2781 -0.1231  0.2489
    4GLN     CG   37   4.634  -0.064   1.112  0.4418  0.2475 -0.1418
    4GLN     CD   38   4.747   0.036   1.090  0.3357  0.4990  0.4274
    4GLN    OE1   39   4.768   0.087   0.980  0.0319 -0.6065 -0.1632
    4GLN    NE2   40   4.819   0.067   1.197  0.3457 -0.1604  0.6203
    4GLN   HE21   41   4.775   0.048   1.284 -0.5897  0.9970  0.4280
    4GLN   HE22   42   4.903   0.121   1.196 -0.6898  1.5601  1.0747
    4GLN      C   43   4.532  -0.333   1.209  0.4944  0.2366  0.1759
    4GLN      O   44   4.599  -0.414   1.273  0.2344  0.0459  0.2082
    5ASN      N   45   4.439  -0.260   1.270  0.5959  0.5352 -0.0268
    5ASN      H   46   4.415  -0.173   1.228  1.6277  0.0372 -1.7092
    5ASN     CA   47   4.376  -0.283   1.401  0.0977  0.1903 -0.3231
    5ASN     CB   48   4.283  -0.170   1.446 -0.1662  0.0586 -0.5332
    5ASN     CG   49   4.229  -0.181   1.589  0.4720 -0.0651 -0.2997
    5ASN    OD1   50   4.277  -0.233   1.689 -0.2389  0.0135  0.0839
    5ASN    ND2   51   4.125  -0.101   1.610  0.1060 -0.6416  0.1065
    5ASN   HD21   52   4.089  -0.034   1.545 -0.1149  0.4249  1.2800
    5ASN   HD22   53   4.087  -0.108   1.702  0.3841  1.5345  0.4262
    5ASN      C   54   4.290  -0.410   1.407 -0.2093  0.4047 -0.1714
    5ASN      O   55   4.338  -0.501   1.474 -0.1506  0.7718  0.2883
    6PRO      N   56   4.182  -0.427   1.331 -0.1700 -0.3967 -0.0549
    6PRO     CA   57   4.079  -0.528   1.360 -0.3644 -0.0973  0.3086
    6PRO     CB   58   3.981  -0.520   1.244  0.0762  0.0993 -0.0545
    6PRO     CG   59   4.004  -0.383   1.179  0.0310  0.1288 -0.0080
    6PRO     CD   60   4.153  -0.359   1.204 -0.0373  0.2732  0.2664
    6PRO      C   61   4.128  -0.672   1.378  0.3432  0.1304  0.2635
    6PRO      O   62   4.093  -0.735   1.478 -0.1368 -0.0936 -0.0413
    7ILE      N   63   4.227  -0.720   1.303  0.3480  0.2502  0.1931
    7ILE      H   64   4.263  -0.667   1.226 -1.8098  0.5921 -0.6516
    7ILE     CA   65   4.289  -0.852   1.316  0.2147  0.1536 -0.1425
    7ILE     CB   66   4.377  -0.887   1.195 -0.2910 -0.1362 -0.4269
    7ILE    CG1   67   4.473  -0.784   1.137 -0.1399 -0.1233 -0.1578
    7ILE    CG2   68   4.282  -0.962   1.101 -0.3034 -0.1240 -0.4239
    7ILE     CD   69   4.592  -0.745   1.225 -0.1354 -0.3154 -0.0774
    7ILE      C   70   4.368  -0.882   1.443 -0.1901  0.3195  0.1503
    7ILE      O   71   4.389  -0.999   1.477 -0.5027  0.4036  0.6534
    8TYR      N   72   4.412  -0.791   1.530 -0.4713 -0.0134  0.6500
    8TYR      H   73   4.399  -0.692   1.521 -0.5510 -0.0143  0.7697
    8TYR     CA   74   4.478  -0.812   1.659  0.2188 -0.3878  0.2391
    8TYR     CB   75   4.522  -0.671   1.701  0.0235 -0.1535 -0.3254
    8TYR     CG   76   4.662  -0.637   1.649  0.2736  0.0620  0.4699
    8TYR    CD1   77   4.678  -0.518   1.580  0.0313  0.3293  0.8737
    8TYR    HD1   78   4.600  -0.442   1.579 -1.4841 -1.0688 -2.3564
    8TYR    CD2   79   4.773  -0.720   1.662 -0.0519 -0.5125 -0.3296
    8TYR    HD2   80   4.760  -0.822   1.699 -2.3821 -1.4862 -3.3422
    8TYR    CE1   81   4.799  -0.487   1.518 -0.5511 -0.0557 -0.4772
    8TYR    HE1   82   4.805  -0.389   1.471  1.4510 -0.6596 -1.5891
    8TYR    CE2   83   4.894  -0.690   1.600 -0.0262  0.2344  0.0702
    8TYR    HE2   84   4.981  -0.754   1.614  0.7890  1.5453  1.2224
    8TYR     CZ   85   4.904  -0.578   1.518 -0.5846 -0.0944 -0.4547
    8TYR     OH   86   5.016  -0.564   1.444 -0.1212  0.0963  0.2706
    8TYR     HH   87   5.010  -0.478   1.392  3.6240 -0.6235 -1.7408
    8TYR      C   88   4.390  -0.877   1.765 -0.2520 -0.2144 -0.0416
    8TYR      O   89   4.433  -0.970   1.834 -0.3074  0.0434  0.3425
    9TRP      N   90   4.263  -0.840   1.770 -0.1654  0.0800  0.0279
    9TRP      H   91   4.217  -0.784   1.701 -1.5852  1.4897  1.9807
    9TRP     CA   92   4.185  -0.864   1.893  0.0959 -0.4209  0.0973
    9TRP     CB   93   4.068  -0.766   1.899  0.2064 -0.2454 -0.5465
    9TRP     CG   94   4.128  -0.625   1.906  0.0026 -0.1639 -0.4570
    9TRP    CD1   95   4.137  -0.540   1.805 -0.2586 -0.0531 -0.3858
    9TRP    HD1   96   4.107  -0.541   1.700  1.7092 -0.4083 -0.9738
    9TRP    CD2   97   4.183  -0.558   2.015 -0.9127  0.3004 -0.2742
    9TRP    NE1   98   4.207  -0.431   1.837 -0.0724 -0.2749 -0.0425
    9TRP    HE1   99   4.253  -0.379   1.766  1.2040  0.7488  1.4627
    9TRP    CE2  100   4.234  -0.438   1.967  0.0204  0.0010 -0.0470
    9TRP    CE3  101   4.194  -0.602   2.147  0.3168 -0.1400 -0.5166
    9TRP    HE3  102   4.180  -0.709   2.161  2.1756 -0.4450 -0.6391
    9TRP    CZ2  103   4.297  -0.355   2.059  0.4083 -0.3707  0.0294
    9TRP    HZ2  104   4.348  -0.268   2.018 -0.9220 -1.4775 -4.4728
    9TRP    CZ3  105   4.256  -0.512   2.232 -0.1569 -0.2741 -0.0291
    9TRP    HZ3  106   4.268  -0.541   2.337  0.7797  0.2647  0.0297
    9TRP    CH2  107   4.317  -0.394   2.191 -0.0859 -0.2497  0.1434
    9TRP    HH2  108   4.404  -0.348   2.238  0.0819  1.9595 -2.1191
    9TRP      C  109   4.140  -1.004   1.936  0.0828 -0.4259  0.0665
    9TRP      O  110   4.170  -1.042   2.049  0.6745 -0.9397 -0.2565
   10ALA      N  111   4.073  -1.079   1.848  0.1364  0.0099 -0.3502
   10ALA      H  112   4.048  -1.042   1.759 -0.4049  1.9564  0.5576
   10ALA     CA  113   4.028  -1.216   1.878  0.1171  0.0481 -0.2018
   10ALA     CB  114   3.951  -1.281   1.763 -0.2371 -0.4188  0.2977
   10ALA      C  115   4.144  -1.301   1.932  0.2507  0.3735  0.0289
   10ALA      O  116   4.129  -1.376   2.028  0.2012 -0.3572 -0.5458
   11AR4      N  117   4.248  -1.306   1.850  0.0903 -0.1930 -0.1454
   11AR4      H  118   4.238  -1.283   1.753  0.4292 -0.9884 -0.3708
   11AR4     CA  119   4.383  -1.355   1.882 -0.0711 -0.5655 -0.0306
   11AR4     CB  120   4.467  -1.315   1.760 -0.0975 -0.2133  0.0667
   11AR4     CG  121   4.606  -1.377   1.750  0.0632  0.1073  0.2830
   11AR4     CD  122   4.650  -1.371   1.604 -0.1842  0.2709  0.2151
   11AR4     NE  123   4.781  -1.304   1.591  0.0493 -0.1731  0.2575
   11AR4     HE  124   4.856  -1.338   1.648  0.1549 -0.3365  0.0217
   11AR4     CZ  125   4.802  -1.203   1.506 -0.2590 -0.2341  0.1057
   11AR4    NH1  126   4.708  -1.168   1.418 -0.3972  0.7210  0.6288
   11AR4   HH11  127   4.624  -1.222   1.411 -0.5357  0.8887  0.9965
   11AR4   HH12  128   4.740  -1.116   1.338  0.1517 -0.2286  0.2156
   11AR4    NH2  129   4.910  -1.126   1.525 -0.5680 -0.0080  0.9511
   11AR4   HH21  130   4.979  -1.148   1.594  0.0455  0.0561  0.3667
   11AR4   HH22  131   4.924  -1.045   1.468  1.3950 -0.7988  0.2478
   11AR4      C  132   4.432  -1.305   2.018 -0.4742  0.2777 -0.1889
   11AR4      O  133   4.466  -1.393   2.096 -0.4942  0.1388 -0.3368
   12TYR      N  134   4.428  -1.174   2.043  0.4444  0.1769  0.4972
   12TYR      H  135   4.417  -1.105   1.972 -1.7565  0.0363  0.6610
   12TYR     CA  136   4.462  -1.133   2.180  0.2703 -0.0716  0.6152
   12TYR     CB  137   4.485  -0.984   2.204  0.1509  0.0834 -0.2178
   12TYR     CG  138   4.626  -0.941   2.165  0.2681 -0.1769 -0.0808
   12TYR    CD1  139   4.737  -0.991   2.232  0.3717  0.0152 -0.1061
   12TYR    HD1  140   4.719  -1.074   2.300  1.6304 -1.3618 -1.3678
   12TYR    CD2  141   4.640  -0.860   2.053 -0.6856  1.0277  0.6504
   12TYR    HD2  142   4.552  -0.839   1.992 -1.0016  0.8320  1.0288
   12TYR    CE1  143   4.864  -0.952   2.190  0.5552 -0.0768  0.3576
   12TYR    HE1  144   4.946  -0.976   2.257  0.1391 -0.2052  0.8309
   12TYR    CE2  145   4.767  -0.823   2.011 -0.5937 -0.0470 -0.0595
   12TYR    HE2  146   4.776  -0.733   1.949  0.2051 -1.0818 -1.5078
   12TYR     CZ  147   4.878  -0.876   2.075 -0.7480 -0.0503  0.2051
   12TYR     OH  148   4.992  -0.901   2.005 -0.4568  0.3178  0.5446
   12TYR     HH  149   5.027  -0.984   2.048 -0.5197  1.2163  2.4643
   12TYR      C  150   4.368  -1.182   2.291 -0.2059 -0.1155  0.1976
   12TYR      O  151   4.415  -1.217   2.399 -0.3016  0.1105  0.3131
   13ALA      N  152   4.238  -1.196   2.266 -0.0596 -0.4890 -0.3853
   13ALA      H  153   4.183  -1.155   2.193 -1.7295  0.0925  1.1438
   13ALA     CA  154   4.153  -1.276   2.354 -0.0358 -0.0145  0.0776
   13ALA     CB  155   4.004  -1.275   2.319 -0.1060 -0.4153  0.3439
   13ALA      C  156   4.193  -1.422   2.377 -0.1267 -0.0191  0.2044
   13ALA      O  157   4.244  -1.457   2.484  0.1671 -0.1218  0.0285
   14AS0      N  158   4.215  -1.498   2.270 -0.2781 -0.3240  0.3845
   14AS0      H  159   4.176  -1.468   2.183 -1.2785 -2.0033  0.2198
   14AS0     CA  160   4.271  -1.634   2.268  0.3753 -0.0543 -0.2362
   14AS0     CB  161   4.268  -1.682   2.123 -0.5484  0.0590 -0.2571
   14AS0     CG  162   4.315  -1.827   2.108  0.2715  0.2994 -0.0317
   14AS0    OD1  163   4.249  -1.923   2.178  0.5943 -0.1268 -0.3130
   14AS0   HD11  164   4.311  -2.001   2.188  1.3625  0.2750 -1.7239
   14AS0   HD12  165   4.154  -1.903   2.201  0.8682  0.0227  0.7347
   14AS0    OD2  166   4.405  -1.855   2.028  0.4829  0.6434  0.0823
   14AS0   HD21  167   4.433  -1.950   2.033  2.1025  1.1046  0.4183
   14AS0   HD22  168   4.426  -1.767   1.985 -0.7232  1.3209  0.8122
   14AS0      C  169   4.405  -1.660   2.337  0.3220 -0.7024 -0.3713
   14AS0      O  170   4.430  -1.760   2.404  0.3568 -0.4626 -0.0214
   15TRP      N  171   4.496  -1.565   2.316 -0.1722 -0.0149  0.5139
   15TRP      H  172   4.493  -1.507   2.235 -1.7392 -0.0408  0.5193
   15TRP     CA  173   4.624  -1.559   2.390  0.0804 -0.2918  0.1026
   15TRP     CB  174   4.715  -1.442   2.353 -0.3557 -0.1125 -0.4172
   15TRP     CG  175   4.807  -1.464   2.233 -0.0504  0.0784 -0.2191
   15TRP    CD1  176   4.800  -1.389   2.123  0.1940  0.4743  0.0335
   15TRP    HD1  177   4.719  -1.326   2.085  1.1216 -0.0581 -3.0682
   15TRP    CD2  178   4.930  -1.528   2.222  0.0492  0.2400 -0.0519
   15TRP    NE1  179   4.909  -1.394   2.048 -0.1378  0.2229 -0.4405
   15TRP    HE1  180   4.924  -1.345   1.962  0.6053 -0.1974 -0.5640
   15TRP    CE2  181   4.994  -1.475   2.110 -0.2788  0.2209 -0.2505
   15TRP    CE3  182   4.990  -1.625   2.301 -0.3091  0.1808  0.1484
   15TRP    HE3  183   4.946  -1.663   2.393 -0.1800 -1.0960 -0.3020
   15TRP    CZ2  184   5.124  -1.513   2.078 -0.2940  0.2535 -0.3511
   15TRP    HZ2  185   5.174  -1.466   1.994 -1.5648 -1.0136 -1.8870
   15TRP    CZ3  186   5.122  -1.657   2.272 -0.3374  0.0367  0.1779
   15TRP    HZ3  187   5.183  -1.733   2.320  0.3985 -0.6393 -1.7133
   15TRP    CH2  188   5.188  -1.605   2.161 -0.5375  0.7422  0.3860
   15TRP    HH2  189   5.296  -1.615   2.151 -0.5851  0.5153  0.0619
   15TRP      C  190   4.604  -1.547   2.541 -0.0812  0.2574  0.0391
   15TRP      O  191   4.636  -1.640   2.615  0.1840 -0.2498 -0.7051
   16LEU      N  192   4.525  -1.449   2.584 -0.3443 -0.0512  0.2638
   16LEU      H  193   4.499  -1.381   2.516 -0.7583 -1.3230 -0.8682
   16LEU     CA  194   4.493  -1.418   2.724  0.6352  0.0503  0.4738
   16LEU     CB  195   4.442  -1.275   2.742 -0.0150 -0.1071 -0.1082
   16LEU     CG  196   4.554  -1.171   2.742 -0.2692  0.1709 -0.5379
   16LEU    CD1  197   4.491  -1.031   2.741 -0.1972  0.2195  0.4127
   16LEU    CD2  198   4.652  -1.190   2.858 -0.2453  0.3662 -0.5255
   16LEU      C  199   4.402  -1.520   2.793  0.4849 -0.0816  0.0793
   16LEU      O  200   4.406  -1.530   2.916  0.2513  0.1249  0.1032
   17PHE      N  201   4.308  -1.580   2.721  0.7147  0.0499 -0.3367
   17PHE      H  202   4.271  -1.548   2.634 -0.3896 -3.1685 -1.2048
   17PHE     CA  203   4.233  -1.696   2.773  0.8005 -0.0370 -0.4058
   17PHE     CB  204   4.118  -1.745   2.684  0.2954  0.5071 -0.0575
   17PHE     CG  205   3.996  -1.655   2.706 -0.1585 -0.2285  0.5160
   17PHE    CD1  206   3.928  -1.636   2.826 -0.7015 -0.3595  0.2342
   17PHE    HD1  207   3.950  -1.701   2.910  0.3294 -0.8080 -0.3598
   17PHE    CD2  208   3.948  -1.584   2.596  0.2669  0.3042  0.6694
   17PHE    HD2  209   3.995  -1.583   2.498  0.0090  2.3276  0.5095
   17PHE    CE1  210   3.829  -1.540   2.847  0.0980  0.3804  0.7199
   17PHE    HE1  211   3.803  -1.504   2.946 -0.5305  2.5812 -0.1937
   17PHE    CE2  212   3.845  -1.491   2.614 -0.2131  0.0031 -0.4453
   17PHE    HE2  213   3.822  -1.417   2.538  2.4436 -0.0688 -1.4330
   17PHE     CZ  214   3.782  -1.471   2.736  0.4404 -0.5275 -0.0117
   17PHE     HZ  215   3.686  -1.421   2.748  1.4096  1.0611  1.7163
   17PHE      C  216   4.312  -1.824   2.799  0.7957  0.2047  0.8360
   17PHE      O  217   4.279  -1.909   2.882  0.9862  0.2041  0.9105
   18THR      N  218   4.430  -1.836   2.740  0.3932 -0.0127  0.0579
   18THR      H  219   4.479  -1.759   2.699 -0.4395 -0.2274 -1.3970
   18THR     CA  220   4.516  -1.955   2.737 -0.1904 -0.4356  0.0204
   18THR     CB  221   4.519  -2.018   2.598  0.6426 -0.8261  0.2069
   18THR    OG1  222   4.589  -1.935   2.504  0.0126 -0.3600  0.1425
   18THR    HG1  223   4.541  -1.852   2.475  0.6052 -0.1264 -0.1979
   18THR    CG2  224   4.383  -2.063   2.545  0.5507 -0.1320 -0.1632
   18THR      C  225   4.654  -1.932   2.800 -0.0298  0.0743 -0.5146
   18THR      O  226   4.648  -1.917   2.921 -0.2005  0.0094 -0.5146
   19THR      N  227   4.763  -1.906   2.728  0.4477 -0.5896 -0.0424
   19THR      H  228   4.758  -1.908   2.628 -0.2790 -1.7590  0.0045
   19THR     CA  229   4.896  -1.914   2.790  0.0416 -0.9908  0.8021
   19THR     CB  230   5.008  -1.948   2.691 -0.1420  0.0799  0.2112
   19THR    OG1  231   5.021  -1.854   2.583  0.0970 -0.3738 -0.1594
   19THR    HG1  232   5.107  -1.867   2.534  0.3236  2.3143 -0.6287
   19THR    CG2  233   4.977  -2.088   2.638 -0.0443  0.1854 -0.1268
   19THR      C  234   4.935  -1.812   2.898 -0.6900 -0.5261  0.6349
   19THR      O  235   4.982  -1.862   3.000  0.2899 -0.2438  0.3362
   20PRO      N  236   4.906  -1.683   2.890  0.3264 -0.3163  0.1026
   20PRO     CA  237   4.935  -1.587   2.997  0.2360 -0.1055 -0.0606
   20PRO     CB  238   4.883  -1.451   2.948  0.2141  0.0026  0.2589
   20PRO     CG  239   4.912  -1.456   2.798 -0.0185  0.4200  0.1988
   20PRO     CD  240   4.885  -1.604   2.768 -0.1130  0.3526  0.6016
   20PRO      C  241   4.862  -1.631   3.124  0.1991 -0.2701 -0.1395
   20PRO      O  242   4.925  -1.661   3.225  0.4724 -0.0852 -0.2556
   21LEU      N  243   4.736  -1.673   3.111  0.1152  0.0212 -0.2676
   21LEU      H  244   4.686  -1.673   3.024 -0.0530 -1.7248 -0.2067
   21LEU     CA  245   4.654  -1.716   3.225 -0.0460  0.0356 -0.3780
   21LEU     CB  246   4.510  -1.739   3.177 -0.1048 -0.7698  0.1671
   21LEU     CG  247   4.405  -1.762   3.286 -0.4427  0.6871  0.1667
   21LEU    CD1  248   4.398  -1.667   3.406  0.0856  0.3210  0.4937
   21LEU    CD2  249   4.268  -1.773   3.219 -0.1101 -0.1284 -0.4023
   21LEU      C  250   4.700  -1.845   3.293  0.3798  0.2177 -0.3190
   21LEU      O  251   4.726  -1.854   3.413 -0.2597  0.6769 -0.1397
   22LEU      N  252   4.733  -1.942   3.208 -0.4237  0.0117 -0.4047
   22LEU      H  253   4.695  -1.936   3.115  2.0467  2.5367 -1.4142
   22LEU     CA  254   4.802  -2.066   3.246 -0.1784  0.1838 -0.2862
   22LEU     CB  255   4.762  -2.176   3.148 -0.3458 -0.1306  0.1373
   22LEU     CG  256   4.612  -2.203   3.158 -0.2970 -0.4045  0.1508
   22LEU    CD1  257   4.540  -2.243   3.029 -0.0311 -0.5860  0.0593
   22LEU    CD2  258   4.586  -2.304   3.270 -0.5752 -0.0423  0.4162
   22LEU      C  259   4.950  -2.072   3.286 -0.2539  0.7893  0.1102
   22LEU      O  260   4.976  -2.133   3.389 -0.0425  0.3038 -0.2211
   23LEU      N  261   5.031  -1.979   3.236 -0.0238  0.6108  0.1485
   23LEU      H  262   4.998  -1.930   3.155 -0.8823 -1.1941 -0.6589
   23LEU     CA  263   5.161  -1.954   3.300 -0.1238 -0.3176  0.7364
   23LEU     CB  264   5.246  -1.861   3.213 -1.1653 -0.7181 -0.7582
   23LEU     CG  265   5.329  -1.942   3.114 -0.4422 -0.2970 -0.5040
   23LEU    CD1  266   5.408  -1.845   3.026  0.1391 -0.4119 -0.1108
   23LEU    CD2  267   5.389  -2.069   3.174 -0.3190  0.0860  0.1899
   23LEU      C  268   5.148  -1.900   3.443 -0.5275  0.1644  0.5243
   23LEU      O  269   5.237  -1.913   3.527  0.1093  0.6771 -0.0578
   24LEU      N  270   5.045  -1.819   3.464 -0.4126  0.3111  0.5241
   24LEU      H  271   4.993  -1.781   3.387 -2.1802 -1.5203  0.7198
   24LEU     CA  272   5.001  -1.758   3.590  0.5755  1.0674  0.5192
   24LEU     CB  273   4.894  -1.651   3.569 -0.3401  0.0226 -0.3095
   24LEU     CG  274   4.926  -1.515   3.633  0.1450 -0.1267 -0.2363
   24LEU    CD1  275   4.948  -1.519   3.784  0.3331 -0.0310 -0.2608
   24LEU    CD2  276   5.045  -1.450   3.562  0.7416 -0.2057  0.6761
   24LEU      C  277   4.955  -1.856   3.698  1.1933 -0.0640 -0.2251
   24LEU      O  278   4.995  -1.847   3.814  0.1774  0.6878  0.0770
   25AS1      N  279   4.874  -1.952   3.654  0.0133  0.4261  0.8178
   25AS1      H  280   4.814  -1.930   3.577 -0.1128  0.6067  0.9663
   25AS1     CA  281   4.833  -2.068   3.734  0.0659  0.1520  0.4525
   25AS1     CB  282   4.722  -2.151   3.670  0.2587  0.4168 -0.2370
   25AS1     CG  283   4.584  -2.088   3.650  0.2753  0.5167 -0.0339
   25AS1    OD1  284   4.529  -2.023   3.739 -0.0189  0.3789 -0.1151
   25AS1   HD11  285   4.450  -1.976   3.699 -0.1576  1.9458  1.8116
   25AS1   HD12  286   4.586  -2.037   3.820  1.2103 -0.5206 -1.1115
   25AS1    OD2  287   4.508  -2.120   3.542 -0.0235  0.1760  0.2748
   25AS1   HD21  288   4.430  -2.065   3.572  0.2190  1.7479 -1.7953
   25AS1   HD22  289   4.540  -2.202   3.494  1.4033  0.7653  0.1850
   25AS1      C  290   4.951  -2.157   3.774  0.2395  0.2923  0.2543
   25AS1      O  291   4.964  -2.193   3.891 -0.1235 -0.5099  0.0544
   26LEU      N  292   5.038  -2.179   3.676 -0.2122 -0.1745 -0.0464
   26LEU      H  293   5.009  -2.167   3.581  0.1197 -1.9770 -0.4086
   26LEU     CA  294   5.163  -2.252   3.703 -0.0982  0.1337  0.2715
   26LEU     CB  295   5.227  -2.291   3.570 -0.0875 -0.4702  0.4472
   26LEU     CG  296   5.166  -2.422   3.520 -0.1963 -0.1839 -0.1875
   26LEU    CD1  297   5.187  -2.448   3.371 -0.4978 -0.3227 -0.2070
   26LEU    CD2  298   5.219  -2.547   3.591  0.0599 -0.0444 -0.1319
   26LEU      C  299   5.262  -2.172   3.788  0.4177 -0.1845 -0.0218
   26LEU      O  300   5.340  -2.231   3.862  0.6625  0.1853  0.0170
   27ALA      N  301   5.257  -2.039   3.780 -0.3141 -0.2015  0.0617
   27ALA      H  302   5.239  -1.995   3.692 -0.7820 -0.1359  0.1862
   27ALA     CA  303   5.321  -1.955   3.882  0.0587  0.0974 -0.4128
   27ALA     CB  304   5.306  -1.810   3.835 -0.2127  0.1569 -0.1461
   27ALA      C  305   5.264  -1.966   4.024 -0.0357 -0.3431 -0.4843
   27ALA      O  306   5.345  -1.990   4.113 -0.5537  0.9129  0.3452
   28LEU      N  307   5.131  -1.965   4.035 -0.0283 -0.2007 -0.4126
   28LEU      H  308   5.080  -1.929   3.957 -0.3329  1.6156  0.5722
   28LEU     CA  309   5.063  -1.992   4.162  0.4064  0.4192 -0.0442
   28LEU     CB  310   4.917  -1.946   4.148  0.3571  0.1753 -0.3259
   28LEU     CG  311   4.893  -1.801   4.189 -0.2900 -0.1103  0.3141
   28LEU    CD1  312   4.741  -1.779   4.182 -0.3105 -0.3901 -0.1990
   28LEU    CD2  313   4.967  -1.750   4.313 -0.7265  0.0424  0.5136
   28LEU      C  314   5.067  -2.133   4.222  0.1220  0.2564 -0.4041
   28LEU      O  315   5.075  -2.147   4.344  0.0232 -0.4066 -0.4696
   29LEU      N  316   5.088  -2.234   4.138 -0.8215 -0.1986 -0.0983
   29LEU      H  317   5.065  -2.232   4.041  0.9089 -1.6390 -0.6029
   29LEU     CA  318   5.112  -2.372   4.183  0.4307 -0.1065 -0.4521
   29LEU     CB  319   5.093  -2.462   4.061 -0.7777  0.1613 -0.4763
   29LEU     CG  320   5.037  -2.599   4.100 -0.1035  0.1461  0.4734
   29LEU    CD1  321   4.968  -2.650   3.974  0.0639 -0.4734  0.6299
   29LEU    CD2  322   5.137  -2.705   4.147 -0.8276 -0.6814  0.1778
   29LEU      C  323   5.248  -2.394   4.250  0.2614 -0.9715 -0.3860
   29LEU      O  324   5.252  -2.447   4.361  0.1490  0.0908  0.1324
   30VAL      N  325   5.353  -2.336   4.193  0.1861 -0.3020  0.1445
   30VAL      H  326   5.343  -2.288   4.106 -1.2594  2.7365  1.8571
   30VAL     CA  327   5.487  -2.335   4.254  0.2476 -0.4146  0.0133
   30VAL     CB  328   5.595  -2.299   4.152  0.0517 -0.0513 -0.0711
   30VAL    CG1  329   5.735  -2.294   4.213  0.2790  0.4078 -0.6162
   30VAL    CG2  330   5.613  -2.405   4.042 -0.3522 -0.3908  0.1876
   30VAL      C  331   5.496  -2.237   4.372  0.4063 -0.0550 -0.2955
   30VAL      O  332   5.555  -2.270   4.475  0.0534  0.1555 -0.0237
   31AS0      N  333   5.437  -2.119   4.360  0.3788 -0.0602 -0.2194
   31AS0      H  334   5.403  -2.085   4.272 -4.1531  3.2773  2.4115
   31AS0     CA  335   5.428  -2.018   4.467 -0.8785  0.0882 -0.4507
   31AS0     CB  336   5.374  -1.884   4.416 -0.8750  0.3429  0.2145
   31AS0     CG  337   5.382  -1.762   4.508 -0.0429 -0.1257  0.7774
   31AS0    OD1  338   5.284  -1.669   4.502 -0.2827 -0.4399 -0.4701
   31AS0   HD11  339   5.274  -1.637   4.597  1.6995  1.8048 -0.9230
   31AS0   HD12  340   5.231  -1.701   4.424  1.7887 -1.2101 -1.6295
   31AS0    OD2  341   5.487  -1.733   4.566  0.1841  0.3218  0.1582
   31AS0   HD21  342   5.495  -1.634   4.577 -0.0508  0.2919  0.6581
   31AS0   HD22  343   5.543  -1.815   4.580  0.9499  0.8106  0.0010
   31AS0      C  344   5.344  -2.058   4.588 -0.0222  0.1223  0.1659
   31AS0      O  345   5.369  -2.010   4.698 -0.5721  0.2844  0.2216
   32ALA      N  346   5.250  -2.152   4.574 -0.1264  0.1662  0.5472
   32ALA      H  347   5.236  -2.190   4.482  1.3636 -0.6327  0.6249
   32ALA     CA  348   5.162  -2.188   4.685 -0.4969  0.0556  0.2201
   32ALA     CB  349   5.032  -2.260   4.648 -0.6726  0.2246  0.4998
   32ALA      C  350   5.244  -2.270   4.785 -0.0245 -0.1547 -0.3314
   32ALA      O  351   5.333  -2.351   4.761  0.0201 -0.1735 -0.1126
   33AS4      N  352   5.203  -2.246   4.910  0.8154 -0.0028 -0.0775
   33AS4      H  353   5.126  -2.184   4.925  1.0348  1.0737 -2.8641
   33AS4     CA  354   5.255  -2.327   5.021  0.0074 -0.5187 -0.0663
   33AS4     CB  355   5.258  -2.248   5.152  0.2277  0.4851 -0.6624
   33AS4     CG  356   5.370  -2.293   5.246 -0.1972 -0.1830 -0.4666
   33AS4    OD1  357   5.480  -2.234   5.237 -0.0694 -0.4581 -0.7292
   33AS4   HD11  358   5.555  -2.293   5.265  0.6098 -1.1641 -3.6695
   33AS4   HD12  359   5.468  -2.137   5.214  1.5308  0.5008  2.0247
   33AS4    OD2  360   5.364  -2.389   5.326 -0.0196  0.1077 -0.1015
   33AS4   HD21  361   5.423  -2.377   5.406 -1.0645  1.3211  0.5228
   33AS4   HD22  362   5.291  -2.450   5.295 -1.4130 -0.7742  4.1890
   33AS4      C  363   5.183  -2.461   5.039  0.3019 -0.6365  0.2479
   33AS4      O  364   5.092  -2.500   4.966  0.1839 -0.3100  0.2170
   34GL1      N  365   5.224  -2.535   5.141  0.1516 -0.1559  0.6580
   34GL1      H  366   5.271  -2.495   5.220  1.6311 -1.2053  0.3340
   34GL1     CA  367   5.179  -2.673   5.163  0.5022 -0.3565  0.1230
   34GL1     CB  368   5.240  -2.722   5.295  0.4296 -0.0238  0.2815
   34GL1     CG  369   5.393  -2.722   5.300  0.4193 -0.1430  0.6210
   34GL1     CD  370   5.454  -2.819   5.198  0.1594  0.2702  0.0634
   34GL1    OE1  371   5.458  -2.940   5.220  0.0332  0.2545 -0.0047
   34GL1   HE11  372   5.501  -2.976   5.137 -0.6501  0.7846 -0.6065
   34GL1   HE12  373   5.420  -2.963   5.309 -1.9713 -0.2209 -0.9028
   34GL1    OE2  374   5.505  -2.776   5.080 -0.1074 -0.4868 -0.3324
   34GL1   HE21  375   5.568  -2.845   5.043  1.2981  0.8171 -0.4796
   34GL1   HE22  376   5.476  -2.681   5.066  0.6646 -0.2585 -0.4693
   34GL1      C  377   5.028  -2.693   5.178  0.4739 -0.1618  0.0994
   34GL1      O  378   4.959  -2.608   5.234 -0.1340 -0.3126 -0.4012
   35GLY      N  379   4.992  -2.811   5.129 -0.5302  0.1687  0.0172
   35GLY      H  380   5.058  -2.861   5.073  2.4438  3.5720  0.1438
   35GLY     CA  381   4.864  -2.879   5.156 -0.5583  0.3660  0.3874
   35GLY      C  382   4.866  -2.973   5.277  0.3339 -0.6151 -0.3769
   35GLY      O  383   4.976  -2.993   5.328  0.1777 -0.0714  0.1738
   36THR      N  384   4.760  -3.047   5.308 -0.0430 -0.0373 -0.2779
   36THR      H  385   4.666  -3.039   5.273 -0.3519  0.1918  0.5728
   36THR     CA  386   4.772  -3.137   5.423  0.6056  0.3093 -0.0714
   36THR     CB  387   4.680  -3.090   5.536  0.3515 -0.4168  0.0324
   36THR    OG1  388   4.717  -2.963   5.590  0.0744 -0.3309  0.0231
   36THR    HG1  389   4.629  -2.934   5.628  1.0498  0.9930  1.3932
   36THR    CG2  390   4.665  -3.189   5.652 -0.1894 -0.4783 -0.0860
   36THR      C  391   4.727  -3.278   5.384  0.5840  0.2745  0.0753
   36THR     O1  392   4.795  -3.374   5.425  0.5320  0.3922  0.4399
   36THR   HO11  393   4.736  -3.451   5.400  0.1416  0.6069  0.6963
   36THR   HO12  394   4.883  -3.341   5.460  0.1997  1.4796  0.2805
   36THR     O2  395   4.620  -3.285   5.319  0.5657  0.6061  0.0662
   36THR   HO21  396   4.629  -3.360   5.253  1.1749  1.1452 -0.4813
   36THR   HO22  397   4.546  -3.233   5.361 -0.1330 -1.1719  1.1206
   37CHL    CN1  398   4.737   6.062   1.167 -0.2860 -0.5081 -0.0223
   37CHL    CN2  399   4.722   6.225   1.327 -0.1518 -0.2365  0.1165
   37CHL    CN3  400   4.603   6.037   1.370  0.2415 -0.1836  0.4396
   37CHL    NTM  401   4.641   6.125   1.258 -0.0169 -0.3955  0.1874
   37CHL     CB  402   4.529   6.187   1.185  0.4031 -0.0457 -0.1648
   38PJ2     CA  403   4.433   6.108   1.095  0.0591 -0.0804  0.2300
   38PJ2     OA  404   4.362   6.009   1.168  0.0112 -0.5827 -0.4896
   38PJ2      P  405   4.246   5.947   1.076 -0.6388 -0.1721  0.0422
   38PJ2     OB  406   4.122   6.028   1.088 -0.6315 -0.1960  0.2828
   38PJ2     HB  407   4.062   5.999   1.013  0.3622 -1.7064  0.0173
   38PJ2     OG  408   4.303   5.918   0.942 -0.4693 -0.2034  0.1218
   38PJ2     HG  409   4.395   5.885   0.963 -0.1385 -1.4641 -2.9066
   38PJ2     OD  410   4.226   5.804   1.148 -0.1951 -0.2424  0.0267
   39POX     CD  411   4.148   5.819   1.267  0.4571  0.4646  0.3758
   39POX     CE  412   4.156   5.708   1.372  0.1868  0.3627  0.2898
   39POX     OE  413   4.075   5.734   1.487  0.2113 -0.1874  0.4319
   39POX    C1A  414   3.943   5.714   1.489  0.1668 -0.0027 -0.3529
   39POX    O1A  415   3.882   5.681   1.388 -0.3368 -0.3882  0.0745
   39POX    C1B  416   3.901   5.743   1.628  0.0888 -0.2362 -0.3276
   39POX    C1C  417   3.902   5.620   1.719  0.0459  0.4697  0.6514
   39POX    C1D  418   3.792   5.515   1.703  0.1940  0.4079  0.0136
   39POX    C1E  419   3.770   5.445   1.837  0.2854 -0.2615 -0.3132
   39POX    C1F  420   3.648   5.353   1.832  0.2840 -0.2960  0.2296
   39POX    C1G  421   3.591   5.326   1.971 -0.3354  0.1715  0.0686
   39POX    C1H  422   3.486   5.423   2.024 -0.2528  0.3811 -0.1479
   39POX    C1I  423   3.421   5.354   2.144 -0.6549  0.7643 -0.1405
   39POX    C1J  424   3.427   5.409   2.265 -0.3301 -0.2041  0.2973
   39POX    C1K  425   3.498   5.538   2.308 -0.0653 -0.2294 -0.0587
   39POX    C1L  426   3.395   5.623   2.382 -0.0434 -0.0165 -0.2714
   39POX    C1M  427   3.363   5.572   2.523  0.1654  0.0873 -0.1858
   39POX    C1N  428   3.453   5.635   2.629 -0.2973  0.2483  0.1138
   39POX    C1O  429   3.572   5.553   2.679 -0.3318  0.4951  0.6062
   39POX    C1P  430   3.638   5.618   2.800  0.1085  0.9073  0.1513
   39POX    C1Q  431   3.720   5.516   2.880 -0.2836  0.3033 -0.2153
   39POX    C1R  432   3.771   5.580   3.009  0.3827  0.9037 -0.7692
   39POX     CZ  433   4.304   5.702   1.409  0.2263 -0.2547  0.0390
   39POX     OZ  434   4.361   5.620   1.512 -0.0953 -0.5640 -0.0285
   39POX    C2A  435   4.493   5.612   1.522 -0.0797 -0.6346 -0.2841
   39POX    O2A  436   4.566   5.635   1.425 -0.0358 -0.4076 -0.1979
   39POX    C2B  437   4.541   5.545   1.644  0.1857 -0.2146 -0.1543
   39POX    C2C  438   4.608   5.643   1.740  0.0992 -0.2521 -0.0552
   39POX    C2D  439   4.678   5.575   1.858  0.2791 -0.5583 -0.3369
   39POX    C2E  440   4.756   5.671   1.948 -0.6313 -0.0038 -0.1274
   39POX    C2F  441   4.790   5.606   2.083  0.6959  0.3358 -0.2767
   39POX    C2G  442   4.881   5.691   2.171  0.2006  0.6877 -0.0955
   39POX    C2H  443   4.924   5.624   2.302  0.3972 -0.1429 -0.5803
   39POX    C2I  444   4.997   5.718   2.397 -0.0550 -0.3585 -0.0171
   39POX    C2J  445   5.004   5.655   2.537 -0.2649  0.1943  0.2470
   39POX    C2K  446   5.104   5.727   2.627 -0.0765 -0.0009  0.1938
   39POX    C2L  447   5.118   5.649   2.759  0.0142 -0.5105 -0.1125
   39POX    C2M  448   5.196   5.726   2.865 -0.4684  0.0318 -0.1449
   39POX    C2N  449   5.185   5.651   2.998 -0.3314 -0.3403 -0.3418
   39POX    C2O  450   5.270   5.524   2.998  0.0058 -0.1170 -0.5503
   39POX    C2P  451   5.244   5.431   3.117 -0.4045  0.5144 -0.1362
   40CHL    CN1  452   2.578   0.800   1.264 -0.3345  0.3944 -0.0792
   40CHL    CN2  453   2.649   0.963   1.101 -0.0252 -0.3589 -0.1003
   40CHL    CN3  454   2.422   0.937   1.161 -0.1606  0.2867  0.2126
   40CHL    NTM  455   2.547   0.863   1.136 -0.4233 -0.0048 -0.2545
   40CHL     CB  456   2.523   0.762   1.032 -0.7722 -0.0883 -0.0959
   41PJ2     CA  457   2.622   0.658   0.979 -0.5596  0.2203 -0.3082
   41PJ2     OA  458   2.753   0.705   0.943 -0.2837 -0.6711 -0.5167
   41PJ2      P  459   2.874   0.601   0.961  0.0916 -0.1736 -0.1470
   41PJ2     OB  460   2.821   0.463   0.957  0.8180 -0.4470 -0.4919
   41PJ2     HB  461   2.895   0.408   0.995  1.4395  0.4391 -0.3772
   41PJ2     OG  462   2.984   0.648   0.874  0.5276 -0.2739  0.3474
   41PJ2     HG  463   2.975   0.745   0.854  0.9599 -0.3898 -0.4486
   41PJ2     OD  464   2.912   0.606   1.118  0.0597  0.7670 -0.1606
   42POX     CD  465   2.977   0.723   1.168 -0.1443  0.9265 -0.2685
   42POX     CE  466   2.981   0.737   1.320 -0.0556  0.3607 -0.2154
   42POX     OE  467   3.052   0.856   1.357 -0.4412  0.5328 -0.0231
   42POX    C1A  468   2.998   0.977   1.374  0.1702  0.7639  0.2935
   42POX    O1A  469   2.875   0.970   1.375  0.2160 -0.1927  0.1840
   42POX    C1B  470   3.091   1.085   1.414  0.1218  0.8557  0.1580
   42POX    C1C  471   3.069   1.099   1.565 -0.5217  0.0056  0.1515
   42POX    C1D  472   3.126   1.224   1.631  0.7330 -0.5382  0.1223
   42POX    C1E  473   3.082   1.238   1.777  0.3091  0.2160 -0.0708
   42POX    C1F  474   3.147   1.354   1.852 -0.0646  0.1925  0.2906
   42POX    C1G  475   3.295   1.323   1.873 -0.0360  0.2447  0.1685
   42POX    C1H  476   3.349   1.424   1.974  0.2193  0.5879 -0.3049
   42POX    C1I  477   3.475   1.366   2.039 -0.3138  0.2311  0.4259
   42POX    C1J  478   3.496   1.347   2.169 -0.8458 -0.7371  0.3857
   42POX    C1K  479   3.397   1.389   2.278 -0.9384 -0.0277  0.0349
   42POX    C1L  480   3.478   1.386   2.408 -0.0392 -0.1376 -0.5186
   42POX    C1M  481   3.387   1.413   2.528  0.4253 -0.3635 -0.1126
   42POX    C1N  482   3.470   1.381   2.652  0.1657 -0.2910  0.0789
   42POX    C1O  483   3.404   1.430   2.782 -0.0565 -0.0655 -0.1193
   42POX    C1P  484   3.500   1.417   2.900  0.1953 -0.0003 -0.3171
   42POX    C1Q  485   3.437   1.466   3.030  1.0872 -0.1792  0.1876
   42POX    C1R  486   3.507   1.453   3.166  0.6130 -0.1028  0.4413
   42POX     CZ  487   3.032   0.608   1.383  0.6024  0.4680 -0.5267
   42POX     OZ  488   3.023   0.600   1.526  0.4399  0.2515 -0.5491
   42POX    C2A  489   3.132   0.555   1.587  0.1501 -0.1678 -0.3386
   42POX    O2A  490   3.236   0.531   1.525  0.1897 -0.4898 -0.1512
   42POX    C2B  491   3.118   0.530   1.732  0.2370  0.4887 -0.2181
   42POX    C2C  492   3.251   0.488   1.793  0.0320  0.1536  0.0034
   42POX    C2D  493   3.220   0.420   1.926  0.4179 -0.0881 -0.0280
   42POX    C2E  494   3.165   0.516   2.032  0.8168  0.1681 -0.0493
   42POX    C2F  495   3.166   0.455   2.172  0.7902  0.0294 -0.1092
   42POX    C2G  496   3.095   0.545   2.274  0.6089 -0.5783  0.3041
   42POX    C2H  497   3.193   0.621   2.363  0.5598 -0.0795 -0.0614
   42POX    C2I  498   3.305   0.549   2.439  0.5188 -0.0376  0.0388
   42POX    C2J  499   3.249   0.468   2.556 -0.0821  0.3908  0.0512
   42POX    C2K  500   3.351   0.370   2.615 -0.3645 -0.0240 -0.1444
   42POX    C2L  501   3.371   0.241   2.536  0.1785  0.0336 -0.1003
   42POX    C2M  502   3.478   0.138   2.573 -0.0362 -0.0792  0.2111
   42POX    C2N  503   3.451   0.003   2.507 -0.0817  0.1303 -0.2035
   42POX    C2O  504   3.574  -0.086   2.528 -0.0356  0.1506 -0.3865
   42POX    C2P  505   3.564  -0.216   2.447 -0.9278 -0.3745  0.5339
   43CHL    CN1  506   7.296   0.137   1.296 -0.0407 -0.0601 -0.1197
   43CHL    CN2  507   7.313  -0.083   1.384 -0.5939 -0.8081  0.3286
   43CHL    CN3  508   7.279   0.109   1.530 -0.0498  0.3390 -0.0641
   43CHL    NTM  509   7.246   0.047   1.401  0.5103 -0.1867  0.0396
   43CHL     CB  510   7.100   0.035   1.384  0.5642 -0.5631 -0.1738
   44PJ2     CA  511   7.029  -0.088   1.440 -0.3867  0.3780  0.7402
   44PJ2     OA  512   7.062  -0.116   1.576  0.8913 -0.2481  0.3163
   44PJ2      P  513   7.054  -0.272   1.615  0.3139 -0.3238 -0.0912
   44PJ2     OB  514   7.124  -0.334   1.501  0.2235  0.0688 -0.3589
   44PJ2     HB  515   7.146  -0.429   1.523  0.8795  0.0410 -1.0897
   44PJ2     OG  516   7.113  -0.298   1.749  0.0530 -0.2017  0.0475
   44PJ2     HG  517   7.096  -0.222   1.812  2.2500 -0.8492  1.5142
   44PJ2     OD  518   6.897  -0.307   1.618  0.1495  0.3611 -0.4113
   45POX     CD  519   6.822  -0.258   1.730 -0.0334 -0.1456 -0.3072
   45POX     CE  520   6.682  -0.206   1.698  0.0541  0.4501  0.2659
   45POX     OE  521   6.630  -0.138   1.813 -0.3592 -0.2524  0.4997
   45POX    C1A  522   6.541  -0.039   1.801  0.1080  0.1516  0.3356
   45POX    O1A  523   6.488  -0.021   1.692 -0.5440 -0.1826  0.5925
   45POX    C1B  524   6.524   0.021   1.935  0.2233  1.0502 -0.0475
   45POX    C1C  525   6.394   0.102   1.937 -0.1442  0.4544  0.3958
   45POX    C1D  526   6.359   0.135   2.082  0.1432 -0.1132  0.5998
   45POX    C1E  527   6.247   0.238   2.100 -0.6217 -0.8397  0.0684
   45POX    C1F  528   6.269   0.289   2.243  0.3166  0.3807 -0.4935
   45POX    C1G  529   6.159   0.382   2.295  0.0369 -0.3363  0.2097
   45POX    C1H  530   6.159   0.410   2.446  0.1721  0.1749  0.1169
   45POX    C1I  531   6.074   0.531   2.485 -0.4524 -0.0804 -0.4111
   45POX    C1J  532   6.014   0.554   2.602 -0.1312  0.0597 -0.2707
   45POX    C1K  533   6.002   0.467   2.726  0.0307  0.3579 -0.0451
   45POX    C1L  534   5.991   0.556   2.850  0.4294  0.1012  0.1771
   45POX    C1M  535   5.991   0.476   2.981  0.1766 -0.2125 -0.0134
   45POX    C1N  536   5.860   0.398   2.991  0.4085 -0.6399 -0.2428
   45POX    C1O  537   5.845   0.316   3.119 -0.4651 -0.6038 -0.3159
   45POX    C1P  538   5.705   0.254   3.128 -0.5034 -0.5587 -0.5894
   45POX    C1Q  539   5.593   0.349   3.085  0.0748  0.3370 -0.1426
   45POX    C1R  540   5.467   0.278   3.135 -0.0504  0.6883  0.0457
   45POX     CZ  541   6.599  -0.330   1.666  0.5152  0.1520  0.2106
   45POX     OZ  542   6.579  -0.424   1.772 -0.3984  0.3150  0.1954
   45POX    C2A  543   6.480  -0.511   1.754  0.1170 -0.2996  0.2920
   45POX    O2A  544   6.406  -0.510   1.656  0.0235  0.4043  0.3655
   45POX    C2B  545   6.469  -0.598   1.874  0.0234 -0.0454  0.4677
   45POX    C2C  546   6.472  -0.737   1.809 -0.6524 -0.1027  0.5500
   45POX    C2D  547   6.439  -0.843   1.914 -0.3718 -0.0231  0.7205
   45POX    C2E  548   6.442  -0.980   1.848  0.1531  0.2835  0.1046
   45POX    C2F  549   6.306  -0.996   1.780 -0.0563  0.0300  0.5812
   45POX    C2G  550   6.312  -1.110   1.678  0.3639  0.3697  0.2217
   45POX    C2H  551   6.365  -1.240   1.738 -0.4763 -0.0849  0.0069
   45POX    C2I  552   6.340  -1.366   1.654  0.4353 -0.2338 -0.0607
   45POX    C2J  553   6.380  -1.494   1.728  0.5149 -0.1120  0.1079
   45POX    C2K  554   6.530  -1.523   1.735  0.6318  0.3915 -0.2099
   45POX    C2L  555   6.532  -1.663   1.798 -1.0451  0.6979  0.5862
   45POX    C2M  556   6.660  -1.719   1.860 -0.7548  0.2502 -0.4077
   45POX    C2N  557   6.697  -1.647   1.990 -0.2262 -0.2237 -0.2880
   45POX    C2O  558   6.802  -1.723   2.071 -0.5566 -0.2881  0.0783
   45POX    C2P  559   6.794  -1.659   2.211 -0.0116 -0.3888  0.1557
   46CHL    CN1  560   4.783   2.346   1.235  0.1054  0.4307 -0.0250
   46CHL    CN2  561   5.009   2.346   1.294 -0.1967  0.3629 -0.8744
   46CHL    CN3  562   4.866   2.161   1.346  0.3196  0.1732  0.0155
   46CHL    NTM  563   4.902   2.260   1.243 -0.1765  0.0064 -0.3218
   46CHL     CB  564   4.941   2.192   1.119 -0.2154 -0.4052 -0.1102
   47PJ2     CA  565   4.838   2.136   1.021  0.1300 -0.3811 -0.4936
   47PJ2     OA  566   4.738   2.057   1.086  0.0859 -0.3928 -0.5760
   47PJ2      P  567   4.619   2.011   0.988 -0.2827  0.0955 -0.3650
   47PJ2     OB  568   4.545   2.132   0.945 -0.2428 -0.0203 -0.7713
   47PJ2     HB  569   4.564   2.195   1.021 -1.1640 -0.8476  0.1870
   47PJ2     OG  570   4.688   1.927   0.887 -0.3973 -0.0452 -0.3269
   47PJ2     HG  571   4.641   1.958   0.804 -2.6474  1.8975  1.5241
   47PJ2     OD  572   4.527   1.927   1.090 -0.2211  0.0778 -0.3235
   48POX     CD  573   4.451   2.009   1.179  0.3069 -0.1660  0.3566
   48POX     CE  574   4.387   1.930   1.294 -0.5162 -0.1734 -0.1022
   48POX     OE  575   4.288   2.005   1.365 -0.0988  0.1785  0.1106
   48POX    C1A  576   4.159   1.986   1.344 -0.1406 -0.0561  0.5640
   48POX    O1A  577   4.125   1.903   1.260  0.1392  0.4291 -0.0368
   48POX    C1B  578   4.060   2.069   1.417  0.1481  0.6233  0.1933
   48POX    C1C  579   4.071   2.044   1.567 -0.0230 -0.1018  0.0926
   48POX    C1D  580   3.981   2.129   1.658 -0.3330 -0.1442 -0.1736
   48POX    C1E  581   4.012   2.095   1.804  0.0788  0.4220 -0.1275
   48POX    C1F  582   3.938   2.186   1.902  0.1057 -0.0200  0.3061
   48POX    C1G  583   3.968   2.120   2.037  0.4857  0.1328  0.2967
   48POX    C1H  584   3.851   2.122   2.136 -0.1422 -0.5430 -0.4158
   48POX    C1I  585   3.887   2.045   2.263 -0.0743  0.1298 -0.0227
   48POX    C1J  586   3.860   2.091   2.385  0.1194  0.7485 -0.2135
   48POX    C1K  587   3.774   2.215   2.412 -0.7200  0.1590 -0.1251
   48POX    C1L  588   3.730   2.229   2.558 -0.2000  0.0828  0.0419
   48POX    C1M  589   3.680   2.372   2.575 -0.1100  0.1507 -0.2524
   48POX    C1N  590   3.646   2.403   2.721 -0.2568 -0.5592 -0.1298
   48POX    C1O  591   3.775   2.417   2.803 -0.2897 -0.4030 -0.1037
   48POX    C1P  592   3.747   2.457   2.948  0.3571 -0.0926 -0.0576
   48POX    C1Q  593   3.868   2.488   3.035  0.0331 -0.0567  0.3850
   48POX    C1R  594   3.944   2.359   3.070  0.2331 -0.2356 -0.6593
   48POX     CZ  595   4.509   1.900   1.382 -0.3429  0.3166 -0.1685
   48POX     OZ  596   4.508   1.777   1.455  0.3606  0.2523 -0.2616
   48POX    C2A  597   4.616   1.750   1.528  0.3698 -0.5273 -0.5549
   48POX    O2A  598   4.712   1.827   1.528 -0.4419  0.5164 -0.7085
   48POX    C2B  599   4.594   1.639   1.623 -0.4560 -0.0134 -0.1303
   48POX    C2C  600   4.553   1.679   1.765 -0.0591  0.1149 -0.0515
   48POX    C2D  601   4.403   1.678   1.791 -0.0495 -0.2560 -0.0017
   48POX    C2E  602   4.405   1.681   1.944 -0.6261  0.7780 -0.0038
   48POX    C2F  603   4.272   1.626   1.996 -0.0540 -0.0585  0.6018
   48POX    C2G  604   4.288   1.639   2.147 -0.1218 -0.0410  0.6071
   48POX    C2H  605   4.274   1.785   2.188 -0.2288  0.0646  0.1970
   48POX    C2I  606   4.308   1.803   2.336  0.1211  0.0563  0.1182
   48POX    C2J  607   4.364   1.943   2.362 -0.2878  0.2356  0.0399
   48POX    C2K  608   4.280   2.069   2.336 -0.2652  0.1796 -0.3078
   48POX    C2L  609   4.363   2.197   2.350 -0.2020  0.1137 -0.0715
   48POX    C2M  610   4.262   2.311   2.344  0.0727  0.3450 -0.3286
   48POX    C2N  611   4.177   2.307   2.471  0.1272  0.3671 -0.2914
   48POX    C2O  612   4.242   2.353   2.603  0.1046 -0.3869 -0.0122
   48POX    C2P  613   4.125   2.338   2.701  0.0044 -0.7346 -0.1826
   49CHL    CN1  614   3.377   5.045   1.274 -0.1152  0.7477  0.1289
   49CHL    CN2  615   3.227   5.127   1.433 -0.9204  0.5757 -0.5554
   49CHL    CN3  616   3.161   4.947   1.287 -0.4712  0.2376 -0.5362
   49CHL    NTM  617   3.235   5.074   1.296 -0.3202  0.1352 -0.3543
   49CHL     CB  618   3.188   5.172   1.198 -0.0425  0.0739 -0.5489
   50PJ2     CA  619   3.048   5.233   1.189 -0.3307 -0.4528  0.3038
   50PJ2     OA  620   3.008   5.304   1.307 -0.1954 -0.2321  0.2169
   50PJ2      P  621   2.882   5.398   1.274  0.1573  0.1376 -0.0841
   50PJ2     OB  622   2.884   5.423   1.128  0.2288  0.4986 -0.0235
   50PJ2     HB  623   2.920   5.343   1.080 -0.3139  0.4676 -0.3778
   50PJ2     OG  624   2.765   5.338   1.341  0.2561  0.4970  0.4241
   50PJ2     HG  625   2.783   5.313   1.436 -0.2394  0.5526  0.5346
   50PJ2     OD  626   2.914   5.541   1.341 -0.3352  0.2672 -0.1212
   51POX     CD  627   2.959   5.530   1.476 -0.4504 -0.0996 -0.1138
   51POX     CE  628   2.881   5.624   1.569  0.1570 -0.1347  0.4396
   51POX     OE  629   2.962   5.682   1.671 -0.0066  0.0305  0.4761
   51POX    C1A  630   2.996   5.809   1.656 -0.6525  0.1435 -0.0496
   51POX    O1A  631   2.990   5.861   1.544  0.0028 -0.2991 -0.2958
   51POX    C1B  632   3.059   5.856   1.781 -0.4177  0.1281 -0.1600
   51POX    C1C  633   2.957   5.896   1.888 -0.8121 -0.5246 -0.2875
   51POX    C1D  634   3.024   5.968   2.005  0.1138 -1.2313 -0.3690
   51POX    C1E  635   2.946   5.965   2.136  0.2051  0.1787 -0.2687
   51POX    C1F  636   3.011   6.026   2.261  0.3420  0.3201 -0.4095
   51POX    C1G  637   3.064   6.166   2.228  0.0235  0.4419 -0.4009
   51POX    C1H  638   3.124   6.233   2.352 -0.5571 -0.0972  0.1856
   51POX    C1I  639   3.188   6.366   2.312 -0.4864 -0.0329  0.5155
   51POX    C1J  640   3.241   6.458   2.394 -0.7589  0.4942  0.1072
   51POX    C1K  641   3.241   6.439   2.546 -0.1664  0.0260  0.0512
   51POX    C1L  642   3.341   6.540   2.603  0.2217 -0.5253  0.3636
   51POX    C1M  643   3.343   6.542   2.756  0.4809 -0.0472  0.3550
   51POX    C1N  644   3.420   6.662   2.812  0.4212  0.4516 -0.6040
   51POX    C1O  645   3.572   6.642   2.804  0.4604  0.4691  0.0800
   51POX    C1P  646   3.623   6.524   2.887  0.3595  0.4709  0.1455
   51POX    C1Q  647   3.627   6.562   3.035  0.8972  0.0430  0.2444
   51POX    C1R  648   3.730   6.665   3.080  0.1646  0.7038  0.4415
   51POX     CZ  649   2.737   5.576   1.592  0.0364 -0.1169 -0.2441
   51POX     OZ  650   2.726   5.441   1.638 -0.0982  0.0032  0.0789
   51POX    C2A  651   2.599   5.404   1.656 -0.1892  0.3244  0.0948
   51POX    O2A  652   2.507   5.480   1.627  0.0318  0.3676 -0.4951
   51POX    C2B  653   2.585   5.264   1.702  0.1293  0.2463 -0.0400
   51POX    C2C  654   2.608   5.257   1.853  0.3021 -0.6589 -0.1073
   51POX    C2D  655   2.485   5.287   1.939  0.4314  0.5679 -0.3374
   51POX    C2E  656   2.516   5.317   2.086  0.1911 -0.0813 -0.1528
   51POX    C2F  657   2.524   5.188   2.168 -0.0408  0.2414  0.3812
   51POX    C2G  658   2.525   5.220   2.318 -0.6230 -0.3250  0.5125
   51POX    C2H  659   2.651   5.288   2.371 -0.2830 -0.9888  0.5623
   51POX    C2I  660   2.655   5.271   2.523  0.9830  0.2955  0.6973
   51POX    C2J  661   2.677   5.126   2.568  0.1242  0.0284  0.2601
   51POX    C2K  662   2.708   5.118   2.717 -0.2244 -0.3961  0.3128
   51POX    C2L  663   2.725   4.971   2.756 -0.8970 -0.5568  0.0120
   51POX    C2M  664   2.789   4.961   2.895  0.1725 -0.2493 -0.4517
   51POX    C2N  665   2.825   4.823   2.950 -0.0769  0.0294  0.4346
   51POX    C2O  666   2.954   4.790   2.873 -0.5411 -0.3641 -0.1906
   51POX    C2P  667   3.035   4.663   2.901  0.5783  0.2460 -0.5945
   52CHL    CN1  668   8.190   0.409   1.668 -0.5312  0.2831  0.1531
   52CHL    CN2  669   8.058   0.235   1.593 -0.1040  0.2660  0.2426
   52CHL    CN3  670   8.281   0.262   1.500  0.2903  0.2986  0.1190
   52CHL    NTM  671   8.160   0.331   1.547  0.1310 -0.0162  0.1757
   52CHL     CB  672   8.113   0.413   1.434  0.1210 -0.2540  0.0051
   53PJ2     CA  673   8.006   0.520   1.454  0.2015 -0.0923 -0.4220
   53PJ2     OA  674   7.883   0.473   1.509 -0.0302  0.4002 -0.5100
   53PJ2      P  675   7.759   0.572   1.537 -0.1020  0.1660  0.0224
   53PJ2     OB  676   7.763   0.657   1.416  0.2521 -0.2270 -0.2451
   53PJ2     HB  677   7.672   0.685   1.387  0.5239  0.0468 -0.8487
   53PJ2     OG  678   7.634   0.497   1.567  0.2192 -0.4080 -0.0494
   53PJ2     HG  679   7.659   0.403   1.590  1.5805  0.2934  1.5782
   53PJ2     OD  680   7.805   0.658   1.665 -0.8054 -0.0399  0.4194
   54POX     CD  681   7.827   0.585   1.786 -0.7093  0.1045  0.4894
   54POX     CE  682   7.868   0.670   1.906  0.0238 -0.0862  0.3765
   54POX     OE  683   7.906   0.585   2.014  0.0556 -0.2211  0.2591
   54POX    C1A  684   8.031   0.537   2.016  0.3488  0.5146 -0.1767
   54POX    O1A  685   8.116   0.572   1.934  0.1866  0.3803 -0.4046
   54POX    C1B  686   8.060   0.468   2.144  0.1499  0.0671 -0.3701
   54POX    C1C  687   8.177   0.530   2.220 -0.2681  0.0727  0.2731
   54POX    C1D  688   8.198   0.466   2.357  0.2295 -0.1061  0.1167
   54POX    C1E  689   8.245   0.322   2.336 -0.3815 -0.1893 -0.7077
   54POX    C1F  690   8.389   0.300   2.290 -0.0483  0.4059  0.0280
   54POX    C1G  691   8.484   0.324   2.407 -0.3188  0.5541  0.2191
   54POX    C1H  692   8.627   0.357   2.363 -0.1488 -0.5246 -0.0519
   54POX    C1I  693   8.714   0.231   2.350  0.0180 -0.4037 -0.1167
   54POX    C1J  694   8.781   0.187   2.455 -0.3025  0.2641  0.3778
   54POX    C1K  695   8.787   0.252   2.594 -0.6994 -0.1153  0.5768
   54POX    C1L  696   8.766   0.161   2.715  0.0916 -0.1377  0.7045
   54POX    C1M  697   8.788   0.234   2.847  0.6590  0.3507  0.3449
   54POX    C1N  698   8.927   0.269   2.902  0.7756 -0.1800  0.3923
   54POX    C1O  699   8.913   0.384   3.002  0.0831  0.0783  0.0085
   54POX    C1P  700   8.871   0.515   2.935 -0.1236 -0.1271 -0.2640
   54POX    C1Q  701   8.838   0.632   3.027  0.5158 -0.3273  0.2279
   54POX    C1R  702   8.786   0.761   2.963  0.2444 -0.3524  0.3973
   54POX     CZ  703   7.746   0.757   1.937  0.1685  0.2289  0.0746
   54POX     OZ  704   7.762   0.867   2.027  0.3999  0.2337  0.0283
   54POX    C2A  705   7.825   0.977   1.988 -0.3599  0.5512 -0.3276
   54POX    O2A  706   7.878   0.989   1.877 -0.5082  0.4184 -0.4137
   54POX    C2B  707   7.811   1.086   2.086 -0.1778 -0.1448  0.4838
   54POX    C2C  708   7.931   1.121   2.175  0.0774  0.3206 -0.0343
   54POX    C2D  709   7.984   0.998   2.249 -0.5476  0.0202 -0.0794
   54POX    C2E  710   7.881   0.947   2.351 -0.1591  0.2197  0.4145
   54POX    C2F  711   7.937   0.819   2.414  0.1124  0.0435 -0.1791
   54POX    C2G  712   7.861   0.784   2.541  0.1038  0.4337 -0.0747
   54POX    C2H  713   7.918   0.658   2.608 -0.3662  0.1867 -0.1284
   54POX    C2I  714   7.817   0.619   2.715  0.0222 -0.2685  0.0765
   54POX    C2J  715   7.849   0.498   2.803 -0.3520 -0.1833  0.3314
   54POX    C2K  716   7.789   0.514   2.943  1.0374  0.3317  0.8894
   54POX    C2L  717   7.805   0.385   3.025  0.2225 -0.1725  0.2739
   54POX    C2M  718   7.729   0.395   3.157 -0.0772 -0.0283  0.0914
   54POX    C2N  719   7.699   0.271   3.242 -0.7153  0.0470 -0.0139
   54POX    C2O  720   7.627   0.313   3.370  0.0285 -0.0870  0.4545
   54POX    C2P  721   7.728   0.355   3.477 -0.1091  1.1072  0.1374
   55CHL    CN1  722   0.456   8.929   1.162  0.3421  0.1698  0.3895
   55CHL    CN2  723   0.532   8.706   1.124 -0.1570 -0.1287  0.2311
   55CHL    CN3  724   0.309   8.738   1.206  0.2500 -0.4777 -0.1887
   55CHL    NTM  725   0.446   8.790   1.209  0.0180  0.1169  0.1652
   55CHL     CB  726   0.493   8.777   1.348  0.4090  0.0504  0.0271
   56PJ2     CA  727   0.421   8.844   1.465  0.5723 -0.0696  0.1945
   56PJ2     OA  728   0.406   8.985   1.455  0.2271 -0.1132  0.0954
   56PJ2      P  729   0.312   9.035   1.576 -0.1106  0.3063 -0.3348
   56PJ2     OB  730   0.297   9.180   1.554 -0.3878  0.3378  0.0540
   56PJ2     HB  731   0.379   9.222   1.514 -0.6094  0.8024  0.0719
   56PJ2     OG  732   0.193   8.948   1.586  0.1291  0.1019  0.8365
   56PJ2     HG  733   0.227   8.854   1.579 -0.1680  0.0537 -0.0155
   56PJ2     OD  734   0.409   9.009   1.702 -0.1510  0.2310 -0.3190
   57POX     CD  735   0.361   8.958   1.827  0.0883  0.1340 -0.2663
   57POX     CE  736   0.473   8.963   1.930  0.0711  0.0516 -0.2429
   57POX     OE  737   0.442   8.904   2.056  0.1008 -0.0875 -0.3013
   57POX    C1A  738   0.541   8.838   2.117 -0.3098 -0.9829 -0.5876
   57POX    O1A  739   0.651   8.833   2.064 -0.0283  0.4969 -0.2041
   57POX    C1B  740   0.487   8.780   2.242 -0.2236 -0.1849 -0.1685
   57POX    C1C  741   0.581   8.800   2.361 -0.3084  0.5181 -0.2208
   57POX    C1D  742   0.529   8.719   2.480 -0.1447  0.1603 -0.3937
   57POX    C1E  743   0.598   8.748   2.613 -0.4193  0.4117 -0.3056
   57POX    C1F  744   0.547   8.884   2.663  0.2354  0.5739 -0.0680
   57POX    C1G  745   0.557   8.884   2.815  0.0422  0.3622 -0.0548
   57POX    C1H  746   0.453   8.970   2.889 -0.3269  0.0615 -0.2194
   57POX    C1I  747   0.482   8.947   3.037 -0.0797 -0.3995 -0.3384
   57POX    C1J  748   0.468   9.040   3.131  0.3609 -0.5162 -0.1537
   57POX    C1K  749   0.446   9.190   3.112  0.4353 -0.4543  0.2451
   57POX    C1L  750   0.397   9.255   3.242  0.4854  0.1747 -0.0485
   57POX    C1M  751   0.300   9.373   3.228 -0.3588 -0.4953  0.0735
   57POX    C1N  752   0.265   9.425   3.367  0.0538  0.0349 -0.0191
   57POX    C1O  753   0.156   9.532   3.384  0.0002 -0.0945  0.4572
   57POX    C1P  754   0.152   9.584   3.528 -0.3544 -0.3193  0.5299
   57POX    C1Q  755   0.036   9.682   3.547 -0.1405  0.1578 -0.4964
   57POX    C1R  756   0.022   9.721   3.695  0.7036 -0.5998 -0.2047
   57POX     CZ  757   0.507   9.112   1.949 -0.2704 -0.0034  0.8943
   57POX     OZ  758   0.632   9.131   2.014  0.0722  0.1498  0.1946
   57POX    C2A  759   0.645   9.252   2.067  0.1362  0.3118 -0.1817
   57POX    O2A  760   0.564   9.341   2.042  0.2834  0.4477 -0.1807
   57POX    C2B  761   0.744   9.253   2.178 -0.1697 -0.0288  0.0980
   57POX    C2C  762   0.673   9.242   2.313  0.2687 -0.4177  0.3010
   57POX    C2D  763   0.797   9.212   2.397  0.1496 -0.7419  0.3595
   57POX    C2E  764   0.771   9.228   2.547 -0.2492 -0.2316  0.2383
   57POX    C2F  765   0.899   9.185   2.619  0.5222  0.6068 -0.5940
   57POX    C2G  766   0.889   9.212   2.770  0.1931 -0.5515 -0.4003
   57POX    C2H  767   1.021   9.164   2.830  0.1306 -0.1796  0.0361
   57POX    C2I  768   1.021   9.151   2.982 -0.0783  0.1189  0.0626
   57POX    C2J  769   0.933   9.036   3.030 -0.6092  0.4089 -0.2052
   57POX    C2K  770   0.899   9.060   3.177 -0.0343 -0.0998  0.0156
   57POX    C2L  771   0.809   8.940   3.208 -0.0945 -0.0688 -0.0379
   57POX    C2M  772   0.747   8.943   3.348 -0.3433  0.1890 -0.1533
   57POX    C2N  773   0.849   8.912   3.458 -0.2702  0.5667 -0.1133
   57POX    C2O  774   0.797   8.903   3.601  0.0744  0.6412  0.0190
   57POX    C2P  775   0.689   9.005   3.640 -0.3264  0.3676 -0.3628
   58CHL    CN1  776   8.429   1.992   1.969 -0.1465  0.2181 -0.2620
   58CHL    CN2  777   8.235   2.033   2.074 -0.0615 -0.2357 -0.0760
   58CHL    CN3  778   8.294   1.806   2.017 -0.4091 -0.0878  0.0309
   58CHL    NTM  779   8.290   1.945   1.969 -0.0282 -0.1359 -0.1426
   58CHL     CB  780   8.230   1.973   1.838  0.0863  0.3195 -0.1011
   59PJ2     CA  781   8.078   1.961   1.822  0.0382  0.0731  0.5129
   59PJ2     OA  782   8.029   1.827   1.829  0.2400 -0.0616 -0.4953
   59PJ2      P  783   7.874   1.810   1.790  0.1918 -0.3697 -0.1791
   59PJ2     OB  784   7.851   1.917   1.690  0.3191 -0.1127  0.0621
   59PJ2     HB  785   7.814   1.872   1.608 -0.1859  0.9646 -0.3156
   59PJ2     OG  786   7.870   1.669   1.748  0.1348 -0.3648 -0.1903
   59PJ2     HG  787   7.918   1.604   1.807  2.0555  0.8547 -0.3374
   59PJ2     OD  788   7.805   1.838   1.933 -0.4115  0.1345 -0.5609
   60POX     CD  789   7.807   1.734   2.031  0.1769  0.2051 -0.4892
   60POX     CE  790   7.823   1.769   2.179 -0.0316 -0.5393 -0.2860
   60POX     OE  791   7.797   1.665   2.274  0.4130 -0.0646  0.3626
   60POX    C1A  792   7.903   1.602   2.324  0.6150 -0.0344 -0.0261
   60POX    O1A  793   8.002   1.600   2.250  0.0554 -0.1108 -0.7835
   60POX    C1B  794   7.882   1.507   2.436  0.2049  0.1051  0.0142
   60POX    C1C  795   7.999   1.410   2.449 -0.1185 -0.3362 -0.3458
   60POX    C1D  796   7.973   1.316   2.567 -0.0453 -0.4777 -0.4426
   60POX    C1E  797   8.095   1.236   2.614 -0.2564 -0.4227  0.2017
   60POX    C1F  798   8.069   1.163   2.746  0.4962  1.1212  1.2356
   60POX    C1G  799   8.197   1.096   2.794  0.3205 -0.3243 -0.2472
   60POX    C1H  800   8.182   1.033   2.933  0.1747  0.1213 -0.0605
   60POX    C1I  801   8.314   0.980   2.988 -0.0722 -0.0851  0.3391
   60POX    C1J  802   8.337   0.849   2.989 -0.4454 -0.1614 -0.3817
   60POX    C1K  803   8.235   0.739   2.960 -0.3468 -0.3864  0.1066
   60POX    C1L  804   8.302   0.629   2.877  0.0604  0.0181 -0.1036
   60POX    C1M  805   8.215   0.504   2.881 -0.2271  0.2255  0.2033
   60POX    C1N  806   8.273   0.422   2.766  0.2013  0.5048  0.2166
   60POX    C1O  807   8.219   0.279   2.757  0.2622  0.4952 -0.0185
   60POX    C1P  808   8.256   0.199   2.882  0.8312  0.5076 -0.1793
   60POX    C1Q  809   8.392   0.131   2.861  0.5096 -0.5639  1.0334
   60POX    C1R  810   8.387   0.018   2.759  0.1809  0.0286  0.3809
   60POX     CZ  811   7.753   1.902   2.208  0.1765 -0.4225 -0.3170
   60POX     OZ  812   7.794   1.958   2.333  0.0925  0.0442 -0.4961
   60POX    C2A  813   7.904   2.030   2.353  0.0074  0.0035  0.1259
   60POX    O2A  814   7.965   2.064   2.252  0.2982 -0.3821  0.1697
   60POX    C2B  815   7.917   2.062   2.497  0.6840  0.1493  0.0362
   60POX    C2C  816   7.964   2.205   2.527  0.0187  0.2190  0.7995
   60POX    C2D  817   8.114   2.221   2.502 -0.0478 -0.0013  0.2350
   60POX    C2E  818   8.190   2.149   2.613 -0.3612 -0.1955  0.3249
   60POX    C2F  819   8.340   2.150   2.582 -0.4554 -0.1821 -0.1331
   60POX    C2G  820   8.397   2.012   2.617 -0.1110 -0.0208 -0.0540
   60POX    C2H  821   8.548   1.992   2.605 -0.0009  0.3414  0.6920
   60POX    C2I  822   8.632   2.052   2.492 -0.1287 -0.3066  0.2465
   60POX    C2J  823   8.778   2.009   2.504  0.1074  0.3908 -0.0774
   60POX    C2K  824   8.854   2.091   2.398  0.0207  0.5266 -0.0352
   60POX    C2L  825   8.999   2.046   2.378 -0.2457 -0.5224  0.2995
   60POX    C2M  826   9.094   2.094   2.488  0.0494  0.2798 -0.2947
   60POX    C2N  827   9.117   2.245   2.491 -0.5056  0.3578  0.1733
   60POX    C2O  828   9.207   2.281   2.609  0.0557  0.1464 -0.1890
   60POX    C2P  829   9.349   2.224   2.601 -0.3972 -1.0914  0.1991
   61CHL    CN1  830   1.165   2.107   0.732  0.2110  0.5315 -0.1190
   61CHL    CN2  831   1.387   2.182   0.718  0.0640  0.1346 -1.0706
   61CHL    CN3  832   1.339   1.951   0.683 -0.3042  0.1143  0.1407
   61CHL    NTM  833   1.304   2.069   0.763  0.1793  0.4275 -0.1027
   61CHL     CB  834   1.313   2.057   0.909 -0.4864  0.0795 -0.0851
   62PJ2     CA  835   1.431   1.986   0.976 -0.5045  0.0781 -0.0549
   62PJ2     OA  836   1.422   1.845   0.953 -0.3697 -0.0280  0.5094
   62PJ2      P  837   1.562   1.770   0.979 -0.2085  0.1172  0.0801
   62PJ2     OB  838   1.531   1.646   0.903  0.0390  0.1207 -0.0255
   62PJ2     HB  839   1.435   1.625   0.920 -0.4875  0.2855 -2.4757
   62PJ2     OG  840   1.682   1.848   0.943 -0.0636 -0.3079 -0.3645
   62PJ2     HG  841   1.747   1.773   0.930  1.1218  0.1305  2.3688
   62PJ2     OD  842   1.564   1.762   1.140 -0.0363  0.0567  0.0746
   63POX     CD  843   1.500   1.640   1.180  0.1586 -0.1304 -0.1763
   63POX     CE  844   1.495   1.634   1.333 -0.9902 -0.2002 -0.2114
   63POX     OE  845   1.484   1.507   1.398  0.2846 -0.1222  0.1666
   63POX    C1A  846   1.595   1.457   1.452  0.4597  0.2878  0.1897
   63POX    O1A  847   1.700   1.501   1.406  0.3785  0.6209  0.3177
   63POX    C1B  848   1.576   1.358   1.560  0.1657 -0.1071 -0.2222
   63POX    C1C  849   1.565   1.425   1.698 -0.3949  0.1340 -0.3792
   63POX    C1D  850   1.564   1.323   1.812  0.1764  0.4786 -0.0592
   63POX    C1E  851   1.553   1.399   1.944 -0.6100  0.0686  0.1199
   63POX    C1F  852   1.564   1.297   2.058  0.5438 -0.2824 -0.2893
   63POX    C1G  853   1.570   1.374   2.190 -0.6247 -0.5302 -0.0787
   63POX    C1H  854   1.574   1.278   2.309 -0.4399 -0.1695  0.2086
   63POX    C1I  855   1.553   1.343   2.446 -0.1379  0.2419  0.0630
   63POX    C1J  856   1.618   1.290   2.549  0.1448  0.0375 -0.2187
   63POX    C1K  857   1.722   1.180   2.531  0.3573  0.0954  0.6011
   63POX    C1L  858   1.760   1.102   2.657  0.3253 -0.0692  0.5097
   63POX    C1M  859   1.665   0.982   2.669  0.3756 -0.1751 -0.1251
   63POX    C1N  860   1.715   0.874   2.764  0.0317 -0.2930 -0.0783
   63POX    C1O  861   1.757   0.922   2.903  0.1268  0.7484 -0.4605
   63POX    C1P  862   1.906   0.899   2.930  0.0853  0.7083 -0.2600
   63POX    C1Q  863   1.951   0.972   3.056 -0.0599  0.4024 -0.0285
   63POX    C1R  864   1.972   1.122   3.030  0.0539  0.5499  0.8637
   63POX     CZ  865   1.374   1.718   1.376 -0.4462  0.5311 -0.0862
   63POX     OZ  866   1.355   1.747   1.514 -0.4916 -0.8081  0.2029
   63POX    C2A  867   1.241   1.805   1.550  0.3014  0.7780  0.2397
   63POX    O2A  868   1.173   1.874   1.474  0.1110 -0.2117 -0.4980
   63POX    C2B  869   1.227   1.809   1.698 -0.6111  0.1613  0.1797
   63POX    C2C  870   1.134   1.715   1.774 -0.6537  0.0680  0.0126
   63POX    C2D  871   1.170   1.724   1.922  0.4223 -0.8726 -0.1789
   63POX    C2E  872   1.065   1.676   2.022 -0.4276  0.5598 -0.3500
   63POX    C2F  873   1.121   1.708   2.161 -0.2974  0.5173 -0.3926
   63POX    C2G  874   1.029   1.673   2.278  0.3773 -0.3364 -0.1102
   63POX    C2H  875   1.114   1.664   2.405  0.4436 -0.6603 -0.1758
   63POX    C2I  876   1.048   1.584   2.518  0.1027 -0.2079 -0.0533
   63POX    C2J  877   1.134   1.589   2.644 -0.0990 -0.4318  0.0941
   63POX    C2K  878   1.229   1.469   2.647 -0.1612 -0.4811  0.0983
   63POX    C2L  879   1.285   1.458   2.789  0.2777 -0.8219 -0.0975
   63POX    C2M  880   1.401   1.359   2.802  0.4705 -0.6065 -0.1752
   63POX    C2N  881   1.464   1.385   2.939  0.5069  0.0310 -0.3065
   63POX    C2O  882   1.561   1.274   2.979 -0.6529 -0.8379  0.1707
   63POX    C2P  883   1.619   1.303   3.118 -0.4579 -0.1002 -0.0621
   64CHL    CN1  884   0.249   6.148   1.142 -0.7537 -0.4147  0.4692
   64CHL    CN2  885   0.367   6.327   1.244  0.6757 -0.1648  0.8863
   64CHL    CN3  886   0.212   6.207   1.371 -0.1927  0.7358 -0.3807
   64CHL    NTM  887   0.236   6.261   1.237  0.4177  0.4585 -0.3849
   64CHL     CB  888   0.124   6.346   1.195  0.2244  0.2592 -0.2764
   65PJ2     CA  889   0.127   6.499   1.196  0.8798  0.2511 -0.1199
   65PJ2     OA  890   0.118   6.544   1.331 -0.2401 -0.1451 -0.0519
   65PJ2      P  891   0.172   6.695   1.340 -0.1530 -0.1752 -0.0859
   65PJ2     OB  892   0.206   6.746   1.205 -0.0241 -0.1459 -0.0424
   65PJ2     HB  893   0.138   6.706   1.144  0.0622 -0.7348  0.2408
   65PJ2     OG  894   0.086   6.784   1.421  0.7300  0.6328 -0.0094
   65PJ2     HG  895   0.011   6.739   1.470 -0.3703 -0.2082 -2.3211
   65PJ2     OD  896   0.309   6.669   1.420 -0.1719  0.2262  0.0810
   66POX     CD  897   0.306   6.673   1.563  0.8940  0.0512  0.1203
   66POX     CE  898   0.448   6.679   1.619  0.9338  0.0373  0.0213
   66POX     OE  899   0.440   6.681   1.762  0.8041  0.4526  0.0090
   66POX    C1A  900   0.421   6.576   1.842 -0.2674  0.4309 -0.2518
   66POX    O1A  901   0.419   6.463   1.794  0.2811  0.0447  0.6148
   66POX    C1B  902   0.437   6.605   1.986 -0.1827 -0.0840 -0.1566
   66POX    C1C  903   0.310   6.572   2.065 -0.1586  0.7462  0.2412
   66POX    C1D  904   0.341   6.581   2.214  0.3640  0.0278  0.1793
   66POX    C1E  905   0.209   6.554   2.287  0.2933  0.2587  0.1375
   66POX    C1F  906   0.217   6.579   2.438 -0.0264 -0.3487  0.2577
   66POX    C1G  907   0.080   6.547   2.499 -0.4776  0.5950 -0.2383
   66POX    C1H  908   0.098   6.502   2.645 -0.0268 -1.1266 -0.8042
   66POX    C1I  909  -0.037   6.476   2.710  0.2739  0.2777  0.4209
   66POX    C1J  910  -0.052   6.436   2.836 -0.3386 -0.0923  0.2354
   66POX    C1K  911   0.065   6.421   2.934  0.1773  0.5893 -0.2625
   66POX    C1L  912   0.078   6.521   3.050  0.5471  0.4141 -0.1521
   66POX    C1M  913   0.174   6.452   3.147  0.0215  0.1330  0.1722
   66POX    C1N  914   0.192   6.519   3.283 -0.5484 -0.6667  0.6519
   66POX    C1O  915   0.296   6.436   3.360  0.6332  0.2014  0.0208
   66POX    C1P  916   0.345   6.519   3.479 -0.0177  0.2230  0.2797
   66POX    C1Q  917   0.438   6.444   3.574  0.5188  0.2466 -0.2144
   66POX    C1R  918   0.561   6.388   3.504  0.5392  0.1912 -0.1352
   66POX     CZ  919   0.511   6.812   1.576  0.2959  0.2436 -0.2881
   66POX     OZ  920   0.654   6.809   1.575  0.2940 -0.1282  0.1470
   66POX    C2A  921   0.717   6.924   1.550 -0.0197 -0.0485 -0.2884
   66POX    O2A  922   0.664   7.006   1.476 -0.1663  0.0374 -0.0922
   66POX    C2B  923   0.854   6.934   1.604 -0.0511  0.6655 -0.3392
   66POX    C2C  924   0.850   6.991   1.746  0.4960 -0.2400  0.0482
   66POX    C2D  925   0.796   6.889   1.847  0.0263 -0.0279  0.0146
   66POX    C2E  926   0.800   6.953   1.986  0.6167  0.0266 -0.0261
   66POX    C2F  927   0.696   6.877   2.069  0.1906  0.1057 -0.4834
   66POX    C2G  928   0.687   6.928   2.212 -0.1671 -0.1922 -0.3989
   66POX    C2H  929   0.584   6.860   2.303  0.2217 -0.2392  0.0132
   66POX    C2I  930   0.609   6.899   2.449 -0.0046  0.0995 -0.0360
   66POX    C2J  931   0.511   6.826   2.541 -0.3774  0.5823 -0.0467
   66POX    C2K  932   0.520   6.855   2.691 -0.4329 -0.1221  0.0973
   66POX    C2L  933   0.416   6.776   2.770 -0.1648 -0.2858  0.2901
   66POX    C2M  934   0.278   6.842   2.758  0.0623  0.2524  0.5979
   66POX    C2N  935   0.179   6.809   2.870 -0.5203  0.0246  0.0203
   66POX    C2O  936   0.040   6.857   2.827 -0.2249  0.6971 -0.2102
   66POX    C2P  937  -0.029   6.909   2.953 -0.4035  0.5508 -0.2469
   67CHL    CN1  938   0.463   1.354   1.314 -0.2490 -0.0317  0.1481
   67CHL    CN2  939   0.497   1.218   1.498  0.2494 -0.1489 -0.3971
   67CHL    CN3  940   0.584   1.437   1.493 -0.0987 -0.4341  0.6707
   67CHL    NTM  941   0.466   1.357   1.461 -0.1877 -0.1000  0.1479
   67CHL     CB  942   0.336   1.398   1.517 -0.0186  0.2056  0.3146
   68PJ2     CA  943   0.279   1.539   1.503 -0.1171  0.1625  0.2850
   68PJ2     OA  944   0.355   1.659   1.486  0.1045  0.0059  0.1690
   68PJ2      P  945   0.257   1.777   1.534 -0.2618 -0.0124 -0.5151
   68PJ2     OB  946   0.306   1.902   1.473 -0.2127  0.4001  0.3483
   68PJ2     HB  947   0.233   1.971   1.466 -0.5258 -0.0593 -1.6064
   68PJ2     OG  948   0.113   1.752   1.510 -0.4793  0.1128  0.5893
   68PJ2     HG  949   0.080   1.662   1.538  1.4592 -0.9687 -0.3943
   68PJ2     OD  950   0.275   1.759   1.693 -0.5857  0.2675 -0.4448
   69POX     CD  951   0.385   1.834   1.745 -0.3927 -0.2135 -0.1503
   69POX     CE  952   0.404   1.801   1.893 -0.3512  0.0288 -0.1012
   69POX     OE  953   0.489   1.894   1.962 -0.0851 -0.0434 -0.3282
   69POX    C1A  954   0.447   1.943   2.078 -0.1190  0.1659 -0.4290
   69POX    O1A  955   0.326   1.940   2.102  0.0026 -0.1905  0.1493
   69POX    C1B  956   0.554   2.005   2.159  0.1384 -0.1188 -0.5491
   69POX    C1C  957   0.578   1.906   2.273 -0.4213  0.4457  0.0685
   69POX    C1D  958   0.695   1.950   2.362 -0.3726 -0.0479  0.2490
   69POX    C1E  959   0.709   1.872   2.493  0.4301 -0.0455  0.1658
   69POX    C1F  960   0.596   1.900   2.593  0.1950 -0.2306 -0.0479
   69POX    C1G  961   0.633   1.833   2.725  0.4271 -0.0458 -0.0181
   69POX    C1H  962   0.570   1.907   2.843  0.3436  0.0184 -0.1025
   69POX    C1I  963   0.427   1.860   2.871  0.4743 -0.0924  0.3862
   69POX    C1J  964   0.364   1.850   2.988 -0.5760  0.8738 -0.0812
   69POX    C1K  965   0.430   1.892   3.119 -0.1784  0.0249 -0.0019
   69POX    C1L  966   0.323   1.967   3.198 -0.5182 -0.0790 -0.3560
   69POX    C1M  967   0.372   1.995   3.341 -0.1522 -0.4280 -0.4113
   69POX    C1N  968   0.350   1.871   3.426  0.0818 -0.3578 -0.2475
   69POX    C1O  969   0.361   1.886   3.578  0.0182  1.1165 -0.3821
   69POX    C1P  970   0.502   1.929   3.618  0.2335  0.0170  0.0587
   69POX    C1Q  971   0.513   1.928   3.770 -0.1701  0.1685  0.0875
   69POX    C1R  972   0.658   1.966   3.799 -0.1666  0.4448 -0.2834
   69POX     CZ  973   0.454   1.659   1.923  0.5243  0.4069  0.2712
   69POX     OZ  974   0.469   1.619   2.059  0.0135 -0.5050  0.0690
   69POX    C2A  975   0.548   1.514   2.083 -0.1734 -0.5975  0.2814
   69POX    O2A  976   0.611   1.457   1.995 -0.5683 -0.3580 -0.1615
   69POX    C2B  977   0.558   1.512   2.231 -0.6411  0.1187  0.3294
   69POX    C2C  978   0.658   1.411   2.287  0.2109  0.6595 -0.1877
   69POX    C2D  979   0.665   1.412   2.440  0.1479 -0.4924 -0.1704
   69POX    C2E  980   0.775   1.322   2.498 -0.0772 -0.5307  0.2015
   69POX    C2F  981   0.757   1.274   2.642 -0.1816  0.4204  0.5174
   69POX    C2G  982   0.882   1.193   2.680  0.1079  0.3928 -0.4398
   69POX    C2H  983   0.906   1.185   2.831 -0.3083  0.6184 -0.3579
   69POX    C2I  984   0.916   1.324   2.894  0.0662  0.5137 -0.1808
   69POX    C2J  985   0.945   1.315   3.044  0.3729 -0.1821 -0.2747
   69POX    C2K  986   0.986   1.455   3.091 -0.4269 -0.0344  0.0136
   69POX    C2L  987   1.052   1.471   3.228 -0.1596  0.4578 -0.1715
   69POX    C2M  988   1.190   1.537   3.226  0.0425  0.0415 -0.0176
   69POX    C2N  989   1.196   1.671   3.152  0.0574  0.0154 -0.0636
   69POX    C2O  990   1.339   1.725   3.144  0.0490 -0.0180 -0.4311
   69POX    C2P  991   1.374   1.801   3.272 -0.4083  0.0936 -0.3705
   70CHL    CN1  992   0.225   2.291   1.098  0.0618 -0.0299  0.2700
   70CHL    CN2  993   0.113   2.410   1.274  0.4440  0.2857  0.3194
   70CHL    CN3  994   0.200   2.191   1.299  0.2705 -0.2271 -0.3322
   70CHL    NTM  995   0.227   2.324   1.241  0.2394  0.0390  0.2524
   70CHL     CB  996   0.358   2.373   1.285  0.3601 -0.3702  0.3568
   71PJ2     CA  997   0.407   2.508   1.231 -0.4848 -0.2895 -0.2254
   71PJ2     OA  998   0.323   2.619   1.265  0.0055  0.1438 -0.4187
   71PJ2      P  999   0.418   2.748   1.269  0.1918 -0.0106  0.1991
   71PJ2     OB 1000   0.523   2.744   1.165 -0.4179 -0.1180 -0.4147
   71PJ2     HB 1001   0.552   2.828   1.119  1.1771 -1.0156 -1.1227
   71PJ2     OG 1002   0.327   2.865   1.262  0.2037 -0.0354 -0.3953
   71PJ2     HG 1003   0.323   2.907   1.171  2.9215 -0.8416 -0.9839
   71PJ2     OD 1004   0.483   2.741   1.417  0.2037  0.2542  0.2066
   72POX     CD 1005   0.411   2.767   1.538 -0.0713 -0.0328  0.1056
   72POX     CE 1006   0.487   2.728   1.665 -0.0176  0.4669  0.2314
   72POX     OE 1007   0.394   2.727   1.773 -0.1374 -0.1372  0.1292
   72POX    C1A 1008   0.424   2.632   1.861 -0.3242  0.0751  0.4243
   72POX    O1A 1009   0.434   2.523   1.806 -0.6984  0.3151 -0.1244
   72POX    C1B 1010   0.351   2.656   1.988 -0.5759  0.1832  0.2597
   72POX    C1C 1011   0.450   2.628   2.101  0.1990 -0.1174 -0.4874
   72POX    C1D 1012   0.381   2.647   2.236  0.1516 -0.5790 -0.4452
   72POX    C1E 1013   0.477   2.602   2.346  0.1331  0.5893  0.0701
   72POX    C1F 1014   0.426   2.630   2.488 -0.1625  0.4287 -0.0036
   72POX    C1G 1015   0.478   2.765   2.537 -0.0136  0.3923 -0.0604
   72POX    C1H 1016   0.423   2.811   2.672  0.1884 -0.5477  0.3487
   72POX    C1I 1017   0.474   2.947   2.720 -0.7213 -0.1067  0.0820
   72POX    C1J 1018   0.491   2.963   2.851 -0.2173 -0.2666  0.0401
   72POX    C1K 1019   0.500   2.855   2.959  0.0359 -0.1147  0.1726
   72POX    C1L 1020   0.501   2.908   3.102  0.0727 -0.0681  0.1548
   72POX    C1M 1021   0.518   2.795   3.205  0.0031  0.0298  0.2739
   72POX    C1N 1022   0.549   2.857   3.342  0.6574  0.2038  0.0522
   72POX    C1O 1023   0.533   2.746   3.446 -0.3795  0.3665  0.0788
   72POX    C1P 1024   0.386   2.715   3.476 -0.3333  0.0026 -0.0560
   72POX    C1Q 1025   0.368   2.564   3.490  0.3098 -0.1117 -0.4038
   72POX    C1R 1026   0.243   2.526   3.570  0.3723  0.4822 -0.0161
   72POX     CZ 1027   0.612   2.814   1.673  0.4703 -0.2005 -0.0694
   72POX     OZ 1028   0.704   2.797   1.782  0.5593  0.3145 -0.0614
   72POX    C2A 1029   0.696   2.881   1.885  0.2955  0.3552 -0.1138
   72POX    O2A 1030   0.620   2.977   1.889 -0.2930 -0.1264  0.5203
   72POX    C2B 1031   0.787   2.842   1.995  0.1931 -0.3409 -0.2731
   72POX    C2C 1032   0.775   2.894   2.138  0.3864 -0.4757 -0.2068
   72POX    C2D 1033   0.870   2.826   2.236  0.1826 -0.3975  0.0454
   72POX    C2E 1034   0.869   2.897   2.372 -0.1937 -0.4099  0.0479
   72POX    C2F 1035   0.927   2.810   2.484  0.3790 -0.0883 -0.0006
   72POX    C2G 1036   0.911   2.887   2.615  0.1392  0.1751 -0.1850
   72POX    C2H 1037   0.963   2.799   2.728 -0.2504  0.3015  0.0966
   72POX    C2I 1038   0.908   2.844   2.863 -0.2710  0.6860 -0.0380
   72POX    C2J 1039   0.993   2.810   2.986 -0.3332 -0.2597 -0.2420
   72POX    C2K 1040   0.936   2.874   3.113  0.3061 -0.0481 -0.0583
   72POX    C2L 1041   1.038   2.859   3.226  0.0501 -0.1310  0.1629
   72POX    C2M 1042   0.976   2.910   3.356 -0.2048 -0.1142  0.0343
   72POX    C2N 1043   1.077   2.885   3.469 -0.0177  0.3285 -0.0303
   72POX    C2O 1044   0.995   2.875   3.597 -0.1348  0.7089 -0.0764
   72POX    C2P 1045   1.094   2.864   3.713  0.1873  0.0697 -0.4123
   73CHL    CN1 1046   1.520   7.876   1.257  0.0136  0.3213  0.3349
   73CHL    CN2 1047   1.667   8.014   1.385  0.2795  0.1521  0.0033
   73CHL    CN3 1048   1.480   7.930   1.490  0.0555  0.5133  0.1051
   73CHL    NTM 1049   1.581   7.895   1.389  0.1466  0.2580  0.2835
   73CHL     CB 1050   1.660   7.776   1.423  0.0537 -0.0155 -0.4461
   74PJ2     CA 1051   1.778   7.736   1.334  0.1732  0.1257 -0.3508
   74PJ2     OA 1052   1.875   7.840   1.315  0.5154 -0.1106  0.0711
   74PJ2      P 1053   2.012   7.797   1.242  0.1961 -0.2491 -0.4581
   74PJ2     OB 1054   1.973   7.706   1.133 -0.3871 -0.5739  0.0172
   74PJ2     HB 1055   2.030   7.725   1.053 -0.6706  1.0985  0.1786
   74PJ2     OG 1056   2.099   7.913   1.211 -0.7122  0.4091 -0.6055
   74PJ2     HG 1057   2.096   7.980   1.285 -0.0529 -0.8058  0.5604
   74PJ2     OD 1058   2.078   7.713   1.362  0.3763  0.3747 -0.1181
   75POX     CD 1059   2.128   7.776   1.481  0.5484 -0.2480  0.1418
   75POX     CE 1060   2.171   7.686   1.597 -0.1059 -0.1914  0.4341
   75POX     OE 1061   2.205   7.739   1.726 -0.0188 -0.2845  0.4500
   75POX    C1A 1062   2.125   7.812   1.803 -0.1706 -0.4378  0.4384
   75POX    O1A 1063   2.011   7.843   1.767  0.0003  0.1359  0.3808
   75POX    C1B 1064   2.193   7.852   1.928 -0.0663 -0.1010  0.2757
   75POX    C1C 1065   2.173   7.760   2.048 -0.0073 -0.0453  0.3288
   75POX    C1D 1066   2.212   7.826   2.180  0.5965 -0.8882  0.5806
   75POX    C1E 1067   2.107   7.776   2.279 -0.2935 -0.2473 -0.0243
   75POX    C1F 1068   2.140   7.825   2.420 -0.3802 -0.0311 -0.0791
   75POX    C1G 1069   2.038   7.809   2.533  0.0324  0.2643  0.3394
   75POX    C1H 1070   2.108   7.804   2.669  0.1024  0.5344  0.3133
   75POX    C1I 1071   2.194   7.929   2.689  0.1847  0.5104  0.1149
   75POX    C1J 1072   2.219   7.988   2.805  0.4627  0.2525  0.1869
   75POX    C1K 1073   2.148   7.965   2.939  0.3737 -0.2727  0.0516
   75POX    C1L 1074   2.153   8.098   3.015 -0.4173 -0.0691 -0.2478
   75POX    C1M 1075   2.136   8.083   3.166  0.3341  0.0868 -0.1430
   75POX    C1N 1076   2.149   8.215   3.242  0.1347 -0.1100  0.2379
   75POX    C1O 1077   2.104   8.199   3.387  0.2119  0.2720  0.3063
   75POX    C1P 1078   2.118   8.330   3.464  0.5250  0.4835 -0.1077
   75POX    C1Q 1079   2.101   8.323   3.616 -0.1194  0.0448 -0.1953
   75POX    C1R 1080   2.216   8.255   3.690 -0.1068  0.2405 -0.0322
   75POX     CZ 1081   2.270   7.588   1.535 -0.1699  0.0061  0.0151
   75POX     OZ 1082   2.323   7.484   1.619  0.6436 -0.1282 -0.6514
   75POX    C2A 1083   2.455   7.480   1.633  0.6054 -0.6604 -0.4339
   75POX    O2A 1084   2.532   7.531   1.551  0.4096 -0.0996 -0.2733
   75POX    C2B 1085   2.493   7.385   1.739  0.1634 -0.0047  0.3214
   75POX    C2C 1086   2.456   7.453   1.871 -0.3581  0.0996  0.1220
   75POX    C2D 1087   2.456   7.368   1.999 -0.1722  0.0454  0.0866
   75POX    C2E 1088   2.387   7.454   2.105  0.2978  0.1656  0.2987
   75POX    C2F 1089   2.425   7.396   2.241 -0.0488 -0.5199  0.1057
   75POX    C2G 1090   2.380   7.475   2.364 -0.9015 -0.4542 -0.2352
   75POX    C2H 1091   2.415   7.407   2.497  0.0725  0.5507  0.0418
   75POX    C2I 1092   2.399   7.498   2.619  0.2569  0.3195  0.2392
   75POX    C2J 1093   2.465   7.442   2.746  0.2514 -0.2093  0.0144
   75POX    C2K 1094   2.416   7.539   2.854  0.3608 -0.0128 -0.1105
   75POX    C2L 1095   2.462   7.486   2.991  0.1412  0.4860  0.1580
   75POX    C2M 1096   2.405   7.350   3.030  0.4927  0.4739  0.6239
   75POX    C2N 1097   2.446   7.298   3.169  0.0924 -0.3564  0.4412
   75POX    C2O 1098   2.368   7.376   3.275  0.0334  0.0929  0.0724
   75POX    C2P 1099   2.396   7.324   3.416 -0.1070 -0.2869 -0.0377
   76CHL    CN1 1100   8.555   0.962   1.890 -0.2947  0.6634 -0.2504
   76CHL    CN2 1101   8.650   1.031   1.678  0.2946  0.0608 -0.0609
   76CHL    CN3 1102   8.765   0.875   1.803 -0.4505 -0.3499  0.8375
   76CHL    NTM 1103   8.678   0.993   1.817  0.0045  0.0940  0.0089
   76CHL     CB 1104   8.766   1.096   1.876  0.2154  0.0758 -0.2699
   77PJ2     CA 1105   8.725   1.243   1.890  0.1087  0.0308 -0.1031
   77PJ2     OA 1106   8.606   1.270   1.964 -0.1014 -0.5176 -0.2288
   77PJ2      P 1107   8.592   1.430   1.975  0.3647 -0.4966  0.1059
   77PJ2     OB 1108   8.705   1.480   2.056  0.3480 -0.3934  0.0659
   77PJ2     HB 1109   8.699   1.578   2.075  1.3457 -0.4910  1.0409
   77PJ2     OG 1110   8.566   1.464   1.833 -0.4143 -0.4005  0.2699
   77PJ2     HG 1111   8.477   1.423   1.812 -0.6512  0.6179 -0.8065
   77PJ2     OD 1112   8.465   1.428   2.074  0.3289  0.0042  0.0732
   78POX     CD 1113   8.505   1.426   2.211  0.4006 -0.7169  0.0473
   78POX     CE 1114   8.384   1.413   2.304  0.3042 -0.1068  0.0115
   78POX     OE 1115   8.410   1.442   2.441 -0.1319 -0.4669  0.1703
   78POX    C1A 1116   8.410   1.563   2.497  0.6231 -0.1281 -0.5559
   78POX    O1A 1117   8.344   1.656   2.451  0.5880  0.1753  0.1038
   78POX    C1B 1118   8.464   1.554   2.634  0.0622 -0.3804 -0.3503
   78POX    C1C 1119   8.616   1.568   2.625  0.0708 -0.0893  0.1607
   78POX    C1D 1120   8.676   1.582   2.765 -0.5952 -0.5463  0.4985
   78POX    C1E 1121   8.645   1.711   2.841 -0.0273 -0.2259  0.1926
   78POX    C1F 1122   8.686   1.697   2.987  0.5611 -0.2701  0.0262
   78POX    C1G 1123   8.834   1.662   3.007  0.4147 -0.9810 -0.0861
   78POX    C1H 1124   8.877   1.680   3.152 -0.1852 -0.0034 -0.0221
   78POX    C1I 1125   9.025   1.650   3.178 -0.0865  0.3812 -0.1291
   78POX    C1J 1126   9.074   1.538   3.229  0.0998  0.5124 -0.0194
   78POX    C1K 1127   8.992   1.425   3.292  0.0199  0.6780  0.1752
   78POX    C1L 1128   8.976   1.453   3.441 -0.0438  0.0083  0.2999
   78POX    C1M 1129   9.097   1.439   3.534  0.3612  0.4079 -0.1636
   78POX    C1N 1130   9.059   1.458   3.681  0.3878 -0.1471 -0.0848
   78POX    C1O 1131   9.170   1.516   3.769 -0.0693  0.4123  0.1289
   78POX    C1P 1132   9.124   1.516   3.915  0.4237  0.2420  0.2846
   78POX    C1Q 1133   9.013   1.617   3.939 -0.1872 -0.2531 -0.4082
   78POX    C1R 1134   8.944   1.592   4.074 -0.2003  0.7094 -0.2256
   78POX     CZ 1135   8.324   1.279   2.264  0.7219 -0.2175 -0.2505
   78POX     OZ 1136   8.393   1.164   2.313  0.1499 -0.1962  0.6308
   78POX    C2A 1137   8.373   1.047   2.253  0.0338  0.3303 -0.3833
   78POX    O2A 1138   8.318   1.033   2.144 -0.2778  0.1740 -0.2045
   78POX    C2B 1139   8.455   0.945   2.322 -0.2150  0.0420 -0.5109
   78POX    C2C 1140   8.367   0.835   2.383  0.0858  0.1231  0.0807
   78POX    C2D 1141   8.443   0.744   2.480  0.1766  0.2714  0.1506
   78POX    C2E 1142   8.525   0.824   2.581  0.0136  0.6277  0.0002
   78POX    C2F 1143   8.652   0.755   2.630 -0.1536  0.4516  0.1880
   78POX    C2G 1144   8.755   0.740   2.518  0.0383 -0.2258  0.4507
   78POX    C2H 1145   8.902   0.742   2.562  0.2615 -0.2915 -0.2813
   78POX    C2I 1146   8.991   0.768   2.440 -0.2166  0.0509 -0.5651
   78POX    C2J 1147   9.142   0.756   2.461 -0.2476 -0.0454 -0.3942
   78POX    C2K 1148   9.221   0.697   2.344  0.1635 -0.3568  0.0358
   78POX    C2L 1149   9.370   0.682   2.375  0.2378  0.1190 -0.0887
   78POX    C2M 1150   9.468   0.661   2.259 -0.5061 -0.2693 -0.6550
   78POX    C2N 1151   9.485   0.781   2.165 -0.2727  0.5741  0.4357
   78POX    C2O 1152   9.580   0.884   2.227  0.5561 -0.1403  0.3747
   78POX    C2P 1153   9.604   0.994   2.123 -0.3029 -0.3346 -0.0380
   79CHL    CN1 1154   0.998   0.918   0.831  0.4672  0.1942 -0.2025
   79CHL    CN2 1155   0.968   1.140   0.923  0.6351  0.3414  0.0360
   79CHL    CN3 1156   1.009   0.965   1.060  0.1448 -0.6569  0.3444
   79CHL    NTM 1157   1.048   1.017   0.928 -0.1337 -0.1440  0.4604
   79CHL     CB 1158   1.193   1.033   0.916 -0.1011 -0.5816  0.2381
   80PJ2     CA 1159   1.266   1.147   0.988 -0.0150 -0.3505 -0.2124
   80PJ2     OA 1160   1.274   1.131   1.130  0.2593 -0.1773 -0.2071
   80PJ2      P 1161   1.322   1.268   1.200  0.2266 -0.1156 -0.3045
   80PJ2     OB 1162   1.464   1.277   1.158  0.1449 -0.0960 -0.5794
   80PJ2     HB 1163   1.495   1.365   1.193  0.5195 -1.2122  2.1985
   80PJ2     OG 1164   1.233   1.382   1.170 -0.2481 -0.3919  0.0361
   80PJ2     HG 1165   1.189   1.411   1.255  1.8265  0.9531  0.7116
   80PJ2     OD 1166   1.321   1.229   1.356 -0.4428  0.1464 -0.2395
   81POX     CD 1167   1.203   1.173   1.415 -0.1453 -0.4118 -0.1651
   81POX     CE 1168   1.216   1.126   1.560  0.3310  0.0578 -0.0504
   81POX     OE 1169   1.174   1.228   1.651 -0.1555 -0.0360 -0.1657
   81POX    C1A 1170   1.068   1.200   1.727 -0.6359  0.5109 -0.6208
   81POX    O1A 1171   1.005   1.096   1.708  0.4853 -0.3565  0.2292
   81POX    C1B 1172   1.030   1.310   1.817 -0.0130  0.2060  0.0323
   81POX    C1C 1173   0.989   1.281   1.961  0.2114 -0.1188  0.0298
   81POX    C1D 1174   1.111   1.221   2.031  0.4730  0.2511 -0.1105
   81POX    C1E 1175   1.081   1.180   2.175 -0.4499  0.7545 -0.1510
   81POX    C1F 1176   1.203   1.204   2.264 -0.2233 -0.4336 -0.1222
   81POX    C1G 1177   1.174   1.164   2.409 -0.0583  0.0247  0.0398
   81POX    C1H 1178   1.162   1.014   2.435 -0.1427 -0.0211 -0.2577
   81POX    C1I 1179   1.175   1.000   2.587 -0.0966 -0.4249 -0.2970
   81POX    C1J 1180   1.219   0.894   2.654 -0.3035 -0.2897  0.0518
   81POX    C1K 1181   1.293   0.775   2.594 -0.2264  0.0761 -0.5839
   81POX    C1L 1182   1.281   0.639   2.664  0.1331  0.1799 -0.3188
   81POX    C1M 1183   1.353   0.649   2.799  0.2888  0.1484 -0.3989
   81POX    C1N 1184   1.347   0.510   2.863  0.0238  0.5368  0.4303
   81POX    C1O 1185   1.373   0.516   3.014 -0.4148  0.5204  0.5071
   81POX    C1P 1186   1.251   0.584   3.076 -0.9962 -0.1397  0.1031
   81POX    C1Q 1187   1.269   0.600   3.227 -0.2014  0.0646 -0.0101
   81POX    C1R 1188   1.152   0.679   3.286  0.3018  0.9419 -0.1637
   81POX     CZ 1189   1.355   1.065   1.580  0.0529 -0.7633 -0.5625
   81POX     OZ 1190   1.355   1.000   1.707  0.1916  0.2174 -0.0475
   81POX    C2A 1191   1.464   0.930   1.737 -0.1786 -0.4045 -0.1212
   81POX    O2A 1192   1.562   0.929   1.662 -0.1267  0.1179 -0.0678
   81POX    C2B 1193   1.446   0.868   1.870 -0.8294 -0.2638 -0.1398
   81POX    C2C 1194   1.410   0.972   1.976 -0.4526  0.0234 -0.2900
   81POX    C2D 1195   1.412   0.911   2.117 -0.1303 -0.0774 -0.3384
   81POX    C2E 1196   1.561   0.884   2.142 -0.2569 -0.3582  0.1087
   81POX    C2F 1197   1.596   0.795   2.261  0.6919 -0.3470 -0.1571
   81POX    C2G 1198   1.518   0.663   2.255  0.0985 -0.0354  0.5342
   81POX    C2H 1199   1.536   0.573   2.378 -0.1750 -0.5878  0.1739
   81POX    C2I 1200   1.679   0.523   2.395  0.2235  0.5778  0.3774
   81POX    C2J 1201   1.698   0.436   2.519 -0.1726 -0.3735 -0.2184
   81POX    C2K 1202   1.672   0.513   2.648  0.1478 -0.2071 -0.2508
   81POX    C2L 1203   1.716   0.430   2.769 -0.1283  0.1476  0.0952
   81POX    C2M 1204   1.858   0.438   2.826 -0.2992 -0.2954  0.5895
   81POX    C2N 1205   1.958   0.356   2.745 -0.5388  0.3932 -0.4180
   81POX    C2O 1206   1.965   0.208   2.783 -0.0771  0.5002 -0.0849
   81POX    C2P 1207   2.101   0.152   2.742 -0.1084  0.1971  0.2219
   82CHL    CN1 1208   2.927   0.245   1.246 -0.1645  0.0767 -0.4640
   82CHL    CN2 1209   2.785   0.055   1.293 -0.2534 -0.0601  0.2673
   82CHL    CN3 1210   2.951   0.041   1.128  0.0642  0.5517 -0.1441
   82CHL    NTM 1211   2.852   0.132   1.188 -0.3743 -0.1098  0.1544
   82CHL     CB 1212   2.759   0.178   1.084  0.1565  0.6131 -0.0149
   83PJ2     CA 1213   2.653   0.281   1.123 -0.1653  0.0711  0.5597
   83PJ2     OA 1214   2.549   0.246   1.215 -0.7116 -0.2156 -0.1580
   83PJ2      P 1215   2.474   0.379   1.268 -0.2277  0.1012 -0.2565
   83PJ2     OB 1216   2.459   0.481   1.162 -0.1181  0.2847 -0.0937
   83PJ2     HB 1217   2.375   0.535   1.169 -0.3070 -0.1393  1.2776
   83PJ2     OG 1218   2.347   0.346   1.338  0.0767 -0.1408  0.1867
   83PJ2     HG 1219   2.353   0.313   1.432 -0.4271  2.9777  1.4269
   83PJ2     OD 1220   2.584   0.442   1.367 -0.3191  0.2591 -0.2552
   84POX     CD 1221   2.580   0.380   1.496  0.3129 -0.3449 -0.5214
   84POX     CE 1222   2.692   0.423   1.591  0.1410 -0.0938 -0.4314
   84POX     OE 1223   2.717   0.331   1.698 -0.0680 -0.1123 -0.3987
   84POX    C1A 1224   2.809   0.237   1.682  0.1958  0.1148 -0.2122
   84POX    O1A 1225   2.892   0.243   1.591  0.3131  0.7568 -0.0659
   84POX    C1B 1226   2.809   0.152   1.803 -0.3093  0.1308 -0.2004
   84POX    C1C 1227   2.927   0.154   1.900 -0.6759  0.2638  0.2468
   84POX    C1D 1228   2.902   0.064   2.021 -0.1876  0.1769  0.2853
   84POX    C1E 1229   2.899  -0.085   1.986  0.1562  0.3552 -0.5137
   84POX    C1F 1230   2.834  -0.175   2.091  0.5267  0.3263 -0.3088
   84POX    C1G 1231   2.685  -0.149   2.111  0.5087 -0.1412  0.2024
   84POX    C1H 1232   2.631  -0.226   2.232 -0.7253  0.1692 -0.1289
   84POX    C1I 1233   2.696  -0.192   2.367 -0.4419 -0.1871 -0.1724
   84POX    C1J 1234   2.624  -0.145   2.468 -0.1821 -0.0863 -0.0348
   84POX    C1K 1235   2.473  -0.118   2.475 -0.2220 -0.1970 -0.4414
   84POX    C1L 1236   2.418   0.016   2.425 -0.3234 -0.0777 -0.0092
   84POX    C1M 1237   2.265   0.016   2.417 -0.3358 -0.7932  0.1192
   84POX    C1N 1238   2.214   0.137   2.337  0.1326 -0.3393  0.4982
   84POX    C1O 1239   2.065   0.119   2.310  0.0420  0.0364  0.7367
   84POX    C1P 1240   1.999   0.247   2.260  0.2714  0.0099  0.3614
   84POX    C1Q 1241   1.857   0.234   2.205  0.6481 -0.0011 -0.6214
   84POX    C1R 1242   1.859   0.161   2.070 -0.0596 -0.6097 -0.3108
   84POX     CZ 1243   2.655   0.567   1.629  0.3677 -0.2863  0.5533
   84POX     OZ 1244   2.753   0.616   1.720 -0.2781 -0.0229  1.1119
   84POX    C2A 1245   2.751   0.749   1.720 -0.4345 -0.0167  0.0191
   84POX    O2A 1246   2.658   0.817   1.679  0.0641  0.5797 -0.1321
   84POX    C2B 1247   2.870   0.805   1.788 -0.7133  0.7392 -0.1031
   84POX    C2C 1248   2.857   0.809   1.940 -0.3166 -0.0605 -0.0400
   84POX    C2D 1249   2.957   0.910   1.996 -0.2367 -0.1797  0.0339
   84POX    C2E 1250   2.944   0.919   2.148 -0.2353  0.1339  0.0173
   84POX    C2F 1251   2.888   1.056   2.184 -0.0454  0.0993  0.4552
   84POX    C2G 1252   2.983   1.172   2.157 -0.1833  0.0974 -0.0394
   84POX    C2H 1253   2.940   1.306   2.219 -0.3383  0.1516 -0.2613
   84POX    C2I 1254   2.845   1.364   2.115 -0.5841  0.1052 -0.0630
   84POX    C2J 1255   2.823   1.512   2.147  0.5298  0.1834  0.3883
   84POX    C2K 1256   2.943   1.601   2.114  0.6865 -0.0746  0.2639
   84POX    C2L 1257   2.913   1.744   2.070 -0.2753 -0.3762 -0.0711
   84POX    C2M 1258   3.040   1.828   2.075 -0.5878  0.0717  0.4440
   84POX    C2N 1259   3.004   1.971   2.034 -0.3030  0.0135 -0.0201
   84POX    C2O 1260   3.125   2.065   2.044 -0.7328  0.6649 -0.8043
   84POX    C2P 1261   3.185   2.110   1.911  0.1009  0.2504 -0.5768
   85CHL    CN1 1262   2.090   7.194   0.543 -0.1373 -0.1667 -0.2927
   85CHL    CN2 1263   2.157   7.405   0.624  0.1734  0.0286 -0.0645
   85CHL    CN3 1264   2.325   7.232   0.581 -0.3843 -0.1327  0.1106
   85CHL    NTM 1265   2.189   7.262   0.627 -0.4194 -0.1035 -0.0109
   85CHL     CB 1266   2.182   7.213   0.766  0.0992 -0.2902 -0.0472
   86PJ2     CA 1267   2.285   7.242   0.875  0.3971  0.1266 -0.4335
   86PJ2     OA 1268   2.301   7.378   0.917  0.0736  0.0142  0.0643
   86PJ2      P 1269   2.425   7.380   1.020 -0.0764  0.0477  0.2461
   86PJ2     OB 1270   2.540   7.337   0.937 -0.3835  0.1115 -0.2165
   86PJ2     HB 1271   2.623   7.373   0.980 -1.1485  0.6519  0.8274
   86PJ2     OG 1272   2.422   7.517   1.076  0.1536  0.1483  0.0159
   86PJ2     HG 1273   2.325   7.541   1.073 -0.1070 -0.7636 -3.2177
   86PJ2     OD 1274   2.388   7.290   1.148  0.3914 -0.2649  0.1657
   87POX     CD 1275   2.298   7.333   1.250  0.3769 -0.0810  0.0755
   87POX     CE 1276   2.230   7.227   1.337  0.1688  0.4517  0.5627
   87POX     OE 1277   2.129   7.278   1.425 -0.2282  0.0724  0.3314
   87POX    C1A 1278   2.006   7.284   1.376 -0.6274 -0.2679  1.2703
   87POX    O1A 1279   1.981   7.190   1.301 -0.1937  0.5958  0.0221
   87POX    C1B 1280   1.911   7.370   1.450 -0.1530  0.6901  0.7811
   87POX    C1C 1281   1.846   7.281   1.556  0.1729  0.1438  0.5264
   87POX    C1D 1282   1.924   7.278   1.688 -0.4709 -0.2076  0.8997
   87POX    C1E 1283   1.908   7.405   1.772 -0.2776  0.3467  0.1036
   87POX    C1F 1284   1.975   7.398   1.910  0.2719  0.0660 -0.1732
   87POX    C1G 1285   1.915   7.291   2.002  0.3890  0.1178 -0.0373
   87POX    C1H 1286   1.977   7.277   2.141 -0.6097 -0.0146  0.3988
   87POX    C1I 1287   1.936   7.388   2.239 -0.4794  0.9149 -0.5794
   87POX    C1J 1288   1.951   7.373   2.370  0.4367 -0.3123 -0.7976
   87POX    C1K 1289   2.014   7.261   2.453 -0.1806 -0.0211  0.0857
   87POX    C1L 1290   2.014   7.314   2.596 -0.0829  0.0709  0.0520
   87POX    C1M 1291   2.075   7.217   2.697 -0.0066 -0.1648 -0.2197
   87POX    C1N 1292   2.083   7.293   2.830 -0.2587 -0.0258 -0.2854
   87POX    C1O 1293   1.941   7.306   2.887 -0.1363  0.6198 -0.1166
   87POX    C1P 1294   1.950   7.383   3.018  0.8474  0.4578 -0.0827
   87POX    C1Q 1295   1.826   7.387   3.108  0.7684 -0.2006 -0.1623
   87POX    C1R 1296   1.852   7.488   3.219  0.4641 -0.6057  0.2812
   87POX     CZ 1297   2.340   7.136   1.392  0.3359  0.5261  0.3506
   87POX     OZ 1298   2.329   7.040   1.496 -0.0125  0.3292  0.1315
   87POX    C2A 1299   2.429   7.032   1.583 -0.0551 -0.3083  0.1342
   87POX    O2A 1300   2.540   7.083   1.568 -0.3182  0.2640  0.1061
   87POX    C2B 1301   2.392   6.936   1.689  0.5962 -0.2386  0.4319
   87POX    C2C 1302   2.485   6.946   1.810  0.3966  0.7416  0.5087
   87POX    C2D 1303   2.430   6.866   1.928 -0.1838  0.1178 -0.1799
   87POX    C2E 1304   2.514   6.883   2.054 -0.5667 -0.0425  0.1019
   87POX    C2F 1305   2.498   7.014   2.131 -0.5826 -0.1980  0.3644
   87POX    C2G 1306   2.556   7.019   2.273  0.5058 -0.2151 -0.0668
   87POX    C2H 1307   2.493   6.921   2.372 -0.1100  0.3481  0.1040
   87POX    C2I 1308   2.581   6.931   2.497 -0.0008 -0.8657  0.1307
   87POX    C2J 1309   2.485   6.930   2.616  0.3360 -0.4034  0.4074
   87POX    C2K 1310   2.570   6.894   2.737  0.3211 -1.0182  0.2364
   87POX    C2L 1311   2.501   6.932   2.868  0.0595 -0.5647 -0.0327
   87POX    C2M 1312   2.581   6.869   2.983  0.2333  0.0251  0.1720
   87POX    C2N 1313   2.512   6.888   3.118 -0.4093 -0.5359 -0.0698
   87POX    C2O 1314   2.560   6.790   3.225  0.1198  0.0215  0.2078
   87POX    C2P 1315   2.504   6.848   3.355 -0.5524  0.0743 -0.1049
   88CHL    CN1 1316   3.366   0.472   0.908  0.2812 -0.3244  0.2624
   88CHL    CN2 1317   3.527   0.644   0.857  0.1876 -0.0492 -0.5482
   88CHL    CN3 1318   3.297   0.643   0.761  0.1531  0.4584  0.3762
   88CHL    NTM 1319   3.384   0.614   0.875  0.3286 -0.3819  0.0372
   88CHL     CB 1320   3.331   0.682   0.994  0.3355  0.0699 -0.2190
   89PJ2     CA 1321   3.301   0.831   1.016 -0.0333 -0.0067 -0.1933
   89PJ2     OA 1322   3.419   0.908   0.994 -0.2614  0.4388  0.1303
   89PJ2      P 1323   3.393   1.067   1.004 -0.0752  0.4697  0.1282
   89PJ2     OB 1324   3.503   1.134   0.930  0.3082 -0.3313 -0.0443
   89PJ2     HB 1325   3.579   1.070   0.919  0.0045 -0.3456 -2.9414
   89PJ2     OG 1326   3.250   1.089   0.972 -0.0863  0.0273 -0.1460
   89PJ2     HG 1327   3.198   1.004   0.979  1.4557 -0.8365  2.2724
   89PJ2     OD 1328   3.433   1.091   1.158 -0.0222  0.3495  0.1338
   90POX     CD 1329   3.574   1.091   1.184 -0.0007 -0.3587  0.0135
   90POX     CE 1330   3.629   0.993   1.288 -0.4057 -0.5208  0.0777
   90POX     OE 1331   3.563   1.023   1.412 -0.3949  0.2335 -0.0948
   90POX    C1A 1332   3.472   0.931   1.443  0.0705 -0.3832 -0.5215
   90POX    O1A 1333   3.469   0.828   1.376 -0.1796 -0.2447 -0.7250
   90POX    C1B 1334   3.420   0.941   1.581  0.8612 -0.0264 -0.2375
   90POX    C1C 1335   3.497   0.857   1.683  0.4339  0.1153  0.2051
   90POX    C1D 1336   3.460   0.901   1.825 -0.2796  0.1615  0.0125
   90POX    C1E 1337   3.498   0.787   1.920 -0.0007  0.1503 -0.1112
   90POX    C1F 1338   3.434   0.792   2.059  0.4068 -0.2494  0.0951
   90POX    C1G 1339   3.473   0.914   2.142 -0.0521  0.0342 -0.1010
   90POX    C1H 1340   3.415   0.912   2.284  0.1960 -0.1214 -0.0026
   90POX    C1I 1341   3.473   1.014   2.383  0.4928 -0.6157  0.3429
   90POX    C1J 1342   3.417   1.043   2.500 -0.2838  0.4899 -0.2780
   90POX    C1K 1343   3.290   0.975   2.553  0.0535  0.0397 -0.0371
   90POX    C1L 1344   3.196   1.066   2.633  0.0336 -0.0123 -0.0016
   90POX    C1M 1345   3.081   0.986   2.695  0.2381 -0.2771  0.0396
   90POX    C1N 1346   3.012   0.885   2.602  0.5705 -0.6645  0.2114
   90POX    C1O 1347   2.893   0.815   2.669  0.0086 -0.2317 -0.3325
   90POX    C1P 1348   2.833   0.715   2.570  0.2822 -0.6209 -0.1065
   90POX    C1Q 1349   2.756   0.770   2.449  0.1950  0.2226  0.3226
   90POX    C1R 1350   2.617   0.826   2.482 -0.1233 -0.3560 -0.0106
   90POX     CZ 1351   3.779   1.021   1.292 -0.5711  0.3889  0.2276
   90POX     OZ 1352   3.839   0.994   1.419  0.2695  0.3046 -0.1824
   90POX    C2A 1353   3.967   0.958   1.406  0.1750 -0.2377  0.3734
   90POX    O2A 1354   4.020   0.926   1.300 -0.5514 -0.4250  0.0590
   90POX    C2B 1355   4.036   0.943   1.536  0.2142  0.4660  0.4381
   90POX    C2C 1356   4.053   0.799   1.585  0.3412  0.3022 -0.0884
   90POX    C2D 1357   4.108   0.789   1.727  0.1341 -0.1295 -0.0369
   90POX    C2E 1358   3.992   0.775   1.825  0.1091  0.1292 -0.0303
   90POX    C2F 1359   4.053   0.772   1.966  0.3191  0.6716 -0.1086
   90POX    C2G 1360   3.936   0.775   2.064  0.3082 -0.0340 -0.1009
   90POX    C2H 1361   3.974   0.718   2.200 -0.0163 -0.2755 -0.1077
   90POX    C2I 1362   3.856   0.754   2.291  0.3765 -0.3816  0.4546
   90POX    C2J 1363   3.871   0.721   2.439  0.6016  0.0646  0.5334
   90POX    C2K 1364   3.739   0.752   2.510  0.2630 -0.0755 -0.0266
   90POX    C2L 1365   3.744   0.715   2.659  0.4595 -0.6958 -0.1823
   90POX    C2M 1366   3.613   0.773   2.711  0.3510 -0.8606 -0.2702
   90POX    C2N 1367   3.593   0.750   2.861 -0.3780  0.1881 -0.1962
   90POX    C2O 1368   3.469   0.829   2.904 -0.8094 -0.0932 -0.9224
   90POX    C2P 1369   3.464   0.982   2.913  0.0143 -0.1217  0.0621
   91CHL    CN1 1370   3.979   1.601   0.618 -0.0289  0.5567 -0.0645
   91CHL    CN2 1371   4.153   1.492   0.761 -0.1492  0.4676 -0.6917
   91CHL    CN3 1372   3.971   1.367   0.653 -0.0534  0.0023 -0.2751
   91CHL    NTM 1373   4.014   1.494   0.713 -0.2403  0.1458 -0.4465
   91CHL     CB 1374   3.938   1.508   0.838 -0.5180 -0.3337 -0.5601
   92PJ2     CA 1375   3.928   1.399   0.945 -0.1464 -0.2422 -0.4335
   92PJ2     OA 1376   4.054   1.349   0.990 -0.1017  0.3250  0.0919
   92PJ2      P 1377   4.052   1.204   1.060 -0.4528  0.1265 -0.3245
   92PJ2     OB 1378   3.936   1.135   0.998 -0.3356 -0.2576 -0.1176
   92PJ2     HB 1379   3.951   1.037   1.008  3.2523  0.2753  1.3828
   92PJ2     OG 1380   4.186   1.148   1.036 -0.3854  0.2589 -0.2591
   92PJ2     HG 1381   4.182   1.049   1.026 -0.1785 -0.0116  1.8628
   92PJ2     OD 1382   4.032   1.245   1.215  0.3236 -0.6007 -0.0240
   93POX     CD 1383   4.148   1.302   1.277 -0.1179 -0.2276  0.4708
   93POX     CE 1384   4.145   1.357   1.420  0.1688  0.4766  0.2135
   93POX     OE 1385   4.179   1.256   1.515  0.4960  0.6913  0.3270
   93POX    C1A 1386   4.297   1.270   1.573  0.3631  0.2398  0.7215
   93POX    O1A 1387   4.385   1.343   1.525 -0.3484  0.6859  0.0759
   93POX    C1B 1388   4.315   1.175   1.685 -0.4483 -0.5293  0.2027
   93POX    C1C 1389   4.374   1.231   1.814 -0.5916  0.0204  0.0311
   93POX    C1D 1390   4.432   1.129   1.912  0.1718  0.6245  0.2217
   93POX    C1E 1391   4.324   1.068   2.001  0.5800 -0.7873 -0.2314
   93POX    C1F 1392   4.378   0.995   2.124  0.4537  0.1616  0.3914
   93POX    C1G 1393   4.261   0.980   2.222  0.2381 -0.3198  0.0641
   93POX    C1H 1394   4.299   0.904   2.350 -0.1931  0.6816  0.7968
   93POX    C1I 1395   4.196   0.904   2.463 -0.5919 -0.3943  0.4479
   93POX    C1J 1396   4.202   1.001   2.555 -0.1307 -0.0301  0.0377
   93POX    C1K 1397   4.310   1.108   2.566 -0.0459 -0.0640 -0.4174
   93POX    C1L 1398   4.252   1.237   2.623  0.3677 -0.0854  0.0648
   93POX    C1M 1399   4.348   1.356   2.627 -0.3914  0.5488 -0.1898
   93POX    C1N 1400   4.388   1.405   2.487  0.1725 -0.3724 -0.3641
   93POX    C1O 1401   4.515   1.489   2.492  0.0096 -0.1452  0.0285
   93POX    C1P 1402   4.565   1.509   2.349  0.0004 -0.2935  0.0052
   93POX    C1Q 1403   4.596   1.384   2.266 -0.2612 -0.1443 -0.3206
   93POX    C1R 1404   4.642   1.408   2.122 -0.0253  0.2823 -0.1762
   93POX     CZ 1405   4.026   1.450   1.444 -0.2996 -0.1464  0.3254
   93POX     OZ 1406   4.011   1.488   1.581  0.3309 -0.0938  0.3811
   93POX    C2A 1407   3.955   1.608   1.597  0.1297 -0.1546  0.1270
   93POX    O2A 1408   3.878   1.648   1.510 -0.0380 -0.5043  0.1098
   93POX    C2B 1409   3.978   1.661   1.733 -0.3670 -0.0293  0.1633
   93POX    C2C 1410   3.885   1.598   1.836  0.2292 -0.2650  0.5595
   93POX    C2D 1411   3.877   1.692   1.956  0.1668 -0.0489  0.3868
   93POX    C2E 1412   3.803   1.616   2.068 -0.4265 -0.4698 -0.2804
   93POX    C2F 1413   3.823   1.688   2.201  1.0149 -0.7617 -0.3214
   93POX    C2G 1414   3.766   1.620   2.326  0.3366  0.0791 -0.1616
   93POX    C2H 1415   3.832   1.675   2.453 -0.4356  0.6245  0.0098
   93POX    C2I 1416   3.755   1.645   2.582 -0.2226  0.2841  0.0610
   93POX    C2J 1417   3.811   1.713   2.707 -0.1067  0.0870  0.1165
   93POX    C2K 1418   3.775   1.862   2.718  0.5383  0.2812 -0.3106
   93POX    C2L 1419   3.810   1.905   2.861  0.1552 -0.3655 -0.0162
   93POX    C2M 1420   3.696   1.879   2.959 -0.2074 -0.9601 -0.5888
   93POX    C2N 1421   3.563   1.950   2.933  0.1667  0.0632  0.2556
   93POX    C2O 1422   3.571   2.101   2.959  0.4604  0.0914  0.0072
   93POX    C2P 1423   3.448   2.172   2.900  0.3512 -0.3975 -0.3611
   94CHL    CN1 1424   1.507   8.773   1.748 -0.0793 -0.4198  0.1857
   94CHL    CN2 1425   1.431   8.995   1.743  0.4530 -0.0969  0.3031
   94CHL    CN3 1426   1.630   8.940   1.851 -0.1332  0.0364  0.0752
   94CHL    NTM 1427   1.552   8.912   1.730  0.1395 -0.5096  0.0220
   94CHL     CB 1428   1.612   8.935   1.598 -0.0644 -0.8050 -0.1249
   95PJ2     CA 1429   1.705   9.052   1.565 -0.4966 -0.5229 -0.3483
   95PJ2     OA 1430   1.679   9.186   1.609  0.3148 -0.3377 -0.4150
   95PJ2      P 1431   1.768   9.287   1.522  0.1377  0.0424 -0.1552
   95PJ2     OB 1432   1.738   9.270   1.378 -0.7707 -0.1733  0.0515
   95PJ2     HB 1433   1.771   9.352   1.330 -0.6754  0.6750  1.5202
   95PJ2     OG 1434   1.743   9.423   1.576  0.6446 -0.0668  0.3500
   95PJ2     HG 1435   1.764   9.488   1.503  1.5177 -1.6733 -0.9164
   95PJ2     OD 1436   1.922   9.249   1.547  0.0002 -0.3674  0.0691
   96POX     CD 1437   1.968   9.284   1.678  0.1386  0.1117 -0.1042
   96POX     CE 1438   2.119   9.263   1.667  0.1492  0.2381 -0.1998
   96POX     OE 1439   2.184   9.246   1.794  0.1191 -0.3827 -0.2684
   96POX    C1A 1440   2.304   9.191   1.803  0.3293  0.1511  0.1817
   96POX    O1A 1441   2.355   9.134   1.707 -0.0263 -0.0202  0.0974
   96POX    C1B 1442   2.368   9.217   1.934  0.3732 -0.0238  0.1946
   96POX    C1C 1443   2.450   9.346   1.937 -0.2911  0.4181 -0.4189
   96POX    C1D 1444   2.500   9.361   2.081  0.3200  0.0241 -0.5821
   96POX    C1E 1445   2.603   9.256   2.122  0.3413  0.3163  0.1171
   96POX    C1F 1446   2.649   9.303   2.260  0.2867 -0.7887  0.5230
   96POX    C1G 1447   2.739   9.197   2.323  0.6292 -0.6409  0.2810
   96POX    C1H 1448   2.763   9.223   2.472  0.0214 -0.0508  0.2800
   96POX    C1I 1449   2.863   9.121   2.526 -0.2292 -0.5436 -0.1796
   96POX    C1J 1450   2.935   9.146   2.635 -0.1047 -0.4709 -0.2788
   96POX    C1K 1451   2.949   9.279   2.710  0.1635 -0.7705  0.2048
   96POX    C1L 1452   2.987   9.257   2.857 -0.6442 -0.3119  0.4884
   96POX    C1M 1453   3.032   9.387   2.925 -0.0877 -0.4875  0.4619
   96POX    C1N 1454   3.089   9.367   3.066 -0.1192  0.6276  0.6371
   96POX    C1O 1455   3.232   9.315   3.062 -0.3542  0.0274 -0.6986
   96POX    C1P 1456   3.285   9.275   3.200  0.0955 -0.1402 -0.9177
   96POX    C1Q 1457   3.218   9.151   3.259  0.1298  0.2331 -0.0745
   96POX    C1R 1458   3.273   9.106   3.394  0.2575 -0.0656 -0.2268
   96POX     CZ 1459   2.165   9.382   1.582 -0.3879  0.3611 -0.3271
   96POX     OZ 1460   2.178   9.509   1.647  0.0754  0.0974  0.1137
   96POX    C2A 1461   2.221   9.620   1.589 -0.3434  0.2547  0.1003
   96POX    O2A 1462   2.243   9.618   1.468 -0.1194  0.0337  0.1469
   96POX    C2B 1463   2.243   9.732   1.684  0.2812  0.3562 -0.1598
   96POX    C2C 1464   2.348   9.707   1.792 -0.8181 -0.1808  0.8042
   96POX    C2D 1465   2.340   9.822   1.893  0.0711  0.3511  0.2812
   96POX    C2E 1466   2.460   9.817   1.987  0.3447 -0.0617 -0.0865
   96POX    C2F 1467   2.472   9.895   2.119  0.6959  0.3903 -0.3829
   96POX    C2G 1468   2.397  10.027   2.136 -0.3335 -0.2207 -0.1178
   96POX    C2H 1469   2.439  10.094   2.266 -0.1404 -0.4427 -0.0653
   96POX    C2I 1470   2.396  10.240   2.247  0.4933 -0.1871  0.4138
   96POX    C2J 1471   2.403  10.317   2.379 -0.0770  0.0145  0.3289
   96POX    C2K 1472   2.545  10.372   2.393 -0.1903  0.2727  0.4653
   96POX    C2L 1473   2.548  10.455   2.522 -0.1667  0.1330  0.5542
   96POX    C2M 1474   2.679  10.524   2.560 -0.0154  0.0563  0.1805
   96POX    C2N 1475   2.802  10.433   2.553 -0.2322 -0.2104 -0.2417
   96POX    C2O 1476   2.933  10.507   2.581 -0.5783  0.2748  0.1187
   96POX    C2P 1477   3.039  10.397   2.569 -0.0658  0.8080 -0.2778
   97CHL    CN1 1478   6.330   7.301   0.867  0.3669 -0.1015 -0.1160
   97CHL    CN2 1479   6.281   7.306   1.092 -0.1026  0.7600 -0.3856
   97CHL    CN3 1480   6.508   7.319   1.025  0.3005  0.7429  0.5037
   97CHL    NTM 1481   6.372   7.364   0.993  0.3248  0.2668 -0.2867
   97CHL     CB 1482   6.369   7.511   0.985  0.1502  0.2609 -0.3301
   98PJ2     CA 1483   6.243   7.597   0.989 -0.1159 -0.1571  0.4982
   98PJ2     OA 1484   6.260   7.738   0.997 -0.0997 -0.1810  0.9012
   98PJ2      P 1485   6.122   7.822   0.996  0.0519  0.0683  0.0811
   98PJ2     OB 1486   6.144   7.969   0.999  0.0432  0.0700  0.0995
   98PJ2     HB 1487   6.053   8.011   0.993 -1.5695 -3.0387  0.6781
   98PJ2     OG 1488   6.038   7.762   0.891 -0.0416  0.4042 -0.0393
   98PJ2     HG 1489   5.968   7.828   0.866  1.2021  0.6373 -3.5903
   98PJ2     OD 1490   6.064   7.778   1.139 -0.0510  0.0486  0.0333
   99POX     CD 1491   6.097   7.872   1.242 -0.3007  0.0409  0.1213
   99POX     CE 1492   6.017   7.858   1.372 -0.0311  0.2115  0.3063
   99POX     OE 1493   6.071   7.959   1.458 -0.1803  0.5034  0.0584
   99POX    C1A 1494   5.980   8.038   1.514 -0.1932  0.1255  0.5657
   99POX    O1A 1495   5.866   8.039   1.469 -0.0682 -0.1405  0.2438
   99POX    C1B 1496   6.037   8.138   1.607  0.5224 -0.2653  0.5499
   99POX    C1C 1497   5.945   8.131   1.729 -0.0094 -0.2095  0.1534
   99POX    C1D 1498   6.009   8.218   1.837 -0.2423 -0.6130  0.6149
   99POX    C1E 1499   5.962   8.178   1.977 -0.2238 -0.1662  0.7519
   99POX    C1F 1500   6.047   8.255   2.078  0.7232  0.0496 -0.1902
   99POX    C1G 1501   6.038   8.169   2.204 -0.3654  0.0899 -0.2270
   99POX    C1H 1502   6.130   8.236   2.306 -0.2928 -0.0744 -0.1843
   99POX    C1I 1503   6.187   8.132   2.404 -0.0263  0.4521  0.2275
   99POX    C1J 1504   6.315   8.116   2.436 -0.0233  0.1459  0.0654
   99POX    C1K 1505   6.431   8.190   2.369 -0.3058  0.4186 -0.1277
   99POX    C1L 1506   6.563   8.112   2.378 -0.3285  0.3568 -0.3198
   99POX    C1M 1507   6.673   8.133   2.274  0.3376  0.5281  0.4091
   99POX    C1N 1508   6.788   8.035   2.299  0.2864  0.3650  0.0172
   99POX    C1O 1509   6.891   8.071   2.407  0.2433  0.5562 -0.0048
   99POX    C1P 1510   7.002   7.969   2.428  0.2311  0.3238 -0.9971
   99POX    C1Q 1511   7.102   8.029   2.528 -0.1800  0.1347 -0.4687
   99POX    C1R 1512   7.069   8.002   2.675  0.2577  0.6123 -0.2823
   99POX     CZ 1513   6.047   7.715   1.415 -0.2274  0.0528 -0.0775
   99POX     OZ 1514   5.990   7.668   1.538 -0.3561 -0.1645 -0.2201
   99POX    C2A 1515   5.955   7.539   1.539  0.4321 -0.3802  0.2319
   99POX    O2A 1516   5.974   7.469   1.440 -0.0554 -0.1253 -0.0444
   99POX    C2B 1517   5.880   7.501   1.661 -0.8137  0.3690 -0.2783
   99POX    C2C 1518   5.956   7.535   1.790 -0.2194  0.6933 -0.7113
   99POX    C2D 1519   5.850   7.547   1.899  0.0358  0.0232 -0.3823
   99POX    C2E 1520   5.925   7.595   2.023  0.0975 -0.0925 -0.3745
   99POX    C2F 1521   5.992   7.731   2.001 -0.3122  0.1946  0.1193
   99POX    C2G 1522   6.103   7.773   2.097  0.0190 -0.2323 -0.0730
   99POX    C2H 1523   6.065   7.748   2.243 -0.1961 -0.4210 -0.1616
   99POX    C2I 1524   6.182   7.761   2.342  0.0030 -0.2948 -0.4142
   99POX    C2J 1525   6.304   7.684   2.291  0.1105 -0.3135 -0.1310
   99POX    C2K 1526   6.432   7.699   2.372 -0.1293  0.2053  0.1579
   99POX    C2L 1527   6.547   7.635   2.293 -0.0819  0.4555  0.0227
   99POX    C2M 1528   6.675   7.648   2.376  0.2428 -0.3454 -0.3463
   99POX    C2N 1529   6.669   7.555   2.497 -0.5371  0.0256 -0.0910
   99POX    C2O 1530   6.810   7.559   2.556 -0.2627  0.0676 -0.7370
   99POX    C2P 1531   6.843   7.675   2.651  0.5128 -0.2262 -0.6379
  100CHL    CN1 1532   0.189   7.978   1.426 -0.1428 -0.0468  0.2776
  100CHL    CN2 1533   0.149   7.892   1.637 -0.6540  0.9151  0.2315
  100CHL    CN3 1534   0.071   8.120   1.582 -0.4808  0.1838  0.2887
  100CHL    NTM 1535   0.176   8.018   1.567 -0.0020  0.6984  0.0846
  100CHL     CB 1536   0.302   8.057   1.630  0.3452 -0.1922 -0.0434
  101PJ2     CA 1537   0.390   8.162   1.560  0.2469 -0.2358 -0.2333
  101PJ2     OA 1538   0.336   8.291   1.529 -0.0857 -0.3795 -0.2670
  101PJ2      P 1539   0.450   8.405   1.520 -0.1434 -0.3119 -0.1476
  101PJ2     OB 1540   0.572   8.360   1.449 -0.0488 -0.3377  0.0313
  101PJ2     HB 1541   0.633   8.433   1.419  1.1053 -0.6927  1.4373
  101PJ2     OG 1542   0.373   8.513   1.454 -0.2002  0.0268  0.4775
  101PJ2     HG 1543   0.276   8.489   1.457  0.2232 -1.8274  0.5513
  101PJ2     OD 1544   0.463   8.449   1.674 -0.6542  0.1979 -0.2456
  102POX     CD 1545   0.386   8.554   1.731 -1.0142 -0.0766 -0.2221
  102POX     CE 1546   0.401   8.542   1.883 -0.6576 -0.3032 -0.2749
  102POX     OE 1547   0.326   8.638   1.958 -0.3938 -0.0290 -0.3597
  102POX    C1A 1548   0.194   8.643   1.974 -0.3349  0.4379  0.0268
  102POX    O1A 1549   0.126   8.583   1.891  0.6941 -0.5534 -0.1265
  102POX    C1B 1550   0.135   8.740   2.069  0.0920  0.4295  0.3062
  102POX    C1C 1551   0.122   8.671   2.205 -0.0725 -0.1765 -0.0119
  102POX    C1D 1552   0.078   8.772   2.311 -0.2588  0.1831 -0.4280
  102POX    C1E 1553   0.068   8.703   2.447 -0.5505  0.2629 -0.4092
  102POX    C1F 1554   0.094   8.800   2.562  0.6798 -0.4473 -0.0796
  102POX    C1G 1555   0.149   8.726   2.685  0.0847 -0.5120  0.1482
  102POX    C1H 1556   0.140   8.808   2.814 -0.3046 -0.1895 -0.0794
  102POX    C1I 1557   0.181   8.713   2.927 -0.3417 -0.2059 -0.0792
  102POX    C1J 1558   0.112   8.731   3.039  0.0709 -0.0893  0.1574
  102POX    C1K 1559   0.008   8.836   3.079  0.1294 -0.1305  0.4201
  102POX    C1L 1560  -0.121   8.760   3.111  0.0208 -0.2380 -0.2596
  102POX    C1M 1561  -0.208   8.869   3.175  0.1017 -0.1224 -0.3433
  102POX    C1N 1562  -0.318   8.805   3.260  0.1154 -0.2276 -0.4048
  102POX    C1O 1563  -0.397   8.905   3.345  0.2534 -0.1817 -0.3299
  102POX    C1P 1564  -0.528   8.860   3.411  0.1260  0.7559  0.0675
  102POX    C1Q 1565  -0.511   8.740   3.505 -0.6213  0.5445 -0.0586
  102POX    C1R 1566  -0.641   8.668   3.540 -0.1846  0.0345  0.5211
  102POX     CZ 1567   0.552   8.557   1.907 -0.7023 -0.5818  0.1824
  102POX     OZ 1568   0.602   8.507   2.031 -0.1848 -0.0317  0.1960
  102POX    C2A 1569   0.733   8.505   2.055 -0.1421  0.8589  0.0849
  102POX    O2A 1570   0.814   8.533   1.967 -0.0628 -0.1204 -0.1638
  102POX    C2B 1571   0.770   8.456   2.190 -0.2214  0.0717 -0.1697
  102POX    C2C 1572   0.840   8.321   2.183  0.0104  0.1897 -0.1337
  102POX    C2D 1573   0.863   8.252   2.317  0.6288 -0.2263 -0.4468
  102POX    C2E 1574   0.747   8.170   2.373  0.3395 -0.2271 -1.0372
  102POX    C2F 1575   0.771   8.107   2.511 -0.2949  0.4477 -0.6057
  102POX    C2G 1576   0.794   8.203   2.627  0.1715  0.0710 -0.3838
  102POX    C2H 1577   0.792   8.124   2.759  0.5608  0.4270 -0.1608
  102POX    C2I 1578   0.807   8.207   2.886  0.6062  0.4744 -0.1973
  102POX    C2J 1579   0.883   8.151   3.007  0.3416  0.2575 -0.1331
  102POX    C2K 1580   0.875   8.260   3.114  0.0846 -0.0457  0.1609
  102POX    C2L 1581   0.930   8.205   3.246 -0.4029 -0.2922  0.2634
  102POX    C2M 1582   0.925   8.299   3.366  0.3651  0.0166  0.0620
  102POX    C2N 1583   0.779   8.322   3.408  0.5233  0.4962  0.3550
  102POX    C2O 1584   0.782   8.399   3.540  0.1631 -0.0324  0.6734
  102POX    C2P 1585   0.644   8.447   3.586  0.0707  0.0472  0.3142
  103CHL    CN1 1586   8.546   8.244   1.638 -0.0020  0.3080  0.4912
  103CHL    CN2 1587   8.630   8.180   1.435 -0.1484  0.1858 -0.1677
  103CHL    CN3 1588   8.550   8.403   1.461 -0.0932 -0.0259  0.0674
  103CHL    NTM 1589   8.524   8.262   1.494  0.0699  0.0304  0.4447
  103CHL     CB 1590   8.399   8.208   1.439  0.1645  0.2452  0.0194
  104PJ2     CA 1591   8.262   8.265   1.476  0.2881  0.6455 -0.1316
  104PJ2     OA 1592   8.239   8.260   1.617 -0.1424 -0.6890 -0.2340
  104PJ2      P 1593   8.108   8.330   1.679  0.2511 -0.1643  0.0149
  104PJ2     OB 1594   8.014   8.370   1.573  0.1008  0.1567  0.2703
  104PJ2     HB 1595   8.054   8.381   1.482 -1.4100 -0.1629 -0.4723
  104PJ2     OG 1596   8.074   8.246   1.796  0.2527 -0.1580  0.0204
  104PJ2     HG 1597   8.151   8.233   1.858 -0.2532  0.1330  0.7236
  104PJ2     OD 1598   8.175   8.467   1.729  0.0507 -0.1852  0.3426
  105POX     CD 1599   8.260   8.470   1.845 -0.1204  0.0566  0.4644
  105POX     CE 1600   8.327   8.604   1.873  0.5485 -0.1022 -0.3356
  105POX     OE 1601   8.436   8.585   1.963  0.0243 -0.1857  0.2940
  105POX    C1A 1602   8.555   8.558   1.910  0.0602  0.2506  0.1447
  105POX    O1A 1603   8.573   8.551   1.788 -0.6629 -0.8047  0.0937
  105POX    C1B 1604   8.661   8.532   2.010 -0.1787 -0.1645  0.2898
  105POX    C1C 1605   8.665   8.379   2.015 -0.4621 -0.1916 -0.2870
  105POX    C1D 1606   8.738   8.326   2.138 -0.2825  0.1178 -0.2591
  105POX    C1E 1607   8.747   8.173   2.127 -0.3415  0.0832  0.1591
  105POX    C1F 1608   8.830   8.102   2.234 -0.3164 -0.4487 -0.2109
  105POX    C1G 1609   8.844   7.949   2.229 -0.0222 -0.4332  0.1338
  105POX    C1H 1610   8.913   7.900   2.356 -0.5040 -0.2431  0.4750
  105POX    C1I 1611   8.916   7.747   2.356 -0.5689 -0.2476 -0.3146
  105POX    C1J 1612   8.976   7.678   2.453 -0.0702  0.0581 -0.3994
  105POX    C1K 1613   9.053   7.740   2.569 -0.3327 -0.3639  0.0016
  105POX    C1L 1614   8.982   7.711   2.702 -0.3819  0.0428  0.0630
  105POX    C1M 1615   9.050   7.746   2.835  0.2690 -0.7357 -0.0618
  105POX    C1N 1616   8.953   7.726   2.951  0.1383 -0.0099 -0.0417
  105POX    C1O 1617   8.908   7.580   2.962  0.0504  0.0680  0.6994
  105POX    C1P 1618   8.773   7.571   3.034 -0.1073  0.4432  0.4520
  105POX    C1Q 1619   8.716   7.431   3.059 -0.0885  0.4065  0.2922
  105POX    C1R 1620   8.823   7.367   3.148  0.0560 -0.6366 -0.6018
  105POX     CZ 1621   8.222   8.706   1.919  0.0662 -0.5338 -0.4670
  105POX     OZ 1622   8.138   8.672   2.029 -0.4261  0.4408 -0.5331
  105POX    C2A 1623   8.053   8.763   2.075 -0.1486  0.3855  0.1003
  105POX    O2A 1624   8.047   8.881   2.041 -0.2414  0.2699 -0.2955
  105POX    C2B 1625   7.987   8.694   2.188  0.2073 -0.1011  0.0114
  105POX    C2C 1626   8.068   8.680   2.318  0.1048 -0.6115  0.0220
  105POX    C2D 1627   7.997   8.603   2.430 -0.1695 -0.2107  0.1265
  105POX    C2E 1628   8.091   8.579   2.549  0.2326  0.1808 -0.1063
  105POX    C2F 1629   8.044   8.498   2.669  0.1405  0.4398  0.0320
  105POX    C2G 1630   8.138   8.494   2.790 -0.0287  0.3583  0.1631
  105POX    C2H 1631   8.168   8.638   2.830 -0.0585  0.4376 -0.0973
  105POX    C2I 1632   8.252   8.632   2.958  0.0951  0.0488 -0.2149
  105POX    C2J 1633   8.159   8.663   3.076 -0.1721 -0.3816 -0.3114
  105POX    C2K 1634   8.136   8.810   3.109 -0.1625 -0.3739 -0.3368
  105POX    C2L 1635   8.056   8.820   3.239 -0.1352 -0.3766 -0.3197
  105POX    C2M 1636   8.012   8.961   3.276  0.1031 -0.4356  0.1948
  105POX    C2N 1637   8.118   9.045   3.348 -0.3831  0.2063  0.1785
  105POX    C2O 1638   8.076   9.185   3.393  0.0370  0.2046  0.5818
  105POX    C2P 1639   8.190   9.265   3.457 -0.1725  0.8711  0.1215
  106CHL    CN1 1640   1.771   1.856   1.450  0.0264 -0.2446  0.0628
  106CHL    CN2 1641   2.002   1.851   1.409  0.4094  0.5300 -0.2886
  106CHL    CN3 1642   1.904   2.057   1.483  0.3941  0.4377 -0.4792
  106CHL    NTM 1643   1.883   1.938   1.400 -0.0393 -0.0214  0.2788
  106CHL     CB 1644   1.868   1.978   1.260 -0.2470  0.0992  0.3355
  107PJ2     CA 1645   1.769   2.085   1.213 -0.1793  0.3456  0.7572
  107PJ2     OA 1646   1.635   2.058   1.253 -0.2605  0.2457  0.4169
  107PJ2      P 1647   1.531   2.180   1.260 -0.5501  0.0258  0.0178
  107PJ2     OB 1648   1.587   2.279   1.166  0.0519 -0.1749  0.1615
  107PJ2     HB 1649   1.687   2.277   1.161 -0.0113 -0.4739 -1.5254
  107PJ2     OG 1650   1.391   2.135   1.241 -0.5875  0.1009  0.1119
  107PJ2     HG 1651   1.336   2.209   1.202 -3.1740 -0.7985  1.8264
  107PJ2     OD 1652   1.542   2.208   1.418 -0.2363 -0.4527  0.0833
  108POX     CD 1653   1.468   2.117   1.501 -0.1759 -0.4982  0.0869
  108POX     CE 1654   1.486   2.145   1.650 -0.0102  0.1577 -0.0533
  108POX     OE 1655   1.478   2.035   1.741 -0.1193 -0.3172 -0.6305
  108POX    C1A 1656   1.581   1.961   1.780 -0.1000 -0.1350 -0.3291
  108POX    O1A 1657   1.690   1.982   1.726 -0.1807  0.0566 -0.4184
  108POX    C1B 1658   1.557   1.854   1.879  0.6300 -0.1193 -0.1305
  108POX    C1C 1659   1.599   1.898   2.020  0.0120  0.7840 -0.2217
  108POX    C1D 1660   1.535   1.809   2.127  0.4119  0.1525 -0.5023
  108POX    C1E 1661   1.575   1.858   2.266 -0.3391  0.2380 -0.3117
  108POX    C1F 1662   1.519   1.761   2.369 -0.6322  0.3196 -0.3944
  108POX    C1G 1663   1.528   1.814   2.512  0.0082  0.2290 -0.4015
  108POX    C1H 1664   1.677   1.835   2.542 -0.0712  0.0546  0.1243
  108POX    C1I 1665   1.688   1.879   2.688 -0.0191  0.5634 -0.0328
  108POX    C1J 1666   1.800   1.916   2.749 -0.0611 -0.1153  0.4556
  108POX    C1K 1667   1.934   1.935   2.679 -0.4893  0.2801 -0.2612
  108POX    C1L 1668   2.051   1.856   2.737 -0.2418  0.2795 -0.7512
  108POX    C1M 1669   2.177   1.933   2.778 -0.2551  0.0697 -0.3041
  108POX    C1N 1670   2.285   1.848   2.845 -0.4327  0.1383  0.0666
  108POX    C1O 1671   2.414   1.928   2.859 -0.3870  0.0799 -0.0209
  108POX    C1P 1672   2.518   1.827   2.907 -0.0079  0.5621  0.1877
  108POX    C1Q 1673   2.660   1.880   2.889  0.3218 -0.4512 -0.2397
  108POX    C1R 1674   2.767   1.795   2.958  0.2930 -0.4981 -0.2522
  108POX     CZ 1675   1.410   2.274   1.684  0.1553  0.3088 -0.2521
  108POX     OZ 1676   1.377   2.310   1.818  0.0831  0.1984 -0.2397
  108POX    C2A 1677   1.265   2.251   1.856  0.4189 -0.3950 -0.1663
  108POX    O2A 1678   1.179   2.215   1.775  0.3562 -0.2946 -0.1442
  108POX    C2B 1679   1.249   2.260   2.002 -0.4006  0.3201 -0.2910
  108POX    C2C 1680   1.241   2.120   2.064 -0.3578  0.3007 -0.3298
  108POX    C2D 1681   1.256   2.126   2.216  0.2927  0.2876 -0.3887
  108POX    C2E 1682   1.392   2.180   2.258  0.2565 -0.2765  0.4781
  108POX    C2F 1683   1.405   2.161   2.409  0.1415 -0.5049  0.4605
  108POX    C2G 1684   1.533   2.226   2.464  0.3179 -0.4797  0.0244
  108POX    C2H 1685   1.529   2.196   2.614  0.3271  0.3474  0.1947
  108POX    C2I 1686   1.648   2.260   2.686  0.4062  0.5574 -0.1210
  108POX    C2J 1687   1.631   2.235   2.836 -0.3355 -0.0036 -0.2901
  108POX    C2K 1688   1.765   2.252   2.908 -0.5212 -0.1494  0.0908
  108POX    C2L 1689   1.759   2.208   3.055  0.0777 -0.2642  0.0844
  108POX    C2M 1690   1.877   2.255   3.140  0.1032  0.0061 -0.0986
  108POX    C2N 1691   2.004   2.192   3.082  0.1810  0.3197 -0.2714
  108POX    C2O 1692   2.128   2.223   3.166 -0.0242  0.0263  0.1394
  108POX    C2P 1693   2.122   2.164   3.308 -0.1752  0.7031  0.4170
  109CHL    CN1 1694   1.857   8.394   1.134 -0.7389 -0.0029  0.1592
  109CHL    CN2 1695   1.842   8.322   1.367  0.0880 -0.0988  0.2218
  109CHL    CN3 1696   2.018   8.459   1.319 -0.0752  0.0662 -0.3697
  109CHL    NTM 1697   1.931   8.358   1.256 -0.3372  0.0934 -0.0561
  109CHL     CB 1698   2.013   8.239   1.229  0.2327  0.4594  0.0481
  110PJ2     CA 1699   2.128   8.231   1.128 -0.0737  0.0819 -0.2723
  110PJ2     OA 1700   2.234   8.326   1.146 -0.1631  0.1863 -0.2899
  110PJ2      P 1701   2.380   8.258   1.133 -0.2189  0.0321 -0.1236
  110PJ2     OB 1702   2.386   8.174   1.012  0.2197 -0.5699  0.3110
  110PJ2     HB 1703   2.316   8.103   1.010 -0.2100 -0.1462  0.2623
  110PJ2     OG 1704   2.467   8.377   1.146  0.3379 -0.4003  0.1287
  110PJ2     HG 1705   2.474   8.410   1.241  1.4794  1.0273 -0.4218
  110PJ2     OD 1706   2.397   8.171   1.267  0.0789  0.1142 -0.1086
  111POX     CD 1707   2.431   8.235   1.390 -0.3459  0.2974 -0.0861
  111POX     CE 1708   2.427   8.150   1.517  0.2033  0.5676  0.1161
  111POX     OE 1709   2.460   8.226   1.633 -0.2259  0.2449  0.4522
  111POX    C1A 1710   2.365   8.277   1.712 -0.3090  0.1127  0.4384
  111POX    O1A 1711   2.250   8.233   1.710 -0.4062  0.3346  1.0682
  111POX    C1B 1712   2.413   8.366   1.820 -0.3137  0.1331  0.4236
  111POX    C1C 1713   2.422   8.296   1.956 -0.0572 -0.4210  0.1236
  111POX    C1D 1714   2.418   8.399   2.068 -0.1866 -0.4349  0.1322
  111POX    C1E 1715   2.340   8.343   2.187 -0.1523  0.1711  0.4446
  111POX    C1F 1716   2.385   8.209   2.246 -0.0053  0.1851  0.3635
  111POX    C1G 1717   2.333   8.180   2.386 -0.3684  0.3042  0.2565
  111POX    C1H 1718   2.391   8.283   2.483  0.6685 -0.2510  0.2379
  111POX    C1I 1719   2.394   8.229   2.626 -0.0063 -0.8996  0.0110
  111POX    C1J 1720   2.381   8.300   2.737  0.1829 -0.1240 -0.4575
  111POX    C1K 1721   2.358   8.451   2.728 -0.2722 -0.1855 -0.3277
  111POX    C1L 1722   2.252   8.509   2.822  0.6182 -0.3488  0.7884
  111POX    C1M 1723   2.266   8.660   2.803  0.1010 -0.3537  0.3523
  111POX    C1N 1724   2.190   8.700   2.676  0.0303 -0.0029  0.5036
  111POX    C1O 1725   2.040   8.672   2.685 -0.0063 -0.0237 -0.1430
  111POX    C1P 1726   1.971   8.720   2.557 -0.0984 -0.6879 -0.3459
  111POX    C1Q 1727   1.821   8.694   2.573 -0.2682  0.4470  0.0034
  111POX    C1R 1728   1.744   8.783   2.671 -0.2844  0.6490 -0.1913
  111POX     CZ 1729   2.520   8.030   1.496 -0.1641  0.3768 -0.4624
  111POX     OZ 1730   2.505   7.920   1.586  0.2718  0.1434 -0.6731
  111POX    C2A 1731   2.613   7.851   1.620 -0.1030 -0.1618 -0.0830
  111POX    O2A 1732   2.720   7.859   1.558  0.2341  0.2267  0.5411
  111POX    C2B 1733   2.598   7.783   1.750  0.4528 -0.2300 -0.0504
  111POX    C2C 1734   2.667   7.865   1.859  0.2726 -0.1925  0.0357
  111POX    C2D 1735   2.664   7.787   1.991 -0.4343  0.1261  0.2100
  111POX    C2E 1736   2.650   7.882   2.110 -0.5715  0.3818 -0.0073
  111POX    C2F 1737   2.663   7.813   2.246 -0.1148  0.4734 -0.0034
  111POX    C2G 1738   2.643   7.903   2.368 -0.1410  0.1473  0.2356
  111POX    C2H 1739   2.667   7.811   2.488  0.2442 -0.0794 -0.0145
  111POX    C2I 1740   2.642   7.894   2.614 -0.7732 -0.3096 -0.0584
  111POX    C2J 1741   2.685   7.821   2.741 -0.5029 -0.4698 -0.2406
  111POX    C2K 1742   2.676   7.905   2.869  0.0930 -0.3315 -0.2870
  111POX    C2L 1743   2.768   8.026   2.890 -0.0678 -0.2311 -0.1616
  111POX    C2M 1744   2.744   8.076   3.032 -0.0785  0.3409 -0.3643
  111POX    C2N 1745   2.609   8.146   3.045 -0.2028 -0.0362  0.4579
  111POX    C2O 1746   2.605   8.195   3.190  0.2918 -0.0684  0.4823
  111POX    C2P 1747   2.494   8.297   3.211  0.3424  0.0580  0.1438
  112CHL    CN1 1748   0.928   7.469   1.519  0.0264 -0.0162  0.1384
  112CHL    CN2 1749   0.729   7.378   1.628 -0.4998 -0.1022  0.2092
  112CHL    CN3 1750   0.727   7.591   1.531  0.9349 -0.2628 -0.1971
  112CHL    NTM 1751   0.812   7.497   1.605  0.1346 -0.4969  0.4477
  112CHL     CB 1752   0.834   7.562   1.734  0.4622  0.0035  0.1434
  113PJ2     CA 1753   0.944   7.667   1.753  0.0733  0.4276  0.0669
  113PJ2     OA 1754   0.939   7.778   1.663 -0.8527  0.3871  0.0617
  113PJ2      P 1755   1.087   7.841   1.652 -0.5695 -0.2861 -0.0284
  113PJ2     OB 1756   1.167   7.722   1.619  0.0108  0.0916  0.0121
  113PJ2     HB 1757   1.260   7.732   1.655 -0.2991 -0.3950  0.9755
  113PJ2     OG 1758   1.082   7.959   1.562 -0.7746  0.2324  0.6524
  113PJ2     HG 1759   1.173   7.980   1.527 -0.7567 -0.1117  0.4849
  113PJ2     OD 1760   1.144   7.882   1.797 -0.1305 -0.1352 -0.2431
  114POX     CD 1761   1.128   8.017   1.843  0.2118  0.0184 -0.5685
  114POX     CE 1762   1.160   8.036   1.991 -0.2692 -0.3717 -0.4109
  114POX     OE 1763   1.301   8.034   2.017 -0.3178 -0.0801 -0.1160
  114POX    C1A 1764   1.370   8.143   1.984 -0.3104 -0.1303 -0.2629
  114POX    O1A 1765   1.314   8.248   1.952 -0.0813  0.0499 -0.0698
  114POX    C1B 1766   1.510   8.112   2.017 -0.3322  0.4468  0.3966
  114POX    C1C 1767   1.544   8.153   2.160  0.4151  0.0328  0.3439
  114POX    C1D 1768   1.693   8.136   2.190  0.5616  0.1472 -0.3180
  114POX    C1E 1769   1.727   8.096   2.334  0.2036 -0.2971 -0.3549
  114POX    C1F 1770   1.704   8.216   2.427  0.4830 -0.2921 -0.2916
  114POX    C1G 1771   1.784   8.184   2.554  0.2682 -0.3406 -0.1685
  114POX    C1H 1772   1.740   8.267   2.674  0.0715 -0.0074 -0.4668
  114POX    C1I 1773   1.812   8.210   2.797 -0.6044 -0.0808 -0.0952
  114POX    C1J 1774   1.823   8.264   2.918 -0.2040  0.9983 -0.5975
  114POX    C1K 1775   1.751   8.393   2.959 -0.4239  0.6159  0.2410
  114POX    C1L 1776   1.825   8.476   3.064  0.0457  0.4547  0.0407
  114POX    C1M 1777   1.733   8.596   3.084  0.0125  0.4097  0.1642
  114POX    C1N 1778   1.804   8.679   3.192  0.7429 -0.1582  0.1245
  114POX    C1O 1779   1.746   8.820   3.189  0.2149 -0.3772 -0.3026
  114POX    C1P 1780   1.823   8.896   3.297  0.4708 -0.5863 -0.3394
  114POX    C1Q 1781   1.766   9.029   3.346 -0.2516 -0.9171 -0.2635
  114POX    C1R 1782   1.748   9.128   3.230  0.2211 -0.1163  0.3331
  114POX     CZ 1783   1.086   7.932   2.076 -0.8782  0.0578 -0.4080
  114POX     OZ 1784   1.104   7.938   2.218 -0.5549 -0.6281 -0.4125
  114POX    C2A 1785   1.037   7.845   2.285  0.1142 -0.3495  0.6641
  114POX    O2A 1786   0.954   7.775   2.227  0.0309  0.4954 -0.2680
  114POX    C2B 1787   1.088   7.828   2.423  0.7273 -0.2084  0.4598
  114POX    C2C 1788   0.986   7.781   2.528  0.6198 -0.2890  0.3207
  114POX    C2D 1789   1.067   7.759   2.656  0.6127 -0.2949  0.3241
  114POX    C2E 1790   0.995   7.655   2.742 -0.0673 -0.5536 -0.5382
  114POX    C2F 1791   1.075   7.646   2.873 -0.1576  0.6267 -0.3947
  114POX    C2G 1792   1.029   7.746   2.979 -0.2429  0.3858 -0.2047
  114POX    C2H 1793   0.888   7.718   3.034  0.2155 -0.2846  0.6534
  114POX    C2I 1794   0.878   7.599   3.130 -0.2203 -0.6759  0.1307
  114POX    C2J 1795   0.973   7.623   3.247  0.0744 -0.3216 -0.1740
  114POX    C2K 1796   0.902   7.652   3.379  0.1566 -0.4112 -0.1093
  114POX    C2L 1797   0.994   7.661   3.501  0.1068 -0.2547 -0.0829
  114POX    C2M 1798   0.997   7.530   3.579  0.5722 -0.0766  0.2078
  114POX    C2N 1799   1.057   7.531   3.719  0.0499 -0.0623  0.4344
  114POX    C2O 1800   1.059   7.392   3.782 -0.3419  0.0601  0.7207
  114POX    C2P 1801   0.919   7.330   3.784 -0.5068  0.4124  0.1165
  115CHL    CN1 1802   0.767   1.859   1.277  0.0462 -0.3318 -0.1677
  115CHL    CN2 1803   0.857   1.689   1.421  0.1374 -0.1740 -0.0119
  115CHL    CN3 1804   0.653   1.796   1.469  0.0438 -0.0722 -0.1338
  115CHL    NTM 1805   0.788   1.819   1.417  0.0664 -0.2152 -0.1375
  115CHL     CB 1806   0.859   1.916   1.501  0.4481 -0.6671  0.0679
  116PJ2     CA 1807   0.849   2.068   1.482 -0.1679 -0.7938 -0.6306
  116PJ2     OA 1808   0.718   2.117   1.514  0.1185 -0.3395 -0.1541
  116PJ2      P 1809   0.702   2.266   1.455  0.0192 -0.2412  0.1202
  116PJ2     OB 1810   0.742   2.269   1.313 -0.4380 -0.2348 -0.0115
  116PJ2     HB 1811   0.739   2.357   1.267  0.0458 -1.0538 -1.6926
  116PJ2     OG 1812   0.563   2.312   1.477  0.0751  0.1411 -0.3205
  116PJ2     HG 1813   0.516   2.238   1.526  0.8050  0.6267  1.1643
  116PJ2     OD 1814   0.786   2.366   1.550 -0.5849  0.4940 -0.1128
  117POX     CD 1815   0.736   2.382   1.683  0.2128 -0.6727  0.3443
  117POX     CE 1816   0.849   2.409   1.783  0.1664  0.1377  0.1890
  117POX     OE 1817   0.804   2.415   1.919  0.1470 -0.0814  0.1933
  117POX    C1A 1818   0.791   2.307   1.994 -0.7615 -0.5065 -0.5618
  117POX    O1A 1819   0.830   2.197   1.953  0.2776 -0.1214 -0.6327
  117POX    C1B 1820   0.729   2.333   2.126 -0.4215  0.3728 -0.5726
  117POX    C1C 1821   0.848   2.319   2.221 -0.5155  0.3385 -0.4597
  117POX    C1D 1822   0.810   2.290   2.366  0.5918  0.1098 -0.2059
  117POX    C1E 1823   0.938   2.305   2.449  0.5618  0.3908 -0.2085
  117POX    C1F 1824   0.929   2.285   2.600 -0.0129  0.2738 -0.2557
  117POX    C1G 1825   0.828   2.386   2.656  0.4517  0.5985  0.0018
  117POX    C1H 1826   0.781   2.360   2.799 -0.4929 -0.0801 -0.4234
  117POX    C1I 1827   0.715   2.490   2.845 -0.1778 -0.2664  0.5760
  117POX    C1J 1828   0.601   2.521   2.907 -0.1331  0.0743  0.4947
  117POX    C1K 1829   0.524   2.403   2.966  0.2722 -0.2615  0.3615
  117POX    C1L 1830   0.382   2.454   2.990  0.5078  0.4748  0.2047
  117POX    C1M 1831   0.297   2.344   3.053 -0.0491  0.6437 -0.2420
  117POX    C1N 1832   0.152   2.387   3.075 -0.1122  0.1969  0.2459
  117POX    C1O 1833   0.079   2.308   3.184  0.2164 -0.0754  0.2706
  117POX    C1P 1834   0.037   2.177   3.117  0.1921  0.3034 -0.4717
  117POX    C1Q 1835  -0.093   2.195   3.038 -0.3984  0.2995  0.4700
  117POX    C1R 1836  -0.145   2.067   2.971 -0.0783  0.3423  0.1359
  117POX     CZ 1837   0.922   2.535   1.736  0.1257 -0.2377 -0.8975
  117POX     OZ 1838   1.064   2.545   1.740  0.1414 -0.7537  0.3858
  117POX    C2A 1839   1.119   2.654   1.685 -0.4252 -0.4026  0.5043
  117POX    O2A 1840   1.053   2.729   1.614  0.5708 -0.2502 -0.2744
  117POX    C2B 1841   1.267   2.661   1.691 -0.4326  0.5837 -0.3234
  117POX    C2C 1842   1.308   2.650   1.838 -0.0805 -0.1578 -0.4764
  117POX    C2D 1843   1.457   2.666   1.869 -0.2910  0.4712  0.2120
  117POX    C2E 1844   1.458   2.687   2.021 -0.1200  0.1312  0.2583
  117POX    C2F 1845   1.446   2.564   2.111 -0.5460  0.1386  0.2142
  117POX    C2G 1846   1.426   2.588   2.260 -0.1447  0.0373  0.2853
  117POX    C2H 1847   1.280   2.577   2.303 -0.2509  0.0955 -0.0655
  117POX    C2I 1848   1.259   2.636   2.442 -0.1561  0.0109 -0.0156
  117POX    C2J 1849   1.329   2.559   2.555 -0.0781 -0.2324 -0.2297
  117POX    C2K 1850   1.315   2.622   2.693  0.1718 -0.1038 -0.2630
  117POX    C2L 1851   1.425   2.568   2.786 -0.3628 -0.0043  0.4384
  117POX    C2M 1852   1.469   2.696   2.857  0.2042 -0.1081  0.2816
  117POX    C2N 1853   1.553   2.633   2.969 -0.1187 -0.3708  0.3823
  117POX    C2O 1854   1.585   2.725   3.087 -0.7615  0.0043  0.2688
  117POX    C2P 1855   1.675   2.647   3.183 -0.3309  0.4057  0.1926
  118CHL    CN1 1856   8.746   0.727   1.129  0.1578  0.5587  0.1595
  118CHL    CN2 1857   8.653   0.820   1.324 -0.6697 -0.2537  0.5298
  118CHL    CN3 1858   8.521   0.687   1.192 -0.4570 -0.0479  0.9248
  118CHL    NTM 1859   8.659   0.697   1.244 -0.0731  0.1827 -0.1105
  118CHL     CB 1860   8.694   0.582   1.329  0.3331  0.6616  0.3806
  119PJ2     CA 1861   8.837   0.577   1.382  0.2899 -0.9981  0.4002
  119PJ2     OA 1862   8.869   0.677   1.479  0.0243 -0.0660 -0.4538
  119PJ2      P 1863   9.019   0.649   1.530 -0.0167  0.1367 -0.2171
  119PJ2     OB 1864   9.103   0.641   1.408 -0.0811  0.3408 -0.2752
  119PJ2     HB 1865   9.199   0.649   1.436  0.0630  0.9306 -0.8914
  119PJ2     OG 1866   9.058   0.745   1.635  0.3226  0.1362 -0.3413
  119PJ2     HG 1867   8.988   0.812   1.657  0.7793  0.4155  0.3186
  119PJ2     OD 1868   9.002   0.507   1.602  0.1226 -0.0152 -0.4806
  120POX     CD 1869   9.094   0.473   1.707  0.0981 -0.2035 -0.5188
  120POX     CE 1870   9.022   0.384   1.809 -0.1041  0.7088  0.1470
  120POX     OE 1871   9.117   0.371   1.916  0.1229 -0.4241 -0.1805
  120POX    C1A 1872   9.080   0.424   2.032  0.0515 -0.5253 -0.1577
  120POX    O1A 1873   8.998   0.516   2.036  0.1223 -0.4725  0.0954
  120POX    C1B 1874   9.164   0.391   2.149 -0.0164  0.5796  0.2164
  120POX    C1C 1875   9.120   0.252   2.197  0.2768  0.4019 -0.0264
  120POX    C1D 1876   9.202   0.203   2.316  0.1447  0.0904 -0.0623
  120POX    C1E 1877   9.134   0.262   2.440  0.1494 -0.0284 -0.0027
  120POX    C1F 1878   9.226   0.259   2.562 -0.0330  0.2798  0.1449
  120POX    C1G 1879   9.324   0.376   2.562 -0.1034  0.3383  0.2477
  120POX    C1H 1880   9.370   0.414   2.703  0.6050  0.4088  0.0004
  120POX    C1I 1881   9.251   0.471   2.781  0.4231 -0.5026  0.4030
  120POX    C1J 1882   9.249   0.581   2.854 -0.0197  0.2025 -0.6486
  120POX    C1K 1883   9.371   0.673   2.851  0.2838 -0.1945 -0.4793
  120POX    C1L 1884   9.324   0.806   2.909  0.3861 -0.1240 -0.5579
  120POX    C1M 1885   9.426   0.919   2.894  0.2808 -0.0244 -0.5296
  120POX    C1N 1886   9.460   0.956   2.749  0.2093  0.0804 -0.5196
  120POX    C1O 1887   9.338   1.007   2.673 -0.1342  0.0867  0.0347
  120POX    C1P 1888   9.367   1.062   2.534 -0.1053 -0.4628 -0.1796
  120POX    C1Q 1889   9.234   1.102   2.469 -0.0937  0.4918  0.3702
  120POX    C1R 1890   9.271   1.106   2.321 -0.3809 -0.8824  0.2468
  120POX     CZ 1891   8.973   0.256   1.742 -0.4018  0.5226  0.7125
  120POX     OZ 1892   8.937   0.141   1.819  0.1048 -0.0557  0.1003
  120POX    C2A 1893   8.834   0.069   1.776  0.0180  0.3282 -0.3454
  120POX    O2A 1894   8.787   0.080   1.663 -0.4073 -0.3421 -0.2410
  120POX    C2B 1895   8.784  -0.022   1.882 -1.0244  0.4446 -0.7213
  120POX    C2C 1896   8.697   0.042   1.990 -0.1154  0.3553  0.0819
  120POX    C2D 1897   8.622  -0.064   2.071  0.2547  0.4157  0.5056
  120POX    C2E 1898   8.485  -0.015   2.117 -0.1194 -0.1611  0.0262
  120POX    C2F 1899   8.416  -0.105   2.220  0.0328 -0.1518  0.1350
  120POX    C2G 1900   8.485  -0.103   2.357  0.0337  0.7589  0.1266
  120POX    C2H 1901   8.413  -0.216   2.430  0.6412 -0.0727 -0.5332
  120POX    C2I 1902   8.494  -0.265   2.551 -0.0801 -0.4760 -0.2095
  120POX    C2J 1903   8.618  -0.344   2.510  0.0269 -0.2558 -0.3123
  120POX    C2K 1904   8.693  -0.382   2.638 -0.0173  0.5454 -0.0439
  120POX    C2L 1905   8.784  -0.504   2.619 -0.1996  0.3280  0.4755
  120POX    C2M 1906   8.843  -0.540   2.755  1.1433  0.4368 -0.0638
  120POX    C2N 1907   8.922  -0.671   2.754  0.0684 -0.2263  0.0733
  120POX    C2O 1908   8.971  -0.684   2.898  0.3771 -0.3807 -0.0440
  120POX    C2P 1909   9.056  -0.809   2.919  0.4979 -0.2903  0.0125
  121CHL    CN1 1910   0.597   0.404   1.671 -0.5203  0.0323 -0.0513
  121CHL    CN2 1911   0.520   0.555   1.510  0.1873 -0.1380 -0.3813
  121CHL    CN3 1912   0.754   0.516   1.515 -0.1738  0.4490 -0.1165
  121CHL    NTM 1913   0.623   0.452   1.534  0.1151 -0.1164  0.0128
  121CHL     CB 1914   0.613   0.344   1.436 -0.0282 -0.0789 -0.0142
  122PJ2     CA 1915   0.692   0.213   1.440  0.2673  0.0750 -0.7129
  122PJ2     OA 1916   0.835   0.216   1.450  0.2058  0.1017  0.2511
  122PJ2      P 1917   0.920   0.094   1.511 -0.0544 -0.0291  0.3571
  122PJ2     OB 1918   0.829  -0.017   1.477 -0.2102  0.2308 -0.0898
  122PJ2     HB 1919   0.742  -0.019   1.527 -0.7852  1.5637 -0.9784
  122PJ2     OG 1920   1.052   0.127   1.451 -0.0899  0.0199  0.3046
  122PJ2     HG 1921   1.039   0.179   1.367 -1.2687 -1.0092 -0.1833
  122PJ2     OD 1922   0.898   0.137   1.664 -0.6056  0.3371  0.1756
  123POX     CD 1923   0.985   0.238   1.717 -0.3438  0.1371  0.1259
  123POX     CE 1924   0.982   0.251   1.870 -0.6514 -0.3076  0.1601
  123POX     OE 1925   1.053   0.365   1.918 -0.5152 -0.1830 -0.3259
  123POX    C1A 1926   0.998   0.486   1.910  0.1445  0.1098 -0.4751
  123POX    O1A 1927   0.883   0.497   1.868 -0.0910 -0.6577 -0.0645
  123POX    C1B 1928   1.094   0.598   1.921  0.2222  0.0472 -0.5140
  123POX    C1C 1929   1.035   0.720   1.993  0.6184 -0.3285  0.4594
  123POX    C1D 1930   0.973   0.694   2.130  0.1254  0.1045  0.3208
  123POX    C1E 1931   1.073   0.641   2.233  0.5669 -1.1063 -0.6988
  123POX    C1F 1932   0.991   0.590   2.352 -0.3476  0.6456 -0.5478
  123POX    C1G 1933   0.921   0.705   2.425  0.0780  0.3620  0.3165
  123POX    C1H 1934   0.870   0.661   2.562  0.2979  0.0555  0.3021
  123POX    C1I 1935   0.836   0.782   2.650  0.4906  0.2387  0.1260
  123POX    C1J 1936   0.835   0.768   2.783 -0.3093 -0.0555  0.0953
  123POX    C1K 1937   0.860   0.638   2.860 -0.6727 -0.1636  0.0301
  123POX    C1L 1938   0.840   0.654   3.011 -0.4856 -0.1309  0.0505
  123POX    C1M 1939   0.823   0.532   3.101  0.3108 -0.1116  0.2359
  123POX    C1N 1940   0.785   0.581   3.240  0.0293 -0.2299  0.2006
  123POX    C1O 1941   0.736   0.480   3.344 -0.0391 -0.2151  0.1830
  123POX    C1P 1942   0.682   0.541   3.473 -0.0733 -0.3145  0.2159
  123POX    C1Q 1943   0.796   0.589   3.563  0.1001 -0.0543 -0.1437
  123POX    C1R 1944   0.740   0.656   3.688 -0.6854  0.3846 -0.7214
  123POX     CZ 1945   1.041   0.124   1.932  0.0392 -0.0400  0.0619
  123POX     OZ 1946   0.990   0.095   2.062 -0.1587  0.3444  0.0722
  123POX    C2A 1947   1.057  -0.003   2.123 -0.1885  0.3119  0.0535
  123POX    O2A 1948   1.165  -0.048   2.085  0.0110  0.8159  0.0064
  123POX    C2B 1949   0.989  -0.068   2.237 -0.0532 -0.2489 -0.1868
  123POX    C2C 1950   1.073  -0.078   2.364  0.5622 -0.7055 -0.6264
  123POX    C2D 1951   0.989  -0.146   2.472 -0.1128  1.0429 -0.0209
  123POX    C2E 1952   1.079  -0.171   2.593  0.0171  0.2153 -0.2767
  123POX    C2F 1953   1.008  -0.210   2.723 -0.0053  0.2232 -0.2865
  123POX    C2G 1954   1.112  -0.211   2.836 -0.0179 -0.2984 -0.2785
  123POX    C2H 1955   1.052  -0.265   2.966  0.0606  0.2877  0.0034
  123POX    C2I 1956   1.174  -0.268   3.059  0.0335  0.1498  0.0348
  123POX    C2J 1957   1.129  -0.291   3.203 -1.1932  0.3573 -0.2986
  123POX    C2K 1958   1.227  -0.223   3.299 -0.8727 -0.0188 -0.3578
  123POX    C2L 1959   1.320  -0.329   3.360 -0.5602  0.5659  0.2045
  123POX    C2M 1960   1.428  -0.268   3.449 -0.0139  0.3174 -0.2821
  123POX    C2N 1961   1.516  -0.364   3.530 -0.2248  0.5535  0.2313
  123POX    C2O 1962   1.642  -0.297   3.585  0.2700 -0.1586 -0.0122
  123POX    C2P 1963   1.732  -0.407   3.639  0.3880 -0.2052 -0.3025
  124CHL    CN1 1964   7.459   2.467   1.442 -0.3548  0.3293 -0.0256
  124CHL    CN2 1965   7.275   2.318   1.379 -0.1969 -0.1706 -0.1173
  124CHL    CN3 1966   7.375   2.451   1.219 -0.6250 -0.6301 -0.5304
  124CHL    NTM 1967   7.337   2.450   1.362 -0.0470 -0.2744 -0.3721
  124CHL     CB 1968   7.236   2.551   1.395 -0.1881 -0.6451  0.3434
  125PJ2     CA 1969   7.270   2.701   1.398 -0.8507 -0.4970  0.6320
  125PJ2     OA 1970   7.374   2.751   1.482 -0.1607  0.2945 -0.6673
  125PJ2      P 1971   7.417   2.900   1.440  0.0590  0.3962 -0.0989
  125PJ2     OB 1972   7.517   2.951   1.536 -0.6671  0.1859  0.7720
  125PJ2     HB 1973   7.549   2.880   1.599  0.0450 -0.5601 -0.4025
  125PJ2     OG 1974   7.430   2.889   1.293  0.0385  0.2008 -0.0856
  125PJ2     HG 1975   7.371   2.814   1.261 -0.8137  0.2630  1.2862
  125PJ2     OD 1976   7.289   2.993   1.470 -0.5156 -0.5513  0.4523
  126POX     CD 1977   7.278   3.054   1.599  0.4441 -0.2612  0.4134
  126POX     CE 1978   7.133   3.093   1.631  0.3530 -0.3257  0.0858
  126POX     OE 1979   7.111   3.181   1.741  0.0009  0.0657 -0.2927
  126POX    C1A 1980   7.056   3.301   1.721 -0.3470 -0.0688 -0.1535
  126POX    O1A 1981   7.042   3.337   1.604  0.3665 -1.0678 -0.5662
  126POX    C1B 1982   7.033   3.381   1.843 -0.1985 -0.1162 -0.0929
  126POX    C1C 1983   6.889   3.369   1.893 -0.0381  0.0284  0.4008
  126POX    C1D 1984   6.854   3.447   2.021 -0.4291  0.6881 -0.1004
  126POX    C1E 1985   6.718   3.412   2.081  0.1074 -0.5389  0.4371
  126POX    C1F 1986   6.721   3.470   2.222 -0.1108  0.0195  0.2131
  126POX    C1G 1987   6.594   3.440   2.301 -0.3797  0.1900 -0.1552
  126POX    C1H 1988   6.595   3.520   2.431 -0.0777 -0.5658  0.3108
  126POX    C1I 1989   6.471   3.506   2.520 -0.4671 -0.8004 -0.2599
  126POX    C1J 1990   6.486   3.517   2.652  0.4639 -0.2825 -0.3983
  126POX    C1K 1991   6.615   3.534   2.731  0.0651  0.5405  0.0901
  126POX    C1L 1992   6.588   3.552   2.881 -0.2971  0.2809  0.0560
  126POX    C1M 1993   6.713   3.550   2.968 -0.0079  0.0482 -0.3591
  126POX    C1N 1994   6.670   3.599   3.106 -0.0077  0.2960 -0.4467
  126POX    C1O 1995   6.794   3.655   3.176  0.1581 -0.0874 -0.4324
  126POX    C1P 1996   6.754   3.680   3.322 -0.1628  0.0817 -0.5494
  126POX    C1Q 1997   6.878   3.716   3.404 -0.0446 -1.0059 -0.2379
  126POX    C1R 1998   6.829   3.717   3.549  0.1806 -0.8635 -0.1634
  126POX     CZ 1999   7.039   2.973   1.628 -0.4934  0.3319  0.0500
  126POX     OZ 2000   7.018   2.887   1.740  0.1625  0.3459  0.1883
  126POX    C2A 2001   6.915   2.914   1.820  0.3134  0.2977  0.4004
  126POX    O2A 2002   6.810   2.943   1.763  0.6262  0.0649 -0.3135
  126POX    C2B 2003   6.932   2.873   1.961  0.1789 -0.3075  0.2466
  126POX    C2C 2004   6.850   2.946   2.068 -0.9318 -1.0761 -0.0628
  126POX    C2D 2005   6.909   2.920   2.207 -0.1805 -0.0331 -0.1762
  126POX    C2E 2006   6.848   3.021   2.304 -0.1817 -0.4189  0.2272
  126POX    C2F 2007   6.886   2.982   2.447 -0.0014 -0.0341  0.2823
  126POX    C2G 2008   6.814   3.077   2.543 -0.1168  0.1138  0.0507
  126POX    C2H 2009   6.826   3.032   2.689  0.6590  0.1752  0.0073
  126POX    C2I 2010   6.759   3.128   2.787 -0.0561 -0.4403  0.1264
  126POX    C2J 2011   6.767   3.073   2.930 -0.0854 -0.2537  0.1993
  126POX    C2K 2012   6.760   3.184   3.036 -0.1595 -0.2799  0.2215
  126POX    C2L 2013   6.791   3.136   3.178 -0.0969  0.0584  0.3237
  126POX    C2M 2014   6.786   3.263   3.263  0.4972  0.7250 -0.6114
  126POX    C2N 2015   6.808   3.241   3.413 -0.2135  0.1540 -0.5853
  126POX    C2O 2016   6.770   3.356   3.506 -0.0687  0.0076 -0.3438
  126POX    C2P 2017   6.802   3.308   3.648 -0.4987  0.4145 -0.1061
  127CHL    CN1 2018   6.722   3.936   1.071 -0.3907 -0.3739 -0.1964
  127CHL    CN2 2019   6.786   3.721   1.129  0.6579 -0.1883  0.0440
  127CHL    CN3 2020   6.760   3.889   1.304 -0.1871  0.8567 -0.2062
  127CHL    NTM 2021   6.805   3.862   1.167 -0.2481 -0.0328 -0.0539
  127CHL     CB 2022   6.944   3.901   1.136 -0.0002 -0.0510  0.9849
  128PJ2     CA 2023   7.059   3.854   1.225  0.4321 -0.1099  0.3997
  128PJ2     OA 2024   7.078   3.713   1.243 -0.1604 -0.2680 -0.1870
  128PJ2      P 2025   7.227   3.675   1.291 -0.1303 -0.1639 -0.1966
  128PJ2     OB 2026   7.236   3.528   1.281  0.4486 -0.1446  0.0060
  128PJ2     HB 2027   7.149   3.485   1.308  1.0215  0.6652  3.6858
  128PJ2     OG 2028   7.320   3.762   1.216  0.0605 -0.2389 -0.0483
  128PJ2     HG 2029   7.413   3.743   1.245  0.8188 -0.4423 -2.3819
  128PJ2     OD 2030   7.227   3.737   1.439 -0.6297 -0.1158 -0.2137
  129POX     CD 2031   7.200   3.661   1.557 -0.3770  0.0201 -0.0673
  129POX     CE 2032   7.145   3.742   1.675  0.2195  0.1275  0.1449
  129POX     OE 2033   7.178   3.682   1.800 -0.2893  0.0613  0.2500
  129POX    C1A 2034   7.238   3.765   1.885 -0.2287  0.2453  0.0282
  129POX    O1A 2035   7.320   3.846   1.840 -0.0342 -0.2820 -0.5861
  129POX    C1B 2036   7.214   3.718   2.023 -0.0756  0.0481 -0.0110
  129POX    C1C 2037   7.125   3.815   2.100  0.0851  0.0034  0.2318
  129POX    C1D 2038   7.038   3.746   2.206  0.3492 -0.1177  0.3689
  129POX    C1E 2039   6.951   3.844   2.285 -0.2531  0.2210 -0.7029
  129POX    C1F 2040   7.036   3.933   2.376 -0.4587 -0.2568 -0.0317
  129POX    C1G 2041   6.974   4.036   2.471 -0.1223  0.0408 -0.1341
  129POX    C1H 2042   7.075   4.114   2.555  0.1085 -0.2395 -0.1460
  129POX    C1I 2043   7.006   4.208   2.655 -0.6246 -0.2551 -0.6320
  129POX    C1J 2044   7.057   4.236   2.774 -0.4669 -0.9371 -0.5350
  129POX    C1K 2045   7.194   4.182   2.816 -0.0354  0.1764 -0.4736
  129POX    C1L 2046   7.233   4.230   2.956 -0.0501 -0.2357 -0.3266
  129POX    C1M 2047   7.375   4.184   2.992 -0.0372  0.1591  0.1362
  129POX    C1N 2048   7.387   4.200   3.144 -0.4624  0.3048  0.1577
  129POX    C1O 2049   7.528   4.150   3.178 -0.4546  0.3109  0.1358
  129POX    C1P 2050   7.552   4.150   3.330  0.0558 -0.1969  0.0587
  129POX    C1Q 2051   7.600   4.014   3.378 -0.7512 -0.4919  0.0433
  129POX    C1R 2052   7.751   3.991   3.365 -0.6283  0.2884  0.0811
  129POX     CZ 2053   6.995   3.753   1.644  0.1858  0.0228  0.2699
  129POX     OZ 2054   6.943   3.869   1.711  0.0238 -0.2548  0.6267
  129POX    C2A 2055   6.813   3.893   1.700  0.0795  0.0180  0.5650
  129POX    O2A 2056   6.733   3.807   1.664 -0.0312  0.1828  0.4153
  129POX    C2B 2057   6.773   4.020   1.765 -0.3911  0.2177 -0.0953
  129POX    C2C 2058   6.855   4.052   1.890 -0.7750 -0.1961  0.2678
  129POX    C2D 2059   6.828   4.198   1.929 -0.7059  0.0667 -0.6470
  129POX    C2E 2060   6.889   4.230   2.066 -0.4782  0.0818 -0.7520
  129POX    C2F 2061   6.915   4.379   2.087 -0.0719 -0.1924  0.7550
  129POX    C2G 2062   6.789   4.453   2.132 -0.1782  0.0002  0.1399
  129POX    C2H 2063   6.742   4.433   2.276  0.0054 -0.3628  0.1506
  129POX    C2I 2064   6.831   4.506   2.377  0.1157 -0.3158  0.0200
  129POX    C2J 2065   6.766   4.501   2.516 -0.4596  0.8902 -0.1925
  129POX    C2K 2066   6.858   4.578   2.610  0.0976 -0.4442  0.3825
  129POX    C2L 2067   6.799   4.599   2.750  0.4292  0.5694  0.3762
  129POX    C2M 2068   6.684   4.700   2.750 -0.0467  0.0332 -0.0726
  129POX    C2N 2069   6.626   4.691   2.891  0.3584  0.3800  0.1172
  129POX    C2O 2070   6.525   4.805   2.899  0.0022  0.0441  0.4224
  129POX    C2P 2071   6.484   4.833   3.044  0.1197 -0.1041  0.4840
  130CHL    CN1 2072   8.915   1.990   1.888  0.5494  0.4015  0.5133
  130CHL    CN2 2073   8.991   1.815   2.033 -0.9715 -0.5533 -0.2458
  130CHL    CN3 2074   8.758   1.844   2.008 -0.6728  0.5145 -0.4789
  130CHL    NTM 2075   8.887   1.855   1.937 -0.5745  0.3203 -0.3318
  130CHL     CB 2076   8.890   1.766   1.820  0.0807 -0.1854  0.0619
  131PJ2     CA 2077   8.912   1.616   1.806  0.0779 -0.1217 -0.6848
  131PJ2     OA 2078   9.039   1.578   1.859 -0.1730  0.1873  0.1609
  131PJ2      P 2079   9.083   1.425   1.833  0.0713  0.2922 -0.0548
  131PJ2     OB 2080   8.999   1.372   1.723  0.3444  0.0899 -0.1669
  131PJ2     HB 2081   8.938   1.296   1.744 -1.8387  1.4817 -1.0462
  131PJ2     OG 2082   9.231   1.413   1.831  0.0577  0.0387  0.2699
  131PJ2     HG 2083   9.252   1.318   1.809 -0.9829 -1.1189  3.7153
  131PJ2     OD 2084   9.031   1.369   1.975  0.3778 -0.1697 -0.1210
  132POX     CD 2085   9.111   1.406   2.088  0.4266 -0.5430 -0.0340
  132POX     CE 2086   9.039   1.423   2.222  0.0701  0.1006 -0.3037
  132POX     OE 2087   9.123   1.449   2.335  0.0559  0.2735 -0.3318
  132POX    C1A 2088   9.089   1.558   2.403  0.3513 -0.1522  0.5271
  132POX    O1A 2089   8.994   1.631   2.374  0.3759 -0.2570  0.1789
  132POX    C1B 2090   9.197   1.594   2.497  0.7979  0.3589 -0.1628
  132POX    C1C 2091   9.154   1.623   2.642  0.5620  0.0114 -0.1619
  132POX    C1D 2092   9.105   1.501   2.720 -0.0346  0.2811 -0.1119
  132POX    C1E 2093   9.239   1.447   2.770  0.1186  0.5570 -0.2200
  132POX    C1F 2094   9.192   1.343   2.873 -0.0796  0.0934 -0.7686
  132POX    C1G 2095   9.298   1.290   2.969 -0.2709  0.2743 -0.4572
  132POX    C1H 2096   9.400   1.389   3.026 -0.2794 -0.2137  0.4349
  132POX    C1I 2097   9.469   1.311   3.138  0.0951  0.0717  0.4054
  132POX    C1J 2098   9.509   1.356   3.257 -0.6828  0.6390  0.4560
  132POX    C1K 2099   9.484   1.501   3.299 -0.1583  0.8158  0.1607
  132POX    C1L 2100   9.489   1.507   3.452 -0.3058  0.2439  0.1884
  132POX    C1M 2101   9.636   1.520   3.493 -0.2008 -0.0285 -0.0930
  132POX    C1N 2102   9.663   1.520   3.644 -0.2434 -0.5141 -0.0826
  132POX    C1O 2103   9.800   1.572   3.689 -0.5190 -0.0269  0.1976
  132POX    C1P 2104   9.897   1.458   3.658  0.1421  0.6587 -0.2870
  132POX    C1Q 2105  10.042   1.492   3.693  0.2493 -0.0243 -0.0569
  132POX    C1R 2106  10.090   1.604   3.599 -0.0732 -0.1299 -0.3475
  132POX     CZ 2107   8.956   1.297   2.247  0.3472 -0.1197 -0.4849
  132POX     OZ 2108   8.868   1.303   2.359  0.3877 -0.3856 -0.4372
  132POX    C2A 2109   8.773   1.210   2.370 -0.0400  0.0958  0.0480
  132POX    O2A 2110   8.763   1.123   2.283 -0.1809  0.2608 -0.1026
  132POX    C2B 2111   8.688   1.217   2.490 -0.0841 -0.0527  0.0267
  132POX    C2C 2112   8.772   1.166   2.607  0.1548  0.1280 -0.0657
  132POX    C2D 2113   8.685   1.183   2.732 -0.0490  0.1568 -0.2119
  132POX    C2E 2114   8.764   1.188   2.863 -0.7096  0.4330  0.1830
  132POX    C2F 2115   8.652   1.177   2.966 -0.5704 -0.5551  0.2422
  132POX    C2G 2116   8.725   1.185   3.101 -0.2130 -0.3183  0.0360
  132POX    C2H 2117   8.632   1.230   3.214  0.1282  0.0460  0.1757
  132POX    C2I 2118   8.590   1.377   3.210  0.2907  0.0872 -0.0317
  132POX    C2J 2119   8.464   1.378   3.296  0.2869  0.0827 -0.0375
  132POX    C2K 2120   8.344   1.336   3.212  0.1005  0.5644 -0.0169
  132POX    C2L 2121   8.216   1.338   3.297 -0.0419 -0.2039 -0.1999
  132POX    C2M 2122   8.088   1.273   3.245 -0.4820  0.4827  0.0142
  132POX    C2N 2123   7.963   1.319   3.319 -0.8032 -0.0849 -0.1707
  132POX    C2O 2124   7.906   1.450   3.263 -0.5495  0.1901  0.2087
  132POX    C2P 2125   7.832   1.428   3.131 -0.4627  0.1451  0.1676
  133CHL    CN1 2126   8.713   7.286   1.024  0.0339 -0.7390 -0.4447
  133CHL    CN2 2127   8.874   7.172   1.178  0.0314  0.0648  0.1062
  133CHL    CN3 2128   8.650   7.117   1.170  0.1593  0.1523  0.2552
  133CHL    NTM 2129   8.741   7.232   1.158  0.1044  0.1618 -0.0904
  133CHL     CB 2130   8.691   7.318   1.266  0.4290 -0.3372  0.4698
  134PJ2     CA 2131   8.771   7.444   1.299  0.2345 -0.0862 -0.0074
  134PJ2     OA 2132   8.903   7.428   1.350  0.2558 -0.4358 -0.1691
  134PJ2      P 2133   8.972   7.568   1.392 -0.0821 -0.3759  0.1987
  134PJ2     OB 2134   8.906   7.678   1.318  0.2829 -0.3829 -0.1397
  134PJ2     HB 2135   8.943   7.761   1.361  1.5279  0.7286 -3.0864
  134PJ2     OG 2136   9.114   7.530   1.376  0.0195 -0.1032  0.4436
  134PJ2     HG 2137   9.165   7.596   1.431 -2.1451  3.1059 -1.0715
  134PJ2     OD 2138   8.929   7.562   1.547  0.3681  0.7661  0.3757
  135POX     CD 2139   9.004   7.490   1.645 -0.0796 -0.4457 -0.1521
  135POX     CE 2140   8.918   7.451   1.766 -0.0300 -0.0069  0.0279
  135POX     OE 2141   8.995   7.414   1.881 -0.4125  0.1002  0.3191
  135POX    C1A 2142   8.992   7.498   1.984 -0.6360  0.2149  0.2197
  135POX    O1A 2143   8.910   7.589   1.981  0.0799  0.8578  0.0661
  135POX    C1B 2144   9.073   7.446   2.096 -0.3858 -0.1457 -0.1252
  135POX    C1C 2145   8.984   7.370   2.194  0.4296 -0.1718  0.6084
  135POX    C1D 2146   8.921   7.243   2.136  0.1327 -0.0099  0.5737
  135POX    C1E 2147   8.840   7.151   2.227  0.0082  0.1767  0.6535
  135POX    C1F 2148   8.929   7.084   2.332  0.5355  0.1543  0.1977
  135POX    C1G 2149   8.830   7.060   2.446  0.5404 -0.6356  0.0441
  135POX    C1H 2150   8.830   7.179   2.543 -0.0647 -0.8751  0.3460
  135POX    C1I 2151   8.729   7.177   2.658 -0.1478 -0.4161  0.2867
  135POX    C1J 2152   8.654   7.275   2.707 -0.0509  0.0695 -0.5287
  135POX    C1K 2153   8.668   7.420   2.662  0.1654  0.2039 -0.0318
  135POX    C1L 2154   8.544   7.495   2.614  0.0472  0.0827  0.0872
  135POX    C1M 2155   8.579   7.597   2.505  0.1089  0.2377  0.2516
  135POX    C1N 2156   8.476   7.710   2.496 -1.1077 -0.8348  0.4370
  135POX    C1O 2157   8.486   7.806   2.615  0.1748 -0.2285 -0.1362
  135POX    C1P 2158   8.612   7.892   2.623  0.0800 -0.1551  0.6731
  135POX    C1Q 2159   8.592   7.998   2.732  0.0690  0.1016  0.4234
  135POX    C1R 2160   8.619   7.935   2.869  0.4010  0.1576  0.3852
  135POX     CZ 2161   8.829   7.339   1.712  0.0734  0.0486 -0.2585
  135POX     OZ 2162   8.730   7.278   1.795  0.4741 -0.3792 -0.0841
  135POX    C2A 2163   8.715   7.148   1.773 -0.1238 -0.2983 -0.1974
  135POX    O2A 2164   8.786   7.086   1.693  0.3604 -0.7506  0.5695
  135POX    C2B 2165   8.604   7.091   1.852  0.2966  0.0882  0.6872
  135POX    C2C 2166   8.658   6.982   1.946  0.2659 -0.2399  0.3290
  135POX    C2D 2167   8.557   6.889   2.012 -0.1799  0.0904  0.1218
  135POX    C2E 2168   8.630   6.803   2.115 -0.0671  0.0129 -0.0228
  135POX    C2F 2169   8.534   6.721   2.202 -0.0490 -0.0372 -0.0511
  135POX    C2G 2170   8.593   6.673   2.334 -0.4517  0.0288  0.1536
  135POX    C2H 2171   8.544   6.756   2.453 -0.0772  0.5060 -0.0263
  135POX    C2I 2172   8.611   6.716   2.584  0.2018  0.1350 -0.2797
  135POX    C2J 2173   8.583   6.816   2.697  0.3053  0.0632 -0.1909
  135POX    C2K 2174   8.559   6.761   2.838 -0.2641 -0.2493 -0.4095
  135POX    C2L 2175   8.437   6.669   2.852  0.0001 -0.5942 -0.3600
  135POX    C2M 2176   8.427   6.614   2.994  0.2475 -0.4146 -0.2722
  135POX    C2N 2177   8.276   6.605   3.020  0.3139  0.3114  0.3969
  135POX    C2O 2178   8.243   6.485   3.108  0.2673 -0.1856 -0.2907
  135POX    C2P 2179   8.285   6.507   3.254  0.1393  0.4739 -0.3500
  136CHL    CN1 2180   1.405   0.742   1.182  0.2241  0.2239  0.0376
  136CHL    CN2 2181   1.459   0.509   1.217  0.1346  0.0348  0.1486
  136CHL    CN3 2182   1.632   0.659   1.131  0.7750 -0.5283  0.2731
  136CHL    NTM 2183   1.511   0.646   1.215  0.1895  0.0065 -0.4736
  136CHL     CB 2184   1.573   0.670   1.346 -0.5666  0.8086 -0.2587
  137PJ2     CA 2185   1.494   0.680   1.477 -0.0121 -0.2312  0.1651
  137PJ2     OA 2186   1.421   0.558   1.494  0.4968 -0.5820 -0.1461
  137PJ2      P 2187   1.301   0.568   1.601  0.2814 -0.2380 -0.4175
  137PJ2     OB 2188   1.234   0.699   1.589 -0.2526 -0.4366  0.3290
  137PJ2     HB 2189   1.291   0.779   1.608 -1.8421  0.3691  2.0053
  137PJ2     OG 2190   1.219   0.447   1.577 -0.3555  0.1384 -0.1467
  137PJ2     HG 2191   1.269   0.391   1.511  2.3593  1.8557  0.3104
  137PJ2     OD 2192   1.378   0.559   1.742 -0.4985  0.3495  0.0507
  138POX     CD 2193   1.450   0.436   1.759 -0.0212  0.6368  0.1111
  138POX     CE 2194   1.545   0.432   1.879  0.1769  0.1979 -0.0588
  138POX     OE 2195   1.488   0.433   2.010  0.2834  0.6047 -0.0146
  138POX    C1A 2196   1.418   0.326   2.045  0.1721  0.6792 -0.0061
  138POX    O1A 2197   1.441   0.218   1.990  0.0136  0.3992  0.4614
  138POX    C1B 2198   1.347   0.330   2.175  0.0124 -0.6034 -0.0391
  138POX    C1C 2199   1.405   0.233   2.278  0.3638 -0.2514  0.0997
  138POX    C1D 2200   1.320   0.229   2.405 -0.2746  0.6483 -0.2950
  138POX    C1E 2201   1.372   0.119   2.497 -0.0877  0.5913 -0.4707
  138POX    C1F 2202   1.321   0.132   2.640 -0.0257 -0.0156 -0.3900
  138POX    C1G 2203   1.416   0.072   2.743 -0.2262 -0.4414 -0.4491
  138POX    C1H 2204   1.370   0.103   2.886  0.0753 -0.1045 -0.4230
  138POX    C1I 2205   1.439   0.016   2.991 -0.5368 -0.0531  0.0299
  138POX    C1J 2206   1.442   0.040   3.121 -0.0927 -0.2608  0.0608
  138POX    C1K 2207   1.357   0.151   3.182 -0.2079 -0.4556  0.2576
  138POX    C1L 2208   1.366   0.150   3.335  0.1747 -0.5321  0.2359
  138POX    C1M 2209   1.256   0.227   3.408  0.3603 -0.4473  0.4268
  138POX    C1N 2210   1.260   0.206   3.560  0.2544 -0.1161  0.4768
  138POX    C1O 2211   1.212   0.065   3.595 -0.1740 -0.0243  0.2628
  138POX    C1P 2212   1.210   0.044   3.747 -0.2650 -0.1919  0.2388
  138POX    C1Q 2213   1.123   0.141   3.826 -0.3607  0.2340 -0.3851
  138POX    C1R 2214   1.166   0.125   3.972 -0.3703  0.0180 -0.4071
  138POX     CZ 2215   1.637   0.553   1.860 -0.4483  0.6170 -0.4578
  138POX     OZ 2216   1.766   0.555   1.921 -0.7662  0.5228  0.2341
  138POX    C2A 2217   1.830   0.672   1.918 -0.1567  0.2034  0.5962
  138POX    O2A 2218   1.780   0.775   1.874 -0.2467 -0.0399  0.1251
  138POX    C2B 2219   1.971   0.662   1.962 -0.0267 -0.0910  0.1148
  138POX    C2C 2220   1.981   0.656   2.114 -0.2084  0.2415  0.1409
  138POX    C2D 2221   2.125   0.661   2.166  0.0614  0.0584 -0.5812
  138POX    C2E 2222   2.124   0.600   2.306 -0.0646  0.2542 -0.4956
  138POX    C2F 2223   2.256   0.613   2.381 -0.1838  0.2736 -0.2876
  138POX    C2G 2224   2.266   0.536   2.513 -0.3684  0.8585  0.0720
  138POX    C2H 2225   2.386   0.566   2.603 -0.2868  0.0070  0.2602
  138POX    C2I 2226   2.386   0.486   2.733  0.0990  0.2061  0.3823
  138POX    C2J 2227   2.426   0.340   2.712 -0.1605  0.1795  0.0604
  138POX    C2K 2228   2.447   0.248   2.833 -0.6601 -0.2469 -0.1727
  138POX    C2L 2229   2.490   0.113   2.777 -0.5366 -0.2735 -0.0145
  138POX    C2M 2230   2.525   0.021   2.894  0.2201 -0.3622 -0.3005
  138POX    C2N 2231   2.662   0.062   2.950 -0.1217  0.3379  0.0339
  138POX    C2O 2232   2.698  -0.019   3.074  0.2756 -0.0376 -0.3257
  138POX    C2P 2233   2.834   0.018   3.135  0.4426 -0.0757 -0.6707
  139CHL    CN1 2234   1.361   7.002   1.232  0.2199  0.3136 -0.2932
  139CHL    CN2 2235   1.557   6.867   1.232 -0.1134  0.2462 -0.5595
  139CHL    CN3 2236   1.534   7.026   1.404  0.5400  0.2830 -0.4004
  139CHL    NTM 2237   1.504   7.001   1.263  0.2312  0.3337 -0.3444
  139CHL     CB 2238   1.577   7.095   1.176 -0.0128  0.1819 -0.7150
  140PJ2     CA 2239   1.568   7.246   1.202 -0.0190  0.0475  0.1061
  140PJ2     OA 2240   1.439   7.307   1.193 -0.0312 -0.0341 -0.3202
  140PJ2      P 2241   1.443   7.458   1.249  0.1881 -0.1104 -0.1264
  140PJ2     OB 2242   1.576   7.509   1.213  0.4444 -0.2857  0.5531
  140PJ2     HB 2243   1.578   7.602   1.177  2.3494 -1.2395 -2.1851
  140PJ2     OG 2244   1.316   7.533   1.229  0.3452  0.1914  0.0033
  140PJ2     HG 2245   1.324   7.631   1.246  1.2140  0.2368 -0.5807
  140PJ2     OD 2246   1.454   7.447   1.409 -0.2561  0.1075 -0.0781
  141POX     CD 2247   1.333   7.417   1.480  0.0216  0.1783  0.4294
  141POX     CE 2248   1.347   7.401   1.632 -0.2056  0.4277  0.4772
  141POX     OE 2249   1.223   7.372   1.696 -0.2920  0.1980  0.2065
  141POX    C1A 2250   1.216   7.270   1.782  0.3909  0.0307  0.0687
  141POX    O1A 2251   1.292   7.175   1.764 -0.1848 -0.2500 -0.9778
  141POX    C1B 2252   1.088   7.271   1.856  0.0009 -0.1198 -0.6003
  141POX    C1C 2253   1.086   7.358   1.982 -0.4786 -0.0364 -0.6608
  141POX    C1D 2254   0.951   7.356   2.053 -0.1748 -0.5548 -0.0907
  141POX    C1E 2255   0.928   7.416   2.192 -0.4286  0.1897 -0.4508
  141POX    C1F 2256   1.030   7.345   2.282  0.4596  1.1629 -0.6543
  141POX    C1G 2257   1.013   7.373   2.431 -0.5950 -0.1426 -0.5012
  141POX    C1H 2258   0.879   7.367   2.503 -0.2625  0.3824  0.1774
  141POX    C1I 2259   0.828   7.224   2.518  0.2496  0.2097  0.2782
  141POX    C1J 2260   0.801   7.155   2.629 -0.1898 -0.3449 -0.1659
  141POX    C1K 2261   0.809   7.205   2.773  0.4690 -0.5836 -0.1128
  141POX    C1L 2262   0.667   7.247   2.812  0.6597  0.0259 -0.0700
  141POX    C1M 2263   0.674   7.268   2.963 -0.2775  0.2379 -0.0470
  141POX    C1N 2264   0.558   7.353   3.015 -0.5845 -0.3339  0.2049
  141POX    C1O 2265   0.540   7.358   3.167 -0.3876  0.4754  0.2055
  141POX    C1P 2266   0.408   7.429   3.194 -0.6537 -0.0741  0.3751
  141POX    C1Q 2267   0.373   7.403   3.340  0.4774 -0.0706  0.6485
  141POX    C1R 2268   0.260   7.497   3.381  0.2092 -0.2934  0.4254
  141POX     CZ 2269   1.404   7.536   1.675  0.6706  0.2794 -0.1899
  141POX     OZ 2270   1.427   7.552   1.815  0.0087 -0.0428 -0.0419
  141POX    C2A 2271   1.456   7.673   1.860 -0.2416 -0.0016  0.0097
  141POX    O2A 2272   1.513   7.760   1.793  0.3049 -0.5668 -0.2653
  141POX    C2B 2273   1.410   7.671   2.001 -0.1433 -0.5336  0.0359
  141POX    C2C 2274   1.523   7.725   2.088 -0.2822  0.1011 -0.1703
  141POX    C2D 2275   1.482   7.733   2.235  0.0393 -0.3280 -0.0552
  141POX    C2E 2276   1.585   7.732   2.348 -0.5313 -0.3424  0.4754
  141POX    C2F 2277   1.518   7.784   2.475 -0.3914  0.1266  0.3632
  141POX    C2G 2278   1.622   7.766   2.586  0.2780  0.4651 -0.2056
  141POX    C2H 2279   1.576   7.835   2.714  0.1463 -0.1648  0.0921
  141POX    C2I 2280   1.680   7.840   2.827 -0.0282  0.6981  0.2263
  141POX    C2J 2281   1.631   7.901   2.958 -0.0501  0.1200  0.4939
  141POX    C2K 2282   1.734   7.886   3.070  0.1202  0.0589  0.3304
  141POX    C2L 2283   1.676   7.889   3.212  0.2252 -0.4587  0.3827
  141POX    C2M 2284   1.795   7.907   3.306  0.2392 -0.0990  0.2939
  141POX    C2N 2285   1.754   7.964   3.442  0.3082 -0.0342  0.2882
  141POX    C2O 2286   1.710   8.111   3.440  0.0960 -0.0994  0.1191
  141POX    C2P 2287   1.717   8.170   3.581  0.7660 -0.4373  0.2340
  142CHL    CN1 2288   7.813   3.210   1.106 -0.1331 -0.5235 -0.1981
  142CHL    CN2 2289   7.809   3.006   1.000 -0.0981  0.0103  0.2382
  142CHL    CN3 2290   7.623   3.154   0.976 -0.1212  0.3032 -0.1360
  142CHL    NTM 2291   7.721   3.100   1.071 -0.5566 -0.2401  0.0089
  142CHL     CB 2292   7.659   3.056   1.196 -0.3001  0.7701  0.5025
  143PJ2     CA 2293   7.739   2.978   1.301  0.2844  0.5603 -0.0957
  143PJ2     OA 2294   7.765   2.844   1.257  0.0431  0.3502  0.4011
  143PJ2      P 2295   7.890   2.793   1.344 -0.0245 -0.1043  0.2350
  143PJ2     OB 2296   7.994   2.895   1.320 -0.1863 -0.1354 -0.6289
  143PJ2     HB 2297   8.080   2.845   1.333 -0.9013 -1.2309  0.0463
  143PJ2     OG 2298   7.909   2.654   1.295 -0.1030 -0.0558  0.0677
  143PJ2     HG 2299   8.003   2.649   1.262 -0.7442 -0.8947 -1.7408
  143PJ2     OD 2300   7.853   2.802   1.500 -0.0040  0.6461  0.1999
  144POX     CD 2301   7.754   2.713   1.552  0.5352 -0.0076  0.1228
  144POX     CE 2302   7.751   2.698   1.705  0.2139  0.0113  0.1204
  144POX     OE 2303   7.662   2.593   1.746 -0.1542 -0.0355 -0.7729
  144POX    C1A 2304   7.709   2.470   1.763 -0.3249  0.0058  0.0110
  144POX    O1A 2305   7.814   2.441   1.707 -0.4092  0.1843 -0.2416
  144POX    C1B 2306   7.616   2.378   1.833 -0.1316 -0.0348  0.2153
  144POX    C1C 2307   7.626   2.347   1.982  0.0774 -0.1299  0.1813
  144POX    C1D 2308   7.494   2.276   2.010 -0.2031  0.2552 -0.1584
  144POX    C1E 2309   7.495   2.234   2.157  0.1512  0.2768 -0.1553
  144POX    C1F 2310   7.378   2.137   2.166  0.1900  0.2254 -0.1959
  144POX    C1G 2311   7.327   2.141   2.311 -0.2442  0.1203 -0.3427
  144POX    C1H 2312   7.411   2.055   2.406 -0.3426  0.1893 -0.1934
  144POX    C1I 2313   7.389   1.906   2.380  0.1253  0.0699  0.0933
  144POX    C1J 2314   7.450   1.818   2.459 -0.0664 -0.3171 -0.1875
  144POX    C1K 2315   7.540   1.848   2.579 -0.1561  0.0130 -0.2027
  144POX    C1L 2316   7.642   1.741   2.619 -0.1371  0.3944  0.8014
  144POX    C1M 2317   7.724   1.783   2.742  0.0226  0.0653  0.8078
  144POX    C1N 2318   7.826   1.679   2.788  0.4050  0.3329  0.5638
  144POX    C1O 2319   7.962   1.744   2.814  0.3422  0.4617  0.5759
  144POX    C1P 2320   8.071   1.641   2.847  0.1577  0.0771  0.0050
  144POX    C1Q 2321   8.198   1.706   2.902  0.2681  0.3791 -0.5999
  144POX    C1R 2322   8.288   1.596   2.959  0.3191  0.4385 -0.5642
  144POX     CZ 2323   7.721   2.836   1.764  0.0282  0.2148 -0.4440
  144POX     OZ 2324   7.758   2.856   1.900 -0.3437 -0.3775 -0.2500
  144POX    C2A 2325   7.820   2.971   1.925  0.1056 -0.6603 -0.0437
  144POX    O2A 2326   7.832   3.054   1.835  0.2380  0.0013  0.5717
  144POX    C2B 2327   7.842   2.982   2.071  0.0188  0.6846 -0.1159
  144POX    C2C 2328   7.761   3.102   2.120 -0.4424  0.5080 -0.4384
  144POX    C2D 2329   7.767   3.127   2.271  0.2005  0.8010 -0.5083
  144POX    C2E 2330   7.633   3.084   2.331  0.7996 -0.4006 -0.0148
  144POX    C2F 2331   7.629   3.073   2.483  0.1001  0.4142  0.0342
  144POX    C2G 2332   7.490   3.030   2.529  0.0581  0.0743 -0.4045
  144POX    C2H 2333   7.491   2.989   2.677 -0.3798  0.0229 -0.4132
  144POX    C2I 2334   7.370   2.897   2.693 -0.3072 -0.0793 -0.4470
  144POX    C2J 2335   7.296   2.931   2.822  0.3884 -0.2946  0.0154
  144POX    C2K 2336   7.384   2.913   2.946  0.9396 -0.0513 -0.3393
  144POX    C2L 2337   7.380   2.769   2.997 -0.2596  0.0988  0.0224
  144POX    C2M 2338   7.471   2.772   3.120  0.2461  0.0301 -0.3431
  144POX    C2N 2339   7.488   2.634   3.184 -0.1318 -0.0578 -0.4260
  144POX    C2O 2340   7.580   2.540   3.107  0.3771 -0.0707  0.1860
  144POX    C2P 2341   7.578   2.405   3.179 -0.6794 -0.0231  0.2583
  145CHL    CN1 2342   7.872   1.227   1.300 -0.0366  0.2564  0.1211
  145CHL    CN2 2343   8.027   1.059   1.278 -0.5790  0.4242 -0.3968
  145CHL    CN3 2344   7.997   1.179   1.481  0.3749 -0.2696 -0.1323
  145CHL    NTM 2345   7.927   1.111   1.372 -0.3111  0.0956  0.0731
  145CHL     CB 2346   7.833   1.009   1.423 -0.0738 -0.1205  0.0796
  146PJ2     CA 2347   7.745   0.947   1.315 -0.7516 -0.1806  0.6616
  146PJ2     OA 2348   7.645   1.023   1.246 -0.8361 -0.0179  0.9621
  146PJ2      P 2349   7.575   0.923   1.141 -0.0134  0.1471  0.2459
  146PJ2     OB 2350   7.492   1.017   1.062 -0.1745 -0.1892  0.0107
  146PJ2     HB 2351   7.507   1.116   1.064 -0.8311 -0.0619 -0.8607
  146PJ2     OG 2352   7.675   0.843   1.067 -0.3604  0.2765 -0.3804
  146PJ2     HG 2353   7.650   0.822   0.973 -0.5282 -0.4473 -0.1772
  146PJ2     OD 2354   7.485   0.832   1.238 -0.2619 -0.1727 -0.2762
  147POX     CD 2355   7.374   0.892   1.305  0.3572  0.3798  0.2798
  147POX     CE 2356   7.299   0.802   1.405  0.5195 -0.1204 -0.0433
  147POX     OE 2357   7.201   0.874   1.480 -0.1953 -0.2508 -0.8311
  147POX    C1A 2358   7.087   0.822   1.524 -0.1059  0.0677 -0.2000
  147POX    O1A 2359   7.074   0.704   1.490  0.0672 -0.0342  0.0831
  147POX    C1B 2360   6.982   0.892   1.601 -0.0154  0.2504 -0.2432
  147POX    C1C 2361   7.022   0.872   1.748 -0.4904  0.3756 -0.0956
  147POX    C1D 2362   7.002   0.727   1.791 -0.4628  0.3793 -0.0702
  147POX    C1E 2363   7.015   0.722   1.944 -0.1665 -0.1911 -0.1112
  147POX    C1F 2364   6.951   0.593   1.996  0.2724 -0.2660  0.2476
  147POX    C1G 2365   6.929   0.588   2.147  0.3787 -0.0192  0.2713
  147POX    C1H 2366   6.919   0.447   2.206  0.5776 -0.1076  0.0957
  147POX    C1I 2367   6.801   0.364   2.155  0.2330  0.2986  0.2174
  147POX    C1J 2368   6.712   0.304   2.233 -0.1409  0.3904 -0.1356
  147POX    C1K 2369   6.702   0.314   2.385 -0.1884  0.6814 -0.1574
  147POX    C1L 2370   6.578   0.236   2.429  0.2396  0.0535 -0.0532
  147POX    C1M 2371   6.548   0.247   2.579 -0.6264 -0.0067 -0.2159
  147POX    C1N 2372   6.402   0.215   2.612 -0.5242 -0.3083 -0.0487
  147POX    C1O 2373   6.395   0.156   2.753  0.2529  0.0351  0.1379
  147POX    C1P 2374   6.250   0.135   2.798  0.0498  0.6144 -0.2346
  147POX    C1Q 2375   6.220   0.103   2.945  0.4650  0.3355 -0.2093
  147POX    C1R 2376   6.068   0.092   2.940  0.5148 -0.4057 -0.2860
  147POX     CZ 2377   7.404   0.741   1.498  0.0599  0.4335  0.8477
  147POX     OZ 2378   7.372   0.637   1.591  0.0017 -0.1964  0.1302
  147POX    C2A 2379   7.433   0.646   1.708  0.5141 -0.2350 -0.1309
  147POX    O2A 2380   7.516   0.735   1.728  0.3766 -0.0251 -0.4885
  147POX    C2B 2381   7.388   0.552   1.813  0.3795  0.1690  0.1747
  147POX    C2C 2382   7.460   0.540   1.947  0.6466 -0.4494 -0.0205
  147POX    C2D 2383   7.410   0.455   2.064 -0.4838  0.5914  0.2729
  147POX    C2E 2384   7.484   0.479   2.195 -0.0658 -0.2018  0.1858
  147POX    C2F 2385   7.428   0.380   2.298 -0.7374  0.0141  0.0293
  147POX    C2G 2386   7.489   0.395   2.438 -0.6209  0.1637 -0.0372
  147POX    C2H 2387   7.410   0.317   2.544 -0.4930  0.0447 -0.0290
  147POX    C2I 2388   7.482   0.335   2.677  0.1228  0.1142 -0.3646
  147POX    C2J 2389   7.390   0.270   2.781 -0.1022  0.0612 -0.5957
  147POX    C2K 2390   7.399   0.122   2.744 -0.4261 -0.1590  0.1752
  147POX    C2L 2391   7.345   0.039   2.861 -0.1770 -0.1443  0.3011
  147POX    C2M 2392   7.291  -0.096   2.814 -0.3363 -0.1062  0.3760
  147POX    C2N 2393   7.253  -0.193   2.925  0.0770 -0.4945  0.1835
  147POX    C2O 2394   7.190  -0.318   2.862  0.7809 -0.4435 -0.6304
  147POX    C2P 2395   7.159  -0.434   2.956 -0.3456  0.1366 -0.2680
  148CHL    CN1 2396   2.913   7.341   1.347  0.2089 -0.7052 -0.2121
  148CHL    CN2 2397   2.715   7.291   1.456 -0.2562  0.3309  0.0247
  148CHL    CN3 2398   2.750   7.513   1.367 -0.0852  0.0405 -0.3102
  148CHL    NTM 2399   2.769   7.369   1.344  0.3385  0.0302  0.0989
  148CHL     CB 2400   2.711   7.318   1.219  0.6623  0.0749 -0.0719
  149PJ2     CA 2401   2.726   7.172   1.174 -0.5634  0.0015 -0.2937
  149PJ2     OA 2402   2.650   7.085   1.256 -0.3401  0.3180  0.2555
  149PJ2      P 2403   2.679   6.928   1.235 -0.1115  0.4212 -0.2152
  149PJ2     OB 2404   2.575   6.834   1.283  0.3099 -0.0157 -0.1470
  149PJ2     HB 2405   2.487   6.878   1.264  0.6119  0.7896  0.2846
  149PJ2     OG 2406   2.721   6.918   1.094  0.4835  0.1228 -0.0210
  149PJ2     HG 2407   2.759   7.005   1.062 -0.4418  0.3598 -0.5288
  149PJ2     OD 2408   2.810   6.924   1.329 -0.1219  0.4930 -0.1974
  150POX     CD 2409   2.773   6.888   1.462 -0.0817 -0.2475 -0.3844
  150POX     CE 2410   2.891   6.844   1.548 -0.2594 -0.0914 -0.0596
  150POX     OE 2411   2.847   6.777   1.666 -0.3543  0.0557 -0.0115
  150POX    C1A 2412   2.826   6.646   1.652 -0.2080  0.0367 -0.0627
  150POX    O1A 2413   2.856   6.585   1.550  0.9312  0.5427 -0.0394
  150POX    C1B 2414   2.786   6.591   1.784  0.0930  0.1989  0.0965
  150POX    C1C 2415   2.904   6.521   1.852  0.1868 -0.2257 -0.4901
  150POX    C1D 2416   2.879   6.470   1.994 -0.3757  0.0302 -0.4948
  150POX    C1E 2417   2.761   6.372   2.001 -0.6576  0.4112  0.2373
  150POX    C1F 2418   2.723   6.349   2.147  0.2882  0.4456  0.4964
  150POX    C1G 2419   2.649   6.460   2.221  0.7950  0.9458  0.2592
  150POX    C1H 2420   2.630   6.420   2.368  0.0525  0.0382 -0.0757
  150POX    C1I 2421   2.534   6.518   2.435 -0.1078 -0.1739  0.0063
  150POX    C1J 2422   2.540   6.548   2.565 -0.2872  0.0498 -0.0347
  150POX    C1K 2423   2.642   6.473   2.651  0.1373  0.0380 -0.5410
  150POX    C1L 2424   2.573   6.453   2.786  0.2700 -0.1913 -0.5065
  150POX    C1M 2425   2.631   6.337   2.867  0.0132 -0.3314 -0.5180
  150POX    C1N 2426   2.725   6.395   2.973 -0.2053 -0.0548 -0.4735
  150POX    C1O 2427   2.783   6.279   3.055  0.0835  0.6905  0.3893
  150POX    C1P 2428   2.694   6.217   3.163 -0.1121  0.2511 -0.0227
  150POX    C1Q 2429   2.760   6.093   3.223 -0.1739  0.2496  0.0418
  150POX    C1R 2430   2.647   6.005   3.278  0.1323 -0.0707  0.1665
  150POX     CZ 2431   2.992   6.957   1.572 -0.5688  0.2121 -0.1794
  150POX     OZ 2432   2.948   7.071   1.646 -0.4957 -0.1246  0.3978
  150POX    C2A 2433   3.048   7.153   1.676 -0.3687 -0.3006  0.4554
  150POX    O2A 2434   3.165   7.146   1.639 -0.3219 -0.0594  0.5539
  150POX    C2B 2435   3.000   7.262   1.764 -0.4008  0.4259 -0.4449
  150POX    C2C 2436   2.931   7.213   1.891  0.1022  0.4940 -0.1430
  150POX    C2D 2437   2.887   7.331   1.977 -0.2416  0.0985  0.2302
  150POX    C2E 2438   2.855   7.292   2.122 -0.2036 -0.1259  0.1790
  150POX    C2F 2439   2.824   7.423   2.196  0.2919  0.0747  0.0338
  150POX    C2G 2440   2.768   7.391   2.335 -0.3807 -0.3991 -0.3432
  150POX    C2H 2441   2.867   7.337   2.438 -0.1348  0.2083 -0.2579
  150POX    C2I 2442   2.797   7.303   2.570  0.3800  0.4382  0.0789
  150POX    C2J 2443   2.902   7.228   2.653 -0.1319 -0.1489  0.2065
  150POX    C2K 2444   2.849   7.238   2.796 -0.1745  0.6602  0.1428
  150POX    C2L 2445   2.964   7.189   2.885 -0.3588 -0.5292 -0.2539
  150POX    C2M 2446   2.906   7.173   3.026  0.2023  0.0549  0.0502
  150POX    C2N 2447   2.990   7.202   3.150 -0.0595 -0.2267  0.2967
  150POX    C2O 2448   2.927   7.221   3.288 -0.1825  0.0858  0.1972
  150POX    C2P 2449   3.028   7.261   3.396 -0.0230  0.5176 -0.1085
  151CHL    CN1 2450   0.158   3.656   1.076  0.1571  0.2761  0.2504
  151CHL    CN2 2451   0.215   3.447   1.149 -0.4069  0.6504  0.9536
  151CHL    CN3 2452  -0.013   3.498   1.132 -0.0417 -0.1181 -0.3989
  151CHL    NTM 2453   0.117   3.554   1.173 -0.5837  0.6347  0.3219
  151CHL     CB 2454   0.113   3.580   1.318  0.1911  0.4484  0.3826
  152PJ2     CA 2455   0.044   3.705   1.374 -0.5654 -0.0546  0.5809
  152PJ2     OA 2456  -0.098   3.704   1.352 -0.3646 -0.4349 -0.7754
  152PJ2      P 2457  -0.181   3.840   1.378  0.6288  0.0430 -0.0164
  152PJ2     OB 2458  -0.122   3.938   1.284  0.1507  0.3572  0.0133
  152PJ2     HB 2459  -0.145   4.032   1.313 -0.2456 -0.2125  1.6814
  152PJ2     OG 2460  -0.325   3.809   1.371  0.6381  0.1684 -0.8337
  152PJ2     HG 2461  -0.358   3.779   1.281  0.4590 -0.4553 -0.5714
  152PJ2     OD 2462  -0.161   3.873   1.534  0.2176  0.3603 -0.0291
  153POX     CD 2463  -0.192   3.767   1.624  0.3181  0.3125 -0.0499
  153POX     CE 2464  -0.149   3.796   1.768  0.1016  0.2643  0.0262
  153POX     OE 2465  -0.186   3.686   1.851  0.4316  0.0703 -0.0848
  153POX    C1A 2466  -0.093   3.625   1.925  0.0709  0.2096  0.4811
  153POX    O1A 2467   0.027   3.640   1.906  0.0195  0.2611  0.1935
  153POX    C1B 2468  -0.160   3.549   2.033 -0.5024 -0.2132 -0.1661
  153POX    C1C 2469  -0.184   3.639   2.155 -0.4321 -0.4137 -0.0051
  153POX    C1D 2470  -0.283   3.581   2.256  0.2635  0.0365  0.9450
  153POX    C1E 2471  -0.314   3.694   2.355  0.6869  0.5229  0.5248
  153POX    C1F 2472  -0.412   3.642   2.460  0.2895 -0.0280 -0.1081
  153POX    C1G 2473  -0.410   3.742   2.576 -0.2660  0.0934 -0.1997
  153POX    C1H 2474  -0.471   3.659   2.689  0.3217  0.1236  0.1455
  153POX    C1I 2475  -0.512   3.750   2.805 -0.1448  0.2305 -0.1030
  153POX    C1J 2476  -0.618   3.740   2.885 -0.0807  0.6344  0.0376
  153POX    C1K 2477  -0.719   3.631   2.847  0.5472  0.1492 -0.2749
  153POX    C1L 2478  -0.863   3.679   2.868  0.4523 -0.1699 -0.1992
  153POX    C1M 2479  -0.932   3.612   2.988  0.4747  0.6333  0.2715
  153POX    C1N 2480  -1.079   3.651   3.001  0.2903 -0.1561  0.6038
  153POX    C1O 2481  -1.140   3.589   3.127 -0.9756  0.2597  0.2119
  153POX    C1P 2482  -1.101   3.649   3.262 -0.4144  0.4818 -0.0466
  153POX    C1Q 2483  -1.157   3.546   3.360 -0.6531  0.4523 -0.2133
  153POX    C1R 2484  -1.163   3.615   3.496  0.1128  0.2727 -0.0858
  153POX     CZ 2485  -0.235   3.912   1.819 -0.1253  0.0610  0.1033
  153POX     OZ 2486  -0.187   3.999   1.921  0.0217  0.0184  0.0703
  153POX    C2A 2487  -0.272   4.091   1.966 -0.2088  0.0654 -0.4587
  153POX    O2A 2488  -0.385   4.101   1.918 -0.3669 -0.2852 -0.1656
  153POX    C2B 2489  -0.209   4.160   2.081  0.4151 -0.7127 -0.3234
  153POX    C2C 2490  -0.264   4.129   2.221  0.1399 -0.2120 -0.3186
  153POX    C2D 2491  -0.204   4.221   2.328 -0.1187 -0.5573  0.1235
  153POX    C2E 2492  -0.237   4.160   2.464  0.4067 -0.3138  0.3631
  153POX    C2F 2493  -0.200   4.234   2.592  0.4882 -0.4440  0.4150
  153POX    C2G 2494  -0.315   4.314   2.653  0.3095  0.0034 -0.4964
  153POX    C2H 2495  -0.292   4.362   2.796  0.1605  0.2512 -0.5549
  153POX    C2I 2496  -0.392   4.465   2.850  0.1628  0.1138 -0.2844
  153POX    C2J 2497  -0.411   4.590   2.764 -0.3342  0.5114  0.3975
  153POX    C2K 2498  -0.288   4.680   2.763 -0.1856  0.3200  0.8951
  153POX    C2L 2499  -0.286   4.770   2.639  0.0001  0.3595  0.9253
  153POX    C2M 2500  -0.163   4.859   2.621 -0.0460  0.2605  0.0538
  153POX    C2N 2501  -0.161   4.977   2.719 -0.1963  0.0358  0.3304
  153POX    C2O 2502  -0.022   5.040   2.705 -0.1915 -0.1485 -0.4935
  153POX    C2P 2503  -0.020   5.138   2.587  0.5257 -0.1540 -0.4905
  154CHL    CN1 2504   7.653   8.079   1.841 -0.1079  0.1126 -0.4588
  154CHL    CN2 2505   7.654   7.921   1.668 -0.4511  0.3381 -0.2180
  154CHL    CN3 2506   7.834   7.917   1.843  0.2024  0.2778  0.0311
  154CHL    NTM 2507   7.741   7.995   1.760 -0.0941 -0.2189 -0.1053
  154CHL     CB 2508   7.823   8.084   1.676 -0.4769 -0.0891 -0.3449
  155PJ2     CA 2509   7.910   8.039   1.558  0.0206 -0.7600  0.2688
  155PJ2     OA 2510   8.015   7.954   1.604  0.4799 -0.0235  0.6004
  155PJ2      P 2511   8.080   7.880   1.476  0.1128  0.4035  0.1648
  155PJ2     OB 2512   7.990   7.763   1.464  0.0497  0.4573  0.1018
  155PJ2     HB 2513   8.030   7.709   1.390 -1.5790 -0.3093 -0.2544
  155PJ2     OG 2514   8.078   7.979   1.366  0.2073 -0.3953 -0.5693
  155PJ2     HG 2515   8.140   7.960   1.290  0.7644  1.1064 -0.5249
  155PJ2     OD 2516   8.231   7.838   1.512  0.0908 -0.2715 -0.5103
  156POX     CD 2517   8.225   7.774   1.640  0.1332 -0.4885 -0.6156
  156POX     CE 2518   8.357   7.729   1.703  0.2783  0.2033 -0.4124
  156POX     OE 2519   8.332   7.618   1.790  0.2203  0.7298  0.2526
  156POX    C1A 2520   8.418   7.518   1.778 -0.7114 -0.0975  0.3502
  156POX    O1A 2521   8.475   7.491   1.672 -0.6372 -0.0639  0.3813
  156POX    C1B 2522   8.415   7.417   1.886  0.6773 -0.3655  0.1635
  156POX    C1C 2523   8.489   7.469   2.010  0.4048 -0.1464  0.2365
  156POX    C1D 2524   8.501   7.341   2.093 -0.4722 -0.6430 -0.3878
  156POX    C1E 2525   8.383   7.338   2.191  0.3819  0.4505  0.7066
  156POX    C1F 2526   8.386   7.204   2.265 -0.0686  0.0756  0.0573
  156POX    C1G 2527   8.251   7.206   2.338 -0.1706 -0.3232 -0.1222
  156POX    C1H 2528   8.263   7.096   2.444  0.4249  0.0925  0.2519
  156POX    C1I 2529   8.118   7.073   2.490  0.4124  0.1284  0.2324
  156POX    C1J 2530   8.089   7.020   2.608 -0.0515  0.6231  0.3426
  156POX    C1K 2531   8.186   6.951   2.704 -0.6262 -0.2680  0.2853
  156POX    C1L 2532   8.118   6.832   2.773  0.0212 -0.6843  0.2119
  156POX    C1M 2533   8.007   6.884   2.864  0.0042 -0.0215 -0.1806
  156POX    C1N 2534   7.908   6.786   2.928  0.3556  0.0570  0.4852
  156POX    C1O 2535   7.832   6.848   3.045 -0.1755  0.2543  0.0353
  156POX    C1P 2536   7.736   6.744   3.104  0.0456  0.2511  0.3916
  156POX    C1Q 2537   7.814   6.636   3.179  0.7154  0.0884 -0.5228
  156POX    C1R 2538   7.715   6.540   3.246  0.1131  0.4183 -0.9357
  156POX     CZ 2539   8.409   7.862   1.760 -0.3451  0.1810  0.2228
  156POX     OZ 2540   8.326   7.930   1.854 -0.2688  0.4307  0.1099
  156POX    C2A 2541   8.369   8.042   1.911  0.0096  0.2031  0.3469
  156POX    O2A 2542   8.480   8.089   1.889 -0.1609  0.2763 -0.3514
  156POX    C2B 2543   8.250   8.098   1.981 -0.3203 -0.0837  0.0187
  156POX    C2C 2544   8.242   8.067   2.130  0.2110  0.1740  0.1051
  156POX    C2D 2545   8.115   8.117   2.200  0.3365  0.6131  0.0252
  156POX    C2E 2546   8.110   8.056   2.340 -0.3423 -0.5312 -0.4745
  156POX    C2F 2547   8.012   8.140   2.423 -0.0939 -0.4232 -0.2858
  156POX    C2G 2548   8.005   8.086   2.566 -0.0390  0.4467  0.0485
  156POX    C2H 2549   8.140   8.090   2.638  0.0434  0.4418 -0.1053
  156POX    C2I 2550   8.114   8.024   2.774  0.3251  0.0001 -0.2657
  156POX    C2J 2551   8.237   8.033   2.865  0.0785 -0.0519  0.0718
  156POX    C2K 2552   8.221   7.947   2.991 -0.1887  0.1005  0.1435
  156POX    C2L 2553   8.248   7.801   2.953  0.1540  0.1636  0.1471
  156POX    C2M 2554   8.268   7.716   3.079 -0.0230 -0.1305 -0.0228
  156POX    C2N 2555   8.394   7.756   3.156 -0.4778  0.5103  0.4014
  156POX    C2O 2556   8.421   7.663   3.275 -0.0360  0.1497  0.0252
  156POX    C2P 2557   8.553   7.692   3.346 -0.0885 -0.3776  0.3368
  157CHL    CN1 2558   8.608   6.914   1.510 -0.2914  0.1519 -0.2577
  157CHL    CN2 2559   8.510   6.721   1.407 -0.0649  0.0170  0.3475
  157CHL    CN3 2560   8.572   6.723   1.645 -0.1347  0.4913  0.3858
  157CHL    NTM 2561   8.605   6.767   1.509 -0.0618  0.1400  0.2893
  157CHL     CB 2562   8.742   6.732   1.469 -0.3758 -0.1531 -0.5529
  158PJ2     CA 2563   8.755   6.586   1.423 -0.8843 -0.3153 -0.1885
  158PJ2     OA 2564   8.700   6.480   1.501 -0.1530  0.0382  0.8214
  158PJ2      P 2565   8.736   6.332   1.447 -0.4777  0.3762 -0.3473
  158PJ2     OB 2566   8.641   6.242   1.516  0.2568 -0.0686  0.1066
  158PJ2     HB 2567   8.559   6.228   1.460  1.0777 -2.8846 -0.5583
  158PJ2     OG 2568   8.744   6.331   1.299  0.0820 -0.8279 -0.3187
  158PJ2     HG 2569   8.743   6.423   1.261  3.2796 -1.6363 -2.7389
  158PJ2     OD 2570   8.880   6.319   1.520 -0.9108  0.1514  0.4819
  159POX     CD 2571   8.894   6.290   1.659 -0.2915  0.3138  0.4535
  159POX     CE 2572   9.008   6.362   1.731 -0.1394  0.4080  0.1213
  159POX     OE 2573   9.052   6.298   1.851  0.0633 -0.3250 -0.3345
  159POX    C1A 2574   9.142   6.201   1.847  0.1885 -0.2500  0.3839
  159POX    O1A 2575   9.154   6.129   1.747 -0.1855  0.0168  0.1438
  159POX    C1B 2576   9.208   6.167   1.975  0.0084 -0.2530  0.4764
  159POX    C1C 2577   9.355   6.210   1.963 -0.2095  0.2745 -0.4515
  159POX    C1D 2578   9.442   6.167   2.081 -0.3226  0.2608 -0.3723
  159POX    C1E 2579   9.403   6.238   2.210  0.5491 -0.1586  0.1365
  159POX    C1F 2580   9.451   6.173   2.340  0.5682 -0.0369  0.1908
  159POX    C1G 2581   9.380   6.241   2.457  0.1223 -0.6218  0.2626
  159POX    C1H 2582   9.407   6.163   2.586  0.4184 -0.0409  0.5591
  159POX    C1I 2583   9.348   6.245   2.701 -0.3542 -0.2038  0.2867
  159POX    C1J 2584   9.412   6.278   2.813  0.4599 -0.5223 -0.0734
  159POX    C1K 2585   9.548   6.229   2.860  0.4940 -0.3874 -0.0311
  159POX    C1L 2586   9.526   6.177   3.003 -0.1604 -0.4309 -0.1472
  159POX    C1M 2587   9.652   6.093   3.023  0.2289  0.0680 -0.4685
  159POX    C1N 2588   9.644   6.045   3.168  0.0628  0.5617 -0.3133
  159POX    C1O 2589   9.675   6.151   3.275  0.3251 -0.0839  0.2553
  159POX    C1P 2590   9.810   6.216   3.243  0.3747 -0.4693 -0.3473
  159POX    C1Q 2591   9.846   6.322   3.348 -0.1447 -0.4040 -0.2318
  159POX    C1R 2592   9.968   6.397   3.295 -0.4819  0.4405  0.1632
  159POX     CZ 2593   8.936   6.493   1.763 -0.3833  0.3716 -0.2784
  159POX     OZ 2594   9.009   6.610   1.800 -0.0605  0.1162 -0.0989
  159POX    C2A 2595   8.948   6.724   1.832 -0.0207  0.2049 -0.3378
  159POX    O2A 2596   8.829   6.741   1.808 -0.1921 -0.1917  0.2434
  159POX    C2B 2597   9.039   6.823   1.894  0.2692 -0.1197 -0.2458
  159POX    C2C 2598   9.079   6.937   1.800  0.4844 -0.3517 -0.4392
  159POX    C2D 2599   9.184   7.030   1.863 -0.0057  0.1177 -0.3084
  159POX    C2E 2600   9.271   7.107   1.763  0.0615  0.4527  0.0091
  159POX    C2F 2601   9.406   7.158   1.815  0.1736 -0.0556  0.2250
  159POX    C2G 2602   9.386   7.250   1.936 -0.0115 -0.2765  0.3632
  159POX    C2H 2603   9.506   7.310   2.008 -0.1402  0.3729  0.0428
  159POX    C2I 2604   9.468   7.384   2.137  0.7637  0.6031  0.1844
  159POX    C2J 2605   9.405   7.280   2.229 -0.8269  1.0640 -0.3463
  159POX    C2K 2606   9.369   7.340   2.365 -0.1529  0.2229  0.2180
  159POX    C2L 2607   9.309   7.238   2.462  0.4032 -0.0335  0.2958
  159POX    C2M 2608   9.269   7.303   2.595  0.0570 -0.2156  0.2807
  159POX    C2N 2609   9.188   7.219   2.694  0.0015 -0.0919  0.3401
  159POX    C2O 2610   9.114   7.304   2.798 -0.3347  0.2394 -0.1601
  159POX    C2P 2611   9.114   7.224   2.929  0.0370  0.4179 -0.0512
  160CHL    CN1 2612   0.513   4.502   1.122  0.0498  0.3183  0.4909
  160CHL    CN2 2613   0.524   4.361   1.312 -0.1527 -0.0474 -0.0046
  160CHL    CN3 2614   0.615   4.286   1.096 -0.6667 -0.5708 -0.1644
  160CHL    NTM 2615   0.510   4.362   1.166 -0.0487  0.1611 -0.0146
  160CHL     CB 2616   0.385   4.288   1.138  0.3222 -0.2357 -0.6613
  161PJ2     CA 2617   0.252   4.358   1.165  0.2425 -0.4635 -0.4559
  161PJ2     OA 2618   0.237   4.411   1.297  0.2557  0.0455 -0.6558
  161PJ2      P 2619   0.100   4.495   1.312  0.0248 -0.3661 -0.4440
  161PJ2     OB 2620   0.104   4.595   1.203  0.2713  0.3494  0.2194
  161PJ2     HB 2621   0.198   4.622   1.184  0.7203  0.9951  2.8858
  161PJ2     OG 2622  -0.014   4.400   1.304 -0.2220 -0.1459  0.3913
  161PJ2     HG 2623   0.011   4.311   1.341  1.0028 -0.3502 -0.8284
  161PJ2     OD 2624   0.095   4.568   1.455 -0.2345 -0.3680 -0.4516
  162POX     CD 2625   0.216   4.644   1.468 -0.3193 -0.2947 -0.0808
  162POX     CE 2626   0.274   4.665   1.608 -0.0581 -0.1843 -0.2048
  162POX     OE 2627   0.315   4.548   1.680 -0.2093 -0.1654 -0.0873
  162POX    C1A 2628   0.430   4.493   1.642  0.2012  0.3623  0.3682
  162POX    O1A 2629   0.513   4.545   1.569  0.6268 -0.6064  0.1489
  162POX    C1B 2630   0.442   4.355   1.695 -0.2335  0.2127  0.0882
  162POX    C1C 2631   0.532   4.351   1.819  0.1646  0.1767 -0.2004
  162POX    C1D 2632   0.591   4.214   1.853 -0.0108  0.1973  0.1939
  162POX    C1E 2633   0.687   4.215   1.971  0.4419  0.1744 -0.1704
  162POX    C1F 2634   0.700   4.070   2.018  0.1863  0.1677 -0.1206
  162POX    C1G 2635   0.821   4.079   2.112  0.1847  0.2180 -0.1232
  162POX    C1H 2636   0.870   3.941   2.156  0.2225  0.2654 -0.0182
  162POX    C1I 2637   0.959   3.944   2.280  0.0866  0.5089  0.0745
  162POX    C1J 2638   0.929   3.888   2.397  0.0829  0.0030 -0.1677
  162POX    C1K 2639   0.792   3.824   2.416  0.1479 -0.1061 -0.0606
  162POX    C1L 2640   0.764   3.779   2.560  0.7622 -0.3751 -0.0213
  162POX    C1M 2641   0.615   3.746   2.572  0.8140 -0.4895  0.2951
  162POX    C1N 2642   0.582   3.751   2.721  0.4444  0.2634  0.1928
  162POX    C1O 2643   0.437   3.707   2.748  0.3275  0.7575  0.3786
  162POX    C1P 2644   0.435   3.676   2.897  0.3394 -0.0446  0.2159
  162POX    C1Q 2645   0.294   3.695   2.955  0.2108 -0.1456 -0.0614
  162POX    C1R 2646   0.297   3.691   3.108 -0.3352 -0.0744 -0.0470
  162POX     CZ 2647   0.155   4.730   1.679  0.3056  0.4994 -0.2215
  162POX     OZ 2648   0.195   4.818   1.785  0.2233  0.2759 -0.0043
  162POX    C2A 2649   0.095   4.880   1.847  0.1216 -0.0045  0.1128
  162POX    O2A 2650  -0.003   4.919   1.785 -0.0157 -0.1271  0.2506
  162POX    C2B 2651   0.137   4.957   1.966  0.4160  0.0481 -0.0244
  162POX    C2C 2652   0.093   4.880   2.091  0.5226  0.3873  0.2234
  162POX    C2D 2653   0.082   4.953   2.225 -0.1570  0.2442  0.2501
  162POX    C2E 2654   0.181   4.896   2.327 -0.0922 -0.2825 -0.1016
  162POX    C2F 2655   0.149   4.757   2.380  0.0077 -0.0108  0.6835
  162POX    C2G 2656   0.242   4.733   2.500  0.1240 -0.6228  0.4726
  162POX    C2H 2657   0.220   4.601   2.575  0.2816 -0.5101  0.7139
  162POX    C2I 2658   0.116   4.592   2.687 -0.4148 -0.0441  0.1059
  162POX    C2J 2659   0.166   4.677   2.804  0.2903 -0.0373 -0.1990
  162POX    C2K 2660   0.072   4.651   2.921  0.1922  0.3405 -0.1911
  162POX    C2L 2661   0.132   4.724   3.042  0.3645  0.3803 -0.3004
  162POX    C2M 2662   0.041   4.725   3.165  0.3916  0.4862 -0.2804
  162POX    C2N 2663   0.124   4.780   3.280  0.2760  0.3739 -0.1420
  162POX    C2O 2664   0.075   4.730   3.416  0.6912  0.0786 -0.1009
  162POX    C2P 2665   0.090   4.580   3.445  0.1891  0.1408  0.4921
  163CHL    CN1 2666   8.695   5.092   1.512 -0.5650  0.3176 -0.2887
  163CHL    CN2 2667   8.839   5.245   1.404 -0.7869 -0.0756 -0.3430
  163CHL    CN3 2668   8.874   5.195   1.624 -0.3508  0.2623 -0.2975
  163CHL    NTM 2669   8.836   5.131   1.497 -0.4794  0.0649 -0.1594
  163CHL     CB 2670   8.925   5.019   1.463 -0.2410  0.3183 -0.3713
  164PJ2     CA 2671   9.062   5.046   1.399 -0.1073  0.1328 -0.1673
  164PJ2     OA 2672   9.135   5.122   1.495  0.2428  0.1179 -0.4224
  164PJ2      P 2673   9.292   5.085   1.487  0.1984 -0.1651 -0.0133
  164PJ2     OB 2674   9.316   4.943   1.452  0.2772 -0.1800  0.1011
  164PJ2     HB 2675   9.350   4.948   1.358  3.4113 -0.2887  1.1057
  164PJ2     OG 2676   9.345   5.189   1.396 -0.9541  0.3184 -0.1475
  164PJ2     HG 2677   9.262   5.234   1.363 -2.7106 -0.7425  2.4840
  164PJ2     OD 2678   9.367   5.117   1.626  0.5775 -0.4958 -0.1386
  165POX     CD 2679   9.361   5.035   1.742  0.0953  0.2218  0.3493
  165POX     CE 2680   9.495   5.032   1.816 -0.0028 -0.0156  0.5212
  165POX     OE 2681   9.509   4.918   1.901  0.2981 -0.0659  0.4064
  165POX    C1A 2682   9.595   4.820   1.877 -0.2850 -0.4568 -0.1369
  165POX    O1A 2683   9.673   4.811   1.782  0.3356  0.0823  0.3139
  165POX    C1B 2684   9.572   4.710   1.974  0.0281 -0.1434  0.2986
  165POX    C1C 2685   9.691   4.641   2.041  0.1109  0.3600  0.6760
  165POX    C1D 2686   9.643   4.544   2.149 -0.2373 -0.2165  0.0165
  165POX    C1E 2687   9.759   4.473   2.220 -0.1760 -0.2559 -0.1224
  165POX    C1F 2688   9.716   4.400   2.348  0.0884 -0.2389 -0.0232
  165POX    C1G 2689   9.831   4.309   2.391  0.2673  0.0348  0.0843
  165POX    C1H 2690   9.805   4.244   2.527  0.0594 -0.2751 -0.1020
  165POX    C1I 2691   9.939   4.183   2.567 -0.0938 -0.6869 -0.2045
  165POX    C1J 2692  10.007   4.229   2.672 -0.2576  0.1906 -0.4754
  165POX    C1K 2693   9.947   4.326   2.775 -0.2734  0.2398 -0.5310
  165POX    C1L 2694  10.053   4.400   2.858  0.0316 -0.5263 -0.2273
  165POX    C1M 2695   9.988   4.490   2.963  0.5076 -0.0871 -0.3073
  165POX    C1N 2696  10.088   4.556   3.058  0.0095  0.3689 -0.0918
  165POX    C1O 2697  10.022   4.680   3.117 -0.3501  0.1418 -0.0155
  165POX    C1P 2698  10.051   4.687   3.267 -0.3962  0.5624 -0.0242
  165POX    C1Q 2699   9.963   4.789   3.340 -0.0966  0.5354  0.3755
  165POX    C1R 2700   9.942   4.730   3.480 -0.5097  1.0293  0.5246
  165POX     CZ 2701   9.524   5.171   1.874 -0.2143  0.2583 -0.0105
  165POX     OZ 2702   9.450   5.201   1.993 -0.1680  0.1318  0.0513
  165POX    C2A 2703   9.407   5.327   1.998 -0.1409  0.1301  0.3577
  165POX    O2A 2704   9.393   5.395   1.897  0.0510 -0.1736  0.1246
  165POX    C2B 2705   9.375   5.374   2.135  0.0974  0.2053  0.3878
  165POX    C2C 2706   9.471   5.485   2.176  0.0204  0.4123  0.0128
  165POX    C2D 2707   9.611   5.448   2.226 -0.2400 -0.1110  0.3648
  165POX    C2E 2708   9.690   5.564   2.285  0.0595 -0.1351  0.0185
  165POX    C2F 2709   9.838   5.527   2.295  0.1315  0.1469  0.0301
  165POX    C2G 2710   9.873   5.445   2.420 -0.2728 -1.1533 -0.6865
  165POX    C2H 2711  10.023   5.413   2.424  0.0503  0.3808  0.4055
  165POX    C2I 2712  10.050   5.341   2.556 -0.8428 -0.3511  0.2040
  165POX    C2J 2713  10.196   5.296   2.559 -0.8212 -0.2648  0.5337
  165POX    C2K 2714  10.242   5.178   2.472 -0.3093  0.1833  0.1890
  165POX    C2L 2715  10.388   5.135   2.483 -0.5442 -0.6168  0.2040
  165POX    C2M 2716  10.439   5.039   2.376  0.0432  0.0583 -0.1265
  165POX    C2N 2717  10.575   4.981   2.415 -0.2258 -0.2903  0.3077
  165POX    C2O 2718  10.599   4.842   2.356 -0.0932 -0.3669  0.5431
  165POX    C2P 2719  10.722   4.791   2.433  0.7040 -0.3700 -0.7109
  166CHL    CN1 2720   7.440   4.970   1.183  0.1884 -0.4081  0.0925
  166CHL    CN2 2721   7.519   4.850   1.008  0.1791 -0.1001  0.4332
  166CHL    CN3 2722   7.461   5.084   0.974  0.2857  0.4284  0.2150
  166CHL    NTM 2723   7.524   4.986   1.064  0.0040  0.0734  0.0256
  166CHL     CB 2724   7.655   5.032   1.109 -0.0132  0.3321 -0.1867
  167PJ2     CA 2725   7.766   4.941   1.163 -0.0285  0.8693  0.7671
  167PJ2     OA 2726   7.718   4.842   1.254 -0.0633 -0.0158 -0.1931
  167PJ2      P 2727   7.832   4.775   1.346 -0.5456 -0.1666  0.2999
  167PJ2     OB 2728   7.789   4.662   1.431 -0.2015 -0.6520 -0.1604
  167PJ2     HB 2729   7.692   4.678   1.451 -0.4024  0.9095 -2.1151
  167PJ2     OG 2730   7.946   4.749   1.255  0.0580  0.0559  0.9815
  167PJ2     HG 2731   7.917   4.781   1.165  2.2527 -0.9085 -0.1402
  167PJ2     OD 2732   7.886   4.900   1.432 -0.2268 -0.0757 -0.0283
  168POX     CD 2733   7.973   4.857   1.537  0.0525  0.1679 -0.1607
  168POX     CE 2734   8.013   4.960   1.643  0.0575  0.0729 -0.0708
  168POX     OE 2735   8.086   4.894   1.747 -0.1933 -0.3630 -0.1679
  168POX    C1A 2736   8.172   4.958   1.825 -0.3522  0.0241 -0.3072
  168POX    O1A 2737   8.223   5.059   1.777 -0.4402  0.2161 -0.0054
  168POX    C1B 2738   8.205   4.875   1.943  0.0693  0.1805 -0.3158
  168POX    C1C 2739   8.208   4.971   2.062 -0.1490  0.2747 -0.3857
  168POX    C1D 2740   8.239   4.888   2.187  0.0063  0.8649 -0.0235
  168POX    C1E 2741   8.226   4.975   2.312 -0.0581 -0.3098  0.8075
  168POX    C1F 2742   8.323   5.094   2.311 -0.2549 -0.1476  0.1300
  168POX    C1G 2743   8.470   5.055   2.319 -0.1644  0.1241 -0.1816
  168POX    C1H 2744   8.566   5.174   2.319 -0.3911  0.3063 -0.2135
  168POX    C1I 2745   8.540   5.290   2.415 -0.1442  0.3641 -0.2149
  168POX    C1J 2746   8.617   5.397   2.432  0.2694 -0.0067  0.2567
  168POX    C1K 2747   8.763   5.398   2.388  0.2076 -0.1190  0.0475
  168POX    C1L 2748   8.830   5.536   2.399 -0.0076 -0.0624  0.6827
  168POX    C1M 2749   8.971   5.519   2.340 -0.4640  0.1862 -0.5105
  168POX    C1N 2750   9.025   5.662   2.335 -0.3312  0.1402 -0.3936
  168POX    C1O 2751   9.166   5.656   2.394 -0.1322  0.6490 -0.8122
  168POX    C1P 2752   9.220   5.799   2.404  0.2028  0.4686  0.0932
  168POX    C1Q 2753   9.246   5.865   2.268 -0.1811 -0.1227 -0.2745
  168POX    C1R 2754   9.370   5.808   2.199 -0.0439 -0.2728  0.0934
  168POX     CZ 2755   7.881   5.025   1.688 -0.1271 -0.1948 -0.2221
  168POX     OZ 2756   7.886   5.109   1.803 -0.4055  0.1715 -0.4790
  168POX    C2A 2757   7.786   5.103   1.890 -0.0274 -0.5982 -0.0955
  168POX    O2A 2758   7.688   5.028   1.887 -0.8136  0.3913  0.2668
  168POX    C2B 2759   7.794   5.206   1.996  0.1507  0.1347 -0.8128
  168POX    C2C 2760   7.884   5.169   2.114 -0.3586 -0.4340 -0.5957
  168POX    C2D 2761   7.892   5.276   2.223 -0.6001 -0.8570 -0.1583
  168POX    C2E 2762   7.945   5.230   2.359 -0.0151  0.4458  0.0697
  168POX    C2F 2763   7.836   5.148   2.428  0.4159 -0.0889  0.1222
  168POX    C2G 2764   7.885   5.096   2.563  0.0756  0.0561  0.3010
  168POX    C2H 2765   7.759   5.043   2.634 -0.0518 -1.3158 -0.9020
  168POX    C2I 2766   7.802   4.998   2.773 -0.5404 -0.2138 -0.3808
  168POX    C2J 2767   7.688   4.917   2.835 -0.2567 -0.0342  0.3971
  168POX    C2K 2768   7.736   4.872   2.973  0.3087 -0.1219  0.1737
  168POX    C2L 2769   7.629   4.842   3.078 -0.2835  0.1479 -0.3434
  168POX    C2M 2770   7.700   4.799   3.207 -0.5918  0.2094 -0.1514
  168POX    C2N 2771   7.612   4.787   3.331 -0.4749  0.0848 -0.0811
  168POX    C2O 2772   7.510   4.674   3.318 -0.4301  0.0358 -0.0121
  168POX    C2P 2773   7.542   4.528   3.284  0.0811  0.1742 -0.1270
  169CHL    CN1 2774   8.213   5.759   1.110  0.4638 -0.3768  0.0300
  169CHL    CN2 2775   8.018   5.764   1.252  0.3083  0.6982  0.5171
  169CHL    CN3 2776   8.024   5.623   1.072  0.7140  0.2000 -0.5306
  169CHL    NTM 2777   8.110   5.678   1.177 -0.2138  0.5088  0.0807
  169CHL     CB 2778   8.174   5.580   1.267  0.1257  0.3264 -0.3566
  170PJ2     CA 2779   8.094   5.457   1.309  0.0736  0.2646 -0.6325
  170PJ2     OA 2780   7.957   5.476   1.344  0.2906 -0.0081  0.4160
  170PJ2      P 2781   7.878   5.340   1.377 -0.0220  0.0496 -0.0857
  170PJ2     OB 2782   7.839   5.278   1.248 -0.1089  0.0591 -0.0640
  170PJ2     HB 2783   7.762   5.219   1.272 -0.0603 -0.8569 -1.9788
  170PJ2     OG 2784   7.975   5.273   1.466  0.0865  0.7330  0.3183
  170PJ2     HG 2785   8.012   5.350   1.518 -1.1851  2.2825 -0.9537
  170PJ2     OD 2786   7.750   5.398   1.456  0.1800 -0.2337  0.4541
  171POX     CD 2787   7.759   5.421   1.597 -0.2434 -0.3662  0.5035
  171POX     CE 2788   7.651   5.513   1.654 -0.1845 -0.0525  0.1153
  171POX     OE 2789   7.701   5.581   1.770  0.0674  0.1469 -0.1094
  171POX    C1A 2790   7.643   5.693   1.812  0.0430 -0.1196  0.5758
  171POX    O1A 2791   7.550   5.742   1.748  0.2917 -0.6345 -0.1969
  171POX    C1B 2792   7.699   5.743   1.939 -0.2038  0.3170  0.5140
  171POX    C1C 2793   7.617   5.679   2.051  0.2162 -0.3479  0.4464
  171POX    C1D 2794   7.659   5.696   2.197  0.3716  0.9425  0.2586
  171POX    C1E 2795   7.787   5.625   2.242  0.0692  0.3336  0.1683
  171POX    C1F 2796   7.804   5.662   2.389 -0.3592  0.2059  0.2510
  171POX    C1G 2797   7.707   5.602   2.492 -0.1354 -0.1910  0.2320
  171POX    C1H 2798   7.749   5.654   2.630 -0.0068  0.2842  0.0200
  171POX    C1I 2799   7.867   5.574   2.687  0.1247  0.4044 -0.0853
  171POX    C1J 2800   7.889   5.532   2.811  0.1570 -0.2833 -0.3217
  171POX    C1K 2801   7.801   5.554   2.933  0.2833 -0.0030 -0.2806
  171POX    C1L 2802   7.821   5.438   3.031  0.2822  0.3700  0.1708
  171POX    C1M 2803   7.745   5.458   3.162 -0.1916 -0.0872 -0.0292
  171POX    C1N 2804   7.600   5.500   3.135 -0.1635  0.0910  0.0954
  171POX    C1O 2805   7.543   5.585   3.249 -0.0386  0.0553  0.1848
  171POX    C1P 2806   7.419   5.658   3.197 -0.3915  0.1727  1.1826
  171POX    C1Q 2807   7.468   5.796   3.154 -0.3200 -0.0958  0.3871
  171POX    C1R 2808   7.471   5.897   3.269 -0.2204 -0.2302  0.5047
  171POX     CZ 2809   7.519   5.438   1.674 -0.2274  0.0191  0.1087
  171POX     OZ 2810   7.513   5.348   1.786 -0.2918 -0.3193 -0.1641
  171POX    C2A 2811   7.397   5.295   1.823 -0.1688 -0.4249  0.0698
  171POX    O2A 2812   7.296   5.305   1.754  0.1576 -0.2136 -0.3840
  171POX    C2B 2813   7.414   5.211   1.944 -0.4534 -0.3329  0.1756
  171POX    C2C 2814   7.414   5.281   2.080  0.5698  0.1094 -0.0432
  171POX    C2D 2815   7.444   5.178   2.190 -0.0210  0.2041  0.2105
  171POX    C2E 2816   7.453   5.243   2.328 -0.0740  0.1904  0.2205
  171POX    C2F 2817   7.334   5.331   2.368 -0.4109 -0.0127 -0.3178
  171POX    C2G 2818   7.359   5.394   2.505 -0.0508  0.3238 -0.5328
  171POX    C2H 2819   7.252   5.493   2.551 -0.3541 -0.1598 -0.1760
  171POX    C2I 2820   7.119   5.437   2.599 -0.2490 -0.1600  0.1187
  171POX    C2J 2821   7.140   5.377   2.738 -0.8359 -0.2918  0.1561
  171POX    C2K 2822   7.202   5.473   2.840  0.5059  0.0289 -0.9242
  171POX    C2L 2823   7.208   5.405   2.978  0.1691  1.2824 -0.2788
  171POX    C2M 2824   7.264   5.263   2.985 -0.2941  1.1214  0.1711
  171POX    C2N 2825   7.267   5.220   3.132  0.1537  0.0148 -0.1522
  171POX    C2O 2826   7.298   5.071   3.145 -0.1473 -0.0061  0.3921
  171POX    C2P 2827   7.315   5.035   3.292  0.7070 -0.7078  0.1345
  172CHL    CN1 2828   8.023   4.481   0.925  0.0207 -0.3200 -0.2052
  172CHL    CN2 2829   7.867   4.313   0.942  0.1550 -0.1772 -0.3181
  172CHL    CN3 2830   7.805   4.542   0.876 -0.3817 -0.6515  0.1612
  172CHL    NTM 2831   7.884   4.457   0.967  0.1044 -0.2464  0.1184
  172CHL     CB 2832   7.873   4.488   1.110  0.0137  0.1894  0.0208
  173PJ2     CA 2833   7.744   4.448   1.182  0.1282 -0.3027 -0.0435
  173PJ2     OA 2834   7.634   4.521   1.129  0.3170 -0.0591 -0.1033
  173PJ2      P 2835   7.502   4.458   1.197  0.2851 -0.1401 -0.2409
  173PJ2     OB 2836   7.388   4.527   1.135 -0.0066 -0.1295  0.3043
  173PJ2     HB 2837   7.311   4.465   1.152 -0.7400  1.3061  2.8061
  173PJ2     OG 2838   7.515   4.310   1.197 -0.1224 -0.1782  0.1151
  173PJ2     HG 2839   7.612   4.289   1.191  0.2057  1.3709 -0.5044
  173PJ2     OD 2840   7.510   4.494   1.353 -0.3351  0.1763 -0.2835
  174POX     CD 2841   7.507   4.629   1.402  0.2587  0.0403  0.1359
  174POX     CE 2842   7.462   4.649   1.546 -0.8398  0.0334 -0.1991
  174POX     OE 2843   7.409   4.779   1.578  0.0719  0.3515  0.0434
  174POX    C1A 2844   7.287   4.812   1.538  0.1252  0.3765 -0.0957
  174POX    O1A 2845   7.230   4.745   1.452  0.7558 -0.2438 -0.0424
  174POX    C1B 2846   7.238   4.937   1.600 -0.4945  0.2502 -0.3279
  174POX    C1C 2847   7.158   4.889   1.722  0.1441  0.0196  0.0053
  174POX    C1D 2848   7.212   4.820   1.847  0.0535 -0.1028 -0.0228
  174POX    C1E 2849   7.099   4.791   1.945  0.0989 -0.3607 -0.0463
  174POX    C1F 2850   7.141   4.731   2.080 -0.2782  0.4027  0.4164
  174POX    C1G 2851   7.255   4.814   2.140 -0.1478  0.1007  0.5881
  174POX    C1H 2852   7.309   4.757   2.271  0.0100 -0.2686  0.3631
  174POX    C1I 2853   7.410   4.860   2.319 -0.1739  0.0798  0.0101
  174POX    C1J 2854   7.421   4.902   2.445  0.3321  0.3379 -0.1179
  174POX    C1K 2855   7.349   4.847   2.568  0.6429 -0.1698 -0.1624
  174POX    C1L 2856   7.349   4.933   2.694  0.2013 -0.6852  0.1950
  174POX    C1M 2857   7.263   4.895   2.815 -0.0096  0.0408  0.2822
  174POX    C1N 2858   7.248   4.744   2.836 -0.2947 -0.0552 -0.5610
  174POX    C1O 2859   7.140   4.705   2.937  0.0922  0.3368  0.0136
  174POX    C1P 2860   7.211   4.689   3.072  0.6644  0.0475 -0.3217
  174POX    C1Q 2861   7.101   4.673   3.176  0.3915 -0.9665 -0.7532
  174POX    C1R 2862   7.139   4.608   3.309 -0.1784 -0.0871 -0.1495
  174POX     CZ 2863   7.581   4.623   1.639 -0.2646  0.4885 -0.8002
  174POX     OZ 2864   7.558   4.637   1.779  0.6473 -0.9765 -0.4828
  174POX    C2A 2865   7.647   4.711   1.843 -0.3362 -0.0463 -0.1676
  174POX    O2A 2866   7.745   4.758   1.786 -0.3714  0.8559  0.4856
  174POX    C2B 2867   7.635   4.726   1.990 -0.8931 -0.1238 -0.2041
  174POX    C2C 2868   7.700   4.614   2.070 -0.0799  0.4233 -0.0867
  174POX    C2D 2869   7.711   4.635   2.221  0.5464  0.0417 -0.0758
  174POX    C2E 2870   7.739   4.506   2.299 -0.3071 -0.0299  0.1160
  174POX    C2F 2871   7.875   4.439   2.280 -0.1485  0.1655  0.5475
  174POX    C2G 2872   7.876   4.306   2.355  0.8115 -0.0594  0.1494
  174POX    C2H 2873   7.837   4.196   2.255  0.0254  0.2833  0.0712
  174POX    C2I 2874   7.885   4.060   2.305  0.0640  0.2034 -0.1835
  174POX    C2J 2875   7.885   3.954   2.194  0.6567 -0.2629  0.2485
  174POX    C2K 2876   7.907   3.815   2.253 -0.1075 -0.3508  0.3334
  174POX    C2L 2877   7.791   3.771   2.343 -0.2279 -0.1097  0.2976
  174POX    C2M 2878   7.678   3.727   2.251  0.1774 -0.0710 -0.2218
  174POX    C2N 2879   7.566   3.653   2.325  0.1449  0.3700  0.1699
  174POX    C2O 2880   7.595   3.503   2.331  0.0090  0.3346 -0.0498
  174POX    C2P 2881   7.480   3.450   2.417 -0.1250 -0.1079 -0.5003
  175CHL    CN1 2882   0.700   4.833   1.040  0.3593 -0.4090  0.0332
  175CHL    CN2 2883   0.696   5.064   0.972 -0.8730 -0.0595  0.1493
  175CHL    CN3 2884   0.494   4.961   1.006 -0.2665  0.3112  0.8977
  175CHL    NTM 2885   0.632   4.962   1.056  0.0116 -0.6080  0.1800
  175CHL     CB 2886   0.619   5.008   1.196 -0.0377  0.1324 -0.0616
  176PJ2     CA 2887   0.736   5.018   1.293 -0.2866 -0.1236  0.2673
  176PJ2     OA 2888   0.823   5.127   1.262  0.2786 -0.8263 -0.6605
  176PJ2      P 2889   0.972   5.088   1.309  0.2001 -0.2670  0.0751
  176PJ2     OB 2890   0.995   4.944   1.280  0.1601 -0.2884  0.1507
  176PJ2     HB 2891   0.910   4.915   1.236 -0.5016  2.6684 -0.7875
  176PJ2     OG 2892   1.064   5.193   1.260 -0.3342  0.3230  0.3325
  176PJ2     HG 2893   1.061   5.191   1.160  1.1729 -1.0041  0.2795
  176PJ2     OD 2894   0.962   5.110   1.468  0.7164  0.1142  0.0579
  177POX     CD 2895   0.995   5.241   1.514  0.0754  0.1855  0.3174
  177POX     CE 2896   0.950   5.267   1.658 -0.3516  0.2247  0.1802
  177POX     OE 2897   1.009   5.384   1.717 -0.3286  0.2604  0.0869
  177POX    C1A 2898   0.946   5.456   1.810  0.0299  0.1381  0.4259
  177POX    O1A 2899   0.826   5.435   1.829 -0.0236  0.1095  0.0729
  177POX    C1B 2900   1.020   5.572   1.864 -0.4273  0.0799  1.1852
  177POX    C1C 2901   0.930   5.680   1.924 -0.1756  0.8857  0.1464
  177POX    C1D 2902   1.021   5.784   1.990  0.2479  0.7722 -0.2567
  177POX    C1E 2903   0.943   5.912   2.022  0.0866  0.5634  0.2007
  177POX    C1F 2904   1.039   6.014   2.084  0.6591 -0.0179  0.2863
  177POX    C1G 2905   0.979   6.073   2.211  0.1249 -0.0307  0.0447
  177POX    C1H 2906   0.971   5.983   2.335 -0.0715 -0.1015 -0.0186
  177POX    C1I 2907   0.919   6.051   2.462 -0.8804 -0.3763 -0.2005
  177POX    C1J 2908   0.831   6.012   2.554 -0.6875  0.1747  0.2224
  177POX    C1K 2909   0.763   5.874   2.553  0.1383 -0.2403 -0.2557
  177POX    C1L 2910   0.740   5.827   2.697  0.3523 -0.3415 -0.2539
  177POX    C1M 2911   0.700   5.679   2.689  0.2669 -0.3406  0.1564
  177POX    C1N 2912   0.696   5.636   2.836  0.0822 -0.2358  0.1824
  177POX    C1O 2913   0.563   5.667   2.904  0.3218  0.1046  0.5005
  177POX    C1P 2914   0.584   5.622   3.049  0.4251  0.0342  0.4636
  177POX    C1Q 2915   0.459   5.666   3.127  0.2317 -0.2199  0.3008
  177POX    C1R 2916   0.349   5.561   3.112  0.2934 -0.1795 -0.4787
  177POX     CZ 2917   0.979   5.148   1.749  0.1217  0.1300 -0.0941
  177POX     OZ 2918   0.959   5.171   1.889  0.6796  0.1632 -0.0172
  177POX    C2A 2919   1.013   5.089   1.979  0.0512 -0.5783 -0.2995
  177POX    O2A 2920   1.059   4.979   1.951  0.2078 -0.4847 -0.4172
  177POX    C2B 2921   0.970   5.130   2.114  0.2924  0.0295 -0.4019
  177POX    C2C 2922   0.841   5.049   2.132  0.4285 -0.0040  0.4614
  177POX    C2D 2923   0.770   5.110   2.254  0.2883  0.4862  0.1359
  177POX    C2E 2924   0.639   5.037   2.282  0.5797  0.1579  0.6581
  177POX    C2F 2925   0.593   5.110   2.408  0.2547  0.2032  0.5142
  177POX    C2G 2926   0.443   5.108   2.440  0.2882  0.0950  0.6688
  177POX    C2H 2927   0.422   5.173   2.577 -0.7110  0.2010  0.4698
  177POX    C2I 2928   0.443   5.069   2.688 -0.1626  0.5005  0.6518
  177POX    C2J 2929   0.430   5.113   2.833 -0.1330 -0.2883  0.8986
  177POX    C2K 2930   0.278   5.123   2.853 -0.2793  0.3494 -0.4347
  177POX    C2L 2931   0.243   5.167   2.995 -0.1861  0.4202 -0.4338
  177POX    C2M 2932   0.095   5.140   3.022  0.0854 -0.5861  0.0865
  177POX    C2N 2933   0.077   5.180   3.168 -0.1583  0.3762 -0.2043
  177POX    C2O 2934  -0.073   5.199   3.195 -0.2620 -0.5060 -0.1551
  177POX    C2P 2935  -0.100   5.242   3.339 -0.0047 -0.1991 -0.1984
  178CHL    CN1 2936   8.168   6.765   0.762 -0.3414  0.0126 -0.1017
  178CHL    CN2 2937   8.135   6.994   0.832  0.5814 -0.0703  0.5292
  178CHL    CN3 2938   8.333   6.885   0.882  0.2610  0.5742  0.4883
  178CHL    NTM 2939   8.188   6.863   0.871  0.4228 -0.2831  0.0317
  178CHL     CB 2940   8.127   6.828   1.000  0.0499  0.3890  0.0411
  179PJ2     CA 2941   8.109   6.685   1.053  0.3046  0.1503 -0.5128
  179PJ2     OA 2942   8.229   6.608   1.055  0.3110  0.1784  0.3662
  179PJ2      P 2943   8.192   6.454   1.026  0.4115  0.2020  0.1076
  179PJ2     OB 2944   8.087   6.447   0.923  0.4098  0.1027  0.1151
  179PJ2     HB 2945   8.033   6.532   0.924 -1.5930 -1.0502  2.9617
  179PJ2     OG 2946   8.321   6.397   0.980  0.1027 -0.2912 -0.1548
  179PJ2     HG 2947   8.397   6.432   1.035  0.0201  1.3343 -0.9961
  179PJ2     OD 2948   8.138   6.400   1.168  0.0898  0.6476  0.1584
  180POX     CD 2949   8.229   6.370   1.274 -0.1547 -0.0725  0.1721
  180POX     CE 2950   8.166   6.332   1.409 -0.4447  0.1209  0.0930
  180POX     OE 2951   8.266   6.299   1.506 -0.0368  0.0580 -0.3397
  180POX    C1A 2952   8.333   6.392   1.573  0.3705 -0.2884 -0.2615
  180POX    O1A 2953   8.363   6.502   1.526 -0.4120  0.1332  0.2078
  180POX    C1B 2954   8.391   6.342   1.699 -0.0963 -0.2356 -0.0226
  180POX    C1C 2955   8.385   6.449   1.809  0.3467  0.1333 -0.3504
  180POX    C1D 2956   8.432   6.406   1.948 -0.0640  0.2226 -0.1817
  180POX    C1E 2957   8.572   6.346   1.963  0.0228  0.4931  0.0973
  180POX    C1F 2958   8.603   6.303   2.106 -0.3996  0.1927  0.1021
  180POX    C1G 2959   8.744   6.246   2.124 -0.3110  0.4347  0.1849
  180POX    C1H 2960   8.782   6.238   2.272 -0.0410 -0.2614  0.0824
  180POX    C1I 2961   8.926   6.188   2.280 -0.2027 -0.8242 -0.4461
  180POX    C1J 2962   8.970   6.137   2.395 -0.0802 -0.0827 -0.1597
  180POX    C1K 2963   8.894   6.091   2.520  0.0213  0.0767 -0.0385
  180POX    C1L 2964   8.976   6.107   2.648  0.2344 -0.3332 -0.1197
  180POX    C1M 2965   8.921   6.023   2.763  0.2608 -0.3203 -0.0980
  180POX    C1N 2966   9.027   6.009   2.872  0.5734  0.5099 -0.2899
  180POX    C1O 2967   8.944   5.982   2.998  0.4802 -0.3213 -0.5198
  180POX    C1P 2968   9.022   5.943   3.123 -0.0451 -0.0157 -0.0872
  180POX    C1Q 2969   9.150   6.022   3.148 -0.2977  0.3909 -0.0824
  180POX    C1R 2970   9.173   6.020   3.299  0.4608  0.0784 -0.1975
  180POX     CZ 2971   8.077   6.212   1.374  0.0790 -0.1048 -0.4919
  180POX     OZ 2972   7.967   6.199   1.464 -0.0183  0.2946 -0.5507
  180POX    C2A 2973   7.884   6.098   1.439 -0.2969  0.3427  0.1541
  180POX    O2A 2974   7.889   6.027   1.338  0.1491  0.1549  0.3053
  180POX    C2B 2975   7.807   6.079   1.564 -0.4013 -0.4221 -0.0162
  180POX    C2C 2976   7.886   6.027   1.684 -0.7104 -0.3121  0.2348
  180POX    C2D 2977   7.925   5.882   1.655 -0.2580 -0.2808  0.6864
  180POX    C2E 2978   8.039   5.831   1.745  0.1947 -0.5030 -0.0088
  180POX    C2F 2979   8.167   5.912   1.758  0.1078 -0.3168 -0.2915
  180POX    C2G 2980   8.278   5.868   1.855 -0.2429  0.1662  0.3404
  180POX    C2H 2981   8.397   5.964   1.855 -0.0041 -0.1271  0.0973
  180POX    C2I 2982   8.517   5.895   1.920 -0.1043 -0.0427  0.3758
  180POX    C2J 2983   8.640   5.981   1.888  0.1222 -0.3597  0.3882
  180POX    C2K 2984   8.780   5.938   1.931  0.1966  0.0907  0.6017
  180POX    C2L 2985   8.806   5.791   1.901 -0.3017  0.1524 -0.1675
  180POX    C2M 2986   8.925   5.725   1.971 -0.4904  0.3609  0.3601
  180POX    C2N 2987   8.908   5.575   1.946 -0.2632  0.4208 -0.1632
  180POX    C2O 2988   9.032   5.489   1.970 -0.6192 -0.0687 -0.0611
  180POX    C2P 2989   9.011   5.338   1.986  0.3683 -0.1870  0.2253
  181CHL    CN1 2990   1.975   1.796   0.712 -0.1700 -0.2073 -0.8015
  181CHL    CN2 2991   2.020   1.551   0.703 -0.1297 -0.3344 -0.0840
  181CHL    CN3 2992   1.807   1.664   0.688  0.1146  0.0523 -0.7137
  181CHL    NTM 2993   1.938   1.660   0.756 -0.0479 -0.1154 -0.4049
  181CHL     CB 2994   1.912   1.638   0.899 -0.1414  0.6758 -0.2928
  182PJ2     CA 2995   2.009   1.687   1.007  0.2115 -0.0872 -0.2573
  182PJ2     OA 2996   2.145   1.658   0.976  0.3672  0.2301  0.1290
  182PJ2      P 2997   2.248   1.770   1.027  0.5861  0.2602 -0.3735
  182PJ2     OB 2998   2.388   1.750   0.983  0.5897  0.9861 -0.7049
  182PJ2     HB 2999   2.403   1.651   0.984  0.6442  0.9550  1.7533
  182PJ2     OG 3000   2.193   1.907   1.020  0.2206  0.0970 -0.6980
  182PJ2     HG 3001   2.094   1.896   1.029  0.2694  1.0042  1.6724
  182PJ2     OD 3002   2.261   1.747   1.186  0.7700  0.0655 -0.4154
  183POX     CD 3003   2.326   1.636   1.246  0.2081 -0.0948 -0.0906
  183POX     CE 3004   2.320   1.632   1.399 -0.1648 -0.2414 -0.1075
  183POX     OE 3005   2.200   1.599   1.468  0.1755 -0.2620  0.4832
  183POX    C1A 3006   2.168   1.471   1.483 -0.0290 -0.2629  0.0459
  183POX    O1A 3007   2.246   1.382   1.447  0.0609 -0.1687  0.0051
  183POX    C1B 3008   2.032   1.445   1.534  0.1182 -0.4857  0.3338
  183POX    C1C 3009   2.048   1.333   1.637 -0.2420 -0.7673  0.0853
  183POX    C1D 3010   1.907   1.279   1.661 -0.5356  0.0925  0.3572
  183POX    C1E 3011   1.924   1.157   1.753  0.4290 -0.2619 -0.2719
  183POX    C1F 3012   1.960   1.197   1.896 -0.3645 -0.1617 -0.0949
  183POX    C1G 3013   1.907   1.087   1.989 -0.4467  0.5048  0.6593
  183POX    C1H 3014   1.982   1.077   2.122  0.4654  0.0566  0.1215
  183POX    C1I 3015   1.900   0.989   2.217  0.3778  0.0263  0.0190
  183POX    C1J 3016   1.947   0.964   2.339  0.1394  0.1877  0.1438
  183POX    C1K 3017   2.066   1.034   2.406  0.1326 -0.0735  0.4339
  183POX    C1L 3018   2.101   0.968   2.539  0.0974 -0.9399  0.0262
  183POX    C1M 3019   2.243   0.992   2.591 -0.2723  1.0589  0.1959
  183POX    C1N 3020   2.264   0.961   2.739  0.2291  0.2360 -0.0430
  183POX    C1O 3021   2.359   1.062   2.804  0.1703  0.2601  0.0062
  183POX    C1P 3022   2.497   1.087   2.745  0.3894  0.1524  0.4660
  183POX    C1Q 3023   2.585   1.133   2.861  0.2318  0.2764  0.5360
  183POX    C1R 3024   2.722   1.188   2.820 -0.1848  1.0238  0.1329
  183POX     CZ 3025   2.378   1.765   1.449  0.5825 -0.4280 -0.4576
  183POX     OZ 3026   2.517   1.791   1.430  0.5650  0.0269  0.0068
  183POX    C2A 3027   2.546   1.921   1.435 -0.2285  0.2062  0.0303
  183POX    O2A 3028   2.465   2.010   1.463  0.3074  0.6764  0.1091
  183POX    C2B 3029   2.692   1.933   1.415 -0.2878  0.6810 -0.1360
  183POX    C2C 3030   2.787   1.909   1.532 -0.5573 -0.2666 -0.1052
  183POX    C2D 3031   2.784   2.029   1.627  0.3972 -0.4953  0.2255
  183POX    C2E 3032   2.875   2.144   1.585 -0.3400  0.2052  0.5024
  183POX    C2F 3033   2.899   2.243   1.699  0.0291  0.1315  0.4931
  183POX    C2G 3034   2.989   2.359   1.656  0.2609 -0.1018  0.3449
  183POX    C2H 3035   3.012   2.467   1.763  0.4944 -0.1488  0.3424
  183POX    C2I 3036   3.077   2.589   1.699  0.2346 -0.1889 -0.0001
  183POX    C2J 3037   3.155   2.669   1.803 -0.0563 -0.1062  0.1554
  183POX    C2K 3038   3.090   2.680   1.941 -0.3440  0.1207  0.0037
  183POX    C2L 3039   3.165   2.777   2.034 -0.0170 -0.0275 -0.1035
  183POX    C2M 3040   3.131   2.728   2.175 -0.0156 -0.4817 -0.2589
  183POX    C2N 3041   2.984   2.755   2.208  0.2524  0.3834  0.2574
  183POX    C2O 3042   2.948   2.797   2.350 -0.1488  0.2303  0.2032
  183POX    C2P 3043   2.999   2.707   2.463  0.1381  0.0974 -0.0318
  184CHL    CN1 3044   1.565   6.105   1.027  0.6596  0.4404  0.6835
  184CHL    CN2 3045   1.582   6.312   0.892  0.2470  0.1656  0.2246
  184CHL    CN3 3046   1.735   6.155   0.868  0.0055  0.2079 -0.1341
  184CHL    NTM 3047   1.591   6.165   0.895  0.1089  0.1621  0.4408
  184CHL     CB 3048   1.513   6.107   0.786  0.4267  0.4676  0.0484
  185PJ2     CA 3049   1.361   6.092   0.793  0.4736 -0.1392 -0.0998
  185PJ2     OA 3050   1.283   6.211   0.781  0.5014 -0.1321 -0.2133
  185PJ2      P 3051   1.155   6.221   0.879  0.7600 -0.3581  0.1515
  185PJ2     OB 3052   1.076   6.331   0.818  0.9062 -0.2411  0.1712
  185PJ2     HB 3053   1.128   6.399   0.767 -0.1093  1.4451  1.3015
  185PJ2     OG 3054   1.094   6.087   0.891  0.0199 -0.0777 -0.3929
  185PJ2     HG 3055   1.155   6.008   0.889  0.9421  0.5010  1.8296
  185PJ2     OD 3056   1.230   6.245   1.020  0.4936 -0.1620  0.2619
  186POX     CD 3057   1.254   6.381   1.056  0.3093  0.0787 -0.5057
  186POX     CE 3058   1.323   6.414   1.188 -0.1951 -0.4466 -0.1104
  186POX     OE 3059   1.466   6.410   1.183 -0.1572  0.1899  0.2943
  186POX    C1A 3060   1.529   6.504   1.251  0.3857 -0.0322  0.1027
  186POX    O1A 3061   1.473   6.596   1.311  0.0209 -0.0672 -0.1862
  186POX    C1B 3062   1.676   6.490   1.242  0.3602 -0.2345 -0.0082
  186POX    C1C 3063   1.724   6.417   1.368  0.1615 -0.1047  0.1445
  186POX    C1D 3064   1.719   6.502   1.495  0.0095  0.2608 -0.1030
  186POX    C1E 3065   1.772   6.411   1.606 -0.0547  0.1180 -0.1896
  186POX    C1F 3066   1.745   6.498   1.729 -0.4512  0.0409 -0.2196
  186POX    C1G 3067   1.807   6.428   1.850 -0.1063  0.3895 -0.1930
  186POX    C1H 3068   1.803   6.508   1.981 -0.2312 -0.0577  0.0789
  186POX    C1I 3069   1.659   6.529   2.028 -0.3608 -0.2093 -0.2441
  186POX    C1J 3070   1.626   6.626   2.113 -0.0125 -0.0758 -0.2608
  186POX    C1K 3071   1.725   6.720   2.182 -0.5313  0.0722  0.2977
  186POX    C1L 3072   1.658   6.814   2.281 -0.5877  0.6890 -0.3151
  186POX    C1M 3073   1.761   6.905   2.347  0.1000 -0.2116 -0.1247
  186POX    C1N 3074   1.708   6.991   2.462 -0.2512 -0.0991 -0.3694
  186POX    C1O 3075   1.658   6.900   2.574 -0.0666 -0.1755 -0.3487
  186POX    C1P 3076   1.644   6.981   2.703 -0.7209 -0.3049 -0.3313
  186POX    C1Q 3077   1.659   6.895   2.828 -0.3385 -0.4182 -0.4537
  186POX    C1R 3078   1.678   6.971   2.959  0.8429  0.0435 -0.8840
  186POX     CZ 3079   1.266   6.324   1.299 -0.0950 -0.2356  0.1131
  186POX     OZ 3080   1.326   6.357   1.424 -0.0219  0.4236 -0.0906
  186POX    C2A 3081   1.318   6.283   1.535 -0.3056  0.0428 -0.3628
  186POX    O2A 3082   1.301   6.162   1.535 -0.1651  0.0167  0.3442
  186POX    C2B 3083   1.346   6.361   1.658 -0.5167 -0.0458 -0.2576
  186POX    C2C 3084   1.310   6.293   1.790  0.0348 -0.0161 -0.0900
  186POX    C2D 3085   1.346   6.374   1.915 -0.2457 -0.1437  0.0745
  186POX    C2E 3086   1.274   6.329   2.042  0.0491 -0.3956  0.1547
  186POX    C2F 3087   1.303   6.417   2.164 -0.6857 -0.3235  0.2831
  186POX    C2G 3088   1.242   6.372   2.297 -0.6555 -0.4258  0.2630
  186POX    C2H 3089   1.311   6.442   2.414 -0.2695 -0.3125 -0.0310
  186POX    C2I 3090   1.253   6.382   2.542  0.7920 -0.2650  0.4859
  186POX    C2J 3091   1.292   6.454   2.671  0.5238  0.5076  0.1472
  186POX    C2K 3092   1.212   6.390   2.786  0.5180  0.4421  0.1066
  186POX    C2L 3093   1.293   6.272   2.840  0.1729  0.1621  0.0179
  186POX    C2M 3094   1.199   6.195   2.932  0.5019 -0.6477 -0.3161
  186POX    C2N 3095   1.265   6.076   3.002  0.3669 -0.3397  0.3392
  186POX    C2O 3096   1.190   6.017   3.122 -0.1301 -0.0379  0.1792
  186POX    C2P 3097   1.289   5.927   3.196 -0.5493  0.1577  0.9806
  187CHL    CN1 3098   1.672   5.382   1.252 -0.3887 -0.1369 -0.0746
  187CHL    CN2 3099   1.649   5.316   1.482  0.3050  0.1941  0.2386
  187CHL    CN3 3100   1.856   5.291   1.354 -0.5864  0.0130  0.0929
  187CHL    NTM 3101   1.709   5.282   1.352 -0.5717 -0.1977 -0.0676
  187CHL     CB 3102   1.668   5.151   1.300 -0.2583 -0.2444 -0.1993
  188PJ2     CA 3103   1.678   5.016   1.372 -0.6897 -0.1753 -0.0052
  188PJ2     OA 3104   1.636   5.008   1.508 -0.1777 -0.4346  0.1387
  188PJ2      P 3105   1.632   4.855   1.557  0.0623 -0.3327  0.4817
  188PJ2     OB 3106   1.575   4.774   1.447  0.1867  0.6965 -0.3474
  188PJ2     HB 3107   1.615   4.683   1.459 -1.1082  0.2677  0.8799
  188PJ2     OG 3108   1.771   4.833   1.602  0.2252  0.7357  0.5103
  188PJ2     HG 3109   1.791   4.742   1.638 -0.6581 -0.4831 -1.8668
  188PJ2     OD 3110   1.528   4.861   1.680 -0.4460 -0.2066  0.0513
  189POX     CD 3111   1.576   4.928   1.797 -0.1965  0.0790 -0.2114
  189POX     CE 3112   1.467   4.963   1.899 -0.5014  0.2884 -0.6042
  189POX     OE 3113   1.510   5.062   1.993  0.1625 -0.4159 -0.1514
  189POX    C1A 3114   1.438   5.173   2.001  0.1010 -0.4758  0.1248
  189POX    O1A 3115   1.339   5.197   1.932  0.1696 -0.4457  0.0373
  189POX    C1B 3116   1.517   5.267   2.083  0.3098 -0.4093 -0.1538
  189POX    C1C 3117   1.462   5.410   2.080  0.2547 -0.4353 -0.5001
  189POX    C1D 3118   1.548   5.510   2.157 -0.7085 -0.2168  0.3092
  189POX    C1E 3119   1.475   5.644   2.175  0.2373  0.3409  0.0542
  189POX    C1F 3120   1.348   5.624   2.258  0.4778  0.3887  0.4372
  189POX    C1G 3121   1.278   5.751   2.306 -0.3466  0.1749 -0.1763
  189POX    C1H 3122   1.357   5.829   2.412  0.4755  0.3755 -0.9287
  189POX    C1I 3123   1.249   5.904   2.489  0.2203 -0.7901 -0.1248
  189POX    C1J 3124   1.205   5.871   2.610  0.3655  0.0573  0.1659
  189POX    C1K 3125   1.241   5.751   2.697 -0.2987 -0.7446 -0.6462
  189POX    C1L 3126   1.138   5.759   2.809  0.0585  0.4401 -0.3845
  189POX    C1M 3127   1.164   5.646   2.910  0.0875  0.7276 -0.0675
  189POX    C1N 3128   1.055   5.629   3.016  0.2175 -0.0370 -0.0507
  189POX    C1O 3129   1.038   5.482   3.055  0.1136 -0.1341 -0.4542
  189POX    C1P 3130   0.983   5.393   2.943 -0.0421 -0.6513  0.0338
  189POX    C1Q 3131   0.960   5.245   2.978  0.5236 -0.6696  0.3518
  189POX    C1R 3132   0.900   5.173   2.858 -0.5226 -0.3830  0.6913
  189POX     CZ 3133   1.423   4.830   1.962 -0.0143  0.5155  0.2328
  189POX     OZ 3134   1.306   4.815   2.042  0.0155  0.3575  0.2464
  189POX    C2A 3135   1.266   4.691   2.070  0.3086  0.2615  0.2468
  189POX    O2A 3136   1.336   4.592   2.052  0.0414  0.2967 -1.0313
  189POX    C2B 3137   1.138   4.694   2.145  0.2904  0.4112  0.2109
  189POX    C2C 3138   1.148   4.769   2.277  0.1845  0.0611  0.4191
  189POX    C2D 3139   1.026   4.765   2.370 -0.1705 -0.0706 -0.0465
  189POX    C2E 3140   1.051   4.814   2.513  0.0706  0.6012 -0.3120
  189POX    C2F 3141   0.935   4.840   2.609 -0.1635  0.3428 -0.5221
  189POX    C2G 3142   0.864   4.713   2.656 -0.5416  0.9077  0.4731
  189POX    C2H 3143   0.742   4.745   2.743 -0.8361  0.0544  0.3843
  189POX    C2I 3144   0.796   4.787   2.880  0.2150  0.2292 -0.0695
  189POX    C2J 3145   0.665   4.810   2.955  0.3237 -0.1705  0.2492
  189POX    C2K 3146   0.685   4.871   3.094 -0.3032  0.3874  0.1019
  189POX    C2L 3147   0.557   4.920   3.162 -0.3907  0.1710  0.0958
  189POX    C2M 3148   0.604   5.017   3.271  0.3357  0.2192 -0.2529
  189POX    C2N 3149   0.486   5.032   3.368  0.3506 -0.4470 -0.1234
  189POX    C2O 3150   0.524   5.132   3.478 -0.1424 -0.2288 -0.1509
  189POX    C2P 3151   0.421   5.120   3.591 -0.2668  0.2609 -0.2138
  190CHL    CN1 3152   2.491   6.525   0.821  0.1637 -0.3416 -0.8359
  190CHL    CN2 3153   2.670   6.478   0.948  0.2951 -0.3074 -1.1554
  190CHL    CN3 3154   2.671   6.682   0.798  0.2957 -0.4330 -0.5112
  190CHL    NTM 3155   2.600   6.594   0.892 -0.0561 -0.2400 -0.5934
  190CHL     CB 3156   2.543   6.671   1.003  0.0883 -0.3079 -0.4724
  191PJ2     CA 3157   2.434   6.776   0.983  0.0719 -0.1260  0.5248
  191PJ2     OA 3158   2.306   6.726   0.943  0.1791  0.4068 -0.5225
  191PJ2      P 3159   2.171   6.794   0.999  0.1366 -0.1522  0.0707
  191PJ2     OB 3160   2.180   6.934   0.952  0.0334 -0.1119  0.1722
  191PJ2     HB 3161   2.267   6.940   0.904 -1.0153  0.7589 -1.7025
  191PJ2     OG 3162   2.066   6.703   0.948  0.1347 -0.0834 -0.0488
  191PJ2     HG 3163   1.979   6.741   0.980 -0.0103 -1.3022  1.0916
  191PJ2     OD 3164   2.149   6.777   1.157 -0.0320  0.1471  0.0804
  192POX     CD 3165   2.145   6.641   1.203 -0.7632 -0.0710 -0.6018
  192POX     CE 3166   2.120   6.631   1.353 -0.3392 -0.1175 -0.5326
  192POX     OE 3167   2.120   6.496   1.402 -0.1483  0.1217  0.1464
  192POX    C1A 3168   2.235   6.443   1.442 -0.1732 -0.3967 -0.4589
  192POX    O1A 3169   2.337   6.481   1.383  0.0115  0.5617  0.4540
  192POX    C1B 3170   2.217   6.319   1.521 -0.1303 -0.1761 -0.1030
  192POX    C1C 3171   2.308   6.329   1.644  0.0040  0.1562 -0.2270
  192POX    C1D 3172   2.259   6.445   1.730 -0.3127 -0.0210 -0.1676
  192POX    C1E 3173   2.311   6.418   1.871 -0.3484 -0.0489 -0.1597
  192POX    C1F 3174   2.233   6.497   1.975  0.2959 -0.3145  0.5361
  192POX    C1G 3175   2.300   6.491   2.113  0.4886  0.1302  0.4660
  192POX    C1H 3176   2.227   6.586   2.208  0.0625 -0.0725  0.3449
  192POX    C1I 3177   2.086   6.548   2.253  0.0185 -0.0142  0.2589
  192POX    C1J 3178   2.039   6.528   2.376 -0.0896 -0.8232  0.0921
  192POX    C1K 3179   2.116   6.550   2.506 -0.6640  0.1250  0.2780
  192POX    C1L 3180   2.096   6.689   2.568  0.4485  0.3780  0.0928
  192POX    C1M 3181   2.110   6.678   2.720 -0.0741  0.0030  0.1144
  192POX    C1N 3182   2.087   6.804   2.803  0.3839  0.2369 -0.1112
  192POX    C1O 3183   2.059   6.766   2.949  0.4603  0.0814 -0.1370
  192POX    C1P 3184   2.094   6.885   3.038  0.3335 -0.0651  0.1111
  192POX    C1Q 3185   1.990   6.894   3.149  0.0390 -0.2412 -0.1474
  192POX    C1R 3186   1.996   6.772   3.241  0.4787 -0.1835 -0.0999
  192POX     CZ 3187   2.004   6.721   1.394 -0.2520  0.0938 -0.7496
  192POX     OZ 3188   1.951   6.741   1.525 -0.1075  0.1278 -0.6962
  192POX    C2A 3189   1.869   6.843   1.549 -0.3934 -0.2840  0.1239
  192POX    O2A 3190   1.822   6.912   1.458  0.0927  0.0200  0.0993
  192POX    C2B 3191   1.858   6.881   1.692  0.0380 -0.0821  0.1033
  192POX    C2C 3192   1.731   6.950   1.740 -0.0885 -0.0258 -0.3092
  192POX    C2D 3193   1.737   6.999   1.885  0.5812  0.1908 -0.4096
  192POX    C2E 3194   1.609   7.075   1.919  0.4227 -0.3265  0.1592
  192POX    C2F 3195   1.599   7.125   2.064  0.1029 -0.4214  0.1701
  192POX    C2G 3196   1.458   7.182   2.086  0.2957  0.0442  0.2131
  192POX    C2H 3197   1.416   7.204   2.231  0.0637 -0.0308  0.1579
  192POX    C2I 3198   1.509   7.302   2.303  0.1175 -0.2468  0.3848
  192POX    C2J 3199   1.460   7.302   2.448 -0.0399 -0.3589  0.3318
  192POX    C2K 3200   1.566   7.362   2.541  0.0113 -0.1293  0.1248
  192POX    C2L 3201   1.546   7.350   2.692 -0.1927  0.0069  0.1090
  192POX    C2M 3202   1.405   7.399   2.726 -0.1218  0.4226 -0.1846
  192POX    C2N 3203   1.363   7.322   2.851  0.3895 -0.2975 -0.4460
  192POX    C2O 3204   1.448   7.347   2.975 -0.4312 -0.5475  0.1788
  192POX    C2P 3205   1.442   7.487   3.038 -0.2288 -0.5509  0.2092
  193CHL    CN1 3206   6.801   4.528   0.870 -0.8961 -0.5182  0.0510
  193CHL    CN2 3207   6.598   4.595   0.930  0.3529  0.0327  0.0828
  193CHL    CN3 3208   6.767   4.649   1.066 -0.1894 -0.7080 -0.0089
  193CHL    NTM 3209   6.735   4.648   0.923  0.2698  0.2188 -0.1207
  193CHL     CB 3210   6.770   4.773   0.853  0.0623 -0.0219 -0.6591
  194PJ2     CA 3211   6.689   4.898   0.886 -0.0415 -0.2810  0.0913
  194PJ2     OA 3212   6.742   4.964   1.001 -0.3432 -0.2163  0.1951
  194PJ2      P 3213   6.685   5.114   1.021  0.3557  0.0836 -0.0359
  194PJ2     OB 3214   6.726   5.189   0.900  0.0517  0.2507 -0.0352
  194PJ2     HB 3215   6.823   5.169   0.885  0.5623  1.3636  1.4049
  194PJ2     OG 3216   6.540   5.096   1.041  0.2702  0.3195 -0.4466
  194PJ2     HG 3217   6.497   5.171   0.990  1.0785  1.1343  0.0518
  194PJ2     OD 3218   6.766   5.172   1.147  0.1575  0.4826 -0.0932
  195POX     CD 3219   6.699   5.145   1.270  0.0373 -0.1388 -0.2933
  195POX     CE 3220   6.746   5.223   1.393  0.1600 -0.3997 -0.1734
  195POX     OE 3221   6.724   5.153   1.515 -0.2950  0.8629  0.4851
  195POX    C1A 3222   6.837   5.135   1.584 -0.1815  0.1577  0.1265
  195POX    O1A 3223   6.946   5.157   1.533 -0.3635 -0.0832 -0.3751
  195POX    C1B 3224   6.816   5.103   1.727  0.4130 -0.6628  0.0352
  195POX    C1C 3225   6.869   5.210   1.823  0.2667 -0.3468 -0.2345
  195POX    C1D 3226   6.873   5.170   1.971  0.0376  0.5228  0.0089
  195POX    C1E 3227   6.957   5.272   2.048  0.0827  0.4118  0.1061
  195POX    C1F 3228   6.922   5.275   2.197  0.1889  0.4268  0.1307
  195POX    C1G 3229   6.983   5.147   2.256 -0.3916  0.0142 -0.1572
  195POX    C1H 3230   6.964   5.141   2.407  0.1098 -0.2647 -0.1052
  195POX    C1I 3231   6.971   5.002   2.471 -0.5732 -0.2453  0.0196
  195POX    C1J 3232   6.925   4.976   2.593  0.2468  0.0881  0.4126
  195POX    C1K 3233   6.867   5.080   2.690 -0.8037  0.1436 -0.2545
  195POX    C1L 3234   6.884   5.018   2.829 -0.2248  0.9704  0.0521
  195POX    C1M 3235   6.840   5.107   2.946 -0.4465  0.6198  0.2358
  195POX    C1N 3236   6.847   5.024   3.074  0.0483 -0.2309 -0.3276
  195POX    C1O 3237   6.748   5.064   3.184 -0.2102 -0.4021 -0.4967
  195POX    C1P 3238   6.718   4.951   3.282  0.3291  0.1860  0.3557
  195POX    C1Q 3239   6.835   4.908   3.372  0.1434 -0.2339  0.3989
  195POX    C1R 3240   6.787   4.852   3.506 -0.1776 -0.1251  0.3302
  195POX     CZ 3241   6.700   5.367   1.371 -0.0858 -0.4919 -0.2614
  195POX     OZ 3242   6.725   5.445   1.488 -0.2601 -0.2847 -0.3596
  195POX    C2A 3243   6.686   5.572   1.486  0.2999 -0.0937  0.2787
  195POX    O2A 3244   6.653   5.614   1.375  0.2020 -0.0092  0.3396
  195POX    C2B 3245   6.741   5.666   1.587  0.2838 -0.3831  0.5559
  195POX    C2C 3246   6.664   5.650   1.718  0.1719 -0.2016  0.5118
  195POX    C2D 3247   6.716   5.751   1.821  0.5801 -0.4697  0.5687
  195POX    C2E 3248   6.659   5.717   1.958 -0.5919  0.1293  0.2420
  195POX    C2F 3249   6.708   5.822   2.058  0.3598  0.0932 -0.1772
  195POX    C2G 3250   6.656   5.798   2.200  0.4467  0.0849 -0.1467
  195POX    C2H 3251   6.720   5.672   2.260 -0.3078 -0.2957 -0.1220
  195POX    C2I 3252   6.658   5.650   2.398  0.2247  0.3129  0.2221
  195POX    C2J 3253   6.710   5.518   2.455  0.2776  0.4093  0.4002
  195POX    C2K 3254   6.674   5.499   2.602 -0.5196  0.1288  0.1728
  195POX    C2L 3255   6.753   5.583   2.703 -0.0230  0.0039 -0.1090
  195POX    C2M 3256   6.715   5.540   2.845  0.0506 -0.7892 -0.3261
  195POX    C2N 3257   6.791   5.619   2.952 -0.3198 -0.2703 -0.4424
  195POX    C2O 3258   6.791   5.543   3.084  0.2809 -0.0145 -0.2928
  195POX    C2P 3259   6.876   5.613   3.191  0.1975 -0.1286 -0.1501
  196CHL    CN1 3260   0.811   2.664   1.391 -0.1526  0.6677 -0.0201
  196CHL    CN2 3261   0.887   2.587   1.177  0.8031 -0.3297  0.2154
  196CHL    CN3 3262   1.035   2.707   1.310  0.1673 -0.7171  0.2761
  196CHL    NTM 3263   0.893   2.698   1.273  0.1954 -0.0977 -0.0029
  196CHL     CB 3264   0.858   2.821   1.202  0.1426  0.0296  0.2424
  197PJ2     CA 3265   0.782   2.935   1.270 -0.2712 -0.3107  0.3498
  197PJ2     OA 3266   0.858   2.980   1.383 -0.1954 -0.2986  0.2935
  197PJ2      P 3267   0.794   3.119   1.432 -0.1835 -0.1468 -0.1125
  197PJ2     OB 3268   0.815   3.220   1.326 -0.4710  0.0325  0.0021
  197PJ2     HB 3269   0.811   3.313   1.361 -0.9977  0.5314 -1.3224
  197PJ2     OG 3270   0.660   3.079   1.480 -0.2891  0.1904 -0.1229
  197PJ2     HG 3271   0.655   2.999   1.540 -0.7419 -0.1435 -0.5996
  197PJ2     OD 3272   0.882   3.172   1.556  0.1364 -0.6230 -0.1303
  198POX     CD 3273   0.859   3.127   1.690 -0.1368  0.0470  0.0559
  198POX     CE 3274   0.931   3.211   1.795 -0.1291 -0.2538  0.2932
  198POX     OE 3275   0.987   3.132   1.900  0.2536 -0.6659 -0.2202
  198POX    C1A 3276   1.113   3.103   1.871  0.1876 -0.7934 -0.3837
  198POX    O1A 3277   1.164   3.126   1.761  0.6682  0.4433  0.0832
  198POX    C1B 3278   1.193   3.043   1.981  0.2321 -0.3535 -0.1747
  198POX    C1C 3279   1.322   3.125   1.987 -0.1096  0.1691  0.1230
  198POX    C1D 3280   1.399   3.103   2.117 -0.3703 -0.7026  0.1329
  198POX    C1E 3281   1.317   3.155   2.236 -0.4264 -0.6204  0.0587
  198POX    C1F 3282   1.365   3.102   2.372  0.0457 -0.6155 -0.1038
  198POX    C1G 3283   1.267   3.164   2.471  0.3789  0.0435 -0.1763
  198POX    C1H 3284   1.284   3.127   2.619 -0.2849 -0.4575 -0.2201
  198POX    C1I 3285   1.178   3.201   2.701 -0.1944 -0.2841 -0.2583
  198POX    C1J 3286   1.191   3.218   2.832  0.7489  0.5142 -0.4472
  198POX    C1K 3287   1.305   3.166   2.920  0.3878 -0.2871 -0.4432
  198POX    C1L 3288   1.315   3.251   3.048  0.1340 -0.5876 -0.2213
  198POX    C1M 3289   1.459   3.250   3.101  0.0885 -0.1055 -0.0859
  198POX    C1N 3290   1.486   3.138   3.201 -0.5719  0.0079  0.2270
  198POX    C1O 3291   1.635   3.121   3.231 -0.4383  0.4805 -0.1562
  198POX    C1P 3292   1.671   3.058   3.366  0.0231 -0.2383 -0.6031
  198POX    C1Q 3293   1.814   3.004   3.370  0.1680  0.1406 -0.5680
  198POX    C1R 3294   1.905   3.125   3.388 -0.0026  0.2191 -0.2245
  198POX     CZ 3295   0.839   3.327   1.834 -0.6116 -0.5025 -0.0962
  198POX     OZ 3296   0.709   3.301   1.888 -0.7673 -0.1426 -0.2916
  198POX    C2A 3297   0.664   3.381   1.984  0.0767  0.8557 -0.7087
  198POX    O2A 3298   0.727   3.480   2.023  0.5534 -0.1032  1.0724
  198POX    C2B 3299   0.538   3.336   2.047  0.3835  0.2479 -0.5249
  198POX    C2C 3300   0.590   3.260   2.170 -0.3657  0.5608 -0.0010
  198POX    C2D 3301   0.476   3.210   2.258 -0.1831  0.0895 -0.0298
  198POX    C2E 3302   0.426   3.316   2.357 -0.2668 -0.1294  0.1636
  198POX    C2F 3303   0.355   3.252   2.477 -0.2925 -0.3122  0.0512
  198POX    C2G 3304   0.247   3.345   2.532 -0.2330 -0.0904 -0.2032
  198POX    C2H 3305   0.219   3.334   2.682 -0.4257  0.5473 -0.1857
  198POX    C2I 3306   0.188   3.187   2.712  0.2421  0.5511  0.5641
  198POX    C2J 3307   0.169   3.159   2.861 -0.2618 -0.2592  0.3561
  198POX    C2K 3308   0.054   3.062   2.890 -0.3620 -0.3641 -0.3688
  198POX    C2L 3309   0.078   2.916   2.852  0.7029 -0.2272 -0.2484
  198POX    C2M 3310  -0.058   2.856   2.885  0.6673 -0.0253 -0.0267
  198POX    C2N 3311  -0.040   2.704   2.879 -0.1748 -0.1582  0.4636
  198POX    C2O 3312  -0.166   2.619   2.869  0.0054 -0.3435 -0.3009
  198POX    C2P 3313  -0.225   2.584   3.005 -0.2606 -0.8789 -0.5493
  199CHL    CN1 3314   7.999   3.259   1.463 -0.0756 -0.6091 -0.3555
  199CHL    CN2 3315   8.048   3.259   1.705  0.1886  0.3666  0.1145
  199CHL    CN3 3316   8.216   3.252   1.546 -0.6266 -0.0192 -0.7230
  199CHL    NTM 3317   8.080   3.203   1.573 -0.4257 -0.1037  0.1641
  199CHL     CB 3318   8.061   3.057   1.579 -0.5230 -0.1165 -0.4132
  200PJ2     CA 3319   8.161   2.943   1.591 -0.3319  0.1173  0.2806
  200PJ2     OA 3320   8.245   2.952   1.706  0.1192 -0.2721 -0.0143
  200PJ2      P 3321   8.338   2.821   1.718  0.2688 -0.1642  0.0020
  200PJ2     OB 3322   8.360   2.760   1.585 -0.5926  0.2858 -0.3522
  200PJ2     HB 3323   8.273   2.744   1.538 -0.6994 -5.2091  1.0057
  200PJ2     OG 3324   8.450   2.843   1.812  0.3578  0.0549 -0.1537
  200PJ2     HG 3325   8.536   2.857   1.763  0.3681  1.7082  0.2932
  200PJ2     OD 3326   8.235   2.719   1.787  0.0666  0.0505  0.0188
  201POX     CD 3327   8.203   2.731   1.926 -0.2726  0.3496 -0.0855
  201POX     CE 3328   8.103   2.625   1.973  0.4002 -0.0506  0.4682
  201POX     OE 3329   8.020   2.669   2.081 -0.5882  0.4873 -0.4868
  201POX    C1A 3330   7.936   2.585   2.141  0.1005  0.1692  0.0461
  201POX    O1A 3331   7.931   2.465   2.114 -0.1267  0.1644  0.1117
  201POX    C1B 3332   7.832   2.652   2.222 -0.0122 -0.0801  0.1101
  201POX    C1C 3333   7.808   2.585   2.357  0.0784 -0.1117  0.1110
  201POX    C1D 3334   7.697   2.663   2.428  0.1790  0.0550  0.0852
  201POX    C1E 3335   7.687   2.582   2.557  0.1790 -0.0775  0.0016
  201POX    C1F 3336   7.572   2.481   2.552  0.1259 -0.0142 -0.0522
  201POX    C1G 3337   7.525   2.434   2.690  0.3766  0.0805  0.0667
  201POX    C1H 3338   7.427   2.317   2.695  0.5746 -0.0867  0.0649
  201POX    C1I 3339   7.369   2.302   2.835  0.1381  0.3297 -0.0688
  201POX    C1J 3340   7.329   2.189   2.894 -0.2815  0.4839 -0.0538
  201POX    C1K 3341   7.301   2.066   2.807  0.2613  0.0176  0.4294
  201POX    C1L 3342   7.245   1.941   2.876 -0.0432 -0.2094 -0.2178
  201POX    C1M 3343   7.359   1.875   2.953  0.2473  0.4452 -0.0748
  201POX    C1N 3344   7.303   1.760   3.037  0.0094  0.7959  0.2516
  201POX    C1O 3345   7.411   1.684   3.113 -1.1041 -0.0784  1.0065
  201POX    C1P 3346   7.476   1.769   3.223  0.4075  0.4661 -0.2610
  201POX    C1Q 3347   7.576   1.699   3.315  0.4373  0.4129 -0.3342
  201POX    C1R 3348   7.538   1.558   3.361  0.3137  0.4577 -0.2976
  201POX     CZ 3349   8.192   2.502   1.991 -0.1566 -0.4613  0.4573
  201POX     OZ 3350   8.278   2.495   2.105 -0.0756 -0.3288  0.4052
  201POX    C2A 3351   8.380   2.411   2.094  0.3175  0.2188 -0.2016
  201POX    O2A 3352   8.371   2.311   2.023  0.0739  0.4274 -0.4651
  201POX    C2B 3353   8.461   2.410   2.218  0.2917 -0.0493 -0.1857
  201POX    C2C 3354   8.579   2.507   2.226  0.1813  0.1137 -0.5216
  201POX    C2D 3355   8.652   2.480   2.358 -0.0030 -0.2198 -0.4858
  201POX    C2E 3356   8.782   2.559   2.375 -0.2205  0.0800 -0.1878
  201POX    C2F 3357   8.786   2.712   2.373  0.2185  0.0846  0.6359
  201POX    C2G 3358   8.918   2.781   2.407  0.5756 -0.3263  0.1014
  201POX    C2H 3359   8.926   2.918   2.340  0.0704 -0.2868  0.1204
  201POX    C2I 3360   8.853   3.023   2.423  0.6608 -0.2501  0.5973
  201POX    C2J 3361   8.813   3.150   2.348 -0.0835 -0.3512  0.8143
  201POX    C2K 3362   8.737   3.244   2.442  0.4874  0.5157  0.4282
  201POX    C2L 3363   8.606   3.179   2.486  0.5845  0.2533  0.3340
  201POX    C2M 3364   8.569   3.209   2.632 -0.0694 -0.3560  0.3001
  201POX    C2N 3365   8.444   3.129   2.671 -0.1569 -0.3822 -0.0267
  201POX    C2O 3366   8.393   3.155   2.812 -0.1647  0.0986 -0.1156
  201POX    C2P 3367   8.266   3.073   2.837 -0.0488 -0.1419 -0.3214
  202CHL    CN1 3368   0.998   8.477   1.509 -1.0959 -0.6103 -0.7913
  202CHL    CN2 3369   0.826   8.468   1.658 -0.1779  0.2429 -0.3357
  202CHL    CN3 3370   1.028   8.355   1.725 -0.4419  0.1486  0.4214
  202CHL    NTM 3371   0.941   8.388   1.612 -0.2047 -0.0943  0.1677
  202CHL     CB 3372   0.898   8.266   1.542 -0.2260 -0.0104  0.0319
  203PJ2     CA 3373   0.849   8.138   1.610 -0.1131 -0.3238 -0.4739
  203PJ2     OA 3374   0.749   8.173   1.706  0.1876 -0.5872 -0.0577
  203PJ2      P 3375   0.711   8.024   1.755 -0.3154 -0.3380  0.3216
  203PJ2     OB 3376   0.644   7.952   1.645  0.1672 -0.8282  0.3448
  203PJ2     HB 3377   0.606   7.869   1.687  0.5493 -1.1839  0.0049
  203PJ2     OG 3378   0.811   7.984   1.857  0.0058  0.4080  0.3107
  203PJ2     HG 3379   0.830   8.050   1.929 -1.4343 -1.0349  2.1182
  203PJ2     OD 3380   0.582   8.072   1.838 -0.0958  0.1564  0.3789
  204POX     CD 3381   0.590   8.132   1.968 -0.2138  0.4539  0.2495
  204POX     CE 3382   0.449   8.138   2.025 -0.3516 -0.0471 -0.0309
  204POX     OE 3383   0.442   8.222   2.141 -0.0855  0.1067 -0.1246
  204POX    C1A 3384   0.320   8.250   2.189 -0.1523 -0.2745 -0.0627
  204POX    O1A 3385   0.223   8.231   2.116 -0.1622 -0.7331  0.0674
  204POX    C1B 3386   0.328   8.309   2.324 -0.0534 -0.6461  0.0941
  204POX    C1C 3387   0.340   8.206   2.437  0.4362 -0.4158  0.2591
  204POX    C1D 3388   0.300   8.264   2.573  0.0160 -0.1461  0.0246
  204POX    C1E 3389   0.408   8.356   2.631  0.0126  0.0330 -0.2472
  204POX    C1F 3390   0.403   8.377   2.783 -0.4445 -0.4337 -0.1977
  204POX    C1G 3391   0.518   8.453   2.847 -0.4326 -0.4981 -0.1413
  204POX    C1H 3392   0.497   8.463   2.998  0.2316  0.1356 -0.0821
  204POX    C1I 3393   0.613   8.541   3.060  0.2270  0.2174 -0.1765
  204POX    C1J 3394   0.591   8.609   3.173 -0.0077  0.3546 -0.3021
  204POX    C1K 3395   0.459   8.624   3.248  0.2968 -0.4369  0.4146
  204POX    C1L 3396   0.468   8.705   3.377  0.4987 -0.3239  0.3294
  204POX    C1M 3397   0.336   8.704   3.454  0.0901 -0.5143 -0.3676
  204POX    C1N 3398   0.226   8.800   3.408  0.3325  0.2028  0.5109
  204POX    C1O 3399   0.243   8.939   3.469 -0.1277  0.5322 -0.0918
  204POX    C1P 3400   0.121   9.029   3.454 -0.1913  0.3907 -0.4351
  204POX    C1Q 3401   0.104   9.129   3.569  0.3860 -0.3459  0.3006
  204POX    C1R 3402  -0.034   9.194   3.579  0.4281 -0.0865 -0.7274
  204POX     CZ 3403   0.409   7.992   2.047  0.1750 -0.1999 -0.0831
  204POX     OZ 3404   0.446   7.930   2.170  0.1484 -0.4212 -0.1872
  204POX    C2A 3405   0.413   7.803   2.194  0.4318 -0.5640 -0.5487
  204POX    O2A 3406   0.345   7.731   2.121  0.1002 -0.8142  0.0039
  204POX    C2B 3407   0.454   7.780   2.334  0.3059  0.5044 -0.3308
  204POX    C2C 3408   0.597   7.729   2.355  0.1469  0.1373 -0.1332
  204POX    C2D 3409   0.613   7.670   2.495 -0.0233  0.3823 -0.0104
  204POX    C2E 3410   0.597   7.775   2.605  0.3340  0.4196  0.0068
  204POX    C2F 3411   0.587   7.713   2.745 -0.2517  0.0615 -0.1913
  204POX    C2G 3412   0.511   7.790   2.853  0.4680  0.1838  0.2370
  204POX    C2H 3413   0.508   7.743   2.999  0.1589 -0.2383  0.0989
  204POX    C2I 3414   0.453   7.853   3.090  0.0973 -0.1758 -0.0123
  204POX    C2J 3415   0.542   7.977   3.106 -0.2001  0.1203 -0.6466
  204POX    C2K 3416   0.485   8.042   3.232  0.2219  0.2155 -0.5051
  204POX    C2L 3417   0.508   7.963   3.361 -0.1950  0.5999 -0.1948
  204POX    C2M 3418   0.438   8.019   3.486  0.2752  0.1040  0.2960
  204POX    C2N 3419   0.502   7.971   3.616  0.1807 -0.4477  0.1439
  204POX    C2O 3420   0.430   8.026   3.740 -0.0920  0.0207 -0.2158
  204POX    C2P 3421   0.287   7.975   3.756 -0.1315  0.0347 -0.5320
  205CHL    CN1 3422   1.172   3.147   1.438 -0.3007  0.0876 -0.6954
  205CHL    CN2 3423   1.380   3.167   1.545  0.2354  0.2866  0.5968
  205CHL    CN3 3424   1.227   3.346   1.562 -0.1924 -0.2943 -0.3787
  205CHL    NTM 3425   1.279   3.243   1.470  0.0474 -0.5271  0.0136
  205CHL     CB 3426   1.335   3.298   1.345 -0.2673 -0.0944  0.0603
  206PJ2     CA 3427   1.422   3.220   1.246 -0.4415 -0.2668  0.0414
  206PJ2     OA 3428   1.386   3.084   1.218  0.2750 -0.4971  0.2207
  206PJ2      P 3429   1.480   3.035   1.097  0.2477 -0.1861  0.0705
  206PJ2     OB 3430   1.400   2.922   1.043 -0.2867  0.0268  0.4116
  206PJ2     HB 3431   1.391   2.849   1.110 -2.4277 -2.4713 -2.3434
  206PJ2     OG 3432   1.512   3.156   1.019  0.4251  0.0148  0.4519
  206PJ2     HG 3433   1.583   3.133   0.952 -0.7606  1.1688 -1.3054
  206PJ2     OD 3434   1.593   2.986   1.200  0.2814 -0.1499  0.0509
  207POX     CD 3435   1.576   2.861   1.267 -0.0651  0.0490  0.3361
  207POX     CE 3436   1.672   2.830   1.381  0.6001 -0.0343 -0.2394
  207POX     OE 3437   1.648   2.701   1.438  0.2900  0.0574 -0.1605
  207POX    C1A 3438   1.753   2.621   1.423  0.9095  0.5062  1.5630
  207POX    O1A 3439   1.813   2.628   1.316  0.1928 -0.0123  1.1162
  207POX    C1B 3440   1.746   2.496   1.502  0.1237 -0.4606  0.0242
  207POX    C1C 3441   1.796   2.524   1.644  0.8907 -0.3593 -0.2584
  207POX    C1D 3442   1.788   2.399   1.733 -0.5717  0.0158  0.1575
  207POX    C1E 3443   1.783   2.428   1.883  0.2534  0.8418  0.0331
  207POX    C1F 3444   1.791   2.297   1.963 -0.0148  0.4976 -0.4965
  207POX    C1G 3445   1.838   2.310   2.108  0.2377 -0.2421 -0.5073
  207POX    C1H 3446   1.853   2.165   2.156 -0.5263  0.0593  0.6916
  207POX    C1I 3447   1.917   2.159   2.294  0.0998 -0.0707  0.3972
  207POX    C1J 3448   1.996   2.057   2.330  0.0137 -0.3247 -0.1267
  207POX    C1K 3449   2.052   1.956   2.230  0.3000 -0.1394 -0.1551
  207POX    C1L 3450   2.183   1.889   2.271  0.3540 -0.1494 -0.3379
  207POX    C1M 3451   2.301   1.982   2.298 -0.0644  0.2718  0.0650
  207POX    C1N 3452   2.404   1.930   2.399 -0.1757  0.1191  0.0983
  207POX    C1O 3453   2.518   2.027   2.429  0.0885  0.2436 -1.2269
  207POX    C1P 3454   2.637   1.936   2.457 -0.3196 -0.0043 -0.2535
  207POX    C1Q 3455   2.763   2.022   2.460  0.0121 -0.5038  0.7006
  207POX    C1R 3456   2.892   1.939   2.460  0.5771  0.3444 -0.0913
  207POX     CZ 3457   1.653   2.949   1.476  0.8412  0.0980 -0.3551
  207POX     OZ 3458   1.733   2.943   1.595 -0.0768 -0.2676  0.2568
  207POX    C2A 3459   1.734   3.042   1.684 -0.4917 -0.2024  0.1898
  207POX    O2A 3460   1.662   3.140   1.661 -0.5052 -0.3080 -0.2270
  207POX    C2B 3461   1.819   3.013   1.802  0.1773  0.4087 -0.1392
  207POX    C2C 3462   1.752   2.906   1.888 -0.1156  0.7696  0.0856
  207POX    C2D 3463   1.836   2.897   2.016 -0.2274  0.5175  0.1415
  207POX    C2E 3464   1.760   2.816   2.121 -0.3012  0.1052 -0.2228
  207POX    C2F 3465   1.837   2.825   2.253  0.1535  0.2172 -0.4921
  207POX    C2G 3466   1.782   2.746   2.372  0.4057  0.1809 -0.3986
  207POX    C2H 3467   1.879   2.755   2.490  0.1359 -0.2833 -0.1368
  207POX    C2I 3468   1.815   2.678   2.606  0.1802 -0.0034  0.0763
  207POX    C2J 3469   1.897   2.692   2.734  0.1247  0.0265  0.1081
  207POX    C2K 3470   1.891   2.835   2.790  0.1505 -0.0025  0.1860
  207POX    C2L 3471   1.953   2.842   2.929  0.4070  0.0270  0.0711
  207POX    C2M 3472   1.995   2.985   2.968  0.2195  0.1336 -0.1181
  207POX    C2N 3473   2.056   3.002   3.106 -0.1040 -0.4338  0.1025
  207POX    C2O 3474   2.206   2.973   3.099 -0.0086  0.1865 -0.4734
  207POX    C2P 3475   2.275   2.980   3.235  0.2683  1.0853 -0.6535
  208CHL    CN1 3476   0.811   3.787   1.514 -0.2503  0.4374 -0.1451
  208CHL    CN2 3477   0.793   4.020   1.533  0.3240 -0.5365  0.1814
  208CHL    CN3 3478   0.873   3.906   1.713  0.3425 -0.1632  0.2708
  208CHL    NTM 3479   0.772   3.894   1.607 -0.0787 -0.1897  0.6677
  208CHL     CB 3480   0.642   3.879   1.673 -0.3857  0.2448  0.1697
  209PJ2     CA 3481   0.516   3.857   1.589 -0.1268 -0.2449 -0.0983
  209PJ2     OA 3482   0.497   3.954   1.486  0.1014 -0.3581 -0.2466
  209PJ2      P 3483   0.361   3.936   1.402 -0.1827 -0.0474  0.1410
  209PJ2     OB 3484   0.350   4.035   1.293 -0.2944  0.3696  0.5253
  209PJ2     HB 3485   0.428   4.030   1.229 -1.0109  2.2737 -0.5650
  209PJ2     OG 3486   0.353   3.791   1.373 -0.4097 -0.0111  0.0178
  209PJ2     HG 3487   0.282   3.785   1.303  0.8685  0.3692 -1.3559
  209PJ2     OD 3488   0.256   3.967   1.520 -0.8514 -0.2511 -0.3987
  210POX     CD 3489   0.208   4.101   1.541  0.3634  0.1811 -0.3009
  210POX     CE 3490   0.112   4.124   1.657  0.6739 -0.1074  0.0172
  210POX     OE 3491   0.114   4.262   1.693  0.0810  0.0022 -0.3442
  210POX    C1A 3492   0.016   4.313   1.767  0.5969  0.2093  0.2097
  210POX    O1A 3493  -0.093   4.258   1.755  0.8161 -0.2160  0.1536
  210POX    C1B 3494   0.054   4.428   1.851  0.2079  0.2606  0.3195
  210POX    C1C 3495   0.163   4.391   1.952  0.0556 -0.8089  0.1033
  210POX    C1D 3496   0.160   4.502   2.058 -0.4611 -0.2745 -0.4669
  210POX    C1E 3497   0.275   4.477   2.156 -0.1341  0.1681 -0.7296
  210POX    C1F 3498   0.248   4.359   2.249  0.3087  0.6077 -0.0356
  210POX    C1G 3499   0.371   4.319   2.330  0.0320  0.2365  0.2094
  210POX    C1H 3500   0.333   4.255   2.464  0.1788  0.2276  0.2473
  210POX    C1I 3501   0.458   4.230   2.548  0.0917 -0.1493  0.2670
  210POX    C1J 3502   0.473   4.143   2.647  0.2662 -0.7781 -0.3085
  210POX    C1K 3503   0.364   4.043   2.689 -0.1409  0.0506  0.6317
  210POX    C1L 3504   0.266   4.114   2.784 -0.3625  0.4003  0.1478
  210POX    C1M 3505   0.155   4.015   2.821 -0.4221  0.2757 -0.3556
  210POX    C1N 3506   0.033   4.076   2.891 -0.1915  0.2340  0.0839
  210POX    C1O 3507  -0.072   3.969   2.922 -0.0653  0.0923  0.0282
  210POX    C1P 3508  -0.185   4.035   3.002 -0.0235 -0.3154  0.4261
  210POX    C1Q 3509  -0.183   4.014   3.154 -0.0768  0.3382  0.5205
  210POX    C1R 3510  -0.228   3.871   3.183  0.2876  0.1217  0.0387
  210POX     CZ 3511   0.170   4.039   1.770 -0.0212 -0.0478  0.4306
  210POX     OZ 3512   0.115   4.036   1.902 -0.0349 -0.1543  0.4228
  210POX    C2A 3513   0.174   3.962   1.995  0.3141 -0.2570  0.1237
  210POX    O2A 3514   0.271   3.891   1.968  0.4029  0.2231 -0.8767
  210POX    C2B 3515   0.088   3.961   2.116  0.3256  0.4403  0.1375
  210POX    C2C 3516   0.181   3.974   2.237 -0.1448  0.0511  0.5413
  210POX    C2D 3517   0.105   3.974   2.370 -0.1550  0.4206  0.5361
  210POX    C2E 3518   0.072   3.828   2.404 -0.4572  0.3082 -0.2038
  210POX    C2F 3519   0.040   3.814   2.553 -0.3403  0.2782 -0.1815
  210POX    C2G 3520  -0.022   3.677   2.580 -0.4528  0.4547  0.4795
  210POX    C2H 3521  -0.017   3.655   2.731 -0.1952  0.1582  0.4292
  210POX    C2I 3522  -0.091   3.523   2.759 -0.6456  0.2982 -0.0984
  210POX    C2J 3523  -0.093   3.494   2.909 -0.1502  0.3371 -0.0835
  210POX    C2K 3524  -0.232   3.432   2.924 -0.1443  0.3483  0.0189
  210POX    C2L 3525  -0.288   3.441   3.065 -0.5203 -0.0973 -0.1010
  210POX    C2M 3526  -0.417   3.362   3.092  0.0034 -0.8211  0.3174
  210POX    C2N 3527  -0.519   3.435   3.178  0.0514 -0.2421 -0.1128
  210POX    C2O 3528  -0.654   3.367   3.158  0.0662 -0.2448 -0.2012
  210POX    C2P 3529  -0.725   3.342   3.291 -0.1937  0.0954 -0.2765
  211CHL    CN1 3530   0.755   6.697   0.998  0.0745  0.0176 -0.0543
  211CHL    CN2 3531   0.627   6.900   0.971  0.1589  0.0140  0.4454
  211CHL    CN3 3532   0.766   6.886   1.148 -0.0628 -0.4451 -0.1473
  211CHL    NTM 3533   0.677   6.800   1.067 -0.3575 -0.4802  0.2105
  211CHL     CB 3534   0.571   6.749   1.154 -0.2291  0.0169  0.6655
  212PJ2     CA 3535   0.594   6.619   1.232 -0.1399 -0.2938  0.1277
  212PJ2     OA 3536   0.707   6.620   1.319  0.3408 -0.1539 -0.4945
  212PJ2      P 3537   0.785   6.484   1.355 -0.3006 -0.3162  0.3215
  212PJ2     OB 3538   0.702   6.373   1.406  0.2995 -0.8197  0.2216
  212PJ2     HB 3539   0.632   6.411   1.467  2.9681  3.7636  0.8989
  212PJ2     OG 3540   0.871   6.452   1.239  0.2875 -0.6292  0.8345
  212PJ2     HG 3541   0.893   6.355   1.237  1.3432 -0.4309  1.7647
  212PJ2     OD 3542   0.880   6.521   1.480 -0.2226 -0.1805  0.2223
  213POX     CD 3543   0.814   6.524   1.607  0.0969  0.4393  0.3756
  213POX     CE 3544   0.912   6.502   1.722  0.6635 -0.4070 -0.2519
  213POX     OE 3545   0.852   6.525   1.850  0.0548  0.0772 -0.6160
  213POX    C1A 3546   0.830   6.418   1.926  0.0516  0.4850 -0.0342
  213POX    O1A 3547   0.849   6.304   1.886 -0.1025  0.3460  0.2826
  213POX    C1B 3548   0.765   6.445   2.056 -0.2099  0.2627 -0.1170
  213POX    C1C 3549   0.862   6.416   2.171 -0.5384  0.5426  0.2371
  213POX    C1D 3550   0.792   6.460   2.300 -0.2464  0.5474  0.3952
  213POX    C1E 3551   0.886   6.466   2.420 -0.3741  0.1351  0.5187
  213POX    C1F 3552   0.804   6.510   2.541 -0.5954 -0.0078  0.4199
  213POX    C1G 3553   0.890   6.546   2.662 -0.0096  0.3895 -0.1148
  213POX    C1H 3554   0.797   6.562   2.782 -0.1431 -0.2757 -0.1237
  213POX    C1I 3555   0.889   6.545   2.903  0.1761  0.0798 -0.3127
  213POX    C1J 3556   0.859   6.601   3.020 -0.1315  0.2903 -0.4933
  213POX    C1K 3557   0.730   6.679   3.043  0.2272  0.7740 -0.1138
  213POX    C1L 3558   0.771   6.816   3.099  0.1658  0.5069  0.5982
  213POX    C1M 3559   0.655   6.911   3.124 -0.2262  0.1504  0.1620
  213POX    C1N 3560   0.548   6.866   3.225  0.1124  0.5424  0.7018
  213POX    C1O 3561   0.415   6.933   3.188 -0.0346 -0.2461 -0.2360
  213POX    C1P 3562   0.311   6.881   3.287  0.3212  0.4931  0.5444
  213POX    C1Q 3563   0.184   6.966   3.289 -0.3565 -0.5012  0.3949
  213POX    C1R 3564   0.092   6.889   3.385 -0.4022 -0.4600  0.3845
  213POX     CZ 3565   1.024   6.602   1.695 -0.3114  0.7777 -0.0205
  213POX     OZ 3566   1.131   6.626   1.786 -0.1340  0.3756 -0.1181
  213POX    C2A 3567   1.209   6.732   1.769  0.7926 -0.2563  0.1219
  213POX    O2A 3568   1.218   6.786   1.658  0.1359 -0.1942  0.0954
  213POX    C2B 3569   1.295   6.752   1.888  0.1280  0.2815  0.5195
  213POX    C2C 3570   1.208   6.800   2.004 -0.2965 -0.8870  0.7027
  213POX    C2D 3571   1.292   6.817   2.132  0.1615 -0.4180  0.3463
  213POX    C2E 3572   1.207   6.893   2.234  0.0411  0.4828 -0.4038
  213POX    C2F 3573   1.256   6.841   2.370  0.0956  0.0606 -0.5813
  213POX    C2G 3574   1.177   6.898   2.489  1.0614  0.4994 -0.1415
  213POX    C2H 3575   1.220   6.831   2.620 -0.2673  0.2011  0.1562
  213POX    C2I 3576   1.174   6.879   2.757 -0.2577  0.0334  0.2173
  213POX    C2J 3577   1.260   6.822   2.871 -0.2076 -0.3455 -0.0094
  213POX    C2K 3578   1.233   6.860   3.016 -0.4857  0.1258 -0.1813
  213POX    C2L 3579   1.203   7.009   3.035 -0.1924  0.1613  0.0137
  213POX    C2M 3580   1.170   7.059   3.175 -0.3055 -0.1198  0.0879
  213POX    C2N 3581   1.097   7.193   3.170 -0.1639 -0.0257  0.4841
  213POX    C2O 3582   1.068   7.257   3.306 -0.2315  0.4668  0.2426
  213POX    C2P 3583   0.988   7.160   3.393  0.6027 -0.6430 -0.2049
  214CHL    CN1 3584   5.818   3.383   0.799 -0.8431  0.0884  0.6545
  214CHL    CN2 3585   5.798   3.383   1.043  0.3297  0.6644 -0.2210
  214CHL    CN3 3586   5.696   3.220   0.910 -0.3330  0.0287  0.0420
  214CHL    NTM 3587   5.818   3.302   0.922 -0.1021 -0.3532  0.3763
  214CHL     CB 3588   5.926   3.203   0.929 -0.1518 -0.4557 -0.2677
  215PJ2     CA 3589   6.071   3.251   0.937 -0.4176  0.2672  0.2673
  215PJ2     OA 3590   6.111   3.313   1.060  0.2274  0.6000 -0.1035
  215PJ2      P 3591   6.261   3.364   1.083  0.3475  0.2089 -0.0146
  215PJ2     OB 3592   6.334   3.253   1.017 -0.0705 -0.1727  0.1615
  215PJ2     HB 3593   6.283   3.167   1.018  1.4795 -1.1333 -0.7298
  215PJ2     OG 3594   6.272   3.503   1.032  0.3655  0.1064 -0.2910
  215PJ2     HG 3595   6.213   3.561   1.088  0.1798  0.8137 -1.1987
  215PJ2     OD 3596   6.264   3.367   1.244 -0.1176 -0.1309 -0.0005
  216POX     CD 3597   6.199   3.482   1.299 -0.4993  0.1090 -0.9323
  216POX     CE 3598   6.151   3.491   1.445  0.4370  0.3158 -0.6352
  216POX     OE 3599   6.077   3.604   1.490  0.1069 -0.2812  0.3401
  216POX    C1A 3600   5.946   3.594   1.470  0.1706  0.4052 -0.4710
  216POX    O1A 3601   5.903   3.508   1.392  0.1205  0.0050 -0.0039
  216POX    C1B 3602   5.863   3.694   1.541  0.2201  0.5366 -0.5965
  216POX    C1C 3603   5.713   3.665   1.535  0.2802 -0.0060  0.2258
  216POX    C1D 3604   5.633   3.779   1.599 -0.0093  0.1540 -0.4092
  216POX    C1E 3605   5.495   3.737   1.651  0.2987 -0.6538 -0.2300
  216POX    C1F 3606   5.436   3.840   1.746  0.2391 -0.7545 -0.1572
  216POX    C1G 3607   5.499   3.812   1.883 -0.2995 -0.4518  0.1572
  216POX    C1H 3608   5.428   3.893   1.992 -0.2347 -0.7770  0.4410
  216POX    C1I 3609   5.491   3.869   2.129  0.0435 -0.4658  0.3697
  216POX    C1J 3610   5.490   3.968   2.218  0.1638 -0.1697  0.0453
  216POX    C1K 3611   5.421   4.103   2.203  0.1339 -0.1850  0.0451
  216POX    C1L 3612   5.385   4.159   2.340  0.4512  0.4035 -0.1108
  216POX    C1M 3613   5.333   4.301   2.318  0.1022  0.3894  0.5833
  216POX    C1N 3614   5.381   4.408   2.416  0.3022  0.6001  0.2572
  216POX    C1O 3615   5.367   4.546   2.351 -0.2680  0.1296 -0.6435
  216POX    C1P 3616   5.445   4.653   2.428  0.3519 -0.7658  0.0015
  216POX    C1Q 3617   5.431   4.792   2.364 -0.1395 -0.8319 -0.0428
  216POX    C1R 3618   5.484   4.794   2.220  0.0365 -0.8863  0.0212
  216POX     CZ 3619   6.270   3.469   1.538 -0.4785  0.0387  0.4827
  216POX     OZ 3620   6.236   3.411   1.664 -0.6885  0.2084  0.5054
  216POX    C2A 3621   6.334   3.380   1.749 -0.0276  0.2303 -0.2333
  216POX    O2A 3622   6.448   3.425   1.737  0.1220  0.0601  0.4636
  216POX    C2B 3623   6.284   3.315   1.873  0.0661  0.4518 -0.0778
  216POX    C2C 3624   6.254   3.409   1.989 -0.2053 -0.3913  0.5456
  216POX    C2D 3625   6.186   3.342   2.109 -0.8157  0.0749  0.4651
  216POX    C2E 3626   6.167   3.459   2.206 -0.1876  0.2463  0.3846
  216POX    C2F 3627   6.098   3.402   2.331 -0.3822  0.1982  0.2549
  216POX    C2G 3628   6.080   3.507   2.440  0.0495  0.6057 -0.0615
  216POX    C2H 3629   6.045   3.440   2.573  0.4159  0.0151 -0.2555
  216POX    C2I 3630   6.063   3.550   2.679 -0.1690 -0.1285  0.0020
  216POX    C2J 3631   6.018   3.502   2.817 -0.9204  0.0938 -0.1667
  216POX    C2K 3632   6.021   3.618   2.917  0.0488  0.1172 -0.2210
  216POX    C2L 3633   6.161   3.620   2.980 -0.1747 -0.8171  0.3145
  216POX    C2M 3634   6.169   3.720   3.095 -0.0137 -0.1186 -0.3008
  216POX    C2N 3635   6.316   3.735   3.136 -0.1607  0.5718 -0.0064
  216POX    C2O 3636   6.330   3.754   3.287 -0.1484 -0.0408  0.0713
  216POX    C2P 3637   6.284   3.889   3.343  0.8813 -0.0349  0.9326
  217CHL    CN1 3638   0.075   2.682   1.698 -0.4751 -0.3436 -0.4600
  217CHL    CN2 3639   0.086   2.917   1.672  0.4019 -0.0469 -0.1932
  217CHL    CN3 3640   0.014   2.785   1.493 -0.8789 -0.2950 -0.0614
  217CHL    NTM 3641   0.007   2.798   1.639  0.0225  0.1631 -0.0496
  217CHL     CB 3642  -0.129   2.808   1.693 -0.0269 -0.5163 -0.0339
  218PJ2     CA 3643  -0.233   2.902   1.631  0.3078 -0.4870 -0.5548
  218PJ2     OA 3644  -0.182   3.033   1.610 -0.1006 -0.2359 -0.0084
  218PJ2      P 3645  -0.281   3.132   1.531 -0.1014 -0.4238 -0.2422
  218PJ2     OB 3646  -0.202   3.257   1.521  0.1869 -0.5353  0.5952
  218PJ2     HB 3647  -0.132   3.276   1.590  0.4895  3.3501 -0.5107
  218PJ2     OG 3648  -0.321   3.068   1.404  0.1094 -0.2429 -0.4023
  218PJ2     HG 3649  -0.379   3.127   1.348 -0.0809  0.7438  0.7929
  218PJ2     OD 3650  -0.393   3.147   1.645  0.2707 -0.0022  0.0705
  219POX     CD 3651  -0.369   3.252   1.740 -0.5755  0.1428  0.1321
  219POX     CE 3652  -0.478   3.262   1.847 -0.2507  0.2989  0.4476
  219POX     OE 3653  -0.474   3.390   1.910  0.0238  0.3501  0.3286
  219POX    C1A 3654  -0.577   3.472   1.891  0.1403  0.2926 -0.5967
  219POX    O1A 3655  -0.664   3.445   1.809 -0.0462 -0.0735 -0.2850
  219POX    C1B 3656  -0.566   3.600   1.965 -0.5131 -0.0007  0.0159
  219POX    C1C 3657  -0.622   3.726   1.899 -0.0897  0.0212 -0.3062
  219POX    C1D 3658  -0.588   3.841   1.993 -0.5214  0.0906 -0.2312
  219POX    C1E 3659  -0.662   3.843   2.128 -0.5264 -0.0838 -0.2314
  219POX    C1F 3660  -0.650   3.980   2.195  0.1191  0.1707 -0.8537
  219POX    C1G 3661  -0.641   3.961   2.346  0.0232  0.1418 -0.8524
  219POX    C1H 3662  -0.660   4.089   2.428 -0.1960 -0.4599  0.0639
  219POX    C1I 3663  -0.608   4.069   2.570  0.0718  0.4672  0.1026
  219POX    C1J 3664  -0.697   4.079   2.668 -0.0319  0.1446  0.0392
  219POX    C1K 3665  -0.843   4.119   2.643  0.0783  0.5319  0.0102
  219POX    C1L 3666  -0.939   4.047   2.738  0.3637  0.3829  0.1870
  219POX    C1M 3667  -1.088   4.074   2.716  0.2830 -0.2364 -0.0343
  219POX    C1N 3668  -1.171   3.956   2.767 -0.0774  0.0538  0.0566
  219POX    C1O 3669  -1.315   3.971   2.718 -0.1335 -0.4636  0.0521
  219POX    C1P 3670  -1.405   3.859   2.768 -0.1557 -0.5030 -0.0739
  219POX    C1Q 3671  -1.538   3.844   2.693 -0.3560  0.4768  0.0727
  219POX    C1R 3672  -1.622   3.735   2.759  0.2790  0.0634  0.2070
  219POX     CZ 3673  -0.457   3.141   1.939  0.4960  0.4271  0.4538
  219POX     OZ 3674  -0.555   3.126   2.041  0.1173 -0.6404 -0.0560
  219POX    C2A 3675  -0.523   3.051   2.146  0.3555 -0.6721 -0.1505
  219POX    O2A 3676  -0.421   2.982   2.150  0.8937  0.0814 -0.5950
  219POX    C2B 3677  -0.632   3.061   2.246  0.2177  0.1538 -0.3794
  219POX    C2C 3678  -0.736   2.949   2.253  0.1488  0.2355 -0.0864
  219POX    C2D 3679  -0.666   2.829   2.318 -0.2925 -0.0854 -0.1959
  219POX    C2E 3680  -0.667   2.831   2.471 -0.1777  0.4729 -0.1984
  219POX    C2F 3681  -0.592   2.712   2.531 -0.6531  0.3158  0.0942
  219POX    C2G 3682  -0.687   2.611   2.598 -0.0404 -0.3569 -0.0381
  219POX    C2H 3683  -0.750   2.654   2.730  0.2466  0.2664 -0.0954
  219POX    C2I 3684  -0.861   2.557   2.772  0.4974  0.2197  0.4790
  219POX    C2J 3685  -0.936   2.594   2.900  0.2265  0.1042  0.3557
  219POX    C2K 3686  -1.029   2.710   2.865  0.3494  0.0760 -0.0655
  219POX    C2L 3687  -1.060   2.798   2.986 -0.1193  0.1169 -0.2136
  219POX    C2M 3688  -1.149   2.910   2.931  0.1626  0.3909 -0.1185
  219POX    C2N 3689  -1.179   3.009   3.044  0.0410  0.4387 -0.1931
  219POX    C2O 3690  -1.055   3.099   3.049 -0.1710  0.7343 -0.2192
  219POX    C2P 3691  -1.066   3.188   3.173  0.7760 -0.3209  0.6381
  220CHL    CN1 3692   7.430   6.990   1.261  0.3831  0.1623  0.0755
  220CHL    CN2 3693   7.504   7.084   1.055 -0.2835 -0.2732  0.2659
  220CHL    CN3 3694   7.270   7.061   1.097  0.0901  0.0309  0.0022
  220CHL    NTM 3695   7.401   6.999   1.117 -0.1769 -0.4972  0.1401
  220CHL     CB 3696   7.392   6.865   1.058 -0.5431 -0.2821 -0.2965
  221PJ2     CA 3697   7.526   6.799   1.026 -0.2158  0.1653  0.1381
  221PJ2     OA 3698   7.616   6.780   1.136  0.4882  0.3472 -0.4035
  221PJ2      P 3699   7.748   6.699   1.091  0.3167 -0.2880  0.2232
  221PJ2     OB 3700   7.721   6.555   1.072 -0.1569 -0.1135 -0.4638
  221PJ2     HB 3701   7.806   6.522   1.031  1.6137  0.6545  2.3282
  221PJ2     OG 3702   7.815   6.768   0.979  0.2706 -0.4151  0.1173
  221PJ2     HG 3703   7.864   6.715   0.909  0.6332 -1.5503  1.2153
  221PJ2     OD 3704   7.831   6.719   1.227 -0.0874  0.1835  0.4044
  222POX     CD 3705   7.791   6.635   1.336 -0.2646  0.5116  0.5968
  222POX     CE 3706   7.843   6.687   1.470  0.4943  0.3759  0.3607
  222POX     OE 3707   7.819   6.595   1.577  0.7460 -0.2726 -0.1339
  222POX    C1A 3708   7.904   6.587   1.678  0.3593 -0.5620  0.1731
  222POX    O1A 3709   8.004   6.659   1.676 -0.3191  0.3849  0.1100
  222POX    C1B 3710   7.849   6.498   1.783  0.1060  0.0211  0.5372
  222POX    C1C 3711   7.962   6.416   1.846 -0.0417 -0.6552 -0.0652
  222POX    C1D 3712   7.915   6.343   1.971  0.0619 -0.1770  0.2536
  222POX    C1E 3713   8.011   6.235   2.022  0.0088 -0.2978  0.0970
  222POX    C1F 3714   7.974   6.211   2.168 -0.0146 -0.1930  0.1084
  222POX    C1G 3715   8.065   6.099   2.218  0.0919 -0.1533  0.0049
  222POX    C1H 3716   8.028   6.064   2.363 -0.0576  0.3463  0.0878
  222POX    C1I 3717   8.067   5.921   2.397 -0.5182  0.2268  0.1242
  222POX    C1J 3718   8.051   5.865   2.516 -0.1897 -0.2782 -0.0630
  222POX    C1K 3719   7.991   5.940   2.635  0.1660  0.0372 -0.0794
  222POX    C1L 3720   8.064   5.886   2.758 -0.0830  0.5034  0.2787
  222POX    C1M 3721   8.195   5.958   2.792  0.1453  0.2580 -0.0745
  222POX    C1N 3722   8.256   5.888   2.913  0.3767 -0.2587 -0.4831
  222POX    C1O 3723   8.404   5.928   2.923  0.2390  0.1340  0.0668
  222POX    C1P 3724   8.433   6.074   2.956 -0.4714  0.2804  0.0737
  222POX    C1Q 3725   8.576   6.115   2.917 -0.2121 -0.2808  0.4228
  222POX    C1R 3726   8.596   6.265   2.941 -0.0861 -0.2472  0.1204
  222POX     CZ 3727   7.766   6.817   1.491  0.6288  0.5427 -0.1645
  222POX     OZ 3728   7.797   6.881   1.615  0.7396  0.6219 -0.2329
  222POX    C2A 3729   7.733   6.995   1.641 -0.0361  0.1416 -0.0182
  222POX    O2A 3730   7.635   7.024   1.572  0.0221  0.0795 -0.1273
  222POX    C2B 3731   7.784   7.065   1.761  0.3196 -0.1414 -0.0043
  222POX    C2C 3732   7.705   7.191   1.795 -0.0935 -0.2067 -0.7016
  222POX    C2D 3733   7.748   7.249   1.929 -0.0875  0.5069 -1.0058
  222POX    C2E 3734   7.692   7.165   2.044  1.2586  0.4300 -0.3837
  222POX    C2F 3735   7.749   7.214   2.177  0.2652  0.3594  0.0809
  222POX    C2G 3736   7.693   7.152   2.305 -0.2977  0.0505 -0.3125
  222POX    C2H 3737   7.762   7.213   2.428 -0.5200 -0.1580 -0.0829
  222POX    C2I 3738   7.688   7.180   2.558 -0.2825 -0.2231  0.0347
  222POX    C2J 3739   7.754   7.239   2.684 -0.0817 -0.1208 -0.1166
  222POX    C2K 3740   7.703   7.164   2.807 -0.6881  0.2242 -0.1505
  222POX    C2L 3741   7.787   7.203   2.929 -0.3525 -0.3428 -0.1967
  222POX    C2M 3742   7.691   7.290   3.011 -0.0178 -0.3028  0.1568
  222POX    C2N 3743   7.746   7.424   3.060  0.1459 -0.3566  0.1213
  222POX    C2O 3744   7.639   7.494   3.144 -0.0100 -0.7116  0.2178
  222POX    C2P 3745   7.684   7.629   3.199 -0.0646 -0.6580  0.1294
  223CHL    CN1 3746   7.696   7.641   0.986  0.2425 -0.2936  0.1285
  223CHL    CN2 3747   7.926   7.564   0.933 -0.0131 -0.0982  0.0158
  223CHL    CN3 3748   7.786   7.433   1.064 -0.6753 -0.1198  0.8201
  223CHL    NTM 3749   7.818   7.573   1.032  0.1346 -0.4329  0.2103
  223CHL     CB 3750   7.859   7.639   1.157 -0.0013  0.2504 -0.1032
  224PJ2     CA 3751   8.004   7.615   1.201 -0.0811 -0.3401 -0.1642
  224PJ2     OA 3752   8.037   7.476   1.196 -0.1331 -0.3521 -0.1830
  224PJ2      P 3753   8.186   7.440   1.247 -0.0239  0.0434 -0.2200
  224PJ2     OB 3754   8.199   7.305   1.188  0.5149  0.0094 -0.0238
  224PJ2     HB 3755   8.108   7.267   1.174  0.1439  0.5848  0.7410
  224PJ2     OG 3756   8.265   7.553   1.191 -0.6222  0.5201 -0.1113
  224PJ2     HG 3757   8.336   7.558   1.261  0.3665 -2.3830 -0.7526
  224PJ2     OD 3758   8.180   7.439   1.407 -0.5288  0.6525 -0.2295
  225POX     CD 3759   8.105   7.333   1.466  0.3112  0.0091 -0.2925
  225POX     CE 3760   8.121   7.320   1.618 -0.1626  0.2375 -0.2197
  225POX     OE 3761   8.094   7.183   1.649 -0.1909  0.1505 -0.6217
  225POX    C1A 3762   8.199   7.106   1.674 -0.0375  0.5879  0.1194
  225POX    O1A 3763   8.310   7.132   1.627 -0.1822  0.1832 -0.4677
  225POX    C1B 3764   8.158   6.975   1.730 -0.2775  0.5022 -0.2560
  225POX    C1C 3765   8.151   6.995   1.881  0.1988 -0.1122 -0.1522
  225POX    C1D 3766   8.123   6.855   1.936 -0.1255  0.2034  0.4912
  225POX    C1E 3767   8.144   6.855   2.088 -0.0103 -0.2585  0.4754
  225POX    C1F 3768   8.096   6.727   2.157  0.5826 -0.6356  0.1963
  225POX    C1G 3769   8.107   6.717   2.309 -0.4021  0.2589  0.3415
  225POX    C1H 3770   8.043   6.584   2.350  0.8852 -0.3338  0.4766
  225POX    C1I 3771   8.038   6.583   2.503  0.0300  0.1993  0.4539
  225POX    C1J 3772   8.092   6.487   2.578 -0.1576 -0.2771 -0.0120
  225POX    C1K 3773   8.184   6.377   2.525  0.0240  0.0156 -0.3112
  225POX    C1L 3774   8.327   6.380   2.579 -0.0707 -0.0852 -0.0539
  225POX    C1M 3775   8.417   6.293   2.491 -0.0841 -0.2967  0.1392
  225POX    C1N 3776   8.407   6.145   2.528 -0.5538 -0.3697 -0.2624
  225POX    C1O 3777   8.486   6.046   2.441  0.3841  0.2228 -0.1041
  225POX    C1P 3778   8.467   5.902   2.488  0.4004  0.3983  0.4571
  225POX    C1Q 3779   8.581   5.830   2.415  0.1064  0.5245 -0.1341
  225POX    C1R 3780   8.559   5.753   2.285 -0.2861 -0.1170  0.3088
  225POX     CZ 3781   8.035   7.426   1.685  0.4179  0.7838 -0.3300
  225POX     OZ 3782   8.059   7.440   1.825  0.2534  0.3235 -0.2537
  225POX    C2A 3783   8.005   7.543   1.889  0.2684  0.2166 -0.0677
  225POX    O2A 3784   7.907   7.601   1.843  0.0104 -0.1833 -0.0262
  225POX    C2B 3785   8.046   7.532   2.031 -0.5401 -0.0248  0.1492
  225POX    C2C 3786   8.106   7.667   2.072 -0.1990 -0.0410 -0.2898
  225POX    C2D 3787   8.151   7.668   2.218 -0.0442 -0.1862 -0.3364
  225POX    C2E 3788   8.019   7.662   2.296  0.2761  0.3779  0.2587
  225POX    C2F 3789   8.050   7.618   2.439 -0.3524 -0.5130  0.1278
  225POX    C2G 3790   7.931   7.623   2.535 -0.3478 -0.4648  0.1313
  225POX    C2H 3791   7.981   7.610   2.679 -0.0917 -0.0371  0.0831
  225POX    C2I 3792   8.038   7.470   2.704 -0.8877 -0.3216  0.3159
  225POX    C2J 3793   8.073   7.448   2.851 -0.1005  0.0205  0.1857
  225POX    C2K 3794   8.157   7.322   2.876 -0.1355 -0.0438 -0.0204
  225POX    C2L 3795   8.225   7.322   3.013  0.1015  0.0548 -0.1375
  225POX    C2M 3796   8.264   7.181   3.057 -0.2082 -0.0133 -0.0818
  225POX    C2N 3797   8.342   7.185   3.188 -0.1181 -0.1278 -0.1311
  225POX    C2O 3798   8.383   7.048   3.244 -0.0278 -0.0197  0.0694
  225POX    C2P 3799   8.484   6.964   3.166 -0.0775  0.0969 -0.1217
  226CHL    CN1 3800   8.487   4.325   1.636  0.0657  0.3609 -0.0720
  226CHL    CN2 3801   8.657   4.190   1.543 -0.0508 -0.3381 -0.3123
  226CHL    CN3 3802   8.466   4.231   1.409 -0.3953  0.2051 -0.1746
  226CHL    NTM 3803   8.555   4.290   1.510 -0.1898 -0.3777 -0.0088
  226CHL     CB 3804   8.615   4.411   1.451  0.1635 -0.2867  0.5257
  227PJ2     CA 3805   8.705   4.507   1.528  0.0141  0.6418 -0.4242
  227PJ2     OA 3806   8.649   4.583   1.636 -0.2647  0.0087 -0.1161
  227PJ2      P 3807   8.570   4.714   1.587 -0.2486  0.0496 -0.0351
  227PJ2     OB 3808   8.618   4.751   1.452  0.0456 -0.1187  0.0219
  227PJ2     HB 3809   8.713   4.726   1.439  0.0419  0.6395 -1.7010
  227PJ2     OG 3810   8.430   4.669   1.603 -0.2019  0.1482  0.6658
  227PJ2     HG 3811   8.364   4.744   1.610 -1.4316 -0.5869 -1.8453
  227PJ2     OD 3812   8.628   4.816   1.697 -0.0036  0.0665 -0.1788
  228POX     CD 3813   8.569   4.797   1.826  0.4213  0.2451  0.0437
  228POX     CE 3814   8.647   4.853   1.945  0.6968 -0.3141  0.1263
  228POX     OE 3815   8.599   4.815   2.074  0.2359 -0.5599 -0.1135
  228POX    C1A 3816   8.650   4.702   2.123  0.4365 -0.3692  0.1230
  228POX    O1A 3817   8.733   4.637   2.060  0.3808  0.0909 -0.4325
  228POX    C1B 3818   8.595   4.686   2.259 -0.2366  0.0118 -0.1007
  228POX    C1C 3819   8.477   4.588   2.257  0.2900 -0.6357 -0.0361
  228POX    C1D 3820   8.426   4.567   2.400 -0.3154  0.6622 -0.0479
  228POX    C1E 3821   8.278   4.528   2.399 -0.2741  0.5066 -0.0560
  228POX    C1F 3822   8.228   4.488   2.538  0.2818 -0.3887 -0.1075
  228POX    C1G 3823   8.163   4.606   2.608  0.3770 -0.1031 -0.4971
  228POX    C1H 3824   8.126   4.595   2.756  0.3754  0.6630 -0.4350
  228POX    C1I 3825   8.058   4.722   2.807 -0.7480 -0.2940  0.5168
  228POX    C1J 3826   8.107   4.773   2.920  0.5746  0.6800 -0.4578
  228POX    C1K 3827   8.224   4.747   3.015 -0.0831 -0.1080  0.1573
  228POX    C1L 3828   8.340   4.845   2.998  0.0122 -0.2741 -0.1625
  228POX    C1M 3829   8.288   4.986   3.028 -0.3288 -0.2256 -0.9388
  228POX    C1N 3830   8.408   5.080   3.018 -0.1069 -0.3711  0.1579
  228POX    C1O 3831   8.377   5.229   3.032  0.4358 -0.2500  0.1187
  228POX    C1P 3832   8.345   5.262   3.178 -0.0142  0.0313 -0.0418
  228POX    C1Q 3833   8.340   5.414   3.196  0.2869  0.0641 -0.2268
  228POX    C1R 3834   8.485   5.462   3.210  0.3086  0.0345 -0.3553
  228POX     CZ 3835   8.649   5.004   1.925 -0.5981 -0.3090 -0.0571
  228POX     OZ 3836   8.532   5.084   1.937 -0.1985  0.2063  0.4718
  228POX    C2A 3837   8.533   5.210   1.895  0.6539  0.4600  1.2316
  228POX    O2A 3838   8.616   5.258   1.817 -0.1102 -0.0084  0.1068
  228POX    C2B 3839   8.423   5.294   1.948 -0.4385 -0.3401  0.2883
  228POX    C2C 3840   8.477   5.431   1.989 -0.0065 -0.5503  0.4345
  228POX    C2D 3841   8.359   5.516   2.038  0.0603 -0.1353 -0.1184
  228POX    C2E 3842   8.326   5.480   2.183  0.0652  0.0384 -0.0742
  228POX    C2F 3843   8.198   5.548   2.232  0.4305  0.7359 -0.0864
  228POX    C2G 3844   8.160   5.518   2.377  0.0639 -0.1333 -0.3598
  228POX    C2H 3845   8.270   5.559   2.476 -0.4208  0.1105  0.0816
  228POX    C2I 3846   8.237   5.493   2.611 -0.2589 -0.1564 -0.0096
  228POX    C2J 3847   8.315   5.541   2.733  0.3650 -0.9319 -0.0875
  228POX    C2K 3848   8.455   5.483   2.748  0.5850 -0.3523  0.1492
  228POX    C2L 3849   8.546   5.586   2.814  0.3203  0.2585 -0.4324
  228POX    C2M 3850   8.678   5.514   2.840  0.0330  0.0613  0.5333
  228POX    C2N 3851   8.758   5.606   2.933  0.2531  0.1071  0.3034
  228POX    C2O 3852   8.907   5.575   2.947  0.3546  0.5405  0.1989
  228POX    C2P 3853   8.976   5.598   2.813  0.1130  0.3315  0.0375
  229CHL    CN1 3854   8.056   4.566   1.869 -0.3594 -0.2757  0.4969
  229CHL    CN2 3855   7.928   4.366   1.862 -0.3105 -0.0418 -0.2011
  229CHL    CN3 3856   8.144   4.377   1.764 -0.2555 -0.0163  0.2057
  229CHL    NTM 3857   8.019   4.452   1.784 -0.2443  0.0610 -0.0096
  229CHL     CB 3858   7.949   4.500   1.664 -0.1411 -0.0427 -0.1111
  230PJ2     CA 3859   7.947   4.417   1.535  0.3463  0.1774 -0.2643
  230PJ2     OA 3860   7.891   4.285   1.541  0.1923  0.2547  0.0712
  230PJ2      P 3861   7.952   4.186   1.430 -0.1071  0.3958 -0.2198
  230PJ2     OB 3862   8.098   4.212   1.426  0.0720 -0.4568  0.4927
  230PJ2     HB 3863   8.141   4.194   1.337 -0.9487 -0.7470  0.0352
  230PJ2     OG 3864   7.863   4.205   1.313 -0.8425  0.1595  0.2989
  230PJ2     HG 3865   7.912   4.242   1.234 -0.2056 -0.4293  0.4102
  230PJ2     OD 3866   7.919   4.041   1.491 -0.0410  0.3359 -0.3256
  231POX     CD 3867   7.961   3.936   1.403 -0.3138 -0.1937  0.1708
  231POX     CE 3868   7.932   3.788   1.431 -0.3102 -0.2558 -0.1559
  231POX     OE 3869   7.798   3.756   1.394 -0.3899  0.1708 -0.2457
  231POX    C1A 3870   7.776   3.635   1.342 -0.2007  0.0067  0.0544
  231POX    O1A 3871   7.867   3.567   1.293  0.2373 -0.0309  0.9081
  231POX    C1B 3872   7.630   3.612   1.335 -0.2096  0.0654  0.0456
  231POX    C1C 3873   7.559   3.526   1.439 -0.1223  0.0578  0.0993
  231POX    C1D 3874   7.590   3.535   1.588  0.6237  0.5389 -0.0792
  231POX    C1E 3875   7.512   3.421   1.654  0.8501  0.2854 -0.2434
  231POX    C1F 3876   7.508   3.442   1.806 -0.3263  0.0530 -0.2339
  231POX    C1G 3877   7.423   3.331   1.869  0.4280 -0.4057 -0.0220
  231POX    C1H 3878   7.397   3.359   2.017 -1.0825  0.1771 -0.3795
  231POX    C1I 3879   7.360   3.228   2.087  0.1289 -0.2911 -0.5881
  231POX    C1J 3880   7.255   3.198   2.163  0.3297  0.2416 -0.0912
  231POX    C1K 3881   7.152   3.301   2.211 -0.0594 -0.0937 -0.1973
  231POX    C1L 3882   7.131   3.304   2.363  0.4092  0.3258 -0.1375
  231POX    C1M 3883   7.051   3.424   2.414 -0.2375 -0.3314  0.4059
  231POX    C1N 3884   7.074   3.482   2.554  0.9966  0.5998 -0.1601
  231POX    C1O 3885   7.071   3.364   2.652  0.6474  0.2766 -0.5536
  231POX    C1P 3886   7.113   3.406   2.793  0.2578 -0.5297 -0.1904
  231POX    C1Q 3887   7.113   3.293   2.896  0.1168 -0.4868 -0.1444
  231POX    C1R 3888   7.109   3.338   3.042 -0.0379 -0.5586 -0.1259
  231POX     CZ 3889   7.973   3.773   1.577 -0.6016  0.3083 -0.0128
  231POX     OZ 3890   7.917   3.666   1.654 -0.6858  0.0041 -0.4916
  231POX    C2A 3891   7.922   3.674   1.787 -0.5484  0.1191 -0.5034
  231POX    O2A 3892   7.922   3.780   1.849  0.3302 -0.2729  0.1899
  231POX    C2B 3893   7.898   3.545   1.857  0.0626  0.2781  0.0064
  231POX    C2C 3894   7.974   3.543   1.990 -0.1189 -0.0036  0.1062
  231POX    C2D 3895   7.975   3.398   2.039  0.0145  0.2212  0.7790
  231POX    C2E 3896   8.081   3.377   2.147  0.4595 -0.7438  0.1699
  231POX    C2F 3897   8.028   3.445   2.273  0.1101  0.0086 -0.3740
  231POX    C2G 3898   8.101   3.429   2.407 -0.4686  0.5525  0.0141
  231POX    C2H 3899   8.009   3.484   2.516 -0.0445  0.7724  0.2657
  231POX    C2I 3900   7.904   3.385   2.567  0.1623  0.1391 -0.5071
  231POX    C2J 3901   7.795   3.465   2.640 -0.1550 -0.5149 -0.2510
  231POX    C2K 3902   7.706   3.375   2.726 -0.0972 -0.3499 -0.0181
  231POX    C2L 3903   7.574   3.430   2.781  0.0356 -0.1611  0.1151
  231POX    C2M 3904   7.506   3.333   2.878  0.2760 -0.1598  0.2877
  231POX    C2N 3905   7.528   3.364   3.026 -0.6608 -0.0233  0.4059
  231POX    C2O 3906   7.469   3.270   3.131 -0.1836 -0.7375  0.0461
  231POX    C2P 3907   7.497   3.345   3.262 -0.7975 -0.0365 -0.2160
  232CHL    CN1 3908   1.739   3.879   1.411 -0.0685 -0.0905 -0.0308
  232CHL    CN2 3909   1.913   3.768   1.296 -0.2331  0.2121 -0.0729
  232CHL    CN3 3910   1.855   3.695   1.517 -0.0589 -0.6309  0.2813
  232CHL    NTM 3911   1.802   3.748   1.391  0.2232 -0.0202  0.4168
  232CHL     CB 3912   1.707   3.645   1.346  0.4722 -0.2485  0.4092
  233PJ2     CA 3913   1.639   3.655   1.210  0.2185  0.6377  0.5913
  233PJ2     OA 3914   1.557   3.771   1.193 -0.2091  0.1637 -0.8240
  233PJ2      P 3915   1.401   3.742   1.219 -0.0637 -0.0192 -0.1307
  233PJ2     OB 3916   1.326   3.845   1.144  0.3724  0.2838 -0.1582
  233PJ2     HB 3917   1.244   3.868   1.197 -0.2596  0.5461 -1.2241
  233PJ2     OG 3918   1.368   3.599   1.200  0.0704 -0.0630 -0.0408
  233PJ2     HG 3919   1.271   3.594   1.175  0.0917  0.5661 -0.2784
  233PJ2     OD 3920   1.409   3.777   1.377 -0.3254  0.2264 -0.1704
  234POX     CD 3921   1.292   3.746   1.453 -0.4869  0.4647 -0.3221
  234POX     CE 3922   1.297   3.797   1.597  0.1049 -0.1944 -0.1074
  234POX     OE 3923   1.193   3.756   1.686  0.0495  0.2400  0.0312
  234POX    C1A 3924   1.224   3.658   1.770 -0.0154 -0.4070 -0.6822
  234POX    O1A 3925   1.333   3.602   1.770  0.4118  0.3879  0.3170
  234POX    C1B 3926   1.119   3.630   1.871  0.2609  0.2491 -0.2017
  234POX    C1C 3927   1.170   3.538   1.982 -0.1387  0.3978  0.1074
  234POX    C1D 3928   1.047   3.521   2.071 -0.3230  0.3288 -0.1586
  234POX    C1E 3929   1.083   3.441   2.196  0.2848  0.7985 -0.0278
  234POX    C1F 3930   0.964   3.479   2.285  0.3936  0.2294  0.3741
  234POX    C1G 3931   0.946   3.356   2.373  0.5024 -0.4355 -0.5172
  234POX    C1H 3932   0.846   3.371   2.488 -0.0080 -0.2622 -0.9761
  234POX    C1I 3933   0.801   3.233   2.536  0.5210  0.1313  0.7196
  234POX    C1J 3934   0.734   3.222   2.650  0.1514 -0.1475  0.4772
  234POX    C1K 3935   0.695   3.333   2.748  0.3070  0.1161  0.2415
  234POX    C1L 3936   0.638   3.297   2.886 -0.6175  0.2007 -0.1128
  234POX    C1M 3937   0.743   3.247   2.985 -0.4073  0.9236  0.0387
  234POX    C1N 3938   0.689   3.254   3.128 -0.0728 -0.0183  0.2184
  234POX    C1O 3939   0.613   3.374   3.182 -0.4802  0.1691 -0.7525
  234POX    C1P 3940   0.557   3.357   3.324 -0.3279  0.3734 -0.6665
  234POX    C1Q 3941   0.582   3.480   3.411  0.1235 -0.1720 -0.0104
  234POX    C1R 3942   0.571   3.431   3.555 -0.3395  0.2979  0.1177
  234POX     CZ 3943   1.290   3.949   1.587 -0.0757 -0.1867  0.1441
  234POX     OZ 3944   1.326   4.015   1.709  0.2019 -0.2431  0.0928
  234POX    C2A 3945   1.234   4.070   1.788 -0.0492 -0.5922  0.0443
  234POX    O2A 3946   1.113   4.066   1.765 -0.0771  0.5328 -0.0398
  234POX    C2B 3947   1.300   4.121   1.910 -0.0018 -0.0919 -0.1855
  234POX    C2C 3948   1.254   4.032   2.026  0.0096 -0.1071 -0.1926
  234POX    C2D 3949   1.309   4.071   2.163 -0.7305  0.0295  0.0696
  234POX    C2E 3950   1.255   4.207   2.207 -0.5009  0.0807  0.2008
  234POX    C2F 3951   1.323   4.240   2.340  0.5469 -0.2138 -0.2543
  234POX    C2G 3952   1.334   4.391   2.363 -0.8534 -0.1588  0.1717
  234POX    C2H 3953   1.389   4.408   2.504 -0.7099 -0.4237  0.1487
  234POX    C2I 3954   1.421   4.552   2.544 -0.7085 -0.4786  0.3474
  234POX    C2J 3955   1.479   4.543   2.686 -0.0657  0.3430  0.1480
  234POX    C2K 3956   1.630   4.570   2.682  0.0373 -0.2614 -0.1702
  234POX    C2L 3957   1.686   4.531   2.818 -0.2158  0.2070  0.0696
  234POX    C2M 3958   1.838   4.532   2.837 -0.2085  0.0524  0.0190
  234POX    C2N 3959   1.888   4.446   2.953  0.1837  0.2593  0.0078
  234POX    C2O 3960   2.040   4.464   2.947  0.3967 -1.2444  0.4203
  234POX    C2P 3961   2.099   4.573   3.037 -0.3886 -0.4037 -0.0645
  235CHL    CN1 3962   1.077   4.558   1.463 -0.6243 -0.0118 -0.0129
  235CHL    CN2 3963   1.195   4.762   1.473 -0.4533  0.0568  0.3483
  235CHL    CN3 3964   1.186   4.640   1.260  0.1428 -0.6886  0.3000
  235CHL    NTM 3965   1.192   4.630   1.407 -0.4610  0.0407  0.3804
  235CHL     CB 3966   1.321   4.570   1.443 -0.4874  0.2070  0.7505
  236PJ2     CA 3967   1.357   4.422   1.427 -0.1470  0.3811 -0.1158
  236PJ2     OA 3968   1.488   4.390   1.381 -0.2660 -0.1523 -0.0928
  236PJ2      P 3969   1.509   4.236   1.342 -0.1582 -0.2102  0.1916
  236PJ2     OB 3970   1.374   4.177   1.330 -0.0974 -0.4639  0.7108
  236PJ2     HB 3971   1.322   4.179   1.415 -0.6254 -1.2657  0.4153
  236PJ2     OG 3972   1.607   4.257   1.233 -0.5890  0.4301 -0.0766
  236PJ2     HG 3973   1.616   4.354   1.215 -0.1873  0.2616 -0.8476
  236PJ2     OD 3974   1.572   4.180   1.480  0.1826 -0.0892  0.0873
  237POX     CD 3975   1.694   4.243   1.518  0.2248 -0.1934  0.1264
  237POX     CE 3976   1.707   4.275   1.667  0.4173 -0.2735  0.1270
  237POX     OE 3977   1.795   4.380   1.706 -0.3450  0.4309 -0.0189
  237POX    C1A 3978   1.738   4.492   1.752  0.0896  0.6601 -0.0336
  237POX    O1A 3979   1.616   4.500   1.756  0.0294 -0.1683 -0.0137
  237POX    C1B 3980   1.833   4.585   1.818  0.4263  0.4217 -0.1754
  237POX    C1C 3981   1.801   4.590   1.967  0.0752  0.0129 -0.2348
  237POX    C1D 3982   1.887   4.687   2.048  0.0086  0.1246 -0.2977
  237POX    C1E 3983   2.033   4.643   2.057 -0.0721 -0.1009 -0.0741
  237POX    C1F 3984   2.048   4.510   2.131 -0.5461  0.0878  0.3673
  237POX    C1G 3985   2.059   4.523   2.283 -0.1657  0.0087  0.3483
  237POX    C1H 3986   2.066   4.397   2.369 -0.6206 -0.0818  0.2565
  237POX    C1I 3987   2.115   4.433   2.510 -0.0602  0.7574 -0.1470
  237POX    C1J 3988   2.178   4.339   2.580 -0.8780  0.0592 -0.3255
  237POX    C1K 3989   2.218   4.198   2.537 -0.2110  0.1462 -0.0054
  237POX    C1L 3990   2.366   4.173   2.565 -0.2677 -0.4959 -0.2686
  237POX    C1M 3991   2.396   4.035   2.505  0.2275 -0.4016 -0.2404
  237POX    C1N 3992   2.538   3.991   2.542  0.3094  0.1532  0.1283
  237POX    C1O 3993   2.542   3.954   2.691 -0.8206  0.3982  0.2247
  237POX    C1P 3994   2.513   3.806   2.715 -0.2259  0.3347  0.5763
  237POX    C1Q 3995   2.507   3.768   2.863 -0.4047 -0.5757  0.3429
  237POX    C1R 3996   2.614   3.829   2.954 -0.1394 -0.1616 -0.2392
  237POX     CZ 3997   1.683   4.139   1.733  0.0075 -0.1626  0.2099
  237POX     OZ 3998   1.701   4.139   1.874 -0.3920 -0.3858  0.2651
  237POX    C2A 3999   1.824   4.114   1.919 -0.3994 -1.3311 -0.2185
  237POX    O2A 4000   1.917   4.066   1.853  0.5047 -0.0606  0.0807
  237POX    C2B 4001   1.849   4.136   2.063 -0.3363 -0.6861 -0.3234
  237POX    C2C 4002   1.719   4.124   2.143 -0.2720 -0.1260 -0.1284
  237POX    C2D 4003   1.763   4.117   2.289 -0.1728 -0.0458 -0.1550
  237POX    C2E 4004   1.641   4.105   2.380 -0.1366  0.5777 -0.0234
  237POX    C2F 4005   1.689   4.025   2.501 -0.3611  0.3594 -0.0787
  237POX    C2G 4006   1.578   4.034   2.606 -0.0948 -0.6164  0.2984
  237POX    C2H 4007   1.643   4.022   2.743  0.7115  0.1058 -0.0148
  237POX    C2I 4008   1.533   4.028   2.849  0.4111  0.0410 -0.3214
  237POX    C2J 4009   1.405   3.948   2.824  0.1913  0.2917 -0.0074
  237POX    C2K 4010   1.285   4.003   2.901 -0.1432 -0.3464 -0.0666
  237POX    C2L 4011   1.302   3.994   3.053 -0.4902  0.2188  0.0089
  237POX    C2M 4012   1.284   3.850   3.101 -0.1015  0.0326 -0.4039
  237POX    C2N 4013   1.353   3.834   3.237  0.4266  0.3361 -0.6334
  237POX    C2O 4014   1.315   3.701   3.303  0.8255  0.3447 -0.3837
  237POX    C2P 4015   1.408   3.672   3.421 -0.5120 -0.2109  0.5518
  238CHL    CN1 4016   6.286   5.379   0.692  0.1129 -0.2227  0.1395
  238CHL    CN2 4017   6.313   5.175   0.573 -0.7311  0.0717 -0.4234
  238CHL    CN3 4018   6.122   5.202   0.718  0.2017 -0.0214  0.4833
  238CHL    NTM 4019   6.264   5.234   0.698  0.1989 -0.2382  0.0989
  238CHL     CB 4020   6.328   5.195   0.824 -0.4820  0.4945  0.6862
  239PJ2     CA 4021   6.335   5.046   0.859  0.0695  0.4065  0.2235
  239PJ2     OA 4022   6.223   4.960   0.882  0.4854  0.0064  0.7763
  239PJ2      P 4023   6.274   4.807   0.881  0.1961 -0.0907  0.5338
  239PJ2     OB 4024   6.369   4.805   0.769 -0.5308  0.3193 -0.0983
  239PJ2     HB 4025   6.387   4.902   0.748 -0.3487  0.3195  0.0507
  239PJ2     OG 4026   6.156   4.719   0.864  0.0378  0.3773 -0.9408
  239PJ2     HG 4027   6.190   4.626   0.847  2.1715  0.7355  0.8857
  239PJ2     OD 4028   6.341   4.801   1.027  0.5519 -0.4453  0.3554
  240POX     CD 4029   6.244   4.798   1.132  0.2336 -0.7877  0.0541
  240POX     CE 4030   6.284   4.786   1.279  0.4295 -0.2586  0.0482
  240POX     OE 4031   6.190   4.729   1.370  0.8642 -0.2735  0.4923
  240POX    C1A 4032   6.195   4.596   1.377 -0.4144 -0.3780 -0.2666
  240POX    O1A 4033   6.210   4.526   1.277 -0.6554 -0.0822 -0.5128
  240POX    C1B 4034   6.146   4.541   1.505 -0.0578  0.4632  0.2411
  240POX    C1C 4035   6.252   4.489   1.602  0.2552  0.3457 -0.1668
  240POX    C1D 4036   6.282   4.344   1.562  0.1960  0.3725 -0.3089
  240POX    C1E 4037   6.390   4.297   1.659  0.1081  0.2011 -0.2948
  240POX    C1F 4038   6.329   4.289   1.800 -0.0459 -0.1601 -0.3788
  240POX    C1G 4039   6.438   4.263   1.904 -0.2954 -0.7025 -0.2487
  240POX    C1H 4040   6.392   4.279   2.049 -0.6071 -0.4446 -0.3736
  240POX    C1I 4041   6.274   4.191   2.092 -0.5178 -0.5806 -0.4062
  240POX    C1J 4042   6.165   4.248   2.143 -0.3230  0.0568 -0.6939
  240POX    C1K 4043   6.163   4.401   2.153  0.2968  0.0211  0.0781
  240POX    C1L 4044   6.099   4.474   2.035 -0.2938 -0.2954  0.1985
  240POX    C1M 4045   6.128   4.621   2.066 -0.2527 -0.3586  0.4639
  240POX    C1N 4046   6.072   4.723   1.966  0.0557 -0.3727  0.2756
  240POX    C1O 4047   6.157   4.850   1.972 -0.0931 -0.2256 -0.5866
  240POX    C1P 4048   6.104   4.966   1.888  0.1122  0.1518 -0.2047
  240POX    C1Q 4049   6.055   4.918   1.751  0.4038  0.3173 -0.3687
  240POX    C1R 4050   6.041   5.052   1.678  0.3480  0.2093 -0.5581
  240POX     CZ 4051   6.346   4.918   1.325  0.7781 -0.3756 -0.0795
  240POX     OZ 4052   6.380   4.945   1.462  0.1821  0.1211 -0.0237
  240POX    C2A 4053   6.396   5.072   1.494 -0.1247  0.2121 -0.2292
  240POX    O2A 4054   6.374   5.157   1.407 -0.7564  0.5901  0.2873
  240POX    C2B 4055   6.431   5.097   1.636 -0.4547  0.1160 -0.1290
  240POX    C2C 4056   6.406   5.236   1.695 -0.2285 -0.0065  0.2603
  240POX    C2D 4057   6.483   5.237   1.827  1.0888  0.3074 -0.4875
  240POX    C2E 4058   6.454   5.366   1.904 -0.0474  0.2480 -0.7966
  240POX    C2F 4059   6.334   5.337   1.995 -0.2825  0.5397 -1.0133
  240POX    C2G 4060   6.273   5.463   2.057 -0.5130  0.5099 -1.1788
  240POX    C2H 4061   6.150   5.425   2.139  0.3300 -0.1300 -0.1878
  240POX    C2I 4062   6.182   5.346   2.266 -0.0306 -0.4199 -0.2756
  240POX    C2J 4063   6.107   5.410   2.384  0.1501 -0.5020 -0.1161
  240POX    C2K 4064   6.132   5.324   2.508  1.1783  0.1193  0.1197
  240POX    C2L 4065   6.074   5.387   2.635 -0.1222  0.3601 -0.5669
  240POX    C2M 4066   5.936   5.325   2.651  0.0275  0.1039 -0.2429
  240POX    C2N 4067   5.895   5.339   2.798 -0.1841 -0.0298 -0.2876
  240POX    C2O 4068   5.882   5.489   2.824  0.3518 -0.0742  0.2705
  240POX    C2P 4069   5.862   5.504   2.975 -0.3873 -0.1311  0.1837
  241CHL    CN1 4070   7.553   4.224   1.547  0.9139 -0.1920  0.9228
  241CHL    CN2 4071   7.595   3.992   1.528 -0.1226  0.5406 -0.5675
  241CHL    CN3 4072   7.408   4.065   1.647  0.1393 -0.8081 -0.1511
  241CHL    NTM 4073   7.489   4.093   1.527 -0.1866  0.4832 -0.0824
  241CHL     CB 4074   7.426   4.091   1.394  0.0643 -0.0286 -0.1961
  242PJ2     CA 4075   7.293   4.166   1.378  0.0828  0.1120  0.2821
  242PJ2     OA 4076   7.187   4.106   1.452 -0.2066 -0.5417 -0.6369
  242PJ2      P 4077   7.042   4.162   1.411 -0.2190  0.0138  0.1355
  242PJ2     OB 4078   7.036   4.162   1.263  0.0728  0.6026  0.1174
  242PJ2     HB 4079   6.980   4.084   1.233 -0.8504  1.0614  0.5880
  242PJ2     OG 4080   6.949   4.078   1.489 -0.1598 -0.6921 -0.5389
  242PJ2     HG 4081   6.858   4.098   1.451 -0.4034  0.0621  0.3927
  242PJ2     OD 4082   7.049   4.310   1.474 -0.2003  0.0226  0.1131
  243POX     CD 4083   7.077   4.311   1.614  0.1811 -0.0391  0.0386
  243POX     CE 4084   7.125   4.449   1.660 -0.2152  0.0962  0.0517
  243POX     OE 4085   7.158   4.455   1.799 -0.1322  0.1630  0.0288
  243POX    C1A 4086   7.281   4.418   1.835 -0.1892 -0.4513 -0.3838
  243POX    O1A 4087   7.361   4.378   1.751  0.7150 -0.2334  0.3621
  243POX    C1B 4088   7.312   4.431   1.979  0.2181 -0.1335 -0.4984
  243POX    C1C 4089   7.303   4.298   2.054 -0.0415  0.2753  0.1994
  243POX    C1D 4090   7.351   4.311   2.199  0.2443  0.2385  0.1084
  243POX    C1E 4091   7.335   4.192   2.294 -0.1228  0.0607 -0.1732
  243POX    C1F 4092   7.422   4.229   2.414  0.2686  0.0331 -0.4468
  243POX    C1G 4093   7.375   4.343   2.505  0.4218 -0.2890  0.0402
  243POX    C1H 4094   7.485   4.348   2.611  0.0885 -0.1817  0.3848
  243POX    C1I 4095   7.503   4.482   2.682  0.3449 -0.0377  0.0573
  243POX    C1J 4096   7.588   4.505   2.782  0.9176  0.3884 -0.5263
  243POX    C1K 4097   7.676   4.389   2.831  0.3035  0.0936 -0.1227
  243POX    C1L 4098   7.770   4.456   2.932  0.3158 -0.0599 -0.0313
  243POX    C1M 4099   7.845   4.349   3.010  0.1896 -0.0339  0.1275
  243POX    C1N 4100   7.969   4.403   3.082  0.2644  0.0814 -0.0853
  243POX    C1O 4101   8.077   4.305   3.129  0.1227  0.0468  0.1690
  243POX    C1P 4102   8.200   4.318   3.039  0.3222 -0.3581  0.3818
  243POX    C1Q 4103   8.268   4.184   3.012  0.6672 -0.0294 -0.4289
  243POX    C1R 4104   8.346   4.138   3.135  0.4886 -0.0370 -0.3169
  243POX     CZ 4105   7.019   4.552   1.619  0.3758  0.7259  0.0931
  243POX     OZ 4106   6.883   4.516   1.645  0.4257  0.2742 -0.2642
  243POX    C2A 4107   6.793   4.613   1.634 -0.0519 -0.1400 -0.0371
  243POX    O2A 4108   6.810   4.713   1.565  0.4889 -0.5051 -0.4461
  243POX    C2B 4109   6.664   4.576   1.698 -0.3945 -0.0474 -0.6582
  243POX    C2C 4110   6.561   4.688   1.718 -0.4413 -0.2283  0.1618
  243POX    C2D 4111   6.588   4.798   1.821 -0.0629 -0.0413 -0.1332
  243POX    C2E 4112   6.575   4.744   1.964 -0.1980 -0.0895 -0.1642
  243POX    C2F 4113   6.594   4.850   2.073  0.3898 -0.2811 -0.0780
  243POX    C2G 4114   6.508   4.829   2.198 -0.1716  0.4183 -0.3444
  243POX    C2H 4115   6.548   4.933   2.303 -0.7189  0.2614  0.0244
  243POX    C2I 4116   6.471   4.938   2.435 -0.6381 -0.3943  0.1020
  243POX    C2J 4117   6.491   5.079   2.492 -0.4269 -0.1388 -0.5881
  243POX    C2K 4118   6.431   5.061   2.632  0.6173  0.3397 -0.0682
  243POX    C2L 4119   6.424   5.197   2.701  0.3504  0.1878  0.2061
  243POX    C2M 4120   6.371   5.191   2.844  0.4246 -0.3368  0.2123
  243POX    C2N 4121   6.410   5.325   2.907 -0.5417 -0.0187  0.1384
  243POX    C2O 4122   6.382   5.342   3.056 -0.3673 -0.2429  0.1952
  243POX    C2P 4123   6.443   5.247   3.160 -0.0067 -0.2026  0.0241
  244CHL    CN1 4124   2.663   1.409   0.636 -0.2710  0.2159 -0.0511
  244CHL    CN2 4125   2.736   1.195   0.705 -0.2456  0.2005  0.0259
  244CHL    CN3 4126   2.584   1.209   0.520 -0.5586  0.1706  1.1088
  244CHL    NTM 4127   2.698   1.274   0.587  0.0509  0.2853 -0.0132
  244CHL     CB 4128   2.812   1.274   0.495 -0.0680 -0.0626 -0.1624
  245PJ2     CA 4129   2.936   1.363   0.512 -0.0626 -0.0930 -0.0410
  245PJ2     OA 4130   3.007   1.318   0.627  0.0840 -0.0888 -0.1293
  245PJ2      P 4131   3.132   1.415   0.658 -0.1488  0.1383  0.1141
  245PJ2     OB 4132   3.249   1.371   0.578 -0.4000 -0.1415 -0.1029
  245PJ2     HB 4133   3.227   1.303   0.508  0.1611  0.3051 -0.7204
  245PJ2     OG 4134   3.085   1.553   0.632 -0.5104 -0.1379 -0.7496
  245PJ2     HG 4135   3.129   1.612   0.699  0.3074  0.8114 -2.0754
  245PJ2     OD 4136   3.172   1.365   0.805  0.2356  0.2842  0.0613
  246POX     CD 4137   3.109   1.444   0.906 -0.2274 -0.0592  0.0468
  246POX     CE 4138   3.140   1.408   1.051 -0.4667 -0.1169  0.0843
  246POX     OE 4139   3.060   1.461   1.158 -0.2464  0.5372 -0.0696
  246POX    C1A 4140   2.936   1.414   1.171 -0.1139  0.1758 -0.0975
  246POX    O1A 4141   2.909   1.309   1.114 -0.2392  0.0262  0.2341
  246POX    C1B 4142   2.859   1.482   1.277 -0.2199 -0.4558  0.2364
  246POX    C1C 4143   2.830   1.403   1.405 -0.2858 -0.2029  0.3788
  246POX    C1D 4144   2.811   1.493   1.527 -0.5052  0.0981  0.1273
  246POX    C1E 4145   2.772   1.419   1.656  0.1469 -0.2826  0.1142
  246POX    C1F 4146   2.636   1.349   1.644  0.1760 -0.3594  0.2341
  246POX    C1G 4147   2.596   1.273   1.770  0.6044 -0.4798  0.3011
  246POX    C1H 4148   2.545   1.364   1.882  0.0917 -0.1460 -0.1967
  246POX    C1I 4149   2.422   1.453   1.863  0.4547  0.2197 -0.8831
  246POX    C1J 4150   2.406   1.582   1.890 -0.0125  0.0140 -0.1456
  246POX    C1K 4151   2.526   1.664   1.939 -0.1841  0.1055  0.1241
  246POX    C1L 4152   2.518   1.812   1.899 -0.3059  0.0847  0.0705
  246POX    C1M 4153   2.593   1.901   1.998  0.2801 -0.3484  0.0165
  246POX    C1N 4154   2.572   2.048   1.961  0.4865 -0.3192  0.0150
  246POX    C1O 4155   2.634   2.144   2.063  0.5779 -0.1801 -0.1711
  246POX    C1P 4156   2.655   2.282   2.000 -0.3230  0.2204  0.3968
  246POX    C1Q 4157   2.722   2.389   2.086 -0.0033 -0.1194  0.5753
  246POX    C1R 4158   2.866   2.339   2.101 -0.0504 -0.4938 -0.1732
  246POX     CZ 4159   3.284   1.452   1.078 -0.3168 -0.7073  0.2737
  246POX     OZ 4160   3.335   1.426   1.209  0.2615  0.0926  0.2184
  246POX    C2A 4161   3.458   1.460   1.245  0.1925  0.3486  0.2148
  246POX    O2A 4162   3.545   1.480   1.160 -0.1598  0.0690 -0.2145
  246POX    C2B 4163   3.478   1.442   1.391  0.3021  0.9098  0.2725
  246POX    C2C 4164   3.613   1.377   1.421 -0.2197 -0.3190  0.0184
  246POX    C2D 4165   3.608   1.342   1.570 -0.3492  0.4403  0.1931
  246POX    C2E 4166   3.725   1.248   1.601 -0.0440  0.7774  0.0794
  246POX    C2F 4167   3.718   1.196   1.745 -0.1023 -0.2463 -0.2849
  246POX    C2G 4168   3.844   1.128   1.797  0.1120 -0.0832 -0.5863
  246POX    C2H 4169   3.897   1.171   1.935 -0.2950 -0.5208 -0.2916
  246POX    C2I 4170   3.796   1.150   2.048  0.2035 -0.1783  0.2218
  246POX    C2J 4171   3.868   1.183   2.179  0.6100  0.1797 -0.0888
  246POX    C2K 4172   3.795   1.141   2.307  0.6484 -0.1273 -0.1662
  246POX    C2L 4173   3.867   1.195   2.430  0.5356 -0.2152 -0.0614
  246POX    C2M 4174   3.803   1.164   2.565 -0.1554 -0.0716 -0.3520
  246POX    C2N 4175   3.864   1.249   2.677  0.4270 -0.5132 -0.3304
  246POX    C2O 4176   3.849   1.178   2.812 -0.0799  0.3800  0.0857
  246POX    C2P 4177   3.896   1.261   2.931 -0.0549 -0.1813  0.4693
  247CHL    CN1 4178   3.058   8.380   1.372  0.1467 -0.4057  0.1987
  247CHL    CN2 4179   3.121   8.577   1.272  0.7478  0.2020  0.0831
  247CHL    CN3 4180   3.169   8.364   1.167 -0.4826  0.0076 -0.2843
  247CHL    NTM 4181   3.168   8.439   1.293 -0.2383 -0.1782 -0.1714
  247CHL     CB 4182   3.299   8.435   1.359 -0.3832  0.1435  0.1403
  248PJ2     CA 4183   3.432   8.441   1.283 -0.2704  0.2468  0.3457
  248PJ2     OA 4184   3.463   8.570   1.229  0.1874  0.0612  0.1563
  248PJ2      P 4185   3.615   8.588   1.179  0.1336  0.1740  0.0306
  248PJ2     OB 4186   3.659   8.460   1.120 -0.1570 -0.2083  0.6240
  248PJ2     HB 4187   3.624   8.378   1.165  0.1220 -1.0575 -0.6263
  248PJ2     OG 4188   3.572   8.706   1.101  0.4124  0.4188  0.2444
  248PJ2     HG 4189   3.520   8.762   1.165 -1.2559  0.3600 -0.9768
  248PJ2     OD 4190   3.685   8.614   1.322  0.1874  0.2368 -0.0078
  249POX     CD 4191   3.664   8.742   1.381  0.4357  0.1140  0.3541
  249POX     CE 4192   3.648   8.707   1.529 -0.4604 -0.4570  0.1296
  249POX     OE 4193   3.580   8.806   1.607  0.1428 -0.2107  0.3486
  249POX    C1A 4194   3.449   8.783   1.617 -0.0036  0.2453 -0.3822
  249POX    O1A 4195   3.381   8.714   1.541  0.2687 -0.1732 -0.2520
  249POX    C1B 4196   3.383   8.848   1.732  0.4214  0.2105 -0.1151
  249POX    C1C 4197   3.404   8.781   1.868  0.1996  0.5651  0.0971
  249POX    C1D 4198   3.317   8.852   1.972 -0.1919 -0.1013  0.2313
  249POX    C1E 4199   3.317   8.780   2.107 -0.2137 -0.2115  0.1732
  249POX    C1F 4200   3.213   8.853   2.192  0.1311  0.9566 -0.3963
  249POX    C1G 4201   3.181   8.767   2.314  0.2155  0.7765 -0.5012
  249POX    C1H 4202   3.086   8.834   2.414  0.2657  0.5558 -0.3047
  249POX    C1I 4203   3.017   8.722   2.493  0.6287  0.5288 -0.0210
  249POX    C1J 4204   3.036   8.694   2.621  0.0072  0.0759 -0.0239
  249POX    C1K 4205   3.159   8.758   2.687 -0.0771  0.2223 -0.0073
  249POX    C1L 4206   3.142   8.782   2.837 -0.2899 -0.0741  0.0163
  249POX    C1M 4207   3.277   8.837   2.883 -0.4809  0.2436  0.1968
  249POX    C1N 4208   3.293   8.860   3.034 -0.9181 -0.0586  0.2903
  249POX    C1O 4209   3.353   8.744   3.113 -0.2059  0.1610  0.0738
  249POX    C1P 4210   3.387   8.779   3.258  0.3402 -0.0585  0.0026
  249POX    C1Q 4211   3.488   8.691   3.333 -0.0070 -0.0012  0.5465
  249POX    C1R 4212   3.622   8.700   3.259 -0.3927 -0.3009 -0.2079
  249POX     CZ 4213   3.787   8.674   1.582 -0.3610 -0.5046 -0.1575
  249POX     OZ 4214   3.809   8.609   1.707  0.2167 -0.1877 -0.0886
  249POX    C2A 4215   3.872   8.674   1.804 -0.0067  0.5030 -0.4074
  249POX    O2A 4216   3.924   8.786   1.795 -0.2103  0.6849  0.5037
  249POX    C2B 4217   3.864   8.605   1.935  0.1582 -1.2358 -1.2964
  249POX    C2C 4218   3.721   8.578   1.983  0.3714  0.1540  0.1867
  249POX    C2D 4219   3.729   8.514   2.121  0.1440  0.0399  0.1469
  249POX    C2E 4220   3.794   8.377   2.139 -0.1733 -0.1702 -0.2788
  249POX    C2F 4221   3.805   8.362   2.291 -0.5305 -0.5719 -0.2910
  249POX    C2G 4222   3.893   8.239   2.318 -0.2106 -0.2916 -0.0535
  249POX    C2H 4223   3.886   8.183   2.460 -0.1236 -0.2250 -0.0226
  249POX    C2I 4224   3.978   8.064   2.484 -0.4461 -0.5047 -0.1597
  249POX    C2J 4225   3.939   8.021   2.626 -0.2937 -0.0864  0.0106
  249POX    C2K 4226   4.010   7.890   2.660 -0.1496  0.0721  0.3142
  249POX    C2L 4227   3.959   7.837   2.795  0.1804 -0.2555  0.3108
  249POX    C2M 4228   4.048   7.721   2.840  0.5888  0.1585  0.5794
  249POX    C2N 4229   4.021   7.683   2.985 -0.3252 -0.1808  0.3280
  249POX    C2O 4230   4.130   7.579   3.012 -0.3423 -0.2467  0.1449
  249POX    C2P 4231   4.156   7.532   3.156 -0.0045  0.3520  0.2870
  250CHL    CN1 4232   5.182   1.348   0.810 -0.0704  0.0613 -0.5222
  250CHL    CN2 4233   5.326   1.489   0.687  0.7449  0.3295 -0.4173
  250CHL    CN3 4234   5.402   1.284   0.747 -0.0606  0.6574  0.1207
  250CHL    NTM 4235   5.321   1.394   0.800 -0.2410  0.6638 -0.1650
  250CHL     CB 4236   5.387   1.452   0.918 -0.4060  0.2581  0.1261
  251PJ2     CA 4237   5.382   1.361   1.041 -0.3273 -0.0819 -0.1201
  251PJ2     OA 4238   5.257   1.335   1.106 -0.2047  0.0867  0.1848
  251PJ2      P 4239   5.269   1.223   1.221  0.0475 -0.0353  0.0417
  251PJ2     OB 4240   5.240   1.099   1.144 -0.6900  0.1194  0.0620
  251PJ2     HB 4241   5.291   1.026   1.189  0.0698  0.9314  0.5751
  251PJ2     OG 4242   5.400   1.233   1.289  0.1430 -0.6378 -0.0433
  251PJ2     HG 4243   5.411   1.150   1.344  3.5135  0.1911  0.7248
  251PJ2     OD 4244   5.139   1.259   1.310  0.1057 -0.2024  0.1937
  252POX     CD 4245   5.158   1.375   1.390  0.2454  0.2028 -0.4223
  252POX     CE 4246   5.167   1.357   1.542  0.6134  0.0107 -0.4663
  252POX     OE 4247   5.168   1.478   1.618  0.0747  0.1755 -0.7210
  252POX    C1A 4248   5.052   1.532   1.654 -0.0441 -0.6198  0.1087
  252POX    O1A 4249   4.946   1.475   1.627 -0.2954  0.0118 -0.2581
  252POX    C1B 4250   5.051   1.664   1.721 -0.3542 -0.4598 -0.2058
  252POX    C1C 4251   5.029   1.645   1.872  0.1770 -0.2213 -0.0956
  252POX    C1D 4252   4.996   1.771   1.952 -0.0509 -0.2470 -0.1480
  252POX    C1E 4253   5.054   1.754   2.093 -0.3768 -0.0089  0.0169
  252POX    C1F 4254   4.967   1.661   2.178  0.1553 -0.3744  0.1687
  252POX    C1G 4255   5.028   1.626   2.314  0.0497 -0.0417  0.3031
  252POX    C1H 4256   4.931   1.540   2.395 -0.4025  0.3274  0.1575
  252POX    C1I 4257   4.967   1.552   2.544  0.4677 -0.2966  0.0063
  252POX    C1J 4258   4.951   1.451   2.629 -0.2208 -0.3149 -0.1325
  252POX    C1K 4259   4.879   1.323   2.589  0.0276 -0.3984 -0.3166
  252POX    C1L 4260   4.804   1.273   2.713  0.4011  0.1272  0.1248
  252POX    C1M 4261   4.738   1.136   2.691  0.0118  0.3427 -0.0480
  252POX    C1N 4262   4.704   1.082   2.830 -0.3252 -0.2138 -0.3475
  252POX    C1O 4263   4.634   0.950   2.796 -0.4882 -0.2621  0.1669
  252POX    C1P 4264   4.606   0.880   2.929  0.2543 -0.3739  0.2662
  252POX    C1Q 4265   4.649   0.734   2.943 -0.0849 -0.4867  0.1400
  252POX    C1R 4266   4.802   0.738   2.949 -0.0943 -0.1941  0.2272
  252POX     CZ 4267   5.286   1.268   1.579  0.1317 -0.4035  0.0911
  252POX     OZ 4268   5.276   1.185   1.695  0.3417  0.2147  0.5504
  252POX    C2A 4269   5.360   1.083   1.709  0.0651 -0.0321  0.4022
  252POX    O2A 4270   5.443   1.058   1.621  0.6747  0.2755  0.8874
  252POX    C2B 4271   5.361   1.022   1.844  0.1741 -0.0201  0.4072
  252POX    C2C 4272   5.422   0.882   1.854  0.1302 -0.1045 -0.4344
  252POX    C2D 4273   5.385   0.808   1.982 -0.1539  0.2918 -0.2829
  252POX    C2E 4274   5.341   0.662   1.962  0.5058  0.0351  0.0985
  252POX    C2F 4275   5.281   0.612   2.093  0.0626  0.0707 -0.0907
  252POX    C2G 4276   5.141   0.667   2.121  0.2852  0.3020  0.5947
  252POX    C2H 4277   5.063   0.585   2.225 -0.2982  0.1382  0.0411
  252POX    C2I 4278   5.043   0.437   2.191  0.3426  0.0521  0.0205
  252POX    C2J 4279   4.955   0.364   2.292  0.2348 -0.1581 -0.2243
  252POX    C2K 4280   4.979   0.215   2.312  0.0968 -0.1471  0.0430
  252POX    C2L 4281   5.125   0.185   2.347  0.1126 -0.4696 -0.2898
  252POX    C2M 4282   5.159   0.185   2.496 -0.0010 -0.5424 -0.2643
  252POX    C2N 4283   5.311   0.201   2.500 -0.0207 -0.4583  0.2806
  252POX    C2O 4284   5.372   0.192   2.640  0.3967  0.5076  0.1681
  252POX    C2P 4285   5.524   0.178   2.653  0.3186 -0.0970  0.4347
  253CHL    CN1 4286   5.304   7.272   1.311  0.3774 -0.6648 -0.4636
  253CHL    CN2 4287   5.480   7.418   1.354 -0.1493  0.2801  0.3292
  253CHL    CN3 4288   5.503   7.222   1.208 -0.3413  0.1553 -0.6336
  253CHL    NTM 4289   5.449   7.275   1.334  0.3511  0.2655 -0.3800
  253CHL     CB 4290   5.494   7.190   1.444 -0.0476  0.2549 -0.2226
  254PJ2     CA 4291   5.430   7.202   1.583  0.3905  0.0157  0.0041
  254PJ2     OA 4292   5.461   7.326   1.648  0.0591  0.1190 -0.0325
  254PJ2      P 4293   5.352   7.352   1.764 -0.0196 -0.1786 -0.0364
  254PJ2     OB 4294   5.220   7.333   1.700 -0.0911  0.6436 -0.1451
  254PJ2     HB 4295   5.221   7.386   1.615 -0.1966  1.2486  0.2212
  254PJ2     OG 4296   5.369   7.309   1.904 -0.3970  0.0557  0.0828
  254PJ2     HG 4297   5.295   7.343   1.962 -0.7161  0.6589 -0.6593
  254PJ2     OD 4298   5.345   7.513   1.759 -0.3190 -0.1674  0.6938
  255POX     CD 4299   5.439   7.580   1.843  0.0837 -0.3518  0.3912
  255POX     CE 4300   5.419   7.731   1.852  0.2788 -0.3259  0.4056
  255POX     OE 4301   5.534   7.781   1.922  0.5659 -0.4032 -0.0070
  255POX    C1A 4302   5.563   7.910   1.918 -0.3119 -0.1633  0.8160
  255POX    O1A 4303   5.506   7.980   1.834 -0.0075 -0.2191  0.5618
  255POX    C1B 4304   5.682   7.953   1.996  0.4275  0.2133 -0.4757
  255POX    C1C 4305   5.642   8.024   2.126  0.8634  0.0556 -0.2541
  255POX    C1D 4306   5.667   7.914   2.229 -0.0249  0.0127 -0.0803
  255POX    C1E 4307   5.634   7.961   2.371 -0.0186 -0.4131  0.0614
  255POX    C1F 4308   5.720   8.070   2.435  0.1909 -0.4043 -0.2365
  255POX    C1G 4309   5.642   8.145   2.543  0.0234 -0.3705 -0.3798
  255POX    C1H 4310   5.582   8.061   2.655  0.0207  0.2655  0.1016
  255POX    C1I 4311   5.507   8.157   2.747  0.6983  0.8086  0.0940
  255POX    C1J 4312   5.484   8.131   2.876  0.4326  0.0549 -0.1040
  255POX    C1K 4313   5.508   8.003   2.955 -0.1838  0.1561  0.2573
  255POX    C1L 4314   5.383   7.919   2.982  0.0803 -0.2392  0.2611
  255POX    C1M 4315   5.257   7.998   3.015 -0.0270 -0.4879  0.4538
  255POX    C1N 4316   5.130   7.914   3.020 -0.0359 -0.5112 -0.0877
  255POX    C1O 4317   5.001   7.982   3.066  0.1063 -0.0317 -0.3989
  255POX    C1P 4318   4.949   8.093   2.974  0.1726  1.0233  0.8134
  255POX    C1Q 4319   4.828   8.171   3.026 -0.3135  0.6708  0.2276
  255POX    C1R 4320   4.708   8.084   3.062  0.1532  0.0494  0.3017
  255POX     CZ 4321   5.285   7.740   1.925  0.0569  0.1309 -0.0487
  255POX     OZ 4322   5.287   7.707   2.064  0.0839 -0.2000 -0.1273
  255POX    C2A 4323   5.212   7.782   2.145  0.6204  0.4593 -0.2284
  255POX    O2A 4324   5.119   7.847   2.098 -0.0330 -0.2052  0.1185
  255POX    C2B 4325   5.241   7.765   2.290  0.1778 -0.3387 -0.2292
  255POX    C2C 4326   5.306   7.637   2.343  0.2730 -0.1913  0.0080
  255POX    C2D 4327   5.358   7.672   2.483 -0.1441 -0.2889  0.1905
  255POX    C2E 4328   5.287   7.594   2.594 -0.9001 -0.0737 -0.1355
  255POX    C2F 4329   5.368   7.577   2.723 -0.4206 -0.2869 -0.4601
  255POX    C2G 4330   5.302   7.477   2.817 -0.0542  0.1142  0.2274
  255POX    C2H 4331   5.374   7.455   2.951  0.4979  0.5594  0.0073
  255POX    C2I 4332   5.333   7.557   3.058 -0.0207  0.1697  0.1865
  255POX    C2J 4333   5.408   7.516   3.185  0.1654  0.0050  0.0240
  255POX    C2K 4334   5.373   7.612   3.298 -0.5103 -0.0390 -0.1444
  255POX    C2L 4335   5.420   7.564   3.435  0.1858  0.4990 -0.1881
  255POX    C2M 4336   5.572   7.579   3.452  0.1945  0.4378 -0.2097
  255POX    C2N 4337   5.590   7.552   3.602  0.3538  0.8146 -0.1597
  255POX    C2O 4338   5.736   7.533   3.642  0.3187 -0.3497 -0.5388
  255POX    C2P 4339   5.754   7.542   3.794  0.3659  0.1068 -0.5687
  256CHL    CN1 4340   4.381   0.396   0.698  0.1964 -0.6954 -0.0985
  256CHL    CN2 4341   4.181   0.348   0.582 -0.2492  0.3138  0.2655
  256CHL    CN3 4342   4.327   0.172   0.673 -1.3086 -0.2255 -0.3240
  256CHL    NTM 4343   4.267   0.304   0.693 -0.4520  0.0756  0.3289
  256CHL     CB 4344   4.187   0.314   0.816 -0.4048 -0.0475  0.3691
  257PJ2     CA 4345   4.246   0.278   0.953 -0.0359  0.2134  0.2805
  257PJ2     OA 4346   4.259   0.137   0.972  0.1270  0.2426  0.3824
  257PJ2      P 4347   4.272   0.099   1.128  0.0353 -0.0454  0.3208
  257PJ2     OB 4348   4.150   0.156   1.190 -0.0073 -0.1199  0.3062
  257PJ2     HB 4349   4.104   0.089   1.248  1.1215 -1.4703 -0.2900
  257PJ2     OG 4350   4.291  -0.048   1.126 -0.1064 -0.0616  0.1251
  257PJ2     HG 4351   4.268  -0.095   1.041  2.2280  2.3550 -2.0462
  257PJ2     OD 4352   4.403   0.177   1.180  0.0182  0.0868  0.1649
  258POX     CD 4353   4.421   0.177   1.322  0.4229  0.4613  0.1152
  258POX     CE 4354   4.553   0.217   1.388  0.5325  0.1610  0.0812
  258POX     OE 4355   4.561   0.165   1.521  0.2099 -0.2106 -0.0437
  258POX    C1A 4356   4.620   0.047   1.535  0.0811 -0.3230 -0.4287
  258POX    O1A 4357   4.700   0.021   1.445  0.2587 -0.0401 -0.3508
  258POX    C1B 4358   4.607  -0.005   1.673  0.0274 -0.2862 -0.4201
  258POX    C1C 4359   4.626  -0.155   1.695 -0.3821 -0.3191 -0.2735
  258POX    C1D 4360   4.609  -0.180   1.845  0.0794 -0.1467 -0.1910
  258POX    C1E 4361   4.658  -0.320   1.878  0.2050 -0.1312 -0.3039
  258POX    C1F 4362   4.656  -0.332   2.031 -0.3997 -0.0434 -0.3044
  258POX    C1G 4363   4.685  -0.476   2.071 -0.2540  0.1750  0.3875
  258POX    C1H 4364   4.638  -0.486   2.217 -0.3013  0.7026  0.4076
  258POX    C1I 4365   4.662  -0.621   2.284  0.2666  0.4265 -0.3302
  258POX    C1J 4366   4.676  -0.628   2.416 -0.0109 -0.2659 -0.3329
  258POX    C1K 4367   4.660  -0.512   2.515  0.8939 -0.2205 -0.2290
  258POX    C1L 4368   4.643  -0.571   2.655 -0.2198 -0.0186 -0.2745
  258POX    C1M 4369   4.645  -0.464   2.764 -0.2402  0.1240 -0.4133
  258POX    C1N 4370   4.600  -0.511   2.902  0.0615 -0.0874 -0.3858
  258POX    C1O 4371   4.648  -0.419   3.014  0.1021 -0.4319 -0.1169
  258POX    C1P 4372   4.797  -0.388   3.027 -0.0983  0.5244 -0.0467
  258POX    C1Q 4373   4.817  -0.288   3.141  0.1500  0.1080  0.2778
  258POX    C1R 4374   4.822  -0.146   3.085  0.8071 -0.0201  0.0096
  258POX     CZ 4375   4.584   0.367   1.391  0.6373  0.1383  0.1367
  258POX     OZ 4376   4.493   0.465   1.441  0.5749 -0.2338  0.7626
  258POX    C2A 4377   4.538   0.584   1.479  0.4201 -0.1273  0.6140
  258POX    O2A 4378   4.643   0.639   1.444  0.1915 -0.0900 -0.0339
  258POX    C2B 4379   4.430   0.653   1.552 -0.0831 -0.2787  0.0194
  258POX    C2C 4380   4.491   0.752   1.651 -0.0949  0.0632 -0.3132
  258POX    C2D 4381   4.555   0.670   1.762  0.5526  0.0314 -0.7035
  258POX    C2E 4382   4.639   0.756   1.856 -0.0084  0.0050 -0.1697
  258POX    C2F 4383   4.715   0.678   1.964 -0.5690 -0.0429  0.1955
  258POX    C2G 4384   4.656   0.715   2.100 -0.2392 -0.0250  0.3355
  258POX    C2H 4385   4.686   0.594   2.189  0.0434 -0.2512 -0.0627
  258POX    C2I 4386   4.604   0.609   2.318  0.0894 -0.0280 -0.0594
  258POX    C2J 4387   4.643   0.510   2.427 -0.2320  0.0553  0.1322
  258POX    C2K 4388   4.552   0.521   2.550  0.0371  0.1334  0.3252
  258POX    C2L 4389   4.609   0.451   2.673  0.2375  0.0136  0.1657
  258POX    C2M 4390   4.503   0.439   2.783 -0.2379  0.1347 -0.2742
  258POX    C2N 4391   4.558   0.346   2.891 -0.4955 -0.0199 -0.2753
  258POX    C2O 4392   4.461   0.359   3.008 -0.0834  0.2835  0.0351
  258POX    C2P 4393   4.312   0.330   2.987 -0.0520  0.1547 -0.0119
  259CHL    CN1 4394   4.408   0.976   1.366 -0.1183 -0.0028  0.1607
  259CHL    CN2 4395   4.542   1.138   1.249 -0.2091 -0.3745 -0.5756
  259CHL    CN3 4396   4.613   0.911   1.288 -0.0234 -0.1911  0.3384
  259CHL    NTM 4397   4.499   0.997   1.253 -0.1021 -0.3887  0.0990
  259CHL     CB 4398   4.423   0.969   1.131 -0.2238 -0.3574  0.1670
  260PJ2     CA 4399   4.415   0.820   1.097  0.7646 -0.5271  0.6360
  260PJ2     OA 4400   4.347   0.735   1.190 -0.1816 -0.2055  0.2528
  260PJ2      P 4401   4.346   0.588   1.124 -0.1372  0.0322 -0.2822
  260PJ2     OB 4402   4.275   0.594   0.994 -0.1100  0.2161 -0.2900
  260PJ2     HB 4403   4.207   0.665   1.010 -0.3007  0.0241 -0.2353
  260PJ2     OG 4404   4.490   0.555   1.112 -0.0130  0.3273  0.3217
  260PJ2     HG 4405   4.504   0.521   1.019  0.7539  0.8338  0.2404
  260PJ2     OD 4406   4.261   0.493   1.222  0.3983 -0.2980 -0.1303
  261POX     CD 4407   4.135   0.553   1.255  0.0709 -0.9611 -0.1612
  261POX     CE 4408   4.023   0.461   1.305  0.1550 -0.6709  0.5655
  261POX     OE 4409   3.917   0.546   1.348  0.0647 -0.0763 -0.7913
  261POX    C1A 4410   3.791   0.506   1.332 -0.2725  0.9663 -0.8174
  261POX    O1A 4411   3.769   0.423   1.245 -0.0192 -0.1974  0.2004
  261POX    C1B 4412   3.685   0.577   1.408 -0.2708  0.1026  0.0123
  261POX    C1C 4413   3.625   0.504   1.528 -0.2100  0.1236  0.0555
  261POX    C1D 4414   3.723   0.495   1.645 -0.0599  0.0851 -0.0738
  261POX    C1E 4415   3.647   0.443   1.767  0.0728 -0.1114 -0.0747
  261POX    C1F 4416   3.737   0.436   1.890 -0.2445 -0.4102  0.1423
  261POX    C1G 4417   3.654   0.412   2.017 -0.5756 -0.7971 -0.1432
  261POX    C1H 4418   3.755   0.378   2.127 -0.0060  0.3299 -0.2976
  261POX    C1I 4419   3.701   0.334   2.263 -0.0303 -0.2321 -0.4858
  261POX    C1J 4420   3.727   0.215   2.315 -0.3836 -0.2573 -0.3666
  261POX    C1K 4421   3.834   0.130   2.247  0.3145  0.1021  0.2697
  261POX    C1L 4422   3.881   0.002   2.316  0.5494 -0.3730 -0.7477
  261POX    C1M 4423   4.026  -0.022   2.271  0.8844 -0.0944  0.1591
  261POX    C1N 4424   4.080  -0.158   2.316  0.2852 -0.2335  0.4750
  261POX    C1O 4425   4.044  -0.208   2.456 -0.2616  0.0484  0.4387
  261POX    C1P 4426   4.146  -0.308   2.511  0.0070  0.2530  0.3187
  261POX    C1Q 4427   4.073  -0.402   2.608  0.2495  0.2028  0.4520
  261POX    C1R 4428   4.167  -0.505   2.672  0.9081  0.0488 -0.7283
  261POX     CZ 4429   4.084   0.360   1.403 -0.0897 -1.1227  0.2551
  261POX     OZ 4430   4.127   0.408   1.530 -0.3285  0.0840 -0.0999
  261POX    C2A 4431   4.133   0.309   1.619 -0.1593  0.0241 -0.1778
  261POX    O2A 4432   4.044   0.224   1.612 -0.1904  0.0587 -0.2099
  261POX    C2B 4433   4.219   0.340   1.735  0.0798 -0.2434 -0.2819
  261POX    C2C 4434   4.138   0.365   1.862  0.1896  0.0902 -0.2753
  261POX    C2D 4435   4.241   0.375   1.975  0.0770  0.0188 -0.1659
  261POX    C2E 4436   4.177   0.417   2.108  0.3039  0.2047 -0.1139
  261POX    C2F 4437   4.277   0.431   2.222  0.0532  0.0223  0.1291
  261POX    C2G 4438   4.225   0.462   2.363  0.0143  0.3106  0.0526
  261POX    C2H 4439   4.156   0.351   2.443 -0.2344  0.2912 -0.1879
  261POX    C2I 4440   4.142   0.379   2.592  0.5695  0.0648 -0.0634
  261POX    C2J 4441   4.088   0.271   2.686  0.0271  0.4576  0.0789
  261POX    C2K 4442   3.956   0.208   2.641  0.2077  0.1104  0.0367
  261POX    C2L 4443   3.842   0.310   2.645  0.3252  0.2264  0.5083
  261POX    C2M 4444   3.779   0.333   2.783 -0.2895  0.1106  0.2478
  261POX    C2N 4445   3.712   0.211   2.847 -0.0650 -0.2063 -0.1133
  261POX    C2O 4446   3.677   0.245   2.992 -0.6130 -0.0683 -0.2748
  261POX    C2P 4447   3.616   0.120   3.055 -0.8113  0.2985  0.2699
  262CHL    CN1 4448   5.773   1.090   1.302  0.1205 -0.0678  0.1164
  262CHL    CN2 4449   5.794   0.862   1.274  0.1352  0.3526  0.2852
  262CHL    CN3 4450   5.641   0.968   1.434 -0.3043 -0.0332  0.0904
  262CHL    NTM 4451   5.694   0.967   1.297 -0.1558  0.1065  0.1453
  262CHL     CB 4452   5.587   0.981   1.196  0.0006  0.4731  0.0281
  263PJ2     CA 4453   5.512   0.859   1.142  0.2246  0.1860  0.3587
  263PJ2     OA 4454   5.449   0.784   1.246  0.6991 -0.5087  0.1578
  263PJ2      P 4455   5.341   0.667   1.219  0.1188  0.0245  0.1433
  263PJ2     OB 4456   5.335   0.657   1.072  0.3762  0.8750  0.0649
  263PJ2     HB 4457   5.324   0.752   1.043 -2.1453  0.6211 -0.0255
  263PJ2     OG 4458   5.366   0.538   1.287 -0.5542 -0.0236  0.3050
  263PJ2     HG 4459   5.305   0.464   1.259  0.9521 -0.5321 -1.9969
  263PJ2     OD 4460   5.204   0.734   1.270 -0.3705 -1.1307  0.3542
  264POX     CD 4461   5.194   0.763   1.410  0.0324 -0.0306  0.1646
  264POX     CE 4462   5.065   0.824   1.465 -0.2237 -0.4567  0.0466
  264POX     OE 4463   5.072   0.870   1.600  0.2063 -0.3429 -0.0144
  264POX    C1A 4464   4.972   0.950   1.634 -0.0028 -0.5178 -0.2137
  264POX    O1A 4465   4.918   1.020   1.548 -0.3381  0.4278  0.7493
  264POX    C1B 4466   4.972   0.979   1.779 -0.5955 -0.0302 -0.3045
  264POX    C1C 4467   4.939   1.123   1.817 -0.3487  0.1043 -0.5924
  264POX    C1D 4468   4.903   1.144   1.964 -0.0401 -0.5101 -0.4254
  264POX    C1E 4469   5.019   1.128   2.062 -0.2080  0.0416 -0.1293
  264POX    C1F 4470   4.991   1.179   2.204  0.3144  0.1043 -0.0462
  264POX    C1G 4471   4.886   1.093   2.274  0.0161 -0.1058 -0.7433
  264POX    C1H 4472   4.937   0.966   2.342  0.2797  0.7035  0.6169
  264POX    C1I 4473   4.836   0.907   2.440  0.5154 -0.0256  0.4287
  264POX    C1J 4474   4.871   0.832   2.544 -0.2935 -0.0652  0.6818
  264POX    C1K 4475   5.020   0.818   2.577 -0.0329  0.1951 -0.3506
  264POX    C1L 4476   5.042   0.687   2.652 -0.5311  0.1684 -0.2462
  264POX    C1M 4477   5.186   0.670   2.700 -0.6674 -0.5255 -0.0633
  264POX    C1N 4478   5.210   0.545   2.785  0.9837 -0.1543  0.0652
  264POX    C1O 4479   5.160   0.567   2.928 -0.0782 -0.2200 -0.2871
  264POX    C1P 4480   5.183   0.450   3.023  0.3399 -0.0512 -0.1771
  264POX    C1Q 4481   5.088   0.451   3.143  0.3054  0.1033 -0.2051
  264POX    C1R 4482   5.130   0.343   3.243 -0.0993 -0.0309 -0.1791
  264POX     CZ 4483   4.953   0.724   1.435 -0.0100 -0.3919 -1.0269
  264POX     OZ 4484   4.979   0.599   1.501 -0.0050  0.2125  0.1305
  264POX    C2A 4485   4.930   0.489   1.446 -0.0881  0.4861 -0.3493
  264POX    O2A 4486   4.910   0.491   1.325  0.2806 -0.1267 -0.4227
  264POX    C2B 4487   4.963   0.372   1.531 -0.2528  0.2812 -0.5663
  264POX    C2C 4488   4.877   0.384   1.657  0.1113  0.0925 -0.2975
  264POX    C2D 4489   4.904   0.282   1.768  0.3525 -0.1872 -0.6118
  264POX    C2E 4490   4.826   0.295   1.899  0.1584 -0.1169 -0.7327
  264POX    C2F 4491   4.675   0.310   1.877  0.1087 -0.0423 -0.3511
  264POX    C2G 4492   4.594   0.291   2.005  0.2190  0.1348 -0.2553
  264POX    C2H 4493   4.617   0.152   2.066  0.8149  0.4275  0.2022
  264POX    C2I 4494   4.545   0.131   2.199 -0.0309 -0.0184 -0.3142
  264POX    C2J 4495   4.543  -0.015   2.243  0.1207  0.0516 -0.0701
  264POX    C2K 4496   4.454  -0.026   2.367  0.3340 -0.1214  0.0709
  264POX    C2L 4497   4.519   0.045   2.486  0.2622 -0.1052  0.1013
  264POX    C2M 4498   4.438   0.034   2.615  0.0465  0.1292 -0.0148
  264POX    C2N 4499   4.425  -0.106   2.674 -0.8236  0.1334 -0.1876
  264POX    C2O 4500   4.351  -0.108   2.808  0.4013  1.1250  0.5166
  264POX    C2P 4501   4.357  -0.240   2.885 -0.6335  0.6126 -0.2660
  265CHL    CN1 4502   6.281   0.131   1.359  0.2207  0.6500  0.3243
  265CHL    CN2 4503   6.323   0.219   1.574 -0.7644 -0.2569  0.1728
  265CHL    CN3 4504   6.103   0.160   1.525  0.0359  0.2931  1.0188
  265CHL    NTM 4505   6.224   0.216   1.465 -0.5817  0.5554 -0.0184
  265CHL     CB 4506   6.181   0.350   1.423 -0.6297  0.3849 -0.5155
  266PJ2     CA 4507   6.287   0.437   1.356 -0.3768  0.3308 -0.1875
  266PJ2     OA 4508   6.393   0.486   1.439  0.1482 -0.1343 -0.5737
  266PJ2      P 4509   6.499   0.586   1.371  0.2394  0.1170 -0.0677
  266PJ2     OB 4510   6.636   0.542   1.408  0.0970 -0.3027 -0.0318
  266PJ2     HB 4511   6.626   0.496   1.496 -1.4715  1.0868  0.6013
  266PJ2     OG 4512   6.468   0.603   1.227 -0.1057 -0.2531 -0.0368
  266PJ2     HG 4513   6.519   0.686   1.206  1.3753 -1.8582 -3.6001
  266PJ2     OD 4514   6.444   0.719   1.443  0.0752  0.0149 -0.0040
  267POX     CD 4515   6.482   0.725   1.581  0.2239  0.2773 -0.0539
  267POX     CE 4516   6.437   0.849   1.657  0.4087  0.4389 -0.2080
  267POX     OE 4517   6.529   0.876   1.763  0.3602 -0.2134  0.0017
  267POX    C1A 4518   6.569   1.000   1.789  0.2581 -0.1273 -0.2489
  267POX    O1A 4519   6.533   1.094   1.718 -0.2202  0.0597  0.2328
  267POX    C1B 4520   6.650   1.006   1.913 -0.5056 -0.7390  0.2852
  267POX    C1C 4521   6.578   1.113   1.994 -0.2198 -0.3974  0.0918
  267POX    C1D 4522   6.654   1.159   2.119  0.0870 -0.5014 -0.0566
  267POX    C1E 4523   6.569   1.263   2.192  0.4077 -0.0917 -0.2692
  267POX    C1F 4524   6.652   1.320   2.308 -0.1662 -0.5409  0.3683
  267POX    C1G 4525   6.574   1.419   2.395  0.2486  0.5254 -0.4409
  267POX    C1H 4526   6.462   1.351   2.475  0.6444  0.0142 -0.3110
  267POX    C1I 4527   6.347   1.450   2.496  0.1843 -0.5462 -0.1817
  267POX    C1J 4528   6.323   1.503   2.615  0.4144 -0.2299 -0.2744
  267POX    C1K 4529   6.371   1.496   2.760 -0.3835 -0.3815 -0.0093
  267POX    C1L 4530   6.271   1.539   2.867  0.1404  0.2871  0.2191
  267POX    C1M 4531   6.165   1.432   2.896  0.4530 -0.1160 -0.1153
  267POX    C1N 4532   6.062   1.481   2.998  0.5439  0.1853 -0.1659
  267POX    C1O 4533   6.001   1.609   2.940  0.4577  0.2382  0.0426
  267POX    C1P 4534   5.894   1.654   3.040 -0.0153 -0.4193 -0.1647
  267POX    C1Q 4535   5.879   1.804   3.018  0.0619 -0.4255 -0.2634
  267POX    C1R 4536   5.833   1.840   2.876 -0.4358  0.6263  0.1473
  267POX     CZ 4537   6.291   0.843   1.703  0.3740 -0.2593 -0.3981
  267POX     OZ 4538   6.249   0.958   1.777  0.7831  0.1961 -0.8655
  267POX    C2A 4539   6.196   1.068   1.724 -0.1010  0.2609  0.1164
  267POX    O2A 4540   6.203   1.081   1.602 -0.4915 -0.5854 -0.0058
  267POX    C2B 4541   6.130   1.167   1.811 -0.4731  0.7430 -0.6981
  267POX    C2C 4542   6.230   1.277   1.847 -0.4072  0.5457 -0.2673
  267POX    C2D 4543   6.189   1.407   1.916 -0.5368  0.2413  0.2351
  267POX    C2E 4544   6.097   1.383   2.036 -0.8039 -0.1934 -0.0553
  267POX    C2F 4545   6.088   1.508   2.123 -0.0446 -0.1501 -0.0271
  267POX    C2G 4546   5.984   1.472   2.230  0.4344 -0.3033  0.3920
  267POX    C2H 4547   5.974   1.587   2.331 -0.5685  0.1506 -0.2076
  267POX    C2I 4548   5.861   1.576   2.434 -0.4563 -0.3557 -0.1352
  267POX    C2J 4549   5.728   1.554   2.361 -0.3812 -0.2388 -0.3091
  267POX    C2K 4550   5.678   1.675   2.282 -0.1800  0.1640  0.1776
  267POX    C2L 4551   5.547   1.667   2.204 -0.0768 -0.2696  0.0491
  267POX    C2M 4552   5.548   1.544   2.112 -0.2310 -0.2509  0.0222
  267POX    C2N 4553   5.399   1.526   2.079 -0.2706  0.4489 -0.1993
  267POX    C2O 4554   5.381   1.394   2.003 -0.2901  0.2035  0.2242
  267POX    C2P 4555   5.238   1.385   1.947 -0.2114  0.3267 -0.0011
  268CHL    CN1 4556   7.712   0.507   0.948 -0.1021 -0.4314 -0.6188
  268CHL    CN2 4557   7.610   0.294   0.955  0.1774 -0.0867  0.3063
  268CHL    CN3 4558   7.479   0.486   0.980  0.1264 -0.0102 -0.4852
  268CHL    NTM 4559   7.609   0.428   1.017 -0.0103  0.0260  0.0604
  268CHL     CB 4560   7.608   0.430   1.164 -0.5285 -0.6149  0.0709
  269PJ2     CA 4561   7.710   0.351   1.246  0.0323 -0.2041 -0.2268
  269PJ2     OA 4562   7.681   0.212   1.236 -0.0850 -0.1462 -0.7313
  269PJ2      P 4563   7.796   0.120   1.300 -0.3626 -0.1522 -0.2378
  269PJ2     OB 4564   7.745  -0.013   1.260 -0.6146 -0.1610  0.1062
  269PJ2     HB 4565   7.794  -0.090   1.302  0.3815 -0.2380 -1.1221
  269PJ2     OG 4566   7.936   0.147   1.259 -0.2255  0.2579  0.4857
  269PJ2     HG 4567   8.000   0.139   1.336  0.6114  0.6252 -0.1600
  269PJ2     OD 4568   7.768   0.148   1.456  0.4319 -0.4808 -0.0292
  270POX     CD 4569   7.646   0.114   1.523  0.0828 -0.0169 -0.4199
  270POX     CE 4570   7.648   0.111   1.676  0.1764  0.3350 -0.4122
  270POX     OE 4571   7.526   0.065   1.735  0.2750  0.0470 -0.4299
  270POX    C1A 4572   7.535   0.003   1.852 -0.1688  0.2372 -0.2928
  270POX    O1A 4573   7.641  -0.049   1.886 -0.2854  0.2882  0.1582
  270POX    C1B 4574   7.407  -0.011   1.924 -0.0821 -0.1131 -0.2033
  270POX    C1C 4575   7.401   0.075   2.051  0.0735  0.2443 -0.4374
  270POX    C1D 4576   7.467   0.020   2.178 -0.9931  0.1656  0.0969
  270POX    C1E 4577   7.407  -0.113   2.223  0.1654 -0.0777  0.9656
  270POX    C1F 4578   7.499  -0.202   2.306 -0.2609 -0.6874  0.7856
  270POX    C1G 4579   7.497  -0.165   2.454  0.0207  0.2113  0.5709
  270POX    C1H 4580   7.609  -0.244   2.524  0.6562  0.0972 -0.5580
  270POX    C1I 4581   7.568  -0.390   2.538  0.0603  0.3519  0.4842
  270POX    C1J 4582   7.604  -0.465   2.642 -0.1457 -0.4401 -0.0008
  270POX    C1K 4583   7.679  -0.426   2.769 -0.1062 -0.1132 -0.1221
  270POX    C1L 4584   7.711  -0.550   2.853  0.1903 -0.1635 -0.3042
  270POX    C1M 4585   7.821  -0.536   2.959 -0.1934  0.7488 -0.0132
  270POX    C1N 4586   7.800  -0.650   3.058  0.2158  0.6348 -0.0579
  270POX    C1O 4587   7.906  -0.653   3.169  0.2793  0.2936 -0.1258
  270POX    C1P 4588   7.909  -0.801   3.207  0.2636  0.2801 -0.1784
  270POX    C1Q 4589   8.010  -0.846   3.313 -0.2295 -0.3991  0.0051
  270POX    C1R 4590   8.146  -0.778   3.304 -0.6484  0.4138 -0.2709
  270POX     CZ 4591   7.683   0.251   1.727  0.3567  0.2628 -0.3354
  270POX     OZ 4592   7.689   0.277   1.868 -0.1480 -0.3912 -0.1909
  270POX    C2A 4593   7.793   0.227   1.934  0.1400  0.1462 -0.2354
  270POX    O2A 4594   7.907   0.224   1.889  0.0546 -0.1046 -0.4380
  270POX    C2B 4595   7.776   0.251   2.079  0.4732 -0.2277 -0.1327
  270POX    C2C 4596   7.834   0.155   2.183 -0.2004 -0.6739 -0.1569
  270POX    C2D 4597   7.815   0.213   2.323 -0.2026 -0.2293 -0.3407
  270POX    C2E 4598   7.897   0.140   2.429  0.1513  0.8175  0.1238
  270POX    C2F 4599   7.871   0.191   2.571 -0.6251 -0.0445  0.3008
  270POX    C2G 4600   7.892   0.070   2.662  0.6798 -0.2509 -0.2546
  270POX    C2H 4601   7.853   0.085   2.809 -0.1683 -0.2659 -0.4732
  270POX    C2I 4602   7.823  -0.048   2.880  0.0547 -0.2582 -0.3628
  270POX    C2J 4603   7.715  -0.027   2.987  0.5048 -0.6493  0.1695
  270POX    C2K 4604   7.691  -0.137   3.091 -0.6702  0.0076  0.6004
  270POX    C2L 4605   7.601  -0.085   3.204 -0.0786  0.9740  0.6429
  270POX    C2M 4606   7.593  -0.194   3.312 -0.3985 -0.1978 -0.5368
  270POX    C2N 4607   7.520  -0.314   3.251 -0.6892 -0.1366 -0.3138
  270POX    C2O 4608   7.517  -0.446   3.328  0.0684 -0.3991 -0.7179
  270POX    C2P 4609   7.483  -0.431   3.477  0.1879 -1.0560 -0.6216
  271CHL    CN1 4610   6.587   0.428   0.818  0.2869 -0.5222 -0.5185
  271CHL    CN2 4611   6.503   0.238   0.921  0.1650  0.2789 -0.1297
  271CHL    CN3 4612   6.737   0.252   0.875  0.2207  0.1451  0.0657
  271CHL    NTM 4613   6.620   0.328   0.920  0.2644  0.1541  0.1654
  271CHL     CB 4614   6.628   0.401   1.047 -0.1643  0.2233  0.1541
  272PJ2     CA 4615   6.684   0.329   1.170  0.0443 -0.1749 -0.1689
  272PJ2     OA 4616   6.624   0.203   1.200 -0.2146 -0.0506 -0.1546
  272PJ2      P 4617   6.725   0.122   1.297 -0.1249  0.0868 -0.1332
  272PJ2     OB 4618   6.669  -0.014   1.307  0.6857 -0.2231  0.1954
  272PJ2     HB 4619   6.688  -0.051   1.398 -1.0319 -0.4322  0.4962
  272PJ2     OG 4620   6.860   0.143   1.240  0.2873  0.3089  0.9133
  272PJ2     HG 4621   6.886   0.239   1.228  1.3249  0.0566  1.0311
  272PJ2     OD 4622   6.727   0.184   1.445  0.1088  0.5700 -0.3336
  273POX     CD 4623   6.826   0.276   1.492  0.3909  0.1754 -0.1508
  273POX     CE 4624   6.815   0.312   1.640  0.0098 -0.0218 -0.1291
  273POX     OE 4625   6.851   0.204   1.726 -0.1856  0.0718  0.0740
  273POX    C1A 4626   6.980   0.184   1.753 -0.2248 -0.3279 -0.0244
  273POX    O1A 4627   7.067   0.243   1.690 -0.7191  0.0305 -0.3839
  273POX    C1B 4628   7.004   0.079   1.854  0.2460  0.1083  0.3212
  273POX    C1C 4629   7.039   0.129   1.994  0.2527  0.1372  0.3091
  273POX    C1D 4630   7.013   0.014   2.091  0.0171 -0.0296  0.0473
  273POX    C1E 4631   7.065   0.048   2.231 -0.3186  0.0842  0.1448
  273POX    C1F 4632   7.052  -0.055   2.343 -0.0260 -0.0417  0.0627
  273POX    C1G 4633   7.101   0.007   2.474  0.0864 -0.1795  0.0862
  273POX    C1H 4634   7.006   0.115   2.526  0.0078 -0.0316 -0.3647
  273POX    C1I 4635   7.026   0.151   2.673 -0.9140 -0.1627 -0.2026
  273POX    C1J 4636   7.009   0.266   2.737  0.0408 -0.1730  0.0874
  273POX    C1K 4637   6.937   0.385   2.673 -0.1145 -0.2868  0.0515
  273POX    C1L 4638   6.905   0.509   2.755  0.3999 -0.1896  0.1052
  273POX    C1M 4639   6.841   0.478   2.891 -0.3100 -0.7067 -0.3385
  273POX    C1N 4640   6.874   0.608   2.965 -0.0650 -0.9881  0.0563
  273POX    C1O 4641   6.818   0.620   3.107 -0.3597  0.3925 -0.1551
  273POX    C1P 4642   6.666   0.637   3.120 -0.4303 -0.1435 -0.2264
  273POX    C1Q 4643   6.614   0.674   3.259  0.2101 -0.1265  0.0124
  273POX    C1R 4644   6.609   0.554   3.355 -0.1086 -0.1158  0.0093
  273POX     CZ 4645   6.680   0.372   1.683  0.2240  0.2588  0.1557
  273POX     OZ 4646   6.654   0.404   1.820  0.4001  0.0673  0.2350
  273POX    C2A 4647   6.532   0.453   1.842  0.2960 -0.1151  0.0577
  273POX    O2A 4648   6.442   0.451   1.759 -0.4327 -0.6252  0.8431
  273POX    C2B 4649   6.513   0.501   1.980 -0.1652 -0.0873 -0.0138
  273POX    C2C 4650   6.408   0.612   1.985 -0.0498  0.0451 -0.5520
  273POX    C2D 4651   6.408   0.676   2.124  0.0493  0.3385 -0.6861
  273POX    C2E 4652   6.543   0.715   2.184 -0.3202  0.0278  0.3573
  273POX    C2F 4653   6.521   0.755   2.330 -0.8847  0.1735  0.2345
  273POX    C2G 4654   6.491   0.636   2.421 -0.4096 -0.1923 -0.0791
  273POX    C2H 4655   6.526   0.671   2.566  0.4862  0.5671 -0.4702
  273POX    C2I 4656   6.435   0.786   2.613 -0.1580 -0.2552  0.3275
  273POX    C2J 4657   6.452   0.806   2.763  0.6260  0.1972  0.1839
  273POX    C2K 4658   6.360   0.916   2.816 -0.1572 -0.3418 -0.0446
  273POX    C2L 4659   6.368   0.924   2.969  0.3207  0.2946 -0.1010
  273POX    C2M 4660   6.252   0.840   3.021  0.3820  0.1618 -0.1786
  273POX    C2N 4661   6.114   0.903   3.001  0.1107 -0.3396  0.0650
  273POX    C2O 4662   6.114   1.015   3.105  0.0266  0.0477 -0.3450
  273POX    C2P 4663   5.976   1.061   3.153  0.1806  0.3186 -0.1589
  274CHL    CN1 4664   6.451   0.996   1.279 -0.7088 -0.1647  0.3423
  274CHL    CN2 4665   6.635   1.132   1.298  0.0788 -0.4271 -0.2176
  274CHL    CN3 4666   6.552   1.075   1.074 -0.0402 -0.0770 -0.0373
  274CHL    NTM 4667   6.578   1.028   1.211 -0.8412 -0.1806  0.0845
  274CHL     CB 4668   6.657   0.907   1.186  0.2504  0.5473 -0.0563
  275PJ2     CA 4669   6.810   0.907   1.178  0.3025 -0.0521  0.7640
  275PJ2     OA 4670   6.865   1.015   1.101 -0.0288 -0.0021  0.5928
  275PJ2      P 4671   7.025   1.010   1.087 -0.1012  0.1373 -0.4123
  275PJ2     OB 4672   7.067   0.868   1.088  0.0729  0.1781  1.1088
  275PJ2     HB 4673   7.041   0.833   0.998 -1.5054  2.8575  0.4131
  275PJ2     OG 4674   7.057   1.107   0.980 -0.0029  0.3105 -0.2276
  275PJ2     HG 4675   6.978   1.163   0.958  0.8352  2.2750  1.3864
  275PJ2     OD 4676   7.046   1.077   1.232  0.0110 -0.1422 -0.2984
  276POX     CD 4677   7.049   1.220   1.238 -0.8959 -0.1210 -0.1850
  276POX     CE 4678   7.072   1.269   1.381  0.4596 -0.1421 -0.3861
  276POX     OE 4679   7.034   1.403   1.414 -0.0905 -0.4807  0.3996
  276POX    C1A 4680   6.906   1.437   1.415  0.0792  0.1891 -0.1046
  276POX    O1A 4681   6.812   1.359   1.397 -0.0566  0.2747  0.2310
  276POX    C1B 4682   6.895   1.579   1.456 -0.3933 -0.0286  0.5318
  276POX    C1C 4683   6.799   1.617   1.570 -0.7499  0.2023  0.1569
  276POX    C1D 4684   6.797   1.517   1.686  0.2613 -0.1973 -0.1559
  276POX    C1E 4685   6.918   1.530   1.780  0.4044  0.1473 -0.3837
  276POX    C1F 4686   6.904   1.427   1.892  0.4559 -0.0092 -0.5209
  276POX    C1G 4687   7.025   1.413   1.984  0.4024  0.4512 -0.3791
  276POX    C1H 4688   7.016   1.287   2.070 -0.3208  0.4077 -0.5166
  276POX    C1I 4689   7.125   1.291   2.177 -0.8046 -0.0556  0.0052
  276POX    C1J 4690   7.125   1.223   2.290 -0.4241 -0.1344 -0.0403
  276POX    C1K 4691   7.016   1.117   2.311 -0.2875 -0.1726  0.4980
  276POX    C1L 4692   6.953   1.149   2.446  0.4090 -0.1222  0.8193
  276POX    C1M 4693   6.866   1.029   2.485  0.2534 -0.3993 -0.3595
  276POX    C1N 4694   6.834   1.023   2.634  0.0030 -0.2583 -0.4077
  276POX    C1O 4695   6.756   1.143   2.689  0.9962  0.2622 -0.1101
  276POX    C1P 4696   6.768   1.141   2.842  0.1952  0.3430 -0.0441
  276POX    C1Q 4697   6.672   1.253   2.884  0.2591  0.3316  0.1316
  276POX    C1R 4698   6.679   1.260   3.037 -0.9689  0.4850  0.1889
  276POX     CZ 4699   7.202   1.211   1.439  0.3511  0.3387  0.3509
  276POX     OZ 4700   7.231   1.225   1.579 -0.2614 -0.2392  0.5437
  276POX    C2A 4701   7.346   1.171   1.618 -0.1308 -0.3500  0.0178
  276POX    O2A 4702   7.427   1.113   1.545 -0.1625 -0.2173 -0.1226
  276POX    C2B 4703   7.358   1.177   1.765 -0.0785  0.0319 -0.0004
  276POX    C2C 4704   7.336   1.043   1.835  0.0409 -0.0249 -0.0706
  276POX    C2D 4705   7.363   1.038   1.985  0.5418  0.1135 -0.1545
  276POX    C2E 4706   7.324   0.901   2.041  0.1867  0.2046 -0.1712
  276POX    C2F 4707   7.310   0.912   2.193 -0.2820  0.8371 -0.2574
  276POX    C2G 4708   7.448   0.907   2.259 -0.8019 -0.4469  0.7862
  276POX    C2H 4709   7.451   0.873   2.408 -0.1887 -0.3843  0.7917
  276POX    C2I 4710   7.380   0.745   2.455  0.1856 -0.7958  0.2549
  276POX    C2J 4711   7.387   0.735   2.607  0.0693 -0.6290  0.2717
  276POX    C2K 4712   7.326   0.861   2.669 -0.0947 -0.5490 -0.0519
  276POX    C2L 4713   7.308   0.865   2.821 -0.1237  0.0565 -0.0668
  276POX    C2M 4714   7.214   0.980   2.854 -0.5455 -0.2345 -0.2440
  276POX    C2N 4715   7.172   0.964   3.000  0.2188 -0.1198 -0.0100
  276POX    C2O 4716   7.275   0.996   3.109 -0.6331  0.4919  0.6245
  276POX    C2P 4717   7.345   1.131   3.091 -0.4823  0.3860  0.4034
  277CHL    CN1 4718   6.768   2.728   0.852  0.1115  0.4880  0.3328
  277CHL    CN2 4719   6.635   2.873   0.973  0.4552  0.2560  0.4548
  277CHL    CN3 4720   6.532   2.698   0.836  0.0670  0.1653  0.4263
  277CHL    NTM 4721   6.642   2.734   0.926  0.1043  0.2772  0.3370
  277CHL     CB 4722   6.637   2.647   1.045  0.1898 -0.1753  0.0114
  278PJ2     CA 4723   6.755   2.626   1.139  0.4525 -0.0147 -0.2797
  278PJ2     OA 4724   6.787   2.750   1.203  0.0304 -0.2227  0.3517
  278PJ2      P 4725   6.936   2.734   1.260  0.1678  0.1977  0.1176
  278PJ2     OB 4726   7.033   2.682   1.161  0.0310  0.4643 -0.1583
  278PJ2     HB 4727   6.987   2.639   1.084 -1.3921 -0.5773  1.2018
  278PJ2     OG 4728   6.962   2.864   1.328 -0.4116  0.1595  0.4154
  278PJ2     HG 4729   6.889   2.927   1.302  1.5853  3.1569  1.6722
  278PJ2     OD 4730   6.907   2.619   1.369  0.4003  0.0360  0.0111
  279POX     CD 4731   6.850   2.658   1.495 -0.1898 -0.0365 -0.2290
  279POX     CE 4732   6.823   2.542   1.592  0.2195  0.2331  0.2136
  279POX     OE 4733   6.753   2.591   1.707  0.2058  0.6443  0.0328
  279POX    C1A 4734   6.628   2.552   1.729  0.0303  0.8729 -0.5322
  279POX    O1A 4735   6.571   2.479   1.648 -0.0594  0.2390  0.0979
  279POX    C1B 4736   6.569   2.618   1.848  0.3268  0.1384  0.0284
  279POX    C1C 4737   6.525   2.763   1.828 -0.4461 -0.1411 -0.3300
  279POX    C1D 4738   6.471   2.824   1.957  0.4479  0.4028 -0.2013
  279POX    C1E 4739   6.416   2.967   1.955 -0.5114  0.0498  0.1717
  279POX    C1F 4740   6.346   2.997   2.088 -0.7548 -0.4461  0.1610
  279POX    C1G 4741   6.436   3.034   2.206 -0.1551 -0.5209 -0.2642
  279POX    C1H 4742   6.367   3.063   2.340  0.0582  0.7515 -0.4095
  279POX    C1I 4743   6.466   3.037   2.454  0.0502  0.9149 -0.3653
  279POX    C1J 4744   6.438   3.018   2.583 -0.2434 -0.8290 -0.6615
  279POX    C1K 4745   6.294   3.010   2.633  0.0224  0.0005  0.2580
  279POX    C1L 4746   6.266   2.873   2.694  0.5542 -0.3383 -0.2538
  279POX    C1M 4747   6.183   2.783   2.602  0.7590 -0.4718 -0.3100
  279POX    C1N 4748   6.142   2.660   2.683 -0.5546  0.0567 -0.1328
  279POX    C1O 4749   6.068   2.546   2.612 -0.2417 -0.0184 -0.3456
  279POX    C1P 4750   6.089   2.415   2.688 -0.0167  0.1539 -0.1068
  279POX    C1Q 4751   6.228   2.364   2.649 -0.2548 -0.3018 -0.3750
  279POX    C1R 4752   6.243   2.222   2.703  0.1519 -0.1290 -0.0323
  279POX     CZ 4753   6.948   2.469   1.638  0.2578  0.0068 -0.2485
  279POX     OZ 4754   7.038   2.517   1.737 -0.0546 -0.5912  0.3344
  279POX    C2A 4755   7.164   2.473   1.735 -0.1100 -0.7415  0.1479
  279POX    O2A 4756   7.201   2.387   1.656 -0.3508 -0.3002 -0.4479
  279POX    C2B 4757   7.254   2.530   1.838 -0.4554  0.2028 -0.0656
  279POX    C2C 4758   7.277   2.678   1.806 -0.7547  0.2664 -0.0012
  279POX    C2D 4759   7.367   2.753   1.905 -0.7308 -0.0288  0.2014
  279POX    C2E 4760   7.289   2.746   2.036 -0.3848 -0.0823  0.4052
  279POX    C2F 4761   7.364   2.798   2.159 -0.1972 -0.2290  0.3520
  279POX    C2G 4762   7.341   2.706   2.279 -0.0855  0.2611  0.7519
  279POX    C2H 4763   7.195   2.700   2.325 -0.2215  0.1824  0.3139
  279POX    C2I 4764   7.198   2.604   2.444  0.7167 -0.1051  0.0653
  279POX    C2J 4765   7.070   2.610   2.528  0.7752  0.4292  0.1199
  279POX    C2K 4766   7.077   2.514   2.647 -0.1057  0.0729 -0.1087
  279POX    C2L 4767   6.970   2.540   2.753  0.0274 -0.1964  0.0935
  279POX    C2M 4768   6.993   2.458   2.880  0.2235 -0.2967 -0.0065
  279POX    C2N 4769   6.958   2.311   2.859  0.4814 -0.3933  0.2381
  279POX    C2O 4770   6.958   2.251   3.000  0.1081 -0.0743  0.3758
  279POX    C2P 4771   6.888   2.115   2.990 -0.3606  0.2091 -0.2302
  280CHL    CN1 4772   1.862   0.182   1.076  0.1395  0.2043  0.4298
  280CHL    CN2 4773   2.051   0.183   0.965 -0.3034  0.3220 -0.5463
  280CHL    CN3 4774   1.983   0.394   1.064  0.2798  0.0399 -0.4339
  280CHL    NTM 4775   1.993   0.248   1.083  0.2382  0.0751 -0.1382
  280CHL     CB 4776   2.080   0.227   1.199 -0.4870 -0.2068  0.3665
  281PJ2     CA 4777   2.085   0.103   1.288  0.1749 -0.3393  0.1517
  281PJ2     OA 4778   1.966   0.056   1.352 -0.2153  0.0606 -0.2683
  281PJ2      P 4779   1.959  -0.104   1.369  0.2062  0.0430 -0.2511
  281PJ2     OB 4780   1.836  -0.133   1.446  0.6536  0.5225  0.6685
  281PJ2     HB 4781   1.811  -0.226   1.420 -0.2616  0.8842  0.1814
  281PJ2     OG 4782   1.979  -0.156   1.233  0.8039 -0.1198 -0.1032
  281PJ2     HG 4783   1.951  -0.252   1.231 -1.9893  0.6258 -0.3841
  281PJ2     OD 4784   2.097  -0.143   1.442  0.2161 -0.1418 -0.3689
  282POX     CD 4785   2.096  -0.140   1.585 -0.0031 -0.1019 -0.3714
  282POX     CE 4786   2.207  -0.220   1.655  0.0668  0.5115  0.2289
  282POX     OE 4787   2.200  -0.189   1.794 -0.5200  0.4547  0.2187
  282POX    C1A 4788   2.147  -0.269   1.886 -0.3221  0.2192  0.1313
  282POX    O1A 4789   2.069  -0.353   1.842 -0.1290 -0.2147  0.6087
  282POX    C1B 4790   2.176  -0.217   2.022  0.0107 -0.3874  0.2963
  282POX    C1C 4791   2.049  -0.197   2.104 -0.1179 -0.1992  0.0530
  282POX    C1D 4792   1.981  -0.324   2.156  0.3057 -0.4303  0.0436
  282POX    C1E 4793   1.836  -0.286   2.185  0.3454 -0.1116 -0.1672
  282POX    C1F 4794   1.741  -0.402   2.213  0.3282 -0.0258  0.1286
  282POX    C1G 4795   1.616  -0.334   2.270  0.2063 -0.2132  0.0873
  282POX    C1H 4796   1.512  -0.446   2.268 -0.1908  0.1532  0.0008
  282POX    C1I 4797   1.371  -0.387   2.260 -0.1559  0.1602 -0.6085
  282POX    C1J 4798   1.270  -0.454   2.315  0.2809 -0.0301 -0.0384
  282POX    C1K 4799   1.276  -0.594   2.378 -0.3759 -0.1555 -0.2496
  282POX    C1L 4800   1.277  -0.580   2.530  0.2734  0.2596 -0.2886
  282POX    C1M 4801   1.316  -0.713   2.594  0.0337  0.2618 -0.1351
  282POX    C1N 4802   1.284  -0.712   2.744  0.9756  0.7894  0.0704
  282POX    C1O 4803   1.313  -0.844   2.816 -0.3239  0.3453 -0.1979
  282POX    C1P 4804   1.308  -0.824   2.968  0.0584  0.2641 -0.1740
  282POX    C1Q 4805   1.385  -0.704   3.022 -0.0149  0.1306  0.2287
  282POX    C1R 4806   1.381  -0.695   3.175  0.5852 -0.0275  0.2570
  282POX     CZ 4807   2.337  -0.188   1.582 -0.1324  0.2591 -0.2469
  282POX     OZ 4808   2.457  -0.251   1.629 -0.1012  0.7244  0.3087
  282POX    C2A 4809   2.570  -0.229   1.562 -0.1800 -0.4356 -0.2346
  282POX    O2A 4810   2.569  -0.214   1.440 -0.2614  0.6391 -0.1181
  282POX    C2B 4811   2.691  -0.274   1.635  0.3125  0.2336 -0.6331
  282POX    C2C 4812   2.710  -0.424   1.617  0.2686  0.1421  0.0609
  282POX    C2D 4813   2.817  -0.469   1.717  0.8317 -0.0552 -0.6224
  282POX    C2E 4814   2.831  -0.621   1.704  0.1795 -0.1753  0.0252
  282POX    C2F 4815   2.893  -0.679   1.832  0.0900  0.0183  0.1574
  282POX    C2G 4816   2.800  -0.659   1.951 -0.3946  0.4170 -0.2831
  282POX    C2H 4817   2.867  -0.701   2.082 -0.7965  0.4287 -0.0705
  282POX    C2I 4818   2.789  -0.633   2.195 -0.7881 -0.0310  0.2129
  282POX    C2J 4819   2.851  -0.669   2.330 -0.2114 -0.3073 -0.1221
  282POX    C2K 4820   2.770  -0.610   2.446  0.2982  0.6159 -0.2290
  282POX    C2L 4821   2.850  -0.601   2.576  0.0152  0.0796 -0.0124
  282POX    C2M 4822   2.755  -0.545   2.682  0.2194  0.2566  0.0791
  282POX    C2N 4823   2.832  -0.515   2.810  0.3130 -0.3465  0.1662
  282POX    C2O 4824   2.739  -0.436   2.903  0.7420 -0.1513  0.4312
  282POX    C2P 4825   2.810  -0.413   3.036  0.4945  0.4423  0.4627
  283CHL    CN1 4826   2.402   5.135   1.294  0.2178  0.1344 -0.0386
  283CHL    CN2 4827   2.345   5.333   1.409  0.2366 -0.0903  0.1463
  283CHL    CN3 4828   2.251   5.296   1.193  0.1953  0.2433 -0.1927
  283CHL    NTM 4829   2.372   5.278   1.276  0.0253  0.1019  0.0241
  283CHL     CB 4830   2.488   5.332   1.205  0.0629  0.1468  0.1199
  284PJ2     CA 4831   2.507   5.481   1.176 -0.1473  0.1747  0.1274
  284PJ2     OA 4832   2.397   5.549   1.113 -0.2359 -0.0321  0.0571
  284PJ2      P 4833   2.428   5.701   1.068 -0.0821 -0.0683  0.0368
  284PJ2     OB 4834   2.543   5.717   0.977  0.3850 -0.7179  0.4995
  284PJ2     HB 4835   2.536   5.649   0.903 -0.7709 -1.1187  0.9526
  284PJ2     OG 4836   2.300   5.762   1.024 -0.1907  0.2091  0.7196
  284PJ2     HG 4837   2.238   5.738   1.098  0.8173  1.5293  2.0499
  284PJ2     OD 4838   2.461   5.768   1.211 -0.2498 -0.2450  0.1600
  285POX     CD 4839   2.343   5.823   1.269 -0.6188 -0.5558 -0.2888
  285POX     CE 4840   2.358   5.870   1.414 -0.2108 -0.0285 -0.4960
  285POX     OE 4841   2.233   5.923   1.460 -0.1875 -0.2205 -0.2111
  285POX    C1A 4842   2.195   5.873   1.577  0.0086  0.5553  0.1865
  285POX    O1A 4843   2.222   5.756   1.604  0.4141  0.5717 -0.1390
  285POX    C1B 4844   2.095   5.957   1.647  0.2539  0.4764  0.6348
  285POX    C1C 4845   2.029   5.894   1.770 -0.3600 -0.4615 -0.1681
  285POX    C1D 4846   1.938   5.992   1.844  0.3349  0.1824 -0.1557
  285POX    C1E 4847   2.013   6.094   1.928 -0.0223  0.2042  0.1380
  285POX    C1F 4848   2.077   6.035   2.054 -0.5154  0.1283  0.3544
  285POX    C1G 4849   2.170   6.144   2.107 -0.1769  0.1092 -0.1928
  285POX    C1H 4850   2.187   6.086   2.248 -0.0860  0.3556 -0.1002
  285POX    C1I 4851   2.283   6.174   2.328  0.1587  0.2276 -0.2525
  285POX    C1J 4852   2.312   6.160   2.457  0.2976 -0.7421 -0.3805
  285POX    C1K 4853   2.229   6.071   2.550  0.3711 -0.7275 -0.3003
  285POX    C1L 4854   2.125   6.149   2.631  0.5977 -0.1728 -0.5414
  285POX    C1M 4855   2.174   6.239   2.744 -0.3560  0.4055 -0.5759
  285POX    C1N 4856   2.055   6.262   2.838 -0.3129 -0.5007 -0.2896
  285POX    C1O 4857   2.100   6.330   2.968 -0.1357 -0.9604 -0.1072
  285POX    C1P 4858   2.194   6.240   3.048  0.3763 -0.2378  0.1143
  285POX    C1Q 4859   2.255   6.308   3.170  0.1698  0.5481 -0.2156
  285POX    C1R 4860   2.356   6.419   3.138 -0.1809  0.6845 -0.8669
  285POX     CZ 4861   2.470   5.971   1.435 -0.2099 -0.0935 -0.1867
  285POX     OZ 4862   2.502   6.025   1.564  0.1877  0.0218 -0.3305
  285POX    C2A 4863   2.593   5.968   1.642  0.0238  0.1026 -0.0781
  285POX    O2A 4864   2.672   5.884   1.599 -0.4126 -0.0419 -0.6198
  285POX    C2B 4865   2.580   6.019   1.780 -0.5897  0.7144 -0.3563
  285POX    C2C 4866   2.448   5.986   1.849 -0.4914  0.0200 -0.4995
  285POX    C2D 4867   2.424   5.839   1.885 -0.3238  0.1107 -0.0167
  285POX    C2E 4868   2.527   5.796   1.990  0.0938  0.9358 -0.0804
  285POX    C2F 4869   2.493   5.841   2.132 -0.2328 -0.2584  0.2284
  285POX    C2G 4870   2.583   5.763   2.229  0.3045  0.2533  0.1469
  285POX    C2H 4871   2.575   5.836   2.364 -0.0220 -0.2243  0.3879
  285POX    C2I 4872   2.642   5.973   2.358 -0.1874 -0.1630 -0.2297
  285POX    C2J 4873   2.653   6.021   2.503  0.2513  0.4724 -0.4675
  285POX    C2K 4874   2.794   6.073   2.530  0.3674 -0.0857  0.0367
  285POX    C2L 4875   2.838   6.054   2.676 -0.0514  0.0612  0.1845
  285POX    C2M 4876   2.986   6.081   2.701  0.0254 -0.2142  0.0328
  285POX    C2N 4877   3.044   6.035   2.835 -0.0126 -0.2473  0.0376
  285POX    C2O 4878   3.196   6.044   2.823 -0.0902  0.2738 -0.6099
  285POX    C2P 4879   3.242   5.927   2.736  0.7284 -0.0935  0.2947
  286CHL    CN1 4880   3.753   2.436   0.739  0.0817 -0.1899 -0.2027
  286CHL    CN2 4881   3.737   2.216   0.839  0.3013  0.2527 -0.4938
  286CHL    CN3 4882   3.547   2.337   0.832 -0.1077 -0.3520  0.0192
  286CHL    NTM 4883   3.692   2.356   0.846 -0.1494  0.0922 -0.1217
  286CHL     CB 4884   3.718   2.405   0.982  0.4381 -0.6007  0.0227
  287PJ2     CA 4885   3.844   2.382   1.067  0.4336 -0.1884  0.1453
  287PJ2     OA 4886   3.977   2.377   1.015  0.4709 -0.5635  0.2722
  287PJ2      P 4887   4.061   2.514   1.026 -0.4939  0.0580  0.0261
  287PJ2     OB 4888   4.172   2.472   0.938 -0.2416  0.4802  0.1367
  287PJ2     HB 4889   4.209   2.552   0.892  1.5824 -0.2794  0.1937
  287PJ2     OG 4890   3.968   2.625   0.992 -0.0845  0.4001  0.0156
  287PJ2     HG 4891   4.026   2.697   0.954 -0.4834  1.0979  0.6987
  287PJ2     OD 4892   4.108   2.521   1.180 -0.0903 -0.2331 -0.0833
  288POX     CD 4893   4.218   2.444   1.228  0.2571  0.1697 -0.2251
  288POX     CE 4894   4.250   2.459   1.377  0.3321  0.0150 -0.2253
  288POX     OE 4895   4.310   2.348   1.444  0.2966  0.3138  0.3063
  288POX    C1A 4896   4.434   2.368   1.490  0.3886  0.2535  0.0862
  288POX    O1A 4897   4.486   2.474   1.457  0.1704  0.3699  0.1151
  288POX    C1B 4898   4.489   2.254   1.567  0.2618  0.1137 -0.0302
  288POX    C1C 4899   4.438   2.267   1.711  0.4454  0.3728  0.0121
  288POX    C1D 4900   4.470   2.136   1.783 -0.0547 -0.0237 -0.4700
  288POX    C1E 4901   4.500   2.177   1.928  0.3809  0.0736 -0.5868
  288POX    C1F 4902   4.532   2.060   2.021  0.1547  0.1473 -0.4164
  288POX    C1G 4903   4.683   2.045   2.041  0.0571 -0.1166  0.1649
  288POX    C1H 4904   4.769   2.162   2.090  0.2401 -0.0056 -0.4089
  288POX    C1I 4905   4.920   2.139   2.087  0.1795 -0.4717 -0.0515
  288POX    C1J 4906   4.997   2.124   2.194  0.2629 -0.6322 -0.1347
  288POX    C1K 4907   4.926   2.145   2.328  0.1373 -0.2539 -0.2597
  288POX    C1L 4908   4.934   2.015   2.409 -0.1498 -0.0934  0.0249
  288POX    C1M 4909   4.857   2.023   2.542  0.5658  0.0340  0.4361
  288POX    C1N 4910   4.837   1.881   2.594  0.0696  0.0500  0.2964
  288POX    C1O 4911   4.782   1.870   2.737 -0.0683  0.1509  0.2508
  288POX    C1P 4912   4.630   1.876   2.728 -0.0729 -0.3519 -0.0285
  288POX    C1Q 4913   4.556   1.882   2.862 -0.6192 -0.0944 -0.3346
  288POX    C1R 4914   4.601   1.775   2.962 -0.0105  0.3906 -0.0783
  288POX     CZ 4915   4.120   2.485   1.453  0.2788  0.1631 -0.3690
  288POX     OZ 4916   4.140   2.519   1.590 -0.8425  0.1068 -0.1799
  288POX    C2A 4917   4.041   2.498   1.676 -0.2777 -0.3027  0.3791
  288POX    O2A 4918   3.926   2.494   1.633 -0.1277  0.2886 -0.0859
  288POX    C2B 4919   4.090   2.483   1.815  0.4809  0.3539  0.1874
  288POX    C2C 4920   4.072   2.618   1.885 -0.1543  0.1098  0.5030
  288POX    C2D 4921   4.086   2.625   2.037  0.4465  0.1862  0.4461
  288POX    C2E 4922   3.956   2.600   2.112  0.0990 -0.4626 -0.3579
  288POX    C2F 4923   3.980   2.634   2.259  0.3456 -0.3608 -0.4225
  288POX    C2G 4924   3.854   2.605   2.341  0.3335 -0.0880 -0.3441
  288POX    C2H 4925   3.734   2.691   2.299  0.1661 -0.2011 -0.0990
  288POX    C2I 4926   3.624   2.686   2.405  0.5223  0.1008  0.2930
  288POX    C2J 4927   3.510   2.784   2.373  0.1940 -0.4374 -0.2113
  288POX    C2K 4928   3.412   2.780   2.490  0.4211 -0.6908 -0.0283
  288POX    C2L 4929   3.480   2.817   2.623  0.0638  0.0695 -0.0575
  288POX    C2M 4930   3.509   2.966   2.638  0.2014  0.0558 -0.1855
  288POX    C2N 4931   3.389   3.052   2.678  0.1370 -0.2738  0.3453
  288POX    C2O 4932   3.416   3.192   2.734  0.0903 -0.1326  0.0198
  288POX    C2P 4933   3.414   3.303   2.629 -0.2404 -0.2639 -0.1137
  289CHL    CN1 4934   5.586   8.502   0.782  0.3494  0.1113  0.2151
  289CHL    CN2 4935   5.687   8.297   0.799  0.3157  0.5962 -0.3208
  289CHL    CN3 4936   5.693   8.422   0.589  0.5230 -0.1335  0.0142
  289CHL    NTM 4937   5.611   8.380   0.704 -0.0852  0.3148 -0.2480
  289CHL     CB 4938   5.488   8.314   0.658 -0.0667  0.1646 -0.0853
  290PJ2     CA 4939   5.361   8.296   0.741  0.0889  0.2985  0.1841
  290PJ2     OA 4940   5.387   8.204   0.846 -0.0135  0.0040 -0.0463
  290PJ2      P 4941   5.284   8.200   0.970 -0.0355  0.0780 -0.0624
  290PJ2     OB 4942   5.148   8.237   0.927 -0.4619 -0.0665  1.1352
  290PJ2     HB 4943   5.154   8.284   0.839 -2.8539 -1.6946 -0.0255
  290PJ2     OG 4944   5.308   8.067   1.031 -0.0539  0.1725  0.1517
  290PJ2     HG 4945   5.227   8.035   1.079 -0.1895  0.8000  0.3569
  290PJ2     OD 4946   5.342   8.319   1.062  0.7088 -0.0403 -0.3702
  291POX     CD 4947   5.478   8.298   1.103  0.6127  0.1897  0.0650
  291POX     CE 4948   5.533   8.401   1.202  0.1732  0.2832  0.2158
  291POX     OE 4949   5.671   8.378   1.232  0.0447  0.0228  0.6173
  291POX    C1A 4950   5.759   8.465   1.183  0.1909 -0.4335  0.0689
  291POX    O1A 4951   5.729   8.538   1.089 -0.2886 -0.3045  0.3203
  291POX    C1B 4952   5.891   8.468   1.250  0.3503 -0.2163 -0.2510
  291POX    C1C 4953   5.875   8.556   1.375 -0.0425 -0.3266 -0.2217
  291POX    C1D 4954   5.997   8.546   1.466 -0.5530  0.0742  0.5125
  291POX    C1E 4955   6.022   8.659   1.567 -0.0452 -0.2645  0.7700
  291POX    C1F 4956   6.142   8.623   1.655  0.2712 -0.1103  0.4090
  291POX    C1G 4957   6.186   8.741   1.742 -0.0471  0.4307 -0.1547
  291POX    C1H 4958   6.106   8.745   1.872 -0.2676 -0.1501 -0.2706
  291POX    C1I 4959   6.138   8.634   1.973 -0.4070  0.2637  0.2347
  291POX    C1J 4960   6.135   8.647   2.105 -0.3354 -0.2718  0.2923
  291POX    C1K 4961   6.109   8.786   2.165  0.2576 -0.0535  0.0485
  291POX    C1L 4962   6.024   8.769   2.290  0.0933  0.2818 -0.0174
  291POX    C1M 4963   5.985   8.907   2.344  0.4610  0.4082 -0.0712
  291POX    C1N 4964   5.908   8.909   2.476  0.2048  0.1685 -0.2149
  291POX    C1O 4965   5.971   8.833   2.593 -0.1070  0.3433  0.0708
  291POX    C1P 4966   5.861   8.818   2.698  0.0159 -0.3546  0.1021
  291POX    C1Q 4967   5.904   8.730   2.816  0.4545 -0.1041  0.1336
  291POX    C1R 4968   5.808   8.742   2.935  0.3576  0.6575 -0.0177
  291POX     CZ 4969   5.439   8.423   1.321  0.2006  0.4419  0.2087
  291POX     OZ 4970   5.508   8.466   1.438  0.2452 -0.0703  0.3742
  291POX    C2A 4971   5.549   8.386   1.536 -0.2845 -0.1663  0.5229
  291POX    O2A 4972   5.489   8.279   1.543 -0.3964 -0.1257  0.1863
  291POX    C2B 4973   5.636   8.452   1.635 -0.7905  0.8630  0.2983
  291POX    C2C 4974   5.585   8.430   1.778  0.0240  0.3689  0.5244
  291POX    C2D 4975   5.685   8.472   1.886  0.2756  0.1355  0.3837
  291POX    C2E 4976   5.628   8.433   2.023  0.2105  0.1291  0.3554
  291POX    C2F 4977   5.725   8.473   2.135  0.5981 -0.0024  0.0701
  291POX    C2G 4978   5.651   8.458   2.268  0.8116 -0.2346  0.1622
  291POX    C2H 4979   5.742   8.505   2.382  0.5347 -0.0470  0.3062
  291POX    C2I 4980   5.675   8.519   2.519  0.0489  0.2794  0.0397
  291POX    C2J 4981   5.561   8.620   2.511  0.1483  0.4044  0.2069
  291POX    C2K 4982   5.490   8.659   2.641 -0.1509  0.4656  0.0266
  291POX    C2L 4983   5.415   8.543   2.707  0.5493  0.0146  0.0440
  291POX    C2M 4984   5.333   8.593   2.827  0.1959 -0.5557  0.0471
  291POX    C2N 4985   5.242   8.511   2.918  0.0073 -0.7711 -0.3300
  291POX    C2O 4986   5.323   8.466   3.040  0.1720 -0.1992 -0.2234
  291POX    C2P 4987   5.243   8.367   3.126  0.3527 -0.0337  0.1391
  292CHL    CN1 4988   5.780   0.402   0.808 -0.0864 -0.0059  0.0398
  292CHL    CN2 4989   5.599   0.247   0.869  0.3189 -0.1656  0.8797
  292CHL    CN3 4990   5.559   0.419   0.716  0.1807  0.0225  0.1594
  292CHL    NTM 4991   5.636   0.385   0.836 -0.0261 -0.2249  0.2236
  292CHL     CB 4992   5.591   0.467   0.949 -0.2641  0.4696 -0.3706
  293PJ2     CA 4993   5.632   0.440   1.093 -0.1635 -0.2598 -0.5342
  293PJ2     OA 4994   5.757   0.501   1.126 -0.4634 -0.1066  0.3431
  293PJ2      P 4995   5.835   0.442   1.253 -0.2265  0.0151  0.2545
  293PJ2     OB 4996   5.906   0.320   1.206  0.0438 -0.0137  0.7234
  293PJ2     HB 4997   5.956   0.291   1.287 -1.8728 -1.5797  1.4398
  293PJ2     OG 4998   5.922   0.555   1.293 -0.2610  0.3050 -0.4763
  293PJ2     HG 4999   5.987   0.526   1.364 -0.0111  2.3129  0.1694
  293PJ2     OD 5000   5.724   0.431   1.369 -0.3439 -0.0446  0.1360
  294POX     CD 5001   5.669   0.552   1.422 -0.1514  0.1136 -0.0248
  294POX     CE 5002   5.624   0.558   1.568 -0.1054  0.1348 -0.0117
  294POX     OE 5003   5.724   0.552   1.671 -0.3343  0.1499  0.2120
  294POX    C1A 5004   5.767   0.669   1.717  0.0150  0.0989  0.0218
  294POX    O1A 5005   5.755   0.772   1.650 -0.1329  0.2551  0.2871
  294POX    C1B 5006   5.806   0.662   1.860 -0.4698 -0.4216  0.1319
  294POX    C1C 5007   5.926   0.754   1.883 -0.3948 -0.5993  0.4570
  294POX    C1D 5008   5.946   0.751   2.034  0.6541 -0.3427  0.3267
  294POX    C1E 5009   6.037   0.863   2.087  0.2479  0.0787  0.1368
  294POX    C1F 5010   6.042   0.857   2.240  0.0029 -0.6932  0.1220
  294POX    C1G 5011   6.110   0.980   2.300 -0.5190 -0.1185 -0.4501
  294POX    C1H 5012   6.157   0.963   2.444 -0.5499 -0.0109 -0.4271
  294POX    C1I 5013   6.184   1.095   2.518  0.2168  0.1255 -0.9438
  294POX    C1J 5014   6.097   1.156   2.597  0.0815 -0.7401 -0.4130
  294POX    C1K 5015   5.949   1.116   2.602  0.0922 -0.7355 -0.0065
  294POX    C1L 5016   5.882   1.146   2.736 -0.1203  0.1077 -0.2961
  294POX    C1M 5017   5.731   1.168   2.726 -0.0974  0.3910 -0.0302
  294POX    C1N 5018   5.648   1.092   2.829 -0.3354  0.0735 -0.4561
  294POX    C1O 5019   5.679   0.942   2.835 -0.4817  0.0631  0.1045
  294POX    C1P 5020   5.635   0.882   2.969 -0.4695 -0.2129 -0.0143
  294POX    C1Q 5021   5.483   0.871   2.965 -0.5045  0.3197 -0.3267
  294POX    C1R 5022   5.405   0.906   3.092 -0.0931 -0.1576  0.0616
  294POX     CZ 5023   5.517   0.450   1.586  0.2150 -0.1602  0.1480
  294POX     OZ 5024   5.450   0.425   1.710  0.2708 -0.9129  0.0301
  294POX    C2A 5025   5.361   0.326   1.714 -0.3117 -0.3916  0.0805
  294POX    O2A 5026   5.319   0.270   1.613  0.5862  0.2674 -0.6721
  294POX    C2B 5027   5.310   0.289   1.848  0.3329 -0.0204  0.4326
  294POX    C2C 5028   5.301   0.137   1.865  0.7577 -0.0904  0.0515
  294POX    C2D 5029   5.270   0.097   2.009 -0.3378 -0.4398 -0.2709
  294POX    C2E 5030   5.305  -0.051   2.027  0.2299 -0.1887  0.8096
  294POX    C2F 5031   5.273  -0.106   2.166  0.2087 -0.0770  0.8483
  294POX    C2G 5032   5.334  -0.242   2.199  0.0985 -0.3374  0.0054
  294POX    C2H 5033   5.256  -0.290   2.321 -0.2815  0.4180  0.0653
  294POX    C2I 5034   5.108  -0.308   2.287 -0.2713  0.1024  0.1870
  294POX    C2J 5035   5.025  -0.366   2.402  0.1072 -0.4484  0.1833
  294POX    C2K 5036   5.024  -0.275   2.525  0.1701 -0.0593 -0.1018
  294POX    C2L 5037   4.968  -0.133   2.516 -0.0395 -0.1247  0.1545
  294POX    C2M 5038   4.999  -0.080   2.656 -0.1904 -0.2925  0.2515
  294POX    C2N 5039   4.886   0.022   2.678 -0.2825 -0.3441  0.0193
  294POX    C2O 5040   4.900   0.102   2.807  0.4073 -0.6366  0.1329
  294POX    C2P 5041   5.007   0.210   2.800 -0.7829  0.5348 -0.5166
  295CHL    CN1 5042   4.142   7.510   1.105  0.0137 -0.4407  0.0700
  295CHL    CN2 5043   4.073   7.685   1.248 -0.2661  0.1412  0.3461
  295CHL    CN3 5044   3.920   7.614   1.089  0.2633 -0.3921 -0.3241
  295CHL    NTM 5045   4.026   7.564   1.178  0.2405  0.1396  0.0025
  295CHL     CB 5046   3.962   7.468   1.268 -0.4724  0.6786  0.0790
  296PJ2     CA 5047   4.034   7.414   1.392 -0.6327 -0.4372 -0.3051
  296PJ2     OA 5048   4.161   7.355   1.364 -0.1604  0.3477  0.1540
  296PJ2      P 5049   4.272   7.352   1.480 -0.0332 -0.3075  0.0195
  296PJ2     OB 5050   4.403   7.289   1.451 -0.1027 -0.4184 -0.0553
  296PJ2     HB 5051   4.393   7.216   1.384  1.2134 -0.4130 -0.2812
  296PJ2     OG 5052   4.275   7.488   1.537 -0.4067 -0.1704 -0.2835
  296PJ2     HG 5053   4.366   7.525   1.558 -1.1484  0.6515  1.8164
  296PJ2     OD 5054   4.208   7.252   1.589  0.0576 -0.3852  0.0017
  297POX     CD 5055   4.147   7.294   1.711 -0.6591 -0.0376 -0.4708
  297POX     CE 5056   4.046   7.202   1.780 -0.2759  0.0226  0.1847
  297POX     OE 5057   4.007   7.252   1.908 -0.2916  0.3397  0.0569
  297POX    C1A 5058   3.891   7.317   1.909 -0.4909 -0.0235  0.4655
  297POX    O1A 5059   3.806   7.306   1.820  0.2531  0.2176 -0.2834
  297POX    C1B 5060   3.859   7.395   2.030 -0.4516  0.5814  0.0882
  297POX    C1C 5061   3.781   7.309   2.130  0.0245  0.4159  0.3233
  297POX    C1D 5062   3.859   7.197   2.198 -0.1289  0.1639  0.0829
  297POX    C1E 5063   3.810   7.156   2.336  0.4828  0.4336  0.3836
  297POX    C1F 5064   3.877   7.024   2.377  0.1813  0.0225 -0.4324
  297POX    C1G 5065   3.830   6.957   2.506  0.5096  0.2518 -0.1928
  297POX    C1H 5066   3.937   6.880   2.583 -0.1929  0.2389  0.7970
  297POX    C1I 5067   3.880   6.772   2.676 -0.8093 -0.4802 -0.3857
  297POX    C1J 5068   3.935   6.663   2.729  0.2439  0.3618  0.2900
  297POX    C1K 5069   4.081   6.616   2.728  0.0904 -0.1194  0.2134
  297POX    C1L 5070   4.112   6.512   2.836  0.1734  0.0364  0.3405
  297POX    C1M 5071   4.251   6.450   2.819  0.2121  0.0484  0.5964
  297POX    C1N 5072   4.275   6.353   2.934 -0.0988  0.0805  0.6888
  297POX    C1O 5073   4.388   6.270   2.873  0.1935  0.5527  0.5897
  297POX    C1P 5074   4.391   6.140   2.953 -0.4281  0.1537 -0.0226
  297POX    C1Q 5075   4.477   6.180   3.073 -0.5245 -0.1725  0.1544
  297POX    C1R 5076   4.525   6.044   3.126  0.2419 -0.1280 -0.4061
  297POX     CZ 5077   4.099   7.059   1.782 -0.5519 -0.0828 -0.0322
  297POX     OZ 5078   4.010   6.956   1.827  0.0141 -0.4130  0.3572
  297POX    C2A 5079   3.918   6.896   1.752 -0.0058 -0.0496  0.0849
  297POX    O2A 5080   3.922   6.900   1.629 -0.6080  0.3681  0.0742
  297POX    C2B 5081   3.829   6.816   1.839  0.4381 -0.2804  0.3279
  297POX    C2C 5082   3.721   6.906   1.900 -0.2352 -0.6559 -0.2862
  297POX    C2D 5083   3.631   6.977   1.800  0.3033 -0.0880 -0.3691
  297POX    C2E 5084   3.547   7.079   1.877  0.7106 -0.2240  0.2621
  297POX    C2F 5085   3.437   7.018   1.963  0.0403  0.0967 -0.3600
  297POX    C2G 5086   3.309   6.975   1.889 -0.1820  0.1367  0.0002
  297POX    C2H 5087   3.233   6.875   1.976  0.3409 -0.1561  0.1284
  297POX    C2I 5088   3.134   6.938   2.074  0.2552  0.2272 -0.2034
  297POX    C2J 5089   3.063   6.833   2.159  0.5361 -0.0583 -0.3200
  297POX    C2K 5090   2.964   6.900   2.255 -0.0381 -0.9378 -0.2779
  297POX    C2L 5091   2.873   6.811   2.339 -0.2809 -0.1968  0.2599
  297POX    C2M 5092   2.950   6.717   2.432  0.6567  0.4432  0.1421
  297POX    C2N 5093   2.935   6.782   2.570 -0.1615 -0.0086  0.2739
  297POX    C2O 5094   2.969   6.683   2.681 -0.0382  0.0585  0.2973
  297POX    C2P 5095   2.940   6.738   2.821 -0.2291  0.4022  0.1240
  298CHL    CN1 5096   0.939   5.808   1.482  0.1746  0.3772 -0.5775
  298CHL    CN2 5097   0.812   5.605   1.473  0.2158 -0.2099 -0.1627
  298CHL    CN3 5098   0.740   5.779   1.348  0.3474  0.3298  0.2093
  298CHL    NTM 5099   0.865   5.717   1.393  0.2147 -0.1468 -0.0751
  298CHL     CB 5100   0.949   5.671   1.282  0.3168  0.6029 -0.3121
  299PJ2     CA 5101   1.083   5.600   1.303  0.1239  0.3179 -0.0380
  299PJ2     OA 5102   1.183   5.686   1.357 -0.0479  0.1072  0.6326
  299PJ2      P 5103   1.338   5.646   1.342 -0.1773 -0.0886 -0.2067
  299PJ2     OB 5104   1.351   5.536   1.243 -0.6086  0.0785 -0.4519
  299PJ2     HB 5105   1.272   5.475   1.244 -0.1724 -0.4941 -0.3484
  299PJ2     OG 5106   1.401   5.769   1.288 -0.2277  0.0759  0.1092
  299PJ2     HG 5107   1.479   5.741   1.233 -0.2139 -1.6297  0.9266
  299PJ2     OD 5108   1.363   5.611   1.497 -0.1467  0.2688 -0.1302
  300POX     CD 5109   1.389   5.723   1.582  0.4823  0.2573 -0.3004
  300POX     CE 5110   1.460   5.697   1.714 -0.0629 -0.5013 -0.1489
  300POX     OE 5111   1.452   5.805   1.808  0.7013 -0.2202 -0.3951
  300POX    C1A 5112   1.515   5.920   1.789  0.3677 -0.0155 -0.2642
  300POX    O1A 5113   1.594   5.935   1.696  0.0955 -0.1994 -0.5258
  300POX    C1B 5114   1.496   6.017   1.900  0.2083  0.0996 -0.3912
  300POX    C1C 5115   1.596   5.995   2.014 -0.5660 -0.1724  0.2452
  300POX    C1D 5116   1.573   6.112   2.110  0.2221 -0.0290  0.2645
  300POX    C1E 5117   1.640   6.080   2.244  0.3664 -0.1779  0.1576
  300POX    C1F 5118   1.642   6.203   2.334  0.1530  0.1991 -0.3450
  300POX    C1G 5119   1.715   6.184   2.468  0.5059  0.0151 -0.5620
  300POX    C1H 5120   1.670   6.302   2.554 -0.6670 -0.3731 -0.6214
  300POX    C1I 5121   1.653   6.258   2.700 -0.0091  0.3136 -0.3328
  300POX    C1J 5122   1.671   6.336   2.806  0.1142 -0.1472 -0.0135
  300POX    C1K 5123   1.708   6.484   2.819 -0.0963 -0.1231  0.3594
  300POX    C1L 5124   1.720   6.509   2.969  0.2447 -0.3324  0.3684
  300POX    C1M 5125   1.585   6.506   3.040  0.0497 -0.5689 -0.0143
  300POX    C1N 5126   1.575   6.549   3.186  0.3348 -0.2651 -0.0842
  300POX    C1O 5127   1.430   6.561   3.233  0.2907  0.2004 -0.3329
  300POX    C1P 5128   1.433   6.615   3.376  0.2728  0.0601 -0.2795
  300POX    C1Q 5129   1.300   6.643   3.448  0.6115  0.9201  0.0149
  300POX    C1R 5130   1.314   6.706   3.586  0.4624  0.4201  0.2584
  300POX     CZ 5131   1.595   5.631   1.683  0.2734  0.0524  0.1138
  300POX     OZ 5132   1.680   5.575   1.783  0.0026 -0.5793 -0.0024
  300POX    C2A 5133   1.806   5.539   1.758  0.0274 -0.4336 -0.0910
  300POX    O2A 5134   1.841   5.577   1.646 -1.1301  0.0735 -0.2931
  300POX    C2B 5135   1.885   5.473   1.864  0.3918  0.1320 -0.0071
  300POX    C2C 5136   1.948   5.576   1.957  0.2657  0.1044  0.1101
  300POX    C2D 5137   2.065   5.543   2.050  0.0648 -0.2426  0.2376
  300POX    C2E 5138   2.086   5.654   2.153 -0.2289  0.0726 -0.0376
  300POX    C2F 5139   2.146   5.591   2.279  0.6711  0.3421 -0.3260
  300POX    C2G 5140   2.160   5.690   2.395 -0.0564 -0.2256  0.2510
  300POX    C2H 5141   2.163   5.591   2.512 -0.2165 -0.3616  0.1428
  300POX    C2I 5142   2.172   5.658   2.649 -0.1357  0.2070 -0.1369
  300POX    C2J 5143   2.221   5.550   2.746 -0.0734  0.2857 -0.0805
  300POX    C2K 5144   2.113   5.471   2.820  0.2124  0.2607  0.3139
  300POX    C2L 5145   2.048   5.546   2.936  0.2667 -0.0271  0.5331
  300POX    C2M 5146   1.929   5.467   2.992  0.0262 -0.2730 -0.3111
  300POX    C2N 5147   1.969   5.342   3.070 -0.0260 -0.2602 -0.2648
  300POX    C2O 5148   2.049   5.386   3.193 -0.1152 -0.0908 -0.2671
  300POX    C2P 5149   2.105   5.281   3.290 -0.2413  0.0100 -0.0848
  301CHL    CN1 5150   2.856   2.558   0.529 -0.2057 -0.3264 -0.0483
  301CHL    CN2 5151   2.862   2.785   0.533  0.1063  0.0687  0.4090
  301CHL    CN3 5152   3.022   2.673   0.659  0.0605  0.1037  0.3379
  301CHL    NTM 5153   2.880   2.669   0.622  0.1882 -0.3411 -0.1291
  301CHL     CB 5154   2.797   2.675   0.743  0.1929 -0.3313 -0.1264
  302PJ2     CA 5155   2.798   2.781   0.854  0.6092  0.1549 -0.5936
  302PJ2     OA 5156   2.919   2.780   0.929  0.2776  0.2466 -0.0564
  302PJ2      P 5157   2.913   2.887   1.050 -0.0225 -0.1252  0.2593
  302PJ2     OB 5158   3.051   2.907   1.097  0.0361 -0.3589  0.1880
  302PJ2     HB 5159   3.091   2.828   1.143  0.0270  0.3110  1.3918
  302PJ2     OG 5160   2.825   3.002   1.015 -0.0363 -0.2802 -0.2250
  302PJ2     HG 5161   2.829   3.079   1.079 -0.5362 -0.0491 -0.4680
  302PJ2     OD 5162   2.833   2.822   1.173  0.1840 -0.7848  0.0486
  303POX     CD 5163   2.909   2.790   1.291  0.4124  0.4129  0.2373
  303POX     CE 5164   2.816   2.732   1.398  0.1673 -0.0029 -0.1931
  303POX     OE 5165   2.860   2.780   1.526 -0.2036  0.4475 -0.2343
  303POX    C1A 5166   2.767   2.844   1.597  0.3010  0.4726  0.4077
  303POX    O1A 5167   2.651   2.845   1.557  0.4807  0.3388 -0.1274
  303POX    C1B 5168   2.823   2.884   1.728  0.5451 -0.2277  0.5198
  303POX    C1C 5169   2.720   2.889   1.841  0.2911  0.3388  0.2663
  303POX    C1D 5170   2.690   2.754   1.907  0.1689  0.0701 -0.3350
  303POX    C1E 5171   2.636   2.778   2.048  0.5251  0.3695 -0.2491
  303POX    C1F 5172   2.511   2.867   2.049  0.3398  0.1097 -0.0289
  303POX    C1G 5173   2.469   2.917   2.187 -0.1246 -0.0809 -0.1000
  303POX    C1H 5174   2.396   3.049   2.164 -0.2082 -0.1087  0.0037
  303POX    C1I 5175   2.256   3.030   2.105 -0.2663 -0.0577  0.1242
  303POX    C1J 5176   2.156   3.108   2.145 -0.3188  0.3305 -0.7255
  303POX    C1K 5177   2.172   3.224   2.243 -0.5370 -0.0264 -0.2578
  303POX    C1L 5178   2.067   3.260   2.348 -0.1686 -0.2785  0.1983
  303POX    C1M 5179   2.061   3.149   2.453 -0.1802 -0.2266  0.2527
  303POX    C1N 5180   1.963   3.169   2.568 -0.4076 -0.4756  0.1033
  303POX    C1O 5181   1.820   3.158   2.513 -0.4084  0.0316 -0.0050
  303POX    C1P 5182   1.735   3.161   2.639  0.2253  0.0451  0.4290
  303POX    C1Q 5183   1.710   3.301   2.694 -0.0512  0.0168  0.3779
  303POX    C1R 5184   1.632   3.376   2.585 -0.1650 -0.6292  0.0110
  303POX     CZ 5185   2.802   2.582   1.374  0.6276 -0.2097  0.7590
  303POX     OZ 5186   2.742   2.505   1.478  0.0885  0.1150  0.6921
  303POX    C2A 5187   2.613   2.480   1.457 -0.0107  1.1398  0.0102
  303POX    O2A 5188   2.559   2.470   1.347 -0.4406  0.4495  0.2789
  303POX    C2B 5189   2.541   2.451   1.583  0.2344 -0.0459 -0.1146
  303POX    C2C 5190   2.469   2.316   1.588  0.5094 -0.1787  0.3400
  303POX    C2D 5191   2.352   2.303   1.687  0.4723 -0.3467  0.2746
  303POX    C2E 5192   2.326   2.155   1.715 -0.2125 -0.4679 -0.9375
  303POX    C2F 5193   2.185   2.126   1.767 -0.0157 -0.5401 -0.4445
  303POX    C2G 5194   2.135   1.982   1.768 -0.0813 -0.5171 -0.4071
  303POX    C2H 5195   2.010   1.961   1.854  0.1294 -0.2264 -0.0266
  303POX    C2I 5196   1.970   1.813   1.855  0.6268 -0.3652 -0.4058
  303POX    C2J 5197   2.042   1.731   1.962  0.1608 -0.0721  0.1396
  303POX    C2K 5198   1.988   1.588   1.968  0.3557 -0.1424  0.2401
  303POX    C2L 5199   2.044   1.511   2.089  0.1701 -0.2867  0.2348
  303POX    C2M 5200   1.965   1.541   2.216 -0.0880  0.5448 -0.1089
  303POX    C2N 5201   2.019   1.464   2.337 -0.3782  0.0576 -0.2859
  303POX    C2O 5202   1.956   1.513   2.468 -0.4454 -0.2431 -0.2043
  303POX    C2P 5203   2.030   1.452   2.587 -1.0246  0.1288  0.3473
  304CHL    CN1 5204   2.478   2.380   0.973 -0.1266  0.7388  0.1636
  304CHL    CN2 5205   2.458   2.226   1.150  0.3103  0.4344 -0.3663
  304CHL    CN3 5206   2.672   2.306   1.079 -0.3346 -0.0774  0.3006
  304CHL    NTM 5207   2.540   2.261   1.033 -0.1146  0.2943 -0.7092
  304CHL     CB 5208   2.547   2.155   0.931 -0.0962 -0.0139 -0.3882
  305PJ2     CA 5209   2.592   2.013   0.965 -0.6899 -0.1064  0.0321
  305PJ2     OA 5210   2.712   2.014   1.043 -0.3682  0.0768 -0.4584
  305PJ2      P 5211   2.830   1.964   0.945  0.0655 -0.0967  0.1483
  305PJ2     OB 5212   2.811   1.818   0.944  0.3117 -0.1257 -0.5463
  305PJ2     HB 5213   2.748   1.782   1.012 -2.6292 -1.8502 -3.8642
  305PJ2     OG 5214   2.830   2.045   0.821 -0.4824 -0.1140  0.1337
  305PJ2     HG 5215   2.834   1.977   0.747 -1.8535 -2.0679  1.7434
  305PJ2     OD 5216   2.962   1.996   1.031  0.3658 -0.3218 -0.2271
  306POX     CD 5217   2.965   1.914   1.149  0.0579 -0.2776 -0.1882
  306POX     CE 5218   3.097   1.913   1.226 -0.1269  0.4053  0.1438
  306POX     OE 5219   3.078   1.823   1.336  0.3275  0.2177  0.0700
  306POX    C1A 5220   3.183   1.744   1.361  0.1070 -0.0676  0.1035
  306POX    O1A 5221   3.284   1.752   1.292 -0.0034  0.1290 -0.0393
  306POX    C1B 5222   3.159   1.654   1.476  0.5180 -0.4061 -0.0744
  306POX    C1C 5223   3.180   1.728   1.609  0.0375 -0.3498 -0.0290
  306POX    C1D 5224   3.330   1.720   1.636  0.0155 -0.4791  0.0636
  306POX    C1E 5225   3.366   1.797   1.763 -0.3710 -0.2958  0.0640
  306POX    C1F 5226   3.512   1.834   1.789 -0.5118  0.7519 -0.5789
  306POX    C1G 5227   3.530   1.933   1.904 -0.2721  0.5484 -0.4388
  306POX    C1H 5228   3.483   1.872   2.037  0.7786 -0.1049 -0.3629
  306POX    C1I 5229   3.548   1.958   2.145  0.4905 -0.2452 -0.0769
  306POX    C1J 5230   3.504   1.980   2.268 -0.5025 -0.1083 -0.4472
  306POX    C1K 5231   3.396   1.890   2.329 -0.1397 -0.2264  0.0259
  306POX    C1L 5232   3.391   1.906   2.481  0.2807  0.2067 -0.0009
  306POX    C1M 5233   3.257   1.855   2.537  0.3694 -0.5917 -0.5065
  306POX    C1N 5234   3.272   1.830   2.687 -0.1801  0.6220 -0.2420
  306POX    C1O 5235   3.141   1.801   2.761  0.4128  0.1974  0.6586
  306POX    C1P 5236   3.178   1.743   2.898 -0.3384 -0.5476  0.5483
  306POX    C1Q 5237   3.229   1.850   2.994 -0.1381 -0.2317  0.0924
  306POX    C1R 5238   3.195   1.810   3.137  0.0807  0.3140  0.3006
  306POX     CZ 5239   3.132   2.055   1.270  0.0806  0.2765  0.4029
  306POX     OZ 5240   3.233   2.065   1.370 -0.4411  0.2014  0.9453
  306POX    C2A 5241   3.286   2.185   1.391  0.5032  0.0455 -0.3806
  306POX    O2A 5242   3.237   2.281   1.332  0.0873 -0.1247 -0.3161
  306POX    C2B 5243   3.399   2.195   1.487 -0.2875 -0.3044  0.5983
  306POX    C2C 5244   3.373   2.283   1.610 -1.0056 -0.4270  0.5390
  306POX    C2D 5245   3.495   2.299   1.701 -0.4583  0.0916 -0.2740
  306POX    C2E 5246   3.464   2.383   1.825 -0.3934  0.0590 -0.2363
  306POX    C2F 5247   3.578   2.369   1.927 -0.3668  0.0981 -0.2607
  306POX    C2G 5248   3.574   2.483   2.028 -0.7796  0.0787 -0.2531
  306POX    C2H 5249   3.446   2.499   2.111 -0.4915 -0.1075  0.2296
  306POX    C2I 5250   3.410   2.377   2.197 -0.0651 -0.4232 -0.0328
  306POX    C2J 5251   3.301   2.412   2.299 -0.1924  0.0425 -0.3225
  306POX    C2K 5252   3.287   2.310   2.413 -0.2828  0.2479 -0.1489
  306POX    C2L 5253   3.185   2.377   2.505  0.0846  0.2617  0.2512
  306POX    C2M 5254   3.144   2.261   2.596  0.0066 -0.4065 -0.6249
  306POX    C2N 5255   3.066   2.300   2.722  0.5360  0.5429 -0.5844
  306POX    C2O 5256   2.916   2.306   2.694  0.3575 -0.3084  0.1439
  306POX    C2P 5257   2.836   2.300   2.824  0.3148  0.7212  0.1730
  307CHL    CN1 5258   3.276   5.890   1.068 -0.0734  0.7468 -0.0486
  307CHL    CN2 5259   3.041   5.869   1.027  0.3740  0.2992 -0.5538
  307CHL    CN3 5260   3.130   5.843   1.244  0.3102  0.5799 -0.3658
  307CHL    NTM 5261   3.155   5.814   1.102  0.1785  0.2200 -0.3158
  307CHL     CB 5262   3.162   5.671   1.069  0.9720  0.0824  0.4186
  308PJ2     CA 5263   3.241   5.571   1.153  0.0517 -0.8405  0.2142
  308PJ2     OA 5264   3.384   5.587   1.157  0.0183 -0.5370  0.2088
  308PJ2      P 5265   3.453   5.459   1.226  0.4429 -0.4216 -0.0017
  308PJ2     OB 5266   3.591   5.510   1.245  0.0999  0.3769  0.4068
  308PJ2     HB 5267   3.632   5.435   1.297  0.1241 -0.0633 -0.2366
  308PJ2     OG 5268   3.433   5.345   1.134 -0.7337  0.0167 -0.3075
  308PJ2     HG 5269   3.499   5.273   1.154 -0.6667 -0.5220 -2.2966
  308PJ2     OD 5270   3.373   5.459   1.366  0.5336  0.0073  0.0521
  309POX     CD 5271   3.447   5.509   1.477  0.1710 -0.3591  0.4605
  309POX     CE 5272   3.366   5.528   1.606 -0.1246  0.7291  0.1235
  309POX     OE 5273   3.436   5.583   1.718  0.1587  0.0597  0.2806
  309POX    C1A 5274   3.454   5.715   1.724 -0.1613  0.1047  0.3185
  309POX    O1A 5275   3.411   5.792   1.639  0.0382 -0.4095 -0.2607
  309POX    C1B 5276   3.522   5.744   1.853  0.2867  0.5903 -0.0251
  309POX    C1C 5277   3.425   5.816   1.947 -0.3832  0.2748 -0.4668
  309POX    C1D 5278   3.502   5.908   2.042 -0.5337 -0.1037  0.0314
  309POX    C1E 5279   3.432   5.954   2.170 -0.1292  0.4159  0.0667
  309POX    C1F 5280   3.524   6.022   2.272  0.9180 -0.6059 -0.1788
  309POX    C1G 5281   3.462   6.051   2.408  0.7696  0.6404 -0.5014
  309POX    C1H 5282   3.555   6.106   2.517 -0.1132  0.2317  0.4745
  309POX    C1I 5283   3.684   6.029   2.546 -0.0256  0.2137  0.0372
  309POX    C1J 5284   3.741   6.028   2.666 -0.3162 -0.5978  0.1778
  309POX    C1K 5285   3.680   6.102   2.785  0.4976  0.7182 -0.2040
  309POX    C1L 5286   3.753   6.074   2.917  0.2320  1.0865  0.0251
  309POX    C1M 5287   3.719   6.150   3.045 -0.2115 -0.3849  0.7939
  309POX    C1N 5288   3.825   6.146   3.156  0.4703 -0.3584  0.1518
  309POX    C1O 5289   3.971   6.171   3.119  0.1407  1.2210 -0.1685
  309POX    C1P 5290   4.061   6.189   3.242  0.3287 -0.4363 -0.0381
  309POX    C1Q 5291   4.057   6.066   3.333 -0.3763 -0.1392  0.3382
  309POX    C1R 5292   4.160   6.092   3.443  0.4676 -0.7896 -0.2883
  309POX     CZ 5293   3.297   5.397   1.644  0.0275  0.5063 -0.3590
  309POX     OZ 5294   3.186   5.428   1.728 -0.0565 -0.2455 -0.1833
  309POX    C2A 5295   3.100   5.330   1.756 -0.5434  0.1134 -0.3984
  309POX    O2A 5296   3.107   5.224   1.695 -0.1418 -0.1139  0.0352
  309POX    C2B 5297   2.999   5.366   1.858 -0.2513 -0.1427 -0.0178
  309POX    C2C 5298   2.981   5.258   1.965 -0.1254 -0.0840  0.0640
  309POX    C2D 5299   3.076   5.269   2.085  0.1021 -0.1623 -0.1094
  309POX    C2E 5300   3.078   5.400   2.163  0.1194 -0.1357 -0.1544
  309POX    C2F 5301   3.030   5.385   2.307 -0.2475  0.1233 -0.2498
  309POX    C2G 5302   3.011   5.516   2.385  0.0246 -0.2508  0.4601
  309POX    C2H 5303   2.945   5.497   2.521 -0.0751 -0.8087  0.3354
  309POX    C2I 5304   2.892   5.627   2.581  0.2113 -0.5904  0.1153
  309POX    C2J 5305   2.770   5.590   2.664 -0.0792 -0.0896 -0.0843
  309POX    C2K 5306   2.694   5.712   2.717 -0.3684 -0.3959  0.2134
  309POX    C2L 5307   2.589   5.677   2.823 -0.9565  0.3111 -0.1251
  309POX    C2M 5308   2.586   5.770   2.945 -0.5241 -0.0398  0.1579
  309POX    C2N 5309   2.501   5.893   2.915 -0.0948  0.0051 -0.9154
  309POX    C2O 5310   2.352   5.859   2.910 -0.2235  0.4033  0.0335
  309POX    C2P 5311   2.293   5.824   3.047 -0.3350  0.0267 -0.1117
  310CHL    CN1 5312   4.767   8.255   0.566  0.4730 -0.3688 -0.0009
  310CHL    CN2 5313   4.663   8.456   0.651 -0.6619 -0.6331  0.4443
  310CHL    CN3 5314   4.605   8.241   0.744  0.1544 -0.0882 -0.0011
  310CHL    NTM 5315   4.713   8.322   0.686  0.3623 -0.3902 -0.0391
  310CHL     CB 5316   4.819   8.335   0.787 -0.0234  0.3523  0.2794
  311PJ2     CA 5317   4.945   8.414   0.752  0.0223  0.0843 -0.1818
  311PJ2     OA 5318   4.929   8.555   0.732  0.0235 -0.0018 -0.7974
  311PJ2      P 5319   5.072   8.628   0.718  0.0761  0.1160  0.2910
  311PJ2     OB 5320   5.164   8.562   0.623 -0.1174  0.1995  0.0468
  311PJ2     HB 5321   5.145   8.464   0.630 -1.5581  0.4536 -0.0102
  311PJ2     OG 5322   5.042   8.771   0.698  0.3637  0.2444  0.7616
  311PJ2     HG 5323   5.127   8.818   0.674  0.6820 -1.5279 -1.9688
  311PJ2     OD 5324   5.139   8.622   0.865 -0.2387 -0.0024  0.4313
  312POX     CD 5325   5.080   8.699   0.970 -0.0006 -0.4194  0.8745
  312POX     CE 5326   5.148   8.692   1.107  0.4008  0.0544  0.7041
  312POX     OE 5327   5.080   8.770   1.205  0.1567  0.6663  0.0511
  312POX    C1A 5328   5.021   8.709   1.306  0.1035  0.4248 -0.1259
  312POX    O1A 5329   4.989   8.590   1.306 -0.4333  0.5660 -0.1892
  312POX    C1B 5330   4.981   8.802   1.414 -0.3594 -0.4207  0.4510
  312POX    C1C 5331   5.082   8.843   1.521 -0.5046  0.1103  0.3875
  312POX    C1D 5332   5.126   8.733   1.618  0.2437  0.3020  0.2737
  312POX    C1E 5333   5.020   8.694   1.720  0.0642 -0.1210 -0.0714
  312POX    C1F 5334   5.081   8.624   1.841 -0.6213 -0.5148  0.0551
  312POX    C1G 5335   5.146   8.491   1.802 -0.6251 -0.5075  0.0238
  312POX    C1H 5336   5.204   8.420   1.924 -0.7549 -0.3224  0.1927
  312POX    C1I 5337   5.233   8.271   1.903  0.6557  0.0246 -0.4463
  312POX    C1J 5338   5.267   8.186   1.999  0.2362  0.2979 -0.0532
  312POX    C1K 5339   5.291   8.231   2.143 -0.2346  0.0541  0.1026
  312POX    C1L 5340   5.245   8.121   2.241  0.4579  0.0913  0.4728
  312POX    C1M 5341   5.269   8.174   2.383 -0.5392  0.2463  0.5850
  312POX    C1N 5342   5.230   8.075   2.493 -0.1262  0.2318  0.7193
  312POX    C1O 5343   5.078   8.058   2.500 -0.1246 -0.3131 -0.3652
  312POX    C1P 5344   5.056   7.942   2.596 -0.0351 -0.0737 -0.0557
  312POX    C1Q 5345   4.923   7.871   2.572 -0.1197  0.0002  0.1839
  312POX    C1R 5346   4.951   7.735   2.508 -0.0660  0.1850 -0.1876
  312POX     CZ 5347   5.291   8.745   1.092  0.3847 -0.1416 -0.2543
  312POX     OZ 5348   5.374   8.726   1.207 -0.1413  0.0453  0.1629
  312POX    C2A 5349   5.469   8.814   1.237 -0.4512  0.3513  0.2454
  312POX    O2A 5350   5.506   8.902   1.159  0.1651 -0.2539 -0.1546
  312POX    C2B 5351   5.544   8.784   1.361 -0.4238 -0.6010  0.0032
  312POX    C2C 5352   5.484   8.868   1.474 -0.1983  0.2388 -0.4881
  312POX    C2D 5353   5.514   8.824   1.618  0.1126  0.3326 -0.5249
  312POX    C2E 5354   5.657   8.866   1.652  0.0834  0.0763 -0.0765
  312POX    C2F 5355   5.654   8.873   1.805  0.0792 -0.1170 -0.0686
  312POX    C2G 5356   5.796   8.902   1.855 -0.0288  0.2813  0.0087
  312POX    C2H 5357   5.790   8.933   2.005 -0.2064  0.0082  0.0608
  312POX    C2I 5358   5.708   9.054   2.051 -0.2112 -0.1244  0.3978
  312POX    C2J 5359   5.681   9.040   2.201  0.1161 -0.3400  0.4371
  312POX    C2K 5360   5.602   9.160   2.254  0.6697  0.1230  0.2223
  312POX    C2L 5361   5.664   9.293   2.211  0.2822  0.3478  0.3615
  312POX    C2M 5362   5.605   9.424   2.265 -0.2610  0.4429 -0.4389
  312POX    C2N 5363   5.637   9.447   2.413 -0.3535 -0.2868 -0.2999
  312POX    C2O 5364   5.555   9.561   2.476 -0.0628 -0.1291 -0.2077
  312POX    C2P 5365   5.571   9.565   2.628 -0.1984 -0.3120 -0.1878
  313CHL    CN1 5366   7.753   1.959   1.126 -0.0176  0.2103  0.2589
  313CHL    CN2 5367   7.577   1.845   1.020 -0.3321 -0.2738 -0.0289
  313CHL    CN3 5368   7.572   2.078   1.042  0.4735 -0.3590  0.0730
  313CHL    NTM 5369   7.606   1.954   1.113  0.0161 -0.4743  0.0994
  313CHL     CB 5370   7.546   1.936   1.246 -0.1450  0.6858  0.2003
  314PJ2     CA 5371   7.399   1.900   1.270  0.0462  0.0674  0.4670
  314PJ2     OA 5372   7.299   1.995   1.234 -0.0954 -0.3202 -0.1928
  314PJ2      P 5373   7.150   1.957   1.281 -0.0989  0.2303  0.2607
  314PJ2     OB 5374   7.046   2.041   1.217  0.1613  0.2360 -0.1626
  314PJ2     HB 5375   6.973   1.977   1.191  2.2972 -1.8953 -1.2378
  314PJ2     OG 5376   7.126   1.811   1.292  0.2317  0.1845  0.3774
  314PJ2     HG 5377   7.212   1.761   1.303 -0.5592 -1.2485  0.2243
  314PJ2     OD 5378   7.158   2.018   1.429 -0.5589  0.3419  0.2424
  315POX     CD 5379   7.141   1.923   1.535  0.3595 -0.1067 -0.0065
  315POX     CE 5380   7.187   1.976   1.671 -0.1773  0.0317  0.1237
  315POX     OE 5381   7.236   1.888   1.772 -0.2745  0.0542  0.1899
  315POX    C1A 5382   7.353   1.827   1.753 -0.3626 -0.0940  0.1207
  315POX    O1A 5383   7.422   1.850   1.654  0.2430 -0.0991  0.5337
  315POX    C1B 5384   7.400   1.743   1.866  0.8168 -0.1418 -0.3898
  315POX    C1C 5385   7.354   1.598   1.846 -0.2590  0.1547 -0.1752
  315POX    C1D 5386   7.382   1.518   1.973  0.2649 -0.0011 -0.3833
  315POX    C1E 5387   7.526   1.467   1.983  0.2506  0.0470  0.1062
  315POX    C1F 5388   7.546   1.361   2.092 -0.3807 -0.3191 -0.1264
  315POX    C1G 5389   7.532   1.411   2.235 -0.2120 -0.3652 -0.0936
  315POX    C1H 5390   7.525   1.305   2.346  0.5217 -0.1367  0.1828
  315POX    C1I 5391   7.496   1.366   2.483  0.0240  0.1076 -0.0251
  315POX    C1J 5392   7.531   1.314   2.601  0.1665  0.3026  0.0185
  315POX    C1K 5393   7.600   1.178   2.609 -0.4070  0.0177  0.1513
  315POX    C1L 5394   7.679   1.184   2.740  0.0956  0.3397 -0.1665
  315POX    C1M 5395   7.697   1.044   2.799  0.3096  0.2911 -0.3449
  315POX    C1N 5396   7.760   1.057   2.937 -0.3780  0.2051 -0.0220
  315POX    C1O 5397   7.717   0.934   3.018 -0.1381 -0.0529 -0.2851
  315POX    C1P 5398   7.787   0.952   3.153  0.5500 -0.4797 -0.5812
  315POX    C1Q 5399   7.761   0.824   3.232 -0.1641  0.0744  0.0962
  315POX    C1R 5400   7.616   0.822   3.280 -0.0136  0.3602  0.5657
  315POX     CZ 5401   7.067   2.057   1.719 -0.3104 -0.1482  0.0960
  315POX     OZ 5402   6.940   1.994   1.741 -0.1658 -0.3590  0.3356
  315POX    C2A 5403   6.839   2.080   1.739  0.0004 -0.1673  0.0737
  315POX    O2A 5404   6.843   2.191   1.685 -1.0320 -0.2340 -0.1650
  315POX    C2B 5405   6.714   2.033   1.804  0.0732 -0.1428  0.2321
  315POX    C2C 5406   6.717   2.070   1.952  0.5647  0.0326  0.1829
  315POX    C2D 5407   6.836   2.008   2.026  0.2000 -0.2454  0.5447
  315POX    C2E 5408   6.804   1.867   2.076  0.0755 -0.3787  0.0922
  315POX    C2F 5409   6.928   1.778   2.075  0.0798 -0.3767  0.2788
  315POX    C2G 5410   7.038   1.818   2.173  0.1222  0.2026 -0.0009
  315POX    C2H 5411   6.997   1.811   2.320  0.0651 -0.1573 -0.0333
  315POX    C2I 5412   6.993   1.664   2.363  0.0574 -0.1775 -0.1014
  315POX    C2J 5413   6.980   1.667   2.516  0.4297 -0.3133 -0.0684
  315POX    C2K 5414   6.982   1.522   2.564 -0.2610 -0.3072 -0.0229
  315POX    C2L 5415   6.951   1.515   2.713  0.1018 -0.5861  0.0409
  315POX    C2M 5416   6.839   1.610   2.758  0.4783 -0.1208  0.0070
  315POX    C2N 5417   6.857   1.649   2.905 -0.0464 -0.0476  0.0522
  315POX    C2O 5418   6.736   1.729   2.952 -0.3128 -0.3750 -0.0697
  315POX    C2P 5419   6.722   1.750   3.103  0.3515  0.2825 -0.0946
  316CHL    CN1 5420   3.934   8.388   0.648  0.0743  0.2328 -0.3943
  316CHL    CN2 5421   3.746   8.243   0.625 -0.0396 -0.0428 -0.3555
  316CHL    CN3 5422   3.712   8.481   0.615 -0.1246  0.3778  0.5652
  316CHL    NTM 5423   3.791   8.373   0.675  0.0910 -0.0483 -0.4586
  316CHL     CB 5424   3.767   8.389   0.820  0.6669 -0.3505 -0.3265
  317PJ2     CA 5425   3.849   8.306   0.918  0.3860  0.0860  0.2796
  317PJ2     OA 5426   3.858   8.166   0.893 -0.9157 -0.0412  0.4847
  317PJ2      P 5427   3.954   8.103   1.006 -0.2805  0.1001  0.0280
  317PJ2     OB 5428   4.063   8.203   1.016 -0.0771 -0.1186 -0.0095
  317PJ2     HB 5429   4.151   8.168   1.048 -0.4087 -3.0500 -1.9559
  317PJ2     OG 5430   3.969   7.960   0.975  0.1313  0.1034  0.2139
  317PJ2     HG 5431   3.891   7.932   0.920 -0.0217 -0.3777  0.6700
  317PJ2     OD 5432   3.872   8.114   1.144  0.0424  0.0686  0.2242
  318POX     CD 5433   3.767   8.017   1.156  0.0457  0.0074 -0.2016
  318POX     CE 5434   3.733   8.013   1.306 -0.0748  0.0152 -0.2284
  318POX     OE 5435   3.646   7.908   1.350  0.1588  0.0717  0.3645
  318POX    C1A 5436   3.701   7.794   1.392  0.0995 -0.0384  0.1446
  318POX    O1A 5437   3.821   7.769   1.388  0.0208 -0.4245  0.1834
  318POX    C1B 5438   3.599   7.691   1.417  0.5078 -0.4569  0.0954
  318POX    C1C 5439   3.565   7.699   1.566 -0.1085 -0.2252 -0.0540
  318POX    C1D 5440   3.470   7.590   1.615 -0.3802 -0.1567 -0.4216
  318POX    C1E 5441   3.422   7.619   1.758 -0.1481  0.5459 -0.4814
  318POX    C1F 5442   3.340   7.506   1.821  0.5069  0.3768  0.0752
  318POX    C1G 5443   3.310   7.541   1.967 -0.2968 -0.0225  0.0094
  318POX    C1H 5444   3.280   7.419   2.055 -0.2671 -0.1156 -0.1098
  318POX    C1I 5445   3.208   7.458   2.184 -0.1895  0.3304 -0.2000
  318POX    C1J 5446   3.197   7.378   2.289  0.1609  0.0944 -0.3410
  318POX    C1K 5447   3.245   7.233   2.295 -0.1175  0.0148 -0.0075
  318POX    C1L 5448   3.388   7.210   2.345 -0.2919 -0.2986  0.3596
  318POX    C1M 5449   3.436   7.065   2.355 -0.0657 -0.2878 -0.4692
  318POX    C1N 5450   3.357   6.990   2.463 -0.0785  0.3491 -0.0302
  318POX    C1O 5451   3.385   7.045   2.603 -0.2952  0.4398 -0.0220
  318POX    C1P 5452   3.279   6.998   2.703 -0.1769  0.1785 -0.0172
  318POX    C1Q 5453   3.313   7.060   2.839 -0.1572  0.5291 -0.1820
  318POX    C1R 5454   3.245   6.976   2.947 -0.0580  0.8597  0.1397
  318POX     CZ 5455   3.694   8.155   1.344  0.1026  0.1092 -0.3926
  318POX     OZ 5456   3.754   8.173   1.473  0.0923  0.3174 -0.4155
  318POX    C2A 5457   3.694   8.255   1.558  0.1663 -0.1175  0.0590
  318POX    O2A 5458   3.593   8.317   1.524 -0.0252 -0.5581 -0.1883
  318POX    C2B 5459   3.767   8.281   1.684  0.0488 -0.2173  0.1487
  318POX    C2C 5460   3.702   8.208   1.802  0.0446 -0.2434  0.1305
  318POX    C2D 5461   3.731   8.058   1.798  0.3539 -0.1663 -0.7120
  318POX    C2E 5462   3.663   7.967   1.901  0.1178  0.4605 -0.3093
  318POX    C2F 5463   3.732   7.989   2.036  0.0319 -0.5426 -0.0935
  318POX    C2G 5464   3.678   7.878   2.125 -0.4594 -0.0118  0.2739
  318POX    C2H 5465   3.701   7.869   2.276  0.2476 -0.4525  0.1428
  318POX    C2I 5466   3.588   7.806   2.357  0.6076 -0.7284  0.4356
  318POX    C2J 5467   3.595   7.805   2.510  0.2625 -0.6723  0.4533
  318POX    C2K 5468   3.481   7.713   2.553 -0.1471 -0.6000 -0.4515
  318POX    C2L 5469   3.450   7.694   2.702  0.1628 -0.7094 -0.3996
  318POX    C2M 5470   3.330   7.599   2.709  0.1206 -0.6238  0.0188
  318POX    C2N 5471   3.301   7.564   2.855  0.1878  0.3153  0.2652
  318POX    C2O 5472   3.162   7.514   2.896  0.1301  0.2656  0.0093
  318POX    C2P 5473   3.053   7.621   2.900 -0.0838  0.0514 -0.0944
  319CHL    CN1 5474   3.214   7.807   0.902 -0.3013  0.3911  0.1950
  319CHL    CN2 5475   3.172   8.031   0.869 -0.1893  0.3098 -0.1253
  319CHL    CN3 5476   3.015   7.876   0.777  0.1304  0.9148 -0.1431
  319CHL    NTM 5477   3.103   7.903   0.891 -0.2777  0.4295  0.2898
  319CHL     CB 5478   3.029   7.900   1.018 -0.1666 -0.0306  0.3463
  320PJ2     CA 5479   3.095   7.933   1.152  0.4077  0.0586  0.0418
  320PJ2     OA 5480   3.192   8.038   1.160  0.3010  0.1531  0.0894
  320PJ2      P 5481   3.321   8.013   1.253  0.3195  0.0497  0.0367
  320PJ2     OB 5482   3.370   7.882   1.206  0.0766  0.1694 -0.5592
  320PJ2     HB 5483   3.470   7.890   1.201  0.0446  0.5196 -0.7288
  320PJ2     OG 5484   3.399   8.138   1.236  0.1129  0.1616 -0.0922
  320PJ2     HG 5485   3.491   8.117   1.269  0.6479  1.9523 -0.3487
  320PJ2     OD 5486   3.246   8.019   1.396  0.0887  0.3577 -0.0954
  321POX     CD 5487   3.323   8.086   1.496  0.0616  0.3796 -0.0892
  321POX     CE 5488   3.246   8.101   1.627 -0.2395  0.2722 -0.2539
  321POX     OE 5489   3.312   8.171   1.732 -0.0054  0.1552 -0.3240
  321POX    C1A 5490   3.287   8.300   1.752  0.5549  0.2371 -0.0994
  321POX    O1A 5491   3.211   8.355   1.672  0.3301 -0.7398 -0.5793
  321POX    C1B 5492   3.368   8.346   1.866 -0.0055  0.0630  0.3710
  321POX    C1C 5493   3.295   8.292   1.990 -0.3814 -0.4777 -0.0834
  321POX    C1D 5494   3.345   8.347   2.123 -0.1179 -0.4275 -0.2027
  321POX    C1E 5495   3.263   8.338   2.252 -0.1903  0.7849 -0.1560
  321POX    C1F 5496   3.321   8.419   2.368 -0.3655  0.3211  0.2595
  321POX    C1G 5497   3.341   8.326   2.488 -0.4045 -0.4234 -0.3054
  321POX    C1H 5498   3.474   8.251   2.486  0.0854  0.4177  0.3267
  321POX    C1I 5499   3.514   8.181   2.615 -0.0776  0.1728  0.2437
  321POX    C1J 5500   3.565   8.242   2.722 -0.8211  0.1513  0.6220
  321POX    C1K 5501   3.555   8.391   2.752 -0.4059  0.1733  0.6627
  321POX    C1L 5502   3.701   8.426   2.781 -0.0436 -0.6065 -0.1673
  321POX    C1M 5503   3.697   8.569   2.836  0.2143 -0.5580 -0.2755
  321POX    C1N 5504   3.827   8.608   2.907 -0.3283  0.2643  0.2939
  321POX    C1O 5505   3.844   8.755   2.942 -0.2314  0.2305  0.3893
  321POX    C1P 5506   3.990   8.761   2.990  0.0879  0.2198 -0.5571
  321POX    C1Q 5507   4.026   8.867   3.094  0.2331 -0.1650 -0.2153
  321POX    C1R 5508   4.034   9.007   3.032 -0.4897 -0.0752 -0.1184
  321POX     CZ 5509   3.192   7.965   1.673 -0.5376  0.5089  0.1111
  321POX     OZ 5510   3.136   7.962   1.804  0.0382  0.0383  0.3518
  321POX    C2A 5511   3.076   7.849   1.840 -0.5772  0.2392 -0.0414
  321POX    O2A 5512   3.051   7.754   1.766 -0.0017  0.0685 -0.0183
  321POX    C2B 5513   3.035   7.859   1.982  0.1436  0.6532  0.1414
  321POX    C2C 5514   3.143   7.892   2.086  0.2555  0.4594  0.0884
  321POX    C2D 5515   3.060   7.908   2.214 -0.1872  0.3893 -0.1854
  321POX    C2E 5516   3.155   7.932   2.331 -0.0305 -1.0609  0.0011
  321POX    C2F 5517   3.082   7.966   2.461  0.7275  0.1890  0.1206
  321POX    C2G 5518   3.183   7.960   2.576  1.0145  0.5859 -0.1088
  321POX    C2H 5519   3.110   8.004   2.703  0.1301  0.2969 -0.5044
  321POX    C2I 5520   3.225   8.031   2.801 -0.2146 -0.6842  0.1877
  321POX    C2J 5521   3.167   8.076   2.935 -0.2197  0.0457 -0.0559
  321POX    C2K 5522   3.282   8.085   3.035 -0.0807  0.2890 -0.2362
  321POX    C2L 5523   3.237   8.170   3.154  0.2558  0.2123 -0.0507
  321POX    C2M 5524   3.222   8.321   3.129  0.2452  0.2404  0.1237
  321POX    C2N 5525   3.136   8.386   3.238  0.1578  0.3904 -0.0354
  321POX    C2O 5526   3.197   8.380   3.378 -0.4540 -0.1005  0.2157
  321POX    C2P 5527   3.153   8.509   3.447 -0.1319  0.1504 -0.0421
  322CHL    CN1 5528   7.353   8.161   1.303 -0.6176 -1.1571 -0.0519
  322CHL    CN2 5529   7.206   8.095   1.481  0.5520 -0.2134 -0.1670
  322CHL    CN3 5530   7.317   8.303   1.488  0.0936 -0.4335  0.5174
  322CHL    NTM 5531   7.250   8.208   1.398 -0.0103  0.1266 -0.0063
  322CHL     CB 5532   7.153   8.273   1.310  0.0806 -0.0001 -0.2000
  323PJ2     CA 5533   7.022   8.322   1.372 -0.1506 -0.2797 -0.4568
  323PJ2     OA 5534   6.934   8.217   1.414 -0.0217 -0.1039  0.2723
  323PJ2      P 5535   6.789   8.269   1.459 -0.1420 -0.1512 -0.0602
  323PJ2     OB 5536   6.746   8.376   1.365  0.1921  0.3589  0.3622
  323PJ2     HB 5537   6.648   8.378   1.346  0.6331  2.1879 -2.0967
  323PJ2     OG 5538   6.694   8.156   1.471 -0.3960  0.0489 -0.1714
  323PJ2     HG 5539   6.737   8.081   1.521 -2.9876 -0.7966  1.0009
  323PJ2     OD 5540   6.836   8.318   1.605 -0.2503  0.4538 -0.2277
  324POX     CD 5541   6.874   8.233   1.712  0.2458  0.5504 -0.3251
  324POX     CE 5542   6.996   8.264   1.799  0.0645  0.3185  0.0176
  324POX     OE 5543   7.050   8.149   1.864  0.0768  0.4188  0.1833
  324POX    C1A 5544   7.182   8.141   1.881  0.0586  0.2923  0.2719
  324POX    O1A 5545   7.255   8.186   1.793 -0.0193  0.1558  0.1357
  324POX    C1B 5546   7.239   8.042   1.975  0.2027  0.1584  0.0443
  324POX    C1C 5547   7.238   8.088   2.121  0.2290 -0.4374  0.2360
  324POX    C1D 5548   7.346   8.196   2.134 -0.0108 -0.1445 -0.1602
  324POX    C1E 5549   7.352   8.258   2.274 -0.3654  0.3096 -0.3425
  324POX    C1F 5550   7.253   8.373   2.292  0.0247  0.6232 -0.1846
  324POX    C1G 5551   7.250   8.439   2.430 -0.0004  0.6212 -0.1837
  324POX    C1H 5552   7.124   8.522   2.459 -0.0765  0.4641 -0.0666
  324POX    C1I 5553   7.006   8.427   2.477  0.0386  0.2528 -0.4206
  324POX    C1J 5554   6.899   8.468   2.545  0.0816  0.5020 -0.4998
  324POX    C1K 5555   6.879   8.611   2.593  0.1263  0.2878  0.1712
  324POX    C1L 5556   6.819   8.618   2.734  0.1869 -0.0026  0.2107
  324POX    C1M 5557   6.826   8.756   2.799 -0.2490  0.1732 -0.1147
  324POX    C1N 5558   6.750   8.769   2.931  0.2585  0.0119  0.1945
  324POX    C1O 5559   6.687   8.907   2.951 -0.8777 -0.3465 -0.7560
  324POX    C1P 5560   6.629   8.912   3.093  0.7482  0.1629 -0.0778
  324POX    C1Q 5561   6.583   9.054   3.125  0.1341 -0.0806  0.1431
  324POX    C1R 5562   6.533   9.070   3.269 -0.4926 -0.2183 -0.0573
  324POX     CZ 5563   6.990   8.392   1.883  0.2425  0.4946 -0.2324
  324POX     OZ 5564   6.877   8.413   1.968  0.2936  0.3714 -0.1322
  324POX    C2A 5565   6.897   8.490   2.075 -0.2768 -0.1195  0.3388
  324POX    O2A 5566   7.012   8.517   2.110 -0.2253  0.2825 -0.1305
  324POX    C2B 5567   6.776   8.521   2.153 -0.3594  0.4157  0.0041
  324POX    C2C 5568   6.700   8.645   2.105 -0.2282  0.2773 -0.5715
  324POX    C2D 5569   6.566   8.671   2.174  0.1757  0.0036  0.3373
  324POX    C2E 5570   6.570   8.684   2.326  0.4909  0.3785  0.2975
  324POX    C2F 5571   6.453   8.761   2.386 -0.3397 -0.5829 -0.0556
  324POX    C2G 5572   6.447   8.748   2.538 -0.2627 -0.1450 -0.0138
  324POX    C2H 5573   6.375   8.618   2.575 -0.3740 -0.0602  0.0736
  324POX    C2I 5574   6.351   8.621   2.726 -0.1928 -0.1122  0.1033
  324POX    C2J 5575   6.324   8.486   2.791  0.2178 -0.2765 -0.0645
  324POX    C2K 5576   6.274   8.491   2.936  0.3110 -0.5927 -0.0204
  324POX    C2L 5577   6.387   8.524   3.034 -0.2000 -0.3987  0.5021
  324POX    C2M 5578   6.481   8.406   3.060  0.3304 -0.1464 -0.2311
  324POX    C2N 5579   6.598   8.451   3.147  0.3272 -0.2905 -0.1522
  324POX    C2O 5580   6.546   8.501   3.282 -0.1474 -0.3009 -0.3332
  324POX    C2P 5581   6.658   8.518   3.384 -0.1004  0.2035 -0.4648
  325CHL    CN1 5582   4.923   3.884   0.418 -0.9945  0.0924 -0.2349
  325CHL    CN2 5583   4.952   4.122   0.410  0.4382  0.1977  0.1711
  325CHL    CN3 5584   5.132   3.974   0.474 -0.5185 -0.1754 -0.5102
  325CHL    NTM 5585   4.987   3.999   0.482 -0.5095 -0.2475 -0.1070
  325CHL     CB 5586   4.959   4.019   0.625 -0.3495 -0.3165 -0.0657
  326PJ2     CA 5587   4.816   3.990   0.671 -0.3553 -0.1084  0.0517
  326PJ2     OA 5588   4.714   4.080   0.629 -0.1581  0.2424  0.3216
  326PJ2      P 5589   4.576   4.033   0.696 -0.0929 -0.1796  0.1624
  326PJ2     OB 5590   4.473   4.113   0.626 -0.3297 -0.5073  0.1358
  326PJ2     HB 5591   4.386   4.113   0.676 -0.8723  1.2087 -0.7381
  326PJ2     OG 5592   4.567   3.885   0.694  0.3675 -0.2086 -0.0131
  326PJ2     HG 5593   4.658   3.850   0.676 -0.5178 -1.2046 -3.2007
  326PJ2     OD 5594   4.593   4.090   0.846 -0.1519 -0.1775  0.1683
  327POX     CD 5595   4.498   4.032   0.936 -0.0933 -0.2845  0.1621
  327POX     CE 5596   4.495   4.093   1.076  0.2948  0.0369  0.0326
  327POX     OE 5597   4.418   4.022   1.173 -0.0068 -0.1441 -0.3386
  327POX    C1A 5598   4.471   4.038   1.294  0.4782 -0.7363 -0.4727
  327POX    O1A 5599   4.594   4.042   1.305  0.3912  0.0771  0.2478
  327POX    C1B 5600   4.377   4.019   1.406  0.2522 -0.9863 -0.7050
  327POX    C1C 5601   4.383   3.880   1.471  0.2881 -0.4458  0.4573
  327POX    C1D 5602   4.283   3.879   1.587  0.2025 -0.1043  0.3868
  327POX    C1E 5603   4.292   3.785   1.707 -0.1359 -0.6266  0.0056
  327POX    C1F 5604   4.406   3.838   1.794 -0.3346 -0.2013  0.0125
  327POX    C1G 5605   4.423   3.769   1.929  0.2294 -0.1026 -0.0075
  327POX    C1H 5606   4.553   3.796   2.006 -0.0070  0.0018  0.3560
  327POX    C1I 5607   4.576   3.944   2.039  0.4666 -0.0003  0.0532
  327POX    C1J 5608   4.596   3.985   2.164 -0.3217  0.5945 -0.0051
  327POX    C1K 5609   4.583   3.891   2.284  0.0389  0.5762  0.0212
  327POX    C1L 5610   4.522   3.967   2.401 -0.4338  0.2125  0.0143
  327POX    C1M 5611   4.520   3.882   2.528 -0.2681 -0.1508 -0.2249
  327POX    C1N 5612   4.508   3.978   2.647  0.0305 -0.1001 -0.2355
  327POX    C1O 5613   4.491   3.913   2.785  0.2810 -0.2196 -0.2592
  327POX    C1P 5614   4.424   4.015   2.878 -0.1100 -0.2567 -0.4936
  327POX    C1Q 5615   4.398   3.957   3.017  0.6922 -0.3962 -0.3942
  327POX    C1R 5616   4.530   3.908   3.078  0.5506 -0.3385 -0.0357
  327POX     CZ 5617   4.453   4.239   1.055 -0.1670 -0.0555  0.2985
  327POX     OZ 5618   4.439   4.325   1.168 -0.1533 -0.0282  0.2792
  327POX    C2A 5619   4.464   4.454   1.146 -0.4429 -0.0486 -0.1740
  327POX    O2A 5620   4.532   4.498   1.053 -0.1357  0.2151  0.1751
  327POX    C2B 5621   4.420   4.543   1.255  0.5957  0.1192  0.1233
  327POX    C2C 5622   4.533   4.546   1.358  0.7442  0.1090 -0.0393
  327POX    C2D 5623   4.525   4.671   1.446 -0.4414  0.0810 -0.0918
  327POX    C2E 5624   4.650   4.651   1.532 -0.4153  0.1181 -0.1214
  327POX    C2F 5625   4.653   4.754   1.645  0.2327  0.1055 -0.1265
  327POX    C2G 5626   4.551   4.748   1.759 -0.1996 -0.4390 -0.5358
  327POX    C2H 5627   4.606   4.776   1.899 -0.3982  0.4635 -0.6327
  327POX    C2I 5628   4.682   4.910   1.899 -0.1515  0.3267 -0.1596
  327POX    C2J 5629   4.673   4.980   2.034 -0.0259  0.0614 -0.0129
  327POX    C2K 5630   4.675   5.133   2.032  0.2234  0.0575 -0.1129
  327POX    C2L 5631   4.629   5.200   2.161 -0.4684  0.0936 -0.3697
  327POX    C2M 5632   4.736   5.207   2.271 -0.6156  0.2235 -0.2338
  327POX    C2N 5633   4.684   5.278   2.396  0.2322  0.5402 -0.0533
  327POX    C2O 5634   4.782   5.263   2.512 -0.2028  0.6204  0.3303
  327POX    C2P 5635   4.716   5.329   2.633 -0.4256 -0.1649  0.6478
  328CHL    CN1 5636   4.003   5.363   0.911  0.3909 -0.1724 -0.4909
  328CHL    CN2 5637   3.948   5.189   1.070  0.1616 -0.0339  0.5300
  328CHL    CN3 5638   4.136   5.337   1.102  0.5778 -0.2495 -0.0039
  328CHL    NTM 5639   4.057   5.262   1.004 -0.1674  0.2029  0.2470
  328CHL     CB 5640   4.141   5.171   0.925 -0.4200  0.2557 -0.0859
  329PJ2     CA 5641   4.228   5.068   0.997 -0.4439 -0.0150 -0.4383
  329PJ2     OA 5642   4.163   4.969   1.077 -0.1790  0.1706  0.0158
  329PJ2      P 5643   4.264   4.856   1.131 -0.4941  0.0142  0.2781
  329PJ2     OB 5644   4.301   4.773   1.014  0.2097 -0.1925  0.6369
  329PJ2     HB 5645   4.217   4.744   0.967 -1.9124  1.6422  2.9466
  329PJ2     OG 5646   4.369   4.929   1.206 -0.5749  0.5229 -0.1003
  329PJ2     HG 5647   4.340   5.021   1.230  0.3093  0.7791  0.0298
  329PJ2     OD 5648   4.168   4.786   1.241  0.0482 -0.6097  0.3606
  330POX     CD 5649   4.165   4.854   1.367  0.2776 -0.0983  0.0942
  330POX     CE 5650   4.051   4.800   1.453  0.0407  0.1979 -0.0301
  330POX     OE 5651   4.058   4.873   1.576  0.0162 -0.5373  0.4129
  330POX    C1A 5652   3.941   4.909   1.630  0.0451  0.0491  0.0875
  330POX    O1A 5653   3.837   4.892   1.567  0.1604 -0.3628  0.0016
  330POX    C1B 5654   3.962   4.973   1.762 -0.1807 -0.0505  0.1710
  330POX    C1C 5655   3.901   4.898   1.880  0.3871  0.3460  0.7206
  330POX    C1D 5656   4.028   4.821   1.918 -0.0894 -0.8624 -0.0759
  330POX    C1E 5657   3.996   4.760   2.055 -0.3975  0.0802  0.2789
  330POX    C1F 5658   4.107   4.686   2.129  0.0037 -0.3158 -0.6972
  330POX    C1G 5659   4.235   4.768   2.155  0.0066 -0.3975 -0.4460
  330POX    C1H 5660   4.283   4.769   2.300  0.0964 -0.4262 -0.4758
  330POX    C1I 5661   4.435   4.780   2.320  0.0836 -0.5131 -0.3320
  330POX    C1J 5662   4.502   4.827   2.425 -0.0675 -0.3390 -0.3113
  330POX    C1K 5663   4.428   4.889   2.543  0.0809 -0.2926 -0.2424
  330POX    C1L 5664   4.502   4.925   2.672 -0.2939 -0.5780  0.0556
  330POX    C1M 5665   4.552   4.798   2.741  0.4834 -0.4512 -0.2644
  330POX    C1N 5666   4.627   4.826   2.871  0.1504 -0.4346 -0.0745
  330POX    C1O 5667   4.688   4.693   2.916  0.1745 -0.2768  0.3642
  330POX    C1P 5668   4.773   4.715   3.041  1.0568 -0.4006 -0.2072
  330POX    C1Q 5669   4.855   4.593   3.080  0.8158 -0.5581 -0.1912
  330POX    C1R 5670   4.954   4.625   3.192  0.0684  0.6471  0.1425
  330POX     CZ 5671   4.064   4.651   1.483 -0.3610  0.2524  0.4274
  330POX     OZ 5672   3.965   4.601   1.574 -0.2362 -0.2120  0.3111
  330POX    C2A 5673   3.843   4.566   1.533  0.0219 -0.7687  0.0028
  330POX    O2A 5674   3.812   4.559   1.415 -0.0539  0.1569 -0.0342
  330POX    C2B 5675   3.773   4.504   1.648 -0.2293 -0.1526  0.1832
  330POX    C2C 5676   3.662   4.593   1.704 -0.3349 -0.0052 -0.2547
  330POX    C2D 5677   3.606   4.535   1.835 -0.0221 -0.3952 -0.2917
  330POX    C2E 5678   3.707   4.528   1.950 -0.1631  0.4183 -0.1107
  330POX    C2F 5679   3.647   4.487   2.084  0.2768 -0.0616 -0.0604
  330POX    C2G 5680   3.759   4.459   2.185 -0.5029  0.0379  0.8549
  330POX    C2H 5681   3.709   4.396   2.315 -0.4429 -0.1410  0.7921
  330POX    C2I 5682   3.819   4.347   2.410  0.2585  0.3404  0.2488
  330POX    C2J 5683   3.773   4.307   2.550  0.3810 -0.1545  0.1487
  330POX    C2K 5684   3.720   4.163   2.556 -0.6955  0.2168 -0.3047
  330POX    C2L 5685   3.705   4.103   2.696  0.2266 -0.5374 -0.5193
  330POX    C2M 5686   3.835   4.108   2.778 -0.1564 -0.3460  0.0868
  330POX    C2N 5687   3.818   4.043   2.915 -0.1367  0.0001  0.2545
  330POX    C2O 5688   3.937   4.088   3.000 -0.2354 -0.2404  0.5198
  330POX    C2P 5689   3.931   4.024   3.139 -0.1438 -0.4446  0.4303
  331CHL    CN1 5690   6.660   6.587   1.414 -0.3094  0.1745 -0.4450
  331CHL    CN2 5691   6.550   6.703   1.241 -0.0686  0.0989 -0.0646
  331CHL    CN3 5692   6.517   6.475   1.249 -0.4264  0.1823 -0.1462
  331CHL    NTM 5693   6.620   6.578   1.273 -0.1219 -0.0411 -0.4847
  331CHL     CB 5694   6.717   6.560   1.164 -0.4020 -0.2576 -0.6998
  332PJ2     CA 5695   6.840   6.650   1.173 -0.5997 -0.0544  0.0686
  332PJ2     OA 5696   6.814   6.789   1.152 -0.2414  0.0997  0.6331
  332PJ2      P 5697   6.956   6.862   1.129 -0.2138 -0.0948  0.1773
  332PJ2     OB 5698   7.057   6.773   1.069 -0.4110 -0.1686 -0.0501
  332PJ2     HB 5699   7.143   6.819   1.046 -0.6159 -0.1000 -0.6815
  332PJ2     OG 5700   6.925   6.986   1.054  0.4728 -0.1626 -0.2272
  332PJ2     HG 5701   7.010   7.032   1.031 -0.8300  2.1555 -0.7791
  332PJ2     OD 5702   6.994   6.893   1.282 -0.3423 -0.3366  0.2588
  333POX     CD 5703   6.906   6.972   1.363 -0.5975 -0.7404  0.3813
  333POX     CE 5704   6.951   6.997   1.507  0.3896 -0.0933 -0.0249
  333POX     OE 5705   7.085   7.047   1.514  0.2880  0.2691 -0.5380
  333POX    C1A 5706   7.099   7.179   1.524  0.6749  0.2091 -0.2446
  333POX    O1A 5707   7.022   7.255   1.465  0.3526  0.2126  0.1771
  333POX    C1B 5708   7.224   7.217   1.593  0.4190 -0.0575  0.3681
  333POX    C1C 5709   7.188   7.242   1.740 -0.2673 -0.1033  0.2149
  333POX    C1D 5710   7.322   7.236   1.814 -0.0764 -0.4126 -0.1480
  333POX    C1E 5711   7.295   7.260   1.963 -0.0843  0.1629 -0.2416
  333POX    C1F 5712   7.250   7.126   2.021  0.5790  0.2618  0.5233
  333POX    C1G 5713   7.227   7.145   2.171  0.8231  0.1051  0.5811
  333POX    C1H 5714   7.135   7.037   2.228  0.5070  0.2253  0.3075
  333POX    C1I 5715   7.093   7.083   2.367 -0.7954  0.4137 -0.1355
  333POX    C1J 5716   7.127   7.023   2.482 -0.3537  0.2144 -0.3665
  333POX    C1K 5717   7.192   6.885   2.482 -0.5795  0.1056 -0.5464
  333POX    C1L 5718   7.153   6.799   2.602 -0.1238  0.1548 -0.3591
  333POX    C1M 5719   7.006   6.758   2.592 -0.3074  0.6883  0.0903
  333POX    C1N 5720   6.951   6.719   2.729 -0.3777  0.3216 -0.0397
  333POX    C1O 5721   6.852   6.829   2.769  0.1712  0.6328  0.4706
  333POX    C1P 5722   6.784   6.793   2.900 -0.2204 -0.2352  0.0354
  333POX    C1Q 5723   6.852   6.849   3.025 -0.0010  0.1130 -0.2381
  333POX    C1R 5724   6.774   6.789   3.143  0.0540  0.5855  0.0416
  333POX     CZ 5725   6.929   6.867   1.583  0.0792 -0.0777 -0.0860
  333POX     OZ 5726   6.954   6.874   1.724 -0.1002  0.4313 -0.0791
  333POX    C2A 5727   6.854   6.836   1.803  0.0288  0.2470 -0.0028
  333POX    O2A 5728   6.736   6.837   1.768  0.0992 -0.0680 -0.2536
  333POX    C2B 5729   6.899   6.825   1.943 -0.6199  0.5842  0.2372
  333POX    C2C 5730   6.973   6.692   1.957 -0.1784  0.8335  0.2817
  333POX    C2D 5731   6.981   6.672   2.109 -0.0850  0.3922  0.2207
  333POX    C2E 5732   6.849   6.637   2.178 -0.1082 -0.0753 -0.0586
  333POX    C2F 5733   6.788   6.497   2.168  0.1713 -0.1922 -0.1199
  333POX    C2G 5734   6.662   6.472   2.252 -0.0440  0.1558 -0.3372
  333POX    C2H 5735   6.619   6.327   2.227 -0.0173  0.0484  0.2219
  333POX    C2I 5736   6.475   6.320   2.276 -0.1743 -0.2085 -0.2701
  333POX    C2J 5737   6.381   6.394   2.181  0.2451  0.3364 -0.2643
  333POX    C2K 5738   6.243   6.327   2.183  0.2189  0.3987 -0.0102
  333POX    C2L 5739   6.154   6.370   2.300 -0.2186 -0.4099 -0.0401
  333POX    C2M 5740   6.015   6.318   2.262 -0.2702 -0.2939 -0.0121
  333POX    C2N 5741   5.924   6.334   2.383  0.1160  0.2065  0.2163
  333POX    C2O 5742   5.776   6.342   2.342  0.1291  0.2700  0.1828
  333POX    C2P 5743   5.692   6.339   2.470  0.4481 -0.4368  0.3817
  334CHL    CN1 5744   4.568   2.885   0.569  0.2038  0.0950 -0.3819
  334CHL    CN2 5745   4.672   2.668   0.548 -0.2141  0.0447  0.4294
  334CHL    CN3 5746   4.458   2.684   0.656  0.0841  0.1334  0.1220
  334CHL    NTM 5747   4.586   2.753   0.631 -0.0151  0.3812  0.2972
  334CHL     CB 5748   4.634   2.771   0.769 -0.1837 -0.4882  0.4747
  335PJ2     CA 5749   4.776   2.823   0.788 -0.2576  0.0823 -0.4867
  335PJ2     OA 5750   4.792   2.959   0.745 -0.1473  0.0881 -0.4288
  335PJ2      P 5751   4.939   3.020   0.726 -0.1032  0.0823 -0.1078
  335PJ2     OB 5752   5.017   2.903   0.679 -0.2726 -0.1732  0.2398
  335PJ2     HB 5753   4.970   2.815   0.692 -2.3545  0.8725  0.2611
  335PJ2     OG 5754   4.908   3.126   0.628  0.2291  0.2720 -0.0099
  335PJ2     HG 5755   4.888   3.082   0.541 -0.4078  0.3353  0.1019
  335PJ2     OD 5756   4.993   3.089   0.862  0.9527  0.0536 -0.5018
  336POX     CD 5757   5.055   2.997   0.952 -0.1327  0.2150  0.4365
  336POX     CE 5758   5.100   3.047   1.090  0.2718  0.8747  0.0723
  336POX     OE 5759   5.220   2.977   1.125 -0.3399 -0.1993  0.0783
  336POX    C1A 5760   5.337   3.038   1.109 -0.1539 -0.7155 -0.6039
  336POX    O1A 5761   5.351   3.126   1.024  0.1842 -0.1887 -0.0139
  336POX    C1B 5762   5.452   2.982   1.184  0.0792  0.5052 -0.0239
  336POX    C1C 5763   5.497   3.076   1.297  0.2761  0.1663  0.1800
  336POX    C1D 5764   5.418   3.074   1.428  0.2037  0.4578  0.1408
  336POX    C1E 5765   5.434   3.200   1.513 -0.6281  0.4998  0.2446
  336POX    C1F 5766   5.366   3.194   1.650 -0.4559 -0.7490  0.2934
  336POX    C1G 5767   5.424   3.307   1.736 -0.3275 -0.3940 -0.2537
  336POX    C1H 5768   5.353   3.304   1.871  0.4030 -0.2077  0.1442
  336POX    C1I 5769   5.398   3.427   1.949  0.1751  0.1324 -0.2576
  336POX    C1J 5770   5.330   3.485   2.048 -0.0803 -0.5382 -0.0343
  336POX    C1K 5771   5.188   3.458   2.097 -0.1539 -0.0246  0.0441
  336POX    C1L 5772   5.144   3.577   2.183  0.1656 -0.1209  0.3426
  336POX    C1M 5773   5.217   3.585   2.318  0.8770  0.2493 -0.0584
  336POX    C1N 5774   5.199   3.721   2.385 -0.0395  0.1813 -0.1521
  336POX    C1O 5775   5.281   3.741   2.512 -0.1967  0.1350 -0.0427
  336POX    C1P 5776   5.260   3.883   2.565 -0.6784 -0.1490  0.5371
  336POX    C1Q 5777   5.328   3.913   2.698 -0.0145  0.2248  0.1153
  336POX    C1R 5778   5.321   4.060   2.742  0.2387  0.2798 -0.0236
  336POX     CZ 5779   4.980   3.059   1.183 -0.0567  0.1312 -0.2497
  336POX     OZ 5780   5.018   3.062   1.320 -0.1648  0.1031 -0.2191
  336POX    C2A 5781   4.954   3.144   1.403  0.3346  0.8257 -0.5405
  336POX    O2A 5782   4.873   3.229   1.366 -0.4205  0.2609 -0.2268
  336POX    C2B 5783   5.000   3.133   1.543 -0.2308 -0.5105 -0.4496
  336POX    C2C 5784   4.896   3.062   1.632  0.3038 -0.3328  0.3305
  336POX    C2D 5785   4.905   3.081   1.783  0.1714 -0.5651  0.3675
  336POX    C2E 5786   4.801   2.998   1.860 -0.5727 -0.0812 -0.0965
  336POX    C2F 5787   4.811   3.011   2.012  0.4065  0.1283 -0.1723
  336POX    C2G 5788   4.732   3.130   2.068  0.5121  0.2228 -0.2229
  336POX    C2H 5789   4.796   3.187   2.194 -0.0086 -0.1563  0.2171
  336POX    C2I 5790   4.788   3.339   2.213  0.4513 -0.1484  0.3658
  336POX    C2J 5791   4.844   3.383   2.349  0.0997  0.3643  0.3475
  336POX    C2K 5792   4.823   3.530   2.385 -0.8145  0.2179  0.4458
  336POX    C2L 5793   4.875   3.556   2.527  0.1462  0.0430  0.1365
  336POX    C2M 5794   4.768   3.558   2.636  0.2492 -0.1483  0.2417
  336POX    C2N 5795   4.854   3.559   2.762  0.2870 -0.1545  0.2157
  336POX    C2O 5796   4.776   3.529   2.890  0.3835 -1.0287  0.0726
[truncated: 2,275,031 more chars]
