# Supplementary material for: Arginine Residues Modulate the Membrane Interactions of pHLIP Peptides
Source: J Chem Inf Model. 2023 Jul 3;63(14):4433–46. doi: 10.1021/acs.jcim.3c00360 (PMC10369490; doi:10.1021/acs.jcim.3c00360)
Supplement: Supplementary file 2 — ci3c00360_si_002.zip [file ci3c00360_si_002.zip › Simulation_files/wt/wt_pH06.00_rep8.gro]

Generated by trjconv : GRowing Old MAkes el Chrono Sweat t=   0.00000
38767
    1ALA      N    1   8.229   6.348   0.754 -0.9935 -0.3131 -0.5324
    1ALA     H1    2   8.143   6.357   0.703 -0.2220  1.5552 -1.6418
    1ALA     H2    3   8.242   6.429   0.811 -0.9863 -1.6781  1.4999
    1ALA     H3    4   8.299   6.334   0.684 -1.4387 -2.4604 -0.6029
    1ALA     CA    5   8.220   6.228   0.838 -0.4215  0.3533  0.5016
    1ALA     CB    6   8.121   6.128   0.778  0.1002 -0.0711  0.3374
    1ALA      C    7   8.363   6.174   0.852 -0.3555  0.4241  0.1093
    1ALA      O    8   8.459   6.235   0.805 -0.0460  0.0378  0.2378
    2CY0      N    9   8.381   6.068   0.930 -1.0037 -0.0590 -0.3817
    2CY0      H   10   8.309   6.033   0.989 -0.3744 -1.0821 -0.1900
    2CY0     CA   11   8.500   5.981   0.921 -0.8327  0.1259  0.0636
    2CY0     CB   12   8.579   6.008   1.049 -0.3505  0.4178 -0.2928
    2CY0     SG   13   8.696   6.148   1.061 -0.4176  0.4876 -0.4489
    2CY0    HG1   14   8.793   6.094   0.987  2.2377 -0.1753  3.2394
    2CY0    HG2   15   8.619   6.250   1.023  1.9431  1.7981 -2.0017
    2CY0    HG3   16   8.707   6.152   1.193  0.9306  0.1903 -0.5349
    2CY0      C   17   8.472   5.831   0.906 -0.3345  0.0499 -0.1224
    2CY0      O   18   8.358   5.794   0.931  0.0391 -0.5822  0.6812
    3GL4      N   19   8.585   5.762   0.918 -0.4594 -0.1782 -0.2637
    3GL4      H   20   8.668   5.799   0.959  0.6649 -2.2236 -0.5681
    3GL4     CA   21   8.596   5.617   0.892  0.1071 -0.1526 -0.1750
    3GL4     CB   22   8.689   5.591   0.774  0.3788 -0.6236  0.1417
    3GL4     CG   23   8.645   5.671   0.651  0.0230 -0.1000  0.6065
    3GL4     CD   24   8.717   5.617   0.528 -0.2683  0.7947  0.0303
    3GL4    OE1   25   8.660   5.570   0.427  0.5650 -0.1027 -0.0405
    3GL4   HE11   26   8.710   5.583   0.341 -0.5219  0.6603 -0.5725
    3GL4   HE12   27   8.572   5.545   0.466  1.8115 -1.9419  1.8192
    3GL4    OE2   28   8.841   5.637   0.521 -0.1593  0.2403  0.2958
    3GL4   HE21   29   8.884   5.560   0.475 -0.1015  0.0594  0.6475
    3GL4   HE22   30   8.854   5.733   0.545  0.0137 -0.1887  2.0386
    3GL4      C   31   8.630   5.540   1.019 -0.4896 -0.4621 -0.1988
    3GL4      O   32   8.540   5.512   1.099 -0.3244  0.6761  0.3984
    4GLN      N   33   8.756   5.558   1.058 -0.6900 -0.3234  0.4063
    4GLN      H   34   8.802   5.643   1.031  0.5677 -0.2825  2.4629
    4GLN     CA   35   8.819   5.480   1.165  0.1018  0.1215  0.2752
    4GLN     CB   36   8.971   5.496   1.178  0.1046  0.2479  0.0912
    4GLN     CG   37   9.032   5.422   1.058 -0.1596  0.2852 -0.0665
    4GLN     CD   38   9.184   5.432   1.043 -0.1678 -0.0875 -0.4071
    4GLN    OE1   39   9.245   5.538   1.059  0.0551 -0.2759 -0.0066
    4GLN    NE2   40   9.246   5.324   0.999 -0.8214 -0.5164 -0.2962
    4GLN   HE21   41   9.213   5.244   0.948 -2.5937 -0.5830  0.8924
    4GLN   HE22   42   9.343   5.323   1.024 -0.3899 -0.6885 -1.8637
    4GLN      C   43   8.759   5.500   1.304 -0.3628  0.0909  0.0794
    4GLN      O   44   8.724   5.402   1.370  0.3195  0.0853  0.4364
    5ASN      N   45   8.768   5.621   1.358  0.0696  0.1213 -0.0642
    5ASN      H   46   8.801   5.698   1.302  0.8368  0.2124  0.4878
    5ASN     CA   47   8.727   5.656   1.495 -0.3260 -0.0172 -0.1474
    5ASN     CB   48   8.781   5.796   1.523 -0.1044 -0.0374 -0.4631
    5ASN     CG   49   8.738   5.914   1.436  0.1342  0.6395  0.3259
    5ASN    OD1   50   8.770   5.924   1.318 -0.1617  0.6259  0.2424
    5ASN    ND2   51   8.647   5.998   1.486 -0.3216  0.3213  0.0401
    5ASN   HD21   52   8.608   5.979   1.576 -0.3318 -2.6299 -0.4798
    5ASN   HD22   53   8.620   6.075   1.428 -1.1068  1.4512  1.8201
    5ASN      C   54   8.587   5.617   1.543 -0.3762  0.0100 -0.2696
    5ASN      O   55   8.582   5.561   1.652 -0.5248  0.3509 -0.0994
    6PRO      N   56   8.487   5.613   1.456 -0.7793  0.1583  0.1842
    6PRO     CA   57   8.357   5.553   1.488 -0.4830 -0.6558 -0.1284
    6PRO     CB   58   8.267   5.581   1.367  0.2586 -0.0396 -0.5450
    6PRO     CG   59   8.316   5.722   1.334 -0.1038  0.2471  0.1033
    6PRO     CD   60   8.468   5.699   1.339 -0.1837 -0.4149 -0.3425
    6PRO      C   61   8.352   5.404   1.525 -0.3801 -0.6541 -0.1054
    6PRO      O   62   8.267   5.357   1.601  0.2116 -0.3515  0.7597
    7ILE      N   63   8.451   5.324   1.488  0.2719  0.0423  0.1095
    7ILE      H   64   8.529   5.357   1.435  1.1656  0.2517  1.5039
    7ILE     CA   65   8.463   5.180   1.513  0.2324 -0.0065 -0.1494
    7ILE     CB   66   8.467   5.089   1.390  0.4997 -0.1420 -0.0422
    7ILE    CG1   67   8.538   5.158   1.273  0.1636  0.0589 -0.1286
    7ILE    CG2   68   8.323   5.049   1.357  0.3939  0.1535  0.0550
    7ILE     CD   69   8.620   5.051   1.202  0.6100  0.0479  0.3977
    7ILE      C   70   8.570   5.134   1.612 -0.1161 -0.1280  0.1724
    7ILE      O   71   8.544   5.039   1.686  0.6161 -0.3677  0.1260
    8TYR      N   72   8.672   5.216   1.633 -0.1663 -0.0045 -0.0728
    8TYR      H   73   8.686   5.296   1.575 -0.7538  0.1678  0.0154
    8TYR     CA   74   8.785   5.185   1.721 -0.1643  0.6549  0.1625
    8TYR     CB   75   8.887   5.299   1.729  0.5051  0.0631  0.1811
    8TYR     CG   76   8.998   5.288   1.624 -0.1119 -0.0183 -0.4732
    8TYR    CD1   77   9.082   5.178   1.638  0.1698  0.2608  0.0776
    8TYR    HD1   78   9.076   5.106   1.719  0.5601 -1.9177 -1.7167
    8TYR    CD2   79   9.035   5.391   1.539  0.2035 -0.2401 -0.6035
    8TYR    HD2   80   8.979   5.484   1.538 -0.3576 -0.5755 -0.5116
    8TYR    CE1   81   9.198   5.166   1.563 -0.1643  0.1867 -0.4359
    8TYR    HE1   82   9.254   5.073   1.576  0.2348  0.5380  0.4296
    8TYR    CE2   83   9.152   5.384   1.464  0.3427  0.2806 -0.4409
    8TYR    HE2   84   9.194   5.473   1.418 -1.2901  2.1463  1.5072
    8TYR     CZ   85   9.232   5.271   1.478  0.4760  0.4416  0.1203
    8TYR     OH   86   9.315   5.257   1.371 -0.2547 -0.0697 -0.3868
    8TYR     HH   87   9.318   5.158   1.360 -0.4859 -0.3024  1.3704
    8TYR      C   88   8.750   5.136   1.862 -0.2607  0.0816 -0.0588
    8TYR      O   89   8.791   5.032   1.913  0.9688  0.5788 -0.0030
    9TRP      N   90   8.645   5.197   1.917  0.1700  0.5161  0.2868
    9TRP      H   91   8.584   5.255   1.862 -1.0938 -0.0471  1.0577
    9TRP     CA   92   8.589   5.151   2.045 -0.5649 -0.1006 -0.2487
    9TRP     CB   93   8.497   5.256   2.108 -0.2974  0.0535 -0.1150
    9TRP     CG   94   8.378   5.301   2.024 -0.2001  0.0261 -0.2675
    9TRP    CD1   95   8.380   5.382   1.918  0.0978 -0.1375 -0.3878
    9TRP    HD1   96   8.465   5.442   1.886  1.8136 -2.4139 -0.3836
    9TRP    CD2   97   8.247   5.264   2.051 -0.1682  0.3827  0.3879
    9TRP    NE1   98   8.255   5.393   1.872 -0.0911  0.4472  0.2550
    9TRP    HE1   99   8.222   5.448   1.797 -0.8319 -0.1532  0.1288
    9TRP    CE2  100   8.172   5.326   1.952 -0.0101  0.2898  0.2085
    9TRP    CE3  101   8.180   5.212   2.162 -0.0415  0.0745  0.3230
    9TRP    HE3  102   8.231   5.184   2.253 -2.4457 -0.4110  1.6060
    9TRP    CZ2  103   8.034   5.339   1.966 -0.0858 -0.4344  0.1310
    9TRP    HZ2  104   7.978   5.388   1.887 -0.5911 -0.8626  0.2193
    9TRP    CZ3  105   8.041   5.208   2.163 -0.0211 -0.8195 -0.0058
    9TRP    HZ3  106   7.995   5.135   2.230  1.0527 -1.7213 -0.2288
    9TRP    CH2  107   7.964   5.275   2.068  0.0427 -0.3422  0.2775
    9TRP    HH2  108   7.855   5.270   2.061 -0.0004 -0.8825  1.1735
    9TRP      C  109   8.533   5.009   2.046  0.5577 -0.5545 -0.3265
    9TRP      O  110   8.563   4.925   2.131  0.5411 -0.2757 -0.0439
   10ALA      N  111   8.441   4.983   1.954  0.4958 -0.1411 -0.3831
   10ALA      H  112   8.427   5.057   1.888  1.4252  0.5532  0.1822
   10ALA     CA  113   8.379   4.853   1.923  0.4067 -0.0391 -0.6339
   10ALA     CB  114   8.261   4.872   1.827  0.0561  0.3652 -0.1263
   10ALA      C  115   8.482   4.750   1.879  0.5037 -0.2425  0.0545
   10ALA      O  116   8.453   4.633   1.906  0.1227 -0.2976 -0.5701
   11AR4      N  117   8.596   4.786   1.819  0.3381  0.1746 -0.0115
   11AR4      H  118   8.599   4.868   1.762  1.0952 -0.4933 -0.9704
   11AR4     CA  119   8.697   4.684   1.789  0.1552  0.0270 -0.1333
   11AR4     CB  120   8.794   4.737   1.683  0.0727  0.1234 -0.1602
   11AR4     CG  121   8.734   4.799   1.557 -0.0234 -0.8437 -0.5937
   11AR4     CD  122   8.823   4.820   1.434  0.7379 -0.5841 -0.0056
   11AR4     NE  123   8.846   4.686   1.379  0.3728 -0.5961 -0.1296
   11AR4     HE  124   8.785   4.611   1.407  0.6038 -0.5000  0.6282
   11AR4     CZ  125   8.921   4.659   1.271  0.7220  0.3445 -0.1256
   11AR4    NH1  126   8.986   4.760   1.211  0.6549  0.2626 -0.3359
   11AR4   HH11  127   8.974   4.855   1.239 -3.1076  0.3037 -1.4982
   11AR4   HH12  128   9.035   4.740   1.126 -1.6477 -0.8100 -1.5150
   11AR4    NH2  129   8.952   4.535   1.231  0.7368  0.1213  0.5704
   11AR4   HH21  130   8.920   4.454   1.280  0.1225  0.0220  0.0268
   11AR4   HH22  131   9.019   4.524   1.158  0.2323 -0.1424  0.1430
   11AR4      C  132   8.770   4.640   1.916  0.5826  0.0858 -0.3561
   11AR4      O  133   8.802   4.521   1.919 -0.3745 -0.1645  0.0686
   12TYR      N  134   8.797   4.732   2.008 -0.0316 -0.0632 -0.0224
   12TYR      H  135   8.798   4.829   1.984 -1.3554 -0.2056 -0.7390
   12TYR     CA  136   8.849   4.698   2.141  0.1983 -0.7512 -0.2860
   12TYR     CB  137   8.905   4.813   2.225  0.1903 -0.5237 -0.5895
   12TYR     CG  138   9.041   4.853   2.168  0.1766  0.2581 -0.0938
   12TYR    CD1  139   9.151   4.773   2.199 -0.3062 -0.4818 -0.2677
   12TYR    HD1  140   9.132   4.698   2.276  0.6188 -0.3283  0.1215
   12TYR    CD2  141   9.065   4.952   2.073 -0.0612  0.6874  0.2916
   12TYR    HD2  142   8.986   5.020   2.043  1.5645  1.7114 -1.9268
   12TYR    CE1  143   9.276   4.789   2.140 -0.1596  0.3591  0.2559
   12TYR    HE1  144   9.352   4.718   2.174  0.0042  0.0341 -0.7603
   12TYR    CE2  145   9.188   4.966   2.011 -0.0587 -0.2293  0.0776
   12TYR    HE2  146   9.207   5.057   1.954 -0.0904 -1.5543 -2.1924
   12TYR     CZ  147   9.296   4.883   2.040 -0.0779 -0.4684 -0.5161
   12TYR     OH  148   9.386   4.861   1.940  0.2084  0.0370 -0.3719
   12TYR     HH  149   9.392   4.940   1.879  0.5919  0.7387  0.5446
   12TYR      C  150   8.752   4.619   2.228 -0.0404  0.4982  0.6097
   12TYR      O  151   8.787   4.507   2.266 -0.1205  0.4954  0.6771
   13ALA      N  152   8.625   4.659   2.237 -0.1539  0.3216 -0.1299
   13ALA      H  153   8.601   4.746   2.194  2.7375  0.3113 -2.1030
   13ALA     CA  154   8.527   4.570   2.300  0.1343  0.2536  0.2312
   13ALA     CB  155   8.387   4.631   2.293  0.1559  0.3256  0.4413
   13ALA      C  156   8.518   4.431   2.235  0.2220  0.1847  0.3679
   13ALA      O  157   8.507   4.328   2.301  0.4618 -0.0338  0.0663
   14AS1      N  158   8.516   4.427   2.103  0.2316  0.4088  0.3608
   14AS1      H  159   8.512   4.502   2.037  2.5381 -0.3068 -0.7205
   14AS1     CA  160   8.522   4.296   2.037  0.0579  0.3560  0.4507
   14AS1     CB  161   8.488   4.310   1.888  0.1180 -0.3037  0.3726
   14AS1     CG  162   8.473   4.204   1.778  0.1156  0.1964 -0.1131
   14AS1    OD1  163   8.416   4.097   1.796  0.2337  0.0928 -0.3586
   14AS1   HD11  164   8.440   4.033   1.722 -2.0472  2.1583 -3.1372
   14AS1   HD12  165   8.387   4.092   1.891  2.1676  2.5909  0.4485
   14AS1    OD2  166   8.520   4.238   1.655 -0.1681  0.3675 -0.1743
   14AS1   HD21  167   8.484   4.170   1.591  2.7799 -2.9993  1.4275
   14AS1   HD22  168   8.587   4.312   1.651  0.0442  0.1251 -1.5922
   14AS1      C  169   8.639   4.200   2.059 -0.2406 -0.0644  0.2266
   14AS1      O  170   8.635   4.079   2.078  0.1173 -0.1619 -0.3023
   15TRP      N  171   8.750   4.272   2.072 -0.1776 -0.1110 -0.0401
   15TRP      H  172   8.767   4.365   2.041  2.8340  0.3911  2.4910
   15TRP     CA  173   8.880   4.206   2.097 -0.2657 -0.3262 -0.1441
   15TRP     CB  174   8.990   4.312   2.106 -0.5069 -0.1259  0.5461
   15TRP     CG  175   9.134   4.263   2.089 -0.4696  0.0813  0.2490
   15TRP    CD1  176   9.183   4.174   2.003 -0.3275  0.4938 -0.1014
   15TRP    HD1  177   9.135   4.154   1.908 -1.5917 -1.0156  0.8044
   15TRP    CD2  178   9.242   4.300   2.168 -0.0338  0.3328 -0.4533
   15TRP    NE1  179   9.313   4.153   2.021 -0.4411 -0.0655  0.1097
   15TRP    HE1  180   9.368   4.095   1.961 -1.3752 -2.4880  1.4648
   15TRP    CE2  181   9.353   4.231   2.121 -0.0368  0.1796 -0.2363
   15TRP    CE3  182   9.247   4.376   2.285  0.3620 -0.4738  0.0678
   15TRP    HE3  183   9.172   4.453   2.303  1.3714  0.5091  0.2175
   15TRP    CZ2  184   9.471   4.239   2.195 -0.1015 -0.1631 -0.0902
   15TRP    HZ2  185   9.565   4.198   2.160 -0.3433 -0.1776 -0.7326
   15TRP    CZ3  186   9.370   4.390   2.348  0.4519 -0.0234 -0.2031
   15TRP    HZ3  187   9.363   4.448   2.441  0.7556 -1.6757  0.8826
   15TRP    CH2  188   9.483   4.321   2.307  0.1875 -0.7861  0.3362
   15TRP    HH2  189   9.577   4.318   2.362  1.1219 -0.1285 -1.1731
   15TRP      C  190   8.870   4.127   2.227 -0.2902 -0.3336 -0.1508
   15TRP      O  191   8.911   4.011   2.237  0.4067 -0.1194 -0.5113
   16LEU      N  192   8.808   4.191   2.326 -0.5541  0.2719 -0.6993
   16LEU      H  193   8.787   4.288   2.323 -1.4863  0.2108  1.5365
   16LEU     CA  194   8.788   4.131   2.459 -0.4902  0.7424 -0.4747
   16LEU     CB  195   8.773   4.243   2.562 -0.1566  0.1275  0.2587
   16LEU     CG  196   8.905   4.302   2.612 -0.0057  0.2510 -0.2743
   16LEU    CD1  197   8.879   4.408   2.719  0.1980  0.1638 -0.1389
   16LEU    CD2  198   9.009   4.198   2.652 -0.0467  0.3607  0.1283
   16LEU      C  199   8.679   4.025   2.475  0.4106 -0.0759  0.3996
   16LEU      O  200   8.659   3.957   2.576 -0.4917  0.0603  0.3260
   17PHE      N  201   8.599   4.002   2.371  0.0036 -0.2681  0.7505
   17PHE      H  202   8.609   4.051   2.285  0.8121  0.3079  1.1616
   17PHE     CA  203   8.478   3.920   2.382  0.0475 -0.5436 -0.6465
   17PHE     CB  204   8.384   3.950   2.265 -0.0329  1.0604 -0.1863
   17PHE     CG  205   8.236   3.924   2.290  0.2757 -0.2182  0.3783
   17PHE    CD1  206   8.177   3.801   2.262  0.1105  0.0182 -0.3369
   17PHE    HD1  207   8.230   3.709   2.237  0.0762 -0.0725 -0.0745
   17PHE    CD2  208   8.157   4.023   2.347 -0.1116 -0.7812  0.8288
   17PHE    HD2  209   8.203   4.122   2.354  2.6136 -1.8367 -0.8418
   17PHE    CE1  210   8.045   3.778   2.297  0.2636  0.6329  0.6908
   17PHE    HE1  211   8.003   3.682   2.270 -0.1256  0.7908  0.7243
   17PHE    CE2  212   8.026   3.995   2.386 -0.1933 -0.1995  0.9900
   17PHE    HE2  213   7.960   4.078   2.411 -0.9718 -0.4432 -0.1853
   17PHE     CZ  214   7.966   3.871   2.364 -0.9908  0.4243 -0.4541
   17PHE     HZ  215   7.858   3.862   2.378 -0.9773  1.8766  0.9161
   17PHE      C  216   8.520   3.773   2.393  0.5458 -0.3193  0.5808
   17PHE      O  217   8.610   3.739   2.317 -0.3104  0.0141 -0.6135
   18THR      N  218   8.473   3.707   2.499  0.0820  0.1031  0.6437
   18THR      H  219   8.428   3.767   2.565 -0.0446  1.4380 -0.5953
   18THR     CA  220   8.484   3.562   2.523 -0.4515  0.0471  0.5656
   18THR     CB  221   8.395   3.472   2.438  0.6161 -0.4818 -0.0015
   18THR    OG1  222   8.425   3.475   2.298  0.3676 -0.3684 -0.0522
   18THR    HG1  223   8.339   3.474   2.247 -0.0097 -1.7417  0.5459
   18THR    CG2  224   8.246   3.500   2.458  0.6506 -0.4583  0.2161
   18THR      C  225   8.618   3.488   2.527 -0.2475  0.4015  0.3358
   18THR      O  226   8.646   3.409   2.616 -0.3020 -0.1557 -0.1345
   19THR      N  227   8.703   3.517   2.429  0.1303 -0.7078  0.3240
   19THR      H  228   8.681   3.589   2.363  0.7940 -1.8773 -1.2337
   19THR     CA  229   8.833   3.449   2.413 -0.0412 -0.9426 -0.0771
   19THR     CB  230   8.903   3.485   2.281 -0.3099 -0.5160 -0.1070
   19THR    OG1  231   8.915   3.626   2.264 -0.0053 -0.5029  0.1986
   19THR    HG1  232   8.993   3.663   2.314 -1.1172  0.5649  1.1979
   19THR    CG2  233   8.833   3.422   2.160 -0.3720 -0.1159 -0.2784
   19THR      C  234   8.934   3.451   2.527 -0.5445 -0.5655  0.3673
   19THR      O  235   9.014   3.358   2.541  0.4287  0.1289 -0.4704
   20PRO      N  236   8.935   3.550   2.615 -0.2344  0.0072 -0.2755
   20PRO     CA  237   9.010   3.543   2.741 -0.0295 -0.2637 -0.4155
   20PRO     CB  238   8.984   3.680   2.803  0.1438 -0.1969 -0.4880
   20PRO     CG  239   8.997   3.764   2.676 -0.3347 -0.0940 -0.4711
   20PRO     CD  240   8.899   3.690   2.585 -0.4924 -0.0685 -0.3231
   20PRO      C  241   8.978   3.425   2.834 -0.5403  0.0072 -0.2475
   20PRO      O  242   9.048   3.411   2.934 -0.5789 -0.0262 -0.2251
   21LEU      N  243   8.879   3.347   2.791 -0.5557 -0.0299 -0.1438
   21LEU      H  244   8.805   3.383   2.735 -0.4955  0.7859  0.2788
   21LEU     CA  245   8.871   3.210   2.842  0.3350 -0.1308 -0.2497
   21LEU     CB  246   8.754   3.131   2.782 -0.1181  0.2040  0.1819
   21LEU     CG  247   8.623   3.153   2.857 -0.2711 -0.0429 -0.0129
   21LEU    CD1  248   8.503   3.090   2.786  0.0222 -0.6130 -0.0036
   21LEU    CD2  249   8.640   3.107   3.002 -0.4437  0.3575  0.1346
   21LEU      C  250   8.999   3.126   2.842  0.3547 -0.0995 -0.0601
   21LEU      O  251   9.044   3.077   2.946 -0.0215 -0.2887  0.0151
   22LEU      N  252   9.080   3.149   2.739 -0.3755 -0.2117 -0.6665
   22LEU      H  253   9.063   3.221   2.672 -1.0703  2.2362  1.9398
   22LEU     CA  254   9.209   3.080   2.721 -0.1601 -0.1501  0.5401
   22LEU     CB  255   9.247   3.085   2.573 -1.0270 -0.0044  0.3158
   22LEU     CG  256   9.377   3.010   2.544 -0.6091  0.7133  0.3214
   22LEU    CD1  257   9.356   2.860   2.568  0.3185  0.5864  0.3636
   22LEU    CD2  258   9.430   3.047   2.405 -0.7112  0.1824  0.1393
   22LEU      C  259   9.318   3.143   2.808  0.2193 -0.2428  0.1315
   22LEU      O  260   9.350   3.259   2.784  0.7018 -0.3784  0.1012
   23LEU      N  261   9.323   3.082   2.926  0.2645 -0.2878  0.1062
   23LEU      H  262   9.247   3.027   2.960 -2.1539  2.1749 -0.9350
   23LEU     CA  263   9.422   3.122   3.027 -0.0269 -0.0263  0.2899
   23LEU     CB  264   9.555   3.050   3.006  0.4215  0.7384  0.4689
   23LEU     CG  265   9.550   2.897   3.018  0.5845  0.7014  0.0757
   23LEU    CD1  266   9.660   2.839   2.930  0.0451  0.1657 -0.2547
   23LEU    CD2  267   9.568   2.862   3.166  0.3496  0.6577  0.0940
   23LEU      C  268   9.437   3.261   3.090 -0.2470  0.2340 -0.2241
   23LEU      O  269   9.484   3.273   3.202 -0.6383  0.3593 -0.0711
   24LEU      N  270   9.403   3.369   3.021 -0.7938  0.1030 -0.1646
   24LEU      H  271   9.382   3.362   2.923 -0.6207 -0.4094 -0.1647
   24LEU     CA  272   9.389   3.503   3.081  0.1937  0.2233 -0.1983
   24LEU     CB  273   9.364   3.597   2.963 -0.1789 -0.3603 -0.5895
   24LEU     CG  274   9.487   3.601   2.872  0.3245  0.0491  0.0964
   24LEU    CD1  275   9.456   3.716   2.776  0.1540  0.1185  0.2331
   24LEU    CD2  276   9.619   3.636   2.941  0.4190  0.0301 -0.0739
   24LEU      C  277   9.290   3.522   3.195  0.8510 -0.6402  0.5331
   24LEU      O  278   9.304   3.610   3.280  0.0176 -0.1925  0.2244
   25AS0      N  279   9.184   3.441   3.192  0.0890  0.3543  0.2504
   25AS0      H  280   9.147   3.401   3.108  1.9078  0.3334 -0.5762
   25AS0     CA  281   9.095   3.425   3.308 -0.2095  0.0335 -0.0196
   25AS0     CB  282   8.985   3.322   3.283 -0.0899 -0.2383  0.5429
   25AS0     CG  283   9.033   3.189   3.224  0.5676 -0.0814  0.7118
   25AS0    OD1  284   8.929   3.107   3.189  0.4482  0.0719  0.7054
   25AS0   HD11  285   8.957   3.076   3.099  0.4929  1.1853  0.3118
   25AS0   HD12  286   8.853   3.122   3.252  1.5303  0.3197  2.0124
   25AS0    OD2  287   9.148   3.167   3.186  0.4624  0.2238  0.1976
   25AS0   HD21  288   9.148   3.093   3.118 -2.1669  1.0628 -0.8642
   25AS0   HD22  289   9.202   3.228   3.243 -1.5287  1.7987  0.4985
   25AS0      C  290   9.165   3.380   3.437 -0.4175 -0.2707 -0.0120
   25AS0      O  291   9.164   3.449   3.539 -0.1613 -0.1823 -0.0696
   26LEU      N  292   9.241   3.271   3.433  0.3232  0.2417 -0.2236
   26LEU      H  293   9.252   3.215   3.351  2.0704 -0.2123  0.2869
   26LEU     CA  294   9.317   3.209   3.542  0.0208 -0.0669 -0.1847
   26LEU     CB  295   9.373   3.073   3.500 -0.5313 -0.2909 -0.2065
   26LEU     CG  296   9.434   2.988   3.612 -0.1674  0.3471  0.0887
   26LEU    CD1  297   9.315   2.928   3.687 -0.0439  0.2244  0.1870
   26LEU    CD2  298   9.517   2.873   3.555 -0.5963 -0.2630  0.6841
   26LEU      C  299   9.415   3.316   3.592  0.1012 -0.3972  0.3772
   26LEU      O  300   9.411   3.347   3.711  0.3257  0.2117  0.2308
   27ALA      N  301   9.488   3.380   3.502 -0.6314  0.2035  0.1979
   27ALA      H  302   9.494   3.351   3.406  1.3306 -0.7115  0.5506
   27ALA     CA  303   9.563   3.503   3.531  0.0504 -0.1464 -0.0404
   27ALA     CB  304   9.636   3.542   3.403  0.7393 -0.1211  0.3576
   27ALA      C  305   9.498   3.628   3.591  0.0522 -0.3304  0.3493
   27ALA      O  306   9.535   3.662   3.704  0.4024  0.2163  0.0741
   28LEU      N  307   9.382   3.677   3.545  0.0539 -0.2102  0.4713
   28LEU      H  308   9.371   3.670   3.446  2.5177 -2.7755  0.2325
   28LEU     CA  309   9.304   3.777   3.619  0.1266  0.1768  0.0212
   28LEU     CB  310   9.183   3.817   3.534  0.4000  0.7167 -0.1251
   28LEU     CG  311   9.080   3.912   3.595 -0.0947  0.3401 -0.3642
   28LEU    CD1  312   9.134   4.050   3.633  0.3791 -0.0232  0.3095
   28LEU    CD2  313   8.964   3.925   3.496 -0.0735  0.1296 -0.4158
   28LEU      C  314   9.261   3.737   3.760 -0.7096  0.2930 -0.1970
   28LEU      O  315   9.310   3.786   3.861 -0.2060 -0.1045 -0.2425
   29LEU      N  316   9.200   3.618   3.756 -0.7073  0.2859 -0.0145
   29LEU      H  317   9.193   3.575   3.666  0.2905  0.5919 -0.2622
   29LEU     CA  318   9.150   3.555   3.878 -0.1123  0.1158  0.1465
   29LEU     CB  319   9.088   3.416   3.863 -0.2085  0.1858 -0.0985
   29LEU     CG  320   8.951   3.429   3.794  0.1019  0.1425 -0.7321
   29LEU    CD1  321   8.897   3.292   3.754 -0.4316  0.0741  0.1788
   29LEU    CD2  322   8.855   3.515   3.876  0.4027  0.0279 -0.2526
   29LEU      C  323   9.254   3.530   3.987  0.2391 -0.4076 -0.3040
   29LEU      O  324   9.215   3.535   4.104  0.1911 -0.5509 -0.3134
   30VAL      N  325   9.377   3.490   3.957  0.3041 -0.4237 -0.0206
   30VAL      H  326   9.413   3.482   3.864  0.3193  0.9700 -0.1525
   30VAL     CA  327   9.481   3.470   4.059 -0.0564 -0.3835  0.3570
   30VAL     CB  328   9.584   3.362   4.023 -0.2210 -0.4435  0.0652
   30VAL    CG1  329   9.658   3.326   4.152  0.3491 -0.8170 -0.3657
   30VAL    CG2  330   9.525   3.228   3.978 -0.3866 -0.3448 -0.0137
   30VAL      C  331   9.555   3.590   4.119 -0.0315 -0.2011 -0.0351
   30VAL      O  332   9.558   3.596   4.242 -0.4599  0.6360 -0.0547
   31AS0      N  333   9.591   3.683   4.031  0.5980 -0.6147 -0.2209
   31AS0      H  334   9.556   3.676   3.938  1.1955  3.7641 -0.9881
   31AS0     CA  335   9.641   3.816   4.071 -0.0395 -0.1874 -0.8252
   31AS0     CB  336   9.707   3.885   3.952  0.6724  0.2038 -0.2109
   31AS0     CG  337   9.802   3.989   4.011  0.3889  0.0793  0.4757
   31AS0    OD1  338   9.746   4.106   4.052  0.0862  0.1341 -0.0881
   31AS0   HD11  339   9.825   4.162   4.076  0.1220 -0.7084  1.9546
   31AS0   HD12  340   9.653   4.109   4.016  0.4258 -3.1253 -1.6234
   31AS0    OD2  341   9.923   3.971   4.022  0.3687 -0.3678  0.0269
   31AS0   HD21  342   9.953   4.055   4.068  0.1473  0.2712 -0.9838
   31AS0   HD22  343   9.965   3.895   3.972 -1.5620 -2.5694  1.5536
   31AS0      C  344   9.540   3.903   4.146  0.2473 -0.4191 -0.1609
   31AS0      O  345   9.564   3.943   4.260 -0.0664  0.0535 -0.2598
   32ALA      N  346   9.415   3.907   4.100  0.1833  0.3429  0.0645
   32ALA      H  347   9.397   3.855   4.017  5.7140 -0.2963 -1.1349
   32ALA     CA  348   9.307   3.985   4.161 -0.0035  0.2967 -0.2053
   32ALA     CB  349   9.194   3.994   4.059 -0.3818 -0.4741  0.1386
   32ALA      C  350   9.251   3.931   4.293 -0.2483  0.1743 -0.3586
   32ALA      O  351   9.216   3.813   4.303  0.5328 -0.0321  0.0769
   33AS0      N  352   9.281   4.002   4.402  0.6109 -0.5041 -0.1336
   33AS0      H  353   9.343   4.077   4.381 -0.4489 -0.0585 -1.9032
   33AS0     CA  354   9.213   3.976   4.530  0.1093  0.3600 -0.2146
   33AS0     CB  355   9.061   3.991   4.521  0.0755  0.0842 -0.1055
   33AS0     CG  356   9.016   4.135   4.498  0.0855  0.0991 -0.0349
   33AS0    OD1  357   8.979   4.155   4.368  0.4060 -0.5836 -0.2386
   33AS0   HD11  358   8.987   4.252   4.345 -1.3738 -0.5032 -0.6481
   33AS0   HD12  359   8.954   4.069   4.324  1.0128 -1.8020  1.6702
   33AS0    OD2  360   9.026   4.218   4.588  0.1209  0.0866 -0.0274
   33AS0   HD21  361   9.055   4.303   4.544 -1.5895  0.3712 -0.7003
   33AS0   HD22  362   9.010   4.182   4.680  0.5699 -1.1763 -0.4272
   33AS0      C  363   9.253   3.852   4.611 -0.2588  0.1895 -0.2914
   33AS0      O  364   9.170   3.769   4.647 -0.0068 -0.2033 -0.6021
   34GL1      N  365   9.384   3.846   4.634 -0.3302 -0.3019  0.0003
   34GL1      H  366   9.447   3.924   4.624  0.3521 -0.9611 -1.0428
   34GL1     CA  367   9.439   3.733   4.710 -0.0388 -0.2195 -0.0840
   34GL1     CB  368   9.586   3.767   4.732 -0.1695  0.5196 -0.3390
   34GL1     CG  369   9.671   3.667   4.810 -0.5095  0.4397 -0.0637
   34GL1     CD  370   9.814   3.714   4.839 -0.3485 -0.0442 -0.0635
   34GL1    OE1  371   9.833   3.832   4.867 -0.4013 -0.0731  0.0918
   34GL1   HE11  372   9.927   3.843   4.901 -1.3079  1.8830  2.2356
   34GL1   HE12  373   9.743   3.875   4.862 -0.0748  0.5677 -0.4622
   34GL1    OE2  374   9.911   3.620   4.819 -0.2299  0.0802 -0.0719
   34GL1   HE21  375   9.997   3.658   4.853 -0.7372  0.2174  1.0822
   34GL1   HE22  376   9.871   3.534   4.787  0.5373 -0.5686  0.6791
   34GL1      C  377   9.372   3.706   4.845  0.5685 -0.3078  0.2025
   34GL1      O  378   9.341   3.805   4.911 -0.0777 -0.2739 -0.1409
   35GLY      N  379   9.353   3.579   4.880 -0.0002 -0.5332 -0.8561
   35GLY      H  380   9.418   3.511   4.847  0.5311 -1.3267  1.6271
   35GLY     CA  381   9.277   3.550   5.003  0.2930  0.5049 -0.4178
   35GLY      C  382   9.338   3.582   5.140 -0.1112  0.5187 -0.2404
   35GLY      O  383   9.451   3.630   5.153 -0.0716  0.4221 -0.2338
   36THR      N  384   9.252   3.561   5.239 -0.2493  0.2375 -0.4205
   36THR      H  385   9.157   3.536   5.219  0.3703 -0.3282 -3.0256
   36THR     CA  386   9.300   3.576   5.377 -0.7248 -0.3660 -0.1854
   36THR     CB  387   9.200   3.636   5.476 -0.5136  0.2447 -0.3411
   36THR    OG1  388   9.091   3.545   5.491  0.3011 -0.5921  0.6473
   36THR    HG1  389   9.129   3.461   5.452  0.2206 -0.4832  0.3287
   36THR    CG2  390   9.165   3.779   5.436 -0.2018  0.3904 -0.0982
   36THR      C  391   9.336   3.439   5.436  0.0358  0.1267  0.5076
   36THR     O1  392   9.253   3.346   5.440  0.3258 -0.1596 -0.0561
   36THR   HO11  393   9.305   3.265   5.466 -1.3830 -1.4470 -0.5190
   36THR   HO12  394   9.162   3.375   5.409 -0.0531  0.0702  1.2052
   36THR     O2  395   9.445   3.426   5.497  0.1835 -0.0970  0.1965
   36THR   HO21  396   9.480   3.333   5.492 -2.7249 -1.2183 -2.2332
   36THR   HO22  397   9.465   3.515   5.539  3.0332 -0.8827  0.7284
   37CHL    CN1  398   0.153   1.773   1.324 -0.0206 -0.2273 -0.0563
   37CHL    CN2  399   0.369   1.857   1.354  0.0919 -0.0977  0.0242
   37CHL    CN3  400   0.280   1.865   1.135 -0.0585  0.0220  0.1239
   37CHL    NTM  401   0.284   1.785   1.259  0.0244 -0.0687  0.0624
   37CHL     CB  402   0.324   1.646   1.233 -0.2782 -0.2438  0.5218
   38PJ2     CA  403   0.468   1.612   1.193 -0.2986  0.0291  0.2051
   38PJ2     OA  404   0.522   1.702   1.096 -0.2494 -0.0242  0.1832
   38PJ2      P  405   0.679   1.675   1.071 -0.2724  0.1304 -0.1349
   38PJ2     OB  406   0.685   1.529   1.094  0.6257  0.1314 -0.3388
   38PJ2     HB  407   0.779   1.495   1.086 -0.2269 -2.4542 -0.2956
   38PJ2     OG  408   0.708   1.754   0.950 -0.1969 -0.1301 -0.2867
   38PJ2     HG  409   0.625   1.793   0.910  0.2330 -0.1127 -1.1979
   38PJ2     OD  410   0.727   1.749   1.206 -0.0093 -0.3531  0.0398
   39POX     CD  411   0.750   1.889   1.191 -0.0063 -0.3223  0.3238
   39POX     CE  412   0.782   1.961   1.322 -0.0990  0.6996 -0.2005
   39POX     OE  413   0.684   1.935   1.423  0.4787  0.3584  0.2753
   39POX    C1A  414   0.724   1.868   1.531  0.2009  0.3621  0.3794
   39POX    O1A  415   0.832   1.810   1.544  0.0976  0.0616 -0.0853
   39POX    C1B  416   0.608   1.849   1.622 -0.0314  0.8197  0.1827
   39POX    C1C  417   0.637   1.850   1.772 -0.4070 -0.3702  0.2751
   39POX    C1D  418   0.535   1.796   1.872 -0.2625 -0.2930  0.4650
   39POX    C1E  419   0.408   1.879   1.883  0.1736  0.4208  0.1469
   39POX    C1F  420   0.321   1.836   2.002 -0.6227  0.1498 -0.5278
   39POX    C1G  421   0.190   1.915   2.000 -0.5589  0.2684 -0.0660
   39POX    C1H  422   0.114   1.885   2.129 -0.0035  0.0651  0.2193
   39POX    C1I  423  -0.023   1.954   2.136 -0.1043 -0.1226  0.1031
   39POX    C1J  424  -0.054   2.024   2.245 -0.1740 -0.2136  0.1408
   39POX    C1K  425   0.032   2.026   2.372 -0.1568 -0.1555  0.1274
   39POX    C1L  426  -0.043   1.957   2.485 -0.2884  0.6284  0.5243
   39POX    C1M  427   0.040   1.898   2.599  0.4762 -0.1542 -0.4205
   39POX    C1N  428  -0.030   1.772   2.652 -0.0920  0.2649 -0.1677
   39POX    C1O  429  -0.046   1.651   2.560  0.2274 -0.2043  0.3939
   39POX    C1P  430   0.078   1.560   2.562  0.4850  0.1411  0.1336
   39POX    C1Q  431   0.115   1.513   2.702 -0.1794 -0.0911  0.2353
   39POX    C1R  432   0.180   1.375   2.698 -0.1171 -0.0598  0.1751
   39POX     CZ  433   0.824   2.105   1.290  0.3123  0.5817 -0.1998
   39POX     OZ  434   0.853   2.180   1.408 -0.4509  0.3115  0.1669
   39POX    C2A  435   0.950   2.269   1.426  0.3174 -0.4955  0.0879
   39POX    O2A  436   1.022   2.303   1.332  0.0610  0.0451  0.0828
   39POX    C2B  437   0.953   2.338   1.557  0.5362 -0.0995 -0.1240
   39POX    C2C  438   1.064   2.290   1.651  0.2870  0.0353  0.2395
   39POX    C2D  439   1.066   2.379   1.775 -0.0660  0.3446  0.0262
   39POX    C2E  440   1.151   2.340   1.896  0.2880  0.0369 -0.3187
   39POX    C2F  441   1.126   2.457   1.993  1.1054  0.0255 -0.0869
   39POX    C2G  442   1.221   2.441   2.111  0.2412 -0.4627  0.5537
   39POX    C2H  443   1.207   2.543   2.224  0.0917  0.3059 -0.1511
   39POX    C2I  444   1.331   2.556   2.314 -0.3736 -0.3777  0.6044
   39POX    C2J  445   1.348   2.450   2.422  0.5444 -0.0673  0.7702
   39POX    C2K  446   1.251   2.488   2.534 -0.1226  0.1345  0.1322
   39POX    C2L  447   1.262   2.405   2.662 -0.3568 -0.2191 -0.0773
   39POX    C2M  448   1.396   2.443   2.725 -0.6318  0.1097  0.3218
   39POX    C2N  449   1.440   2.379   2.857 -0.0687 -0.0710  0.0497
   39POX    C2O  450   1.472   2.230   2.850  0.5182  0.0628 -0.1874
   39POX    C2P  451   1.539   2.180   2.978 -0.2461  0.1078  0.2331
   40CHL    CN1  452   5.384   7.422   1.109  0.2175 -0.2496 -0.3239
   40CHL    CN2  453   5.226   7.492   1.268  0.3127  0.0072  0.0775
   40CHL    CN3  454   5.443   7.578   1.291 -0.3741 -0.3063 -0.1127
   40CHL    NTM  455   5.368   7.458   1.251  0.1353 -0.5818 -0.2485
   40CHL     CB  456   5.395   7.347   1.343  0.3626 -0.1625  0.1932
   41PJ2     CA  457   5.521   7.262   1.324  0.3250 -0.1936  0.0820
   41PJ2     OA  458   5.637   7.346   1.325  0.2033 -0.0261  0.6843
   41PJ2      P  459   5.777   7.268   1.312  0.1219 -0.0719  0.0385
   41PJ2     OB  460   5.747   7.153   1.224  0.2199 -0.0432 -0.0319
   41PJ2     HB  461   5.830   7.098   1.226  0.8498  0.8980  0.3740
   41PJ2     OG  462   5.867   7.380   1.276  0.2066 -0.2173 -0.2087
   41PJ2     HG  463   5.955   7.357   1.235 -0.1132 -2.2109  0.1061
   41PJ2     OD  464   5.809   7.221   1.463 -0.0134 -0.3910 -0.0323
   42POX     CD  465   5.826   7.330   1.553 -0.0450  0.0459 -0.5529
   42POX     CE  466   5.878   7.301   1.694  0.3285  0.4387 -0.6061
   42POX     OE  467   5.900   7.422   1.767 -0.0440  0.0714  0.1288
   42POX    C1A  468   5.832   7.430   1.880 -0.0263  0.2169  0.1284
   42POX    O1A  469   5.726   7.373   1.908 -0.0343 -0.1208 -0.5715
   42POX    C1B  470   5.882   7.529   1.978 -0.6842 -0.0180  0.7196
   42POX    C1C  471   5.943   7.462   2.101 -0.1776 -0.2068  0.3730
   42POX    C1D  472   5.965   7.564   2.213  0.5432  0.3278 -0.2509
   42POX    C1E  473   6.078   7.517   2.304  0.2898  0.0276 -0.0892
   42POX    C1F  474   6.076   7.601   2.432 -0.0966 -0.2319  0.0760
   42POX    C1G  475   6.162   7.545   2.546  0.1086  0.1819  0.1268
   42POX    C1H  476   6.114   7.592   2.683  0.1176  0.4991  0.0224
   42POX    C1I  477   5.977   7.535   2.722  0.2285  0.1563 -0.0861
   42POX    C1J  478   5.955   7.496   2.847  0.0686 -0.3764 -0.2817
   42POX    C1K  479   6.062   7.515   2.954 -0.3167  0.1064  0.0198
   42POX    C1L  480   6.025   7.460   3.092 -0.2923 -0.3432 -0.1533
   42POX    C1M  481   6.142   7.473   3.190 -0.2901  0.0480 -0.2061
   42POX    C1N  482   6.169   7.612   3.246 -0.7653  0.0147  0.1024
   42POX    C1O  483   6.310   7.628   3.301 -0.6467  0.1615 -0.2432
   42POX    C1P  484   6.327   7.776   3.339  0.1104  0.1498 -0.5178
   42POX    C1Q  485   6.470   7.775   3.394  0.0708  0.1160 -0.4151
   42POX    C1R  486   6.495   7.703   3.526 -0.5501  0.3741 -0.1533
   42POX     CZ  487   5.990   7.197   1.697 -0.6812 -0.6586 -0.1974
   42POX     OZ  488   6.029   7.156   1.828  0.2069  0.2804 -0.1602
   42POX    C2A  489   6.140   7.084   1.847 -0.0549  0.0747  0.6343
   42POX    O2A  490   6.218   7.042   1.762 -0.5541  0.1969  0.1084
   42POX    C2B  491   6.141   7.030   1.985  0.0120 -0.8153  0.2912
   42POX    C2C  492   6.172   7.137   2.089 -0.5164  0.1071 -0.4802
   42POX    C2D  493   6.201   7.068   2.223 -0.6330 -0.0221 -0.5213
   42POX    C2E  494   6.247   7.181   2.316 -0.3230 -0.5772  0.0045
   42POX    C2F  495   6.320   7.122   2.437  0.6192  0.2779 -0.1318
   42POX    C2G  496   6.400   7.229   2.511 -0.3880  0.6612  0.4165
   42POX    C2H  497   6.450   7.166   2.640 -0.5288  0.3301  0.3103
   42POX    C2I  498   6.506   7.268   2.740  0.3556  0.1390  0.0231
   42POX    C2J  499   6.540   7.206   2.875  0.6636 -0.5204 -0.3560
   42POX    C2K  500   6.618   7.305   2.960 -0.0252 -0.4399  0.1910
   42POX    C2L  501   6.519   7.411   3.010  0.2753 -0.0764  0.0223
   42POX    C2M  502   6.594   7.508   3.101  0.3846  0.0908 -0.2426
   42POX    C2N  503   6.713   7.584   3.044  0.2555  0.0753 -0.5364
   42POX    C2O  504   6.769   7.704   3.122 -0.0298 -0.1522  0.0288
   42POX    C2P  505   6.911   7.737   3.075 -0.3337  0.2182 -0.6522
   43CHL    CN1  506   2.891   7.092   1.151  0.0071 -0.5583 -0.4740
   43CHL    CN2  507   2.820   7.219   1.350  0.3734  0.4647 -0.0871
   43CHL    CN3  508   2.932   7.328   1.171  0.2470 -0.0208  0.2841
   43CHL    NTM  509   2.839   7.219   1.204  0.6449 -0.4694 -0.0560
   43CHL     CB  510   2.717   7.257   1.131  0.2218 -0.2436  0.7577
   44PJ2     CA  511   2.593   7.169   1.119  0.5035 -0.5859  0.3119
   44PJ2     OA  512   2.537   7.125   1.243 -0.2833  0.0097  0.1739
   44PJ2      P  513   2.400   7.042   1.222 -0.1335 -0.2012  0.0290
   44PJ2     OB  514   2.305   7.139   1.162  0.0528 -0.2244 -0.3051
   44PJ2     HB  515   2.211   7.106   1.154 -0.2722  0.8246 -1.0329
   44PJ2     OG  516   2.425   6.915   1.151  0.0591 -0.0359 -0.2023
   44PJ2     HG  517   2.336   6.878   1.126  1.2390 -3.1721 -0.1595
   44PJ2     OD  518   2.363   7.001   1.374 -0.0711 -0.2532  0.0303
   45POX     CD  519   2.298   7.097   1.457  0.3833 -0.0601  0.1646
   45POX     CE  520   2.198   7.032   1.552  0.3377  0.1912  0.2901
   45POX     OE  521   2.105   7.120   1.616  0.2195  0.4596 -0.2479
   45POX    C1A  522   1.983   7.132   1.562 -0.0008  0.3137  0.2118
   45POX    O1A  523   1.967   7.081   1.451 -0.1210 -0.3009  0.5026
   45POX    C1B  524   1.881   7.209   1.636 -0.0420 -0.3995  0.9213
   45POX    C1C  525   1.768   7.112   1.667 -0.4172 -0.1484  0.3538
   45POX    C1D  526   1.648   7.187   1.725 -0.0213  0.2603  0.6385
   45POX    C1E  527   1.532   7.102   1.776 -0.0899 -0.0377 -0.0011
   45POX    C1F  528   1.423   7.186   1.844 -0.3870 -0.4241  0.0037
   45POX    C1G  529   1.295   7.139   1.912 -0.4583 -0.4779 -0.1669
   45POX    C1H  530   1.207   7.258   1.952 -0.2081 -0.1783 -0.5066
   45POX    C1I  531   1.068   7.210   1.994 -0.0875  0.1915  0.3440
   45POX    C1J  532   1.025   7.165   2.111 -0.0697 -1.0073 -0.0955
   45POX    C1K  533   1.115   7.161   2.235  0.0901  0.5220 -0.1452
   45POX    C1L  534   1.028   7.209   2.352  0.1375  0.2540  0.0008
   45POX    C1M  535   1.110   7.216   2.481 -0.0589 -0.1072  0.1455
   45POX    C1N  536   1.025   7.270   2.596 -0.0998  0.4590 -0.1467
   45POX    C1O  537   1.098   7.272   2.731  0.0708 -0.0128 -0.2308
   45POX    C1P  538   0.995   7.299   2.840 -0.0848 -0.2355 -0.3202
   45POX    C1Q  539   0.920   7.431   2.821  0.0082 -0.1314  0.0214
   45POX    C1R  540   0.797   7.455   2.909  0.5123  1.1232  0.4055
   45POX     CZ  541   2.280   6.943   1.645  0.0083 -0.2720  0.1440
   45POX     OZ  542   2.201   6.856   1.727 -0.2928  0.0935  0.2422
   45POX    C2A  543   2.264   6.776   1.813 -0.5745 -0.0442  0.3207
   45POX    O2A  544   2.385   6.756   1.802 -0.5126  0.3546  0.2728
   45POX    C2B  545   2.182   6.707   1.915 -0.2631 -0.5835  0.2123
   45POX    C2C  546   2.041   6.765   1.927 -0.0868 -0.1067  0.0138
   45POX    C2D  547   1.991   6.703   2.057  0.2244 -0.6026 -0.1030
   45POX    C2E  548   1.848   6.742   2.092  0.2427 -0.3076 -0.3646
   45POX    C2F  549   1.746   6.770   1.981 -0.0522  0.5189  0.1057
   45POX    C2G  550   1.606   6.777   2.043 -0.0015 -0.1035  0.2943
   45POX    C2H  551   1.603   6.869   2.166  0.0542  0.1473  0.1080
   45POX    C2I  552   1.468   6.864   2.237 -0.2911  0.6061 -0.5014
   45POX    C2J  553   1.460   6.970   2.348  0.4519  0.4308 -0.2760
   45POX    C2K  554   1.530   6.920   2.475  0.2509  0.2848 -0.2218
   45POX    C2L  555   1.528   7.020   2.591 -0.5729  0.1283 -0.0955
   45POX    C2M  556   1.611   7.144   2.558 -0.3187  0.0170  0.1242
   45POX    C2N  557   1.648   7.216   2.688 -0.1333 -0.0322  0.0989
   45POX    C2O  558   1.528   7.282   2.756 -0.0558  0.3810 -0.1623
   45POX    C2P  559   1.442   7.383   2.680  0.0780  0.2812 -0.4488
   46CHL    CN1  560   0.307   6.261   0.857  0.5243  0.3131  0.5791
   46CHL    CN2  561   0.287   6.494   0.832  0.0516 -0.1642 -0.3203
   46CHL    CN3  562   0.098   6.353   0.790 -0.2539 -0.4974  0.2242
   46CHL    NTM  563   0.215   6.374   0.877 -0.0597 -0.0322 -0.1430
   46CHL     CB  564   0.179   6.374   1.019  0.0723 -0.2146 -0.1094
   47PJ2     CA  565   0.065   6.462   1.070  0.0133 -0.2962 -0.1008
   47PJ2     OA  566   0.095   6.602   1.062 -0.0635 -0.2427  0.4672
   47PJ2      P  567  -0.046   6.680   1.070 -0.0048 -0.1587  0.7199
   47PJ2     OB  568  -0.021   6.821   1.034  0.2876 -0.2260  0.6562
   47PJ2     HB  569  -0.104   6.872   1.057  0.9684  0.6891  1.1340
   47PJ2     OG  570  -0.136   6.598   0.986 -0.3226  0.3591  0.5511
   47PJ2     HG  571  -0.105   6.504   1.002 -0.6136  0.6069  2.9406
   47PJ2     OD  572  -0.084   6.662   1.225  0.0523  0.2286  0.7797
   48POX     CD  573  -0.020   6.768   1.296  0.4412  0.4660  0.0819
   48POX     CE  574  -0.026   6.757   1.449 -0.2725  0.0035  0.0234
   48POX     OE  575   0.055   6.857   1.510 -0.0695 -0.1895  0.0686
   48POX    C1A  576   0.000   6.919   1.614 -0.4572 -0.1960 -0.1306
   48POX    O1A  577  -0.121   6.929   1.630 -0.3430  0.5389  0.3232
   48POX    C1B  578   0.087   7.016   1.684 -0.1073 -0.3864 -0.3003
   48POX    C1C  579   0.085   7.018   1.837 -0.5586 -0.7272 -0.3028
   48POX    C1D  580   0.178   7.126   1.891 -1.1647  0.2554 -1.1996
   48POX    C1E  581   0.101   7.228   1.976 -0.1605 -0.0397  0.0824
   48POX    C1F  582   0.040   7.179   2.108 -0.2419 -0.3500 -0.0688
   48POX    C1G  583   0.147   7.171   2.217 -0.1367  0.1725 -0.1310
   48POX    C1H  584   0.077   7.111   2.339  0.0533  0.1542 -0.0310
   48POX    C1I  585   0.092   6.959   2.344 -0.8455  0.0763  0.4435
   48POX    C1J  586   0.169   6.896   2.432  0.7065  0.3540 -0.6700
   48POX    C1K  587   0.213   6.960   2.564 -0.3040  0.4359 -0.3660
   48POX    C1L  588   0.212   6.860   2.680  0.6779  0.4802 -0.3156
   48POX    C1M  589   0.193   6.928   2.815 -0.1039  0.1730 -0.2630
   48POX    C1N  590   0.072   6.873   2.890  0.3819 -0.3186  0.1712
   48POX    C1O  591   0.064   6.900   3.041  0.0835  0.2520  0.0565
   48POX    C1P  592   0.187   6.865   3.125  0.0074 -0.2503 -0.0396
   48POX    C1Q  593   0.167   6.946   3.252  0.1630 -0.6537  0.2440
   48POX    C1R  594   0.268   6.911   3.363 -0.0786 -0.5190  0.5082
   48POX     CZ  595   0.016   6.621   1.503  0.2983  0.1999  0.0746
   48POX     OZ  596   0.019   6.616   1.646 -0.1900  0.5751  0.0997
   48POX    C2A  597  -0.092   6.571   1.704  0.0603 -0.1893 -0.0051
   48POX    O2A  598  -0.193   6.537   1.643 -0.2446  0.3859  0.1769
   48POX    C2B  599  -0.088   6.590   1.851  0.3581  0.7740 -0.1304
   48POX    C2C  600  -0.208   6.665   1.907  0.1748  0.5917 -0.2811
   48POX    C2D  601  -0.193   6.715   2.051 -0.0979  0.4060 -0.1859
   48POX    C2E  602  -0.190   6.604   2.155  0.5916  0.4529 -0.1489
   48POX    C2F  603  -0.186   6.660   2.298 -0.8062 -0.2141  0.1698
   48POX    C2G  604  -0.168   6.552   2.405 -0.3431 -0.0444  0.2622
   48POX    C2H  605  -0.138   6.626   2.535  0.0053  0.1563  0.0699
   48POX    C2I  606  -0.137   6.522   2.647  0.5147  0.1160  0.0296
   48POX    C2J  607  -0.168   6.593   2.779  0.3263  0.0739  0.0077
   48POX    C2K  608  -0.148   6.504   2.902  0.0132  0.0269  0.0259
   48POX    C2L  609  -0.171   6.579   3.034 -0.7865 -0.3704  0.1182
   48POX    C2M  610  -0.120   6.493   3.150 -0.2869 -0.1984  0.0311
   48POX    C2N  611  -0.174   6.536   3.286 -0.1344 -0.0053  0.0296
   48POX    C2O  612  -0.096   6.473   3.402  0.0287  0.4261  0.1573
   48POX    C2P  613   0.039   6.541   3.423  0.0879  0.3980 -0.1337
   49CHL    CN1  614   8.803   2.399   1.206  0.4740 -0.2912 -0.2624
   49CHL    CN2  615   8.735   2.433   0.985 -0.0579 -0.1762  0.1464
   49CHL    CN3  616   8.647   2.573   1.164 -0.1741 -0.1887  0.4338
   49CHL    NTM  617   8.687   2.438   1.124  0.2103 -0.0201  0.2345
   49CHL     CB  618   8.579   2.339   1.138  0.1740 -0.0243 -0.0625
   50PJ2     CA  619   8.446   2.357   1.065 -0.1621 -0.3959  0.4467
   50PJ2     OA  620   8.366   2.474   1.084 -0.1995 -0.3151 -0.1716
   50PJ2      P  621   8.220   2.461   1.019 -0.2864 -0.1298 -0.0151
   50PJ2     OB  622   8.148   2.590   1.010 -0.0868  0.0039  0.3017
   50PJ2     HB  623   8.077   2.589   0.939 -1.1361  0.7673  1.2995
   50PJ2     OG  624   8.249   2.387   0.894 -0.4036 -0.1764 -0.0155
   50PJ2     HG  625   8.283   2.295   0.915 -1.8403 -0.0980  3.1959
   50PJ2     OD  626   8.138   2.361   1.115 -0.1948 -0.5868 -0.4112
   51POX     CD  627   8.096   2.422   1.237  0.3403 -0.2639 -0.3888
   51POX     CE  628   8.034   2.322   1.334  0.3446 -0.2604 -0.3825
   51POX     OE  629   7.979   2.374   1.455  0.0722 -0.6226 -0.3510
   51POX    C1A  630   7.857   2.427   1.462  0.4978  0.3198  0.0686
   51POX    O1A  631   7.810   2.478   1.360  0.4855 -0.0814 -0.1296
   51POX    C1B  632   7.812   2.459   1.599 -0.0116  1.0644 -0.2612
   51POX    C1C  633   7.704   2.567   1.593 -0.3250  0.7574 -0.1868
   51POX    C1D  634   7.665   2.623   1.730  0.4781  0.1824  0.2878
   51POX    C1E  635   7.600   2.505   1.803 -0.3517  0.5638  0.1749
   51POX    C1F  636   7.559   2.542   1.946 -0.2922  0.2518  0.2717
   51POX    C1G  637   7.445   2.450   1.988 -0.0293 -0.3652 -0.3331
   51POX    C1H  638   7.421   2.478   2.136  0.1371 -0.4712 -0.2863
   51POX    C1I  639   7.296   2.404   2.184  0.0141 -0.1211 -0.0588
   51POX    C1J  640   7.222   2.431   2.292 -0.1556  0.3175 -0.2820
   51POX    C1K  641   7.244   2.548   2.387 -0.4482 -0.1577  0.3779
   51POX    C1L  642   7.212   2.528   2.535 -0.4591  0.2349  0.4303
   51POX    C1M  643   7.271   2.633   2.630  0.1882 -0.1375  0.4416
   51POX    C1N  644   7.234   2.587   2.771  0.1697 -0.4367  0.3401
   51POX    C1O  645   7.265   2.685   2.885  0.2097 -0.1179  0.0561
   51POX    C1P  646   7.242   2.622   3.022  0.1661 -0.3665 -0.0649
   51POX    C1Q  647   7.091   2.637   3.044  0.2663 -0.3092  0.6075
   51POX    C1R  648   7.060   2.627   3.193  0.5284  0.4748  0.7188
   51POX     CZ  649   8.142   2.218   1.365  0.0534 -0.3291  0.4365
   51POX     OZ  650   8.112   2.126   1.471 -0.5888 -0.3136  0.2738
   51POX    C2A  651   8.181   2.144   1.583  0.2196  0.2775 -0.2958
   51POX    O2A  652   8.288   2.203   1.594  0.3808 -0.0997  0.1980
   51POX    C2B  653   8.114   2.085   1.702 -0.1124  0.5526 -0.3455
   51POX    C2C  654   8.015   2.175   1.775 -0.1951  0.2234 -0.0506
   51POX    C2D  655   7.963   2.093   1.893  0.6113 -0.1675  0.0366
   51POX    C2E  656   7.872   2.182   1.979  0.2384 -0.5363  0.0276
   51POX    C2F  657   7.815   2.110   2.101  0.2665 -0.2384  0.2156
   51POX    C2G  658   7.745   2.219   2.183 -0.2464 -0.0086 -0.5169
   51POX    C2H  659   7.683   2.164   2.311 -0.0944 -0.1263 -0.4927
   51POX    C2I  660   7.674   2.274   2.417 -0.5077 -0.6981  0.0765
   51POX    C2J  661   7.663   2.202   2.552 -0.0880  0.0546  0.5166
   51POX    C2K  662   7.625   2.302   2.661 -0.3613  0.1951  0.2926
   51POX    C2L  663   7.622   2.234   2.798 -0.4834 -0.0069  0.1889
   51POX    C2M  664   7.632   2.328   2.918  0.8307  0.2548 -0.1068
   51POX    C2N  665   7.687   2.265   3.045 -0.2698 -0.0289  0.2458
   51POX    C2O  666   7.837   2.244   3.022 -0.2362  0.3381  0.1123
   51POX    C2P  667   7.919   2.360   3.079 -0.0071  0.1274  0.2119
   52CHL    CN1  668   1.636   5.004   1.214 -0.4777  0.3723  0.8255
   52CHL    CN2  669   1.866   4.947   1.218 -0.3724 -0.3270  0.1742
   52CHL    CN3  670   1.782   5.103   1.373  0.1389  0.5300  0.1394
   52CHL    NTM  671   1.771   5.058   1.233 -0.1830 -0.1936  0.3922
   52CHL     CB  672   1.800   5.170   1.142 -0.1842 -0.0675  0.5461
   53PJ2     CA  673   1.934   5.239   1.115 -0.3464  0.1440  0.2737
   53PJ2     OA  674   2.001   5.301   1.225 -0.1275 -0.0039  0.2259
   53PJ2      P  675   2.148   5.239   1.242 -0.1352 -0.0957 -0.0411
   53PJ2     OB  676   2.209   5.194   1.115  0.0829  0.2839 -0.0730
   53PJ2     HB  677   2.155   5.133   1.057  1.5172  0.7846 -2.0340
   53PJ2     OG  678   2.221   5.342   1.320 -0.4706  0.2799 -0.2220
   53PJ2     HG  679   2.321   5.342   1.329 -0.4212  4.1142  1.1149
   53PJ2     OD  680   2.099   5.114   1.331 -0.1369  0.0382  0.1485
   54POX     CD  681   2.201   5.050   1.409 -0.3414 -0.2321  0.1950
   54POX     CE  682   2.174   5.040   1.559 -0.1932  0.0971  0.2451
   54POX     OE  683   2.275   4.977   1.639  0.3174  0.1263 -0.3689
   54POX    C1A  684   2.374   5.050   1.688  0.4558 -0.1686 -0.2057
   54POX    O1A  685   2.393   5.166   1.651 -0.4891 -0.0131 -0.2261
   54POX    C1B  686   2.467   4.963   1.762  0.1934  0.0278  0.3602
   54POX    C1C  687   2.475   4.995   1.912  0.5772  0.3336  0.2756
   54POX    C1D  688   2.596   4.937   1.985  0.2537 -0.6155  0.0791
   54POX    C1E  689   2.583   4.874   2.124 -0.4783 -0.4752  0.0794
   54POX    C1F  690   2.549   4.975   2.233  0.1329 -0.0172 -0.1449
   54POX    C1G  691   2.643   5.095   2.242  0.1158 -0.0436  0.4619
   54POX    C1H  692   2.650   5.140   2.388  0.0817  0.0933  0.4212
   54POX    C1I  693   2.788   5.204   2.409  0.0937  0.3337 -0.3450
   54POX    C1J  694   2.816   5.277   2.517 -0.0709 -0.5461  0.3055
   54POX    C1K  695   2.709   5.315   2.619  0.1320 -0.2531  0.4129
   54POX    C1L  696   2.757   5.305   2.764  0.6373 -0.4624  0.2325
   54POX    C1M  697   2.648   5.268   2.864  0.2066  0.3009  0.0506
   54POX    C1N  698   2.623   5.119   2.845 -0.0892  0.3564 -0.0065
   54POX    C1O  699   2.544   5.054   2.960  0.9222  0.2148  0.6244
   54POX    C1P  700   2.558   4.903   2.943  0.1191  0.1694  0.3356
   54POX    C1Q  701   2.494   4.833   3.064 -0.0706 -0.1145  0.0740
   54POX    C1R  702   2.502   4.681   3.056 -0.2705 -0.1248  0.0598
   54POX     CZ  703   2.037   4.976   1.582 -0.2819  0.3395  0.3877
   54POX     OZ  704   1.988   5.003   1.714 -0.8918  0.6137  0.1069
   54POX    C2A  705   1.873   4.958   1.763 -0.6096  0.2801  0.4627
   54POX    O2A  706   1.809   4.883   1.690  0.0544  0.5707 -0.4307
   54POX    C2B  707   1.861   4.988   1.908 -0.1149 -0.0637  0.5773
   54POX    C2C  708   1.763   5.106   1.911 -0.2710 -0.1842  0.2837
   54POX    C2D  709   1.767   5.152   2.057 -0.3321 -0.0051  0.2287
   54POX    C2E  710   1.753   5.038   2.157 -0.3992 -0.2494 -0.0573
   54POX    C2F  711   1.792   5.088   2.296 -0.0669 -0.1122 -0.2005
   54POX    C2G  712   1.684   5.181   2.351  0.2995  0.1721  0.0520
   54POX    C2H  713   1.673   5.173   2.504 -0.1178  0.0967  0.0219
   54POX    C2I  714   1.649   5.026   2.538 -0.1747  0.1567  0.2426
   54POX    C2J  715   1.655   5.003   2.689 -0.5354 -0.3317  0.1834
   54POX    C2K  716   1.604   4.867   2.738 -0.4044 -0.5156 -0.1825
   54POX    C2L  717   1.640   4.846   2.886  0.7700  0.1370 -0.3630
   54POX    C2M  718   1.577   4.726   2.955  0.4483  0.4168 -0.1662
   54POX    C2N  719   1.656   4.683   3.079 -0.2351 -0.1255  0.0914
   54POX    C2O  720   1.576   4.566   3.138 -0.0303 -0.2148  0.1924
   54POX    C2P  721   1.653   4.493   3.248  0.1228 -0.3422  0.0031
   55CHL    CN1  722   3.924   6.336   2.039 -0.0401  0.4139  0.4515
   55CHL    CN2  723   3.681   6.295   2.085  0.4456  0.5006  0.5372
   55CHL    CN3  724   3.839   6.121   2.055  1.4041  0.4390  0.3745
   55CHL    NTM  725   3.803   6.257   2.013  0.1884  0.1067  0.3088
   55CHL     CB  726   3.786   6.249   1.867 -0.3667 -0.5107  0.4049
   56PJ2     CA  727   3.679   6.171   1.789 -0.4692  0.1180 -0.0937
   56PJ2     OA  728   3.675   6.031   1.820  0.1634  0.1216  0.0230
   56PJ2      P  729   3.531   5.959   1.829  0.2405  0.0098  0.3633
   56PJ2     OB  730   3.442   6.041   1.745  0.1665 -0.2568  0.1800
   56PJ2     HB  731   3.469   6.134   1.771 -0.9236  0.9365 -2.5072
   56PJ2     OG  732   3.539   5.811   1.818  0.1412  0.0273  0.0460
   56PJ2     HG  733   3.600   5.787   1.743 -0.7693  0.8113 -0.9857
   56PJ2     OD  734   3.505   5.998   1.983  0.0290  0.2036  0.2772
   57POX     CD  735   3.541   5.907   2.087 -0.0244  0.5448  0.5951
   57POX     CE  736   3.505   5.966   2.224 -0.1877  0.3300  0.6446
   57POX     OE  737   3.571   5.897   2.330 -0.0855 -0.3170  0.1682
   57POX    C1A  738   3.648   5.971   2.409 -0.4766  0.2013  0.0626
   57POX    O1A  739   3.675   6.084   2.368  0.6841 -0.1354 -0.1424
   57POX    C1B  740   3.694   5.902   2.531 -0.0499  0.1447 -0.1292
   57POX    C1C  741   3.599   5.918   2.650 -0.2955 -0.6144 -0.2130
   57POX    C1D  742   3.649   5.834   2.767 -0.5480 -0.4352  0.0265
   57POX    C1E  743   3.538   5.806   2.868 -0.4537  0.1461  0.2956
   57POX    C1F  744   3.575   5.707   2.978 -0.0595 -0.2450 -0.1805
   57POX    C1G  745   3.463   5.711   3.083  0.0039 -0.0809 -0.1202
   57POX    C1H  746   3.486   5.608   3.194 -0.1144  0.3236  0.2841
   57POX    C1I  747   3.390   5.647   3.306 -0.4708 -0.1419  0.1452
   57POX    C1J  748   3.353   5.556   3.395 -0.3682  0.1029  0.4406
   57POX    C1K  749   3.384   5.406   3.401 -0.5196  0.0336 -0.4134
   57POX    C1L  750   3.495   5.368   3.500  0.0327  0.3241 -0.9125
   57POX    C1M  751   3.558   5.237   3.453 -0.0024 -0.1671  0.3737
   57POX    C1N  752   3.653   5.255   3.335  0.0776  0.0069  0.4641
   57POX    C1O  753   3.776   5.340   3.364  0.5577 -0.7752  0.7459
   57POX    C1P  754   3.869   5.347   3.242  0.2740 -0.0538  0.5649
   57POX    C1Q  755   3.974   5.457   3.229 -0.1909  0.3650  0.2919
   57POX    C1R  756   3.919   5.599   3.218 -0.3551  0.2903  0.1556
   57POX     CZ  757   3.353   5.979   2.231 -0.2717 -0.0140 -0.3826
   57POX     OZ  758   3.314   6.025   2.361  0.3857 -0.2216 -0.1091
   57POX    C2A  759   3.188   6.019   2.403  0.2642  0.1505 -0.4086
   57POX    O2A  760   3.103   6.015   2.314 -0.6159 -0.3022  0.4424
   57POX    C2B  761   3.157   6.033   2.547 -0.3180  0.0024 -0.5179
   57POX    C2C  762   3.123   5.899   2.611  0.3302  0.0938  0.0287
   57POX    C2D  763   3.100   5.898   2.762  0.0018 -0.3872 -0.0194
   57POX    C2E  764   3.018   5.780   2.814 -0.4074  0.1164  0.4935
   57POX    C2F  765   2.984   5.793   2.962 -0.0015  0.7789  0.5342
   57POX    C2G  766   2.886   5.680   2.996  0.0632  0.5589 -0.0008
   57POX    C2H  767   2.880   5.673   3.149 -0.3415 -0.0207 -0.0383
   57POX    C2I  768   2.751   5.603   3.192 -0.1526 -0.3276  0.0304
   57POX    C2J  769   2.743   5.595   3.344 -0.4962  0.1103  0.0379
   57POX    C2K  770   2.607   5.550   3.399 -0.4903  0.1980  0.1241
   57POX    C2L  771   2.579   5.406   3.358  0.2167  0.1099 -0.0766
   57POX    C2M  772   2.444   5.357   3.412  0.0359  0.1200 -0.5219
   57POX    C2N  773   2.333   5.430   3.335 -0.0002  0.2413 -0.3546
   57POX    C2O  774   2.204   5.368   3.390  0.4144 -0.2540  0.0662
   57POX    C2P  775   2.070   5.421   3.339  0.5492 -0.2088 -0.2419
   58CHL    CN1  776   3.902   7.471   1.286  0.3750  0.2902  0.9653
   58CHL    CN2  777   4.065   7.304   1.221 -0.2127  0.0454 -0.2894
   58CHL    CN3  778   3.836   7.239   1.271 -0.8999  0.4831  0.2991
   58CHL    NTM  779   3.946   7.332   1.302 -0.2520 -0.0730 -0.3066
   58CHL     CB  780   3.979   7.294   1.441  0.0049  0.0092 -0.3455
   59PJ2     CA  781   4.084   7.364   1.527 -0.1230 -0.1394 -0.0694
   59PJ2     OA  782   4.058   7.502   1.552  0.2339  0.0090 -0.5084
   59PJ2      P  783   4.174   7.594   1.615  0.0734 -0.2993  0.2503
   59PJ2     OB  784   4.292   7.505   1.627  0.3717 -0.0070 -0.4219
   59PJ2     HB  785   4.256   7.412   1.641 -4.0269  1.3941 -0.8458
   59PJ2     OG  786   4.188   7.715   1.530  0.5479 -0.6815 -0.2259
   59PJ2     HG  787   4.275   7.754   1.562  1.3777 -1.4707 -1.4264
   59PJ2     OD  788   4.109   7.636   1.756  1.0033  0.1293  0.5593
   60POX     CD  789   4.131   7.542   1.861  0.1811 -0.4863  0.1840
   60POX     CE  790   4.119   7.600   2.002  0.1602  0.3553 -0.1569
   60POX     OE  791   4.133   7.492   2.096 -0.3815  0.1428 -0.3143
   60POX    C1A  792   4.252   7.460   2.146 -0.3939 -0.0720 -0.4239
   60POX    O1A  793   4.352   7.528   2.122 -0.1863 -0.0154  0.5473
   60POX    C1B  794   4.257   7.365   2.260 -0.1476  0.6546  0.1757
   60POX    C1C  795   4.392   7.325   2.319 -0.2115  0.3780  0.1345
   60POX    C1D  796   4.374   7.222   2.432  0.0986  0.3366  0.1461
   60POX    C1E  797   4.320   7.293   2.556  0.5797  0.6861  0.1615
   60POX    C1F  798   4.317   7.187   2.666  0.2133  0.2567 -0.2556
   60POX    C1G  799   4.261   7.250   2.794  0.4258  0.5670 -0.3127
   60POX    C1H  800   4.284   7.151   2.909 -0.4766  0.2501 -0.3929
   60POX    C1I  801   4.243   7.213   3.043 -0.5376 -0.3608 -0.1289
   60POX    C1J  802   4.291   7.179   3.162 -0.3367 -0.4168 -0.2249
   60POX    C1K  803   4.404   7.078   3.181 -0.1786 -0.1786  0.1363
   60POX    C1L  804   4.471   7.065   3.317 -0.2691  0.0601  0.2023
   60POX    C1M  805   4.532   6.925   3.322  0.4141  0.3200 -0.6063
   60POX    C1N  806   4.427   6.819   3.358  0.4644  0.4632 -0.0322
   60POX    C1O  807   4.494   6.700   3.425 -0.1194  0.4638  0.5635
   60POX    C1P  808   4.396   6.593   3.474 -0.1735  0.4667  0.4639
   60POX    C1Q  809   4.462   6.456   3.490  0.6108  0.7556 -0.2496
   60POX    C1R  810   4.532   6.404   3.364  0.0364  0.1665 -0.3293
   60POX     CZ  811   3.980   7.664   2.009  0.0612  0.2345 -0.9798
   60POX     OZ  812   3.987   7.794   2.066 -0.3015 -0.0880 -0.2001
   60POX    C2A  813   3.876   7.867   2.060 -0.3856 -0.1851  0.1500
   60POX    O2A  814   3.806   7.854   1.960 -0.5732  0.2435  0.2242
   60POX    C2B  815   3.853   7.976   2.158 -0.1025  0.3104 -0.3311
   60POX    C2C  816   3.763   7.920   2.268 -0.1851  0.2882 -0.4107
   60POX    C2D  817   3.739   8.005   2.393 -0.1975  0.1463 -0.3160
   60POX    C2E  818   3.638   7.941   2.488  0.5676 -0.2174  0.2627
   60POX    C2F  819   3.630   8.004   2.627  0.4658 -0.4595  0.3675
   60POX    C2G  820   3.544   7.930   2.729  0.0098 -0.0559  0.2830
   60POX    C2H  821   3.511   8.029   2.841  0.1398  0.3210 -0.0129
   60POX    C2I  822   3.469   7.956   2.968 -0.6268 -0.1176 -0.5064
   60POX    C2J  823   3.445   8.045   3.091 -0.7605  0.1258 -0.7081
   60POX    C2K  824   3.366   7.953   3.184  0.2244  0.0438  0.0594
   60POX    C2L  825   3.277   8.041   3.270 -0.1129 -0.4337  0.2043
   60POX    C2M  826   3.205   7.950   3.370 -0.1456 -0.5264  0.0960
   60POX    C2N  827   3.117   8.046   3.450 -0.1875 -0.3268 -0.1867
   60POX    C2O  828   3.045   7.994   3.575  0.1709 -0.3432  0.0154
   60POX    C2P  829   2.917   7.913   3.554  0.3422 -0.4437 -0.6665
   61CHL    CN1  830   5.426   6.749   0.975  0.1291 -0.4163 -0.5230
   61CHL    CN2  831   5.544   6.592   0.844  0.1543  0.3670 -0.0923
   61CHL    CN3  832   5.334   6.520   0.921 -0.2361 -0.2487 -0.2547
   61CHL    NTM  833   5.449   6.605   0.955 -0.0754 -0.4977 -0.1799
   61CHL     CB  834   5.522   6.559   1.074 -0.2722 -0.2653  0.0326
   62PJ2     CA  835   5.475   6.590   1.217 -0.0323  0.7057 -0.0893
   62PJ2     OA  836   5.353   6.525   1.252  0.2065  0.2146 -0.1519
   62PJ2      P  837   5.306   6.573   1.399  0.0503  0.2995 -0.2302
   62PJ2     OB  838   5.287   6.719   1.385  0.2998  0.3860  0.3189
   62PJ2     HB  839   5.238   6.752   1.465 -0.6578 -0.9295  0.2961
   62PJ2     OG  840   5.197   6.480   1.437  0.4198  0.1069  0.3570
   62PJ2     HG  841   5.136   6.530   1.499  0.6339 -0.6201  1.1794
   62PJ2     OD  842   5.431   6.541   1.495  0.2530  0.2380 -0.5136
   63POX     CD  843   5.435   6.404   1.534  0.2695  0.4570  0.2763
   63POX     CE  844   5.507   6.373   1.665  0.0950  0.1327  0.2967
   63POX     OE  845   5.517   6.232   1.684 -0.3658  0.0394 -0.1049
   63POX    C1A  846   5.603   6.153   1.619  0.3178  0.4153  0.3273
   63POX    O1A  847   5.668   6.200   1.526 -0.0934  0.1068 -0.1137
   63POX    C1B  848   5.599   6.009   1.655 -0.2447  0.1738 -0.6845
   63POX    C1C  849   5.734   5.937   1.653 -0.0911  0.4307  0.1701
   63POX    C1D  850   5.833   5.981   1.760  0.3924 -0.1200 -0.0456
   63POX    C1E  851   5.931   6.085   1.705  0.2155 -0.4502 -0.9952
   63POX    C1F  852   6.017   6.152   1.813 -0.1854  0.2319 -1.0898
   63POX    C1G  853   6.114   6.053   1.877 -0.6660  0.1277 -0.5210
   63POX    C1H  854   6.219   6.134   1.953 -0.4305 -0.3016 -0.3828
   63POX    C1I  855   6.312   6.045   2.035 -0.4134 -0.1071 -0.1882
   63POX    C1J  856   6.361   6.096   2.147  0.0261 -0.0400 -0.4079
   63POX    C1K  857   6.354   6.239   2.202 -0.1737 -0.0939 -0.2925
   63POX    C1L  858   6.468   6.259   2.303 -0.3157  0.0921 -0.1679
   63POX    C1M  859   6.594   6.321   2.242  0.0325 -0.5449 -0.1103
   63POX    C1N  860   6.693   6.347   2.356 -0.4095 -0.4614  0.2566
   63POX    C1O  861   6.824   6.393   2.293 -0.3788 -0.6352  0.1921
   63POX    C1P  862   6.935   6.388   2.399 -0.0302 -0.6418 -0.1704
   63POX    C1Q  863   7.064   6.456   2.353 -0.0503 -0.2927  0.2893
   63POX    C1R  864   7.043   6.607   2.347  0.2797 -0.2519  0.1410
   63POX     CZ  865   5.441   6.456   1.776  0.3380  0.0894  0.4737
   63POX     OZ  866   5.506   6.456   1.903  0.5155 -0.0078  0.3842
   63POX    C2A  867   5.461   6.540   1.996 -0.4865 -0.1921  0.0843
   63POX    O2A  868   5.386   6.634   1.972 -0.6414 -0.1327  0.7845
   63POX    C2B  869   5.545   6.555   2.117 -0.3110  0.4846 -0.1184
   63POX    C2C  870   5.489   6.481   2.238  0.7665  0.1926  0.2103
   63POX    C2D  871   5.581   6.523   2.353 -0.0555  0.8141  0.6518
   63POX    C2E  872   5.538   6.475   2.492  0.0274 -0.3623  0.2821
   63POX    C2F  873   5.626   6.551   2.591 -0.0691  0.8998 -0.5696
   63POX    C2G  874   5.558   6.667   2.665 -0.3976  0.1576  0.3192
   63POX    C2H  875   5.432   6.614   2.734 -0.7182  0.4064 -0.0697
   63POX    C2I  876   5.343   6.728   2.782 -0.6756  0.5419 -0.3130
   63POX    C2J  877   5.246   6.667   2.883  0.7781  0.1842  0.9132
   63POX    C2K  878   5.154   6.769   2.951  0.1209  0.2819 -0.0883
   63POX    C2L  879   5.219   6.838   3.071  0.0094  0.1624  0.0406
   63POX    C2M  880   5.259   6.739   3.181 -0.2464 -0.1331 -0.1335
   63POX    C2N  881   5.334   6.807   3.295 -0.7792  0.5603 -0.1932
   63POX    C2O  882   5.352   6.723   3.421 -0.0674  0.5047 -0.3294
   63POX    C2P  883   5.463   6.621   3.393 -0.1535  0.2907  0.0974
   64CHL    CN1  884   2.628   3.951   1.461  0.0727  0.0060  0.4521
   64CHL    CN2  885   2.714   4.165   1.493 -0.0532 -0.2251  0.6221
   64CHL    CN3  886   2.682   4.073   1.267  0.3947  0.4348  0.1944
   64CHL    NTM  887   2.725   4.047   1.406 -0.0663  0.0381  0.2645
   64CHL     CB  888   2.863   3.997   1.409 -0.1561 -0.2546 -0.2656
   65PJ2     CA  889   2.984   4.083   1.371 -0.1610 -0.1936 -0.1415
   65PJ2     OA  890   3.002   4.205   1.444  0.0394 -0.3111  0.0039
   65PJ2      P  891   3.100   4.300   1.358  0.0563 -0.2939  0.0420
   65PJ2     OB  892   3.210   4.215   1.306  0.0017 -0.3241 -0.0241
   65PJ2     HB  893   3.172   4.123   1.294 -0.4019 -0.9917  4.5721
   65PJ2     OG  894   2.998   4.343   1.260  0.2429 -0.1333 -0.0805
   65PJ2     HG  895   3.030   4.335   1.165  1.0293  0.8957  0.0749
   65PJ2     OD  896   3.149   4.412   1.462 -0.3029  0.0433 -0.1541
   66POX     CD  897   3.211   4.387   1.588 -0.6916  0.3598  0.1025
   66POX     CE  898   3.317   4.489   1.630 -0.2504 -0.0639  0.0180
   66POX     OE  899   3.409   4.433   1.725  0.1941 -0.0404 -0.3958
   66POX    C1A  900   3.499   4.343   1.684  0.1493 -0.2204 -0.0969
   66POX    O1A  901   3.523   4.310   1.569 -0.0035  0.4350 -0.3213
   66POX    C1B  902   3.598   4.319   1.792 -0.1312  0.5361  0.3370
   66POX    C1C  903   3.533   4.229   1.897  0.1281 -0.3238 -0.2344
   66POX    C1D  904   3.630   4.206   2.014  0.5944 -0.4407 -0.6384
   66POX    C1E  905   3.592   4.095   2.111  0.0096  0.6540  0.4198
   66POX    C1F  906   3.697   4.061   2.218  0.4168  0.1235 -0.1382
   66POX    C1G  907   3.667   4.135   2.348  0.0485 -0.3446  0.0471
   66POX    C1H  908   3.767   4.101   2.458  0.1725  0.1541  0.0909
   66POX    C1I  909   3.710   4.159   2.588  0.3008  0.2296  0.1145
   66POX    C1J  910   3.701   4.097   2.705 -0.0149 -0.1092 -0.0852
   66POX    C1K  911   3.741   3.951   2.724  0.4551  0.0708  0.3200
   66POX    C1L  912   3.771   3.925   2.872 -0.0675 -0.0527  0.4056
   66POX    C1M  913   3.903   3.989   2.916 -0.3034  0.6629  0.0882
   66POX    C1N  914   3.923   3.969   3.066  0.3425  0.3922 -0.0288
   66POX    C1O  915   4.034   4.063   3.114 -0.0950  0.7619  0.2715
   66POX    C1P  916   4.138   3.966   3.169 -0.2759  0.4881  0.1304
   66POX    C1Q  917   4.278   4.028   3.170  0.0268 -0.1858  0.1286
   66POX    C1R  918   4.362   4.005   3.044  0.2626  0.1476  0.2245
   66POX     CZ  919   3.234   4.614   1.663 -0.1207  0.1202 -0.3553
   66POX     OZ  920   3.130   4.612   1.760  0.1055  0.5381 -0.1030
   66POX    C2A  921   3.063   4.726   1.774  0.1226  0.5426 -0.0555
   66POX    O2A  922   3.078   4.823   1.700 -0.1706  0.4406 -0.2509
   66POX    C2B  923   2.954   4.715   1.874  0.0763  0.4805 -0.1129
   66POX    C2C  924   3.004   4.740   2.016 -0.3286 -0.2596  0.1637
   66POX    C2D  925   2.900   4.697   2.120 -0.1468 -0.6958  0.1648
   66POX    C2E  926   2.947   4.728   2.263 -0.3423  0.2178  0.0344
   66POX    C2F  927   2.827   4.732   2.358 -0.1475 -0.0026  0.2919
   66POX    C2G  928   2.871   4.710   2.502  0.5176  0.0157  0.0962
   66POX    C2H  929   2.957   4.821   2.561  0.1309  0.1078  0.4968
   66POX    C2I  930   2.982   4.787   2.708 -0.0224 -0.6065  0.3609
   66POX    C2J  931   3.086   4.873   2.780  0.0669 -0.2597 -0.1782
   66POX    C2K  932   3.137   4.777   2.887  0.3979  0.0151 -0.0855
   66POX    C2L  933   3.263   4.694   2.862  0.5074  0.2399 -0.2716
   66POX    C2M  934   3.327   4.635   2.988 -0.1994 -0.3756 -0.1999
   66POX    C2N  935   3.446   4.555   2.936  0.1806 -0.0454  0.1510
   66POX    C2O  936   3.512   4.481   3.052  0.1782 -0.3042 -0.0112
   66POX    C2P  937   3.621   4.385   3.004  0.2550 -0.3974  0.3466
   67CHL    CN1  938   4.139   6.659   1.466  0.6585  0.1129  0.1584
   67CHL    CN2  939   4.152   6.550   1.262  0.2882  0.1425 -0.3066
   67CHL    CN3  940   4.351   6.586   1.393 -0.2873  0.8969 -0.0558
   67CHL    NTM  941   4.209   6.549   1.397 -0.0335 -0.1270 -0.1701
   67CHL     CB  942   4.185   6.425   1.472 -0.2025  0.0905  0.1407
   68PJ2     CA  943   4.204   6.413   1.623 -0.0214 -0.3380  0.0876
   68PJ2     OA  944   4.337   6.433   1.669 -0.1071  0.3304  0.0563
   68PJ2      P  945   4.340   6.488   1.821 -0.4106  0.0925  0.1495
   68PJ2     OB  946   4.400   6.623   1.813  0.1742 -0.1546  0.3350
   68PJ2     HB  947   4.357   6.682   1.881  1.6686  0.7617  0.5411
   68PJ2     OG  948   4.205   6.466   1.876 -0.3243 -0.0456  0.3074
   68PJ2     HG  949   4.206   6.494   1.972 -1.4626  0.7757  0.1076
   68PJ2     OD  950   4.430   6.386   1.906 -0.1504  0.2041  0.0096
   69POX     CD  951   4.495   6.443   2.020  0.2199 -0.0922 -0.0478
   69POX     CE  952   4.556   6.352   2.126  0.3147  0.4976  0.4129
   69POX     OE  953   4.566   6.431   2.245 -0.1679  0.3369  0.5635
   69POX    C1A  954   4.463   6.439   2.328 -0.2473 -0.4957  0.5551
   69POX    O1A  955   4.363   6.373   2.299 -0.1053 -0.3219 -0.3663
   69POX    C1B  956   4.486   6.534   2.439  0.1587  0.2074 -0.1253
   69POX    C1C  957   4.373   6.637   2.438 -0.2020 -0.1844  0.2020
   69POX    C1D  958   4.411   6.768   2.506  0.3845  0.0914 -0.6397
   69POX    C1E  959   4.458   6.745   2.650 -0.2213  0.1913 -0.4235
   69POX    C1F  960   4.533   6.868   2.702 -0.5320  0.1185  0.2134
   69POX    C1G  961   4.558   6.864   2.853  0.1352  0.2525  0.1103
   69POX    C1H  962   4.658   6.969   2.901  0.2805 -0.0555  0.4819
   69POX    C1I  963   4.798   6.950   2.842  0.1513  0.0540  0.1351
   69POX    C1J  964   4.854   7.021   2.744 -0.5068  0.0034 -0.2810
   69POX    C1K  965   4.775   7.126   2.664 -0.1404  0.3501 -0.1903
   69POX    C1L  966   4.840   7.262   2.690  0.6164  0.0430 -0.4328
   69POX    C1M  967   4.751   7.383   2.660 -0.2321 -0.4288  0.1274
   69POX    C1N  968   4.777   7.489   2.768 -0.1598 -0.4742  0.1546
   69POX    C1O  969   4.697   7.615   2.733 -0.0382 -0.3184  0.4360
   69POX    C1P  970   4.545   7.593   2.740 -0.0782 -0.4537 -0.6461
   69POX    C1Q  971   4.481   7.692   2.643  0.1177  0.2221 -0.0893
   69POX    C1R  972   4.491   7.647   2.498 -0.1217 -0.6258  0.1504
   69POX     CZ  973   4.684   6.294   2.065 -0.2338 -0.2998 -0.0061
   69POX     OZ  974   4.740   6.171   2.111  0.1940 -0.0293  0.2005
   69POX    C2A  975   4.840   6.117   2.042 -0.4007 -0.1776 -0.5560
   69POX    O2A  976   4.892   6.178   1.949  0.1247 -0.1854 -0.2708
   69POX    C2B  977   4.880   5.982   2.089 -0.2138  0.1558  0.2548
   69POX    C2C  978   4.933   5.895   1.974 -0.5946  0.1386  0.0917
   69POX    C2D  979   4.974   5.753   2.011 -0.0178  0.2166 -0.2380
   69POX    C2E  980   5.084   5.741   2.117 -0.3845  0.1147  0.1352
   69POX    C2F  981   5.110   5.607   2.187  0.2120  0.1490 -0.0192
   69POX    C2G  982   5.036   5.596   2.320  0.6675  0.6718  0.2826
   69POX    C2H  983   5.115   5.641   2.443  0.5250  0.2741  0.5205
   69POX    C2I  984   5.011   5.720   2.523  0.2822  0.4848  0.0001
   69POX    C2J  985   5.062   5.734   2.667  0.4224 -0.4171  0.0457
   69POX    C2K  986   4.953   5.803   2.750  0.7178  0.2286 -0.0919
   69POX    C2L  987   4.991   5.809   2.899  0.1346  0.4648  0.0467
   69POX    C2M  988   4.896   5.890   2.988  0.2729  0.3886  0.2613
   69POX    C2N  989   4.914   5.843   3.132  0.4580  0.0656  0.1336
   69POX    C2O  990   4.861   5.700   3.149  0.1590  0.1861  0.2290
   69POX    C2P  991   4.927   5.640   3.274  0.5899 -0.1230 -0.1446
   70CHL    CN1  992   4.659   7.525   1.818 -0.3274 -0.2716  0.6079
   70CHL    CN2  993   4.806   7.490   1.996 -0.0163  0.0781  0.2772
   70CHL    CN3  994   4.602   7.361   1.976 -0.2529 -0.5485 -0.6614
   70CHL    NTM  995   4.716   7.420   1.904  0.2027 -0.2403  0.3022
   70CHL     CB  996   4.794   7.315   1.838  0.1583 -0.2540  0.2714
   71PJ2     CA  997   4.881   7.340   1.714  0.2986 -0.3528  0.3500
   71PJ2     OA  998   4.986   7.436   1.725  0.2036 -0.2025 -0.0338
   71PJ2      P  999   5.132   7.379   1.686 -0.0307 -0.6121 -0.3197
   71PJ2     OB 1000   5.125   7.289   1.569 -0.2824  0.0689 -0.8361
   71PJ2     HB 1001   5.049   7.224   1.576 -2.1993  2.1673 -1.2107
   71PJ2     OG 1002   5.227   7.492   1.692 -0.6562 -0.0799 -0.2855
   71PJ2     HG 1003   5.303   7.477   1.628 -1.0303  1.7390 -1.2221
   71PJ2     OD 1004   5.178   7.288   1.811 -0.3469 -0.3862 -0.0369
   72POX     CD 1005   5.224   7.355   1.929 -0.0281 -0.0893 -0.3276
   72POX     CE 1006   5.239   7.277   2.059  0.0105 -0.1588 -0.3736
   72POX     OE 1007   5.231   7.355   2.179  0.3500 -1.0683  0.2527
   72POX    C1A 1008   5.119   7.351   2.250  0.0170 -0.0422 -0.1898
   72POX    O1A 1009   5.026   7.291   2.196  0.5750 -0.7101 -0.4123
   72POX    C1B 1010   5.114   7.420   2.381  0.1429 -0.1032 -0.1522
   72POX    C1C 1011   5.070   7.566   2.361 -0.0499 -0.1235  0.1238
   72POX    C1D 1012   5.071   7.636   2.497  0.3392  0.3121 -0.0997
   72POX    C1E 1013   5.063   7.786   2.472  0.1013  0.3576  0.2380
   72POX    C1F 1014   4.918   7.828   2.449  0.1519  0.2102 -0.3636
   72POX    C1G 1015   4.905   7.962   2.375 -0.0021  0.3715 -0.0507
   72POX    C1H 1016   4.757   7.974   2.338 -0.0894 -0.0995  0.1371
   72POX    C1I 1017   4.736   8.111   2.273 -0.2882  0.1470  0.7072
   72POX    C1J 1018   4.652   8.207   2.308 -0.7209  0.2306 -0.5123
   72POX    C1K 1019   4.548   8.188   2.419 -0.2725 -0.2449 -0.1707
   72POX    C1L 1020   4.578   8.238   2.560  0.1341 -0.0324 -0.3312
   72POX    C1M 1021   4.507   8.150   2.663  0.2397  0.4150  0.1252
   72POX    C1N 1022   4.542   8.195   2.806  0.1226  0.1274  0.2438
   72POX    C1O 1023   4.457   8.111   2.901 -0.3969  0.0691 -0.2657
   72POX    C1P 1024   4.467   8.168   3.042  0.0241 -0.0556 -0.2430
   72POX    C1Q 1025   4.391   8.076   3.138  0.3147  0.2930  0.3314
   72POX    C1R 1026   4.239   8.094   3.126  0.2458 -0.4615 -0.0285
   72POX     CZ 1027   5.373   7.205   2.046 -0.0468 -0.2520 -0.4473
   72POX     OZ 1028   5.420   7.120   2.151 -0.5198 -0.1237 -0.1324
   72POX    C2A 1029   5.365   7.000   2.170 -0.0878 -0.2665  0.2351
   72POX    O2A 1030   5.271   6.956   2.104  0.2650  0.0806 -0.5151
   72POX    C2B 1031   5.427   6.933   2.286  0.2440 -0.0386  0.1930
   72POX    C2C 1032   5.344   6.955   2.413 -0.1468 -0.1917 -0.0312
   72POX    C2D 1033   5.345   7.094   2.477  0.6986 -0.2307  0.0611
   72POX    C2E 1034   5.256   7.089   2.601  0.2657  0.0731 -0.2312
   72POX    C2F 1035   5.296   7.201   2.697  0.3334 -0.2716  0.1479
   72POX    C2G 1036   5.199   7.211   2.815 -0.3055  0.1917 -0.4071
   72POX    C2H 1037   5.219   7.327   2.912 -0.4719 -0.0576 -0.0713
   72POX    C2I 1038   5.173   7.459   2.849 -0.3976 -0.1437 -0.3055
   72POX    C2J 1039   5.136   7.560   2.957 -0.2593  0.0127 -0.4044
   72POX    C2K 1040   5.093   7.695   2.900 -0.4958 -0.0750 -0.4327
   72POX    C2L 1041   4.997   7.765   2.995 -0.6678  0.0143 -0.6707
   72POX    C2M 1042   4.939   7.903   2.963 -0.3886  0.2145 -0.3217
   72POX    C2N 1043   4.848   7.955   3.075 -0.1572  0.3274 -0.1857
   72POX    C2O 1044   4.919   7.987   3.207  0.0349  0.2845 -0.2779
   72POX    C2P 1045   4.824   8.039   3.315 -0.1880  0.3594 -0.5099
   73CHL    CN1 1046   7.339   6.483   1.430 -0.6661 -0.4026 -0.0520
   73CHL    CN2 1047   7.438   6.452   1.210 -0.0811 -0.1372  0.3343
   73CHL    CN3 1048   7.240   6.572   1.218 -0.2488  0.0415  0.5374
   73CHL    NTM 1049   7.361   6.543   1.297 -0.0524 -0.0043  0.2209
   73CHL     CB 1050   7.442   6.664   1.314 -0.2651  0.1309  0.2687
   74PJ2     CA 1051   7.579   6.685   1.378 -0.3142 -0.5894  0.6185
   74PJ2     OA 1052   7.681   6.606   1.316 -0.1308  0.3438 -0.2883
   74PJ2      P 1053   7.824   6.679   1.335  0.0461 -0.0714 -0.0063
   74PJ2     OB 1054   7.887   6.627   1.212  0.1401 -0.0337  0.0255
   74PJ2     HB 1055   7.932   6.541   1.233  0.6987  0.0715 -0.6821
   74PJ2     OG 1056   7.803   6.826   1.329  0.5015  0.0401  0.9769
   74PJ2     HG 1057   7.788   6.871   1.242 -1.3369 -0.8001  0.8086
   74PJ2     OD 1058   7.901   6.612   1.459  0.0197 -0.2300 -0.0756
   75POX     CD 1059   7.873   6.670   1.587 -0.1350 -0.6527  0.0843
   75POX     CE 1060   7.841   6.565   1.694 -0.2142 -0.3840  0.3249
   75POX     OE 1061   7.787   6.623   1.813  0.6470  0.2971  0.3925
   75POX    C1A 1062   7.656   6.636   1.827  0.5427 -0.5147  0.2490
   75POX    O1A 1063   7.591   6.681   1.733 -0.0225  0.0363  0.8867
   75POX    C1B 1064   7.608   6.628   1.967 -0.0479 -0.1728  0.0705
   75POX    C1C 1065   7.587   6.486   2.021 -0.7851 -0.1352 -0.1024
   75POX    C1D 1066   7.523   6.485   2.160 -0.3907  0.2591  0.0849
   75POX    C1E 1067   7.608   6.564   2.260  0.5639 -0.4654 -0.1325
   75POX    C1F 1068   7.568   6.549   2.406  0.1144 -0.2907 -0.2338
   75POX    C1G 1069   7.693   6.586   2.486 -0.2313  0.5776 -0.0821
   75POX    C1H 1070   7.669   6.585   2.637 -0.0015  0.7351 -0.0439
   75POX    C1I 1071   7.801   6.609   2.711  0.1010  0.3426 -0.0993
   75POX    C1J 1072   7.825   6.577   2.838  0.1043 -0.2621 -0.2486
   75POX    C1K 1073   7.723   6.507   2.928  0.4766 -1.0671 -0.4490
   75POX    C1L 1074   7.781   6.394   3.013  0.2761 -0.7177  0.1570
   75POX    C1M 1075   7.685   6.328   3.112 -0.0238  0.1775  0.4647
   75POX    C1N 1076   7.560   6.275   3.042  0.2689 -0.0606  0.1212
   75POX    C1O 1077   7.456   6.221   3.141 -0.3014 -0.0800 -0.4794
   75POX    C1P 1078   7.321   6.183   3.079 -0.2249 -0.6671 -0.2856
   75POX    C1Q 1079   7.337   6.056   2.995  0.5713 -0.4733 -0.4417
   75POX    C1R 1080   7.206   5.996   2.943 -0.2798  0.8231  0.1598
   75POX     CZ 1081   7.960   6.470   1.707  0.2373  0.1634  0.2647
   75POX     OZ 1082   7.929   6.374   1.809 -0.0063  0.2756  0.2993
   75POX    C2A 1083   7.872   6.256   1.788  0.6789 -0.0418  0.1980
   75POX    O2A 1084   7.879   6.213   1.673  0.0520  0.2645  0.0404
   75POX    C2B 1085   7.845   6.186   1.916  0.0841  0.0371  0.1184
   75POX    C2C 1086   7.976   6.130   1.972  0.1512  0.2082  0.1319
   75POX    C2D 1087   7.968   6.082   2.117 -0.3617 -0.4379 -0.1037
   75POX    C2E 1088   7.919   6.186   2.219  0.2854 -0.2335  0.0020
   75POX    C2F 1089   7.954   6.141   2.361  0.2697  0.3224  0.1858
   75POX    C2G 1090   7.896   6.229   2.471 -0.4054 -0.0265  0.1123
   75POX    C2H 1091   7.977   6.220   2.600  0.1759 -0.0625 -0.2552
   75POX    C2I 1092   7.999   6.076   2.649  0.4446  0.0444 -0.0558
   75POX    C2J 1093   8.116   6.071   2.748  0.1372  0.4436  0.3344
   75POX    C2K 1094   8.122   5.927   2.800 -0.5702  0.3246  0.1011
   75POX    C2L 1095   8.149   5.810   2.706 -0.1916  0.1066  0.4825
   75POX    C2M 1096   8.205   5.708   2.806 -0.3659 -0.4374  0.0284
   75POX    C2N 1097   8.271   5.587   2.740  0.3295 -0.0440 -0.0020
   75POX    C2O 1098   8.379   5.616   2.636  0.2439  0.4208  0.0364
   75POX    C2P 1099   8.492   5.513   2.640  0.0405  0.2084  0.3094
   76CHL    CN1 1100   3.737   5.743   1.508 -0.0535  0.0325 -0.1210
   76CHL    CN2 1101   3.978   5.728   1.480 -0.3181 -0.2097  0.2032
   76CHL    CN3 1102   3.846   5.536   1.465 -0.0479  0.2046  0.0317
   76CHL    NTM 1103   3.858   5.664   1.536 -0.2520 -0.0499  0.5311
   76CHL     CB 1104   3.864   5.642   1.681  0.0853 -0.3420  0.4744
   77PJ2     CA 1105   3.876   5.737   1.801 -0.2074  0.1092  0.1513
   77PJ2     OA 1106   3.996   5.814   1.796  0.1823 -0.4650  0.5253
   77PJ2      P 1107   4.096   5.768   1.914  0.4203 -0.1312  0.4551
   77PJ2     OB 1108   4.102   5.621   1.896  0.3338  0.0135 -0.8378
   77PJ2     HB 1109   4.195   5.585   1.905  0.5053  0.7572  0.7907
   77PJ2     OG 1110   4.212   5.858   1.895  0.2746  0.0168  0.2577
   77PJ2     HG 1111   4.178   5.946   1.862  0.7946  0.3748  0.6478
   77PJ2     OD 1112   4.005   5.810   2.040  0.0848 -0.3209  0.2787
   78POX     CD 1113   4.080   5.830   2.161  0.7302 -0.4148 -0.1035
   78POX     CE 1114   3.998   5.789   2.283 -0.0270  0.3009 -0.3652
   78POX     OE 1115   4.046   5.819   2.415 -0.2187  0.1761 -0.2660
   78POX    C1A 1116   4.058   5.945   2.455  0.8291 -0.1190  0.3796
   78POX    O1A 1117   4.024   6.032   2.374  0.0923 -1.2296 -0.5207
   78POX    C1B 1118   4.096   5.970   2.596 -0.3411  0.1536  0.6578
   78POX    C1C 1119   4.022   6.081   2.671 -0.2215  0.4246  0.3719
   78POX    C1D 1120   4.085   6.220   2.657  0.5888 -0.0333 -0.6134
   78POX    C1E 1121   4.103   6.306   2.782  0.0071 -0.1918 -0.4188
   78POX    C1F 1122   4.172   6.432   2.729 -0.5645  0.1461 -0.3600
   78POX    C1G 1123   4.151   6.555   2.817 -0.0213  0.1948 -0.2955
   78POX    C1H 1124   4.214   6.544   2.956 -1.2414  0.2074  0.2800
   78POX    C1I 1125   4.244   6.676   3.026  0.4100 -0.0768  0.1484
   78POX    C1J 1126   4.171   6.743   3.115  0.1361  0.1883 -0.2775
   78POX    C1K 1127   4.045   6.693   3.185  0.3188 -0.2554 -0.2640
   78POX    C1L 1128   4.011   6.775   3.310 -0.0085  0.0283 -0.5353
   78POX    C1M 1129   3.874   6.762   3.376  0.3999 -0.5172  0.2281
   78POX    C1N 1130   3.757   6.799   3.284  0.1189 -0.5416  0.5727
   78POX    C1O 1131   3.624   6.763   3.350 -0.2390  0.5467  0.4646
   78POX    C1P 1132   3.590   6.614   3.344 -0.1083  0.5377 -0.1878
   78POX    C1Q 1133   3.454   6.587   3.409  0.2685  0.0066  0.3859
   78POX    C1R 1134   3.423   6.438   3.400 -0.1385  0.1252 -0.1894
   78POX     CZ 1135   3.958   5.643   2.261  0.3865  0.0678  0.3905
   78POX     OZ 1136   3.860   5.586   2.348  0.2808 -0.2766  0.0472
   78POX    C2A 1137   3.747   5.568   2.281  0.4310 -0.2654 -0.2109
   78POX    O2A 1138   3.735   5.582   2.160 -0.5139 -0.0435 -0.0979
   78POX    C2B 1139   3.647   5.501   2.368 -0.7117  0.3548 -1.0254
   78POX    C2C 1140   3.659   5.349   2.382  0.3432  0.5079 -0.1738
   78POX    C2D 1141   3.642   5.261   2.258 -0.1152 -0.1778  0.3679
   78POX    C2E 1142   3.693   5.119   2.285  0.6023  0.0470  0.2281
   78POX    C2F 1143   3.843   5.113   2.257  0.5254  0.3873 -0.2664
   78POX    C2G 1144   3.887   4.978   2.315 -0.1020  0.2544 -0.0957
   78POX    C2H 1145   4.038   4.957   2.311 -0.1794 -0.3432  0.0089
   78POX    C2I 1146   4.099   4.830   2.370  0.6292  0.1440  0.2502
   78POX    C2J 1147   4.072   4.810   2.519 -0.2196  0.0370  0.0923
   78POX    C2K 1148   4.155   4.911   2.599 -0.4416  0.4432 -0.1869
   78POX    C2L 1149   4.150   4.870   2.747  0.8035 -0.2079 -0.3137
   78POX    C2M 1150   4.235   4.965   2.833  0.0766 -0.0459  0.2331
   78POX    C2N 1151   4.170   5.101   2.861  0.1460 -0.0475  0.4018
   78POX    C2O 1152   4.274   5.194   2.923  0.5530 -0.2157 -0.0195
   78POX    C2P 1153   4.219   5.320   2.991  0.1462 -0.1619 -0.4451
   79CHL    CN1 1154   4.860   5.269   1.007 -0.3035  0.1587 -0.2865
   79CHL    CN2 1155   4.657   5.165   0.957 -0.1597 -0.4299 -0.5068
   79CHL    CN3 1156   4.864   5.052   0.912 -0.0077 -0.2528  0.1655
   79CHL    NTM 1157   4.793   5.139   1.007 -0.1563  0.0823 -0.2492
   79CHL     CB 1158   4.803   5.082   1.143  0.1244 -0.0965 -0.3434
   80PJ2     CA 1159   4.696   5.115   1.247  0.2565 -0.0518 -0.2221
   80PJ2     OA 1160   4.707   5.249   1.297  0.0370 -0.1289  0.0322
   80PJ2      P 1161   4.600   5.307   1.402  0.2061  0.2103  0.0156
   80PJ2     OB 1162   4.477   5.360   1.338  0.2847  0.1744 -0.1645
   80PJ2     HB 1163   4.486   5.337   1.241  2.3918 -1.3773  0.3138
   80PJ2     OG 1164   4.587   5.201   1.505 -0.1643  0.0847 -0.1574
   80PJ2     HG 1165   4.502   5.149   1.509  0.3616 -0.6680  2.7469
   80PJ2     OD 1166   4.668   5.438   1.466  0.3134 -0.1030  0.5430
   81POX     CD 1167   4.780   5.403   1.548  0.5322 -0.4632  0.0948
   81POX     CE 1168   4.860   5.517   1.611  0.2299  0.0105 -0.3688
   81POX     OE 1169   4.930   5.471   1.727 -0.1651 -0.6795 -0.3981
   81POX    C1A 1170   5.051   5.418   1.714  0.1741  0.1355 -0.6067
   81POX    O1A 1171   5.091   5.388   1.601  0.1157 -0.2860 -0.5145
   81POX    C1B 1172   5.119   5.386   1.841 -0.6380  0.2781 -0.1358
   81POX    C1C 1173   5.200   5.256   1.850 -0.1605  0.5928  0.1288
   81POX    C1D 1174   5.224   5.205   1.992 -0.2506  0.2698  0.0280
   81POX    C1E 1175   5.112   5.222   2.095 -0.1980  0.2429  0.0891
   81POX    C1F 1176   5.150   5.149   2.224 -0.7415 -0.3930 -0.1039
   81POX    C1G 1177   5.032   5.156   2.321 -0.2678 -0.3841  0.4768
   81POX    C1H 1178   5.067   5.104   2.461  0.0633 -0.5215  0.3446
   81POX    C1I 1179   4.946   5.112   2.554  0.0096 -0.7241  0.2919
   81POX    C1J 1180   4.944   5.157   2.680 -0.1047 -0.5548  0.2297
   81POX    C1K 1181   5.063   5.233   2.738 -0.2237 -0.2711  0.1010
   81POX    C1L 1182   5.046   5.216   2.889  0.9911  0.4278  0.3312
   81POX    C1M 1183   4.950   5.310   2.963  0.0138  0.1984 -0.6221
   81POX    C1N 1184   4.893   5.242   3.087  0.0595 -0.3416 -0.8924
   81POX    C1O 1185   4.781   5.143   3.053 -0.5827  0.1504 -0.2485
   81POX    C1P 1186   4.712   5.091   3.180  0.1577 -0.0259  0.0879
   81POX    C1Q 1187   4.629   5.200   3.249  0.5795  0.1504  0.3224
   81POX    C1R 1188   4.576   5.137   3.377 -0.4774 -0.1352 -0.2443
   81POX     CZ 1189   4.761   5.626   1.652 -0.0419 -0.4338  0.1762
   81POX     OZ 1190   4.679   5.612   1.768  0.0937 -0.3460  0.2842
   81POX    C2A 1191   4.566   5.681   1.765 -0.2643 -0.9361 -0.1464
   81POX    O2A 1192   4.538   5.753   1.669  0.5064 -0.1456  0.2104
   81POX    C2B 1193   4.492   5.676   1.893  0.2413 -0.3664  0.1746
   81POX    C2C 1194   4.527   5.801   1.974  0.0711 -0.3352  0.2016
   81POX    C2D 1195   4.467   5.791   2.114 -0.5082 -0.0377 -0.0247
   81POX    C2E 1196   4.523   5.908   2.196  0.5238 -0.2747 -0.3836
   81POX    C2F 1197   4.493   5.905   2.346  0.0053  0.2496 -0.4766
   81POX    C2G 1198   4.534   6.041   2.405  0.4197 -0.1753  0.2312
   81POX    C2H 1199   4.495   6.045   2.553  0.2559  0.0085  0.1826
   81POX    C2I 1200   4.538   6.182   2.605  0.2619 -0.0237  0.2617
   81POX    C2J 1201   4.690   6.177   2.619  0.2765  0.0256  0.1159
   81POX    C2K 1202   4.754   6.315   2.637 -0.0283  0.2332 -0.3778
   81POX    C2L 1203   4.717   6.404   2.755 -0.1238 -0.1697 -0.1035
   81POX    C2M 1204   4.750   6.332   2.886  0.3659  0.4172  0.1024
   81POX    C2N 1205   4.719   6.430   2.999 -0.2016  0.4548 -0.0813
   81POX    C2O 1206   4.829   6.535   3.012  0.1764  0.0215  0.2677
   81POX    C2P 1207   4.791   6.624   3.130  0.5408 -0.2760  0.6129
   82CHL    CN1 1208   5.634   5.844   1.132 -0.1002 -0.2005  0.6148
   82CHL    CN2 1209   5.852   5.776   1.065 -0.7067  0.0806 -0.2336
   82CHL    CN3 1210   5.808   5.779   1.295  0.5048  0.3572  0.3068
   82CHL    NTM 1211   5.776   5.848   1.169 -0.0190  0.0699  0.2788
   82CHL     CB 1212   5.816   5.989   1.168 -0.5151  0.2099  0.0200
   83PJ2     CA 1213   5.952   6.039   1.219 -0.1888 -0.7720  0.1363
   83PJ2     OA 1214   6.069   5.986   1.158  0.0438  0.0632 -0.1492
   83PJ2      P 1215   6.209   6.063   1.178  0.0006  0.0737  0.1178
   83PJ2     OB 1216   6.311   6.005   1.088 -0.4158 -0.4414 -0.0285
   83PJ2     HB 1217   6.386   6.067   1.065 -0.9312 -0.2328 -1.2005
   83PJ2     OG 1218   6.177   6.206   1.158 -0.4319  0.0187  0.4180
   83PJ2     HG 1219   6.233   6.265   1.216  1.0893  1.9615 -2.7358
   83PJ2     OD 1220   6.246   6.044   1.333  0.0743 -0.1578  0.0712
   84POX     CD 1221   6.298   5.914   1.365  0.0695 -0.1371  0.1654
   84POX     CE 1222   6.307   5.879   1.513  0.5297 -0.0772  0.1525
   84POX     OE 1223   6.181   5.849   1.572  0.5850 -0.2209  0.1981
   84POX    C1A 1224   6.139   5.724   1.559 -0.2422  0.0822 -0.1166
   84POX    O1A 1225   6.148   5.668   1.450 -0.2407  0.0267 -0.0882
   84POX    C1B 1226   6.053   5.674   1.669 -0.2046  0.1687 -0.0483
   84POX    C1C 1227   6.101   5.537   1.717  0.1144  0.1724 -0.3549
   84POX    C1D 1228   6.014   5.497   1.836 -0.0925  0.3287 -0.4544
   84POX    C1E 1229   6.062   5.585   1.951 -0.2066 -0.2534  0.0433
   84POX    C1F 1230   5.982   5.580   2.082 -0.0148  0.1516  0.1805
   84POX    C1G 1231   6.012   5.450   2.157  0.3696  0.0878 -0.0779
   84POX    C1H 1232   5.953   5.448   2.299 -0.0495  0.3542 -0.2483
   84POX    C1I 1233   6.016   5.331   2.374  0.0804  0.3691 -0.3326
   84POX    C1J 1234   6.049   5.342   2.502  0.2589 -0.0651 -0.3394
   84POX    C1K 1235   6.005   5.448   2.604  0.6776  0.1345 -0.3647
   84POX    C1L 1236   6.118   5.497   2.694  0.3174 -0.0542  0.1938
   84POX    C1M 1237   6.072   5.619   2.774 -0.0632 -0.3605  0.4411
   84POX    C1N 1238   6.167   5.655   2.887 -0.2140  0.0207  0.4460
   84POX    C1O 1239   6.100   5.774   2.957 -0.6500  0.1100 -0.1198
   84POX    C1P 1240   6.196   5.830   3.062 -0.1712 -0.2810 -0.3446
   84POX    C1Q 1241   6.121   5.943   3.133  0.0566 -0.1617 -0.2924
   84POX    C1R 1242   6.114   6.060   3.034 -0.4354  0.0071 -0.0590
   84POX     CZ 1243   6.376   5.998   1.581  0.2221 -0.0600  0.4372
   84POX     OZ 1244   6.518   6.011   1.566  0.0967  0.4428 -0.3726
   84POX    C2A 1245   6.578   6.114   1.623  0.3375  0.3694 -0.4924
   84POX    O2A 1246   6.506   6.207   1.661  0.2531  0.1752 -0.1707
   84POX    C2B 1247   6.726   6.114   1.615  0.3322 -0.6123 -0.6490
   84POX    C2C 1248   6.789   6.032   1.728  0.4011 -0.0670 -0.2888
   84POX    C2D 1249   6.782   6.102   1.864 -0.2961 -0.0723 -0.3201
   84POX    C2E 1250   6.856   6.031   1.978 -0.4261 -0.1268 -0.2696
   84POX    C2F 1251   6.784   5.908   2.032 -0.4963  0.0808  0.1118
   84POX    C2G 1252   6.728   5.930   2.173 -0.0641  0.0262  0.2922
   84POX    C2H 1253   6.836   5.937   2.281  0.1919  0.0435  0.0380
   84POX    C2I 1254   6.755   5.953   2.410  0.0801 -0.2332  0.0014
   84POX    C2J 1255   6.844   5.950   2.535 -0.1259 -0.4322  0.1450
   84POX    C2K 1256   6.906   5.813   2.560 -0.1960 -0.4899  0.0091
   84POX    C2L 1257   6.998   5.830   2.681  0.1661 -0.3301 -0.2876
   84POX    C2M 1258   7.095   5.717   2.718  0.0601 -0.3486 -0.0571
   84POX    C2N 1259   7.210   5.703   2.617  0.2046 -0.3418  0.1070
   84POX    C2O 1260   7.292   5.574   2.622  0.1426 -0.3850  0.0204
   84POX    C2P 1261   7.235   5.441   2.574 -0.0305 -0.3144  0.0290
   85CHL    CN1 1262   5.828   4.037   1.472 -0.3025  0.1184  0.2027
   85CHL    CN2 1263   5.842   4.163   1.273 -0.3069 -0.5329 -0.4396
   85CHL    CN3 1264   5.671   3.991   1.304 -0.2491  0.2274 -0.2208
   85CHL    NTM 1265   5.811   4.029   1.326 -0.1660 -0.3115  0.2096
   85CHL     CB 1266   5.888   3.926   1.254 -0.4615 -0.2245 -0.2364
   86PJ2     CA 1267   6.040   3.921   1.237 -0.4222  0.0861  0.0111
   86PJ2     OA 1268   6.100   4.037   1.181 -0.2805  0.0093  0.0050
   86PJ2      P 1269   6.261   4.038   1.189 -0.2753  0.0209 -0.0891
   86PJ2     OB 1270   6.316   3.905   1.153 -0.2591  0.0544 -0.1854
   86PJ2     HB 1271   6.246   3.835   1.153  0.1398 -0.3661  1.0197
   86PJ2     OG 1272   6.312   4.170   1.145 -0.7437  0.1372 -0.2884
   86PJ2     HG 1273   6.257   4.252   1.131 -0.5147  0.5022  0.8184
   86PJ2     OD 1274   6.264   4.046   1.350  0.2646 -0.4686 -0.0731
   87POX     CD 1275   6.251   4.168   1.422 -0.3213 -0.2968 -0.4700
   87POX     CE 1276   6.247   4.137   1.572 -0.0296 -0.0714 -0.4125
   87POX     OE 1277   6.218   4.258   1.642  0.3238 -0.1765 -0.0843
   87POX    C1A 1278   6.100   4.315   1.662  0.2788 -0.0459 -0.7031
   87POX    O1A 1279   6.007   4.272   1.592  0.2583 -0.1077 -0.6385
   87POX    C1B 1280   6.099   4.431   1.753 -0.8329 -0.5364 -0.0635
   87POX    C1C 1281   5.984   4.431   1.854 -0.2625 -0.0386  0.6000
   87POX    C1D 1282   5.983   4.569   1.921  0.2905  0.1212  0.2896
   87POX    C1E 1283   5.854   4.602   1.997  0.0821  0.4226 -0.1923
   87POX    C1F 1284   5.874   4.720   2.092  0.7028  0.2517 -0.1045
   87POX    C1G 1285   5.964   4.688   2.211  0.0525 -0.2495  0.2600
   87POX    C1H 1286   5.991   4.801   2.310  0.9273 -0.2887  0.0739
   87POX    C1I 1287   6.091   4.746   2.412  0.2231 -1.2137  0.2674
   87POX    C1J 1288   6.083   4.768   2.543  0.1645 -0.0538  0.0768
   87POX    C1K 1289   5.993   4.860   2.626 -0.2152 -0.3979  0.0475
   87POX    C1L 1290   6.064   4.929   2.742  0.3656 -0.0342 -0.5185
   87POX    C1M 1291   5.968   5.036   2.793  0.1357 -0.5771  0.2023
   87POX    C1N 1292   6.004   5.125   2.913  0.4208  0.1101 -0.3866
   87POX    C1O 1293   5.890   5.222   2.947 -0.0786 -0.5615 -0.1286
   87POX    C1P 1294   5.921   5.340   3.039 -0.1607 -0.5259 -0.1472
   87POX    C1Q 1295   5.790   5.416   3.059 -0.3244 -0.8727  0.0978
   87POX    C1R 1296   5.714   5.459   2.934  0.0628  0.1040  0.1898
   87POX     CZ 1297   6.366   4.058   1.626 -0.1419  0.0954  0.0786
   87POX     OZ 1298   6.359   4.030   1.766 -0.2244  0.0521  0.0653
   87POX    C2A 1299   6.471   3.977   1.814 -0.2557 -0.3092 -0.2510
   87POX    O2A 1300   6.562   3.945   1.739 -0.3397 -0.4957 -0.2755
   87POX    C2B 1301   6.457   3.930   1.954  0.0873  0.4023  0.0240
   87POX    C2C 1302   6.551   3.992   2.058  0.4987  0.0594 -0.1434
   87POX    C2D 1303   6.524   3.931   2.195  0.0835 -0.0650 -0.2792
   87POX    C2E 1304   6.384   3.951   2.255  0.2099  0.0036 -0.0035
   87POX    C2F 1305   6.354   3.856   2.371  0.5617 -0.3518 -0.1978
   87POX    C2G 1306   6.413   3.912   2.501 -0.1699  0.3548 -0.1611
   87POX    C2H 1307   6.333   4.033   2.551 -0.3875  0.1226  0.0560
   87POX    C2I 1308   6.379   4.074   2.691  0.2148  0.2958 -0.1856
   87POX    C2J 1309   6.342   4.212   2.745  0.1512  0.2031  0.0086
   87POX    C2K 1310   6.401   4.254   2.880 -0.0979  0.0730  0.1581
   87POX    C2L 1311   6.348   4.168   2.995  0.0085  0.0568  0.1948
   87POX    C2M 1312   6.198   4.169   3.026 -0.0349 -0.6581  0.0319
   87POX    C2N 1313   6.163   4.066   3.134 -0.5430 -0.8216 -0.2849
   87POX    C2O 1314   6.030   4.001   3.098 -0.7444 -0.0868 -0.8907
   87POX    C2P 1315   5.908   4.093   3.086 -0.3993  0.4609 -0.1811
   88CHL    CN1 1316   8.488   7.234   1.472 -0.5581  0.0259 -0.1510
   88CHL    CN2 1317   8.587   7.400   1.327 -0.0031  0.2853 -0.6664
   88CHL    CN3 1318   8.620   7.174   1.293 -0.2457 -0.2859 -0.2904
   88CHL    NTM 1319   8.517   7.271   1.333  0.2948  0.1496  0.0531
   88CHL     CB 1320   8.417   7.254   1.227  0.6023  0.0525 -0.2227
   89PJ2     CA 1321   8.294   7.345   1.234 -0.1551 -0.9989  0.3541
   89PJ2     OA 1322   8.207   7.343   1.348 -0.2904  0.2100  0.2841
   89PJ2      P 1323   8.080   7.440   1.324 -0.1269  0.3893  0.1402
   89PJ2     OB 1324   8.136   7.577   1.327 -0.0459  0.3532  0.3058
   89PJ2     HB 1325   8.235   7.574   1.324  0.0033 -1.2900  1.7726
   89PJ2     OG 1326   8.025   7.399   1.193 -0.3180  0.1950  0.2802
   89PJ2     HG 1327   7.957   7.467   1.167  1.3525  1.8721  0.1098
   89PJ2     OD 1328   7.992   7.397   1.452 -0.1310 -0.4649 -0.1425
   90POX     CD 1329   8.038   7.475   1.562  0.1938 -0.2500 -0.4283
   90POX     CE 1330   7.988   7.467   1.707  0.1065 -0.3443 -0.4635
   90POX     OE 1331   8.042   7.351   1.771 -0.1346 -0.1111  0.1660
   90POX    C1A 1332   8.173   7.343   1.791 -0.1371 -0.1808  0.1536
   90POX    O1A 1333   8.243   7.430   1.739  0.0580  0.3490  1.2782
   90POX    C1B 1334   8.223   7.220   1.856 -0.1083 -0.1439  0.2021
   90POX    C1C 1335   8.320   7.243   1.973 -0.0568  0.3873  0.0563
   90POX    C1D 1336   8.325   7.128   2.074  0.3768  0.0683 -0.3200
   90POX    C1E 1337   8.446   7.150   2.165  0.2031  0.3460 -0.1539
   90POX    C1F 1338   8.443   7.047   2.278 -0.2318  0.0219 -0.4585
   90POX    C1G 1339   8.546   7.063   2.390 -0.4291 -0.2638 -0.2342
   90POX    C1H 1340   8.515   6.967   2.505 -0.4909 -0.4447 -0.4003
   90POX    C1I 1341   8.375   6.971   2.569 -0.2256  0.1628  0.1565
   90POX    C1J 1342   8.356   6.962   2.700  0.1970 -0.3384  0.1861
   90POX    C1K 1343   8.475   6.971   2.795  0.0981  0.2515  0.2522
   90POX    C1L 1344   8.436   6.901   2.926  0.1969  0.0401  0.1698
   90POX    C1M 1345   8.525   6.954   3.038  0.6381 -0.3558  0.0071
   90POX    C1N 1346   8.473   6.921   3.178  0.3998 -0.0367 -0.0060
   90POX    C1O 1347   8.580   6.961   3.281  0.0698 -0.1871  0.3959
   90POX    C1P 1348   8.540   6.901   3.416 -0.1133 -1.3300 -0.1483
   90POX    C1Q 1349   8.661   6.880   3.506  0.3458  0.1804 -0.3824
   90POX    C1R 1350   8.745   7.004   3.540  0.4737 -0.0855  0.2917
   90POX     CZ 1351   7.836   7.486   1.707  0.2366  0.7529 -0.1996
   90POX     OZ 1352   7.780   7.543   1.826  0.3374  0.0371  0.1931
   90POX    C2A 1353   7.654   7.515   1.857  0.4557 -0.7125  0.0228
   90POX    O2A 1354   7.582   7.449   1.782 -0.1303  0.1455 -0.1749
   90POX    C2B 1355   7.617   7.574   1.988  0.5764 -0.0140 -0.2571
   90POX    C2C 1356   7.636   7.468   2.096  0.1417 -0.1238 -0.2881
   90POX    C2D 1357   7.603   7.510   2.239  0.0537 -0.3389 -0.2444
   90POX    C2E 1358   7.544   7.396   2.323 -0.2337 -0.3332 -0.4362
   90POX    C2F 1359   7.563   7.458   2.462  0.7420 -0.3566 -0.5525
   90POX    C2G 1360   7.500   7.374   2.573  0.3324  0.4968 -0.1332
   90POX    C2H 1361   7.528   7.421   2.716  0.0566 -0.2525  0.1704
   90POX    C2I 1362   7.468   7.330   2.824  0.1377 -0.7384 -0.1879
   90POX    C2J 1363   7.521   7.351   2.966 -0.1200  0.0041 -0.1963
   90POX    C2K 1364   7.432   7.292   3.076  0.0159  0.1764  0.0068
   90POX    C2L 1365   7.462   7.353   3.213  0.4262 -0.3037  0.1312
   90POX    C2M 1366   7.381   7.281   3.321  0.1003  0.1049  0.1580
   90POX    C2N 1367   7.378   7.368   3.447 -0.5507  0.1139  0.1383
   90POX    C2O 1368   7.318   7.507   3.429 -0.8881 -0.0929 -0.3581
   90POX    C2P 1369   7.401   7.617   3.496 -0.2306 -0.5325 -0.4429
   91CHL    CN1 1370   8.068   8.014   1.291  0.2198  0.5249 -0.2962
   91CHL    CN2 1371   8.007   7.868   1.108 -0.3059 -0.0354  0.1770
   91CHL    CN3 1372   7.848   8.018   1.208 -0.2719 -0.0966  0.2817
   91CHL    NTM 1373   7.962   7.928   1.234  0.1190  0.3567  0.1396
   91CHL     CB 1374   7.928   7.830   1.337  0.2048 -0.1824 -0.3398
   92PJ2     CA 1375   7.830   7.713   1.335 -0.4491  0.3339  0.5260
   92PJ2     OA 1376   7.697   7.759   1.307 -0.3548  0.1466 -0.2547
   92PJ2      P 1377   7.579   7.649   1.315 -0.2815  0.1140  0.4761
   92PJ2     OB 1378   7.510   7.642   1.184  0.2937 -0.0844  0.1745
   92PJ2     HB 1379   7.549   7.713   1.126  0.1772 -0.4809 -0.3923
   92PJ2     OG 1380   7.641   7.528   1.374 -0.6392 -0.4886 -0.3712
   92PJ2     HG 1381   7.706   7.561   1.442  1.0886 -1.8793 -1.2480
   92PJ2     OD 1382   7.477   7.709   1.423 -0.3895  0.4933  0.1653
   93POX     CD 1383   7.517   7.691   1.559 -0.8526 -0.3286  0.1994
   93POX     CE 1384   7.496   7.819   1.640 -0.2631 -0.0831 -0.0351
   93POX     OE 1385   7.592   7.834   1.745 -0.3790  0.0087  0.0576
   93POX    C1A 1386   7.715   7.878   1.720 -0.2243 -0.3700  0.1361
   93POX    O1A 1387   7.730   7.952   1.623  1.0518  0.1810  0.7240
   93POX    C1B 1388   7.803   7.879   1.839 -0.3202 -0.1134  0.2070
   93POX    C1C 1389   7.810   8.006   1.923  0.0540  0.2891 -0.4266
   93POX    C1D 1390   7.906   8.008   2.043 -0.0326  0.4882 -0.3596
   93POX    C1E 1391   8.053   8.011   2.001  0.2476  0.5326  0.5891
   93POX    C1F 1392   8.138   7.980   2.124  0.3067 -0.4053  0.3173
   93POX    C1G 1393   8.170   8.104   2.207 -0.2951  0.1558 -0.2741
   93POX    C1H 1394   8.252   8.064   2.330 -0.1786 -0.1259 -0.4443
   93POX    C1I 1395   8.296   8.171   2.430  0.1761  0.1293 -0.8696
   93POX    C1J 1396   8.292   8.154   2.561 -0.0954 -0.1767 -0.9155
   93POX    C1K 1397   8.255   8.025   2.634 -0.5051  0.5689  0.2352
   93POX    C1L 1398   8.190   8.044   2.771 -0.0347 -0.4442  0.6114
   93POX    C1M 1399   8.273   8.126   2.870 -0.5944  0.3488  0.4314
   93POX    C1N 1400   8.194   8.152   2.999 -0.3290 -0.1282  0.6906
   93POX    C1O 1401   8.276   8.239   3.095 -0.1039  0.4976 -0.0557
   93POX    C1P 1402   8.187   8.293   3.207 -0.2098 -0.0703  0.1381
   93POX    C1Q 1403   8.262   8.356   3.325  0.1634 -0.5698  0.1683
   93POX    C1R 1404   8.191   8.468   3.400  0.5769 -0.2387  0.0653
   93POX     CZ 1405   7.354   7.810   1.696 -0.1622 -0.6933  0.1244
   93POX     OZ 1406   7.331   7.725   1.808  0.1620 -1.2023 -0.1889
   93POX    C2A 1407   7.207   7.682   1.827 -0.2841  0.1111 -0.0226
   93POX    O2A 1408   7.107   7.734   1.778  0.1806 -0.0423 -1.1669
   93POX    C2B 1409   7.212   7.569   1.922 -0.0611  0.1621  0.0249
   93POX    C2C 1410   7.200   7.619   2.066  0.0845  0.1754  0.0332
   93POX    C2D 1411   7.120   7.515   2.145  0.4947 -0.1510  0.0174
   93POX    C2E 1412   7.097   7.549   2.292 -0.3851 -0.2398 -0.0986
   93POX    C2F 1413   7.033   7.430   2.364 -0.5949  0.1948  0.4455
   93POX    C2G 1414   7.078   7.408   2.509 -0.1045  0.0694  0.2748
   93POX    C2H 1415   7.027   7.271   2.554  0.1818  0.1017  0.7009
   93POX    C2I 1416   6.963   7.291   2.692  0.2470 -0.2507  0.7828
   93POX    C2J 1417   7.063   7.336   2.799  0.3777  0.1647  0.4862
   93POX    C2K 1418   7.000   7.362   2.935 -1.0135 -0.3603 -0.0375
   93POX    C2L 1419   7.093   7.352   3.056 -0.4839  0.3036 -0.3823
   93POX    C2M 1420   7.020   7.398   3.183  0.3475  0.5634  0.0062
   93POX    C2N 1421   6.904   7.307   3.223  0.1014  0.8888  0.0331
   93POX    C2O 1422   6.843   7.362   3.352  0.4367  0.1010  0.5324
   93POX    C2P 1423   6.739   7.263   3.404  0.1081  0.2204  0.1062
   94CHL    CN1 1424   4.613   6.042   1.514 -0.1480  0.8504 -0.7027
   94CHL    CN2 1425   4.559   6.262   1.563  0.5159  0.3274 -0.2394
   94CHL    CN3 1426   4.576   6.114   1.747 -0.2087  0.3336 -0.1359
   94CHL    NTM 1427   4.633   6.146   1.616  0.1170  0.1639 -0.0367
   94CHL     CB 1428   4.777   6.178   1.613  0.1162  0.1287 -0.5869
   95PJ2     CA 1429   4.893   6.092   1.662 -0.4037  0.0270  0.5034
   95PJ2     OA 1430   4.889   5.953   1.627 -0.0013  0.2258 -0.3515
   95PJ2      P 1431   4.978   5.929   1.494  0.2402  0.2044 -0.1865
   95PJ2     OB 1432   4.932   5.796   1.449  0.0365  0.1471  0.1809
   95PJ2     HB 1433   4.891   5.723   1.504 -1.1688 -0.6949 -1.7068
   95PJ2     OG 1434   4.961   6.044   1.403  0.2956  0.0657 -0.3706
   95PJ2     HG 1435   5.019   6.023   1.324  0.1779  0.1584 -0.4822
   95PJ2     OD 1436   5.118   5.934   1.573 -0.1584  0.1722  0.5402
   96POX     CD 1437   5.137   5.819   1.656  0.0044  0.0919  0.3934
   96POX     CE 1438   5.265   5.831   1.739  0.0500 -0.2705  0.3750
   96POX     OE 1439   5.299   5.710   1.807 -0.4312 -0.4993  0.2124
   96POX    C1A 1440   5.421   5.663   1.783 -0.4094 -0.2213 -0.2337
   96POX    O1A 1441   5.472   5.684   1.673  0.1370 -0.1716  0.0292
   96POX    C1B 1442   5.470   5.560   1.877 -0.4514 -0.0243  0.0035
   96POX    C1C 1443   5.502   5.625   2.012 -0.3110 -0.3196  0.1141
   96POX    C1D 1444   5.513   5.526   2.128 -0.1081 -0.0169  0.3552
   96POX    C1E 1445   5.534   5.592   2.264 -0.0691  0.2137  0.2388
   96POX    C1F 1446   5.547   5.496   2.383  0.0930  0.0861  0.1193
   96POX    C1G 1447   5.545   5.536   2.531 -0.1246  0.2347  0.0770
   96POX    C1H 1448   5.597   5.678   2.558  0.0617  0.1652  0.0812
   96POX    C1I 1449   5.569   5.717   2.703 -0.2177 -0.4320  0.1929
   96POX    C1J 1450   5.623   5.822   2.766 -0.7335  0.2256 -0.4507
   96POX    C1K 1451   5.716   5.927   2.705  0.1547 -0.2297  0.1010
   96POX    C1L 1452   5.714   6.044   2.803 -0.3368 -0.1196 -0.0350
   96POX    C1M 1453   5.840   6.129   2.785 -0.3930  0.0808  0.4900
   96POX    C1N 1454   5.845   6.213   2.657 -0.0533  0.0090  0.4540
   96POX    C1O 1455   5.965   6.308   2.656 -0.2018  0.1948  0.3277
   96POX    C1P 1456   5.959   6.410   2.542  0.4318  0.1685  0.2701
   96POX    C1Q 1457   5.986   6.331   2.413  0.3310  0.0251  0.3375
   96POX    C1R 1458   5.981   6.428   2.295  0.0300 -0.2092  0.1571
   96POX     CZ 1459   5.265   5.963   1.816 -0.3433  0.0512 -0.1696
   96POX     OZ 1460   5.379   5.983   1.899 -0.3282 -0.3785 -0.0887
   96POX    C2A 1461   5.394   6.099   1.961 -0.2265 -0.4848  0.0895
   96POX    O2A 1462   5.297   6.175   1.962  0.0308 -0.1550  0.0916
   96POX    C2B 1463   5.522   6.134   2.025 -0.4581  0.3041  0.1393
   96POX    C2C 1464   5.571   6.017   2.111 -0.0830 -0.0786 -0.5835
   96POX    C2D 1465   5.711   6.053   2.161 -0.0893 -0.4111 -0.3237
   96POX    C2E 1466   5.767   5.937   2.243  0.5417  0.1087 -0.0122
   96POX    C2F 1467   5.916   5.955   2.272  0.6886 -0.3924 -0.4413
   96POX    C2G 1468   5.987   5.835   2.335  0.0525 -0.5180  0.0549
   96POX    C2H 1469   6.126   5.867   2.392 -0.1722 -0.0175  0.3334
   96POX    C2I 1470   6.137   5.944   2.523  0.3608  0.4925 -0.0062
   96POX    C2J 1471   6.287   5.964   2.543  0.4589 -0.1451 -0.1090
   96POX    C2K 1472   6.314   6.040   2.673  0.4593 -0.3708  0.0240
   96POX    C2L 1473   6.463   6.071   2.682  0.3132  0.4346 -0.2762
   96POX    C2M 1474   6.509   6.182   2.777 -0.0120  0.2332  0.1218
   96POX    C2N 1475   6.640   6.251   2.737 -0.2987  0.4755 -0.4056
   96POX    C2O 1476   6.702   6.342   2.843 -0.6366  0.2063  0.0275
   96POX    C2P 1477   6.825   6.408   2.781  0.1631 -1.0320  0.2620
   97CHL    CN1 1478   1.795   5.611   1.531 -0.4108  0.2237 -0.0028
   97CHL    CN2 1479   1.988   5.530   1.404 -0.3157 -0.5031 -0.5842
   97CHL    CN3 1480   1.769   5.557   1.300 -0.2013 -0.1271  0.1844
   97CHL    NTM 1481   1.863   5.608   1.401 -0.1347 -0.1754  0.1473
   97CHL     CB 1482   1.899   5.749   1.377 -0.4064 -0.1865 -0.3251
   98PJ2     CA 1483   1.818   5.858   1.307  0.1859  0.4318 -0.0564
   98PJ2     OA 1484   1.685   5.865   1.360  0.5017  0.4579  0.7449
   98PJ2      P 1485   1.611   5.998   1.307 -0.0108 -0.0182  0.2506
   98PJ2     OB 1486   1.622   6.000   1.159  0.4535 -0.2037  0.2811
   98PJ2     HB 1487   1.607   6.090   1.119  1.1896  0.1310  0.7400
   98PJ2     OG 1488   1.472   5.993   1.357 -0.1356  0.0112 -0.0864
   98PJ2     HG 1489   1.459   5.927   1.431  1.2139 -0.9849 -0.6793
   98PJ2     OD 1490   1.698   6.111   1.382  0.0730  0.4354 -0.5153
   99POX     CD 1491   1.661   6.157   1.513  0.1297  0.0643 -0.3696
   99POX     CE 1492   1.714   6.292   1.560 -0.0644 -0.0364  0.1421
   99POX     OE 1493   1.704   6.313   1.701  0.5390  0.0019  0.1829
   99POX    C1A 1494   1.788   6.391   1.769  0.5478  0.0205  0.1503
   99POX    O1A 1495   1.872   6.461   1.713  0.0253 -0.1629 -0.8870
   99POX    C1B 1496   1.750   6.400   1.912  0.5236  0.3378  0.1259
   99POX    C1C 1497   1.858   6.343   2.003  0.3785 -0.2819 -0.0835
   99POX    C1D 1498   1.792   6.294   2.132  0.3595  0.2743  0.1189
   99POX    C1E 1499   1.873   6.205   2.226  0.0728 -0.9591 -0.7801
   99POX    C1F 1500   1.998   6.278   2.275 -0.6897  0.2439 -0.5935
   99POX    C1G 1501   1.964   6.374   2.389  0.1202 -0.5497  0.3377
   99POX    C1H 1502   2.093   6.440   2.439 -0.1239  0.2311 -0.0491
   99POX    C1I 1503   2.075   6.524   2.567 -0.3553  0.4299 -0.2106
   99POX    C1J 1504   2.183   6.582   2.619 -0.1123  0.0081 -0.2383
   99POX    C1K 1505   2.331   6.565   2.585 -0.0620 -0.1900  0.0758
   99POX    C1L 1506   2.399   6.551   2.722 -0.1140 -0.1747  0.1028
   99POX    C1M 1507   2.549   6.524   2.722  0.0185  0.5525  0.3873
   99POX    C1N 1508   2.580   6.481   2.865 -0.6295 -0.2153  0.2989
   99POX    C1O 1509   2.556   6.333   2.896  0.7993 -0.4643  0.2830
   99POX    C1P 1510   2.632   6.238   2.803  0.4334 -0.1306 -0.3672
   99POX    C1Q 1511   2.605   6.092   2.842  0.0654  0.0971  0.2475
   99POX    C1R 1512   2.662   6.008   2.727  0.3225  0.2420  0.2678
   99POX     CZ 1513   1.649   6.402   1.477  0.3276  0.0681 -0.0269
   99POX     OZ 1514   1.511   6.429   1.506  0.3239 -0.0135  0.0304
   99POX    C2A 1515   1.480   6.528   1.589  0.2461  0.0432 -0.0664
   99POX    O2A 1516   1.566   6.610   1.622 -0.0241  0.2950  0.0163
   99POX    C2B 1517   1.340   6.523   1.636  0.2008  0.1136 -0.1931
   99POX    C2C 1518   1.320   6.472   1.779 -0.0577  0.8609  0.0470
   99POX    C2D 1519   1.175   6.494   1.823 -0.3752 -0.4051 -0.3250
   99POX    C2E 1520   1.145   6.425   1.956 -0.0244  0.1778  0.0548
   99POX    C2F 1521   1.227   6.485   2.071  0.1557 -0.0402  0.0404
   99POX    C2G 1522   1.246   6.390   2.190  0.0666 -0.0437  0.0520
   99POX    C2H 1523   1.288   6.476   2.310 -0.0920 -0.3268  0.3087
   99POX    C2I 1524   1.428   6.446   2.362  0.0122 -0.0583  0.1829
   99POX    C2J 1525   1.474   6.543   2.471  0.6941  0.6854 -0.7499
   99POX    C2K 1526   1.614   6.511   2.524  0.3851  1.0625  0.3242
   99POX    C2L 1527   1.586   6.403   2.629  0.3454  0.2158 -0.5375
   99POX    C2M 1528   1.712   6.350   2.697  0.1225  0.0874 -0.2209
   99POX    C2N 1529   1.748   6.210   2.645 -0.1045  0.0461 -0.2689
   99POX    C2O 1530   1.635   6.114   2.680 -0.2788  0.1423 -0.5688
   99POX    C2P 1531   1.682   5.969   2.666 -0.7740 -0.0642 -0.1563
  100CHL    CN1 1532   4.154   5.249   1.243  0.6344  0.4296  0.2568
  100CHL    CN2 1533   4.299   5.082   1.185 -0.3411  0.5453 -0.2486
  100CHL    CN3 1534   4.089   5.015   1.259 -0.6076  0.4270 -0.1454
  100CHL    NTM 1535   4.195   5.114   1.284 -0.2871  0.0571 -0.0340
  100CHL     CB 1536   4.249   5.132   1.420 -0.1234  0.1082 -0.1059
  101PJ2     CA 1537   4.292   5.016   1.510 -0.6063 -0.6061 -0.7810
  101PJ2     OA 1538   4.400   4.948   1.445  0.3652  0.0367  0.1378
  101PJ2      P 1539   4.460   4.818   1.519 -0.0760 -0.1872  0.1049
  101PJ2     OB 1540   4.344   4.734   1.554 -0.4592  0.0701 -0.5214
  101PJ2     HB 1541   4.265   4.793   1.569 -0.0700  0.3692  0.4214
  101PJ2     OG 1542   4.555   4.752   1.426  0.6459  0.6923  0.2003
  101PJ2     HG 1543   4.643   4.722   1.461  1.8532  3.1874 -0.4990
  101PJ2     OD 1544   4.534   4.887   1.644 -0.1356  0.0514  0.0086
  102POX     CD 1545   4.665   4.941   1.627 -0.2265  0.4833  0.6376
  102POX     CE 1546   4.715   5.000   1.759  0.6797  0.3961  0.3427
  102POX     OE 1547   4.729   4.896   1.855 -0.3333 -0.3828 -0.3320
  102POX    C1A 1548   4.855   4.854   1.861 -0.1066  0.3946  0.6655
  102POX    O1A 1549   4.945   4.898   1.789 -0.3430 -0.2286 -0.0320
  102POX    C1B 1550   4.870   4.741   1.955  0.7063 -0.3582 -0.3391
  102POX    C1C 1551   4.921   4.791   2.090  0.1825 -0.1664 -0.2097
  102POX    C1D 1552   4.926   4.677   2.193  0.1326  0.3770  0.4032
  102POX    C1E 1553   4.994   4.716   2.324  0.5347  0.4502  0.1749
  102POX    C1F 1554   5.012   4.595   2.416 -0.2469  0.3095  0.1499
  102POX    C1G 1555   5.095   4.606   2.544  0.6860 -0.2991 -0.3887
  102POX    C1H 1556   5.103   4.463   2.598 -0.2501 -0.0714  0.3750
  102POX    C1I 1557   5.184   4.459   2.728 -0.0748 -0.2942  0.2598
  102POX    C1J 1558   5.172   4.354   2.810 -0.5042 -0.0431  0.5275
  102POX    C1K 1559   5.100   4.222   2.783 -0.2475 -0.0365 -0.2139
  102POX    C1L 1560   5.127   4.111   2.885 -0.4851  0.2115  0.1202
  102POX    C1M 1561   5.104   3.964   2.849 -0.0379  0.2074 -0.1635
  102POX    C1N 1562   5.102   3.875   2.973 -0.2498  0.0219 -0.2983
  102POX    C1O 1563   4.982   3.893   3.065 -0.3562 -0.3318 -0.3656
  102POX    C1P 1564   5.011   3.801   3.184 -0.8013 -0.3060 -0.2342
  102POX    C1Q 1565   4.913   3.846   3.292 -0.1228  0.0729  0.2335
  102POX    C1R 1566   4.959   3.786   3.425 -0.1316 -0.3738  0.0382
  102POX     CZ 1567   4.630   5.119   1.805 -0.1792 -0.1437  0.1893
  102POX     OZ 1568   4.683   5.190   1.917  0.5234  0.0912 -0.2840
  102POX    C2A 1569   4.628   5.310   1.935 -0.4156 -0.3775  0.0358
  102POX    O2A 1570   4.530   5.349   1.872 -0.3227 -0.3471 -0.0900
  102POX    C2B 1571   4.695   5.388   2.041 -0.2946  0.0143 -0.3234
  102POX    C2C 1572   4.626   5.361   2.175 -0.5482 -0.0028 -0.4571
  102POX    C2D 1573   4.664   5.472   2.273 -0.3669 -0.1207 -0.3943
  102POX    C2E 1574   4.661   5.416   2.416  0.0107 -0.2484 -0.4358
  102POX    C2F 1575   4.645   5.531   2.516 -0.1093 -0.4475 -0.2263
  102POX    C2G 1576   4.653   5.474   2.658  0.0142 -0.1516 -0.1139
  102POX    C2H 1577   4.632   5.576   2.770 -0.0584 -0.2973  0.0061
  102POX    C2I 1578   4.487   5.622   2.787  0.1945  0.2890  0.5744
  102POX    C2J 1579   4.462   5.691   2.922  0.3777  0.4420  0.5311
  102POX    C2K 1580   4.315   5.678   2.964  0.3145  0.1909  0.2381
  102POX    C2L 1581   4.309   5.708   3.114 -0.3397  0.2851  0.1929
  102POX    C2M 1582   4.385   5.599   3.189 -0.8368 -0.3291 -0.1817
  102POX    C2N 1583   4.371   5.620   3.340  0.3620 -0.4157 -0.0445
  102POX    C2O 1584   4.471   5.549   3.431  0.1971 -0.7181 -0.0957
  102POX    C2P 1585   4.439   5.566   3.580 -0.3568  0.0775 -0.2990
  103CHL    CN1 1586   2.414   4.730   0.564 -0.0016 -0.4102  0.4812
  103CHL    CN2 1587   2.225   4.819   0.665  0.1330 -0.2292  0.1306
  103CHL    CN3 1588   2.402   4.963   0.578 -0.8410  0.2259 -0.4123
  103CHL    NTM 1589   2.370   4.840   0.651  0.0547  0.1314 -0.1630
  103CHL     CB 1590   2.420   4.837   0.789  0.0188  0.2394 -0.1476
  104PJ2     CA 1591   2.442   4.705   0.863 -0.0200 -0.0072 -0.5752
  104PJ2     OA 1592   2.330   4.617   0.881  0.0327  0.0241 -0.0685
  104PJ2      P 1593   2.381   4.467   0.908 -0.2112 -0.0365  0.0540
  104PJ2     OB 1594   2.274   4.371   0.876 -0.2781  0.1255 -0.2072
  104PJ2     HB 1595   2.302   4.282   0.912 -2.0598 -0.1449  0.6535
  104PJ2     OG 1596   2.505   4.433   0.834 -0.3717  0.4554 -0.4439
  104PJ2     HG 1597   2.521   4.336   0.854 -1.3169  0.0223 -1.6710
  104PJ2     OD 1598   2.426   4.446   1.062  0.3344  0.0384 -0.0926
  105POX     CD 1599   2.314   4.444   1.151  0.6866  0.3509  0.3628
  105POX     CE 1600   2.347   4.411   1.297  0.5757 -0.4498  0.2131
  105POX     OE 1601   2.252   4.338   1.375 -0.4772  0.1543 -0.4650
  105POX    C1A 1602   2.293   4.215   1.408 -0.5868  0.0389 -0.7532
  105POX    O1A 1603   2.398   4.165   1.370 -0.1477  0.5130 -0.1923
  105POX    C1B 1604   2.196   4.166   1.509 -0.0413 -0.5774 -0.5291
  105POX    C1C 1605   2.282   4.108   1.622  0.2817  0.5386 -0.1980
  105POX    C1D 1606   2.203   4.140   1.750  0.2228 -1.0236  0.1715
  105POX    C1E 1607   2.267   4.080   1.875  0.5326 -0.2455  0.3937
  105POX    C1F 1608   2.214   3.942   1.914 -0.0889 -0.1012  0.0703
  105POX    C1G 1609   2.234   3.917   2.063  0.0445  0.0782  0.0826
  105POX    C1H 1610   2.372   3.851   2.080  0.1570  0.3063  0.0538
  105POX    C1I 1611   2.398   3.810   2.226  0.4502  0.2432 -0.0156
  105POX    C1J 1612   2.519   3.810   2.281  0.3799 -0.1787  0.1357
  105POX    C1K 1613   2.646   3.835   2.200  0.0802 -0.0292 -0.2975
  105POX    C1L 1614   2.761   3.856   2.300  0.0869 -0.2924 -0.2491
  105POX    C1M 1615   2.899   3.855   2.234  0.2830 -0.1792  0.1567
  105POX    C1N 1616   2.984   3.956   2.312 -0.1183 -0.2742  0.7148
  105POX    C1O 1617   3.135   3.969   2.295 -0.1825  0.2170  0.5036
  105POX    C1P 1618   3.204   3.848   2.360 -0.0459  0.1004  0.1436
  105POX    C1Q 1619   3.356   3.857   2.343 -0.0406  0.6595  0.4620
  105POX    C1R 1620   3.425   3.762   2.442 -0.6952 -0.2539  0.0591
  105POX     CZ 1621   2.384   4.547   1.358 -0.2830 -0.2441  0.2911
  105POX     OZ 1622   2.345   4.581   1.491  0.3640 -0.5040  0.5503
  105POX    C2A 1623   2.218   4.589   1.528  0.0205 -0.0921 -0.6471
  105POX    O2A 1624   2.132   4.626   1.448 -0.3132 -0.7011 -0.5780
  105POX    C2B 1625   2.216   4.601   1.676 -0.0699  0.4590 -0.6932
  105POX    C2C 1626   2.072   4.588   1.727  0.2143  0.7600  0.2037
  105POX    C2D 1627   2.068   4.621   1.876 -0.5291  0.3476  0.2802
  105POX    C2E 1628   2.114   4.499   1.956 -0.1121  0.0922 -0.3413
  105POX    C2F 1629   2.122   4.531   2.105 -0.1842 -0.0738 -0.3012
  105POX    C2G 1630   2.201   4.654   2.151 -0.1294 -0.2029 -0.0452
  105POX    C2H 1631   2.182   4.690   2.298 -0.3533  0.1584 -0.1630
  105POX    C2I 1632   2.035   4.723   2.328 -0.4361 -0.4606  0.1156
  105POX    C2J 1633   2.024   4.744   2.479 -0.3100 -0.0782  0.0727
  105POX    C2K 1634   2.069   4.882   2.527  0.1112 -0.1650 -0.0680
  105POX    C2L 1635   2.042   4.896   2.677  0.0428  0.0452 -0.0998
  105POX    C2M 1636   2.080   5.032   2.735 -0.5368  0.0045  0.3756
  105POX    C2N 1637   2.073   5.036   2.888 -0.0983  0.0859  0.3927
  105POX    C2O 1638   2.107   5.169   2.956  0.0591  0.4281 -0.3480
  105POX    C2P 1639   2.007   5.275   2.907  0.2263  0.6629 -0.1801
  106CHL    CN1 1640   6.358   6.577   1.482  0.4198 -0.3070  0.1225
  106CHL    CN2 1641   6.251   6.355   1.489 -0.2509 -0.2679 -0.2477
  106CHL    CN3 1642   6.434   6.401   1.341  0.0728 -0.4194  0.4387
  106CHL    NTM 1643   6.316   6.458   1.407  0.0152 -0.1519  0.1046
  106CHL     CB 1644   6.236   6.497   1.289  0.3228 -0.2743 -0.1453
  107PJ2     CA 1645   6.098   6.559   1.308  0.3357 -0.3294  0.1407
  107PJ2     OA 1646   6.035   6.613   1.191 -0.3572 -0.6925  0.3380
  107PJ2      P 1647   5.876   6.630   1.209 -0.3122 -0.0615  0.1844
  107PJ2     OB 1648   5.817   6.670   1.080  0.0133 -0.5877 -0.1317
  107PJ2     HB 1649   5.843   6.764   1.058  3.8874 -1.3212  0.5422
  107PJ2     OG 1650   5.818   6.502   1.257  0.2663 -0.1406  0.6885
  107PJ2     HG 1651   5.721   6.504   1.232  0.1160 -0.3434  1.2379
  107PJ2     OD 1652   5.848   6.751   1.311  0.2237  0.0297  0.2253
  108POX     CD 1653   5.803   6.709   1.440 -0.3388  0.1108  0.0586
  108POX     CE 1654   5.843   6.784   1.568 -0.5125 -0.2884  0.3479
  108POX     OE 1655   5.868   6.704   1.684 -0.2330 -0.3614  0.2391
  108POX    C1A 1656   5.985   6.643   1.693  0.0320  0.1266  0.1396
  108POX    O1A 1657   6.084   6.672   1.626 -0.4337 -0.3185 -0.7552
  108POX    C1B 1658   5.987   6.553   1.811 -0.5923  0.0199  0.0696
  108POX    C1C 1659   6.050   6.605   1.941  0.1554  0.0984 -0.3240
  108POX    C1D 1660   6.202   6.582   1.942  0.1616  0.1377 -0.3326
  108POX    C1E 1661   6.269   6.657   2.057 -0.1097 -0.5868  0.3073
  108POX    C1F 1662   6.236   6.626   2.203 -0.4530 -0.0677  0.3429
  108POX    C1G 1663   6.341   6.702   2.285 -0.1155 -0.0131 -0.1329
  108POX    C1H 1664   6.317   6.685   2.435  0.2281  0.5587 -0.0082
  108POX    C1I 1665   6.360   6.551   2.496 -0.5171  0.2432 -0.1663
  108POX    C1J 1666   6.404   6.528   2.620  0.0624  0.1048 -0.3958
  108POX    C1K 1667   6.419   6.640   2.724 -0.2588 -0.2960  0.0841
  108POX    C1L 1668   6.431   6.595   2.870 -0.0228  0.3349  0.2627
  108POX    C1M 1669   6.318   6.500   2.913  0.1603 -0.1958 -0.3967
  108POX    C1N 1670   6.321   6.491   3.066 -0.0499  0.0420 -0.3786
  108POX    C1O 1671   6.448   6.431   3.127 -0.3970 -0.4014 -0.0916
  108POX    C1P 1672   6.424   6.373   3.267  0.1440 -0.0958  0.1297
  108POX    C1Q 1673   6.420   6.496   3.359  0.0169 -0.1069  0.1393
  108POX    C1R 1674   6.562   6.545   3.388  0.0665 -0.4281  0.4545
  108POX     CZ 1675   5.764   6.914   1.578 -0.0210  0.0454 -0.0880
  108POX     OZ 1676   5.741   6.966   1.709 -0.1796 -0.5591  0.1268
  108POX    C2A 1677   5.661   6.912   1.800 -0.4374 -0.6554 -0.1541
  108POX    O2A 1678   5.599   6.810   1.772 -0.6547 -0.6197  0.1849
  108POX    C2B 1679   5.679   6.955   1.941 -0.4691  0.1313 -0.3827
  108POX    C2C 1680   5.762   6.861   2.029 -0.5190  0.8259  0.4201
  108POX    C2D 1681   5.793   6.923   2.165 -0.1209  0.1701  0.6331
  108POX    C2E 1682   5.867   6.828   2.260  0.1329 -0.0466  0.2183
  108POX    C2F 1683   5.895   6.913   2.384  0.2935  0.1490  0.0506
  108POX    C2G 1684   5.962   6.838   2.499 -0.4173 -0.3036  0.1791
  108POX    C2H 1685   6.010   6.938   2.605  0.0194 -0.4221  0.0968
  108POX    C2I 1686   6.060   6.876   2.735 -0.3225 -0.1905  0.3413
  108POX    C2J 1687   6.124   6.976   2.831 -0.0564  0.0929 -0.1322
  108POX    C2K 1688   6.186   6.906   2.952 -0.6145  0.3064  0.2797
  108POX    C2L 1689   6.232   7.001   3.064 -0.4178  0.5794 -0.0295
  108POX    C2M 1690   6.186   6.936   3.195 -0.3501  0.7318  0.0690
  108POX    C2N 1691   6.188   7.045   3.302 -0.7410  0.9227 -0.1169
  108POX    C2O 1692   6.107   7.003   3.425 -0.2026 -0.3638 -0.1935
  108POX    C2P 1693   6.008   7.110   3.471 -0.2096 -0.4035 -0.1165
  109CHL    CN1 1694   5.806   5.233   1.406  0.1212 -0.2062 -0.4853
  109CHL    CN2 1695   6.029   5.228   1.493  0.2161  1.0266  0.4875
  109CHL    CN3 1696   5.956   5.416   1.379 -0.4507  0.0939  0.3108
  109CHL    NTM 1697   5.946   5.270   1.379  0.1774  0.0478  0.1496
  109CHL     CB 1698   6.000   5.221   1.252  0.3328 -0.6782  0.4861
  110PJ2     CA 1699   5.984   5.077   1.203  0.6654 -0.3267 -0.6957
  110PJ2     OA 1700   6.057   4.995   1.294 -0.3089  0.0315  0.4327
  110PJ2      P 1701   5.994   4.847   1.304 -0.3530  0.0142 -0.1015
  110PJ2     OB 1702   5.906   4.817   1.189 -0.0310 -0.6243 -0.1826
  110PJ2     HB 1703   5.860   4.731   1.212  0.8687 -0.5959  2.0501
  110PJ2     OG 1704   6.085   4.740   1.349 -0.2584  0.0862 -0.1195
  110PJ2     HG 1705   6.042   4.650   1.337  0.3175  0.0605 -2.7271
  110PJ2     OD 1706   5.883   4.877   1.416 -0.1761  0.9348 -0.1562
  111POX     CD 1707   5.924   4.864   1.552 -0.3875  0.7728 -0.1076
  111POX     CE 1708   5.804   4.884   1.646 -0.1041 -0.3695  0.5242
  111POX     OE 1709   5.837   4.937   1.775 -0.0978  0.2322  0.2815
  111POX    C1A 1710   5.812   5.066   1.796 -0.1574  0.2090  0.3532
  111POX    O1A 1711   5.761   5.132   1.706 -0.0325 -0.0552  0.0834
  111POX    C1B 1712   5.849   5.105   1.933  0.6076 -0.4459  0.3476
  111POX    C1C 1713   5.722   5.118   2.018  0.4536 -0.1156  0.0718
  111POX    C1D 1714   5.764   5.112   2.165  0.0399 -0.4414  0.1806
  111POX    C1E 1715   5.646   5.143   2.257 -0.4422  0.0831 -0.6011
  111POX    C1F 1716   5.668   5.124   2.407 -0.5429 -0.4253 -0.6492
  111POX    C1G 1717   5.537   5.137   2.487  0.0186  0.5198  0.1354
  111POX    C1H 1718   5.559   5.094   2.632 -0.2321 -0.3272 -0.0718
  111POX    C1I 1719   5.455   5.163   2.721 -0.0671  0.2215 -0.2997
  111POX    C1J 1720   5.450   5.146   2.853 -0.7860  0.3626 -0.3053
  111POX    C1K 1721   5.543   5.052   2.930 -0.3982  0.7631 -0.2821
  111POX    C1L 1722   5.499   5.036   3.075  0.4811  0.3829 -0.0503
  111POX    C1M 1723   5.594   4.965   3.172  1.2953  0.7283 -0.5839
  111POX    C1N 1724   5.642   5.056   3.284 -0.2420  0.5360  0.2596
  111POX    C1O 1725   5.730   4.995   3.394 -0.7226 -0.1824  0.2444
  111POX    C1P 1726   5.667   4.898   3.495  0.6425 -0.4255  0.8889
  111POX    C1Q 1727   5.567   4.979   3.578 -0.4603 -0.0008 -0.7804
  111POX    C1R 1728   5.472   4.882   3.648  0.1220  0.2978  0.4501
  111POX     CZ 1729   5.736   4.747   1.650 -0.0427 -0.4024  0.4551
  111POX     OZ 1730   5.615   4.748   1.727  0.1307  0.2284  0.7267
  111POX    C2A 1731   5.558   4.634   1.764  0.1131 -0.0750 -0.2298
  111POX    O2A 1732   5.599   4.532   1.707  0.0023 -0.0987 -0.2681
  111POX    C2B 1733   5.449   4.631   1.863  0.2319  0.6453 -0.0769
  111POX    C2C 1734   5.455   4.754   1.954  0.0487  0.0283  0.7871
  111POX    C2D 1735   5.350   4.757   2.065 -0.4760  0.0819  0.2971
  111POX    C2E 1736   5.367   4.654   2.177  0.1278  0.0040  0.1367
  111POX    C2F 1737   5.438   4.739   2.282 -0.3392  0.2849  0.2257
  111POX    C2G 1738   5.479   4.649   2.398 -0.2975 -0.1380 -0.1140
  111POX    C2H 1739   5.574   4.734   2.483  0.1164 -0.5448 -0.1656
  111POX    C2I 1740   5.661   4.645   2.572  0.3678 -0.2351 -0.0991
  111POX    C2J 1741   5.578   4.587   2.686  0.3027 -0.0898 -0.0733
  111POX    C2K 1742   5.558   4.686   2.802  0.3489 -0.3528  0.1593
  111POX    C2L 1743   5.473   4.636   2.919  0.0153 -0.2542 -0.0415
  111POX    C2M 1744   5.545   4.527   2.998 -0.1810 -0.3491  0.0065
  111POX    C2N 1745   5.460   4.458   3.105  0.2994 -0.2562  0.4490
  111POX    C2O 1746   5.451   4.541   3.234 -0.5148  0.2432  0.0783
  111POX    C2P 1747   5.334   4.639   3.244 -0.2251  0.5947  0.0602
  112CHL    CN1 1748   4.312   4.194   1.356 -0.2893 -0.6254  0.1227
  112CHL    CN2 1749   4.487   4.216   1.522 -0.1063 -0.4760 -0.7807
  112CHL    CN3 1750   4.270   4.289   1.559 -0.0520  0.7820  0.3500
  112CHL    NTM 1751   4.374   4.283   1.455 -0.4771 -0.3292 -0.0214
  112CHL     CB 1752   4.415   4.417   1.411 -0.1271 -0.1824  0.7384
  113PJ2     CA 1753   4.510   4.434   1.292 -0.3303 -0.2863  0.5613
  113PJ2     OA 1754   4.626   4.352   1.297  0.1476  0.3937  0.6964
  113PJ2      P 1755   4.751   4.404   1.209 -0.2299  0.1440  0.0074
  113PJ2     OB 1756   4.849   4.295   1.191 -0.1901  0.2401 -0.3706
  113PJ2     HB 1757   4.935   4.331   1.154 -1.1598  1.1643 -1.8097
  113PJ2     OG 1758   4.693   4.491   1.104 -0.0573  0.5357  0.2374
  113PJ2     HG 1759   4.748   4.485   1.021 -0.6008  1.8354 -0.2381
  113PJ2     OD 1760   4.815   4.500   1.321 -0.3063 -0.0916  0.2538
  114POX     CD 1761   4.879   4.433   1.430  0.0954 -0.5375 -0.2487
  114POX     CE 1762   4.879   4.513   1.560  0.1642  0.1256 -0.6529
  114POX     OE 1763   4.961   4.453   1.661 -0.4868  0.1427 -0.1049
  114POX    C1A 1764   5.080   4.505   1.688 -0.3449 -0.1427 -0.1697
  114POX    O1A 1765   5.120   4.607   1.631  0.1946 -0.1133  0.2619
  114POX    C1B 1766   5.164   4.431   1.784 -0.0384  0.0548 -0.2845
  114POX    C1C 1767   5.086   4.395   1.911  0.1916 -0.2414 -0.2266
  114POX    C1D 1768   5.161   4.297   2.001  0.4362  0.2940  0.1540
  114POX    C1E 1769   5.066   4.236   2.104 -0.0552 -0.2342 -0.6108
  114POX    C1F 1770   5.148   4.138   2.188  0.6629  0.9843  0.1219
  114POX    C1G 1771   5.047   4.066   2.278  0.7431  0.5739 -0.1146
  114POX    C1H 1772   5.122   3.948   2.339 -0.3731 -0.0173  0.1249
  114POX    C1I 1773   5.052   3.867   2.449 -0.0904 -0.3224  0.0837
  114POX    C1J 1774   5.105   3.770   2.522 -0.1635 -0.1703  0.3427
  114POX    C1K 1775   5.237   3.693   2.511 -0.1463 -0.1280  0.2540
  114POX    C1L 1776   5.314   3.713   2.642 -0.0549  0.2958  0.1375
  114POX    C1M 1777   5.433   3.621   2.672 -0.0617  0.1096 -0.3826
  114POX    C1N 1778   5.496   3.656   2.808  0.3221 -0.7559 -0.3346
  114POX    C1O 1779   5.595   3.540   2.819  0.2910 -0.7421  0.1083
  114POX    C1P 1780   5.612   3.516   2.969  0.1174 -0.4943  0.1682
  114POX    C1Q 1781   5.720   3.410   2.992 -0.0887 -0.7367  0.0337
  114POX    C1R 1782   5.750   3.377   3.138 -0.1506 -0.1740  0.1756
  114POX     CZ 1783   4.733   4.528   1.606  0.2809 -0.0789 -0.2078
  114POX     OZ 1784   4.693   4.562   1.739 -0.2058  0.1914 -0.4210
  114POX    C2A 1785   4.568   4.536   1.775 -0.3669  0.7019 -0.6070
  114POX    O2A 1786   4.511   4.438   1.727  0.0301  0.1017  0.1344
  114POX    C2B 1787   4.519   4.608   1.895  0.2403 -0.1773  0.1805
  114POX    C2C 1788   4.546   4.544   2.031  0.5883  0.3922  0.3809
  114POX    C2D 1789   4.476   4.410   2.057 -0.0518  0.7077  0.2922
  114POX    C2E 1790   4.330   4.436   2.094 -0.2287 -0.1403  0.2057
  114POX    C2F 1791   4.267   4.298   2.109 -0.1989 -0.1424  0.3191
  114POX    C2G 1792   4.116   4.309   2.086 -0.0971 -0.3000 -0.4690
  114POX    C2H 1793   4.068   4.358   2.223  0.1577 -0.2126 -0.4109
  114POX    C2I 1794   3.935   4.433   2.219  0.3265  0.1074 -0.0065
  114POX    C2J 1795   3.916   4.557   2.131 -0.6059  0.1502  0.2462
  114POX    C2K 1796   3.768   4.593   2.142 -0.5904  0.2649  0.0835
  114POX    C2L 1797   3.738   4.701   2.039  0.0549  0.4652  0.1042
  114POX    C2M 1798   3.615   4.792   2.046 -0.5147 -0.1903 -0.9873
  114POX    C2N 1799   3.632   4.906   1.945  0.7254  0.1336 -0.4425
  114POX    C2O 1800   3.497   4.973   1.917  0.3117 -0.6135 -0.2717
  114POX    C2P 1801   3.525   5.082   1.814 -0.1300 -0.1235  0.1171
  115CHL    CN1 1802   4.326   8.052   0.973  0.2720 -0.2063 -0.4656
  115CHL    CN2 1803   4.143   8.204   0.941 -0.3904  0.3738 -0.6967
  115CHL    CN3 1804   4.355   8.206   0.810  0.1930 -0.2993  0.3218
  115CHL    NTM 1805   4.290   8.191   0.941 -0.4442 -0.2786  0.0127
  115CHL     CB 1806   4.342   8.277   1.049 -0.4182  0.0636 -0.2721
  116PJ2     CA 1807   4.489   8.311   1.076 -0.2313 -0.4481 -0.6115
  116PJ2     OA 1808   4.586   8.206   1.078  0.1227 -0.1139 -0.1801
  116PJ2      P 1809   4.729   8.269   1.118  0.1453 -0.1354 -0.2260
  116PJ2     OB 1810   4.841   8.172   1.124 -0.3272 -0.6860 -0.2069
  116PJ2     HB 1811   4.810   8.080   1.151  2.4024 -1.5852  0.1671
  116PJ2     OG 1812   4.756   8.395   1.047  0.5032 -0.2533 -0.3000
  116PJ2     HG 1813   4.669   8.442   1.032  0.7585 -0.2954 -2.1874
  116PJ2     OD 1814   4.693   8.304   1.271  0.4133 -0.5505 -0.0630
  117POX     CD 1815   4.778   8.393   1.345  0.1886 -0.3752 -0.0129
  117POX     CE 1816   4.729   8.417   1.488  0.6104  0.2264  0.0318
  117POX     OE 1817   4.798   8.329   1.577  0.0651 -0.3237 -0.0882
  117POX    C1A 1818   4.922   8.356   1.614  0.3474 -0.7051 -0.7507
  117POX    O1A 1819   4.985   8.447   1.559  0.1915 -0.2066 -0.1247
  117POX    C1B 1820   4.970   8.260   1.716  0.0028 -0.0281  0.0624
  117POX    C1C 1821   4.930   8.304   1.857 -0.0522  0.3186 -0.0609
  117POX    C1D 1822   4.953   8.191   1.957 -0.3736  0.2585 -0.0539
  117POX    C1E 1823   5.103   8.186   1.982 -0.3850 -0.0659 -0.0552
  117POX    C1F 1824   5.140   8.119   2.115  0.1526 -0.1194 -0.2270
  117POX    C1G 1825   5.289   8.127   2.149  0.1676 -0.4344 -0.2224
  117POX    C1H 1826   5.326   8.036   2.266  0.2528 -0.4241 -0.2413
  117POX    C1I 1827   5.477   8.047   2.289  0.0474  0.5342  0.6786
  117POX    C1J 1828   5.558   8.020   2.391  0.7636  0.5885  0.1310
  117POX    C1K 1829   5.488   7.963   2.515  0.4261  0.1701 -0.2478
  117POX    C1L 1830   5.593   7.899   2.605  0.3654  0.4326  0.0093
  117POX    C1M 1831   5.534   7.836   2.731 -0.0042 -0.1699 -0.4605
  117POX    C1N 1832   5.604   7.713   2.790 -0.4126 -0.2420 -0.1153
  117POX    C1O 1833   5.525   7.645   2.901 -0.6992  0.2043 -0.0456
  117POX    C1P 1834   5.517   7.717   3.036  0.3549  0.6496 -0.2162
  117POX    C1Q 1835   5.657   7.726   3.098  0.2912  0.1754 -0.0014
  117POX    C1R 1836   5.699   7.601   3.175 -0.1516 -0.1978 -0.3610
  117POX     CZ 1837   4.576   8.417   1.489  0.6047 -0.5237  0.1679
  117POX     OZ 1838   4.516   8.462   1.611 -0.1087  0.0641 -0.3942
  117POX    C2A 1839   4.487   8.377   1.709 -0.1806  0.3189 -0.1928
  117POX    O2A 1840   4.482   8.256   1.691  0.0673  0.1912  0.5810
  117POX    C2B 1841   4.449   8.434   1.840 -0.0728  0.2601 -0.1371
  117POX    C2C 1842   4.544   8.540   1.899 -0.1560  0.0765  0.3257
  117POX    C2D 1843   4.480   8.578   2.033 -0.5433 -0.0177  0.1715
  117POX    C2E 1844   4.555   8.697   2.094 -0.7471  0.0103  0.3698
  117POX    C2F 1845   4.558   8.696   2.247 -0.0988 -0.4927  0.3582
  117POX    C2G 1846   4.635   8.823   2.285 -0.3084 -0.1982 -0.1873
  117POX    C2H 1847   4.642   8.841   2.436  0.4021 -0.4272 -0.1884
  117POX    C2I 1848   4.693   8.720   2.515 -0.2866 -0.8404 -0.3631
  117POX    C2J 1849   4.726   8.747   2.662 -0.4484 -0.1843 -0.4447
  117POX    C2K 1850   4.807   8.638   2.732  0.2199  0.4279 -0.2502
  117POX    C2L 1851   4.792   8.647   2.884 -0.5155 -0.0378 -0.2920
  117POX    C2M 1852   4.853   8.526   2.954  0.1171  0.4442 -0.0068
  117POX    C2N 1853   4.880   8.541   3.104  0.1495 -0.0487  0.0372
  117POX    C2O 1854   4.906   8.399   3.155 -0.1702 -0.1102  0.0282
  117POX    C2P 1855   4.957   8.398   3.299  0.0086  0.4936 -0.0301
  118CHL    CN1 1856   3.023   6.064   1.342 -0.3762 -0.0295 -0.1553
  118CHL    CN2 1857   2.884   5.888   1.412  0.0233  0.1833 -0.6181
  118CHL    CN3 1858   3.101   5.835   1.348  0.3523 -0.0144 -0.2221
  118CHL    NTM 1859   3.022   5.938   1.418  0.1231 -0.1284 -0.3107
  118CHL     CB 1860   3.057   5.950   1.560 -0.2365 -0.3300 -0.2037
  119PJ2     CA 1861   2.981   6.039   1.659  0.0912 -0.2302 -0.0392
  119PJ2     OA 1862   2.841   6.019   1.680  0.0284  0.0980 -0.1550
  119PJ2      P 1863   2.774   6.147   1.752 -0.2193 -0.0946 -0.0430
  119PJ2     OB 1864   2.835   6.174   1.884 -0.0778  0.0225 -0.1328
  119PJ2     HB 1865   2.864   6.087   1.923  2.7932  0.5830 -0.7937
  119PJ2     OG 1866   2.791   6.253   1.650 -0.3041 -0.0617 -0.0222
  119PJ2     HG 1867   2.754   6.336   1.693  0.5649  0.2569  0.1378
  119PJ2     OD 1868   2.629   6.076   1.748 -0.0239 -0.5008 -0.0105
  120POX     CD 1869   2.587   6.002   1.863 -0.5621 -0.2527 -0.0433
  120POX     CE 1870   2.495   5.882   1.839 -0.0554 -0.6266 -0.1369
  120POX     OE 1871   2.440   5.843   1.966  0.0350 -0.4505 -0.0432
  120POX    C1A 1872   2.311   5.813   1.977 -0.2626  0.5475 -0.6409
  120POX    O1A 1873   2.255   5.784   1.872  0.1335  0.1877 -0.7573
  120POX    C1B 1874   2.269   5.780   2.115  0.5939 -0.0339 -0.5073
  120POX    C1C 1875   2.221   5.895   2.205  0.1653 -0.6596  0.0748
  120POX    C1D 1876   2.175   5.832   2.336  0.5089 -0.2990  0.3680
  120POX    C1E 1877   2.141   5.931   2.448 -0.6101 -0.3579  0.0846
  120POX    C1F 1878   2.125   5.866   2.585  0.2241 -0.6455  0.0499
  120POX    C1G 1879   2.050   5.941   2.696  0.3052  0.1158 -0.4048
  120POX    C1H 1880   2.135   6.052   2.757 -0.2064  0.0781  0.3930
  120POX    C1I 1881   2.059   6.176   2.806 -0.1717  0.2304  0.0650
  120POX    C1J 1882   2.083   6.249   2.915  0.4715  0.4172 -0.1936
  120POX    C1K 1883   2.182   6.216   3.027 -0.1580 -0.1340  0.2105
  120POX    C1L 1884   2.131   6.243   3.168 -0.4712  0.1459  0.0457
  120POX    C1M 1885   2.214   6.163   3.268  0.0670  0.4541 -0.1523
  120POX    C1N 1886   2.135   6.140   3.397  0.3747 -0.6246 -0.1474
  120POX    C1O 1887   2.165   6.232   3.514 -0.4659 -0.2049 -0.2522
  120POX    C1P 1888   2.093   6.195   3.644 -0.5745  0.1445 -0.2110
  120POX    C1Q 1889   2.133   6.283   3.762 -0.9623  0.6857 -0.4770
  120POX    C1R 1890   2.036   6.262   3.879 -0.3953  0.7996  0.0217
  120POX     CZ 1891   2.580   5.785   1.757  0.2115  0.3385 -1.0239
  120POX     OZ 1892   2.708   5.756   1.816 -0.2050  0.2542 -0.1445
  120POX    C2A 1893   2.801   5.681   1.758 -0.5409 -0.2737 -0.0108
  120POX    O2A 1894   2.781   5.641   1.644  0.3061 -0.2063 -0.1893
  120POX    C2B 1895   2.919   5.661   1.846 -0.7058 -0.4068  0.1802
  120POX    C2C 1896   2.902   5.627   1.994 -0.5064  0.3837  0.3878
  120POX    C2D 1897   3.043   5.604   2.050 -0.0977  0.3971 -0.6122
  120POX    C2E 1898   3.044   5.562   2.197 -0.1546 -0.0244 -0.7323
  120POX    C2F 1899   3.175   5.563   2.276 -0.5224  0.3120 -0.1196
  120POX    C2G 1900   3.152   5.495   2.410 -0.0763  0.1778 -0.1107
  120POX    C2H 1901   3.284   5.505   2.487 -0.3153  0.1137  0.3104
  120POX    C2I 1902   3.316   5.401   2.595  0.5032 -0.4191 -0.4279
  120POX    C2J 1903   3.214   5.417   2.708  0.6074 -0.1194 -0.3742
  120POX    C2K 1904   3.247   5.329   2.829 -0.3964  0.1292  0.0974
  120POX    C2L 1905   3.159   5.365   2.948 -0.1910  0.4463  0.1558
  120POX    C2M 1906   3.176   5.267   3.064  0.1337  0.4039  0.0721
  120POX    C2N 1907   3.067   5.283   3.171 -0.1278  0.4799 -0.2055
  120POX    C2O 1908   2.942   5.213   3.119  0.0682  0.2223 -0.3312
  120POX    C2P 1909   2.883   5.113   3.219 -0.2340  0.3662 -0.3630
  121CHL    CN1 1910   2.889   6.749   1.937 -0.1752 -0.3940  0.3069
  121CHL    CN2 1911   2.667   6.669   1.946  0.4084  0.1691 -0.4273
  121CHL    CN3 1912   2.762   6.742   1.745  0.3020  0.4930  0.0903
  121CHL    NTM 1913   2.791   6.665   1.868  0.3689 -0.3955 -0.4696
  121CHL     CB 1914   2.829   6.524   1.859  0.2198 -0.4756  0.1571
  122PJ2     CA 1915   2.960   6.481   1.792  0.2413 -0.0048 -0.1020
  122PJ2     OA 1916   3.089   6.524   1.835  0.1333  0.2941 -0.0715
  122PJ2      P 1917   3.217   6.476   1.750 -0.0771 -0.1680 -0.1296
  122PJ2     OB 1918   3.183   6.456   1.608  0.0002 -0.2690 -0.1341
  122PJ2     HB 1919   3.258   6.431   1.546 -1.0724  0.1968 -1.6604
  122PJ2     OG 1920   3.328   6.569   1.783 -0.2644 -0.1534  0.4676
  122PJ2     HG 1921   3.283   6.658   1.793  0.2154  0.3095 -1.2516
  122PJ2     OD 1922   3.255   6.339   1.826 -0.2508 -0.2449 -0.1827
  123POX     CD 1923   3.344   6.349   1.938 -0.5259  0.1006  0.0090
  123POX     CE 1924   3.289   6.394   2.073 -0.0986 -0.3601  0.3409
  123POX     OE 1925   3.388   6.375   2.175  0.4466  0.1153 -0.0883
  123POX    C1A 1926   3.382   6.465   2.272 -0.4475 -0.3210  0.2767
  123POX    O1A 1927   3.324   6.573   2.258  0.6542  0.2237 -0.2308
  123POX    C1B 1928   3.480   6.434   2.379  0.0587  0.2052 -0.0272
  123POX    C1C 1929   3.414   6.350   2.489 -0.2035  0.8618  0.3198
  123POX    C1D 1930   3.517   6.323   2.598 -0.0622 -0.1577 -0.0563
  123POX    C1E 1931   3.460   6.266   2.728  0.0611  0.1475  0.1333
  123POX    C1F 1932   3.392   6.372   2.816 -0.3631 -0.1646  0.1823
  123POX    C1G 1933   3.378   6.331   2.963  0.2322 -0.0490  0.2747
  123POX    C1H 1934   3.303   6.198   2.983 -0.0272  0.1386  0.5534
  123POX    C1I 1935   3.299   6.158   3.130  0.7366 -0.4667  0.4171
  123POX    C1J 1936   3.194   6.138   3.210 -0.0396 -0.0925 -0.4825
  123POX    C1K 1937   3.051   6.136   3.156 -0.2521 -0.0085  0.0659
  123POX    C1L 1938   2.951   6.116   3.269 -0.1822 -0.5285  0.0378
  123POX    C1M 1939   2.806   6.133   3.222 -0.2454 -0.3408  0.2945
  123POX    C1N 1940   2.760   6.278   3.215  0.4747 -0.1102  0.1866
  123POX    C1O 1941   2.659   6.297   3.328  0.2897  0.1986 -0.0255
  123POX    C1P 1942   2.561   6.413   3.309  0.2175  0.1455  0.0210
  123POX    C1Q 1943   2.476   6.410   3.436 -0.1183 -0.2888 -0.2100
  123POX    C1R 1944   2.552   6.461   3.559 -0.4926 -0.1207 -0.0469
  123POX     CZ 1945   3.160   6.316   2.096 -0.5170  0.2234 -0.0051
  123POX     OZ 1946   3.094   6.321   2.223  0.3009 -0.1821  0.4356
  123POX    C2A 1947   2.975   6.375   2.246  0.2557  0.2247 -0.7222
  123POX    O2A 1948   2.927   6.458   2.168  0.1567  0.2985 -0.5825
  123POX    C2B 1949   2.931   6.345   2.384 -0.0557  0.5341 -0.7543
  123POX    C2C 1950   3.002   6.445   2.476 -0.2806  0.0782 -0.0806
  123POX    C2D 1951   2.969   6.424   2.624  0.0671 -0.2374 -0.0455
  123POX    C2E 1952   3.018   6.546   2.701 -0.3211 -0.2235  0.1830
  123POX    C2F 1953   3.015   6.520   2.852  0.2914 -0.0688  0.2238
  123POX    C2G 1954   3.018   6.640   2.946  0.0519  0.2007 -0.1138
  123POX    C2H 1955   2.890   6.725   2.946 -0.4985 -0.6177  0.3526
  123POX    C2I 1956   2.894   6.826   3.060  0.2173 -0.1261 -0.0983
  123POX    C2J 1957   2.844   6.740   3.177 -0.4462  0.2611 -0.0947
  123POX    C2K 1958   2.884   6.810   3.307 -0.1346 -0.4998  0.2251
  123POX    C2L 1959   2.817   6.747   3.429 -0.4267 -0.3501  0.1453
  123POX    C2M 1960   2.781   6.847   3.539 -0.0566  0.0817 -0.1258
  123POX    C2N 1961   2.680   6.793   3.640 -0.4394  0.2826 -0.4031
  123POX    C2O 1962   2.646   6.896   3.748 -0.3715  0.1520 -0.2573
  123POX    C2P 1963   2.546   6.839   3.848 -0.1510 -0.1277 -0.1956
  124CHL    CN1 1964   2.860   0.542   1.684  0.5212  0.2296  0.0087
  124CHL    CN2 1965   3.017   0.447   1.840  0.0840  0.6515  0.4127
  124CHL    CN3 1966   3.095   0.616   1.705  0.5733 -0.3010 -0.4063
  124CHL    NTM 1967   3.000   0.503   1.705  0.4094 -0.1643  0.0239
  124CHL     CB 1968   3.052   0.425   1.592 -0.3617 -0.0923 -0.3825
  125PJ2     CA 1969   3.001   0.284   1.556 -0.4475 -0.1557 -0.0148
  125PJ2     OA 1970   2.986   0.204   1.674 -0.1190 -0.0423  0.1071
  125PJ2      P 1971   2.976   0.047   1.641  0.0884 -0.0019 -0.1544
  125PJ2     OB 1972   2.845   0.012   1.581  0.2730  0.1024 -0.6250
  125PJ2     HB 1973   2.821   0.059   1.496 -0.4025  1.1943  0.1296
  125PJ2     OG 1974   3.102   0.007   1.576  0.3197  0.5034 -0.0225
  125PJ2     HG 1975   3.152   0.089   1.550  0.5895  0.0024 -1.1324
  125PJ2     OD 1976   2.972  -0.032   1.781 -0.2644  0.0683 -0.1220
  126POX     CD 1977   2.851  -0.027   1.856 -0.0482  0.5367  0.1945
  126POX     CE 1978   2.862  -0.086   1.997  0.1511  0.2516  0.0577
  126POX     OE 1979   2.738  -0.124   2.057  0.0428  0.4435 -0.0436
  126POX    C1A 1980   2.703  -0.252   2.055  0.0860  0.4284  0.1055
  126POX    O1A 1981   2.784  -0.323   1.995  0.1169  0.2251  0.3849
  126POX    C1B 1982   2.571  -0.296   2.104  0.2835 -0.4276 -0.1099
  126POX    C1C 1983   2.574  -0.413   2.203  0.1083 -0.0669  0.3236
  126POX    C1D 1984   2.508  -0.375   2.336  0.1827 -0.1640  0.3884
  126POX    C1E 1985   2.498  -0.499   2.424 -0.0996 -0.1151  0.4237
  126POX    C1F 1986   2.482  -0.453   2.569 -0.4081 -0.1658  0.4060
  126POX    C1G 1987   2.504  -0.576   2.657 -0.2768 -0.3140  0.1641
  126POX    C1H 1988   2.495  -0.547   2.807 -0.1727  0.6112 -0.0044
  126POX    C1I 1989   2.402  -0.650   2.872 -0.4261  0.8661  0.0416
  126POX    C1J 1990   2.412  -0.670   3.003 -0.5535  0.4332 -0.0144
  126POX    C1K 1991   2.491  -0.585   3.103  0.1134 -0.6407  0.3942
  126POX    C1L 1992   2.422  -0.563   3.238  0.0780  0.3461  0.2196
  126POX    C1M 1993   2.504  -0.489   3.344 -0.1054  0.6667  0.1400
  126POX    C1N 1994   2.440  -0.507   3.482 -0.2040 -0.0736  0.0022
  126POX    C1O 1995   2.494  -0.438   3.608  0.1516 -0.2138 -0.0728
  126POX    C1P 1996   2.401  -0.475   3.724  0.4530 -0.4061  0.1077
  126POX    C1Q 1997   2.258  -0.423   3.708  0.4319 -0.5004 -0.0140
  126POX    C1R 1998   2.192  -0.429   3.846 -0.0067  0.0271 -0.1960
  126POX     CZ 1999   2.957   0.005   2.075  0.1649  0.7208 -0.5003
  126POX     OZ 2000   3.026  -0.056   2.184  0.2535  0.4483 -0.7080
  126POX    C2A 2001   3.133   0.013   2.223  0.3232 -0.0909  0.0834
  126POX    O2A 2002   3.150   0.132   2.196 -0.4657 -0.1225 -0.6226
  126POX    C2B 2003   3.207  -0.057   2.330  0.2724  0.4893  0.5023
  126POX    C2C 2004   3.177   0.010   2.464 -0.0650 -0.0601  0.7060
  126POX    C2D 2005   3.254  -0.050   2.582  0.4736 -0.0545  0.3640
  126POX    C2E 2006   3.207  -0.001   2.720 -0.0093 -0.0990  0.2175
  126POX    C2F 2007   3.259  -0.089   2.834  0.3156  0.4464  0.4962
  126POX    C2G 2008   3.245  -0.029   2.973  0.0779  0.7162  0.3582
  126POX    C2H 2009   3.101   0.001   3.016 -0.0960  0.0954  0.2170
  126POX    C2I 2010   3.073   0.069   3.150 -0.4229 -0.1370  0.2655
  126POX    C2J 2011   2.924   0.069   3.185 -0.5484 -0.0774 -0.2703
  126POX    C2K 2012   2.914   0.133   3.324  0.7180 -0.5034  0.0304
  126POX    C2L 2013   2.769   0.134   3.373  0.5903 -0.0861 -0.3520
  126POX    C2M 2014   2.686   0.233   3.291 -0.1497 -0.0877  0.3791
  126POX    C2N 2015   2.551   0.237   3.363 -0.6863 -0.1564 -0.5994
  126POX    C2O 2016   2.452   0.340   3.308 -0.4947  0.3346 -0.0382
  126POX    C2P 2017   2.314   0.316   3.370 -0.5213  0.3391 -0.0954
  127CHL    CN1 2018   1.646   1.098   1.556 -0.6320 -0.4929  0.0159
  127CHL    CN2 2019   1.581   1.322   1.553  0.1588 -0.0402 -0.4093
  127CHL    CN3 2020   1.427   1.173   1.467 -0.8438 -0.0928  0.2333
  127CHL    NTM 2021   1.571   1.197   1.477 -0.7952 -0.4009  0.2847
  127CHL     CB 2022   1.615   1.209   1.337 -0.0575 -0.0448  0.5390
  128PJ2     CA 2023   1.745   1.284   1.307 -0.1062 -0.2305 -0.1446
  128PJ2     OA 2024   1.862   1.209   1.341  0.1236  0.1501 -0.0926
  128PJ2      P 2025   1.991   1.295   1.297  0.2363 -0.0276 -0.1089
  128PJ2     OB 2026   2.108   1.206   1.315  0.2991  0.0216 -0.2728
  128PJ2     HB 2027   2.109   1.173   1.410  3.0923  0.0683 -0.2021
  128PJ2     OG 2028   1.939   1.331   1.163  0.0466  0.0520 -0.0142
  128PJ2     HG 2029   1.961   1.259   1.097  2.1016  1.9460 -1.5627
  128PJ2     OD 2030   1.989   1.413   1.406 -0.5221 -0.1030 -0.0372
  129POX     CD 2031   2.065   1.396   1.526 -0.1566 -0.2513 -0.2867
  129POX     CE 2032   2.049   1.512   1.624 -0.0644 -0.5308  0.0600
  129POX     OE 2033   2.106   1.496   1.755  0.1026  0.4531  0.1191
  129POX    C1A 2034   2.233   1.530   1.776  0.0804  0.4521  0.2569
  129POX    O1A 2035   2.307   1.584   1.694 -0.0595 -0.2813 -0.3711
  129POX    C1B 2036   2.251   1.484   1.915  0.3376 -0.4059 -0.0517
  129POX    C1C 2037   2.374   1.547   1.981  0.1612  0.3785 -0.4613
  129POX    C1D 2038   2.505   1.499   1.917  0.1705  0.0648 -0.2056
  129POX    C1E 2039   2.621   1.579   1.976  0.6445 -0.1125 -0.8987
  129POX    C1F 2040   2.653   1.544   2.121 -0.6304 -0.5777 -0.7159
  129POX    C1G 2041   2.719   1.406   2.130  0.0226 -0.2158  0.1818
  129POX    C1H 2042   2.809   1.416   2.254 -0.0508  0.3535  0.1952
  129POX    C1I 2043   2.734   1.424   2.387 -0.0169 -0.7154  0.2892
  129POX    C1J 2044   2.754   1.504   2.491 -0.0256  0.1419 -0.3522
  129POX    C1K 2045   2.856   1.618   2.487  0.3803 -0.1955  0.1567
  129POX    C1L 2046   2.939   1.626   2.615 -0.3281  0.8210  0.5666
  129POX    C1M 2047   3.044   1.734   2.589  0.2506  0.1657  0.1390
  129POX    C1N 2048   3.159   1.720   2.689  0.1112 -0.1095  0.2603
  129POX    C1O 2049   3.267   1.825   2.663 -0.0759 -0.0483 -0.2829
  129POX    C1P 2050   3.402   1.794   2.728 -0.3472 -0.6461 -0.0005
  129POX    C1Q 2051   3.403   1.785   2.880  0.0807 -0.1699  0.0253
  129POX    C1R 2052   3.371   1.914   2.956 -0.1517 -0.4161  0.3483
  129POX     CZ 2053   1.901   1.548   1.638  0.0970  0.1944 -0.0323
  129POX     OZ 2054   1.871   1.663   1.716 -0.0700  0.2551 -0.1852
  129POX    C2A 2055   1.742   1.670   1.748 -0.1250  0.2101 -0.4015
  129POX    O2A 2056   1.663   1.644   1.656 -0.0601  0.3072 -0.4844
  129POX    C2B 2057   1.714   1.766   1.856 -0.1261  0.1064 -0.3096
  129POX    C2C 2058   1.590   1.717   1.932 -0.2867  0.2062 -0.5090
  129POX    C2D 2059   1.539   1.821   2.032 -0.2556 -0.0851 -0.1910
  129POX    C2E 2060   1.450   1.767   2.144  0.3141 -0.1208  0.2508
  129POX    C2F 2061   1.502   1.818   2.278  0.2331 -0.1736  0.3027
  129POX    C2G 2062   1.471   1.966   2.305  0.3244  0.0310 -0.6852
  129POX    C2H 2063   1.328   2.018   2.300 -0.0334 -0.8892 -0.1355
  129POX    C2I 2064   1.245   1.968   2.419  0.3408 -0.3669  0.3497
  129POX    C2J 2065   1.109   2.036   2.423  0.3806 -0.2629 -0.0480
  129POX    C2K 2066   1.034   2.010   2.554  0.0706  0.4064 -0.0835
  129POX    C2L 2067   1.111   2.054   2.679  0.1990 -0.5382  0.1830
  129POX    C2M 2068   1.052   1.996   2.807 -0.4509  0.1535  0.2010
  129POX    C2N 2069   0.945   2.082   2.876 -0.2728  0.2034  0.4152
  129POX    C2O 2070   0.884   2.007   2.994 -0.3683 -0.2571  0.0755
  129POX    C2P 2071   0.992   1.937   3.076 -0.0696 -0.4867 -0.5070
  130CHL    CN1 2072   5.287   6.818   1.730  0.1233 -0.5118 -0.2632
  130CHL    CN2 2073   5.098   6.676   1.772  0.3344  0.0225  0.4085
  130CHL    CN3 2074   5.089   6.907   1.839  0.1305  0.1653 -0.1777
  130CHL    NTM 2075   5.140   6.813   1.738  0.1194 -0.0156 -0.0144
  130CHL     CB 2076   5.088   6.841   1.603  0.0900  0.4712  0.0972
  131PJ2     CA 2077   4.950   6.906   1.592 -0.0859  0.0529 -0.1654
  131PJ2     OA 2078   4.838   6.865   1.672  0.0360  0.2962  0.1325
  131PJ2      P 2079   4.708   6.950   1.632 -0.1173  0.0938  0.2001
  131PJ2     OB 2080   4.756   7.079   1.577  0.1432 -0.1833 -0.2223
  131PJ2     HB 2081   4.678   7.141   1.588 -0.1084 -0.8448  2.4295
  131PJ2     OG 2082   4.618   6.869   1.547  0.1693 -0.1864  0.1627
  131PJ2     HG 2083   4.544   6.920   1.504  0.3425 -0.8711 -0.9804
  131PJ2     OD 2084   4.650   6.984   1.779 -0.0861  0.3717  0.1491
  132POX     CD 2085   4.596   6.869   1.844 -0.3525  0.2812 -0.2271
  132POX     CE 2086   4.566   6.906   1.990 -0.4313  0.5696 -0.3160
  132POX     OE 2087   4.657   6.835   2.075 -0.4124  0.3789 -0.4943
  132POX    C1A 2088   4.705   6.901   2.179 -0.1466 -0.4039 -0.1135
  132POX    O1A 2089   4.715   7.024   2.171 -0.5069 -0.3995 -0.5071
  132POX    C1B 2090   4.734   6.813   2.294  0.2815 -0.3569 -0.1827
  132POX    C1C 2091   4.863   6.849   2.370 -0.1446  0.1159  0.3280
  132POX    C1D 2092   4.875   6.753   2.488 -0.2421  0.2850  0.4761
  132POX    C1E 2093   4.881   6.605   2.447  0.5188  0.2952  0.5361
  132POX    C1F 2094   5.004   6.569   2.362 -0.2054  0.4537 -0.6022
  132POX    C1G 2095   4.988   6.419   2.337  0.2860  0.3743 -0.4374
  132POX    C1H 2096   5.131   6.373   2.305  0.3748  0.2679  0.1023
  132POX    C1I 2097   5.150   6.232   2.250  0.0276  0.3788 -0.3029
  132POX    C1J 2098   5.180   6.120   2.315  0.0740  0.6261  0.1034
  132POX    C1K 2099   5.181   6.111   2.467 -0.3455  0.0441  0.0717
  132POX    C1L 2100   5.306   6.048   2.531  0.0351  0.4373 -0.2839
  132POX    C1M 2101   5.275   6.046   2.681 -0.0614 -0.3263 -0.3128
  132POX    C1N 2102   5.324   6.173   2.749 -0.0045 -0.4650 -0.0972
  132POX    C1O 2103   5.282   6.180   2.896 -0.9851  0.1676 -0.4005
  132POX    C1P 2104   5.356   6.296   2.962 -0.0582 -0.5568 -0.1415
  132POX    C1Q 2105   5.343   6.281   3.114  0.1703  0.3191 -0.0274
  132POX    C1R 2106   5.434   6.167   3.161 -0.1864  0.1411  0.2355
  132POX     CZ 2107   4.419   6.870   2.015 -0.2307 -0.2083 -0.2295
  132POX     OZ 2108   4.357   6.897   2.140  0.2707 -0.3617  0.0564
  132POX    C2A 2109   4.225   6.884   2.128  0.1727  0.6047 -0.0363
  132POX    O2A 2110   4.165   6.911   2.024  0.5434  0.2157 -0.3554
  132POX    C2B 2111   4.172   6.912   2.263 -0.2727 -0.2932 -0.0200
  132POX    C2C 2112   4.052   7.006   2.269 -0.4878 -0.5555 -0.1924
  132POX    C2D 2113   3.983   7.004   2.406 -0.1497  0.4429 -0.0031
  132POX    C2E 2114   3.906   6.873   2.421 -0.1577  0.4399 -0.0739
  132POX    C2F 2115   3.815   6.875   2.543  0.0494 -0.2675  0.0987
  132POX    C2G 2116   3.888   6.884   2.677 -0.3395  0.2327  0.2797
  132POX    C2H 2117   3.786   6.860   2.789 -0.5527  0.2925  0.0998
  132POX    C2I 2118   3.843   6.871   2.931 -0.3348  0.1811  0.0211
  132POX    C2J 2119   3.902   7.009   2.959  0.6757 -0.2514  0.0871
  132POX    C2K 2120   3.792   7.116   2.961  0.6620 -0.2656  0.0969
  132POX    C2L 2121   3.858   7.253   2.962 -0.3086  0.2183 -0.2843
  132POX    C2M 2122   3.762   7.371   2.973 -0.3694  0.1338  0.1210
  132POX    C2N 2123   3.619   7.352   2.920 -0.2424  0.4751 -0.3518
  132POX    C2O 2124   3.526   7.471   2.941 -0.6201  0.1239 -0.0210
  132POX    C2P 2125   3.477   7.496   3.083 -0.7461  0.1210 -0.0638
  133CHL    CN1 2126   2.786   5.369   1.276  0.5103  0.2549  0.3952
  133CHL    CN2 2127   2.600   5.483   1.349  0.0950 -0.2545  0.6912
  133CHL    CN3 2128   2.609   5.272   1.426  0.8650 -0.0229 -0.2110
  133CHL    NTM 2129   2.644   5.350   1.306  0.3863  0.1348 -0.2514
  133CHL     CB 2130   2.556   5.298   1.200 -0.0589  0.1352  0.1131
  134PJ2     CA 2131   2.568   5.156   1.144  0.8223  0.1134  0.3355
  134PJ2     OA 2132   2.539   5.056   1.241  0.0129  0.0338  0.0192
  134PJ2      P 2133   2.534   4.906   1.183  0.2898 -0.0301  0.1581
  134PJ2     OB 2134   2.580   4.912   1.042 -0.1063  0.1701  0.0356
  134PJ2     HB 2135   2.573   4.816   1.012 -1.7280  0.1609  0.3390
  134PJ2     OG 2136   2.402   4.844   1.206  0.1630  0.0462 -0.3549
  134PJ2     HG 2137   2.406   4.809   1.299  0.4946  0.9108 -0.0367
  134PJ2     OD 2138   2.645   4.828   1.270  0.4088  0.3311  0.3295
  135POX     CD 2139   2.627   4.810   1.410 -0.4987 -0.5297  0.1105
  135POX     CE 2140   2.737   4.741   1.491 -0.0845 -0.0716 -0.0579
  135POX     OE 2141   2.698   4.699   1.622 -0.1870  0.1579 -0.0155
  135POX    C1A 2142   2.649   4.578   1.646  0.5425 -0.1237  0.0564
  135POX    O1A 2143   2.655   4.492   1.559 -0.0424 -0.2499  0.1379
  135POX    C1B 2144   2.599   4.562   1.785  0.0220 -0.2547 -0.1447
  135POX    C1C 2145   2.589   4.415   1.826 -0.6429 -0.3680 -0.7044
  135POX    C1D 2146   2.554   4.409   1.975  0.6460 -0.3454 -0.3876
  135POX    C1E 2147   2.551   4.265   2.024  0.2787 -0.2669 -0.1778
  135POX    C1F 2148   2.538   4.238   2.174  0.7152 -0.5054 -0.1807
  135POX    C1G 2149   2.647   4.304   2.259  0.5224  0.0427 -0.3492
  135POX    C1H 2150   2.673   4.232   2.392  0.7197 -0.1725 -0.5037
  135POX    C1I 2151   2.796   4.290   2.460  0.4207  0.2519 -0.3238
  135POX    C1J 2152   2.854   4.243   2.570 -0.0343 -0.4824 -0.3921
  135POX    C1K 2153   2.819   4.125   2.661 -0.1844 -0.3320 -0.2550
  135POX    C1L 2154   2.704   4.144   2.760  0.0542  0.3018 -0.0940
  135POX    C1M 2155   2.735   4.256   2.861  0.0701  0.1291  0.0941
  135POX    C1N 2156   2.853   4.230   2.954  0.3518  0.6619 -0.1113
  135POX    C1O 2157   2.923   4.354   3.010  0.2914  0.4963  0.3357
  135POX    C1P 2158   3.028   4.315   3.113  0.3145  0.1840  0.1956
  135POX    C1Q 2159   3.080   4.435   3.193  0.0640  0.2117  0.3180
  135POX    C1R 2160   3.173   4.376   3.299  0.0149 -0.0795  0.2009
  135POX     CZ 2161   2.849   4.844   1.480 -0.4711  0.3403 -0.1664
  135POX     OZ 2162   2.827   4.969   1.546  0.3106  0.1669  0.4401
  135POX    C2A 2163   2.935   5.042   1.571  0.1010  0.5054  0.3722
  135POX    O2A 2164   3.027   5.051   1.490 -0.0741 -0.6765  0.0194
  135POX    C2B 2165   2.925   5.142   1.679 -0.5196  0.3395  0.4681
  135POX    C2C 2166   3.027   5.116   1.789 -0.6384 -0.5475  0.3735
  135POX    C2D 2167   2.957   5.173   1.913  0.0567  0.2924  0.3941
  135POX    C2E 2168   3.022   5.136   2.046  0.2039 -0.4636  0.1201
  135POX    C2F 2169   3.168   5.180   2.041  0.2371 -0.5993 -0.1070
  135POX    C2G 2170   3.243   5.172   2.174  0.0036 -0.1153  0.0573
  135POX    C2H 2171   3.257   5.021   2.199  0.7367 -0.1068 -0.2732
  135POX    C2I 2172   3.326   4.997   2.333  0.1884 -0.0131  0.0283
  135POX    C2J 2173   3.342   4.849   2.372 -0.3555 -0.1248 -0.1603
  135POX    C2K 2174   3.360   4.848   2.524  0.5033 -0.3937 -0.2569
  135POX    C2L 2175   3.474   4.926   2.588  0.2055  0.2729 -0.5291
  135POX    C2M 2176   3.616   4.870   2.577  0.0174 -0.2718 -0.2243
  135POX    C2N 2177   3.630   4.743   2.661 -0.2839  0.1129  0.4224
  135POX    C2O 2178   3.762   4.675   2.623 -0.4527  0.2465 -0.4351
  135POX    C2P 2179   3.761   4.530   2.673 -0.2985  0.2201 -0.5085
  136CHL    CN1 2180   7.996   7.328   0.683  0.2937 -0.0976  0.2021
  136CHL    CN2 2181   7.819   7.199   0.767 -0.2134 -0.1946 -0.0373
  136CHL    CN3 2182   8.018   7.089   0.702  0.0469 -0.2976  0.2298
  136CHL    NTM 2183   7.966   7.211   0.766 -0.2124 -0.2136 -0.1419
  136CHL     CB 2184   8.013   7.219   0.905 -0.4399 -0.4096 -0.0529
  137PJ2     CA 2185   7.970   7.130   1.022  0.0039 -0.4807  0.0557
  137PJ2     OA 2186   8.012   6.993   1.017  0.1228 -0.4257 -0.5017
  137PJ2      P 2187   8.167   6.975   1.055  0.0574 -0.0885 -0.0664
  137PJ2     OB 2188   8.200   6.831   1.043 -0.2319 -0.1708  0.1049
  137PJ2     HB 2189   8.117   6.777   1.056  0.7980 -2.1166 -0.9475
  137PJ2     OG 2190   8.248   7.073   0.980 -0.2478 -0.1123 -0.4320
  137PJ2     HG 2191   8.342   7.072   1.016 -1.1739 -2.5012  2.3681
  137PJ2     OD 2192   8.184   7.019   1.209  0.5799 -0.5317  0.0071
  138POX     CD 2193   8.130   6.934   1.310  0.2897 -0.1702  0.1615
  138POX     CE 2194   8.125   6.984   1.454 -0.0774 -0.1822  0.1537
  138POX     OE 2195   8.163   6.872   1.533 -0.2991 -0.5987 -0.3207
  138POX    C1A 2196   8.237   6.888   1.643 -0.0829 -0.7994 -0.4340
  138POX    O1A 2197   8.332   6.965   1.631 -0.2907 -0.4335  0.2204
  138POX    C1B 2198   8.217   6.781   1.745  0.3319 -0.0962  0.3982
  138POX    C1C 2199   8.186   6.844   1.881  0.2068  0.0052  0.3232
  138POX    C1D 2200   8.161   6.729   1.979  0.3044 -0.6236 -0.3750
  138POX    C1E 2201   8.148   6.802   2.113 -0.2791 -0.8111 -0.3287
  138POX    C1F 2202   8.148   6.701   2.228 -0.4177 -0.1335  0.2759
  138POX    C1G 2203   8.089   6.759   2.356 -0.3908  0.3828  0.0530
  138POX    C1H 2204   8.107   6.668   2.477  0.0720  0.4076  0.0019
  138POX    C1I 2205   8.254   6.628   2.497  0.0865  0.3379 -0.2421
  138POX    C1J 2206   8.314   6.578   2.604 -0.2494 -0.2543 -0.3277
  138POX    C1K 2207   8.233   6.556   2.732  0.0479  0.3733 -0.0245
  138POX    C1L 2208   8.315   6.460   2.818  0.1031  0.2697 -0.1916
  138POX    C1M 2209   8.228   6.442   2.943  0.5164 -0.1330  0.0406
  138POX    C1N 2210   8.296   6.333   3.027  0.8524 -0.2271 -0.3540
  138POX    C1O 2211   8.216   6.274   3.143  0.5416  0.0141 -0.4452
  138POX    C1P 2212   8.189   6.376   3.254 -0.1360 -0.2211 -0.3891
  138POX    C1Q 2213   8.079   6.316   3.342 -0.2522  0.4851 -0.0466
  138POX    C1R 2214   8.102   6.328   3.493  0.2291 -0.2870 -0.0530
  138POX     CZ 2215   7.986   7.038   1.491 -0.1612 -0.4363  0.2145
  138POX     OZ 2216   7.964   7.077   1.627 -0.0208 -0.2836  0.1939
  138POX    C2A 2217   7.836   7.106   1.648 -0.1089 -0.4856 -0.0528
  138POX    O2A 2218   7.750   7.124   1.562 -0.2505  0.4772  0.2815
  138POX    C2B 2219   7.813   7.110   1.794  0.0575 -0.3105 -0.0312
  138POX    C2C 2220   7.812   6.970   1.856 -0.0784 -0.2530  0.0961
  138POX    C2D 2221   7.726   6.982   1.982  0.0498  0.1717  0.1438
  138POX    C2E 2222   7.807   7.030   2.103 -0.0245  0.3599  0.1200
  138POX    C2F 2223   7.743   6.958   2.222  0.4584  0.0374  0.1896
  138POX    C2G 2224   7.783   7.040   2.344  0.7374 -0.0805  0.1785
  138POX    C2H 2225   7.744   6.974   2.476  0.5506 -0.5280 -0.1003
  138POX    C2I 2226   7.787   7.052   2.600 -0.0968  0.0707 -0.2437
  138POX    C2J 2227   7.786   6.970   2.729 -0.2572  0.6659  0.1375
  138POX    C2K 2228   7.835   7.037   2.858  0.0350 -0.3234  0.5574
  138POX    C2L 2229   7.986   7.063   2.858  0.1046 -0.7178  0.0808
  138POX    C2M 2230   8.029   7.129   2.989  0.4726 -0.9209  0.0629
  138POX    C2N 2231   8.169   7.190   2.985  0.1713 -0.2190  0.1894
  138POX    C2O 2232   8.148   7.314   2.897  0.6060  0.0755  0.4954
  138POX    C2P 2233   8.059   7.420   2.961  0.0306 -0.0116 -0.1479
  139CHL    CN1 2234   6.473   5.779   0.737  0.0028  0.3322  0.0224
  139CHL    CN2 2235   6.525   5.563   0.821 -0.1814  0.1741 -0.1712
  139CHL    CN3 2236   6.300   5.639   0.814  0.1059 -0.1250 -0.5502
  139CHL    NTM 2237   6.438   5.680   0.840 -0.0847  0.2349 -0.1005
  139CHL     CB 2238   6.443   5.738   0.975  0.5855 -0.2116  0.0742
  140PJ2     CA 2239   6.578   5.777   1.036  0.3602  0.6885  0.0225
  140PJ2     OA 2240   6.679   5.683   1.075 -0.2544  0.1743  0.4083
  140PJ2      P 2241   6.753   5.723   1.213  0.5047  0.0958  0.0257
  140PJ2     OB 2242   6.898   5.699   1.194  0.4909 -0.1061  0.1789
  140PJ2     HB 2243   6.920   5.607   1.163 -0.0073 -0.7742  1.7116
  140PJ2     OG 2244   6.702   5.857   1.250  0.2761  0.0589 -0.1513
  140PJ2     HG 2245   6.628   5.849   1.316  0.8036 -0.6481  0.3651
  140PJ2     OD 2246   6.704   5.634   1.337  0.3668  0.3309  0.1406
  141POX     CD 2247   6.680   5.684   1.469 -0.5576  0.5633 -0.1050
  141POX     CE 2248   6.692   5.573   1.574  0.1269  0.2291 -0.5267
  141POX     OE 2249   6.629   5.619   1.694  0.3711  0.1327 -0.3595
  141POX    C1A 2250   6.507   5.603   1.744  0.5523  0.0954  0.0688
  141POX    O1A 2251   6.417   5.542   1.687  0.3875  0.3918  0.0092
  141POX    C1B 2252   6.492   5.664   1.879  0.1685  0.4662 -0.1402
  141POX    C1C 2253   6.540   5.570   1.989 -0.1525  0.1424 -0.2712
  141POX    C1D 2254   6.497   5.619   2.128  1.4546  0.5827  0.0954
  141POX    C1E 2255   6.568   5.546   2.242  0.5589  0.0897  0.3505
  141POX    C1F 2256   6.492   5.599   2.364  0.4637 -0.0978  0.3713
  141POX    C1G 2257   6.571   5.569   2.491 -0.1631 -0.7930  0.6039
  141POX    C1H 2258   6.539   5.634   2.626 -0.0296  0.5697 -0.0067
  141POX    C1I 2259   6.646   5.578   2.719 -0.3733  0.0036  0.0563
  141POX    C1J 2260   6.666   5.628   2.841 -0.6579 -0.6166  0.3600
  141POX    C1K 2261   6.591   5.755   2.881  0.2366  0.0553 -0.0517
  141POX    C1L 2262   6.679   5.828   2.983  0.2077  0.2429 -0.1619
  141POX    C1M 2263   6.622   5.948   3.059 -0.1520 -0.5648  0.8625
  141POX    C1N 2264   6.705   6.006   3.173  0.1032  0.7073  0.0462
  141POX    C1O 2265   6.842   6.065   3.138  0.4412 -0.0714  0.0479
  141POX    C1P 2266   6.925   6.088   3.265  0.5107 -0.2006  0.0269
  141POX    C1Q 2267   6.893   6.222   3.330 -0.0849 -0.3072 -0.0380
  141POX    C1R 2268   6.998   6.263   3.434 -0.6274  0.1239  0.3466
  141POX     CZ 2269   6.837   5.526   1.589 -0.1498 -0.4220  0.1309
  141POX     OZ 2270   6.934   5.624   1.626 -0.2445 -0.2345 -0.1194
  141POX    C2A 2271   7.064   5.600   1.641 -0.3101 -0.2465  0.4689
  141POX    O2A 2272   7.113   5.488   1.626 -0.5551 -0.2748 -0.1588
  141POX    C2B 2273   7.134   5.726   1.674  0.0076 -0.2572 -0.1487
  141POX    C2C 2274   7.284   5.739   1.645 -0.0241 -0.1442 -0.2645
  141POX    C2D 2275   7.353   5.856   1.715  0.5187 -0.2903 -0.5466
  141POX    C2E 2276   7.351   5.988   1.637  0.3330  0.0451  0.0126
  141POX    C2F 2277   7.460   6.083   1.686  0.2375  0.1206  0.0754
  141POX    C2G 2278   7.402   6.172   1.797 -0.0724 -0.0830  0.0774
  141POX    C2H 2279   7.285   6.257   1.748 -0.1354 -0.1805  0.0573
  141POX    C2I 2280   7.235   6.324   1.876  0.1555 -0.2537  0.2093
  141POX    C2J 2281   7.138   6.435   1.837  1.3191  0.6204 -0.2632
  141POX    C2K 2282   7.097   6.526   1.953 -0.2723 -0.1755 -0.1695
  141POX    C2L 2283   7.016   6.652   1.922  0.0006 -0.0665 -0.4509
  141POX    C2M 2284   6.896   6.619   1.832  0.0228 -0.0735 -0.4782
  141POX    C2N 2285   6.788   6.547   1.914  0.1518  0.0978 -0.1567
  141POX    C2O 2286   6.677   6.487   1.827  0.0560  0.2113 -0.1133
  141POX    C2P 2287   6.589   6.389   1.905  0.0747  0.2962  0.0156
  142CHL    CN1 2288   3.626   7.866   1.681 -0.3685  0.1082  0.3964
  142CHL    CN2 2289   3.840   7.800   1.629  0.2064 -0.1636 -0.5465
  142CHL    CN3 2290   3.687   7.818   1.450 -0.1987  0.4707  0.4639
  142CHL    NTM 2291   3.700   7.777   1.590 -0.1394  0.2884  0.4056
  142CHL     CB 2292   3.651   7.640   1.605 -0.5216  0.3698 -0.0627
  143PJ2     CA 2293   3.674   7.552   1.729 -0.1571  0.3702 -0.1287
  143PJ2     OA 2294   3.807   7.508   1.758 -0.2844 -0.1899 -0.3619
  143PJ2      P 2295   3.810   7.348   1.765  0.0249 -0.1820 -0.3226
  143PJ2     OB 2296   3.940   7.285   1.799 -0.2740 -0.5231  0.1924
  143PJ2     HB 2297   3.935   7.186   1.789 -1.7594 -0.3869 -0.6335
  143PJ2     OG 2298   3.739   7.285   1.651 -0.3097  0.1598 -0.3029
  143PJ2     HG 2299   3.745   7.185   1.658 -0.0291  0.1827 -0.1813
  143PJ2     OD 2300   3.724   7.329   1.899  0.4890 -0.5265 -0.0677
  144POX     CD 2301   3.783   7.343   2.028 -0.0747 -0.0234  0.1410
  144POX     CE 2302   3.705   7.302   2.153 -0.3681 -0.1430 -0.0820
  144POX     OE 2303   3.757   7.357   2.274  0.1647 -0.0236 -0.3669
  144POX    C1A 2304   3.730   7.481   2.314  0.7234  0.0440 -0.1838
  144POX    O1A 2305   3.700   7.581   2.249  0.7221  0.2734  0.1654
  144POX    C1B 2306   3.753   7.482   2.460  0.5294  0.2630 -0.1524
  144POX    C1C 2307   3.886   7.549   2.496  0.0444  1.0052  0.2667
  144POX    C1D 2308   3.913   7.577   2.644  0.1631  0.3006  0.3791
  144POX    C1E 2309   4.054   7.632   2.663  0.1999  0.5331 -0.5217
  144POX    C1F 2310   4.072   7.705   2.797 -0.0575  0.6671 -0.5592
  144POX    C1G 2311   4.055   7.610   2.916 -0.2501  0.5787 -0.6575
  144POX    C1H 2312   4.083   7.686   3.045 -0.2834 -0.4155 -0.0523
  144POX    C1I 2313   4.111   7.582   3.153  0.0747 -0.3235 -0.0549
  144POX    C1J 2314   4.236   7.560   3.192  0.1037 -0.4980 -0.2518
  144POX    C1K 2315   4.357   7.638   3.139 -0.1232  0.2839  0.3594
  144POX    C1L 2316   4.480   7.585   3.213 -0.1013  0.1298  0.2151
  144POX    C1M 2317   4.609   7.651   3.162 -0.0301  0.2172  0.5037
  144POX    C1N 2318   4.727   7.577   3.226  0.4201  0.6161  0.1385
  144POX    C1O 2319   4.759   7.453   3.142  0.4455  0.8077 -0.1364
  144POX    C1P 2320   4.876   7.371   3.198 -0.0928  0.1289  0.0047
  144POX    C1Q 2321   4.867   7.223   3.163 -0.5736  0.2322 -0.3315
  144POX    C1R 2322   5.003   7.152   3.165 -0.6607  0.0745  0.1861
  144POX     CZ 2323   3.705   7.149   2.161  0.4151 -0.1219  0.3569
  144POX     OZ 2324   3.601   7.098   2.244 -0.0865  0.2470 -0.0380
  144POX    C2A 2325   3.549   6.978   2.223  0.3961 -0.0427  0.4046
  144POX    O2A 2326   3.622   6.892   2.173 -0.1464  0.0652 -0.5931
  144POX    C2B 2327   3.428   6.953   2.304 -0.0423  0.4644 -0.0859
  144POX    C2C 2328   3.457   6.891   2.441 -0.0031  0.1394 -0.2403
  144POX    C2D 2329   3.330   6.904   2.525  0.0213  0.2019 -0.2138
  144POX    C2E 2330   3.332   6.818   2.652 -0.1094  0.5846  0.0493
  144POX    C2F 2331   3.378   6.900   2.773  0.0000  0.0938  0.3449
  144POX    C2G 2332   3.390   6.822   2.904  0.6615  0.0117  0.2385
  144POX    C2H 2333   3.448   6.916   3.010  0.3369 -0.3744  0.7622
  144POX    C2I 2334   3.363   7.036   3.051  0.1452 -0.2409 -0.0027
  144POX    C2J 2335   3.410   7.101   3.181 -0.2295  0.2928 -0.1272
  144POX    C2K 2336   3.302   7.199   3.226 -0.0772  0.3414  0.1373
  144POX    C2L 2337   3.208   7.126   3.322  0.1453 -0.4611 -0.2522
  144POX    C2M 2338   3.277   7.083   3.451  0.2141  0.9336  0.1860
  144POX    C2N 2339   3.212   6.976   3.539  0.5056  0.2638 -0.3985
  144POX    C2O 2340   3.294   6.949   3.665 -0.0296  0.1334 -0.0765
  144POX    C2P 2341   3.397   6.838   3.649 -0.5946 -0.3374 -0.4955
  145CHL    CN1 2342   3.689   6.855   1.699 -0.2320 -0.6523 -0.0610
  145CHL    CN2 2343   3.449   6.851   1.656  0.7078 -0.3390 -0.3724
  145CHL    CN3 2344   3.555   6.827   1.880 -0.5521  0.0251 -0.0466
  145CHL    NTM 2345   3.556   6.892   1.748  0.0813  0.2877  0.0855
  145CHL     CB 2346   3.565   7.037   1.771 -0.1903  0.2745  0.2861
  146PJ2     CA 2347   3.442   7.118   1.813 -0.6113  0.0943 -0.5704
  146PJ2     OA 2348   3.388   7.087   1.942  0.6098  0.2902  0.0059
  146PJ2      P 2349   3.271   7.197   1.946  0.2198 -0.0952 -0.5736
  146PJ2     OB 2350   3.342   7.324   1.974 -0.3719  0.1487 -0.1346
  146PJ2     HB 2351   3.330   7.349   2.070 -1.5415 -0.8951  0.0073
  146PJ2     OG 2352   3.164   7.193   1.844 -0.6181  0.1770  0.2761
  146PJ2     HG 2353   3.126   7.286   1.844  1.1482  0.9432 -0.7097
  146PJ2     OD 2354   3.192   7.138   2.074  0.2302  0.3590 -0.3553
  147POX     CD 2355   3.176   7.235   2.178  0.0063  0.0712 -0.1209
  147POX     CE 2356   3.062   7.216   2.278  0.0211 -0.4623 -0.2051
  147POX     OE 2357   3.036   7.329   2.361 -0.4025 -0.6183 -0.1217
  147POX    C1A 2358   2.912   7.376   2.368 -0.2896 -0.3983  0.4214
  147POX    O1A 2359   2.828   7.328   2.292 -0.3874  0.1191  0.1953
  147POX    C1B 2360   2.891   7.497   2.451  0.6045  0.0417  0.0189
  147POX    C1C 2361   2.795   7.470   2.567  0.4188  0.0689 -0.1293
  147POX    C1D 2362   2.812   7.553   2.694 -0.6002 -0.3773  0.3125
  147POX    C1E 2363   2.692   7.538   2.788 -0.5368 -0.7054  0.3430
  147POX    C1F 2364   2.698   7.626   2.913  0.2751  0.8529 -0.7574
  147POX    C1G 2365   2.564   7.645   2.985  0.5032 -0.0768 -0.0635
  147POX    C1H 2366   2.581   7.747   3.098  0.1101 -0.0468 -0.0295
  147POX    C1I 2367   2.679   7.702   3.207 -0.2275  0.5806  0.5391
  147POX    C1J 2368   2.650   7.686   3.336 -0.4126 -0.2390  0.4040
  147POX    C1K 2369   2.513   7.730   3.388 -0.3640  0.1329  0.2216
  147POX    C1L 2370   2.476   7.665   3.521  0.1303 -0.0418  0.2763
  147POX    C1M 2371   2.520   7.739   3.648  0.3446  0.0627  0.1422
  147POX    C1N 2372   2.417   7.849   3.672 -0.0235 -0.2270 -0.1035
  147POX    C1O 2373   2.449   7.929   3.798 -0.2132 -0.2081 -0.0666
  147POX    C1P 2374   2.597   7.968   3.793 -0.3607  0.4302  0.3356
  147POX    C1Q 2375   2.612   8.080   3.896  0.0628 -0.1335  0.8928
  147POX    C1R 2376   2.761   8.106   3.923  0.3178 -0.5914 -0.0032
  147POX     CZ 2377   3.073   7.088   2.362  0.1665 -0.6537 -0.5136
  147POX     OZ 2378   2.979   7.071   2.467  0.1941  0.1334 -0.3527
  147POX    C2A 2379   2.933   6.950   2.498 -0.0514  0.1921 -0.4857
  147POX    O2A 2380   2.953   6.857   2.421 -0.0591 -0.5352  0.3744
  147POX    C2B 2381   2.854   6.933   2.623  0.0284 -0.4501 -0.5180
  147POX    C2C 2382   2.708   6.970   2.597 -0.1842 -0.7891  0.1806
  147POX    C2D 2383   2.620   6.925   2.714  0.2342  0.0385  0.8185
  147POX    C2E 2384   2.486   6.998   2.709  0.3788  0.2574 -0.1429
  147POX    C2F 2385   2.502   7.148   2.732  0.2454  0.2448  0.0383
  147POX    C2G 2386   2.382   7.244   2.723  0.4032  0.4007 -0.4397
  147POX    C2H 2387   2.306   7.250   2.855 -0.0800  0.6713 -0.7304
  147POX    C2I 2388   2.373   7.343   2.956  0.1037 -0.4626  0.2152
  147POX    C2J 2389   2.396   7.271   3.089 -0.0793 -0.2579  0.3583
  147POX    C2K 2390   2.269   7.280   3.175 -0.4847  0.0149 -0.2571
  147POX    C2L 2391   2.289   7.228   3.318  0.2343  0.0900 -0.3260
  147POX    C2M 2392   2.153   7.250   3.384  0.2364 -0.5860 -0.0950
  147POX    C2N 2393   2.120   7.399   3.377  0.1072 -0.6004  0.1967
  147POX    C2O 2394   1.996   7.418   3.464 -0.0713  0.4385 -0.2631
  147POX    C2P 2395   1.962   7.567   3.471  0.2766  0.4882  0.3972
  148CHL    CN1 2396   6.734   4.128   1.517  0.1523  0.0480 -0.0381
  148CHL    CN2 2397   6.954   4.149   1.610 -0.0218  0.5710 -0.3573
  148CHL    CN3 2398   6.933   4.061   1.385 -0.2829 -0.2476 -0.7790
  148CHL    NTM 2399   6.876   4.152   1.485  0.1197 -0.3271 -0.4755
  148CHL     CB 2400   6.900   4.285   1.429 -0.5414  0.0011  0.0033
  149PJ2     CA 2401   6.842   4.422   1.468 -0.1324  0.1484  0.0998
  149PJ2     OA 2402   6.703   4.445   1.445 -0.1195  0.0572 -0.0692
  149PJ2      P 2403   6.656   4.599   1.441 -0.0058  0.1072  0.4965
  149PJ2     OB 2404   6.775   4.673   1.394 -0.1930 -0.1169 -0.3378
  149PJ2     HB 2405   6.750   4.766   1.365 -0.9822  0.4579  1.9371
  149PJ2     OG 2406   6.523   4.610   1.377  0.2643 -0.2239 -0.1311
  149PJ2     HG 2407   6.487   4.517   1.366  0.5248 -0.3904  0.3669
  149PJ2     OD 2408   6.635   4.626   1.599 -0.4550 -0.0425  0.4630
  150POX     CD 2409   6.529   4.574   1.680 -0.6458  0.2842  0.4301
  150POX     CE 2410   6.559   4.559   1.829  0.4319  0.1086  0.2044
  150POX     OE 2411   6.450   4.501   1.900  0.1671  0.2390 -0.0953
  150POX    C1A 2412   6.476   4.400   1.982 -0.1372  0.1585 -0.0975
  150POX    O1A 2413   6.587   4.347   1.977 -0.5246 -0.6334 -0.4829
  150POX    C1B 2414   6.355   4.348   2.050  0.0695 -0.1442  0.0417
  150POX    C1C 2415   6.371   4.341   2.202 -0.1131  0.6326  0.0998
  150POX    C1D 2416   6.382   4.480   2.266 -0.1359  0.7172 -0.0776
  150POX    C1E 2417   6.428   4.472   2.412 -0.1837  0.0517 -0.0946
  150POX    C1F 2418   6.425   4.603   2.491  0.0306 -0.1628  0.2677
  150POX    C1G 2419   6.527   4.599   2.606  0.7555  0.9747 -0.3155
  150POX    C1H 2420   6.480   4.670   2.733  0.2378  0.8235 -0.4208
  150POX    C1I 2421   6.579   4.663   2.850  0.0499 -0.0246 -0.3027
  150POX    C1J 2422   6.547   4.646   2.978  0.2085 -0.4079 -0.3129
  150POX    C1K 2423   6.402   4.649   3.027  0.2507  0.2255 -0.2189
  150POX    C1L 2424   6.388   4.695   3.172 -0.0702  0.7255 -0.4078
  150POX    C1M 2425   6.250   4.665   3.230  0.4082 -0.3151  0.2092
  150POX    C1N 2426   6.208   4.749   3.351  0.1454 -0.1702  0.0175
  150POX    C1O 2427   6.158   4.890   3.320  0.1115 -0.1194  0.3037
  150POX    C1P 2428   6.164   4.981   3.443 -0.2034 -0.1453  0.3372
  150POX    C1Q 2429   6.126   5.125   3.411  0.3884 -0.1415 -0.3670
  150POX    C1R 2430   6.161   5.216   3.529  0.1158  0.3468 -0.6573
  150POX     CZ 2431   6.598   4.698   1.880 -0.1903  0.3623 -0.0025
  150POX     OZ 2432   6.658   4.703   2.010 -0.3498 -0.9109  0.1370
  150POX    C2A 2433   6.786   4.672   2.030  0.0218  0.1330 -0.5410
  150POX    O2A 2434   6.855   4.649   1.931  0.9048 -0.5886  0.2197
  150POX    C2B 2435   6.831   4.675   2.170 -0.3623 -0.0963 -0.4092
  150POX    C2C 2436   6.953   4.767   2.181 -0.0074 -0.5865 -0.2071
  150POX    C2D 2437   6.921   4.916   2.175  0.8124 -0.3702  0.5794
  150POX    C2E 2438   6.833   4.964   2.291 -0.0058  0.3334 -0.3155
  150POX    C2F 2439   6.893   5.090   2.354 -0.3029  0.3443 -0.0455
  150POX    C2G 2440   6.826   5.103   2.491  0.0006 -0.2104  0.1624
  150POX    C2H 2441   6.881   5.225   2.565 -0.1297  0.0038 -0.0918
  150POX    C2I 2442   6.852   5.224   2.715  0.5475 -0.3808  0.0385
  150POX    C2J 2443   6.907   5.348   2.784 -0.5063 -0.0078  0.2197
  150POX    C2K 2444   6.874   5.337   2.933 -0.1953 -0.0893  0.2837
  150POX    C2L 2445   6.944   5.452   3.005  0.3447 -0.0352 -0.3227
  150POX    C2M 2446   7.096   5.433   2.999  0.2863 -0.7979  0.4428
  150POX    C2N 2447   7.158   5.538   3.091  0.4103  0.3964 -0.9540
  150POX    C2O 2448   7.307   5.565   3.073  0.6195  0.2371  0.4312
  150POX    C2P 2449   7.341   5.672   3.177 -0.4350  0.6681  0.3452
  151CHL    CN1 2450   5.126   0.432   1.363  0.2003  0.7224  0.0844
  151CHL    CN2 2451   5.222   0.481   1.157  0.0777 -0.2210 -0.1111
  151CHL    CN3 2452   5.105   0.654   1.276 -0.3611  0.2885 -0.6305
  151CHL    NTM 2453   5.106   0.512   1.241  0.0869  0.1955 -0.2446
  151CHL     CB 2454   4.980   0.470   1.177  0.2132 -0.2633 -0.2014
  152PJ2     CA 2455   4.844   0.487   1.246  0.6056 -0.2898  0.5947
  152PJ2     OA 2456   4.807   0.619   1.286  0.1250 -0.2449  0.0154
  152PJ2      P 2457   4.655   0.615   1.337  0.1335 -0.1364  0.0505
  152PJ2     OB 2458   4.604   0.750   1.368 -0.2021 -0.3705  0.5311
  152PJ2     HB 2459   4.678   0.813   1.391  1.0422 -1.1000 -1.2623
  152PJ2     OG 2460   4.572   0.525   1.253  0.3686  0.0308 -0.3673
  152PJ2     HG 2461   4.630   0.459   1.206 -0.6480 -2.3239  1.4359
  152PJ2     OD 2462   4.686   0.535   1.473  0.1012  0.1452  0.2231
  153POX     CD 2463   4.723   0.619   1.583  0.0727  0.4744 -0.0177
  153POX     CE 2464   4.716   0.511   1.691  0.3255  0.4188 -0.0569
  153POX     OE 2465   4.700   0.563   1.824  0.5382  0.1860  0.0598
  153POX    C1A 2466   4.579   0.553   1.878  0.4771 -0.2761 -0.1522
  153POX    O1A 2467   4.488   0.551   1.796  0.2330  0.3920  0.1035
  153POX    C1B 2468   4.571   0.576   2.024  0.1747  0.4238 -0.2767
  153POX    C1C 2469   4.508   0.715   2.036 -0.0336  0.2955  0.1380
  153POX    C1D 2470   4.453   0.727   2.179 -0.2756 -0.5668  0.1250
  153POX    C1E 2471   4.344   0.629   2.220 -0.7502 -0.1549 -0.1472
  153POX    C1F 2472   4.317   0.646   2.370 -0.4542 -0.0556 -0.1053
  153POX    C1G 2473   4.434   0.588   2.450  0.0479  0.5250 -0.4152
  153POX    C1H 2474   4.445   0.658   2.585 -0.1455 -0.0485 -0.1013
  153POX    C1I 2475   4.558   0.594   2.667  0.0063  0.0158 -0.2600
  153POX    C1J 2476   4.596   0.626   2.791  0.0435  0.4121 -0.3727
  153POX    C1K 2477   4.513   0.724   2.873  0.0041  0.2345 -0.2005
  153POX    C1L 2478   4.584   0.807   2.981  0.0596  0.2095 -0.2176
  153POX    C1M 2479   4.476   0.867   3.072  0.3094  0.2837  0.0299
  153POX    C1N 2480   4.538   0.963   3.174 -0.0420 -0.0341  0.5436
  153POX    C1O 2481   4.434   1.050   3.246 -0.5129  0.3668 -0.5918
  153POX    C1P 2482   4.359   0.957   3.341  0.0709  0.8349  0.3378
  153POX    C1Q 2483   4.225   1.022   3.375 -0.1448  0.6313 -0.1233
  153POX    C1R 2484   4.118   1.030   3.266 -0.7458  0.1300  0.4210
  153POX     CZ 2485   4.832   0.413   1.677 -0.0732 -0.0523 -0.0756
  153POX     OZ 2486   4.858   0.336   1.795  0.1239  0.7205  0.3895
  153POX    C2A 2487   4.958   0.371   1.877  0.1458  0.2412  0.5696
  153POX    O2A 2488   5.045   0.453   1.848 -0.2728  0.3805 -0.3209
  153POX    C2B 2489   4.964   0.275   1.990 -0.0918 -0.2799  0.1474
  153POX    C2C 2490   4.893   0.326   2.115 -0.1942 -0.4195  0.1466
  153POX    C2D 2491   4.948   0.261   2.243  0.1856  0.7371  0.5853
  153POX    C2E 2492   4.880   0.314   2.369 -0.4540  0.5819  0.3065
  153POX    C2F 2493   4.943   0.251   2.493  0.1014  0.3352 -0.0994
  153POX    C2G 2494   4.903   0.310   2.628  0.1141 -0.1854  0.1358
  153POX    C2H 2495   4.970   0.232   2.741 -0.2050  0.0928  0.5229
  153POX    C2I 2496   4.927   0.280   2.879 -0.2408 -0.0174  0.5498
  153POX    C2J 2497   4.978   0.180   2.983  0.0091 -0.1299  0.3196
  153POX    C2K 2498   4.947   0.220   3.127 -0.5180  0.1291  0.1353
  153POX    C2L 2499   4.909   0.098   3.211  0.2993  0.1113  0.4897
  153POX    C2M 2500   4.825   0.137   3.334 -0.2825  0.1315  0.0911
  153POX    C2N 2501   4.769   0.030   3.427  0.6512 -0.1901  0.2957
  153POX    C2O 2502   4.687   0.095   3.538  0.0810 -0.0022 -0.2313
  153POX    C2P 2503   4.684   0.016   3.668  0.5863  0.2920 -0.0374
  154CHL    CN1 2504   3.465   3.740   1.074  0.3462 -0.1769  0.0282
  154CHL    CN2 2505   3.670   3.864   1.118  0.0397 -0.4811  0.0008
  154CHL    CN3 2506   3.663   3.631   1.109  0.5153  0.0957  0.1312
  154CHL    NTM 2507   3.587   3.749   1.155  0.0560 -0.3391  0.4898
  154CHL     CB 2508   3.577   3.756   1.302  0.4303 -0.0422  0.5025
  155PJ2     CA 2509   3.451   3.698   1.367  0.1954 -0.2208 -0.1058
  155PJ2     OA 2510   3.332   3.772   1.337  0.3670  0.1112  0.0275
  155PJ2      P 2511   3.197   3.714   1.403  0.1100  0.3386 -0.2964
  155PJ2     OB 2512   3.080   3.775   1.336 -0.0919  0.2258 -0.0456
  155PJ2     HB 2513   3.111   3.844   1.272 -0.4001 -0.0520 -0.5049
  155PJ2     OG 2514   3.221   3.568   1.400  0.4723  0.3895  0.0469
  155PJ2     HG 2515   3.131   3.525   1.399  1.3637 -1.6394  1.1227
  155PJ2     OD 2516   3.201   3.761   1.557 -0.5839 -0.0123 -0.1697
  156POX     CD 2517   3.177   3.898   1.593  0.2225  0.0540  0.1427
  156POX     CE 2518   3.187   3.920   1.743 -0.3809  0.1778  0.1678
  156POX     OE 2519   3.137   4.044   1.795  0.2027  0.5388 -0.1255
  156POX    C1A 2520   3.007   4.073   1.790  0.2562  0.7051 -0.6765
  156POX    O1A 2521   2.924   3.993   1.749  0.7785  0.0494 -0.4610
  156POX    C1B 2522   2.965   4.200   1.855 -0.0674  0.2634 -0.0113
  156POX    C1C 2523   3.014   4.210   1.999 -0.0960 -0.5070  0.0587
  156POX    C1D 2524   3.121   4.320   1.998  0.2000 -0.7973 -0.1066
  156POX    C1E 2525   3.177   4.341   2.139 -0.4780  0.0831  0.0377
  156POX    C1F 2526   3.283   4.451   2.130 -0.2053 -0.1523  0.3631
  156POX    C1G 2527   3.325   4.498   2.270 -0.0763  0.1602  0.2202
  156POX    C1H 2528   3.417   4.402   2.347  0.4636  0.1528 -0.4258
  156POX    C1I 2529   3.436   4.468   2.483 -0.6895 -0.2048 -0.0770
  156POX    C1J 2530   3.353   4.441   2.583 -0.3018 -0.1836  0.2561
  156POX    C1K 2531   3.252   4.327   2.591 -0.3664 -0.1491 -0.0547
  156POX    C1L 2532   3.315   4.227   2.689  0.1700  0.3887  0.1526
  156POX    C1M 2533   3.233   4.104   2.727  0.5993 -0.0899 -0.4555
  156POX    C1N 2534   3.313   4.017   2.825 -0.0919  0.0432  0.2390
  156POX    C1O 2535   3.351   4.094   2.951 -0.5420  0.0571  0.3667
  156POX    C1P 2536   3.408   3.994   3.052 -0.4567  0.0086  0.2700
  156POX    C1Q 2537   3.454   4.055   3.185  0.7328 -0.2706  0.0058
  156POX    C1R 2538   3.437   3.957   3.301  0.3531  0.2910  0.4305
  156POX     CZ 2539   3.335   3.904   1.779 -0.4954 -0.4898  0.3501
  156POX     OZ 2540   3.391   3.775   1.801  0.2357 -0.0383  1.2099
  156POX    C2A 2541   3.524   3.768   1.805  0.3152  0.2184 -0.4939
  156POX    O2A 2542   3.599   3.866   1.805  0.4613  0.1076 -0.4606
  156POX    C2B 2543   3.582   3.634   1.777  0.0870 -0.0658  0.3689
  156POX    C2C 2544   3.712   3.609   1.853  0.3813  0.3617  0.0147
  156POX    C2D 2545   3.684   3.585   2.002  0.0873  0.4187 -0.0294
  156POX    C2E 2546   3.803   3.528   2.081 -0.1014  0.3321  0.1923
  156POX    C2F 2547   3.761   3.537   2.228 -0.1092 -0.3131  0.2297
  156POX    C2G 2548   3.866   3.462   2.310  0.4126  0.0677 -0.0884
  156POX    C2H 2549   3.833   3.458   2.459  0.0976 -0.0429 -0.1619
  156POX    C2I 2550   3.885   3.582   2.532  0.2022 -0.1912  0.0182
  156POX    C2J 2551   4.037   3.593   2.546  0.1758 -0.2414  0.3449
  156POX    C2K 2552   4.079   3.498   2.658  0.0257 -0.4323  0.2393
  156POX    C2L 2553   4.035   3.540   2.798 -0.0457  0.4109 -0.0293
  156POX    C2M 2554   4.091   3.452   2.911  0.2631  0.5312 -0.0870
  156POX    C2N 2555   4.012   3.448   3.042 -0.0115  0.1013 -0.2631
  156POX    C2O 2556   4.073   3.338   3.128 -0.3034  0.0243 -0.1557
  156POX    C2P 2557   3.972   3.328   3.243  0.2355  0.1400  0.3329
  157CHL    CN1 2558   5.117   4.070   0.885  0.5972 -0.3408  0.3943
  157CHL    CN2 2559   5.012   3.871   0.850 -0.1294 -0.4221  0.7316
  157CHL    CN3 2560   4.892   4.078   0.808  0.9243 -0.2033 -0.3769
  157CHL    NTM 2561   4.985   4.007   0.897  0.4673 -0.1069  0.1801
  157CHL     CB 2562   4.940   4.002   1.037  0.1548  0.1253  0.0896
  158PJ2     CA 2563   4.809   3.936   1.083  0.1834 -0.3141 -0.4438
  158PJ2     OA 2564   4.804   3.795   1.063  0.0347 -0.4131  0.2467
  158PJ2      P 2565   4.665   3.742   1.123  0.0040 -0.3888  0.1967
  158PJ2     OB 2566   4.564   3.830   1.059  0.4493 -0.1434 -0.1721
  158PJ2     HB 2567   4.484   3.771   1.048 -3.1451  4.1468  0.0573
  158PJ2     OG 2568   4.661   3.603   1.072 -0.2316 -0.2879 -0.0641
  158PJ2     HG 2569   4.571   3.560   1.073  1.2825 -3.7988  2.3046
  158PJ2     OD 2570   4.659   3.742   1.284  0.1166 -0.1375  0.2008
  159POX     CD 2571   4.720   3.649   1.373 -0.1024 -0.2732  0.2106
  159POX     CE 2572   4.738   3.697   1.517 -0.0527  0.0369  0.1034
  159POX     OE 2573   4.785   3.596   1.607 -0.0516 -0.1397 -0.0938
  159POX    C1A 2574   4.911   3.555   1.594  0.1436  0.4764 -0.1903
  159POX    O1A 2575   4.992   3.594   1.510 -0.0684  0.2838 -0.4884
  159POX    C1B 2576   4.947   3.462   1.703 -0.4926 -0.0917 -0.4504
  159POX    C1C 2577   5.076   3.385   1.673 -0.5009 -0.2114 -0.1801
  159POX    C1D 2578   5.144   3.334   1.801 -0.2714 -0.3703 -0.3659
  159POX    C1E 2579   5.274   3.253   1.789 -0.1430 -0.2533  0.2390
  159POX    C1F 2580   5.303   3.197   1.928  1.1131 -0.3277 -0.0483
  159POX    C1G 2581   5.410   3.087   1.930  0.2309 -1.2257 -0.8222
  159POX    C1H 2582   5.426   3.007   2.059  0.0671  0.3658  0.2115
  159POX    C1I 2583   5.495   2.873   2.034 -0.8344 -0.1827  0.5964
  159POX    C1J 2584   5.553   2.806   2.133  0.4605 -0.5009 -0.3543
  159POX    C1K 2585   5.546   2.850   2.279 -0.0907  0.2290 -0.5934
  159POX    C1L 2586   5.685   2.840   2.342 -0.4648  0.1447  0.2272
  159POX    C1M 2587   5.688   2.861   2.494  0.5825  0.5401  0.1630
  159POX    C1N 2588   5.805   2.791   2.563  0.4041 -0.2082 -0.2804
  159POX    C1O 2589   5.776   2.825   2.709 -0.0892 -0.2804 -0.3628
  159POX    C1P 2590   5.672   2.738   2.781 -0.1884  0.1541  0.0254
  159POX    C1Q 2591   5.627   2.792   2.917 -0.2790  0.3122 -0.0674
  159POX    C1R 2592   5.747   2.819   3.008 -0.1354 -0.2757 -0.0757
  159POX     CZ 2593   4.614   3.780   1.550 -0.3654 -0.5156  0.3425
  159POX     OZ 2594   4.581   3.788   1.689  0.7539 -0.0165  0.5888
  159POX    C2A 2595   4.485   3.872   1.726  0.0087 -0.5103 -0.1806
  159POX    O2A 2596   4.407   3.922   1.646  0.1900  0.2555  0.1109
  159POX    C2B 2597   4.470   3.874   1.873 -0.0341  0.3398 -0.1944
  159POX    C2C 2598   4.571   3.973   1.932  0.0559  0.2474 -0.1948
  159POX    C2D 2599   4.550   3.968   2.084 -0.2748 -0.1481 -0.2521
  159POX    C2E 2600   4.642   4.068   2.153 -0.5572  0.0310 -0.1302
  159POX    C2F 2601   4.605   4.046   2.300 -0.4705  0.4383 -0.0451
  159POX    C2G 2602   4.668   4.157   2.384  0.6587 -0.1501 -0.0832
  159POX    C2H 2603   4.658   4.138   2.536  0.1871 -0.4364 -0.1473
  159POX    C2I 2604   4.704   4.264   2.609 -0.9554 -0.3250  0.4086
  159POX    C2J 2605   4.694   4.223   2.756 -0.0723 -0.3557  0.4668
  159POX    C2K 2606   4.736   4.346   2.837  0.3153  0.1499 -0.4793
  159POX    C2L 2607   4.761   4.308   2.983 -0.1561 -0.5731 -0.5823
  159POX    C2M 2608   4.627   4.294   3.057 -0.1359  1.0131 -0.2244
  159POX    C2N 2609   4.652   4.336   3.202 -0.3060  0.7483 -0.1192
  159POX    C2O 2610   4.517   4.337   3.274 -0.2217 -0.2708  0.0785
  159POX    C2P 2611   4.527   4.388   3.418 -0.0088  0.4072 -0.1724
  160CHL    CN1 2612   5.359   1.122   0.358 -0.0288  0.2944  0.3252
  160CHL    CN2 2613   5.137   1.058   0.284 -0.3064  0.1883 -0.6520
  160CHL    CN3 2614   5.187   1.278   0.288  0.3341  0.0902  0.1665
  160CHL    NTM 2615   5.216   1.154   0.362 -0.1760 -0.2637 -0.2235
  160CHL     CB 2616   5.166   1.180   0.498  0.8163  0.2181  0.0566
  161PJ2     CA 2617   5.165   1.067   0.601  0.2737  0.2360  0.0707
  161PJ2     OA 2618   5.290   1.008   0.635  0.1648  0.0909  0.2223
  161PJ2      P 2619   5.272   0.921   0.769  0.3282 -0.1843  0.0651
  161PJ2     OB 2620   5.158   0.829   0.748  0.2487 -0.2406  0.7104
  161PJ2     HB 2621   5.149   0.752   0.810 -2.0071 -0.3480  0.3462
  161PJ2     OG 2622   5.406   0.868   0.803  0.4152  0.1029  0.1694
  161PJ2     HG 2623   5.413   0.843   0.899 -1.5633  1.8142  0.8167
  161PJ2     OD 2624   5.241   1.025   0.888 -0.3718 -0.0954 -0.1934
  162POX     CD 2625   5.210   0.974   1.018 -0.6333  0.8842  0.1398
  162POX     CE 2626   5.264   1.062   1.131 -0.0005  0.1428  0.4227
  162POX     OE 2627   5.258   0.995   1.257  0.1655  0.0937  0.4054
  162POX    C1A 2628   5.371   0.954   1.314  0.2931  0.1118  0.1641
  162POX    O1A 2629   5.475   0.932   1.251  0.3430 -0.2903  0.3871
  162POX    C1B 2630   5.338   0.892   1.444  0.4930 -0.1622  0.0851
  162POX    C1C 2631   5.361   0.984   1.564 -0.0227 -0.1068  0.1450
  162POX    C1D 2632   5.267   1.105   1.565  0.0147 -0.0724 -0.2638
  162POX    C1E 2633   5.273   1.182   1.697 -0.2463 -0.5306  0.0215
  162POX    C1F 2634   5.155   1.279   1.697 -0.4812 -0.8199  0.1960
  162POX    C1G 2635   5.109   1.315   1.839  0.0802 -0.1886  0.2180
  162POX    C1H 2636   5.216   1.402   1.907  0.1261 -0.1908  0.1481
  162POX    C1I 2637   5.177   1.419   2.053  0.1394  0.3662  0.0867
  162POX    C1J 2638   5.225   1.343   2.151 -0.5640 -0.0276  0.1345
  162POX    C1K 2639   5.295   1.209   2.127 -0.5523 -0.1323  0.7410
  162POX    C1L 2640   5.250   1.103   2.228  0.1110 -0.5627  0.5945
  162POX    C1M 2641   5.295   1.138   2.370  0.7639  0.8529  0.0593
  162POX    C1N 2642   5.296   1.005   2.447  0.5780  0.4169 -0.6838
  162POX    C1O 2643   5.381   1.027   2.572  0.4327 -0.2279 -0.4702
  162POX    C1P 2644   5.375   0.911   2.672 -0.0291  0.6716  0.5609
  162POX    C1Q 2645   5.473   0.950   2.783  0.2158 -0.1353  0.6284
  162POX    C1R 2646   5.513   0.830   2.869  0.1050 -0.5868  0.0589
  162POX     CZ 2647   5.187   1.193   1.115  0.5414  0.3814 -0.3083
  162POX     OZ 2648   5.202   1.296   1.212  0.0616  0.3967 -0.2489
  162POX    C2A 2649   5.130   1.407   1.196  0.1279  0.3961 -0.5576
  162POX    O2A 2650   5.070   1.430   1.091  0.0452  0.3374 -0.5239
  162POX    C2B 2651   5.133   1.498   1.313 -0.3389  0.0011 -0.2277
  162POX    C2C 2652   5.012   1.493   1.406 -0.7199  0.5454 -0.6850
  162POX    C2D 2653   5.031   1.612   1.500  0.2737  0.0023 -0.1794
  162POX    C2E 2654   4.941   1.600   1.623  0.0672  0.6383 -0.2647
  162POX    C2F 2655   4.954   1.729   1.704 -0.1054  0.1373  0.5773
  162POX    C2G 2656   4.857   1.746   1.821 -0.3823  0.3479  0.3200
  162POX    C2H 2657   4.884   1.638   1.926  0.2741  0.0729 -0.1243
  162POX    C2I 2658   4.799   1.655   2.053 -0.0651 -0.6381 -0.2516
  162POX    C2J 2659   4.804   1.525   2.133  0.3425 -0.2375  0.3758
  162POX    C2K 2660   4.744   1.531   2.274 -0.2660  0.1429  0.1026
  162POX    C2L 2661   4.790   1.426   2.374  0.2796  0.3620  0.0847
  162POX    C2M 2662   4.938   1.433   2.413  0.4260 -0.2332 -0.3523
  162POX    C2N 2663   4.960   1.342   2.534  0.4839 -0.4117 -0.4956
  162POX    C2O 2664   5.092   1.376   2.604  0.2568 -0.3657 -0.0861
  162POX    C2P 2665   5.114   1.271   2.714 -0.1728 -0.0297  0.3229
  163CHL    CN1 2666   4.096   2.979   0.763 -0.0237  0.7616  0.9963
  163CHL    CN2 2667   4.181   3.041   0.986 -0.6515 -0.3285  0.2841
  163CHL    CN3 2668   4.208   2.829   0.903  0.4037 -0.2222 -0.2996
  163CHL    NTM 2669   4.206   2.970   0.860  0.5142 -0.0236  0.3338
  163CHL     CB 2670   4.336   3.004   0.800  0.1979 -0.0022 -0.3469
  164PJ2     CA 2671   4.453   3.031   0.895 -0.0993  0.3268 -0.0691
  164PJ2     OA 2672   4.491   2.913   0.967  0.1339  0.1824 -0.4260
  164PJ2      P 2673   4.589   2.946   1.091  0.2767 -0.4129 -0.3795
  164PJ2     OB 2674   4.718   2.990   1.035  0.0631  0.5041 -0.1624
  164PJ2     HB 2675   4.741   3.077   1.079  0.7892  0.6873 -0.8800
  164PJ2     OG 2676   4.506   3.046   1.163  0.5727 -0.6177  0.2564
  164PJ2     HG 2677   4.413   3.009   1.163  0.9696 -1.6867 -0.9655
  164PJ2     OD 2678   4.614   2.813   1.178 -0.5120 -0.4673 -0.2278
  165POX     CD 2679   4.525   2.769   1.282  0.0963 -0.6600  0.2152
  165POX     CE 2680   4.591   2.684   1.391  0.1827 -0.4615  0.3195
  165POX     OE 2681   4.494   2.633   1.482  0.0611 -0.4651  0.1878
  165POX    C1A 2682   4.468   2.504   1.470 -0.1142 -0.4528  0.4159
  165POX    O1A 2683   4.478   2.447   1.361  0.3733  0.0939  0.1755
  165POX    C1B 2684   4.396   2.455   1.590 -0.2677 -0.1491  0.4488
  165POX    C1C 2685   4.361   2.306   1.584  0.4854 -0.3223  0.2434
  165POX    C1D 2686   4.266   2.290   1.703 -0.0811  0.2699 -0.1275
  165POX    C1E 2687   4.327   2.305   1.842  0.3634 -0.7560 -0.2044
  165POX    C1F 2688   4.223   2.283   1.952  0.4047  0.3615  0.0728
  165POX    C1G 2689   4.305   2.255   2.078 -0.2561  0.2921  0.4982
  165POX    C1H 2690   4.229   2.194   2.196  0.0931  0.0117  0.5811
  165POX    C1I 2691   4.322   2.167   2.315  0.1137 -0.3401  0.4877
  165POX    C1J 2692   4.290   2.198   2.440 -0.0782 -0.4024  0.4549
  165POX    C1K 2693   4.158   2.265   2.477 -0.0859 -0.2050  0.0674
  165POX    C1L 2694   4.166   2.265   2.630 -0.4481  0.1275  0.0898
  165POX    C1M 2695   4.037   2.324   2.687 -0.4891 -0.0226  0.1516
  165POX    C1N 2696   4.048   2.316   2.840  0.3039  0.1008  0.1076
  165POX    C1O 2697   3.911   2.357   2.896  0.3014  0.1781  0.0457
  165POX    C1P 2698   3.905   2.361   3.049 -0.0042  0.2798  0.0306
  165POX    C1Q 2699   3.922   2.220   3.106  0.3367  0.2139 -0.2300
  165POX    C1R 2700   3.988   2.244   3.242 -0.0626 -0.4053  0.0788
  165POX     CZ 2701   4.688   2.776   1.465  0.6133 -0.4310 -0.2702
  165POX     OZ 2702   4.760   2.733   1.582  0.6279  0.3359  0.0063
  165POX    C2A 2703   4.843   2.820   1.639  0.1499  0.5665  0.3584
  165POX    O2A 2704   4.870   2.934   1.602 -0.0332  0.5720  0.2363
  165POX    C2B 2705   4.893   2.756   1.762  0.0625 -0.5394 -0.1735
  165POX    C2C 2706   5.036   2.795   1.799 -0.0804 -0.2157  0.0428
  165POX    C2D 2707   5.089   2.724   1.924  0.1767 -0.2310 -0.0727
  165POX    C2E 2708   5.064   2.574   1.940  0.0646 -0.2374 -0.2967
  165POX    C2F 2709   5.106   2.526   2.079  0.6462 -0.2531 -0.4747
  165POX    C2G 2710   5.077   2.381   2.120  0.2314  0.0399  0.2923
  165POX    C2H 2711   5.126   2.349   2.261  0.0269 -0.1827  0.3134
  165POX    C2I 2712   5.103   2.200   2.282 -0.2826 -0.1069  0.5288
  165POX    C2J 2713   5.151   2.177   2.425  0.1769 -0.6589  0.2916
  165POX    C2K 2714   5.057   2.245   2.525  0.0839 -0.2965 -0.0405
  165POX    C2L 2715   5.086   2.186   2.663 -0.3484  0.3690  0.3381
  165POX    C2M 2716   5.004   2.248   2.776 -0.5589  0.4982  0.1157
  165POX    C2N 2717   5.001   2.162   2.903  0.0739  0.3333  0.0185
  165POX    C2O 2718   5.136   2.162   2.976 -0.0465  0.5243  0.2414
  165POX    C2P 2719   5.121   2.109   3.119 -0.4201 -0.8452 -0.2895
  166CHL    CN1 2720   4.502   1.959   1.034  0.1536  0.2892 -0.3425
  166CHL    CN2 2721   4.431   2.116   1.213 -0.4554  0.2402 -0.0027
  166CHL    CN3 2722   4.460   2.189   0.993 -0.2947  0.1902  0.5187
  166CHL    NTM 2723   4.418   2.073   1.074 -0.2256 -0.1332  0.0911
  166CHL     CB 2724   4.279   2.039   1.043 -0.2634 -0.2224  0.3642
  167PJ2     CA 2725   4.158   2.133   1.036 -0.0957 -0.0022  0.4269
  167PJ2     OA 2726   4.131   2.192   1.164  0.1586  0.1410  0.4162
  167PJ2      P 2727   3.993   2.275   1.155 -0.0203 -0.2060 -0.1092
  167PJ2     OB 2728   4.017   2.411   1.102  0.7308 -0.2175  0.1918
  167PJ2     HB 2729   4.115   2.428   1.116  0.8086 -1.3660  1.1625
  167PJ2     OG 2730   3.893   2.188   1.090  0.0064 -0.1115 -0.2770
  167PJ2     HG 2731   3.853   2.227   1.007 -1.4378  0.2725  0.5616
  167PJ2     OD 2732   3.944   2.283   1.308  0.3660  0.1124 -0.0001
  168POX     CD 2733   4.014   2.360   1.406 -0.3058 -0.0647  0.6277
  168POX     CE 2734   3.980   2.508   1.421 -0.3365 -0.0267  0.1991
  168POX     OE 2735   4.088   2.590   1.467 -0.3022  0.0777 -0.0638
  168POX    C1A 2736   4.079   2.721   1.445 -0.4090  0.1967  0.6554
  168POX    O1A 2737   3.978   2.762   1.388 -0.2739  0.6535  0.7432
  168POX    C1B 2738   4.184   2.795   1.518 -0.3215  0.2134  0.5126
  168POX    C1C 2739   4.136   2.826   1.660 -0.6396  0.1674  0.4158
  168POX    C1D 2740   4.237   2.919   1.727  0.2858 -0.2415 -0.3818
  168POX    C1E 2741   4.368   2.862   1.781  0.4053  0.6805  0.3461
  168POX    C1F 2742   4.346   2.762   1.894 -0.2721 -0.0210 -0.3874
  168POX    C1G 2743   4.481   2.701   1.935 -0.2747  0.2907  0.0958
  168POX    C1H 2744   4.479   2.596   2.046 -0.1086  0.3576  0.1618
  168POX    C1I 2745   4.623   2.544   2.055 -0.1343  0.2520 -0.0274
  168POX    C1J 2746   4.702   2.565   2.160 -0.0819  0.2853 -0.0736
  168POX    C1K 2747   4.675   2.624   2.299 -0.5673 -0.4608  0.1569
  168POX    C1L 2748   4.751   2.561   2.415  0.0308 -0.7422 -0.3809
  168POX    C1M 2749   4.727   2.416   2.459  0.0347 -0.4675  0.5490
  168POX    C1N 2750   4.597   2.410   2.540 -0.4795  0.0492 -0.2221
  168POX    C1O 2751   4.622   2.430   2.690  0.0134 -0.2728 -0.2574
  168POX    C1P 2752   4.487   2.424   2.762  0.1284  0.0388 -0.0160
  168POX    C1Q 2753   4.502   2.472   2.907  0.1325  0.4859 -0.1636
  168POX    C1R 2754   4.372   2.451   2.983 -0.0521 -0.5101 -0.7398
  168POX     CZ 2755   3.852   2.503   1.504 -0.5100  0.1036 -0.0595
  168POX     OZ 2756   3.875   2.484   1.644 -0.7075 -0.2284 -0.0705
  168POX    C2A 2757   3.791   2.546   1.727 -0.4302 -0.1433  0.1487
  168POX    O2A 2758   3.697   2.618   1.692 -0.0777  0.2929  0.0855
  168POX    C2B 2759   3.820   2.526   1.871 -0.2243  0.1182  0.1447
  168POX    C2C 2760   3.921   2.620   1.936  0.0767 -0.1697  0.0958
  168POX    C2D 2761   3.927   2.611   2.088  0.0391 -0.0404  0.1050
  168POX    C2E 2762   4.043   2.682   2.159 -0.0324 -0.0891  0.2723
  168POX    C2F 2763   4.067   2.627   2.300 -0.7244 -0.1587  0.3674
  168POX    C2G 2764   4.155   2.707   2.396 -0.5745  0.2393 -0.0969
  168POX    C2H 2765   4.158   2.666   2.543 -0.5735  0.2637 -0.0901
  168POX    C2I 2766   4.254   2.762   2.613 -0.0143 -0.2555 -0.1325
  168POX    C2J 2767   4.266   2.759   2.766  1.0765  0.2025 -0.2003
  168POX    C2K 2768   4.319   2.896   2.808 -0.0385  0.5847 -0.0019
  168POX    C2L 2769   4.282   2.912   2.956 -0.0009 -0.7520  0.1601
  168POX    C2M 2770   4.315   3.056   2.994 -0.0132 -0.6615 -0.1706
  168POX    C2N 2771   4.452   3.121   2.969 -0.4496  0.0291 -0.8215
  168POX    C2O 2772   4.561   3.043   3.043 -0.3323  0.6440 -0.3394
  168POX    C2P 2773   4.688   3.063   2.962  0.2822 -0.2258  0.3822
  169CHL    CN1 2774   4.937   2.144   0.920 -0.2832  0.6553 -0.3751
  169CHL    CN2 2775   5.035   2.172   1.136  0.2773 -0.2369  0.2124
  169CHL    CN3 2776   5.129   2.029   0.970  0.3397  0.4609  0.5165
  169CHL    NTM 2777   5.064   2.160   0.992 -0.4464  0.1656  0.0222
  169CHL     CB 2778   5.146   2.273   0.945  0.2992 -0.6144 -0.5908
  170PJ2     CA 2779   5.283   2.294   1.010 -0.0141  0.8961 -0.3813
  170PJ2     OA 2780   5.283   2.341   1.145  0.0798 -0.0575 -0.0399
  170PJ2      P 2781   5.428   2.372   1.208  0.0642 -0.0554 -0.0058
  170PJ2     OB 2782   5.524   2.384   1.096  0.1456 -0.3087  0.0347
  170PJ2     HB 2783   5.485   2.346   1.012  1.0233 -0.4361 -0.3233
  170PJ2     OG 2784   5.410   2.481   1.306  0.4793 -0.1425  0.1692
  170PJ2     HG 2785   5.486   2.546   1.305 -0.5420  1.1589  1.5709
  170PJ2     OD 2786   5.468   2.237   1.285  0.3448  0.1704  0.2430
  171POX     CD 2787   5.422   2.226   1.420 -0.3427  0.0563 -0.0010
  171POX     CE 2788   5.476   2.097   1.482  0.1912  0.2905  0.0260
  171POX     OE 2789   5.423   2.072   1.613 -0.0307  0.3211 -0.0576
  171POX    C1A 2790   5.315   1.996   1.631 -0.2772  0.4758 -0.8554
  171POX    O1A 2791   5.268   1.939   1.533 -0.6976  0.0609 -0.4144
  171POX    C1B 2792   5.261   2.006   1.768 -0.1859 -0.3128 -0.7622
  171POX    C1C 2793   5.284   1.880   1.853 -0.6369 -0.0931 -0.3074
  171POX    C1D 2794   5.262   1.925   1.997 -0.4726 -0.5214 -0.1492
  171POX    C1E 2795   5.300   1.811   2.092  0.3643  0.3128  0.5383
  171POX    C1F 2796   5.223   1.839   2.221  0.2862  0.0374  0.5520
  171POX    C1G 2797   5.255   1.732   2.325 -0.6742 -0.4843  0.3202
  171POX    C1H 2798   5.198   1.763   2.464 -0.2513  0.5653  0.2641
  171POX    C1I 2799   5.046   1.779   2.470 -0.2816  0.2915  0.2480
  171POX    C1J 2800   4.974   1.805   2.579 -0.2271  0.4661  0.2434
  171POX    C1K 2801   5.023   1.796   2.724 -0.5012  0.4016  0.3331
  171POX    C1L 2802   4.926   1.713   2.808  0.3553 -0.6005  0.3462
  171POX    C1M 2803   4.978   1.717   2.952  0.3402 -0.2474  0.3427
  171POX    C1N 2804   5.124   1.679   2.979  0.4161 -0.2693 -0.0898
  171POX    C1O 2805   5.168   1.713   3.121 -0.1901 -0.0713  0.0556
  171POX    C1P 2806   5.283   1.625   3.171 -0.2317 -0.2548 -0.1742
  171POX    C1Q 2807   5.310   1.650   3.319  0.1784 -0.0446 -0.2856
  171POX    C1R 2808   5.382   1.535   3.391 -0.2401 -0.2034 -0.1228
  171POX     CZ 2809   5.628   2.112   1.478  0.2119  0.0542 -0.0503
  171POX     OZ 2810   5.684   2.211   1.564 -0.0103  0.2952 -0.1806
  171POX    C2A 2811   5.811   2.246   1.548  0.3286 -0.6382  0.3632
  171POX    O2A 2812   5.866   2.225   1.440  0.0262  0.5705 -0.0369
  171POX    C2B 2813   5.869   2.326   1.658  0.0627 -0.1027  0.1166
  171POX    C2C 2814   5.998   2.258   1.704 -0.2945 -0.8256  0.0711
  171POX    C2D 2815   5.986   2.125   1.779 -0.0486 -0.8767  0.0184
  171POX    C2E 2816   5.899   2.134   1.904  0.4253 -0.0414  0.2972
  171POX    C2F 2817   5.915   2.019   2.004 -0.5061  0.3589  0.9133
  171POX    C2G 2818   5.789   2.014   2.091 -0.9887  0.0794  0.2129
  171POX    C2H 2819   5.799   1.912   2.204 -0.3006 -0.2906 -0.1814
  171POX    C2I 2820   5.674   1.918   2.291 -0.2013 -0.0898 -0.0528
  171POX    C2J 2821   5.716   1.932   2.438 -0.1592  0.0431 -0.0779
  171POX    C2K 2822   5.604   1.893   2.534 -0.4767  0.2206 -0.3761
  171POX    C2L 2823   5.635   1.940   2.676 -0.1216  0.1125 -0.4173
  171POX    C2M 2824   5.510   1.909   2.759  0.1667  0.0450 -0.0027
  171POX    C2N 2825   5.518   1.936   2.910  0.3379  0.0739 -0.0170
  171POX    C2O 2826   5.636   1.870   2.982  0.6384  0.6436  0.0219
  171POX    C2P 2827   5.628   1.867   3.135 -0.5448 -0.4157 -0.0452
  172CHL    CN1 2828   4.259   1.015   0.961 -0.0862  0.1462 -0.4764
  172CHL    CN2 2829   4.462   1.015   0.835 -0.5568  0.2802 -0.3691
  172CHL    CN3 2830   4.335   0.808   0.878  0.2432  0.3086  0.5068
  172CHL    NTM 2831   4.380   0.938   0.930  0.2683  0.3407  0.4059
  172CHL     CB 2832   4.437   0.918   1.064 -0.3582  0.0997  0.6398
  173PJ2     CA 2833   4.583   0.878   1.089 -0.3594 -0.0869  0.3461
  173PJ2     OA 2834   4.681   0.970   1.040 -0.1348 -0.2968  0.4022
  173PJ2      P 2835   4.833   0.917   1.045 -0.1377 -0.3808 -0.3296
  173PJ2     OB 2836   4.831   0.779   0.990 -0.3832 -0.4024 -0.2672
  173PJ2     HB 2837   4.880   0.768   0.904 -0.7676 -2.8186 -0.2362
  173PJ2     OG 2838   4.900   1.017   0.959  0.1540 -0.4890 -0.2284
  173PJ2     HG 2839   4.921   0.975   0.871  0.8440 -0.0142 -0.2949
  173PJ2     OD 2840   4.864   0.921   1.203  0.3487  0.2699 -0.4399
  174POX     CD 2841   4.864   1.057   1.248 -0.1077  0.0090  0.3675
  174POX     CE 2842   4.834   1.075   1.397 -0.1857  0.5207  0.2935
  174POX     OE 2843   4.810   1.208   1.442  0.5255  0.6806  0.2008
  174POX    C1A 2844   4.691   1.236   1.495  0.1932 -0.4639  0.0819
  174POX    O1A 2845   4.608   1.146   1.505 -0.0823 -0.1673  0.4440
  174POX    C1B 2846   4.681   1.376   1.542 -0.0770 -0.2761 -0.5285
  174POX    C1C 2847   4.575   1.401   1.649  0.5953  0.0013  0.0820
  174POX    C1D 2848   4.590   1.351   1.793  0.4907 -0.2453  0.0079
  174POX    C1E 2849   4.591   1.199   1.808 -0.2156 -0.2604 -0.0562
  174POX    C1F 2850   4.628   1.139   1.944  0.0691 -0.1731 -0.0954
  174POX    C1G 2851   4.524   1.175   2.049  0.5751  0.2676  0.2600
  174POX    C1H 2852   4.568   1.105   2.178  0.6086  0.2521  0.2399
  174POX    C1I 2853   4.518   1.179   2.303  0.4334 -0.0336  0.3396
  174POX    C1J 2854   4.549   1.144   2.427 -0.0815  0.0996  0.5071
  174POX    C1K 2855   4.632   1.018   2.451 -0.5175 -0.3074 -0.1024
  174POX    C1L 2856   4.708   1.032   2.583  0.0434  0.0146 -0.4572
  174POX    C1M 2857   4.827   0.938   2.605  0.0933  0.1634 -0.0932
  174POX    C1N 2858   4.900   0.958   2.738  0.2158 -0.6261 -0.0340
  174POX    C1O 2859   4.961   0.820   2.764  0.7675 -0.4813 -0.5311
  174POX    C1P 2860   5.053   0.825   2.886  0.6340  0.2835 -0.4565
  174POX    C1Q 2861   5.096   0.689   2.940 -0.2111  0.1756 -0.0332
  174POX    C1R 2862   4.982   0.624   3.019 -0.3865  0.4379 -0.0720
  174POX     CZ 2863   4.955   1.011   1.465  0.1689  0.6710 -0.1941
  174POX     OZ 2864   4.927   0.995   1.604  0.4333 -0.1730 -0.2290
  174POX    C2A 2865   4.989   0.897   1.669  0.6773 -0.0843 -0.3311
  174POX    O2A 2866   5.039   0.800   1.612  0.7838 -0.0905 -0.2275
  174POX    C2B 2867   4.997   0.904   1.816 -0.6419  0.0576 -0.2544
  174POX    C2C 2868   4.902   0.810   1.891 -0.1170 -0.1336  0.1800
  174POX    C2D 2869   4.914   0.810   2.044 -0.0940 -0.0276  0.1781
  174POX    C2E 2870   5.039   0.734   2.089 -0.1976 -0.3840 -0.1308
  174POX    C2F 2871   5.032   0.687   2.234  0.3160  0.7069  0.2597
  174POX    C2G 2872   5.169   0.634   2.278 -0.0632 -0.2823  0.2693
  174POX    C2H 2873   5.158   0.580   2.420 -0.0052  0.3133  0.5027
  174POX    C2I 2874   5.303   0.554   2.463  0.1305  0.3734  0.0784
  174POX    C2J 2875   5.306   0.514   2.610 -0.4737  0.3470  0.0877
  174POX    C2K 2876   5.436   0.445   2.654 -0.6386  0.1407  0.2519
  174POX    C2L 2877   5.444   0.427   2.806  0.0732  0.4458  0.2511
  174POX    C2M 2878   5.335   0.330   2.850  0.2635  0.1335  0.0363
  174POX    C2N 2879   5.370   0.275   2.989 -0.0562  0.2686  0.1719
  174POX    C2O 2880   5.356   0.390   3.089  0.6974  0.2293  0.3305
  174POX    C2P 2881   5.366   0.323   3.226 -0.0090  0.1255  0.3329
  175CHL    CN1 2882   5.166   3.076   1.190 -0.0546 -0.0530 -0.1337
  175CHL    CN2 2883   5.164   2.947   1.385 -0.0809 -0.1129 -0.4224
  175CHL    CN3 2884   5.045   3.147   1.387 -0.1712 -0.1000 -0.0562
  175CHL    NTM 2885   5.079   3.033   1.301 -0.1748  0.0091 -0.2031
  175CHL     CB 2886   4.954   2.978   1.247 -0.4723  0.3560  0.1309
  176PJ2     CA 2887   4.957   2.847   1.168  0.1984  0.1878  0.4242
  176PJ2     OA 2888   4.966   2.734   1.256  0.3435  0.0747  0.2646
  176PJ2      P 2889   4.968   2.593   1.178 -0.1913  0.1905  0.0364
  176PJ2     OB 2890   4.829   2.544   1.164 -0.0749 -0.1060 -0.0657
  176PJ2     HB 2891   4.773   2.624   1.182 -1.0968 -1.0028  0.9144
  176PJ2     OG 2892   5.055   2.604   1.059 -0.0628 -0.1316  0.0999
  176PJ2     HG 2893   5.113   2.685   1.067 -1.1889  0.7489 -0.2551
  176PJ2     OD 2894   5.047   2.495   1.278 -0.2472  0.0666 -0.0414
  177POX     CD 2895   4.978   2.482   1.403  0.1370 -0.0049  0.1638
  177POX     CE 2896   5.052   2.411   1.517 -0.0848 -0.2148  0.1786
  177POX     OE 2897   4.960   2.392   1.624 -0.3365  0.1577  0.0320
  177POX    C1A 2898   4.903   2.272   1.630 -0.0254  0.0106  0.0657
  177POX    O1A 2899   4.918   2.181   1.549 -0.0169  0.0892 -0.0204
  177POX    C1B 2900   4.793   2.263   1.730  0.0291 -0.4808  0.0843
  177POX    C1C 2901   4.839   2.199   1.862  0.0879 -0.3258  0.1389
  177POX    C1D 2902   4.720   2.173   1.954 -0.2589  0.3359 -0.1125
  177POX    C1E 2903   4.755   2.096   2.082 -0.2013  0.3991 -0.0909
  177POX    C1F 2904   4.651   2.084   2.193 -0.2781 -0.4562 -0.2493
  177POX    C1G 2905   4.715   2.001   2.304 -0.0508 -0.4357 -0.3638
  177POX    C1H 2906   4.599   1.938   2.382 -0.2304  0.8218  0.4191
  177POX    C1I 2907   4.651   1.844   2.490  0.3134  0.3538 -0.2404
  177POX    C1J 2908   4.613   1.832   2.617 -0.1767  0.3988 -0.3840
  177POX    C1K 2909   4.509   1.923   2.684  0.1994  0.6613 -0.1578
  177POX    C1L 2910   4.527   1.945   2.834  0.3673  0.3959 -0.1389
  177POX    C1M 2911   4.420   2.032   2.899 -0.2936 -0.3525 -0.2198
  177POX    C1N 2912   4.416   2.019   3.052  0.6203  0.8276 -0.0877
  177POX    C1O 2913   4.555   2.028   3.114  0.7632 -0.4846 -0.1905
  177POX    C1P 2914   4.555   2.029   3.267  0.2020  0.0442 -0.1914
  177POX    C1Q 2915   4.697   2.051   3.318  0.1225 -0.1559  0.1183
  177POX    C1R 2916   4.808   1.961   3.263  0.1801  0.0279 -0.0711
  177POX     CZ 2917   5.185   2.482   1.548 -0.3554  0.2699  0.2436
  177POX     OZ 2918   5.253   2.411   1.652 -0.1274  0.1578  0.0187
  177POX    C2A 2919   5.355   2.469   1.714 -0.1255 -0.3841  0.5304
  177POX    O2A 2920   5.386   2.581   1.675 -0.1065 -0.6543 -0.2494
  177POX    C2B 2921   5.402   2.396   1.834  0.0666  0.2268  0.8302
  177POX    C2C 2922   5.551   2.419   1.860  0.2449  0.1422 -0.0734
  177POX    C2D 2923   5.617   2.356   1.983  0.6274  0.2814 -0.2078
  177POX    C2E 2924   5.535   2.394   2.106  0.8886  0.1287  0.0143
  177POX    C2F 2925   5.617   2.378   2.234  0.5507  0.2975  0.2535
  177POX    C2G 2926   5.542   2.434   2.355  0.1027 -0.1611  0.1928
  177POX    C2H 2927   5.606   2.374   2.481  0.1349  0.1305  0.3157
  177POX    C2I 2928   5.533   2.427   2.605 -0.3464  0.1815  0.0146
  177POX    C2J 2929   5.582   2.362   2.734  0.2648  0.4987 -0.0538
  177POX    C2K 2930   5.476   2.390   2.840 -0.1177  0.2635 -0.3696
  177POX    C2L 2931   5.516   2.361   2.985  0.1951  0.5375 -0.3991
  177POX    C2M 2932   5.402   2.415   3.072  0.2858 -0.3171  0.2655
  177POX    C2N 2933   5.409   2.402   3.224 -0.1190 -0.0858  0.3052
  177POX    C2O 2934   5.515   2.484   3.299  0.2319  0.0196 -0.2958
  177POX    C2P 2935   5.485   2.632   3.320  0.2734  0.0158 -0.2062
  178CHL    CN1 2936   4.792   3.314   0.563  0.6354 -0.0871 -0.1910
  178CHL    CN2 2937   4.970   3.456   0.613 -0.3712 -0.7592 -0.9670
  178CHL    CN3 2938   4.898   3.301   0.779 -0.0667  0.1136  0.7972
  178CHL    NTM 2939   4.852   3.392   0.673  0.0516 -0.3703  0.3327
  178CHL     CB 2940   4.768   3.500   0.726  0.3025 -0.1757  0.3306
  179PJ2     CA 2941   4.647   3.465   0.812 -0.1948  0.3004 -0.1648
  179PJ2     OA 2942   4.554   3.375   0.751  0.0022  0.1194 -0.2014
  179PJ2      P 2943   4.401   3.401   0.796  0.1900  0.6597  0.1400
  179PJ2     OB 2944   4.374   3.543   0.767  0.3007  0.7183  0.3242
  179PJ2     HB 2945   4.276   3.563   0.763 -0.0416 -0.9923 -1.4667
  179PJ2     OG 2946   4.335   3.303   0.706  0.3199  0.7279 -0.0288
  179PJ2     HG 2947   4.333   3.222   0.764 -1.1120  1.1148  0.4911
  179PJ2     OD 2948   4.388   3.357   0.950  0.0197 -0.1554 -0.0974
  180POX     CD 2949   4.368   3.456   1.052 -0.1212 -0.3833  0.0957
  180POX     CE 2950   4.367   3.395   1.193 -0.1467 -0.5127  0.0394
  180POX     OE 2951   4.305   3.489   1.281 -0.0511 -0.2385 -0.1830
  180POX    C1A 2952   4.246   3.422   1.380 -0.0309 -0.2822 -0.2002
  180POX    O1A 2953   4.225   3.302   1.362  0.3265 -0.3119 -0.4254
  180POX    C1B 2954   4.207   3.504   1.496  0.1909  0.0341 -0.3483
  180POX    C1C 2955   4.116   3.434   1.597 -0.0065  0.4320 -0.2474
  180POX    C1D 2956   4.070   3.521   1.715  0.0177  0.2297 -0.0889
  180POX    C1E 2957   4.174   3.560   1.820 -0.1686 -0.0342  0.1945
  180POX    C1F 2958   4.130   3.665   1.922 -0.0171  0.1902  0.0304
  180POX    C1G 2959   4.222   3.653   2.044  0.2265 -0.5229 -0.2175
  180POX    C1H 2960   4.242   3.778   2.131 -0.6735 -0.2303 -0.4249
  180POX    C1I 2961   4.108   3.840   2.172 -0.4248 -0.0934  0.1828
  180POX    C1J 2962   4.104   3.921   2.277  0.1116  0.6106 -0.3323
  180POX    C1K 2963   4.219   3.979   2.360  0.2784 -0.3392  0.1119
  180POX    C1L 2964   4.147   4.035   2.482 -0.1066 -0.1563 -0.1992
  180POX    C1M 2965   4.216   4.160   2.538 -0.2955  0.1453 -0.6319
  180POX    C1N 2966   4.181   4.201   2.681 -0.0127 -0.0099 -0.5181
  180POX    C1O 2967   4.275   4.320   2.707 -0.1945  0.0243  0.0023
  180POX    C1P 2968   4.265   4.359   2.854 -0.2669  0.4921 -0.1274
  180POX    C1Q 2969   4.129   4.400   2.910 -0.3506 -0.1622  0.1477
  180POX    C1R 2970   4.144   4.448   3.055 -0.2581 -0.1455  0.1324
  180POX     CZ 2971   4.506   3.356   1.243 -0.2059 -0.6607  0.0904
  180POX     OZ 2972   4.507   3.284   1.367 -0.5135 -0.7162  0.0599
  180POX    C2A 2973   4.619   3.244   1.425 -0.2032 -0.5528 -0.4185
  180POX    O2A 2974   4.730   3.277   1.383  0.1159 -0.2038  0.6636
  180POX    C2B 2975   4.597   3.170   1.551  0.2974 -0.0991 -0.0640
  180POX    C2C 2976   4.622   3.266   1.668 -0.1429  0.3108 -0.3063
  180POX    C2D 2977   4.580   3.219   1.807  0.4997  0.4687 -0.0578
  180POX    C2E 2978   4.683   3.117   1.857  0.0438  0.2108  0.3658
  180POX    C2F 2979   4.661   3.080   2.003 -0.3312 -0.3523  0.1697
  180POX    C2G 2980   4.778   3.000   2.062 -0.3283  0.0956  0.7831
  180POX    C2H 2981   4.892   3.100   2.082  0.0059 -0.1779  0.2676
  180POX    C2I 2982   5.015   3.041   2.152  0.1918 -0.1819 -0.0641
  180POX    C2J 2983   4.981   2.985   2.290  0.3353 -0.1421 -0.0125
  180POX    C2K 2984   5.083   2.879   2.335  1.0128  0.3500 -0.3722
  180POX    C2L 2985   5.092   2.855   2.485  0.3625  0.0934 -0.3728
  180POX    C2M 2986   5.215   2.781   2.538  0.4427  0.1914 -0.4231
  180POX    C2N 2987   5.265   2.774   2.682  0.4414 -0.7045 -0.4583
  180POX    C2O 2988   5.183   2.714   2.796 -0.0552  0.3415 -0.2514
  180POX    C2P 2989   5.191   2.795   2.926 -0.0552  0.2938 -0.2218
  181CHL    CN1 2990   5.842   7.908   1.082  0.3260  0.3398 -0.4613
  181CHL    CN2 2991   6.006   7.762   1.026 -0.4487  0.3784 -0.2501
  181CHL    CN3 2992   6.020   7.852   1.246 -0.0013  0.0365  0.4059
  181CHL    NTM 2993   5.985   7.883   1.107  0.1400  0.0727  0.3777
  181CHL     CB 2994   6.064   7.993   1.049 -0.2687  0.3024  0.2488
  182PJ2     CA 2995   6.061   8.132   1.111  0.0740  0.0951  0.7359
  182PJ2     OA 2996   5.932   8.193   1.123 -0.1849 -0.2640 -0.1137
  182PJ2      P 2997   5.938   8.352   1.098  0.1064 -0.1828  0.4508
  182PJ2     OB 2998   6.039   8.392   0.997 -0.2227 -0.0367  0.1785
  182PJ2     HB 2999   6.046   8.490   1.015 -1.9234 -0.1105  1.5912
  182PJ2     OG 3000   5.797   8.398   1.096  0.0613 -0.3277  0.2955
  182PJ2     HG 3001   5.734   8.337   1.143  1.3629 -1.5752  0.4909
  182PJ2     OD 3002   6.008   8.400   1.235  0.1235 -0.2165  0.4533
  183POX     CD 3003   5.934   8.433   1.353 -0.2361 -0.3062  0.2559
  183POX     CE 3004   6.020   8.442   1.480 -0.0513  0.2545  0.0951
  183POX     OE 3005   5.947   8.491   1.593  0.0170 -0.3531  0.4027
  183POX    C1A 3006   5.921   8.412   1.697  0.5188  0.0197  0.8127
  183POX    O1A 3007   5.973   8.300   1.702  0.4083 -0.0663  0.0896
  183POX    C1B 3008   5.840   8.478   1.802 -0.1576  0.3643  0.0819
  183POX    C1C 3009   5.931   8.541   1.907 -0.1504 -0.5742  0.6483
  183POX    C1D 3010   5.866   8.582   2.039 -0.7531 -0.5040  0.3310
  183POX    C1E 3011   5.801   8.719   2.018 -0.0108 -0.2819 -0.5699
  183POX    C1F 3012   5.729   8.770   2.143  0.7274  0.5385 -0.4779
  183POX    C1G 3013   5.825   8.832   2.246  0.6078 -0.8593  0.4979
  183POX    C1H 3014   5.769   8.923   2.355  0.3683 -0.2024 -0.1633
  183POX    C1I 3015   5.886   8.985   2.432  0.2391 -0.2378  0.0618
  183POX    C1J 3016   5.897   8.981   2.565 -0.0705 -0.1306  0.0912
  183POX    C1K 3017   5.780   8.943   2.656 -0.0719 -0.3229  0.0075
  183POX    C1L 3018   5.827   8.965   2.800  0.1885  0.0259 -0.1294
  183POX    C1M 3019   5.721   8.942   2.908  0.2560 -0.1940 -0.1097
  183POX    C1N 3020   5.791   8.926   3.043  0.2998 -0.4078 -0.1578
  183POX    C1O 3021   5.684   8.900   3.149  0.1980 -0.6500 -0.3203
  183POX    C1P 3022   5.756   8.883   3.283 -0.2769  0.5882  0.0992
  183POX    C1Q 3023   5.848   8.761   3.291 -0.4835  0.4645  0.6613
  183POX    C1R 3024   5.769   8.630   3.303  0.1947  0.0276  0.4153
  183POX     CZ 3025   6.128   8.545   1.446 -0.1114  0.3015  0.0475
  183POX     OZ 3026   6.247   8.538   1.526 -0.0516 -0.4942 -0.1049
  183POX    C2A 3027   6.348   8.454   1.503  0.3781 -0.0699  0.2148
  183POX    O2A 3028   6.350   8.368   1.415  0.2611 -0.0680  0.2098
  183POX    C2B 3029   6.446   8.459   1.613  0.7009  0.0717 -0.0771
  183POX    C2C 3030   6.428   8.372   1.738 -0.3998  0.0463 -0.2479
  183POX    C2D 3031   6.301   8.406   1.816 -0.1084 -0.0849  0.2831
  183POX    C2E 3032   6.297   8.350   1.959  0.6909 -0.4424  0.1717
  183POX    C2F 3033   6.251   8.204   1.960 -0.5223 -0.0777 -0.0532
  183POX    C2G 3034   6.358   8.097   1.937 -0.4435  0.1516 -0.7783
  183POX    C2H 3035   6.339   7.966   2.013 -0.3542  0.5917  0.0158
  183POX    C2I 3036   6.325   7.983   2.165 -0.1332 -0.5126  0.1670
  183POX    C2J 3037   6.455   8.044   2.219 -0.3418  0.2246 -0.1495
  183POX    C2K 3038   6.466   8.049   2.372  0.8197  0.5095 -0.2368
  183POX    C2L 3039   6.443   7.907   2.423  0.1013  0.5966 -0.3079
  183POX    C2M 3040   6.435   7.895   2.576 -0.3556 -0.3458 -0.3983
  183POX    C2N 3041   6.361   8.010   2.644  0.8150  0.1969 -0.0235
  183POX    C2O 3042   6.316   7.976   2.787  0.2797  0.3514 -0.1544
  183POX    C2P 3043   6.437   7.948   2.876  0.5144 -0.0459 -0.5951
  184CHL    CN1 3044   5.334   4.649   1.413  0.8325  0.4387  0.4546
  184CHL    CN2 3045   5.243   4.678   1.185  0.8335 -0.8717 -0.1416
  184CHL    CN3 3046   5.368   4.849   1.273  0.5601  0.0555  0.8904
  184CHL    NTM 3047   5.354   4.703   1.278  0.3288  0.0527  0.2251
  184CHL     CB 3048   5.475   4.648   1.215  0.2251  0.6743 -0.5350
  185PJ2     CA 3049   5.496   4.501   1.178  1.0836  0.4337  0.8180
  185PJ2     OA 3050   5.450   4.409   1.277  0.1442 -0.2186 -0.2002
  185PJ2      P 3051   5.388   4.276   1.213 -0.1849 -0.0932 -0.1460
  185PJ2     OB 3052   5.265   4.313   1.140 -0.1331 -0.0754 -0.2240
  185PJ2     HB 3053   5.235   4.243   1.075  0.9797 -1.0287  0.2570
  185PJ2     OG 3054   5.491   4.210   1.129  0.2420  0.3077  0.0610
  185PJ2     HG 3055   5.546   4.150   1.188 -0.9882 -0.2805  0.6609
  185PJ2     OD 3056   5.367   4.171   1.333  0.0835  0.0354  0.0125
  186POX     CD 3057   5.266   4.219   1.422 -0.2746 -0.3565 -0.1831
  186POX     CE 3058   5.218   4.117   1.526 -0.0393 -0.3041 -0.0252
  186POX     OE 3059   5.093   4.155   1.583  0.2307 -0.5043  0.7074
  186POX    C1A 3060   5.007   4.054   1.576 -0.4789  0.1569 -0.3965
  186POX    O1A 3061   4.999   3.977   1.480  0.3953  0.0284 -0.3729
  186POX    C1B 3062   4.907   4.058   1.685 -0.3863 -0.1055 -0.2985
  186POX    C1C 3063   4.953   4.007   1.821 -0.2890  0.0976 -0.2538
  186POX    C1D 3064   5.025   3.872   1.811 -0.4786 -0.0734  0.6157
  186POX    C1E 3065   5.040   3.809   1.950  0.3207 -0.0993  0.5207
  186POX    C1F 3066   5.114   3.675   1.961  0.4551 -0.1223 -0.5546
  186POX    C1G 3067   5.079   3.621   2.100  0.2387  0.5054 -0.3611
  186POX    C1H 3068   4.933   3.576   2.107  0.3552  0.2140  0.1812
  186POX    C1I 3069   4.914   3.461   2.206 -0.1594  0.2315  0.1028
  186POX    C1J 3070   4.790   3.439   2.250 -0.1266 -0.0598  0.0520
  186POX    C1K 3071   4.671   3.532   2.227  0.0780  0.3180  0.5215
  186POX    C1L 3072   4.526   3.489   2.253  0.0270 -0.1834 -0.5367
  186POX    C1M 3073   4.487   3.519   2.398  0.7896  0.1438 -0.3940
  186POX    C1N 3074   4.467   3.669   2.422  0.1866  0.0263 -0.1484
  186POX    C1O 3075   4.496   3.707   2.567 -0.1091  0.7236 -0.2669
  186POX    C1P 3076   4.637   3.675   2.617 -0.4576  0.1557  0.3689
  186POX    C1Q 3077   4.666   3.719   2.761 -0.1738  0.1770  0.3067
  186POX    C1R 3078   4.586   3.632   2.859 -0.4036 -0.1300 -0.1499
  186POX     CZ 3079   5.337   4.086   1.618 -0.0135 -0.8987 -0.2562
  186POX     OZ 3080   5.413   4.176   1.700 -0.6014 -0.8972  0.2973
  186POX    C2A 3081   5.541   4.148   1.720 -0.3043  0.2108  0.0252
  186POX    O2A 3082   5.594   4.053   1.662 -0.6179 -0.2994  0.5539
  186POX    C2B 3083   5.616   4.236   1.812 -0.1439  0.0979  0.0018
  186POX    C2C 3084   5.574   4.215   1.958  0.0443  0.0281  0.0475
  186POX    C2D 3085   5.619   4.315   2.065  0.0930 -0.1775  0.2198
  186POX    C2E 3086   5.528   4.310   2.188  0.3309  0.8634  0.4504
  186POX    C2F 3087   5.565   4.198   2.285 -0.0763  0.1016 -0.2602
  186POX    C2G 3088   5.518   4.240   2.425  0.0065 -0.4615 -0.0590
  186POX    C2H 3089   5.538   4.123   2.521 -0.0508 -0.2806  0.1711
  186POX    C2I 3090   5.508   4.161   2.667 -0.2673  0.6191 -0.1013
  186POX    C2J 3091   5.555   4.059   2.771 -0.3228  0.5922 -0.1024
  186POX    C2K 3092   5.519   4.083   2.917 -0.0059 -0.0458  0.0848
  186POX    C2L 3093   5.523   3.959   3.006 -0.6608 -0.2729 -0.1955
  186POX    C2M 3094   5.467   3.994   3.144  0.0510  0.2162 -0.0232
  186POX    C2N 3095   5.481   3.881   3.247  0.3071 -0.2702 -0.5899
  186POX    C2O 3096   5.624   3.838   3.279  0.2515 -0.0791 -0.0784
  186POX    C2P 3097   5.611   3.728   3.384 -0.3531 -0.0625 -0.1350
  187CHL    CN1 3098   6.024   3.368   0.696 -0.4689  0.2344 -0.4366
  187CHL    CN2 3099   6.126   3.568   0.647  0.1438 -0.1314 -0.3748
  187CHL    CN3 3100   6.266   3.381   0.684 -0.2009  0.9494 -0.4011
  187CHL    NTM 3101   6.143   3.447   0.729 -0.5065  0.0791  0.0771
  187CHL     CB 3102   6.158   3.485   0.870  0.0647  0.1507 -0.0011
  188PJ2     CA 3103   6.055   3.555   0.959 -0.3527 -0.2684 -0.1537
  188PJ2     OA 3104   5.923   3.504   0.941 -0.3705 -0.2724 -0.0130
  188PJ2      P 3105   5.818   3.615   0.992  0.1984  0.3312 -0.1493
  188PJ2     OB 3106   5.861   3.747   0.940 -0.5718  0.2966 -0.9016
  188PJ2     HB 3107   5.791   3.799   0.892  0.6204  3.4396  0.4554
  188PJ2     OG 3108   5.690   3.564   0.940  0.1135 -0.1467  0.5192
  188PJ2     HG 3109   5.664   3.496   1.009  0.8124 -1.6850 -0.6700
  188PJ2     OD 3110   5.809   3.633   1.152 -0.4476 -0.2107 -0.1246
  189POX     CD 3111   5.765   3.517   1.225 -0.2817 -0.0874  0.1697
  189POX     CE 3112   5.767   3.533   1.377  0.1778 -0.2353  0.1814
  189POX     OE 3113   5.668   3.624   1.426 -0.0723 -0.2631 -0.2682
  189POX    C1A 3114   5.558   3.570   1.478 -0.2139  0.2524 -0.0254
  189POX    O1A 3115   5.551   3.448   1.493 -0.2674  0.3532  0.7942
  189POX    C1B 3116   5.458   3.675   1.507 -0.4694  0.1062 -0.3674
  189POX    C1C 3117   5.426   3.670   1.657 -0.0929  0.1371 -0.2850
  189POX    C1D 3118   5.538   3.725   1.745  0.0455 -0.0678 -0.3339
  189POX    C1E 3119   5.491   3.762   1.886  0.0425  0.5129 -0.4884
  189POX    C1F 3120   5.611   3.771   1.980 -0.1021 -0.3653 -0.2166
  189POX    C1G 3121   5.570   3.806   2.124  0.4532 -0.5091 -0.0208
  189POX    C1H 3122   5.694   3.826   2.211  0.3140 -0.1744  0.1007
  189POX    C1I 3123   5.736   3.698   2.283 -0.1861 -0.5121 -0.2027
  189POX    C1J 3124   5.799   3.694   2.400 -0.2892  0.1441 -0.1183
  189POX    C1K 3125   5.848   3.816   2.479 -0.0410  0.0827 -0.1750
  189POX    C1L 3126   5.819   3.783   2.626  0.1326 -0.0606 -0.1729
  189POX    C1M 3127   5.889   3.879   2.721  0.1625  0.1241 -0.3801
  189POX    C1N 3128   6.039   3.850   2.726  0.0198 -0.5463  0.1657
  189POX    C1O 3129   6.082   3.715   2.786  0.5283 -0.4881 -0.0643
  189POX    C1P 3130   6.234   3.712   2.802  0.5650 -0.2822 -0.3673
  189POX    C1Q 3131   6.285   3.581   2.861 -0.0003 -0.1717  0.3802
  189POX    C1R 3132   6.225   3.560   3.000  0.1807  0.0195  0.4885
  189POX     CZ 3133   5.909   3.556   1.428 -0.0458 -0.2727  0.8238
  189POX     OZ 3134   5.904   3.588   1.568  0.2629 -0.1623  0.8117
  189POX    C2A 3135   5.942   3.714   1.587  0.0913  0.1310 -0.6285
  189POX    O2A 3136   5.994   3.782   1.498  0.3586  0.1861 -0.4323
  189POX    C2B 3137   5.924   3.747   1.730  0.8180  0.0342 -0.5097
  189POX    C2C 3138   5.998   3.875   1.770  1.2295 -0.4247  0.2243
  189POX    C2D 3139   5.991   3.904   1.920  0.2385 -0.3397  0.1684
  189POX    C2E 3140   6.048   4.043   1.951  0.0212 -0.1063 -0.4588
  189POX    C2F 3141   6.032   4.046   2.103 -0.0131  0.9502 -0.4750
  189POX    C2G 3142   6.014   4.184   2.166  0.2210  0.7527  0.0343
  189POX    C2H 3143   5.965   4.183   2.311  0.5264 -0.3839  0.1364
  189POX    C2I 3144   5.948   4.328   2.357  0.1380 -0.2859 -0.3188
  189POX    C2J 3145   5.894   4.350   2.498  0.0636  0.0415 -0.3986
  189POX    C2K 3146   5.959   4.265   2.607 -0.2961  0.0655 -0.1622
  189POX    C2L 3147   5.889   4.287   2.741 -0.0234  0.3656 -0.0682
  189POX    C2M 3148   5.947   4.413   2.806 -0.4198  0.4036  0.2098
  189POX    C2N 3149   5.869   4.471   2.925 -0.4590  0.3258  0.2224
  189POX    C2O 3150   5.953   4.592   2.965  0.2471 -0.1171  0.1044
  189POX    C2P 3151   5.862   4.694   3.033  0.1720  0.2721 -0.5631
  190CHL    CN1 3152   7.027   3.842   0.881 -0.4621  0.0278  0.0413
  190CHL    CN2 3153   6.885   3.810   1.069 -0.1536 -0.0576  0.1331
  190CHL    CN3 3154   6.789   3.834   0.860 -0.0515  0.4662 -0.3268
  190CHL    NTM 3155   6.905   3.775   0.928 -0.4768  0.0647  0.0557
  190CHL     CB 3156   6.922   3.631   0.902  0.0977 -0.0115  0.8503
  191PJ2     CA 3157   6.801   3.537   0.900  0.2438 -0.1908  0.0987
  191PJ2     OA 3158   6.711   3.558   1.009  0.3789 -0.2088  0.2138
  191PJ2      P 3159   6.563   3.496   0.994  0.1767  0.3121  0.0136
  191PJ2     OB 3160   6.501   3.584   0.893  0.0838 -0.4252 -0.5816
  191PJ2     HB 3161   6.518   3.681   0.911  0.2125 -0.3949 -0.8528
  191PJ2     OG 3162   6.594   3.355   0.962  0.0246  0.2296  0.2318
  191PJ2     HG 3163   6.557   3.334   0.871  0.6586  0.8325 -0.1692
  191PJ2     OD 3164   6.494   3.513   1.138 -0.1587  0.1697 -0.1281
  192POX     CD 3165   6.479   3.653   1.166  0.4221  0.1753  0.1776
  192POX     CE 3166   6.462   3.674   1.316  0.0976  0.4719  0.1004
  192POX     OE 3167   6.583   3.655   1.391 -0.0566 -0.2593  0.1708
  192POX    C1A 3168   6.674   3.748   1.418  0.0062 -0.1970 -0.2559
  192POX    O1A 3169   6.658   3.860   1.369 -0.2855  0.0726  0.4372
  192POX    C1B 3170   6.781   3.703   1.510  0.0054  0.1965 -0.0620
  192POX    C1C 3171   6.731   3.668   1.650  0.2687  0.2800  0.0531
  192POX    C1D 3172   6.843   3.696   1.750  0.0204 -0.5613  0.5790
  192POX    C1E 3173   6.803   3.678   1.897 -0.6858  0.8971  0.5858
  192POX    C1F 3174   6.760   3.536   1.934  0.4087  0.5156  0.4388
  192POX    C1G 3175   6.665   3.529   2.054 -0.4126  0.6863 -0.1964
  192POX    C1H 3176   6.707   3.602   2.182  0.1393  0.0389 -0.0013
  192POX    C1I 3177   6.619   3.569   2.302  0.4692 -0.2708  0.1593
  192POX    C1J 3178   6.649   3.611   2.424  0.8229 -0.5683  0.1743
  192POX    C1K 3179   6.748   3.721   2.462  0.1186  0.0180  0.3322
  192POX    C1L 3180   6.802   3.710   2.605  0.2891 -0.4160  0.2349
  192POX    C1M 3181   6.870   3.840   2.646  0.0554  0.0560 -0.8370
  192POX    C1N 3182   6.769   3.954   2.661  0.0826 -0.0131 -0.1028
  192POX    C1O 3183   6.830   4.081   2.721 -0.4324  0.3561 -0.3578
  192POX    C1P 3184   6.799   4.087   2.870 -0.1216 -0.0177 -0.2774
  192POX    C1Q 3185   6.870   4.212   2.923  0.1057 -0.2914  0.0663
  192POX    C1R 3186   6.805   4.262   3.053 -0.0087  0.3569 -0.2388
  192POX     CZ 3187   6.340   3.598   1.368  0.3965  0.1298  0.3086
  192POX     OZ 3188   6.283   3.633   1.495 -0.3406  0.2324 -0.0445
  192POX    C2A 3189   6.349   3.586   1.600 -0.2877  0.1599 -0.1094
  192POX    O2A 3190   6.421   3.487   1.589 -0.4736  0.0156 -0.0255
  192POX    C2B 3191   6.303   3.639   1.731 -0.1167 -0.4857  0.2171
  192POX    C2C 3192   6.305   3.539   1.846 -0.0635 -0.1191  0.5381
  192POX    C2D 3193   6.248   3.583   1.981  0.4598  0.5458  0.5455
  192POX    C2E 3194   6.251   3.467   2.080  0.0707  0.0671  0.0045
  192POX    C2F 3195   6.196   3.525   2.211  0.6792 -0.4712  0.5070
  192POX    C2G 3196   6.196   3.416   2.318 -0.8785 -1.0849 -0.0851
  192POX    C2H 3197   6.122   3.463   2.444  0.7744  0.1558  0.4585
  192POX    C2I 3198   6.101   3.334   2.524 -0.4787 -0.0341 -0.1497
  192POX    C2J 3199   6.080   3.352   2.674 -0.3339  0.2330 -0.1606
  192POX    C2K 3200   6.098   3.213   2.735  0.1520  0.2438 -0.2761
  192POX    C2L 3201   6.082   3.200   2.887  0.4047  0.3801 -0.2365
  192POX    C2M 3202   6.082   3.055   2.936 -0.0211  0.5248  0.2005
  192POX    C2N 3203   6.052   3.037   3.085  0.1748 -0.1837  0.1596
  192POX    C2O 3204   6.183   3.055   3.161  0.1819 -0.1404  0.1370
  192POX    C2P 3205   6.152   3.106   3.302  0.5480  0.5673 -0.0333
  193CHL    CN1 3206   2.743   1.548   0.769 -0.3209 -0.3251 -0.2380
  193CHL    CN2 3207   2.536   1.485   0.878  0.1528 -0.4155  0.0638
  193CHL    CN3 3208   2.723   1.339   0.878 -0.2413 -0.0595  0.0182
  193CHL    NTM 3209   2.683   1.480   0.884  0.1610  0.0466  0.2348
  193CHL     CB 3210   2.700   1.548   1.014 -0.2299  0.4581  0.0734
  194PJ2     CA 3211   2.841   1.562   1.073 -0.3610  0.1678  0.4580
  194PJ2     OA 3212   2.957   1.586   0.992 -0.4331  0.6607  0.4983
  194PJ2      P 3213   3.087   1.560   1.083 -0.1765  0.0402 -0.0388
  194PJ2     OB 3214   3.077   1.457   1.189 -0.2894 -0.0559 -0.1427
  194PJ2     HB 3215   3.015   1.493   1.259  0.8096 -0.2713  0.9697
  194PJ2     OG 3216   3.209   1.568   1.001 -0.0690  0.1261  0.1282
  194PJ2     HG 3217   3.202   1.659   0.961 -0.6724  1.3839  2.8939
  194PJ2     OD 3218   3.086   1.690   1.179 -0.1475  0.1097 -0.1332
  195POX     CD 3219   3.189   1.674   1.276 -0.1007 -0.2901 -0.2479
  195POX     CE 3220   3.189   1.777   1.389 -0.1280 -0.5857  0.0270
  195POX     OE 3221   3.283   1.752   1.493  0.3176 -0.5516 -0.3663
  195POX    C1A 3222   3.385   1.837   1.508 -0.2834  0.1076  0.0345
  195POX    O1A 3223   3.425   1.919   1.426  0.4803 -0.1067  0.1802
  195POX    C1B 3224   3.453   1.804   1.636  0.1019  0.1063 -0.1702
  195POX    C1C 3225   3.418   1.898   1.751  0.3642  0.0092 -0.0112
  195POX    C1D 3226   3.495   1.887   1.883 -0.5948  0.2663  0.5755
  195POX    C1E 3227   3.457   1.753   1.946  0.1006  0.0299  0.4910
  195POX    C1F 3228   3.513   1.715   2.083  0.2236 -0.3391  0.3403
  195POX    C1G 3229   3.661   1.674   2.085  0.2049 -0.4423 -0.2883
  195POX    C1H 3230   3.709   1.620   2.220 -0.1208 -0.0869 -0.0282
  195POX    C1I 3231   3.859   1.595   2.226 -0.1223 -0.1059 -0.0673
  195POX    C1J 3232   3.906   1.502   2.309 -0.4437  0.1110  0.3610
  195POX    C1K 3233   3.822   1.407   2.394  0.0731 -0.2897  0.4281
  195POX    C1L 3234   3.876   1.403   2.537 -0.4225  0.1060  0.6258
  195POX    C1M 3235   3.827   1.275   2.605 -0.2293 -0.1157  0.3465
  195POX    C1N 3236   3.845   1.295   2.755 -0.0732 -0.2929  0.3517
  195POX    C1O 3237   3.815   1.163   2.825  0.6443 -0.5368  0.2072
  195POX    C1P 3238   3.861   1.167   2.971  0.0884  0.0754  0.3703
  195POX    C1Q 3239   3.745   1.194   3.067  0.1183  0.2332  0.3607
  195POX    C1R 3240   3.779   1.216   3.215  0.1778  0.2728  0.3412
  195POX     CZ 3241   3.044   1.782   1.439 -0.2548 -0.1057 -0.3685
  195POX     OZ 3242   3.012   1.888   1.529 -0.0610 -0.5722  0.2618
  195POX    C2A 3243   2.881   1.886   1.556 -0.1509 -0.0340 -0.1135
  195POX    O2A 3244   2.803   1.800   1.516 -0.1235  0.2538 -0.7959
  195POX    C2B 3245   2.837   1.987   1.655  0.5108  0.1529 -0.0036
  195POX    C2C 3246   2.732   1.932   1.752  0.3789  0.1924 -0.1232
  195POX    C2D 3247   2.711   2.020   1.875  0.2308  0.4810 -0.3533
  195POX    C2E 3248   2.842   2.050   1.948  0.2871 -0.1071 -0.2079
  195POX    C2F 3249   2.900   1.936   2.032  0.3542  0.2045  0.1726
  195POX    C2G 3250   3.035   1.972   2.093 -0.0309  0.3567  0.9543
  195POX    C2H 3251   3.065   1.854   2.186  0.0055 -0.2899  0.1312
  195POX    C2I 3252   3.204   1.881   2.243 -0.0579  0.0423  0.1317
  195POX    C2J 3253   3.214   2.014   2.318  0.4297 -0.0634  0.2562
  195POX    C2K 3254   3.361   2.034   2.357  0.4796 -0.0071  0.0393
  195POX    C2L 3255   3.368   2.162   2.440  0.3367 -0.0132  0.0605
  195POX    C2M 3256   3.491   2.155   2.531  0.0486  0.4420  0.4908
  195POX    C2N 3257   3.500   2.279   2.619  0.3137  0.6455  0.1780
  195POX    C2O 3258   3.378   2.311   2.706  0.0095 -0.0720  0.0198
  195POX    C2P 3259   3.384   2.448   2.774  0.0468  0.0596 -0.2482
  196CHL    CN1 3260   4.248   0.279   1.162  0.5492 -0.3066 -0.3037
  196CHL    CN2 3261   4.230   0.131   1.336  0.0943  0.0712  0.1172
  196CHL    CN3 3262   4.164   0.344   1.377 -0.0237  0.6993 -0.4143
  196CHL    NTM 3263   4.270   0.269   1.307 -0.2515  0.1145 -0.1453
  196CHL     CB 3264   4.402   0.318   1.350 -0.1172 -0.3060 -0.0822
  197PJ2     CA 3265   4.529   0.245   1.303  0.6524  0.6520  0.4881
  197PJ2     OA 3266   4.554   0.109   1.337  0.0051  0.2124 -0.7582
  197PJ2      P 3267   4.696   0.047   1.293  0.2008 -0.0887  0.2705
  197PJ2     OB 3268   4.660  -0.097   1.297  0.1483 -0.0858 -0.0689
  197PJ2     HB 3269   4.619  -0.116   1.386 -0.1104  0.7074 -0.0096
  197PJ2     OG 3270   4.754   0.113   1.174  0.3848  0.1109  0.4702
  197PJ2     HG 3271   4.843   0.074   1.151  0.0784 -0.3216 -0.0012
  197PJ2     OD 3272   4.779   0.091   1.423  0.3391  0.3284  0.0431
  198POX     CD 3273   4.816  -0.015   1.512  0.0060  0.3392  0.1956
  198POX     CE 3274   4.782   0.020   1.657 -0.3936 -0.2156  0.2382
  198POX     OE 3275   4.835  -0.080   1.745  0.2074 -0.4399 -0.3683
  198POX    C1A 3276   4.962  -0.072   1.783 -0.0049  0.0269  0.2678
  198POX    O1A 3277   5.049  -0.015   1.716 -0.4823  0.2504 -0.1719
  198POX    C1B 3278   4.997  -0.184   1.873  0.0625 -0.1343  0.0432
  198POX    C1C 3279   5.020  -0.125   2.012 -0.1863  0.7392 -0.2764
  198POX    C1D 3280   4.959  -0.224   2.111  0.3958 -0.0623 -0.7023
  198POX    C1E 3281   4.986  -0.189   2.258  0.1556  0.1229 -0.7010
  198POX    C1F 3282   4.932  -0.310   2.336 -0.1117  0.4665 -0.3486
  198POX    C1G 3283   5.055  -0.387   2.385 -0.1893  0.3385 -0.3552
  198POX    C1H 3284   5.012  -0.504   2.474  0.2288  0.5689  0.1556
  198POX    C1I 3285   5.129  -0.599   2.500 -0.0780 -0.1677 -1.0606
  198POX    C1J 3286   5.178  -0.636   2.618 -0.7982 -0.1867 -0.7563
  198POX    C1K 3287   5.130  -0.584   2.754  0.0251 -0.4584 -0.3521
  198POX    C1L 3288   5.159  -0.675   2.873 -0.1501  0.1254  0.1399
  198POX    C1M 3289   5.305  -0.715   2.896 -0.1313  0.2834  0.2937
  198POX    C1N 3290   5.314  -0.812   3.015 -0.9129 -0.2703 -0.0936
  198POX    C1O 3291   5.279  -0.749   3.150  0.6689  0.2945  0.0690
  198POX    C1P 3292   5.407  -0.687   3.207  0.9211 -0.0291 -0.1413
  198POX    C1Q 3293   5.385  -0.645   3.352  0.7249 -0.3379 -0.0813
  198POX    C1R 3294   5.511  -0.581   3.410  0.8163 -0.4184 -0.1920
  198POX     CZ 3295   4.629   0.031   1.661 -0.4192 -0.3347 -0.2712
  198POX     OZ 3296   4.592   0.085   1.788 -0.2260 -0.7484 -0.0366
  198POX    C2A 3297   4.464   0.079   1.825 -0.2233 -0.1713  0.0674
  198POX    O2A 3298   4.392  -0.000   1.765 -0.0602  0.0604 -0.4473
  198POX    C2B 3299   4.428   0.139   1.955 -0.2809  0.0026 -0.0277
  198POX    C2C 3300   4.293   0.118   2.023 -0.3333  0.0233 -0.1260
  198POX    C2D 3301   4.293   0.197   2.154  0.3251 -0.3083  0.0784
  198POX    C2E 3302   4.195   0.147   2.260  0.6908 -0.4467  0.3495
  198POX    C2F 3303   4.212   0.223   2.392 -0.6341  0.7550 -0.1486
  198POX    C2G 3304   4.157   0.153   2.517  0.7748 -0.3254 -0.1017
  198POX    C2H 3305   4.247   0.180   2.637  0.4447  0.2349  0.0224
  198POX    C2I 3306   4.186   0.139   2.772  0.1283  0.4681 -0.0496
  198POX    C2J 3307   4.072   0.229   2.822  0.2192  0.2940  0.4648
  198POX    C2K 3308   3.992   0.176   2.941 -0.4023 -0.0209 -0.0872
  198POX    C2L 3309   4.066   0.122   3.064 -0.3177  0.1847 -0.0476
  198POX    C2M 3310   3.983   0.026   3.148  0.3284 -0.0413  0.3395
  198POX    C2N 3311   3.945   0.085   3.284  0.2829  0.0364  0.2930
  198POX    C2O 3312   4.063   0.142   3.364  0.5525 -0.3745  0.1935
  198POX    C2P 3313   4.020   0.202   3.498  0.3597  0.0607 -0.0596
  199CHL    CN1 3314   4.690   7.842   1.491 -0.3256 -0.2984 -0.4639
  199CHL    CN2 3315   4.616   8.057   1.494 -0.3825  0.1379 -0.4134
  199CHL    CN3 3316   4.491   7.887   1.615 -0.1338 -0.2113 -0.4800
  199CHL    NTM 3317   4.565   7.919   1.492 -0.1181  0.0400 -0.4051
  199CHL     CB 3318   4.496   7.878   1.368 -0.6573 -0.2839 -0.0037
  200PJ2     CA 3319   4.361   7.939   1.332 -0.2480  0.4021 -0.4076
  200PJ2     OA 3320   4.355   8.077   1.295 -0.2891  0.4239 -0.3207
  200PJ2      P 3321   4.220   8.148   1.347 -0.1495  0.1721  0.3997
  200PJ2     OB 3322   4.242   8.294   1.335  0.0426  0.1288  0.2171
  200PJ2     HB 3323   4.166   8.348   1.372  0.6291  0.7781  0.5037
  200PJ2     OG 3324   4.101   8.083   1.289  0.2447 -0.4325  0.2678
  200PJ2     HG 3325   4.050   8.154   1.241 -0.2978 -1.6813 -1.1096
  200PJ2     OD 3326   4.224   8.110   1.503  0.4239 -0.0062  0.3446
  201POX     CD 3327   4.120   8.168   1.582  0.0949 -0.0350 -0.0629
  201POX     CE 3328   4.088   8.114   1.722 -0.1340 -0.1748 -0.1698
  201POX     OE 3329   3.997   8.199   1.792  0.0284  0.2604 -0.4846
  201POX    C1A 3330   3.867   8.176   1.779 -0.1234  0.4897  0.5313
  201POX    O1A 3331   3.831   8.102   1.687  0.3929  0.8734  0.0185
  201POX    C1B 3332   3.766   8.241   1.865 -0.4768  0.2125  0.3285
  201POX    C1C 3333   3.621   8.224   1.820 -0.2175 -0.1991 -0.3639
  201POX    C1D 3334   3.523   8.290   1.918  0.4542  0.0386  0.1515
  201POX    C1E 3335   3.453   8.182   2.000 -0.1617 -0.1052 -0.5535
  201POX    C1F 3336   3.388   8.247   2.123  0.3250  0.0375 -0.3693
  201POX    C1G 3337   3.320   8.140   2.209  0.2275  0.3258 -0.0896
  201POX    C1H 3338   3.242   8.206   2.324 -0.3078  0.1037 -0.3210
  201POX    C1I 3339   3.241   8.103   2.437  0.1757  0.6359  0.1770
  201POX    C1J 3340   3.225   8.133   2.565  0.2070  0.0943  0.3090
  201POX    C1K 3341   3.214   8.266   2.640  0.3663  0.3773 -0.1682
  201POX    C1L 3342   3.152   8.231   2.775  0.1900  0.0230 -0.3396
  201POX    C1M 3343   3.158   8.363   2.852 -0.3059 -0.0551 -0.1632
  201POX    C1N 3344   3.093   8.347   2.989 -0.0111 -0.1001 -0.0301
  201POX    C1O 3345   2.944   8.375   2.974 -0.0005  0.1113  0.2537
  201POX    C1P 3346   2.878   8.362   3.112 -0.4433  0.0801  0.0417
  201POX    C1Q 3347   2.859   8.213   3.140 -0.3773  0.1141  0.2697
  201POX    C1R 3348   2.822   8.175   3.284 -0.2046 -0.5055  0.1529
  201POX     CZ 3349   4.218   8.085   1.797 -0.1279  0.2970  0.0019
  201POX     OZ 3350   4.184   8.035   1.926  0.0846 -0.1485 -0.1133
  201POX    C2A 3351   4.269   8.062   2.025  0.4204 -0.8353 -0.2100
  201POX    O2A 3352   4.352   8.152   2.021  0.0393 -0.4903 -0.4693
  201POX    C2B 3353   4.248   7.966   2.136 -0.3773 -0.0499  0.3278
  201POX    C2C 3354   4.232   8.039   2.270 -0.5677  0.1712  0.1866
  201POX    C2D 3355   4.186   7.932   2.369 -0.4427 -0.2952 -0.2512
  201POX    C2E 3356   4.199   7.979   2.514 -0.3592 -0.2775 -0.2648
  201POX    C2F 3357   4.097   8.086   2.553 -0.3688 -0.4749  0.2672
  201POX    C2G 3358   4.121   8.179   2.672  0.3465  0.5519 -0.6534
  201POX    C2H 3359   3.981   8.235   2.699  0.1273 -0.3666  0.1431
  201POX    C2I 3360   3.964   8.309   2.832 -0.0229  0.1383 -0.1523
  201POX    C2J 3361   3.820   8.358   2.833 -0.0231  0.1471 -0.6195
  201POX    C2K 3362   3.801   8.455   2.950 -0.0917 -0.4157 -0.1555
  201POX    C2L 3363   3.654   8.479   2.984  0.0906  0.5906 -0.0488
  201POX    C2M 3364   3.637   8.520   3.130 -0.2616 -0.4538  0.2092
  201POX    C2N 3365   3.494   8.490   3.176 -0.4117 -0.1656 -0.0651
  201POX    C2O 3366   3.426   8.574   3.285  0.3241  0.0547  0.2277
  201POX    C2P 3367   3.274   8.571   3.295  0.2873  1.0829  0.1052
  202CHL    CN1 3368   3.418   4.438   0.947  0.2653 -0.3698 -0.1808
  202CHL    CN2 3369   3.647   4.379   1.001  0.0126  0.4317  0.3163
  202CHL    CN3 3370   3.489   4.212   0.986  0.0300 -0.4047  0.0174
  202CHL    NTM 3371   3.505   4.352   1.029  0.1008 -0.3966 -0.0335
  202CHL     CB 3372   3.476   4.373   1.171  0.6379  0.0474  0.0126
  203PJ2     CA 3373   3.441   4.507   1.235  0.1395 -0.4349  0.7660
  203PJ2     OA 3374   3.556   4.586   1.266 -0.0160 -0.0395  0.3407
  203PJ2      P 3375   3.511   4.740   1.285  0.2563  0.0577  0.1943
  203PJ2     OB 3376   3.474   4.795   1.153  0.2553  0.0198  0.1784
  203PJ2     HB 3377   3.379   4.826   1.158  0.1034 -0.5786  1.1762
  203PJ2     OG 3378   3.397   4.740   1.379  0.0642 -0.1333 -0.0340
  203PJ2     HG 3379   3.429   4.766   1.471 -0.9896 -0.9509  0.5859
  203PJ2     OD 3380   3.637   4.824   1.339  0.4863 -0.2131  0.0885
  204POX     CD 3381   3.683   4.778   1.466  0.1474 -0.5535  0.0895
  204POX     CE 3382   3.812   4.842   1.517  0.0137 -0.3194  0.1336
  204POX     OE 3383   3.867   4.762   1.622 -0.4548 -0.1426  0.5191
  204POX    C1A 3384   3.960   4.668   1.606 -0.1000  0.3189 -0.2219
  204POX    O1A 3385   3.969   4.605   1.501  0.2721  0.2008 -0.1205
  204POX    C1B 3386   4.012   4.621   1.737 -0.0090  0.2760 -0.2739
  204POX    C1C 3387   4.132   4.696   1.794 -0.0644  0.1186  0.0550
  204POX    C1D 3388   4.103   4.841   1.834  0.1118  0.2561 -0.3091
  204POX    C1E 3389   4.235   4.909   1.871  0.1707 -0.2093  0.3329
  204POX    C1F 3390   4.279   4.871   2.013 -0.1122  0.1098  0.5086
  204POX    C1G 3391   4.394   4.967   2.041  0.8112 -0.8397  0.0648
  204POX    C1H 3392   4.440   4.953   2.186 -0.4392 -0.3461  0.5267
  204POX    C1I 3393   4.590   4.925   2.204 -0.2602  0.4738  0.3358
  204POX    C1J 3394   4.656   4.943   2.318  0.1799  0.1918  0.1278
  204POX    C1K 3395   4.580   4.987   2.444  0.3571  0.5238  0.1190
  204POX    C1L 3396   4.635   4.909   2.564  0.0353 -0.3796 -0.3070
  204POX    C1M 3397   4.578   4.965   2.694  0.9039 -0.0492 -0.0590
  204POX    C1N 3398   4.615   4.895   2.825  0.6825  0.0166  0.0397
  204POX    C1O 3399   4.576   4.748   2.812  0.0448  0.1756  0.1307
  204POX    C1P 3400   4.583   4.680   2.949  0.0459 -0.1437 -0.0276
  204POX    C1Q 3401   4.506   4.761   3.053 -0.0731 -0.3640  0.0572
  204POX    C1R 3402   4.431   4.664   3.144 -0.1113 -0.0720  0.3411
  204POX     CZ 3403   3.788   4.990   1.547  0.2593 -0.2426 -0.0434
  204POX     OZ 3404   3.904   5.060   1.593  0.0943  0.1809 -0.2618
  204POX    C2A 3405   3.894   5.167   1.670 -0.3823 -0.2670  0.3075
  204POX    O2A 3406   3.783   5.217   1.690  0.0745  0.4853  1.0655
  204POX    C2B 3407   4.019   5.216   1.732 -0.2758  0.1802 -0.2550
  204POX    C2C 3408   4.006   5.262   1.877 -0.3317 -0.4546 -0.0594
  204POX    C2D 3409   4.133   5.310   1.948 -0.1524 -0.2424 -0.5193
  204POX    C2E 3410   4.129   5.344   2.098 -0.1058 -0.2344 -0.5201
  204POX    C2F 3411   4.263   5.397   2.150 -0.1825  0.0813 -0.6436
  204POX    C2G 3412   4.270   5.422   2.301  0.4364 -0.1846 -0.6268
  204POX    C2H 3413   4.265   5.296   2.387 -0.0578  0.3071  0.0741
  204POX    C2I 3414   4.299   5.343   2.529 -0.2410  0.1357  0.1763
  204POX    C2J 3415   4.205   5.447   2.589 -0.0874  0.0732  0.5284
  204POX    C2K 3416   4.064   5.391   2.610 -0.3656  0.3970 -0.3863
  204POX    C2L 3417   3.979   5.488   2.691 -0.2094  0.6673 -0.5468
  204POX    C2M 3418   3.833   5.450   2.718 -0.0044  0.1543 -0.1385
  204POX    C2N 3419   3.805   5.316   2.785 -0.4450 -0.0091 -0.6471
  204POX    C2O 3420   3.664   5.303   2.843  0.0292  0.4206  0.6165
  204POX    C2P 3421   3.614   5.161   2.873  0.4984  0.1650  0.1995
  205CHL    CN1 3422   5.205   8.543   1.183 -0.4173 -0.3901 -0.3286
  205CHL    CN2 3423   5.286   8.405   1.347  0.0522 -0.3286  0.0707
  205CHL    CN3 3424   5.342   8.350   1.122 -0.2866 -0.6029 -0.2066
  205CHL    NTM 3425   5.235   8.402   1.209  0.1095 -0.2097  0.0474
  205CHL     CB 3426   5.112   8.324   1.189 -0.0399 -0.0278  0.2535
  206PJ2     CA 3427   5.129   8.172   1.187  0.2582  0.0091 -0.4527
  206PJ2     OA 3428   5.204   8.115   1.295  0.2853 -0.0251 -0.4900
  206PJ2      P 3429   5.194   7.954   1.285 -0.0621 -0.0198 -0.2251
  206PJ2     OB 3430   5.059   7.902   1.315 -0.0203  0.0980  0.1760
  206PJ2     HB 3431   5.005   7.962   1.373  0.0984 -2.7357  3.5910
  206PJ2     OG 3432   5.257   7.914   1.158 -0.5180 -0.2278 -0.3882
  206PJ2     HG 3433   5.252   7.815   1.148 -0.9124 -0.0371 -2.7314
  206PJ2     OD 3434   5.300   7.920   1.402 -0.5165 -0.3751  0.0871
  207POX     CD 3435   5.258   7.941   1.537 -0.0675  0.2875  0.1289
  207POX     CE 3436   5.377   7.935   1.632 -0.0240 -0.2307  0.0407
  207POX     OE 3437   5.350   7.884   1.763 -0.3290  0.4652  0.2540
  207POX    C1A 3438   5.451   7.847   1.842 -0.3187 -0.1516 -0.0431
  207POX    O1A 3439   5.567   7.861   1.802 -0.1174 -0.4024  0.4462
  207POX    C1B 3440   5.408   7.806   1.978 -0.0580 -0.0647  0.0664
  207POX    C1C 3441   5.485   7.683   2.025  0.2739  0.2017  0.2215
  207POX    C1D 3442   5.493   7.686   2.177  0.0044  0.6130  0.2298
  207POX    C1E 3443   5.514   7.545   2.232 -0.1274  0.2795 -0.5612
  207POX    C1F 3444   5.530   7.552   2.385 -0.1759  0.3215 -0.5584
  207POX    C1G 3445   5.604   7.424   2.423  0.5084  0.7175 -0.5464
  207POX    C1H 3446   5.640   7.401   2.570  0.0419  0.5262 -0.4599
  207POX    C1I 3447   5.747   7.293   2.581 -0.4503  0.0875  0.0969
  207POX    C1J 3448   5.758   7.199   2.674  0.3850  0.0498 -0.0307
  207POX    C1K 3449   5.656   7.188   2.787  0.5510  0.0304  0.1188
  207POX    C1L 3450   5.689   7.060   2.863 -0.4157 -0.4113 -0.1832
  207POX    C1M 3451   5.578   7.013   2.957 -0.0914 -0.1995  0.3080
  207POX    C1N 3452   5.613   6.875   3.014  0.9388 -0.3823 -0.7185
  207POX    C1O 3453   5.753   6.861   3.074  0.7285  0.3730 -0.0461
  207POX    C1P 3454   5.763   6.728   3.148  0.1230  0.2147 -0.2386
  207POX    C1Q 3455   5.892   6.708   3.229 -0.3011  0.1282  0.4271
  207POX    C1R 3456   5.885   6.564   3.279  0.5429 -0.1633 -0.2736
  207POX     CZ 3457   5.439   8.074   1.639 -0.3519 -0.0764 -0.1402
  207POX     OZ 3458   5.370   8.180   1.707  0.0372  0.1138 -0.0381
  207POX    C2A 3459   5.438   8.294   1.705  0.1086  0.0723  0.0243
  207POX    O2A 3460   5.536   8.306   1.631  0.2419 -0.3862  0.1254
  207POX    C2B 3461   5.374   8.395   1.792 -0.0925  0.0992 -0.1542
  207POX    C2C 3462   5.453   8.436   1.916 -0.2486  0.0739 -0.0458
  207POX    C2D 3463   5.371   8.509   2.023 -0.1020  0.3751 -0.1359
  207POX    C2E 3464   5.442   8.564   2.146 -0.2856  0.5809 -0.1213
  207POX    C2F 3465   5.473   8.453   2.247 -0.4125  0.0597 -0.6497
  207POX    C2G 3466   5.572   8.507   2.351  0.3624 -0.7299 -0.9659
  207POX    C2H 3467   5.559   8.433   2.484  0.8503  0.0068 -0.5062
  207POX    C2I 3468   5.645   8.488   2.599  0.0666 -0.6068  0.3821
  207POX    C2J 3469   5.657   8.384   2.710  0.1289 -0.3037  0.6591
  207POX    C2K 3470   5.744   8.441   2.823  0.7605  0.1065 -0.0302
  207POX    C2L 3471   5.747   8.331   2.929 -0.4917 -0.2548 -0.3461
  207POX    C2M 3472   5.841   8.212   2.911  0.5284  0.4254  0.3329
  207POX    C2N 3473   5.810   8.094   3.004  0.5701  0.1553  0.0079
  207POX    C2O 3474   5.908   7.980   2.978  0.3220 -0.0310 -0.1170
  207POX    C2P 3475   5.885   7.918   2.840  0.0038  0.2010 -0.1699
  208CHL    CN1 3476   6.045   0.496   1.297  0.1643 -0.3630  0.0821
  208CHL    CN2 3477   5.871   0.602   1.169  0.7079  0.3160  0.7599
  208CHL    CN3 3478   5.830   0.441   1.337 -0.0024  0.6124  0.4362
  208CHL    NTM 3479   5.919   0.474   1.225  0.0423 -0.1725  0.2354
  208CHL     CB 3480   5.933   0.374   1.118 -0.1533 -0.1773  0.2145
  209PJ2     CA 3481   5.939   0.226   1.153 -0.3468 -0.2355  0.0079
  209PJ2     OA 3482   6.034   0.177   1.248 -0.1301 -0.1932 -0.1888
  209PJ2      P 3483   6.043   0.017   1.262 -0.1181 -0.1343  0.4996
  209PJ2     OB 3484   5.976  -0.046   1.146  0.4726  0.1560 -0.0071
  209PJ2     HB 3485   5.912   0.015   1.099  0.8411 -0.3717 -1.2211
  209PJ2     OG 3486   6.181  -0.023   1.301 -0.0241  0.7023  1.0422
  209PJ2     HG 3487   6.226   0.059   1.334  1.7119 -0.1114  0.7859
  209PJ2     OD 3488   5.929   0.012   1.375 -0.1910 -0.4310  0.4140
  210POX     CD 3489   5.968   0.031   1.511  0.1905  0.2726  0.2109
  210POX     CE 3490   5.848   0.082   1.592  0.2553  0.1607  0.3774
  210POX     OE 3491   5.893   0.092   1.727 -0.0020 -0.4699  0.5110
  210POX    C1A 3492   5.875   0.206   1.793 -0.4471 -0.2665  0.0365
  210POX    O1A 3493   5.810   0.298   1.743  0.0558  0.1456  0.1359
  210POX    C1B 3494   5.912   0.201   1.936 -0.0127 -0.0257 -0.0691
  210POX    C1C 3495   6.023   0.305   1.957  0.9801 -1.0402 -0.1948
  210POX    C1D 3496   6.045   0.317   2.108  0.0879  0.0864 -0.1413
  210POX    C1E 3497   6.179   0.383   2.142 -0.0627  0.1426  0.3563
  210POX    C1F 3498   6.221   0.387   2.289 -0.0717 -0.1786  0.3684
  210POX    C1G 3499   6.216   0.260   2.373 -0.6453 -0.4327 -0.0432
  210POX    C1H 3500   6.264   0.293   2.514 -0.1073  0.1310 -0.3538
  210POX    C1I 3501   6.264   0.162   2.594  0.2941  0.1978 -0.2430
  210POX    C1J 3502   6.242   0.154   2.725  0.1392  0.1394 -0.2729
  210POX    C1K 3503   6.200   0.280   2.800 -0.5483 -0.0904 -0.2608
  210POX    C1L 3504   6.143   0.241   2.936 -0.0190  0.2670  0.0676
  210POX    C1M 3505   6.118   0.369   3.018  0.4442  0.1137  0.4543
  210POX    C1N 3506   6.234   0.417   3.105 -0.0034  0.5598  0.8044
  210POX    C1O 3507   6.271   0.318   3.216 -0.2433  0.2134  0.5772
  210POX    C1P 3508   6.415   0.346   3.258  0.0331 -0.5756  0.1647
  210POX    C1Q 3509   6.450   0.485   3.311 -0.0851 -0.4860  0.0082
  210POX    C1R 3510   6.357   0.532   3.424  0.1107  0.2433 -0.1279
  210POX     CZ 3511   5.736  -0.020   1.574  0.6364 -0.2932  0.5454
  210POX     OZ 3512   5.612   0.036   1.620  0.2653 -0.2124 -0.5147
  210POX    C2A 3513   5.513  -0.050   1.641  0.0553  0.1543  0.0237
  210POX    O2A 3514   5.519  -0.172   1.625  0.1386  0.1699 -0.0706
  210POX    C2B 3515   5.398   0.021   1.702 -0.2026 -0.3909  0.1806
  210POX    C2C 3516   5.423   0.034   1.852 -0.5163 -0.1301  0.2085
  210POX    C2D 3517   5.331   0.140   1.914 -0.1971  0.2194  0.0938
  210POX    C2E 3518   5.363   0.173   2.060  0.4842 -0.2873  0.0647
  210POX    C2F 3519   5.312   0.066   2.156 -0.0877 -0.2079 -0.1456
  210POX    C2G 3520   5.336   0.098   2.304  0.0990 -0.0373 -0.2125
  210POX    C2H 3521   5.264   0.011   2.407  0.6965 -0.6851 -0.3308
  210POX    C2I 3522   5.313   0.037   2.549 -0.4192  0.3526 -0.1193
  210POX    C2J 3523   5.296  -0.088   2.635  0.2862  0.1618 -0.2563
  210POX    C2K 3524   5.375  -0.073   2.765  0.0128 -0.3542 -0.0247
  210POX    C2L 3525   5.335  -0.191   2.853 -0.1534 -0.5901 -0.4186
  210POX    C2M 3526   5.404  -0.183   2.989 -0.4885  0.1558 -0.2921
  210POX    C2N 3527   5.329  -0.268   3.092  0.0080  0.0455 -0.0215
  210POX    C2O 3528   5.364  -0.231   3.236 -0.3813 -0.5841  0.2347
  210POX    C2P 3529   5.292  -0.101   3.270  0.2056 -0.1952  0.0079
  211CHL    CN1 3530   6.788   2.369   1.030 -0.8070 -0.4130  0.1236
  211CHL    CN2 3531   6.673   2.434   1.225 -0.0829 -0.4066  0.3352
  211CHL    CN3 3532   6.557   2.319   1.063 -0.7283  0.6839  0.1901
  211CHL    NTM 3533   6.660   2.423   1.078 -0.4171  0.3634  0.3046
  211CHL     CB 3534   6.632   2.549   1.008 -0.1332  0.4526  0.3497
  212PJ2     CA 3535   6.680   2.687   1.052 -0.5991  0.7787 -0.1489
  212PJ2     OA 3536   6.822   2.691   1.069 -0.6294  0.3024  0.2294
  212PJ2      P 3537   6.861   2.842   1.107  0.2375  0.0381  0.4062
  212PJ2     OB 3538   7.005   2.862   1.077  0.1027 -0.5459 -0.6685
  212PJ2     HB 3539   7.051   2.774   1.066 -2.5028 -2.0946 -0.0563
  212PJ2     OG 3540   6.767   2.928   1.032  0.2460 -0.3041 -0.0008
  212PJ2     HG 3541   6.696   2.885   0.976  1.4239 -0.7934 -1.1595
  212PJ2     OD 3542   6.830   2.831   1.265 -0.4483 -0.3832  0.2446
  213POX     CD 3543   6.929   2.769   1.347  0.0077  0.3247  0.2301
  213POX     CE 3544   6.904   2.788   1.497 -0.4928  0.2054  0.1614
  213POX     OE 3545   7.018   2.750   1.574 -0.2687 -0.4244 -0.4732
  213POX    C1A 3546   7.103   2.848   1.605 -0.4428 -0.4961  0.2325
  213POX    O1A 3547   7.096   2.955   1.546 -0.1501 -0.5391  0.1141
  213POX    C1B 3548   7.222   2.813   1.687 -0.4248 -0.5385  0.1884
  213POX    C1C 3549   7.242   2.899   1.812 -0.0156  0.5462 -0.6120
  213POX    C1D 3550   7.132   2.886   1.918  0.0889 -0.0155 -0.5715
  213POX    C1E 3551   7.141   2.755   1.997 -0.7535 -0.1119 -0.6247
  213POX    C1F 3552   7.024   2.726   2.091  0.0143 -0.3192  0.2961
  213POX    C1G 3553   7.020   2.835   2.198  0.2916 -0.3557  0.3437
  213POX    C1H 3554   6.922   2.780   2.301  0.3071 -0.0644  0.5136
  213POX    C1I 3555   6.842   2.899   2.356  0.0851 -0.0841  0.2346
  213POX    C1J 3556   6.804   2.922   2.481  0.2316  0.0896  0.2470
  213POX    C1K 3557   6.841   2.835   2.601 -0.5725 -0.4760  0.0887
  213POX    C1L 3558   6.730   2.847   2.706 -0.3473 -0.1461  0.2886
  213POX    C1M 3559   6.770   2.797   2.845 -0.3202  0.0496  0.3512
  213POX    C1N 3560   6.646   2.804   2.934 -0.5125 -0.2143  0.1070
  213POX    C1O 3561   6.658   2.727   3.066  0.1452  0.5506  0.5051
  213POX    C1P 3562   6.527   2.735   3.143 -0.3998 -0.3154 -0.3181
  213POX    C1Q 3563   6.560   2.703   3.289  0.4736 -0.1934 -0.4878
  213POX    C1R 3564   6.463   2.757   3.394  0.4691  0.3184 -0.7520
  213POX     CZ 3565   6.767   2.724   1.522 -0.3674  0.0496  0.4396
  213POX     OZ 3566   6.746   2.660   1.649  0.3233 -0.0886  0.4915
  213POX    C2A 3567   6.702   2.721   1.758 -0.2874  0.0756  0.1605
  213POX    O2A 3568   6.696   2.844   1.761  0.3705  0.1135 -0.0008
  213POX    C2B 3569   6.665   2.631   1.870 -0.3649  0.0491  0.1132
  213POX    C2C 3570   6.516   2.599   1.860 -0.2360 -0.3370 -0.6845
  213POX    C2D 3571   6.493   2.499   1.974  0.0947  0.5979  0.2130
  213POX    C2E 3572   6.342   2.479   1.989  0.1547  0.2062  0.2898
  213POX    C2F 3573   6.311   2.367   2.088 -0.1043 -0.1401 -0.1750
  213POX    C2G 3574   6.171   2.390   2.146 -0.2194 -0.2078 -0.4254
  213POX    C2H 3575   6.158   2.290   2.261 -0.0383  0.2307 -0.0188
  213POX    C2I 3576   6.045   2.323   2.359 -0.1988 -0.0224 -0.1179
  213POX    C2J 3577   6.044   2.219   2.470  0.2016  0.0311 -0.0644
  213POX    C2K 3578   5.956   2.275   2.582  0.5270  0.1653  0.1239
  213POX    C2L 3579   5.944   2.191   2.709 -0.1356 -0.0122 -0.0557
  213POX    C2M 3580   6.079   2.178   2.779 -0.0783  0.4112 -0.0869
  213POX    C2N 3581   6.068   2.070   2.887  0.2047  0.3219 -0.1459
  213POX    C2O 3582   6.191   2.049   2.975  0.3147 -0.0182 -0.3769
  213POX    C2P 3583   6.206   1.902   3.013 -0.0942  0.0967  0.2459
  214CHL    CN1 3584   2.633   0.867   1.480  0.0980 -0.0593  0.8739
  214CHL    CN2 3585   2.717   1.002   1.293  0.0406  0.0271  0.1355
  214CHL    CN3 3586   2.754   1.049   1.528 -0.1597  0.0694 -0.1595
  214CHL    NTM 3587   2.745   0.944   1.425 -0.1937 -0.1794  0.0966
  214CHL     CB 3588   2.873   0.872   1.426  0.0473  0.2394 -0.2662
  215PJ2     CA 3589   2.891   0.751   1.334  0.0341 -0.0013  0.0477
  215PJ2     OA 3590   2.803   0.651   1.386  0.0014 -0.0502 -0.1020
  215PJ2      P 3591   2.814   0.515   1.300  0.4691 -0.0841  0.0078
  215PJ2     OB 3592   2.730   0.525   1.179  0.1008 -0.2533  0.2470
  215PJ2     HB 3593   2.719   0.435   1.136  1.6932  0.5638 -2.1062
  215PJ2     OG 3594   2.961   0.495   1.300  0.5346  0.3995 -0.0540
  215PJ2     HG 3595   3.003   0.521   1.386 -0.3347  1.4983  0.0667
  215PJ2     OD 3596   2.737   0.432   1.415  0.1747 -0.0416 -0.1571
  216POX     CD 3597   2.596   0.427   1.391  0.0766  0.1903  0.3547
  216POX     CE 3598   2.504   0.391   1.507  0.0304 -0.5550  0.0878
  216POX     OE 3599   2.514   0.488   1.612 -0.2294 -0.4032 -0.0310
  216POX    C1A 3600   2.402   0.537   1.665  0.1408  0.0335  0.3519
  216POX    O1A 3601   2.298   0.533   1.599  0.3411  0.2890  0.0167
  216POX    C1B 3602   2.430   0.626   1.780  0.2775  0.5119 -0.0462
  216POX    C1C 3603   2.304   0.651   1.863  0.2603 -0.5778  0.2636
  216POX    C1D 3604   2.311   0.760   1.970 -0.2251 -0.4531  0.1689
  216POX    C1E 3605   2.272   0.900   1.919  0.8905 -0.2196 -0.0653
  216POX    C1F 3606   2.282   1.010   2.024 -0.0250 -0.2028  0.0140
  216POX    C1G 3607   2.201   0.996   2.153  0.5651 -0.7623  0.3330
  216POX    C1H 3608   2.197   1.114   2.251 -0.0644 -0.2675 -0.2708
  216POX    C1I 3609   2.330   1.131   2.324 -0.0674 -0.1398 -0.2957
  216POX    C1J 3610   2.385   1.239   2.378  0.0132 -0.4304  0.2135
  216POX    C1K 3611   2.310   1.373   2.378  0.2890 -0.2736 -0.4280
  216POX    C1L 3612   2.356   1.473   2.484 -0.8576 -0.2450  0.0605
  216POX    C1M 3613   2.284   1.606   2.464 -0.8549 -0.1962  0.3700
  216POX    C1N 3614   2.347   1.713   2.553 -0.5343  0.3443 -0.4925
  216POX    C1O 3615   2.276   1.732   2.687  0.0502  0.2385 -0.1663
  216POX    C1P 3616   2.317   1.853   2.772  0.2582  0.2618 -0.2989
  216POX    C1Q 3617   2.229   1.865   2.896  0.4456  0.1715 -0.1554
  216POX    C1R 3618   2.268   1.999   2.959  0.0437  0.2841 -0.1422
  216POX     CZ 3619   2.555   0.254   1.553  0.4004 -0.4070  0.1274
  216POX     OZ 3620   2.498   0.209   1.677  0.0189  0.0976  0.1354
  216POX    C2A 3621   2.577   0.212   1.784  0.1285  0.3927  0.0471
  216POX    O2A 3622   2.690   0.260   1.788  0.4676 -0.3754 -0.1867
  216POX    C2B 3623   2.511   0.143   1.897 -0.2185  0.2226 -0.2569
  216POX    C2C 3624   2.370   0.182   1.943  0.0636  0.4226  0.4642
  216POX    C2D 3625   2.356   0.120   2.082  0.1748 -0.0347  0.2758
  216POX    C2E 3626   2.217   0.152   2.138  0.2799 -0.0034  0.5187
  216POX    C2F 3627   2.217   0.109   2.285 -0.4674  0.0323  0.5338
  216POX    C2G 3628   2.297   0.215   2.362 -0.2226  0.2862 -0.0630
  216POX    C2H 3629   2.279   0.189   2.512  0.3949  0.2959  0.0163
  216POX    C2I 3630   2.355   0.301   2.584 -0.1659  0.5812  0.1703
  216POX    C2J 3631   2.345   0.300   2.737  0.5837  0.0258  0.2191
  216POX    C2K 3632   2.383   0.166   2.801  0.9283 -0.3643 -0.7741
  216POX    C2L 3633   2.472   0.199   2.921 -0.0064 -0.0555 -0.1572
  216POX    C2M 3634   2.522   0.063   2.971  0.3976  0.1286 -0.0580
  216POX    C2N 3635   2.428  -0.030   3.048 -0.0141  0.3516 -0.2918
  216POX    C2O 3636   2.484  -0.169   3.078 -0.2429  0.3480  0.1340
  216POX    C2P 3637   2.608  -0.158   3.166  0.0423 -0.0032 -0.2199
  217CHL    CN1 3638   3.095   8.350   1.596  0.5418  0.2307 -0.0818
  217CHL    CN2 3639   2.991   8.463   1.781 -0.1483 -0.0400 -0.0104
  217CHL    CN3 3640   3.216   8.404   1.801  0.1627 -0.2478 -0.0305
  217CHL    NTM 3641   3.115   8.448   1.703  0.0106 -0.0046  0.2359
  217CHL     CB 3642   3.162   8.581   1.661 -0.2355  0.0569  0.1561
  218PJ2     CA 3643   3.275   8.600   1.559  0.1630 -0.4919  0.4906
  218PJ2     OA 3644   3.399   8.543   1.603  0.2983 -0.3873  0.2435
  218PJ2      P 3645   3.497   8.510   1.479 -0.0755  0.2569 -0.2296
  218PJ2     OB 3646   3.554   8.375   1.492  0.1325  0.3331 -0.3496
  218PJ2     HB 3647   3.614   8.369   1.572  1.5595  3.5290 -1.0420
  218PJ2     OG 3648   3.435   8.541   1.348  0.2103  0.2892 -0.3567
  218PJ2     HG 3649   3.517   8.530   1.292  1.8336 -0.8565  2.0496
  218PJ2     OD 3650   3.606   8.627   1.503 -0.0002  0.1817 -0.2047
  219POX     CD 3651   3.686   8.614   1.620 -0.2386  0.7461  0.0226
  219POX     CE 3652   3.831   8.661   1.620  0.0564 -0.1430 -0.3099
  219POX     OE 3653   3.877   8.645   1.754 -0.3455 -0.2007 -0.1772
  219POX    C1A 3654   4.009   8.653   1.775 -0.3451 -0.8863  0.1219
  219POX    O1A 3655   4.091   8.678   1.687 -0.3543 -0.0087  0.3558
  219POX    C1B 3656   4.030   8.633   1.920 -0.5069  0.5937  0.3683
  219POX    C1C 3657   4.073   8.492   1.960 -0.1769  0.6352  0.1687
  219POX    C1D 3658   4.042   8.474   2.109 -0.0608 -0.3071  0.0854
  219POX    C1E 3659   4.157   8.527   2.195 -0.3028  0.7257 -0.2103
  219POX    C1F 3660   4.129   8.534   2.345  0.4040  0.3838 -0.0578
  219POX    C1G 3661   4.255   8.539   2.432  0.1018  0.1401  0.3974
  219POX    C1H 3662   4.231   8.552   2.583 -0.0326  0.2439  0.3683
  219POX    C1I 3663   4.358   8.566   2.667  0.0312  0.0539  0.3047
  219POX    C1J 3664   4.364   8.601   2.796 -0.0535  0.5172  0.1831
  219POX    C1K 3665   4.250   8.622   2.896 -0.3175 -0.0857  0.0151
  219POX    C1L 3666   4.279   8.535   3.020  0.7488  0.3657  0.0925
  219POX    C1M 3667   4.383   8.596   3.114  0.6795  0.4350  0.1235
  219POX    C1N 3668   4.409   8.503   3.233  0.0715  0.3236  0.1725
  219POX    C1O 3669   4.514   8.546   3.335 -0.4444 -0.0083  0.8456
  219POX    C1P 3670   4.529   8.446   3.450  0.0079 -0.6555  0.2310
  219POX    C1Q 3671   4.630   8.502   3.550  0.2368 -0.2645 -0.2158
  219POX    C1R 3672   4.682   8.383   3.631  0.3901  0.4745  0.8009
  219POX     CZ 3673   3.834   8.804   1.565 -0.1441 -0.0047  0.0391
  219POX     OZ 3674   3.766   8.900   1.646 -0.4737  0.3133 -0.6048
  219POX    C2A 3675   3.834   9.009   1.682  0.3758 -0.3084 -0.2881
  219POX    O2A 3676   3.956   9.010   1.673  0.3916  0.0856 -0.0570
  219POX    C2B 3677   3.756   9.083   1.783  0.6602 -0.1815 -0.1616
  219POX    C2C 3678   3.832   9.150   1.898 -0.9187  0.2023  0.6922
  219POX    C2D 3679   3.884   9.284   1.846 -0.2151 -0.2929  0.0927
  219POX    C2E 3680   3.988   9.342   1.942 -0.4135  0.0037  0.1313
  219POX    C2F 3681   3.917   9.447   2.028  0.0762  0.4264  0.0238
  219POX    C2G 3682   3.908   9.404   2.174 -0.5730 -0.2347 -0.2065
  219POX    C2H 3683   3.873   9.514   2.275  0.5554  0.2955 -0.3698
  219POX    C2I 3684   3.851   9.444   2.410 -0.1825  0.5221 -0.3670
  219POX    C2J 3685   3.832   9.552   2.517  0.0959 -0.0181  0.2287
  219POX    C2K 3686   3.802   9.497   2.657 -0.6160  0.1500  0.1445
  219POX    C2L 3687   3.726   9.592   2.749  0.0374  0.2669  0.5684
  219POX    C2M 3688   3.593   9.619   2.678  0.0287 -0.8170  0.1553
  219POX    C2N 3689   3.484   9.665   2.774  0.0529 -0.2821 -0.0669
  219POX    C2O 3690   3.351   9.674   2.700 -0.2962 -0.3254  0.5437
  219POX    C2P 3691   3.229   9.701   2.788 -0.2325  0.4625  0.3984
  220CHL    CN1 3692   3.677   2.846   0.894  0.1414  0.0201  0.6030
  220CHL    CN2 3693   3.632   2.617   0.857 -0.2710 -0.0674  0.7304
  220CHL    CN3 3694   3.473   2.793   0.786  0.4021  0.5942  0.0019
  220CHL    NTM 3695   3.569   2.746   0.886  0.0118  0.1916  0.1941
  220CHL     CB 3696   3.514   2.737   1.022  0.0731  0.4032  0.2342
  221PJ2     CA 3697   3.391   2.648   1.037  0.3482 -0.1235 -0.5426
  221PJ2     OA 3698   3.268   2.672   0.968 -0.0336 -0.5085 -0.0041
  221PJ2      P 3699   3.176   2.540   0.953 -0.0795 -0.4652 -0.1044
  221PJ2     OB 3700   3.046   2.556   0.886 -0.2253  0.1008  0.3086
  221PJ2     HB 3701   2.984   2.627   0.919 -0.6445 -0.9255  1.8656
  221PJ2     OG 3702   3.264   2.433   0.900  0.1865  0.0601 -0.7408
  221PJ2     HG 3703   3.362   2.450   0.914 -0.1589  0.3399  1.9658
  221PJ2     OD 3704   3.139   2.487   1.100  0.1767 -0.0788  0.1011
  222POX     CD 3705   3.035   2.545   1.178  0.4065  0.2038  0.1987
  222POX     CE 3706   3.015   2.467   1.309 -0.0732 -0.6664 -0.3826
  222POX     OE 3707   2.889   2.494   1.370  0.1497 -0.3786 -0.0467
  222POX    C1A 3708   2.858   2.418   1.475 -0.4564  0.5338  0.4492
  222POX    O1A 3709   2.878   2.297   1.465 -0.0439  0.6846 -0.7516
  222POX    C1B 3710   2.771   2.485   1.574 -0.7400  0.4834  0.2326
  222POX    C1C 3711   2.828   2.470   1.715  0.0660  0.1294 -0.1253
  222POX    C1D 3712   2.755   2.530   1.835  0.4460 -0.1403  0.2435
  222POX    C1E 3713   2.833   2.495   1.962  0.2798 -0.0384  0.3748
  222POX    C1F 3714   2.948   2.594   1.973 -0.0509  0.3959 -0.0329
  222POX    C1G 3715   3.072   2.535   2.041 -0.0919  0.0497 -0.2588
  222POX    C1H 3716   3.052   2.501   2.188 -0.0776 -0.0621 -0.2822
  222POX    C1I 3717   3.183   2.478   2.264 -0.1022 -0.0123 -0.2247
  222POX    C1J 3718   3.174   2.488   2.396 -0.2897  0.1677 -0.2503
  222POX    C1K 3719   3.049   2.517   2.479 -0.5116  0.1989 -0.5972
  222POX    C1L 3720   3.005   2.392   2.555  0.2594  0.2476 -0.0631
  222POX    C1M 3721   2.951   2.274   2.474  0.6591  0.0328 -0.0206
  222POX    C1N 3722   2.876   2.190   2.577  0.5572 -0.0707 -0.1776
  222POX    C1O 3723   2.833   2.054   2.522 -0.3388  0.2777 -0.3443
  222POX    C1P 3724   2.732   2.066   2.407  0.0415  0.0507 -0.7062
  222POX    C1Q 3725   2.674   1.935   2.353 -0.7508 -0.2558  0.8235
  222POX    C1R 3726   2.563   1.984   2.259  0.2490  0.0693 -0.1985
  222POX     CZ 3727   3.142   2.478   1.394  0.0602 -0.9451 -0.5460
  222POX     OZ 3728   3.150   2.462   1.536  0.2714  0.1956 -0.4217
  222POX    C2A 3729   3.249   2.382   1.575  0.3205  0.4714  0.0187
  222POX    O2A 3730   3.327   2.330   1.497 -0.2519  0.1761 -0.3675
  222POX    C2B 3731   3.242   2.353   1.720  0.2401 -0.5716 -0.1910
  222POX    C2C 3732   3.383   2.346   1.780  0.1327 -0.7189  0.0451
  222POX    C2D 3733   3.371   2.322   1.930 -0.0370  0.1984  0.1832
  222POX    C2E 3734   3.516   2.311   1.978  0.1025  0.4499 -0.1809
  222POX    C2F 3735   3.561   2.310   2.124  0.2614  0.3761 -0.2301
  222POX    C2G 3736   3.575   2.449   2.188 -0.0793  0.2089  0.2076
  222POX    C2H 3737   3.645   2.431   2.323 -0.0844 -0.2165  0.1559
  222POX    C2I 3738   3.675   2.571   2.377 -0.5287 -0.2172  0.4097
  222POX    C2J 3739   3.745   2.548   2.512 -0.0273 -0.2114  0.1529
  222POX    C2K 3740   3.745   2.686   2.577  0.6666  0.0420 -0.3743
  222POX    C2L 3741   3.755   2.661   2.728 -0.5286  0.4906 -0.2113
  222POX    C2M 3742   3.761   2.793   2.804  0.2657  0.0465  0.5085
  222POX    C2N 3743   3.764   2.768   2.955 -0.2918 -0.0920  0.4982
  222POX    C2O 3744   3.906   2.741   3.004  0.0525  0.9081  0.0738
  222POX    C2P 3745   3.904   2.734   3.157  0.2672  0.2892  0.0524
  223CHL    CN1 3746   2.702   3.029   0.981  0.2340 -0.9417 -0.0523
  223CHL    CN2 3747   2.846   3.158   1.117  0.1494  0.1503  0.1456
  223CHL    CN3 3748   2.906   3.108   0.894  0.1372  0.4323  0.1587
  223CHL    NTM 3749   2.843   3.053   1.015  0.0256  0.2685  0.0260
  223CHL     CB 3750   2.907   2.928   1.059  0.0884  0.1774 -0.3156
  224PJ2     CA 3751   3.057   2.923   1.090  0.0979  0.3582 -0.3331
  224PJ2     OA 3752   3.103   3.016   1.189 -0.3727 -0.5302  0.7391
  224PJ2      P 3753   3.245   2.975   1.254 -0.0030 -0.5253 -0.0608
  224PJ2     OB 3754   3.247   2.827   1.263 -0.2764 -0.5013  0.3825
  224PJ2     HB 3755   3.167   2.782   1.224 -1.0782  1.1906 -0.0590
  224PJ2     OG 3756   3.354   3.024   1.166  0.4304  0.3989  0.9721
  224PJ2     HG 3757   3.425   2.957   1.188 -1.8559 -2.4753  0.1711
  224PJ2     OD 3758   3.263   3.057   1.391  0.0703 -0.4189 -0.1331
  225POX     CD 3759   3.316   3.189   1.383  0.1904 -0.4348  0.3259
  225POX     CE 3760   3.382   3.236   1.513  0.0956  0.1591  0.1636
  225POX     OE 3761   3.490   3.157   1.563  0.2936  0.3690  0.0727
  225POX    C1A 3762   3.611   3.195   1.524  0.2299  0.0622 -0.4365
  225POX    O1A 3763   3.621   3.287   1.444 -0.5550  0.5412 -0.0000
  225POX    C1B 3764   3.722   3.114   1.581  0.2233  0.2442 -0.1620
  225POX    C1C 3765   3.749   3.162   1.724 -0.4555  0.1266  0.0113
  225POX    C1D 3766   3.892   3.124   1.763 -0.4647 -0.2059 -0.2689
  225POX    C1E 3767   3.911   3.180   1.904 -0.0597  0.3381 -0.5313
  225POX    C1F 3768   4.055   3.155   1.950 -0.2813 -0.7203 -0.3815
  225POX    C1G 3769   4.076   3.227   2.083 -0.0499 -0.3461 -0.6182
  225POX    C1H 3770   4.209   3.182   2.143 -0.3579 -0.2554  0.1490
  225POX    C1I 3771   4.208   3.051   2.222 -0.0498 -0.1984  0.2472
  225POX    C1J 3772   4.286   3.038   2.329 -0.0198  0.2275  0.2803
  225POX    C1K 3773   4.391   3.134   2.386  0.6344 -0.4212  0.1805
  225POX    C1L 3774   4.495   3.073   2.481  0.5852  0.0107  0.5152
  225POX    C1M 3775   4.626   3.152   2.488  0.4490  0.2221  0.6763
  225POX    C1N 3776   4.704   3.092   2.604  0.2754 -0.8893  0.2329
  225POX    C1O 3777   4.845   3.153   2.612 -0.1779  0.1761  0.2642
  225POX    C1P 3778   4.844   3.288   2.683  0.1652  0.5806 -0.4913
  225POX    C1Q 3779   4.983   3.351   2.692  0.4113 -0.0234  0.0195
  225POX    C1R 3780   4.986   3.487   2.763 -0.5680 -0.1740  0.3650
  225POX     CZ 3781   3.270   3.279   1.608  0.0412  0.1624  0.0983
  225POX     OZ 3782   3.311   3.348   1.726 -0.8925  0.3833  0.2975
  225POX    C2A 3783   3.215   3.360   1.818 -0.6013  0.0721  0.6477
  225POX    O2A 3784   3.099   3.332   1.788 -0.4086 -0.0315 -0.0183
  225POX    C2B 3785   3.249   3.432   1.942 -1.0820 -0.0787  0.8682
  225POX    C2C 3786   3.317   3.340   2.044  0.3005 -0.1201 -0.0610
  225POX    C2D 3787   3.359   3.422   2.166  0.1725 -0.7874  0.4353
  225POX    C2E 3788   3.359   3.328   2.287 -0.6793 -0.1575  0.9312
  225POX    C2F 3789   3.428   3.368   2.418  0.1749  0.2095  0.3759
  225POX    C2G 3790   3.410   3.251   2.514 -0.1361  0.2098  0.3198
  225POX    C2H 3791   3.466   3.276   2.655  0.1962  0.0433  0.2191
  225POX    C2I 3792   3.370   3.365   2.734  0.0197 -0.3620  0.4675
  225POX    C2J 3793   3.446   3.422   2.854  0.1048  0.0066  0.2411
  225POX    C2K 3794   3.375   3.541   2.919  0.1770  0.2259 -0.0806
  225POX    C2L 3795   3.442   3.601   3.043 -0.0097  0.0675  0.0964
  225POX    C2M 3796   3.592   3.626   3.030 -0.1036  0.4338 -0.2965
  225POX    C2N 3797   3.644   3.705   3.151  0.1763 -0.1122 -0.0605
  225POX    C2O 3798   3.699   3.618   3.265  0.0716 -0.0167  0.0630
  225POX    C2P 3799   3.771   3.718   3.356 -0.0391  0.2510 -0.1409
  226CHL    CN1 3800   3.476   2.003   1.107 -0.2884  0.1414 -0.4320
  226CHL    CN2 3801   3.660   2.002   1.248  0.6892 -0.2766 -0.7909
  226CHL    CN3 3802   3.565   1.789   1.169 -0.8179  0.0237  0.2884
  226CHL    NTM 3803   3.599   1.928   1.136 -0.5248 -0.1649 -0.2188
  226CHL     CB 3804   3.684   1.920   1.017  0.3982  0.0036  0.4202
  227PJ2     CA 3805   3.835   1.897   1.030  0.4225  0.1313  0.3723
  227PJ2     OA 3806   3.860   1.779   1.108  0.0589  0.0458  0.3625
  227PJ2      P 3807   4.018   1.750   1.102  0.0884  0.1854  0.4571
  227PJ2     OB 3808   4.038   1.610   1.146 -0.0352  0.0415  0.0659
  227PJ2     HB 3809   3.948   1.569   1.134 -0.0759  0.0039  0.4826
  227PJ2     OG 3810   4.079   1.792   0.973 -0.0515 -0.2225  0.2554
  227PJ2     HG 3811   4.179   1.796   0.975 -0.0632 -0.1718  1.3337
  227PJ2     OD 3812   4.074   1.854   1.212 -0.6487  0.4245  0.6100
  228POX     CD 3813   4.084   1.800   1.344 -0.5772 -0.1706  0.3646
  228POX     CE 3814   4.119   1.900   1.454  0.1474 -0.0424  0.0231
  228POX     OE 3815   4.183   1.851   1.572 -0.1809 -0.5982 -0.0238
  228POX    C1A 3816   4.308   1.805   1.565 -0.0628 -0.3245  0.2564
  228POX    O1A 3817   4.367   1.805   1.457  0.2084 -0.1260  0.4036
  228POX    C1B 3818   4.362   1.758   1.694  0.5539 -0.3127  0.0057
  228POX    C1C 3819   4.403   1.873   1.786 -0.1773 -0.0789  0.0429
  228POX    C1D 3820   4.458   1.823   1.920 -0.2124  0.0186  0.0940
  228POX    C1E 3821   4.354   1.744   1.999  0.0766 -0.8709 -0.4051
  228POX    C1F 3822   4.381   1.744   2.149  0.0508  0.0917 -0.3932
  228POX    C1G 3823   4.289   1.646   2.222  0.5268 -0.1235 -0.0702
  228POX    C1H 3824   4.320   1.659   2.371  0.0896  0.7853 -0.0528
  228POX    C1I 3825   4.257   1.529   2.421  0.4343  0.7522  0.3059
  228POX    C1J 3826   4.301   1.449   2.517 -0.0144  0.3195  0.1514
  228POX    C1K 3827   4.433   1.484   2.585 -0.0040  0.3961  0.0923
  228POX    C1L 3828   4.458   1.411   2.718  0.0404  0.1485 -0.0517
  228POX    C1M 3829   4.600   1.422   2.774 -0.1335  0.0425  0.4077
  228POX    C1N 3830   4.627   1.342   2.902  0.1208 -0.2073  0.1984
  228POX    C1O 3831   4.778   1.338   2.926  0.1250  0.5381  0.3015
  228POX    C1P 3832   4.802   1.245   3.045  0.1595  0.9704  0.6356
  228POX    C1Q 3833   4.951   1.226   3.078  0.1297 -0.6196 -0.0853
  228POX    C1R 3834   4.952   1.159   3.215 -0.1971 -0.3622  0.0434
  228POX     CZ 3835   3.986   1.973   1.474 -0.0967 -0.4932  0.0595
  228POX     OZ 3836   3.973   2.036   1.602  0.1087  0.4293 -0.3671
  228POX    C2A 3837   3.853   2.062   1.653  0.1987  0.2727 -0.0763
  228POX    O2A 3838   3.752   2.059   1.584  0.2444  0.0922 -0.1365
  228POX    C2B 3839   3.866   2.124   1.787  0.1823  0.1998 -0.0410
  228POX    C2C 3840   3.911   2.019   1.889 -0.0012 -0.1093 -0.2781
  228POX    C2D 3841   3.890   2.080   2.027  0.0794 -0.2500 -0.2032
  228POX    C2E 3842   3.892   1.976   2.139 -0.2215 -0.2949 -0.2400
  228POX    C2F 3843   3.858   2.035   2.276  0.2532 -0.2601 -0.1355
  228POX    C2G 3844   3.884   1.929   2.383  0.4454 -0.0308  0.0449
  228POX    C2H 3845   3.829   1.983   2.515  0.9091  0.2022  0.1453
  228POX    C2I 3846   3.803   1.876   2.622 -0.0594  0.1209 -0.1579
  228POX    C2J 3847   3.940   1.852   2.687  0.0167  0.6028 -0.1312
  228POX    C2K 3848   3.937   1.759   2.808 -0.2591  0.3449 -0.3325
  228POX    C2L 3849   4.076   1.698   2.823 -0.3118  0.2214 -0.3510
  228POX    C2M 3850   4.073   1.602   2.942  0.3771  0.2710 -0.2884
  228POX    C2N 3851   4.214   1.588   2.998  0.2378 -0.0894 -0.0209
  228POX    C2O 3852   4.195   1.497   3.119 -0.2057  0.2241  0.1463
  228POX    C2P 3853   4.313   1.502   3.217 -0.0346  0.0159 -0.0488
  229CHL    CN1 3854   3.679   0.150   1.295  0.6495  0.2760 -0.0952
  229CHL    CN2 3855   3.547  -0.005   1.180  0.5669 -0.1778  0.6368
  229CHL    CN3 3856   3.452   0.197   1.220 -0.2182 -0.1189  0.8411
  229CHL    NTM 3857   3.542   0.100   1.283  0.6321  0.2479  0.2102
  229CHL     CB 3858   3.480   0.062   1.411  0.1022 -0.2115 -0.1728
  230PJ2     CA 3859   3.433   0.170   1.510  0.0634 -0.2648 -0.1332
  230PJ2     OA 3860   3.524   0.277   1.537 -0.4454  0.2768 -0.5322
  230PJ2      P 3861   3.438   0.405   1.581 -0.1887  0.1986  0.2006
  230PJ2     OB 3862   3.364   0.461   1.466  0.0472  0.0579 -0.0198
  230PJ2     HB 3863   3.427   0.517   1.412  1.9213 -1.5902  0.3491
  230PJ2     OG 3864   3.537   0.490   1.650 -0.1606  0.3891 -0.0751
  230PJ2     HG 3865   3.490   0.578   1.657 -2.0134 -0.5759  0.0174
  230PJ2     OD 3866   3.332   0.365   1.695 -0.2791 -0.2108 -0.0237
  231POX     CD 3867   3.403   0.347   1.818 -0.4677  0.1645  0.1452
  231POX     CE 3868   3.324   0.275   1.929 -0.0679  0.2058  0.4578
  231POX     OE 3869   3.397   0.289   2.051  0.5377  0.4040  0.0797
  231POX    C1A 3870   3.377   0.402   2.118  0.2494  0.3949  0.0072
  231POX    O1A 3871   3.289   0.479   2.079  0.1935  0.5382  0.4151
  231POX    C1B 3872   3.464   0.427   2.234  0.5766  0.2615 -0.2081
  231POX    C1C 3873   3.400   0.369   2.360  0.5731  0.6051 -0.0498
  231POX    C1D 3874   3.277   0.451   2.399  0.0908 -0.0855 -0.0875
  231POX    C1E 3875   3.222   0.384   2.525 -0.3797 -0.2565 -0.3826
  231POX    C1F 3876   3.094   0.456   2.570 -0.1271  0.0907 -0.2207
  231POX    C1G 3877   3.052   0.396   2.704  0.5977  0.2049  0.0623
  231POX    C1H 3878   2.934   0.477   2.756  0.3914  0.1444 -0.3031
  231POX    C1I 3879   2.866   0.409   2.875  0.3183 -0.4033 -0.6569
  231POX    C1J 3880   2.901   0.423   3.003 -0.1945  0.4304 -0.6002
  231POX    C1K 3881   3.022   0.508   3.040  0.2003 -0.2799 -0.2411
  231POX    C1L 3882   3.058   0.520   3.188  0.0802  0.2360 -0.2529
  231POX    C1M 3883   2.937   0.588   3.253 -0.3084 -0.2072 -0.5088
  231POX    C1N 3884   2.962   0.591   3.403  0.0113  0.2087 -0.5670
  231POX    C1O 3885   3.059   0.695   3.459  0.8493 -0.6081 -0.4785
  231POX    C1P 3886   3.065   0.686   3.612  0.4219 -0.1330 -0.4331
  231POX    C1Q 3887   3.163   0.789   3.668 -0.1538  0.6582 -0.8500
  231POX    C1R 3888   3.308   0.769   3.623  0.2768 -0.1060  0.8050
  231POX     CZ 3889   3.288   0.131   1.892 -0.1287  0.1001  0.9302
  231POX     OZ 3890   3.399   0.040   1.892 -0.0798  0.1470 -0.3130
  231POX    C2A 3891   3.375  -0.086   1.926 -0.0362  0.1233 -0.3710
  231POX    O2A 3892   3.260  -0.129   1.926  0.1065 -0.2800  0.3370
  231POX    C2B 3893   3.499  -0.163   1.951 -0.3597 -0.2183  0.2120
  231POX    C2C 3894   3.604  -0.116   2.051  0.1481 -0.0577 -0.3884
  231POX    C2D 3895   3.693  -0.221   2.117 -0.4425 -0.2283  0.1487
  231POX    C2E 3896   3.616  -0.283   2.234 -0.4050  0.2870  0.4489
  231POX    C2F 3897   3.716  -0.349   2.329 -0.1614 -0.1287 -0.0909
  231POX    C2G 3898   3.648  -0.393   2.459  0.3979 -0.0344  0.2384
  231POX    C2H 3899   3.605  -0.277   2.548 -0.1841  0.2534 -0.4071
  231POX    C2I 3900   3.715  -0.187   2.604  0.0070  0.0565 -0.4645
  231POX    C2J 3901   3.643  -0.057   2.641 -0.1311 -0.0976 -0.1883
  231POX    C2K 3902   3.746   0.056   2.625 -0.1385 -0.1348 -0.4911
  231POX    C2L 3903   3.681   0.193   2.647  0.0063 -0.0953 -0.3071
  231POX    C2M 3904   3.613   0.217   2.782  0.1264 -0.1145 -0.2431
  231POX    C2N 3905   3.525   0.343   2.788 -0.4974 -0.5765  0.4140
  231POX    C2O 3906   3.464   0.355   2.927 -0.3480 -0.8401  0.5049
  231POX    C2P 3907   3.390   0.487   2.950  0.2961 -0.3454 -0.2287
  232CHL    CN1 3908   5.852   1.729   1.035  0.0870  0.1916  0.2059
  232CHL    CN2 3909   5.802   1.809   0.819 -0.7002 -0.2559  0.2292
  232CHL    CN3 3910   5.993   1.677   0.860  0.2233 -0.4388  0.0677
  232CHL    NTM 3911   5.851   1.691   0.893  0.3155  0.1507  0.2151
  232CHL     CB 3912   5.778   1.568   0.857  0.4376  0.3738 -0.8354
  233PJ2     CA 3913   5.633   1.537   0.893  0.5903  0.5282 -0.0643
  233PJ2     OA 3914   5.603   1.544   1.033  0.2788 -0.0913 -0.0952
  233PJ2      P 3915   5.463   1.474   1.067  0.0817  0.3124 -0.0680
  233PJ2     OB 3916   5.354   1.564   1.023 -0.0466 -0.1461 -0.7152
  233PJ2     HB 3917   5.368   1.663   1.027  3.0880 -0.4991  2.4510
  233PJ2     OG 3918   5.478   1.340   1.006  0.1599  0.2015  0.1932
  233PJ2     HG 3919   5.397   1.310   0.954  0.7261 -1.7837  0.3806
  233PJ2     OD 3920   5.476   1.473   1.227 -0.6015 -0.1840 -0.0075
  234POX     CD 3921   5.517   1.349   1.284 -0.0064  0.1755  0.3654
  234POX     CE 3922   5.607   1.370   1.407 -0.0999 -0.3082  0.5193
  234POX     OE 3923   5.649   1.254   1.480  0.4278 -0.4640 -0.0219
  234POX    C1A 3924   5.780   1.246   1.498  0.4951  0.0481 -0.2666
  234POX    O1A 3925   5.856   1.327   1.444 -0.1382  0.5119 -0.4713
  234POX    C1B 3926   5.824   1.120   1.562 -0.6136 -0.1707  0.0739
  234POX    C1C 3927   5.843   1.130   1.713 -0.4428  0.1218  0.0333
  234POX    C1D 3928   5.708   1.145   1.785 -0.3434 -0.4913  0.3491
  234POX    C1E 3929   5.738   1.118   1.933  0.4307 -0.1548  0.2611
  234POX    C1F 3930   5.628   1.058   2.021 -0.3857  0.5256 -0.2895
  234POX    C1G 3931   5.562   0.934   1.959  0.0210  0.1858 -0.0429
  234POX    C1H 3932   5.668   0.824   1.958 -0.1515  0.0111  0.5610
  234POX    C1I 3933   5.611   0.688   1.914  0.3544 -0.0947  0.2238
  234POX    C1J 3934   5.604   0.582   1.994  0.0705 -0.3333 -0.1172
  234POX    C1K 3935   5.634   0.597   2.143 -0.1753  0.0545 -0.1051
  234POX    C1L 3936   5.683   0.479   2.228 -0.1290  0.6236  0.6748
  234POX    C1M 3937   5.730   0.504   2.371  0.9106 -0.3950  0.5229
  234POX    C1N 3938   5.848   0.600   2.385  0.4008  0.3560 -0.2229
  234POX    C1O 3939   5.852   0.656   2.527  0.5002 -0.1424 -0.0274
  234POX    C1P 3940   5.878   0.553   2.637 -0.1537 -0.0634  0.2108
  234POX    C1Q 3941   5.868   0.621   2.774 -0.1692 -0.1754  0.2650
  234POX    C1R 3942   5.970   0.732   2.797  0.1402 -0.3056 -0.4451
  234POX     CZ 3943   5.540   1.476   1.494  0.3497  0.2155  0.2384
  234POX     OZ 3944   5.610   1.525   1.608  0.2533  0.4994  0.1764
  234POX    C2A 3945   5.553   1.613   1.690 -0.2890  0.1333  0.1929
  234POX    O2A 3946   5.458   1.681   1.650 -0.2168 -0.1463 -0.4621
  234POX    C2B 3947   5.638   1.632   1.809 -0.2471  0.6867  0.0751
  234POX    C2C 3948   5.564   1.569   1.927  0.0927 -0.2487 -0.2058
  234POX    C2D 3949   5.642   1.564   2.058 -0.8631  0.7405  0.4096
  234POX    C2E 3950   5.579   1.481   2.170  0.1458 -0.3179  0.2021
  234POX    C2F 3951   5.629   1.535   2.304 -0.5420  0.3543  0.1950
  234POX    C2G 3952   5.539   1.465   2.407 -0.4432  0.1235  0.1260
  234POX    C2H 3953   5.562   1.528   2.545 -0.3641  0.1577  0.0973
  234POX    C2I 3954   5.510   1.432   2.652  0.1383 -0.1428  0.0718
  234POX    C2J 3955   5.456   1.506   2.774  0.3073 -0.1143  0.1302
  234POX    C2K 3956   5.487   1.425   2.900 -0.0281  0.4903  0.6085
  234POX    C2L 3957   5.403   1.298   2.914  0.2033  0.2544 -0.0820
  234POX    C2M 3958   5.434   1.236   3.050 -0.4763  0.6030  0.2345
  234POX    C2N 3959   5.580   1.201   3.076 -0.3415  0.7532 -0.3203
  234POX    C2O 3960   5.614   1.157   3.219 -0.2280  0.2938 -0.4873
  234POX    C2P 3961   5.762   1.121   3.215 -0.1289  0.6419  0.0844
  235CHL    CN1 3962   6.612   0.719   0.744 -0.7758  0.1632  0.2031
  235CHL    CN2 3963   6.649   0.484   0.748 -0.2541 -0.2391 -0.3588
  235CHL    CN3 3964   6.429   0.572   0.749  0.2769  0.5021 -0.5076
  235CHL    NTM 3965   6.565   0.592   0.801  0.1262 -0.1954  0.1672
  235CHL     CB 3966   6.558   0.591   0.948  0.7838  0.1772  0.2038
  236PJ2     CA 3967   6.680   0.620   1.036  0.5533  0.1339  0.5398
  236PJ2     OA 3968   6.788   0.526   1.030  0.6430  0.2949 -0.5483
  236PJ2      P 3969   6.897   0.573   1.139 -0.2143  0.2096  0.3655
  236PJ2     OB 3970   7.001   0.469   1.118  0.0015  0.4982 -0.0018
  236PJ2     HB 3971   6.962   0.381   1.090 -0.3589  0.8319 -0.5841
  236PJ2     OG 3972   6.933   0.714   1.116 -0.3959  0.2746  0.4835
  236PJ2     HG 3973   6.852   0.764   1.084 -0.9802  0.2545  1.8728
  236PJ2     OD 3974   6.813   0.538   1.271 -0.0102 -0.3528  0.3519
  237POX     CD 3975   6.859   0.609   1.387 -0.0330  0.2670 -0.0125
  237POX     CE 3976   6.747   0.626   1.490 -0.1670  0.1034 -0.1304
  237POX     OE 3977   6.785   0.721   1.590 -0.0481  0.0167 -0.0921
  237POX    C1A 3978   6.713   0.830   1.613 -0.0600 -0.0163  0.0229
  237POX    O1A 3979   6.607   0.844   1.553  0.0194 -0.6015 -0.2574
  237POX    C1B 3980   6.774   0.934   1.699  0.2543  0.2904 -0.5657
  237POX    C1C 3981   6.709   0.941   1.838  0.2107  0.1676 -0.5799
  237POX    C1D 3982   6.781   1.027   1.941  0.2489 -0.4402 -0.0923
  237POX    C1E 3983   6.704   1.020   2.073  0.2210 -0.1634 -0.0934
  237POX    C1F 3984   6.780   1.086   2.187 -0.4826  0.4634  0.0228
  237POX    C1G 3985   6.722   1.072   2.328  0.0534 -0.2467  0.1754
  237POX    C1H 3986   6.806   1.126   2.445  0.1100  0.1554 -0.0514
  237POX    C1I 3987   6.745   1.087   2.580  0.2123  0.7449  0.1670
  237POX    C1J 3988   6.784   1.153   2.689  0.1120  0.7528  0.1981
  237POX    C1K 3989   6.889   1.264   2.688  0.1668  0.6993 -0.4845
  237POX    C1L 3990   6.887   1.358   2.808 -0.0830 -0.1818  0.2135
  237POX    C1M 3991   6.952   1.492   2.770 -0.9113  0.1057 -0.1990
  237POX    C1N 3992   6.967   1.565   2.903  0.2777  0.4475 -0.5101
  237POX    C1O 3993   7.082   1.666   2.902  0.5736  0.1175 -0.3061
  237POX    C1P 3994   7.216   1.606   2.860  0.3863 -0.8934  0.5157
  237POX    C1Q 3995   7.339   1.694   2.885  0.1741 -0.3443 -0.3538
  237POX    C1R 3996   7.401   1.665   3.022 -0.8029 -0.4835  0.0636
  237POX     CZ 3997   6.718   0.485   1.543  0.4606 -0.0736 -0.2464
  237POX     OZ 3998   6.822   0.429   1.625 -0.1233 -0.3784  0.2935
  237POX    C2A 3999   6.812   0.300   1.653  0.0817 -0.4181  0.1803
  237POX    O2A 4000   6.749   0.227   1.577 -0.1227  0.1808 -0.2304
  237POX    C2B 4001   6.936   0.247   1.715  0.3578 -0.1120 -0.1107
  237POX    C2C 4002   6.925   0.219   1.865  0.3518 -0.1517 -0.1186
  237POX    C2D 4003   6.825   0.106   1.885  0.1986  0.0845  0.4826
  237POX    C2E 4004   6.807   0.072   2.033 -0.5415  0.0201  0.3810
  237POX    C2F 4005   6.763   0.193   2.116 -0.0558  0.4557  0.0107
  237POX    C2G 4006   6.747   0.126   2.253 -0.2355  0.4087 -0.0336
  237POX    C2H 4007   6.651   0.212   2.334 -0.2647 -0.0279  0.3973
  237POX    C2I 4008   6.700   0.194   2.478  0.7232 -0.2681  0.0336
  237POX    C2J 4009   6.633   0.088   2.565 -0.6240  0.6246  0.1172
  237POX    C2K 4010   6.659   0.115   2.713  0.0915 -0.1009  0.1357
  237POX    C2L 4011   6.578   0.024   2.806  0.4377 -0.3407  0.2050
  237POX    C2M 4012   6.590   0.064   2.953  0.5313  0.2213  0.0488
  237POX    C2N 4013   6.524  -0.039   3.046  0.2530  0.0438 -0.3450
  237POX    C2O 4014   6.520   0.013   3.190  0.2674 -0.0502 -0.3109
  237POX    C2P 4015   6.451  -0.090   3.279  0.5498 -0.2122 -0.2767
  238CHL    CN1 4016   3.391   1.240   1.089  0.1422  0.0129 -0.7924
  238CHL    CN2 4017   3.241   1.132   0.935  0.2852 -0.4614  0.6890
  238CHL    CN3 4018   3.479   1.118   0.908 -0.2415 -0.8265 -0.7002
  238CHL    NTM 4019   3.368   1.205   0.948  0.2623 -0.1360 -0.7752
  238CHL     CB 4020   3.362   1.324   0.862 -0.0788  0.2143 -0.2772
  239PJ2     CA 4021   3.465   1.435   0.883 -0.4234  0.4836 -0.0051
  239PJ2     OA 4022   3.600   1.408   0.844 -0.3656  0.4438  0.2235
  239PJ2      P 4023   3.705   1.518   0.899 -0.2697  0.5547 -0.1797
  239PJ2     OB 4024   3.638   1.642   0.854 -0.7427  0.5579  0.5243
  239PJ2     HB 4025   3.706   1.715   0.863 -0.1527  0.5824 -2.8864
  239PJ2     OG 4026   3.823   1.453   0.836 -0.6037  0.1643 -0.4114
  239PJ2     HG 4027   3.909   1.502   0.846 -0.9083  0.6162  0.0687
  239PJ2     OD 4028   3.689   1.498   1.058 -0.0013 -0.1519 -0.2363
  240POX     CD 4029   3.749   1.388   1.126 -0.0803 -0.0350  0.0241
  240POX     CE 4030   3.720   1.385   1.276  0.3592  0.1332  0.1149
  240POX     OE 4031   3.585   1.364   1.320  0.2459  0.5175 -0.0375
  240POX    C1A 4032   3.573   1.288   1.429  0.2272 -0.0230 -0.4164
  240POX    O1A 4033   3.648   1.195   1.460  0.1096  0.2528  0.7110
  240POX    C1B 4034   3.466   1.326   1.523  0.5421 -0.0812 -0.0310
  240POX    C1C 4035   3.516   1.394   1.650  0.4129 -0.1276  0.0443
  240POX    C1D 4036   3.620   1.317   1.732  0.2785  0.0274  0.3649
  240POX    C1E 4037   3.549   1.198   1.796 -0.5027  0.4218  0.2452
  240POX    C1F 4038   3.634   1.130   1.903  0.3187  0.5514 -0.3211
  240POX    C1G 4039   3.568   1.000   1.949  1.0200  0.3763  0.2269
  240POX    C1H 4040   3.636   0.925   2.063  0.0308  0.1695  0.6866
  240POX    C1I 4041   3.565   0.803   2.123 -0.5238 -0.3107 -0.8904
  240POX    C1J 4042   3.479   0.809   2.224  0.1548  0.0606 -0.3273
  240POX    C1K 4043   3.420   0.939   2.278 -0.6327 -0.5106  0.2130
  240POX    C1L 4044   3.269   0.965   2.269 -0.5739 -0.2626 -0.0779
  240POX    C1M 4045   3.175   0.860   2.328 -0.3749 -0.4304 -0.0573
  240POX    C1N 4046   3.035   0.921   2.331 -0.2022 -0.0659  0.8638
  240POX    C1O 4047   2.942   0.820   2.397 -0.4226 -0.2867  0.2217
  240POX    C1P 4048   2.814   0.899   2.425 -0.1526  0.5377 -0.8167
  240POX    C1Q 4049   2.815   1.007   2.533 -0.2745 -0.1539 -0.1163
  240POX    C1R 4050   2.673   1.062   2.540 -0.0993  0.3361 -0.3953
  240POX     CZ 4051   3.778   1.513   1.338 -0.3985  0.4100  0.2682
  240POX     OZ 4052   3.779   1.519   1.481 -0.1914 -0.5436  0.3175
  240POX    C2A 4053   3.791   1.641   1.532 -0.2278 -0.3914 -0.0325
  240POX    O2A 4054   3.775   1.740   1.461 -0.5325 -0.3943  0.0294
  240POX    C2B 4055   3.808   1.637   1.679  0.4465 -0.2232 -0.1058
  240POX    C2C 4056   3.958   1.638   1.710  0.2943  0.1789  0.6451
  240POX    C2D 4057   3.975   1.585   1.852 -0.1257  0.4078  0.7819
  240POX    C2E 4058   3.942   1.437   1.874  0.2915  0.1301 -0.4159
  240POX    C2F 4059   4.020   1.340   1.783 -0.5069 -0.2241 -0.7288
  240POX    C2G 4060   4.005   1.197   1.836 -0.5312  0.2373  0.5521
  240POX    C2H 4061   4.081   1.159   1.963 -0.0285 -0.3953  0.0729
  240POX    C2I 4062   4.104   1.012   1.996  0.8147 -0.2287  0.2669
  240POX    C2J 4063   4.153   0.982   2.137  0.3867 -0.8554  0.2874
  240POX    C2K 4064   4.050   1.031   2.239  0.5152 -0.2531  0.1288
  240POX    C2L 4065   4.066   0.981   2.383  0.2752 -0.2565  0.1552
  240POX    C2M 4066   4.180   1.045   2.463 -0.2272  0.6733  0.1444
  240POX    C2N 4067   4.163   1.005   2.610  0.3473 -0.6868 -0.1437
  240POX    C2O 4068   4.278   1.029   2.707 -0.1996  0.2221  0.2868
  240POX    C2P 4069   4.243   1.027   2.856  0.0407 -0.4686  0.3345
  241CHL    CN1 4070   3.647   0.888   1.283  0.3386  0.1100  0.3629
  241CHL    CN2 4071   3.626   0.652   1.314  0.7771 -0.0667 -0.4938
  241CHL    CN3 4072   3.807   0.772   1.413  0.1220 -0.9309  0.2086
  241CHL    NTM 4073   3.664   0.778   1.379  0.1868 -0.1746  0.0660
  241CHL     CB 4074   3.583   0.798   1.501 -0.4786  0.3513 -0.4522
  242PJ2     CA 4075   3.432   0.818   1.489 -0.5590  0.1025  0.1504
  242PJ2     OA 4076   3.403   0.951   1.447 -0.1438  0.3020  0.4865
  242PJ2      P 4077   3.245   0.983   1.444 -0.1991 -0.0121 -0.3136
  242PJ2     OB 4078   3.243   1.118   1.384 -0.2594  0.2417  0.2509
  242PJ2     HB 4079   3.149   1.151   1.376 -0.0906  0.6102 -0.2403
  242PJ2     OG 4080   3.180   0.871   1.373 -0.1534  0.0319 -0.4244
  242PJ2     HG 4081   3.097   0.847   1.424  0.3000 -0.1041  0.2593
  242PJ2     OD 4082   3.202   0.978   1.599  1.0424 -0.5402  0.0311
  243POX     CD 4083   3.215   1.098   1.677  0.1508 -0.4310  0.0269
  243POX     CE 4084   3.095   1.116   1.770  0.1278 -0.2088 -0.0441
  243POX     OE 4085   3.123   1.237   1.840  0.3232 -0.5915  0.5468
  243POX    C1A 4086   3.029   1.318   1.888  0.2783 -0.5969  0.4672
  243POX    O1A 4087   2.916   1.316   1.840  0.0975 -0.1637  0.8637
  243POX    C1B 4088   3.095   1.422   1.970  0.5924  0.1338 -0.6829
  243POX    C1C 4089   3.141   1.372   2.107 -0.3694  0.7621 -0.1163
  243POX    C1D 4090   3.184   1.490   2.195 -0.8508  0.8056  0.0608
  243POX    C1E 4091   3.208   1.444   2.338  0.3525  0.7789 -0.1426
  243POX    C1F 4092   3.334   1.357   2.342  0.0166  0.3133  0.4223
  243POX    C1G 4093   3.409   1.391   2.472  0.2230  0.7705  0.1843
  243POX    C1H 4094   3.335   1.350   2.599  0.5885  0.1256  0.1909
  243POX    C1I 4095   3.277   1.208   2.597  0.2938  0.2424  0.3478
  243POX    C1J 4096   3.156   1.181   2.643  0.1782  0.0207 -0.0814
  243POX    C1K 4097   3.079   1.285   2.725  0.4363  0.0981  0.0644
  243POX    C1L 4098   3.013   1.213   2.843  0.1490  0.0293 -0.1375
  243POX    C1M 4099   2.953   1.316   2.939 -0.2245  0.1357 -0.4812
  243POX    C1N 4100   2.871   1.256   3.053 -0.3609  0.2608 -0.5120
  243POX    C1O 4101   2.767   1.146   3.035 -0.1263 -0.0546  0.0175
  243POX    C1P 4102   2.647   1.201   2.958 -0.0659 -0.1888 -0.1713
  243POX    C1Q 4103   2.556   1.090   2.905 -0.1151 -0.1094 -0.2534
  243POX    C1R 4104   2.449   1.143   2.809  0.1040  0.3309 -0.2556
  243POX     CZ 4105   3.081   0.992   1.859  0.2085 -0.3947 -0.2895
  243POX     OZ 4106   2.966   0.960   1.938 -0.1529  0.3226 -0.5204
  243POX    C2A 4107   2.866   0.900   1.875 -0.1652  0.0049 -0.1942
  243POX    O2A 4108   2.871   0.877   1.754 -0.0566  0.4565 -0.2762
  243POX    C2B 4109   2.761   0.868   1.975 -0.0103 -0.4574 -0.1739
  243POX    C2C 4110   2.791   0.723   2.014 -0.0128 -0.2555  0.6043
  243POX    C2D 4111   2.697   0.677   2.125 -0.1855 -0.1093  0.5183
  243POX    C2E 4112   2.746   0.549   2.191  0.0692 -0.0815  0.3821
  243POX    C2F 4113   2.659   0.514   2.312  0.0723  0.2572  0.4835
  243POX    C2G 4114   2.703   0.386   2.384  0.5384  0.0222 -0.2043
  243POX    C2H 4115   2.730   0.263   2.298  0.3787 -0.1686  0.0163
  243POX    C2I 4116   2.787   0.157   2.393 -0.1852 -0.4806  0.0127
  243POX    C2J 4117   2.680   0.060   2.444 -0.2004 -0.1286  0.6569
  243POX    C2K 4118   2.712  -0.090   2.437  0.0825 -0.0332 -0.1692
  243POX    C2L 4119   2.828  -0.128   2.528  0.1298 -0.0211 -0.2243
  243POX    C2M 4120   2.867  -0.272   2.497  0.1918 -0.0676  0.0612
  243POX    C2N 4121   2.898  -0.302   2.350 -0.5111  0.0700 -0.1176
  243POX    C2O 4122   2.906  -0.451   2.314 -0.1675  0.2293 -0.7127
  243POX    C2P 4123   2.983  -0.459   2.182  0.4277  0.1993 -0.3646
  244CHL    CN1 4124   7.207   7.232   1.342 -0.3027  0.8939  0.0122
  244CHL    CN2 4125   7.284   7.133   1.144 -0.1365 -1.0410  0.0735
  244CHL    CN3 4126   7.099   7.033   1.262 -0.5509  0.4822  0.2881
  244CHL    NTM 4127   7.163   7.160   1.222  0.2325  0.0929  0.2867
  244CHL     CB 4128   7.066   7.244   1.149  0.6121  0.4893  0.2406
  245PJ2     CA 4129   6.929   7.291   1.196  0.2921 -0.1675 -0.0270
  245PJ2     OA 4130   6.920   7.350   1.326 -0.2785 -0.5902  0.1331
  245PJ2      P 4131   6.770   7.408   1.330  0.0594  0.3092 -0.0442
  245PJ2     OB 4132   6.757   7.503   1.217  0.3170  0.1031 -0.2466
  245PJ2     HB 4133   6.753   7.452   1.131 -0.0704  2.3748 -1.6417
  245PJ2     OG 4134   6.683   7.289   1.328 -0.2696  0.5486 -0.0439
  245PJ2     HG 4135   6.588   7.319   1.328 -0.2591  0.6336 -1.8451
  245PJ2     OD 4136   6.768   7.468   1.480  0.2150  0.2240 -0.0073
  246POX     CD 4137   6.777   7.369   1.583 -0.0412  0.0619 -0.1395
  246POX     CE 4138   6.845   7.414   1.712  0.0083 -0.4313  0.0076
  246POX     OE 4139   6.860   7.311   1.810 -0.1992 -0.1658  0.3186
  246POX    C1A 4140   6.985   7.278   1.839  0.0815  0.2815 -0.3557
  246POX    O1A 4141   7.067   7.282   1.748  0.2045  0.0650 -0.2567
  246POX    C1B 4142   7.009   7.212   1.970 -0.3097  0.0177 -0.4161
  246POX    C1C 4143   7.137   7.128   1.972 -0.2199  0.1504 -0.6075
  246POX    C1D 4144   7.159   7.045   2.098 -0.1114  0.2362 -0.5693
  246POX    C1E 4145   7.300   6.985   2.103 -0.2505 -0.0308  0.3774
  246POX    C1F 4146   7.333   6.906   2.229  0.0048 -0.0277  0.3135
  246POX    C1G 4147   7.323   6.975   2.365 -0.0981 -0.2576  0.4234
  246POX    C1H 4148   7.358   6.886   2.485 -0.4214 -0.4510  0.3764
  246POX    C1I 4149   7.348   6.958   2.619 -0.7681  0.5082 -0.1545
  246POX    C1J 4150   7.326   6.901   2.737 -0.1198 -0.1764 -0.3563
  246POX    C1K 4151   7.299   6.752   2.757  0.1352 -0.1878 -0.0872
  246POX    C1L 4152   7.289   6.730   2.908 -0.0412  0.2391 -0.0347
  246POX    C1M 4153   7.283   6.583   2.950 -0.0782  0.1499 -0.3550
  246POX    C1N 4154   7.286   6.582   3.102 -0.2288  0.8443 -0.3470
  246POX    C1O 4155   7.427   6.615   3.151 -0.2189 -0.0942  0.2785
  246POX    C1P 4156   7.442   6.629   3.303  0.3518  0.1985  0.2015
  246POX    C1Q 4157   7.331   6.710   3.370  0.2251  0.6819 -0.5745
  246POX    C1R 4158   7.347   6.727   3.521 -0.4633 -0.3842 -0.3674
  246POX     CZ 4159   6.756   7.528   1.761  0.3214 -0.3476  0.3921
  246POX     OZ 4160   6.818   7.604   1.865  0.4591 -0.2766  0.2573
  246POX    C2A 4161   6.780   7.730   1.876  0.2564 -0.3193  0.0650
  246POX    O2A 4162   6.699   7.775   1.795  0.3363 -0.5139 -0.1237
  246POX    C2B 4163   6.850   7.798   1.988  0.3860  0.1020 -0.2658
  246POX    C2C 4164   6.755   7.822   2.106  0.1389  0.5135 -0.5500
  246POX    C2D 4165   6.832   7.865   2.231  0.3888 -0.3416 -0.4022
  246POX    C2E 4166   6.899   8.001   2.212 -0.1835 -0.0219 -0.1755
  246POX    C2F 4167   6.974   8.044   2.338 -0.4367  0.4686 -0.1890
  246POX    C2G 4168   7.022   8.189   2.342  0.5975  0.1458 -0.5724
  246POX    C2H 4169   7.068   8.226   2.483  0.4181  0.5825 -0.6273
  246POX    C2I 4170   7.208   8.179   2.523 -0.0516 -0.3166 -0.0203
  246POX    C2J 4171   7.272   8.256   2.639  0.0116  0.4420 -0.5520
  246POX    C2K 4172   7.411   8.196   2.662 -0.1848  0.3295  0.3789
  246POX    C2L 4173   7.485   8.268   2.774  0.2809  0.1189  0.2086
  246POX    C2M 4174   7.571   8.162   2.842  0.1273 -0.0688  0.1082
  246POX    C2N 4175   7.656   8.219   2.956 -0.0529  0.1164  0.1485
  246POX    C2O 4176   7.564   8.249   3.074 -0.1122 -0.3698  0.2246
  246POX    C2P 4177   7.647   8.310   3.188 -0.0051 -0.3369  0.1282
  247CHL    CN1 4178   8.421   6.679   1.293 -0.2456 -0.1761 -0.6312
  247CHL    CN2 4179   8.323   6.508   1.433 -0.2039 -0.6222  0.2656
  247CHL    CN3 4180   8.466   6.451   1.254 -0.0011  0.2605 -0.0005
  247CHL    NTM 4181   8.361   6.545   1.296 -0.2342 -0.1643  0.3787
  247CHL     CB 4182   8.243   6.551   1.210 -0.4157  0.1799  0.6466
  248PJ2     CA 4183   8.161   6.423   1.193 -0.2372  0.2391 -0.8463
  248PJ2     OA 4184   8.210   6.303   1.132  0.3185 -0.0166  0.0930
  248PJ2      P 4185   8.147   6.176   1.209  0.3020  0.1744  0.3983
  248PJ2     OB 4186   8.012   6.205   1.263  0.2171 -0.2904  0.4407
  248PJ2     HB 4187   8.006   6.301   1.290 -1.4487  0.1176 -1.1680
  248PJ2     OG 4188   8.172   6.056   1.126 -0.0561 -0.1678  0.7778
  248PJ2     HG 4189   8.141   6.085   1.035 -1.4366  0.7027  1.5015
  248PJ2     OD 4190   8.245   6.168   1.336 -0.1695  0.3343  0.7728
  249POX     CD 4191   8.207   6.066   1.429  0.0483  0.1403  0.6496
  249POX     CE 4192   8.276   6.075   1.565  0.7569  0.1881  0.2918
  249POX     OE 4193   8.246   5.968   1.655  0.1493  0.3563  0.2958
  249POX    C1A 4194   8.345   5.901   1.714  0.0946 -0.3219 -0.3689
  249POX    O1A 4195   8.463   5.929   1.693  0.0542  0.2590  0.1554
  249POX    C1B 4196   8.286   5.803   1.809 -0.0213 -0.0108 -0.1179
  249POX    C1C 4197   8.273   5.857   1.951 -0.0020 -0.0008 -0.1200
  249POX    C1D 4198   8.230   5.737   2.035 -0.2968 -0.0398 -0.3263
  249POX    C1E 4199   8.179   5.751   2.179  0.2825  0.2971 -0.1538
  249POX    C1F 4200   8.192   5.621   2.257  0.4153  0.4553  0.0884
  249POX    C1G 4201   8.112   5.625   2.388 -0.2765 -0.1271 -0.3064
  249POX    C1H 4202   8.091   5.476   2.418  0.0691 -0.0574  0.3091
  249POX    C1I 4203   8.011   5.443   2.544 -0.2996  0.2880  0.1681
  249POX    C1J 4204   7.883   5.410   2.556 -0.2367 -0.0509 -0.0886
  249POX    C1K 4205   7.780   5.390   2.445 -0.0406 -0.0602 -0.2684
  249POX    C1L 4206   7.686   5.272   2.471 -0.3724  0.1852 -0.3468
  249POX    C1M 4207   7.570   5.267   2.371 -0.6275 -0.3842 -0.0238
  249POX    C1N 4208   7.616   5.258   2.226  0.1555 -0.1841  0.2050
  249POX    C1O 4209   7.516   5.309   2.121  0.4454  0.0564  0.0440
  249POX    C1P 4210   7.567   5.270   1.983  0.2909  0.8513 -0.2415
  249POX    C1Q 4211   7.463   5.253   1.872  0.2030 -0.2547  0.0012
  249POX    C1R 4212   7.388   5.384   1.852  0.1184 -0.3083 -0.0364
  249POX     CZ 4213   8.248   6.212   1.629  0.2719  0.5432 -0.6715
  249POX     OZ 4214   8.287   6.221   1.766  0.0329 -0.0917 -0.5572
  249POX    C2A 4215   8.326   6.344   1.798 -0.0684 -0.0872 -0.4522
  249POX    O2A 4216   8.291   6.451   1.750  0.3344 -0.2185 -1.0473
  249POX    C2B 4217   8.395   6.330   1.928 -0.0958 -0.0427 -0.4335
  249POX    C2C 4218   8.309   6.369   2.049  0.4666 -0.4297  0.0986
  249POX    C2D 4219   8.385   6.320   2.172  0.4549 -0.1649  0.2108
  249POX    C2E 4220   8.354   6.176   2.212  0.3860 -0.1578  0.1812
  249POX    C2F 4221   8.433   6.150   2.340  0.6845  0.0820  0.0473
  249POX    C2G 4222   8.400   6.235   2.463  0.5782  0.7371 -0.4295
  249POX    C2H 4223   8.504   6.224   2.575 -0.3153  0.1576  0.3555
  249POX    C2I 4224   8.494   6.090   2.648 -0.0895 -0.1246 -0.1314
  249POX    C2J 4225   8.591   6.072   2.765 -0.5719 -0.2220  0.2574
  249POX    C2K 4226   8.608   5.928   2.812 -0.1738 -0.0695  0.5858
  249POX    C2L 4227   8.715   5.923   2.921  0.5298 -0.3427 -0.1021
  249POX    C2M 4228   8.661   5.931   3.064  0.4197 -0.4977 -0.1338
  249POX    C2N 4229   8.763   5.991   3.162  0.3133 -0.1328 -0.2445
  249POX    C2O 4230   8.700   6.034   3.294  0.3703  0.0073 -0.2623
  249POX    C2P 4231   8.795   6.085   3.403  0.2332  0.0308 -0.1534
  250CHL    CN1 4232   1.237   7.136   1.460  0.6070  0.6299 -0.5485
  250CHL    CN2 4233   1.061   7.249   1.338 -0.0092  0.3517  0.0154
  250CHL    CN3 4234   1.027   7.168   1.559  0.2025 -0.5561 -0.7168
  250CHL    NTM 4235   1.093   7.140   1.431  0.6017 -0.0270 -0.6302
  250CHL     CB 4236   1.055   7.011   1.372 -0.0583  0.2385 -0.7937
  251PJ2     CA 4237   0.923   6.982   1.301 -0.3296  0.7815 -0.5174
  251PJ2     OA 4238   0.810   7.050   1.354 -0.3928  0.2712  0.0100
  251PJ2      P 4239   0.683   6.961   1.311 -0.1820  0.2934 -0.6579
  251PJ2     OB 4240   0.560   7.042   1.328 -0.0636  0.2720  0.3573
  251PJ2     HB 4241   0.489   6.975   1.351 -0.0857  0.4304  0.7538
  251PJ2     OG 4242   0.697   6.884   1.185 -0.3853  0.2445 -0.6509
  251PJ2     HG 4243   0.792   6.862   1.164 -1.0622 -0.9917 -2.7708
  251PJ2     OD 4244   0.685   6.849   1.427 -0.5106  0.7821 -0.1753
  252POX     CD 4245   0.599   6.859   1.540 -0.3428  0.0372  0.0216
  252POX     CE 4246   0.611   6.769   1.663  0.0984  0.3398  0.2030
  252POX     OE 4247   0.506   6.793   1.757  0.7669  0.0920  1.0330
  252POX    C1A 4248   0.432   6.687   1.789  0.4341 -0.0354 -0.1178
  252POX    O1A 4249   0.451   6.586   1.722 -0.0581 -0.2367  0.0399
  252POX    C1B 4250   0.320   6.718   1.881  0.4290 -0.6578  0.0863
  252POX    C1C 4251   0.311   6.631   2.007 -0.0554 -0.5409  0.1335
  252POX    C1D 4252   0.215   6.683   2.114 -0.3988 -0.9483  0.0282
  252POX    C1E 4253   0.214   6.605   2.245  0.2459 -0.5755  0.2614
  252POX    C1F 4254   0.348   6.610   2.318  0.5487 -0.5129 -0.2937
  252POX    C1G 4255   0.349   6.540   2.454  0.2024  0.3497  0.1548
  252POX    C1H 4256   0.486   6.556   2.520  0.3043 -0.5900  0.1800
  252POX    C1I 4257   0.496   6.462   2.641 -0.2251 -0.1168  0.5963
  252POX    C1J 4258   0.559   6.504   2.750  0.3819 -0.2746  0.3100
  252POX    C1K 4259   0.594   6.653   2.763 -0.4815 -0.0425  0.0175
  252POX    C1L 4260   0.641   6.666   2.907  0.5315  0.1108 -0.3203
  252POX    C1M 4261   0.684   6.804   2.958  0.3085  0.1069 -0.1221
  252POX    C1N 4262   0.652   6.833   3.105 -0.2545  0.3595 -0.2926
  252POX    C1O 4263   0.719   6.956   3.165 -0.0522 -0.0589  0.3461
  252POX    C1P 4264   0.868   6.927   3.186 -0.1306 -0.4443  0.3753
  252POX    C1Q 4265   0.956   7.031   3.256 -0.2085 -0.1029 -0.0268
  252POX    C1R 4266   0.926   7.045   3.406  0.1717  0.1163  0.0306
  252POX     CZ 4267   0.753   6.795   1.717  0.2234 -0.0562  0.0653
  252POX     OZ 4268   0.780   6.781   1.856  0.0146 -0.2821  0.0841
  252POX    C2A 4269   0.907   6.787   1.895 -0.0636 -0.7655  0.4252
  252POX    O2A 4270   0.999   6.806   1.815  0.1150 -0.4914  0.6904
  252POX    C2B 4271   0.917   6.778   2.043 -0.6168  0.0618  0.5177
  252POX    C2C 4272   0.855   6.650   2.098 -0.2915 -0.2225  0.2262
  252POX    C2D 4273   0.887   6.616   2.243  0.4675 -0.7385 -0.0573
  252POX    C2E 4274   0.826   6.707   2.350  1.0031  0.0697 -0.4263
  252POX    C2F 4275   0.891   6.676   2.485  0.3095 -0.1969 -0.1501
  252POX    C2G 4276   1.037   6.717   2.501  0.2635 -0.0568 -0.0876
  252POX    C2H 4277   1.091   6.719   2.644  0.5903  0.9118 -0.2161
  252POX    C2I 4278   1.029   6.834   2.725 -0.6075  0.2848 -0.2159
  252POX    C2J 4279   1.091   6.841   2.864  0.0023  0.0056 -0.4692
  252POX    C2K 4280   1.231   6.902   2.873 -0.0612  0.0898 -0.0190
  252POX    C2L 4281   1.270   6.896   3.021 -0.0040  0.1858 -0.0297
  252POX    C2M 4282   1.411   6.936   3.063  0.0934  0.0527 -0.2315
  252POX    C2N 4283   1.423   6.940   3.215  0.1471 -0.3205 -0.2247
  252POX    C2O 4284   1.387   7.078   3.272  0.2281 -0.2863 -0.2553
  252POX    C2P 4285   1.374   7.086   3.424  0.4408  0.1779 -0.2604
  253CHL    CN1 4286   1.458   4.470   0.998  0.1883 -0.4411  0.0267
  253CHL    CN2 4287   1.676   4.500   0.912  0.0428 -0.2996  0.7208
  253CHL    CN3 4288   1.622   4.597   1.129 -0.1954  0.3354 -0.0532
  253CHL    NTM 4289   1.572   4.564   0.994 -0.2629  0.1135  0.0262
  253CHL     CB 4290   1.541   4.685   0.917 -0.1452  0.0844 -0.0661
  254PJ2     CA 4291   1.412   4.761   0.944 -0.3176 -0.3461  0.3415
  254PJ2     OA 4292   1.402   4.834   1.067  0.1208 -0.0339  0.1947
  254PJ2      P 4293   1.256   4.901   1.078  0.0472 -0.1715  0.0581
  254PJ2     OB 4294   1.225   4.959   0.946  0.2362 -0.0861  0.0509
  254PJ2     HB 4295   1.172   4.901   0.885  1.5561  0.4601 -1.6932
  254PJ2     OG 4296   1.161   4.794   1.118  0.0058 -0.3019 -0.3826
  254PJ2     HG 4297   1.077   4.826   1.161 -0.1742 -0.3861 -0.6696
  254PJ2     OD 4298   1.287   5.003   1.199  0.4141 -0.5648  0.3017
  255POX     CD 4299   1.303   4.938   1.325  0.0384 -0.8816  0.1912
  255POX     CE 4300   1.303   5.040   1.440  0.1637 -0.7412  0.0675
  255POX     OE 4301   1.339   4.975   1.562  0.8542  0.2155  0.3816
  255POX    C1A 4302   1.436   5.032   1.633  0.5813  0.5606  0.4808
  255POX    O1A 4303   1.517   5.107   1.579  0.1733  0.5683 -0.1303
  255POX    C1B 4304   1.450   4.958   1.761  0.0328  0.0560  0.2559
  255POX    C1C 4305   1.373   5.049   1.857  0.1612  0.1020  0.3151
  255POX    C1D 4306   1.353   4.991   1.997  0.3952 -0.0314  0.2938
  255POX    C1E 4307   1.289   5.093   2.093  0.3027 -0.1063  0.3116
  255POX    C1F 4308   1.261   5.023   2.226  0.7586  0.0481  0.4903
  255POX    C1G 4309   1.201   5.116   2.332 -0.0909  0.2158 -0.1324
  255POX    C1H 4310   1.161   5.026   2.448  0.5850  0.2603  0.1371
  255POX    C1I 4311   1.110   5.111   2.565  0.2841 -0.3673  0.4685
  255POX    C1J 4312   1.145   5.087   2.691 -0.0727 -0.0679  0.6275
  255POX    C1K 4313   1.233   4.967   2.729 -0.0924 -0.4621 -0.5229
  255POX    C1L 4314   1.209   4.946   2.879  0.4392 -0.3609 -0.4226
  255POX    C1M 4315   1.063   4.907   2.900  0.3705  0.0098 -0.1955
  255POX    C1N 4316   1.035   4.846   3.038  0.3739  0.0615 -0.1719
  255POX    C1O 4317   1.119   4.721   3.066 -0.2761 -0.3363  0.0096
  255POX    C1P 4318   1.066   4.668   3.199  0.1537 -0.0370  0.3020
  255POX    C1Q 4319   0.961   4.558   3.181  0.3974 -0.2664  0.2866
  255POX    C1R 4320   0.921   4.500   3.318  0.3546  0.3140  0.5200
  255POX     CZ 4321   1.167   5.109   1.450  0.5570  0.0635 -0.0858
  255POX     OZ 4322   1.152   5.210   1.551  0.0208 -0.4703  0.3738
  255POX    C2A 4323   1.038   5.277   1.546  0.1798 -0.2215  0.0636
  255POX    O2A 4324   0.946   5.250   1.469  0.3500  0.0066 -0.2226
  255POX    C2B 4325   1.029   5.386   1.647 -0.1325 -0.2803  0.1006
  255POX    C2C 4326   1.037   5.329   1.789 -0.2199 -0.3004  0.0979
  255POX    C2D 4327   1.000   5.430   1.898  0.0186  0.1929 -0.2703
  255POX    C2E 4328   0.971   5.355   2.028 -0.0650  0.0470 -0.3727
  255POX    C2F 4329   0.934   5.463   2.130 -0.3651 -0.1468 -0.2755
  255POX    C2G 4330   0.907   5.417   2.273  0.2353  0.1107 -0.0777
  255POX    C2H 4331   0.920   5.535   2.370  0.2762 -0.0648  0.1321
  255POX    C2I 4332   0.940   5.482   2.512  0.0343 -0.3581  0.0563
  255POX    C2J 4333   0.916   5.583   2.624 -0.4422 -0.3816 -0.0224
  255POX    C2K 4334   0.965   5.531   2.760  0.7653  0.2015 -0.2252
  255POX    C2L 4335   0.943   5.646   2.859 -0.5810 -0.0612 -0.2044
  255POX    C2M 4336   1.026   5.622   2.985 -0.7085 -0.5280 -0.2060
  255POX    C2N 4337   1.003   5.488   3.056 -0.2635 -0.5417 -0.0885
  255POX    C2O 4338   1.127   5.456   3.140  0.0304  0.0389 -0.2937
  255POX    C2P 4339   1.106   5.322   3.211  0.2843  0.2566  0.2007
  256CHL    CN1 4340   0.583   5.733   0.655 -0.1068  0.0927 -0.2022
  256CHL    CN2 4341   0.461   5.934   0.704  0.1084  0.2998 -0.0519
  256CHL    CN3 4342   0.368   5.774   0.557  0.1885 -0.3074 -0.0949
  256CHL    NTM 4343   0.449   5.790   0.678  0.0097  0.3076 -0.0522
  256CHL     CB 4344   0.385   5.719   0.790  0.0645  0.8099  0.2975
  257PJ2     CA 4345   0.237   5.730   0.829 -0.1888  0.3010 -0.5099
  257PJ2     OA 4346   0.213   5.870   0.845  0.2042  0.2862  0.2594
  257PJ2      P 4347   0.109   5.920   0.958  0.1433 -0.1659  0.4077
  257PJ2     OB 4348   0.040   6.045   0.919 -0.5572 -0.5726  0.3272
  257PJ2     HB 4349  -0.039   6.063   0.976 -0.2828 -1.4396  0.9974
  257PJ2     OG 4350   0.027   5.801   0.990 -0.1006  0.0260  0.4984
  257PJ2     HG 4351   0.080   5.718   0.972  0.4878  0.2846  0.9889
  257PJ2     OD 4352   0.207   5.948   1.083  0.3772  0.3790  0.1063
  258POX     CD 4353   0.236   5.855   1.187  0.2096  0.0885 -0.1058
  258POX     CE 4354   0.326   5.922   1.291 -0.0600  0.2213  0.0435
  258POX     OE 4355   0.371   5.829   1.389  0.2475  0.3492  0.0247
  258POX    C1A 4356   0.459   5.868   1.481 -0.0876 -0.0862  0.5349
  258POX    O1A 4357   0.550   5.941   1.444 -0.5464  0.3862  0.3236
  258POX    C1B 4358   0.448   5.788   1.605  0.7082 -0.0601  0.6253
  258POX    C1C 4359   0.334   5.845   1.688  0.4798  0.7629 -0.2417
  258POX    C1D 4360   0.262   5.747   1.781  0.2521  0.5313 -0.6616
  258POX    C1E 4361   0.126   5.790   1.836  0.3930  0.0494  0.0792
  258POX    C1F 4362   0.085   5.687   1.940 -0.2175 -0.3398 -0.5403
  258POX    C1G 4363  -0.049   5.741   1.991  0.4054  0.5087  0.2095
  258POX    C1H 4364  -0.105   5.634   2.085 -0.3318  0.3049 -0.4578
  258POX    C1I 4365  -0.214   5.686   2.179  0.1969 -0.3874  0.5475
  258POX    C1J 4366  -0.199   5.753   2.293 -0.3466  0.2906  0.2319
  258POX    C1K 4367  -0.061   5.770   2.358 -0.0059 -0.5463 -0.2479
  258POX    C1L 4368  -0.072   5.740   2.508 -0.3728  0.5094 -0.0536
  258POX    C1M 4369   0.073   5.747   2.555 -0.2351 -0.2217 -0.3696
  258POX    C1N 4370   0.098   5.707   2.700 -0.5042  0.6258 -0.0874
  258POX    C1O 4371   0.251   5.699   2.710 -0.5615 -0.4030  0.0276
  258POX    C1P 4372   0.319   5.576   2.649  0.6969 -0.1674  0.9150
  258POX    C1Q 4373   0.471   5.570   2.666  0.7503 -0.2302  0.4268
  258POX    C1R 4374   0.533   5.446   2.603  0.1944 -0.2040 -0.1787
  258POX     CZ 4375   0.239   6.042   1.329 -0.1164  0.0826  0.3461
  258POX     OZ 4376   0.263   6.104   1.456 -0.1017 -0.0440  0.4050
  258POX    C2A 4377   0.203   6.221   1.476 -0.6090 -0.3011  0.4155
  258POX    O2A 4378   0.123   6.267   1.395  0.4649  0.1902 -0.3851
  258POX    C2B 4379   0.246   6.289   1.600  0.2091  0.6675 -0.3808
  258POX    C2C 4380   0.164   6.250   1.723  0.0280  0.7487 -0.4757
  258POX    C2D 4381   0.242   6.284   1.850 -0.2390 -0.2454 -0.0379
  258POX    C2E 4382   0.192   6.200   1.968 -0.3955 -0.0433  0.0400
  258POX    C2F 4383   0.051   6.233   2.017 -0.3793 -0.0213  0.0717
  258POX    C2G 4384   0.011   6.161   2.145  0.0948 -0.0130  0.2263
  258POX    C2H 4385   0.066   6.237   2.266 -0.1448  0.0195  0.3150
  258POX    C2I 4386   0.071   6.147   2.390  0.0583 -0.3943  0.0069
  258POX    C2J 4387   0.109   6.236   2.508 -0.0953 -0.2234 -0.0719
  258POX    C2K 4388   0.105   6.150   2.634  0.1096 -0.1508 -0.0146
  258POX    C2L 4389   0.140   6.240   2.753 -0.5363  0.0044  0.0644
  258POX    C2M 4390   0.151   6.171   2.889  0.3322 -0.1765 -0.0912
  258POX    C2N 4391   0.171   6.269   3.005 -0.4029  0.0211 -0.1317
  258POX    C2O 4392   0.320   6.299   3.022 -0.4559  0.3147 -0.1716
  258POX    C2P 4393   0.334   6.413   3.122  0.1074 -0.1860  0.3261
  259CHL    CN1 4394   1.376   6.215   0.991 -0.5820 -0.6619 -0.9003
  259CHL    CN2 4395   1.190   6.227   1.142  0.5231 -0.1960  0.0013
  259CHL    CN3 4396   1.396   6.309   1.201  0.0858  0.4959 -0.4163
  259CHL    NTM 4397   1.305   6.301   1.086  0.3175 -0.2909 -0.5473
  259CHL     CB 4398   1.288   6.438   1.036  0.3372 -0.0022  0.2154
  260PJ2     CA 4399   1.179   6.517   1.107 -0.3841 -0.4372 -0.3956
  260PJ2     OA 4400   1.214   6.551   1.241 -0.2610  0.2986 -0.6096
  260PJ2      P 4401   1.106   6.649   1.309  0.2038  0.2662  0.1892
  260PJ2     OB 4402   1.172   6.707   1.428  0.0625 -0.0980  0.4490
  260PJ2     HB 4403   1.259   6.751   1.404 -0.3805  0.3869 -0.2889
  260PJ2     OG 4404   1.060   6.736   1.199 -0.3964 -0.5843 -0.2440
  260PJ2     HG 4405   1.099   6.694   1.116  1.4736  0.1115  0.2208
  260PJ2     OD 4406   0.980   6.556   1.348  0.2809  0.0618 -0.0508
  261POX     CD 4407   0.950   6.542   1.487 -0.1652  0.1218 -0.1414
  261POX     CE 4408   0.869   6.421   1.532 -0.1771  0.0728 -0.2932
  261POX     OE 4409   0.845   6.428   1.673  0.3485 -0.2701 -0.1857
  261POX    C1A 4410   0.739   6.359   1.714  0.0554  0.3109  0.0478
  261POX    O1A 4411   0.653   6.322   1.635  0.0388  0.1120  0.1563
  261POX    C1B 4412   0.721   6.371   1.861 -0.4253  0.2427 -0.0047
  261POX    C1C 4413   0.634   6.263   1.925 -0.1942 -0.1009 -0.2667
  261POX    C1D 4414   0.640   6.270   2.078  0.2574 -0.3436 -0.2711
  261POX    C1E 4415   0.769   6.230   2.149 -0.0173 -0.1275  0.3602
  261POX    C1F 4416   0.761   6.248   2.300 -0.5113  0.1910  0.2956
  261POX    C1G 4417   0.896   6.233   2.370 -0.4485 -0.5469  0.0269
  261POX    C1H 4418   0.881   6.260   2.520  0.1036  0.5226 -0.1011
  261POX    C1I 4419   1.018   6.264   2.589  0.0886 -0.8070  0.0245
  261POX    C1J 4420   1.033   6.249   2.720 -0.2959  0.1730  0.1907
  261POX    C1K 4421   0.923   6.219   2.821 -0.0769 -0.2504  0.3062
  261POX    C1L 4422   0.930   6.320   2.936 -0.3353 -0.1421  0.2266
  261POX    C1M 4423   0.811   6.288   3.026 -0.4620 -0.9150 -0.2119
  261POX    C1N 4424   0.853   6.159   3.097 -0.4776 -0.7534  0.0910
  261POX    C1O 4425   0.738   6.119   3.190 -0.6963 -0.5406 -0.0868
  261POX    C1P 4426   0.683   6.230   3.280  0.3725 -0.4403  0.4491
  261POX    C1Q 4427   0.553   6.181   3.344  0.1379 -0.5292 -0.0940
  261POX    C1R 4428   0.578   6.084   3.460 -0.0202 -0.3467  0.0902
  261POX     CZ 4429   0.952   6.299   1.493  0.1133  0.1052  0.2163
  261POX     OZ 4430   0.877   6.178   1.509  0.1088  0.0766 -0.0211
  261POX    C2A 4431   0.934   6.066   1.464  0.4655 -0.0532  0.7272
  261POX    O2A 4432   0.989   6.074   1.354 -0.0599 -0.1968  0.4493
  261POX    C2B 4433   0.882   5.939   1.519 -0.4318  0.2425  0.5753
  261POX    C2C 4434   0.978   5.893   1.629  0.4286  0.4306 -0.0876
  261POX    C2D 4435   0.918   5.777   1.709 -0.1980  0.6097 -0.2865
  261POX    C2E 4436   0.805   5.824   1.801 -0.4452 -0.3442 -0.0853
  261POX    C2F 4437   0.772   5.726   1.913 -0.6244 -0.2369 -0.0445
  261POX    C2G 4438   0.686   5.790   2.022  0.0338  0.1297  0.2690
  261POX    C2H 4439   0.542   5.828   1.983 -0.1185 -0.3320  0.3799
  261POX    C2I 4440   0.460   5.895   2.093 -0.7162  0.1997 -0.3876
  261POX    C2J 4441   0.417   5.787   2.192 -0.0274  0.3066  0.0373
  261POX    C2K 4442   0.333   5.855   2.300 -0.3533 -0.0008 -0.0205
  261POX    C2L 4443   0.417   5.953   2.382 -0.2102  0.1653 -0.3660
  261POX    C2M 4444   0.526   5.878   2.460 -0.0682  0.4998 -0.2430
  261POX    C2N 4445   0.594   5.964   2.566 -0.2227  0.7763 -0.3645
  261POX    C2O 4446   0.501   5.992   2.684 -0.0082 -0.5557  0.1395
  261POX    C2P 4447   0.575   6.060   2.799  0.1365 -0.0770 -0.2330
  262CHL    CN1 4448   0.332   7.264   0.809 -0.0588 -0.2109  0.4431
  262CHL    CN2 4449   0.365   7.028   0.796  0.0315  0.5097 -0.0786
  262CHL    CN3 4450   0.551   7.158   0.805 -0.0688  0.7943 -0.0836
  262CHL    NTM 4451   0.414   7.152   0.858  0.2299  0.0801  0.6331
  262CHL     CB 4452   0.411   7.126   1.003 -0.0633 -0.4425  0.5345
  263PJ2     CA 4453   0.412   7.238   1.106 -0.0875 -0.5478  0.6500
  263PJ2     OA 4454   0.520   7.333   1.109 -0.3539 -0.1896 -0.4614
  263PJ2      P 4455   0.506   7.449   1.219 -0.2755 -0.2675 -0.3694
  263PJ2     OB 4456   0.609   7.554   1.203 -0.2734 -0.0942  0.7097
  263PJ2     HB 4457   0.646   7.575   1.294 -0.5940  0.3108  0.7502
  263PJ2     OG 4458   0.365   7.496   1.214 -0.1016  0.5008  1.1276
  263PJ2     HG 4459   0.322   7.511   1.302  0.6111  0.7926  1.4347
  263PJ2     OD 4460   0.519   7.365   1.356 -0.6039  0.3392  0.0377
  264POX     CD 4461   0.650   7.355   1.411 -0.6525  0.1955  0.1278
  264POX     CE 4462   0.654   7.358   1.564 -0.5113  1.1450  0.1129
  264POX     OE 4463   0.786   7.395   1.606 -0.0254 -0.3094 -0.0410
  264POX    C1A 4464   0.780   7.509   1.674  0.5362 -0.2479 -0.0941
  264POX    O1A 4465   0.712   7.606   1.641  0.9069 -0.0058 -0.1587
  264POX    C1B 4466   0.890   7.509   1.773  0.0629  0.0986  0.4405
  264POX    C1C 4467   0.841   7.566   1.906 -0.6322  0.3588  0.0777
  264POX    C1D 4468   0.952   7.537   2.007  0.0010 -0.2056 -0.7654
  264POX    C1E 4469   0.937   7.564   2.157  0.0251 -0.5447 -0.7027
  264POX    C1F 4470   0.797   7.540   2.214  0.0903  0.1271 -0.2419
  264POX    C1G 4471   0.788   7.549   2.366  0.1285 -0.1499 -0.2226
  264POX    C1H 4472   0.644   7.567   2.414  0.3397  0.3936  0.2152
  264POX    C1I 4473   0.659   7.546   2.565 -0.3663  0.0286  0.2403
  264POX    C1J 4474   0.618   7.637   2.653  0.3234  0.1951  0.3989
  264POX    C1K 4475   0.558   7.778   2.646 -0.2566 -0.0656 -0.0178
  264POX    C1L 4476   0.488   7.784   2.782  0.6732 -0.2472  0.4846
  264POX    C1M 4477   0.410   7.913   2.808  0.0144 -0.5565  0.0688
  264POX    C1N 4478   0.337   7.910   2.942  0.5466 -0.5324  0.3587
  264POX    C1O 4479   0.301   8.051   2.991 -0.4742 -0.5048 -0.4526
  264POX    C1P 4480   0.282   8.037   3.142 -0.4882 -0.3475 -0.4404
  264POX    C1Q 4481   0.258   8.182   3.185 -0.4842 -0.3435 -0.4493
  264POX    C1R 4482   0.258   8.193   3.338 -0.5932  0.1951 -0.4865
  264POX     CZ 4483   0.583   7.236   1.624  0.5578  0.2246 -0.4437
  264POX     OZ 4484   0.570   7.215   1.764  0.7093  0.6964 -0.3574
  264POX    C2A 4485   0.672   7.179   1.841  0.2725  0.2351  0.0161
  264POX    O2A 4486   0.772   7.127   1.790 -0.0280 -0.4190  0.0874
  264POX    C2B 4487   0.643   7.174   1.986 -0.4286  0.3930 -0.1179
  264POX    C2C 4488   0.563   7.048   2.022  0.0808  0.0220 -0.2794
  264POX    C2D 4489   0.533   7.046   2.172  0.4123  0.2504 -0.2092
  264POX    C2E 4490   0.654   7.054   2.266  0.1602  0.2468  0.1149
  264POX    C2F 4491   0.599   7.061   2.409 -0.5185 -0.4183 -0.1086
  264POX    C2G 4492   0.700   7.076   2.523 -0.3722  0.0267 -0.2938
  264POX    C2H 4493   0.632   7.060   2.659  0.1484  0.1684 -0.0161
  264POX    C2I 4494   0.522   7.163   2.686  0.1256  0.2148 -0.2790
  264POX    C2J 4495   0.498   7.171   2.837  0.1545 -0.3595 -0.2442
  264POX    C2K 4496   0.409   7.291   2.868 -0.0007 -0.5729  0.1632
  264POX    C2L 4497   0.346   7.265   3.004 -0.0963 -0.0926  0.2139
  264POX    C2M 4498   0.232   7.362   3.037 -0.1385 -0.0966  0.0806
  264POX    C2N 4499   0.297   7.498   3.062  0.2172 -0.3544  0.5652
  264POX    C2O 4500   0.186   7.595   3.101  0.1094 -0.5769  0.8114
  264POX    C2P 4501   0.141   7.565   3.245 -0.1547  0.2451  0.9041
  265CHL    CN1 4502   2.201   8.199   1.707 -0.0840  0.2310  0.4557
  265CHL    CN2 4503   2.202   8.434   1.649  0.2780  0.2219  0.2491
  265CHL    CN3 4504   2.018   8.335   1.752  0.6295 -0.1432  0.5036
  265CHL    NTM 4505   2.122   8.310   1.651  0.2429  0.2387  0.0071
  265CHL     CB 4506   2.069   8.276   1.519  0.4993 -0.1050 -0.0100
  266PJ2     CA 4507   1.951   8.348   1.453  0.1624 -0.2822  0.3976
  266PJ2     OA 4508   1.970   8.490   1.450  0.0080 -0.2702  0.0689
  266PJ2      P 4509   1.856   8.571   1.370 -0.1498 -0.2534  0.3127
  266PJ2     OB 4510   1.897   8.711   1.343 -0.0737 -0.2494  0.4483
  266PJ2     HB 4511   1.996   8.713   1.360 -0.4482  0.9408  2.9317
  266PJ2     OG 4512   1.833   8.488   1.250 -0.0257  0.3418 -0.1302
  266PJ2     HG 4513   1.843   8.389   1.260 -2.0609  0.0081 -0.7674
  266PJ2     OD 4514   1.735   8.564   1.476 -0.2733  0.1597  0.2029
  267POX     CD 4515   1.766   8.640   1.593 -0.2888  0.4410  0.0255
  267POX     CE 4516   1.650   8.688   1.680 -0.3819  0.1898  0.0422
  267POX     OE 4517   1.689   8.777   1.785  0.0710 -0.0407  0.0726
  267POX    C1A 4518   1.598   8.864   1.827  0.0446  0.1143 -0.3014
  267POX    O1A 4519   1.491   8.880   1.768 -0.2748 -0.1048  0.2114
  267POX    C1B 4520   1.647   8.922   1.955 -0.0672  0.0168 -0.2153
  267POX    C1C 4521   1.634   8.826   2.074 -0.2276  0.2518 -0.0437
  267POX    C1D 4522   1.669   8.892   2.208 -0.1352  0.3454 -0.1131
  267POX    C1E 4523   1.615   8.802   2.320 -0.4764  0.0889 -0.4802
  267POX    C1F 4524   1.642   8.859   2.459 -0.6726 -0.2414 -0.3066
  267POX    C1G 4525   1.581   8.762   2.560  0.5509 -0.8389 -0.1328
  267POX    C1H 4526   1.617   8.747   2.708 -0.4029 -0.1355  0.1814
  267POX    C1I 4527   1.570   8.622   2.783 -0.3951 -0.5492 -0.4978
  267POX    C1J 4528   1.563   8.639   2.914 -0.1535  0.1288 -0.5674
  267POX    C1K 4529   1.597   8.764   2.995  0.1970 -0.2715 -0.0843
  267POX    C1L 4530   1.568   8.761   3.145 -0.0034 -0.5241 -0.1262
  267POX    C1M 4531   1.634   8.646   3.221  0.5409 -0.1082  0.0431
  267POX    C1N 4532   1.581   8.627   3.363  0.1304  0.2683 -0.0593
  267POX    C1O 4533   1.431   8.598   3.371  0.0620  0.6543  0.1463
  267POX    C1P 4534   1.381   8.591   3.515 -0.6914  0.3025 -0.1252
  267POX    C1Q 4535   1.447   8.488   3.607 -0.4269  0.1765 -0.4571
  267POX    C1R 4536   1.429   8.343   3.561  0.1272  0.0814 -0.3750
  267POX     CZ 4537   1.593   8.561   1.743 -0.7086 -0.0856 -0.7953
  267POX     OZ 4538   1.677   8.481   1.828 -0.8093  0.3237 -0.3100
  267POX    C2A 4539   1.621   8.373   1.882  0.0441 -0.1010 -0.2622
  267POX    O2A 4540   1.506   8.344   1.850 -0.1313  0.5644 -0.2689
  267POX    C2B 4541   1.692   8.304   1.992 -0.2825 -0.3368 -0.2008
  267POX    C2C 4542   1.651   8.332   2.137 -0.3624 -0.1479 -0.2600
  267POX    C2D 4543   1.647   8.209   2.228 -0.3636 -0.0811 -0.1693
  267POX    C2E 4544   1.605   8.242   2.371  0.4398  0.3911 -0.0376
  267POX    C2F 4545   1.588   8.113   2.452 -0.2529  0.3391 -0.2619
  267POX    C2G 4546   1.569   8.140   2.602  0.5793 -0.0360 -0.0857
  267POX    C2H 4547   1.570   8.009   2.681 -0.3116  0.0527  0.0786
  267POX    C2I 4548   1.451   7.925   2.634 -0.2590  0.2124 -0.3461
  267POX    C2J 4549   1.422   7.805   2.725  0.8799  0.2664  0.1133
  267POX    C2K 4550   1.366   7.841   2.863  0.1141 -0.1863 -0.0709
  267POX    C2L 4551   1.320   7.712   2.931 -0.0003 -0.3065 -0.3710
  267POX    C2M 4552   1.296   7.741   3.080  0.4346 -0.1687 -0.3252
  267POX    C2N 4553   1.243   7.620   3.158  0.3980 -0.1119 -0.2627
  267POX    C2O 4554   1.339   7.508   3.198  0.1397 -0.1413  0.2910
  267POX    C2P 4555   1.456   7.574   3.272 -0.3405  0.4199  0.5599
  268CHL    CN1 4556   2.531   6.206   1.046 -0.1682 -0.1610 -0.3126
  268CHL    CN2 4557   2.556   6.420   0.971 -0.1247 -0.0827 -0.1783
  268CHL    CN3 4558   2.528   6.389   1.206  0.0087  0.5475 -0.2951
  268CHL    NTM 4559   2.484   6.343   1.073  0.0606 -0.1281 -0.0806
  268CHL     CB 4560   2.340   6.353   1.044  0.0911 -0.1454 -0.2343
  269PJ2     CA 4561   2.244   6.332   1.161 -0.1142  0.1292 -0.3505
  269PJ2     OA 4562   2.264   6.203   1.220  0.1032  0.1873 -0.2964
  269PJ2      P 4563   2.133   6.139   1.287 -0.0219 -0.0472 -0.7548
  269PJ2     OB 4564   2.016   6.169   1.202 -0.5801  0.7924  0.2888
  269PJ2     HB 4565   1.935   6.122   1.237  0.7313 -1.2562  0.7685
  269PJ2     OG 4566   2.173   5.996   1.298  0.0544  0.0420  0.3097
  269PJ2     HG 4567   2.098   5.946   1.341  2.3207 -2.0319  2.1076
  269PJ2     OD 4568   2.122   6.207   1.433  0.2459  0.1491 -0.8268
  270POX     CD 4569   2.219   6.167   1.530 -0.5686 -1.0099 -0.4751
  270POX     CE 4570   2.167   6.174   1.674  0.4198  0.2942 -0.1601
  270POX     OE 4571   2.269   6.190   1.772  0.3922 -0.0049 -0.0827
  270POX    C1A 4572   2.295   6.308   1.828  0.7577  0.1132 -0.4985
  270POX    O1A 4573   2.260   6.407   1.764  0.3900  0.1307 -0.2751
  270POX    C1B 4574   2.380   6.296   1.949  0.5588 -0.1135 -0.3795
  270POX    C1C 4575   2.320   6.381   2.061  0.4967  0.3935 -0.7918
  270POX    C1D 4576   2.402   6.378   2.190 -0.6013 -0.0697 -0.0856
  270POX    C1E 4577   2.391   6.248   2.269 -0.7103 -0.0253 -0.0276
  270POX    C1F 4578   2.470   6.241   2.400 -0.3563  0.0866 -0.2353
  270POX    C1G 4579   2.614   6.191   2.380 -0.3320  0.0683 -0.0179
  270POX    C1H 4580   2.630   6.056   2.308 -0.4253 -0.2744  0.5997
  270POX    C1I 4581   2.760   5.977   2.309  0.0310  0.4629  0.0684
  270POX    C1J 4582   2.765   5.850   2.270 -0.2240  0.4419  0.1035
  270POX    C1K 4583   2.644   5.761   2.241  0.0924  0.0426  0.0013
  270POX    C1L 4584   2.677   5.614   2.271  0.1510  0.1051  0.2471
  270POX    C1M 4585   2.554   5.524   2.260 -0.1053  0.5075 -0.2358
  270POX    C1N 4586   2.489   5.511   2.123 -0.1412  0.4940 -0.2172
  270POX    C1O 4587   2.405   5.383   2.107 -0.2092  0.4641  0.3565
  270POX    C1P 4588   2.326   5.403   1.977  0.3373  0.6949  0.0549
  270POX    C1Q 4589   2.213   5.301   1.961  0.3949  0.7277 -0.5968
  270POX    C1R 4590   2.092   5.313   2.054  0.2262 -0.0154 -0.7125
  270POX     CZ 4591   2.084   6.046   1.680  0.6559  0.1488  0.0137
  270POX     OZ 4592   2.033   6.017   1.810  0.6538 -0.3534 -0.0946
  270POX    C2A 4593   1.962   5.905   1.823 -0.3697  0.3333  0.3643
  270POX    O2A 4594   1.980   5.803   1.758 -0.2133  0.6161 -0.0430
  270POX    C2B 4595   1.908   5.898   1.961 -0.1060 -0.3789  0.4365
  270POX    C2C 4596   1.767   5.837   1.965 -0.4749  0.4824  0.8740
  270POX    C2D 4597   1.727   5.822   2.112 -1.0677 -0.3937  0.6291
  270POX    C2E 4598   1.826   5.737   2.191  0.1538  0.1971 -0.2291
  270POX    C2F 4599   1.754   5.696   2.319  0.4057  0.0951 -0.1187
  270POX    C2G 4600   1.831   5.633   2.435 -0.3180 -0.6702 -0.0382
  270POX    C2H 4601   1.904   5.505   2.394  0.1591 -0.1908 -0.7096
  270POX    C2I 4602   2.034   5.479   2.469  0.0537  0.1816 -0.3954
  270POX    C2J 4603   2.111   5.351   2.437  0.0458  0.0934 -0.0667
  270POX    C2K 4604   2.258   5.369   2.476  0.0421  0.3587 -0.1773
  270POX    C2L 4605   2.268   5.396   2.626  0.1151  0.4296 -0.1950
  270POX    C2M 4606   2.377   5.496   2.666  0.6249 -0.3857  0.4897
  270POX    C2N 4607   2.363   5.531   2.814  0.6899 -0.2822  0.4714
  270POX    C2O 4608   2.441   5.660   2.845 -0.1649  0.2877  0.2839
  270POX    C2P 4609   2.449   5.673   2.997 -0.0285  0.0517  0.2974
  271CHL    CN1 4610   1.587   7.490   1.530  0.0345 -0.0274 -0.2151
  271CHL    CN2 4611   1.553   7.644   1.348  0.2212 -0.2013 -0.6946
  271CHL    CN3 4612   1.517   7.717   1.560 -0.0140 -0.1129 -0.0411
  271CHL    NTM 4613   1.606   7.628   1.484 -0.3152 -0.0587 -0.4638
  271CHL     CB 4614   1.748   7.667   1.484 -0.2560 -0.2720 -0.3668
  272PJ2     CA 4615   1.833   7.686   1.610 -0.6385 -0.4854 -0.0739
  272PJ2     OA 4616   1.817   7.583   1.707 -0.3309  0.0451  0.5502
  272PJ2      P 4617   1.938   7.595   1.813  0.0395 -0.1380  0.1525
  272PJ2     OB 4618   2.053   7.553   1.731 -0.3124 -0.1153 -0.3589
  272PJ2     HB 4619   2.049   7.454   1.740  0.2683 -0.0959  0.2184
  272PJ2     OG 4620   1.946   7.726   1.882 -0.3894  0.2843 -0.5826
  272PJ2     HG 4621   1.880   7.800   1.867  0.1925  1.2708  1.3482
  272PJ2     OD 4622   1.909   7.477   1.918  0.0232  0.2648  0.6022
  273POX     CD 4623   1.790   7.499   1.993 -0.6603  0.6579 -0.5813
  273POX     CE 4624   1.752   7.390   2.093  0.3959  0.5746 -0.2654
  273POX     OE 4625   1.673   7.448   2.197  0.0836  0.1123 -0.2414
  273POX    C1A 4626   1.542   7.458   2.175 -0.1203 -0.6913  0.5260
  273POX    O1A 4627   1.503   7.449   2.059  0.7803 -0.3536  0.1883
  273POX    C1B 4628   1.460   7.479   2.296  0.0509  0.6923  0.4233
  273POX    C1C 4629   1.354   7.588   2.284 -0.1326  0.4409 -0.2585
  273POX    C1D 4630   1.247   7.602   2.393 -0.4958  0.4794 -0.6171
  273POX    C1E 4631   1.201   7.748   2.402 -0.4117  0.5226 -0.8634
  273POX    C1F 4632   1.089   7.751   2.507 -0.0721  0.3053 -0.4945
  273POX    C1G 4633   1.046   7.894   2.542  0.3063  0.1977  0.4239
  273POX    C1H 4634   0.965   7.897   2.672  0.5322  0.0557  0.5699
  273POX    C1I 4635   0.909   8.035   2.706 -0.2428 -0.0795 -0.1255
  273POX    C1J 4636   0.846   8.057   2.821  0.1412  0.2674  0.0176
  273POX    C1K 4637   0.813   7.950   2.925 -0.0219  0.0701 -0.2391
  273POX    C1L 4638   0.826   8.006   3.067  0.1220 -0.3618 -0.0822
  273POX    C1M 4639   0.810   7.896   3.172 -0.2270 -0.6975 -0.4811
  273POX    C1N 4640   0.667   7.844   3.188 -0.3638 -0.2305 -0.1614
  273POX    C1O 4641   0.640   7.754   3.309 -0.4574  0.1178  0.0785
  273POX    C1P 4642   0.677   7.614   3.260 -0.3747  0.0594  0.3087
  273POX    C1Q 4643   0.620   7.504   3.350  0.1157 -0.4974 -0.0511
  273POX    C1R 4644   0.606   7.368   3.282 -0.0758 -0.2614 -0.4892
  273POX     CZ 4645   1.885   7.345   2.155  0.0177  0.0346  0.1591
  273POX     OZ 4646   1.878   7.230   2.240 -0.0184 -0.0922 -0.0150
  273POX    C2A 4647   1.994   7.168   2.261 -0.2100 -0.5828 -0.4010
  273POX    O2A 4648   2.102   7.222   2.237 -0.3678 -0.2102 -0.2718
  273POX    C2B 4649   1.976   7.039   2.332 -0.0651 -0.0864  0.5599
  273POX    C2C 4650   2.001   7.052   2.482  0.2434 -0.0034  0.5019
  273POX    C2D 4651   1.956   6.924   2.553  0.1754 -0.4275 -0.2996
  273POX    C2E 4652   1.953   6.953   2.703 -0.0113 -0.1868 -0.3505
  273POX    C2F 4653   1.931   6.825   2.785 -0.6473  0.0055 -0.2156
  273POX    C2G 4654   1.892   6.874   2.924 -0.1822 -0.1113 -0.0446
  273POX    C2H 4655   1.877   6.764   3.029 -0.2499  0.2161  0.2913
  273POX    C2I 4656   1.755   6.673   3.010 -0.3095  0.3337  0.1177
  273POX    C2J 4657   1.765   6.548   3.096 -0.5370  0.3398  0.1514
  273POX    C2K 4658   1.646   6.455   3.069 -0.0856 -0.1508 -0.1624
  273POX    C2L 4659   1.642   6.353   3.184 -0.3611  0.0154 -0.0241
  273POX    C2M 4660   1.513   6.274   3.197 -0.0049 -0.6205 -0.3161
  273POX    C2N 4661   1.412   6.379   3.243  0.3697 -0.3651 -0.0728
  273POX    C2O 4662   1.280   6.322   3.296  0.5938 -1.0094 -0.1960
  273POX    C2P 4663   1.193   6.297   3.172 -0.1679 -0.2989  0.1777
  274CHL    CN1 4664   2.436   7.318   1.983  0.0972  0.2005 -0.2697
  274CHL    CN2 4665   2.219   7.421   2.041 -0.0702 -0.3755  0.6673
  274CHL    CN3 4666   2.226   7.224   1.910 -0.1975 -0.2004  0.1553
  274CHL    NTM 4667   2.298   7.348   1.941 -0.2284 -0.2556  0.4521
  274CHL     CB 4668   2.307   7.421   1.814  0.1449 -0.6028  0.2742
  275PJ2     CA 4669   2.334   7.572   1.805 -0.1782 -0.5722 -0.2035
  275PJ2     OA 4670   2.448   7.624   1.873 -0.5411 -0.1172  0.0586
  275PJ2      P 4671   2.487   7.771   1.819 -0.2322 -0.2081  0.0353
  275PJ2     OB 4672   2.624   7.819   1.849 -0.4588  0.1605  0.4945
  275PJ2     HB 4673   2.654   7.784   1.938 -1.8857 -2.0304  0.1931
  275PJ2     OG 4674   2.429   7.780   1.684  0.3110  0.0360 -0.1848
  275PJ2     HG 4675   2.423   7.872   1.644 -0.9263 -0.4903 -1.3221
  275PJ2     OD 4676   2.383   7.850   1.914 -0.4473 -0.1733 -0.2292
  276POX     CD 4677   2.413   7.852   2.054 -0.2765  0.3494 -0.2708
  276POX     CE 4678   2.475   7.983   2.102  0.3092  0.0791 -0.2807
  276POX     OE 4679   2.561   7.957   2.213  0.2604  0.1038 -0.2370
  276POX    C1A 4680   2.665   8.038   2.232  0.1931  0.0889  0.2178
  276POX    O1A 4681   2.693   8.127   2.153 -0.2064 -0.1598 -0.2100
  276POX    C1B 4682   2.749   8.007   2.350  0.0342 -1.0069  0.0589
  276POX    C1C 4683   2.662   7.976   2.472 -0.4297 -0.0913 -0.0311
  276POX    C1D 4684   2.754   7.923   2.582  0.1809  0.2268 -0.3776
  276POX    C1E 4685   2.821   8.041   2.652  0.0897  0.1050 -0.0834
  276POX    C1F 4686   2.872   8.011   2.794  0.6608  0.6471 -0.1683
  276POX    C1G 4687   2.968   7.892   2.788 -0.2424 -0.0637 -0.6379
  276POX    C1H 4688   3.015   7.830   2.920  0.4063  0.3279 -0.6828
  276POX    C1I 4689   3.106   7.708   2.904 -0.1621 -0.1934 -0.0009
  276POX    C1J 4690   3.126   7.619   3.001  0.3744 -0.0633  0.0071
  276POX    C1K 4691   3.057   7.619   3.137  0.1227 -0.9052 -0.1156
  276POX    C1L 4692   3.091   7.499   3.226  0.3160 -0.5716  0.2622
  276POX    C1M 4693   3.058   7.508   3.375 -0.3210  0.1736  0.0843
  276POX    C1N 4694   3.176   7.569   3.451 -0.3304  0.1920  0.0843
  276POX    C1O 4695   3.162   7.566   3.603  0.1260 -0.5920  0.1143
  276POX    C1P 4696   3.279   7.635   3.673  0.1450 -0.4977 -0.0121
  276POX    C1Q 4697   3.262   7.659   3.823 -0.7209  0.2393 -0.2226
  276POX    C1R 4698   3.362   7.762   3.877 -0.2178 -0.2383 -0.2413
  276POX     CZ 4699   2.364   8.088   2.110 -0.0706 -0.3202 -0.2548
  276POX     OZ 4700   2.248   8.068   2.191 -0.0225  0.3602 -0.0113
  276POX    C2A 4701   2.166   8.166   2.229 -0.3087  0.1455 -0.0787
  276POX    O2A 4702   2.167   8.271   2.165  0.0276  0.2131  0.0379
  276POX    C2B 4703   2.060   8.125   2.325  0.2900 -0.8520  0.1736
  276POX    C2C 4704   2.101   8.174   2.464 -0.4133  0.3538 -0.0317
  276POX    C2D 4705   2.002   8.128   2.572 -0.0955 -0.2375  0.0089
  276POX    C2E 4706   2.032   8.190   2.708 -0.0420 -0.7098  0.2151
  276POX    C2F 4707   1.922   8.162   2.812 -0.6958 -0.2395 -0.3375
  276POX    C2G 4708   1.960   8.188   2.958 -0.2515  0.3158 -0.5482
  276POX    C2H 4709   1.971   8.336   2.992 -0.7177  0.2489 -0.0967
  276POX    C2I 4710   2.016   8.372   3.134  0.6211  0.3788 -0.5348
  276POX    C2J 4711   2.037   8.520   3.167 -0.4916  0.4959 -0.3129
  276POX    C2K 4712   2.071   8.553   3.312  0.7171 -0.3519 -0.3946
  276POX    C2L 4713   2.060   8.702   3.344  0.1701 -0.4803  0.0380
  276POX    C2M 4714   2.114   8.747   3.480 -0.2000  0.4701 -0.1231
  276POX    C2N 4715   2.267   8.740   3.478 -0.2282 -0.0696 -0.6031
  276POX    C2O 4716   2.327   8.796   3.607 -0.5135 -0.3718 -0.3367
  276POX    C2P 4717   2.479   8.787   3.590 -0.4008 -0.3494  0.6018
  277CHL    CN1 4718   2.293   8.617   0.902 -0.4288  0.1305  0.5666
  277CHL    CN2 4719   2.188   8.415   0.909  0.3853 -0.1448 -0.8573
  277CHL    CN3 4720   2.377   8.458   1.060  0.1779  0.3662 -0.8665
  277CHL    NTM 4721   2.255   8.511   0.998 -0.5940 -0.2831  0.0491
  277CHL     CB 4722   2.164   8.555   1.104 -0.5333  0.1407 -0.0719
  278PJ2     CA 4723   2.189   8.691   1.170 -0.1098 -0.0480  0.1536
  278PJ2     OA 4724   2.310   8.712   1.245 -0.0310 -0.1435  0.0536
  278PJ2      P 4725   2.314   8.852   1.323  0.1763 -0.1678  0.0871
  278PJ2     OB 4726   2.455   8.873   1.363  0.0332  0.1817  0.4118
  278PJ2     HB 4727   2.483   8.796   1.420 -0.4911 -0.2813  0.0608
  278PJ2     OG 4728   2.243   8.955   1.243  0.3480 -0.2576 -0.1787
  278PJ2     HG 4729   2.176   8.900   1.192  2.4939 -3.8104  0.4341
  278PJ2     OD 4730   2.223   8.817   1.451 -0.1438 -0.3310 -0.1850
  279POX     CD 4731   2.219   8.928   1.542 -0.7238 -0.1807 -0.3880
  279POX     CE 4732   2.106   8.941   1.644 -0.0519 -0.0667  0.3429
  279POX     OE 4733   2.116   9.065   1.716  0.4238  0.0391  0.0969
  279POX    C1A 4734   2.005   9.135   1.733  0.2840 -0.1936  0.1391
  279POX    O1A 4735   1.917   9.124   1.648 -0.0839  0.1978  0.4607
  279POX    C1B 4736   1.995   9.240   1.837  0.2741  0.1087 -0.1664
  279POX    C1C 4737   1.925   9.176   1.957  0.6162  0.2576  0.1165
  279POX    C1D 4738   1.890   9.270   2.072  0.2390  0.1816  0.0656
  279POX    C1E 4739   2.022   9.328   2.125  0.2907 -0.0058  0.1395
  279POX    C1F 4740   2.016   9.404   2.257  0.0103  0.2049  0.0067
  279POX    C1G 4741   2.162   9.441   2.286 -0.0320  0.5186 -0.1775
  279POX    C1H 4742   2.196   9.509   2.418  0.3261  0.1645 -0.0853
  279POX    C1I 4743   2.326   9.588   2.407  0.4684 -0.0909 -0.2415
  279POX    C1J 4744   2.400   9.627   2.511  0.4781 -0.6741 -0.0295
  279POX    C1K 4745   2.352   9.590   2.651 -0.8879 -0.0689 -0.3266
  279POX    C1L 4746   2.477   9.589   2.739 -0.6578  0.5115 -0.6440
  279POX    C1M 4747   2.442   9.586   2.887 -0.0516 -0.6899 -0.5121
  279POX    C1N 4748   2.554   9.515   2.962  0.3107  0.3212 -0.0821
  279POX    C1O 4749   2.522   9.485   3.109 -0.6981  0.0723 -0.3492
  279POX    C1P 4750   2.519   9.612   3.194 -0.1940 -0.2383  0.1401
  279POX    C1Q 4751   2.450   9.592   3.330 -0.2120  0.3462  0.2175
  279POX    C1R 4752   2.300   9.564   3.329 -0.1308 -0.1064 -0.5205
  279POX     CZ 4753   2.115   8.815   1.731  0.3920 -0.3061 -0.0477
  279POX     OZ 4754   2.024   8.791   1.838 -0.3239 -0.1502 -0.6097
  279POX    C2A 4755   2.066   8.691   1.916 -0.5482 -0.3375 -0.7277
  279POX    O2A 4756   2.165   8.625   1.887  0.1381  0.2739  0.1492
  279POX    C2B 4757   1.971   8.662   2.027 -0.0219  0.1698 -0.1352
  279POX    C2C 4758   2.039   8.664   2.164  0.1153  0.5418 -0.2062
  279POX    C2D 4759   1.956   8.563   2.244  0.1286  0.7310  0.0479
  279POX    C2E 4760   2.004   8.549   2.388  0.6035  0.5459 -0.1276
  279POX    C2F 4761   2.009   8.676   2.473  0.2390  0.0377  0.6701
  279POX    C2G 4762   2.033   8.652   2.622  0.1738 -0.2835  0.6292
  279POX    C2H 4763   2.039   8.783   2.701 -0.4122  0.2047 -0.1160
  279POX    C2I 4764   2.041   8.751   2.851 -0.1188 -0.3115 -0.2263
  279POX    C2J 4765   2.040   8.871   2.946  0.1700 -0.7410  0.3245
  279POX    C2K 4766   1.912   8.951   2.925  0.4863 -0.2630  0.1984
  279POX    C2L 4767   1.892   9.069   3.021  0.0215 -0.2197  0.0502
  279POX    C2M 4768   1.978   9.191   2.990 -0.2645 -0.0721 -0.1719
  279POX    C2N 4769   1.948   9.243   2.849 -0.4627  0.4891  0.0758
  279POX    C2O 4770   2.016   9.376   2.818 -0.3478  0.3181 -0.4051
  279POX    C2P 4771   1.972   9.494   2.904  0.0223  0.0163  0.2038
  280CHL    CN1 4772   6.148   4.432   0.940  0.1982 -0.0885 -0.6041
  280CHL    CN2 4773   6.331   4.557   0.850 -0.5143 -0.1013 -0.2920
  280CHL    CN3 4774   6.120   4.654   0.872 -0.2875 -0.0676  0.1759
  280CHL    NTM 4775   6.214   4.563   0.939 -0.1408  0.0933  0.1897
  280CHL     CB 4776   6.245   4.611   1.075  0.1894  0.1220  0.1058
  281PJ2     CA 4777   6.322   4.737   1.114  0.2663  0.0349  0.2377
  281PJ2     OA 4778   6.278   4.864   1.064 -0.3022 -0.3413 -0.2316
  281PJ2      P 4779   6.353   4.982   1.143 -0.1821 -0.3035 -0.4023
  281PJ2     OB 4780   6.495   4.967   1.101 -0.0526 -0.4302  0.0742
  281PJ2     HB 4781   6.521   5.031   1.029 -0.4680  0.0605  0.3495
  281PJ2     OG 4782   6.293   5.112   1.106  0.7866  0.2552 -0.0539
  281PJ2     HG 4783   6.355   5.188   1.121 -1.0571  1.8907 -0.3676
  281PJ2     OD 4784   6.339   4.970   1.303  0.8553  0.5719 -0.2365
  282POX     CD 4785   6.449   4.940   1.390  0.0706 -0.2523  0.4827
  282POX     CE 4786   6.406   4.975   1.533 -0.1870  1.0440  0.0923
  282POX     OE 4787   6.521   4.977   1.618  0.1479 -0.0863 -0.3153
  282POX    C1A 4788   6.592   5.090   1.627 -0.6152  0.3752 -0.0199
  282POX    O1A 4789   6.582   5.176   1.540 -0.1088  0.3593 -0.0919
  282POX    C1B 4790   6.689   5.087   1.739 -0.2568 -0.2682 -0.3421
  282POX    C1C 4791   6.725   5.219   1.808 -0.8162 -0.2382 -0.1009
  282POX    C1D 4792   6.842   5.203   1.905 -0.3391  0.5831 -0.5305
  282POX    C1E 4793   6.871   5.337   1.973  0.3332  0.2294 -0.1043
  282POX    C1F 4794   6.979   5.330   2.081  0.2281 -0.1459 -0.0217
  282POX    C1G 4795   6.962   5.437   2.189  0.3877 -0.5875  0.4455
  282POX    C1H 4796   7.018   5.570   2.139 -0.1035 -0.4302  0.3066
  282POX    C1I 4797   7.170   5.556   2.125 -0.1525 -0.2526 -0.4631
  282POX    C1J 4798   7.264   5.650   2.118 -0.0488 -0.3113  0.0691
  282POX    C1K 4799   7.225   5.798   2.115  0.0038 -0.2888  0.4178
  282POX    C1L 4800   7.301   5.874   2.225 -0.4806 -0.0910  0.6155
  282POX    C1M 4801   7.299   6.023   2.191 -0.2844 -0.2276 -0.0057
  282POX    C1N 4802   7.349   6.108   2.307  0.5582 -0.7767  0.0419
  282POX    C1O 4803   7.261   6.105   2.432 -0.2268  0.1468 -0.4762
  282POX    C1P 4804   7.327   6.185   2.545 -0.3507 -0.1321 -0.2045
  282POX    C1Q 4805   7.455   6.107   2.577 -0.3372  0.1988  0.5591
  282POX    C1R 4806   7.540   6.202   2.661  0.6004  0.0249 -0.1817
  282POX     CZ 4807   6.304   4.870   1.576  0.3785  0.2939 -0.3672
  282POX     OZ 4808   6.284   4.858   1.717 -0.0309  0.4829 -0.4074
  282POX    C2A 4809   6.215   4.949   1.786 -0.2583  0.3159 -0.4137
  282POX    O2A 4810   6.164   5.044   1.728 -0.2367  0.0718 -0.8389
  282POX    C2B 4811   6.195   4.928   1.931 -0.5469 -0.1784 -0.5248
  282POX    C2C 4812   6.294   4.990   2.029 -0.4961  0.1255 -0.7695
  282POX    C2D 4813   6.227   5.102   2.109 -0.0180 -0.3777  0.3535
  282POX    C2E 4814   6.320   5.150   2.221 -0.6074  0.4933  0.4832
  282POX    C2F 4815   6.348   5.056   2.339 -0.6350  0.0216  0.1187
  282POX    C2G 4816   6.392   5.144   2.457 -0.0312  0.0435 -0.1212
  282POX    C2H 4817   6.396   5.055   2.581 -0.3049  0.3767  0.1259
  282POX    C2I 4818   6.470   5.123   2.697 -0.2976  0.2014  0.2249
  282POX    C2J 4819   6.457   5.035   2.821 -0.8247 -0.2159 -0.1186
  282POX    C2K 4820   6.505   5.105   2.949 -0.2390 -0.3662 -0.2561
  282POX    C2L 4821   6.451   5.243   2.986  0.5396 -0.1137 -0.0507
  282POX    C2M 4822   6.514   5.295   3.116  0.1367  0.3640 -0.0458
  282POX    C2N 4823   6.466   5.437   3.148 -0.2444  0.1394  0.3914
  282POX    C2O 4824   6.543   5.503   3.262  0.1974  0.2687  0.0205
  282POX    C2P 4825   6.493   5.639   3.311  0.2707  0.0850  0.6201
  283CHL    CN1 4826   8.148   3.995   1.917  0.4871 -0.1651 -0.5177
  283CHL    CN2 4827   7.929   3.989   2.018 -0.0344 -0.3085  0.0430
  283CHL    CN3 4828   8.056   3.785   1.964  0.1539  0.3710  0.1471
  283CHL    NTM 4829   8.020   3.922   1.924  0.2332  0.3065 -0.1451
  283CHL     CB 4830   7.963   3.913   1.789 -0.0963  0.2041  0.0012
  284PJ2     CA 4831   7.982   3.791   1.698  0.1683  0.0751  0.2273
  284PJ2     OA 4832   7.889   3.686   1.725 -0.1250  0.3263  0.2079
  284PJ2      P 4833   7.945   3.544   1.672 -0.0294  0.5431 -0.2760
  284PJ2     OB 4834   7.920   3.538   1.526  0.3417  0.2952 -0.3294
  284PJ2     HB 4835   8.002   3.494   1.490 -0.7308 -1.4569 -0.7528
  284PJ2     OG 4836   8.081   3.524   1.726 -0.2266 -0.2245 -0.0522
  284PJ2     HG 4837   8.125   3.612   1.744  2.3410 -1.1026 -1.5614
  284PJ2     OD 4838   7.867   3.415   1.729  0.5386  0.1832 -0.3007
  285POX     CD 4839   7.905   3.359   1.854 -0.2487 -0.0735 -0.1710
  285POX     CE 4840   7.806   3.397   1.964  0.2842  0.2533  0.1960
  285POX     OE 4841   7.834   3.316   2.079  0.2103  0.1097  0.1121
  285POX    C1A 4842   7.909   3.374   2.171  0.1781 -0.2141  0.3456
  285POX    O1A 4843   7.944   3.491   2.157  0.6461 -0.4202 -0.2536
  285POX    C1B 4844   7.907   3.302   2.301 -0.3933 -0.1193  0.3901
  285POX    C1C 4845   7.988   3.173   2.292 -0.2853 -0.0304  0.0355
  285POX    C1D 4846   8.007   3.096   2.424  0.5378 -0.4040 -0.2949
  285POX    C1E 4847   8.067   3.182   2.536 -0.8806 -0.3670  0.4520
  285POX    C1F 4848   8.089   3.107   2.667 -0.1487  0.0635  0.5769
  285POX    C1G 4849   8.143   3.177   2.792  0.6037  0.5993 -0.0415
  285POX    C1H 4850   8.076   3.306   2.841  0.2609  0.1032  0.8051
  285POX    C1I 4851   7.926   3.289   2.869 -0.0241 -0.1524 -0.8178
  285POX    C1J 4852   7.889   3.302   2.996  0.1232 -0.2214 -0.7675
  285POX    C1K 4853   7.975   3.349   3.113 -0.1508 -0.3543 -0.5122
  285POX    C1L 4854   7.910   3.462   3.194  0.0768 -0.9642  0.5428
  285POX    C1M 4855   7.995   3.491   3.318 -0.1622  0.0420  0.4801
  285POX    C1N 4856   8.146   3.501   3.295 -0.2666  0.3601 -0.0904
  285POX    C1O 4857   8.197   3.642   3.267 -0.3716  0.4221  0.0261
  285POX    C1P 4858   8.184   3.737   3.386 -0.1611  0.9930 -0.4025
  285POX    C1Q 4859   8.208   3.882   3.342  0.2598  1.0827  0.1183
  285POX    C1R 4860   8.156   3.981   3.446 -1.1558  0.8633 -0.3585
  285POX     CZ 4861   7.668   3.380   1.901  0.2651  0.7480  0.1038
  285POX     OZ 4862   7.565   3.422   1.991  0.2240 -0.1414  0.4823
  285POX    C2A 4863   7.451   3.451   1.930  0.0385 -0.6361  0.5894
  285POX    O2A 4864   7.446   3.479   1.810 -0.3434 -0.0245  0.7380
  285POX    C2B 4865   7.340   3.464   2.027  0.0014  0.0856  0.4578
  285POX    C2C 4866   7.279   3.331   2.072  0.3535  0.0326  0.7846
  285POX    C2D 4867   7.144   3.370   2.133  0.3341  0.0440  0.7340
  285POX    C2E 4868   7.074   3.246   2.189  0.7529 -0.3268  0.4440
  285POX    C2F 4869   6.936   3.281   2.245  0.7592 -0.3915  0.5007
  285POX    C2G 4870   6.929   3.336   2.387 -0.0552  0.2245  0.2357
  285POX    C2H 4871   6.993   3.251   2.497  0.2522  0.3633  0.1655
  285POX    C2I 4872   6.939   3.279   2.638  0.3086 -0.0526  0.2713
  285POX    C2J 4873   7.009   3.188   2.739  0.3082  0.0335  0.3483
  285POX    C2K 4874   6.928   3.198   2.869 -0.3302 -0.0327 -0.0364
  285POX    C2L 4875   7.004   3.122   2.979 -0.0044  0.3829  0.0302
  285POX    C2M 4876   6.929   3.131   3.112 -0.3581  0.2922 -0.1595
  285POX    C2N 4877   6.991   3.039   3.218 -0.6746 -0.2968 -0.4806
  285POX    C2O 4878   6.884   3.032   3.327 -0.5629  0.0473 -0.3470
  285POX    C2P 4879   6.915   2.924   3.431 -0.2468 -0.0107 -0.5015
  286CHL    CN1 4880   7.864   0.697   0.482 -0.2910  0.0052 -0.2148
  286CHL    CN2 4881   7.838   0.477   0.423 -0.1805 -0.3960 -0.2568
  286CHL    CN3 4882   7.639   0.624   0.407 -0.0990  0.0362  0.1258
  286CHL    NTM 4883   7.763   0.591   0.479  0.0138 -0.2863 -0.2164
  286CHL     CB 4884   7.706   0.567   0.613  0.2645 -0.0335 -0.0635
  287PJ2     CA 4885   7.776   0.522   0.741 -0.1448 -0.4309  0.0240
  287PJ2     OA 4886   7.814   0.384   0.749  0.1889 -0.3369  0.0846
  287PJ2      P 4887   7.934   0.356   0.852  0.4067 -0.3769 -0.1785
  287PJ2     OB 4888   7.946   0.209   0.841  0.0720 -0.4236  0.0541
  287PJ2     HB 4889   8.029   0.180   0.889  0.9374  1.0808 -0.4645
  287PJ2     OG 4890   8.035   0.454   0.807  0.1046  0.0363  0.0413
  287PJ2     HG 4891   7.996   0.531   0.756  0.4122 -0.6409 -1.2537
  287PJ2     OD 4892   7.854   0.386   0.989  0.5222 -0.0617 -0.1803
  288POX     CD 4893   7.899   0.335   1.115 -0.6140 -0.4195  0.0929
  288POX     CE 4894   7.853   0.413   1.238 -0.0409 -0.5016  0.3624
  288POX     OE 4895   7.911   0.364   1.360 -0.0005  0.0456  0.5653
  288POX    C1A 4896   7.993   0.441   1.430  0.4632  0.2528 -0.1869
  288POX    O1A 4897   8.012   0.559   1.398  0.4948  0.5035  0.7195
  288POX    C1B 4898   8.041   0.379   1.556  0.5027  0.4995 -0.0797
  288POX    C1C 4899   7.968   0.449   1.671 -0.0620 -0.2789  0.0370
  288POX    C1D 4900   7.974   0.375   1.805 -0.6764 -0.2598  0.0782
  288POX    C1E 4901   7.880   0.256   1.821 -0.0836 -0.7783 -0.2246
  288POX    C1F 4902   7.888   0.220   1.970  0.7325 -0.5722 -0.2184
  288POX    C1G 4903   7.787   0.106   1.986  0.5343 -0.4435 -0.5427
  288POX    C1H 4904   7.791   0.075   2.136  0.1733  0.6751 -0.2898
  288POX    C1I 4905   7.682  -0.031   2.153  0.6651  0.2121  0.0293
  288POX    C1J 4906   7.622  -0.076   2.263 -0.0409  0.2237 -0.3427
  288POX    C1K 4907   7.670  -0.029   2.400 -0.1862 -0.1015 -0.1792
  288POX    C1L 4908   7.585  -0.083   2.515  0.2531 -0.6261 -0.0998
  288POX    C1M 4909   7.649  -0.043   2.648  0.0876 -0.0264 -0.1981
  288POX    C1N 4910   7.569  -0.057   2.778  0.1155  0.2105 -0.1557
  288POX    C1O 4911   7.503  -0.194   2.794 -0.4035  0.5134  0.3653
  288POX    C1P 4912   7.433  -0.200   2.929 -0.0103 -0.1303  0.5470
  288POX    C1Q 4913   7.304  -0.282   2.923 -0.1093  0.1094 -0.9114
  288POX    C1R 4914   7.270  -0.329   3.064  0.0379  1.1923 -0.5106
  288POX     CZ 4915   7.703   0.441   1.235  0.0648  0.0494  0.1292
  288POX     OZ 4916   7.619   0.465   1.348 -0.1347 -0.3382  0.0654
  288POX    C2A 4917   7.563   0.359   1.405 -0.2192 -0.2371  0.1721
  288POX    O2A 4918   7.516   0.266   1.338  0.1078 -0.1756 -0.1454
  288POX    C2B 4919   7.495   0.405   1.528 -0.1782 -0.1371  0.1565
  288POX    C2C 4920   7.470   0.288   1.622 -0.0357  0.0720  0.4574
  288POX    C2D 4921   7.428   0.351   1.755 -0.7913  0.3759  0.0790
  288POX    C2E 4922   7.375   0.278   1.879  0.0499  0.2886  0.3933
  288POX    C2F 4923   7.363   0.365   2.003  0.1718  0.4624  0.2825
  288POX    C2G 4924   7.388   0.298   2.139  0.2350  0.6370  0.3583
  288POX    C2H 4925   7.257   0.253   2.204 -0.0705  0.6093 -0.2643
  288POX    C2I 4926   7.274   0.200   2.346 -0.3118  0.3071 -0.3468
  288POX    C2J 4927   7.147   0.223   2.429 -0.1255 -0.5031  0.1805
  288POX    C2K 4928   7.186   0.180   2.570  0.4233  0.4501  0.3284
  288POX    C2L 4929   7.070   0.194   2.670  0.1300 -0.1565  0.0790
  288POX    C2M 4930   7.124   0.194   2.813  0.3765  0.3218 -0.0101
  288POX    C2N 4931   7.022   0.230   2.920 -0.3938  0.1188 -0.6621
  288POX    C2O 4932   7.003   0.382   2.915 -0.1345  0.1798 -0.0135
  288POX    C2P 4933   6.882   0.427   2.997  0.0670  0.0474  0.3569
  289CHL    CN1 4934   0.724   5.494   1.129 -0.1917 -0.5029  0.1709
  289CHL    CN2 4935   0.761   5.434   1.365  0.3001 -0.0667 -0.0238
  289CHL    CN3 4936   0.586   5.574   1.297 -0.0096 -0.3050 -0.3275
  289CHL    NTM 4937   0.726   5.539   1.268  0.1205 -0.0786  0.0286
  289CHL     CB 4938   0.813   5.658   1.282  0.0903 -0.0135 -0.3446
  290PJ2     CA 4939   0.965   5.661   1.267  0.1347  0.1065  0.1212
  290PJ2     OA 4940   1.037   5.567   1.348  0.1270 -0.0995 -0.1092
  290PJ2      P 4941   1.197   5.569   1.330  0.1437  0.2754  0.0661
  290PJ2     OB 4942   1.250   5.434   1.360 -0.0561  0.0779 -0.4596
  290PJ2     HB 4943   1.341   5.422   1.321  0.2996  0.0913  0.3566
  290PJ2     OG 4944   1.240   5.644   1.210  0.0018 -0.2281 -0.3037
  290PJ2     HG 4945   1.275   5.731   1.245  0.8052 -0.1214 -1.3283
  290PJ2     OD 4946   1.244   5.673   1.443 -0.3524  0.1565  0.3868
  291POX     CD 4947   1.382   5.663   1.481 -0.1103  0.3490 -0.4240
  291POX     CE 4948   1.427   5.696   1.624 -0.2222  0.1954 -0.3532
  291POX     OE 4949   1.371   5.607   1.720 -0.3970  0.1773 -0.4717
  291POX    C1A 4950   1.465   5.528   1.771  0.1175  1.0695 -0.0301
  291POX    O1A 4951   1.575   5.508   1.720  0.2763  0.3085  0.5838
  291POX    C1B 4952   1.412   5.445   1.881  0.4924  0.4741 -0.2951
  291POX    C1C 4953   1.432   5.515   2.015  0.0881  0.3390 -0.1606
  291POX    C1D 4954   1.374   5.455   2.143  0.8622 -0.0629  0.0108
  291POX    C1E 4955   1.395   5.549   2.262 -0.1682  0.2480 -0.0368
  291POX    C1F 4956   1.361   5.472   2.389 -0.1780  0.2805 -0.0199
  291POX    C1G 4957   1.372   5.541   2.525 -0.0936 -0.0644  0.1504
  291POX    C1H 4958   1.394   5.419   2.614 -0.3255 -0.3552 -0.1867
  291POX    C1I 4959   1.370   5.458   2.760  0.3503 -0.0840 -0.1402
  291POX    C1J 4960   1.451   5.439   2.864 -0.2814  0.8057  0.5341
  291POX    C1K 4961   1.586   5.372   2.838 -0.4498  0.8475 -0.4970
  291POX    C1L 4962   1.703   5.437   2.911 -0.1858 -0.1736  0.0071
  291POX    C1M 4963   1.756   5.559   2.836 -0.4266  0.3365  0.6519
  291POX    C1N 4964   1.882   5.626   2.891  0.1226 -0.1013 -0.0526
  291POX    C1O 4965   1.854   5.727   3.003  0.2262 -0.0042 -0.1135
  291POX    C1P 4966   1.974   5.815   3.035 -0.0433  0.0894  0.6400
  291POX    C1Q 4967   2.050   5.743   3.147  0.0040 -0.8383  0.0156
  291POX    C1R 4968   1.990   5.779   3.283  0.5909  0.6867 -0.1060
  291POX     CZ 4969   1.375   5.836   1.656 -0.1039  0.0134  0.6470
  291POX     OZ 4970   1.439   5.905   1.764  0.0902 -0.3688  0.7809
  291POX    C2A 4971   1.397   6.026   1.802 -0.1967 -0.2137 -0.0037
  291POX    O2A 4972   1.300   6.071   1.741 -0.1541  0.3999  0.3701
  291POX    C2B 4973   1.444   6.087   1.929  0.1742 -0.1586 -0.1662
  291POX    C2C 4974   1.382   6.002   2.040 -0.4491  0.0392 -0.3554
  291POX    C2D 4975   1.231   6.001   2.060 -0.3744 -0.1334  0.2053
  291POX    C2E 4976   1.201   5.899   2.171 -0.5143 -0.2429  0.0672
  291POX    C2F 4977   1.249   5.965   2.301 -0.1566 -0.2171 -0.0776
  291POX    C2G 4978   1.238   5.873   2.423 -0.7323 -0.0646 -0.0133
  291POX    C2H 4979   1.224   5.963   2.546  0.6600 -0.1186  0.2015
  291POX    C2I 4980   1.237   5.873   2.669 -0.1492 -0.4567  0.0474
  291POX    C2J 4981   1.292   5.941   2.795  0.2460 -0.3604 -0.1763
  291POX    C2K 4982   1.320   5.836   2.903 -0.1553 -0.1225  0.1610
  291POX    C2L 4983   1.359   5.899   3.036  0.0627  0.0135  0.0334
  291POX    C2M 4984   1.462   5.823   3.121 -0.0874 -0.0230  0.1832
  291POX    C2N 4985   1.417   5.699   3.198 -0.1902  0.2911  0.6330
  291POX    C2O 4986   1.534   5.617   3.255 -0.0523  0.1404  0.1397
  291POX    C2P 4987   1.477   5.484   3.306  0.3617  0.2274  0.8415
  292CHL    CN1 4988   1.535   8.120   1.168 -0.1910  0.2473  0.1253
  292CHL    CN2 4989   1.382   7.992   1.289  0.4623 -0.2351  0.0971
  292CHL    CN3 4990   1.310   8.196   1.177  0.0096  0.0985 -0.2024
  292CHL    NTM 4991   1.416   8.131   1.254 -0.2717 -0.0578  0.0537
  292CHL     CB 4992   1.438   8.216   1.372  0.1435  0.2487 -0.2431
  293PJ2     CA 4993   1.564   8.207   1.459  0.5977 -0.0391 -0.9211
  293PJ2     OA 4994   1.592   8.072   1.495 -0.2964  0.1512  0.5892
  293PJ2      P 4995   1.731   8.070   1.575 -0.0947 -0.2839  0.2336
  293PJ2     OB 4996   1.842   8.025   1.488  0.0982  0.3349  0.1564
  293PJ2     HB 4997   1.927   8.060   1.527  0.0749 -2.0819  2.7199
  293PJ2     OG 4998   1.744   8.204   1.636 -0.1277 -0.2615  0.1913
  293PJ2     HG 4999   1.662   8.257   1.615 -0.7528 -1.9020 -1.9391
  293PJ2     OD 5000   1.691   7.957   1.684  0.4115 -0.3051  0.4009
  294POX     CD 5001   1.598   8.002   1.782 -0.2193 -0.5227 -0.0946
  294POX     CE 5002   1.559   7.902   1.891  0.1900 -0.1069  0.4334
  294POX     OE 5003   1.454   7.950   1.976  0.0372 -0.1417  0.2629
  294POX    C1A 5004   1.334   7.897   1.954 -0.0513  0.1405  0.0448
  294POX    O1A 5005   1.320   7.805   1.873 -0.3818  0.8104 -0.6641
  294POX    C1B 5006   1.233   7.955   2.045 -0.4020 -0.1954 -0.1248
  294POX    C1C 5007   1.093   7.930   1.991 -0.4628  0.0331 -0.0750
  294POX    C1D 5008   0.995   7.975   2.100  0.0587  0.1727  0.3355
  294POX    C1E 5009   0.844   7.962   2.079 -0.0153  0.8884  0.4060
  294POX    C1F 5010   0.762   7.994   2.204 -0.3110 -0.1364  0.4808
  294POX    C1G 5011   0.620   7.947   2.170 -0.1230 -0.3490 -0.0309
  294POX    C1H 5012   0.512   8.019   2.251  0.1588  0.3257 -0.2465
  294POX    C1I 5013   0.369   8.038   2.199 -0.0039 -0.1972 -0.0033
  294POX    C1J 5014   0.261   8.019   2.274  0.4977 -0.6055  0.6225
  294POX    C1K 5015   0.265   7.986   2.423  0.2812 -0.5101  0.6489
  294POX    C1L 5016   0.119   7.961   2.464  0.0888  0.1024  0.3552
  294POX    C1M 5017   0.101   7.929   2.613 -0.0530  0.0333  0.3230
  294POX    C1N 5018  -0.040   7.879   2.643  0.0328 -0.3462  0.1022
  294POX    C1O 5019  -0.068   7.863   2.793  0.1107 -0.0827  0.1446
  294POX    C1P 5020  -0.217   7.833   2.809  0.1153 -0.2321 -0.0789
  294POX    C1Q 5021  -0.274   7.858   2.949 -0.5875 -0.3607 -0.3395
  294POX    C1R 5022  -0.409   7.787   2.964 -0.4735 -0.5130 -0.0337
  294POX     CZ 5023   1.691   7.883   1.968  0.3385 -0.5606  0.0690
  294POX     OZ 5024   1.698   7.807   2.088 -0.6151  0.3615  0.7249
  294POX    C2A 5025   1.786   7.848   2.180  0.0131  0.4872  0.0754
  294POX    O2A 5026   1.859   7.947   2.177  0.3210  0.2597  0.0515
  294POX    C2B 5027   1.778   7.759   2.297  0.4458  0.1272 -0.1670
  294POX    C2C 5028   1.918   7.712   2.338  0.2918  0.1082  0.3421
  294POX    C2D 5029   1.903   7.630   2.467 -0.4333 -0.1111  0.1244
  294POX    C2E 5030   1.879   7.711   2.594  0.0019  0.0685  0.0930
  294POX    C2F 5031   1.825   7.619   2.704 -0.1751  0.1357  0.0632
  294POX    C2G 5032   1.787   7.704   2.826 -0.8405  0.3518 -0.2929
  294POX    C2H 5033   1.747   7.603   2.934  0.4882  0.2586  0.1262
  294POX    C2I 5034   1.867   7.540   3.004  0.4834  0.4837  0.3395
  294POX    C2J 5035   1.823   7.432   3.104  0.1730  0.2446 -0.0510
  294POX    C2K 5036   1.815   7.296   3.036  0.3034 -0.1605  0.7294
  294POX    C2L 5037   1.742   7.184   3.110  0.0766 -0.5407 -0.0513
  294POX    C2M 5038   1.825   7.131   3.228  0.3475 -0.7038 -0.3138
  294POX    C2N 5039   1.762   7.093   3.361  0.0171 -0.0720 -0.2837
  294POX    C2O 5040   1.860   7.009   3.443 -0.0563 -0.1630 -0.2885
  294POX    C2P 5041   1.821   6.976   3.587 -0.1664 -0.5957 -0.4162
  295CHL    CN1 5042   8.057   4.165   1.140  0.7395 -0.1958 -0.0966
  295CHL    CN2 5043   7.845   4.060   1.206  0.2486 -0.0344  0.6293
  295CHL    CN3 5044   7.953   4.020   0.994  0.5329  0.0855 -0.3127
  295CHL    NTM 5045   7.974   4.043   1.137 -0.1535  0.4029 -0.2565
  295CHL     CB 5046   8.041   3.919   1.178  0.5226  0.7406 -0.3210
  296PJ2     CA 5047   8.098   3.911   1.320  0.3744 -0.7766 -0.3260
  296PJ2     OA 5048   8.222   3.980   1.335  0.0901 -0.4469  0.5691
  296PJ2      P 5049   8.264   3.994   1.490 -0.0989 -0.0776  0.5874
  296PJ2     OB 5050   8.251   3.862   1.555 -0.0878 -0.3062  0.1325
  296PJ2     HB 5051   8.336   3.826   1.595  0.0175 -0.4225 -0.1973
  296PJ2     OG 5052   8.395   4.062   1.494 -0.0641 -0.1255  0.2856
  296PJ2     HG 5053   8.425   4.064   1.589 -0.1703 -1.8953  0.3879
  296PJ2     OD 5054   8.149   4.089   1.550 -0.5534 -0.3955  0.2337
  297POX     CD 5055   8.154   4.225   1.505 -0.0562 -0.3814  0.3173
  297POX     CE 5056   8.060   4.312   1.591  0.3531 -0.3155  0.7017
  297POX     OE 5057   8.121   4.348   1.715 -0.0516 -0.0221  0.8151
  297POX    C1A 5058   8.081   4.456   1.781 -0.0742  0.4404  0.0567
  297POX    O1A 5059   8.041   4.553   1.715 -1.0441 -0.0912 -0.1432
  297POX    C1B 5060   8.136   4.464   1.918  0.3858 -0.0658 -0.0958
  297POX    C1C 5061   8.041   4.413   2.026  0.2639  0.1595 -0.0970
  297POX    C1D 5062   8.132   4.363   2.139  0.3481  0.4250 -0.0444
  297POX    C1E 5063   8.050   4.350   2.268  0.1972  0.5338 -0.1284
  297POX    C1F 5064   8.140   4.385   2.386  0.1885 -1.3774  0.4878
  297POX    C1G 5065   8.041   4.401   2.502 -0.1023 -0.6334  0.1442
  297POX    C1H 5066   8.096   4.477   2.623  0.6199  0.0803 -0.6127
  297POX    C1I 5067   8.200   4.396   2.701  0.1038  0.4071  0.4374
  297POX    C1J 5068   8.283   4.452   2.789  0.8327  0.5942 -0.3612
  297POX    C1K 5069   8.267   4.601   2.819  0.1997  0.4303  0.1297
  297POX    C1L 5070   8.394   4.679   2.785  0.6252 -0.1602  0.3516
  297POX    C1M 5071   8.492   4.673   2.903  0.4615 -0.1906  0.4866
  297POX    C1N 5072   8.615   4.761   2.878  0.1244  0.0649 -0.3298
  297POX    C1O 5073   8.724   4.757   2.986 -0.4036  0.1769  0.2131
  297POX    C1P 5074   8.848   4.835   2.942 -0.0862 -0.1817  0.4705
  297POX    C1Q 5075   8.975   4.811   3.024  0.4529  0.2043 -0.2426
  297POX    C1R 5076   8.959   4.875   3.162  0.2431 -0.0215 -0.1630
  297POX     CZ 5077   7.918   4.255   1.596  0.1191  0.1300 -0.4898
  297POX     OZ 5078   7.821   4.345   1.650  0.4616 -0.0289  0.4040
  297POX    C2A 5079   7.734   4.297   1.739 -0.7105  0.1681 -0.6194
  297POX    O2A 5080   7.756   4.185   1.784 -0.0761  0.4851 -0.1304
  297POX    C2B 5081   7.616   4.380   1.773 -0.4937  0.2992 -0.1913
  297POX    C2C 5082   7.554   4.342   1.908 -0.0350 -0.6847 -0.2473
  297POX    C2D 5083   7.623   4.428   2.014 -0.8639  0.6215 -0.7461
  297POX    C2E 5084   7.544   4.411   2.144  0.4428  0.3632  0.0277
  297POX    C2F 5085   7.527   4.278   2.216 -0.3143  0.5798  0.2543
  297POX    C2G 5086   7.649   4.225   2.291 -0.1280  0.1187 -0.3600
  297POX    C2H 5087   7.635   4.075   2.317  0.9052  0.2097  0.8078
  297POX    C2I 5088   7.556   4.032   2.441  0.1200  0.2846  0.3378
  297POX    C2J 5089   7.623   4.058   2.576  0.2392  0.3327  0.2700
  297POX    C2K 5090   7.530   4.035   2.695  0.4214  0.2454  0.3970
  297POX    C2L 5091   7.415   4.136   2.697  0.5247  0.3988 -0.6805
  297POX    C2M 5092   7.305   4.092   2.795  0.9327  0.2811 -0.2733
  297POX    C2N 5093   7.359   4.066   2.936  0.3033  0.5371  0.0163
  297POX    C2O 5094   7.227   4.042   3.010  0.3806  0.7349  0.2191
  297POX    C2P 5095   7.238   3.992   3.155 -0.0959  0.2258  0.0808
  298CHL    CN1 5096   7.368   3.629   1.445 -0.2867 -0.1299 -0.4707
  298CHL    CN2 5097   7.458   3.416   1.397 -0.0155  0.4206 -1.0351
  298CHL    CN3 5098   7.503   3.608   1.254 -0.1044  0.8141 -0.1111
  298CHL    NTM 5099   7.487   3.560   1.392  0.1457  0.4174 -0.2172
  298CHL     CB 5100   7.596   3.605   1.480  0.0079  0.0762  0.1313
  299PJ2     CA 5101   7.669   3.737   1.457  0.0732  0.1417  0.6884
  299PJ2     OA 5102   7.588   3.855   1.459 -0.0035  0.1186 -0.2251
  299PJ2      P 5103   7.645   3.965   1.563  0.1294 -0.1036 -0.0628
  299PJ2     OB 5104   7.790   3.974   1.539  0.2691  0.1385  0.8183
  299PJ2     HB 5105   7.799   3.967   1.440 -2.5934 -0.4821  0.5208
  299PJ2     OG 5106   7.548   4.074   1.540 -0.1269 -0.2634  0.2427
  299PJ2     HG 5107   7.474   4.075   1.607  0.3589 -2.8186  0.9353
  299PJ2     OD 5108   7.614   3.887   1.701  0.1402  0.0381  0.0189
  300POX     CD 5109   7.510   3.946   1.781 -0.1284 -0.1174 -0.2147
  300POX     CE 5110   7.445   3.851   1.882  0.0988  0.0089  0.0498
  300POX     OE 5111   7.324   3.904   1.936  0.1361 -0.0579  0.1997
  300POX    C1A 5112   7.206   3.851   1.906  0.1425 -0.2306  0.4805
  300POX    O1A 5113   7.200   3.784   1.804 -0.4850  0.6104 -0.0456
  300POX    C1B 5114   7.091   3.897   1.987  0.0935 -0.0996  0.3361
  300POX    C1C 5115   7.120   3.925   2.135 -0.1684  0.2558  0.3229
  300POX    C1D 5116   7.125   3.802   2.225 -0.3150 -0.1388 -0.1989
  300POX    C1E 5117   7.168   3.831   2.369 -0.0706 -0.6296 -0.1720
  300POX    C1F 5118   7.184   3.705   2.455 -0.1675 -0.2678  0.3796
  300POX    C1G 5119   7.260   3.743   2.582  0.1777 -0.5880  0.2711
  300POX    C1H 5120   7.214   3.648   2.693 -0.9063 -0.2433  0.1259
  300POX    C1I 5121   7.291   3.684   2.820 -0.0776 -0.0730 -0.4213
  300POX    C1J 5122   7.262   3.630   2.938 -0.3681  0.6289 -0.1676
  300POX    C1K 5123   7.157   3.519   2.948  0.1805  0.1372  0.2092
  300POX    C1L 5124   7.026   3.575   3.002  0.3795  0.4299  0.3935
  300POX    C1M 5125   7.018   3.553   3.153  0.2086  0.1361  0.3434
  300POX    C1N 5126   6.883   3.599   3.209 -0.0477  0.0182 -0.1703
  300POX    C1O 5127   6.857   3.746   3.172  0.0562  0.1022  0.0869
  300POX    C1P 5128   6.716   3.791   3.212 -0.0708 -0.6155  0.4623
  300POX    C1Q 5129   6.590   3.734   3.148 -0.1539 -0.1531  0.2138
  300POX    C1R 5130   6.468   3.800   3.214  0.1226  0.0090  0.5648
  300POX     CZ 5131   7.563   3.816   1.973  0.0800  0.6641  0.3364
  300POX     OZ 5132   7.531   3.733   2.084  0.0698  0.0069 -0.1487
  300POX    C2A 5133   7.630   3.718   2.173 -0.1160  0.2998  0.1097
  300POX    O2A 5134   7.731   3.787   2.180 -0.0810  0.1984  0.6370
  300POX    C2B 5135   7.570   3.627   2.273  0.2353 -0.0548  0.0032
  300POX    C2C 5136   7.623   3.656   2.414  0.0908 -0.3245  0.1146
  300POX    C2D 5137   7.708   3.540   2.467 -0.0702 -0.4179  0.1667
  300POX    C2E 5138   7.795   3.576   2.587  0.1576 -0.0692 -0.1025
  300POX    C2F 5139   7.719   3.643   2.702  0.2778  0.0867 -0.1122
  300POX    C2G 5140   7.819   3.672   2.813  0.4540 -0.2836 -0.1731
  300POX    C2H 5141   7.915   3.791   2.798 -0.0624  0.1780  0.1821
  300POX    C2I 5142   8.048   3.761   2.730 -0.0524 -0.1454  0.3420
  300POX    C2J 5143   8.145   3.879   2.721 -0.1093 -0.1352 -0.1702
  300POX    C2K 5144   8.154   3.940   2.860 -0.4777  0.0227 -0.2134
  300POX    C2L 5145   8.294   3.998   2.880 -0.1834 -0.7655  0.0495
  300POX    C2M 5146   8.308   4.048   3.024  0.5433  0.2511 -0.3599
  300POX    C2N 5147   8.244   4.187   3.038 -0.1063 -0.0979  0.2102
  300POX    C2O 5148   8.231   4.237   3.182  0.5801  0.3017  0.1411
  300POX    C2P 5149   8.371   4.235   3.242  0.4743 -0.2632  0.3838
  301CHL    CN1 5150   7.414   8.555   1.286 -0.5926  0.1810 -0.7396
  301CHL    CN2 5151   7.484   8.348   1.209  0.1314 -0.1094  0.1112
  301CHL    CN3 5152   7.604   8.441   1.392 -0.4012  0.3856 -0.0744
  301CHL    NTM 5153   7.535   8.474   1.266 -0.4530  0.2240 -0.0882
  301CHL     CB 5154   7.616   8.551   1.171  0.1753 -0.2661  0.0412
  302PJ2     CA 5155   7.750   8.510   1.109 -0.0743 -0.7351 -0.1869
  302PJ2     OA 5156   7.864   8.541   1.190 -0.1994  0.2377 -0.3707
  302PJ2      P 5157   8.008   8.506   1.128 -0.1787 -0.1347 -0.1154
  302PJ2     OB 5158   8.012   8.364   1.087  0.1825 -0.1187 -0.1424
  302PJ2     HB 5159   7.938   8.316   1.135  1.1450 -1.3125  0.1958
  302PJ2     OG 5160   8.034   8.604   1.020  0.1500  0.0047  0.0898
  302PJ2     HG 5161   8.086   8.566   0.943 -0.4571  0.8176 -0.7418
  302PJ2     OD 5162   8.109   8.513   1.253 -0.3106 -0.4541  0.0091
  303POX     CD 5163   8.108   8.407   1.349 -0.1745 -0.3041  0.1767
  303POX     CE 5164   8.183   8.437   1.479  0.4468 -0.4133 -0.1543
  303POX     OE 5165   8.097   8.487   1.581 -0.2782 -0.2096 -0.8565
  303POX    C1A 5166   8.033   8.404   1.664  0.0659  0.1584 -0.2098
  303POX    O1A 5167   8.067   8.286   1.663 -0.3343  0.0403 -0.5779
  303POX    C1B 5168   7.916   8.468   1.728  0.0727 -0.0495  0.0073
  303POX    C1C 5169   7.906   8.423   1.874  0.6063  1.0277  0.3867
  303POX    C1D 5170   7.773   8.468   1.935  0.0896  0.1994 -0.1079
  303POX    C1E 5171   7.786   8.428   2.082 -0.0197  0.4240 -0.0358
  303POX    C1F 5172   7.646   8.399   2.137 -0.0777  0.5316 -0.1266
  303POX    C1G 5173   7.638   8.369   2.287  0.1108  0.0951 -0.2042
  303POX    C1H 5174   7.704   8.236   2.324  0.2904  0.3379  0.3564
  303POX    C1I 5175   7.752   8.224   2.469 -0.4400  0.6372  0.6261
  303POX    C1J 5176   7.804   8.115   2.526 -0.6672  0.2553  0.1058
  303POX    C1K 5177   7.800   7.978   2.458 -0.3379  0.4237 -0.2601
  303POX    C1L 5178   7.848   7.874   2.559 -0.2395 -0.1758 -0.9149
  303POX    C1M 5179   7.754   7.864   2.680  0.2341 -0.9233 -0.5958
  303POX    C1N 5180   7.821   7.793   2.797 -0.0446 -0.0464  0.1079
  303POX    C1O 5181   7.707   7.789   2.899 -0.5507  0.1098 -0.4452
  303POX    C1P 5182   7.747   7.705   3.021  0.0844  0.2414 -0.5558
  303POX    C1Q 5183   7.646   7.729   3.134  0.7096 -0.0101  0.0591
  303POX    C1R 5184   7.686   7.654   3.261 -0.3804  0.2531  0.5677
  303POX     CZ 5185   8.298   8.536   1.458 -0.2985  0.4306 -0.2871
  303POX     OZ 5186   8.388   8.563   1.565  0.1045  0.0280 -0.5215
  303POX    C2A 5187   8.466   8.465   1.609 -0.2426  0.1090  0.3017
  303POX    O2A 5188   8.499   8.375   1.531 -0.0089  0.4139  0.0463
  303POX    C2B 5189   8.521   8.492   1.744  0.1472  0.0006  0.1677
  303POX    C2C 5190   8.464   8.394   1.847 -0.3336 -0.0306 -0.1226
  303POX    C2D 5191   8.487   8.458   1.984  0.2153  0.3525 -0.3897
  303POX    C2E 5192   8.632   8.440   2.027  0.0054 -0.0635  0.1607
  303POX    C2F 5193   8.666   8.462   2.174 -0.2238  0.0178  0.2014
  303POX    C2G 5194   8.583   8.391   2.282  0.1944 -0.3878  0.2594
  303POX    C2H 5195   8.648   8.429   2.415  0.2640  0.5651 -0.0398
  303POX    C2I 5196   8.555   8.524   2.491 -0.3362  0.2280 -0.3442
  303POX    C2J 5197   8.606   8.564   2.630  0.3120  0.0230 -0.5215
  303POX    C2K 5198   8.597   8.456   2.738  0.4988  0.0699 -0.4572
  303POX    C2L 5199   8.657   8.498   2.872 -0.1175 -0.3619 -0.0371
  303POX    C2M 5200   8.722   8.376   2.938 -0.1487 -0.3754 -0.0315
  303POX    C2N 5201   8.783   8.404   3.075  0.4315 -0.0619 -0.3485
  303POX    C2O 5202   8.675   8.386   3.182  0.3542  0.4708 -0.3339
  303POX    C2P 5203   8.726   8.429   3.320 -0.3714 -0.1272  0.1291
  304CHL    CN1 5204   5.930   7.182   0.802 -0.2870 -0.0949 -0.1300
  304CHL    CN2 5205   5.737   7.302   0.874  0.0658  0.1192 -0.0889
  304CHL    CN3 5206   5.922   7.412   0.757  0.2654 -0.5090 -0.3216
  304CHL    NTM 5207   5.882   7.311   0.855  0.1003 -0.0428  0.0984
  304CHL     CB 5208   5.940   7.325   0.990 -0.1284  0.0334  0.1882
  305PJ2     CA 5209   6.087   7.328   1.031 -0.1769 -0.4557  0.4087
  305PJ2     OA 5210   6.156   7.206   1.004  0.4728  0.0363 -0.2054
  305PJ2      P 5211   6.302   7.207   1.072  0.4230  0.3186 -0.1039
  305PJ2     OB 5212   6.362   7.082   1.021 -0.4511  0.0098 -0.3943
  305PJ2     HB 5213   6.460   7.103   1.023  0.0757 -2.0601 -1.4981
  305PJ2     OG 5214   6.369   7.332   1.028  0.2928  0.5829  0.4388
  305PJ2     HG 5215   6.457   7.316   0.984 -1.0110  0.2852 -2.2978
  305PJ2     OD 5216   6.283   7.178   1.229 -0.0267 -0.3703 -0.2840
  306POX     CD 5217   6.323   7.276   1.325  0.1731 -0.4454 -0.2919
  306POX     CE 5218   6.339   7.230   1.470 -0.0345  0.0697 -0.1043
  306POX     OE 5219   6.380   7.334   1.559 -0.4543 -0.0342  0.2142
  306POX    C1A 5220   6.291   7.413   1.618 -0.6163 -0.5430  0.6578
  306POX    O1A 5221   6.175   7.419   1.577 -0.4447 -0.2572  0.2024
  306POX    C1B 5222   6.343   7.504   1.722  0.2316 -0.3177  0.0442
  306POX    C1C 5223   6.341   7.422   1.851  0.2374 -0.7614 -0.2350
  306POX    C1D 5224   6.397   7.503   1.968 -0.1881 -0.3360 -0.3194
  306POX    C1E 5225   6.460   7.419   2.079 -0.1955 -0.2709 -0.2664
  306POX    C1F 5226   6.500   7.519   2.187 -0.0098 -0.4208 -0.1949
  306POX    C1G 5227   6.583   7.442   2.290 -0.5077 -0.5211  0.1318
  306POX    C1H 5228   6.645   7.540   2.390 -0.4181 -0.7317  0.2832
  306POX    C1I 5229   6.679   7.486   2.529  0.4143  0.3419  0.5049
  306POX    C1J 5230   6.739   7.559   2.622 -0.1697  0.9652  0.3954
  306POX    C1K 5231   6.779   7.703   2.589  0.2306  0.6863 -0.3697
  306POX    C1L 5232   6.778   7.776   2.724 -0.2842  0.1815 -0.0918
  306POX    C1M 5233   6.830   7.920   2.714 -0.5257  0.2747  0.0093
  306POX    C1N 5234   6.811   7.996   2.846 -0.2885 -0.1791  0.3072
  306POX    C1O 5235   6.825   8.146   2.822 -0.1039 -0.2537 -0.0661
  306POX    C1P 5236   6.798   8.235   2.944  0.3513  0.1000 -0.2202
  306POX    C1Q 5237   6.902   8.206   3.053  0.1938  0.4493  0.0218
  306POX    C1R 5238   6.868   8.286   3.179  0.0985  0.0647  0.2396
  306POX     CZ 5239   6.442   7.116   1.471  0.2610  0.3301  1.0447
  306POX     OZ 5240   6.456   7.061   1.602 -0.6085 -0.4453  0.8300
  306POX    C2A 5241   6.533   6.954   1.618 -0.1865 -0.2863 -0.0557
  306POX    O2A 5242   6.599   6.906   1.526  0.5151  0.0776  0.2565
  306POX    C2B 5243   6.550   6.909   1.758 -0.0240 -0.6093 -0.1784
  306POX    C2C 5244   6.672   6.985   1.811 -0.3338 -0.1927 -0.0584
  306POX    C2D 5245   6.655   7.032   1.956  0.6734 -0.4058  0.1387
  306POX    C2E 5246   6.609   6.924   2.054  0.2089 -0.1768  0.1750
  306POX    C2F 5247   6.581   6.984   2.192  0.2559  0.2844 -0.0117
  306POX    C2G 5248   6.699   6.980   2.288  0.4328 -0.4855 -0.2498
  306POX    C2H 5249   6.742   6.843   2.342 -0.0842 -0.4025  0.3828
  306POX    C2I 5250   6.814   6.872   2.473  0.5554  0.3402 -0.1204
  306POX    C2J 5251   6.724   6.926   2.584  0.3486 -0.6143  0.1906
  306POX    C2K 5252   6.803   6.965   2.710 -0.5507  0.0278  0.5649
  306POX    C2L 5253   6.861   6.852   2.795  0.6278  0.0441 -0.1921
  306POX    C2M 5254   6.914   6.904   2.928  0.1525 -0.1713  0.0828
  306POX    C2N 5255   6.907   6.797   3.037 -0.3091 -0.1263  0.1000
  306POX    C2O 5256   6.767   6.772   3.094 -0.1859 -0.2548  0.3479
  306POX    C2P 5257   6.681   6.897   3.114 -0.5554 -0.5353  0.5197
  307CHL    CN1 5258   8.541   3.306   0.960  0.1365  0.3234 -0.1491
  307CHL    CN2 5259   8.422   3.166   0.802  0.0311 -0.1810  0.7522
  307CHL    CN3 5260   8.372   3.394   0.790 -0.6415  0.0754  0.0581
  307CHL    NTM 5261   8.417   3.289   0.882  0.0444  0.3196 -0.0002
  307CHL     CB 5262   8.312   3.269   0.983  0.2436 -0.5729  0.0413
  308PJ2     CA 5263   8.261   3.394   1.055  0.2206 -0.4690 -0.1537
  308PJ2     OA 5264   8.359   3.448   1.145 -0.4423 -0.3327  0.4967
  308PJ2      P 5265   8.305   3.559   1.248 -0.0104  0.2758  0.0730
  308PJ2     OB 5266   8.189   3.622   1.182  0.1327  0.4766  0.0121
  308PJ2     HB 5267   8.152   3.711   1.209 -1.1633  0.3724 -1.2908
  308PJ2     OG 5268   8.432   3.634   1.261  0.1271 -0.0298  0.5223
  308PJ2     HG 5269   8.504   3.567   1.277 -0.9162 -1.0657  1.0082
  308PJ2     OD 5270   8.258   3.484   1.383  0.2962  0.0260  0.0433
  309POX     CD 5271   8.369   3.410   1.434  0.2646 -0.2668 -0.3099
  309POX     CE 5272   8.363   3.334   1.567 -0.0035  0.1750 -0.0696
  309POX     OE 5273   8.486   3.266   1.594 -0.3274 -0.3224  0.1660
  309POX    C1A 5274   8.539   3.310   1.708 -0.7382  0.2938  0.1236
  309POX    O1A 5275   8.517   3.420   1.759  0.1610  0.5535 -0.0341
  309POX    C1B 5276   8.652   3.223   1.747 -0.5746  0.0827 -0.7956
  309POX    C1C 5277   8.671   3.209   1.898  0.0378 -0.6537 -0.9346
  309POX    C1D 5278   8.555   3.128   1.956 -0.2662  0.5320  0.1718
  309POX    C1E 5279   8.559   3.119   2.109 -0.0018  0.3469  0.1552
  309POX    C1F 5280   8.468   3.016   2.175 -0.0243  0.5148  0.3875
  309POX    C1G 5281   8.493   2.997   2.325 -0.0711 -0.0159  0.3309
  309POX    C1H 5282   8.390   2.910   2.398 -0.2703 -0.0841 -0.0267
  309POX    C1I 5283   8.427   2.763   2.419 -0.0769  0.0169  0.3559
  309POX    C1J 5284   8.391   2.690   2.524  0.2123 -0.3011  0.2362
  309POX    C1K 5285   8.327   2.744   2.652 -0.3056 -0.1125 -0.0962
  309POX    C1L 5286   8.335   2.652   2.775 -0.1091  0.0312 -0.0012
  309POX    C1M 5287   8.258   2.725   2.885 -0.8511 -0.5285 -0.1430
  309POX    C1N 5288   8.252   2.638   3.011  0.0206 -0.5003 -0.0722
  309POX    C1O 5289   8.168   2.704   3.121  0.1419 -0.1532 -0.1877
  309POX    C1P 5290   8.205   2.850   3.150 -0.1980 -0.0332 -0.3553
  309POX    C1Q 5291   8.107   2.947   3.217  0.2399  0.0680  0.1457
  309POX    C1R 5292   8.187   3.061   3.282 -0.0903  0.6301 -0.4180
  309POX     CZ 5293   8.241   3.245   1.548  0.4593 -0.4326 -0.2072
  309POX     OZ 5294   8.214   3.145   1.646  0.0449 -0.0803  0.0399
  309POX    C2A 5295   8.109   3.068   1.618  0.1120 -0.1671  0.0259
  309POX    O2A 5296   8.018   3.099   1.541  0.1812 -0.1485 -0.0472
  309POX    C2B 5297   8.094   2.963   1.721  0.2268 -0.1900  0.0194
  309POX    C2C 5298   8.021   3.009   1.848  0.0292 -0.8688  0.1572
  309POX    C2D 5299   7.877   2.964   1.825 -0.2180 -0.2627  0.4906
  309POX    C2E 5300   7.792   3.004   1.946 -0.7283 -0.5378  0.2239
  309POX    C2F 5301   7.641   2.979   1.936 -0.8580  0.1974  0.2819
  309POX    C2G 5302   7.565   2.996   2.067 -0.4468  0.3714  0.4998
  309POX    C2H 5303   7.604   2.892   2.172  0.3510  0.1465 -0.0124
  309POX    C2I 5304   7.568   2.938   2.313 -0.0956 -0.2213 -0.0030
  309POX    C2J 5305   7.416   2.945   2.331 -0.1069 -0.1560 -0.1265
  309POX    C2K 5306   7.387   2.989   2.475  0.6884 -0.0184 -0.0043
  309POX    C2L 5307   7.442   3.123   2.525 -0.4253  0.4197  0.0693
  309POX    C2M 5308   7.411   3.140   2.674 -0.1195  0.4110  0.1333
  309POX    C2N 5309   7.466   3.266   2.741 -0.2544  0.4667  0.1374
  309POX    C2O 5310   7.439   3.260   2.892 -0.1955 -0.2349  0.1233
  309POX    C2P 5311   7.530   3.358   2.966 -0.5994 -0.0296  0.3526
  310CHL    CN1 5312   0.666   4.617   0.924  0.3391  0.4382 -0.1973
  310CHL    CN2 5313   0.864   4.743   0.845  0.0887 -0.1091 -0.3861
  310CHL    CN3 5314   0.647   4.839   0.895  0.8387  0.1539 -0.5216
  310CHL    NTM 5315   0.747   4.739   0.934  0.5947  0.2275  0.2959
  310CHL     CB 5316   0.799   4.763   1.070 -0.2922  0.3079  0.6306
  311PJ2     CA 5317   0.712   4.768   1.195 -0.1558 -0.0449  0.7407
  311PJ2     OA 5318   0.648   4.892   1.223  0.2859  0.2820  0.3228
  311PJ2      P 5319   0.548   4.873   1.348  0.3109  0.1856  0.3274
  311PJ2     OB 5320   0.475   5.001   1.349 -0.5103 -0.2692 -0.0638
  311PJ2     HB 5321   0.547   5.069   1.330 -2.1565  1.5319 -0.2062
  311PJ2     OG 5322   0.470   4.747   1.336  0.4310  0.1432 -0.0257
  311PJ2     HG 5323   0.381   4.749   1.382  0.0921 -2.5041 -0.4579
  311PJ2     OD 5324   0.652   4.878   1.471  0.0426  0.3564  0.5494
  312POX     CD 5325   0.695   5.006   1.517  0.7698  0.4674 -0.4164
  312POX     CE 5326   0.736   5.016   1.664  0.1505  0.0923 -0.2167
  312POX     OE 5327   0.717   5.152   1.706 -0.0516  0.0645 -0.2187
  312POX    C1A 5328   0.608   5.184   1.775 -0.0304  0.4000 -0.3370
  312POX    O1A 5329   0.535   5.091   1.810  0.4421  0.1737  0.0590
  312POX    C1B 5330   0.601   5.330   1.796  0.2228  0.3799 -0.1058
  312POX    C1C 5331   0.511   5.379   1.910  0.4726 -0.0702  0.2884
  312POX    C1D 5332   0.548   5.346   2.054  0.5109  0.3541  0.3758
  312POX    C1E 5333   0.453   5.412   2.154 -0.3469  0.1428 -0.2996
  312POX    C1F 5334   0.305   5.371   2.150 -0.4020  0.3163 -0.0743
  312POX    C1G 5335   0.212   5.429   2.256 -0.1545  0.6077 -0.0134
  312POX    C1H 5336   0.082   5.348   2.254  0.1577  0.1045 -0.0375
  312POX    C1I 5337   0.123   5.215   2.317 -0.3051 -0.2385 -0.4470
  312POX    C1J 5338   0.036   5.150   2.394  0.4716 -0.1207  0.5473
  312POX    C1K 5339  -0.109   5.189   2.424  0.4211 -0.0397  0.1931
  312POX    C1L 5340  -0.191   5.064   2.454  0.3042 -0.1445 -0.5362
  312POX    C1M 5341  -0.344   5.078   2.456  0.3546  0.4939 -0.7857
  312POX    C1N 5342  -0.401   5.152   2.576 -0.2863 -0.6732 -0.3506
  312POX    C1O 5343  -0.399   5.066   2.703  0.0431  0.0666  0.1560
  312POX    C1P 5344  -0.439   5.157   2.819  0.1073 -0.0835  0.2958
  312POX    C1Q 5345  -0.452   5.086   2.954  0.7496  0.0725  0.4427
  312POX    C1R 5346  -0.486   5.188   3.063  0.3145  0.0599  0.3189
  312POX     CZ 5347   0.877   4.959   1.678  0.4213  0.7014 -0.3929
  312POX     OZ 5348   0.930   4.965   1.811  0.1699 -0.0278 -0.2514
  312POX    C2A 5349   0.876   4.879   1.896  0.0995  0.1679 -0.0964
  312POX    O2A 5350   0.831   4.772   1.855  0.2521  0.0977 -0.0793
  312POX    C2B 5351   0.918   4.924   2.031  0.1661 -0.6257  0.1512
  312POX    C2C 5352   0.793   4.987   2.090  0.6617  0.3395  0.1824
  312POX    C2D 5353   0.802   5.021   2.239  0.3599  0.2320  0.2272
  312POX    C2E 5354   0.681   5.112   2.262  0.5077  0.4391  0.1917
  312POX    C2F 5355   0.665   5.165   2.404 -0.1168  0.2344  0.2015
  312POX    C2G 5356   0.609   5.072   2.512  0.2725 -0.2062  0.0286
  312POX    C2H 5357   0.458   5.047   2.508  0.2364 -0.0821  0.5918
  312POX    C2I 5358   0.410   4.950   2.616 -0.4464 -0.3740  0.0391
  312POX    C2J 5359   0.264   4.970   2.655 -0.4317 -0.1709 -0.0097
  312POX    C2K 5360   0.250   5.107   2.721  0.2281 -0.1597  0.1118
  312POX    C2L 5361   0.100   5.127   2.746  0.0864 -0.1073 -0.7659
  312POX    C2M 5362   0.077   5.269   2.796  0.2208 -0.3630  0.0455
  312POX    C2N 5363  -0.067   5.280   2.847  0.0721 -0.1771 -0.4016
  312POX    C2O 5364  -0.117   5.420   2.885 -0.3731 -0.4244 -0.0677
  312POX    C2P 5365  -0.041   5.468   3.009 -0.0396  0.2192 -0.5203
  313CHL    CN1 5366   2.814   7.929   1.478  0.6060  0.3012  0.7977
  313CHL    CN2 5367   2.958   7.756   1.567 -0.0320  0.1841 -0.2785
  313CHL    CN3 5368   2.934   7.787   1.329  0.5424  0.0920 -0.1846
  313CHL    NTM 5369   2.866   7.793   1.459  0.1470  0.2803 -0.3992
  313CHL     CB 5370   2.759   7.693   1.444  0.1101  0.2011  0.3673
  314PJ2     CA 5371   2.692   7.614   1.557 -0.0350  0.1443  0.2412
  314PJ2     OA 5372   2.769   7.503   1.602  0.0905  0.0680 -0.1522
  314PJ2      P 5373   2.679   7.406   1.695  0.2698  0.2607  0.2239
  314PJ2     OB 5374   2.544   7.412   1.636  0.2452 -0.9270  0.1473
  314PJ2     HB 5375   2.496   7.335   1.678  0.6751 -0.1122  2.2795
  314PJ2     OG 5376   2.767   7.287   1.690 -0.2198 -0.0890 -0.0839
  314PJ2     HG 5377   2.791   7.257   1.782 -1.5032 -0.9447  0.0060
  314PJ2     OD 5378   2.685   7.488   1.833  0.0560 -0.2776  0.5550
  315POX     CD 5379   2.796   7.469   1.922  0.5274 -0.2116 -0.0160
  315POX     CE 5380   2.796   7.569   2.038  0.0534  0.2174 -0.3811
  315POX     OE 5381   2.917   7.572   2.114  0.2864 -0.1482 -0.7310
  315POX    C1A 5382   3.017   7.653   2.081  0.2090  0.2982  0.1043
  315POX    O1A 5383   3.004   7.732   1.987  0.2383  0.2850  0.0895
  315POX    C1B 5384   3.140   7.635   2.161  0.0426  0.5296  0.4156
  315POX    C1C 5385   3.179   7.764   2.233 -0.3499  0.7208  0.2874
  315POX    C1D 5386   3.302   7.741   2.321 -0.5225 -0.0881  0.3241
  315POX    C1E 5387   3.267   7.645   2.434  0.5557 -0.0589  0.6939
  315POX    C1F 5388   3.377   7.567   2.506  1.0719 -0.2214 -0.2598
  315POX    C1G 5389   3.342   7.424   2.547  0.2576 -0.0656 -0.3938
  315POX    C1H 5390   3.219   7.422   2.638  0.2056 -0.3877 -0.4689
  315POX    C1I 5391   3.199   7.272   2.662  0.3664 -0.2650  0.4733
  315POX    C1J 5392   3.135   7.201   2.754 -0.2531  0.2285  0.4338
  315POX    C1K 5393   3.044   7.271   2.855 -0.7219  0.6389 -0.2716
  315POX    C1L 5394   2.937   7.195   2.933  0.0847 -0.1341  0.0891
  315POX    C1M 5395   2.877   7.277   3.047 -0.0944 -0.1409 -0.0001
  315POX    C1N 5396   2.812   7.201   3.163  0.2991  0.0993  0.3842
  315POX    C1O 5397   2.765   7.302   3.267  0.0110  0.3504  0.0129
  315POX    C1P 5398   2.714   7.212   3.380 -0.3024  0.5719  0.0526
  315POX    C1Q 5399   2.638   7.280   3.494 -0.3399 -0.2802  0.5476
  315POX    C1R 5400   2.734   7.340   3.598 -0.1947  0.4312  0.0172
  315POX     CZ 5401   2.678   7.526   2.126  0.4801 -0.0733  0.0493
  315POX     OZ 5402   2.600   7.602   2.218 -0.6033 -0.6238 -0.4033
  315POX    C2A 5403   2.496   7.550   2.283 -0.0698 -0.3365  0.7027
  315POX    O2A 5404   2.447   7.439   2.262 -0.7571  0.1154 -0.1422
  315POX    C2B 5405   2.439   7.642   2.384 -0.7295 -0.0912  0.1172
  315POX    C2C 5406   2.383   7.567   2.504 -0.4081 -0.2576  0.1655
  315POX    C2D 5407   2.287   7.647   2.592 -0.3486 -0.5006  0.4542
  315POX    C2E 5408   2.338   7.784   2.637  0.0070 -0.5874  0.3168
  315POX    C2F 5409   2.228   7.835   2.730  0.0154  0.0883 -0.0373
  315POX    C2G 5410   2.212   7.785   2.874  0.1948 -0.2652 -0.1390
  315POX    C2H 5411   2.165   7.891   2.974  0.4333 -0.0980 -0.2018
  315POX    C2I 5412   2.154   7.830   3.114 -0.4772  0.0444 -0.2049
  315POX    C2J 5413   2.148   7.947   3.213 -0.5693  0.1582 -0.3447
  315POX    C2K 5414   2.152   7.905   3.360 -0.0592  0.2392 -0.3325
  315POX    C2L 5415   2.114   8.016   3.458  0.0860 -0.0697  0.0731
  315POX    C2M 5416   1.997   8.114   3.443 -0.2057 -0.3033  0.7495
  315POX    C2N 5417   1.954   8.191   3.568 -0.6143  0.6453  0.0368
  315POX    C2O 5418   1.824   8.270   3.550 -0.5818  0.6825 -0.0387
  315POX    C2P 5419   1.797   8.337   3.685  0.3597 -0.2407  0.6211
  316CHL    CN1 5420   7.247   4.969   1.349  0.4841  0.2765 -0.8680
  316CHL    CN2 5421   7.045   5.052   1.259  0.4183 -0.0423  0.1414
  316CHL    CN3 5422   7.038   4.953   1.471  0.2758  0.0381  0.1101
  316CHL    NTM 5423   7.102   4.942   1.339  0.4479  0.0135  0.1963
  316CHL     CB 5424   7.064   4.817   1.272  0.6987 -0.1208  0.3039
  317PJ2     CA 5425   7.096   4.680   1.331 -0.4219 -0.6347 -0.2592
  317PJ2     OA 5426   7.233   4.654   1.362 -0.3466 -0.5585 -0.5327
  317PJ2      P 5427   7.264   4.517   1.440 -0.1388 -0.3093 -0.1752
  317PJ2     OB 5428   7.412   4.508   1.448 -0.1408 -0.2935 -0.1146
  317PJ2     HB 5429   7.451   4.580   1.391 -1.7724  0.3004 -0.5470
  317PJ2     OG 5430   7.200   4.413   1.356 -0.0404 -0.4597 -0.0656
  317PJ2     HG 5431   7.268   4.340   1.344 -1.8479 -2.0391 -1.2725
  317PJ2     OD 5432   7.197   4.551   1.582 -0.3367  0.0974 -0.3635
  318POX     CD 5433   7.276   4.609   1.687 -0.2129 -0.5706 -0.0791
  318POX     CE 5434   7.211   4.605   1.825 -0.1194  0.4037 -0.0012
  318POX     OE 5435   7.300   4.631   1.934  0.1260  0.0728 -0.1216
  318POX    C1A 5436   7.313   4.756   1.977 -0.0410  0.0081  0.1220
  318POX    O1A 5437   7.285   4.851   1.903  0.3633 -0.2177 -0.3282
  318POX    C1B 5438   7.391   4.764   2.102 -0.1259  0.1231  0.1684
  318POX    C1C 5439   7.344   4.888   2.178 -0.5206 -0.1457  0.3671
  318POX    C1D 5440   7.405   4.895   2.318  0.8707  0.1338 -0.2412
  318POX    C1E 5441   7.337   4.804   2.420 -0.2294  0.0035 -1.0716
  318POX    C1F 5442   7.382   4.807   2.567 -0.1333 -0.5093 -1.0872
  318POX    C1G 5443   7.527   4.768   2.592 -0.1155  0.0250 -0.3302
  318POX    C1H 5444   7.534   4.618   2.561  0.2411  0.0802 -0.5210
  318POX    C1I 5445   7.680   4.572   2.555  0.3718  0.3740  0.3067
  318POX    C1J 5446   7.730   4.481   2.639 -0.6458 -0.0847  0.4254
  318POX    C1K 5447   7.671   4.411   2.761 -0.9747 -0.3249  0.1315
  318POX    C1L 5448   7.777   4.336   2.843 -0.2546  0.0446 -0.4492
  318POX    C1M 5449   7.707   4.269   2.962 -0.0036  0.5431 -0.0196
  318POX    C1N 5450   7.806   4.182   3.039 -0.3755  0.1945  0.0688
  318POX    C1O 5451   7.733   4.094   3.141 -0.5093  0.2764  0.0426
  318POX    C1P 5452   7.683   3.962   3.082 -0.6286  0.2767  0.1438
  318POX    C1Q 5453   7.659   3.855   3.189 -0.2516 -0.0279 -0.0783
  318POX    C1R 5454   7.610   3.722   3.131  0.0073 -0.2923  0.3018
  318POX     CZ 5455   7.143   4.469   1.838 -0.2538  0.4912  0.2256
  318POX     OZ 5456   7.065   4.451   1.956  0.3304  0.1844  0.5709
  318POX    C2A 5457   7.052   4.326   2.002 -0.0651 -0.1291 -0.3616
  318POX    O2A 5458   7.086   4.220   1.951 -0.0745 -0.0040 -0.6325
  318POX    C2B 5459   6.977   4.330   2.129  0.5534 -0.1409  0.0062
  318POX    C2C 5460   7.072   4.321   2.249 -0.1932 -0.0926  0.6136
  318POX    C2D 5461   6.979   4.298   2.368 -0.8775  0.3164  0.1646
  318POX    C2E 5462   7.036   4.284   2.509 -0.1033  0.1112 -0.1654
  318POX    C2F 5463   7.090   4.416   2.565 -0.0389  0.0173 -0.0045
  318POX    C2G 5464   6.984   4.513   2.619 -0.1033 -0.0312 -0.0446
  318POX    C2H 5465   7.053   4.636   2.679  0.0141 -0.3137  0.4110
  318POX    C2I 5466   6.958   4.749   2.721 -0.1360 -0.2568 -0.0703
  318POX    C2J 5467   7.029   4.882   2.748  0.1104 -0.4095  0.0424
  318POX    C2K 5468   7.034   4.898   2.900 -0.0446 -0.0485  0.0095
  318POX    C2L 5469   7.140   5.000   2.942 -0.0838 -0.0173  0.0315
  318POX    C2M 5470   7.285   4.954   2.929  0.0673  0.2147  0.8824
  318POX    C2N 5471   7.386   5.069   2.938  0.0098  0.3393  0.0128
  318POX    C2O 5472   7.396   5.145   2.806 -0.1378  0.1551 -0.1048
  318POX    C2P 5473   7.490   5.266   2.807 -0.1542  0.1701 -0.2860
  319CHL    CN1 5474   7.782   5.560   1.070  0.4564 -0.1525 -0.0721
  319CHL    CN2 5475   7.691   5.412   1.224  0.0150  0.1777 -0.0912
  319CHL    CN3 5476   7.551   5.488   1.058 -0.0203 -0.0163  0.3795
  319CHL    NTM 5477   7.690   5.446   1.082  0.1069  0.1264 -0.1046
  319CHL     CB 5478   7.738   5.342   0.990 -0.4478 -0.1307 -0.1065
  320PJ2     CA 5479   7.860   5.260   1.034 -0.0475  0.4841 -0.0646
  320PJ2     OA 5480   7.982   5.325   1.070  0.3182  0.1347 -0.6533
  320PJ2      P 5481   8.080   5.229   1.156 -0.4598  0.3265  0.4640
  320PJ2     OB 5482   8.071   5.098   1.090 -0.3718  0.6677 -0.2316
  320PJ2     HB 5483   7.990   5.079   1.034 -0.1831 -0.2098 -0.2255
  320PJ2     OG 5484   8.203   5.304   1.192 -0.0813 -0.1466  0.1612
  320PJ2     HG 5485   8.278   5.240   1.203 -0.3028 -0.1190  2.2008
  320PJ2     OD 5486   7.991   5.217   1.290  0.1283 -0.2265  0.8095
  321POX     CD 5487   7.998   5.331   1.376 -0.3066  0.0222  0.5162
  321POX     CE 5488   7.938   5.318   1.516 -0.3617 -0.2616  0.4677
  321POX     OE 5489   7.947   5.437   1.596  0.1714  0.1841 -0.2417
  321POX    C1A 5490   7.850   5.527   1.601  0.0054  0.0005 -0.1283
  321POX    O1A 5491   7.738   5.500   1.557 -0.0391 -0.2257  0.1217
  321POX    C1B 5492   7.883   5.649   1.679  0.1753  0.0921 -0.3444
  321POX    C1C 5493   7.790   5.652   1.800  0.0622 -0.0828 -0.4277
  321POX    C1D 5494   7.802   5.781   1.880 -0.0434 -0.2886 -0.0793
  321POX    C1E 5495   7.707   5.778   2.000 -0.2266 -0.3220 -0.2246
  321POX    C1F 5496   7.785   5.704   2.109  0.0929  0.1467 -0.1299
  321POX    C1G 5497   7.691   5.699   2.230  0.1268  1.1710 -0.0562
  321POX    C1H 5498   7.735   5.775   2.355 -0.1595  0.5380  0.4359
  321POX    C1I 5499   7.624   5.800   2.457 -0.5205  0.1689  0.1327
  321POX    C1J 5500   7.648   5.787   2.587  0.3576 -0.3776 -0.0798
  321POX    C1K 5501   7.775   5.737   2.657  0.5627 -0.4781 -0.5196
  321POX    C1L 5502   7.754   5.722   2.808  0.5570 -0.1607 -0.4879
  321POX    C1M 5503   7.704   5.842   2.889  0.4198 -0.5548  0.0079
  321POX    C1N 5504   7.770   5.859   3.027 -0.3228  0.0959  0.2851
  321POX    C1O 5505   7.716   5.771   3.140 -0.1796 -0.2703  0.0675
  321POX    C1P 5506   7.753   5.812   3.282 -0.2240 -0.2561  0.0751
  321POX    C1Q 5507   7.644   5.897   3.347  0.1425  0.2596  0.0207
  321POX    C1R 5508   7.694   5.930   3.487  0.6342  0.4192 -0.1885
  321POX     CZ 5509   8.012   5.199   1.578  0.6496 -0.0973 -0.3976
  321POX     OZ 5510   7.917   5.142   1.668 -0.1174  0.2665 -0.9701
  321POX    C2A 5511   7.911   5.009   1.663  0.3359  0.2224 -0.3659
  321POX    O2A 5512   7.987   4.940   1.595  0.2213 -0.6036  0.3278
  321POX    C2B 5513   7.799   4.955   1.743  0.4851 -0.1246 -0.3919
  321POX    C2C 5514   7.847   4.934   1.887  0.1038 -0.0914 -0.2588
  321POX    C2D 5515   7.731   4.894   1.978  0.2059  0.2627  0.0274
  321POX    C2E 5516   7.769   4.861   2.123  0.0055  0.0425  0.0304
  321POX    C2F 5517   7.870   4.747   2.108 -0.5481 -0.4945  0.3066
  321POX    C2G 5518   7.944   4.733   2.241  0.0700 -0.1805  0.0020
  321POX    C2H 5519   8.043   4.850   2.252  0.0704 -0.1756 -0.0464
  321POX    C2I 5520   8.099   4.873   2.393 -0.0323 -0.1196 -0.0149
  321POX    C2J 5521   7.997   4.921   2.497  0.0548  0.1745 -0.0662
  321POX    C2K 5522   8.064   4.958   2.629  0.5025  0.5213 -0.3857
  321POX    C2L 5523   7.971   5.012   2.738 -0.1090 -0.5433 -0.3637
  321POX    C2M 5524   7.920   4.900   2.829 -0.0719 -0.0069  0.3303
  321POX    C2N 5525   7.797   4.954   2.901 -0.1485  0.1456  0.0872
  321POX    C2O 5526   7.723   4.865   3.001  0.3219 -0.1442  0.1803
  321POX    C2P 5527   7.651   4.744   2.940  0.3036  0.1452 -0.3773
  322CHL    CN1 5528   0.838   4.126   1.396 -0.1250  0.0206  0.1231
  322CHL    CN2 5529   0.624   4.151   1.508  0.2744  0.1608  0.2882
  322CHL    CN3 5530   0.641   4.058   1.284  0.1823  0.6391 -0.0949
  322CHL    NTM 5531   0.704   4.067   1.417 -0.1169 -0.0078  0.0954
  322CHL     CB 5532   0.717   3.934   1.477  0.5885 -0.2624 -0.5997
  323PJ2     CA 5533   0.784   3.809   1.420  0.6586 -0.3483 -0.3302
  323PJ2     OA 5534   0.921   3.837   1.390  0.6091  0.4034  0.1396
  323PJ2      P 5535   0.991   3.721   1.304  0.4931  0.5540 -0.1577
  323PJ2     OB 5536   0.897   3.652   1.213  0.3524  0.0370  0.3783
  323PJ2     HB 5537   0.802   3.679   1.230  0.3682 -0.4053  1.2208
  323PJ2     OG 5538   1.122   3.780   1.266  0.2838  0.8871 -0.3759
  323PJ2     HG 5539   1.183   3.714   1.221 -0.8203 -1.0082  0.7467
  323PJ2     OD 5540   1.011   3.613   1.421  0.5191  0.4489 -0.2585
  324POX     CD 5541   1.139   3.618   1.485  0.4771  0.1471 -0.1495
  324POX     CE 5542   1.124   3.620   1.638  0.3113 -0.8215 -0.1487
  324POX     OE 5543   1.247   3.638   1.709  0.2212 -0.4954 -0.0763
  324POX    C1A 5544   1.298   3.760   1.704 -0.0736 -0.3594  0.1532
  324POX    O1A 5545   1.239   3.854   1.650  0.1919  0.0299  0.5338
  324POX    C1B 5546   1.424   3.773   1.781 -0.0594  0.5209 -0.0013
  324POX    C1C 5547   1.385   3.817   1.922  0.0274  0.0320  0.1793
  324POX    C1D 5548   1.508   3.825   2.013  0.2798  0.0477 -0.1595
  324POX    C1E 5549   1.448   3.847   2.153 -0.3440 -0.2145 -0.3800
  324POX    C1F 5550   1.556   3.853   2.261 -0.3805 -0.4186 -0.3326
  324POX    C1G 5551   1.505   3.858   2.406  0.2522 -0.1043 -0.1203
  324POX    C1H 5552   1.609   3.866   2.518 -0.0005 -0.2150  0.1239
  324POX    C1I 5553   1.539   3.894   2.651 -0.2644 -0.0777 -0.0431
  324POX    C1J 5554   1.571   3.843   2.769 -0.0629 -0.7429 -0.3812
  324POX    C1K 5555   1.688   3.748   2.796  0.4451  0.0971  0.4187
  324POX    C1L 5556   1.811   3.815   2.858  0.4191  0.3981  0.1461
  324POX    C1M 5557   1.858   3.735   2.979 -0.1381  0.0294  0.1207
  324POX    C1N 5558   1.965   3.631   2.946  0.1887  0.3525  0.1635
  324POX    C1O 5559   2.020   3.578   3.079 -0.5925 -0.4524  0.1691
  324POX    C1P 5560   2.153   3.513   3.041 -0.3749  0.1114 -0.0354
  324POX    C1Q 5561   2.267   3.544   3.139 -0.3186  0.2629 -0.1491
  324POX    C1R 5562   2.373   3.435   3.119 -0.3588  0.1826  0.0781
  324POX     CZ 5563   1.047   3.494   1.679 -0.8258 -0.1061 -0.0704
  324POX     OZ 5564   1.035   3.452   1.815 -0.2822  0.1895  0.0708
  324POX    C2A 5565   0.995   3.328   1.840 -0.3626  0.2801  0.3987
  324POX    O2A 5566   0.958   3.251   1.751 -0.3850  0.4686  0.2450
  324POX    C2B 5567   0.986   3.288   1.982 -0.0001 -0.0482  0.3312
  324POX    C2C 5568   1.047   3.148   1.992  0.2607  0.0127 -0.4254
  324POX    C2D 5569   1.058   3.109   2.139  0.2311  0.6295 -0.2575
  324POX    C2E 5570   0.921   3.113   2.208  0.2502 -0.1897 -0.1674
  324POX    C2F 5571   0.946   3.063   2.350 -0.1717 -0.1576 -0.0813
  324POX    C2G 5572   0.984   2.915   2.344  0.1125 -0.0770 -0.2681
  324POX    C2H 5573   1.012   2.851   2.480 -0.1235  0.1970 -0.0912
  324POX    C2I 5574   1.128   2.896   2.569 -0.4920  0.4416  0.2712
  324POX    C2J 5575   1.132   2.829   2.706  0.3245  0.0252  0.0507
  324POX    C2K 5576   1.244   2.894   2.786  0.3189 -0.0488  0.1183
  324POX    C2L 5577   1.237   2.863   2.936  0.3404 -0.5395  0.0202
  324POX    C2M 5578   1.336   2.927   3.033  0.2014  0.1703 -0.3023
  324POX    C2N 5579   1.303   2.885   3.176 -0.0845  0.1593 -0.3718
  324POX    C2O 5580   1.409   2.936   3.274 -0.3999  0.1039  0.0013
  324POX    C2P 5581   1.497   2.822   3.326 -0.1385  0.4112  0.2355
  325CHL    CN1 5582   7.930   2.055   1.028  0.5724  0.2150 -0.3275
  325CHL    CN2 5583   7.861   2.103   0.802 -0.2082  0.0165  0.0143
  325CHL    CN3 5584   7.985   1.911   0.841  1.1217  0.2431 -0.1584
  325CHL    NTM 5585   7.970   2.050   0.886  0.2430  0.2399 -0.4211
  325CHL     CB 5586   8.091   2.131   0.869 -0.0265  0.7274 -0.0507
  326PJ2     CA 5587   8.225   2.071   0.913 -0.2935  0.0487 -0.1537
  326PJ2     OA 5588   8.235   2.012   1.043  0.3654  0.3858 -0.0448
  326PJ2      P 5589   8.376   1.985   1.114  0.3362  0.0281 -0.1194
  326PJ2     OB 5590   8.472   1.955   1.005  0.0989 -0.2782 -0.2440
  326PJ2     HB 5591   8.535   1.900   1.060  0.8999  0.3736 -0.4979
  326PJ2     OG 5592   8.392   2.103   1.203 -0.0105  0.0451 -0.0789
  326PJ2     HG 5593   8.469   2.151   1.160  0.9308 -2.5586 -1.5381
  326PJ2     OD 5594   8.353   1.847   1.192  0.3478  0.2922  0.3583
  327POX     CD 5595   8.275   1.869   1.311 -0.0925  0.3899  0.0540
  327POX     CE 5596   8.229   1.742   1.383  0.3143  0.0219 -0.3232
  327POX     OE 5597   8.141   1.771   1.492 -0.2732  0.1155 -0.8132
  327POX    C1A 5598   8.010   1.783   1.480 -0.3989 -0.5665 -0.2241
  327POX    O1A 5599   7.963   1.801   1.368 -0.2319  0.1073 -0.1919
  327POX    C1B 5600   7.932   1.772   1.606  0.0787 -0.1925  0.1088
  327POX    C1C 5601   7.983   1.650   1.681 -0.5916 -0.2807  0.4288
  327POX    C1D 5602   7.910   1.612   1.810 -0.0555 -0.8957  0.5614
  327POX    C1E 5603   8.011   1.623   1.924  0.1626  0.7824  0.2293
  327POX    C1F 5604   7.942   1.596   2.058  0.1492  0.4166  0.1499
  327POX    C1G 5605   8.020   1.644   2.181  0.1604  0.5325  0.0969
  327POX    C1H 5606   7.952   1.613   2.314 -0.0072 -0.3331 -0.1905
  327POX    C1I 5607   7.814   1.669   2.348 -0.0411 -0.3134 -0.3606
  327POX    C1J 5608   7.781   1.723   2.465  0.2312 -0.1260 -0.3686
  327POX    C1K 5609   7.875   1.743   2.584  0.3209  0.0233 -0.4638
  327POX    C1L 5610   7.804   1.795   2.709  0.3632 -0.0887 -0.3931
  327POX    C1M 5611   7.902   1.818   2.824  0.1641 -0.5964 -0.1187
  327POX    C1N 5612   7.830   1.808   2.959 -0.2848 -0.0774 -0.3137
  327POX    C1O 5613   7.934   1.847   3.064 -0.3627  0.1969 -0.3378
  327POX    C1P 5614   7.881   1.827   3.206  0.8707 -0.1854  0.0836
  327POX    C1Q 5615   7.946   1.908   3.319 -0.7928  0.5303  0.5606
  327POX    C1R 5616   7.904   1.852   3.454 -0.2620 -0.2518  0.4091
  327POX     CZ 5617   8.356   1.670   1.429  0.1322  0.1210  0.3428
  327POX     OZ 5618   8.430   1.751   1.521  0.1039  0.2805  0.2244
  327POX    C2A 5619   8.497   1.682   1.612  0.1998 -0.0251 -0.0759
  327POX    O2A 5620   8.521   1.562   1.596 -0.5073 -0.1961  0.0840
  327POX    C2B 5621   8.542   1.755   1.733  0.4269 -0.6771  0.2375
  327POX    C2C 5622   8.430   1.746   1.836  0.0040  0.6618 -0.0962
  327POX    C2D 5623   8.498   1.730   1.972 -0.4878  0.1050  0.0854
  327POX    C2E 5624   8.399   1.721   2.089 -0.4610  0.3775  0.1295
  327POX    C2F 5625   8.464   1.674   2.219 -0.0099  0.3121 -0.1150
  327POX    C2G 5626   8.355   1.629   2.317  0.1902  0.2621  0.0851
  327POX    C2H 5627   8.420   1.592   2.451  0.1794  0.6959  0.2103
  327POX    C2I 5628   8.312   1.573   2.557 -0.3416  0.1828 -0.4026
  327POX    C2J 5629   8.374   1.521   2.687  0.2983  0.7276 -0.4881
  327POX    C2K 5630   8.443   1.627   2.773  0.6048  0.1868 -0.0617
  327POX    C2L 5631   8.372   1.662   2.905 -0.3591  0.1141 -0.5508
  327POX    C2M 5632   8.379   1.544   3.001 -0.7902  0.2405 -0.3625
  327POX    C2N 5633   8.311   1.577   3.134  0.4605  0.5191  0.2222
  327POX    C2O 5634   8.207   1.470   3.166  0.7832  0.2118  0.2484
  327POX    C2P 5635   8.102   1.503   3.272  0.4460 -0.1161  0.0191
  328CHL    CN1 5636   7.835   3.015   1.272  0.5524 -0.5671  0.5657
  328CHL    CN2 5637   7.708   2.869   1.159  0.1614  0.4936  0.1975
  328CHL    CN3 5638   7.856   2.786   1.323  0.3668  0.0507 -0.2732
  328CHL    NTM 5639   7.845   2.882   1.211  0.4720 -0.1293 -0.4381
  328CHL     CB 5640   7.951   2.844   1.117  0.8959  0.2546 -0.1230
  329PJ2     CA 5641   8.091   2.903   1.127  0.8791  0.2084  0.4020
  329PJ2     OA 5642   8.155   2.901   1.255  0.4672 -0.2858  0.6035
  329PJ2      P 5643   8.275   3.008   1.243  0.3360 -0.1496  0.4834
  329PJ2     OB 5644   8.351   2.973   1.121 -0.3638 -0.1042  0.0330
  329PJ2     HB 5645   8.383   3.059   1.080 -1.9940  0.1446 -0.8223
  329PJ2     OG 5646   8.202   3.136   1.250  0.3426 -0.1098 -0.1726
  329PJ2     HG 5647   8.127   3.129   1.316 -0.5488 -0.0389 -1.1430
  329PJ2     OD 5648   8.349   2.970   1.382  0.4551  0.6507  0.6452
  330POX     CD 5649   8.427   2.850   1.379 -0.6006 -0.0419 -0.0097
  330POX     CE 5650   8.464   2.789   1.514 -0.2689 -0.3141 -0.2219
  330POX     OE 5651   8.342   2.744   1.573 -0.4817  0.4301 -0.0719
  330POX    C1A 5652   8.349   2.621   1.625  0.0032  0.2732 -0.5014
  330POX    O1A 5653   8.450   2.551   1.620 -0.6957 -0.7571 -0.2634
  330POX    C1B 5654   8.220   2.589   1.689  0.1101  0.1990 -0.3215
  330POX    C1C 5655   8.240   2.543   1.834 -0.4551  0.2221 -0.2358
  330POX    C1D 5656   8.120   2.574   1.924 -0.3812 -0.1036 -0.0236
  330POX    C1E 5657   8.142   2.523   2.067 -0.1865  0.3912  0.1241
  330POX    C1F 5658   8.048   2.607   2.154  0.3460  1.1619 -0.0236
  330POX    C1G 5659   8.059   2.549   2.295 -0.5463  0.4548 -0.2259
  330POX    C1H 5660   7.995   2.639   2.401 -0.0042  0.3685  0.1776
  330POX    C1I 5661   7.843   2.655   2.407 -0.0467  0.1059 -0.1589
  330POX    C1J 5662   7.783   2.681   2.523  0.3398  0.7123 -0.0892
  330POX    C1K 5663   7.844   2.717   2.659 -0.0814 -0.0282  0.3005
  330POX    C1L 5664   7.794   2.623   2.770  0.2670 -0.0108  0.4722
  330POX    C1M 5665   7.847   2.681   2.901 -0.0887  0.2257  0.5122
  330POX    C1N 5666   7.746   2.783   2.954 -0.4769 -0.1217  0.4470
  330POX    C1O 5667   7.785   2.806   3.101 -0.5944  0.0578  0.4493
  330POX    C1P 5668   7.686   2.895   3.176 -0.2147  0.2792  0.6866
  330POX    C1Q 5669   7.539   2.854   3.176 -0.1937  0.2036  0.5611
  330POX    C1R 5670   7.437   2.961   3.216 -0.0134  0.6313 -0.1165
  330POX     CZ 5671   8.520   2.897   1.609  0.3895 -0.4581 -0.4391
  330POX     OZ 5672   8.549   2.854   1.742  0.5075  0.5544 -0.1345
  330POX    C2A 5673   8.660   2.788   1.776 -0.0649 -0.3871 -0.0536
  330POX    O2A 5674   8.747   2.749   1.699 -0.3873 -0.5745 -0.3232
  330POX    C2B 5675   8.661   2.775   1.923  0.0792 -0.2912 -0.0455
  330POX    C2C 5676   8.587   2.652   1.977 -0.3003  0.0800  0.2871
  330POX    C2D 5677   8.658   2.607   2.105 -0.0329  0.2833  0.2091
  330POX    C2E 5678   8.576   2.505   2.182  0.4949 -0.2128  0.1233
  330POX    C2F 5679   8.662   2.471   2.304  0.4895  0.7386  0.3982
  330POX    C2G 5680   8.586   2.380   2.402 -0.1323  0.7261 -0.0878
  330POX    C2H 5681   8.697   2.350   2.503 -0.5826  0.3060  0.2879
  330POX    C2I 5682   8.644   2.336   2.646 -0.2105 -1.1712  0.2874
  330POX    C2J 5683   8.753   2.280   2.738  0.6623  0.0373  0.0150
  330POX    C2K 5684   8.711   2.292   2.885  0.3197  0.1265 -0.0891
  330POX    C2L 5685   8.826   2.257   2.980  0.1158  0.3509  0.2434
  330POX    C2M 5686   8.785   2.258   3.127 -0.0951  0.2937  0.1851
  330POX    C2N 5687   8.908   2.237   3.216  0.1793 -0.4458 -0.3567
  330POX    C2O 5688   9.026   2.334   3.212 -0.0314 -0.1626  0.2104
  330POX    C2P 5689   9.039   2.434   3.328 -0.2440  0.2471 -0.1152
  331CHL    CN1 5690   1.976   2.877   1.127  0.1876  0.3528 -0.5406
  331CHL    CN2 5691   1.828   3.026   1.243  0.0831  0.0743  0.0946
  331CHL    CN3 5692   1.741   2.839   1.128  0.2714 -0.0333 -0.2302
  331CHL    NTM 5693   1.845   2.943   1.122  0.0757  0.1762  0.0241
  331CHL     CB 5694   1.822   3.014   0.996  0.6685  0.0563 -0.1543
  332PJ2     CA 5695   1.875   3.155   0.966 -0.2524  0.3983 -0.2019
  332PJ2     OA 5696   2.017   3.158   0.982 -0.3050  0.0938  0.3541
  332PJ2      P 5697   2.075   3.303   0.946 -0.2041 -0.0076  0.1027
  332PJ2     OB 5698   2.220   3.273   0.947 -0.1767  0.1331  0.5190
  332PJ2     HB 5699   2.274   3.357   0.955  0.4354  0.0791 -2.1770
  332PJ2     OG 5700   2.004   3.370   0.834  0.2241 -0.3222 -0.3567
  332PJ2     HG 5701   1.920   3.317   0.820 -1.8347  2.9525 -1.3094
  332PJ2     OD 5702   2.036   3.388   1.077 -0.1271  0.0886  0.0629
  333POX     CD 5703   2.145   3.431   1.160  0.0579  0.1156 -0.1936
  333POX     CE 5704   2.100   3.487   1.295  0.1724  0.0211 -0.1172
  333POX     OE 5705   2.194   3.575   1.357  0.1133  0.1523 -0.2152
  333POX    C1A 5706   2.151   3.685   1.418  0.5762  0.5926 -0.6729
  333POX    O1A 5707   2.056   3.735   1.358  0.0570  0.2069 -0.1754
  333POX    C1B 5708   2.251   3.735   1.516  0.3272 -0.1996 -0.0086
  333POX    C1C 5709   2.243   3.659   1.649  0.3131  0.3317  0.2957
  333POX    C1D 5710   2.382   3.621   1.699 -0.0853 -0.2647  0.9577
  333POX    C1E 5711   2.360   3.509   1.802 -0.1844 -0.5275  0.6534
  333POX    C1F 5712   2.479   3.425   1.848  0.4213  0.2183  0.4792
  333POX    C1G 5713   2.615   3.487   1.878  0.3399  0.5558  0.1530
  333POX    C1H 5714   2.700   3.402   1.972 -0.2553  0.0838  0.2669
  333POX    C1I 5715   2.837   3.464   1.999 -0.1492  0.0350 -0.1505
  333POX    C1J 5716   2.900   3.444   2.114 -0.2500 -0.4881 -0.1856
  333POX    C1K 5717   2.853   3.354   2.229  0.1797 -0.2232  0.2037
  333POX    C1L 5718   2.920   3.396   2.360  0.1637  0.5640 -0.0349
  333POX    C1M 5719   2.838   3.382   2.489  0.4372 -0.2076  0.0652
  333POX    C1N 5720   2.809   3.243   2.544  0.4832 -0.0864  0.3935
  333POX    C1O 5721   2.931   3.153   2.562  0.1632 -0.5025  0.4971
  333POX    C1P 5722   2.884   3.019   2.619  0.0756 -0.7189 -0.0812
  333POX    C1Q 5723   2.870   3.020   2.771 -0.2719  0.1973 -0.1148
  333POX    C1R 5724   2.761   2.918   2.803  0.2330 -0.3278 -0.0443
  333POX     CZ 5725   2.032   3.374   1.373 -0.3527  0.1086 -0.4477
  333POX     OZ 5726   1.996   3.382   1.511 -0.3387 -0.1742 -0.4263
  333POX    C2A 5727   1.949   3.275   1.574  0.1294 -0.0301  0.1815
  333POX    O2A 5728   1.897   3.184   1.509 -0.1110 -0.0782  0.4433
  333POX    C2B 5729   1.938   3.293   1.720 -0.3348  0.0353  0.1391
  333POX    C2C 5730   2.026   3.195   1.798 -0.0694  0.1591 -0.0048
  333POX    C2D 5731   2.010   3.224   1.947  0.4700 -0.6019  0.2055
  333POX    C2E 5732   2.065   3.121   2.046  0.5549 -0.1623  0.6179
  333POX    C2F 5733   1.993   3.145   2.179 -0.2290  0.3279  0.1110
  333POX    C2G 5734   2.058   3.048   2.278 -0.4892 -0.1806 -0.2078
  333POX    C2H 5735   2.010   3.064   2.422  0.3863  0.2663  0.0465
  333POX    C2I 5736   2.046   3.205   2.470  0.1727  0.3277  0.0265
  333POX    C2J 5737   2.065   3.197   2.622  0.3876 -0.2839 -0.0267
  333POX    C2K 5738   2.085   3.338   2.679  0.1825 -0.3706  0.2640
  333POX    C2L 5739   2.237   3.356   2.681  0.2188 -0.5386 -0.5842
  333POX    C2M 5740   2.302   3.491   2.711 -0.2018 -0.4950  0.1459
  333POX    C2N 5741   2.453   3.466   2.712 -0.1341 -0.0839  0.4220
  333POX    C2O 5742   2.517   3.600   2.750  0.0078  0.1164 -0.5083
  333POX    C2P 5743   2.504   3.698   2.633  0.6443  0.2096 -0.5050
  334CHL    CN1 5744   0.392   0.965   0.760 -0.4698 -0.4492 -0.7038
  334CHL    CN2 5745   0.202   1.087   0.685  0.1623 -0.0708 -0.0747
  334CHL    CN3 5746   0.425   1.191   0.682 -0.2530  0.0705 -0.2868
  334CHL    NTM 5747   0.333   1.099   0.751  0.1392 -0.1252 -0.0189
  334CHL     CB 5748   0.318   1.145   0.889 -0.1863 -0.3226  0.0119
  335PJ2     CA 5749   0.257   1.279   0.930  0.2744 -0.0212 -0.2848
  335PJ2     OA 5750   0.117   1.282   0.903  0.0457 -0.1005  0.8492
  335PJ2      P 5751   0.070   1.419   0.973 -0.2408  0.0630  0.3416
  335PJ2     OB 5752   0.154   1.531   0.928 -0.5628  0.1605 -0.0240
  335PJ2     HB 5753   0.249   1.516   0.956 -0.8690 -2.1226 -0.0795
  335PJ2     OG 5754  -0.071   1.431   0.929 -0.2676 -0.0115  0.4054
  335PJ2     HG 5755  -0.099   1.347   0.883 -1.8027  0.9295 -0.4756
  335PJ2     OD 5756   0.065   1.399   1.133  0.2127 -0.1146  0.3331
  336POX     CD 5757  -0.045   1.321   1.179 -0.5364  0.6525 -0.1219
  336POX     CE 5758  -0.034   1.283   1.327 -0.2027  0.0290 -0.3009
  336POX     OE 5759  -0.141   1.195   1.362  0.0225 -0.1965 -0.1760
  336POX    C1A 5760  -0.105   1.073   1.401  0.0723  0.0204  0.4689
  336POX    O1A 5761   0.008   1.026   1.387  0.2984  0.5782  0.3918
  336POX    C1B 5762  -0.222   0.986   1.429 -0.1172  0.2554  0.4138
  336POX    C1C 5763  -0.204   0.926   1.569 -0.0745  0.3505  0.4492
  336POX    C1D 5764  -0.326   0.847   1.615 -0.1988  0.1480 -0.2161
  336POX    C1E 5765  -0.355   0.717   1.539  0.1733  0.0493 -0.1893
  336POX    C1F 5766  -0.469   0.642   1.607  0.2560 -0.1985 -0.3252
  336POX    C1G 5767  -0.409   0.592   1.738  0.0809 -0.0592 -0.1920
  336POX    C1H 5768  -0.493   0.470   1.777  0.2654 -0.0436  0.2591
  336POX    C1I 5769  -0.412   0.353   1.833  0.1765 -0.2783 -0.0990
  336POX    C1J 5770  -0.403   0.327   1.964 -0.5238  0.2250  0.0594
  336POX    C1K 5771  -0.450   0.434   2.062 -0.5908 -0.1248  0.4064
  336POX    C1L 5772  -0.489   0.390   2.204  0.0034 -0.3249  0.5109
  336POX    C1M 5773  -0.624   0.317   2.199 -0.4366  0.5056  0.0023
  336POX    C1N 5774  -0.657   0.292   2.346  0.4626  0.2998  0.1774
  336POX    C1O 5775  -0.770   0.189   2.362  0.7792 -0.0547  0.1444
  336POX    C1P 5776  -0.764   0.115   2.496  0.0044 -0.1030  0.1541
  336POX    C1Q 5777  -0.797   0.207   2.614 -0.5317 -0.1602  0.0530
  336POX    C1R 5778  -0.753   0.145   2.747  0.4432  0.1845 -0.0949
  336POX     CZ 5779  -0.025   1.409   1.413 -0.8929 -0.0798 -0.0621
  336POX     OZ 5780  -0.006   1.392   1.554 -0.1743  0.2449 -0.1162
  336POX    C2A 5781  -0.010   1.501   1.631  0.6447  0.0729  0.1784
  336POX    O2A 5782   0.004   1.610   1.575 -0.3347 -0.0671 -0.3663
  336POX    C2B 5783  -0.011   1.460   1.773 -0.3247 -0.2292  0.0949
  336POX    C2C 5784   0.080   1.550   1.857 -0.6726 -0.2642  0.5102
  336POX    C2D 5785   0.104   1.491   1.997  0.0416 -0.3549  0.3568
  336POX    C2E 5786  -0.028   1.435   2.052 -0.1110 -0.1267  0.2253
  336POX    C2F 5787  -0.005   1.402   2.200 -0.3019 -0.1233  0.2557
  336POX    C2G 5788  -0.139   1.363   2.262 -0.3860 -0.4909 -0.1574
  336POX    C2H 5789  -0.119   1.282   2.390 -0.2455  0.5566  0.4934
  336POX    C2I 5790  -0.256   1.242   2.446 -0.3459 -0.1781 -0.2465
  336POX    C2J 5791  -0.240   1.133   2.552  0.1014 -0.2403 -0.3759
  336POX    C2K 5792  -0.342   1.149   2.664  0.5205  0.8818 -0.1325
  336POX    C2L 5793  -0.319   1.048   2.777  0.0337  0.7956 -0.1042
  336POX    C2M 5794  -0.416   1.076   2.892  0.2401  0.2925  0.1962
  336POX    C2N 5795  -0.556   1.030   2.852  0.3119  0.3863 -0.1738
  336POX    C2O 5796  -0.634   1.055   2.982  0.2500 -0.6997  0.0101
[truncated: 2,275,031 more chars]
