# Supplementary material for: Arginine Residues Modulate the Membrane Interactions of pHLIP Peptides
Source: J Chem Inf Model. 2023 Jul 3;63(14):4433–46. doi: 10.1021/acs.jcim.3c00360 (PMC10369490; doi:10.1021/acs.jcim.3c00360)
Supplement: Supplementary file 2 — ci3c00360_si_002.zip [file ci3c00360_si_002.zip › Simulation_files/wt/wt_pH06.00_rep9.gro]

Generated by trjconv : GRowing Old MAkes el Chrono Sweat t=   0.00000
38767
    1ALA      N    1   2.554   8.820   1.536  0.0029 -0.4672  0.4571
    1ALA     H1    2   2.624   8.812   1.465  0.1457  0.8159  0.4240
    1ALA     H2    3   2.547   8.918   1.558  1.8688 -0.1723 -0.1262
    1ALA     H3    4   2.582   8.773   1.619 -0.1132  2.1859  2.1301
    1ALA     CA    5   2.420   8.779   1.491 -0.0759  0.1384  0.1203
    1ALA     CB    6   2.357   8.870   1.385 -0.0444 -0.3384 -0.3128
    1ALA      C    7   2.435   8.643   1.423  0.5495  0.1248  0.2798
    1ALA      O    8   2.520   8.629   1.335  0.0889 -0.2344 -0.1183
    2CY1      N    9   2.359   8.544   1.470  0.2926  0.0081 -0.3759
    2CY1      H   10   2.285   8.568   1.533  1.8127  0.9315  1.1002
    2CY1     CA   11   2.384   8.401   1.451 -0.1807 -0.0967 -0.2463
    2CY1     CB   12   2.286   8.329   1.544 -0.1792  0.0058 -0.1659
    2CY1     SG   13   2.306   8.345   1.725 -0.1144 -0.0538 -0.1681
    2CY1    HG1   14   2.436   8.321   1.739 -0.4017 -1.3159  0.4280
    2CY1    HG2   15   2.265   8.471   1.718 -0.5235 -0.2142 -0.8226
    2CY1    HG3   16   2.207   8.265   1.762 -2.3867  3.1188  1.0041
    2CY1      C   17   2.378   8.348   1.307  0.2104  0.3033 -0.4121
    2CY1      O   18   2.291   8.390   1.231 -0.1483  0.6590  0.1893
    3GL4      N   19   2.461   8.250   1.274  0.1854  0.2284 -0.2516
    3GL4      H   20   2.524   8.210   1.342 -2.3881 -1.1398  1.5196
    3GL4     CA   21   2.468   8.173   1.149  0.5029  0.0099 -0.1024
    3GL4     CB   22   2.604   8.219   1.096  0.6973 -0.3406  0.0839
    3GL4     CG   23   2.624   8.159   0.957  0.0517 -0.1595 -0.0904
    3GL4     CD   24   2.749   8.075   0.932  0.2757  0.1201  0.0857
    3GL4    OE1   25   2.826   8.050   1.027  0.2539 -0.4818 -0.0509
    3GL4   HE11   26   2.917   8.021   0.998  1.3063 -0.0263  2.5470
    3GL4   HE12   27   2.774   8.063   1.112 -0.4591  0.0479 -0.5570
    3GL4    OE2   28   2.771   8.045   0.813 -0.0709  0.0995  0.0248
    3GL4   HE21   29   2.870   8.036   0.796  0.2793 -0.9410  2.2967
    3GL4   HE22   30   2.678   8.052   0.777 -0.0435  2.4164  0.2653
    3GL4      C   31   2.459   8.020   1.161 -0.0594  0.0093 -0.5180
    3GL4      O   32   2.382   7.955   1.090 -0.6401  0.6015 -0.4479
    4GLN      N   33   2.532   7.973   1.261 -0.3560  0.0738 -0.2698
    4GLN      H   34   2.580   8.036   1.323  1.0078 -0.3482 -0.8609
    4GLN     CA   35   2.548   7.833   1.303 -0.4078  0.1249 -0.0740
    4GLN     CB   36   2.672   7.765   1.244 -0.5828 -0.2107 -0.0602
    4GLN     CG   37   2.641   7.732   1.098 -0.0327 -0.1019 -0.2046
    4GLN     CD   38   2.769   7.668   1.043 -0.2410 -0.1785 -0.6015
    4GLN    OE1   39   2.811   7.557   1.074 -0.2380 -0.2742 -0.9372
    4GLN    NE2   40   2.842   7.747   0.966 -0.2290 -0.1005 -0.5091
    4GLN   HE21   41   2.824   7.845   0.952  2.3713  0.7355  1.3296
    4GLN   HE22   42   2.933   7.709   0.953 -0.5043 -2.3675  2.9743
    4GLN      C   43   2.541   7.787   1.449 -0.2025  0.0450 -0.0885
    4GLN      O   44   2.568   7.670   1.473  0.6440  0.1750 -0.3466
    5ASN      N   45   2.494   7.868   1.543  0.3759  0.2241  0.0512
    5ASN      H   46   2.443   7.952   1.525 -0.1947  0.0988  0.9774
    5ASN     CA   47   2.475   7.832   1.685  0.0292 -0.3907 -0.1465
    5ASN     CB   48   2.401   7.949   1.752 -0.3448 -0.5993 -0.1903
    5ASN     CG   49   2.360   7.925   1.898 -0.0605 -0.5285 -0.0979
    5ASN    OD1   50   2.437   7.915   1.993 -0.1131  0.1608  0.0233
    5ASN    ND2   51   2.228   7.920   1.915 -0.0465 -0.5991 -0.0116
    5ASN   HD21   52   2.162   7.927   1.840  0.9168 -2.6597 -1.1553
    5ASN   HD22   53   2.204   7.881   2.003 -0.3854 -0.5329 -0.0760
    5ASN      C   54   2.435   7.690   1.726  0.2039 -0.4101 -0.0467
    5ASN      O   55   2.512   7.627   1.799  0.2560 -0.1337  0.1425
    6PRO      N   56   2.323   7.637   1.679 -0.0656  0.0357  0.0860
    6PRO     CA   57   2.290   7.495   1.698  0.1826  0.0766  0.8706
    6PRO     CB   58   2.160   7.479   1.618  0.5378 -0.0412  0.3143
    6PRO     CG   59   2.088   7.612   1.644  0.2411 -0.1120 -0.1409
    6PRO     CD   60   2.209   7.700   1.611 -0.0366  0.4994  0.4604
    6PRO      C   61   2.387   7.387   1.651 -0.6857 -0.1688 -0.4186
    6PRO      O   62   2.428   7.300   1.727 -0.0687  0.5100  0.0475
    7ILE      N   63   2.429   7.406   1.526 -0.5983 -0.1905 -0.3927
    7ILE      H   64   2.381   7.471   1.467  0.4694  2.0265  1.0615
    7ILE     CA   65   2.535   7.324   1.465 -0.1423  0.3115 -0.2840
    7ILE     CB   66   2.550   7.344   1.314 -0.1023  0.0237 -0.3177
    7ILE    CG1   67   2.410   7.321   1.254 -0.2345 -0.3733  0.1331
    7ILE    CG2   68   2.661   7.260   1.250  0.2715  0.4095 -0.1765
    7ILE     CD   69   2.414   7.340   1.102 -0.1463  0.3125  0.2182
    7ILE      C   70   2.668   7.339   1.539 -0.3818  0.1079  0.1874
    7ILE      O   71   2.725   7.235   1.570 -0.0357  0.1469 -0.3179
    8TYR      N   72   2.696   7.456   1.595  0.1444  0.3510 -0.5664
    8TYR      H   73   2.640   7.533   1.564 -1.2778 -0.5721 -0.3702
    8TYR     CA   74   2.815   7.481   1.678 -0.1976 -0.0352  0.0527
    8TYR     CB   75   2.816   7.632   1.705 -0.2794 -0.1453  0.6736
    8TYR     CG   76   2.921   7.683   1.804  0.2882 -0.1880  0.0977
    8TYR    CD1   77   3.051   7.710   1.764  0.2410 -0.0336  0.0477
    8TYR    HD1   78   3.078   7.724   1.659  1.2678 -1.0941  0.1475
    8TYR    CD2   79   2.888   7.707   1.937 -0.2875  0.7666 -0.1995
    8TYR    HD2   80   2.781   7.704   1.954 -0.5435 -0.9719 -1.8137
    8TYR    CE1   81   3.135   7.749   1.867  0.3318 -0.0340 -0.0261
    8TYR    HE1   82   3.232   7.771   1.822 -0.2114  1.6311 -0.4626
    8TYR    CE2   83   2.975   7.745   2.039 -0.1183 -0.4344  0.1261
    8TYR    HE2   84   2.941   7.756   2.142 -0.0339  0.6810  0.0503
    8TYR     CZ   85   3.106   7.771   2.001 -0.4121  0.5128 -0.2698
    8TYR     OH   86   3.196   7.833   2.083 -0.4077 -0.1791  0.2539
    8TYR     HH   87   3.277   7.774   2.073 -0.4841 -0.0544 -1.2875
    8TYR      C   88   2.824   7.407   1.812  0.2150  0.1956  0.1548
    8TYR      O   89   2.926   7.345   1.839 -0.1005 -0.4678 -0.1500
    9TRP      N   90   2.710   7.407   1.881  0.1160  0.0841 -0.0070
    9TRP      H   91   2.640   7.478   1.874 -0.6413 -0.6758 -0.4293
    9TRP     CA   92   2.691   7.318   1.997  0.6495  0.1070  0.1023
    9TRP     CB   93   2.578   7.372   2.084 -0.0728  0.1391 -0.8324
    9TRP     CG   94   2.601   7.512   2.143  0.0009 -0.0220 -0.4720
    9TRP    CD1   95   2.521   7.616   2.123 -0.2192 -0.1116 -0.0602
    9TRP    HD1   96   2.435   7.623   2.056 -0.8761  1.4881  0.8957
    9TRP    CD2   97   2.696   7.557   2.234  0.0561 -0.5599 -0.2585
    9TRP    NE1   98   2.560   7.724   2.190  0.2525 -0.4288  0.1850
    9TRP    HE1   99   2.519   7.812   2.164 -2.2573 -1.2613  0.9563
    9TRP    CE2  100   2.668   7.691   2.259  0.2900 -0.5707  0.0594
    9TRP    CE3  101   2.794   7.490   2.306  0.1862  0.0288  0.1182
    9TRP    HE3  102   2.814   7.384   2.295  0.7219  0.0548  0.7479
    9TRP    CZ2  103   2.741   7.759   2.356  0.3667 -0.2430 -0.2228
    9TRP    HZ2  104   2.716   7.858   2.392 -0.0553 -0.6830  0.7279
    9TRP    CZ3  105   2.870   7.567   2.393 -0.0071 -0.0262  0.3373
    9TRP    HZ3  106   2.960   7.522   2.436 -0.4114  0.6781  1.9852
    9TRP    CH2  107   2.850   7.702   2.421  0.5140  0.1502 -0.1211
    9TRP    HH2  108   2.913   7.746   2.499  1.5254 -0.2330 -0.6976
    9TRP      C  109   2.672   7.167   1.982  0.0273  0.1763  0.1396
    9TRP      O  110   2.723   7.090   2.063  0.1017 -0.1835 -0.2462
   10ALA      N  111   2.620   7.122   1.868  0.0913  0.4880 -0.0137
   10ALA      H  112   2.550   7.178   1.824 -0.2861 -0.0403 -0.0974
   10ALA     CA  113   2.629   6.980   1.829 -0.1211  0.4283  0.1523
   10ALA     CB  114   2.527   6.946   1.720 -0.4694  0.2671  0.5252
   10ALA      C  115   2.769   6.935   1.787 -0.1509  0.3768  0.1078
   10ALA      O  116   2.805   6.820   1.809 -0.6378  0.1401 -0.3157
   11AR4      N  117   2.836   7.022   1.711  0.0563  0.1012 -0.0269
   11AR4      H  118   2.787   7.097   1.667 -3.3246  0.0664  3.1244
   11AR4     CA  119   2.977   7.005   1.676 -0.1032 -0.6327 -0.3416
   11AR4     CB  120   3.020   7.123   1.588  0.3759 -0.7266 -0.2400
   11AR4     CG  121   3.012   7.095   1.438 -0.7174  0.2074 -0.3742
   11AR4     CD  122   3.039   7.217   1.349  0.2368  0.1452 -0.1848
   11AR4     NE  123   3.085   7.195   1.211 -0.4049 -0.0308 -0.3753
   11AR4     HE  124   3.067   7.106   1.171  0.3889  0.2230 -1.3553
   11AR4     CZ  125   3.158   7.283   1.140 -0.4027  0.1661 -0.1337
   11AR4    NH1  126   3.188   7.399   1.199  0.1245 -0.0881  0.1017
   11AR4   HH11  127   3.170   7.408   1.297 -0.4015 -1.4529  0.1465
   11AR4   HH12  128   3.220   7.470   1.136 -0.9232 -1.2731 -1.8849
   11AR4    NH2  129   3.203   7.250   1.018 -0.5862  0.1027 -0.1846
   11AR4   HH21  130   3.178   7.159   0.985  2.5492 -1.4603  1.3067
   11AR4   HH22  131   3.257   7.311   0.961 -0.7281  1.4892  1.1015
   11AR4      C  132   3.063   7.005   1.802  0.3070  0.4302 -0.6026
   11AR4      O  133   3.154   6.921   1.799 -0.4113 -0.3518 -1.0263
   12TYR      N  134   3.049   7.096   1.898  0.0769 -0.1301 -0.0955
   12TYR      H  135   2.996   7.180   1.884  0.0368 -0.0995  0.2357
   12TYR     CA  136   3.113   7.083   2.029  0.1413  0.0174 -0.1122
   12TYR     CB  137   3.062   7.195   2.120  0.1530 -0.1521  0.1042
   12TYR     CG  138   3.147   7.320   2.096 -0.1983 -0.0115 -0.4294
   12TYR    CD1  139   3.207   7.350   1.975  0.2665 -0.0838 -0.2190
   12TYR    HD1  140   3.171   7.306   1.882  0.7342 -0.5573 -0.1824
   12TYR    CD2  141   3.171   7.406   2.203  0.6690 -0.6968 -0.0549
   12TYR    HD2  142   3.093   7.411   2.279  1.8850 -0.3512  1.1929
   12TYR    CE1  143   3.288   7.462   1.957 -0.0134  0.1512 -0.0175
   12TYR    HE1  144   3.340   7.480   1.863  1.4141  2.4721  1.1214
   12TYR    CE2  145   3.256   7.515   2.193 -0.3253  0.0795 -0.2823
   12TYR    HE2  146   3.297   7.564   2.281  1.8632  0.3391 -1.3537
   12TYR     CZ  147   3.309   7.543   2.067 -0.1575  0.3669 -0.1470
   12TYR     OH  148   3.383   7.655   2.044 -0.1038  0.3660  0.0173
   12TYR     HH  149   3.434   7.650   1.958  0.9790  0.3875  0.6331
   12TYR      C  150   3.097   6.947   2.098 -0.0651 -0.0679 -0.3281
   12TYR      O  151   3.194   6.897   2.155  0.1992  0.5045 -0.2705
   13ALA      N  152   2.978   6.889   2.090 -0.0077 -0.2265 -0.0601
   13ALA      H  153   2.897   6.944   2.066 -0.0723 -1.2570 -2.5108
   13ALA     CA  154   2.950   6.750   2.129 -0.2150 -0.1517  0.0597
   13ALA     CB  155   2.806   6.709   2.097 -0.2125 -0.3367  0.2817
   13ALA      C  156   3.043   6.648   2.064  0.1603  0.3215 -0.1500
   13ALA      O  157   3.091   6.557   2.131 -0.3736 -0.1440 -0.3888
   14AS4      N  158   3.087   6.664   1.939  0.2804  0.2054 -0.1222
   14AS4      H  159   3.035   6.727   1.882 -0.8313 -0.3522  0.2404
   14AS4     CA  160   3.178   6.565   1.879  0.0404 -0.0829 -0.0096
   14AS4     CB  161   3.173   6.595   1.729  0.3917  0.6484  0.1256
   14AS4     CG  162   3.241   6.481   1.654 -0.3957  0.3552 -0.1481
   14AS4    OD1  163   3.363   6.469   1.677 -0.4039 -0.1671 -0.3527
   14AS4   HD11  164   3.406   6.383   1.650  1.8052  0.9812 -0.7365
   14AS4   HD12  165   3.399   6.553   1.718 -0.3636 -0.4983  0.3079
   14AS4    OD2  166   3.183   6.413   1.566  0.1088 -0.3561  0.0577
   14AS4   HD21  167   3.193   6.314   1.579  0.7299 -0.1688  1.1577
   14AS4   HD22  168   3.152   6.474   1.494 -0.7842 -0.3139  0.4662
   14AS4      C  169   3.313   6.566   1.950  0.2044 -0.5196 -0.3100
   14AS4      O  170   3.365   6.464   1.994  0.3139 -0.6710 -0.7825
   15TRP      N  171   3.357   6.692   1.954 -0.0157 -0.4662  0.4230
   15TRP      H  172   3.310   6.762   1.901  2.5357  0.6569 -0.4882
   15TRP     CA  173   3.486   6.730   2.014  0.2207  0.1559 -0.4718
   15TRP     CB  174   3.504   6.878   1.978 -0.4915  0.3093 -0.2217
   15TRP     CG  175   3.623   6.952   2.040 -0.0958 -0.4634 -0.0373
   15TRP    CD1  176   3.748   6.938   1.998 -0.0634 -0.2086 -0.0323
   15TRP    HD1  177   3.775   6.888   1.905  0.4152  0.2864 -0.1623
   15TRP    CD2  178   3.629   7.041   2.147  0.0010  0.1532 -0.5477
   15TRP    NE1  179   3.834   7.011   2.068 -0.2379 -0.1014  0.0700
   15TRP    HE1  180   3.933   7.004   2.057 -0.3234  1.6797 -2.7449
   15TRP    CE2  181   3.762   7.076   2.160 -0.0021 -0.1216  0.2700
   15TRP    CE3  182   3.534   7.113   2.219  0.2120  0.5217 -0.6388
   15TRP    HE3  183   3.429   7.103   2.195 -0.2746  2.5204  0.4507
   15TRP    CZ2  184   3.800   7.176   2.249  0.2974  0.0474 -0.0425
   15TRP    HZ2  185   3.904   7.206   2.262  0.0221  1.3377 -0.7136
   15TRP    CZ3  186   3.573   7.219   2.300  0.0425  0.2008 -0.1315
   15TRP    HZ3  187   3.504   7.265   2.371  0.5159  0.9637 -0.1559
   15TRP    CH2  188   3.707   7.248   2.323  0.1161 -0.3170  0.0878
   15TRP    HH2  189   3.733   7.318   2.402  1.6352 -1.2653  0.4718
   15TRP      C  190   3.491   6.714   2.166 -0.2650 -0.2076 -0.4945
   15TRP      O  191   3.604   6.685   2.205 -0.1715  0.5721 -0.1796
   16LEU      N  192   3.380   6.720   2.240  0.1602  0.8503  0.0646
   16LEU      H  193   3.298   6.772   2.215 -0.3413  0.7953  1.4879
   16LEU     CA  194   3.372   6.676   2.380  0.5045  0.2172 -0.1111
   16LEU     CB  195   3.233   6.692   2.442  0.4288  0.0711 -0.2436
   16LEU     CG  196   3.193   6.830   2.494  0.0894 -0.1277  0.0248
   16LEU    CD1  197   3.043   6.828   2.523  0.0647  0.6504 -0.0160
   16LEU    CD2  198   3.282   6.885   2.605 -0.0113 -0.3101  0.1948
   16LEU      C  199   3.414   6.533   2.416  0.0259  0.1557  0.1972
   16LEU      O  200   3.464   6.521   2.528 -0.0848 -0.2184  0.2077
   17PHE      N  201   3.380   6.436   2.332  0.3437 -0.1959  0.4712
   17PHE      H  202   3.336   6.455   2.244  1.5937 -2.2443 -0.6608
   17PHE     CA  203   3.404   6.292   2.349 -0.1470 -0.2956  0.3465
   17PHE     CB  204   3.393   6.223   2.213 -0.7554 -0.2406  0.3678
   17PHE     CG  205   3.257   6.157   2.185 -0.8543  0.0715  0.1153
   17PHE    CD1  206   3.146   6.227   2.138 -0.4004  0.2596 -0.6910
   17PHE    HD1  207   3.135   6.333   2.161  0.4143  0.0419  0.8250
   17PHE    CD2  208   3.267   6.020   2.169  0.4497  0.2087 -0.4026
   17PHE    HD2  209   3.345   5.963   2.219  0.1985 -0.0273 -0.2773
   17PHE    CE1  210   3.048   6.160   2.065 -0.8801  0.3075 -0.0920
   17PHE    HE1  211   2.966   6.218   2.021 -1.0931  0.6684  0.7527
   17PHE    CE2  212   3.164   5.954   2.102  0.2893  0.1922 -0.1417
   17PHE    HE2  213   3.162   5.846   2.090  0.6462  0.2289 -0.5649
   17PHE     CZ  214   3.061   6.024   2.040 -0.1120  0.2502  0.5772
   17PHE     HZ  215   2.995   5.979   1.966 -0.5461 -0.1752  1.2153
   17PHE      C  216   3.545   6.263   2.401  0.1118 -0.1071 -0.2500
   17PHE      O  217   3.644   6.333   2.377 -0.2317  0.3403 -0.3630
   18THR      N  218   3.548   6.154   2.476  0.0539  0.0914  0.0414
   18THR      H  219   3.461   6.105   2.485 -0.4369  0.7354 -0.9830
   18THR     CA  220   3.668   6.099   2.542 -0.2565 -0.4140  0.1910
   18THR     CB  221   3.759   6.017   2.451 -0.1331 -0.0787  0.0112
   18THR    OG1  222   3.799   6.096   2.339 -0.5971 -0.0178 -0.1129
   18THR    HG1  223   3.847   6.047   2.266 -1.0472  1.0310 -1.1379
   18THR    CG2  224   3.691   5.890   2.399 -0.4892  0.1929 -0.1834
   18THR      C  225   3.752   6.202   2.616 -0.1376 -0.2235 -0.2072
   18THR      O  226   3.732   6.215   2.737 -0.1876 -0.5604 -0.1795
   19THR      N  227   3.847   6.275   2.558  0.3075 -0.4066  0.2805
   19THR      H  228   3.855   6.258   2.459  2.6866 -2.6445  0.7426
   19THR     CA  229   3.944   6.360   2.629  0.4490 -0.3629  0.0369
   19THR     CB  230   4.072   6.400   2.555  0.2513  0.1941 -0.0147
   19THR    OG1  231   4.044   6.466   2.432 -0.9477 -0.2653 -0.0022
   19THR    HG1  232   4.067   6.563   2.444 -3.5580  0.4420 -0.1232
   19THR    CG2  233   4.163   6.277   2.542  0.3921  0.2769  0.1787
   19THR      C  234   3.905   6.483   2.712  0.2971  0.0368 -0.6120
   19THR      O  235   3.965   6.492   2.819  0.0817 -0.1119 -0.4767
   20PRO      N  236   3.814   6.570   2.669 -0.3877 -0.2789  0.1753
   20PRO     CA  237   3.761   6.678   2.754  0.2843 -0.1027  0.3779
   20PRO     CB  238   3.670   6.767   2.669  0.5562  0.2291  0.4317
   20PRO     CG  239   3.724   6.741   2.529 -0.7960  0.3023 -0.1220
   20PRO     CD  240   3.764   6.593   2.533 -0.4559  0.4050  0.3147
   20PRO      C  241   3.690   6.637   2.884 -0.0178  0.1182  0.2838
   20PRO      O  242   3.723   6.684   2.993 -0.2867  0.1559  0.3498
   21LEU      N  243   3.602   6.539   2.870  0.1981  0.0100 -0.3504
   21LEU      H  244   3.572   6.508   2.780  0.6664 -0.9102 -0.2025
   21LEU     CA  245   3.526   6.481   2.982  0.5460  0.1960 -0.0157
   21LEU     CB  246   3.409   6.397   2.931  0.5978  0.3266 -0.3581
   21LEU     CG  247   3.302   6.473   2.853 -0.0633  0.0485  0.2652
   21LEU    CD1  248   3.199   6.380   2.787  0.2375  0.0917 -0.2724
   21LEU    CD2  249   3.215   6.566   2.938  0.1082  0.5673 -0.1257
   21LEU      C  250   3.617   6.398   3.073 -0.1657 -0.1084  0.4290
   21LEU      O  251   3.592   6.402   3.193 -0.8941  0.4342  0.2684
   22LEU      N  252   3.716   6.326   3.021  0.1662  0.6137  0.0439
   22LEU      H  253   3.684   6.263   2.951 -0.8266 -0.3133  1.3012
   22LEU     CA  254   3.837   6.295   3.099  0.1330 -0.3090 -0.2665
   22LEU     CB  255   3.934   6.201   3.027  0.5424  0.0186 -0.1475
   22LEU     CG  256   3.883   6.057   3.033  0.0493  0.1748 -0.4277
   22LEU    CD1  257   3.940   5.957   2.932 -0.2719 -0.9080  0.4415
   22LEU    CD2  258   3.924   5.988   3.164  0.2267  0.4186 -0.3554
   22LEU      C  259   3.920   6.398   3.174 -0.2108 -0.3688  0.2020
   22LEU      O  260   3.975   6.373   3.282 -0.0860 -0.1296  0.1959
   23LEU      N  261   3.941   6.511   3.107  0.3621 -0.4725  0.1944
   23LEU      H  262   3.921   6.517   3.009 -0.4686  2.0955  0.4271
   23LEU     CA  263   4.017   6.626   3.159  0.3822 -0.3662 -0.0663
   23LEU     CB  264   4.046   6.731   3.052  0.0584 -0.0030  0.1962
   23LEU     CG  265   4.179   6.698   2.984  0.2798  0.8318  0.2171
   23LEU    CD1  266   4.202   6.795   2.868  0.4530 -0.0462 -0.4972
   23LEU    CD2  267   4.302   6.702   3.075  0.4657  0.1209  0.0064
   23LEU      C  268   3.951   6.698   3.277  0.0707 -1.0098  0.1589
   23LEU      O  269   4.020   6.730   3.374  0.4467 -0.4145 -0.2993
   24LEU      N  270   3.819   6.702   3.267  0.1187  0.4467 -0.1615
   24LEU      H  271   3.780   6.705   3.175 -0.2838 -0.0677 -0.0150
   24LEU     CA  272   3.733   6.747   3.378 -0.1742 -0.4075 -0.0338
   24LEU     CB  273   3.591   6.764   3.322 -0.0187 -0.0945 -0.3360
   24LEU     CG  274   3.480   6.822   3.409 -0.0646  0.0698 -0.5057
   24LEU    CD1  275   3.488   6.970   3.446  0.5414 -0.1688  0.3321
   24LEU    CD2  276   3.351   6.783   3.336 -0.3097 -0.4934  0.2148
   24LEU      C  277   3.734   6.651   3.497 -0.6241  0.0126  0.3098
   24LEU      O  278   3.768   6.702   3.604 -0.5620  0.3405  0.1361
   25AS0      N  279   3.703   6.524   3.474  0.4658 -0.2708  0.3423
   25AS0      H  280   3.653   6.494   3.392  0.2317 -1.3682  0.8666
   25AS0     CA  281   3.731   6.423   3.577 -0.0478 -0.5083  0.2551
   25AS0     CB  282   3.696   6.279   3.540 -0.4566 -0.3303 -0.0606
   25AS0     CG  283   3.549   6.240   3.525 -0.5509 -0.0382  0.1095
   25AS0    OD1  284   3.505   6.149   3.616 -0.6244 -0.0138  0.0981
   25AS0   HD11  285   3.421   6.106   3.584 -0.5193 -1.3933  1.5632
   25AS0   HD12  286   3.574   6.150   3.688 -0.7407 -1.2926  0.2569
   25AS0    OD2  287   3.464   6.297   3.457 -0.5628  0.1087  0.2469
   25AS0   HD21  288   3.375   6.253   3.470 -1.4558  1.9484  0.7555
   25AS0   HD22  289   3.504   6.380   3.417  0.3681 -0.6292 -0.3719
   25AS0      C  290   3.863   6.432   3.653  0.1668 -0.4278 -0.1238
   25AS0      O  291   3.868   6.405   3.773 -0.2956 -0.2273 -0.0589
   26LEU      N  292   3.972   6.455   3.580  0.2531  0.4919  0.2830
   26LEU      H  293   3.974   6.449   3.480  0.8325  0.2340  0.3068
   26LEU     CA  294   4.109   6.470   3.631  0.3463 -0.0114  0.1865
   26LEU     CB  295   4.210   6.468   3.516 -0.0281 -0.4899 -0.1384
   26LEU     CG  296   4.283   6.337   3.486  0.1736 -0.4181  0.0308
   26LEU    CD1  297   4.191   6.216   3.470 -0.2739 -0.0780  0.0070
   26LEU    CD2  298   4.356   6.342   3.352 -0.3580 -0.5150 -0.2687
   26LEU      C  299   4.113   6.592   3.724  0.2002 -0.1062  0.3162
   26LEU      O  300   4.172   6.588   3.832  0.5585  0.3209  0.1357
   27ALA      N  301   4.051   6.701   3.679  0.2555 -0.1952  0.0209
   27ALA      H  302   3.995   6.707   3.597 -0.9908  2.4560  0.9574
   27ALA     CA  303   4.061   6.827   3.753  0.3363 -0.0812 -0.1839
   27ALA     CB  304   3.999   6.930   3.659 -0.5260 -0.2581  0.1824
   27ALA      C  305   3.984   6.811   3.885  0.2947 -0.1119 -0.2119
   27ALA      O  306   4.042   6.826   3.992  0.0437 -0.3711 -0.0400
   28LEU      N  307   3.863   6.756   3.884  0.1028  0.2895  0.4002
   28LEU      H  308   3.811   6.756   3.798  1.2458  0.6674 -0.3239
   28LEU     CA  309   3.792   6.715   4.006  0.3082  0.2336  0.5013
   28LEU     CB  310   3.651   6.670   3.970  0.3353  0.5572 -0.0243
   28LEU     CG  311   3.573   6.768   3.882 -0.1634 -0.0534 -0.2692
   28LEU    CD1  312   3.429   6.717   3.869 -0.1169 -0.4923  0.8532
   28LEU    CD2  313   3.577   6.904   3.950  0.4018 -0.2373  0.0734
   28LEU      C  314   3.863   6.610   4.092  0.4998 -0.0676 -0.0182
   28LEU      O  315   3.841   6.602   4.213 -0.5044 -0.5935 -0.2287
   29LEU      N  316   3.955   6.535   4.033  0.0359 -0.6465 -0.0167
   29LEU      H  317   3.959   6.518   3.935  4.1426 -2.0705  0.2007
   29LEU     CA  318   4.041   6.440   4.106  0.1331 -0.2533  0.3888
   29LEU     CB  319   4.101   6.337   4.010 -0.7325 -0.2176 -0.2132
   29LEU     CG  320   4.188   6.223   4.065  0.3020  0.5114 -0.2970
   29LEU    CD1  321   4.115   6.103   4.127  0.7927  0.0869 -0.5285
   29LEU    CD2  322   4.296   6.190   3.962  0.5523  0.1372  0.0829
   29LEU      C  323   4.142   6.514   4.193  0.0691  0.2102  0.0739
   29LEU      O  324   4.170   6.465   4.302  0.6056 -0.2002 -0.2473
   30VAL      N  325   4.201   6.610   4.124 -0.0510  0.0631 -0.2338
   30VAL      H  326   4.199   6.627   4.025  5.0045 -1.1706 -0.8423
   30VAL     CA  327   4.309   6.688   4.186  0.2129 -0.2518 -0.2950
   30VAL     CB  328   4.382   6.782   4.090  0.3488 -0.0933 -0.0371
   30VAL    CG1  329   4.499   6.851   4.162  0.1728  0.5776 -0.3846
   30VAL    CG2  330   4.430   6.701   3.970 -0.5615 -0.1376 -0.3779
   30VAL      C  331   4.249   6.773   4.298  0.7366 -0.3354  0.0529
   30VAL      O  332   4.301   6.784   4.409 -0.1843 -0.0170  0.4654
   31AS1      N  333   4.124   6.815   4.282  0.6888 -0.2313  0.6628
   31AS1      H  334   4.077   6.796   4.196  0.0702 -0.6320  1.0782
   31AS1     CA  335   4.044   6.894   4.376  0.0067 -0.2617  0.1128
   31AS1     CB  336   3.915   6.950   4.315  0.2699  0.1498 -0.0724
   31AS1     CG  337   3.853   7.057   4.405 -0.0041  0.3028 -0.4364
   31AS1    OD1  338   3.898   7.171   4.394 -0.4121  0.4837 -0.2528
   31AS1   HD11  339   3.841   7.233   4.448  0.2126  0.3509  0.5838
   31AS1   HD12  340   3.978   7.183   4.335  0.4085  1.5655  1.0230
   31AS1    OD2  341   3.739   7.030   4.474  0.5179  0.1297  0.3787
   31AS1   HD21  342   3.727   7.104   4.540 -1.6862 -2.0044  2.5937
   31AS1   HD22  343   3.716   6.937   4.444 -0.2252  0.1651  0.8260
   31AS1      C  344   4.012   6.830   4.511 -0.0927 -0.1028  0.1654
   31AS1      O  345   4.052   6.881   4.615  0.0504  0.2126 -0.0432
   32ALA      N  346   3.946   6.714   4.512 -0.2107 -0.0367  0.1220
   32ALA      H  347   3.926   6.667   4.427  1.1128 -0.4158  0.0045
   32ALA     CA  348   3.884   6.647   4.627  0.5399 -0.3740  0.3338
   32ALA     CB  349   3.823   6.516   4.577  0.4612 -0.1198 -0.2353
   32ALA      C  350   3.973   6.617   4.748  0.4687  0.2259  0.5394
   32ALA      O  351   4.093   6.588   4.738  0.4333  0.2200  0.1002
   33AS0      N  352   3.914   6.638   4.865 -0.6213 -0.3731  0.1117
   33AS0      H  353   3.818   6.664   4.867 -0.7357 -0.6646 -1.0905
   33AS0     CA  354   3.982   6.610   4.993 -0.5198 -0.0386  0.1334
   33AS0     CB  355   3.944   6.716   5.096 -0.3317 -0.0239  0.1871
   33AS0     CG  356   4.021   6.845   5.069 -0.8762  0.2814  0.0616
   33AS0    OD1  357   4.019   6.883   4.939 -0.0878  0.5495  0.1209
   33AS0   HD11  358   4.074   6.965   4.924 -1.9932  1.5166 -2.4057
   33AS0   HD12  359   3.982   6.811   4.881  2.7370  0.6655 -2.0604
   33AS0    OD2  360   4.071   6.914   5.159  0.1148 -0.3672  0.0215
   33AS0   HD21  361   4.110   6.993   5.112 -1.3981  1.7348  2.0777
   33AS0   HD22  362   4.072   6.876   5.251  1.2696 -0.5037 -0.0293
   33AS0      C  363   3.946   6.469   5.042  0.1375 -0.2275  0.0850
   33AS0      O  364   3.936   6.385   4.953  0.4407  0.4879 -0.6366
   34GL0      N  365   3.951   6.439   5.171 -0.2456  0.2521  0.2176
   34GL0      H  366   4.013   6.496   5.226 -1.2555  2.5078 -0.8952
   34GL0     CA  367   3.907   6.310   5.225  0.0276 -0.0738 -0.3313
   34GL0     CB  368   3.964   6.288   5.366  0.3646 -0.6775 -0.5541
   34GL0     CG  369   4.117   6.291   5.364  0.3634  0.2736  0.1912
   34GL0     CD  370   4.182   6.192   5.268 -0.0282  0.2292 -0.0335
   34GL0    OE1  371   4.208   6.069   5.319 -0.3649  0.2909  0.2882
   34GL0   HE11  372   4.251   6.023   5.242  1.1159  3.0166 -0.6553
   34GL0   HE12  373   4.180   6.064   5.415  2.9348 -0.3850  1.3310
   34GL0    OE2  374   4.218   6.228   5.156  0.2035 -0.0522 -0.0513
   34GL0   HE21  375   4.253   6.148   5.108 -2.9796 -1.4296 -0.2893
   34GL0   HE22  376   4.209   6.327   5.142 -0.4864 -0.2579 -1.1434
   34GL0      C  377   3.756   6.286   5.230  0.0278  0.0026  0.1425
   34GL0      O  378   3.675   6.377   5.251  0.0868 -0.0079  0.4133
   35GLY      N  379   3.724   6.157   5.228 -0.3359  0.0976 -0.8712
   35GLY      H  380   3.773   6.086   5.178  0.0024 -0.6811  0.5355
   35GLY     CA  381   3.587   6.111   5.256 -0.2650  0.1880 -0.3629
   35GLY      C  382   3.573   5.980   5.333  0.8361  0.2616 -0.0114
   35GLY      O  383   3.608   5.877   5.274  0.0814 -0.3679  0.6143
   36THR      N  384   3.512   5.988   5.451  0.1300 -0.6505 -0.2958
   36THR      H  385   3.478   6.079   5.477  1.2894 -0.5868  1.1321
   36THR     CA  386   3.527   5.886   5.555  0.4153 -0.2715  0.0396
   36THR     CB  387   3.539   5.951   5.693  0.2346 -0.2826  0.0616
   36THR    OG1  388   3.407   5.997   5.723  0.2200 -0.1081 -0.2674
   36THR    HG1  389   3.351   5.940   5.664 -0.1970  1.0162 -0.9808
   36THR    CG2  390   3.654   6.051   5.704 -0.0343  0.0302  0.0070
   36THR      C  391   3.422   5.774   5.554  0.1386 -0.0122 -0.4177
   36THR     O1  392   3.457   5.654   5.550  0.4205  0.0644 -0.2204
   36THR   HO11  393   3.395   5.602   5.492 -0.2612  0.9599 -0.3044
   36THR   HO12  394   3.539   5.651   5.608  1.8241  0.4605 -2.0845
   36THR     O2  395   3.303   5.810   5.540  0.0896  0.1148  0.2890
   36THR   HO21  396   3.252   5.746   5.597 -0.4970  0.9790  0.7633
   36THR   HO22  397   3.282   5.882   5.474 -0.1224  0.5361  0.8122
   37CHL    CN1  398   4.134   5.607   1.016 -0.4010  0.1278  0.3726
   37CHL    CN2  399   4.257   5.431   0.919 -0.0377  0.0663 -0.1425
   37CHL    CN3  400   4.145   5.407   1.134 -0.7736  0.7093 -0.1411
   37CHL    NTM  401   4.224   5.495   1.047 -0.1961  0.1257 -0.2118
   37CHL     CB  402   4.341   5.550   1.118 -0.2332  0.0859 -0.1201
   38PJ2     CA  403   4.456   5.454   1.148 -0.5292 -0.4074 -0.5486
   38PJ2     OA  404   4.418   5.338   1.224 -0.0973  0.0941  0.4517
   38PJ2      P  405   4.536   5.230   1.238 -0.0448  0.1133  0.1741
   38PJ2     OB  406   4.477   5.103   1.286 -0.4930  0.0674 -0.4880
   38PJ2     HB  407   4.377   5.105   1.292 -0.4311  0.7560  0.5748
   38PJ2     OG  408   4.621   5.231   1.117  0.4201 -0.2761  0.4895
   38PJ2     HG  409   4.600   5.303   1.051  1.5364  0.8797  1.3370
   38PJ2     OD  410   4.621   5.299   1.357  0.0850 -0.1260  0.2216
   39POX     CD  411   4.564   5.293   1.488  0.1796  0.1031  0.2738
   39POX     CE  412   4.636   5.350   1.611  0.1986  0.0502  0.2873
   39POX     OE  413   4.572   5.345   1.739 -0.4548  0.2864 -0.0247
   39POX    C1A  414   4.464   5.414   1.775 -0.2163  0.6017  0.0939
   39POX    O1A  415   4.388   5.445   1.683 -0.6178 -0.3525  0.0972
   39POX    C1B  416   4.450   5.450   1.918  0.3079  0.5164  0.1693
   39POX    C1C  417   4.390   5.335   1.998 -0.2658  0.3270 -0.5217
   39POX    C1D  418   4.345   5.366   2.142  0.7614 -0.3025 -0.0552
   39POX    C1E  419   4.264   5.245   2.190  0.5690  0.1716  0.8171
   39POX    C1F  420   4.234   5.248   2.340  0.3958 -0.4071  0.7956
   39POX    C1G  421   4.359   5.250   2.428  0.5685  0.5577  0.5448
   39POX    C1H  422   4.327   5.275   2.576 -0.6799  0.5987  0.2824
   39POX    C1I  423   4.445   5.264   2.673 -0.2600 -0.2739 -0.3117
   39POX    C1J  424   4.419   5.274   2.803 -0.2432 -0.2296 -0.3114
   39POX    C1K  425   4.286   5.310   2.869  0.2186  0.7712  0.0966
   39POX    C1L  426   4.285   5.252   3.011  0.4045 -0.0733 -0.2354
   39POX    C1M  427   4.375   5.333   3.104 -0.1512 -0.5442  0.7291
   39POX    C1N  428   4.362   5.291   3.250  0.0409 -0.5321  0.7498
   39POX    C1O  429   4.413   5.370   3.371  0.3093 -0.3053  0.4892
   39POX    C1P  430   4.345   5.328   3.501  0.2075  0.5014  0.7037
   39POX    C1Q  431   4.389   5.404   3.626  0.2379  0.5524  0.6617
   39POX    C1R  432   4.284   5.369   3.731 -0.5877 -0.3804 -0.4479
   39POX     CZ  433   4.683   5.484   1.554  0.3351 -0.0205  0.2336
   39POX     OZ  434   4.738   5.576   1.648 -0.5177  0.2898  0.4356
   39POX    C2A  435   4.780   5.696   1.611 -0.2300  0.0751  0.0716
   39POX    O2A  436   4.763   5.740   1.497  0.5004  0.0260 -0.0621
   39POX    C2B  437   4.857   5.770   1.713  0.1696 -0.0461 -0.1379
   39POX    C2C  438   4.811   5.915   1.733 -0.2239 -0.1726 -0.1223
   39POX    C2D  439   4.885   5.988   1.845  0.1823 -0.2962 -0.3062
   39POX    C2E  440   4.869   5.921   1.981  0.6275  0.0307 -0.0925
   39POX    C2F  441   4.940   5.990   2.099 -0.0973  0.3164  0.1835
   39POX    C2G  442   5.088   6.015   2.069 -0.0012 -0.2484  0.1645
   39POX    C2H  443   5.165   6.053   2.195 -0.2830  0.0777  0.2409
   39POX    C2I  444   5.165   5.935   2.294  0.0319  0.0286  0.1817
   39POX    C2J  445   5.296   5.927   2.373  0.1220  0.8785  0.1325
   39POX    C2K  446   5.283   5.817   2.479  0.8266 -0.0301 -0.6978
   39POX    C2L  447   5.393   5.847   2.581  0.1864 -0.4696  0.1312
   39POX    C2M  448   5.375   5.779   2.717 -0.2946  0.1076  0.3646
   39POX    C2N  449   5.515   5.764   2.777 -0.1201 -0.2689 -0.1296
   39POX    C2O  450   5.598   5.893   2.774 -0.1260 -0.2599  0.1197
   39POX    C2P  451   5.715   5.896   2.873 -0.4904 -0.0240  0.5450
   40CHL    CN1  452   1.561   1.983   1.575  0.7142  0.1896  0.6723
   40CHL    CN2  453   1.701   1.822   1.680  0.2411  0.1116 -0.1788
   40CHL    CN3  454   1.791   2.029   1.579  0.0203  0.9464  0.0476
   40CHL    NTM  455   1.694   1.920   1.570  0.7436  0.3022 -0.0477
   40CHL     CB  456   1.703   1.852   1.440 -0.0341  0.1370 -0.0233
   41PJ2     CA  457   1.658   1.710   1.406  0.0725  0.1976 -0.4255
   41PJ2     OA  458   1.521   1.693   1.442  0.3520 -0.1263  0.5362
   41PJ2      P  459   1.454   1.552   1.399  0.1830  0.1643 -0.1664
   41PJ2     OB  460   1.306   1.562   1.397  0.1927  0.3657  0.0778
   41PJ2     HB  461   1.271   1.631   1.460 -1.6661  0.9856 -1.5291
   41PJ2     OG  462   1.525   1.497   1.281  0.8206  0.3433  0.1315
   41PJ2     HG  463   1.583   1.567   1.239 -1.8556  1.9638 -1.1447
   41PJ2     OD  464   1.477   1.465   1.532  0.1513  0.3464 -0.0403
   42POX     CD  465   1.426   1.520   1.653  0.3401  0.3248  0.0491
   42POX     CE  466   1.451   1.444   1.784 -0.4158 -0.1195 -0.0581
   42POX     OE  467   1.400   1.505   1.903 -0.0051 -0.1795  0.1529
   42POX    C1A  468   1.281   1.482   1.958 -0.0766  0.3275  0.2165
   42POX    O1A  469   1.201   1.410   1.899 -0.1242 -0.2361  0.9489
   42POX    C1B  470   1.245   1.550   2.084 -0.4294  0.5490 -0.0017
   42POX    C1C  471   1.358   1.549   2.188 -0.0817 -0.3887 -0.3803
   42POX    C1D  472   1.291   1.550   2.325  0.5192  0.2987 -0.0872
   42POX    C1E  473   1.396   1.504   2.426  0.3476  0.2638  0.0775
   42POX    C1F  474   1.331   1.471   2.560  0.2925 -0.3254 -0.0940
   42POX    C1G  475   1.436   1.474   2.671  0.1991 -0.4143 -0.0023
   42POX    C1H  476   1.437   1.353   2.764 -0.0446 -0.3964  0.0243
   42POX    C1I  477   1.556   1.350   2.861 -0.2573  0.4946  0.3191
   42POX    C1J  478   1.562   1.277   2.972 -0.0885  0.1101  0.0591
   42POX    C1K  479   1.451   1.191   3.033  0.0200  0.1406  0.3011
   42POX    C1L  480   1.386   1.264   3.150 -0.4574  0.1765  0.0175
   42POX    C1M  481   1.294   1.170   3.229  0.0698 -0.2783  0.1008
   42POX    C1N  482   1.248   1.240   3.357 -0.3460 -0.2931 -0.0384
   42POX    C1O  483   1.330   1.212   3.483 -0.4629 -0.0160  0.1000
   42POX    C1P  484   1.262   1.270   3.607 -0.4599  0.0925  0.0516
   42POX    C1Q  485   1.353   1.242   3.726 -0.4809 -0.1509  0.0122
   42POX    C1R  486   1.491   1.308   3.713 -0.5171 -0.2194 -0.7714
   42POX     CZ  487   1.603   1.426   1.788 -0.4060 -0.0556 -0.1221
   42POX     OZ  488   1.640   1.353   1.906  0.1361 -0.2220 -0.3920
   42POX    C2A  489   1.766   1.333   1.941  0.0629  0.2446  0.1362
   42POX    O2A  490   1.862   1.356   1.867  0.1934 -0.2399  0.1521
   42POX    C2B  491   1.778   1.277   2.077 -0.3090 -0.4266 -0.1085
   42POX    C2C  492   1.748   1.382   2.184 -0.4376  0.1077 -0.6676
   42POX    C2D  493   1.806   1.346   2.320 -0.4034  0.7274 -0.5139
   42POX    C2E  494   1.813   1.467   2.413  0.2370  0.0431  0.3629
   42POX    C2F  495   1.877   1.419   2.543  0.9911 -0.2944 -0.1308
   42POX    C2G  496   1.868   1.524   2.653  0.1100 -0.0548 -0.4217
   42POX    C2H  497   1.974   1.494   2.760  0.1214  0.2492 -0.3451
   42POX    C2I  498   1.990   1.616   2.851  0.0734 -0.1033  0.1379
   42POX    C2J  499   2.097   1.574   2.952 -0.5848 -0.0526  0.8713
   42POX    C2K  500   2.124   1.685   3.054 -0.0913  0.7586 -0.1187
   42POX    C2L  501   2.203   1.655   3.181  0.0215  0.1845 -0.3208
   42POX    C2M  502   2.339   1.584   3.178 -0.0678  0.0059 -0.1688
   42POX    C2N  503   2.419   1.586   3.308 -0.2970  0.0631 -0.0274
   42POX    C2O  504   2.550   1.511   3.285 -0.2553  0.2086 -0.2672
   42POX    C2P  505   2.624   1.499   3.418 -0.0183  0.8282 -0.3395
   43CHL    CN1  506   4.518   8.323   1.775  0.3883 -0.5950 -0.2655
   43CHL    CN2  507   4.445   8.467   1.601 -0.1325 -0.3343 -0.0619
   43CHL    CN3  508   4.592   8.551   1.769 -0.1331 -0.0741  0.1656
   43CHL    NTM  509   4.559   8.434   1.687 -0.1993 -0.0421  0.1446
   43CHL     CB  510   4.681   8.382   1.622 -0.3089  0.2731 -0.3186
   44PJ2     CA  511   4.751   8.466   1.516 -0.6935  0.7601 -0.1911
   44PJ2     OA  512   4.835   8.563   1.579 -0.4577  0.1236  0.4941
   44PJ2      P  513   4.859   8.684   1.475 -0.8225  0.0537  0.3264
   44PJ2     OB  514   4.979   8.651   1.395 -0.4469  0.2974  0.7829
   44PJ2     HB  515   5.064   8.656   1.448  0.2051  3.8672 -0.3626
   44PJ2     OG  516   4.731   8.716   1.409 -0.1067  0.4282 -0.9185
   44PJ2     HG  517   4.655   8.679   1.463 -1.9395  2.3363 -2.0367
   44PJ2     OD  518   4.883   8.804   1.579  0.1695  0.2115 -0.0695
   45POX     CD  519   4.776   8.880   1.638  0.0209  0.0233 -0.0954
   45POX     CE  520   4.814   8.930   1.777 -0.1038  0.5351 -0.2419
   45POX     OE  521   4.708   9.007   1.834 -0.3955 -0.0836  0.0701
   45POX    C1A  522   4.644   8.936   1.927 -0.2917 -0.3837 -0.0873
   45POX    O1A  523   4.637   8.813   1.929 -0.5041 -0.3681  0.1874
   45POX    C1B  524   4.564   9.033   2.005 -0.0833 -0.2529 -0.0333
   45POX    C1C  525   4.539   8.978   2.145  0.4738 -0.1496  0.1084
   45POX    C1D  526   4.439   9.064   2.223 -0.0406 -0.3184 -0.3552
   45POX    C1E  527   4.404   9.008   2.361  0.9428  0.3583  0.1839
   45POX    C1F  528   4.370   9.114   2.465  0.4008  0.2238  0.1472
   45POX    C1G  529   4.241   9.193   2.442  0.2875 -0.1538 -0.5327
   45POX    C1H  530   4.234   9.310   2.541  0.9158 -0.2282 -0.3942
   45POX    C1I  531   4.124   9.402   2.488  0.5087 -0.2411  0.4067
   45POX    C1J  532   4.141   9.533   2.476  0.3041 -0.2206  0.3212
   45POX    C1K  533   4.262   9.615   2.522  0.2514 -0.0612  0.1741
   45POX    C1L  534   4.245   9.687   2.656 -0.6061  1.0317 -0.4944
   45POX    C1M  535   4.365   9.777   2.688 -0.0354  0.2673 -0.4565
   45POX    C1N  536   4.349   9.814   2.836  0.0395 -0.6035 -0.2201
   45POX    C1O  537   4.495   9.826   2.878  0.1300  0.7090 -0.8450
   45POX    C1P  538   4.503   9.925   2.995 -0.1374  0.1721 -0.3676
   45POX    C1Q  539   4.650   9.968   2.985 -0.0598 -0.0905 -0.3895
   45POX    C1R  540   4.673  10.064   3.103  0.2843 -0.2189 -0.3509
   45POX     CZ  541   4.951   8.997   1.783  0.1009  0.1091 -0.1252
   45POX     OZ  542   5.047   8.948   1.877 -0.0405 -0.3077 -0.1962
   45POX    C2A  543   5.153   9.029   1.880 -0.4077  0.1637  0.2464
   45POX    O2A  544   5.153   9.134   1.816  0.2080  0.0893  0.1228
   45POX    C2B  545   5.256   8.988   1.978 -0.4060 -0.9538 -0.2055
   45POX    C2C  546   5.222   9.050   2.113 -0.0709 -0.5173 -0.3154
   45POX    C2D  547   5.292   8.969   2.223 -0.4344 -0.2637  0.1110
   45POX    C2E  548   5.251   9.032   2.356 -0.4711  0.2162 -0.1257
   45POX    C2F  549   5.321   8.942   2.458 -0.3336  0.3317 -0.1189
   45POX    C2G  550   5.306   8.965   2.608 -0.0503  0.0103 -0.0410
   45POX    C2H  551   5.427   8.915   2.687 -0.1711  0.4300  0.4168
   45POX    C2I  552   5.411   8.982   2.824 -0.6302  0.1239  0.5142
   45POX    C2J  553   5.518   8.933   2.921 -0.0221 -0.0432 -0.2281
   45POX    C2K  554   5.534   9.009   3.053  0.2890 -0.0358 -0.2707
   45POX    C2L  555   5.620   8.935   3.155  0.1934 -0.0288 -0.1845
   45POX    C2M  556   5.600   8.973   3.302 -0.2522 -0.1775 -0.2052
   45POX    C2N  557   5.594   9.124   3.331 -0.5063 -0.3105  0.4525
   45POX    C2O  558   5.725   9.201   3.312 -0.7979  0.0077 -0.3364
   45POX    C2P  559   5.696   9.347   3.346 -0.3337  0.0423 -0.0826
   46CHL    CN1  560   3.414   0.958   1.396  0.2413  0.2283  0.0377
   46CHL    CN2  561   3.230   0.954   1.556 -0.2937 -0.1321 -0.2773
   46CHL    CN3  562   3.259   1.139   1.418  0.4341  0.3069 -0.5124
   46CHL    NTM  563   3.273   0.993   1.421  0.2542  0.2963  0.0155
   46CHL     CB  564   3.188   0.932   1.318  0.4140 -0.2603  0.2066
   47PJ2     CA  565   3.160   0.783   1.304  0.5766 -0.3588  0.9109
   47PJ2     OA  566   3.108   0.705   1.412  0.0791 -0.3987  0.6478
   47PJ2      P  567   3.089   0.561   1.343  0.0503  0.0448 -0.2720
   47PJ2     OB  568   2.963   0.567   1.265 -0.3091 -0.4145  0.2678
   47PJ2     HB  569   2.897   0.621   1.317  1.0761  0.2793  1.3586
   47PJ2     OG  570   3.216   0.523   1.277  0.1732 -0.1160  0.0558
   47PJ2     HG  571   3.198   0.454   1.206  1.8964 -0.0276 -0.5096
   47PJ2     OD  572   3.061   0.468   1.471  0.0741  0.2300 -0.1308
   48POX     CD  573   2.979   0.515   1.577 -0.7445 -0.5311 -0.4090
   48POX     CE  574   2.973   0.419   1.696  0.0901  0.3265  0.3452
   48POX     OE  575   2.854   0.430   1.774 -0.2009 -0.2751 -0.0055
   48POX    C1A  576   2.793   0.314   1.795 -0.2401 -0.3082 -0.2964
   48POX    O1A  577   2.805   0.211   1.729 -0.0448 -0.3861 -0.1430
   48POX    C1B  578   2.686   0.321   1.897  0.0531  0.1705 -0.0188
   48POX    C1C  579   2.730   0.278   2.037 -0.6078 -0.6473 -0.0536
   48POX    C1D  580   2.615   0.245   2.132 -0.6319 -0.0357  0.1310
   48POX    C1E  581   2.665   0.259   2.276 -0.1331  0.2933 -0.0716
   48POX    C1F  582   2.562   0.291   2.385  0.1577  0.1847  0.2381
   48POX    C1G  583   2.519   0.438   2.387  0.2122  0.1986  0.3943
   48POX    C1H  584   2.449   0.481   2.516 -0.3557  0.3243  0.0493
   48POX    C1I  585   2.405   0.628   2.521 -0.3743  0.3215 -0.0330
   48POX    C1J  586   2.410   0.712   2.624 -0.0213  0.3630 -0.0835
   48POX    C1K  587   2.437   0.678   2.771 -0.1792  0.0743 -0.1210
   48POX    C1L  588   2.336   0.759   2.852 -0.1646 -0.2769  0.2511
   48POX    C1M  589   2.354   0.739   3.003  0.0931 -0.1888  0.2331
   48POX    C1N  590   2.287   0.608   3.047 -0.3536 -0.0485 -0.0213
   48POX    C1O  591   2.288   0.574   3.196 -0.3292  0.0215 -0.0053
   48POX    C1P  592   2.400   0.481   3.244 -0.7151 -0.1678  0.5434
   48POX    C1Q  593   2.417   0.351   3.166 -0.3700  0.1821  0.0205
   48POX    C1R  594   2.526   0.268   3.234 -0.5231  0.3103  0.4258
   48POX     CZ  595   3.100   0.456   1.773  0.2394  0.5282  0.0031
   48POX     OZ  596   3.130   0.371   1.884 -0.0296  0.1852 -0.1860
   48POX    C2A  597   3.239   0.400   1.954 -0.2021 -0.1680  0.2335
   48POX    O2A  598   3.327   0.478   1.918  0.0098 -0.4130  0.2143
   48POX    C2B  599   3.264   0.298   2.059 -0.8342 -0.0785  0.4704
   48POX    C2C  600   3.264   0.360   2.198 -0.0209  0.4015  0.2569
   48POX    C2D  601   3.256   0.262   2.315  0.0535 -0.4219 -0.4241
   48POX    C2E  602   3.127   0.179   2.319  0.3247 -0.8347 -0.2008
   48POX    C2F  603   3.117   0.107   2.454  0.0419  0.2797  0.3849
   48POX    C2G  604   3.239   0.022   2.489 -0.2700 -0.1258  0.4921
   48POX    C2H  605   3.245  -0.062   2.617  0.2183 -0.2388  0.4017
   48POX    C2I  606   3.235   0.053   2.719  0.4495 -0.0186  0.1766
   48POX    C2J  607   3.280   0.011   2.859  0.7561 -0.0324  0.0766
   48POX    C2K  608   3.256   0.123   2.961 -0.2067  0.0721 -0.2566
   48POX    C2L  609   3.286   0.064   3.099 -1.1088 -0.0585 -0.1079
   48POX    C2M  610   3.262   0.177   3.200  0.4112  0.0637  0.1371
   48POX    C2N  611   3.278   0.139   3.347 -0.9115 -0.1591  0.2334
   48POX    C2O  612   3.256   0.259   3.440  0.6017  0.4202 -0.1336
   48POX    C2P  613   3.291   0.199   3.576 -0.1136 -0.1282 -0.1860
   49CHL    CN1  614   1.973   6.664   0.557 -0.3736 -0.3628 -0.3450
   49CHL    CN2  615   1.925   6.536   0.750 -0.0539  0.3674  0.0145
   49CHL    CN3  616   2.107   6.696   0.756  0.1563 -0.4170 -0.1227
   49CHL    NTM  617   2.033   6.599   0.674 -0.0526 -0.0691 -0.3475
   49CHL     CB  618   2.132   6.500   0.629  0.1006 -0.1039  0.0629
   50PJ2     CA  619   2.194   6.399   0.726 -0.0435 -0.4531 -0.2044
   50PJ2     OA  620   2.113   6.285   0.757  0.0694 -0.5387 -0.2236
   50PJ2      P  621   2.152   6.233   0.904 -0.2475 -0.2123 -0.0227
   50PJ2     OB  622   2.291   6.182   0.900 -0.0538  0.2970  0.1400
   50PJ2     HB  623   2.301   6.133   0.814  2.5564  1.0858 -0.0968
   50PJ2     OG  624   2.100   6.337   0.996 -0.3206  0.1710 -0.4954
   50PJ2     HG  625   2.140   6.313   1.084  0.0806 -0.2190 -0.7790
   50PJ2     OD  626   2.062   6.100   0.916 -0.1463 -0.2891 -0.1134
   51POX     CD  627   1.982   6.107   1.035 -0.2996  0.1814 -0.2414
   51POX     CE  628   1.950   5.971   1.099  0.0346  0.1349 -0.1684
   51POX     OE  629   1.856   5.978   1.206 -0.2355  0.1732 -0.4060
   51POX    C1A  630   1.730   5.962   1.167 -0.4771  0.4699  0.2282
   51POX    O1A  631   1.686   5.979   1.053  0.4354  0.2833 -0.1634
   51POX    C1B  632   1.646   5.916   1.279 -0.1158 -0.6376  0.0650
   51POX    C1C  633   1.587   6.023   1.373  0.5465  0.0826 -0.3280
   51POX    C1D  634   1.498   5.961   1.480  0.6418  0.0604 -0.2610
   51POX    C1E  635   1.457   6.065   1.585  0.1719 -0.3067 -0.0714
   51POX    C1F  636   1.352   6.024   1.688  0.0888  0.0739 -0.0042
   51POX    C1G  637   1.325   6.146   1.776 -0.5555 -0.0328 -0.0483
   51POX    C1H  638   1.247   6.101   1.900  0.0278 -0.1862  0.2673
   51POX    C1I  639   1.216   6.218   1.994  0.2663 -0.0051  0.1213
   51POX    C1J  640   1.188   6.205   2.123 -0.2899 -0.4331 -0.0409
   51POX    C1K  641   1.178   6.074   2.202  0.2125 -0.1652  0.4732
   51POX    C1L  642   1.175   6.117   2.348 -0.0781 -0.0479  0.4324
   51POX    C1M  643   1.184   6.007   2.454  0.2563 -0.1419  0.3048
   51POX    C1N  644   1.210   6.069   2.591  0.0242 -0.0781  0.3188
   51POX    C1O  645   1.232   5.968   2.704  0.1365 -0.4187 -0.0054
   51POX    C1P  646   1.204   6.037   2.838  0.1421 -0.0682 -0.1842
   51POX    C1Q  647   1.248   5.942   2.948 -0.2477 -0.0933 -0.0492
   51POX    C1R  648   1.194   5.984   3.085 -0.0551 -0.1854  0.0561
   51POX     CZ  649   2.080   5.898   1.131  0.0689  0.2409 -0.0673
   51POX     OZ  650   2.062   5.759   1.160 -0.3752  0.2628 -0.2327
   51POX    C2A  651   2.084   5.728   1.288 -1.1632  0.2270 -0.1028
   51POX    O2A  652   2.114   5.804   1.380 -0.6205 -0.1040 -0.0054
   51POX    C2B  653   2.074   5.583   1.312  0.2658  0.1666  0.1959
   51POX    C2C  654   1.923   5.574   1.336  0.2758  0.1589  0.2569
   51POX    C2D  655   1.892   5.584   1.486  0.0250  0.0250  0.2143
   51POX    C2E  656   1.742   5.568   1.511 -0.0431 -0.3937 -0.4342
   51POX    C2F  657   1.706   5.583   1.659 -0.0043  0.3070 -0.4925
   51POX    C2G  658   1.560   5.539   1.676  0.0504  0.2233 -0.2328
   51POX    C2H  659   1.505   5.544   1.818  0.2010  0.2356 -0.1753
   51POX    C2I  660   1.566   5.440   1.912  0.1690  0.1447 -0.2561
   51POX    C2J  661   1.534   5.443   2.062  0.5434 -0.1397 -0.1684
   51POX    C2K  662   1.660   5.464   2.146  0.1999  0.1243  0.2843
   51POX    C2L  663   1.624   5.441   2.293 -0.5243 -0.3431  0.0401
   51POX    C2M  664   1.520   5.540   2.344 -0.2358  0.0246 -0.0845
   51POX    C2N  665   1.514   5.514   2.494  0.3885  0.2027 -0.0248
   51POX    C2O  666   1.410   5.599   2.567  0.1130 -0.2565  0.1233
   51POX    C2P  667   1.268   5.591   2.512  0.1457  0.1026 -0.0152
   52CHL    CN1  668   4.507   7.833   0.958 -0.0426 -0.2197 -0.4547
   52CHL    CN2  669   4.333   7.692   1.070  0.1048  0.0316  0.5875
   52CHL    CN3  670   4.303   7.914   0.990  0.3373  0.0726  0.0427
   52CHL    NTM  671   4.398   7.823   1.055  0.2576 -0.1170 -0.1047
   52CHL     CB  672   4.438   7.890   1.180 -0.0839 -0.0783 -0.0126
   53PJ2     CA  673   4.533   7.814   1.273  0.1241  0.0277 -0.1369
   53PJ2     OA  674   4.637   7.744   1.204 -0.2793 -0.4780 -0.2426
   53PJ2      P  675   4.720   7.634   1.287 -0.0447 -0.2287 -0.1444
   53PJ2     OB  676   4.619   7.542   1.344 -0.3595  0.3751  0.2937
   53PJ2     HB  677   4.529   7.573   1.314 -0.7517 -2.6979 -2.2937
   53PJ2     OG  678   4.825   7.581   1.197 -0.1986 -0.3583 -0.2473
   53PJ2     HG  679   4.781   7.507   1.145  1.2226 -2.8328  1.8265
   53PJ2     OD  680   4.798   7.719   1.400  0.1270 -0.2309 -0.2624
   54POX     CD  681   4.806   7.675   1.536  0.1732 -0.1817 -0.2492
   54POX     CE  682   4.905   7.760   1.616  0.2672 -0.1888 -0.3566
   54POX     OE  683   4.968   7.688   1.723 -0.4099  0.0204  0.1964
   54POX    C1A  684   5.075   7.621   1.682 -0.5515  0.0453 -0.2246
   54POX    O1A  685   5.118   7.634   1.567 -0.2804 -0.0860 -0.1391
   54POX    C1B  686   5.120   7.531   1.791  0.0762  0.1753 -0.3705
   54POX    C1C  687   5.228   7.429   1.755 -0.0028 -0.1646  0.3367
   54POX    C1D  688   5.275   7.323   1.854  0.2202 -0.3341  0.0534
   54POX    C1E  689   5.332   7.384   1.983 -0.4939 -0.4757  0.4384
   54POX    C1F  690   5.367   7.294   2.102  0.1561 -0.3936  0.3091
   54POX    C1G  691   5.420   7.388   2.211 -0.0740  0.0553  0.0350
   54POX    C1H  692   5.448   7.303   2.335 -0.3817 -0.2893 -0.1276
   54POX    C1I  693   5.590   7.247   2.345 -0.3035 -0.1532 -0.4654
   54POX    C1J  694   5.631   7.197   2.461 -0.3194 -0.0518 -0.4162
   54POX    C1K  695   5.557   7.213   2.594 -0.3634  0.0531 -0.4531
   54POX    C1L  696   5.660   7.270   2.692 -0.6052  0.0879 -0.2198
   54POX    C1M  697   5.587   7.294   2.825 -0.0254  0.3350  0.0551
   54POX    C1N  698   5.674   7.359   2.934  0.3238 -0.3619  0.1994
   54POX    C1O  699   5.716   7.497   2.884  0.1556 -0.4030 -0.0646
   54POX    C1P  700   5.801   7.587   2.974 -0.1578 -0.4069  0.2371
   54POX    C1Q  701   5.735   7.632   3.105 -0.2867  1.0314 -0.3025
   54POX    C1R  702   5.614   7.722   3.081 -1.0121  0.1941  0.1531
   54POX     CZ  703   4.829   7.883   1.665  0.6126 -0.0127 -0.2602
   54POX     OZ  704   4.883   7.978   1.757 -0.1238 -0.1511  0.3233
   54POX    C2A  705   4.801   8.069   1.811  0.0805 -0.2468  0.8065
   54POX    O2A  706   4.679   8.062   1.797  0.2315  0.0413 -0.9886
   54POX    C2B  707   4.879   8.138   1.916  0.2398  0.4528  0.2372
   54POX    C2C  708   4.779   8.178   2.024  0.2075  0.0967  0.3415
   54POX    C2D  709   4.842   8.244   2.146  0.0980 -0.0375  0.4714
   54POX    C2E  710   4.749   8.241   2.268 -0.3527  0.4707  0.1417
   54POX    C2F  711   4.810   8.313   2.388  0.0171  0.0409  0.2109
   54POX    C2G  712   4.726   8.347   2.512 -0.0452  0.2905  0.0985
   54POX    C2H  713   4.669   8.223   2.581  0.2934 -0.0718 -0.2667
   54POX    C2I  714   4.565   8.263   2.685  0.3557 -0.3969 -0.0777
   54POX    C2J  715   4.526   8.140   2.767 -0.0217 -0.4329 -0.3068
   54POX    C2K  716   4.432   8.167   2.885  0.3539 -0.3580 -0.0230
   54POX    C2L  717   4.446   8.054   2.987  0.4505 -0.1561  0.1861
   54POX    C2M  718   4.319   8.037   3.070 -0.0359  0.3817 -0.4396
   54POX    C2N  719   4.205   7.971   2.992  0.2807 -0.6856 -0.0133
   54POX    C2O  720   4.091   7.945   3.091  0.3177 -0.7729  0.0064
   54POX    C2P  721   3.970   7.902   3.007 -0.2269 -0.1312  0.4481
   55CHL    CN1  722   7.367   0.708   1.045 -0.1057  0.0913 -0.1410
   55CHL    CN2  723   7.500   0.581   1.194 -0.0183 -0.2560 -0.2680
   55CHL    CN3  724   7.349   0.474   1.042  0.3524  0.4802 -0.6574
   55CHL    NTM  725   7.367   0.589   1.132 -0.0748  0.1207 -0.1004
   55CHL     CB  726   7.274   0.591   1.246  0.0686 -0.7680  0.0354
   56PJ2     CA  727   7.125   0.609   1.216  0.2704  0.6591 -0.1543
   56PJ2     OA  728   7.071   0.507   1.132  0.6174  0.2019  0.1740
   56PJ2      P  729   7.027   0.377   1.216  0.0286  0.2017 -0.1333
   56PJ2     OB  730   6.956   0.414   1.340 -0.1969  0.4699 -0.3430
   56PJ2     HB  731   7.018   0.469   1.396  0.5462 -3.2588  2.9158
   56PJ2     OG  732   6.945   0.306   1.115 -0.0213  0.2956 -0.1591
   56PJ2     HG  733   6.950   0.361   1.032 -0.0789 -1.7607 -1.6048
   56PJ2     OD  734   7.161   0.290   1.239 -0.0488  0.1071 -0.0407
   57POX     CD  735   7.156   0.198   1.348  0.0813  0.2205  0.0617
   57POX     CE  736   7.281   0.115   1.375 -0.2380 -0.5866 -0.8732
   57POX     OE  737   7.250  -0.002   1.451  0.0911 -0.0378  0.1271
   57POX    C1A  738   7.324  -0.109   1.420 -0.5304 -0.2898 -0.4933
   57POX    O1A  739   7.399  -0.115   1.323 -0.3636  0.1705 -0.3930
   57POX    C1B  740   7.314  -0.208   1.530 -0.4987  0.6536  0.3764
   57POX    C1C  741   7.410  -0.177   1.645  0.2942 -0.2176 -0.0311
   57POX    C1D  742   7.417  -0.297   1.739  1.0008 -0.4128 -0.3281
   57POX    C1E  743   7.497  -0.239   1.855  0.1338  0.0098  0.0675
   57POX    C1F  744   7.517  -0.350   1.959  0.0068 -0.5044 -0.4530
   57POX    C1G  745   7.590  -0.287   2.077 -0.2497 -0.6339 -0.2241
   57POX    C1H  746   7.634  -0.393   2.178  0.4295  0.0440  0.2023
   57POX    C1I  747   7.523  -0.428   2.277 -0.2735 -0.2312 -0.6755
   57POX    C1J  748   7.480  -0.551   2.308 -0.6103 -0.0041 -0.2206
   57POX    C1K  749   7.526  -0.683   2.245 -0.0228  0.2631 -0.3659
   57POX    C1L  750   7.410  -0.767   2.191 -0.1247  0.5123 -0.5376
   57POX    C1M  751   7.468  -0.899   2.143  0.0720  0.2563  0.3815
   57POX    C1N  752   7.357  -1.005   2.133 -0.0039  0.3849 -0.1691
   57POX    C1O  753   7.266  -0.991   2.011 -0.2856 -0.1770 -0.0254
   57POX    C1P  754   7.318  -1.031   1.873 -0.3159 -0.4477  0.0418
   57POX    C1Q  755   7.223  -0.976   1.766 -0.2467 -1.0014 -0.3114
   57POX    C1R  756   7.295  -0.967   1.632 -0.1005  0.1519 -0.1668
   57POX     CZ  757   7.394   0.210   1.416 -0.6702 -0.2311 -0.4874
   57POX     OZ  758   7.391   0.297   1.529 -0.0285 -0.3576 -0.3678
   57POX    C2A  759   7.490   0.383   1.552 -0.1512 -0.3772  0.2467
   57POX    O2A  760   7.591   0.384   1.483 -0.4245  0.3582 -0.1544
   57POX    C2B  761   7.477   0.461   1.677 -0.7613 -0.3479  0.1694
   57POX    C2C  762   7.551   0.387   1.789  0.1351 -0.1532 -0.2831
   57POX    C2D  763   7.557   0.480   1.910 -0.6668  0.0416 -0.3866
   57POX    C2E  764   7.595   0.399   2.034 -0.5630  0.0495 -0.4135
   57POX    C2F  765   7.593   0.493   2.154 -0.9710 -0.4196 -0.0472
   57POX    C2G  766   7.614   0.403   2.276  0.2947 -0.2676 -0.1398
   57POX    C2H  767   7.680   0.467   2.398  1.0771 -0.2813 -0.5497
   57POX    C2I  768   7.812   0.530   2.355  1.0421  0.1808  0.0163
   57POX    C2J  769   7.917   0.418   2.355  0.2670 -0.5580  0.3689
   57POX    C2K  770   8.057   0.468   2.317  0.1071  0.0814  0.6015
   57POX    C2L  771   8.067   0.507   2.170 -0.1887 -0.2257  0.4987
   57POX    C2M  772   8.054   0.389   2.072  0.0138  0.3191 -0.1944
   57POX    C2N  773   8.084   0.432   1.928  0.2126 -0.5243 -0.4094
   57POX    C2O  774   7.952   0.472   1.861 -0.1110 -0.6624  0.1358
   57POX    C2P  775   7.977   0.488   1.711 -0.4109 -0.7380  0.0781
   58CHL    CN1  776   6.618   0.431   0.811 -0.4614  0.2958 -0.5761
   58CHL    CN2  777   6.541   0.640   0.883  0.0990 -0.4124 -0.6129
   58CHL    CN3  778   6.757   0.617   0.790 -0.0252 -0.1239 -0.3850
   58CHL    NTM  779   6.660   0.553   0.881  0.2652 -0.1991 -0.1260
   58CHL     CB  780   6.703   0.530   1.020 -0.8237  0.0574  0.2606
   59PJ2     CA  781   6.734   0.639   1.123 -0.1889  0.4964 -0.3831
   59PJ2     OA  782   6.834   0.737   1.095  0.2909  0.1103 -0.0360
   59PJ2      P  783   6.802   0.879   1.163  0.1089 -0.0019  0.1134
   59PJ2     OB  784   6.889   0.975   1.092  0.0815 -0.0643 -0.0052
   59PJ2     HB  785   6.832   1.020   1.024  0.3446 -0.3183 -0.3968
   59PJ2     OG  786   6.656   0.891   1.143  0.2222  0.5543 -0.4085
   59PJ2     HG  787   6.619   0.814   1.091 -1.2644  1.8598 -1.3723
   59PJ2     OD  788   6.837   0.865   1.320 -0.0267 -0.2123  0.1259
   60POX     CD  789   6.965   0.913   1.361 -0.1879  0.4295 -0.1004
   60POX     CE  790   6.990   0.906   1.512 -0.4960  0.0724 -0.0662
   60POX     OE  791   7.016   0.774   1.562  0.2403  0.0707 -0.4334
   60POX    C1A  792   7.133   0.752   1.621  0.0840  0.0687 -0.1201
   60POX    O1A  793   7.232   0.816   1.586  0.1688 -0.1994 -0.3821
   60POX    C1B  794   7.144   0.629   1.703  0.2077  0.4055  0.3748
   60POX    C1C  795   7.167   0.676   1.846 -0.5014  0.3742  0.5024
   60POX    C1D  796   7.150   0.566   1.950 -0.4796  0.0392  0.1529
   60POX    C1E  797   7.149   0.622   2.093 -0.3358  0.4148  0.0076
   60POX    C1F  798   7.154   0.508   2.195  0.4355  0.3087 -0.1474
   60POX    C1G  799   7.118   0.552   2.337  0.0506 -0.3040 -0.0556
   60POX    C1H  800   7.166   0.433   2.422  0.1439 -0.0488  0.2519
   60POX    C1I  801   7.185   0.467   2.570 -0.0417 -0.2867  0.3308
   60POX    C1J  802   7.260   0.425   2.671  0.3655 -0.2635  0.0429
   60POX    C1K  803   7.370   0.324   2.639  0.2913 -0.2311 -0.3151
   60POX    C1L  804   7.485   0.362   2.732 -0.5231  0.0306  0.5933
   60POX    C1M  805   7.591   0.252   2.734 -0.0646  0.4612  0.1935
   60POX    C1N  806   7.551   0.126   2.812  0.0555  0.0480 -0.4021
   60POX    C1O  807   7.649   0.011   2.790 -0.0747 -0.2598  0.5753
   60POX    C1P  808   7.643  -0.030   2.643  0.1704  0.2418  0.4227
   60POX    C1Q  809   7.717  -0.160   2.608  0.4108  0.3975  0.3510
   60POX    C1R  810   7.641  -0.282   2.659  0.7369 -0.0799 -0.3014
   60POX     CZ  811   6.870   0.969   1.582  0.0282  0.9246  0.0761
   60POX     OZ  812   6.873   0.974   1.725 -0.2869 -0.1232  0.1270
   60POX    C2A  813   6.759   0.969   1.793 -0.3265  0.3762  0.0990
   60POX    O2A  814   6.653   0.929   1.745 -0.0056 -0.1554 -0.1702
   60POX    C2B  815   6.779   0.980   1.939 -0.1877  0.4792  0.0723
   60POX    C2C  816   6.915   1.032   1.985 -0.0996  0.2606  0.0599
   60POX    C2D  817   6.921   1.059   2.136  0.5286  0.8953 -0.0724
   60POX    C2E  818   6.861   1.191   2.184 -0.2524  0.5025  0.0513
   60POX    C2F  819   6.875   1.209   2.335  0.0442  0.2068  0.0614
   60POX    C2G  820   6.892   1.356   2.374 -0.1814  0.3631 -0.4219
   60POX    C2H  821   6.876   1.381   2.524 -0.3962  0.2378 -0.4230
   60POX    C2I  822   6.726   1.362   2.546 -0.4285 -0.2436 -1.0274
   60POX    C2J  823   6.686   1.395   2.690 -0.4095  0.0682 -1.0915
   60POX    C2K  824   6.551   1.332   2.726 -0.0270 -0.2931 -0.2580
   60POX    C2L  825   6.555   1.180   2.741  0.7188 -0.2563  0.0033
   60POX    C2M  826   6.415   1.117   2.734  0.4442  0.3650 -0.2335
   60POX    C2N  827   6.366   1.121   2.879 -0.1079 -0.4736 -0.3937
   60POX    C2O  828   6.221   1.073   2.892 -0.0377 -0.6266 -0.1635
   60POX    C2P  829   6.171   1.126   3.027  0.1826 -0.1856 -0.2518
   61CHL    CN1  830   0.336   1.806   1.482  0.0877  0.0629 -0.2490
   61CHL    CN2  831   0.441   1.607   1.398  0.1470  0.3397 -0.1750
   61CHL    CN3  832   0.293   1.733   1.256 -0.5067  0.4033 -0.1151
   61CHL    NTM  833   0.320   1.690   1.394 -0.0025  0.1158 -0.3024
   61CHL     CB  834   0.198   1.616   1.430  0.2692 -0.1613  0.0576
   62PJ2     CA  835   0.173   1.541   1.561 -0.2723 -0.2117 -0.0712
   62PJ2     OA  836   0.287   1.465   1.600 -0.2083  0.0394  0.2382
   62PJ2      P  837   0.296   1.467   1.761 -0.2821 -0.2555  0.2466
   62PJ2     OB  838   0.159   1.427   1.800 -0.1149 -0.8869  0.2076
   62PJ2     HB  839   0.113   1.398   1.716  3.6102  1.0922 -2.8465
   62PJ2     OG  840   0.414   1.383   1.792 -0.4040 -0.2184  0.8333
   62PJ2     HG  841   0.498   1.412   1.745  0.2679 -1.2623  1.3403
   62PJ2     OD  842   0.346   1.617   1.788  0.3626 -0.4166 -0.0137
   63POX     CD  843   0.397   1.656   1.916  0.0932  0.5875 -0.2013
   63POX     CE  844   0.422   1.807   1.920  0.0081  0.6240 -0.9702
   63POX     OE  845   0.503   1.858   2.026 -0.7665 -0.2717  0.0698
   63POX    C1A  846   0.558   1.978   2.010 -0.0901 -0.5992 -0.1149
   63POX    O1A  847   0.535   2.045   1.910  0.2009 -0.1381  0.1214
   63POX    C1B  848   0.636   2.020   2.129 -0.0701  0.1469 -0.3920
   63POX    C1C  849   0.744   2.127   2.111 -0.0071  0.2234  0.4113
   63POX    C1D  850   0.821   2.178   2.233  0.3126  0.0037  0.3021
   63POX    C1E  851   0.744   2.237   2.351 -0.3822 -0.0434 -0.1217
   63POX    C1F  852   0.838   2.268   2.467 -0.6404 -0.9735  0.3484
   63POX    C1G  853   0.779   2.363   2.572 -0.4672  0.1696 -0.5711
   63POX    C1H  854   0.775   2.502   2.508  0.2406  0.4335 -0.0577
   63POX    C1I  855   0.666   2.577   2.585  0.0006 -0.3252  0.3485
   63POX    C1J  856   0.685   2.681   2.666 -0.4798  0.0541 -0.0204
   63POX    C1K  857   0.820   2.743   2.704 -0.5920  0.1637  0.1953
   63POX    C1L  858   0.875   2.701   2.840  0.2108  0.0142 -0.1749
   63POX    C1M  859   1.026   2.724   2.856  0.2602 -0.1790 -0.3542
   63POX    C1N  860   1.070   2.715   3.002  0.5065 -0.3295 -0.4374
   63POX    C1O  861   1.222   2.738   3.008  0.4547 -0.1275  0.2634
   63POX    C1P  862   1.270   2.735   3.153 -0.0796  0.5491  0.4597
   63POX    C1Q  863   1.420   2.753   3.177  0.1581 -0.3537 -0.2717
   63POX    C1R  864   1.486   2.628   3.120  0.4044 -0.1213 -0.4999
   63POX     CZ  865   0.282   1.864   1.943  0.0521  0.1203  0.6932
   63POX     OZ  866   0.209   1.815   2.056  0.1211 -0.8191  0.3396
   63POX    C2A  867   0.191   1.899   2.157  0.2979 -0.0627 -0.2489
   63POX    O2A  868   0.202   2.021   2.141 -0.1881  0.1018  0.5999
   63POX    C2B  869   0.165   1.846   2.292 -0.1764 -0.1179 -0.3576
   63POX    C2C  870   0.300   1.779   2.323 -0.0327  0.3142 -0.0356
   63POX    C2D  871   0.285   1.707   2.458 -0.0957 -0.0726 -0.2468
   63POX    C2E  872   0.426   1.658   2.488 -0.0569  0.3134  0.2168
   63POX    C2F  873   0.421   1.527   2.567 -0.3749  0.1804 -0.0219
   63POX    C2G  874   0.366   1.544   2.709  0.3053 -0.2674  0.3025
   63POX    C2H  875   0.355   1.417   2.793 -0.3525 -0.1892  0.3428
   63POX    C2I  876   0.320   1.439   2.941 -0.5416 -0.4248  0.3329
   63POX    C2J  877   0.315   1.302   3.009 -0.2378 -0.6075 -0.0073
   63POX    C2K  878   0.283   1.298   3.158 -0.6287 -0.2382 -0.0803
   63POX    C2L  879   0.335   1.172   3.228  0.1079  0.0340 -0.1345
   63POX    C2M  880   0.310   1.155   3.378 -0.3068  0.1612 -0.1894
   63POX    C2N  881   0.395   1.042   3.433 -0.2036  0.4628  0.2755
   63POX    C2O  882   0.382   1.038   3.586  0.4303  0.4796  0.3361
   63POX    C2P  883   0.511   0.978   3.642  0.2874 -0.2085 -0.0571
   64CHL    CN1  884   8.749   6.936   0.216  0.6017  0.1316  0.5079
   64CHL    CN2  885   8.574   6.893   0.373  0.0369 -0.1932  0.3526
   64CHL    CN3  886   8.606   7.117   0.274 -0.4061 -0.0370  0.2480
   64CHL    NTM  887   8.669   6.994   0.325 -0.2687 -0.0751 -0.0099
   64CHL     CB  888   8.753   7.032   0.440  0.0028  0.6141 -0.4274
   65PJ2     CA  889   8.724   7.146   0.537 -0.2342  0.1739  0.0262
   65PJ2     OA  890   8.612   7.108   0.617 -0.2720 -0.0273 -0.1226
   65PJ2      P  891   8.537   7.231   0.689 -0.2964  0.0081 -0.2078
   65PJ2     OB  892   8.612   7.348   0.638  0.6049 -0.2667  0.4774
   65PJ2     HB  893   8.581   7.368   0.546  0.4381 -0.2137  0.5450
   65PJ2     OG  894   8.397   7.197   0.656 -0.3479  0.0738 -0.0592
   65PJ2     HG  895   8.397   7.146   0.570 -2.5504 -0.7368  0.3447
   65PJ2     OD  896   8.573   7.185   0.839  0.3089 -0.2577 -0.4306
   66POX     CD  897   8.538   7.052   0.878 -0.2163 -0.0010 -0.0097
   66POX     CE  898   8.614   7.009   1.003  0.2385  0.1314 -0.2391
   66POX     OE  899   8.602   6.872   1.040  0.3848  0.0945 -0.3307
   66POX    C1A  900   8.703   6.820   1.109  0.2650  0.1915 -0.0856
   66POX    O1A  901   8.809   6.882   1.119  0.7192 -0.4966 -0.5303
   66POX    C1B  902   8.688   6.678   1.148  0.5703  0.2028  0.0793
   66POX    C1C  903   8.598   6.651   1.270  0.1241 -0.0939 -0.3115
   66POX    C1D  904   8.664   6.698   1.399  0.0682 -0.3006 -0.2073
   66POX    C1E  905   8.581   6.664   1.523  0.3988  0.0776  0.1216
   66POX    C1F  906   8.640   6.743   1.641  0.5128 -0.3923  0.3810
   66POX    C1G  907   8.531   6.766   1.746  0.3559  0.0851  0.1189
   66POX    C1H  908   8.585   6.806   1.884  0.0857 -0.4096  0.3709
   66POX    C1I  909   8.461   6.820   1.972  0.1048 -0.4318  0.4010
   66POX    C1J  910   8.453   6.787   2.101  0.0311  0.1491  0.5465
   66POX    C1K  911   8.580   6.734   2.168  0.0933  0.0119  0.3198
   66POX    C1L  912   8.575   6.729   2.321 -0.3836 -0.0686  0.3033
   66POX    C1M  913   8.647   6.607   2.377  0.1995  0.0555 -0.1587
   66POX    C1N  914   8.646   6.615   2.530 -0.5818  0.1712 -0.1682
   66POX    C1O  915   8.732   6.726   2.592  0.1698 -0.5391  0.0782
   66POX    C1P  916   8.782   6.676   2.727  0.1737 -0.2287  0.1922
   66POX    C1Q  917   8.824   6.788   2.822  0.0678  0.1170 -0.1687
   66POX    C1R  918   8.847   6.742   2.966 -0.1992 -0.6986 -0.3801
   66POX     CZ  919   8.564   7.099   1.117  0.0539  0.2381 -0.4046
   66POX     OZ  920   8.621   7.101   1.248 -0.0927 -0.3668 -0.3311
   66POX    C2A  921   8.606   7.212   1.320  0.3111 -0.0776 -0.6929
   66POX    O2A  922   8.535   7.304   1.280 -0.5892 -0.4230  0.0590
   66POX    C2B  923   8.682   7.217   1.446 -0.5577  0.8093 -0.1900
   66POX    C2C  924   8.779   7.336   1.449  0.7339 -0.2136 -0.1127
   66POX    C2D  925   8.851   7.338   1.584 -0.2390 -0.4478  0.4245
   66POX    C2E  926   8.762   7.379   1.701 -0.2437  0.2489  0.1826
   66POX    C2F  927   8.709   7.522   1.695 -0.0635  0.2878 -0.6618
   66POX    C2G  928   8.637   7.557   1.826  0.3085 -0.3052 -0.2926
   66POX    C2H  929   8.721   7.636   1.926 -0.0167 -0.3632  0.0270
   66POX    C2I  930   8.633   7.705   2.031 -0.2679 -0.9218  0.1884
   66POX    C2J  931   8.719   7.774   2.137 -0.1168 -0.1362 -0.4344
   66POX    C2K  932   8.637   7.818   2.258  0.0770 -0.3404 -0.2289
   66POX    C2L  933   8.726   7.879   2.368 -0.0206 -0.3141 -0.1641
   66POX    C2M  934   8.784   8.017   2.340  0.7635 -0.4906  0.5549
   66POX    C2N  935   8.898   8.037   2.440  1.0588  0.5803  0.0222
   66POX    C2O  936   8.866   8.079   2.583 -0.0508 -0.1846  0.0114
   66POX    C2P  937   8.793   8.213   2.576  0.3645  0.0460  0.0159
   67CHL    CN1  938   0.072   0.893   1.444  0.1006  0.2037  0.2153
   67CHL    CN2  939   0.123   1.101   1.531 -0.3994 -0.3005  0.5062
   67CHL    CN3  940   0.143   1.068   1.295 -0.4007 -0.9671 -0.0533
   67CHL    NTM  941   0.063   1.036   1.414 -0.4160  0.1786  0.2472
   67CHL     CB  942  -0.077   1.082   1.403 -0.4536 -0.0176 -0.0852
   68PJ2     CA  943  -0.126   1.210   1.335 -0.1707  0.1910  0.1013
   68PJ2     OA  944  -0.062   1.326   1.388 -0.3924  0.3978 -0.0786
   68PJ2      P  945  -0.172   1.443   1.385 -0.1980  0.5912  0.2143
   68PJ2     OB  946  -0.105   1.569   1.425  0.4342  0.3205  0.0149
   68PJ2     HB  947  -0.162   1.648   1.404 -0.6747 -0.1292  1.1701
   68PJ2     OG  948  -0.242   1.431   1.255  0.1647  0.1282  0.0591
   68PJ2     HG  949  -0.225   1.338   1.222 -0.0415  0.3880 -0.8116
   68PJ2     OD  950  -0.288   1.399   1.488 -0.1055 -0.3613 -0.0752
   69POX     CD  951  -0.250   1.388   1.625  0.0159 -0.5030 -0.1210
   69POX     CE  952  -0.368   1.387   1.722  0.1859 -0.3178  0.0894
   69POX     OE  953  -0.347   1.471   1.836  0.0458 -0.0055 -0.1134
   69POX    C1A  954  -0.446   1.558   1.856 -0.2813 -0.4135  0.0777
   69POX    O1A  955  -0.527   1.596   1.772 -0.2844 -0.2304  0.1617
   69POX    C1B  956  -0.443   1.605   1.996 -0.0696  0.0082 -0.0636
   69POX    C1C  957  -0.412   1.754   2.010 -0.1945  0.0373 -0.0896
   69POX    C1D  958  -0.371   1.800   2.150  0.5859  0.2382 -0.3836
   69POX    C1E  959  -0.365   1.953   2.155  0.0467  0.2634 -0.4934
   69POX    C1F  960  -0.344   2.017   2.292 -0.2534 -0.3758 -0.1466
   69POX    C1G  961  -0.210   1.992   2.362 -0.2932 -0.0517  0.0452
   69POX    C1H  962  -0.207   2.066   2.496  0.0187 -0.1117  0.0715
   69POX    C1I  963  -0.088   2.022   2.582  0.0713  0.2158  0.1660
   69POX    C1J  964  -0.093   2.059   2.710 -0.0053 -0.1465  0.2672
   69POX    C1K  965  -0.206   2.129   2.785 -0.0563  0.0255  0.0309
   69POX    C1L  966  -0.219   2.065   2.923 -0.0019  0.2155  0.1249
   69POX    C1M  967  -0.101   2.088   3.017 -0.0691  0.1758  0.2203
   69POX    C1N  968  -0.111   1.995   3.138 -0.1854  0.0671  0.1266
   69POX    C1O  969  -0.203   2.032   3.254 -0.5455 -0.8260  0.1386
   69POX    C1P  970  -0.144   2.138   3.348 -0.6217 -0.4079 -0.2797
   69POX    C1Q  971  -0.240   2.138   3.468 -0.0357 -0.3451  0.1902
   69POX    C1R  972  -0.190   2.249   3.561 -0.4898  0.1282 -0.1247
   69POX     CZ  973  -0.393   1.236   1.735  0.1914 -0.3168  0.1127
   69POX     OZ  974  -0.495   1.175   1.814  0.3243 -0.0016  0.5365
   69POX    C2A  975  -0.472   1.048   1.845 -0.4593 -0.4008 -0.4581
   69POX    O2A  976  -0.379   0.987   1.790  0.0241 -0.3734  0.3190
   69POX    C2B  977  -0.581   0.991   1.926 -0.1111 -0.4206  0.0023
   69POX    C2C  978  -0.542   0.945   2.067 -0.2433  0.2357  0.2540
   69POX    C2D  979  -0.674   0.924   2.140 -0.5915  0.4577 -0.3024
   69POX    C2E  980  -0.636   0.891   2.284  0.0756  0.3987 -0.4875
   69POX    C2F  981  -0.555   0.997   2.359  0.2325 -0.2156  0.2300
   69POX    C2G  982  -0.508   0.940   2.493 -0.3409  0.1390  0.5868
   69POX    C2H  983  -0.357   0.951   2.509 -0.3045  0.1710  0.2336
   69POX    C2I  984  -0.332   1.025   2.641  0.3034  0.2821  0.0622
   69POX    C2J  985  -0.191   1.069   2.681  0.3914 -0.1469  0.2301
   69POX    C2K  986  -0.185   1.136   2.818 -0.4115 -0.3803  0.3852
   69POX    C2L  987  -0.039   1.130   2.864 -0.2751  0.1464  0.0209
   69POX    C2M  988  -0.038   1.070   3.004  0.4100  0.2675  0.0695
   69POX    C2N  989  -0.086   1.168   3.111 -0.4749 -0.2037  0.1141
   69POX    C2O  990  -0.060   1.094   3.243 -0.5156 -0.1749  0.1382
   69POX    C2P  991  -0.134   1.170   3.354  0.2234  0.4429  0.2202
   70CHL    CN1  992   6.496   1.986   1.150  0.2671  0.2831 -0.0448
   70CHL    CN2  993   6.670   2.029   1.307 -0.0805 -0.2011  0.5437
   70CHL    CN3  994   6.474   1.946   1.393 -0.0149  0.1271  0.1384
   70CHL    NTM  995   6.560   1.938   1.273 -0.1288  0.0319  0.0641
   70CHL     CB  996   6.611   1.800   1.282  0.1838  0.1624  0.2661
   71PJ2     CA  997   6.711   1.762   1.172  0.1540  0.6061  0.0826
   71PJ2     OA  998   6.838   1.825   1.159  0.4665  0.1142  0.6958
   71PJ2      P  999   6.951   1.757   1.066  0.1317  0.3811  0.0935
   71PJ2     OB 1000   6.885   1.667   0.968  0.1625  0.2776  0.1680
   71PJ2     HB 1001   6.821   1.618   1.027 -0.8725  2.1319  0.6644
   71PJ2     OG 1002   7.044   1.859   1.011  0.0983  0.0641 -0.5653
   71PJ2     HG 1003   7.111   1.819   0.949 -1.5812 -1.3337 -1.5714
   71PJ2     OD 1004   7.018   1.664   1.179  0.1599  0.1436 -0.1182
   72POX     CD 1005   7.108   1.723   1.272 -0.2041  0.9373 -0.2593
   72POX     CE 1006   7.079   1.667   1.412 -0.0324 -0.0622 -0.6194
   72POX     OE 1007   7.155   1.737   1.510 -0.2756 -0.5714 -0.0615
   72POX    C1A 1008   7.077   1.778   1.611  0.2122  0.0529  0.0671
   72POX    O1A 1009   6.959   1.811   1.603  0.3212  0.4662  0.1562
   72POX    C1B 1010   7.154   1.800   1.735  0.1392  0.1564  0.0947
   72POX    C1C 1011   7.132   1.937   1.798  0.1485  0.3518 -0.3234
   72POX    C1D 1012   7.183   1.931   1.942 -0.2766  0.3658 -0.1692
   72POX    C1E 1013   7.093   2.008   2.039 -0.2571 -0.2954  0.3834
   72POX    C1F 1014   7.149   2.018   2.181 -0.2195 -0.2394  0.3649
   72POX    C1G 1015   7.061   2.105   2.271  0.0898 -0.0496  0.4848
   72POX    C1H 1016   7.126   2.117   2.408 -0.2282  0.0523  0.6277
   72POX    C1I 1017   7.054   2.202   2.513 -0.0687  0.1954  0.6232
   72POX    C1J 1018   7.108   2.295   2.591  0.7024 -0.0209  0.3562
   72POX    C1K 1019   7.250   2.345   2.564  0.4079  0.4507 -0.3384
   72POX    C1L 1020   7.377   2.286   2.624  0.3628  0.4251 -0.2670
   72POX    C1M 1021   7.390   2.309   2.775 -0.7413 -0.4045 -0.0313
   72POX    C1N 1022   7.508   2.233   2.835  0.1707  0.3595 -0.8083
   72POX    C1O 1023   7.497   2.260   2.985  0.0136  0.3431 -0.8169
   72POX    C1P 1024   7.564   2.159   3.078 -0.7891  0.2846 -0.2867
   72POX    C1Q 1025   7.518   2.183   3.222  0.3406  0.0543  0.1269
   72POX    C1R 1026   7.599   2.297   3.286  0.4079  0.1525 -0.1315
   72POX     CZ 1027   7.084   1.515   1.429  0.0673  0.0291  0.1727
   72POX     OZ 1028   7.059   1.469   1.563 -0.4092 -0.1742  0.0165
   72POX    C2A 1029   7.110   1.357   1.612  0.7538  0.5117  0.4050
   72POX    O2A 1030   7.203   1.298   1.556 -0.3863 -0.3563 -0.6246
   72POX    C2B 1031   7.047   1.337   1.744  0.1147  0.0302  0.0312
   72POX    C2C 1032   7.143   1.319   1.862 -0.1169 -0.2731  0.1752
   72POX    C2D 1033   7.119   1.436   1.958  0.1316 -0.4373  0.4390
   72POX    C2E 1034   7.203   1.435   2.086 -0.1864  0.0335  0.6509
   72POX    C2F 1035   7.217   1.577   2.139 -0.1824  0.1754  0.2707
   72POX    C2G 1036   7.313   1.595   2.257  0.0893 -0.4928  0.1536
   72POX    C2H 1037   7.241   1.528   2.374 -0.4555  0.1361  0.1855
   72POX    C2I 1038   7.325   1.541   2.501 -0.9141  0.5473  0.4454
   72POX    C2J 1039   7.246   1.461   2.605 -0.7184  0.2478  0.3618
   72POX    C2K 1040   7.316   1.427   2.736  0.3062 -0.1350 -0.2707
   72POX    C2L 1041   7.235   1.359   2.847  0.0459  0.1931 -0.2592
   72POX    C2M 1042   7.123   1.455   2.888 -0.1758 -0.1704 -0.0002
   72POX    C2N 1043   7.073   1.427   3.029  0.2397 -0.0168  0.1804
   72POX    C2O 1044   6.993   1.297   3.032  0.0001  0.1230 -0.0525
   72POX    C2P 1045   6.938   1.244   3.165 -0.2351 -0.8098 -0.5111
   73CHL    CN1 1046   1.382   8.903   1.326 -0.6459  0.5163 -0.2780
   73CHL    CN2 1047   1.556   8.959   1.198 -0.4267  0.4757 -0.2230
   73CHL    CN3 1048   1.400   8.814   1.099  0.1749 -0.2112 -0.1861
   73CHL    NTM 1049   1.412   8.932   1.185 -0.3204 -0.0521 -0.3303
   73CHL     CB 1050   1.335   9.042   1.125 -0.5270 -0.2842 -0.4914
   74PJ2     CA 1051   1.183   9.053   1.110 -0.5130 -0.1247 -0.5175
   74PJ2     OA 1052   1.112   9.066   1.233 -0.0672  0.0816 -0.2791
   74PJ2      P 1053   1.068   9.218   1.263  0.2664  0.1332 -0.0433
   74PJ2     OB 1054   1.199   9.285   1.283  0.1279  0.2432  0.5127
   74PJ2     HB 1055   1.177   9.382   1.292 -0.0956  0.6746 -3.2876
   74PJ2     OG 1056   0.993   9.254   1.140  0.0450  0.5699  0.2160
   74PJ2     HG 1057   1.004   9.348   1.107 -3.2855  0.7110 -0.8130
   74PJ2     OD 1058   0.983   9.225   1.400  0.1776 -0.0150 -0.0913
   75POX     CD 1059   1.007   9.350   1.464  0.1760 -0.0844  0.0461
   75POX     CE 1060   0.967   9.366   1.611 -0.2446 -0.2717 -0.0447
   75POX     OE 1061   0.981   9.504   1.646 -0.3585 -0.2823  0.0420
   75POX    C1A 1062   0.869   9.575   1.637 -0.0888  0.1418  0.0383
   75POX    O1A 1063   0.764   9.513   1.623 -0.0060 -0.0252  0.1615
   75POX    C1B 1064   0.882   9.718   1.673  0.2390  0.0223  0.4111
   75POX    C1C 1065   0.821   9.727   1.813  0.1500  0.0585  0.3706
   75POX    C1D 1066   0.814   9.869   1.869 -0.5216  0.3318 -0.3901
   75POX    C1E 1067   0.726   9.884   1.993 -0.0965  0.2455 -0.0730
   75POX    C1F 1068   0.666  10.025   2.005  0.2701  0.3923  0.0617
   75POX    C1G 1069   0.756  10.137   2.056  0.3977  0.2581  0.1324
   75POX    C1H 1070   0.662  10.254   2.086  0.0442  0.1168 -0.4143
   75POX    C1I 1071   0.591  10.237   2.220  0.5665 -0.4201 -0.2033
   75POX    C1J 1072   0.474  10.285   2.262  0.4014 -0.4604 -0.6108
   75POX    C1K 1073   0.392  10.374   2.169  0.0420 -0.0463  0.0918
   75POX    C1L 1074   0.271  10.318   2.093  0.0847  0.3832 -0.2964
   75POX    C1M 1075   0.146  10.277   2.172 -0.0462  0.4084 -0.4910
   75POX    C1N 1076   0.066  10.395   2.228 -0.1120  0.3648 -0.4929
   75POX    C1O 1077  -0.066  10.349   2.290 -0.0563  0.4549 -0.3059
   75POX    C1P 1078  -0.179  10.306   2.196  0.0115 -0.1973 -0.0944
   75POX    C1Q 1079  -0.316  10.285   2.260  0.0934 -0.5080 -0.0204
   75POX    C1R 1080  -0.391  10.411   2.304  0.3001 -0.5292  0.4007
   75POX     CZ 1081   1.030   9.254   1.695  0.0979  0.0871  0.1793
   75POX     OZ 1082   0.975   9.248   1.827 -0.5215 -0.8053 -0.1110
   75POX    C2A 1083   1.033   9.162   1.911  0.3353  0.3775  0.5409
   75POX    O2A 1084   1.142   9.113   1.885 -0.1369 -0.0093 -0.7967
   75POX    C2B 1085   0.961   9.155   2.040  0.3322 -0.3107  0.5055
   75POX    C2C 1086   1.024   9.241   2.150 -0.2049  0.7284  0.0151
   75POX    C2D 1087   1.004   9.186   2.291  0.3775  0.3158 -0.0633
   75POX    C2E 1088   0.860   9.185   2.343  0.3148 -0.1686 -0.2364
   75POX    C2F 1089   0.864   9.152   2.492  0.3391  0.0619 -0.1861
   75POX    C2G 1090   0.936   9.251   2.585  0.1462 -0.1356  0.1756
   75POX    C2H 1091   0.942   9.203   2.730 -0.2385 -0.6432  0.0292
   75POX    C2I 1092   1.049   9.096   2.748  0.1613 -0.2892 -0.2109
   75POX    C2J 1093   1.034   9.014   2.877 -0.5699  0.2897  0.0764
   75POX    C2K 1094   1.065   9.104   2.996 -0.0715  0.5169 -0.2186
   75POX    C2L 1095   1.208   9.158   3.010  0.0548  0.2144 -0.3429
   75POX    C2M 1096   1.233   9.241   3.135 -0.5261 -0.1066 -0.0057
   75POX    C2N 1097   1.221   9.389   3.097 -1.0313 -0.1518 -0.0202
   75POX    C2O 1098   1.206   9.460   3.232 -0.5409  0.1210 -0.1057
   75POX    C2P 1099   1.334   9.467   3.314 -0.9403  0.0319  0.5347
   76CHL    CN1 1100   7.557   1.215   1.107 -0.1348 -0.6526 -0.1217
   76CHL    CN2 1101   7.651   1.394   0.979  0.0635 -0.1340 -0.0961
   76CHL    CN3 1102   7.505   1.227   0.878 -0.3754  0.2140 -0.1169
   76CHL    NTM 1103   7.612   1.252   0.976 -0.3855 -0.0145 -0.0459
   76CHL     CB 1104   7.724   1.164   0.942 -0.1790 -0.0314  0.6721
   77PJ2     CA 1105   7.860   1.188   1.009 -0.0382  0.6508  0.1503
   77PJ2     OA 1106   7.869   1.140   1.143  0.0143  0.1162 -0.0436
   77PJ2      P 1107   8.014   1.122   1.211  0.1063  0.0231 -0.2646
   77PJ2     OB 1108   8.051   0.990   1.155 -0.2746  0.1054 -0.7282
   77PJ2     HB 1109   8.008   0.909   1.193  0.9500  0.4175  1.5524
   77PJ2     OG 1110   8.089   1.246   1.181  0.3432 -0.0715 -0.0586
   77PJ2     HG 1111   8.026   1.314   1.145 -0.4807  0.1035  1.5957
   77PJ2     OD 1112   7.945   1.128   1.356 -0.3939 -0.6401 -0.4688
   78POX     CD 1113   7.932   1.252   1.427 -0.1232 -0.6018 -0.4876
   78POX     CE 1114   7.849   1.256   1.555  0.3059  0.2343 -0.2264
   78POX     OE 1115   7.920   1.228   1.677 -0.4216  0.2437  0.2035
   78POX    C1A 1116   7.986   1.326   1.738 -0.0929  0.2472 -0.1494
   78POX    O1A 1117   7.993   1.437   1.686  0.4479 -0.0050 -0.6112
   78POX    C1B 1118   8.014   1.303   1.882  0.1276 -0.4676 -0.3020
   78POX    C1C 1119   8.139   1.374   1.936 -0.2732  0.1506 -0.1747
   78POX    C1D 1120   8.148   1.327   2.081  0.3407  0.8272  0.0073
   78POX    C1E 1121   8.221   1.429   2.169  0.3276  0.3163  0.6176
   78POX    C1F 1122   8.185   1.401   2.315  0.1423 -0.0686  0.4979
   78POX    C1G 1123   8.264   1.498   2.402 -0.2647  0.1853  0.5866
   78POX    C1H 1124   8.280   1.451   2.546 -0.1181  0.0072  0.5123
   78POX    C1I 1125   8.350   1.556   2.633  0.6505  0.0424 -0.1375
   78POX    C1J 1126   8.383   1.528   2.758  0.3745 -0.1513 -0.1063
   78POX    C1K 1127   8.378   1.395   2.834 -0.8047 -0.1315 -0.1330
   78POX    C1L 1128   8.505   1.362   2.914 -0.2632 -0.6542 -1.1855
   78POX    C1M 1129   8.490   1.233   2.995  0.2777  0.0374  0.0286
   78POX    C1N 1130   8.419   1.249   3.130 -0.3987  0.0237 -0.3204
   78POX    C1O 1131   8.423   1.112   3.198  0.0759  0.2890  0.1938
   78POX    C1P 1132   8.370   1.112   3.341  0.5162 -0.6636  0.3633
   78POX    C1Q 1133   8.219   1.088   3.329  0.4767 -0.1807 -0.1065
   78POX    C1R 1134   8.145   1.099   3.462 -0.2271 -0.6268 -0.4537
   78POX     CZ 1135   7.717   1.184   1.525  0.2960 -0.0189  0.4048
   78POX     OZ 1136   7.633   1.168   1.639  0.2651  0.0651  0.3938
   78POX    C2A 1137   7.569   1.051   1.640 -0.3834  0.4114 -0.0253
   78POX    O2A 1138   7.594   0.958   1.564 -0.2651  0.5597 -0.1702
   78POX    C2B 1139   7.461   1.045   1.741 -0.2975 -0.1072  0.0389
   78POX    C2C 1140   7.499   0.990   1.878 -0.9043 -0.3875  0.0991
   78POX    C2D 1141   7.376   1.016   1.965 -0.5969  0.5756  0.2586
   78POX    C2E 1142   7.417   1.006   2.112 -0.0422  0.0460  0.0718
   78POX    C2F 1143   7.295   1.040   2.198  0.2486  0.3365  0.3735
   78POX    C2G 1144   7.349   1.055   2.340 -0.1550 -0.2053  0.5884
   78POX    C2H 1145   7.457   1.162   2.362  0.4029 -0.5244 -0.4915
   78POX    C2I 1146   7.510   1.150   2.505  0.5478 -0.4599 -0.5402
   78POX    C2J 1147   7.652   1.207   2.501  0.4535 -0.1493  0.3046
   78POX    C2K 1148   7.707   1.240   2.640  0.0752  0.1321  0.3918
   78POX    C2L 1149   7.849   1.292   2.618  0.0212  0.1044 -0.0348
   78POX    C2M 1150   7.927   1.293   2.750 -0.7905  0.1107  0.4562
   78POX    C2N 1151   7.964   1.158   2.812  0.8510  0.0315 -0.5991
   78POX    C2O 1152   8.032   1.163   2.949  0.3644 -0.2982 -0.3389
   78POX    C2P 1153   8.059   1.024   3.006  0.3012 -0.1555  0.0392
   79CHL    CN1 1154   8.440   0.195   1.118 -0.2930 -0.1235  0.2219
   79CHL    CN2 1155   8.292   0.348   1.019  0.0395 -0.3034  0.3699
   79CHL    CN3 1156   8.343   0.383   1.236  0.0938  0.8333 -0.7093
   79CHL    NTM 1157   8.406   0.338   1.111  0.5450  0.0646 -0.2051
   79CHL     CB 1158   8.519   0.415   1.058  0.4852  0.0894 -0.2965
   80PJ2     CA 1159   8.640   0.446   1.145  0.4230 -0.1211 -0.1333
   80PJ2     OA 1160   8.731   0.346   1.192 -0.0094 -0.4476  0.0079
   80PJ2      P 1161   8.875   0.415   1.204 -0.1955 -0.0262 -0.1591
   80PJ2     OB 1162   8.990   0.322   1.213 -0.4925 -0.4186 -0.4256
   80PJ2     HB 1163   9.072   0.378   1.224  0.1045 -1.2828 -0.3966
   80PJ2     OG 1164   8.883   0.510   1.091  0.0588 -0.2025 -0.2898
   80PJ2     HG 1165   8.802   0.495   1.035 -0.6733 -0.0613  0.7180
   80PJ2     OD 1166   8.857   0.504   1.337  0.5277  0.0049 -0.0730
   81POX     CD 1167   8.824   0.435   1.458 -0.0747  0.1348 -0.1551
   81POX     CE 1168   8.950   0.381   1.527  0.0758  0.2321 -0.3529
   81POX     OE 1169   8.927   0.268   1.611 -0.0238 -0.0088 -0.7052
   81POX    C1A 1170   9.023   0.191   1.661  0.4484  0.8203 -0.3154
   81POX    O1A 1171   9.140   0.225   1.642  0.5064  0.2413 -1.0323
   81POX    C1B 1172   8.983   0.108   1.777  0.2170  0.5042 -0.6177
   81POX    C1C 1173   9.006   0.165   1.917  0.3846 -0.3156 -0.3098
   81POX    C1D 1174   8.920   0.290   1.935  0.1566 -0.5203  0.0663
   81POX    C1E 1175   8.946   0.355   2.071 -0.8475  0.0791 -0.0253
   81POX    C1F 1176   8.891   0.260   2.178 -0.0520  0.0218  0.3391
   81POX    C1G 1177   8.914   0.304   2.322 -0.2612  0.7142  0.1687
   81POX    C1H 1178   9.062   0.289   2.358 -0.3635 -0.6762  0.0554
   81POX    C1I 1179   9.100   0.329   2.500  0.0248 -0.4947 -0.0981
   81POX    C1J 1180   9.208   0.271   2.552  0.0750 -0.1158  0.2326
   81POX    C1K 1181   9.292   0.157   2.493 -0.4682 -0.3130 -0.1694
   81POX    C1L 1182   9.429   0.129   2.555 -0.4002 -0.8029 -0.5320
   81POX    C1M 1183   9.424   0.103   2.705  0.2902 -0.0350 -0.3664
   81POX    C1N 1184   9.559   0.056   2.759  0.1999 -0.2705 -0.3462
   81POX    C1O 1185   9.536  -0.020   2.890  0.1095  0.1901 -0.0952
   81POX    C1P 1186   9.661  -0.017   2.978  0.0222 -0.0522  0.0368
   81POX    C1Q 1187   9.739  -0.148   2.963  0.1260 -0.0288  0.3581
   81POX    C1R 1188   9.671  -0.275   3.015  0.2647 -0.2099  0.0998
   81POX     CZ 1189   9.019   0.500   1.595  0.2969 -0.0901 -0.0105
   81POX     OZ 1190   8.937   0.584   1.676  0.0958  0.0701 -0.3772
   81POX    C2A 1191   8.997   0.658   1.770  0.2596  0.2187 -0.5990
   81POX    O2A 1192   9.116   0.685   1.756  0.2639  0.5860  0.0988
   81POX    C2B 1193   8.903   0.740   1.849  0.1836 -0.5967  0.1682
   81POX    C2C 1194   8.967   0.775   1.984 -0.3384  0.3534  0.1803
   81POX    C2D 1195   8.887   0.863   2.080 -0.5537  0.3115  0.0384
   81POX    C2E 1196   8.953   0.863   2.218  0.2638 -0.0072 -0.3446
   81POX    C2F 1197   9.089   0.932   2.225  0.3950 -0.2965 -0.0507
   81POX    C2G 1198   9.158   0.897   2.357  0.1262 -0.0079  0.1673
   81POX    C2H 1199   9.293   0.968   2.370  0.2878 -0.2827  0.0074
   81POX    C2I 1200   9.409   0.895   2.438  0.5785  0.0636 -0.1123
   81POX    C2J 1201   9.459   0.770   2.365  0.0358 -0.1862 -0.0622
   81POX    C2K 1202   9.575   0.710   2.443 -0.1559 -0.1122  0.2788
   81POX    C2L 1203   9.538   0.632   2.570  0.1791 -0.6784  0.0289
   81POX    C2M 1204   9.655   0.594   2.661  0.1349  0.0071  0.3770
   81POX    C2N 1205   9.611   0.509   2.780 -0.1190  0.2450  0.4529
   81POX    C2O 1206   9.724   0.503   2.883 -0.2180 -0.4977  0.5226
   81POX    C2P 1207   9.676   0.435   3.011  0.3167 -0.6121  0.6642
   82CHL    CN1 1208   1.175   0.964   1.415  0.1268  0.1596  0.6733
   82CHL    CN2 1209   1.219   1.083   1.618  0.8474  0.7087  0.2980
   82CHL    CN3 1210   1.106   1.198   1.455 -0.4288 -0.1389  0.1988
   82CHL    NTM 1211   1.210   1.095   1.472  0.0339  0.3456  0.3077
   82CHL     CB 1212   1.335   1.150   1.417  0.2085  0.1247  0.4794
   83PJ2     CA 1213   1.473   1.087   1.432 -0.2489 -1.0948 -0.2619
   83PJ2     OA 1214   1.506   1.067   1.570  0.0290 -0.0606 -0.1690
   83PJ2      P 1215   1.666   1.052   1.574  0.0039 -0.2950  0.0013
   83PJ2     OB 1216   1.712   0.941   1.488  0.0597 -0.0111 -0.3386
   83PJ2     HB 1217   1.799   0.969   1.449  0.3929 -0.4807  0.0602
   83PJ2     OG 1218   1.707   1.189   1.535 -0.1683  0.0102  0.8674
   83PJ2     HG 1219   1.653   1.268   1.563 -1.3082  1.1788 -3.7811
   83PJ2     OD 1220   1.697   1.028   1.730 -0.4172 -0.0105  0.1306
   84POX     CD 1221   1.650   0.900   1.772 -0.1669 -0.1203  0.0751
   84POX     CE 1222   1.602   0.905   1.918 -0.1733 -0.2096  0.0762
   84POX     OE 1223   1.602   0.778   1.984 -0.5081 -0.3089 -0.1147
   84POX    C1A 1224   1.692   0.761   2.080  0.0135  0.0997 -0.5231
   84POX    O1A 1225   1.791   0.834   2.079 -0.2427  0.4668  0.2566
   84POX    C1B 1226   1.663   0.644   2.166  0.1577  0.0724 -0.5123
   84POX    C1C 1227   1.607   0.691   2.300 -0.3742 -0.5742 -0.5068
   84POX    C1D 1228   1.585   0.562   2.380  0.1603 -0.1853  0.2770
   84POX    C1E 1229   1.514   0.572   2.516 -0.4845  0.0472 -0.0725
   84POX    C1F 1230   1.538   0.441   2.592  0.0798  0.1971  0.0114
   84POX    C1G 1231   1.468   0.426   2.727 -0.0424 -0.1038 -0.0867
   84POX    C1H 1232   1.495   0.542   2.823 -0.0710 -0.3842  0.2634
   84POX    C1I 1233   1.642   0.570   2.852  0.0365 -0.7224  0.0483
   84POX    C1J 1234   1.678   0.636   2.962  0.0362  0.1173 -0.4504
   84POX    C1K 1235   1.584   0.703   3.063  0.4899  0.0478  0.0236
   84POX    C1L 1236   1.649   0.837   3.095 -0.0601  0.2947  0.1217
   84POX    C1M 1237   1.577   0.897   3.216 -0.0486 -0.0368  0.2938
   84POX    C1N 1238   1.577   0.796   3.331 -0.2249 -0.1635  0.1811
   84POX    C1O 1239   1.492   0.823   3.455 -0.6659  0.3093 -0.2208
   84POX    C1P 1240   1.496   0.707   3.555  0.0787  0.0338 -0.5670
   84POX    C1Q 1241   1.413   0.735   3.680  0.0624 -0.4203 -0.4751
   84POX    C1R 1242   1.267   0.736   3.634 -0.1809 -0.6816  0.2765
   84POX     CZ 1243   1.470   0.982   1.905  0.1880  0.4027 -0.0168
   84POX     OZ 1244   1.405   1.008   2.030 -0.5300 -0.1081 -0.2823
   84POX    C2A 1245   1.279   1.053   2.031 -0.4236  0.1831  0.1679
   84POX    O2A 1246   1.203   1.038   1.935 -0.5898  0.8618  0.1898
   84POX    C2B 1247   1.246   1.117   2.160 -0.6482  0.8113 -0.1955
   84POX    C2C 1248   1.110   1.075   2.215 -0.6306  0.6839 -0.2492
   84POX    C2D 1249   1.100   1.127   2.358  0.6466 -0.2838  0.2072
   84POX    C2E 1250   0.967   1.090   2.424  0.3553  0.5172  0.0768
   84POX    C2F 1251   0.939   1.147   2.563 -0.2603  0.1262  0.1170
   84POX    C2G 1252   0.797   1.127   2.618 -0.3664 -0.0142 -0.2060
   84POX    C2H 1253   0.764   1.157   2.764 -0.2222 -0.2084 -0.1326
   84POX    C2I 1254   0.639   1.087   2.817  0.0681 -0.4271  0.2607
   84POX    C2J 1255   0.674   0.949   2.874  0.3352 -0.2455  0.5382
   84POX    C2K 1256   0.551   0.884   2.937 -0.1884  0.3827  0.1795
   84POX    C2L 1257   0.436   0.880   2.837  0.3413 -0.6976 -0.4035
   84POX    C2M 1258   0.320   0.817   2.915  0.1096  0.2872  0.0705
   84POX    C2N 1259   0.182   0.811   2.851  0.3377  0.5612 -0.4511
   84POX    C2O 1260   0.184   0.712   2.734 -0.0047  0.2429 -0.1883
   84POX    C2P 1261   0.036   0.679   2.711  0.0823 -0.3205  0.0366
   85CHL    CN1 1262   0.129   8.267   1.250 -0.0082  0.5015 -0.6398
   85CHL    CN2 1263  -0.014   8.381   1.093 -1.0582 -0.0391  0.1186
   85CHL    CN3 1264  -0.086   8.178   1.175  0.4880 -0.0907 -0.1280
   85CHL    NTM 1265   0.036   8.250   1.137  0.1721  0.1288 -0.7342
   85CHL     CB 1266   0.105   8.178   1.029  0.7306 -0.3030 -0.0990
   86PJ2     CA 1267   0.184   8.047   1.040  0.6028 -0.3646  0.0817
   86PJ2     OA 1268   0.119   7.950   1.122 -0.1127 -0.0581 -0.1105
   86PJ2      P 1269   0.082   7.809   1.055 -0.0526 -0.1915  0.1339
   86PJ2     OB 1270  -0.026   7.747   1.135 -0.1805  0.1510  0.2251
   86PJ2     HB 1271  -0.066   7.668   1.090  1.9146 -0.2747 -1.0262
   86PJ2     OG 1272   0.071   7.839   0.910 -0.0806 -0.0006  0.1761
   86PJ2     HG 1273   0.133   7.913   0.885 -1.2975  0.6439 -1.0956
   86PJ2     OD 1274   0.220   7.727   1.065  0.0264 -0.0792 -0.0355
   87POX     CD 1275   0.239   7.682   1.199 -0.3609  0.6494  0.2675
   87POX     CE 1276   0.372   7.612   1.224 -0.3853  0.5505  0.1236
   87POX     OE 1277   0.369   7.527   1.339 -0.4761 -0.2978 -0.4944
   87POX    C1A 1278   0.314   7.407   1.347 -0.0657 -0.4449  0.3226
   87POX    O1A 1279   0.238   7.381   1.253  0.1961 -0.1872  0.0405
   87POX    C1B 1280   0.346   7.317   1.460  0.3783  0.0174  0.5637
   87POX    C1C 1281   0.241   7.302   1.571  0.0209  0.3746  0.2768
   87POX    C1D 1282   0.299   7.225   1.689  0.2260  0.4499  0.2264
   87POX    C1E 1283   0.393   7.307   1.778  0.9664 -0.1590  0.0116
   87POX    C1F 1284   0.386   7.244   1.917  0.5465  0.1551  0.1349
   87POX    C1G 1285   0.422   7.347   2.024 -0.4205  0.6676 -0.0183
   87POX    C1H 1286   0.396   7.286   2.162  0.2431  0.0533 -0.1552
   87POX    C1I 1287   0.434   7.392   2.265  0.3378  0.2875 -0.4290
   87POX    C1J 1288   0.475   7.362   2.388  0.2501  0.0251 -0.4622
   87POX    C1K 1289   0.500   7.216   2.424 -0.2894  0.0879  0.1908
   87POX    C1L 1290   0.491   7.203   2.576  0.4172  0.5570  0.2782
   87POX    C1M 1291   0.552   7.078   2.639  0.0588  0.1615 -0.1550
   87POX    C1N 1292   0.682   7.114   2.712  0.3902 -0.2205 -0.5497
   87POX    C1O 1293   0.760   6.986   2.744  0.0038 -0.2265  0.3886
   87POX    C1P 1294   0.906   7.007   2.785  0.1206  0.6396 -0.4448
   87POX    C1Q 1295   0.929   7.074   2.920  0.2414  0.0011 -0.1430
   87POX    C1R 1296   1.059   7.035   2.991 -0.3100 -0.7425  0.4695
   87POX     CZ 1297   0.477   7.723   1.226 -0.1332  0.3249 -0.4268
   87POX     OZ 1298   0.450   7.832   1.315  0.2491 -0.1963  0.3361
   87POX    C2A 1299   0.544   7.916   1.356  0.0999  0.0122  0.2567
   87POX    O2A 1300   0.660   7.882   1.333 -0.0963 -0.0731 -0.6187
   87POX    C2B 1301   0.492   8.027   1.438  0.0497  0.3295 -0.2009
   87POX    C2C 1302   0.486   7.994   1.588 -0.0378  0.3869 -0.1918
   87POX    C2D 1303   0.446   8.112   1.677 -0.1625  0.2333 -0.0417
   87POX    C2E 1304   0.457   8.077   1.825 -0.5376  0.3739  0.0193
   87POX    C2F 1305   0.462   8.200   1.916 -0.4178  0.1526  0.3154
   87POX    C2G 1306   0.492   8.157   2.060  0.2933  0.1396  0.1670
   87POX    C2H 1307   0.553   8.270   2.143  0.2670  0.0154  0.3543
   87POX    C2I 1308   0.591   8.219   2.282 -0.3351  0.6168  0.7423
   87POX    C2J 1309   0.693   8.318   2.339  0.7170  0.3246 -0.6142
   87POX    C2K 1310   0.723   8.286   2.485  0.3082  0.4144 -0.5121
   87POX    C2L 1311   0.834   8.376   2.539  0.3318  0.1070 -0.0339
   87POX    C2M 1312   0.846   8.339   2.687 -0.1295 -0.2836 -0.0896
   87POX    C2N 1313   0.955   8.418   2.761 -0.1136 -0.5979  0.2223
   87POX    C2O 1314   0.918   8.566   2.765  0.6659 -0.3779 -0.4887
   87POX    C2P 1315   1.025   8.633   2.851 -0.1723  0.2970  0.0484
   88CHL    CN1 1316   2.031   8.331   2.141 -0.3150 -0.3628  0.2327
   88CHL    CN2 1317   2.084   8.215   1.935  0.0844  0.0117 -0.5932
   88CHL    CN3 1318   1.871   8.192   2.038 -0.2502  0.2675 -0.0233
   88CHL    NTM 1319   1.980   8.286   2.011  0.2696 -0.3252 -0.0136
   88CHL     CB 1320   1.929   8.401   1.935  0.5685  0.3890  0.8447
   89PJ2     CA 1321   2.024   8.511   1.887 -0.1628  0.5543 -0.2621
   89PJ2     OA 1322   2.113   8.582   1.972  0.3757 -0.1152 -0.2600
   89PJ2      P 1323   2.224   8.665   1.889 -0.1992  0.7534 -0.1748
   89PJ2     OB 1324   2.343   8.703   1.968 -0.2517  0.3720  0.0932
   89PJ2     HB 1325   2.414   8.750   1.915 -0.5711  0.1711 -0.5228
   89PJ2     OG 1326   2.234   8.607   1.753 -0.4982 -0.0259  0.1272
   89PJ2     HG 1327   2.277   8.660   1.680  0.3602 -0.7783  0.0635
   89PJ2     OD 1328   2.141   8.797   1.851 -0.3009  0.5558 -0.6533
   90POX     CD 1329   2.130   8.899   1.951  0.0049  0.0354 -0.0847
   90POX     CE 1330   2.009   8.990   1.931 -0.3224 -0.3396  0.1752
   90POX     OE 1331   2.014   9.118   1.995  0.1022 -0.1452 -0.2392
   90POX    C1A 1332   2.096   9.208   1.942  0.0203  0.0835  0.0181
   90POX    O1A 1333   2.175   9.190   1.849 -0.0379 -0.1969  0.0203
   90POX    C1B 1334   2.105   9.333   2.020  0.0433  0.1221 -0.0460
   90POX    C1C 1335   2.238   9.408   2.026 -0.0362  0.2312  0.3681
   90POX    C1D 1336   2.233   9.547   2.090  0.6106  0.3570  0.1520
   90POX    C1E 1337   2.367   9.620   2.077  0.8750 -0.0862  0.3649
   90POX    C1F 1338   2.362   9.737   2.175 -0.4405  0.2790 -0.1237
   90POX    C1G 1339   2.490   9.817   2.198 -0.1194 -0.3244  0.2040
   90POX    C1H 1340   2.473   9.929   2.302  0.2437 -0.4883  0.4432
   90POX    C1I 1341   2.590  10.027   2.301 -0.5055  0.4220  0.0396
   90POX    C1J 1342   2.644  10.080   2.410  0.1386 -0.0517 -0.0412
   90POX    C1K 1343   2.580  10.050   2.546  0.2865  0.0736  0.0562
   90POX    C1L 1344   2.610  10.154   2.654  0.6873 -0.5956  0.5992
   90POX    C1M 1345   2.534  10.148   2.787 -0.1082 -0.1706  0.1735
   90POX    C1N 1346   2.387  10.175   2.753  0.0045 -0.1378 -0.2935
   90POX    C1O 1347   2.308  10.125   2.873 -0.1984 -0.3554 -0.5181
   90POX    C1P 1348   2.162  10.106   2.830 -0.3667 -0.1013 -0.0727
   90POX    C1Q 1349   2.073  10.101   2.954 -0.0706  0.1507  0.1543
   90POX    C1R 1350   1.953  10.015   2.912  0.0694  0.1447 -0.2414
   90POX     CZ 1351   1.884   8.907   1.962 -0.4533 -0.3131 -0.2680
   90POX     OZ 1352   1.869   8.869   2.099 -1.0546  0.1794 -0.1912
   90POX    C2A 1353   1.786   8.771   2.132  0.2792 -0.8850  0.0901
   90POX    O2A 1354   1.706   8.719   2.053 -0.1235 -0.4620  0.2156
   90POX    C2B 1355   1.790   8.745   2.278 -0.4343  0.0223  0.2796
   90POX    C2C 1356   1.901   8.642   2.300 -0.5495 -0.2503 -0.3938
   90POX    C2D 1357   1.912   8.609   2.449  0.1629  0.1914 -0.3451
   90POX    C2E 1358   2.030   8.516   2.474  0.2037  0.3632  0.1246
   90POX    C2F 1359   2.049   8.451   2.611  0.3068  0.5508  0.1992
   90POX    C2G 1360   2.069   8.551   2.725 -0.0746  0.8420  0.0142
   90POX    C2H 1361   2.200   8.628   2.703  0.3521  0.0619 -0.2489
   90POX    C2I 1362   2.238   8.735   2.807 -0.1765  0.0061  0.0073
   90POX    C2J 1363   2.355   8.809   2.741  0.0394 -0.3454 -0.0073
   90POX    C2K 1364   2.407   8.916   2.837  0.7209 -0.6396 -0.0473
   90POX    C2L 1365   2.537   8.969   2.776  0.6817 -0.3246  0.1443
   90POX    C2M 1366   2.569   9.097   2.853 -0.0348 -0.0644  0.0191
   90POX    C2N 1367   2.712   9.135   2.815 -0.2362  0.2267 -0.4621
   90POX    C2O 1368   2.751   9.273   2.869 -0.0813  0.0042 -0.0012
   90POX    C2P 1369   2.661   9.387   2.822 -0.1597  0.2695  0.7775
   91CHL    CN1 1370   2.346   1.882   1.032 -0.6470  0.1192 -0.4819
   91CHL    CN2 1371   2.312   1.647   1.029 -0.4678  0.0786  0.4981
   91CHL    CN3 1372   2.124   1.779   0.985 -0.3302 -0.3466 -0.5167
   91CHL    NTM 1373   2.249   1.776   1.062 -0.5813  0.1699 -0.0767
   91CHL     CB 1374   2.222   1.775   1.206 -0.1615  0.4179  0.0048
   92PJ2     CA 1375   2.142   1.880   1.282 -0.6747  0.1760 -0.1964
   92PJ2     OA 1376   2.183   2.012   1.246  0.0886  0.1237  0.4530
   92PJ2      P 1377   2.058   2.098   1.300  0.0011  0.2924 -0.0101
   92PJ2     OB 1378   2.084   2.234   1.248  0.0858  0.5476  0.6867
   92PJ2     HB 1379   2.120   2.227   1.155 -2.2437 -0.0329 -0.2437
   92PJ2     OG 1380   1.933   2.030   1.261  0.2703  0.2905 -0.8931
   92PJ2     HG 1381   1.868   2.104   1.240  0.8612  0.3369 -2.7909
   92PJ2     OD 1382   2.103   2.099   1.455  0.0064 -0.4801 -0.0008
   93POX     CD 1383   2.196   2.197   1.503 -0.5623 -0.0656  0.2593
   93POX     CE 1384   2.252   2.144   1.635 -0.4844 -0.1558  0.1903
   93POX     OE 1385   2.324   2.245   1.707 -0.3143  0.0189 -0.2249
   93POX    C1A 1386   2.256   2.341   1.770 -0.0122  0.0526  0.0539
   93POX    O1A 1387   2.137   2.328   1.795 -0.0329  0.5132  0.1940
   93POX    C1B 1388   2.343   2.437   1.840  0.5084 -0.2456 -0.1729
   93POX    C1C 1389   2.418   2.369   1.954 -0.0448 -0.0453  0.3127
   93POX    C1D 1390   2.500   2.464   2.042 -0.7650  0.3456  0.5757
   93POX    C1E 1391   2.592   2.393   2.142 -0.1617 -0.1551 -0.3142
   93POX    C1F 1392   2.679   2.499   2.209  0.1239 -0.5969  0.0180
   93POX    C1G 1393   2.794   2.443   2.293 -0.0134 -0.3630  0.3660
   93POX    C1H 1394   2.877   2.525   2.391  0.0755 -0.1387  0.1038
   93POX    C1I 1395   2.812   2.586   2.516 -0.1533  0.8037 -0.4638
   93POX    C1J 1396   2.889   2.667   2.588  0.0736  0.1057  0.0920
   93POX    C1K 1397   3.035   2.708   2.568  0.1925 -0.3704 -0.0302
   93POX    C1L 1398   3.119   2.672   2.690 -0.0941  0.2491  0.3559
   93POX    C1M 1399   3.103   2.765   2.810 -0.4100  0.0005  0.5077
   93POX    C1N 1400   3.156   2.718   2.946  0.3909 -0.9842 -0.1329
   93POX    C1O 1401   3.308   2.701   2.952  0.4465 -0.5273 -0.2326
   93POX    C1P 1402   3.350   2.629   3.080  0.2883 -0.0398  0.0970
   93POX    C1Q 1403   3.309   2.720   3.196  0.3775  0.3532 -0.1800
   93POX    C1R 1404   3.380   2.851   3.231  0.6249  0.0306  0.5612
   93POX     CZ 1405   2.319   2.011   1.602 -0.0427  0.1609 -0.2026
   93POX     OZ 1406   2.376   1.950   1.718 -0.0197  0.4536 -0.0586
   93POX    C2A 1407   2.502   1.969   1.755 -0.2340  0.5016  0.6652
   93POX    O2A 1408   2.592   2.013   1.683 -0.2072 -0.2284  0.2444
   93POX    C2B 1409   2.540   1.920   1.889  0.0678 -0.1102  0.3607
   93POX    C2C 1410   2.606   2.021   1.982  0.5505  0.0461 -0.1508
   93POX    C2D 1411   2.647   1.949   2.110  0.3337  0.0001 -0.1072
   93POX    C2E 1412   2.709   2.052   2.206 -0.2063  0.0908  0.1459
   93POX    C2F 1413   2.708   1.983   2.342 -0.3590  0.3718  0.2875
   93POX    C2G 1414   2.763   2.079   2.447 -0.0643  0.2322  0.2610
   93POX    C2H 1415   2.763   2.031   2.592 -0.1577  0.1039  0.2178
   93POX    C2I 1416   2.843   2.101   2.702 -0.0098 -0.0078  0.1824
   93POX    C2J 1417   2.825   2.252   2.718 -0.4664 -0.0882  0.4519
   93POX    C2K 1418   2.925   2.313   2.816  0.0628 -0.1407 -0.0534
   93POX    C2L 1419   2.918   2.267   2.961  0.7860 -0.3935 -0.0926
   93POX    C2M 1420   3.023   2.349   3.037  0.4394 -0.2451  0.2325
   93POX    C2N 1421   3.006   2.313   3.185  0.4008 -0.2027  0.2380
   93POX    C2O 1422   3.102   2.378   3.284  0.3598  0.3505 -0.0830
   93POX    C2P 1423   3.230   2.295   3.293  0.1516  0.0735  0.3670
   94CHL    CN1 1424   0.889   0.622   1.014  0.2221 -0.6601  0.2279
   94CHL    CN2 1425   1.061   0.551   0.860  0.9315 -0.0629  0.2698
   94CHL    CN3 1426   1.076   0.755   0.972  0.4176 -0.1610  0.2393
   94CHL    NTM 1427   1.034   0.615   0.990  0.2391 -0.1177  0.1563
   94CHL     CB 1428   1.099   0.547   1.103  0.0970 -0.4508  0.0382
   95PJ2     CA 1429   1.246   0.566   1.140  0.0584  0.1783 -0.1182
   95PJ2     OA 1430   1.280   0.700   1.174 -0.1380  0.3054 -0.4157
   95PJ2      P 1431   1.439   0.726   1.166 -0.0645 -0.0243 -0.0503
   95PJ2     OB 1432   1.489   0.651   1.049  0.0624  0.9990 -0.6620
   95PJ2     HB 1433   1.442   0.563   1.048  2.1910 -0.1986 -0.8787
   95PJ2     OG 1434   1.465   0.871   1.177  0.6283 -0.0738 -0.9195
   95PJ2     HG 1435   1.392   0.894   1.241  2.5680 -1.9098  2.2164
   95PJ2     OD 1436   1.482   0.636   1.292 -0.1548 -0.0545 -0.0410
   96POX     CD 1437   1.471   0.702   1.418 -0.0968 -0.1106 -0.0057
   96POX     CE 1438   1.464   0.608   1.538  0.2508 -0.2509 -0.0952
   96POX     OE 1439   1.396   0.665   1.651 -0.9838  0.2275 -1.0601
   96POX    C1A 1440   1.320   0.583   1.723 -0.3774  0.1587 -0.4905
   96POX    O1A 1441   1.311   0.462   1.700 -0.1847  0.0180  0.1565
   96POX    C1B 1442   1.239   0.654   1.825  0.4332  0.0897  0.2107
   96POX    C1C 1443   1.255   0.585   1.961  0.1217 -0.4656 -0.0294
   96POX    C1D 1444   1.169   0.666   2.057  0.0341 -0.4431 -0.1266
   96POX    C1E 1445   1.225   0.621   2.192  0.1271 -0.3716 -0.1406
   96POX    C1F 1446   1.135   0.689   2.296  0.2401  0.3564 -0.5136
   96POX    C1G 1447   1.166   0.611   2.424 -0.6751 -0.0787 -0.5456
   96POX    C1H 1448   1.090   0.672   2.542 -0.2884 -0.1609 -0.2524
   96POX    C1I 1449   1.107   0.596   2.673 -0.6032  0.0573 -0.0843
   96POX    C1J 1450   1.089   0.643   2.796  0.2269 -0.0526  0.0880
   96POX    C1K 1451   1.031   0.784   2.809 -0.3168 -0.2801  0.1763
   96POX    C1L 1452   1.086   0.872   2.921 -0.1900 -0.2271  0.0728
   96POX    C1M 1453   1.235   0.904   2.910 -0.1774 -0.3421 -0.1028
   96POX    C1N 1454   1.269   0.985   2.785  0.1654 -0.6953 -0.2400
   96POX    C1O 1455   1.409   0.959   2.730  0.4949  0.1289  0.2001
   96POX    C1P 1456   1.426   1.001   2.584 -0.1781 -0.0212  0.0785
   96POX    C1Q 1457   1.575   1.002   2.550 -0.1230  0.2247  0.3254
   96POX    C1R 1458   1.572   1.067   2.412 -0.4874 -0.0932  0.1818
   96POX     CZ 1459   1.603   0.545   1.547  0.1336 -0.5298 -0.2123
   96POX     OZ 1460   1.619   0.443   1.646 -0.0243 -0.1710  0.1885
   96POX    C2A 1461   1.730   0.441   1.720  0.1007 -0.4907 -0.0067
   96POX    O2A 1462   1.817   0.527   1.710 -0.3373 -0.0831 -0.3246
   96POX    C2B 1463   1.732   0.340   1.829 -0.1549 -0.6669 -0.1622
   96POX    C2C 1464   1.602   0.346   1.910  0.0413  0.1907  0.1014
   96POX    C2D 1465   1.628   0.266   2.038  0.1588  0.3574  0.1821
   96POX    C2E 1466   1.502   0.238   2.120  0.1735 -0.1866  0.0188
   96POX    C2F 1467   1.544   0.141   2.231  0.1435  0.1066  0.2869
   96POX    C2G 1468   1.415   0.096   2.301  0.0320 -0.0554 -0.0239
   96POX    C2H 1469   1.426  -0.006   2.414  0.2102  0.0837  0.0847
   96POX    C2I 1470   1.515   0.039   2.529  0.2766  0.0525  0.0458
   96POX    C2J 1471   1.515  -0.057   2.648 -0.6435  0.1191  0.1064
   96POX    C2K 1472   1.630  -0.013   2.739 -0.2197 -0.1656 -0.2825
   96POX    C2L 1473   1.777  -0.029   2.700 -0.0748 -0.0117  0.1975
   96POX    C2M 1474   1.878   0.025   2.802 -0.2552  0.2064  0.2618
   96POX    C2N 1475   1.874   0.178   2.809 -0.1980  0.2150  0.1351
   96POX    C2O 1476   1.968   0.221   2.922 -0.0274  0.2271 -0.0128
   96POX    C2P 1477   2.120   0.220   2.898  0.0535 -0.4489  0.4921
   97CHL    CN1 1478   5.365   7.264   1.133  0.1948  0.1044  0.3082
   97CHL    CN2 1479   5.553   7.112   1.156  0.0327  0.0211  0.3901
   97CHL    CN3 1480   5.491   7.185   0.948 -0.3484  0.0754 -0.0323
   97CHL    NTM 1481   5.500   7.231   1.087  0.0301 -0.1851  0.0301
   97CHL     CB 1482   5.585   7.351   1.095  0.2813 -0.3064 -0.7472
   98PJ2     CA 1483   5.738   7.346   1.089  0.3488 -0.1284  0.6143
   98PJ2     OA 1484   5.798   7.244   1.009  0.1002  0.3054 -0.1348
   98PJ2      P 1485   5.958   7.250   0.992  0.0661 -0.1375 -0.6480
   98PJ2     OB 1486   5.991   7.141   0.898 -0.2889 -0.0415 -0.8843
   98PJ2     HB 1487   5.907   7.087   0.883 -1.6675  1.4099  1.1062
   98PJ2     OG 1488   5.986   7.392   0.959  0.6492 -0.1071 -0.0581
   98PJ2     HG 1489   6.072   7.425   0.996  1.1126 -0.7710 -0.5195
   98PJ2     OD 1490   5.997   7.221   1.145 -0.1724 -0.5408 -0.6643
   99POX     CD 1491   5.971   7.089   1.196  0.4365 -0.3348  0.2084
   99POX     CE 1492   6.011   7.054   1.339  0.6105 -0.5439  0.1096
   99POX     OE 1493   5.960   6.926   1.377 -0.1317 -0.4870 -0.6620
   99POX    C1A 1494   5.831   6.903   1.396 -0.1583  0.3475  0.2204
   99POX    O1A 1495   5.742   6.987   1.387 -0.3017  0.2057  0.3018
   99POX    C1B 1496   5.807   6.779   1.473 -0.1076 -0.2286 -0.6757
   99POX    C1C 1497   5.827   6.812   1.622  0.0329 -0.6427 -0.6023
   99POX    C1D 1498   5.778   6.712   1.727  0.4237 -0.2373 -0.0321
   99POX    C1E 1499   5.816   6.748   1.871  0.0703 -0.0678  0.0176
   99POX    C1F 1500   5.758   6.667   1.987 -0.2849 -0.5356 -0.4814
   99POX    C1G 1501   5.815   6.714   2.121 -0.2518 -0.2223 -0.6036
   99POX    C1H 1502   5.738   6.654   2.239 -0.4151  0.8453 -0.1538
   99POX    C1I 1503   5.775   6.724   2.370 -0.2605  0.2196  0.1401
   99POX    C1J 1504   5.854   6.686   2.471 -0.1100 -0.2723 -0.1560
   99POX    C1K 1505   5.929   6.554   2.487  0.1696 -0.1487 -0.4299
   99POX    C1L 1506   5.947   6.539   2.638 -0.0335 -0.3671 -0.4264
   99POX    C1M 1507   5.951   6.394   2.685 -0.5406 -0.1380  0.3482
   99POX    C1N 1508   6.006   6.375   2.826  0.0737 -0.0923  0.1164
   99POX    C1O 1509   6.155   6.407   2.845  0.0985  0.0870 -0.3629
   99POX    C1P 1510   6.192   6.377   2.991 -0.0064  0.1722 -0.3191
   99POX    C1Q 1511   6.157   6.483   3.096 -0.2244 -0.1677 -0.0470
   99POX    C1R 1512   6.195   6.424   3.232 -0.3355 -0.4023 -0.1159
   99POX     CZ 1513   5.964   7.168   1.429 -0.2630 -0.6431 -0.2095
   99POX     OZ 1514   5.990   7.154   1.569  0.0308 -0.2078 -0.2168
   99POX    C2A 1515   5.933   7.229   1.663  0.5021  0.0629 -0.1400
   99POX    O2A 1516   5.857   7.313   1.615  0.3109  0.0470  0.1308
   99POX    C2B 1517   5.979   7.198   1.800 -0.2174  0.1837  0.1338
   99POX    C2C 1518   5.857   7.197   1.893 -0.3137 -1.2276  0.0165
   99POX    C2D 1519   5.895   7.162   2.036  0.1876 -0.0592  0.1802
   99POX    C2E 1520   5.955   7.272   2.124 -1.1258  0.8427 -0.0379
   99POX    C2F 1521   5.997   7.215   2.260 -0.2321 -0.0107 -0.6648
   99POX    C2G 1522   6.033   7.318   2.366  0.0729 -0.0573 -0.7227
   99POX    C2H 1523   5.930   7.431   2.372  0.1510 -0.0259  0.1631
   99POX    C2I 1524   5.955   7.520   2.494 -0.4544 -0.2404  0.4453
   99POX    C2J 1525   5.887   7.656   2.479  0.2424  0.0589 -0.0650
   99POX    C2K 1526   5.734   7.649   2.476  0.2553 -0.0078 -0.5360
   99POX    C2L 1527   5.656   7.776   2.443  0.1301  0.0055 -0.1934
   99POX    C2M 1528   5.508   7.752   2.410  0.0666  0.2724 -0.1047
   99POX    C2N 1529   5.440   7.716   2.542 -0.0219  0.7361 -0.0233
   99POX    C2O 1530   5.299   7.657   2.540  0.2489  0.0885 -0.2119
   99POX    C2P 1531   5.213   7.708   2.656  0.3515 -0.3299  0.0489
  100CHL    CN1 1532   6.750   7.901   0.756 -0.4042  0.0202  0.4070
  100CHL    CN2 1533   6.991   7.889   0.750 -0.1883  0.5928  0.2366
  100CHL    CN3 1534   6.857   7.688   0.784 -0.3662 -0.3967 -0.2740
  100CHL    NTM 1535   6.869   7.833   0.809 -0.1635 -0.3570 -0.5987
  100CHL     CB 1536   6.881   7.851   0.954 -0.1103  0.3833 -0.6924
  101PJ2     CA 1537   6.767   7.840   1.056  0.3620 -0.1862 -0.2195
  101PJ2     OA 1538   6.704   7.712   1.042  0.1086 -0.0670 -0.1822
  101PJ2      P 1539   6.569   7.702   1.129  0.1956  0.1722 -0.0185
  101PJ2     OB 1540   6.509   7.837   1.124 -0.1372  0.0171 -0.2615
  101PJ2     HB 1541   6.580   7.901   1.094 -0.6592  0.0915 -1.3777
  101PJ2     OG 1542   6.524   7.572   1.074  0.2673  0.4151 -0.6561
  101PJ2     HG 1543   6.438   7.580   1.025 -0.4137 -1.7090  0.0819
  101PJ2     OD 1544   6.639   7.687   1.273  0.2322  0.3533 -0.0171
  102POX     CD 1545   6.680   7.553   1.303 -0.4511  0.0600 -0.3674
  102POX     CE 1546   6.743   7.529   1.441 -0.4917 -0.2672 -0.4049
  102POX     OE 1547   6.746   7.391   1.475 -0.4569 -0.0941  0.2975
  102POX    C1A 1548   6.856   7.322   1.445 -0.0939  0.3066  0.6958
  102POX    O1A 1549   6.952   7.377   1.392 -0.1339 -0.6921 -0.4425
  102POX    C1B 1550   6.851   7.184   1.500  0.5333 -0.0776 -0.1958
  102POX    C1C 1551   6.938   7.168   1.625 -0.0184 -0.6215  0.1244
  102POX    C1D 1552   6.891   7.243   1.750 -0.3739  0.0078 -0.3779
  102POX    C1E 1553   6.747   7.206   1.785 -0.3675  0.3761  0.0349
  102POX    C1F 1554   6.689   7.296   1.895 -0.0541  0.2005  0.3469
  102POX    C1G 1555   6.758   7.290   2.031 -0.3645  0.1209  0.5015
  102POX    C1H 1556   6.770   7.147   2.084 -0.3810 -0.0407  0.0743
  102POX    C1I 1557   6.901   7.142   2.163 -0.3357  0.1449  0.0117
  102POX    C1J 1558   6.916   7.115   2.293 -0.4781  0.4258  0.0867
  102POX    C1K 1559   6.793   7.075   2.374 -0.3687 -0.2359 -0.0730
  102POX    C1L 1560   6.800   7.139   2.512 -0.3566  0.1168 -0.2377
  102POX    C1M 1561   6.712   7.073   2.618 -0.0304  0.2478  0.1158
  102POX    C1N 1562   6.753   7.120   2.758  0.0511  0.6020 -0.0261
  102POX    C1O 1563   6.642   7.113   2.863  0.0151  0.3506 -0.0790
  102POX    C1P 1564   6.667   7.201   2.986  0.0008  0.3832 -0.0994
  102POX    C1Q 1565   6.658   7.343   2.930  0.0380  0.3435 -0.2066
  102POX    C1R 1566   6.693   7.442   3.040 -0.1050 -0.0824  0.2254
  102POX     CZ 1567   6.650   7.598   1.541  0.1219  0.0191 -0.0258
  102POX     OZ 1568   6.692   7.613   1.676  0.1695  0.2932 -0.0702
  102POX    C2A 1569   6.615   7.675   1.766 -0.1542 -0.3477  0.0972
  102POX    O2A 1570   6.517   7.736   1.724  0.0063 -0.3309 -0.2589
  102POX    C2B 1571   6.682   7.701   1.895 -0.3859 -0.3699  0.2222
  102POX    C2C 1572   6.598   7.773   2.001 -0.2721 -0.4955  0.3994
  102POX    C2D 1573   6.653   7.734   2.138  0.6143  0.1722  0.2471
  102POX    C2E 1574   6.580   7.803   2.253 -0.0792 -0.2838  0.0879
  102POX    C2F 1575   6.652   7.804   2.388 -0.4833 -0.5880  0.3074
  102POX    C2G 1576   6.602   7.875   2.514  0.2729  0.5226 -0.0078
  102POX    C2H 1577   6.705   7.850   2.625  0.1289  0.2981  0.0766
  102POX    C2I 1578   6.700   7.958   2.734  0.2229  0.2900  0.0888
  102POX    C2J 1579   6.805   7.969   2.845  0.1475  0.0577  0.1827
  102POX    C2K 1580   6.834   7.834   2.911 -0.1615 -0.1692 -0.1391
  102POX    C2L 1581   6.941   7.843   3.020 -0.4534  0.2772  0.1161
  102POX    C2M 1582   6.973   7.725   3.113 -0.3847  0.2612  0.0728
  102POX    C2N 1583   7.055   7.746   3.240 -0.0249  0.7481 -0.2352
  102POX    C2O 1584   7.203   7.781   3.221  0.0892  0.3122 -0.1607
  102POX    C2P 1585   7.256   7.811   3.361 -0.0734 -0.1324 -0.0027
  103CHL    CN1 1586   7.854   7.095   1.308  0.1634 -0.1678  0.2505
  103CHL    CN2 1587   7.852   7.201   1.101 -0.7400  0.3440 -0.1982
  103CHL    CN3 1588   7.645   7.189   1.232  0.6288  0.0478 -0.2825
  103CHL    NTM 1589   7.769   7.120   1.191  0.3664 -0.6076  0.0052
  103CHL     CB 1590   7.712   7.006   1.117 -0.0888 -0.0052 -0.5879
  104PJ2     CA 1591   7.659   6.877   1.179  0.1403  0.0075 -0.3601
  104PJ2     OA 1592   7.738   6.816   1.281 -0.0461 -0.1748 -0.3245
  104PJ2      P 1593   7.679   6.675   1.333  0.2068 -0.0833  0.2130
  104PJ2     OB 1594   7.570   6.720   1.423  0.2187  0.1364  0.1192
  104PJ2     HB 1595   7.538   6.652   1.489  1.6714 -0.9971 -0.2839
  104PJ2     OG 1596   7.650   6.596   1.212  0.4421  0.2797 -0.0847
  104PJ2     HG 1597   7.721   6.591   1.142  0.3162 -1.7614 -0.1540
  104PJ2     OD 1598   7.804   6.609   1.410  0.1582 -0.0509  0.3208
  105POX     CD 1599   7.855   6.689   1.517 -0.4228  0.7356  0.0222
  105POX     CE 1600   7.793   6.688   1.657  0.2407  0.5562  0.3210
  105POX     OE 1601   7.882   6.749   1.750  0.4910  0.0268  0.4301
  105POX    C1A 1602   7.889   6.882   1.755 -0.3228  0.0868  0.0112
  105POX    O1A 1603   7.837   6.949   1.665  0.2321  0.3932 -0.0891
  105POX    C1B 1604   7.970   6.936   1.866 -0.2972 -0.0971  0.0821
  105POX    C1C 1605   7.913   6.910   2.005 -0.2582  0.0153  0.1189
  105POX    C1D 1606   8.023   6.940   2.107  0.5072  0.5841 -0.8637
  105POX    C1E 1607   7.996   6.954   2.257  0.3324 -0.4035 -0.7972
  105POX    C1F 1608   8.129   6.951   2.332 -0.0405 -0.5243 -0.1400
  105POX    C1G 1609   8.119   7.003   2.476 -0.2422 -0.6358 -0.1132
  105POX    C1H 1610   8.227   6.960   2.576  0.1027 -0.1822 -0.2866
  105POX    C1I 1611   8.363   7.017   2.537  0.2478 -0.7381 -0.5974
  105POX    C1J 1612   8.470   7.037   2.614 -0.1546 -0.2535 -0.1549
  105POX    C1K 1613   8.479   6.972   2.752  0.4479 -0.1260 -0.1338
  105POX    C1L 1614   8.524   7.055   2.873  0.4108 -0.5335  0.1612
  105POX    C1M 1615   8.416   7.150   2.926 -0.1755 -0.5457 -0.9636
  105POX    C1N 1616   8.289   7.073   2.960 -0.3035  0.1487  0.2006
  105POX    C1O 1617   8.170   7.163   2.991 -0.1207  0.2898  0.4995
  105POX    C1P 1618   8.035   7.095   3.014 -0.1493 -0.0220 -0.5701
  105POX    C1Q 1619   7.932   7.176   3.093 -0.0244 -0.0668 -0.3601
  105POX    C1R 1620   7.815   7.083   3.126  0.4587 -0.5123  0.1085
  105POX     CZ 1621   7.755   6.548   1.704 -0.1872  0.5149 -0.1292
  105POX     OZ 1622   7.648   6.488   1.632 -0.3586  0.3855  0.2318
  105POX    C2A 1623   7.631   6.357   1.650  0.6081  0.1321 -0.5836
  105POX    O2A 1624   7.703   6.294   1.727 -0.3986 -0.2713  0.0614
  105POX    C2B 1625   7.523   6.295   1.570 -0.2365  0.4225  0.3126
  105POX    C2C 1626   7.455   6.178   1.643  0.0310  0.2180  0.2328
  105POX    C2D 1627   7.353   6.107   1.553  0.1045  0.1638  0.1919
  105POX    C2E 1628   7.304   5.977   1.617  0.1901 -0.3650 -0.7968
  105POX    C2F 1629   7.204   5.905   1.527 -0.7061 -0.2248  0.0657
  105POX    C2G 1630   7.166   5.766   1.580  0.8331 -0.4887  0.5275
  105POX    C2H 1631   7.108   5.781   1.720  0.2755  0.0688  0.2443
  105POX    C2I 1632   7.083   5.639   1.773  0.1417  0.0368  0.0969
  105POX    C2J 1633   7.009   5.666   1.904  0.1447  0.1878  0.0680
  105POX    C2K 1634   7.008   5.551   2.005 -0.0849  0.4703  0.3903
  105POX    C2L 1635   6.950   5.418   1.957  0.7859  0.1056  0.3249
  105POX    C2M 1636   6.988   5.300   2.047  0.8728 -0.2693 -0.1946
  105POX    C2N 1637   6.883   5.189   2.051  0.6751 -0.0826 -0.0805
  105POX    C2O 1638   6.916   5.095   2.167 -0.1788 -0.4463 -0.1252
  105POX    C2P 1639   6.876   5.162   2.299 -0.1350  0.0788 -0.3742
  106CHL    CN1 1640   7.158   2.351   1.274 -0.2538  0.2270  0.1433
  106CHL    CN2 1641   7.098   2.339   1.046  0.1543 -0.3552 -0.1045
  106CHL    CN3 1642   6.930   2.341   1.222  0.6544  0.5452  0.3527
  106CHL    NTM 1643   7.062   2.292   1.180  0.2368 -0.2657 -0.0505
  106CHL     CB 1644   7.081   2.146   1.183  0.0781 -0.2936 -0.3120
  107PJ2     CA 1645   7.217   2.077   1.172  0.2552  0.0182 -0.1222
  107PJ2     OA 1646   7.305   2.091   1.284 -0.0279 -0.0736  0.1121
  107PJ2      P 1647   7.446   2.048   1.220  0.1272  0.2316  0.2454
  107PJ2     OB 1648   7.421   1.910   1.172  0.2660  0.2065  0.2458
  107PJ2     HB 1649   7.397   1.854   1.251  0.1441 -0.8169 -0.5020
  107PJ2     OG 1650   7.485   2.148   1.118  0.0100 -0.0488 -0.0786
  107PJ2     HG 1651   7.449   2.239   1.140 -1.8771 -0.6386 -0.5550
  107PJ2     OD 1652   7.544   2.057   1.347  0.1688  0.1801  0.2167
  108POX     CD 1653   7.511   1.956   1.442 -0.2334  0.2604  0.1604
  108POX     CE 1654   7.597   1.925   1.564  0.2828  0.0407 -0.2595
  108POX     OE 1655   7.524   1.819   1.627 -0.3341  0.4387 -0.3039
  108POX    C1A 1656   7.554   1.697   1.584  0.3504  0.3458  0.4243
  108POX    O1A 1657   7.650   1.678   1.509 -0.0382  0.1056 -0.0106
  108POX    C1B 1658   7.480   1.589   1.653  0.4423 -0.0873 -0.1515
  108POX    C1C 1659   7.579   1.537   1.758  0.1532  0.5712  0.4550
  108POX    C1D 1660   7.534   1.424   1.852  0.4680  0.2010  0.1625
  108POX    C1E 1661   7.654   1.382   1.938 -0.2872 -0.4277  0.9251
  108POX    C1F 1662   7.644   1.464   2.066 -0.0900  0.7778  0.1904
  108POX    C1G 1663   7.767   1.432   2.152  0.0415  0.0512 -0.2604
  108POX    C1H 1664   7.786   1.544   2.254  0.2930 -0.6535  0.4772
  108POX    C1I 1665   7.688   1.530   2.371 -0.1025 -0.1567  0.2111
  108POX    C1J 1666   7.679   1.618   2.469 -0.1559 -0.1382  0.1897
  108POX    C1K 1667   7.768   1.743   2.469 -0.0691 -0.2006  0.1466
  108POX    C1L 1668   7.696   1.865   2.526  0.2645  0.0186  0.1043
  108POX    C1M 1669   7.694   1.982   2.428  0.3338 -0.4068 -0.4097
  108POX    C1N 1670   7.585   1.963   2.323  0.3587  0.1231 -0.5312
  108POX    C1O 1671   7.566   2.073   2.217 -0.1358  0.0839 -0.4845
  108POX    C1P 1672   7.497   2.200   2.268  0.2076  0.0239  0.1460
  108POX    C1Q 1673   7.464   2.299   2.157 -0.1311  0.1391  0.3489
  108POX    C1R 1674   7.397   2.423   2.218 -0.3517  0.2298 -0.0715
  108POX     CZ 1675   7.614   2.061   1.631  0.4821 -0.2054  0.1971
  108POX     OZ 1676   7.729   2.080   1.713  0.4824 -0.2751  0.2125
  108POX    C2A 1677   7.736   2.200   1.770  0.3332 -0.0057 -0.3284
  108POX    O2A 1678   7.683   2.294   1.712 -0.3182  0.1141  0.4335
  108POX    C2B 1679   7.849   2.210   1.865 -0.1124  0.1887  0.1926
  108POX    C2C 1680   7.829   2.314   1.976 -0.2892 -0.2016  0.5268
  108POX    C2D 1681   7.963   2.351   2.038 -0.0462 -0.2002  0.0102
  108POX    C2E 1682   7.968   2.448   2.157  0.2715 -0.4157  0.1754
  108POX    C2F 1683   7.978   2.368   2.287  0.3027 -0.3657  0.2036
  108POX    C2G 1684   7.952   2.457   2.408 -0.4600  0.0109 -0.2310
  108POX    C2H 1685   7.955   2.361   2.527  0.3857  0.1264 -0.1552
  108POX    C2I 1686   7.927   2.438   2.656  0.6863 -0.0970  0.0441
  108POX    C2J 1687   7.926   2.348   2.780  0.3053  0.1746  0.2406
  108POX    C2K 1688   7.915   2.421   2.914 -0.1131  0.2531  0.1648
  108POX    C2L 1689   8.041   2.395   2.996  0.0823 -0.7341 -0.4344
  108POX    C2M 1690   8.049   2.461   3.134 -0.7355 -0.3795 -0.5507
  108POX    C2N 1691   8.053   2.614   3.137 -0.5385 -0.3969  0.0382
  108POX    C2O 1692   8.193   2.671   3.115 -0.8169  0.2316 -0.1225
  108POX    C2P 1693   8.188   2.824   3.124  0.2109  0.2280  0.7143
  109CHL    CN1 1694   0.164   0.224   0.726 -0.6423  0.1092 -0.4282
  109CHL    CN2 1695   0.352   0.139   0.838 -0.1405  0.5526  0.5082
  109CHL    CN3 1696   0.192  -0.005   0.746 -0.7505  0.4556  0.1623
  109CHL    NTM 1697   0.208   0.121   0.822 -0.0676  0.5790 -0.1724
  109CHL     CB 1698   0.150   0.115   0.957  0.1955  0.4906 -0.0647
  110PJ2     CA 1699  -0.002   0.106   0.967  0.1952 -0.2350 -0.5802
  110PJ2     OA 1700  -0.067  -0.007   0.911  0.2630 -0.4047 -0.3179
  110PJ2      P 1701  -0.227  -0.005   0.928  0.2758 -0.0074 -0.2435
  110PJ2     OB 1702  -0.267   0.123   0.865  0.0934 -0.4248 -0.9886
  110PJ2     HB 1703  -0.192   0.188   0.860 -0.3296  0.1570 -0.0320
  110PJ2     OG 1704  -0.272  -0.129   0.860  0.2841 -0.2862  0.2551
  110PJ2     HG 1705  -0.198  -0.196   0.861  0.1340 -0.4500  1.0688
  110PJ2     OD 1706  -0.256   0.013   1.085  0.4158  0.1415 -0.2350
  111POX     CD 1707  -0.270  -0.110   1.158 -0.0006  0.4367  0.1879
  111POX     CE 1708  -0.235  -0.096   1.306  0.0742 -0.5751  0.2678
  111POX     OE 1709  -0.194  -0.217   1.372  0.1052 -0.8457 -0.2397
  111POX    C1A 1710  -0.093  -0.199   1.457 -0.2267 -0.3564  0.0595
  111POX    O1A 1711  -0.048  -0.085   1.464 -0.3849 -0.3333  0.8037
  111POX    C1B 1712  -0.052  -0.327   1.519  0.6186 -0.2301 -0.2218
  111POX    C1C 1713  -0.087  -0.331   1.668  0.3585 -0.0181 -0.2758
  111POX    C1D 1714  -0.230  -0.311   1.719  0.4292 -0.2516  0.0178
  111POX    C1E 1715  -0.225  -0.358   1.865 -0.1549 -0.0019  0.1220
  111POX    C1F 1716  -0.354  -0.368   1.946  0.1497  0.3103  0.6428
  111POX    C1G 1717  -0.315  -0.416   2.087 -0.1193 -1.8032  0.0277
  111POX    C1H 1718  -0.447  -0.434   2.162 -0.5340 -0.3214 -0.3115
  111POX    C1I 1719  -0.410  -0.502   2.294 -0.0896  0.3880 -0.0643
  111POX    C1J 1720  -0.472  -0.613   2.331 -0.1780  0.3790 -0.2301
  111POX    C1K 1721  -0.585  -0.676   2.250 -0.2938 -0.0391  0.2434
  111POX    C1L 1722  -0.591  -0.828   2.266 -0.1992 -0.0380  0.2916
  111POX    C1M 1723  -0.652  -0.883   2.137  0.1864  0.3628 -0.0669
  111POX    C1N 1724  -0.803  -0.868   2.117  0.2146 -0.0389 -0.6401
  111POX    C1O 1725  -0.861  -0.953   2.004 -0.4447  0.2822 -0.5495
  111POX    C1P 1726  -1.008  -0.910   2.000 -0.3261  0.7950  0.2148
  111POX    C1Q 1727  -1.093  -0.967   2.113  0.3337 -0.1407  0.2483
  111POX    C1R 1728  -1.172  -1.082   2.049  0.4643 -0.2411  0.2676
  111POX     CZ 1729  -0.351  -0.025   1.375 -0.1674 -0.0879 -0.6326
  111POX     OZ 1730  -0.476  -0.093   1.388 -0.1834  0.1523  0.5899
  111POX    C2A 1731  -0.574  -0.010   1.423 -0.3775  0.1369  0.0903
  111POX    O2A 1732  -0.565   0.113   1.420  0.0394  0.1048 -0.1198
  111POX    C2B 1733  -0.688  -0.085   1.480 -0.3280 -0.2417 -0.3065
  111POX    C2C 1734  -0.677  -0.111   1.630  0.3188  0.6754 -0.1878
  111POX    C2D 1735  -0.647   0.015   1.713  0.0376  0.6259 -0.0074
  111POX    C2E 1736  -0.640  -0.030   1.859  0.6174 -0.4036 -0.3420
  111POX    C2F 1737  -0.667   0.097   1.938 -0.5525 -0.7394 -0.1786
  111POX    C2G 1738  -0.660   0.067   2.088  0.4607  0.0522 -0.0558
  111POX    C2H 1739  -0.519   0.054   2.145  0.2010  0.0183  0.5862
  111POX    C2I 1740  -0.526   0.038   2.297  0.3788  0.1887  0.6119
  111POX    C2J 1741  -0.414  -0.050   2.354 -0.0277 -0.2829  0.6811
  111POX    C2K 1742  -0.429  -0.081   2.503 -0.2082 -0.8348  0.5484
  111POX    C2L 1743  -0.422   0.042   2.594 -0.0940 -0.2617 -0.2318
  111POX    C2M 1744  -0.430  -0.006   2.739 -0.0744  0.0934 -0.1135
  111POX    C2N 1745  -0.374   0.103   2.831 -0.0842  0.1074 -0.1238
  111POX    C2O 1746  -0.233   0.146   2.791 -0.0436  0.2234  0.1378
  111POX    C2P 1747  -0.151   0.216   2.899  0.3314 -0.0474  0.0275
  112CHL    CN1 1748   7.570   8.342   0.751  0.7256  0.2595  0.4025
  112CHL    CN2 1749   7.383   8.492   0.808  0.0703  0.5641  0.8735
  112CHL    CN3 1750   7.602   8.516   0.909 -0.2545  0.6251  0.3755
  112CHL    NTM 1751   7.504   8.422   0.855  0.2303  0.2904  0.0656
  112CHL     CB 1752   7.456   8.340   0.967  0.3755 -0.0426 -0.1134
  113PJ2     CA 1753   7.554   8.284   1.070  0.2705  0.4631  0.2651
  113PJ2     OA 1754   7.645   8.189   1.015 -0.3008  0.1321 -0.1220
  113PJ2      P 1755   7.756   8.177   1.131 -0.0941 -0.4242 -0.3707
  113PJ2     OB 1756   7.693   8.141   1.260 -0.2216 -0.0003 -0.3129
  113PJ2     HB 1757   7.594   8.134   1.242  0.1278 -1.1931 -2.0194
  113PJ2     OG 1758   7.848   8.078   1.072  0.5212 -0.4258  0.5586
  113PJ2     HG 1759   7.859   7.996   1.129 -0.2775 -0.9864 -0.0598
  113PJ2     OD 1760   7.819   8.325   1.117 -0.2151 -0.3362 -0.0048
  114POX     CD 1761   7.933   8.331   1.203  0.2758  0.4859 -0.6973
  114POX     CE 1762   8.029   8.450   1.213  0.1730  0.4726  0.6228
  114POX     OE 1763   8.097   8.447   1.339  0.1373 -0.2766  0.6286
  114POX    C1A 1764   8.218   8.501   1.351  0.3185 -0.5117 -0.0710
  114POX    O1A 1765   8.263   8.560   1.254 -0.2463 -0.1654 -0.1290
  114POX    C1B 1766   8.276   8.502   1.487 -0.0857  0.0802  0.0999
  114POX    C1C 1767   8.390   8.403   1.509  0.3390  0.4417 -0.4391
  114POX    C1D 1768   8.403   8.363   1.656  0.4311  0.9380 -0.3113
  114POX    C1E 1769   8.524   8.270   1.673 -0.0381  0.3338 -0.2405
  114POX    C1F 1770   8.562   8.237   1.817 -0.2194  0.6696 -0.1152
  114POX    C1G 1771   8.703   8.179   1.806 -0.1443  0.8567 -0.1288
  114POX    C1H 1772   8.756   8.151   1.947  0.1574  0.9492 -0.2233
  114POX    C1I 1773   8.899   8.096   1.954 -0.1433  0.2024  0.1671
  114POX    C1J 1774   8.990   8.159   2.028 -0.1265  0.2495  0.1048
  114POX    C1K 1775   8.986   8.289   2.109 -0.0475  0.3901 -0.1154
  114POX    C1L 1776   9.086   8.287   2.224 -0.1619  0.0221 -0.0208
  114POX    C1M 1777   9.043   8.395   2.323 -0.4960  0.2020 -0.3621
  114POX    C1N 1778   9.106   8.380   2.462 -0.5620  0.0154 -0.3518
  114POX    C1O 1779   9.242   8.450   2.473 -0.4847 -0.1496 -0.2555
  114POX    C1P 1780   9.306   8.445   2.611 -0.2584 -0.4919 -0.3713
  114POX    C1Q 1781   9.445   8.508   2.608 -0.5058  0.0993  0.2235
  114POX    C1R 1782   9.454   8.655   2.650  0.2189  0.0510  0.2426
  114POX     CZ 1783   7.958   8.580   1.176 -0.3009  0.0519  0.0268
  114POX     OZ 1784   7.882   8.618   1.291 -0.3609  0.0144 -0.0004
  114POX    C2A 1785   7.795   8.719   1.284 -0.0470  0.3004  0.2119
  114POX    O2A 1786   7.770   8.776   1.178 -0.2908 -0.0199  0.0940
  114POX    C2B 1787   7.743   8.764   1.415 -0.1214  0.0422  0.2729
  114POX    C2C 1788   7.814   8.897   1.442  0.1982 -0.0757  0.0197
  114POX    C2D 1789   7.793   8.945   1.586  0.6471  0.0326  0.0500
  114POX    C2E 1790   7.872   9.070   1.624  0.0231  0.5326 -0.2819
  114POX    C2F 1791   7.854   9.114   1.770  0.0506 -0.2850 -0.0265
  114POX    C2G 1792   7.922   9.013   1.863  0.7865  0.6146  0.4284
  114POX    C2H 1793   7.876   9.050   2.005 -0.4842 -0.0402  0.1995
  114POX    C2I 1794   7.889   8.936   2.105  0.0977  0.1434  0.3371
  114POX    C2J 1795   7.879   8.991   2.248 -0.0108 -0.7008  0.6614
  114POX    C2K 1796   8.017   9.026   2.304 -0.1366  0.4797  0.2529
  114POX    C2L 1797   8.014   9.016   2.457 -0.0710 -0.1661  0.2141
  114POX    C2M 1798   8.150   9.047   2.520 -0.2111 -0.0040  0.4378
  114POX    C2N 1799   8.173   9.025   2.670 -0.0212  0.7939  0.5315
  114POX    C2O 1800   8.148   8.883   2.721  0.3872  0.4316 -0.2524
  114POX    C2P 1801   8.240   8.773   2.668 -0.1525 -0.2248  0.1558
  115CHL    CN1 1802   7.769   2.444   1.461 -0.8762 -0.8293  0.4803
  115CHL    CN2 1803   7.646   2.418   1.263 -0.5578  0.1340 -0.0068
  115CHL    CN3 1804   7.801   2.255   1.326 -0.4421  0.1041  0.0440
  115CHL    NTM 1805   7.780   2.401   1.321 -0.6574  0.0794  0.2085
  115CHL     CB 1806   7.874   2.487   1.248 -0.2049 -0.4515  0.1579
  116PJ2     CA 1807   8.020   2.444   1.259 -0.2867 -0.6262  0.5849
  116PJ2     OA 1808   8.062   2.433   1.395 -0.3606 -0.2717  0.6361
  116PJ2      P 1809   8.216   2.386   1.401 -0.1148  0.4547  0.1409
  116PJ2     OB 1810   8.199   2.248   1.352  0.3413  0.4360  0.0325
  116PJ2     HB 1811   8.118   2.255   1.294  0.8050  2.1546 -0.4815
  116PJ2     OG 1812   8.291   2.484   1.319  0.1401  0.1921  0.0578
  116PJ2     HG 1813   8.228   2.562   1.314  0.6652  0.7604  1.6357
  116PJ2     OD 1814   8.234   2.394   1.561  0.3145 -0.1035  0.1225
  117POX     CD 1815   8.153   2.310   1.644 -0.1532  0.2940  0.0750
  117POX     CE 1816   8.207   2.172   1.682 -0.1796  0.3307  0.2434
  117POX     OE 1817   8.110   2.076   1.726 -0.0821  0.0853 -0.0683
  117POX    C1A 1818   8.123   1.952   1.680  0.2274 -0.0032  0.2526
  117POX    O1A 1819   8.224   1.929   1.614  0.1478  0.3080  0.0221
  117POX    C1B 1820   8.037   1.844   1.734  0.2214 -0.1933 -0.1348
  117POX    C1C 1821   8.089   1.777   1.861  0.8642  0.1860 -0.1933
  117POX    C1D 1822   8.119   1.876   1.974  0.5411 -0.1277  0.1713
  117POX    C1E 1823   8.147   1.804   2.106  0.0390  0.0691  0.3893
  117POX    C1F 1824   8.129   1.908   2.216  0.0855  0.4940 -0.0001
  117POX    C1G 1825   8.208   1.869   2.342  0.4521 -0.1170 -0.4151
  117POX    C1H 1826   8.264   1.993   2.411 -0.8329  0.0963  0.2707
  117POX    C1I 1827   8.356   1.959   2.528 -0.3410 -0.2178 -0.2080
  117POX    C1J 1828   8.309   1.960   2.652 -0.1870 -0.9533 -0.1357
  117POX    C1K 1829   8.171   2.009   2.696 -0.3449 -1.2285 -0.3204
  117POX    C1L 1830   8.120   1.919   2.809  0.0082 -0.9755  0.0422
  117POX    C1M 1831   7.970   1.921   2.838  0.0909 -0.0283  0.4386
  117POX    C1N 1832   7.953   1.840   2.966 -0.2708 -0.3627  0.1821
  117POX    C1O 1833   7.820   1.848   3.041 -0.3473  0.0248  0.0079
  117POX    C1P 1834   7.719   1.759   2.968 -0.0253  0.1168 -0.5520
  117POX    C1Q 1835   7.576   1.762   3.024  0.0085  0.4257 -0.4796
  117POX    C1R 1836   7.496   1.657   2.948  0.1552  0.0797 -0.1603
  117POX     CZ 1837   8.324   2.196   1.777  0.2363 -0.3020 -0.1006
  117POX     OZ 1838   8.292   2.232   1.912 -0.4897 -0.4483 -0.2294
  117POX    C2A 1839   8.401   2.248   1.986 -0.3941  0.1197 -0.4855
  117POX    O2A 1840   8.512   2.205   1.956 -0.3576 -0.2512  0.1516
  117POX    C2B 1841   8.357   2.292   2.121  0.4277 -0.0648 -0.1470
  117POX    C2C 1842   8.450   2.401   2.174  0.2055  0.1519 -0.1961
  117POX    C2D 1843   8.390   2.458   2.302 -0.1233  0.2722 -0.4024
  117POX    C2E 1844   8.474   2.453   2.430 -0.0940 -0.2477 -0.4424
  117POX    C2F 1845   8.413   2.514   2.556  0.2771 -0.3201 -0.2264
  117POX    C2G 1846   8.364   2.657   2.528  0.9306  0.0067  0.2663
  117POX    C2H 1847   8.260   2.694   2.634  0.3602  0.1577 -0.3424
  117POX    C2I 1848   8.195   2.831   2.615 -0.2258 -0.1308 -0.4411
  117POX    C2J 1849   8.119   2.863   2.744  0.3381 -0.1507 -0.0997
  117POX    C2K 1850   8.077   3.010   2.749 -0.1107 -0.2767 -0.1097
  117POX    C2L 1851   7.979   3.039   2.863  0.2485 -0.0802  0.1494
  117POX    C2M 1852   7.907   3.172   2.838 -0.6150 -0.6545 -0.4729
  117POX    C2N 1853   7.808   3.204   2.950 -0.3115 -0.2924 -0.3053
  117POX    C2O 1854   7.773   3.353   2.945  0.6637 -0.0332  0.2403
  117POX    C2P 1855   7.695   3.383   2.817  0.3243  0.2123  0.5014
  118CHL    CN1 1856   6.375   8.133   1.517 -0.1584  0.6342  0.4719
  118CHL    CN2 1857   6.396   7.909   1.435 -0.4177  0.3895 -0.0099
  118CHL    CN3 1858   6.182   8.005   1.459  0.4645  0.6120  0.0566
  118CHL    NTM 1859   6.321   8.035   1.422  0.3770  0.8587 -0.0710
  118CHL     CB 1860   6.328   8.076   1.281  0.0741  0.2231 -0.2759
  119PJ2     CA 1861   6.457   8.105   1.203  0.1520 -0.0127 -0.2366
  119PJ2     OA 1862   6.550   8.194   1.263  0.0252  0.1272 -0.2492
  119PJ2      P 1863   6.703   8.182   1.215  0.0282  0.0410 -0.2167
  119PJ2     OB 1864   6.693   8.121   1.081 -0.1327  0.0980 -0.2310
  119PJ2     HB 1865   6.609   8.069   1.071  0.3198 -0.8711  0.8275
  119PJ2     OG 1866   6.765   8.312   1.249  0.1453 -0.0231 -0.1807
  119PJ2     HG 1867   6.812   8.359   1.175  0.7968  0.1688  0.3459
  119PJ2     OD 1868   6.752   8.072   1.322  0.1763  0.3257  0.0091
  120POX     CD 1869   6.793   8.134   1.444 -0.0786 -0.2200  0.3768
  120POX     CE 1870   6.801   8.029   1.555  0.0628 -0.0085  0.5686
  120POX     OE 1871   6.828   8.087   1.683  0.6341  0.2909  0.3144
  120POX    C1A 1872   6.728   8.144   1.749  0.4807  0.4816 -0.0771
  120POX    O1A 1873   6.611   8.145   1.711  0.1245 -0.0994  0.9659
  120POX    C1B 1874   6.765   8.210   1.876 -0.1804  0.6614  0.0234
  120POX    C1C 1875   6.820   8.099   1.965 -0.2537 -0.0226 -0.7774
  120POX    C1D 1876   6.889   8.163   2.086 -0.4583 -0.8567 -0.2140
  120POX    C1E 1877   6.880   8.078   2.213  0.2872  0.0801  0.4797
  120POX    C1F 1878   6.971   8.155   2.308  0.3315  0.3103  0.2501
  120POX    C1G 1879   6.999   8.061   2.425 -0.0174  0.3143  0.3359
  120POX    C1H 1880   7.119   8.119   2.500  0.4480  0.2267 -0.3401
  120POX    C1I 1881   7.108   8.106   2.652 -0.0232  0.6588 -0.3354
  120POX    C1J 1882   7.123   8.204   2.740 -0.5590  0.0204  0.4870
  120POX    C1K 1883   7.172   8.346   2.708 -0.3394 -0.0882  0.3437
  120POX    C1L 1884   7.312   8.369   2.766 -0.2068 -0.4476  0.1698
  120POX    C1M 1885   7.323   8.387   2.918  0.2972 -1.2682  0.2393
  120POX    C1N 1886   7.468   8.409   2.961  0.3583 -0.8327 -0.1768
  120POX    C1O 1887   7.468   8.426   3.114 -0.1910  0.0833 -0.2697
  120POX    C1P 1888   7.611   8.422   3.166 -0.4130 -0.7160  0.2968
  120POX    C1Q 1889   7.621   8.446   3.317  0.0535 -0.4174  0.2197
  120POX    C1R 1890   7.759   8.397   3.362  0.4084  0.1797 -0.1904
  120POX     CZ 1891   6.900   7.918   1.518 -0.3723  0.0264 -0.7496
  120POX     OZ 1892   6.905   7.815   1.617 -0.0762  0.2813 -0.4952
  120POX    C2A 1893   7.016   7.743   1.618 -0.6837 -0.6941 -1.0016
  120POX    O2A 1894   7.111   7.753   1.540 -0.1217  0.1683 -0.2439
  120POX    C2B 1895   7.001   7.648   1.731 -0.1698  0.5214  0.1116
  120POX    C2C 1896   7.133   7.631   1.806 -0.2651 -0.3489  0.0877
  120POX    C2D 1897   7.119   7.551   1.936  0.3043 -0.0530  0.3367
  120POX    C2E 1898   7.067   7.633   2.055 -0.5620  0.0836 -0.1269
  120POX    C2F 1899   7.070   7.540   2.176 -0.1424 -0.0587 -0.2454
  120POX    C2G 1900   7.008   7.618   2.293  0.5509  0.4038 -0.1812
  120POX    C2H 1901   6.996   7.518   2.408  0.2017  0.5809 -0.0641
  120POX    C2I 1902   6.974   7.592   2.540 -0.1073  0.1813  0.1106
  120POX    C2J 1903   6.976   7.507   2.667  0.1917 -0.4457 -0.3108
  120POX    C2K 1904   7.119   7.466   2.704  0.0898  0.4028  1.0716
  120POX    C2L 1905   7.110   7.373   2.825 -0.0331  0.0383  0.7851
  120POX    C2M 1906   7.247   7.313   2.859  0.3486  0.3433 -0.1713
  120POX    C2N 1907   7.320   7.401   2.961  0.2834 -0.2786  0.4204
  120POX    C2O 1908   7.468   7.426   2.931  0.1507  0.3369  0.2617
  120POX    C2P 1909   7.523   7.510   3.046  0.4258 -0.1872  0.5164
  121CHL    CN1 1910   7.624   7.703   1.243 -0.3745 -0.3900 -0.2715
  121CHL    CN2 1911   7.539   7.858   1.072  0.4556 -0.5728 -0.3075
  121CHL    CN3 1912   7.408   7.686   1.165 -0.2471  0.0869 -0.5167
  121CHL    NTM 1913   7.511   7.786   1.197 -0.1947 -0.0794 -0.1593
  121CHL     CB 1914   7.467   7.882   1.298  0.0989  0.0737 -0.1759
  122PJ2     CA 1915   7.333   7.956   1.298  0.2958  0.4377  0.0184
  122PJ2     OA 1916   7.325   8.055   1.195  0.2788 -0.3025 -0.7018
  122PJ2      P 1917   7.180   8.121   1.168  0.4105  0.1998 -0.1870
  122PJ2     OB 1918   7.190   8.198   1.042  0.2533  0.1886 -0.2065
  122PJ2     HB 1919   7.286   8.220   1.023 -0.3095  2.0637 -1.0867
  122PJ2     OG 1920   7.090   8.004   1.170  0.5642  0.0855  0.1453
  122PJ2     HG 1921   7.035   7.995   1.087  0.2474  1.4207  0.1983
  122PJ2     OD 1922   7.153   8.212   1.298  0.0732 -0.2247  0.0415
  123POX     CD 1923   7.209   8.343   1.282 -0.7446  0.1464  0.1871
  123POX     CE 1924   7.240   8.416   1.412 -0.1853  0.2544 -0.0048
  123POX     OE 1925   7.369   8.391   1.469  0.0960 -0.0154 -0.7576
  123POX    C1A 1926   7.481   8.444   1.422  0.2155  0.1297 -0.3111
  123POX    O1A 1927   7.484   8.519   1.325  0.8429 -0.0066 -0.4056
  123POX    C1B 1928   7.601   8.381   1.481  0.3349  0.5243 -0.1316
  123POX    C1C 1929   7.666   8.442   1.605 -0.0109 -0.1355  0.3794
  123POX    C1D 1930   7.792   8.359   1.628 -0.0553 -0.2888  0.0706
  123POX    C1E 1931   7.868   8.424   1.745 -0.2524  0.0627  0.0029
  123POX    C1F 1932   7.954   8.538   1.691 -0.2411  0.0650  0.0263
  123POX    C1G 1933   8.005   8.621   1.810  0.7135 -0.2518 -0.1487
  123POX    C1H 1934   8.106   8.548   1.898  0.0196 -0.6749  0.3032
  123POX    C1I 1935   8.181   8.638   1.996 -0.1884 -0.2003  0.0283
  123POX    C1J 1936   8.158   8.638   2.127  0.4240  0.2410  0.1434
  123POX    C1K 1937   8.061   8.546   2.201  0.3398 -0.0389 -0.3052
  123POX    C1L 1938   8.052   8.563   2.353 -0.1501 -0.3058 -0.3029
  123POX    C1M 1939   7.959   8.458   2.416  0.1048 -0.2796  0.1154
  123POX    C1N 1940   7.958   8.489   2.566  0.1614  0.1471  0.0292
  123POX    C1O 1941   7.927   8.367   2.653 -0.0391 -0.1019 -0.3922
  123POX    C1P 1942   7.878   8.402   2.793  0.5066  0.4687 -0.3417
  123POX    C1Q 1943   7.905   8.286   2.890  0.3354  0.3523 -0.4337
  123POX    C1R 1944   7.840   8.154   2.847  0.4974  0.1921 -0.1898
  123POX     CZ 1945   7.127   8.396   1.514  0.1958 -0.8979  0.2061
  123POX     OZ 1946   7.142   8.470   1.635  0.2775 -0.0001 -0.3347
  123POX    C2A 1947   7.042   8.484   1.722  0.2394 -0.8036 -0.2349
  123POX    O2A 1948   6.931   8.445   1.687 -0.2587  0.3049  0.0605
  123POX    C2B 1949   7.091   8.538   1.851  0.2227  0.1085 -0.6007
  123POX    C2C 1950   6.994   8.650   1.889  0.3757  0.0615 -0.0653
  123POX    C2D 1951   6.998   8.697   2.035  0.2721  0.1906 -0.1034
  123POX    C2E 1952   6.885   8.798   2.051 -0.2131 -0.3655  0.0121
  123POX    C2F 1953   6.924   8.913   2.144  0.3565 -0.2916 -0.3159
  123POX    C2G 1954   6.812   9.008   2.184 -0.1329 -1.0402  0.1252
  123POX    C2H 1955   6.861   9.113   2.284  0.4352 -0.6890 -0.5107
  123POX    C2I 1956   6.871   9.034   2.415 -0.0014 -0.1112 -0.1272
  123POX    C2J 1957   6.938   9.119   2.524 -0.0411 -0.0873 -0.1209
  123POX    C2K 1958   6.917   9.049   2.658  0.2927  0.3195  0.1448
  123POX    C2L 1959   6.934   9.157   2.766 -0.4146  0.0809  0.5033
  123POX    C2M 1960   6.943   9.112   2.912  0.4133  0.1994  0.4910
  123POX    C2N 1961   6.803   9.067   2.953  0.3312 -0.0431 -0.0480
  123POX    C2O 1962   6.692   9.169   2.929 -0.0165 -0.3239  0.3627
  123POX    C2P 1963   6.671   9.273   3.040 -0.5061 -0.2018  0.1607
  124CHL    CN1 1964   6.540   8.847   1.166  0.0477 -0.7188 -0.2334
  124CHL    CN2 1965   6.402   8.739   1.017 -0.0413 -0.1307  0.1410
  124CHL    CN3 1966   6.399   8.979   1.016 -0.6420  0.1403 -0.0352
  124CHL    NTM 1967   6.409   8.860   1.101  0.0920  0.0885 -0.1812
  124CHL     CB 1968   6.311   8.857   1.211 -0.2042 -0.3023 -0.4555
  125PJ2     CA 1969   6.167   8.903   1.184 -0.3338 -0.1858  0.4246
  125PJ2     OA 1970   6.167   9.045   1.163  0.7031 -0.1526  0.5587
  125PJ2      P 1971   6.052   9.115   1.252  0.4197  0.0427  0.0433
  125PJ2     OB 1972   6.081   9.256   1.217  0.0630  0.1425  0.1443
  125PJ2     HB 1973   6.050   9.305   1.299 -0.8879  1.9074 -1.2093
  125PJ2     OG 1974   5.925   9.055   1.206  0.2744  0.3929 -0.0171
  125PJ2     HG 1975   5.855   9.120   1.177 -1.3943 -1.1979  0.1847
  125PJ2     OD 1976   6.083   9.077   1.405 -0.4678  0.6244  0.3738
  126POX     CD 1977   6.193   9.141   1.470  0.2989  0.1796 -0.4623
  126POX     CE 1978   6.205   9.132   1.622  0.0448 -0.2755 -0.4674
  126POX     OE 1979   6.282   9.241   1.673 -0.4831 -0.1178  0.0013
  126POX    C1A 1980   6.214   9.345   1.722 -0.0000 -0.0332  0.5071
  126POX    O1A 1981   6.097   9.363   1.689  0.1883  0.2781 -0.0040
  126POX    C1B 1982   6.290   9.423   1.822  0.0476 -0.0425  0.4782
  126POX    C1C 1983   6.218   9.436   1.957 -0.3916  0.4875  0.1983
  126POX    C1D 1984   6.210   9.312   2.046  0.4169  0.1336 -0.2090
  126POX    C1E 1985   6.151   9.358   2.180  0.2103 -0.0521 -0.2355
  126POX    C1F 1986   6.007   9.308   2.189  0.1601  0.2046  0.4670
  126POX    C1G 1987   5.981   9.167   2.243 -0.2809 -0.0030 -0.2698
  126POX    C1H 1988   5.829   9.151   2.239 -0.2843 -0.0521  0.0427
  126POX    C1I 1989   5.784   9.015   2.291 -0.2778  0.1634  0.6236
  126POX    C1J 1990   5.753   8.982   2.416 -0.5627 -0.2847  0.4410
  126POX    C1K 1991   5.748   9.077   2.536  0.1452  0.2316  0.0724
  126POX    C1L 1992   5.874   9.090   2.620  0.2253 -0.4547  0.0640
  126POX    C1M 1993   5.838   9.122   2.766  0.6315  0.2738  0.0123
  126POX    C1N 1994   5.966   9.176   2.830  0.6730  0.2218 -0.0256
  126POX    C1O 1995   5.956   9.192   2.982  0.2346 -0.0863 -0.0204
  126POX    C1P 1996   6.088   9.254   3.030  0.0696 -0.0074  0.3349
  126POX    C1Q 1997   6.086   9.305   3.174 -0.6907  0.7281  0.0786
  126POX    C1R 1998   6.093   9.184   3.268 -0.1877 -0.1853 -1.1012
  126POX     CZ 1999   6.250   8.990   1.653  0.1181 -0.2422 -0.4192
  126POX     OZ 2000   6.313   8.947   1.774  0.1846 -0.0898 -0.3995
  126POX    C2A 2001   6.308   8.815   1.793 -0.0121 -0.0288 -0.0253
  126POX    O2A 2002   6.308   8.741   1.695  0.2734 -0.4209  0.2662
  126POX    C2B 2003   6.335   8.782   1.935 -0.2361 -0.4853 -0.0886
  126POX    C2C 2004   6.483   8.806   1.961 -0.4105  0.5539 -0.0390
  126POX    C2D 2005   6.513   8.814   2.111  0.5279  0.0924 -0.1963
  126POX    C2E 2006   6.462   8.944   2.172  0.0282 -0.4746  0.6275
  126POX    C2F 2007   6.422   8.922   2.318 -0.2136  0.4120  0.7058
  126POX    C2G 2008   6.394   9.058   2.381  0.0408  0.7946  0.0062
  126POX    C2H 2009   6.386   9.048   2.534  0.5252  0.0614 -0.0112
  126POX    C2I 2010   6.362   9.183   2.601 -0.4486 -0.0211 -0.1711
  126POX    C2J 2011   6.499   9.248   2.625 -0.2952 -0.6113  0.5897
  126POX    C2K 2012   6.489   9.398   2.656 -0.3172 -0.5729  0.3988
  126POX    C2L 2013   6.405   9.426   2.781 -0.2174  0.2622  0.2838
  126POX    C2M 2014   6.392   9.572   2.823 -0.0212 -0.0086  1.3031
  126POX    C2N 2015   6.522   9.639   2.866  0.3000  0.1711  0.0767
  126POX    C2O 2016   6.496   9.769   2.943 -0.1114  0.0530  0.1364
  126POX    C2P 2017   6.615   9.793   3.035 -0.1109  0.4643  0.0286
  127CHL    CN1 2018   6.162   1.622   0.860 -0.1127  0.0056 -0.0743
  127CHL    CN2 2019   5.937   1.662   0.783 -0.1646  0.1630  0.2512
  127CHL    CN3 2020   6.071   1.842   0.845 -0.3188  0.0698 -0.8083
  127CHL    NTM 2021   6.041   1.703   0.880  0.0299  0.1940  0.0299
  127CHL     CB 2022   5.989   1.679   1.015  0.5529 -0.0266  0.1930
  128PJ2     CA 2023   5.937   1.545   1.069 -0.4669  0.5524  0.6732
  128PJ2     OA 2024   5.819   1.500   1.002  0.0602 -0.3126  0.3034
  128PJ2      P 2025   5.763   1.352   1.029 -0.4218 -0.1777  0.0533
  128PJ2     OB 2026   5.629   1.348   0.967 -0.3442  0.1883 -0.1409
  128PJ2     HB 2027   5.587   1.438   0.973 -1.3872 -0.3571  1.7830
  128PJ2     OG 2028   5.866   1.282   0.950 -0.1269  0.4525 -0.1275
  128PJ2     HG 2029   5.955   1.327   0.962  0.5351 -1.4177  3.4043
  128PJ2     OD 2030   5.756   1.318   1.187  0.1053 -0.1743  0.0780
  129POX     CD 2031   5.674   1.393   1.277 -0.5068 -0.5609 -0.1500
  129POX     CE 2032   5.693   1.323   1.412  0.1220 -0.4401 -0.1731
  129POX     OE 2033   5.595   1.227   1.450 -0.3333 -0.1044 -0.4866
  129POX    C1A 2034   5.633   1.126   1.528  0.2072  0.2805 -0.2447
  129POX    O1A 2035   5.752   1.101   1.543  0.1094 -0.1188 -0.1050
  129POX    C1B 2036   5.520   1.044   1.578  0.4124  0.0431 -0.1612
  129POX    C1C 2037   5.491   1.099   1.718 -0.2127 -0.3353 -0.1381
  129POX    C1D 2038   5.397   1.008   1.798 -0.1380 -0.4343 -0.1618
  129POX    C1E 2039   5.354   1.083   1.925  0.4773 -0.1157 -0.1389
  129POX    C1F 2040   5.461   1.120   2.028 -0.1752  0.5124  0.3203
  129POX    C1G 2041   5.420   1.224   2.133 -0.5849  0.5730  0.1044
  129POX    C1H 2042   5.538   1.268   2.220 -0.3221  0.4389 -0.1825
  129POX    C1I 2043   5.579   1.163   2.324 -0.8150  0.2697 -0.1556
  129POX    C1J 2044   5.596   1.193   2.453 -0.5580 -0.1955 -0.0800
  129POX    C1K 2045   5.599   1.334   2.511  0.5246 -0.4434  0.5031
  129POX    C1L 2046   5.556   1.327   2.658  0.6074  0.3493  0.5715
  129POX    C1M 2047   5.541   1.468   2.714 -0.7935  0.5260 -0.2040
  129POX    C1N 2048   5.531   1.446   2.865  0.0046 -0.1143 -0.2402
  129POX    C1O 2049   5.557   1.583   2.929  0.4526 -0.4337  0.2700
  129POX    C1P 2050   5.548   1.569   3.081 -0.2249 -0.0724  0.2634
  129POX    C1Q 2051   5.553   1.715   3.128 -0.1067  0.1124 -0.3183
  129POX    C1R 2052   5.527   1.725   3.278 -0.0565 -0.3745 -0.2766
  129POX     CZ 2053   5.696   1.442   1.508 -0.1631 -0.4770 -0.1206
  129POX     OZ 2054   5.703   1.420   1.649 -0.8045 -0.1768 -0.0358
  129POX    C2A 2055   5.749   1.513   1.732  0.2528 -0.1671 -0.6074
  129POX    O2A 2056   5.774   1.627   1.695  0.4653 -0.0716 -0.1757
  129POX    C2B 2057   5.746   1.470   1.874  0.1556 -0.3486 -0.6635
  129POX    C2C 2058   5.826   1.567   1.961  0.3409 -0.7642 -0.3656
  129POX    C2D 2059   5.796   1.537   2.108 -0.1147 -0.0816 -0.3118
  129POX    C2E 2060   5.882   1.631   2.193 -0.4827  0.4524 -0.5247
  129POX    C2F 2061   5.854   1.611   2.343  0.9495 -0.3629 -0.3492
  129POX    C2G 2062   5.917   1.710   2.441 -0.3475  0.0009  0.1320
  129POX    C2H 2063   5.870   1.709   2.587 -0.1608  0.2669  0.1958
  129POX    C2I 2064   5.938   1.808   2.681  0.0970 -0.1953  0.5017
  129POX    C2J 2065   5.827   1.855   2.776 -0.3293  0.0635 -0.1198
  129POX    C2K 2066   5.882   1.948   2.885  0.0682 -0.2986 -0.0086
  129POX    C2L 2067   5.775   1.974   2.991 -0.0873  0.4608 -0.3437
  129POX    C2M 2068   5.798   2.107   3.063  0.3840  0.1692  0.0556
  129POX    C2N 2069   5.686   2.126   3.166  0.2176  0.5193 -0.1856
  129POX    C2O 2070   5.691   2.065   3.306  0.1835  0.3073 -0.2763
  129POX    C2P 2071   5.551   2.089   3.364  0.3749 -0.3718  0.4992
  130CHL    CN1 2072   8.207   1.662   1.415  0.0496 -0.6926 -1.0838
  130CHL    CN2 2073   8.444   1.616   1.439  0.3385  0.2504 -0.0559
  130CHL    CN3 2074   8.280   1.493   1.570 -0.1726  0.2600 -0.2957
  130CHL    NTM 2075   8.309   1.559   1.441  0.4797 -0.0961 -0.3370
  130CHL     CB 2076   8.288   1.469   1.327 -0.3365 -0.6931  0.2703
  131PJ2     CA 2077   8.372   1.346   1.294 -0.0079 -0.4306  0.1288
  131PJ2     OA 2078   8.397   1.261   1.406 -0.2617 -0.3609  0.2370
  131PJ2      P 2079   8.459   1.123   1.352 -0.1057 -0.1163 -0.2107
  131PJ2     OB 2080   8.486   1.121   1.206 -0.0313 -0.0332 -0.1982
  131PJ2     HB 2081   8.421   1.180   1.159 -0.9770 -0.9425 -0.0602
  131PJ2     OG 2082   8.574   1.094   1.440 -0.2243  0.2430  0.0680
  131PJ2     HG 2083   8.582   0.994   1.448  0.3211  0.4171  2.3620
  131PJ2     OD 2084   8.346   1.012   1.380 -0.2939  0.1712  0.1774
  132POX     CD 2085   8.312   1.007   1.519  0.0649  0.1143  0.2653
  132POX     CE 2086   8.197   0.910   1.547 -0.2998  0.2691 -0.6452
  132POX     OE 2087   8.145   0.945   1.676  0.1763 -0.4197 -0.2618
  132POX    C1A 2088   8.025   0.895   1.706 -0.2632  0.8177  0.0942
  132POX    O1A 2089   7.957   0.841   1.619  0.3894  0.1073  0.0097
  132POX    C1B 2090   8.007   0.890   1.853  0.2100  0.2741  0.1389
  132POX    C1C 2091   7.858   0.895   1.887 -0.0845 -0.5198 -0.9895
  132POX    C1D 2092   7.845   0.891   2.039  0.0100  0.3269 -0.9515
  132POX    C1E 2093   7.888   1.020   2.109 -0.2357  0.1545 -0.4745
  132POX    C1F 2094   7.874   1.013   2.261 -0.0193  0.0175 -0.4609
  132POX    C1G 2095   7.983   0.945   2.344 -0.4694 -0.4889 -0.2803
  132POX    C1H 2096   7.943   0.940   2.491  0.2503  0.2297 -0.0506
  132POX    C1I 2097   8.058   0.880   2.572  0.1109 -0.0540 -0.0592
  132POX    C1J 2098   8.042   0.796   2.674  0.5207 -0.4604 -0.3252
  132POX    C1K 2099   7.910   0.734   2.720  0.6796 -0.2108  0.4807
  132POX    C1L 2100   7.846   0.791   2.847 -0.1026  0.0339 -0.0148
  132POX    C1M 2101   7.705   0.742   2.881  0.0115 -0.4925 -0.2869
  132POX    C1N 2102   7.641   0.802   3.007  0.1186 -0.0709 -0.4319
  132POX    C1O 2103   7.615   0.952   2.998 -0.0654 -0.0656  0.1753
  132POX    C1P 2104   7.570   1.000   3.136 -0.1636  0.0357  0.1082
  132POX    C1Q 2105   7.669   1.114   3.165 -0.6132  0.4653 -0.0340
  132POX    C1R 2106   7.626   1.206   3.279 -0.3847  0.2306  0.2416
  132POX     CZ 2107   8.245   0.766   1.532 -0.2870  0.2221 -0.1889
  132POX     OZ 2108   8.364   0.734   1.604 -0.5585 -0.2575  0.0488
  132POX    C2A 2109   8.447   0.638   1.564 -0.4718 -0.1080 -0.1310
  132POX    O2A 2110   8.446   0.598   1.448 -0.0338 -0.3358 -0.0596
  132POX    C2B 2111   8.518   0.583   1.682  0.2262  0.3398 -0.3343
  132POX    C2C 2112   8.433   0.477   1.752  0.0644  0.8270  0.2122
  132POX    C2D 2113   8.500   0.419   1.876  0.0269 -0.1648 -0.2202
  132POX    C2E 2114   8.502   0.521   1.990  0.4627  0.1405 -0.4997
  132POX    C2F 2115   8.520   0.452   2.125 -0.4821  0.4597 -0.2001
  132POX    C2G 2116   8.563   0.545   2.239  0.4427 -0.0156 -0.1460
  132POX    C2H 2117   8.556   0.478   2.376  0.1411 -0.2983 -0.2979
  132POX    C2I 2118   8.415   0.475   2.435  0.2128 -0.0381 -0.1066
  132POX    C2J 2119   8.417   0.438   2.583 -0.2024 -0.3815 -0.1845
  132POX    C2K 2120   8.279   0.446   2.648 -0.1720 -0.3702 -0.1196
  132POX    C2L 2121   8.307   0.435   2.798  0.0038 -0.0620 -0.1302
  132POX    C2M 2122   8.181   0.402   2.879  0.3758 -0.1529  0.4182
  132POX    C2N 2123   8.193   0.424   3.030 -0.4710 -0.3486  0.5166
  132POX    C2O 2124   8.226   0.567   3.073 -0.1653 -0.3008  0.1320
  132POX    C2P 2125   8.240   0.551   3.224 -0.8021  0.1087  0.2406
  133CHL    CN1 2126   5.722   6.267   0.843  0.0532 -0.0083 -0.3290
  133CHL    CN2 2127   5.502   6.335   0.872 -0.1451  0.1467  0.8943
  133CHL    CN3 2128   5.684   6.495   0.838  0.3687  0.3464  0.1866
  133CHL    NTM 2129   5.640   6.372   0.906  0.1788  0.1103 -0.3616
  133CHL     CB 2130   5.661   6.360   1.050  0.5402  0.3115 -0.3966
  134PJ2     CA 2131   5.653   6.483   1.141  0.2742  0.2517 -0.3373
  134PJ2     OA 2132   5.557   6.579   1.097 -0.5862 -0.1646  0.6009
  134PJ2      P 2133   5.575   6.718   1.177 -0.2500  0.2815 -0.2334
  134PJ2     OB 2134   5.468   6.790   1.104 -0.1111  0.8433  0.1132
  134PJ2     HB 2135   5.499   6.806   1.010 -0.0676  2.0853  0.3192
  134PJ2     OG 2136   5.715   6.759   1.153 -0.1115 -0.2130 -0.2834
  134PJ2     HG 2137   5.725   6.855   1.178 -1.9236 -0.5592  2.1340
  134PJ2     OD 2138   5.538   6.680   1.329 -0.2154  0.2541 -0.2320
  135POX     CD 2139   5.399   6.681   1.361 -0.0602  0.2660  0.4605
  135POX     CE 2140   5.363   6.631   1.501  0.2404 -0.1061  0.4065
  135POX     OE 2141   5.374   6.740   1.593  0.0073  0.2397  0.0272
  135POX    C1A 2142   5.279   6.764   1.683 -0.0859 -0.4110  0.1050
  135POX    O1A 2143   5.162   6.732   1.664 -0.0901  0.1715 -0.9001
  135POX    C1B 2144   5.325   6.865   1.780 -0.0705 -0.1656 -0.1556
  135POX    C1C 2145   5.284   6.841   1.926  0.1747  0.2111 -0.0222
  135POX    C1D 2146   5.397   6.782   2.010 -0.1874  0.2726  0.5100
  135POX    C1E 2147   5.340   6.773   2.152 -0.0759 -0.1352  0.5309
  135POX    C1F 2148   5.357   6.903   2.231 -0.3702  0.5587 -0.5190
  135POX    C1G 2149   5.277   6.899   2.361 -0.2597  0.0964 -0.4620
  135POX    C1H 2150   5.312   6.782   2.453  0.1250  0.3915 -0.2298
  135POX    C1I 2151   5.429   6.816   2.546 -0.0952 -0.0775  0.2249
  135POX    C1J 2152   5.513   6.730   2.602 -0.1608 -0.3911 -0.1534
  135POX    C1K 2153   5.514   6.577   2.601  0.3515 -0.3925  0.0165
  135POX    C1L 2154   5.429   6.518   2.714  0.2907 -0.3736 -0.0191
  135POX    C1M 2155   5.423   6.366   2.693  0.3542 -0.4540  0.5159
  135POX    C1N 2156   5.323   6.289   2.779  0.1109 -0.8153 -0.0857
  135POX    C1O 2157   5.354   6.299   2.928 -0.4469 -0.5417  0.0135
  135POX    C1P 2158   5.271   6.196   3.004 -0.3466 -0.3442  0.3948
  135POX    C1Q 2159   5.297   6.204   3.155 -0.5093 -0.1395  0.4125
  135POX    C1R 2160   5.212   6.103   3.233  0.1671 -0.3463  0.8898
  135POX     CZ 2161   5.445   6.507   1.538  0.1517 -0.3351 -0.1463
  135POX     OZ 2162   5.420   6.439   1.661  0.2462 -0.1052  0.0026
  135POX    C2A 2163   5.529   6.380   1.711  0.1385 -0.1458  0.1897
  135POX    O2A 2164   5.644   6.398   1.672  0.0780  0.6003  0.3467
  135POX    C2B 2165   5.494   6.294   1.827  0.4654  0.2430  0.5789
  135POX    C2C 2166   5.542   6.348   1.961  0.1208  0.3494  0.6610
  135POX    C2D 2167   5.476   6.275   2.079 -0.5326  0.2019  0.2058
  135POX    C2E 2168   5.525   6.341   2.208  1.3052 -0.5551 -0.0658
  135POX    C2F 2169   5.496   6.275   2.343  0.0441 -0.1891 -0.1369
  135POX    C2G 2170   5.587   6.155   2.370  0.0653 -0.1500 -0.0342
  135POX    C2H 2171   5.734   6.186   2.400  0.0764 -0.1091 -0.1298
  135POX    C2I 2172   5.817   6.071   2.343  0.0261 -0.0441 -0.3358
  135POX    C2J 2173   5.969   6.063   2.363  0.0541  0.1983 -0.4541
  135POX    C2K 2174   6.045   6.162   2.275 -0.2474  0.1213 -0.8031
  135POX    C2L 2175   6.192   6.122   2.289 -0.3420  0.1669  0.3982
  135POX    C2M 2176   6.288   6.213   2.213 -0.2942 -0.2336 -0.0253
  135POX    C2N 2177   6.304   6.177   2.065 -0.4828 -0.0007 -0.1031
  135POX    C2O 2178   6.354   6.033   2.052  0.5971  0.3893 -0.4109
  135POX    C2P 2179   6.340   5.990   1.907 -0.0029 -0.3695 -0.1328
  136CHL    CN1 2180   2.075   1.164   1.760 -0.8208 -0.0738 -0.1301
  136CHL    CN2 2181   2.233   1.175   1.583  0.1465 -0.6337 -0.0246
  136CHL    CN3 2182   2.050   1.022   1.578 -0.3157  0.2191  0.3616
  136CHL    NTM 2183   2.090   1.159   1.614  0.0418  0.2293 -0.0597
  136CHL     CB 2184   2.017   1.262   1.538  0.1223  0.3725  0.0569
  137PJ2     CA 2185   1.983   1.403   1.586 -0.2358  0.2613  0.1377
  137PJ2     OA 2186   2.093   1.491   1.611 -0.5238  0.5689  0.3425
  137PJ2      P 2187   2.062   1.643   1.568 -0.2521  0.4555 -0.2582
  137PJ2     OB 2188   2.169   1.745   1.556 -0.0916  0.2951 -0.2035
  137PJ2     HB 2189   2.151   1.805   1.478 -0.2766  3.1444  1.9034
  137PJ2     OG 2190   1.960   1.642   1.460 -0.0041 -0.1755 -0.4957
  137PJ2     HG 2191   1.893   1.568   1.466 -0.7010  0.4164 -0.8326
  137PJ2     OD 2192   1.979   1.691   1.697 -0.1458 -0.7299  0.2676
  138POX     CD 2193   2.067   1.720   1.806 -0.4607  0.9261  0.1016
  138POX     CE 2194   2.013   1.781   1.936 -0.3460  0.3920  0.4025
  138POX     OE 2195   2.108   1.833   2.029 -0.1980  0.1075  0.4109
  138POX    C1A 2196   2.090   1.950   2.089  0.0792  0.3875 -0.0474
  138POX    O1A 2197   1.981   2.006   2.074 -0.0358  0.1623 -0.0583
  138POX    C1B 2198   2.194   1.995   2.185  0.3160  0.1359 -0.1861
  138POX    C1C 2199   2.177   2.128   2.259 -0.3751  0.1973 -0.4490
  138POX    C1D 2200   2.258   2.124   2.388 -0.3331  0.3388 -0.4705
  138POX    C1E 2201   2.268   2.267   2.440 -0.0821  0.2119 -0.1627
  138POX    C1F 2202   2.370   2.269   2.554  0.2083 -0.4470 -0.4099
  138POX    C1G 2203   2.391   2.412   2.602  0.2568 -0.5792 -0.0384
  138POX    C1H 2204   2.514   2.439   2.690  0.2026  0.3898 -0.2446
  138POX    C1I 2205   2.489   2.392   2.833 -0.1027  0.2500 -0.3430
  138POX    C1J 2206   2.557   2.433   2.939 -0.6688  0.1401  0.0701
  138POX    C1K 2207   2.641   2.561   2.936 -0.8893  0.2815 -0.0673
  138POX    C1L 2208   2.647   2.629   3.073 -0.2860 -0.4209  0.2659
  138POX    C1M 2209   2.717   2.765   3.072 -0.1646 -0.4828  0.4897
  138POX    C1N 2210   2.739   2.801   3.219  0.6387  0.1021  0.2334
  138POX    C1O 2211   2.804   2.939   3.226 -0.2996  0.5667 -0.0631
  138POX    C1P 2212   2.820   2.962   3.376  0.0641  0.2451 -0.0503
  138POX    C1Q 2213   2.949   2.897   3.426 -0.1070  0.0257  0.1112
  138POX    C1R 2214   3.065   2.994   3.402  0.2810 -0.3122  0.5957
  138POX     CZ 2215   1.909   1.684   1.992 -0.0761 -0.3442 -0.3414
  138POX     OZ 2216   1.856   1.748   2.108  0.5547  0.2840 -0.3906
  138POX    C2A 2217   1.742   1.818   2.101  0.3541  0.0018  0.0164
  138POX    O2A 2218   1.688   1.842   1.994  0.0616  0.1508  0.1978
  138POX    C2B 2219   1.725   1.907   2.217 -0.3349  0.3050 -0.3117
  138POX    C2C 2220   1.696   1.814   2.335 -0.6297  0.0598 -0.5773
  138POX    C2D 2221   1.714   1.892   2.466 -0.2296 -0.6489 -0.2060
  138POX    C2E 2222   1.859   1.934   2.485 -0.4474 -0.1016  0.2711
  138POX    C2F 2223   1.884   1.990   2.625  0.1373 -0.4753  0.3207
  138POX    C2G 2224   2.025   1.976   2.682  0.6101  0.2303 -0.6469
  138POX    C2H 2225   2.037   2.056   2.812  0.2272 -0.3002 -0.2834
  138POX    C2I 2226   2.077   2.202   2.795 -0.5348 -0.0241  0.2602
  138POX    C2J 2227   2.089   2.267   2.934  0.8389 -0.8993  0.5713
  138POX    C2K 2228   2.125   2.415   2.931  0.1201 -0.7217  0.4334
  138POX    C2L 2229   2.048   2.504   2.833  0.1319 -0.8602  0.2995
  138POX    C2M 2230   2.078   2.654   2.839 -0.0505 -0.7941 -0.3608
  138POX    C2N 2231   2.050   2.723   2.972  0.2070  0.5566 -0.9875
  138POX    C2O 2232   1.903   2.755   3.002  0.1677 -0.0763 -0.4821
  138POX    C2P 2233   1.887   2.824   3.137  0.4088 -0.3145 -0.3292
  139CHL    CN1 2234   8.638   7.668   1.140  0.2175 -0.1591  0.0502
  139CHL    CN2 2235   8.484   7.654   0.959  0.1287 -0.8507 -0.6304
  139CHL    CN3 2236   8.660   7.495   0.962  0.2099  0.1135 -0.0416
  139CHL    NTM 2237   8.624   7.632   0.998  0.1054  0.0748  0.0009
  139CHL     CB 2238   8.718   7.708   0.915  0.1923 -0.0045  0.0266
  140PJ2     CA 2239   8.724   7.860   0.917  0.5082 -0.0189  0.1354
  140PJ2     OA 2240   8.603   7.923   0.875  0.5320  0.2714  0.4882
  140PJ2      P 2241   8.576   8.070   0.935 -0.1931  0.3050  0.0846
  140PJ2     OB 2242   8.684   8.148   0.871  0.0514  0.1309  0.2837
  140PJ2     HB 2243   8.770   8.101   0.886  2.0253  2.3188 -2.9180
  140PJ2     OG 2244   8.440   8.115   0.896 -0.2785 -0.1081 -0.1123
  140PJ2     HG 2245   8.425   8.204   0.940 -0.4865  0.3600 -1.0925
  140PJ2     OD 2246   8.584   8.052   1.094  0.0274  0.3923  0.0832
  141POX     CD 2247   8.455   8.050   1.155  0.2262  0.3963  0.5121
  141POX     CE 2248   8.460   8.043   1.308 -0.2926 -0.2419  0.5071
  141POX     OE 2249   8.546   7.945   1.367  0.5388  0.1125 -0.0837
  141POX    C1A 2250   8.645   8.003   1.434  0.1327  0.7714 -0.0442
  141POX    O1A 2251   8.686   8.116   1.410  0.0297  0.8821  0.2823
  141POX    C1B 2252   8.712   7.913   1.531 -0.3649  0.0418 -0.3687
  141POX    C1C 2253   8.845   7.857   1.482  0.0663  0.2040  0.5988
  141POX    C1D 2254   8.956   7.961   1.503  0.0726  0.3760 -0.2476
  141POX    C1E 2255   9.090   7.887   1.508 -0.3254 -0.3306  0.2372
  141POX    C1F 2256   9.118   7.831   1.647 -0.4421 -0.9224  0.0230
  141POX    C1G 2257   9.196   7.699   1.636  0.3667 -0.4564  0.0600
  141POX    C1H 2258   9.238   7.639   1.771  0.1426 -0.3323  0.1868
  141POX    C1I 2259   9.116   7.601   1.855 -0.2283 -0.3213 -0.3395
  141POX    C1J 2260   9.098   7.632   1.983  0.2496  0.5134 -0.4703
  141POX    C1K 2261   9.196   7.707   2.075 -0.2527 -0.4097  0.8444
  141POX    C1L 2262   9.128   7.802   2.173 -0.1190  0.0653  0.4805
  141POX    C1M 2263   9.241   7.876   2.246  0.0279  0.2389  0.0798
  141POX    C1N 2264   9.224   7.883   2.398 -0.2913 -0.1387  0.0639
  141POX    C1O 2265   9.335   7.966   2.464  0.1653 -0.3564 -0.4208
  141POX    C1P 2266   9.309   7.956   2.614  1.1503 -0.1794 -0.2354
  141POX    C1Q 2267   9.380   8.067   2.692 -0.2910  0.2456  0.4975
  141POX    C1R 2268   9.389   8.056   2.844 -0.9559 -1.0735  0.4506
  141POX     CZ 2269   8.313   8.044   1.348 -0.4827  0.6492 -0.1823
  141POX     OZ 2270   8.278   8.036   1.486  0.2903  0.7914  0.0260
  141POX    C2A 2271   8.249   7.910   1.520  0.5582  0.5948 -0.4662
  141POX    O2A 2272   8.205   7.831   1.436  0.0923 -0.2157  0.5246
  141POX    C2B 2273   8.247   7.882   1.665 -0.2652 -0.1800 -0.6189
  141POX    C2C 2274   8.322   7.749   1.683 -0.1960 -0.0079  0.4197
  141POX    C2D 2275   8.267   7.678   1.806 -0.2407 -0.0382  0.3827
  141POX    C2E 2276   8.131   7.608   1.791 -0.1992 -0.0194 -0.0912
  141POX    C2F 2277   8.091   7.528   1.916  0.1596  0.0269  0.0568
  141POX    C2G 2278   8.063   7.611   2.041  0.5565  0.0151  0.1521
  141POX    C2H 2279   8.018   7.539   2.168  0.1878 -0.0023  0.0102
  141POX    C2I 2280   7.874   7.487   2.164  0.1614  0.0797 -0.0963
  141POX    C2J 2281   7.843   7.399   2.286  0.5799  0.2068  0.1029
  141POX    C2K 2282   7.791   7.500   2.389 -0.3556 -0.5170  0.3537
  141POX    C2L 2283   7.645   7.537   2.366 -0.0883  0.2325 -0.1959
  141POX    C2M 2284   7.555   7.418   2.400 -0.0142  0.2138 -0.0678
  141POX    C2N 2285   7.413   7.458   2.359 -0.1483 -0.1732  0.0102
  141POX    C2O 2286   7.310   7.348   2.383 -0.3438  0.1584  0.7016
  141POX    C2P 2287   7.345   7.227   2.296 -0.0410  0.1962  0.7693
  142CHL    CN1 2288   6.537   0.870   1.476  0.7780  0.2326 -0.1730
  142CHL    CN2 2289   6.403   1.038   1.591  0.1339  0.5761 -0.4270
  142CHL    CN3 2290   6.305   0.874   1.434  0.0360  0.0983  0.0448
  142CHL    NTM 2291   6.420   0.959   1.468  0.3160 -0.3299  0.1735
  142CHL     CB 2292   6.446   1.055   1.360  0.2215 -0.0572  0.3905
  143PJ2     CA 2293   6.581   1.127   1.348  0.0259  0.2112 -0.2506
  143PJ2     OA 2294   6.624   1.187   1.470  0.1272 -0.2730 -0.0440
  143PJ2      P 2295   6.751   1.282   1.441 -0.2073  0.1387 -0.1845
  143PJ2     OB 2296   6.688   1.372   1.343 -0.1650 -0.3080 -0.6277
  143PJ2     HB 2297   6.591   1.361   1.363  0.3605 -1.0791  1.8268
  143PJ2     OG 2298   6.869   1.202   1.398 -0.0565 -0.0083  0.4833
  143PJ2     HG 2299   6.849   1.147   1.317  1.2317  0.2893 -0.0543
  143PJ2     OD 2300   6.758   1.356   1.584  0.2530 -0.4635  0.1125
  144POX     CD 2301   6.666   1.463   1.603  0.2865 -0.3880 -0.1398
  144POX     CE 2302   6.629   1.481   1.751 -0.3208  0.4600 -0.3881
  144POX     OE 2303   6.717   1.562   1.829 -0.2323 -0.2201  0.2220
  144POX    C1A 2304   6.692   1.691   1.845  0.0516 -0.0866 -0.3616
  144POX    O1A 2305   6.596   1.750   1.795 -0.3633 -0.4259  0.0224
  144POX    C1B 2306   6.782   1.748   1.948 -1.0803  0.5937  0.2844
  144POX    C1C 2307   6.737   1.708   2.088 -0.4246 -0.3344  0.2391
  144POX    C1D 2308   6.816   1.760   2.208  0.2819 -0.3509 -0.2124
  144POX    C1E 2309   6.739   1.725   2.336  0.2630 -0.1446 -0.1676
  144POX    C1F 2310   6.793   1.761   2.474  0.3199 -0.1032 -0.2005
  144POX    C1G 2311   6.945   1.758   2.494  0.3310 -0.7203 -0.3393
  144POX    C1H 2312   6.974   1.801   2.638  0.1170 -0.0573 -0.4924
  144POX    C1I 2313   7.123   1.814   2.667 -0.0544 -0.1679  0.4891
  144POX    C1J 2314   7.176   1.870   2.776  0.8369  0.5720 -0.2989
  144POX    C1K 2315   7.096   1.915   2.898  0.9388  0.6283 -0.2534
  144POX    C1L 2316   7.050   2.060   2.888  0.4091  0.5002  0.2427
  144POX    C1M 2317   6.974   2.103   3.014  0.3101  0.4166  0.2116
  144POX    C1N 2318   6.943   2.250   2.985 -0.0217  0.2808 -0.1280
  144POX    C1O 2319   6.850   2.316   3.086  0.1307 -0.0802  0.2516
  144POX    C1P 2320   6.807   2.444   3.013  0.0201 -0.0963  0.2874
  144POX    C1Q 2321   6.667   2.486   3.057  0.2409  0.3596  0.5616
  144POX    C1R 2322   6.636   2.622   2.995  0.7892  0.0101 -0.4974
  144POX     CZ 2323   6.582   1.342   1.793  0.2477  0.4413  0.1943
  144POX     OZ 2324   6.514   1.333   1.918  0.2144  0.1167  0.1552
  144POX    C2A 2325   6.461   1.215   1.949  0.2919  0.0448  0.0155
  144POX    O2A 2326   6.475   1.116   1.878  0.3688 -0.2570  0.4470
  144POX    C2B 2327   6.375   1.208   2.069 -0.0662  0.4635 -0.2137
  144POX    C2C 2328   6.465   1.169   2.187 -0.1531 -0.2133 -0.3676
  144POX    C2D 2329   6.383   1.156   2.315 -0.3096 -0.1258 -0.4586
  144POX    C2E 2330   6.279   1.047   2.340 -0.7198  0.4494  0.4128
  144POX    C2F 2331   6.179   1.064   2.454 -0.7705 -0.7855  0.5704
  144POX    C2G 2332   6.059   1.146   2.405 -0.2073 -0.0291  0.4408
  144POX    C2H 2333   5.965   1.171   2.522 -0.4748 -0.1364  0.2506
  144POX    C2I 2334   6.021   1.284   2.609  0.0255 -0.6382  0.5876
  144POX    C2J 2335   5.928   1.308   2.728 -0.6638  0.4343 -0.1470
  144POX    C2K 2336   5.992   1.421   2.809  0.6922 -0.1940 -0.3154
  144POX    C2L 2337   5.930   1.468   2.940 -0.0607 -1.4429 -0.2133
  144POX    C2M 2338   6.026   1.554   3.022 -0.4419 -1.4241  0.2238
  144POX    C2N 2339   5.959   1.642   3.128 -0.0895 -0.1584 -0.5687
  144POX    C2O 2340   6.060   1.699   3.226 -0.3829 -0.2792 -0.1919
  144POX    C2P 2341   5.987   1.775   3.338 -0.7480 -0.5963 -0.2138
  145CHL    CN1 2342   6.370   6.707   1.026  0.2828  1.3937 -0.0290
  145CHL    CN2 2343   6.568   6.830   1.015  0.2505 -0.2005 -0.2915
  145CHL    CN3 2344   6.567   6.613   1.130 -0.5460 -0.0248  0.4940
  145CHL    NTM 2345   6.516   6.693   1.017  0.1547 -0.1582  0.0757
  145CHL     CB 2346   6.543   6.627   0.889  0.0072 -1.0377  0.4917
  146PJ2     CA 2347   6.680   6.587   0.832  0.2458 -0.0830  0.3727
  146PJ2     OA 2348   6.754   6.483   0.896 -0.2400 -0.6551  0.0204
  146PJ2      P 2349   6.890   6.444   0.819 -0.0868  0.2394 -0.1755
  146PJ2     OB 2350   6.919   6.307   0.868 -0.2933  0.0847 -0.4830
  146PJ2     HB 2351   6.897   6.299   0.965  2.5555 -0.5404  0.2019
  146PJ2     OG 2352   6.849   6.460   0.678 -0.7478  0.0559 -0.0099
  146PJ2     HG 2353   6.928   6.445   0.619 -0.9655  0.2564 -0.3606
  146PJ2     OD 2354   6.982   6.563   0.875  0.2022  0.0099 -0.1602
  147POX     CD 2355   7.009   6.556   1.015 -0.3602 -0.0431 -0.0542
  147POX     CE 2356   7.075   6.680   1.076  0.0046 -0.3363  0.1465
  147POX     OE 2357   7.145   6.649   1.197  0.0910 -0.0207  0.1786
  147POX    C1A 2358   7.251   6.720   1.232 -0.5288  0.7784  0.4571
  147POX    O1A 2359   7.319   6.773   1.144 -0.3131  0.2115  0.2787
  147POX    C1B 2360   7.294   6.699   1.372  0.4392 -0.3685 -0.0016
  147POX    C1C 2361   7.254   6.808   1.472  0.0309 -0.7729  0.2809
  147POX    C1D 2362   7.304   6.763   1.609 -0.1133  0.6986  0.8357
  147POX    C1E 2363   7.268   6.877   1.705  0.1159  0.7846  0.8196
  147POX    C1F 2364   7.307   6.839   1.848  0.3513 -0.4758  0.4360
  147POX    C1G 2365   7.320   6.956   1.945 -0.3255  0.3003 -0.3882
  147POX    C1H 2366   7.459   7.017   1.965 -0.1209 -0.0376 -0.7696
  147POX    C1I 2367   7.542   7.043   1.839  0.1558  0.1732 -0.5461
  147POX    C1J 2368   7.613   7.152   1.810  0.5858 -0.1811 -0.8322
  147POX    C1K 2369   7.641   7.253   1.921 -0.4623 -0.5004 -0.2670
  147POX    C1L 2370   7.603   7.395   1.880 -0.1300 -0.3253  0.0241
  147POX    C1M 2371   7.709   7.472   1.802 -0.4175  0.2792  0.2221
  147POX    C1N 2372   7.650   7.604   1.750 -0.5016 -0.0034 -0.4112
  147POX    C1O 2373   7.753   7.676   1.663  0.2731 -0.2918  0.2512
  147POX    C1P 2374   7.701   7.812   1.614 -0.0189 -0.4195  0.2012
  147POX    C1Q 2375   7.819   7.903   1.579 -0.0392 -0.3169  0.4016
  147POX    C1R 2376   7.885   7.862   1.448 -0.4314  0.7340 -0.1370
  147POX     CZ 2377   6.969   6.791   1.078  0.1272 -0.2209  0.2521
  147POX     OZ 2378   6.873   6.774   1.182 -0.0181  0.3326  0.2066
  147POX    C2A 2379   6.888   6.831   1.302  0.3080 -0.4600  0.5475
  147POX    O2A 2380   6.954   6.935   1.312 -0.3754  0.0163  0.1526
  147POX    C2B 2381   6.786   6.774   1.393 -0.2384 -0.4630 -0.0597
  147POX    C2C 2382   6.836   6.760   1.537  0.4864 -0.1792 -0.2769
  147POX    C2D 2383   6.735   6.686   1.625  0.2847  0.5264  0.0937
  147POX    C2E 2384   6.786   6.692   1.769 -0.2910  0.5797  0.2971
  147POX    C2F 2385   6.670   6.701   1.868 -0.3616  0.1938  0.2490
  147POX    C2G 2386   6.744   6.692   2.002 -0.2789 -0.4266  0.1659
  147POX    C2H 2387   6.644   6.694   2.117 -0.1209  0.0912  0.2945
  147POX    C2I 2388   6.710   6.684   2.255 -0.0518  0.4440  0.2894
  147POX    C2J 2389   6.718   6.540   2.308  0.1993  0.1966 -0.4054
  147POX    C2K 2390   6.809   6.528   2.430 -0.1795  0.4331 -0.0959
  147POX    C2L 2391   6.744   6.581   2.558  0.1961  0.0404  0.2623
  147POX    C2M 2392   6.836   6.568   2.679  0.4728  0.0286  0.0511
  147POX    C2N 2393   6.779   6.591   2.819  0.0593 -0.3606 -0.0530
  147POX    C2O 2394   6.678   6.483   2.860 -0.0327 -0.3679 -0.3000
  147POX    C2P 2395   6.642   6.507   3.006 -0.0641 -0.1900 -0.3364
  148CHL    CN1 2396   2.073   7.183   0.946  0.1819 -0.3074  0.0246
  148CHL    CN2 2397   2.026   7.395   1.028 -0.0111  0.0707 -0.3351
  148CHL    CN3 2398   1.851   7.230   0.984 -0.0777  0.6762  0.5299
  148CHL    NTM 2399   1.985   7.254   1.039  0.3031 -0.0026 -0.0921
  148CHL     CB 2400   1.996   7.204   1.177 -0.5041 -0.2653 -0.1200
  149PJ2     CA 2401   1.963   7.287   1.301  0.0424 -0.4572  0.1585
  149PJ2     OA 2402   1.824   7.314   1.316  0.2168  0.7371 -0.2337
  149PJ2      P 2403   1.810   7.456   1.392 -0.4209  0.4249  0.2436
  149PJ2     OB 2404   1.929   7.538   1.361 -0.2962 -0.0250 -0.5037
  149PJ2     HB 2405   2.008   7.479   1.345 -0.3099  0.6709 -3.9326
  149PJ2     OG 2406   1.675   7.503   1.353 -0.2945  0.4281 -0.2006
  149PJ2     HG 2407   1.667   7.603   1.352 -0.6680  0.4611  1.7597
  149PJ2     OD 2408   1.819   7.403   1.544  0.7560 -0.1338 -0.0053
  150POX     CD 2409   1.702   7.334   1.589  0.5171  0.2854  0.0293
  150POX     CE 2410   1.629   7.416   1.695  0.0200 -0.1353  0.0153
  150POX     OE 2411   1.629   7.346   1.820 -0.2508 -0.0239  0.0786
  150POX    C1A 2412   1.646   7.418   1.930 -0.4885  0.1608 -0.0044
  150POX    O1A 2413   1.656   7.540   1.919  0.3253  0.0386 -0.7243
  150POX    C1B 2414   1.648   7.339   2.056 -0.3688  0.6426  0.2994
  150POX    C1C 2415   1.751   7.385   2.159  0.4490 -0.4248 -0.0178
  150POX    C1D 2416   1.754   7.284   2.274  0.2321 -0.4669 -0.0482
  150POX    C1E 2417   1.859   7.307   2.383 -0.2004  0.1965  0.2388
  150POX    C1F 2418   1.859   7.194   2.486  0.1621 -0.0600 -0.0363
  150POX    C1G 2419   1.728   7.189   2.566 -0.0492 -0.1206 -0.3824
  150POX    C1H 2420   1.755   7.101   2.689  0.4146  0.0627 -0.3515
  150POX    C1I 2421   1.850   7.144   2.801 -0.1045 -0.0975  0.1563
  150POX    C1J 2422   1.890   7.073   2.907 -0.0787  0.3940  0.4781
  150POX    C1K 2423   1.829   6.940   2.951 -0.3229  0.4629  0.3544
  150POX    C1L 2424   1.933   6.861   3.032 -0.8037 -0.0745  0.4534
  150POX    C1M 2425   1.894   6.713   3.039  0.0145 -0.3001  0.2601
  150POX    C1N 2426   1.786   6.692   3.145 -0.4582 -0.1541 -0.1892
  150POX    C1O 2427   1.697   6.570   3.120 -0.3406 -0.2263 -0.2563
  150POX    C1P 2428   1.598   6.533   3.230 -0.4836 -0.3464 -0.4251
  150POX    C1Q 2429   1.656   6.501   3.368  0.4638  0.5858 -0.5990
  150POX    C1R 2430   1.536   6.468   3.457  0.9721  0.6009  0.0955
  150POX     CZ 2431   1.498   7.450   1.625 -0.0497  0.2224  0.3162
  150POX     OZ 2432   1.400   7.507   1.712 -0.3960 -0.1133  0.1506
  150POX    C2A 2433   1.296   7.569   1.656 -0.4409 -0.7617 -0.5001
  150POX    O2A 2434   1.274   7.558   1.536 -0.2178  0.0031 -0.6147
  150POX    C2B 2435   1.222   7.646   1.759 -0.0658 -0.3468 -0.5397
  150POX    C2C 2436   1.097   7.580   1.817  0.3672 -0.3823  0.3615
  150POX    C2D 2437   1.057   7.666   1.936 -0.1940 -0.0199 -0.0873
  150POX    C2E 2438   1.147   7.697   2.056 -0.0380  0.0961 -0.2336
  150POX    C2F 2439   1.190   7.573   2.135  0.2111  0.2539 -0.1204
  150POX    C2G 2440   1.289   7.618   2.243 -0.4128  0.3213  0.4314
  150POX    C2H 2441   1.358   7.500   2.313 -0.4239  0.0370 -0.0335
  150POX    C2I 2442   1.439   7.566   2.424  0.6522 -0.4347 -0.5254
  150POX    C2J 2443   1.451   7.473   2.545 -0.2009  0.3788  0.1951
  150POX    C2K 2444   1.520   7.551   2.657  0.0953  0.2913  0.0726
  150POX    C2L 2445   1.672   7.557   2.637  0.1498 -0.2510  0.3266
  150POX    C2M 2446   1.751   7.643   2.735  0.7515 -0.1443 -0.2422
  150POX    C2N 2447   1.903   7.628   2.740  0.7533 -0.0170  0.1562
  150POX    C2O 2448   1.971   7.597   2.606 -0.0384 -0.6814 -0.0984
  150POX    C2P 2449   1.968   7.712   2.505  0.1871 -0.0643  0.5888
  151CHL    CN1 2450   6.163   2.856   0.877 -0.2161 -0.0626 -0.0361
  151CHL    CN2 2451   6.047   2.949   0.678 -0.3013 -0.4326  0.2375
  151CHL    CN3 2452   6.151   3.081   0.843 -0.0463  0.0687 -0.1080
  151CHL    NTM 2453   6.073   2.958   0.823 -0.1664  0.0974  0.1807
  151CHL     CB 2454   5.946   2.969   0.896 -0.0092  0.1000  0.4543
  152PJ2     CA 2455   5.841   2.858   0.900 -0.2466  0.3282  0.5564
  152PJ2     OA 2456   5.884   2.745   0.976 -0.0825 -0.0968 -0.1596
  152PJ2      P 2457   5.770   2.665   1.056  0.0872  0.1552  0.3375
  152PJ2     OB 2458   5.646   2.744   1.035  0.1018 -0.0688 -0.6500
  152PJ2     HB 2459   5.655   2.808   0.959 -0.3928 -0.5364 -1.1062
  152PJ2     OG 2460   5.758   2.528   1.003 -0.1260 -0.0161  0.8200
  152PJ2     HG 2461   5.822   2.463   1.045 -0.7453 -1.7512 -0.7754
  152PJ2     OD 2462   5.799   2.674   1.214  0.4343 -0.1876  0.2932
  153POX     CD 2463   5.786   2.795   1.290  0.3861  0.0025 -0.0187
  153POX     CE 2464   5.800   2.790   1.442 -0.0431 -0.6626  0.0041
  153POX     OE 2465   5.932   2.759   1.487  0.1222 -0.0186 -0.0257
  153POX    C1A 2466   6.026   2.853   1.489  0.2645 -0.1562 -0.1143
  153POX    O1A 2467   6.006   2.969   1.451 -0.2670 -0.1990  0.0294
  153POX    C1B 2468   6.144   2.794   1.555 -0.0751 -0.6304  0.0766
  153POX    C1C 2469   6.153   2.830   1.704  0.0169 -0.2580 -0.0182
  153POX    C1D 2470   6.165   2.979   1.738 -0.4027 -0.0883 -0.5865
  153POX    C1E 2471   6.199   2.993   1.887 -0.0803  0.4227 -0.7055
  153POX    C1F 2472   6.261   3.130   1.914 -0.0001  0.3013 -0.2668
  153POX    C1G 2473   6.160   3.244   1.892 -0.1898  0.0614 -0.6522
  153POX    C1H 2474   6.207   3.385   1.926  0.1719 -0.1956 -0.0597
  153POX    C1I 2475   6.096   3.490   1.928 -0.4661 -0.8603 -0.2604
  153POX    C1J 2476   6.031   3.516   2.041  0.2509 -0.1117 -0.0093
  153POX    C1K 2477   6.058   3.450   2.177 -0.3469 -0.0416  0.1447
  153POX    C1L 2478   5.938   3.455   2.272 -0.2471 -0.1333  0.2746
  153POX    C1M 2479   5.847   3.338   2.232 -0.3518  0.0959 -0.1593
  153POX    C1N 2480   5.699   3.336   2.270 -0.1843 -0.2862  0.4888
  153POX    C1O 2481   5.652   3.199   2.320  0.0978 -0.3785  0.5033
  153POX    C1P 2482   5.518   3.203   2.394  0.1705  0.0104  0.6171
  153POX    C1Q 2483   5.457   3.064   2.416  0.1570 -0.0433  0.2406
  153POX    C1R 2484   5.407   3.015   2.280  0.4563 -0.0690  0.1385
  153POX     CZ 2485   5.708   2.680   1.495 -0.6505 -0.2012 -0.0948
  153POX     OZ 2486   5.704   2.665   1.637  0.2328  0.2342 -0.0210
  153POX    C2A 2487   5.748   2.551   1.689  0.1796  0.2431  0.0433
  153POX    O2A 2488   5.752   2.453   1.615 -0.8329  0.2376 -0.0293
  153POX    C2B 2489   5.767   2.545   1.836 -0.5601 -0.3358  0.1229
  153POX    C2C 2490   5.860   2.432   1.881  0.4490  0.0939 -0.8274
  153POX    C2D 2491   6.002   2.488   1.891  0.4158  0.1067 -0.3862
  153POX    C2E 2492   6.108   2.378   1.897  0.1264 -0.1535 -0.0319
  153POX    C2F 2493   6.252   2.422   1.923 -0.1354  0.7175 -0.0366
  153POX    C2G 2494   6.248   2.460   2.071  0.0094 -0.0518  0.1678
  153POX    C2H 2495   6.378   2.536   2.101 -0.0341 -0.0104  0.2531
  153POX    C2I 2496   6.419   2.514   2.246 -0.8625  0.0554  0.5040
  153POX    C2J 2497   6.538   2.603   2.282  0.0999 -0.6229 -0.9065
  153POX    C2K 2498   6.488   2.746   2.305  0.5622 -0.4606 -0.8961
  153POX    C2L 2499   6.597   2.851   2.324  0.1633 -0.0608 -0.7925
  153POX    C2M 2500   6.528   2.981   2.282  0.2521 -0.0978 -1.0544
  153POX    C2N 2501   6.407   3.028   2.364  0.5265  0.1082 -0.7662
  153POX    C2O 2502   6.325   3.138   2.296  0.0176  0.0926 -0.1850
  153POX    C2P 2503   6.179   3.093   2.296 -0.1208  0.5018 -1.1523
  154CHL    CN1 2504   7.446   5.496   0.720 -0.0050  0.0444  0.0255
  154CHL    CN2 2505   7.526   5.721   0.709 -0.8143  0.3726  0.2501
  154CHL    CN3 2506   7.631   5.566   0.575  0.1360 -0.4377  0.7070
  154CHL    NTM 2507   7.566   5.580   0.706 -0.2847  0.5150  0.4050
  154CHL     CB 2508   7.663   5.541   0.810 -0.0684  0.0806  0.0467
  155PJ2     CA 2509   7.635   5.564   0.958  0.0086  0.4352  0.0070
  155PJ2     OA 2510   7.620   5.702   0.995 -0.2602  0.4038  0.0166
  155PJ2      P 2511   7.592   5.718   1.152 -0.1178  0.3847  0.0445
  155PJ2     OB 2512   7.528   5.851   1.162 -0.3934  0.2743 -0.2322
  155PJ2     HB 2513   7.525   5.884   1.257  0.9104  2.1172 -0.7793
  155PJ2     OG 2514   7.507   5.604   1.196  0.3145  0.0183 -0.0683
  155PJ2     HG 2515   7.544   5.580   1.286 -1.6087 -1.0147  0.4747
  155PJ2     OD 2516   7.736   5.711   1.223 -0.0165 -0.1993 -0.2133
  156POX     CD 2517   7.745   5.778   1.349 -0.6208 -0.4034 -0.0564
  156POX     CE 2518   7.886   5.836   1.364 -0.5266 -0.7350  0.3916
  156POX     OE 2519   7.983   5.737   1.399  0.2944 -0.0529  0.0756
  156POX    C1A 2520   8.103   5.750   1.342  0.2439 -0.0058 -0.0203
  156POX    O1A 2521   8.123   5.819   1.242 -0.0005 -0.4974 -0.4086
  156POX    C1B 2522   8.202   5.671   1.419 -0.2761  0.0836  0.7622
  156POX    C1C 2523   8.305   5.759   1.490 -0.0595  0.3316  0.1554
  156POX    C1D 2524   8.257   5.846   1.606 -0.0704  0.2693  0.1982
  156POX    C1E 2525   8.370   5.932   1.662  0.2337  0.1068 -0.1678
  156POX    C1F 2526   8.317   6.030   1.767 -0.0802  0.3877 -0.5833
  156POX    C1G 2527   8.264   5.955   1.889  0.1130  0.6548 -0.3327
  156POX    C1H 2528   8.248   6.050   2.007  0.6431 -0.3533  0.5756
  156POX    C1I 2529   8.165   5.969   2.107 -0.2285  0.1049  0.2350
  156POX    C1J 2530   8.172   5.976   2.240  0.0212 -0.2065  0.2391
  156POX    C1K 2531   8.268   6.066   2.318  0.0850  0.2499 -0.3605
  156POX    C1L 2532   8.209   6.083   2.458  0.2412  0.5529 -0.3288
  156POX    C1M 2533   8.287   6.184   2.542 -0.3693  0.7613 -0.0126
  156POX    C1N 2534   8.267   6.152   2.691 -0.2388  0.8392  0.0215
  156POX    C1O 2535   8.126   6.179   2.746 -0.3077  0.4429  0.0431
  156POX    C1P 2536   8.121   6.175   2.899  0.1326  0.1082  0.0513
  156POX    C1Q 2537   7.978   6.201   2.944 -0.0248 -0.5480 -0.0647
  156POX    C1R 2538   7.899   6.070   2.945  0.3580 -0.7759  0.3117
  156POX     CZ 2539   7.886   5.938   1.478 -0.6978 -0.1012 -0.1680
  156POX     OZ 2540   7.814   5.889   1.592 -0.6332 -0.0627 -0.1106
  156POX    C2A 2541   7.866   5.933   1.706 -0.2332  0.1430 -0.3678
  156POX    O2A 2542   7.974   5.990   1.714 -0.1467 -0.1075  0.3153
  156POX    C2B 2543   7.779   5.903   1.822  0.3564 -0.6923 -0.1382
  156POX    C2C 2544   7.802   5.963   1.961  0.5352  0.1272 -0.5136
  156POX    C2D 2545   7.752   6.107   1.972 -0.0700 -0.1345  0.2443
  156POX    C2E 2546   7.770   6.160   2.115 -0.2365 -0.1828  0.2848
  156POX    C2F 2547   7.710   6.300   2.115  0.4748  0.1427 -0.8526
  156POX    C2G 2548   7.801   6.417   2.075  0.8490  0.0823 -0.1963
  156POX    C2H 2549   7.722   6.547   2.091  0.1336 -0.3809  0.1143
  156POX    C2I 2550   7.695   6.583   2.238 -0.0932  0.1155 -0.0463
  156POX    C2J 2551   7.653   6.727   2.267 -0.2706  0.1414 -0.4267
  156POX    C2K 2552   7.623   6.772   2.410  0.0432  0.0220 -0.3233
  156POX    C2L 2553   7.630   6.924   2.425 -0.0335  0.0014 -0.0655
  156POX    C2M 2554   7.649   6.952   2.574 -0.5433  0.2729 -0.0510
  156POX    C2N 2555   7.698   7.096   2.592 -0.4145  0.2440 -0.1722
  156POX    C2O 2556   7.734   7.129   2.737  0.3375 -0.1100 -0.2777
  156POX    C2P 2557   7.783   7.274   2.743  0.5772 -0.1931 -0.1980
  157CHL    CN1 2558   0.653   5.695   0.909 -0.1835  0.0629 -0.1491
  157CHL    CN2 2559   0.475   5.829   0.966 -0.6060 -0.2169 -0.1259
  157CHL    CN3 2560   0.495   5.623   1.072 -0.4572 -0.7533  0.0770
  157CHL    NTM 2561   0.509   5.688   0.941 -0.0525 -0.1801  0.3993
  157CHL     CB 2562   0.421   5.636   0.836 -0.4897  0.4950  0.4264
  158PJ2     CA 2563   0.273   5.661   0.808 -0.4604 -0.0216 -0.2352
  158PJ2     OA 2564   0.204   5.694   0.929  0.1950 -0.2562  0.2086
  158PJ2      P 2565   0.058   5.751   0.890  0.2777 -0.0203  0.2414
  158PJ2     OB 2566   0.047   5.866   0.797  0.2939 -0.0604  0.1899
  158PJ2     HB 2567  -0.001   5.841   0.713  0.6931  1.0492 -0.3904
  158PJ2     OG 2568  -0.013   5.625   0.858  0.0074  0.3016 -0.4351
  158PJ2     HG 2569   0.052   5.551   0.868  0.2454  0.0470 -3.1252
  158PJ2     OD 2570   0.004   5.786   1.038  0.5542 -0.3698  0.4272
  159POX     CD 2571   0.065   5.896   1.105 -0.1379  0.4135 -0.1952
  159POX     CE 2572   0.068   5.930   1.254  0.0991  0.2224 -0.1544
  159POX     OE 2573   0.124   5.826   1.334  0.1798  0.0692 -0.4103
  159POX    C1A 2574   0.256   5.818   1.353  0.1176  0.1373  0.0617
  159POX    O1A 2575   0.327   5.901   1.298 -0.2463  0.2370 -0.2621
  159POX    C1B 2576   0.306   5.698   1.423  0.3080 -0.0237 -0.3482
  159POX    C1C 2577   0.338   5.723   1.571 -0.0209  0.1408 -0.3049
  159POX    C1D 2578   0.463   5.809   1.593  0.1190 -0.1003 -0.1586
  159POX    C1E 2579   0.488   5.800   1.744 -0.1912 -0.3083 -0.1182
  159POX    C1F 2580   0.407   5.890   1.837  0.4890  0.4504 -0.2443
  159POX    C1G 2581   0.448   5.861   1.982  0.1710 -0.3191 -0.3034
  159POX    C1H 2582   0.414   5.969   2.085 -0.2916 -0.3524 -0.4195
  159POX    C1I 2583   0.268   6.012   2.081 -0.4274 -0.7477  0.1764
  159POX    C1J 2584   0.207   6.044   2.195 -0.3922 -0.2454  0.0588
  159POX    C1K 2585   0.254   6.015   2.338  0.0964 -0.1661 -0.0836
  159POX    C1L 2586   0.178   5.890   2.384 -0.1354 -0.1008 -0.2865
  159POX    C1M 2587   0.245   5.839   2.512 -0.3803 -0.2940 -0.2354
  159POX    C1N 2588   0.241   5.945   2.623  0.6874 -0.3284 -0.1593
  159POX    C1O 2589   0.320   5.908   2.748 -0.0728  0.0599  0.4398
  159POX    C1P 2590   0.306   6.015   2.857 -0.5184 -0.0843  0.5257
  159POX    C1Q 2591   0.426   6.005   2.952 -0.0770 -0.1556 -0.0350
  159POX    C1R 2592   0.417   6.123   3.049 -0.4358 -0.0503 -0.1938
  159POX     CZ 2593  -0.067   5.981   1.307  0.2084  0.6449 -0.2780
  159POX     OZ 2594  -0.092   6.041   1.434 -0.0639 -0.0470 -0.0011
  159POX    C2A 2595  -0.216   6.032   1.480  0.1397 -0.4590  0.4953
  159POX    O2A 2596  -0.303   5.979   1.411  0.3783 -0.3754  0.1259
  159POX    C2B 2597  -0.231   6.086   1.617  0.4661 -0.1043  0.3937
  159POX    C2C 2598  -0.224   6.238   1.633 -0.1903 -0.0991  0.6410
  159POX    C2D 2599  -0.217   6.299   1.773 -0.0721  0.6958  0.2940
  159POX    C2E 2600  -0.352   6.294   1.845 -0.0256 -0.0794  0.3356
  159POX    C2F 2601  -0.341   6.322   1.995 -0.9240  0.2298  0.3468
  159POX    C2G 2602  -0.292   6.196   2.066  0.5038  0.5969  0.0383
  159POX    C2H 2603  -0.339   6.207   2.212 -0.0628 -0.2679 -0.0730
  159POX    C2I 2604  -0.320   6.081   2.297 -0.2227 -0.5331 -0.4269
  159POX    C2J 2605  -0.184   6.012   2.294  0.1482  0.1621  0.2036
  159POX    C2K 2606  -0.179   5.897   2.395 -0.1129 -0.3449 -0.3547
  159POX    C2L 2607  -0.173   5.950   2.539 -0.5332 -0.1551 -0.4070
  159POX    C2M 2608  -0.172   5.829   2.632  0.0632  0.1780  0.0255
  159POX    C2N 2609  -0.156   5.850   2.783 -0.1190  0.5647 -0.0058
  159POX    C2O 2610  -0.134   5.715   2.853  0.7563  0.5674 -0.2657
  159POX    C2P 2611  -0.129   5.760   2.999  0.0290  0.2565 -0.1417
  160CHL    CN1 2612   7.926   4.360   0.986 -0.0760 -0.1265  0.6689
  160CHL    CN2 2613   7.782   4.440   1.156 -0.1639  0.1563 -0.0793
  160CHL    CN3 2614   8.011   4.476   1.175 -0.4668  0.2099  0.1386
  160CHL    NTM 2615   7.912   4.376   1.131 -0.2231 -0.2726  0.6707
  160CHL     CB 2616   7.935   4.248   1.199 -0.3676 -0.3653  0.5448
  161PJ2     CA 2617   8.072   4.181   1.207 -0.1328  0.0818  0.2873
  161PJ2     OA 2618   8.172   4.254   1.278  0.2375  0.0367 -0.1830
  161PJ2      P 2619   8.298   4.159   1.311  0.2763  0.1123 -0.1093
  161PJ2     OB 2620   8.323   4.078   1.190  0.7760 -0.2713  0.2479
  161PJ2     HB 2621   8.267   4.111   1.114  0.5968 -3.6258 -1.2856
  161PJ2     OG 2622   8.411   4.237   1.366  0.7410 -0.3372 -0.4129
  161PJ2     HG 2623   8.482   4.170   1.389  0.8007  0.3304  1.5180
  161PJ2     OD 2624   8.240   4.056   1.420  0.1324  0.0565 -0.2368
  162POX     CD 2625   8.198   4.117   1.543  0.0267 -0.6182  0.0667
  162POX     CE 2626   8.158   4.003   1.636 -0.4528 -0.4320  0.0900
  162POX     OE 2627   8.071   4.047   1.741  0.0181 -0.0828  0.3341
  162POX    C1A 2628   7.968   3.972   1.780 -0.1491  0.1300  0.3005
  162POX    O1A 2629   7.933   3.884   1.702 -0.2449 -0.0302  0.5227
  162POX    C1B 2630   7.886   4.025   1.892 -0.8149  0.1998 -0.2160
  162POX    C1C 2631   7.920   3.976   2.033  0.2886  0.3745 -0.4132
  162POX    C1D 2632   7.829   4.055   2.126  0.5651  0.4847 -0.2354
  162POX    C1E 2633   7.901   4.117   2.246  0.0592  0.2833  0.1781
  162POX    C1F 2634   7.800   4.193   2.331 -0.4791 -0.1253 -0.0922
  162POX    C1G 2635   7.846   4.256   2.462  0.3429 -0.3090 -0.2901
  162POX    C1H 2636   7.867   4.157   2.576 -0.6996  0.3313  0.4803
  162POX    C1I 2637   7.901   4.226   2.709  0.0383  0.1319  0.4004
  162POX    C1J 2638   7.872   4.165   2.823 -0.2505  0.5232  0.5372
  162POX    C1K 2639   7.795   4.033   2.824  0.1919  0.2633  0.4108
  162POX    C1L 2640   7.855   3.944   2.934  0.1860  0.0563  0.2477
  162POX    C1M 2641   7.912   3.806   2.901  0.1887  0.0776  0.1637
  162POX    C1N 2642   7.931   3.729   3.032  0.1795  0.1004  0.1783
  162POX    C1O 2643   8.047   3.784   3.114  0.4115  0.1387 -0.1722
  162POX    C1P 2644   8.069   3.722   3.252 -0.0519  0.3498 -0.0012
  162POX    C1Q 2645   8.060   3.569   3.259  0.0409  0.3540  0.2185
  162POX    C1R 2646   8.087   3.527   3.404 -0.2881  0.7628  0.3986
  162POX     CZ 2647   8.282   3.932   1.689 -0.1542 -0.2776 -0.3973
  162POX     OZ 2648   8.367   4.015   1.769  0.2534 -0.2857 -0.8178
  162POX    C2A 2649   8.480   3.956   1.807  0.2660 -0.0454 -0.4791
  162POX    O2A 2650   8.512   3.842   1.775  0.7352 -0.0271 -0.0770
  162POX    C2B 2651   8.572   4.053   1.870 -0.1136  0.2185 -0.3230
  162POX    C2C 2652   8.578   4.004   2.015 -0.1852  0.5245 -0.2164
  162POX    C2D 2653   8.671   4.081   2.109  0.6149 -0.0020 -0.5687
  162POX    C2E 2654   8.668   4.024   2.250  0.1515  0.1616 -0.5100
  162POX    C2F 2655   8.751   4.111   2.345  0.3267 -0.2866 -0.2502
  162POX    C2G 2656   8.735   4.058   2.488  0.0340 -0.3711 -0.3138
  162POX    C2H 2657   8.808   4.151   2.586 -0.3064  0.2343 -0.6270
  162POX    C2I 2658   8.777   4.129   2.734 -0.4795  0.3999 -0.6379
  162POX    C2J 2659   8.884   4.203   2.815 -0.2786 -0.4021 -0.1524
  162POX    C2K 2660   8.851   4.225   2.962  0.1325 -0.2026 -0.0865
  162POX    C2L 2661   8.931   4.346   3.010  0.2225 -0.1928 -0.2627
  162POX    C2M 2662   9.059   4.294   3.076  0.3884  0.5790  0.0347
  162POX    C2N 2663   9.133   4.404   3.152  0.4323  0.8124 -0.3420
  162POX    C2O 2664   9.243   4.349   3.243 -0.1115  0.4122  0.0793
  162POX    C2P 2665   9.338   4.456   3.295  0.0663 -0.0380  0.6959
  163CHL    CN1 2666   8.815   4.482   1.401  0.0723 -0.3900 -0.7542
  163CHL    CN2 2667   8.906   4.375   1.192 -0.4668 -0.0956 -0.8919
  163CHL    CN3 2668   8.882   4.262   1.397 -0.1281  0.0475  0.4337
  163CHL    NTM 2669   8.821   4.365   1.311  0.1163 -0.5761 -0.5097
  163CHL     CB 2670   8.683   4.331   1.274 -0.4514  0.4523  0.5752
  164PJ2     CA 2671   8.611   4.370   1.145  0.3597  0.2673  0.0586
  164PJ2     OA 2672   8.605   4.512   1.127 -0.0028  0.2531  0.0622
  164PJ2      P 2673   8.484   4.559   1.032 -0.0455 -0.1601 -0.0898
  164PJ2     OB 2674   8.525   4.693   0.984  0.1259 -0.0718  0.3034
  164PJ2     HB 2675   8.603   4.718   1.042 -1.4050  1.7487  1.6603
  164PJ2     OG 2676   8.475   4.457   0.925  0.1736  0.0524 -0.3128
  164PJ2     HG 2677   8.478   4.494   0.832 -1.7249 -0.4227 -0.6207
  164PJ2     OD 2678   8.356   4.570   1.129  0.1956  0.4649  0.1597
  165POX     CD 2679   8.336   4.694   1.198  0.1629  0.3854  0.2928
  165POX     CE 2680   8.282   4.669   1.339 -0.0313  0.1788  0.1835
  165POX     OE 2681   8.259   4.790   1.412 -0.4950 -0.1422  0.5770
  165POX    C1A 2682   8.134   4.835   1.420 -0.5016 -0.0387 -0.0232
  165POX    O1A 2683   8.038   4.782   1.364 -0.6400  0.1768  0.0105
  165POX    C1B 2684   8.117   4.962   1.494  0.3015 -0.0156  0.1285
  165POX    C1C 2685   7.973   4.984   1.540  0.1888 -0.3458 -0.0588
  165POX    C1D 2686   7.948   4.917   1.676  0.3476  0.3535  0.3229
  165POX    C1E 2687   7.815   4.946   1.745 -0.0869 -0.3560 -0.1960
  165POX    C1F 2688   7.784   5.092   1.780 -0.1723 -0.4333  0.0583
  165POX    C1G 2689   7.638   5.103   1.822 -0.2803  0.1491 -0.4528
  165POX    C1H 2690   7.594   5.246   1.853  0.1988  0.2096 -0.0372
  165POX    C1I 2691   7.441   5.243   1.860  0.2121  0.1336  0.2033
  165POX    C1J 2692   7.360   5.348   1.866 -0.0609 -0.0530 -0.1758
  165POX    C1K 2693   7.427   5.485   1.872 -0.0846 -0.0749  0.6976
  165POX    C1L 2694   7.458   5.525   2.016 -0.0564 -0.2180  0.7314
  165POX    C1M 2695   7.550   5.647   2.023 -0.2886 -0.0259  0.4575
  165POX    C1N 2696   7.469   5.774   1.996  0.0094  0.0982  0.1311
  165POX    C1O 2697   7.379   5.809   2.115  0.1886  0.8094  0.0600
  165POX    C1P 2698   7.306   5.935   2.069 -0.4003  0.2982 -0.4149
  165POX    C1Q 2699   7.374   6.071   2.087  0.3328 -0.1391  0.1228
  165POX    C1R 2700   7.386   6.095   2.238 -0.5164 -0.1918  0.2012
  165POX     CZ 2701   8.371   4.572   1.416  0.1731  0.1642 -0.0713
  165POX     OZ 2702   8.331   4.530   1.547  0.2166  0.5423  0.0641
  165POX    C2A 2703   8.430   4.471   1.612  0.2372  0.6500  0.1286
  165POX    O2A 2704   8.552   4.483   1.599  0.3171 -0.4152 -0.1846
  165POX    C2B 2705   8.368   4.405   1.729 -0.3367 -0.3428 -0.7210
  165POX    C2C 2706   8.399   4.492   1.851 -0.5498 -0.5953 -0.4856
  165POX    C2D 2707   8.315   4.466   1.976 -0.4292  0.1937 -0.2330
  165POX    C2E 2708   8.330   4.324   2.031 -0.2426  0.2741 -0.0755
  165POX    C2F 2709   8.253   4.290   2.159  0.1920 -0.3927  0.0136
  165POX    C2G 2710   8.307   4.349   2.290 -0.0336  0.7394 -0.3946
  165POX    C2H 2711   8.262   4.261   2.407  0.1293  0.7683 -0.3106
  165POX    C2I 2712   8.314   4.310   2.543 -0.0502  0.5337 -0.1576
  165POX    C2J 2713   8.294   4.198   2.646  0.2928  0.2939 -0.3508
  165POX    C2K 2714   8.346   4.239   2.784 -0.0795  0.4856 -0.2675
  165POX    C2L 2715   8.336   4.115   2.873 -0.3934  0.8063  0.1478
  165POX    C2M 2716   8.427   4.110   2.995 -0.3621 -0.2222  0.0893
  165POX    C2N 2717   8.437   3.973   3.061  0.0783 -0.3288 -0.1969
  165POX    C2O 2718   8.506   3.963   3.198 -0.0948  0.0176 -0.0842
  165POX    C2P 2719   8.657   3.979   3.178 -0.0944  0.1659  0.0361
  166CHL    CN1 2720   8.464   5.341   0.984 -0.1938 -0.1620  0.1758
  166CHL    CN2 2721   8.628   5.294   0.825  0.1733  0.2864 -0.5344
  166CHL    CN3 2722   8.405   5.222   0.785 -0.0131  0.0772  0.2625
  166CHL    NTM 2723   8.487   5.332   0.839  0.1566 -0.0273  0.2205
  166CHL     CB 2724   8.465   5.460   0.769  0.0098 -0.3040 -0.2444
  167PJ2     CA 2725   8.322   5.511   0.751  0.1586  0.2684  0.1542
  167PJ2     OA 2726   8.236   5.520   0.865  0.2097  0.2260  0.1960
  167PJ2      P 2727   8.081   5.527   0.821  0.0816  0.3212  0.6654
  167PJ2     OB 2728   8.032   5.659   0.867 -0.4504  0.3219  0.1030
  167PJ2     HB 2729   8.003   5.661   0.962 -1.0763 -0.3455 -0.0634
  167PJ2     OG 2730   8.059   5.469   0.687 -0.4563  0.9982  0.4515
  167PJ2     HG 2731   8.139   5.418   0.654 -0.4282  0.8861  0.6919
  167PJ2     OD 2732   8.021   5.419   0.924  0.1327 -0.4704 -0.1226
  168POX     CD 2733   7.985   5.464   1.056 -0.1171 -0.1424 -0.3010
  168POX     CE 2734   7.943   5.353   1.152  0.2527  0.0591  0.0975
  168POX     OE 2735   7.901   5.417   1.272  0.1704  0.2047 -0.0086
  168POX    C1A 2736   7.833   5.352   1.366  0.2433  0.0892 -0.0370
  168POX    O1A 2737   7.780   5.245   1.335 -0.5493  0.5468 -0.2740
  168POX    C1B 2738   7.817   5.425   1.494 -0.1387  0.0622 -0.0703
  168POX    C1C 2739   7.942   5.421   1.581 -0.0003  0.2773 -0.2584
  168POX    C1D 2740   7.924   5.496   1.713  0.0513  0.3316 -0.2821
  168POX    C1E 2741   8.055   5.471   1.787 -0.3196  0.0286  0.2840
  168POX    C1F 2742   8.074   5.569   1.903  0.9421 -0.0821  0.1865
  168POX    C1G 2743   7.972   5.544   2.014  0.4916  0.1633 -0.1662
  168POX    C1H 2744   7.986   5.633   2.137  0.1199 -0.0998  0.0675
  168POX    C1I 2745   7.895   5.574   2.245 -0.1856 -0.0235 -0.1457
  168POX    C1J 2746   7.816   5.634   2.333  0.3538  0.2896  0.1313
  168POX    C1K 2747   7.816   5.787   2.343 -0.2767  0.3119 -0.1290
  168POX    C1L 2748   7.802   5.850   2.482  0.2077  0.3572 -0.0985
  168POX    C1M 2749   7.671   5.926   2.499  0.2885  0.4834 -0.0384
  168POX    C1N 2750   7.672   5.984   2.640  0.1151  0.0282  0.1520
  168POX    C1O 2751   7.543   6.064   2.659 -0.0276 -0.0378 -0.5402
  168POX    C1P 2752   7.521   6.189   2.574  0.1827  0.2241 -0.2123
  168POX    C1Q 2753   7.388   6.250   2.618 -0.0977 -0.4050 -0.1782
  168POX    C1R 2754   7.379   6.403   2.608 -0.1381 -0.3973 -0.0117
  168POX     CZ 2755   8.062   5.258   1.164 -0.0235 -0.2512  0.4110
  168POX     OZ 2756   8.161   5.305   1.255  0.4314  0.4344 -0.4253
  168POX    C2A 2757   8.264   5.222   1.267 -0.0806 -0.1328  0.1103
  168POX    O2A 2758   8.287   5.137   1.182 -0.0677  0.2125 -0.2349
  168POX    C2B 2759   8.349   5.292   1.367  0.0308 -0.1323  0.0163
  168POX    C2C 2760   8.434   5.199   1.453 -0.0023 -0.1076  0.0755
  168POX    C2D 2761   8.502   5.281   1.563  0.0452  0.1775 -0.1632
  168POX    C2E 2762   8.417   5.373   1.651  0.0451  0.2021 -0.1888
  168POX    C2F 2763   8.486   5.432   1.774  0.0667 -0.4841  0.1306
  168POX    C2G 2764   8.420   5.531   1.869  0.2854 -0.3634  0.1568
  168POX    C2H 2765   8.500   5.543   2.000  0.4451 -0.2898  0.0529
  168POX    C2I 2766   8.501   5.416   2.085 -0.1174 -0.1867  0.2200
  168POX    C2J 2767   8.561   5.436   2.224  0.2742 -0.2604  0.0650
  168POX    C2K 2768   8.464   5.522   2.306  0.0201 -0.3589 -0.1286
  168POX    C2L 2769   8.364   5.441   2.389 -0.2256 -0.0250 -0.0941
  168POX    C2M 2770   8.272   5.539   2.462 -0.0036  0.5108 -0.5295
  168POX    C2N 2771   8.180   5.458   2.553  0.2364  0.4478 -0.3433
  168POX    C2O 2772   8.100   5.558   2.636 -0.2167 -0.1444 -0.0558
  168POX    C2P 2773   8.010   5.470   2.723 -0.3585  0.5877  0.5485
  169CHL    CN1 2774   0.088   4.883   1.054 -0.1417 -0.0927  0.2645
  169CHL    CN2 2775   0.226   4.700   0.960  0.0023 -0.3414 -0.3471
  169CHL    CN3 2776   0.105   4.841   0.821  0.1022 -0.4043  1.2339
  169CHL    NTM 2777   0.179   4.839   0.948  0.6707  0.0100  0.9132
  169CHL     CB 2778   0.298   4.925   0.936  0.3773  0.3333  0.2747
  170PJ2     CA 2779   0.287   5.077   0.916 -0.4569  0.1919 -0.4005
  170PJ2     OA 2780   0.219   5.148   1.020  0.2148 -0.1587  0.2896
  170PJ2      P 2781   0.262   5.303   1.012 -0.1501 -0.0731 -0.0488
  170PJ2     OB 2782   0.379   5.322   1.101  0.1458 -0.1947 -0.4087
  170PJ2     HB 2783   0.428   5.236   1.113  1.7085  0.6456 -0.5639
  170PJ2     OG 2784   0.285   5.340   0.870  0.6401  0.4111  0.2016
  170PJ2     HG 2785   0.216   5.296   0.813 -1.8199  1.7329  1.9369
  170PJ2     OD 2786   0.129   5.368   1.075 -0.0676  0.0286  0.0208
  171POX     CD 2787   0.118   5.363   1.217 -0.3647 -0.3672 -0.0131
  171POX     CE 2788  -0.023   5.410   1.253 -0.2852  0.4472 -0.7333
  171POX     OE 2789  -0.039   5.453   1.388  0.7731  0.4632 -0.6109
  171POX    C1A 2790  -0.117   5.559   1.408  0.6326  0.2461  0.0315
  171POX    O1A 2791  -0.152   5.628   1.312 -0.1372  0.2191  0.2823
  171POX    C1B 2792  -0.145   5.599   1.547  0.1270 -0.0577  0.0200
  171POX    C1C 2793  -0.029   5.682   1.602 -0.1456  0.1243  0.3201
  171POX    C1D 2794  -0.058   5.713   1.750 -0.2885  0.4529  0.2255
  171POX    C1E 2795   0.064   5.712   1.842 -0.0639  0.1021 -0.0677
  171POX    C1F 2796   0.031   5.734   1.990  0.0254 -0.3633  0.0206
  171POX    C1G 2797  -0.053   5.624   2.056 -0.0981 -0.3298 -0.0815
  171POX    C1H 2798   0.021   5.495   2.091  0.1752 -0.1353  0.0654
  171POX    C1I 2799   0.114   5.513   2.211  0.5220  0.4365 -0.2863
  171POX    C1J 2800   0.081   5.479   2.335 -0.5864  0.1108 -0.6631
  171POX    C1K 2801  -0.042   5.390   2.358 -0.3921 -0.0261 -0.1263
  171POX    C1L 2802  -0.098   5.412   2.498 -0.3903  0.1471 -0.1518
  171POX    C1M 2803  -0.185   5.293   2.539 -0.2511  0.0775 -0.0567
  171POX    C1N 2804  -0.245   5.313   2.678  0.2860 -0.1184  0.2043
  171POX    C1O 2805  -0.345   5.429   2.683  0.0491 -0.3243  0.2638
  171POX    C1P 2806  -0.398   5.454   2.824  0.0950 -0.3358  0.2829
  171POX    C1Q 2807  -0.461   5.339   2.903  0.1077 -0.3179  0.3193
  171POX    C1R 2808  -0.581   5.295   2.819  0.0305  1.1293 -0.3540
  171POX     CZ 2809  -0.122   5.301   1.208 -0.1914 -0.0292  0.1912
  171POX     OZ 2810  -0.120   5.166   1.255 -0.2748 -0.0829  0.0394
  171POX    C2A 2811  -0.224   5.088   1.228 -0.4906  0.1358  0.2372
  171POX    O2A 2812  -0.310   5.107   1.142  0.5191  0.1292 -0.8072
  171POX    C2B 2813  -0.223   4.959   1.300  0.3967 -0.2718 -0.4806
  171POX    C2C 2814  -0.291   4.976   1.436  0.3531 -0.0135 -0.5345
  171POX    C2D 2815  -0.269   4.854   1.526 -0.5593  0.3061  0.1375
  171POX    C2E 2816  -0.342   4.866   1.660 -0.4997 -0.0183  0.1989
  171POX    C2F 2817  -0.493   4.887   1.667 -0.5842 -0.5798  0.1655
  171POX    C2G 2818  -0.562   4.865   1.802 -0.5299 -0.0843  0.2757
  171POX    C2H 2819  -0.640   4.987   1.852 -0.1107  0.3186 -0.0435
  171POX    C2I 2820  -0.741   4.969   1.965  0.1640  0.2921  0.1973
  171POX    C2J 2821  -0.793   5.111   1.989 -0.9140 -0.0170 -0.2411
  171POX    C2K 2822  -0.876   5.098   2.117  0.3526 -0.4687  0.5551
  171POX    C2L 2823  -0.906   5.231   2.186  0.1760 -0.0903 -0.2337
  171POX    C2M 2824  -0.990   5.227   2.314  0.3851 -0.0036 -0.0920
  171POX    C2N 2825  -1.136   5.185   2.295  0.3283  0.1090  0.0968
  171POX    C2O 2826  -1.210   5.138   2.421 -0.4868 -0.2545 -0.5066
  171POX    C2P 2827  -1.156   5.006   2.476  0.2421  0.1368 -0.2561
  172CHL    CN1 2828   6.983   3.200   0.902  0.2661  0.4164  0.1478
  172CHL    CN2 2829   7.217   3.253   0.952 -0.6941  0.2359  0.3692
  172CHL    CN3 2830   7.110   3.032   0.992  0.3657 -0.6789 -0.0653
  172CHL    NTM 2831   7.097   3.178   0.991 -0.1091 -0.7178  0.3619
  172CHL     CB 2832   7.064   3.224   1.127 -0.0168 -0.2417  0.2244
  173PJ2     CA 2833   6.930   3.183   1.187 -0.0265  0.0163  0.3807
  173PJ2     OA 2834   6.925   3.043   1.212  0.3375  0.0721  0.7571
  173PJ2      P 2835   6.785   3.012   1.285 -0.2141  0.0429 -0.2957
  173PJ2     OB 2836   6.674   3.095   1.236 -0.1065 -0.0004 -0.6174
  173PJ2     HB 2837   6.709   3.146   1.157  1.4585 -1.5775 -0.9902
  173PJ2     OG 2838   6.778   2.864   1.275  0.2096  0.0075 -0.1117
  173PJ2     HG 2839   6.869   2.825   1.291  0.1914  0.3861  0.9771
  173PJ2     OD 2840   6.834   3.041   1.436  0.1479  0.1006 -0.4225
  174POX     CD 2841   6.918   2.944   1.498 -0.1881  0.2779  0.3175
  174POX     CE 2842   6.986   2.995   1.626  0.4594  0.0457  0.0697
  174POX     OE 2843   7.059   2.893   1.695 -0.2009 -0.5340 -0.0810
  174POX    C1A 2844   7.189   2.891   1.670 -0.2426  0.3974 -0.4078
  174POX    O1A 2845   7.233   2.922   1.560  0.2247  0.3441 -0.2416
  174POX    C1B 2846   7.264   2.807   1.767 -0.2339  0.3910 -0.4203
  174POX    C1C 2847   7.348   2.900   1.855 -0.3523  0.5689 -0.4929
  174POX    C1D 2848   7.278   2.997   1.951 -0.3113 -0.0383  0.1647
  174POX    C1E 2849   7.374   3.079   2.037 -0.1316  0.3839 -0.4326
  174POX    C1F 2850   7.308   3.094   2.174  0.1352  0.5874 -0.3245
  174POX    C1G 2851   7.427   3.129   2.264 -0.2607  0.0870  0.4059
  174POX    C1H 2852   7.382   3.140   2.410  0.2178 -0.0770  0.5672
  174POX    C1I 2853   7.509   3.136   2.495  0.5557  0.3518  0.0864
  174POX    C1J 2854   7.503   3.139   2.628 -0.1751  0.0416  0.0637
  174POX    C1K 2855   7.377   3.168   2.711 -0.3139 -0.3304 -0.0145
  174POX    C1L 2856   7.398   3.130   2.857 -0.1571 -0.5514 -0.0924
  174POX    C1M 2857   7.284   3.164   2.954 -0.4340 -0.0811 -0.5772
  174POX    C1N 2858   7.279   3.310   2.998 -0.2141 -0.1878 -0.1914
  174POX    C1O 2859   7.404   3.332   3.083 -0.3859 -0.0208  0.0223
  174POX    C1P 2860   7.395   3.467   3.155  0.1780 -0.1548  0.3502
  174POX    C1Q 2861   7.279   3.475   3.254  0.2485  0.7092  0.3672
  174POX    C1R 2862   7.294   3.368   3.362  0.5108  0.0381 -0.3214
  174POX     CZ 2863   6.871   3.055   1.707  0.2286 -0.4686  0.1275
  174POX     OZ 2864   6.896   3.137   1.822  0.4209  0.0180 -0.2583
  174POX    C2A 2865   6.801   3.191   1.897  0.2504 -0.0885 -0.3947
  174POX    O2A 2866   6.681   3.184   1.873  0.0876  0.2184  0.2915
  174POX    C2B 2867   6.858   3.262   2.014 -0.2130 -0.4016  0.0273
  174POX    C2C 2868   6.854   3.189   2.148  0.2036 -0.6722 -0.1015
  174POX    C2D 2869   6.910   3.283   2.255  0.0888  0.1479 -0.7482
  174POX    C2E 2870   6.793   3.332   2.340  0.2775 -0.3056 -0.2115
  174POX    C2F 2871   6.850   3.429   2.443  0.4316 -0.4069 -0.2024
  174POX    C2G 2872   6.719   3.476   2.507  0.5502 -0.0431 -0.2246
  174POX    C2H 2873   6.753   3.556   2.633  0.3838 -0.1847 -0.0895
  174POX    C2I 2874   6.801   3.453   2.736  0.0127  0.2791  0.5543
  174POX    C2J 2875   6.872   3.519   2.854  0.3155  0.1719  0.4341
  174POX    C2K 2876   6.908   3.421   2.966 -0.1506 -0.2254  0.2428
  174POX    C2L 2877   6.789   3.364   3.043 -0.3507 -0.3147 -0.1354
  174POX    C2M 2878   6.843   3.235   3.105  0.1128  0.0207  0.1539
  174POX    C2N 2879   6.759   3.208   3.229 -0.1386 -0.6106 -0.1528
  174POX    C2O 2880   6.800   3.074   3.291  0.3815 -0.3687  0.0298
  174POX    C2P 2881   6.937   3.069   3.359  0.5260  0.4203 -0.1870
  175CHL    CN1 2882   1.052   3.947   1.356 -0.1029 -0.0615 -0.2899
  175CHL    CN2 2883   0.902   4.106   1.445 -0.3769 -0.6186 -0.1500
  175CHL    CN3 2884   1.124   4.159   1.407 -0.2234  0.1342  0.2253
  175CHL    NTM 2885   1.010   4.088   1.347 -0.0566 -0.0226  0.0918
  175CHL     CB 2886   0.976   4.109   1.206  0.6617 -0.2164 -0.1177
  176PJ2     CA 2887   0.935   4.249   1.158  0.1444 -0.2694  0.1582
  176PJ2     OA 2888   0.822   4.310   1.220  0.2859 -0.0993  0.2492
  176PJ2      P 2889   0.781   4.456   1.167  0.3237 -0.1927 -0.0358
  176PJ2     OB 2890   0.888   4.547   1.215 -0.0578 -0.2318  0.9018
  176PJ2     HB 2891   0.885   4.636   1.169 -1.0800 -0.2783  0.8476
  176PJ2     OG 2892   0.760   4.438   1.021  0.5044 -0.7159  0.0008
  176PJ2     HG 2893   0.737   4.343   1.000 -1.3367 -0.5502  1.0571
  176PJ2     OD 2894   0.645   4.493   1.245  0.5047 -0.2873  0.3280
  177POX     CD 2895   0.667   4.519   1.384  0.3469 -0.0467  0.3082
  177POX     CE 2896   0.590   4.646   1.419 -0.0631 -0.2926  0.3059
  177POX     OE 2897   0.608   4.665   1.560  0.3453  0.4134  0.1614
  177POX    C1A 2898   0.622   4.795   1.588 -0.2597  0.4292  0.3971
  177POX    O1A 2899   0.692   4.863   1.513 -0.4145 -0.5807 -0.6931
  177POX    C1B 2900   0.595   4.819   1.732 -0.7397 -0.6160  0.4908
  177POX    C1C 2901   0.512   4.945   1.760  0.0683 -0.0658  0.4264
  177POX    C1D 2902   0.468   4.939   1.906 -0.5958 -0.5648  0.2135
  177POX    C1E 2903   0.363   5.041   1.951 -0.3825 -0.2851  0.0802
  177POX    C1F 2904   0.288   4.993   2.075  0.2603 -0.6913  0.3155
  177POX    C1G 2905   0.183   5.072   2.153  0.0063 -0.3376 -0.3759
  177POX    C1H 2906   0.145   5.007   2.287 -0.2249 -0.0404 -0.2973
  177POX    C1I 2907   0.089   4.865   2.274 -0.6308  0.1011 -0.1139
  177POX    C1J 2908   0.024   4.809   2.376  0.2415 -0.4481  0.1526
  177POX    C1K 2909   0.003   4.881   2.510  0.2474  0.5869 -0.3881
  177POX    C1L 2910   0.027   4.792   2.632 -0.1364  0.2713 -0.5420
  177POX    C1M 2911   0.001   4.863   2.765  0.1456 -0.3325 -0.1604
  177POX    C1N 2912   0.073   4.995   2.795 -0.6755  0.1430 -0.2596
  177POX    C1O 2913   0.057   5.038   2.941 -0.1606 -0.0810 -0.1351
  177POX    C1P 2914   0.129   5.166   2.982  0.4802 -0.1731 -0.9450
  177POX    C1Q 2915   0.056   5.278   2.906 -0.0431  0.1310 -0.0195
  177POX    C1R 2916   0.122   5.402   2.967  0.2991  0.0824 -0.2821
  177POX     CZ 2917   0.449   4.624   1.363 -0.0944 -0.2410  0.3629
  177POX     OZ 2918   0.356   4.711   1.428  0.0293 -0.3961  0.7540
  177POX    C2A 2919   0.233   4.710   1.376  0.3485  0.1891 -0.0294
  177POX    O2A 2920   0.201   4.641   1.279 -0.3330  0.0725  0.2775
  177POX    C2B 2921   0.145   4.792   1.462 -0.6635 -0.1151 -0.7541
  177POX    C2C 2922   0.101   4.719   1.589 -0.5082  0.5810 -0.2887
  177POX    C2D 2923   0.097   4.820   1.703 -0.4832  0.2413  0.0136
  177POX    C2E 2924   0.061   4.736   1.826 -0.4444  0.4529  0.1690
  177POX    C2F 2925  -0.075   4.667   1.835 -0.1910 -0.0587  0.1359
  177POX    C2G 2926  -0.083   4.575   1.957 -0.8735  0.4854  0.5136
  177POX    C2H 2927  -0.230   4.549   1.987 -0.8306  0.4387  0.6824
  177POX    C2I 2928  -0.248   4.466   2.115 -0.1203  0.1870  0.6234
  177POX    C2J 2929  -0.269   4.561   2.233  0.3063  0.3253  0.5912
  177POX    C2K 2930  -0.301   4.488   2.364  0.4186 -0.3649  0.2383
  177POX    C2L 2931  -0.325   4.587   2.479 -0.2594 -0.4866  0.2028
  177POX    C2M 2932  -0.338   4.520   2.616 -1.0123  0.3440  0.5449
  177POX    C2N 2933  -0.343   4.618   2.734 -0.1794  0.3351  0.5945
  177POX    C2O 2934  -0.472   4.700   2.727  0.1096  0.7578  0.1745
  177POX    C2P 2935  -0.472   4.811   2.832 -0.3765  0.4052  0.5497
  178CHL    CN1 2936   1.235   5.573   0.606  0.1857 -0.3752 -0.2714
  178CHL    CN2 2937   1.010   5.587   0.567 -0.3704  0.1397  0.4414
  178CHL    CN3 2938   1.064   5.502   0.765 -0.2134 -0.1260  0.0412
  178CHL    NTM 2939   1.111   5.497   0.625 -0.1114  0.1835  0.0626
  178CHL     CB 2940   1.125   5.366   0.560  0.2402  0.1526  0.1988
  179PJ2     CA 2941   1.030   5.251   0.591  0.2646  0.0492 -0.0991
  179PJ2     OA 2942   0.891   5.287   0.597  0.2424 -0.0610  0.0778
  179PJ2      P 2943   0.805   5.153   0.621 -0.0535  0.0648 -0.2666
  179PJ2     OB 2944   0.669   5.187   0.574  0.0355  0.4687 -0.2422
  179PJ2     HB 2945   0.644   5.276   0.611 -1.0495 -0.5631  1.6739
  179PJ2     OG 2946   0.877   5.036   0.566  0.5718 -0.0371  0.7492
  179PJ2     HG 2947   0.823   4.958   0.596 -1.1149  0.1015 -1.6483
  179PJ2     OD 2948   0.807   5.148   0.782 -0.2587 -0.5244 -0.2803
  180POX     CD 2949   0.721   5.239   0.852  0.2351 -0.3644  0.1271
  180POX     CE 2950   0.722   5.245   1.004  0.3189  0.0632  0.1108
  180POX     OE 2951   0.854   5.255   1.059  0.3661 -0.6358  0.1357
  180POX    C1A 2952   0.870   5.317   1.175 -0.1806 -0.3305  0.0538
  180POX    O1A 2953   0.795   5.413   1.193 -0.3882 -0.5188  0.2036
  180POX    C1B 2954   1.003   5.282   1.230  0.1090  0.7081  0.0389
  180POX    C1C 2955   0.991   5.184   1.347 -1.0567  0.6348 -0.1270
  180POX    C1D 2956   0.942   5.249   1.477 -0.0157  0.1663  0.5156
  180POX    C1E 2957   0.886   5.142   1.570 -0.3777  0.1428  0.2721
  180POX    C1F 2958   0.823   5.193   1.700 -0.3515  0.2399  0.2463
  180POX    C1G 2959   0.708   5.291   1.674 -0.2210  0.1519 -0.7306
  180POX    C1H 2960   0.633   5.303   1.807  0.6419 -0.2821 -0.1966
  180POX    C1I 2961   0.505   5.387   1.805  0.4661 -0.5507 -0.1752
  180POX    C1J 2962   0.479   5.452   1.918  0.7675 -0.1732 -0.3224
  180POX    C1K 2963   0.560   5.441   2.047 -0.1138  0.3279  0.2832
  180POX    C1L 2964   0.475   5.396   2.167 -0.3174 -0.3485 -0.1127
  180POX    C1M 2965   0.543   5.441   2.296 -0.1442  0.6755 -0.5517
  180POX    C1N 2966   0.463   5.389   2.416 -0.2959  0.1929 -0.8570
  180POX    C1O 2967   0.528   5.446   2.542 -0.5634 -0.4203 -0.4401
  180POX    C1P 2968   0.462   5.432   2.680  0.5375  0.1259  0.1614
  180POX    C1Q 2969   0.538   5.518   2.780 -0.0212  0.5483  0.2293
  180POX    C1R 2970   0.467   5.515   2.915 -1.0833  0.1693 -0.3272
  180POX     CZ 2971   0.629   5.132   1.051  0.4579 -0.0714  0.0651
  180POX     OZ 2972   0.572   5.148   1.181 -0.5067  0.4920 -0.4107
  180POX    C2A 2973   0.515   5.045   1.242  0.4361  0.2446  0.0740
  180POX    O2A 2974   0.507   4.932   1.192  0.1650  0.3279 -0.0732
  180POX    C2B 2975   0.469   5.081   1.378  0.2665  0.1800  0.0336
  180POX    C2C 2976   0.327   5.137   1.391  0.2303  0.1128 -0.0665
  180POX    C2D 2977   0.297   5.194   1.530  0.5606 -0.2342  0.1463
  180POX    C2E 2978   0.149   5.164   1.555  0.4771  0.3438  0.3641
  180POX    C2F 2979   0.081   5.238   1.670  0.1378 -0.2862  0.5722
  180POX    C2G 2980  -0.041   5.164   1.727 -0.1883 -0.3152 -0.1529
  180POX    C2H 2981  -0.074   5.213   1.868  0.2585 -0.1294 -0.1094
  180POX    C2I 2982  -0.193   5.129   1.916  0.0632  0.2597  0.0867
  180POX    C2J 2983  -0.202   5.116   2.068 -0.2709 -0.3595  0.0175
  180POX    C2K 2984  -0.323   5.030   2.104 -0.6731  0.0404 -0.3664
  180POX    C2L 2985  -0.312   4.941   2.228 -0.2677  0.3248 -0.1957
  180POX    C2M 2986  -0.449   4.916   2.291  0.0817 -0.7362  0.1562
  180POX    C2N 2987  -0.473   5.015   2.405 -0.0307 -0.3541 -0.1978
  180POX    C2O 2988  -0.618   4.995   2.451 -0.2788  0.1739 -0.7469
  180POX    C2P 2989  -0.680   5.121   2.512  0.4916  0.4824 -0.5845
  181CHL    CN1 2990   0.159   3.482   1.080 -0.6998  0.0638 -0.4640
  181CHL    CN2 2991   0.110   3.703   0.996 -0.5827 -0.3293 -0.7002
  181CHL    CN3 2992   0.228   3.554   0.855 -0.2370  1.0825 -0.1414
  181CHL    NTM 2993   0.207   3.593   0.996  0.0549  0.2112  0.1491
  181CHL     CB 2994   0.328   3.658   1.047  0.0219  0.4304 -0.0501
  182PJ2     CA 2995   0.461   3.582   1.041 -0.3776 -0.3085  0.3675
  182PJ2     OA 2996   0.474   3.456   1.108 -0.2271 -0.2108  0.5199
  182PJ2      P 2997   0.622   3.392   1.108 -0.1347 -0.0049 -0.0725
  182PJ2     OB 2998   0.579   3.283   1.017  0.1749 -0.2401  0.0637
  182PJ2     HB 2999   0.656   3.229   0.981  0.9335  0.4394  0.6179
  182PJ2     OG 3000   0.726   3.493   1.078 -0.0292  0.0164  0.3530
  182PJ2     HG 3001   0.744   3.537   1.165 -0.5455 -1.3090  1.1677
  182PJ2     OD 3002   0.626   3.339   1.260  0.2388 -0.1424 -0.1279
  183POX     CD 3003   0.669   3.441   1.351 -1.0046 -0.0801  0.4227
  183POX     CE 3004   0.690   3.402   1.497  0.1142 -0.0869  0.2709
  183POX     OE 3005   0.716   3.515   1.581  0.1599  0.3671 -0.3495
  183POX    C1A 3006   0.664   3.513   1.703  0.6046 -0.0568 -0.1650
  183POX    O1A 3007   0.574   3.440   1.743  0.3708  0.2261 -0.1707
  183POX    C1B 3008   0.725   3.617   1.789  0.0151  0.0165  0.1698
  183POX    C1C 3009   0.729   3.569   1.934  0.9128 -0.4629 -0.0133
  183POX    C1D 3010   0.759   3.678   2.037 -0.7211 -0.0333  0.0263
  183POX    C1E 3011   0.757   3.625   2.180  0.0549 -0.2092 -0.0228
  183POX    C1F 3012   0.770   3.749   2.268 -0.1029 -0.0200 -0.2641
  183POX    C1G 3013   0.792   3.713   2.416 -0.0380  0.0829 -0.2482
  183POX    C1H 3014   0.780   3.846   2.491  0.9675  0.0577 -0.0370
  183POX    C1I 3015   0.800   3.832   2.642 -0.1044  0.2269  0.1255
  183POX    C1J 3016   0.866   3.916   2.721 -0.2221  0.1056  0.3536
  183POX    C1K 3017   0.936   4.045   2.677  0.1180 -0.4023 -0.6146
  183POX    C1L 3018   0.868   4.181   2.699  0.4394 -0.2944 -0.2868
  183POX    C1M 3019   0.848   4.219   2.846 -0.0328  0.1960 -0.4765
  183POX    C1N 3020   0.981   4.256   2.911 -0.1961 -0.7334  0.4083
  183POX    C1O 3021   1.038   4.392   2.869 -0.4625 -0.7461  0.0043
  183POX    C1P 3022   1.172   4.436   2.929 -0.3762 -0.4444 -0.4087
  183POX    C1Q 3023   1.201   4.583   2.896  0.7996 -0.5404  0.1463
  183POX    C1R 3024   1.233   4.597   2.747  0.4655 -0.0924  0.1149
  183POX     CZ 3025   0.786   3.283   1.490 -0.2317 -0.3376 -0.2895
  183POX     OZ 3026   0.831   3.233   1.616  0.7932 -0.0609 -0.5335
  183POX    C2A 3027   0.776   3.127   1.674  0.5118  0.1992 -0.3191
  183POX    O2A 3028   0.680   3.063   1.631  0.6438 -0.4413  0.3134
  183POX    C2B 3029   0.840   3.095   1.804  0.0143  0.2124 -0.0682
  183POX    C2C 3030   0.765   3.159   1.921 -0.2023 -1.0536  0.4992
  183POX    C2D 3031   0.871   3.182   2.030  0.1855 -0.2695 -0.0288
  183POX    C2E 3032   0.795   3.217   2.158  0.0846  0.6873 -0.3446
  183POX    C2F 3033   0.901   3.204   2.268 -0.0952 -0.2123 -0.2707
  183POX    C2G 3034   0.857   3.251   2.407 -0.3111 -0.4542 -0.2575
  183POX    C2H 3035   0.768   3.142   2.468 -1.1337  0.0632 -0.5254
  183POX    C2I 3036   0.705   3.183   2.602 -0.3578 -0.0075 -0.1331
  183POX    C2J 3037   0.688   3.068   2.701 -0.1593 -0.0164 -0.1080
  183POX    C2K 3038   0.622   3.114   2.832 -0.2031 -0.2447 -0.0500
  183POX    C2L 3039   0.634   2.997   2.929  0.3831 -0.0425  0.1263
  183POX    C2M 3040   0.545   3.014   3.053 -0.1925 -0.4191 -0.2341
  183POX    C2N 3041   0.544   2.887   3.138  0.1525 -0.0568  0.3130
  183POX    C2O 3042   0.445   2.913   3.252  0.4376  0.3792  0.4611
  183POX    C2P 3043   0.302   2.875   3.214  0.7304 -0.7851  0.4772
  184CHL    CN1 3044   1.218   6.819  -0.081  0.0628 -0.3546 -0.3801
  184CHL    CN2 3045   1.067   6.663   0.030 -0.0553  0.1485  0.8532
  184CHL    CN3 3046   1.285   6.602   0.010 -0.5395 -0.2046 -0.1651
  184CHL    NTM 3047   1.202   6.722   0.028 -0.0443  0.1107  0.0216
  184CHL     CB 3048   1.231   6.780   0.160 -0.2689  0.2493  0.0099
  185PJ2     CA 3049   1.153   6.902   0.210 -0.1004  0.3144  0.1164
  185PJ2     OA 3050   1.012   6.892   0.229 -0.1269 -0.1383 -0.2956
  185PJ2      P 3051   0.953   6.982   0.348  0.1783  0.0726 -0.3030
  185PJ2     OB 3052   0.965   7.128   0.325 -0.7078  0.1932 -0.0568
  185PJ2     HB 3053   0.930   7.182   0.402 -1.3784  2.7514 -2.0273
  185PJ2     OG 3054   0.817   6.922   0.356  0.3343 -0.2711 -0.2045
  185PJ2     HG 3055   0.800   6.829   0.324  1.7187 -1.0367  1.1345
  185PJ2     OD 3056   1.031   6.941   0.483  0.0019  0.3080 -0.1285
  186POX     CD 3057   0.996   6.809   0.526  0.1019  0.3857  0.1924
  186POX     CE 3058   1.042   6.781   0.670  0.2049  0.0331  0.0910
  186POX     OE 3059   1.005   6.649   0.709  0.6576  0.0136  0.4614
  186POX    C1A 3060   1.098   6.554   0.707  0.3716 -0.2769  0.6907
  186POX    O1A 3061   1.200   6.579   0.642 -0.1605 -0.0185 -0.0633
  186POX    C1B 3062   1.048   6.423   0.754  0.2455 -0.3358  0.3968
  186POX    C1C 3063   1.086   6.389   0.898  0.5673 -0.6431  0.2393
  186POX    C1D 3064   1.064   6.239   0.918  0.5407 -0.7036 -0.2358
  186POX    C1E 3065   1.115   6.185   1.052  0.0578 -0.1333  0.1884
  186POX    C1F 3066   1.031   6.215   1.176  0.1564  0.0746  0.2058
  186POX    C1G 3067   1.035   6.114   1.290 -0.4301 -0.6720 -0.4173
  186POX    C1H 3068   0.963   6.185   1.404  0.3616 -0.4124 -0.0667
  186POX    C1I 3069   0.985   6.111   1.536 -0.0235 -0.3014  0.0632
  186POX    C1J 3070   0.886   6.103   1.625 -0.0590 -0.8374 -0.0205
  186POX    C1K 3071   0.749   6.170   1.631  0.4229  0.1958 -0.2609
  186POX    C1L 3072   0.736   6.265   1.751 -0.4261 -0.3276  0.0719
  186POX    C1M 3073   0.749   6.190   1.884  0.1995  0.0530  0.2300
  186POX    C1N 3074   0.726   6.289   1.998 -0.3810  0.0712  0.1021
  186POX    C1O 3075   0.737   6.210   2.128 -0.2164 -0.4251 -0.2116
  186POX    C1P 3076   0.756   6.296   2.253 -0.4041 -0.4586 -0.1590
  186POX    C1Q 3077   0.645   6.383   2.312 -0.4899 -0.3129 -0.5328
  186POX    C1R 3078   0.523   6.318   2.377 -0.3777  0.0236  0.0189
  186POX     CZ 3079   0.976   6.880   0.766 -0.2409 -0.3175  0.1493
  186POX     OZ 3080   1.018   6.876   0.902  0.0981 -0.4539  0.0410
  186POX    C2A 3081   0.927   6.836   0.991 -0.3695  0.1970 -0.1444
  186POX    O2A 3082   0.814   6.810   0.950 -0.4472  0.1134  0.1227
  186POX    C2B 3083   0.975   6.831   1.131 -0.2292 -0.5412 -0.2167
  186POX    C2C 3084   1.047   6.701   1.167 -0.2123 -0.3579  0.4262
  186POX    C2D 3085   1.087   6.678   1.313  0.1092 -0.4733  0.3202
  186POX    C2E 3086   1.218   6.749   1.347  0.1631 -0.2016 -0.4195
  186POX    C2F 3087   1.226   6.765   1.499  0.4751  0.3392 -0.4923
  186POX    C2G 3088   1.296   6.639   1.551  0.3458  0.4475 -0.0513
  186POX    C2H 3089   1.309   6.644   1.703  0.1575  0.0756 -0.0195
  186POX    C2I 3090   1.174   6.634   1.774 -0.0102 -0.3483 -0.4002
  186POX    C2J 3091   1.184   6.640   1.926 -0.1081 -0.8487 -0.3716
  186POX    C2K 3092   1.046   6.620   1.991 -0.1020  0.1007 -0.0515
  186POX    C2L 3093   1.055   6.622   2.144 -0.3021  0.0505 -0.0397
  186POX    C2M 3094   0.985   6.748   2.196  0.5861  0.6497 -0.2589
  186POX    C2N 3095   0.965   6.767   2.347  0.8416 -0.1272 -0.1204
  186POX    C2O 3096   0.885   6.654   2.412  0.0928  0.6076  0.2672
  186POX    C2P 3097   0.884   6.640   2.564 -0.3113  0.0633  0.2178
  187CHL    CN1 3098   8.392   6.023   1.278  1.1179 -0.4954 -0.1711
  187CHL    CN2 3099   8.365   6.175   1.087  0.1918  0.2343  0.2510
  187CHL    CN3 3100   8.527   6.004   1.083  0.6342 -0.2836  0.1067
  187CHL    NTM 3101   8.459   6.099   1.171  0.4471 -0.0522 -0.2833
  187CHL     CB 3102   8.538   6.195   1.250  0.0785 -0.1471  0.2080
  188PJ2     CA 3103   8.645   6.288   1.192 -0.2959  0.1443 -0.0226
  188PJ2     OA 3104   8.761   6.223   1.140 -0.2296  0.0490  0.2401
  188PJ2      P 3105   8.867   6.327   1.078 -0.1031 -0.1946  0.0405
  188PJ2     OB 3106   8.964   6.257   0.991  0.1694  0.4250 -0.1606
  188PJ2     HB 3107   9.029   6.324   0.954 -0.3482  1.6452  1.0155
  188PJ2     OG 3108   8.785   6.439   1.024  0.5180  0.1081 -0.2833
  188PJ2     HG 3109   8.853   6.506   0.996  0.1255 -0.0672 -1.7117
  188PJ2     OD 3110   8.951   6.383   1.204 -0.2560 -0.2653  0.1748
  189POX     CD 3111   9.094   6.379   1.209 -0.2347 -0.2484 -0.3742
  189POX     CE 3112   9.148   6.410   1.349 -1.0068 -0.4720 -0.0207
  189POX     OE 3113   9.169   6.296   1.433 -0.1713 -0.4524 -0.1900
  189POX    C1A 3114   9.286   6.240   1.464 -0.1199 -0.2651 -0.0443
  189POX    O1A 3115   9.366   6.239   1.371 -0.6161 -0.1057 -0.4811
  189POX    C1B 3116   9.280   6.136   1.569 -0.0542 -0.0681  0.1557
  189POX    C1C 3117   9.199   6.172   1.693  0.2866  0.3403  0.2644
  189POX    C1D 3118   9.258   6.294   1.763  0.1480  0.6346 -0.1292
  189POX    C1E 3119   9.168   6.349   1.874  0.1451 -0.0035  0.1877
  189POX    C1F 3120   9.246   6.444   1.965  0.4707 -0.6565  0.5981
  189POX    C1G 3121   9.150   6.514   2.061  0.0721 -0.4104  0.0199
  189POX    C1H 3122   9.101   6.424   2.175 -0.4617 -0.2132 -0.0480
  189POX    C1I 3123   9.015   6.500   2.276  0.5570  0.1057  0.5892
  189POX    C1J 3124   9.009   6.456   2.402  0.1159 -0.1792  0.4690
  189POX    C1K 3125   9.080   6.332   2.454 -0.6023 -0.6831  0.2633
  189POX    C1L 3126   9.091   6.322   2.606  0.0125  0.3510  0.2992
  189POX    C1M 3127   8.952   6.278   2.654 -0.0355  0.2537  0.0715
  189POX    C1N 3128   8.923   6.299   2.803  0.3441 -0.0804  0.1950
  189POX    C1O 3129   8.779   6.257   2.835  0.1289  0.2646 -0.3065
  189POX    C1P 3130   8.752   6.257   2.985  0.4549  0.3870 -0.2465
  189POX    C1Q 3131   8.610   6.205   3.006  0.6535 -0.0871 -0.0404
  189POX    C1R 3132   8.610   6.059   3.052 -0.7313 -0.1056 -0.0349
  189POX     CZ 3133   9.071   6.528   1.407  0.5104  0.6656 -0.2452
  189POX     OZ 3134   9.096   6.588   1.534  0.0569  0.5923 -0.1195
  189POX    C2A 3135   9.052   6.712   1.549 -0.0527  0.5202  0.1625
  189POX    O2A 3136   9.009   6.770   1.449 -0.2990  0.4029  0.1992
  189POX    C2B 3137   9.078   6.773   1.682  0.8030 -0.1688  0.3133
  189POX    C2C 3138   8.967   6.874   1.707  0.2438 -0.6542 -0.1669
  189POX    C2D 3139   9.010   6.946   1.835 -0.6246  0.2140 -0.3455
  189POX    C2E 3140   8.917   7.061   1.873 -0.3181  0.2256  0.3931
  189POX    C2F 3141   8.966   7.127   2.002  0.8403 -0.1843  0.1699
  189POX    C2G 3142   8.990   7.020   2.108  0.3098 -0.4448  0.0292
  189POX    C2H 3143   9.034   7.083   2.241 -0.1501 -0.2830  0.1065
  189POX    C2I 3144   9.068   6.978   2.347 -0.4014 -0.0222  0.4450
  189POX    C2J 3145   9.078   7.048   2.483  0.3610  0.7243  0.0168
  189POX    C2K 3146   9.141   6.960   2.591 -0.0658  0.2371 -0.1262
  189POX    C2L 3147   9.153   7.035   2.723 -0.2965  0.2731 -0.1263
  189POX    C2M 3148   9.217   6.976   2.848 -0.1895 -0.1149 -0.3648
  189POX    C2N 3149   9.250   7.095   2.938 -0.6030  0.1864 -0.6104
  189POX    C2O 3150   9.130   7.174   2.991 -0.3773  0.4494 -0.4879
  189POX    C2P 3151   9.171   7.263   3.109 -0.4246  0.0601 -0.1732
  190CHL    CN1 3152   0.473   7.262   0.631  0.4443  0.3063  0.1256
  190CHL    CN2 3153   0.225   7.249   0.623 -0.0156  0.1537  0.2816
  190CHL    CN3 3154   0.347   7.182   0.819  0.1589  0.0139  0.0020
  190CHL    NTM 3155   0.346   7.272   0.703  0.2867 -0.1036 -0.0923
  190CHL     CB 3156   0.331   7.411   0.750  0.2906 -0.1159 -0.0539
  191PJ2     CA 3157   0.428   7.471   0.852 -0.0972  0.4447 -0.0110
  191PJ2     OA 3158   0.567   7.464   0.821 -0.1771 -0.0314 -0.2722
  191PJ2      P 3159   0.646   7.574   0.908 -0.0517 -0.1020 -0.2954
  191PJ2     OB 3160   0.774   7.584   0.836  0.0843 -0.3100 -0.0827
  191PJ2     HB 3161   0.791   7.508   0.772  1.2413 -0.4152  0.3170
  191PJ2     OG 3162   0.565   7.694   0.941  0.1878 -0.1197  0.3654
  191PJ2     HG 3163   0.489   7.663   0.999  0.7287 -2.8721 -0.2399
  191PJ2     OD 3164   0.685   7.482   1.034 -0.0861 -0.4926 -0.5705
  192POX     CD 3165   0.772   7.370   1.016  0.1840 -0.4803  0.5669
  192POX     CE 3166   0.921   7.383   1.049  0.2421 -0.2493  0.2266
  192POX     OE 3167   0.972   7.259   1.099  0.2739 -0.2458  0.2033
  192POX    C1A 3168   1.105   7.244   1.098  0.2803 -0.2013 -0.4136
  192POX    O1A 3169   1.168   7.310   1.016 -0.5714  0.9510 -0.1654
  192POX    C1B 3170   1.159   7.119   1.155 -0.0949 -0.1622  0.0356
  192POX    C1C 3171   1.207   7.151   1.297 -0.3799 -0.0949  0.1176
  192POX    C1D 3172   1.101   7.217   1.385 -0.6515  0.0856 -0.3434
  192POX    C1E 3173   1.146   7.265   1.523 -0.1518 -0.3002 -0.3709
  192POX    C1F 3174   1.181   7.151   1.619 -0.1771  0.0771  0.0884
  192POX    C1G 3175   1.167   7.183   1.768 -0.1304  0.5769 -0.0125
  192POX    C1H 3176   1.242   7.079   1.851  0.0779  0.2200 -0.6465
  192POX    C1I 3177   1.152   7.031   1.965  0.2152  0.0149 -0.6221
  192POX    C1J 3178   1.201   7.006   2.086  0.4003  0.1173 -0.6755
  192POX    C1K 3179   1.345   7.027   2.134  0.1353  0.2888  0.0504
  192POX    C1L 3180   1.350   7.103   2.266  0.4277  0.3205  0.0219
  192POX    C1M 3181   1.297   7.011   2.377  0.0710  0.5325  0.0279
  192POX    C1N 3182   1.290   7.083   2.512 -0.4800 -0.0491  0.3171
  192POX    C1O 3183   1.252   7.009   2.640 -0.4403  0.0990  0.4148
  192POX    C1P 3184   1.353   6.905   2.689  0.1697  0.4899  0.0092
  192POX    C1Q 3185   1.323   6.852   2.830  0.0863  0.3808 -0.0493
  192POX    C1R 3186   1.415   6.738   2.874 -0.8010 -0.2366  0.2413
  192POX     CZ 3187   0.945   7.504   1.139 -0.4462  0.2077 -0.1980
  192POX     OZ 3188   0.900   7.499   1.275 -0.1389  0.5626 -0.0839
  192POX    C2A 3189   0.937   7.602   1.351  0.4003  0.4424 -0.1789
  192POX    O2A 3190   1.005   7.699   1.317 -0.0639  1.0683  0.6478
  192POX    C2B 3191   0.879   7.592   1.486 -0.3328 -0.1817 -0.5350
  192POX    C2C 3192   0.726   7.598   1.491 -0.2978  0.3386  0.0023
  192POX    C2D 3193   0.673   7.584   1.634  0.9111 -0.7362  0.3719
  192POX    C2E 3194   0.703   7.700   1.728 -0.1228 -0.3017  0.1912
  192POX    C2F 3195   0.634   7.684   1.864  0.1679  0.2053  0.4034
  192POX    C2G 3196   0.674   7.787   1.970  0.7385 -0.1036  0.4938
  192POX    C2H 3197   0.645   7.731   2.109  0.0907 -0.7582  0.1060
  192POX    C2I 3198   0.683   7.818   2.229  0.0605 -0.1183 -0.3433
  192POX    C2J 3199   0.702   7.747   2.363  0.0124  0.3245 -0.0975
  192POX    C2K 3200   0.713   7.850   2.475 -0.2182  0.2691 -0.0214
  192POX    C2L 3201   0.764   7.789   2.606 -0.0152  0.2150 -0.1247
  192POX    C2M 3202   0.770   7.901   2.709 -0.0606 -0.1136  0.2372
  192POX    C2N 3203   0.834   7.843   2.835 -0.0627 -0.2725  0.1649
  192POX    C2O 3204   0.841   7.937   2.956 -0.1439 -0.0677  0.0098
  192POX    C2P 3205   0.700   7.951   3.014 -0.2200  0.2157 -0.2359
  193CHL    CN1 3206   6.974   4.096   0.866  0.2342 -0.1705 -0.2898
  193CHL    CN2 3207   7.199   4.188   0.904  0.4011 -0.1378 -0.1677
  193CHL    CN3 3208   7.064   4.263   0.717 -0.1690 -0.4245 -0.0243
  193CHL    NTM 3209   7.062   4.214   0.855  0.3068 -0.1915  0.0684
  193CHL     CB 3210   7.004   4.323   0.935  0.2261 -0.2409  0.0781
  194PJ2     CA 3211   6.913   4.286   1.052 -0.4037 -0.5813 -0.5137
  194PJ2     OA 3212   6.997   4.230   1.153 -0.4840 -0.2118 -0.2381
  194PJ2      P 3213   6.917   4.209   1.291  0.0388  0.2003  0.1322
  194PJ2     OB 3214   6.782   4.154   1.265  0.2485 -0.3791  0.2434
  194PJ2     HB 3215   6.725   4.154   1.347 -1.7422  0.4357 -1.0725
  194PJ2     OG 3216   7.006   4.133   1.382  0.1447 -0.2278 -0.3195
  194PJ2     HG 3217   7.101   4.162   1.369 -0.2716  0.5709 -1.7701
  194PJ2     OD 3218   6.908   4.364   1.333  0.2546  0.2168  0.1193
  195POX     CD 3219   7.022   4.418   1.401  0.4396 -0.2384  0.1771
  195POX     CE 3220   7.012   4.556   1.465  0.0913 -0.2240  0.0929
  195POX     OE 3221   7.132   4.605   1.524 -0.1782  0.2247  0.2788
  195POX    C1A 3222   7.231   4.630   1.438 -0.0508 -0.1737  0.3094
  195POX    O1A 3223   7.203   4.656   1.321 -0.3111 -0.1746  0.3702
  195POX    C1B 3224   7.362   4.664   1.498  0.1679 -0.6200  0.0895
  195POX    C1C 3225   7.444   4.550   1.560  0.7280 -0.2743 -0.0109
  195POX    C1D 3226   7.387   4.538   1.701  0.6369  0.0136 -0.0224
  195POX    C1E 3227   7.463   4.424   1.770  0.0899 -0.3440 -0.0064
  195POX    C1F 3228   7.463   4.406   1.922  0.6717 -0.2891  0.0012
  195POX    C1G 3229   7.541   4.523   1.983  0.0998  0.2399 -0.2680
  195POX    C1H 3230   7.521   4.524   2.134  0.6059  0.4074 -0.1998
  195POX    C1I 3231   7.580   4.651   2.197 -0.2793  0.7033  0.0457
  195POX    C1J 3232   7.587   4.676   2.328  0.0975 -0.0188  0.1682
  195POX    C1K 3233   7.546   4.577   2.438  0.1833 -0.3950 -0.1331
  195POX    C1L 3234   7.505   4.649   2.567 -0.6288  0.0799 -0.6487
  195POX    C1M 3235   7.616   4.723   2.640 -0.6464 -0.3575 -0.1731
  195POX    C1N 3236   7.563   4.832   2.734  0.2187 -0.1090  0.0402
  195POX    C1O 3237   7.516   4.777   2.869 -0.6095 -0.6186 -0.4449
  195POX    C1P 3238   7.402   4.856   2.934  0.4274 -0.1319  0.8372
  195POX    C1Q 3239   7.354   4.772   3.052 -0.2372  0.0110  0.6687
  195POX    C1R 3240   7.436   4.815   3.173  0.3172  0.7277  0.0482
  195POX     CZ 3241   6.895   4.548   1.564  0.0111  0.0188  0.0209
  195POX     OZ 3242   6.870   4.666   1.640  0.4433 -0.0431  0.2643
  195POX    C2A 3243   6.777   4.655   1.734 -0.5307  0.4107 -0.6289
  195POX    O2A 3244   6.716   4.550   1.757  0.2311  0.1752  0.4061
  195POX    C2B 3245   6.774   4.780   1.813  0.4622 -0.3199  0.5991
  195POX    C2C 3246   6.648   4.795   1.899  0.1319  0.3923  0.0020
  195POX    C2D 3247   6.667   4.727   2.034 -0.1066 -0.1603 -0.2407
  195POX    C2E 3248   6.547   4.728   2.130  0.0857 -0.1092  0.0012
  195POX    C2F 3249   6.593   4.687   2.270 -0.6702  0.0968  0.3149
  195POX    C2G 3250   6.663   4.790   2.359  0.1556 -0.0991 -0.0984
  195POX    C2H 3251   6.646   4.756   2.507 -0.2838  0.0920 -0.1053
  195POX    C2I 3252   6.679   4.609   2.534 -0.4687  0.0495 -0.1017
  195POX    C2J 3253   6.635   4.555   2.670 -0.2582 -0.5452 -0.2654
  195POX    C2K 3254   6.722   4.435   2.705 -0.2649 -0.4700  0.0140
  195POX    C2L 3255   6.694   4.386   2.847 -0.2401 -0.1055  0.1437
  195POX    C2M 3256   6.723   4.481   2.963  0.1239 -0.4035  0.2986
  195POX    C2N 3257   6.676   4.434   3.101 -0.5568 -0.2780  0.1147
  195POX    C2O 3258   6.624   4.541   3.198 -0.5211 -0.0687 -0.0948
  195POX    C2P 3259   6.491   4.589   3.140 -0.3221  0.5023 -0.0804
  196CHL    CN1 3260   5.996   2.238   1.424  0.1648  0.0768  0.0882
  196CHL    CN2 3261   6.221   2.278   1.349 -0.5132 -0.1467 -0.4151
  196CHL    CN3 3262   6.112   2.430   1.504  0.3804 -0.1902  0.0366
  196CHL    NTM 3263   6.094   2.341   1.388 -0.2341  0.3328 -0.2721
  196CHL     CB 3264   6.041   2.421   1.276 -1.3150 -0.0855 -0.0758
  197PJ2     CA 3265   6.129   2.521   1.201 -0.4306 -0.6585  0.1747
  197PJ2     OA 3266   6.196   2.629   1.267  0.0191 -0.6475 -0.2936
  197PJ2      P 3267   6.330   2.685   1.197  0.0620 -0.0444  0.2581
  197PJ2     OB 3268   6.360   2.601   1.078 -0.4099 -0.1838  0.2326
  197PJ2     HB 3269   6.298   2.523   1.072 -0.2804 -0.2752  0.0613
  197PJ2     OG 3270   6.312   2.831   1.186  0.3840  0.0031  0.3524
  197PJ2     HG 3271   6.314   2.858   1.090  3.2041 -0.7548  0.1221
  197PJ2     OD 3272   6.445   2.654   1.305  0.2054 -0.6163 -0.0515
  198POX     CD 3273   6.475   2.754   1.403  0.1399 -0.3968 -0.2530
  198POX     CE 3274   6.552   2.695   1.521 -0.0242 -0.2371 -0.0652
  198POX     OE 3275   6.544   2.772   1.641  0.2429 -0.0241 -0.1834
  198POX    C1A 3276   6.526   2.702   1.753 -0.1106 -0.0415 -0.2495
  198POX    O1A 3277   6.494   2.583   1.754 -0.2583  0.0005  0.0924
  198POX    C1B 3278   6.531   2.789   1.872  0.3576 -0.9052  0.3727
  198POX    C1C 3279   6.671   2.824   1.923  0.2447  0.0467  0.0434
  198POX    C1D 3280   6.757   2.699   1.945  0.0488 -0.0950  0.0049
  198POX    C1E 3281   6.895   2.737   1.999 -0.0809  0.6127 -0.1493
  198POX    C1F 3282   6.956   2.613   2.064 -0.1449  0.5336 -0.2394
  198POX    C1G 3283   7.093   2.638   2.128 -0.1467  0.0368 -0.0351
  198POX    C1H 3284   7.068   2.700   2.266 -0.2575  0.6182 -0.3143
  198POX    C1I 3285   7.196   2.758   2.327  0.0532 -0.3764 -0.0135
  198POX    C1J 3286   7.205   2.789   2.456 -0.1611  0.1762 -0.1275
  198POX    C1K 3287   7.098   2.758   2.561 -0.1833 -0.5854 -0.3702
  198POX    C1L 3288   7.161   2.766   2.700 -0.3412 -0.1069 -0.3259
  198POX    C1M 3289   7.064   2.737   2.814 -0.0293  0.1731  0.0136
  198POX    C1N 3290   7.156   2.727   2.935  0.0299  0.3070 -0.0198
  198POX    C1O 3291   7.058   2.712   3.052 -0.1177  0.0832 -0.1703
  198POX    C1P 3292   7.135   2.654   3.171  0.4859  0.3449 -0.4241
  198POX    C1Q 3293   7.200   2.519   3.140 -0.2176 -0.1237  0.1190
  198POX    C1R 3294   7.275   2.473   3.265  0.3801 -0.6151 -0.4142
  198POX     CZ 3295   6.693   2.656   1.475  0.0320  0.1194 -0.1921
  198POX     OZ 3296   6.783   2.614   1.577 -0.0310 -0.0200 -0.1937
  198POX    C2A 3297   6.908   2.576   1.551  0.1854  0.6156 -0.0842
  198POX    O2A 3298   6.951   2.592   1.437 -0.4450  0.8423 -0.2953
  198POX    C2B 3299   6.975   2.492   1.652  0.0420  0.5020 -0.0837
  198POX    C2C 3300   6.910   2.354   1.666  0.3024  0.3950  0.0785
  198POX    C2D 3301   6.927   2.294   1.806 -0.2985  0.0538  0.0059
  198POX    C2E 3302   6.808   2.325   1.897 -0.1312 -0.1017  0.2801
  198POX    C2F 3303   6.719   2.201   1.906  0.4112 -0.5085  0.1145
  198POX    C2G 3304   6.638   2.209   2.036  0.3277 -0.1960  0.0461
  198POX    C2H 3305   6.580   2.071   2.071  0.8005 -0.4598 -0.1989
  198POX    C2I 3306   6.494   2.080   2.198  0.9950 -0.5858 -0.0570
  198POX    C2J 3307   6.585   2.109   2.318  0.4832 -0.3783  0.2829
  198POX    C2K 3308   6.509   2.136   2.447 -0.0590  0.2327 -0.1579
  198POX    C2L 3309   6.584   2.112   2.578  0.0375  0.3662 -0.1890
  198POX    C2M 3310   6.704   2.207   2.587  0.4334 -0.1570  0.0974
  198POX    C2N 3311   6.655   2.351   2.601 -0.0052 -0.2559 -0.3922
  198POX    C2O 3312   6.772   2.449   2.586 -0.3224  0.2636  0.4593
  198POX    C2P 3313   6.756   2.594   2.631  0.2304  0.4652  0.0157
  199CHL    CN1 3314   5.987   0.828   1.257 -0.2817 -0.0428 -0.5079
  199CHL    CN2 3315   5.802   0.973   1.206 -0.0495  0.2326 -0.0207
  199CHL    CN3 3316   5.884   0.825   1.040  0.1540 -0.3325 -0.1034
  199CHL    NTM 3317   5.924   0.910   1.153 -0.2212  0.1882 -0.3620
  199CHL     CB 3318   6.013   1.012   1.095  0.0518 -0.0029 -0.2788
  200PJ2     CA 3319   6.038   1.145   1.167 -0.4695 -0.2360  0.3412
  200PJ2     OA 3320   6.098   1.141   1.297  0.1539 -0.0249  0.0632
  200PJ2      P 3321   6.157   1.288   1.324  0.0943  0.0239 -0.0669
  200PJ2     OB 3322   6.273   1.273   1.234  0.4685 -0.2213  0.4508
  200PJ2     HB 3323   6.305   1.179   1.247  2.5380  0.5980  1.7793
  200PJ2     OG 3324   6.055   1.394   1.305  0.2197  0.1985  0.2090
  200PJ2     HG 3325   6.090   1.486   1.320  0.2640  0.1919  0.1433
  200PJ2     OD 3326   6.200   1.276   1.479 -0.5335  0.8183  0.1790
  201POX     CD 3327   6.081   1.273   1.559 -0.2860 -0.6904  0.5149
  201POX     CE 3328   6.098   1.290   1.710  0.6999 -0.1533  0.3551
  201POX     OE 3329   5.980   1.246   1.779  0.1604 -0.4098 -0.7055
  201POX    C1A 3330   5.980   1.118   1.815 -0.3202 -0.4406 -0.8135
  201POX    O1A 3331   6.064   1.044   1.765 -0.0353 -0.2749 -0.5809
  201POX    C1B 3332   5.867   1.082   1.905 -0.1684 -0.1176 -0.4910
  201POX    C1C 3333   5.923   0.984   2.008  0.2731  0.5249 -0.1104
  201POX    C1D 3334   5.810   0.889   2.048  0.6618  0.1901  0.1953
  201POX    C1E 3335   5.858   0.793   2.158  0.4654  0.2420  0.3259
  201POX    C1F 3336   5.757   0.683   2.190  0.4330  0.0867 -0.2992
  201POX    C1G 3337   5.814   0.606   2.310  0.3169 -0.0606 -0.3387
  201POX    C1H 3338   5.836   0.679   2.442  0.2100 -0.2229 -0.2315
  201POX    C1I 3339   5.880   0.573   2.543 -0.3621  0.0503  0.3164
  201POX    C1J 3340   5.959   0.592   2.648  0.3986  0.0249 -0.2411
  201POX    C1K 3341   5.992   0.733   2.697  0.0149  0.0567 -0.0732
  201POX    C1L 3342   5.952   0.752   2.844  0.1097  0.4519 -0.0956
  201POX    C1M 3343   6.053   0.671   2.927  0.1855  0.1371 -0.4885
  201POX    C1N 3344   6.049   0.702   3.077 -0.2450  0.3662 -0.5449
  201POX    C1O 3345   5.919   0.653   3.141  0.2217 -0.3048 -0.1017
  201POX    C1P 3346   5.929   0.644   3.294 -0.4054  0.1785 -0.0296
  201POX    C1Q 3347   5.906   0.776   3.366 -0.1078  0.2015  0.0249
  201POX    C1R 3348   5.776   0.854   3.339  0.2765  0.6789 -0.4603
  201POX     CZ 3349   6.155   1.427   1.746  0.0088  0.2179  0.0594
  201POX     OZ 3350   6.210   1.448   1.877  0.5349  0.0515 -0.1340
  201POX    C2A 3351   6.254   1.572   1.889  0.7084  0.0224 -0.4349
  201POX    O2A 3352   6.217   1.665   1.818 -0.4844  0.2726  0.4768
  201POX    C2B 3353   6.315   1.590   2.023 -0.4888  0.0133  0.1283
  201POX    C2C 3354   6.225   1.531   2.132 -0.6401 -0.8212 -0.4399
  201POX    C2D 3355   6.288   1.537   2.271 -0.7681  0.4950 -0.4170
  201POX    C2E 3356   6.295   1.674   2.338  0.3533  0.3531 -0.2208
  201POX    C2F 3357   6.361   1.655   2.475 -0.1031  0.3726  0.0027
  201POX    C2G 3358   6.345   1.786   2.553 -0.3496  0.1166  0.3798
  201POX    C2H 3359   6.335   1.757   2.703  0.3152  0.1771  0.4371
  201POX    C2I 3360   6.319   1.890   2.776  0.3470  0.2915  0.2364
  201POX    C2J 3361   6.319   1.884   2.929  0.6103 -0.5183  0.2048
  201POX    C2K 3362   6.365   2.016   2.991 -0.5350 -0.0028 -0.0135
  201POX    C2L 3363   6.282   2.140   2.958  0.1305  0.2794 -0.6507
  201POX    C2M 3364   6.331   2.256   3.044 -0.6505  0.1356  0.0010
  201POX    C2N 3365   6.251   2.386   3.036  0.0221  0.5025 -0.9769
  201POX    C2O 3366   6.103   2.354   3.056  0.2817  0.2617  0.6695
  201POX    C2P 3367   6.027   2.482   3.091 -0.4423  0.0949 -0.2552
  202CHL    CN1 3368   7.834   6.430   0.834 -0.2508  0.2731  0.2477
  202CHL    CN2 3369   7.925   6.637   0.758  0.1276 -0.1250 -0.1774
  202CHL    CN3 3370   8.066   6.476   0.864  0.3243  0.1289  0.1633
  202CHL    NTM 3371   7.931   6.535   0.864  0.2367 -0.0666 -0.1270
  202CHL     CB 3372   7.904   6.586   0.999 -0.5165 -0.0401 -0.2869
  203PJ2     CA 3373   7.989   6.692   1.069 -1.1039  0.1171  0.2021
  203PJ2     OA 3374   8.004   6.818   1.004  0.2700 -0.1180  0.0269
  203PJ2      P 3375   8.146   6.879   1.047  0.1964  0.1497 -0.1058
  203PJ2     OB 3376   8.249   6.774   1.027  0.6827  0.5744  0.1542
  203PJ2     HB 3377   8.329   6.808   1.078  1.1448  1.0447 -0.8643
  203PJ2     OG 3378   8.167   6.999   0.962 -0.0109  0.5840  0.4501
  203PJ2     HG 3379   8.107   7.077   0.979 -1.1345  0.3877 -2.1359
  203PJ2     OD 3380   8.134   6.910   1.204  0.4705 -0.3116  0.0104
  204POX     CD 3381   8.249   6.942   1.283  0.3325  0.3496 -0.0500
  204POX     CE 3382   8.220   6.925   1.432 -0.0840 -0.2085 -0.1896
  204POX     OE 3383   8.300   7.009   1.516 -0.2538 -0.0136 -0.2200
  204POX    C1A 3384   8.257   7.133   1.540  0.4913  0.2393 -0.1697
  204POX    O1A 3385   8.157   7.179   1.485  0.5383  0.7047  0.1324
  204POX    C1B 3386   8.335   7.215   1.635 -0.1458  0.2507  0.3504
  204POX    C1C 3387   8.295   7.197   1.782 -0.1404 -0.2252  0.2931
  204POX    C1D 3388   8.374   7.278   1.885  0.5103 -0.4792  0.0015
  204POX    C1E 3389   8.323   7.253   2.027  0.0485  0.5707  0.0330
  204POX    C1F 3390   8.419   7.304   2.135  0.0832  0.1813  0.1900
  204POX    C1G 3391   8.556   7.240   2.115 -0.1044 -0.1934  0.0982
  204POX    C1H 3392   8.667   7.320   2.183 -0.0939  0.1115 -0.2689
  204POX    C1I 3393   8.687   7.315   2.335  0.2085 -0.1415 -0.3159
  204POX    C1J 3394   8.793   7.354   2.405 -0.4178  0.5542  0.2610
  204POX    C1K 3395   8.923   7.417   2.356 -0.2169  0.1903  0.3272
  204POX    C1L 3396   8.977   7.548   2.413 -0.5036  0.6183 -0.3695
  204POX    C1M 3397   9.021   7.543   2.560  0.1538 -0.1709 -0.5898
  204POX    C1N 3398   9.142   7.449   2.574 -0.0210 -0.2734  0.2911
  204POX    C1O 3399   9.183   7.464   2.720 -0.0616 -0.1544  0.2904
  204POX    C1P 3400   9.234   7.598   2.775 -0.5450  0.3560 -0.4762
  204POX    C1Q 3401   9.249   7.591   2.927  0.1095 -0.0619 -0.5518
  204POX    C1R 3402   9.312   7.722   2.976 -0.0539 -0.2055  0.0593
  204POX     CZ 3403   8.235   6.778   1.469 -0.3949 -0.2909 -0.3804
  204POX     OZ 3404   8.207   6.744   1.605  0.0457 -0.2049 -0.2657
  204POX    C2A 3405   8.228   6.620   1.650 -0.3686 -0.2417 -0.1724
  204POX    O2A 3406   8.262   6.531   1.572 -0.3693 -0.2543 -0.1588
  204POX    C2B 3407   8.187   6.597   1.790 -0.3201 -0.4582 -0.1943
  204POX    C2C 3408   8.261   6.483   1.861  0.0255  0.0369  0.2468
  204POX    C2D 3409   8.274   6.503   2.012 -0.0904  0.0414  0.2570
  204POX    C2E 3410   8.153   6.552   2.091 -0.2953 -0.0730  0.0166
  204POX    C2F 3411   8.177   6.526   2.240  0.1161 -0.1339 -0.0588
  204POX    C2G 3412   8.073   6.588   2.333  0.6119  0.4695  0.0948
  204POX    C2H 3413   8.058   6.521   2.469  0.1520  0.6460  0.1322
  204POX    C2I 3414   7.959   6.603   2.552 -0.5618  0.1958 -0.2649
  204POX    C2J 3415   7.863   6.517   2.635 -0.0496 -0.3150 -0.1947
  204POX    C2K 3416   7.777   6.595   2.735  0.4839 -0.2779  0.2389
  204POX    C2L 3417   7.846   6.657   2.856  0.1732 -0.1452  0.3497
  204POX    C2M 3418   7.752   6.738   2.945 -0.0015 -0.0967  0.1194
  204POX    C2N 3419   7.678   6.654   3.049  0.3151 -0.1468  0.3037
  204POX    C2O 3420   7.606   6.741   3.152 -0.1250 -0.0567 -0.0742
  204POX    C2P 3421   7.550   6.660   3.270 -0.4230  0.2081 -0.0328
  205CHL    CN1 3422   8.832   2.344   1.723  0.0257 -0.0198 -0.1362
  205CHL    CN2 3423   8.742   2.528   1.836 -0.8118 -0.2222  0.6744
  205CHL    CN3 3424   8.627   2.430   1.644  0.4126 -0.6326  0.5960
  205CHL    NTM 3425   8.757   2.469   1.702  0.1699  0.1947  0.5893
  205CHL     CB 3426   8.835   2.561   1.619 -0.2188 -0.4063 -0.4635
  206PJ2     CA 3427   8.773   2.692   1.571  0.4430 -0.0418 -0.3470
  206PJ2     OA 3428   8.734   2.781   1.675  0.0820 -0.0252 -0.4939
  206PJ2      P 3429   8.823   2.915   1.667  0.0683  0.0225  0.0872
  206PJ2     OB 3430   8.885   2.931   1.533 -0.6387 -0.0477 -0.2512
  206PJ2     HB 3431   8.966   2.875   1.522  0.2400  0.9166  1.0033
  206PJ2     OG 3432   8.742   3.022   1.730 -0.4402 -0.0511 -0.4342
  206PJ2     HG 3433   8.777   3.115   1.718 -1.0835  0.1627 -0.6929
  206PJ2     OD 3434   8.948   2.880   1.762 -0.1919 -0.3982  0.2726
  207POX     CD 3435   8.914   2.884   1.901 -0.3535 -0.2891  0.2305
  207POX     CE 3436   9.026   2.829   1.990  0.0646  0.3112  0.0845
  207POX     OE 3437   9.004   2.779   2.122  0.3036  0.1570  0.0669
  207POX    C1A 3438   8.974   2.650   2.132  0.6758  0.0960  0.4303
  207POX    O1A 3439   8.980   2.580   2.030 -0.2180  0.1058  0.3665
  207POX    C1B 3440   8.941   2.596   2.266 -0.5789 -0.2706 -0.0093
  207POX    C1C 3441   8.910   2.446   2.265 -0.3826 -0.3126  0.1023
  207POX    C1D 3442   8.926   2.397   2.409 -0.1291 -0.3703  0.0548
  207POX    C1E 3443   9.067   2.410   2.468 -0.1804 -0.0052  0.1001
  207POX    C1F 3444   9.155   2.320   2.380 -0.2710  0.1878 -0.1923
  207POX    C1G 3445   9.299   2.305   2.432 -0.0996  0.1097 -0.6889
  207POX    C1H 3446   9.306   2.228   2.564 -0.2732  0.5151 -0.4411
  207POX    C1I 3447   9.427   2.265   2.649 -0.5918 -0.1013  0.2945
  207POX    C1J 3448   9.434   2.301   2.777  0.0016  0.3501  0.1405
  207POX    C1K 3449   9.307   2.306   2.861  0.1727  0.0682  0.4206
  207POX    C1L 3450   9.267   2.451   2.887  0.1775  0.0650  0.4463
  207POX    C1M 3451   9.122   2.467   2.934 -0.2270  0.2421 -0.8178
  207POX    C1N 3452   9.083   2.613   2.957  0.1191  0.3726 -1.0564
  207POX    C1O 3453   8.933   2.638   2.972  0.1650  0.2346 -0.3533
  207POX    C1P 3454   8.862   2.596   2.844 -0.1883  0.4457 -0.2284
  207POX    C1Q 3455   8.860   2.715   2.747 -0.1297  0.7971  0.1955
  207POX    C1R 3456   8.797   2.670   2.614  0.3638 -0.9335  0.5229
  207POX     CZ 3457   9.155   2.910   1.972  0.3684 -0.1693  0.0812
  207POX     OZ 3458   9.165   3.049   2.005 -0.0030  0.0105 -0.5614
  207POX    C2A 3459   9.273   3.110   1.957  0.2945 -0.0533  0.0261
  207POX    O2A 3460   9.348   3.051   1.879  0.3305 -0.2805  0.2321
  207POX    C2B 3461   9.272   3.255   1.990 -0.4827 -0.1473  0.4532
  207POX    C2C 3462   9.406   3.310   2.039 -0.2666 -0.0255 -0.2583
  207POX    C2D 3463   9.381   3.444   2.110 -0.0620 -0.0073 -0.2183
  207POX    C2E 3464   9.299   3.430   2.239 -0.0736  0.7599 -0.1374
  207POX    C2F 3465   9.392   3.439   2.360 -0.0306 -0.2268 -0.0890
  207POX    C2G 3466   9.307   3.435   2.488  0.2517  0.1777  0.1149
  207POX    C2H 3467   9.376   3.449   2.624  0.0272  0.0567  0.2415
  207POX    C2I 3468   9.273   3.432   2.736 -0.3815 -0.4108 -0.1989
  207POX    C2J 3469   9.334   3.440   2.876 -0.2682  0.2094 -0.2811
  207POX    C2K 3470   9.217   3.426   2.974 -0.6248 -0.2558 -0.7643
  207POX    C2L 3471   9.109   3.534   2.957 -0.1399  0.4662  0.6103
  207POX    C2M 3472   8.985   3.503   3.041 -0.4181  0.0324  0.0443
  207POX    C2N 3473   8.864   3.579   2.985  0.1945  0.9710 -0.0322
  207POX    C2O 3474   8.740   3.581   3.076  0.0768  0.7869 -0.1890
  207POX    C2P 3475   8.619   3.601   2.983 -0.5650 -0.5134  0.3476
  208CHL    CN1 3476   8.358   3.384   1.440 -0.3899 -0.1270 -0.3333
  208CHL    CN2 3477   8.195   3.479   1.570  0.5870 -0.2290 -0.0821
  208CHL    CN3 3478   8.288   3.251   1.610  0.1573 -0.0926  0.4769
  208CHL    NTM 3479   8.235   3.349   1.514 -0.0007 -0.5080  0.1385
  208CHL     CB 3480   8.130   3.292   1.428 -0.0526 -0.3342  0.0853
  209PJ2     CA 3481   7.987   3.286   1.483 -0.0708 -0.2897  0.0414
  209PJ2     OA 3482   7.968   3.207   1.600  0.1971  0.1942  0.4189
  209PJ2      P 3483   7.823   3.226   1.668 -0.1230  0.2240 -0.2540
  209PJ2     OB 3484   7.719   3.202   1.566  0.0085  0.0884 -0.3586
  209PJ2     HB 3485   7.755   3.159   1.484 -1.0861 -3.1806  0.7251
  209PJ2     OG 3486   7.830   3.144   1.791  0.2745 -0.0230 -0.4384
  209PJ2     HG 3487   7.739   3.111   1.817  0.4893 -0.4721 -0.2358
  209PJ2     OD 3488   7.831   3.381   1.709 -0.4239  0.1320  0.1545
  210POX     CD 3489   7.919   3.404   1.820 -0.7000 -0.0209  0.4077
  210POX     CE 3490   7.908   3.544   1.880 -0.5401  0.1394  0.0656
  210POX     OE 3491   7.963   3.563   2.010  0.3532 -0.0893 -0.2732
  210POX    C1A 3492   8.095   3.570   2.022  0.3335  0.3651 -0.2879
  210POX    O1A 3493   8.167   3.598   1.926  0.1033 -0.1737 -0.6189
  210POX    C1B 3494   8.148   3.564   2.161 -0.2221 -0.3215 -0.1042
  210POX    C1C 3495   8.146   3.699   2.232 -0.6847 -0.3828  0.0048
  210POX    C1D 3496   8.149   3.705   2.385 -0.0668 -0.4140 -0.0020
  210POX    C1E 3497   8.295   3.695   2.428 -0.0380  0.2665  0.0843
  210POX    C1F 3498   8.302   3.700   2.581  0.3708 -0.0995  0.0822
  210POX    C1G 3499   8.216   3.587   2.638  0.2211 -0.0125  0.0308
  210POX    C1H 3500   8.236   3.582   2.790  0.4502  0.2750  0.0119
  210POX    C1I 3501   8.143   3.473   2.843  0.4417  0.2481 -0.0579
  210POX    C1J 3502   8.172   3.389   2.942 -0.3376 -0.1457 -0.1547
  210POX    C1K 3503   8.306   3.361   3.010 -0.2135  0.0483 -0.3161
  210POX    C1L 3504   8.293   3.270   3.132  0.7249 -0.0944 -0.3133
  210POX    C1M 3505   8.434   3.253   3.189  0.6870 -0.5670 -0.3534
  210POX    C1N 3506   8.433   3.178   3.322 -0.4889  0.4939  0.2586
  210POX    C1O 3507   8.432   3.029   3.290 -0.1630  0.5294  0.0784
  210POX    C1P 3508   8.452   2.945   3.416 -0.0154  0.3797 -0.0440
  210POX    C1Q 3509   8.326   2.963   3.501 -0.0233  0.0404  0.0217
  210POX    C1R 3510   8.325   2.862   3.615 -1.0199  0.3452  0.2899
  210POX     CZ 3511   7.763   3.592   1.864 -0.6848 -0.2228  0.2670
  210POX     OZ 3512   7.673   3.523   1.951 -0.1845 -0.1351  0.8650
  210POX    C2A 3513   7.544   3.527   1.917  0.1390  0.0558 -0.3953
  210POX    O2A 3514   7.500   3.601   1.829  0.0332 -0.1398 -0.5087
  210POX    C2B 3515   7.454   3.462   2.014  0.3066 -0.1510 -0.3792
  210POX    C2C 3516   7.388   3.558   2.113  0.3235 -0.5648  0.0403
  210POX    C2D 3517   7.360   3.479   2.240 -0.5860 -0.2712  0.0267
  210POX    C2E 3518   7.302   3.580   2.339  0.0818  0.3813 -0.2448
  210POX    C2F 3519   7.234   3.521   2.463 -0.2714  0.3959 -0.4294
  210POX    C2G 3520   7.195   3.634   2.558 -0.3734 -0.2175  0.2644
  210POX    C2H 3521   7.318   3.703   2.618 -0.3488  0.3751 -0.4571
  210POX    C2I 3522   7.354   3.645   2.755  0.3437  0.0177 -0.7902
  210POX    C2J 3523   7.456   3.720   2.841 -0.0835 -0.0449 -0.2308
  210POX    C2K 3524   7.389   3.840   2.909 -0.1267 -0.0699 -0.2288
  210POX    C2L 3525   7.467   3.877   3.035 -0.1524  0.2857 -0.3154
  210POX    C2M 3526   7.452   4.027   3.062 -0.5640  0.2299 -0.2348
  210POX    C2N 3527   7.528   4.068   3.188 -0.2063  0.0010 -0.3769
  210POX    C2O 3528   7.496   4.212   3.229  0.1947 -0.0283  0.0565
  210POX    C2P 3529   7.568   4.310   3.136  0.5903 -0.1758  0.2056
  211CHL    CN1 3530   2.317   5.789   0.851 -0.4164  0.3900 -0.4277
  211CHL    CN2 3531   2.249   5.680   0.650 -0.1063  0.0637 -1.0705
  211CHL    CN3 3532   2.105   5.829   0.757  0.2532 -0.0291  0.6003
  211CHL    NTM 3533   2.204   5.724   0.783  0.2510 -0.3968 -0.7951
  211CHL     CB 3534   2.150   5.616   0.865 -0.2626  0.2233 -0.3115
  212PJ2     CA 3535   2.035   5.526   0.819 -0.2363  0.0783 -0.0945
  212PJ2     OA 3536   1.913   5.594   0.792  0.0537  0.4684 -0.4286
  212PJ2      P 3537   1.787   5.495   0.774  0.1586  0.2404  0.0742
  212PJ2     OB 3538   1.670   5.583   0.754 -0.4527 -0.2890  1.2052
  212PJ2     HB 3539   1.657   5.642   0.834 -0.6799  0.9450  0.3054
  212PJ2     OG 3540   1.812   5.392   0.671 -0.2840  0.0042  0.1990
  212PJ2     HG 3541   1.743   5.320   0.670 -0.7242  0.3381 -2.4577
  212PJ2     OD 3542   1.749   5.429   0.915 -0.3410  0.2561 -0.0519
  213POX     CD 3543   1.703   5.522   1.014 -0.8542 -0.1941  0.1398
  213POX     CE 3544   1.578   5.485   1.094 -0.9365  0.2416  0.2102
  213POX     OE 3545   1.521   5.589   1.175 -0.1589  0.7039  0.1784
  213POX    C1A 3546   1.392   5.606   1.147 -0.2555  0.0302  0.1889
  213POX    O1A 3547   1.340   5.574   1.040  0.2402  0.0492 -0.0635
  213POX    C1B 3548   1.339   5.682   1.262 -0.1432  0.1805  0.1426
  213POX    C1C 3549   1.249   5.593   1.350  0.6250 -0.2804  0.4730
  213POX    C1D 3550   1.228   5.648   1.491  0.0951 -0.2212  0.3723
  213POX    C1E 3551   1.134   5.552   1.565  0.1149  0.0258  0.7209
  213POX    C1F 3552   1.098   5.615   1.700  0.7445 -0.3440  1.0632
  213POX    C1G 3553   0.982   5.533   1.756  0.1618 -0.5392 -0.3629
  213POX    C1H 3554   0.918   5.584   1.885  0.0068 -0.1066 -0.6105
  213POX    C1I 3555   0.831   5.710   1.873  0.2574  0.0673 -0.6057
  213POX    C1J 3556   0.795   5.791   1.972  0.7970  0.0140 -0.3616
  213POX    C1K 3557   0.836   5.769   2.118  0.1816  0.5005 -0.1137
  213POX    C1L 3558   0.743   5.830   2.224 -0.2206 -0.1479 -0.0852
  213POX    C1M 3559   0.782   5.792   2.367 -0.4331 -0.4310 -0.1004
  213POX    C1N 3560   0.662   5.815   2.458 -0.3262  0.0286 -0.0711
  213POX    C1O 3561   0.665   5.956   2.516 -0.4179  0.0430 -0.1010
  213POX    C1P 3562   0.756   5.973   2.638  0.1777  0.0839 -0.5468
  213POX    C1Q 3563   0.767   6.120   2.679 -0.3806  0.0298 -0.1834
  213POX    C1R 3564   0.832   6.139   2.816 -0.7148  0.3883 -0.0720
  213POX     CZ 3565   1.602   5.348   1.158  0.2201  0.4782  0.2999
  213POX     OZ 3566   1.497   5.307   1.246  0.2806  0.2298  0.2575
  213POX    C2A 3567   1.504   5.185   1.299 -0.1412  0.3595  0.6206
  213POX    O2A 3568   1.616   5.137   1.316 -0.1413  0.0816 -0.1235
  213POX    C2B 3569   1.388   5.155   1.385 -0.3085 -0.8513 -0.0107
  213POX    C2C 3570   1.438   5.170   1.528  0.0031 -0.0690 -0.1959
  213POX    C2D 3571   1.344   5.150   1.648 -0.0665  0.1621 -0.2122
  213POX    C2E 3572   1.267   5.019   1.655  0.1958  0.0463  0.5280
  213POX    C2F 3573   1.203   5.002   1.793 -0.1091 -0.5609  0.3167
  213POX    C2G 3574   1.296   4.973   1.911  0.4875 -0.3782 -0.1054
  213POX    C2H 3575   1.223   4.988   2.045  0.2872 -1.3631 -0.0973
  213POX    C2I 3576   1.324   4.972   2.158 -0.0891 -0.5558  0.3626
  213POX    C2J 3577   1.391   5.105   2.193 -0.0420 -0.4721 -0.0432
  213POX    C2K 3578   1.306   5.185   2.292 -0.5104 -0.5637 -0.3693
  213POX    C2L 3579   1.279   5.113   2.425 -0.3660  0.4781  0.2315
  213POX    C2M 3580   1.406   5.091   2.506 -0.2354  0.5977  0.0602
  213POX    C2N 3581   1.382   4.997   2.625  0.2358 -0.1015 -0.3852
  213POX    C2O 3582   1.502   4.964   2.713 -0.0532 -0.2576 -0.0470
  213POX    C2P 3583   1.475   4.879   2.837  0.3033 -0.4494 -0.0995
  214CHL    CN1 3584   6.249   3.575   0.982 -0.7084 -0.1488  0.2555
  214CHL    CN2 3585   6.145   3.738   0.847  0.5250 -0.3211 -0.3032
  214CHL    CN3 3586   6.053   3.681   1.043  0.2471  0.5099 -0.0045
  214CHL    NTM 3587   6.185   3.708   0.985  0.2513  0.3278 -0.0781
  214CHL     CB 3588   6.275   3.800   1.056  0.3799  0.3216 -0.2306
  215PJ2     CA 3589   6.230   3.943   1.089 -0.5944 -0.0205 -0.0328
  215PJ2     OA 3590   6.117   3.942   1.176 -0.7832 -0.3323 -0.2807
  215PJ2      P 3591   6.072   4.096   1.185 -0.0890 -0.1435  0.0179
  215PJ2     OB 3592   6.189   4.186   1.193  0.0648 -0.3517  0.0874
  215PJ2     HB 3593   6.243   4.189   1.109  3.2647  0.5965  2.0173
  215PJ2     OG 3594   5.990   4.103   1.061 -0.1359  0.3430  0.0728
  215PJ2     HG 3595   6.056   4.070   0.994  0.7135  0.6506  0.7305
  215PJ2     OD 3596   5.975   4.110   1.313  0.2405  0.4830  0.2000
  216POX     CD 3597   6.035   4.046   1.426 -0.3569 -0.3613  0.0416
  216POX     CE 3598   6.004   4.087   1.570  0.0133  0.2964 -0.0615
  216POX     OE 3599   6.055   4.214   1.610  0.2512  0.2172 -0.1103
  216POX    C1A 3600   5.961   4.290   1.665  0.1686  0.2708 -0.3222
  216POX    O1A 3601   5.841   4.268   1.645  0.2085 -0.3076  0.0569
  216POX    C1B 3602   5.999   4.420   1.725  0.2961  0.0708  0.0361
  216POX    C1C 3603   6.066   4.397   1.860 -0.0823  0.7060  0.3384
  216POX    C1D 3604   5.955   4.370   1.963  0.1727 -0.4667  0.3182
  216POX    C1E 3605   5.995   4.328   2.105  0.2389 -0.4183  0.3141
  216POX    C1F 3606   5.863   4.313   2.182  0.1039 -0.5062  0.0688
  216POX    C1G 3607   5.878   4.281   2.331 -0.0946  0.3873  0.2879
  216POX    C1H 3608   5.915   4.396   2.424 -0.0326  0.5051  0.1166
  216POX    C1I 3609   5.845   4.530   2.403 -0.2483  0.3547 -0.1255
  216POX    C1J 3610   5.795   4.587   2.512  0.2175  0.1633  0.1853
  216POX    C1K 3611   5.789   4.541   2.658  0.1129 -0.1402  0.0862
  216POX    C1L 3612   5.641   4.527   2.694  0.0708  0.7844  0.2818
  216POX    C1M 3613   5.600   4.488   2.836 -0.7079  0.3856 -0.0447
  216POX    C1N 3614   5.641   4.603   2.929  0.2974 -0.0650  0.0865
  216POX    C1O 3615   5.581   4.588   3.069 -0.1984 -0.3729 -0.1581
  216POX    C1P 3616   5.433   4.627   3.073 -0.2200 -0.3769 -0.7440
  216POX    C1Q 3617   5.403   4.629   3.223  0.0366 -0.6871 -0.6876
  216POX    C1R 3618   5.266   4.690   3.255  0.0834 -0.6988 -0.4602
  216POX     CZ 3619   6.051   3.975   1.664  0.0474  0.4576  0.1140
  216POX     OZ 3620   6.033   3.990   1.805  0.6488 -0.0670  0.2499
  216POX    C2A 3621   5.986   3.885   1.871  0.3983 -0.1159 -0.0040
  216POX    O2A 3622   5.931   3.794   1.810  0.4919  0.1144 -0.4363
  216POX    C2B 3623   5.967   3.910   2.016 -0.1660 -0.1012 -0.0804
  216POX    C2C 3624   6.100   3.895   2.090 -0.2446  0.7609  0.2437
  216POX    C2D 3625   6.107   3.938   2.236  0.0932  0.1483  0.4087
  216POX    C2E 3626   6.015   3.855   2.327  0.0335 -0.4757 -0.2125
  216POX    C2F 3627   6.073   3.874   2.467 -0.3085  0.0639 -0.1397
  216POX    C2G 3628   5.984   3.815   2.575 -0.1964  0.4127  0.1459
  216POX    C2H 3629   6.040   3.846   2.714 -0.1282 -0.3605  0.2995
  216POX    C2I 3630   5.929   3.849   2.820 -0.3208  0.0519  0.0913
  216POX    C2J 3631   5.815   3.948   2.797 -0.2535  0.1941  0.3644
  216POX    C2K 3632   5.701   3.927   2.898 -0.4269  0.4281  0.2176
  216POX    C2L 3633   5.584   4.026   2.894 -0.2546  0.6251 -0.0581
  216POX    C2M 3634   5.479   3.979   2.995 -0.1799  0.2007 -0.1757
  216POX    C2N 3635   5.430   3.836   2.968 -0.0815  0.1827 -0.2632
  216POX    C2O 3636   5.312   3.807   3.062  0.3160  0.2117  0.2479
  216POX    C2P 3637   5.288   3.656   3.050  0.5207  0.1146  0.9964
  217CHL    CN1 3638   5.455   2.123   0.895  0.0465 -0.4801 -0.4180
  217CHL    CN2 3639   5.386   1.896   0.953  0.0616  0.5794 -0.3949
  217CHL    CN3 3640   5.613   1.956   0.925 -0.0587  0.2733 -0.1951
  217CHL    NTM 3641   5.484   2.004   0.976  0.2277  0.2282  0.5784
  217CHL     CB 3642   5.499   2.039   1.118  0.0658  0.3069  0.5771
  218PJ2     CA 3643   5.546   1.956   1.238 -0.3842 -0.2558  0.3704
  218PJ2     OA 3644   5.672   1.892   1.220 -0.2972 -0.0438  0.2147
  218PJ2      P 3645   5.703   1.803   1.351 -0.1673  0.0262  0.2314
  218PJ2     OB 3646   5.580   1.725   1.373 -0.1268 -0.3293 -0.7381
  218PJ2     HB 3647   5.601   1.664   1.450  3.7640  2.0758  0.3830
  218PJ2     OG 3648   5.832   1.732   1.337  0.2201  0.7346  0.1482
  218PJ2     HG 3649   5.908   1.776   1.289  0.0858 -0.4800 -1.2472
  218PJ2     OD 3650   5.711   1.930   1.450 -0.1025  0.0099  0.2471
  219POX     CD 3651   5.780   1.913   1.574 -0.1428 -0.0124  0.2664
  219POX     CE 3652   5.776   2.033   1.668  0.1884  0.2439 -0.0441
  219POX     OE 3653   5.833   2.002   1.796 -0.3630  0.1790  0.1894
  219POX    C1A 3654   5.965   2.014   1.801 -0.2868 -0.4512 -0.2229
  219POX    O1A 3655   6.017   2.095   1.725  0.0668  0.1634  0.6593
  219POX    C1B 3656   6.028   1.947   1.917  0.0375 -0.3186 -0.3211
  219POX    C1C 3657   6.011   2.032   2.043  1.0294 -0.2871 -0.1950
  219POX    C1D 3658   6.097   1.977   2.157  0.1987 -0.3495  0.4134
  219POX    C1E 3659   6.083   2.031   2.300  0.0008 -0.0319  0.2746
  219POX    C1F 3660   6.140   2.171   2.326  0.6210 -0.2406  0.0634
  219POX    C1G 3661   6.122   2.208   2.473 -0.3594 -0.1726 -0.0661
  219POX    C1H 3662   6.208   2.330   2.508 -0.5814 -0.1172  0.2946
  219POX    C1I 3663   6.170   2.365   2.652  0.0200  0.6089  0.2810
  219POX    C1J 3664   6.206   2.478   2.712  0.6509 -0.0982  1.2545
  219POX    C1K 3665   6.292   2.589   2.651  0.1953 -0.2262  0.3575
  219POX    C1L 3666   6.276   2.713   2.738 -0.3462 -0.0533  0.0179
  219POX    C1M 3667   6.358   2.823   2.670  0.0265 -0.2334  0.1671
  219POX    C1N 3668   6.378   2.951   2.752  0.0477 -0.1810  0.0798
  219POX    C1O 3669   6.494   3.042   2.713 -0.1921  0.0568 -0.0856
  219POX    C1P 3670   6.629   2.971   2.723  0.0166  0.4919  0.2060
  219POX    C1Q 3671   6.731   3.083   2.699  0.1239  0.1854 -0.8073
  219POX    C1R 3672   6.870   3.021   2.711 -0.1979 -0.3668  0.1412
  219POX     CZ 3673   5.635   2.092   1.663  0.3678  0.7034  0.1982
  219POX     OZ 3674   5.597   2.206   1.741 -0.3737  0.3825  0.3177
  219POX    C2A 3675   5.467   2.221   1.765 -0.4991 -0.0033 -0.0951
  219POX    O2A 3676   5.381   2.138   1.736 -0.4009 -0.0488 -0.2586
  219POX    C2B 3677   5.443   2.353   1.826  0.2962  0.1836 -0.1775
  219POX    C2C 3678   5.410   2.343   1.975 -0.1666  0.5878 -0.2485
  219POX    C2D 3679   5.417   2.482   2.038  0.0800  0.5366 -0.1617
  219POX    C2E 3680   5.408   2.481   2.190 -1.0103  0.0374 -0.2209
  219POX    C2F 3681   5.441   2.623   2.238  0.2997 -0.4019  0.2237
  219POX    C2G 3682   5.476   2.628   2.387 -0.2091 -0.2530  0.3397
  219POX    C2H 3683   5.384   2.559   2.488  0.1926 -0.0508  0.8461
  219POX    C2I 3684   5.256   2.635   2.525 -0.2186 -0.2568 -0.1256
  219POX    C2J 3685   5.271   2.705   2.660 -0.1564  0.2412 -0.3877
  219POX    C2K 3686   5.272   2.602   2.774  0.3175  0.5735 -0.0865
  219POX    C2L 3687   5.288   2.669   2.910 -0.1108 -0.2932  0.3964
  219POX    C2M 3688   5.283   2.574   3.030 -0.0161  0.3947  0.9459
  219POX    C2N 3689   5.333   2.649   3.155  0.5361  0.7041  0.5469
  219POX    C2O 3690   5.239   2.767   3.179 -0.3548  0.2069 -0.3967
  219POX    C2P 3691   5.253   2.830   3.318  0.5149  0.3835 -0.5588
  220CHL    CN1 3692   6.293   4.807   1.223  0.0125 -0.3251  0.1556
  220CHL    CN2 3693   6.166   4.992   1.285  0.2293 -0.1831  0.1702
  220CHL    CN3 3694   6.194   4.928   1.054  0.0177 -0.8908  0.0595
  220CHL    NTM 3695   6.262   4.945   1.184 -0.0252 -0.3725  0.0165
  220CHL     CB 3696   6.377   5.036   1.182 -0.5225  0.2886  0.7774
  221PJ2     CA 3697   6.372   5.171   1.111 -0.6767  0.1013  0.4283
  221PJ2     OA 3698   6.277   5.265   1.163 -0.5963  0.1536  0.4797
  221PJ2      P 3699   6.301   5.411   1.100  0.0312 -0.2092 -0.1374
  221PJ2     OB 3700   6.348   5.390   0.961 -0.1419 -0.7613 -0.1127
  221PJ2     HB 3701   6.271   5.372   0.901 -0.5635 -2.5757  0.8884
  221PJ2     OG 3702   6.187   5.503   1.124  0.6225  0.2714  0.8632
  221PJ2     HG 3703   6.124   5.459   1.188 -0.9577  1.8839  0.4836
  221PJ2     OD 3704   6.428   5.465   1.184  0.0039 -0.1364 -0.1421
  222POX     CD 3705   6.397   5.519   1.312  0.4710 -0.1004 -0.0431
  222POX     CE 3706   6.526   5.550   1.387  0.3291 -0.4611  0.3577
  222POX     OE 3707   6.499   5.563   1.527 -0.3452  0.2968  0.1656
  222POX    C1A 3708   6.593   5.540   1.619  0.1453 -0.0208 -0.4104
  222POX    O1A 3709   6.700   5.494   1.580  0.1201 -0.3912 -0.0497
  222POX    C1B 3710   6.550   5.534   1.760  0.5718 -0.7241 -0.3050
  222POX    C1C 3711   6.628   5.624   1.855  0.1337 -0.1833 -0.4448
  222POX    C1D 3712   6.609   5.581   2.001  0.1191  0.2542 -0.3152
  222POX    C1E 3713   6.666   5.674   2.108 -0.7038  0.2717  0.1118
  222POX    C1F 3714   6.644   5.635   2.255  0.4606 -0.5939  0.0760
  222POX    C1G 3715   6.734   5.706   2.356  0.0182  0.0579  0.0264
  222POX    C1H 3716   6.733   5.656   2.501 -0.1540  0.0483  0.0216
  222POX    C1I 3717   6.816   5.744   2.594 -0.3476  0.1696  0.0802
  222POX    C1J 3718   6.793   5.768   2.723  1.0142 -0.5479  0.4717
  222POX    C1K 3719   6.696   5.692   2.812 -0.0605  0.5220  0.2418
  222POX    C1L 3720   6.710   5.741   2.956  0.0317  0.0720  0.3899
  222POX    C1M 3721   6.626   5.641   3.035 -0.6003  0.2364 -0.0636
  222POX    C1N 3722   6.617   5.676   3.184  0.3262  0.1678  0.0134
  222POX    C1O 3723   6.520   5.585   3.259 -0.1524  0.2887 -0.4552
  222POX    C1P 3724   6.569   5.442   3.285 -0.3071  0.3396  0.1431
  222POX    C1Q 3725   6.461   5.382   3.375  0.3392 -0.0969  0.6362
  222POX    C1R 3726   6.499   5.237   3.403 -0.1949 -0.3776 -0.0406
  222POX     CZ 3727   6.595   5.673   1.327 -0.1105 -0.2480  0.2875
  222POX     OZ 3728   6.680   5.747   1.415  0.1220 -0.4332  0.2183
  222POX    C2A 3729   6.752   5.848   1.367 -0.1045 -0.0608  0.6548
  222POX    O2A 3730   6.745   5.889   1.252 -0.5887 -0.0728  0.6769
  222POX    C2B 3731   6.824   5.911   1.481 -0.1122 -0.3790  0.8383
  222POX    C2C 3732   6.738   6.007   1.564  0.1480  0.3154  0.3191
  222POX    C2D 3733   6.805   6.038   1.698  0.5249  0.5149  0.0862
  222POX    C2E 3734   6.700   6.109   1.783  0.2494  0.3096 -0.0818
  222POX    C2F 3735   6.763   6.164   1.911 -0.2905 -0.2254  0.4221
  222POX    C2G 3736   6.846   6.062   1.991 -0.1200  0.0700  0.6245
  222POX    C2H 3737   6.874   6.137   2.121 -0.6711  0.7246  0.3740
  222POX    C2I 3738   6.972   6.051   2.201 -1.1939 -0.3742 -0.1496
  222POX    C2J 3739   6.991   6.138   2.325 -0.4942 -0.5201 -0.1525
  222POX    C2K 3740   6.927   6.085   2.453  0.2129 -0.5254  0.2052
  222POX    C2L 3741   6.948   6.174   2.576  0.5403 -0.0686 -0.1809
  222POX    C2M 3742   6.979   6.085   2.696 -0.7369  0.1802  0.3551
  222POX    C2N 3743   7.042   6.168   2.808 -0.0077  0.0978  0.0162
  222POX    C2O 3744   7.075   6.092   2.936  0.2416 -0.0729 -0.1504
  222POX    C2P 3745   6.961   6.038   3.022  0.2226 -0.2140 -0.2633
  223CHL    CN1 3746   7.127   4.950   1.256 -1.1145 -0.0847 -0.4547
  223CHL    CN2 3747   7.196   5.099   1.074 -0.1995 -0.5070  0.0826
  223CHL    CN3 3748   7.342   5.052   1.266  0.0305 -0.7701  0.3695
  223CHL    NTM 3749   7.205   5.069   1.218  0.1580 -0.7459  0.0118
  223CHL     CB 3750   7.137   5.182   1.283  0.2540 -0.3046 -0.6502
  224PJ2     CA 3751   7.004   5.245   1.238  0.2163  0.2141  0.1746
  224PJ2     OA 3752   6.897   5.151   1.224  0.0024  0.4790  0.0505
  224PJ2      P 3753   6.757   5.221   1.185 -0.0534  0.4817  0.2567
  224PJ2     OB 3754   6.796   5.340   1.106 -0.4573  0.3433 -0.1555
  224PJ2     HB 3755   6.711   5.389   1.089 -0.5357  0.2734  0.0242
  224PJ2     OG 3756   6.671   5.121   1.119 -0.3965  0.7096  0.3575
  224PJ2     HG 3757   6.576   5.151   1.111 -0.7597  0.3253  2.5943
  224PJ2     OD 3758   6.712   5.248   1.337 -0.5790 -0.1550  0.2178
  225POX     CD 3759   6.670   5.130   1.407 -0.2429 -0.1467  0.4338
  225POX     CE 3760   6.645   5.148   1.557 -0.0969 -0.2595  0.4723
  225POX     OE 3761   6.523   5.215   1.591  0.1098  0.2495  0.2132
  225POX    C1A 3762   6.407   5.171   1.544  0.3170  0.3217 -0.3728
  225POX    O1A 3763   6.400   5.056   1.500 -0.4081  0.1919  0.0728
  225POX    C1B 3764   6.285   5.250   1.568  0.0565 -0.1544 -0.1286
  225POX    C1C 3765   6.201   5.197   1.685  0.3007 -0.2579  0.0008
  225POX    C1D 3766   6.254   5.227   1.825 -0.2727  0.3973  0.0823
  225POX    C1E 3767   6.177   5.148   1.932 -0.0463  0.2337  0.1251
  225POX    C1F 3768   6.235   5.179   2.071  0.3145  0.0663  0.0111
  225POX    C1G 3769   6.386   5.152   2.076  0.2826 -0.1445 -0.1519
  225POX    C1H 3770   6.460   5.188   2.204 -0.1676  0.1310  0.0326
  225POX    C1I 3771   6.431   5.073   2.301 -0.6495  0.2705  0.0539
  225POX    C1J 3772   6.455   5.096   2.430 -0.1366  0.0370 -0.0007
  225POX    C1K 3773   6.503   5.224   2.500 -0.7116  0.2185  0.0677
  225POX    C1L 3774   6.567   5.179   2.632  0.1724 -0.2664 -0.5128
  225POX    C1M 3775   6.595   5.296   2.726  1.0588 -0.4283 -0.5693
  225POX    C1N 3776   6.656   5.262   2.862  0.1307  0.1417 -0.0005
  225POX    C1O 3777   6.808   5.248   2.852  0.1796  0.0594  0.7375
  225POX    C1P 3778   6.883   5.375   2.811 -0.1808  0.0479  0.0190
  225POX    C1Q 3779   7.005   5.392   2.902 -0.0838 -0.6097  0.0203
  225POX    C1R 3780   7.066   5.533   2.908 -0.7214 -0.3079 -0.4205
  225POX     CZ 3781   6.771   5.206   1.620 -0.1091 -0.2950  0.5295
  225POX     OZ 3782   6.879   5.113   1.620  0.1506  0.0056  0.0418
  225POX    C2A 3783   6.994   5.171   1.655  0.2519 -0.1430 -0.0433
  225POX    O2A 3784   7.019   5.291   1.665  0.3490 -0.1944  0.3675
  225POX    C2B 3785   7.103   5.071   1.664  0.2153 -0.1679  0.1356
  225POX    C2C 3786   7.104   5.000   1.799  0.1670  0.2623  0.3633
  225POX    C2D 3787   7.182   4.869   1.812  0.0914  0.1367 -0.4213
  225POX    C2E 3788   7.179   4.830   1.960  0.0257 -0.1204 -0.4884
  225POX    C2F 3789   7.270   4.926   2.038 -0.5033 -0.1458  0.1664
  225POX    C2G 3790   7.273   4.877   2.183  0.3728  0.0835  0.2307
  225POX    C2H 3791   7.354   4.949   2.291  0.5281  0.0035  0.1681
  225POX    C2I 3792   7.275   5.055   2.368  0.2384  0.1285 -0.2991
  225POX    C2J 3793   7.349   5.138   2.473  0.0255 -0.1017  0.0346
  225POX    C2K 3794   7.257   5.244   2.534  0.6240  0.3825  0.1041
  225POX    C2L 3795   7.225   5.351   2.429  0.2528 -0.1108 -0.2903
  225POX    C2M 3796   7.323   5.468   2.430 -0.1722  0.2531 -0.7176
  225POX    C2N 3797   7.308   5.572   2.541 -0.1871 -0.4268 -0.0706
  225POX    C2O 3798   7.213   5.679   2.485 -0.0753 -0.2004  0.1700
  225POX    C2P 3799   7.262   5.816   2.534  0.0165 -0.0236 -0.4150
  226CHL    CN1 3800   7.485   3.567   1.527  0.0655 -0.3149  0.2082
  226CHL    CN2 3801   7.665   3.480   1.397 -0.0729  0.5094  0.1846
  226CHL    CN3 3802   7.463   3.411   1.351  0.3572  0.1212 -0.1335
  226CHL    NTM 3803   7.530   3.537   1.390 -0.1333  0.3439 -0.0068
  226CHL     CB 3804   7.511   3.633   1.281 -0.1650 -0.0007 -0.3056
  227PJ2     CA 3805   7.570   3.774   1.287 -0.6005  0.1861 -0.3468
  227PJ2     OA 3806   7.711   3.788   1.301 -0.5590  0.2249 -0.7850
  227PJ2      P 3807   7.769   3.914   1.218 -0.0398  0.4229 -0.1346
  227PJ2     OB 3808   7.917   3.906   1.217 -0.0461  0.2893 -0.1638
  227PJ2     HB 3809   7.952   3.958   1.139  0.2157  1.0742  0.4574
  227PJ2     OG 3810   7.707   3.886   1.087  0.2399  0.1523 -0.2118
  227PJ2     HG 3811   7.755   3.949   1.025 -0.8725  0.8919 -0.3525
  227PJ2     OD 3812   7.706   4.042   1.291 -0.2736  0.3884 -0.2762
  228POX     CD 3813   7.752   4.068   1.424  0.0807  0.5146 -0.4227
  228POX     CE 3814   7.694   4.187   1.499  0.4240  0.2830  0.2166
  228POX     OE 3815   7.772   4.245   1.604  0.0502  0.0082  0.6517
  228POX    C1A 3816   7.856   4.342   1.568 -0.2199 -0.0924 -0.2757
  228POX    O1A 3817   7.847   4.395   1.458 -0.1034 -0.0526 -0.2659
  228POX    C1B 3818   7.950   4.390   1.672 -0.5196 -0.2287  0.0632
  228POX    C1C 3819   7.891   4.501   1.758 -0.3245 -0.4185  0.4416
  228POX    C1D 3820   7.993   4.549   1.863  0.0430  0.7367 -0.4254
  228POX    C1E 3821   7.929   4.645   1.964 -0.6993  0.0778 -0.2623
  228POX    C1F 3822   8.020   4.642   2.087 -0.6969  0.2852 -0.2592
  228POX    C1G 3823   7.981   4.744   2.194  0.1908  0.2750  0.0799
  228POX    C1H 3824   8.045   4.719   2.331 -0.3600 -0.0601  0.2823
  228POX    C1I 3825   8.014   4.588   2.404  0.2761 -0.1540  0.3904
  228POX    C1J 3826   8.017   4.586   2.537 -0.5926 -0.9451  0.4042
  228POX    C1K 3827   8.040   4.708   2.626 -0.8821 -0.6550  0.0842
  228POX    C1L 3828   8.045   4.675   2.775  0.3252  0.3469  0.2843
  228POX    C1M 3829   7.945   4.762   2.851 -0.0016 -0.0286  0.2870
  228POX    C1N 3830   7.945   4.727   3.000 -0.4615 -0.4161  0.1976
  228POX    C1O 3831   7.874   4.824   3.094 -0.8762 -0.4745 -0.0523
  228POX    C1P 3832   7.833   4.760   3.227 -0.3262 -0.5226  0.0968
  228POX    C1Q 3833   7.935   4.783   3.338 -0.1771  0.1999 -0.1816
  228POX    C1R 3834   8.072   4.714   3.334 -0.0599  0.4113  0.1692
  228POX     CZ 3835   7.551   4.147   1.537  0.4239  0.5729  0.5360
  228POX     OZ 3836   7.537   4.067   1.654 -0.3522  0.1675  0.1761
  228POX    C2A 3837   7.424   3.998   1.668 -0.2327 -0.0090  0.2832
  228POX    O2A 3838   7.343   3.983   1.577  0.2758  0.7527 -0.3076
  228POX    C2B 3839   7.416   3.926   1.797 -0.5036 -0.7905 -0.1677
  228POX    C2C 3840   7.369   4.005   1.919 -0.6757 -0.1670 -0.6326
  228POX    C2D 3841   7.407   3.936   2.051  0.6287  0.4695 -0.6508
  228POX    C2E 3842   7.430   4.030   2.169 -0.0799 -0.2721  0.0948
  228POX    C2F 3843   7.319   4.035   2.274 -0.1774  0.2708 -0.0278
  228POX    C2G 3844   7.365   4.096   2.406  0.2168 -0.1968  0.0568
  228POX    C2H 3845   7.240   4.134   2.487  0.1755  0.2386 -0.2096
  228POX    C2I 3846   7.282   4.182   2.626  0.0969  0.1037 -0.1395
  228POX    C2J 3847   7.157   4.203   2.711  0.3243 -0.0321  0.2338
  228POX    C2K 3848   7.202   4.284   2.832  0.3330 -0.4157  0.4883
  228POX    C2L 3849   7.092   4.347   2.919  0.0976 -0.3224  0.1267
  228POX    C2M 3850   7.164   4.395   3.046  0.0114  0.2312 -0.0350
  228POX    C2N 3851   7.081   4.447   3.163 -0.2334  0.1989 -0.1935
  228POX    C2O 3852   7.144   4.426   3.301  0.3777  0.0214 -0.5005
  228POX    C2P 3853   7.100   4.542   3.390 -0.4782 -0.0206 -0.8561
  229CHL    CN1 3854   4.967   2.277   1.350 -0.1674  0.1667  0.3471
  229CHL    CN2 3855   4.738   2.215   1.345  0.0887  0.3254 -0.1025
  229CHL    CN3 3856   4.867   2.175   1.157  0.4658  0.3661  0.0605
  229CHL    NTM 3857   4.847   2.272   1.265  0.0959  0.4014 -0.0386
  229CHL     CB 3858   4.814   2.395   1.192 -0.8303  0.0391 -0.2368
  230PJ2     CA 3859   4.765   2.522   1.262 -0.1744  0.1918 -0.0479
  230PJ2     OA 3860   4.847   2.582   1.363 -0.2387  0.2279 -0.0166
  230PJ2      P 3861   4.927   2.702   1.291 -0.0945 -0.0797 -0.3727
  230PJ2     OB 3862   4.832   2.812   1.268 -0.6682 -0.4025  0.4350
  230PJ2     HB 3863   4.851   2.862   1.184 -0.3636  0.9723  1.2753
  230PJ2     OG 3864   5.015   2.651   1.183  0.4978 -0.0373  0.0849
  230PJ2     HG 3865   4.976   2.561   1.166  2.6579 -1.3558  1.5942
  230PJ2     OD 3866   5.020   2.741   1.417  0.0020 -0.0821 -0.4432
  231POX     CD 3867   5.140   2.666   1.438 -0.1957 -0.4343 -0.5654
  231POX     CE 3868   5.178   2.641   1.584 -0.7499  0.4051 -0.2682
  231POX     OE 3869   5.076   2.564   1.647 -0.6527  0.3229 -0.2090
  231POX    C1A 3870   5.102   2.434   1.659 -0.5169  0.3226 -0.4923
  231POX    O1A 3871   5.189   2.392   1.583 -0.0908  0.1510  0.0897
  231POX    C1B 3872   5.020   2.349   1.749  0.0524  0.4646  0.1645
  231POX    C1C 3873   5.024   2.202   1.708  0.0909  0.4239  0.3147
  231POX    C1D 3874   4.978   2.108   1.820  0.1031 -0.1634 -0.1673
  231POX    C1E 3875   5.024   1.963   1.803 -0.1588 -0.2882  0.1759
  231POX    C1F 3876   5.156   1.951   1.880 -0.3544 -0.1700  0.5351
  231POX    C1G 3877   5.197   1.807   1.912 -0.3064 -0.2432  0.1516
  231POX    C1H 3878   5.320   1.807   2.003 -0.0583  0.6067 -0.1731
  231POX    C1I 3879   5.457   1.835   1.940  0.2751 -0.5434  0.0314
  231POX    C1J 3880   5.565   1.894   1.990  0.2371 -0.1573 -0.3346
  231POX    C1K 3881   5.548   1.948   2.133 -0.3353 -0.0729 -0.4302
  231POX    C1L 3882   5.619   2.075   2.179 -0.7372 -0.0079  0.0105
  231POX    C1M 3883   5.588   2.125   2.320  0.0814  0.2993  0.0873
  231POX    C1N 3884   5.678   2.240   2.365 -0.6823  0.8358  0.2637
  231POX    C1O 3885   5.675   2.252   2.518  0.1072  0.1412  0.3432
  231POX    C1P 3886   5.714   2.396   2.555  0.5209  0.0909  0.1161
  231POX    C1Q 3887   5.728   2.393   2.707 -0.0521 -0.1623  0.1693
  231POX    C1R 3888   5.809   2.515   2.754  0.0658 -0.1401 -0.0931
  231POX     CZ 3889   5.193   2.780   1.647  0.4524  0.1117  0.1265
  231POX     OZ 3890   5.195   2.797   1.789 -0.1734 -0.0094  0.1519
  231POX    C2A 3891   5.082   2.831   1.849 -0.1727  0.2173  0.0257
  231POX    O2A 3892   4.995   2.899   1.794 -0.3746 -0.1189 -0.0718
  231POX    C2B 3893   5.098   2.823   1.996 -0.0417 -0.0271 -0.0015
  231POX    C2C 3894   5.029   2.694   2.042 -0.7405  0.4559  0.3220
  231POX    C2D 3895   5.014   2.688   2.194 -0.3689 -0.3136  0.3319
  231POX    C2E 3896   4.991   2.539   2.220  0.0701 -0.3671  0.4110
  231POX    C2F 3897   4.920   2.531   2.355  0.1808 -0.0766  0.4874
  231POX    C2G 3898   4.774   2.565   2.322  0.4819  0.8899  0.1256
  231POX    C2H 3899   4.678   2.541   2.439 -0.2215  0.0241 -0.6208
  231POX    C2I 3900   4.545   2.613   2.417 -0.6027 -0.5615 -0.2601
  231POX    C2J 3901   4.475   2.646   2.549  0.3101 -0.1200  0.1252
  231POX    C2K 3902   4.550   2.755   2.624 -0.0958  0.4664 -0.3065
  231POX    C2L 3903   4.484   2.814   2.750  0.3261 -0.3515  0.3076
  231POX    C2M 3904   4.572   2.919   2.817 -0.0629  0.3136 -0.2067
  231POX    C2N 3905   4.531   2.936   2.964 -0.0368  0.4222 -0.2112
  231POX    C2O 3906   4.623   3.028   3.044  0.2542 -0.1394  0.1078
  231POX    C2P 3907   4.551   3.038   3.179  0.5598 -0.5496  0.3025
  232CHL    CN1 3908   8.305   2.938   0.921 -0.4158 -0.1213  0.8898
  232CHL    CN2 3909   8.101   2.799   0.869 -0.2838 -0.4004  0.3872
  232CHL    CN3 3910   8.317   2.754   0.789  0.2560  0.1685  0.4171
  232CHL    NTM 3911   8.243   2.806   0.905 -0.2572 -0.1195  0.2241
  232CHL     CB 3912   8.269   2.715   1.018 -0.3277 -0.4993 -0.0627
  233PJ2     CA 3913   8.227   2.767   1.155 -0.1212 -0.7171  0.0839
  233PJ2     OA 3914   8.090   2.809   1.155  0.0069 -0.2942  0.2428
  233PJ2      P 3915   8.055   2.896   1.285 -0.0601  0.0874 -0.0297
  233PJ2     OB 3916   8.181   2.970   1.309 -0.0228 -0.1038  0.3599
  233PJ2     HB 3917   8.251   2.909   1.273  0.8294 -0.2720  2.1583
  233PJ2     OG 3918   7.927   2.970   1.268  0.0819  0.3016 -0.1687
  233PJ2     HG 3919   7.924   3.054   1.323 -1.6609  0.9031 -1.1366
  233PJ2     OD 3920   8.039   2.791   1.406 -0.1576 -0.0078 -0.1250
  234POX     CD 3921   8.001   2.849   1.531 -0.2310  0.4711 -0.3674
  234POX     CE 3922   7.983   2.748   1.644  0.3493  0.4470 -0.2953
  234POX     OE 3923   7.924   2.811   1.758  0.1646 -0.2143 -0.0143
  234POX    C1A 3924   7.793   2.812   1.776  0.2364 -0.6160  0.5483
  234POX    O1A 3925   7.727   2.732   1.709  0.0552  0.2215 -0.2908
  234POX    C1B 3926   7.750   2.882   1.899 -0.0513 -0.3570  0.3030
  234POX    C1C 3927   7.725   2.775   2.005  0.3121 -0.1729  0.5768
  234POX    C1D 3928   7.654   2.837   2.125  0.4769  0.3223  0.4220
  234POX    C1E 3929   7.653   2.722   2.227  0.3141 -0.0370  0.0186
  234POX    C1F 3930   7.684   2.760   2.372 -0.2096  0.2629  0.0558
  234POX    C1G 3931   7.610   2.678   2.477  0.1104  0.3628  0.3617
  234POX    C1H 3932   7.650   2.710   2.621  0.1946 -0.0381  0.4301
  234POX    C1I 3933   7.564   2.634   2.722 -0.5936  0.0659 -0.1547
  234POX    C1J 3934   7.546   2.648   2.853  0.6980 -0.4968  0.0950
  234POX    C1K 3935   7.616   2.765   2.923  0.0523 -0.2946  0.4089
  234POX    C1L 3936   7.549   2.796   3.057 -0.1955 -0.3388  0.2950
  234POX    C1M 3937   7.609   2.906   3.145 -0.1232  0.1444 -0.3542
  234POX    C1N 3938   7.559   2.896   3.289  0.5463  0.0339 -0.1235
  234POX    C1O 3939   7.654   2.807   3.370 -0.0845 -0.2891  0.2683
  234POX    C1P 3940   7.590   2.757   3.500 -0.5198  0.1984  0.2461
  234POX    C1Q 3941   7.681   2.683   3.598  0.4394  0.1371 -0.6748
  234POX    C1R 3942   7.667   2.531   3.599  0.6872  0.1161 -0.4210
  234POX     CZ 3943   8.121   2.691   1.677  0.0212  0.2907  0.8512
  234POX     OZ 3944   8.221   2.782   1.724  0.0495  0.4937  0.3947
  234POX    C2A 3945   8.342   2.729   1.742 -0.4011 -0.4857  0.6057
  234POX    O2A 3946   8.370   2.613   1.711  0.0651 -0.2092 -0.0419
  234POX    C2B 3947   8.427   2.827   1.814 -0.0610 -0.4072  0.1063
  234POX    C2C 3948   8.481   2.782   1.950  0.1191  0.2583  0.2548
  234POX    C2D 3949   8.395   2.821   2.070  0.0870  0.0732  0.2914
  234POX    C2E 3950   8.260   2.748   2.076  0.2794 -0.2822  0.3479
  234POX    C2F 3951   8.181   2.806   2.194 -0.0346 -0.2789  0.1363
  234POX    C2G 3952   8.117   2.944   2.177 -0.3870 -0.4705 -0.1043
  234POX    C2H 3953   8.032   2.983   2.298 -0.5254  0.5926 -0.5332
  234POX    C2I 3954   8.006   3.134   2.295 -0.6095  0.5825 -0.2970
  234POX    C2J 3955   7.910   3.181   2.405  0.0268  0.2590  0.4068
  234POX    C2K 3956   7.893   3.333   2.408  0.2850  0.3142 -0.6325
  234POX    C2L 3957   7.769   3.381   2.333 -0.3614  0.5295  0.5505
  234POX    C2M 3958   7.775   3.534   2.323  0.3804  0.4689 -0.0399
  234POX    C2N 3959   7.729   3.601   2.453  0.0202 -0.2777  0.2250
  234POX    C2O 3960   7.742   3.753   2.446 -0.3961 -0.2609 -0.2684
  234POX    C2P 3961   7.644   3.826   2.537  0.2352  0.2079  0.0446
  235CHL    CN1 3962   0.538   4.314   0.536  0.1644  0.4771 -0.0961
  235CHL    CN2 3963   0.549   4.092   0.549  0.3968  0.3473 -0.1657
  235CHL    CN3 3964   0.387   4.202   0.687  0.0842 -0.4102 -0.6387
  235CHL    NTM 3965   0.525   4.208   0.636  0.2154  0.3516 -0.2213
  235CHL     CB 3966   0.637   4.214   0.732  0.2787 -0.3917 -0.2369
  236PJ2     CA 3967   0.651   4.126   0.856 -0.1467  0.0165  0.1069
  236PJ2     OA 3968   0.540   4.113   0.945 -0.0379  0.1216  0.2585
  236PJ2      P 3969   0.571   3.989   1.043 -0.0831 -0.1887 -0.1197
  236PJ2     OB 3970   0.535   3.873   0.957 -0.2317 -0.2553  0.0323
  236PJ2     HB 3971   0.475   3.912   0.887 -0.2014  1.0531  0.6988
  236PJ2     OG 3972   0.712   3.992   1.086 -0.0635 -0.1815 -0.1833
  236PJ2     HG 3973   0.753   3.902   1.073 -1.5941 -0.9659  0.2638
  236PJ2     OD 3974   0.477   4.005   1.172  0.0137  0.1777 -0.0962
  237POX     CD 3975   0.522   4.102   1.268  0.1025  0.3174 -0.2779
  237POX     CE 3976   0.447   4.097   1.402 -0.1668  0.5279 -0.4209
  237POX     OE 3977   0.510   4.187   1.494 -0.2147 -0.2517  0.3850
  237POX    C1A 3978   0.441   4.286   1.549 -0.3755 -0.1540  0.0150
  237POX    O1A 3979   0.334   4.313   1.496 -0.2946  0.5241  0.1892
  237POX    C1B 3980   0.518   4.348   1.659  0.2667 -0.3323 -0.3270
  237POX    C1C 3981   0.415   4.408   1.756  0.4389 -0.4687 -0.0581
  237POX    C1D 3982   0.490   4.481   1.868  0.2871 -0.7551  0.2311
  237POX    C1E 3983   0.391   4.515   1.979  0.1247  0.2157 -0.2004
  237POX    C1F 3984   0.454   4.586   2.099 -0.4595  0.6714 -0.1601
  237POX    C1G 3985   0.367   4.624   2.219  0.0223  0.7506  0.1673
  237POX    C1H 3986   0.469   4.667   2.324  0.4252  0.5483 -0.1388
  237POX    C1I 3987   0.400   4.721   2.450  0.3332 -0.5080  0.2739
  237POX    C1J 3988   0.441   4.809   2.540  0.0191 -0.0919  0.0157
  237POX    C1K 3989   0.581   4.871   2.549 -0.0165 -0.1163  0.7981
  237POX    C1L 3990   0.590   5.007   2.619  0.5253  0.2709 -0.0172
  237POX    C1M 3991   0.576   4.985   2.769 -0.1204  0.0603 -0.1062
  237POX    C1N 3992   0.594   5.107   2.859  0.0945 -0.4730  0.5834
  237POX    C1O 3993   0.668   5.077   2.990  0.4990 -0.0100  0.4653
  237POX    C1P 3994   0.665   5.190   3.094  0.1491  0.1640  0.2684
  237POX    C1Q 3995   0.530   5.231   3.154 -0.1152 -0.0542 -0.1617
  237POX    C1R 3996   0.566   5.335   3.261  0.0027 -0.0273 -0.2270
  237POX     CZ 3997   0.446   3.955   1.459 -0.3294  0.5827 -0.2854
  237POX     OZ 3998   0.415   3.934   1.597  0.3519 -0.0327 -0.2180
  237POX    C2A 3999   0.429   3.819   1.662  0.0986 -0.0116 -0.1263
  237POX    O2A 4000   0.453   3.719   1.595 -0.3123  0.0149 -0.3205
  237POX    C2B 4001   0.424   3.826   1.809 -0.2883  0.0458 -0.1393
  237POX    C2C 4002   0.292   3.793   1.879 -0.2164  0.2369  0.0893
  237POX    C2D 4003   0.314   3.838   2.023  0.0464  0.6429 -0.0757
  237POX    C2E 4004   0.220   3.789   2.134  0.3509 -0.2630 -0.2180
  237POX    C2F 4005   0.249   3.850   2.271 -0.4219  0.3347 -0.3172
  237POX    C2G 4006   0.123   3.820   2.353  0.0404 -0.8043 -0.0053
  237POX    C2H 4007   0.132   3.862   2.500 -0.4529 -0.5603 -0.0449
  237POX    C2I 4008   0.250   3.800   2.575  0.3324  0.5607 -0.3231
  237POX    C2J 4009   0.270   3.897   2.691 -0.8269  0.2246  0.1789
  237POX    C2K 4010   0.383   3.852   2.783  0.0488  0.9278 -0.5206
  237POX    C2L 4011   0.421   3.960   2.885  0.3118 -0.1186  0.5182
  237POX    C2M 4012   0.535   3.933   2.984  0.4782 -0.0329  0.3530
  237POX    C2N 4013   0.535   4.050   3.083  0.1956  0.0538  0.2527
  237POX    C2O 4014   0.652   4.046   3.182  0.2514  0.4336  0.2041
  237POX    C2P 4015   0.654   4.169   3.272 -0.3762 -0.2907  1.2301
  238CHL    CN1 4016   6.397   3.441   1.339  0.3643  0.3814  0.0238
  238CHL    CN2 4017   6.276   3.262   1.407  0.1076  0.5371  0.2586
  238CHL    CN3 4018   6.377   3.395   1.580  0.7559 -0.4925 -0.2617
  238CHL    NTM 4019   6.395   3.340   1.445  0.7554 -0.0998 -0.4252
  238CHL     CB 4020   6.510   3.249   1.442  0.6107 -0.2746 -0.7611
  239PJ2     CA 4021   6.648   3.309   1.469  0.4014 -0.0949 -0.0738
  239PJ2     OA 4022   6.693   3.403   1.371 -0.2323 -0.3072 -0.5762
  239PJ2      P 4023   6.842   3.457   1.402 -0.3892 -0.1680 -0.0665
  239PJ2     OB 4024   6.854   3.482   1.257  0.4273 -0.1684 -0.0008
  239PJ2     HB 4025   6.765   3.454   1.221  1.3203 -2.0677 -0.8656
  239PJ2     OG 4026   6.918   3.354   1.476  0.0334  0.1178 -0.1018
  239PJ2     HG 4027   6.939   3.281   1.411 -1.1357  0.1348 -0.5186
  239PJ2     OD 4028   6.855   3.598   1.480 -0.1658 -0.2493  0.0448
  240POX     CD 4029   6.829   3.603   1.620 -0.6729  0.4118 -0.0678
  240POX     CE 4030   6.894   3.715   1.701 -0.1165 -0.0439  0.1262
  240POX     OE 4031   6.851   3.711   1.838 -0.6819 -0.3054 -0.0531
  240POX    C1A 4032   6.939   3.662   1.925  0.0002  0.8164 -0.0759
  240POX    O1A 4033   7.041   3.600   1.896 -0.2303  0.3478  0.0967
  240POX    C1B 4034   6.894   3.697   2.062 -0.1214 -0.1414  0.1412
  240POX    C1C 4035   6.933   3.835   2.117  0.3183 -0.1973 -0.0229
  240POX    C1D 4036   6.894   3.821   2.265 -0.1122  0.1786 -0.1004
  240POX    C1E 4037   6.956   3.928   2.354  0.0871 -0.5155  0.6012
  240POX    C1F 4038   6.906   3.918   2.498 -0.8102 -1.0422  0.2593
  240POX    C1G 4039   6.759   3.954   2.516 -0.4225  0.3971  0.7001
  240POX    C1H 4040   6.717   3.924   2.660 -0.1523  0.2704  0.7530
  240POX    C1I 4041   6.575   3.979   2.678 -0.5185 -0.2610 -0.4109
  240POX    C1J 4042   6.471   3.918   2.733 -0.3810  0.0507  0.2038
  240POX    C1K 4043   6.475   3.777   2.792 -0.5607 -0.1857 -0.3470
  240POX    C1L 4044   6.399   3.770   2.925  0.2338  0.0797  0.1261
  240POX    C1M 4045   6.417   3.637   2.998 -0.0273  0.1150  0.2549
  240POX    C1N 4046   6.389   3.631   3.148 -0.4931  0.1311  0.1732
  240POX    C1O 4047   6.464   3.732   3.236 -0.1965 -0.2876  0.4098
  240POX    C1P 4048   6.479   3.686   3.381 -0.0356  0.0570  0.5040
  240POX    C1Q 4049   6.543   3.799   3.461  0.4720 -0.0302  0.2255
  240POX    C1R 4050   6.535   3.781   3.613  0.6670 -0.1921  0.2165
  240POX     CZ 4051   6.874   3.853   1.637  0.7500  0.0510  0.0563
  240POX     OZ 4052   6.947   3.957   1.701 -0.1792  0.2363  0.8369
  240POX    C2A 4053   6.911   4.083   1.675 -0.0075  0.0895 -0.1492
  240POX    O2A 4054   6.792   4.107   1.654  0.0845 -0.0410 -0.8482
  240POX    C2B 4055   7.009   4.189   1.708 -0.3194  0.3126  0.0668
  240POX    C2C 4056   6.994   4.242   1.850  0.4096 -0.1222  0.3109
  240POX    C2D 4057   7.101   4.347   1.881  0.5870 -0.2649  0.1773
  240POX    C2E 4058   7.073   4.406   2.019 -0.5174 -0.3806  0.0081
  240POX    C2F 4059   7.053   4.303   2.131  0.1085 -0.3252  0.1762
  240POX    C2G 4060   7.007   4.361   2.265 -0.6387 -0.6164  0.0513
  240POX    C2H 4061   7.114   4.453   2.323 -0.7394 -0.0969 -0.5808
  240POX    C2I 4062   7.037   4.534   2.427 -0.1856 -0.0446 -0.2047
  240POX    C2J 4063   7.136   4.625   2.500 -0.3020 -0.3860  0.3850
  240POX    C2K 4064   7.049   4.718   2.584 -0.0835  0.4940 -0.3452
  240POX    C2L 4065   7.130   4.791   2.692  0.2648  0.0076 -0.2726
  240POX    C2M 4066   7.028   4.873   2.770  0.0572 -0.4091 -0.0997
  240POX    C2N 4067   6.975   4.788   2.886 -0.2705 -0.1011 -0.0227
  240POX    C2O 4068   6.893   4.870   2.987  0.6106  0.7913 -0.0185
  240POX    C2P 4069   6.755   4.884   2.923  0.7553  0.6355 -0.3698
  241CHL    CN1 4070   6.345   4.343   1.508 -0.3005  0.9195  0.3929
  241CHL    CN2 4071   6.505   4.488   1.405  0.2094 -0.3729  0.1444
  241CHL    CN3 4072   6.567   4.344   1.582  0.7846  0.1083 -0.0531
  241CHL    NTM 4073   6.484   4.354   1.461 -0.1547 -0.1447  0.5619
  241CHL     CB 4074   6.504   4.244   1.366 -0.0322  0.0379  0.3754
  242PJ2     CA 4075   6.508   4.097   1.409  0.1545 -0.0497  0.0655
  242PJ2     OA 4076   6.401   4.041   1.485  0.3706 -0.4485  0.0791
  242PJ2      P 4077   6.409   3.882   1.464  0.2112 -0.4092 -0.2853
  242PJ2     OB 4078   6.270   3.837   1.489 -0.0939  0.1198 -0.9886
  242PJ2     HB 4079   6.229   3.832   1.398 -1.7003  1.3988 -0.3839
  242PJ2     OG 4080   6.474   3.840   1.337 -0.3331 -0.4383 -0.5601
  242PJ2     HG 4081   6.568   3.873   1.332 -0.1887 -0.8839 -0.8360
  242PJ2     OD 4082   6.498   3.844   1.592  0.0893 -0.0168 -0.0827
  243POX     CD 4083   6.430   3.804   1.711  0.5811 -0.2081  0.1386
  243POX     CE 4084   6.495   3.830   1.847  0.6373 -0.1579  0.1023
  243POX     OE 4085   6.424   3.789   1.965  0.0893 -0.0727 -0.1907
  243POX    C1A 4086   6.469   3.676   2.019  0.6119  0.2260  0.0132
  243POX    O1A 4087   6.570   3.618   1.979 -0.0448 -0.4341 -0.7248
  243POX    C1B 4088   6.406   3.639   2.148 -0.0431  0.3632 -0.2635
  243POX    C1C 4089   6.492   3.680   2.267 -0.1406  0.0810 -0.0956
  243POX    C1D 4090   6.407   3.699   2.393 -0.3148 -0.0735 -0.1894
  243POX    C1E 4091   6.373   3.564   2.457 -0.5820  0.1549  0.1517
  243POX    C1F 4092   6.266   3.582   2.565 -0.3998  0.3024  0.3097
  243POX    C1G 4093   6.222   3.445   2.616  0.3209 -0.2223 -0.4508
  243POX    C1H 4094   6.108   3.453   2.717  0.6355 -0.0260 -0.1109
  243POX    C1I 4095   6.050   3.315   2.745 -0.0410  0.2786  0.0217
  243POX    C1J 4096   6.041   3.274   2.872 -0.3537  0.5327  0.0831
  243POX    C1K 4097   6.074   3.352   2.999 -0.0764  0.1026  0.2791
  243POX    C1L 4098   6.169   3.271   3.087  0.0709  0.1541  0.1692
  243POX    C1M 4099   6.210   3.350   3.211  0.1104  0.2423  0.0999
  243POX    C1N 4100   6.324   3.277   3.283 -0.0655  0.1526  0.2903
  243POX    C1O 4101   6.352   3.349   3.415 -0.0055  0.0910  0.3110
  243POX    C1P 4102   6.450   3.271   3.503  0.4981  0.0411 -0.2870
  243POX    C1Q 4103   6.508   3.352   3.619  0.5356 -0.1808 -0.1512
  243POX    C1R 4104   6.622   3.293   3.702 -0.2730 -0.8567  0.5062
  243POX     CZ 4105   6.535   3.978   1.848  0.0446  0.0048  0.3467
  243POX     OZ 4106   6.617   4.021   1.957  0.2910  0.3372  0.0301
  243POX    C2A 4107   6.620   4.150   1.988 -0.6189  0.2964  0.3199
  243POX    O2A 4108   6.566   4.232   1.914  0.0938 -0.0674 -0.6178
  243POX    C2B 4109   6.688   4.162   2.119  0.0323  0.5073 -0.0294
  243POX    C2C 4110   6.629   4.271   2.209  0.0441  0.0530  0.5355
  243POX    C2D 4111   6.498   4.224   2.272 -0.5098  0.4771 -0.2814
  243POX    C2E 4112   6.444   4.343   2.351 -0.3250  0.3010  0.1077
  243POX    C2F 4113   6.353   4.294   2.464 -0.0463  0.0644  0.2306
  243POX    C2G 4114   6.279   4.403   2.541 -0.9720 -0.4117  0.0266
  243POX    C2H 4115   6.197   4.345   2.657 -0.1772 -0.7180  0.4396
  243POX    C2I 4116   6.302   4.308   2.762  0.0184 -0.5607  0.3003
  243POX    C2J 4117   6.235   4.240   2.880 -0.5527 -0.6034 -0.0460
  243POX    C2K 4118   6.333   4.183   2.982 -0.1525  0.4092  0.1432
  243POX    C2L 4119   6.261   4.116   3.099  0.2256  0.0240  0.1614
  243POX    C2M 4120   6.297   4.197   3.224 -0.2700  0.0083  0.3196
  243POX    C2N 4121   6.283   4.112   3.350 -0.4375 -0.1324  0.2061
  243POX    C2O 4122   6.271   4.205   3.471 -0.0330 -0.5175  0.5430
  243POX    C2P 4123   6.273   4.106   3.587 -0.3317 -0.5802  0.4943
  244CHL    CN1 4124   1.101   1.647   0.998 -0.3918  0.4428  0.0433
  244CHL    CN2 4125   1.316   1.755   1.024  0.0949 -0.1630 -0.2701
  244CHL    CN3 4126   1.107   1.881   1.006  0.0618  0.4947  0.5355
  244CHL    NTM 4127   1.173   1.760   1.058  0.1325  0.2259 -0.1738
  244CHL     CB 4128   1.171   1.760   1.205 -0.4014  0.0663 -0.1796
  245PJ2     CA 4129   1.196   1.874   1.303  0.0052 -0.1185 -0.0652
  245PJ2     OA 4130   1.112   1.990   1.299  0.4359  0.1956 -0.2067
  245PJ2      P 4131   1.168   2.100   1.402  0.0677  0.2282 -0.0381
  245PJ2     OB 4132   1.315   2.100   1.383  0.0628 -0.0114 -0.0769
  245PJ2     HB 4133   1.345   2.086   1.288 -0.5914  2.6128 -0.7651
  245PJ2     OG 4134   1.095   2.219   1.353 -0.1004 -0.0376 -0.4474
  245PJ2     HG 4135   1.110   2.292   1.420 -0.0695  1.2081 -1.7500
  245PJ2     OD 4136   1.107   2.034   1.535  0.4385  0.1152  0.0764
  246POX     CD 4137   0.982   2.093   1.571  0.1157 -0.4438 -0.1193
  246POX     CE 4138   0.947   2.076   1.719  0.0321 -0.2737 -0.1198
  246POX     OE 4139   0.999   2.173   1.811  0.0361  0.1219 -0.5355
  246POX    C1A 4140   0.934   2.288   1.828 -0.1534 -0.0717  0.0663
  246POX    O1A 4141   0.817   2.293   1.790 -0.2786  0.1591  0.4750
  246POX    C1B 4142   1.017   2.393   1.891  0.1816 -0.0417 -0.4157
  246POX    C1C 4143   0.952   2.450   2.017  0.2820 -0.0946 -0.3401
  246POX    C1D 4144   1.044   2.561   2.068 -0.3977  0.4817 -0.3519
  246POX    C1E 4145   0.967   2.633   2.179 -0.1131  0.7444 -0.3209
  246POX    C1F 4146   1.069   2.693   2.276  0.1437 -0.2892  0.0681
  246POX    C1G 4147   1.149   2.591   2.356  0.4616 -0.0263  0.0874
  246POX    C1H 4148   1.270   2.660   2.420  0.8106 -0.3639 -0.2045
  246POX    C1I 4149   1.240   2.750   2.540 -0.0680 -0.4890 -0.3211
  246POX    C1J 4150   1.324   2.767   2.642 -0.1568 -0.6892 -0.2146
  246POX    C1K 4151   1.461   2.699   2.647  0.0424 -0.2593  0.2537
  246POX    C1L 4152   1.564   2.782   2.725  0.2437 -0.1314 -0.1438
  246POX    C1M 4153   1.610   2.916   2.669 -0.3954  0.2023  0.1191
  246POX    C1N 4154   1.723   2.983   2.748 -0.2367 -0.1214  0.1672
  246POX    C1O 4155   1.792   3.073   2.645  0.3070 -0.2519  0.4195
  246POX    C1P 4156   1.882   3.170   2.723 -0.1375 -0.0369  0.6678
  246POX    C1Q 4157   1.969   3.103   2.830  0.0195 -0.0398  0.5386
  246POX    C1R 4158   2.102   3.176   2.851  0.3213 -0.6028  0.5958
  246POX     CZ 4159   0.944   1.931   1.767 -1.1862 -0.2910 -0.2125
  246POX     OZ 4160   0.901   1.900   1.899  0.1573  0.0358  0.3173
  246POX    C2A 4161   0.867   1.775   1.930  0.4797 -0.0850  0.1891
  246POX    O2A 4162   0.852   1.692   1.841 -0.3321  0.0165  0.2184
  246POX    C2B 4163   0.830   1.751   2.072 -0.3316 -0.1336 -0.0236
  246POX    C2C 4164   0.805   1.605   2.111  0.0587 -0.1442  0.1977
  246POX    C2D 4165   0.797   1.601   2.263 -0.3036 -0.3168  0.1765
  246POX    C2E 4166   0.908   1.670   2.343 -0.4916  0.2090 -0.0130
  246POX    C2F 4167   0.880   1.661   2.493 -0.3967  0.3961  0.0177
  246POX    C2G 4168   0.992   1.722   2.577  0.1024 -0.3027 -0.1252
  246POX    C2H 4169   1.003   1.872   2.545  0.3031 -0.3230 -0.1515
  246POX    C2I 4170   1.125   1.929   2.616  0.3390  0.2790 -0.6914
  246POX    C2J 4171   1.256   1.864   2.569  0.5258 -0.1207  0.3652
  246POX    C2K 4172   1.383   1.933   2.617  0.7416 -0.1268 -0.2039
  246POX    C2L 4173   1.389   1.917   2.769 -0.3639 -0.0032 -0.1450
  246POX    C2M 4174   1.513   1.967   2.842 -0.0829  0.1524 -0.7212
  246POX    C2N 4175   1.545   2.117   2.842  0.2446  0.0886  0.0042
  246POX    C2O 4176   1.655   2.155   2.941 -0.4351 -0.4613  0.9914
  246POX    C2P 4177   1.687   2.305   2.936 -0.0753 -0.5731 -0.9107
  247CHL    CN1 4178   1.781   8.359   1.352 -0.3393  0.0706  0.1206
  247CHL    CN2 4179   1.939   8.197   1.423  0.1619  0.2579  0.0465
  247CHL    CN3 4180   1.719   8.132   1.365 -0.2867 -0.0353 -0.6673
  247CHL    NTM 4181   1.798   8.237   1.432 -0.0371 -0.3154 -0.5214
  247CHL     CB 4182   1.758   8.261   1.571 -0.3190 -0.6069 -0.5503
  248PJ2     CA 4183   1.758   8.145   1.671 -0.2243 -0.2240 -0.1064
  248PJ2     OA 4184   1.885   8.093   1.710 -0.1521  0.0550  0.0342
  248PJ2      P 4185   1.883   7.933   1.729  0.2407  0.0156 -0.2380
  248PJ2     OB 4186   1.790   7.879   1.627  0.4107 -0.4252 -0.1608
  248PJ2     HB 4187   1.705   7.865   1.678  1.5746 -1.4841  1.6103
  248PJ2     OG 4188   2.028   7.908   1.719  0.2696 -0.0754  0.3633
  248PJ2     HG 4189   2.040   7.809   1.709  1.6120  0.1134 -0.2173
  248PJ2     OD 4190   1.838   7.913   1.882 -0.4336 -0.1678 -0.4578
  249POX     CD 4191   1.871   7.784   1.932  0.0548  0.3091  0.4816
  249POX     CE 4192   1.867   7.772   2.085 -0.3983  0.5433  0.4896
  249POX     OE 4193   1.944   7.664   2.138 -0.1743  0.4796  0.0439
  249POX    C1A 4194   2.076   7.674   2.149 -0.2027  0.5849  0.2997
  249POX    O1A 4195   2.127   7.785   2.135  0.2033  0.4065  0.3249
  249POX    C1B 4196   2.138   7.554   2.210 -0.4546  0.3208  0.0391
  249POX    C1C 4197   2.237   7.593   2.320  0.0570  0.2699 -0.3980
  249POX    C1D 4198   2.278   7.463   2.390  0.2256  0.5427  0.0162
  249POX    C1E 4199   2.316   7.489   2.536  0.4008 -0.0925  0.0882
  249POX    C1F 4200   2.320   7.351   2.602  0.0147 -0.0534  0.1953
  249POX    C1G 4201   2.402   7.369   2.730 -0.1888 -0.4467  0.3806
  249POX    C1H 4202   2.552   7.375   2.699 -0.3301  0.0283 -0.2208
  249POX    C1I 4203   2.647   7.382   2.819 -0.5142  0.5327 -0.1001
  249POX    C1J 4204   2.750   7.465   2.827  0.2639 -0.4517  0.2694
  249POX    C1K 4205   2.801   7.556   2.715 -0.7237 -0.3299 -0.0909
  249POX    C1L 4206   2.831   7.695   2.772 -0.6703 -0.0864 -0.7098
  249POX    C1M 4207   2.706   7.770   2.818 -0.3509 -0.0422  0.0910
  249POX    C1N 4208   2.750   7.888   2.905  0.0926 -0.5014  0.5015
  249POX    C1O 4209   2.634   7.985   2.926  0.3625  0.0586 -0.5081
  249POX    C1P 4210   2.693   8.119   2.969  0.0715  0.0719 -0.1429
  249POX    C1Q 4211   2.589   8.231   2.977  0.1057  0.1553 -0.7832
  249POX    C1R 4212   2.666   8.362   2.992 -0.3312  0.4015 -0.6662
  249POX     CZ 4213   1.722   7.759   2.132 -0.4527  0.1233  0.2208
  249POX     OZ 4214   1.692   7.788   2.269 -0.4138 -0.0998  0.2775
  249POX    C2A 4215   1.700   7.918   2.294 -0.2422 -0.0959  0.2009
  249POX    O2A 4216   1.664   8.003   2.213  0.0978  0.0732  0.2239
  249POX    C2B 4217   1.726   7.940   2.438  0.1575  0.2732  0.0749
  249POX    C2C 4218   1.677   8.075   2.492 -0.4421  0.1523 -0.1722
  249POX    C2D 4219   1.706   8.071   2.642  0.2352 -0.1516 -0.3063
  249POX    C2E 4220   1.852   8.067   2.687  0.0730  1.3290  0.4147
  249POX    C2F 4221   1.854   8.017   2.831 -0.1669 -0.4644 -0.1818
  249POX    C2G 4222   1.988   8.029   2.903 -0.2270 -0.1655 -0.1152
  249POX    C2H 4223   2.027   8.174   2.933  0.2742 -0.2462 -0.3585
  249POX    C2I 4224   2.140   8.195   3.034 -0.4738 -0.1839  0.4828
  249POX    C2J 4225   2.168   8.346   3.041 -0.1756 -0.2035 -0.1844
  249POX    C2K 4226   2.270   8.385   3.147 -0.3247  0.2925 -0.2197
  249POX    C2L 4227   2.301   8.533   3.122 -0.5315  0.4313  0.3242
  249POX    C2M 4228   2.412   8.563   3.222  0.1043 -0.3058 -0.1495
  249POX    C2N 4229   2.456   8.710   3.220  0.5845 -0.4249  0.7672
  249POX    C2O 4230   2.498   8.748   3.361  0.0833 -0.2938  0.8833
  249POX    C2P 4231   2.553   8.891   3.366 -0.1424 -0.1806  0.1823
  250CHL    CN1 4232   4.490   1.862   1.008  0.0307 -0.1810  0.5511
  250CHL    CN2 4233   4.397   1.720   0.828 -0.3455  0.6104 -0.1514
  250CHL    CN3 4234   4.297   1.919   0.890  0.3159 -0.1573 -0.3234
  250CHL    NTM 4235   4.370   1.804   0.946  0.0335 -0.0025  0.3797
  250CHL     CB 4236   4.273   1.741   1.037  0.0892 -0.4747  0.1186
  251PJ2     CA 4237   4.309   1.608   1.102  0.7032 -0.3602  0.0225
  251PJ2     OA 4238   4.441   1.596   1.155  0.8735 -0.2356 -0.3760
  251PJ2      P 4239   4.477   1.454   1.222 -0.2846 -0.2906  0.1473
  251PJ2     OB 4240   4.403   1.350   1.148 -0.2984 -0.1920  0.0219
  251PJ2     HB 4241   4.436   1.258   1.167  1.3248  0.5810  1.1307
  251PJ2     OG 4242   4.625   1.455   1.227 -0.2884 -0.2060  0.2469
  251PJ2     HG 4243   4.671   1.431   1.142  0.2172 -1.3080  0.8054
  251PJ2     OD 4244   4.440   1.461   1.378 -0.0851 -0.2113  0.1909
  252POX     CD 4245   4.527   1.520   1.476 -0.0193 -0.0843  0.0564
  252POX     CE 4246   4.462   1.551   1.611  0.1266  0.3216  0.0332
  252POX     OE 4247   4.561   1.592   1.707 -0.2313 -0.0766  0.5765
  252POX    C1A 4248   4.590   1.721   1.718  0.1021 -0.0853 -0.1304
  252POX    O1A 4249   4.523   1.804   1.657 -0.0775 -0.5843 -0.6133
  252POX    C1B 4250   4.707   1.744   1.806 -0.3068 -0.8123  0.6229
  252POX    C1C 4251   4.658   1.786   1.944 -0.1926  0.7102  0.2214
  252POX    C1D 4252   4.776   1.787   2.042 -0.0864 -0.4567  0.1269
  252POX    C1E 4253   4.723   1.817   2.183 -0.7241 -0.1253 -0.1740
  252POX    C1F 4254   4.708   1.686   2.261  0.1157 -0.1265  0.0012
  252POX    C1G 4255   4.688   1.719   2.409  0.5858 -0.0126  0.0412
  252POX    C1H 4256   4.814   1.775   2.475  0.5037  0.0862  0.1123
  252POX    C1I 4257   4.764   1.789   2.619 -0.7218  0.0152 -0.2961
  252POX    C1J 4258   4.739   1.899   2.690  0.0549  0.0932 -0.1357
  252POX    C1K 4259   4.760   2.045   2.649  0.1152  0.1283  0.0230
  252POX    C1L 4260   4.749   2.144   2.766 -0.5317 -0.0645  0.1261
  252POX    C1M 4261   4.781   2.290   2.734 -0.0718 -0.2588 -0.3146
  252POX    C1N 4262   4.789   2.378   2.859  0.1370 -0.2001 -0.3693
  252POX    C1O 4263   4.826   2.526   2.849 -0.4217  0.0017  0.4447
  252POX    C1P 4264   4.842   2.582   2.991 -0.4303  0.1375  0.3923
  252POX    C1Q 4265   4.892   2.726   2.993  0.3334 -0.1146  0.1480
  252POX    C1R 4266   4.882   2.764   3.141  0.9972 -0.2579  0.2340
  252POX     CZ 4267   4.388   1.427   1.660 -0.0078  0.4725  0.2127
  252POX     OZ 4268   4.277   1.450   1.747 -0.3687  0.0482 -0.1316
  252POX    C2A 4269   4.191   1.352   1.775 -0.2404 -0.1507 -0.4291
  252POX    O2A 4270   4.197   1.241   1.724 -0.4409 -0.4060  0.0943
  252POX    C2B 4271   4.080   1.400   1.860 -0.1049 -0.1997 -0.2237
  252POX    C2C 4272   4.126   1.381   2.005  0.1214 -0.2879 -0.3073
  252POX    C2D 4273   4.014   1.336   2.098 -0.2499  0.2955 -0.4676
  252POX    C2E 4274   3.887   1.421   2.115 -0.2495  0.2108 -0.0343
  252POX    C2F 4275   3.808   1.383   2.240 -0.5140 -0.4395 -0.3951
  252POX    C2G 4276   3.707   1.493   2.271 -0.1253 -0.1787 -0.0469
  252POX    C2H 4277   3.640   1.475   2.407 -0.0567  0.0945  0.0255
  252POX    C2I 4278   3.723   1.532   2.523 -0.1234  0.6732 -0.2123
  252POX    C2J 4279   3.639   1.545   2.650 -0.6433  0.6236 -0.5443
  252POX    C2K 4280   3.706   1.594   2.779 -0.3118 -0.5110 -0.2725
  252POX    C2L 4281   3.815   1.498   2.824  0.2189  0.1937 -0.0307
  252POX    C2M 4282   3.859   1.534   2.966  0.0984  0.0614  0.0407
  252POX    C2N 4283   3.938   1.665   2.977 -0.0167  0.1263  0.0998
  252POX    C2O 4284   3.990   1.687   3.119  0.4250 -0.3008  0.0081
  252POX    C2P 4285   3.957   1.835   3.138  0.3065 -0.3600  0.2612
  253CHL    CN1 4286   4.035   7.919   1.882 -0.6419 -0.7027 -0.2342
  253CHL    CN2 4287   4.160   8.017   1.730  0.0098  0.5455 -0.0847
  253CHL    CN3 4288   4.010   8.148   1.867  0.0591  0.1836 -0.1390
  253CHL    NTM 4289   4.023   8.027   1.784  0.1089 -0.1177  0.3062
  253CHL     CB 4290   3.912   8.014   1.689  0.3475 -0.3977  0.0609
  254PJ2     CA 4291   3.768   7.978   1.728  0.2231  0.0516  0.0282
  254PJ2     OA 4292   3.737   7.846   1.773  0.2504  0.1281  0.2706
  254PJ2      P 4293   3.585   7.820   1.819  0.2885 -0.2569  0.1843
  254PJ2     OB 4294   3.501   7.912   1.738  0.4374 -0.5085 -0.2552
  254PJ2     HB 4295   3.555   7.948   1.662  0.9251 -0.2019  0.2337
  254PJ2     OG 4296   3.550   7.676   1.825  0.0634 -0.1808  0.8356
  254PJ2     HG 4297   3.631   7.639   1.870  0.3106 -1.4208 -0.5582
  254PJ2     OD 4298   3.592   7.880   1.969 -0.5820 -0.1620  0.1953
  255POX     CD 4299   3.678   7.803   2.054  0.7867  0.5458 -0.5142
  255POX     CE 4300   3.700   7.877   2.186 -0.0474 -0.2808  0.0937
  255POX     OE 4301   3.815   7.826   2.255 -0.2065 -0.2362  0.3960
  255POX    C1A 4302   3.901   7.924   2.278 -0.1587 -0.1434 -0.1450
  255POX    O1A 4303   3.889   8.033   2.222 -0.0482 -0.0426  0.0246
  255POX    C1B 4304   4.025   7.883   2.347 -0.5132 -0.8118  0.1004
  255POX    C1C 4305   4.039   7.942   2.488 -0.3076 -0.7909  0.0701
  255POX    C1D 4306   4.124   7.862   2.587 -0.5456 -0.8604  0.2168
  255POX    C1E 4307   4.271   7.880   2.551 -0.5379 -0.1401  0.5865
  255POX    C1F 4308   4.349   7.775   2.630  0.5618 -0.2997 -0.6652
  255POX    C1G 4309   4.496   7.818   2.628  0.3537  0.4871  0.3183
  255POX    C1H 4310   4.570   7.773   2.502 -0.2363 -0.0244  0.1476
  255POX    C1I 4311   4.719   7.791   2.531 -0.1976 -0.3689  0.1611
  255POX    C1J 4312   4.812   7.699   2.555  0.3227  0.1354  0.0784
  255POX    C1K 4313   4.791   7.548   2.545  0.4874  0.1045  0.1879
  255POX    C1L 4314   4.924   7.476   2.565  0.3849 -0.2633 -0.4362
  255POX    C1M 4315   4.912   7.323   2.558  0.1520 -0.2930  0.3843
  255POX    C1N 4316   5.051   7.258   2.557  0.3693  0.1617 -0.1450
  255POX    C1O 4317   5.118   7.262   2.695 -0.4982 -0.2120  0.3011
  255POX    C1P 4318   5.197   7.136   2.732  0.2778  0.0811 -0.3166
  255POX    C1Q 4319   5.238   7.165   2.877 -0.0009  0.1592 -0.2535
  255POX    C1R 4320   5.299   7.035   2.930 -0.2281 -0.0314 -0.4535
  255POX     CZ 4321   3.567   7.877   2.262 -0.0176  0.0153  0.1442
  255POX     OZ 4322   3.555   7.918   2.398  0.1131  0.1121  0.1266
  255POX    C2A 4323   3.529   8.046   2.426 -0.6844 -0.0088 -0.0556
  255POX    O2A 4324   3.501   8.121   2.333 -0.4278 -0.0004 -0.1260
  255POX    C2B 4325   3.520   8.070   2.572 -0.5909 -0.8837  0.1009
  255POX    C2C 4326   3.660   8.070   2.634 -0.3143  0.1616 -0.4928
  255POX    C2D 4327   3.732   8.202   2.605 -0.0546  0.1102 -0.0884
  255POX    C2E 4328   3.862   8.224   2.682  0.0291 -0.6168 -0.0185
  255POX    C2F 4329   3.832   8.248   2.830  0.6674 -0.3700  0.0721
  255POX    C2G 4330   3.960   8.277   2.910  0.0436  0.1290  0.9102
  255POX    C2H 4331   4.007   8.417   2.868 -0.4374  0.2261  0.6861
  255POX    C2I 4332   4.134   8.446   2.948 -0.0894  0.1299  0.1709
  255POX    C2J 4333   4.090   8.496   3.086 -0.4181  0.2611  0.0198
  255POX    C2K 4334   4.211   8.552   3.161  0.0104  0.0890 -0.5314
  255POX    C2L 4335   4.307   8.439   3.198 -0.3660  0.0731  0.4212
  255POX    C2M 4336   4.402   8.458   3.316  0.0764 -0.4950  0.1620
  255POX    C2N 4337   4.330   8.492   3.447  0.7279  1.0006  0.1605
  255POX    C2O 4338   4.425   8.511   3.565 -0.2538 -0.1335  1.1607
  255POX    C2P 4339   4.504   8.386   3.604  0.3280 -0.2101 -0.2199
  256CHL    CN1 4340   3.184   8.162   1.199  0.5881 -0.3707 -0.4932
  256CHL    CN2 4341   3.236   7.944   1.280 -0.1491  0.6900 -0.3035
  256CHL    CN3 4342   3.192   8.116   1.436 -0.0027  0.2652  0.1796
  256CHL    NTM 4343   3.154   8.063   1.304 -0.2420  0.5395  0.1379
  256CHL     CB 4344   3.013   8.021   1.300 -0.0674 -0.0180 -0.1728
  257PJ2     CA 4345   2.895   8.105   1.349 -0.0064 -0.1239  0.1539
  257PJ2     OA 4346   2.883   8.142   1.486 -0.2227  0.0932  0.0766
  257PJ2      P 4347   2.758   8.243   1.495 -0.1256  0.2293 -0.0926
  257PJ2     OB 4348   2.791   8.359   1.410 -0.4492  0.0078 -0.5242
  257PJ2     HB 4349   2.889   8.371   1.394 -0.6678  0.2730 -1.7774
  257PJ2     OG 4350   2.648   8.148   1.464  0.4252 -0.5542  0.3054
  257PJ2     HG 4351   2.586   8.191   1.397  2.6311  1.8146 -0.4144
  257PJ2     OD 4352   2.760   8.304   1.644  0.6275 -0.2351  0.0882
  258POX     CD 4353   2.740   8.209   1.750  0.1918  0.0089  0.2240
  258POX     CE 4354   2.725   8.273   1.888 -0.0505  0.2236  0.1002
  258POX     OE 4355   2.742   8.175   1.991  0.2225 -0.3245 -0.4606
  258POX    C1A 4356   2.856   8.190   2.057 -0.0550  0.2272 -0.0925
  258POX    O1A 4357   2.944   8.267   2.018 -0.3312  0.4929 -0.1911
  258POX    C1B 4358   2.887   8.095   2.166  0.1153  0.2073 -0.1576
  258POX    C1C 4359   2.926   8.170   2.294 -0.4805 -0.0178  0.1611
  258POX    C1D 4360   2.935   8.078   2.415  0.7521  0.2839  0.3118
  258POX    C1E 4361   3.062   7.994   2.393  0.4716  0.0101 -0.2770
  258POX    C1F 4362   3.114   7.925   2.519  0.2027 -0.1514 -0.2520
  258POX    C1G 4363   3.220   7.822   2.479  0.2981 -0.1022 -0.1290
  258POX    C1H 4364   3.253   7.726   2.593 -0.4281  0.3523  0.4717
  258POX    C1I 4365   3.368   7.634   2.551 -0.6910  0.2046  0.0663
  258POX    C1J 4366   3.397   7.517   2.607 -0.0967  0.3817  0.1411
  258POX    C1K 4367   3.308   7.464   2.720  0.0437 -0.2463 -0.0359
  258POX    C1L 4368   3.360   7.323   2.746  0.4184 -0.0549  0.2621
  258POX    C1M 4369   3.322   7.266   2.883 -0.0418  0.0391  0.1725
  258POX    C1N 4370   3.369   7.121   2.892 -0.2407 -0.0254  0.1863
  258POX    C1O 4371   3.329   7.051   3.022  0.4293  0.4371  0.6503
  258POX    C1P 4372   3.177   7.037   3.030  0.3513  0.3870 -0.6328
  258POX    C1Q 4373   3.110   6.948   2.925 -0.0856  0.1359 -0.1504
  258POX    C1R 4374   2.960   6.920   2.928 -0.1266  0.3396 -0.2301
  258POX     CZ 4375   2.591   8.346   1.891 -0.1313  0.0737  0.1595
  258POX     OZ 4376   2.582   8.438   1.999  0.2637  0.1872  0.0976
  258POX    C2A 4377   2.467   8.443   2.066  0.3221 -0.4259  0.2434
  258POX    O2A 4378   2.374   8.364   2.044 -0.0534  0.0273  0.1901
  258POX    C2B 4379   2.485   8.530   2.183  0.0439  0.0112 -0.0335
  258POX    C2C 4380   2.358   8.578   2.253 -0.0346 -0.0615 -0.1280
  258POX    C2D 4381   2.389   8.702   2.336 -0.1993 -0.1653  0.0898
  258POX    C2E 4382   2.263   8.789   2.348 -0.1665 -0.1541  0.3646
  258POX    C2F 4383   2.293   8.930   2.399  0.0325  0.0568 -0.3218
  258POX    C2G 4384   2.160   9.001   2.426 -0.0742 -0.1930 -0.1910
  258POX    C2H 4385   2.184   9.141   2.371  0.3528 -0.2060 -0.0402
  258POX    C2I 4386   2.066   9.222   2.425  0.8570  0.3892  0.1868
  258POX    C2J 4387   2.097   9.368   2.456  0.4374  0.5402 -0.0995
  258POX    C2K 4388   1.983   9.435   2.533 -0.0686  0.1018 -0.4611
  258POX    C2L 4389   2.014   9.582   2.564 -0.5523  0.1683 -0.2775
  258POX    C2M 4390   2.009   9.666   2.436 -0.5367  0.1762 -0.2727
  258POX    C2N 4391   2.004   9.811   2.485 -0.7289  0.0799 -0.0008
  258POX    C2O 4392   2.042   9.920   2.384  0.5484  0.1327  0.5203
  258POX    C2P 4393   2.037  10.067   2.425  0.4628  0.5049 -0.8040
  259CHL    CN1 4394   2.771   1.233   0.790  0.0295 -0.3930 -0.2754
  259CHL    CN2 4395   2.914   1.406   0.846  0.2278 -0.0479 -0.0638
  259CHL    CN3 4396   2.716   1.383   0.976  0.1303 -0.6399  0.0020
  259CHL    NTM 4397   2.822   1.309   0.906  0.1435 -0.2069 -0.4463
  259CHL     CB 4398   2.880   1.219   1.007 -0.5165  0.0731  0.1915
  260PJ2     CA 4399   3.006   1.268   1.079 -0.2368 -0.3575 -0.0025
  260PJ2     OA 4400   2.981   1.394   1.141  0.0249 -0.4177  0.2264
  260PJ2      P 4401   3.108   1.464   1.212 -0.0583  0.1218 -0.1451
  260PJ2     OB 4402   3.229   1.403   1.152  0.1575 -0.2262  0.6279
  260PJ2     HB 4403   3.300   1.469   1.127  1.2922 -0.2907  3.2936
  260PJ2     OG 4404   3.091   1.610   1.206 -0.2260  0.1003 -0.2016
  260PJ2     HG 4405   3.180   1.654   1.221 -0.2720 -0.2824  1.2573
  260PJ2     OD 4406   3.110   1.409   1.364 -0.1549  0.3105 -0.0758
  261POX     CD 4407   3.055   1.491   1.467 -0.7340  0.0693 -0.1893
  261POX     CE 4408   3.037   1.433   1.607 -0.3388  0.2499 -0.0632
  261POX     OE 4409   2.970   1.527   1.691 -0.2425  0.1243  0.1569
  261POX    C1A 4410   2.837   1.533   1.697 -0.2305  0.2473  0.3075
  261POX    O1A 4411   2.769   1.478   1.610 -0.1656  0.4245  0.1452
  261POX    C1B 4412   2.794   1.601   1.821 -0.3159  0.5695  0.0999
  261POX    C1C 4413   2.745   1.508   1.932 -0.1382  0.1898 -0.1416
  261POX    C1D 4414   2.702   1.569   2.065 -0.2930 -0.0191 -0.0951
  261POX    C1E 4415   2.692   1.450   2.161 -0.1013  0.3864  0.4302
  261POX    C1F 4416   2.667   1.484   2.309 -0.2167 -0.1098  0.5242
  261POX    C1G 4417   2.766   1.589   2.359 -0.2155  0.3161 -0.3496
  261POX    C1H 4418   2.729   1.632   2.501  0.5655  0.1303 -0.0879
  261POX    C1I 4419   2.736   1.513   2.597 -0.2766 -0.1588 -0.3803
  261POX    C1J 4420   2.757   1.517   2.728 -0.5891  0.0208 -0.3356
  261POX    C1K 4421   2.783   1.643   2.811 -0.4323 -0.5781  0.5353
  261POX    C1L 4422   2.895   1.618   2.913 -0.3411  0.5500  0.7236
  261POX    C1M 4423   2.844   1.528   3.026  0.2629  0.0197  0.5796
  261POX    C1N 4424   2.962   1.510   3.122  0.6200  0.5196  0.2383
  261POX    C1O 4425   2.959   1.373   3.190  0.1124  0.2246 -0.3654
  261POX    C1P 4426   3.052   1.382   3.311 -0.4927 -0.2317  0.1328
  261POX    C1Q 4427   3.007   1.465   3.431 -0.1284  0.2605 -0.0720
  261POX    C1R 4428   3.125   1.455   3.528  0.2286  0.1494 -0.5193
  261POX     CZ 4429   3.177   1.413   1.667 -0.4104  0.6469  0.2436
  261POX     OZ 4430   3.192   1.356   1.797 -0.4861  0.3489  0.1237
  261POX    C2A 4431   3.144   1.236   1.828 -0.2400  0.0392 -0.6691
  261POX    O2A 4432   3.127   1.154   1.738  0.6877 -0.5753 -0.3097
  261POX    C2B 4433   3.157   1.198   1.971 -0.6220  0.4479 -0.5240
  261POX    C2C 4434   3.024   1.226   2.042 -0.3548 -0.0748  0.1893
  261POX    C2D 4435   3.006   1.177   2.186 -0.5614  0.2096  0.2606
  261POX    C2E 4436   3.087   1.247   2.295  0.0620 -0.1078  0.0040
  261POX    C2F 4437   3.071   1.190   2.436  0.8166  0.2175  0.2274
  261POX    C2G 4438   3.133   1.279   2.543 -0.1457  0.2585  0.7585
  261POX    C2H 4439   3.123   1.225   2.686  0.4799 -0.3423  0.5767
  261POX    C2I 4440   3.183   1.321   2.788 -0.1243  0.4494  0.1940
  261POX    C2J 4441   3.211   1.258   2.924 -0.4219 -0.2308 -0.0569
  261POX    C2K 4442   3.306   1.138   2.926  0.0106  0.1120  1.1704
  261POX    C2L 4443   3.449   1.178   2.892 -0.5078  0.5017 -0.6512
  261POX    C2M 4444   3.564   1.079   2.910 -0.4284  0.7231  0.0764
  261POX    C2N 4445   3.581   1.057   3.061  0.1925  0.3933 -0.0394
  261POX    C2O 4446   3.695   0.959   3.089  0.2240  0.2480 -0.6450
  261POX    C2P 4447   3.654   0.815   3.057 -0.0136  0.1496  0.0775
  262CHL    CN1 4448   4.067   0.021   0.929 -0.1553  0.6988 -0.5892
  262CHL    CN2 4449   4.294   0.003   0.960 -0.1665  0.0746  0.6708
  262CHL    CN3 4450   4.211   0.195   0.825  0.4758 -0.2189 -0.3454
  262CHL    NTM 4451   4.189   0.103   0.938  0.1240  0.2283 -0.0459
  262CHL     CB 4452   4.183   0.186   1.059  0.7064  0.2592 -0.0342
  263PJ2     CA 4453   4.215   0.144   1.203  0.2285 -0.2804 -0.0812
  263PJ2     OA 4454   4.161   0.021   1.253  0.0665 -0.1114  0.1597
  263PJ2      P 4455   4.019   0.046   1.324 -0.0274  0.2924 -0.1672
  263PJ2     OB 4456   3.946   0.138   1.234 -0.1027  0.3014 -0.0969
  263PJ2     HB 4457   3.862   0.097   1.199 -0.7532  1.3482  0.1741
  263PJ2     OG 4458   3.955  -0.085   1.350  0.0827  0.2875  0.0758
  263PJ2     HG 4459   4.012  -0.129   1.420 -1.2743  1.7071  2.2134
  263PJ2     OD 4460   4.050   0.110   1.469  0.6797  0.0182 -0.1952
  264POX     CD 4461   3.927   0.132   1.538  0.9002  0.8635 -0.0599
  264POX     CE 4462   3.924   0.146   1.690  0.3074 -0.2013  0.0436
  264POX     OE 4463   3.795   0.121   1.745  0.2831 -0.0769  0.0429
  264POX    C1A 4464   3.764   0.002   1.795 -0.0182  0.1456  0.3926
  264POX    O1A 4465   3.832  -0.099   1.776 -0.3830 -0.0261 -0.0055
  264POX    C1B 4466   3.626  -0.005   1.849 -0.1716 -0.3481 -0.0646
  264POX    C1C 4467   3.613  -0.120   1.950 -0.1699  0.0201  0.3560
  264POX    C1D 4468   3.481  -0.113   2.026 -0.2811  0.2633  0.1424
  264POX    C1E 4469   3.486  -0.223   2.132 -0.0504  0.0105 -0.1291
  264POX    C1F 4470   3.349  -0.231   2.198  0.2881  0.4567  0.6448
  264POX    C1G 4471   3.328  -0.357   2.282 -0.3845  0.2655  0.1940
  264POX    C1H 4472   3.405  -0.366   2.413 -0.1874  0.4372  0.0898
  264POX    C1I 4473   3.419  -0.504   2.477  0.2601  0.4492  0.0215
  264POX    C1J 4474   3.346  -0.539   2.583  0.0505  0.9361  0.0406
  264POX    C1K 4475   3.262  -0.446   2.672 -0.3969  0.5300  0.0471
  264POX    C1L 4476   3.250  -0.522   2.804  0.4571 -0.2941 -0.3384
  264POX    C1M 4477   3.209  -0.431   2.919  0.4907 -0.1835 -0.4131
  264POX    C1N 4478   3.076  -0.358   2.901  0.7890  0.4519 -0.0775
  264POX    C1O 4479   3.038  -0.278   3.026  0.0438  0.3401 -0.2241
  264POX    C1P 4480   2.908  -0.199   3.020  0.1065  0.4806  0.2322
  264POX    C1Q 4481   2.848  -0.159   3.155 -0.7324 -0.0456  0.0269
  264POX    C1R 4482   2.923  -0.049   3.230 -0.4064 -0.0499 -0.2901
  264POX     CZ 4483   3.998   0.275   1.726  0.4133 -0.2940  0.1590
  264POX     OZ 4484   4.052   0.274   1.859  0.4135 -0.7447  0.1557
  264POX    C2A 4485   4.091   0.393   1.904 -0.5284 -0.3788  0.0252
  264POX    O2A 4486   4.075   0.493   1.833 -0.2626 -0.4776 -0.1769
  264POX    C2B 4487   4.151   0.396   2.038 -0.2138  0.6849 -0.1284
  264POX    C2C 4488   4.304   0.402   2.034 -0.1415 -0.1237  0.8555
  264POX    C2D 4489   4.363   0.464   2.161  0.1686  0.2958  0.5131
  264POX    C2E 4490   4.507   0.508   2.135  0.1436  0.3315  0.4357
  264POX    C2F 4491   4.580   0.543   2.265  0.4994 -0.2352  0.3870
  264POX    C2G 4492   4.689   0.644   2.230  0.2884 -0.2233 -0.2485
  264POX    C2H 4493   4.774   0.669   2.355 -0.1160  0.0301 -0.0223
  264POX    C2I 4494   4.697   0.719   2.477 -0.0826  0.4399 -0.1693
  264POX    C2J 4495   4.758   0.835   2.555  0.0856 -0.0187  0.3839
  264POX    C2K 4496   4.892   0.796   2.617  0.0722 -0.1059  0.3578
  264POX    C2L 4497   4.869   0.699   2.733  0.1213 -0.0624  0.4043
  264POX    C2M 4498   4.997   0.689   2.816  0.1681 -0.1375  0.3234
  264POX    C2N 4499   4.969   0.767   2.945  0.7923  0.9842 -0.2003
  264POX    C2O 4500   5.086   0.738   3.039  0.4008  0.8775  0.2619
  264POX    C2P 4501   5.070   0.793   3.180  0.2843 -0.0663  0.6193
  265CHL    CN1 4502   5.210   7.697   1.121 -0.4525 -0.1967 -0.3904
  265CHL    CN2 4503   5.264   7.920   1.138  0.1498  0.3218 -0.1417
  265CHL    CN3 4504   5.141   7.827   1.315  0.5721 -1.1619 -0.0819
  265CHL    NTM 4505   5.156   7.825   1.169  0.3772  0.0632 -0.1316
  265CHL     CB 4506   5.027   7.867   1.111  0.6109  0.5340 -0.3117
  266PJ2     CA 4507   4.953   7.995   1.153 -0.4398 -0.1539 -0.0382
  266PJ2     OA 4508   4.902   7.996   1.286 -0.1518 -0.3270  0.0748
  266PJ2      P 4509   4.842   8.136   1.338 -0.1993 -0.2600 -0.1606
  266PJ2     OB 4510   4.785   8.206   1.221  0.0365 -0.5220 -0.4371
  266PJ2     HB 4511   4.727   8.284   1.247 -0.9458 -1.1880 -0.5606
  266PJ2     OG 4512   4.757   8.102   1.454 -0.2979 -0.2402 -0.2267
  266PJ2     HG 4513   4.765   8.003   1.467 -0.8411 -0.0060  2.4890
  266PJ2     OD 4514   4.960   8.236   1.383 -0.0537 -0.4484 -0.1202
  267POX     CD 4515   5.009   8.203   1.513 -0.1855 -0.2907 -0.0299
  267POX     CE 4516   5.146   8.270   1.528 -0.2821 -0.1626  0.3019
  267POX     OE 4517   5.239   8.185   1.595  0.1765 -0.1785 -0.3455
  267POX    C1A 4518   5.313   8.099   1.526  0.2979 -0.3741  0.0261
  267POX    O1A 4519   5.308   8.097   1.403 -0.3966  0.0550  0.0443
  267POX    C1B 4520   5.396   8.015   1.615  0.0869 -0.3165  0.2767
  267POX    C1C 4521   5.385   7.862   1.611 -0.2403 -0.3112  0.8241
  267POX    C1D 4522   5.486   7.795   1.703  0.4066 -0.1774  0.2165
  267POX    C1E 4523   5.458   7.823   1.851 -0.1581  0.1438  0.0504
  267POX    C1F 4524   5.586   7.824   1.935  0.2973 -0.5690 -0.6185
  267POX    C1G 4525   5.678   7.704   1.959  0.6140 -0.2720 -0.3403
  267POX    C1H 4526   5.785   7.749   2.059 -0.3213  0.0179  0.5508
  267POX    C1I 4527   5.914   7.669   2.043 -0.3659 -0.0335  0.4419
  267POX    C1J 4528   6.036   7.718   2.066 -0.3896  0.4358 -0.3956
  267POX    C1K 4529   6.077   7.859   2.109  0.2972  0.0872  0.1256
  267POX    C1L 4530   6.210   7.870   2.183  0.4734 -0.3539 -0.1194
  267POX    C1M 4531   6.226   8.008   2.247 -0.3772 -0.0713 -0.5044
  267POX    C1N 4532   6.253   7.999   2.397  0.3006  0.3560 -0.5931
  267POX    C1O 4533   6.245   8.143   2.448  0.3766  0.2366 -0.2436
  267POX    C1P 4534   6.317   8.156   2.583  0.0202 -0.1961 -0.0101
  267POX    C1Q 4535   6.316   8.307   2.606  0.3447 -0.1375 -0.3896
  267POX    C1R 4536   6.416   8.339   2.717 -0.0628 -0.0674 -0.0410
  267POX     CZ 4537   5.129   8.412   1.584 -1.1550 -0.2921  0.3796
  267POX     OZ 4538   5.070   8.428   1.714 -0.6919 -0.0654  0.5645
  267POX    C2A 4539   5.089   8.552   1.758 -0.4083  0.2580 -0.4414
  267POX    O2A 4540   5.197   8.605   1.730  0.0421 -0.4507 -0.0841
  267POX    C2B 4541   5.015   8.564   1.885 -0.0089 -0.0237 -0.1789
  267POX    C2C 4542   5.066   8.654   1.998 -0.7418  0.2754 -0.0856
  267POX    C2D 4543   4.957   8.636   2.104 -0.4241 -0.2942  0.1465
  267POX    C2E 4544   4.951   8.738   2.218 -0.8071  0.5242 -0.6026
  267POX    C2F 4545   4.886   8.688   2.347 -0.0711  0.0735 -0.4032
  267POX    C2G 4546   4.793   8.794   2.408 -0.3862 -0.2264 -0.3588
  267POX    C2H 4547   4.765   8.771   2.556  0.4487  0.7965 -0.0275
  267POX    C2I 4548   4.667   8.868   2.623 -0.3139  0.1835 -0.2329
  267POX    C2J 4549   4.658   8.849   2.774 -0.9281  0.8338 -0.1827
  267POX    C2K 4550   4.599   8.719   2.828  0.2434  0.5271  0.3877
  267POX    C2L 4551   4.615   8.696   2.979  0.4948 -0.1347  0.2678
  267POX    C2M 4552   4.571   8.815   3.065  0.6200  0.1185 -0.0139
  267POX    C2N 4553   4.595   8.794   3.215 -0.6789 -0.3591  0.1431
  267POX    C2O 4554   4.516   8.881   3.313 -0.1718 -0.1408  0.3643
  267POX    C2P 4555   4.548   8.840   3.456 -0.1699 -0.4166  0.2848
  268CHL    CN1 4556   6.181   7.503   0.417 -0.2031  0.2931 -0.0806
  268CHL    CN2 4557   6.021   7.337   0.495 -0.0623  0.1222 -0.2466
  268CHL    CN3 4558   5.975   7.563   0.509  0.5185  0.4079  0.2713
  268CHL    NTM 4559   6.085   7.466   0.522  0.1402 -0.0502  0.1168
  268CHL     CB 4560   6.136   7.486   0.658  0.2576  0.2647  0.0293
  269PJ2     CA 4561   6.268   7.426   0.708 -0.1598 -0.2194  0.5690
  269PJ2     OA 4562   6.282   7.285   0.689  0.2534 -0.1219  0.1198
  269PJ2      P 4563   6.424   7.239   0.749  0.1863 -0.1372  0.2700
  269PJ2     OB 4564   6.415   7.092   0.739 -0.9487 -0.0915  0.5311
  269PJ2     HB 4565   6.324   7.070   0.774 -0.9865  1.3503  1.4226
  269PJ2     OG 4566   6.533   7.311   0.679 -0.6230  0.7195 -0.1280
  269PJ2     HG 4567   6.615   7.255   0.674  0.7109  2.5590  0.0703
  269PJ2     OD 4568   6.442   7.285   0.902  0.6688 -0.0268  0.1825
  270POX     CD 4569   6.379   7.210   1.006 -0.2382 -0.0616 -0.3827
  270POX     CE 4570   6.417   7.251   1.149  0.4434 -0.7939 -0.3434
  270POX     OE 4571   6.382   7.143   1.235  0.4537  0.2700  1.0313
  270POX    C1A 4572   6.475   7.051   1.264  0.2137 -0.2601  0.1709
  270POX    O1A 4573   6.591   7.064   1.226  0.2706 -0.0025  0.4249
  270POX    C1B 4574   6.442   6.958   1.374 -0.2569 -0.8122 -0.4265
  270POX    C1C 4575   6.434   7.033   1.507  0.5162 -0.9081 -0.3207
  270POX    C1D 4576   6.391   6.937   1.618 -0.3663 -0.0535  0.0939
  270POX    C1E 4577   6.333   7.018   1.734 -0.1932 -0.1588  0.2543
  270POX    C1F 4578   6.333   6.933   1.861  0.0482  0.0587  0.4006
  270POX    C1G 4579   6.192   6.936   1.921 -0.3113 -0.6175 -0.3948
  270POX    C1H 4580   6.193   6.873   2.061 -0.9146  0.2285 -0.0054
  270POX    C1I 4581   6.214   6.723   2.040 -0.6961  0.2839 -0.1876
  270POX    C1J 4582   6.238   6.643   2.144 -0.6253  0.0319 -0.3963
  270POX    C1K 4583   6.248   6.686   2.291  0.4223 -0.1255 -0.4162
  270POX    C1L 4584   6.313   6.583   2.382  0.4100  0.1552 -0.0870
  270POX    C1M 4585   6.323   6.640   2.524  0.0394  0.2798 -0.1128
  270POX    C1N 4586   6.401   6.770   2.545  0.4549 -0.1284  0.9172
  270POX    C1O 4587   6.393   6.817   2.690  0.2487  0.1976  0.8009
  270POX    C1P 4588   6.255   6.854   2.745 -0.1815  0.0747 -0.1814
  270POX    C1Q 4589   6.178   6.951   2.655  0.3014  0.3411 -0.3133
  270POX    C1R 4590   6.035   6.927   2.704  0.3553 -0.4723 -0.5299
  270POX     CZ 4591   6.335   7.374   1.190  0.6665 -0.7870  0.0755
  270POX     OZ 4592   6.344   7.427   1.323 -0.1605  0.4335 -0.3459
  270POX    C2A 4593   6.256   7.523   1.354 -0.3208  0.2678 -0.2860
  270POX    O2A 4594   6.187   7.591   1.279 -0.8887  0.4936  0.4331
  270POX    C2B 4595   6.284   7.557   1.495 -0.2841 -0.3815 -0.1299
  270POX    C2C 4596   6.164   7.542   1.588 -0.1457 -0.0050  0.1140
  270POX    C2D 4597   6.198   7.563   1.736  0.7227  0.0184 -0.0868
  270POX    C2E 4598   6.275   7.444   1.793 -0.0548 -0.4302  0.0349
  270POX    C2F 4599   6.308   7.465   1.941  0.3255  0.1675 -0.1311
  270POX    C2G 4600   6.358   7.335   2.003 -0.3190 -0.1187 -0.1983
  270POX    C2H 4601   6.410   7.354   2.146  0.5397  0.2331 -0.5475
  270POX    C2I 4602   6.401   7.226   2.229  0.0269  0.3977 -0.3428
  270POX    C2J 4603   6.462   7.239   2.368 -0.0930 -0.3895 -0.2075
  270POX    C2K 4604   6.392   7.352   2.445 -0.1941 -0.4037 -0.2784
  270POX    C2L 4605   6.415   7.376   2.594  0.0414 -0.0391 -0.3721
  270POX    C2M 4606   6.326   7.490   2.642  0.4457  0.1646 -0.1036
  270POX    C2N 4607   6.346   7.530   2.789  0.5552  0.1500 -0.1142
  270POX    C2O 4608   6.224   7.601   2.849  0.4104 -0.3581  0.2001
  270POX    C2P 4609   6.231   7.642   2.996 -0.1096  0.4333  0.0069
  271CHL    CN1 4610   5.527   0.041   1.483  0.4650 -0.2012 -0.7400
  271CHL    CN2 4611   5.733   0.122   1.549  0.1813 -0.4045 -0.3703
  271CHL    CN3 4612   5.664  -0.084   1.643 -0.4497 -0.2202  0.2734
  271CHL    NTM 4613   5.662  -0.004   1.520  0.1512 -0.4936  0.0787
  271CHL     CB 4614   5.722  -0.071   1.404  0.4855 -0.1381  0.0454
  272PJ2     CA 4615   5.683  -0.217   1.385 -0.2419  0.0730 -0.1259
  272PJ2     OA 4616   5.550  -0.268   1.390 -0.1060 -0.2357  0.5558
  272PJ2      P 4617   5.545  -0.429   1.384 -0.6189 -0.2086  0.1043
  272PJ2     OB 4618   5.401  -0.462   1.373 -0.6301 -0.1094 -0.0447
  272PJ2     HB 4619   5.388  -0.522   1.295 -1.6052 -1.0509  0.8136
  272PJ2     OG 4620   5.631  -0.460   1.267  0.0638 -0.1476  0.5840
  272PJ2     HG 4621   5.714  -0.405   1.273  0.5334 -0.7252 -0.3119
  272PJ2     OD 4622   5.624  -0.472   1.518  0.0707  0.3134 -0.1284
  273POX     CD 4623   5.543  -0.496   1.633  0.3355  0.0602  0.0066
  273POX     CE 4624   5.608  -0.542   1.764 -0.0803 -0.4631  0.0330
  273POX     OE 4625   5.511  -0.599   1.852 -0.3520  0.4033  0.3123
  273POX    C1A 4626   5.506  -0.732   1.864 -0.0287  0.2951 -0.6298
  273POX    O1A 4627   5.578  -0.799   1.790  0.6323  0.6996 -0.3713
  273POX    C1B 4628   5.400  -0.785   1.953  0.2272  0.4289 -0.2384
  273POX    C1C 4629   5.282  -0.692   1.978 -0.2958 -0.2455 -0.1622
  273POX    C1D 4630   5.300  -0.620   2.112 -0.2153 -0.9058  0.1857
  273POX    C1E 4631   5.412  -0.518   2.127 -0.3792 -0.7566  0.4082
  273POX    C1F 4632   5.390  -0.435   2.254  0.3740 -0.3761  0.3014
  273POX    C1G 4633   5.355  -0.524   2.373  0.0787 -0.2171  0.3331
  273POX    C1H 4634   5.333  -0.431   2.493 -0.0696  0.2135 -0.0248
  273POX    C1I 4635   5.334  -0.524   2.615 -0.2198  0.0559 -0.1440
  273POX    C1J 4636   5.226  -0.551   2.687  0.1979 -0.1441  0.4099
  273POX    C1K 4637   5.085  -0.494   2.667  0.0953 -0.4480  0.2698
  273POX    C1L 4638   5.028  -0.429   2.794 -0.0340  0.2638 -0.1500
  273POX    C1M 4639   5.074  -0.284   2.811  0.5406  0.0478  0.1728
  273POX    C1N 4640   5.055  -0.219   2.948 -0.0794 -0.3799  0.2942
  273POX    C1O 4641   5.155  -0.282   3.044  0.3557  0.0540  0.1298
  273POX    C1P 4642   5.120  -0.260   3.192  0.3991  0.2046  0.1178
  273POX    C1Q 4643   5.223  -0.331   3.281  0.1872 -0.3690 -0.0891
  273POX    C1R 4644   5.204  -0.318   3.432 -0.7656  0.0084 -0.2304
  273POX     CZ 4645   5.670  -0.421   1.835 -0.5816 -0.3878  0.3523
  273POX     OZ 4646   5.740  -0.451   1.957  0.1791 -0.6459 -0.1381
  273POX    C2A 4647   5.805  -0.349   2.013  0.4721 -0.4467 -0.8205
  273POX    O2A 4648   5.823  -0.244   1.952  0.9054  0.1162  0.2601
  273POX    C2B 4649   5.883  -0.376   2.136 -0.3651 -0.0738 -0.1921
  273POX    C2C 4650   6.035  -0.390   2.124 -0.2387  0.8336  0.2804
  273POX    C2D 4651   6.089  -0.424   2.263 -0.2410 -0.3139  0.0097
  273POX    C2E 4652   6.084  -0.297   2.348 -0.6133 -0.3072 -0.0195
  273POX    C2F 4653   6.135  -0.326   2.489  0.1415  0.8303 -0.0376
  273POX    C2G 4654   6.141  -0.209   2.588  0.0310  0.4053  0.4785
  273POX    C2H 4655   6.197  -0.264   2.719  1.1504  0.0142 -0.1535
  273POX    C2I 4656   6.217  -0.149   2.818  0.1679 -0.2076  0.3131
  273POX    C2J 4657   6.285  -0.208   2.942  0.4842 -0.1834  0.1523
  273POX    C2K 4658   6.291  -0.094   3.044  0.1079 -0.1238  0.1086
  273POX    C2L 4659   6.384  -0.129   3.160  0.0170 -0.0065  0.2157
  273POX    C2M 4660   6.526  -0.164   3.116 -0.1787 -0.0049 -0.4302
  273POX    C2N 4661   6.621  -0.204   3.230 -0.1039  0.1221 -0.4480
  273POX    C2O 4662   6.580  -0.343   3.276  0.3077  0.1560  0.0207
  273POX    C2P 4663   6.664  -0.383   3.398 -0.1232  0.1434  0.3147
  274CHL    CN1 4664   5.646   8.167   1.394 -0.1877  0.3104  0.0294
  274CHL    CN2 4665   5.612   8.059   1.189  0.0706  0.1386 -0.2670
  274CHL    CN3 4666   5.810   8.012   1.302 -0.0473  0.3797  0.0853
  274CHL    NTM 4667   5.716   8.121   1.273 -0.2251  0.2146  0.0441
  274CHL     CB 4668   5.775   8.223   1.185 -0.4027  0.0546 -0.2650
  275PJ2     CA 4669   5.873   8.323   1.247  0.1643 -0.5092 -0.2302
  275PJ2     OA 4670   5.957   8.271   1.350  0.2654  0.0752 -0.0114
  275PJ2      P 4671   6.069   8.370   1.409  0.1481  0.2219 -0.0318
  275PJ2     OB 4672   6.181   8.346   1.315 -0.0632  0.2790 -0.2975
  275PJ2     HB 4673   6.199   8.251   1.288 -1.8661 -0.1490 -0.1402
  275PJ2     OG 4674   6.005   8.503   1.417 -0.0172  0.1621 -0.3197
  275PJ2     HG 4675   6.067   8.574   1.450 -0.9606  1.5003 -1.3598
  275PJ2     OD 4676   6.095   8.315   1.558 -0.6670  0.5310  0.2260
  276POX     CD 4677   6.014   8.364   1.666 -0.6489  0.1380  0.4207
  276POX     CE 4678   6.069   8.301   1.794 -0.0054 -0.1717 -0.0005
  276POX     OE 4679   5.977   8.308   1.903  0.4656  0.2387  0.3783
  276POX    C1A 4680   5.925   8.191   1.942 -0.2622  0.2744 -0.4584
  276POX    O1A 4681   5.962   8.086   1.889  0.2200  0.1041  0.2142
  276POX    C1B 4682   5.813   8.203   2.038 -0.2708  0.2294 -0.4633
  276POX    C1C 4683   5.859   8.167   2.179 -0.0495  0.5633 -0.4490
  276POX    C1D 4684   5.753   8.217   2.277 -0.1095 -0.0200 -0.2108
  276POX    C1E 4685   5.779   8.165   2.419  0.3360 -0.1327 -0.3341
  276POX    C1F 4686   5.720   8.258   2.524 -0.3715  0.1619 -0.9888
  276POX    C1G 4687   5.797   8.390   2.540 -0.0377 -0.1757  0.2549
  276POX    C1H 4688   5.724   8.456   2.658 -0.5773  0.1040 -0.2324
  276POX    C1I 4689   5.768   8.602   2.676  0.3003 -0.2031  0.1845
  276POX    C1J 4690   5.836   8.657   2.776  0.2929 -0.1041  0.1349
  276POX    C1K 4691   5.849   8.572   2.902  0.1299  0.1640  0.3334
  276POX    C1L 4692   5.902   8.645   3.025  0.0273  0.5097  0.1725
  276POX    C1M 4693   5.948   8.550   3.135  0.0254  0.1403 -0.1445
  276POX    C1N 4694   6.038   8.638   3.222  0.6646 -0.3471 -0.3039
  276POX    C1O 4695   6.090   8.559   3.342  0.1269 -0.4829 -0.1562
  276POX    C1P 4696   6.196   8.652   3.403 -0.1443 -0.1206 -0.2390
  276POX    C1Q 4697   6.122   8.760   3.483  0.2973 -0.3709  0.5090
  276POX    C1R 4698   6.218   8.865   3.539 -0.0145 -0.3693  1.0484
  276POX     CZ 4699   6.197   8.382   1.812  0.0129 -0.1238 -0.3363
  276POX     OZ 4700   6.263   8.351   1.935 -0.4432  0.2395  0.0027
  276POX    C2A 4701   6.389   8.389   1.955 -0.1984 -0.6006  0.0835
  276POX    O2A 4702   6.442   8.460   1.870 -0.2875  0.2270  0.6991
  276POX    C2B 4703   6.454   8.322   2.070  0.2464 -0.4241 -0.0617
  276POX    C2C 4704   6.452   8.426   2.183  0.3557  0.0424 -0.4827
  276POX    C2D 4705   6.583   8.418   2.262  0.1729  0.1758 -0.1622
  276POX    C2E 4706   6.636   8.532   2.349  0.1767  0.0072  0.0573
  276POX    C2F 4707   6.541   8.599   2.448 -0.0097  0.4623 -0.4261
  276POX    C2G 4708   6.604   8.700   2.544  0.0017 -0.1612  0.2346
  276POX    C2H 4709   6.698   8.632   2.643  0.2749  0.0710  0.1391
  276POX    C2I 4710   6.750   8.708   2.765  0.2728  0.3497 -0.0348
  276POX    C2J 4711   6.840   8.614   2.845 -0.0159  0.3256  0.2669
  276POX    C2K 4712   6.767   8.494   2.906  0.4898  0.0202  0.2804
  276POX    C2L 4713   6.875   8.425   2.989  0.1755 -0.4430  0.3108
  276POX    C2M 4714   6.809   8.344   3.100 -0.6215 -0.0574  0.1244
  276POX    C2N 4715   6.923   8.266   3.166 -0.4406  0.2036  0.1219
  276POX    C2O 4716   6.887   8.236   3.312 -0.0458  0.1111  0.2034
  276POX    C2P 4717   7.011   8.165   3.366  0.0929  0.1705 -0.0324
  277CHL    CN1 4718   5.061   0.890   0.461  0.6229 -0.5041  0.3272
  277CHL    CN2 4719   4.854   0.842   0.547 -0.4850  0.3138 -0.3345
  277CHL    CN3 4720   4.991   0.676   0.432  0.0926  0.6573 -0.3824
  277CHL    NTM 4721   4.988   0.784   0.531 -0.4948  0.1441  0.1710
  277CHL     CB 4722   5.044   0.734   0.658  0.8608  0.2123 -0.3787
  278PJ2     CA 4723   5.097   0.829   0.765 -0.0054 -0.4318  0.6438
  278PJ2     OA 4724   5.023   0.950   0.779  0.5943  0.0793 -0.4781
  278PJ2      P 4725   5.113   1.049   0.868  0.1956  0.0670 -0.0575
  278PJ2     OB 4726   5.256   1.037   0.835  0.1878 -0.4015  0.0718
  278PJ2     HB 4727   5.272   1.053   0.738  0.4102  2.6582  0.5117
  278PJ2     OG 4728   5.053   1.183   0.847 -0.1618 -0.1157 -0.2193
  278PJ2     HG 4729   4.958   1.196   0.818  0.8491  0.7167 -3.5709
  278PJ2     OD 4730   5.079   0.996   1.016 -0.1131  0.2628 -0.0560
  279POX     CD 4731   5.159   1.043   1.125 -0.2002  0.2431  0.0161
  279POX     CE 4732   5.128   0.968   1.255 -0.5021  0.2489 -0.0512
  279POX     OE 4733   5.172   1.025   1.378 -0.2971  0.3389 -0.1648
  279POX    C1A 4734   5.113   1.139   1.411 -0.2132  0.2413  0.3364
  279POX    O1A 4735   5.002   1.168   1.367 -0.2154  0.4481  0.4713
  279POX    C1B 4736   5.176   1.205   1.528  0.2933  0.1405  0.1217
  279POX    C1C 4737   5.091   1.317   1.588 -0.3712 -0.0498 -0.4453
  279POX    C1D 4738   4.971   1.263   1.667 -0.1608 -0.5851 -0.4871
  279POX    C1E 4739   4.885   1.380   1.713  0.5319 -0.2950  0.0898
  279POX    C1F 4740   4.950   1.447   1.835 -0.5089  0.3098  0.3267
  279POX    C1G 4741   4.944   1.366   1.965 -0.3139  0.2740  0.3126
  279POX    C1H 4742   5.046   1.429   2.060  0.0247  0.0566  0.1002
  279POX    C1I 4743   5.083   1.340   2.179 -0.3062  0.2194  0.3301
  279POX    C1J 4744   5.131   1.390   2.292 -0.1112  0.1295  0.2875
  279POX    C1K 4745   5.143   1.541   2.319 -0.5508  0.1251  0.5027
  279POX    C1L 4746   5.283   1.563   2.375 -0.2124 -0.1862 -0.2043
  279POX    C1M 4747   5.290   1.709   2.419  0.2801 -0.3824  0.3957
  279POX    C1N 4748   5.194   1.751   2.530  0.1922  0.2113  0.1004
  279POX    C1O 4749   5.220   1.696   2.671  0.6051  0.0600 -0.0333
  279POX    C1P 4750   5.100   1.734   2.758  0.6622 -0.1730  0.1485
  279POX    C1Q 4751   5.140   1.747   2.905  0.0862  0.2770  0.2710
  279POX    C1R 4752   5.019   1.786   2.992  0.0431 -0.0660  0.3678
  279POX     CZ 4753   5.178   0.826   1.228 -0.3507  0.3690 -0.4121
  279POX     OZ 4754   5.164   0.729   1.332 -0.0814  0.4789 -0.2711
  279POX    C2A 4755   5.274   0.709   1.404 -0.3945 -0.3562 -0.0068
  279POX    O2A 4756   5.388   0.741   1.370 -0.4480 -0.1398  0.0164
  279POX    C2B 4757   5.230   0.626   1.519 -0.3968 -0.0156  0.2409
  279POX    C2C 4758   5.289   0.665   1.655  0.4915 -0.8274  0.0984
  279POX    C2D 4759   5.215   0.594   1.768  0.4362 -0.4534  0.3015
  279POX    C2E 4760   5.282   0.625   1.902  0.3644  0.2646  0.1738
  279POX    C2F 4761   5.256   0.526   2.016 -0.5780 -0.1607 -0.3957
  279POX    C2G 4762   5.363   0.539   2.124 -1.4268  0.5614  0.3831
  279POX    C2H 4763   5.337   0.435   2.233  0.0745 -0.1667  0.0849
  279POX    C2I 4764   5.449   0.451   2.336  0.0947 -0.1489  0.0599
  279POX    C2J 4765   5.389   0.435   2.475 -0.3389  0.2384 -0.0804
  279POX    C2K 4766   5.499   0.448   2.581 -0.3416 -0.2810 -0.0095
  279POX    C2L 4767   5.463   0.399   2.721 -0.2951  0.6148  0.3194
  279POX    C2M 4768   5.583   0.408   2.816 -0.1915 -0.1249  0.2627
  279POX    C2N 4769   5.542   0.358   2.954 -0.2554 -0.0264  0.2797
  279POX    C2O 4770   5.460   0.468   3.022 -0.2395  0.1732 -0.0244
  279POX    C2P 4771   5.539   0.567   3.108 -0.2390 -0.4432  0.6954
  280CHL    CN1 4772   0.788   8.756   1.455  0.0243  0.5557 -0.8240
  280CHL    CN2 4773   0.840   8.906   1.291 -0.4766 -0.0725 -0.0893
  280CHL    CN3 4774   0.995   8.858   1.467 -0.0378 -0.2347  0.3829
  280CHL    NTM 4775   0.900   8.799   1.371  0.4719  0.2146 -0.4045
  280CHL     CB 4776   0.947   8.693   1.280 -0.1212 -0.3220 -0.0928
  281PJ2     CA 4777   1.041   8.584   1.333  0.3057  0.1199  0.0654
  281PJ2     OA 4778   1.169   8.617   1.386  0.1795 -0.6400  0.8584
  281PJ2      P 4779   1.261   8.490   1.422  0.4876 -0.5948  0.2377
  281PJ2     OB 4780   1.227   8.373   1.338 -0.2166 -0.3262  0.1410
  281PJ2     HB 4781   1.128   8.365   1.331 -0.1640 -1.2085  0.3177
  281PJ2     OG 4782   1.401   8.540   1.413  0.3382 -0.2180 -0.0311
  281PJ2     HG 4783   1.455   8.458   1.430  0.6421  0.3606  2.0410
  281PJ2     OD 4784   1.212   8.480   1.575 -0.0135  0.0141  0.1208
  282POX     CD 4785   1.247   8.589   1.660 -0.0759  0.2207 -0.1182
  282POX     CE 4786   1.267   8.558   1.808  0.1045  0.1714 -0.1522
  282POX     OE 4787   1.306   8.674   1.882  0.3821 -0.3997  0.6109
  282POX    C1A 4788   1.205   8.730   1.947  0.3170 -0.0964  0.2514
  282POX    O1A 4789   1.090   8.719   1.904  0.0811  0.9746  0.5802
  282POX    C1B 4790   1.248   8.837   2.039  0.0258  0.4595 -0.2509
  282POX    C1C 4791   1.150   8.845   2.156  0.6950  0.1474  0.3430
  282POX    C1D 4792   1.160   8.740   2.266 -0.4487 -0.3877 -0.0445
  282POX    C1E 4793   1.034   8.747   2.353 -0.1886  0.0393  0.2995
  282POX    C1F 4794   0.909   8.689   2.287 -0.2287 -0.6093  0.9399
  282POX    C1G 4795   0.790   8.786   2.294  0.1723 -0.0395  0.0287
  282POX    C1H 4796   0.671   8.732   2.215  0.1705 -0.1318  0.0933
  282POX    C1I 4797   0.545   8.808   2.256  0.3246 -0.2050  0.7059
  282POX    C1J 4798   0.505   8.932   2.229 -0.0869 -0.4068  0.3864
  282POX    C1K 4799   0.578   9.044   2.154 -0.1247 -0.4130  0.3396
  282POX    C1L 4800   0.466   9.117   2.080 -0.0581 -0.6468  0.0098
  282POX    C1M 4801   0.508   9.212   1.968 -0.3224  0.1773  0.6055
  282POX    C1N 4802   0.581   9.338   2.015 -0.1320  0.4038 -0.2815
  282POX    C1O 4803   0.508   9.425   2.117 -0.2042  0.0421 -0.0247
  282POX    C1P 4804   0.367   9.468   2.075  0.0010  0.1524 -0.6089
  282POX    C1Q 4805   0.368   9.560   1.953  0.2127  0.2231 -0.5545
  282POX    C1R 4806   0.380   9.708   1.992 -0.4589  0.1225  0.0733
  282POX     CZ 4807   1.360   8.437   1.812 -0.1070  0.0139  0.1191
  282POX     OZ 4808   1.374   8.378   1.942 -0.2021  0.1633  0.1968
  282POX    C2A 4809   1.493   8.328   1.974 -0.0606  0.3612 -0.0089
  282POX    O2A 4810   1.586   8.329   1.893 -0.1123 -0.1991 -0.0802
  282POX    C2B 4811   1.489   8.282   2.114  0.1831  0.0324 -0.1083
  282POX    C2C 4812   1.491   8.396   2.216  0.0507 -0.1830  0.1378
  282POX    C2D 4813   1.481   8.336   2.356 -0.0442 -0.0031  0.2077
  282POX    C2E 4814   1.478   8.460   2.447 -0.1612  0.0615  0.1150
  282POX    C2F 4815   1.486   8.409   2.591  0.2558 -0.2140 -0.0021
  282POX    C2G 4816   1.505   8.533   2.678  0.0178 -0.1209 -0.0803
  282POX    C2H 4817   1.483   8.515   2.828 -0.1329  0.2608 -0.0546
  282POX    C2I 4818   1.602   8.459   2.905 -0.0912  0.3218 -0.0744
  282POX    C2J 4819   1.730   8.542   2.897  0.3632 -0.3814 -0.2527
  282POX    C2K 4820   1.773   8.565   3.042  0.2873 -0.5599 -0.2028
  282POX    C2L 4821   1.892   8.661   3.040 -0.1306 -0.0344 -0.0234
  282POX    C2M 4822   1.907   8.717   3.182 -0.2536  0.1692 -0.0907
  282POX    C2N 4823   1.999   8.839   3.189 -0.3577  0.2391  0.0420
  282POX    C2O 4824   2.069   8.880   3.319  0.0241 -0.0331 -0.0764
  282POX    C2P 4825   2.128   9.021   3.330  0.1345 -0.0980  0.1839
  283CHL    CN1 4826   3.066   5.682   1.229 -0.1120  0.2486  0.2550
  283CHL    CN2 4827   2.899   5.714   1.393  0.6624  0.1566 -0.2461
  283CHL    CN3 4828   2.911   5.510   1.270  0.1806 -0.3489 -0.2221
  283CHL    NTM 4829   2.925   5.656   1.261 -0.1133 -0.3166 -0.1964
  283CHL     CB 4830   2.825   5.705   1.165 -0.0595 -0.0357 -0.1102
  284PJ2     CA 4831   2.674   5.687   1.158 -0.0018 -0.3662 -0.5214
  284PJ2     OA 4832   2.612   5.697   1.286  0.2429 -0.4152 -0.3999
  284PJ2      P 4833   2.458   5.742   1.281  0.3177 -0.1050 -0.0141
  284PJ2     OB 4834   2.464   5.854   1.184  0.3225  0.0523  0.1682
  284PJ2     HB 4835   2.376   5.894   1.158  0.0997 -0.6158 -0.1123
  284PJ2     OG 4836   2.378   5.623   1.243 -0.2562  0.2811 -0.0350
  284PJ2     HG 4837   2.284   5.620   1.275 -1.2200  1.5342 -2.4618
  284PJ2     OD 4838   2.436   5.789   1.433 -0.0364  0.4677 -0.2376
  285POX     CD 4839   2.409   5.682   1.525  0.4810  0.4896 -0.0585
  285POX     CE 4840   2.406   5.712   1.675 -0.1416  0.2642 -0.0247
  285POX     OE 4841   2.394   5.595   1.757  0.2334  0.1050 -0.1957
  285POX    C1A 4842   2.506   5.545   1.808 -0.0969 -0.1560  0.2769
  285POX    O1A 4843   2.613   5.567   1.752 -0.5041  0.3120 -0.3349
  285POX    C1B 4844   2.487   5.434   1.904 -0.5749  0.0049  0.3727
  285POX    C1C 4845   2.499   5.482   2.049 -0.1591 -0.0799  0.3672
  285POX    C1D 4846   2.648   5.502   2.079 -0.1449 -0.0252  0.2586
  285POX    C1E 4847   2.676   5.541   2.224 -0.2088  0.1563  0.2231
  285POX    C1F 4848   2.818   5.596   2.234  0.0402 -0.4550  0.0924
  285POX    C1G 4849   2.859   5.643   2.373  1.1517 -0.0996 -0.3426
  285POX    C1H 4850   2.890   5.528   2.469  0.2019  0.0654  0.1736
  285POX    C1I 4851   2.991   5.567   2.577 -0.0793  0.6348  0.2350
  285POX    C1J 4852   2.971   5.548   2.707 -0.1326  0.3025  0.1799
  285POX    C1K 4853   2.854   5.466   2.761 -0.0356 -0.1420 -0.2743
  285POX    C1L 4854   2.904   5.373   2.871  0.0517 -0.1395 -0.3117
  285POX    C1M 4855   2.801   5.286   2.944 -0.1054  0.1833 -0.1493
  285POX    C1N 4856   2.711   5.384   3.021 -0.2044  0.2157 -0.3053
  285POX    C1O 4857   2.611   5.304   3.105 -0.3413  0.0523 -0.6242
  285POX    C1P 4858   2.517   5.394   3.186 -0.4035 -0.0794 -0.5494
  285POX    C1Q 4859   2.422   5.307   3.268 -0.5327  0.3944 -0.1946
  285POX    C1R 4860   2.493   5.232   3.381 -0.3387  0.2484 -0.4129
  285POX     CZ 4861   2.301   5.822   1.695  0.0724  0.5146 -0.2594
  285POX     OZ 4862   2.277   5.868   1.828 -0.2394  0.5167 -0.3155
  285POX    C2A 4863   2.356   5.968   1.866  0.0502  0.0035  0.4551
  285POX    O2A 4864   2.469   5.992   1.824 -0.1948  0.6694  0.1695
  285POX    C2B 4865   2.295   6.020   1.990 -0.6022 -0.5841  0.3855
  285POX    C2C 4866   2.161   6.092   1.969 -0.2390  0.1178  0.4477
  285POX    C2D 4867   2.122   6.130   2.112 -0.3755 -0.7893  0.6600
  285POX    C2E 4868   2.212   6.228   2.186  0.3835 -0.6589 -0.4138
  285POX    C2F 4869   2.183   6.239   2.336  0.4136 -0.6333 -0.4097
  285POX    C2G 4870   2.207   6.113   2.420  0.4196 -0.3979 -0.0557
  285POX    C2H 4871   2.164   6.142   2.564 -0.1113  0.3066 -0.3526
  285POX    C2I 4872   2.246   6.254   2.629 -0.0616  0.0135  0.0933
  285POX    C2J 4873   2.397   6.229   2.632 -0.0154  0.3225  0.3087
  285POX    C2K 4874   2.452   6.198   2.772  0.0665  0.1704  0.2431
  285POX    C2L 4875   2.596   6.150   2.759  0.2221  0.6893  0.0412
  285POX    C2M 4876   2.646   6.092   2.891  0.0817 -0.6840 -0.4937
  285POX    C2N 4877   2.777   6.014   2.881  0.4038 -0.2428  0.2344
  285POX    C2O 4878   2.760   5.868   2.837  0.0235 -0.2741  0.4851
  285POX    C2P 4879   2.661   5.790   2.925 -0.3520 -0.0440  0.2698
  286CHL    CN1 4880   2.600   2.213   1.339  0.6462 -0.0548 -1.3661
  286CHL    CN2 4881   2.813   2.313   1.359  0.0936 -0.3320  0.6286
  286CHL    CN3 4882   2.774   2.109   1.469 -0.3996  0.4155 -0.1862
  286CHL    NTM 4883   2.711   2.237   1.432 -0.7404  0.3715  0.2246
  286CHL     CB 4884   2.657   2.301   1.553 -0.4153  0.1088  0.5116
  287PJ2     CA 4885   2.749   2.355   1.662  0.0363 -0.1953  0.2832
  287PJ2     OA 4886   2.822   2.472   1.625 -0.2834 -0.1438 -0.1826
  287PJ2      P 4887   2.964   2.483   1.699 -0.2468  0.1540 -0.2958
  287PJ2     OB 4888   3.010   2.343   1.707  0.2225  0.3281  0.1602
  287PJ2     HB 4889   2.931   2.290   1.738  0.8644  0.0506  1.3826
  287PJ2     OG 4890   3.045   2.575   1.616  0.6078 -0.4551 -0.1528
  287PJ2     HG 4891   3.138   2.541   1.599  0.8516  0.0376  0.1627
  287PJ2     OD 4892   2.920   2.545   1.841 -0.0769 -0.1535 -0.1092
  288POX     CD 4893   3.026   2.554   1.936 -0.3111  0.3678  0.1044
  288POX     CE 4894   3.105   2.685   1.944 -0.0699  0.2254  0.0752
  288POX     OE 4895   3.225   2.652   2.014 -0.2772 -0.2797  0.1938
  288POX    C1A 4896   3.326   2.591   1.953 -0.2430  0.0936 -0.1227
  288POX    O1A 4897   3.329   2.585   1.830 -0.4554  0.0232 -0.1234
  288POX    C1B 4898   3.431   2.545   2.047 -0.1201 -0.3598 -0.4790
  288POX    C1C 4899   3.425   2.395   2.077 -0.2216 -0.2535  0.0445
  288POX    C1D 4900   3.501   2.354   2.203  0.1553  0.2106 -0.0291
  288POX    C1E 4901   3.469   2.438   2.327 -0.7521 -0.2614  0.0669
  288POX    C1F 4902   3.572   2.396   2.432 -0.0272  0.5272 -0.3170
  288POX    C1G 4903   3.695   2.479   2.471 -0.1023  0.3119  0.4038
  288POX    C1H 4904   3.768   2.416   2.589  0.0558  0.1112  0.1995
  288POX    C1I 4905   3.895   2.497   2.616 -0.0394  0.3125  0.0470
  288POX    C1J 4906   3.950   2.516   2.736  0.5851 -0.7836 -0.0517
  288POX    C1K 4907   3.901   2.447   2.863  0.0984  0.0683  0.2341
  288POX    C1L 4908   3.991   2.454   2.987  0.3800 -0.3079  0.0555
  288POX    C1M 4909   4.021   2.599   3.023 -0.2036 -0.1436 -0.0975
  288POX    C1N 4910   4.155   2.596   3.098 -0.2723  0.1776  0.0389
  288POX    C1O 4911   4.153   2.730   3.172 -0.0665  0.2410 -0.0706
  288POX    C1P 4912   4.095   2.726   3.314 -0.3574  0.5063 -0.1814
  288POX    C1Q 4913   4.118   2.864   3.377 -0.4631  0.3571  0.1849
  288POX    C1R 4914   4.091   2.859   3.527  0.6524  0.0878  0.3887
  288POX     CZ 4915   3.011   2.798   1.985 -0.6186 -0.1887 -0.0314
  288POX     OZ 4916   2.957   2.798   2.117  0.4666 -0.0685  0.4232
  288POX    C2A 4917   2.849   2.871   2.143  0.1384 -0.4545  0.1558
  288POX    O2A 4918   2.785   2.906   2.043  0.0068  0.1234  0.4395
  288POX    C2B 4919   2.826   2.915   2.282  0.1565 -0.0129  0.0219
  288POX    C2C 4920   2.908   3.041   2.315 -0.0066  0.1609 -0.2372
  288POX    C2D 4921   2.896   3.073   2.464  0.8184 -0.0897 -0.1123
  288POX    C2E 4922   2.914   3.218   2.510 -0.2627 -0.0393  0.1828
  288POX    C2F 4923   3.059   3.253   2.544 -0.2432 -0.1720  0.2387
  288POX    C2G 4924   3.111   3.186   2.672  0.2534  0.1217  0.1929
  288POX    C2H 4925   3.258   3.217   2.699  0.4153  0.0213 -0.5524
  288POX    C2I 4926   3.292   3.163   2.838 -0.3556  0.5062 -0.1692
  288POX    C2J 4927   3.338   3.287   2.916  0.0738  0.1864  0.0895
  288POX    C2K 4928   3.474   3.350   2.887  0.1602  0.0247  0.1352
  288POX    C2L 4929   3.494   3.487   2.953 -0.3424 -0.1589  0.6714
  288POX    C2M 4930   3.500   3.479   3.106  0.0560 -0.5907  0.6367
  288POX    C2N 4931   3.529   3.618   3.163  0.5611 -0.6182  0.4461
  288POX    C2O 4932   3.514   3.622   3.316 -0.4293 -0.6551  0.3562
  288POX    C2P 4933   3.623   3.542   3.388 -0.2203 -0.5904  0.1171
  289CHL    CN1 4934   3.281   8.328   2.023 -0.4455 -0.1377  0.3109
  289CHL    CN2 4935   3.192   8.155   1.887 -0.0664 -0.0064  0.0754
  289CHL    CN3 4936   3.298   8.103   2.096 -0.2337  0.2601 -0.0043
  289CHL    NTM 4937   3.303   8.190   1.977  0.0667  0.0831 -0.1222
  289CHL     CB 4938   3.429   8.163   1.908  0.0212 -0.6248  0.0690
  290PJ2     CA 4939   3.465   8.228   1.774  0.5967  0.3511  0.6873
  290PJ2     OA 4940   3.475   8.370   1.781 -0.1240  0.4496 -0.2268
  290PJ2      P 4941   3.597   8.431   1.695  0.0293 -0.0016 -0.3290
  290PJ2     OB 4942   3.628   8.334   1.587 -0.1101 -0.7241  0.2705
  290PJ2     HB 4943   3.596   8.240   1.595 -4.2350  0.2219 -1.8268
  290PJ2     OG 4944   3.573   8.573   1.661 -0.1398  0.0727  0.0932
  290PJ2     HG 4945   3.652   8.603   1.608 -1.2639 -0.1256 -1.7898
  290PJ2     OD 4946   3.717   8.433   1.802  0.1854  0.4396 -0.5077
  291POX     CD 4947   3.712   8.546   1.890  0.4931  0.0392  0.0321
  291POX     CE 4948   3.830   8.525   1.986  0.2714  0.1135  0.3202
  291POX     OE 4949   3.812   8.605   2.103 -0.3642  0.3072  0.0950
  291POX    C1A 4950   3.847   8.543   2.215 -0.4114 -0.1219 -0.1238
  291POX    O1A 4951   3.856   8.420   2.220 -0.0503 -0.0955 -0.0324
  291POX    C1B 4952   3.867   8.635   2.330 -0.1501 -0.1392 -0.1549
  291POX    C1C 4953   3.782   8.580   2.445  0.1262 -0.1794  0.0326
  291POX    C1D 4954   3.786   8.646   2.583 -0.4050  0.1006 -0.0807
  291POX    C1E 4955   3.710   8.777   2.603 -0.4303  0.0957 -0.1448
  291POX    C1F 4956   3.710   8.805   2.754 -0.2949  0.1934 -0.1629
  291POX    C1G 4957   3.658   8.686   2.835  0.1835 -0.1660 -0.3753
  291POX    C1H 4958   3.685   8.707   2.985 -0.4010 -0.4318 -0.2290
  291POX    C1I 4959   3.650   8.571   3.046  0.3796 -0.5046  0.0623
  291POX    C1J 4960   3.605   8.559   3.171  0.1411 -0.2423  0.0011
  291POX    C1K 4961   3.588   8.675   3.269  0.1475 -0.2820  0.0487
  291POX    C1L 4962   3.625   8.635   3.412  0.0796 -0.3878  0.0373
  291POX    C1M 4963   3.771   8.593   3.435  0.2773  0.1078 -0.3059
  291POX    C1N 4964   3.787   8.538   3.577 -0.8250 -0.6023 -0.4471
  291POX    C1O 4965   3.702   8.598   3.689  0.6306  0.2593  0.2220
  291POX    C1P 4966   3.726   8.532   3.825 -0.2512 -0.0846  0.2141
  291POX    C1Q 4967   3.709   8.630   3.941 -0.1960 -0.0598  0.2019
  291POX    C1R 4968   3.771   8.587   4.074 -0.4071  0.2696  0.4094
  291POX     CZ 4969   3.960   8.541   1.907  0.0792 -0.0603 -0.0372
  291POX     OZ 4970   4.074   8.516   1.990  0.0432  0.1753  0.0848
  291POX    C2A 4971   4.191   8.480   1.937 -0.3929 -0.6321 -0.3394
  291POX    O2A 4972   4.193   8.432   1.823 -0.5271 -0.3433 -0.4636
  291POX    C2B 4973   4.288   8.456   2.046 -0.0468  1.0036 -0.2643
  291POX    C2C 4974   4.254   8.475   2.194  0.3408 -0.1154 -0.0233
  291POX    C2D 4975   4.355   8.427   2.299  0.1650  0.0517  0.2199
  291POX    C2E 4976   4.301   8.441   2.442 -0.3445 -0.0795  0.0440
  291POX    C2F 4977   4.303   8.592   2.466  0.2377 -0.0673 -0.0447
  291POX    C2G 4978   4.295   8.606   2.618  0.2349 -0.0048 -0.0505
  291POX    C2H 4979   4.255   8.751   2.645  0.5924  0.1005 -0.0799
  291POX    C2I 4980   4.219   8.785   2.790  0.0844  0.2235 -0.2311
  291POX    C2J 4981   4.223   8.931   2.835  0.1068  0.0286  0.4130
  291POX    C2K 4982   4.182   8.949   2.981 -0.0594  0.8034  0.2757
  291POX    C2L 4983   4.181   9.100   3.007  0.1970  0.9224 -0.3928
  291POX    C2M 4984   4.085   9.176   2.915 -0.4762 -0.0459 -0.5098
  291POX    C2N 4985   4.047   9.309   2.980  0.1907 -0.2442  0.3125
  291POX    C2O 4986   4.143   9.428   2.972 -0.1326 -0.0073 -0.1229
  291POX    C2P 4987   4.069   9.561   2.991  0.1551  0.0646  0.5080
  292CHL    CN1 4988   5.027   8.937   1.096 -0.3868  0.5907  0.1902
  292CHL    CN2 4989   4.993   8.718   1.011 -0.6361  0.3315 -0.1949
  292CHL    CN3 4990   4.877   8.901   0.908 -0.5373 -0.3470  0.0822
  292CHL    NTM 4991   4.927   8.847   1.036 -0.2981  0.4103  0.3107
  292CHL     CB 4992   4.813   8.823   1.125 -0.3720 -0.3158  0.0213
  293PJ2     CA 4993   4.722   8.930   1.186  0.0255  0.3340 -0.5113
  293PJ2     OA 4994   4.632   9.014   1.113 -0.1875  0.3364 -0.2442
  293PJ2      P 4995   4.617   9.160   1.180  0.1574  0.2567  0.0106
  293PJ2     OB 4996   4.745   9.221   1.220 -0.0494  0.0531  1.0022
  293PJ2     HB 4997   4.715   9.317   1.223 -2.0586 -0.5051  0.2949
  293PJ2     OG 4998   4.518   9.220   1.087  0.1094  0.2012  0.0255
  293PJ2     HG 4999   4.474   9.145   1.039  2.6594 -0.9978 -0.5971
  293PJ2     OD 5000   4.532   9.123   1.312  0.2591 -0.0240 -0.0008
  294POX     CD 5001   4.557   9.192   1.434  0.2957 -0.0403  0.0011
  294POX     CE 5002   4.437   9.197   1.530  0.2285  0.3700 -0.0998
  294POX     OE 5003   4.432   9.314   1.611  0.1656  0.2929  0.0080
  294POX    C1A 5004   4.348   9.411   1.573  0.3787  0.3414 -0.3458
  294POX    O1A 5005   4.254   9.384   1.499  0.1019  0.0890  0.0941
  294POX    C1B 5006   4.354   9.539   1.648  0.4268 -0.1274  0.4719
  294POX    C1C 5007   4.469   9.633   1.610  0.4529 -0.2448  0.2572
  294POX    C1D 5008   4.495   9.734   1.721  0.1313 -0.0299  0.1370
  294POX    C1E 5009   4.389   9.845   1.730  0.2670  0.1165 -0.0722
  294POX    C1F 5010   4.407   9.945   1.845  0.1841  0.1248 -0.0666
  294POX    C1G 5011   4.405   9.895   1.990  0.4847  0.2698 -0.0124
  294POX    C1H 5012   4.427   9.999   2.100  0.7159 -0.1232  0.3136
  294POX    C1I 5013   4.414   9.937   2.240 -0.2887 -0.1310  0.2245
  294POX    C1J 5014   4.460  10.000   2.347 -0.4355  0.0744  0.1676
  294POX    C1K 5015   4.530  10.136   2.347  0.4865 -0.3917  0.3041
  294POX    C1L 5016   4.611  10.151   2.477  0.0160 -0.3189  0.5903
  294POX    C1M 5017   4.681  10.287   2.479 -0.2565 -0.1585 -0.1550
  294POX    C1N 5018   4.746  10.316   2.614  0.0466  0.0927 -0.3550
  294POX    C1O 5019   4.871  10.233   2.643 -0.0344  0.2108  0.3578
  294POX    C1P 5020   4.915  10.244   2.789 -0.3024 -0.2822  0.4781
  294POX    C1Q 5021   5.040  10.159   2.806 -0.0755  0.0377  0.4132
  294POX    C1R 5022   5.109  10.194   2.939  0.4290  1.0183 -0.0926
  294POX     CZ 5023   4.440   9.068   1.612 -0.2177  0.7019  0.4392
  294POX     OZ 5024   4.322   9.019   1.677 -0.1912 -0.1325 -0.1329
  294POX    C2A 5025   4.311   8.888   1.702 -0.2098 -0.1880 -0.4310
  294POX    O2A 5026   4.400   8.809   1.669  0.4631  0.2827  0.2074
  294POX    C2B 5027   4.180   8.868   1.767  0.3145 -0.7817  0.4526
  294POX    C2C 5028   4.198   8.897   1.916  0.3584  0.6684  0.1766
  294POX    C2D 5029   4.064   8.900   1.991  0.2531  0.2105  0.0131
  294POX    C2E 5030   4.074   8.927   2.141  0.6406  0.0357  0.0197
  294POX    C2F 5031   3.936   8.959   2.198  0.3924 -0.1068 -0.4966
  294POX    C2G 5032   3.895   9.102   2.159 -0.2979 -0.1291  0.1362
  294POX    C2H 5033   3.765   9.141   2.230 -0.0517  0.4102  0.2910
  294POX    C2I 5034   3.792   9.154   2.381  0.0850  0.6287  0.2481
  294POX    C2J 5035   3.678   9.229   2.450  0.0697  0.8957 -0.0634
  294POX    C2K 5036   3.696   9.220   2.601  0.2820 -0.1989 -0.1463
  294POX    C2L 5037   3.605   9.325   2.665  0.0142 -0.3177 -0.3292
  294POX    C2M 5038   3.634   9.468   2.618  0.0399 -0.2437 -0.0893
  294POX    C2N 5039   3.741   9.536   2.704  0.2102  0.0359 -0.5229
  294POX    C2O 5040   3.771   9.676   2.651  0.4271  0.2349  0.1189
  294POX    C2P 5041   3.817   9.679   2.505  0.0683  0.4838  0.0089
  295CHL    CN1 5042   1.276   7.470   0.662 -0.6125  0.0655  0.8057
  295CHL    CN2 5043   1.105   7.334   0.696  0.0608 -0.0064  0.2212
  295CHL    CN3 5044   1.078   7.536   0.558  0.5556  0.1301 -0.2529
  295CHL    NTM 5045   1.160   7.418   0.589 -0.0127 -0.1969  0.0345
  295CHL     CB 5046   1.202   7.341   0.470 -0.1570  0.2820 -0.3289
  296PJ2     CA 5047   1.316   7.239   0.469 -0.0266  0.4268 -0.3042
  296PJ2     OA 5048   1.293   7.128   0.556  0.4873  0.2044 -0.4503
  296PJ2      P 5049   1.405   7.014   0.537  0.2519 -0.1179  0.0710
  296PJ2     OB 5050   1.370   6.942   0.413  0.3960  0.3656 -0.2545
  296PJ2     HB 5051   1.456   6.896   0.391  0.5070 -1.0298  2.6404
  296PJ2     OG 5052   1.539   7.078   0.539 -0.1191  0.6835 -0.2174
  296PJ2     HG 5053   1.597   7.043   0.465 -1.3155  1.2456 -1.4673
  296PJ2     OD 5054   1.393   6.923   0.669  0.1458  0.3321  0.3743
  297POX     CD 5055   1.433   6.983   0.792  0.2159  1.0478  0.0080
  297POX     CE 5056   1.413   6.891   0.913 -0.2243  0.3660 -0.5803
  297POX     OE 5057   1.442   6.945   1.042 -0.3415 -0.3932 -0.2250
  297POX    C1A 5058   1.563   6.981   1.083 -0.4418 -0.3111 -0.0015
  297POX    O1A 5059   1.658   6.987   1.005 -0.3564  0.1989  0.1380
  297POX    C1B 5060   1.560   6.996   1.230 -0.3321 -0.0039 -0.0287
  297POX    C1C 5061   1.665   6.911   1.304 -0.5116 -0.0698  0.1528
  297POX    C1D 5062   1.707   6.954   1.444  0.4108 -0.2071 -0.0781
  297POX    C1E 5063   1.579   6.941   1.527  0.1208 -0.2710 -0.5304
  297POX    C1F 5064   1.601   6.980   1.674  0.3177  0.1113 -0.6599
  297POX    C1G 5065   1.671   6.866   1.748  0.2209  0.0666 -0.6358
  297POX    C1H 5066   1.723   6.928   1.878 -0.4605 -0.5705 -0.0531
  297POX    C1I 5067   1.816   6.829   1.948 -0.0049 -0.0761  0.0430
  297POX    C1J 5068   1.837   6.820   2.079 -0.2865 -0.1868  0.0799
  297POX    C1K 5069   1.780   6.901   2.195  0.3842 -0.3354  0.5172
  297POX    C1L 5070   1.791   6.829   2.330  0.4651  0.3080  0.8615
  297POX    C1M 5071   1.938   6.806   2.364  0.6017  0.1798  0.2109
  297POX    C1N 5072   1.950   6.698   2.472 -0.0134  0.0858  0.1892
  297POX    C1O 5073   2.072   6.718   2.563 -0.0723 -0.0122  0.2891
  297POX    C1P 5074   2.085   6.858   2.621 -0.2021  0.2200 -0.2312
  297POX    C1Q 5075   2.225   6.876   2.680 -0.1658 -0.1015 -0.2205
  297POX    C1R 5076   2.260   7.025   2.674 -0.0064 -0.1207  0.1897
  297POX     CZ 5077   1.483   6.757   0.885 -0.2909  0.0924  0.5202
  297POX     OZ 5078   1.500   6.656   0.985  0.1391 -0.1217  0.2294
  297POX    C2A 5079   1.531   6.531   0.950 -0.0671 -0.2095  0.3648
  297POX    O2A 5080   1.548   6.502   0.832 -0.2947 -0.0563  0.2941
  297POX    C2B 5081   1.569   6.452   1.070 -0.0174 -0.1704  0.3747
  297POX    C2C 5082   1.721   6.436   1.083  0.0070 -1.1059 -0.8277
  297POX    C2D 5083   1.766   6.381   1.219 -0.1170  0.0383 -0.3108
  297POX    C2E 5084   1.732   6.479   1.331 -0.0932 -0.7476  0.3882
  297POX    C2F 5085   1.764   6.415   1.467  0.3795 -0.6425  0.3266
  297POX    C2G 5086   1.735   6.503   1.589  0.7579 -0.2126  0.1120
  297POX    C2H 5087   1.784   6.410   1.701 -0.0606 -0.8396 -0.0377
  297POX    C2I 5088   1.778   6.475   1.839 -0.1108 -0.6230 -0.1411
  297POX    C2J 5089   1.632   6.484   1.884 -0.1510 -0.1617 -0.3507
  297POX    C2K 5090   1.594   6.365   1.973  0.0832  0.2329  0.2838
  297POX    C2L 5091   1.659   6.381   2.111  0.2614  0.2929  0.1937
  297POX    C2M 5092   1.603   6.491   2.202 -0.1065  0.0944  0.2120
  297POX    C2N 5093   1.469   6.462   2.268  0.0379 -0.3609  0.3095
  297POX    C2O 5094   1.435   6.566   2.375 -0.2570  0.2288 -0.3491
  297POX    C2P 5095   1.316   6.514   2.457 -0.2963  0.3990 -0.2972
  298CHL    CN1 5096   3.204   6.494   1.257  0.1278  0.4559  0.2759
  298CHL    CN2 5097   3.097   6.340   1.094 -0.3852  0.6040  0.0997
  298CHL    CN3 5098   3.001   6.377   1.307  0.1226  0.1249  0.5722
  298CHL    NTM 5099   3.079   6.441   1.200  0.1011  0.1802  0.5901
  298CHL     CB 5100   3.015   6.559   1.141  0.7280  0.1763 -0.1206
  299PJ2     CA 5101   2.887   6.548   1.058  0.1552 -0.1567  0.7924
  299PJ2     OA 5102   2.778   6.514   1.145 -0.0252 -0.6217  0.3877
  299PJ2      P 5103   2.655   6.477   1.048  0.2297 -0.2031 -0.1032
  299PJ2     OB 5104   2.632   6.597   0.965  0.2972 -0.3408 -0.3222
  299PJ2     HB 5105   2.647   6.684   1.013  0.3701 -0.4433 -0.1563
  299PJ2     OG 5106   2.685   6.354   0.971 -0.1569 -0.1961 -0.2685
  299PJ2     HG 5107   2.772   6.319   1.006  0.0749  1.1307  0.5663
  299PJ2     OD 5108   2.528   6.464   1.147  0.1010 -0.2491 -0.2737
  300POX     CD 5109   2.483   6.336   1.193  0.3450 -0.2186  0.0544
  300POX     CE 5110   2.356   6.347   1.277 -0.1789  0.4256 -0.8059
  300POX     OE 5111   2.369   6.420   1.399  0.0074 -0.2740 -0.4081
  300POX    C1A 5112   2.300   6.533   1.411  0.0769 -0.2778  0.0448
  300POX    O1A 5113   2.234   6.579   1.318 -0.4034 -0.2241  0.4057
  300POX    C1B 5114   2.294   6.591   1.547 -0.3146 -0.4923  0.1206
  300POX    C1C 5115   2.176   6.530   1.622 -0.2315 -0.6124  0.1542
  300POX    C1D 5116   2.163   6.588   1.763  0.5246 -0.0270 -0.0173
  300POX    C1E 5117   2.290   6.594   1.850  0.4187 -0.2555  0.1536
  300POX    C1F 5118   2.271   6.676   1.978  0.1597  0.7271 -0.4998
  300POX    C1G 5119   2.402   6.707   2.051 -0.1064  0.2578  0.1886
  300POX    C1H 5120   2.455   6.599   2.145  0.3545  0.0043 -0.3554
  300POX    C1I 5121   2.380   6.590   2.278  0.3289 -0.1435 -0.3801
  300POX    C1J 5122   2.442   6.538   2.383 -0.1807 -0.2460 -0.1261
  300POX    C1K 5123   2.587   6.487   2.390 -0.1120 -0.0474 -0.1014
  300POX    C1L 5124   2.640   6.503   2.533 -0.3570  0.0628 -0.0209
  300POX    C1M 5125   2.792   6.496   2.542 -0.3338  0.0915 -0.3679
  300POX    C1N 5126   2.850   6.361   2.501  0.1811  0.1712  0.0683
  300POX    C1O 5127   3.002   6.364   2.518  0.1538 -0.0834  0.3648
  300POX    C1P 5128   3.058   6.225   2.488 -0.2879 -0.2582  0.3469
  300POX    C1Q 5129   3.013   6.116   2.586 -0.5832  0.3049  0.8422
  300POX    C1R 5130   3.065   5.984   2.532 -0.2780  0.7876 -0.0541
  300POX     CZ 5131   2.287   6.212   1.290 -0.2579  0.5246 -0.1689
  300POX     OZ 5132   2.163   6.184   1.357 -0.2489  0.6311 -0.1088
  300POX    C2A 5133   2.166   6.141   1.482 -0.1103  0.4092 -0.1882
  300POX    O2A 5134   2.274   6.116   1.537 -0.2835 -0.0577 -0.0577
  300POX    C2B 5135   2.030   6.143   1.539  0.0477 -0.2364  0.2254
  300POX    C2C 5136   1.991   6.013   1.609 -0.2546 -0.0974  0.3190
  300POX    C2D 5137   1.860   6.031   1.686 -0.4177  0.4158 -0.0762
  300POX    C2E 5138   1.850   5.919   1.790 -0.6549  0.0836 -0.4577
  300POX    C2F 5139   1.749   5.965   1.895 -0.4028  0.0604 -0.2029
  300POX    C2G 5140   1.704   5.844   1.977  0.2764  0.2461  0.4463
  300POX    C2H 5141   1.634   5.874   2.110 -0.1093  0.2520  0.2435
  300POX    C2I 5142   1.715   5.956   2.211 -0.3803  0.4121  0.3319
  300POX    C2J 5143   1.628   5.975   2.335 -0.5740 -0.2402  0.2978
  300POX    C2K 5144   1.708   6.054   2.439 -0.6793 -0.3362  0.4526
  300POX    C2L 5145   1.629   6.179   2.480 -0.1108  0.3012 -0.3800
  300POX    C2M 5146   1.694   6.239   2.605  0.1832 -0.3731 -0.2035
  300POX    C2N 5147   1.700   6.153   2.731 -0.3260  0.2680  0.2657
  300POX    C2O 5148   1.687   6.239   2.857 -0.0421 -0.3432  0.7190
  300POX    C2P 5149   1.561   6.322   2.880 -0.0712 -0.2711  0.3134
  301CHL    CN1 5150   4.056   0.816   1.349  0.2612  1.1990 -0.3113
  301CHL    CN2 5151   3.845   0.899   1.415  0.0452 -0.4671  0.0967
  301CHL    CN3 5152   3.852   0.720   1.254 -0.5998  0.2660 -0.0239
  301CHL    NTM 5153   3.919   0.842   1.302 -0.0184  0.0131 -0.1891
  301CHL     CB 5154   3.921   0.934   1.187 -0.2377  0.3246  0.0549
  302PJ2     CA 5155   3.796   0.956   1.101 -0.1244  0.0582 -0.1784
  302PJ2     OA 5156   3.686   1.009   1.174  0.1685  0.4959 -0.0502
  302PJ2      P 5157   3.588   1.095   1.080  0.0031  0.3526 -0.0091
  302PJ2     OB 5158   3.670   1.175   0.986 -0.3834  0.6719 -0.0819
  302PJ2     HB 5159   3.620   1.218   0.912 -1.1482  2.2823  1.2972
  302PJ2     OG 5160   3.490   1.001   1.022  0.5899 -0.0442 -0.3654
  302PJ2     HG 5161   3.468   0.917   1.071  0.2744 -0.1287 -0.6430
  302PJ2     OD 5162   3.523   1.197   1.186 -0.3853  0.7014 -0.5754
  303POX     CD 5163   3.620   1.293   1.232  0.3506 -0.2654 -0.0727
  303POX     CE 5164   3.581   1.376   1.354  0.3668  0.1110 -0.3209
  303POX     OE 5165   3.554   1.308   1.477 -0.1035  0.0913 -0.4315
  303POX    C1A 5166   3.662   1.269   1.545 -0.4142  0.5127  0.3132
  303POX    O1A 5167   3.773   1.302   1.504 -0.3571  0.2671  0.2649
  303POX    C1B 5168   3.625   1.186   1.662  0.0779 -0.2527 -0.0683
  303POX    C1C 5169   3.721   1.075   1.704  0.0349 -0.3961 -0.3469
  303POX    C1D 5170   3.655   0.986   1.809  0.0678 -0.2875 -0.2348
  303POX    C1E 5171   3.633   1.069   1.936  0.1924 -0.1150 -0.3263
  303POX    C1F 5172   3.567   1.002   2.057 -0.9710  0.5911 -0.5540
  303POX    C1G 5173   3.563   1.088   2.183 -0.3383 -0.1794  0.0021
  303POX    C1H 5174   3.495   0.991   2.280 -0.2056 -0.2440  0.0306
  303POX    C1I 5175   3.486   1.055   2.419 -0.2846  0.4125 -0.2742
  303POX    C1J 5176   3.442   0.986   2.524  0.0055  0.4815 -0.1057
  303POX    C1K 5177   3.413   0.836   2.519  0.0676  0.4656  0.0091
  303POX    C1L 5178   3.302   0.812   2.621  0.2582 -0.2233  0.0560
  303POX    C1M 5179   3.303   0.661   2.645  0.3214 -0.2154  0.1035
  303POX    C1N 5180   3.286   0.657   2.797 -0.6160 -0.3542  0.0016
  303POX    C1O 5181   3.269   0.510   2.838 -0.6426 -0.4132 -0.2177
  303POX    C1P 5182   3.241   0.505   2.988 -0.1181 -0.4980 -0.1190
  303POX    C1Q 5183   3.356   0.564   3.069 -0.4322  0.1449 -0.1359
  303POX    C1R 5184   3.344   0.556   3.221 -0.3564  0.3896 -0.1164
  303POX     CZ 5185   3.468   1.470   1.311  0.1649  0.1163  0.2163
  303POX     OZ 5186   3.410   1.565   1.402  0.3299  0.2013  0.2335
  303POX    C2A 5187   3.394   1.688   1.354 -0.2337  0.3255  0.7339
  303POX    O2A 5188   3.441   1.711   1.243  0.5774 -0.1934  0.9627
  303POX    C2B 5189   3.350   1.793   1.448 -0.6545  0.8390 -0.0242
  303POX    C2C 5190   3.217   1.862   1.414 -0.6062  0.9132 -0.0628
  303POX    C2D 5191   3.184   1.966   1.521  0.0711  0.6397  0.4230
  303POX    C2E 5192   3.137   1.897   1.649 -0.7566  0.4503  0.0263
  303POX    C2F 5193   3.082   2.002   1.746  0.4845  0.4903  0.7100
  303POX    C2G 5194   3.011   1.961   1.875  0.2217 -0.4719  0.2696
  303POX    C2H 5195   3.042   2.057   1.990  0.8019  0.3460 -0.5572
  303POX    C2I 5196   3.170   2.050   2.073  0.3205 -0.8705  0.1042
  303POX    C2J 5197   3.132   2.084   2.217  0.2429 -0.0152 -0.1138
  303POX    C2K 5198   3.257   2.090   2.306  0.0507 -0.0399  0.1586
  303POX    C2L 5199   3.204   2.145   2.439 -0.2094 -0.1045  0.0828
  303POX    C2M 5200   3.310   2.161   2.548 -0.0450  0.5218 -0.1666
  303POX    C2N 5201   3.276   2.282   2.637  0.2577  0.1488  0.4636
  303POX    C2O 5202   3.350   2.290   2.771  0.2661 -0.0255  0.4707
  303POX    C2P 5203   3.350   2.167   2.861 -0.4857  0.1399  0.7064
  304CHL    CN1 5204   1.558   2.647   1.133 -0.2420  0.0524 -0.1792
  304CHL    CN2 5205   1.427   2.454   1.153 -0.3165 -0.2122  0.4120
  304CHL    CN3 5206   1.409   2.580   0.955 -0.4729 -0.0570  0.5978
  304CHL    NTM 5207   1.426   2.592   1.101 -0.3518 -0.1438  0.5908
  304CHL     CB 5208   1.325   2.677   1.165  0.0385  0.4006  0.4905
  305PJ2     CA 5209   1.187   2.707   1.106  0.1626  0.3387  0.1668
  305PJ2     OA 5210   1.103   2.592   1.089 -0.2490  0.7073 -0.3233
  305PJ2      P 5211   0.946   2.619   1.065 -0.4547 -0.0316  0.1526
  305PJ2     OB 5212   0.929   2.746   0.991  0.2929  0.2995  0.5296
  305PJ2     HB 5213   0.848   2.797   1.020  0.4782  2.3341 -2.1569
  305PJ2     OG 5214   0.886   2.491   1.022  0.5057 -0.5033  0.1713
  305PJ2     HG 5215   0.789   2.488   1.046  0.1963  2.0376 -0.4992
  305PJ2     OD 5216   0.910   2.639   1.220 -0.1027 -0.1516  0.2519
  306POX     CD 5217   0.864   2.536   1.307  0.2463 -0.4351  0.1013
  306POX     CE 5218   0.918   2.545   1.450  0.1329  0.0076  0.1177
  306POX     OE 5219   0.873   2.658   1.525  0.4174  0.1629  0.0553
  306POX    C1A 5220   0.778   2.631   1.614 -0.3128  0.3245 -0.6727
  306POX    O1A 5221   0.694   2.554   1.566  0.2909 -0.2879 -0.7690
  306POX    C1B 5222   0.755   2.742   1.709 -0.1042  0.2543 -0.5388
  306POX    C1C 5223   0.704   2.682   1.840  0.6157  0.8682  0.0283
  306POX    C1D 5224   0.662   2.798   1.930 -0.0789  0.5099  0.1714
  306POX    C1E 5225   0.591   2.734   2.050  0.2550 -0.1497  0.0212
  306POX    C1F 5226   0.500   2.822   2.135  0.1707 -0.0625 -0.1569
  306POX    C1G 5227   0.461   2.753   2.266 -0.4739  0.2415 -0.1830
  306POX    C1H 5228   0.374   2.853   2.342  0.1062  0.5723  0.0550
  306POX    C1I 5229   0.360   2.811   2.488  0.1664 -0.2081 -0.1608
  306POX    C1J 5230   0.251   2.819   2.564  0.0897  0.1766 -0.3104
  306POX    C1K 5231   0.124   2.878   2.501 -0.2151 -0.2509 -0.1009
  306POX    C1L 5232   0.101   3.016   2.564  0.1141 -0.3954  0.3451
  306POX    C1M 5233  -0.017   3.094   2.507  0.2842 -0.0736  0.4316
  306POX    C1N 5234  -0.026   3.215   2.600 -0.0272  0.1071  0.1674
  306POX    C1O 5235  -0.088   3.333   2.525  0.0069  0.1530  0.2112
  306POX    C1P 5236  -0.113   3.458   2.609 -0.1391  0.3594 -0.1363
  306POX    C1Q 5237  -0.158   3.582   2.531 -0.2666  0.4270  0.0451
  306POX    C1R 5238  -0.182   3.703   2.623 -0.3599  0.1718  0.3587
  306POX     CZ 5239   1.071   2.544   1.454  0.1432 -0.1520 -0.3192
  306POX     OZ 5240   1.127   2.448   1.543 -0.1171 -0.1703 -0.1746
  306POX    C2A 5241   1.260   2.440   1.532 -0.1002 -0.0817 -0.0353
  306POX    O2A 5242   1.326   2.491   1.441 -0.5417 -0.6407 -0.6823
  306POX    C2B 5243   1.318   2.356   1.638 -0.3058 -0.1711  0.0080
  306POX    C2C 5244   1.358   2.450   1.753  0.1162 -0.2826 -0.0445
  306POX    C2D 5245   1.468   2.385   1.836  0.1533  0.0412  0.1597
  306POX    C2E 5246   1.538   2.472   1.941  0.0146 -0.3941  0.6196
  306POX    C2F 5247   1.439   2.544   2.032 -0.1134  0.2247  0.0032
  306POX    C2G 5248   1.493   2.635   2.143 -0.1747  0.0487  0.1788
  306POX    C2H 5249   1.566   2.753   2.078 -0.2244  0.3186  0.6106
  306POX    C2I 5250   1.590   2.852   2.192  0.1502  0.5633  0.3188
  306POX    C2J 5251   1.662   2.982   2.154 -0.0186  0.4237 -0.5126
  306POX    C2K 5252   1.758   3.034   2.262 -0.2712  0.5444 -0.3439
  306POX    C2L 5253   1.873   3.113   2.199  0.0866  0.3612  0.0742
  306POX    C2M 5254   1.965   3.160   2.312 -0.1102  0.0442  0.3665
  306POX    C2N 5255   2.096   3.214   2.256 -0.1528  0.2204  0.4361
  306POX    C2O 5256   2.075   3.344   2.178  0.2531  0.3613  0.5570
  306POX    C2P 5257   2.222   3.383   2.161  0.2286  0.1739 -0.0808
  307CHL    CN1 5258   1.693   4.813   1.139  0.7987  0.4556 -0.6903
  307CHL    CN2 5259   1.853   4.657   1.229  0.4092 -0.1710 -0.0286
  307CHL    CN3 5260   1.915   4.871   1.172  0.2663  0.0570 -0.1425
  307CHL    NTM 5261   1.830   4.760   1.127  0.5926 -0.2097 -0.1099
  307CHL     CB 5262   1.863   4.720   0.990 -0.4661  0.2764 -0.5169
  308PJ2     CA 5263   2.011   4.706   0.954 -0.4419 -0.3922 -0.1674
  308PJ2     OA 5264   2.074   4.604   1.033 -0.0419  0.0965  0.1514
  308PJ2      P 5265   2.231   4.637   1.043 -0.0213  0.1754 -0.3791
  308PJ2     OB 5266   2.275   4.698   0.915 -0.2776  0.2075 -0.4511
  308PJ2     HB 5267   2.200   4.683   0.851  0.1240 -0.0679 -0.8613
  308PJ2     OG 5268   2.291   4.515   1.102 -0.3757  0.0552 -0.2663
  308PJ2     HG 5269   2.380   4.507   1.058  0.8543  1.2429  1.8107
  308PJ2     OD 5270   2.234   4.757   1.150  0.3115 -0.2373  0.0791
  309POX     CD 5271   2.310   4.749   1.271  0.1152  0.2302  0.2352
  309POX     CE 5272   2.360   4.884   1.325 -0.1973  0.3217  0.2960
  309POX     OE 5273   2.479   4.864   1.400 -0.1559  0.2890  0.2216
  309POX    C1A 5274   2.576   4.955   1.403 -0.1524  0.2808  0.4176
  309POX    O1A 5275   2.566   5.049   1.323  0.0137 -0.1359 -0.0972
  309POX    C1B 5276   2.684   4.934   1.501  0.0630 -0.0515  0.1073
  309POX    C1C 5277   2.663   5.033   1.615  0.1646  0.2432 -0.1274
  309POX    C1D 5278   2.770   5.033   1.725  0.1936  0.6202 -0.1567
  309POX    C1E 5279   2.727   5.136   1.830 -0.1273  0.0211  0.3052
  309POX    C1F 5280   2.824   5.183   1.939  0.0035 -0.6034  0.4645
  309POX    C1G 5281   2.914   5.072   1.992  0.3338 -0.4479  0.2358
  309POX    C1H 5282   2.997   5.140   2.100  0.4442  0.3595 -0.3470
  309POX    C1I 5283   3.065   5.037   2.191  0.7428  0.6376 -0.2508
  309POX    C1J 5284   3.121   5.054   2.310  0.0379 -0.3790  0.2422
  309POX    C1K 5285   3.117   5.191   2.378 -0.1221 -0.0712 -0.3834
  309POX    C1L 5286   3.114   5.188   2.531  0.6484  0.4002 -0.3519
  309POX    C1M 5287   3.258   5.213   2.577  0.5175 -0.0127  0.2938
  309POX    C1N 5288   3.270   5.227   2.729  0.0179  0.0126  0.3325
  309POX    C1O 5289   3.408   5.279   2.769  0.3356 -0.3033 -0.3495
  309POX    C1P 5290   3.427   5.287   2.920  0.3766  0.3639 -0.3888
  309POX    C1Q 5291   3.418   5.428   2.979 -0.5124  0.0660  0.2060
  309POX    C1R 5292   3.454   5.429   3.127  0.4494  0.3183 -0.0249
  309POX     CZ 5293   2.233   4.932   1.396 -0.2018 -0.0363  0.5346
  309POX     OZ 5294   2.243   5.068   1.440  0.2617 -0.1403  0.7582
  309POX    C2A 5295   2.152   5.108   1.528 -0.1116  0.3176  0.1681
  309POX    O2A 5296   2.038   5.061   1.529 -0.1557  0.4253  0.3581
  309POX    C2B 5297   2.192   5.227   1.606  0.0256  0.2305  0.2303
  309POX    C2C 5298   2.121   5.236   1.742  0.1918  0.0296  0.3316
  309POX    C2D 5299   2.132   5.375   1.805 -0.4099  0.2335  0.0005
  309POX    C2E 5300   2.030   5.404   1.915 -0.1271 -0.0133  0.3335
  309POX    C2F 5301   2.001   5.554   1.927 -0.4088 -0.0341 -0.0686
  309POX    C2G 5302   2.096   5.638   2.011 -0.4076 -0.4328  0.3305
  309POX    C2H 5303   2.114   5.584   2.153 -0.0290  0.0578  0.4736
  309POX    C2I 5304   2.020   5.672   2.236 -0.4645  0.0740 -0.0325
  309POX    C2J 5305   2.012   5.622   2.381 -0.3890 -0.0811 -0.0812
  309POX    C2K 5306   1.927   5.717   2.466  0.2212 -0.1710  0.6356
  309POX    C2L 5307   1.912   5.675   2.612  0.8281  0.3176  0.8439
  309POX    C2M 5308   1.860   5.778   2.712 -0.4221  0.4013  0.1333
  309POX    C2N 5309   1.857   5.710   2.849  0.3789  0.3818  0.1434
  309POX    C2O 5310   1.775   5.789   2.951 -0.2725  0.0529 -0.1214
  309POX    C2P 5311   1.794   5.717   3.085 -0.1476  0.1735 -0.0737
  310CHL    CN1 5312   3.553   8.668   1.133  0.4250 -0.2360 -0.2613
  310CHL    CN2 5313   3.471   8.663   1.361  0.5228 -0.0671  0.0064
  310CHL    CN3 5314   3.682   8.564   1.302  0.7772  0.2325  0.2649
  310CHL    NTM 5315   3.589   8.675   1.276  0.3592 -0.2301 -0.2449
  310CHL     CB 5316   3.646   8.802   1.323 -0.8750 -0.0677  0.8374
  311PJ2     CA 5317   3.610   8.945   1.280 -0.3526 -0.1463  0.1331
  311PJ2     OA 5318   3.472   8.958   1.244 -0.3946 -0.5748  0.1320
  311PJ2      P 5319   3.440   9.112   1.213  0.0622 -0.4283  0.3761
  311PJ2     OB 5320   3.553   9.158   1.128 -0.2152  0.0286  0.2457
  311PJ2     HB 5321   3.630   9.100   1.155  0.2285  1.0878  1.3715
  311PJ2     OG 5322   3.306   9.088   1.155 -0.0145  0.4019  0.1878
  311PJ2     HG 5323   3.265   9.023   1.219  1.4341 -0.0623  0.6725
  311PJ2     OD 5324   3.436   9.183   1.357 -0.1012  0.1223  0.1045
  312POX     CD 5325   3.311   9.173   1.425 -0.2334 -0.1235 -0.1762
  312POX     CE 5326   3.328   9.179   1.577 -0.2179 -0.1530 -0.1768
  312POX     OE 5327   3.215   9.154   1.661 -0.4102 -0.2226 -0.4513
  312POX    C1A 5328   3.191   9.028   1.695  0.4984 -0.4492 -0.6313
  312POX    O1A 5329   3.288   8.952   1.690  0.4771 -0.4842 -0.5204
  312POX    C1B 5330   3.062   8.998   1.761  0.1754  0.5870 -0.7774
  312POX    C1C 5331   3.059   9.006   1.914  0.0047 -0.7673 -0.7010
  312POX    C1D 5332   2.930   8.938   1.962  0.0054 -0.2464  0.0450
  312POX    C1E 5333   2.925   8.926   2.115  0.2946 -0.1363  0.0637
  312POX    C1F 5334   2.802   8.845   2.157  0.4452 -0.3285  0.1352
  312POX    C1G 5335   2.784   8.840   2.309  0.1194  0.1829  0.1153
  312POX    C1H 5336   2.887   8.760   2.389  0.2370 -0.1655 -0.3844
  312POX    C1I 5337   2.855   8.758   2.538 -0.0025  0.1395 -0.4305
  312POX    C1J 5338   2.849   8.641   2.602  0.0562  0.4078  0.0660
  312POX    C1K 5339   2.883   8.502   2.550  0.0448  0.1444  0.7496
  312POX    C1L 5340   2.780   8.397   2.593  0.6501 -0.7953 -0.0587
  312POX    C1M 5341   2.653   8.412   2.509  0.5481 -0.4587  0.1538
  312POX    C1N 5342   2.550   8.308   2.553  0.1656 -0.1339  0.0265
  312POX    C1O 5343   2.569   8.159   2.523 -0.0985 -0.1617 -0.0029
  312POX    C1P 5344   2.477   8.071   2.609  0.2136 -0.1665  0.3299
  312POX    C1Q 5345   2.466   7.928   2.557 -0.1445 -0.0989  0.2169
  312POX    C1R 5346   2.335   7.867   2.607 -0.2482 -0.2146 -0.1963
  312POX     CZ 5347   3.423   9.292   1.617 -0.4603  0.0220 -0.0936
  312POX     OZ 5348   3.499   9.276   1.737 -0.0342  0.2059 -0.3370
  312POX    C2A 5349   3.600   9.359   1.761  0.3190 -0.2539 -0.2160
  312POX    O2A 5350   3.660   9.405   1.663  0.2677  0.1659 -0.0541
  312POX    C2B 5351   3.645   9.357   1.902 -0.0011  0.1421 -0.1062
  312POX    C2C 5352   3.636   9.498   1.961 -0.1179 -0.0582  0.3628
  312POX    C2D 5353   3.712   9.490   2.093  0.8647 -0.0205 -0.1886
  312POX    C2E 5354   3.766   9.631   2.121 -0.2095  0.3813 -0.0846
  312POX    C2F 5355   3.867   9.671   2.013 -0.1543  0.3124 -0.0586
  312POX    C2G 5356   3.928   9.809   2.035  0.4388  0.0347  0.0689
  312POX    C2H 5357   3.998   9.806   2.171  1.0777  0.3222 -0.2503
  312POX    C2I 5358   4.049   9.943   2.219  0.4011  0.5145 -0.0706
  312POX    C2J 5359   4.048   9.961   2.370  0.0329  0.3068 -0.0448
  312POX    C2K 5360   4.121  10.092   2.403  0.1801  0.2034  0.0436
  312POX    C2L 5361   4.121  10.123   2.553  0.2902 -0.8721  0.2757
  312POX    C2M 5362   4.213  10.240   2.588 -0.4045 -0.2495  0.0680
  312POX    C2N 5363   4.231  10.244   2.740 -0.2795  0.2048  0.0407
  312POX    C2O 5364   4.355  10.327   2.776 -0.1571 -0.0490  0.2041
  312POX    C2P 5365   4.384  10.312   2.925  0.2055 -0.2313  0.1178
  313CHL    CN1 5366   6.653   8.595   1.683 -0.0750 -0.3438 -0.4594
  313CHL    CN2 5367   6.530   8.697   1.490  0.3274  0.4033 -0.2378
  313CHL    CN3 5368   6.500   8.473   1.568  0.3624 -0.2008 -0.3616
  313CHL    NTM 5369   6.598   8.580   1.547  0.0284  0.0720 -0.5494
  313CHL     CB 5370   6.693   8.525   1.450  0.1406 -0.1420 -0.3191
  314PJ2     CA 5371   6.833   8.582   1.426  0.3204 -0.2626  0.4209
  314PJ2     OA 5372   6.817   8.718   1.385  0.0335 -0.4810 -0.2055
  314PJ2      P 5373   6.954   8.791   1.341  0.1747 -0.4004  0.3572
  314PJ2     OB 5374   7.038   8.678   1.294  0.2298 -0.2411  0.0754
  314PJ2     HB 5375   6.988   8.603   1.250  0.8703 -1.0269  0.6521
  314PJ2     OG 5376   6.913   8.907   1.259 -0.2796 -0.5538  0.3646
  314PJ2     HG 5377   6.819   8.886   1.231  0.1398 -1.7948 -0.1618
  314PJ2     OD 5378   6.987   8.842   1.490  0.0821  0.2572  0.1534
  315POX     CD 5379   6.909   8.952   1.537 -0.7828 -0.3606  0.1835
  315POX     CE 5380   6.932   8.985   1.685  0.4813 -0.1049 -0.0514
  315POX     OE 5381   6.851   9.096   1.724 -0.1392 -0.4618 -0.2867
  315POX    C1A 5382   6.722   9.076   1.748 -0.2371  0.2754 -0.1597
  315POX    O1A 5383   6.668   8.971   1.713  0.5563 -0.2309  0.1032
  315POX    C1B 5384   6.660   9.176   1.838 -0.2359  0.2111 -0.0875
  315POX    C1C 5385   6.710   9.320   1.830 -0.1387  0.1743 -0.1474
  315POX    C1D 5386   6.643   9.407   1.936 -0.5527 -0.0630 -0.2131
  315POX    C1E 5387   6.665   9.556   1.909 -0.1161 -0.0982 -0.0604
  315POX    C1F 5388   6.583   9.651   1.997  0.1777 -0.0198  0.1286
  315POX    C1G 5389   6.565   9.610   2.144 -0.2331  0.5775  0.2504
  315POX    C1H 5390   6.467   9.696   2.223 -0.3385  0.2455  0.4800
  315POX    C1I 5391   6.443   9.642   2.364  0.6696 -0.9414  0.2150
  315POX    C1J 5392   6.504   9.690   2.473  0.6420 -0.4555  0.0202
  315POX    C1K 5393   6.603   9.806   2.467  0.0201  0.1077  0.5554
  315POX    C1L 5394   6.747   9.759   2.482 -0.0200 -0.1413  0.1592
  315POX    C1M 5395   6.851   9.869   2.502  0.2344 -0.3311 -0.0998
  315POX    C1N 5396   6.983   9.808   2.551  0.3180 -0.1964 -0.1559
  315POX    C1O 5397   7.057   9.925   2.616 -0.0412  0.2400 -0.5231
  315POX    C1P 5398   7.198   9.881   2.658 -0.1533  0.6081  0.2635
  315POX    C1Q 5399   7.202   9.861   2.809 -0.2934 -0.1889  0.1629
  315POX    C1R 5400   7.165   9.987   2.887  0.8215  0.1165  0.2116
  315POX     CZ 5401   7.079   9.010   1.715  0.3579  0.4252  0.1142
  315POX     OZ 5402   7.119   9.053   1.846  0.1647  0.5107  0.1444
  315POX    C2A 5403   7.240   9.102   1.868  0.1312  0.5300  0.2863
  315POX    O2A 5404   7.312   9.129   1.772 -0.0525  0.3626  0.1000
  315POX    C2B 5405   7.265   9.148   2.007  0.0162  0.1984  0.4178
  315POX    C2C 5406   7.323   9.051   2.111  0.3673 -0.0514 -0.0078
  315POX    C2D 5407   7.331   9.108   2.252  0.5658 -0.1320  0.0125
  315POX    C2E 5408   7.369   9.004   2.358 -0.0350 -0.2059  0.1569
  315POX    C2F 5409   7.268   8.889   2.367  0.3285 -0.6400 -1.0883
  315POX    C2G 5410   7.278   8.793   2.485 -0.0405  0.1601 -0.3997
  315POX    C2H 5411   7.253   8.860   2.621  0.0289 -0.0230 -0.2956
  315POX    C2I 5412   7.220   8.763   2.735  0.1494  0.3404  0.0510
  315POX    C2J 5413   7.251   8.833   2.867  0.1543 -0.1566  0.3151
  315POX    C2K 5414   7.165   8.778   2.981 -0.2114 -0.3750 -0.0636
  315POX    C2L 5415   7.166   8.862   3.109 -0.5637  0.0401 -0.3300
  315POX    C2M 5416   7.096   8.779   3.217  0.3275 -0.5926 -0.2212
  315POX    C2N 5417   7.147   8.824   3.354  0.2905 -0.2582 -0.3156
  315POX    C2O 5418   7.058   8.757   3.459  0.1766  0.2467 -0.0855
  315POX    C2P 5419   7.082   8.606   3.474  0.3797  0.2705 -0.1628
  316CHL    CN1 5420   1.140   7.938   1.455  0.0348 -0.1098 -0.0471
  316CHL    CN2 5421   1.117   8.137   1.579 -0.0942 -0.3321 -0.0095
  316CHL    CN3 5422   0.924   7.990   1.549  0.2191  0.0752  0.0278
  316CHL    NTM 5423   1.046   8.046   1.488  0.0218  0.0033 -0.4418
  316CHL     CB 5424   1.021   8.112   1.359 -0.2593 -0.1741 -0.4785
  317PJ2     CA 5425   0.928   8.232   1.347 -0.1070 -0.0262 -0.2066
  317PJ2     OA 5426   0.797   8.206   1.397  0.1208 -0.4267  0.1811
  317PJ2      P 5427   0.733   8.350   1.432  0.0117 -0.4289 -0.0058
  317PJ2     OB 5428   0.589   8.331   1.461 -0.0586  0.4216  0.2382
  317PJ2     HB 5429   0.539   8.340   1.375  0.3117 -2.4104 -0.3780
  317PJ2     OG 5430   0.768   8.455   1.333 -0.1054 -0.0003  0.4050
  317PJ2     HG 5431   0.711   8.446   1.251  1.0355  2.1365 -0.7086
  317PJ2     OD 5432   0.789   8.403   1.573 -0.2713  0.1397 -0.1044
  318POX     CD 5433   0.757   8.351   1.702  0.6394  0.0959  0.1123
  318POX     CE 5434   0.832   8.401   1.826  0.6913  0.1793  0.0466
  318POX     OE 5435   0.829   8.312   1.937  0.1429  0.0249 -0.0907
  318POX    C1A 5436   0.918   8.212   1.941  0.0043 -0.1062 -0.2618
  318POX    O1A 5437   1.002   8.204   1.851 -0.0657  0.1109 -0.3486
  318POX    C1B 5438   0.912   8.112   2.049 -0.2224 -0.5001 -0.6361
  318POX    C1C 5439   0.991   8.160   2.171 -1.0130 -0.2581 -0.2083
  318POX    C1D 5440   1.024   8.057   2.279 -0.6293 -0.1643 -0.2337
  318POX    C1E 5441   1.106   8.139   2.379 -0.2007 -0.5128 -0.2973
  318POX    C1F 5442   1.116   8.066   2.513  0.3857 -0.0905 -0.1048
  318POX    C1G 5443   1.191   8.147   2.618  0.1368  0.4818 -0.3659
  318POX    C1H 5444   1.231   8.067   2.743 -0.1456  0.3740 -0.3452
  318POX    C1I 5445   1.309   8.159   2.837 -0.4703 -0.1452  0.4410
  318POX    C1J 5446   1.386   8.119   2.938  0.1010 -0.1055  0.0264
  318POX    C1K 5447   1.389   7.969   2.968  0.2022 -0.0458  0.3195
  318POX    C1L 5448   1.532   7.917   2.988  0.3249  0.1366 -0.0686
  318POX    C1M 5449   1.525   7.767   3.017 -0.3660  0.1146 -0.3386
  318POX    C1N 5450   1.539   7.722   3.163  0.1969 -0.0058 -0.4303
  318POX    C1O 5451   1.431   7.759   3.264  0.2139 -0.1082 -0.3752
  318POX    C1P 5452   1.479   7.701   3.398  0.2385  0.5685 -0.0881
  318POX    C1Q 5453   1.384   7.722   3.515 -0.0160 -0.0158 -0.1858
  318POX    C1R 5454   1.402   7.653   3.650 -0.0632 -0.2148 -0.2811
  318POX     CZ 5455   0.775   8.541   1.852  0.0538 -0.1286  0.3182
  318POX     OZ 5456   0.634   8.562   1.846  0.1200 -0.0069 -1.0909
  318POX    C2A 5457   0.586   8.685   1.827 -0.4287 -0.0413 -0.0024
  318POX    O2A 5458   0.668   8.765   1.783 -0.6947 -0.0067 -0.4315
  318POX    C2B 5459   0.439   8.694   1.818 -0.4440 -0.3496 -0.0907
  318POX    C2C 5460   0.375   8.752   1.944 -0.1445  0.0741 -0.1296
  318POX    C2D 5461   0.225   8.731   1.967 -0.0875 -0.5716 -0.3279
  318POX    C2E 5462   0.165   8.816   2.080  0.3691  0.0094 -0.5163
  318POX    C2F 5463   0.040   8.744   2.130 -0.0215  0.6889 -0.5142
  318POX    C2G 5464  -0.042   8.807   2.243 -0.3017  0.1772 -0.4297
  318POX    C2H 5465   0.047   8.833   2.364 -0.4629 -0.2722 -0.2120
  318POX    C2I 5466  -0.021   8.818   2.500  0.0265  0.2166  0.0898
  318POX    C2J 5467   0.086   8.843   2.606  0.5564 -0.8125 -0.2013
  318POX    C2K 5468   0.029   8.849   2.748 -0.1702 -0.0164 -0.5232
  318POX    C2L 5469   0.148   8.836   2.844 -0.4467  0.6980 -0.0734
  318POX    C2M 5470   0.079   8.850   2.980  0.3762  0.3072  0.3926
  318POX    C2N 5471   0.184   8.903   3.077  0.4565  0.5011  0.2023
  318POX    C2O 5472   0.113   8.946   3.205 -0.2584 -0.2906  0.0766
  318POX    C2P 5473   0.209   8.977   3.320 -0.4159 -0.9343  0.3854
  319CHL    CN1 5474   2.835   7.560   0.702 -0.5779  0.2408  0.4833
  319CHL    CN2 5475   2.853   7.349   0.598  0.9331 -0.0499  0.1471
  319CHL    CN3 5476   2.952   7.389   0.816  0.1901  0.4518  0.1206
  319CHL    NTM 5477   2.838   7.416   0.728  0.2440  0.1592 -0.0388
  319CHL     CB 5478   2.710   7.378   0.791  0.1668 -0.2444 -0.4323
  320PJ2     CA 5479   2.657   7.244   0.842  0.2334 -0.0261  0.2230
  320PJ2     OA 5480   2.748   7.169   0.924  0.1537  0.0594  0.3892
  320PJ2      P 5481   2.707   7.013   0.918  0.2834  0.0362  0.0342
  320PJ2     OB 5482   2.632   6.977   0.796 -0.0532  0.3098  0.1596
  320PJ2     HB 5483   2.567   7.053   0.795 -1.4246 -0.7891  1.4737
  320PJ2     OG 5484   2.841   6.953   0.941  0.2236  0.1291  0.6563
  320PJ2     HG 5485   2.891   7.022   0.992 -0.4535  0.2835  1.1390
  320PJ2     OD 5486   2.611   6.995   1.046  0.2308 -0.0866 -0.0237
  321POX     CD 5487   2.643   6.879   1.123  0.2640  0.1790  0.3614
  321POX     CE 5488   2.606   6.889   1.271  0.1641  0.8576  0.2955
  321POX     OE 5489   2.647   6.774   1.346 -0.4436  0.3552 -0.1300
  321POX    C1A 5490   2.774   6.765   1.385 -0.7596  0.4955  0.9664
  321POX    O1A 5491   2.855   6.844   1.339 -0.9378  0.0972 -0.0598
  321POX    C1B 5492   2.807   6.656   1.480  0.1190  0.3019  0.4460
  321POX    C1C 5493   2.707   6.617   1.588 -0.1393  0.1637  0.1575
  321POX    C1D 5494   2.759   6.493   1.661 -0.2980 -0.0834 -0.1451
  321POX    C1E 5495   2.677   6.470   1.788  0.3674 -0.4238  0.2277
  321POX    C1F 5496   2.707   6.331   1.845 -0.2943 -0.6346  0.0740
  321POX    C1G 5497   2.602   6.282   1.944 -0.1290 -0.2083  0.4646
  321POX    C1H 5498   2.652   6.166   2.031 -0.3076 -0.5052  0.1742
  321POX    C1I 5499   2.636   6.205   2.178  0.0397  0.2512  0.0191
  321POX    C1J 5500   2.605   6.115   2.270  0.1627  0.0027 -0.1817
  321POX    C1K 5501   2.590   5.966   2.238 -0.2398 -0.0120  0.0675
  321POX    C1L 5502   2.483   5.887   2.314  0.4328 -0.5338  0.4900
  321POX    C1M 5503   2.525   5.848   2.456  0.6962  0.2397  0.6270
  321POX    C1N 5504   2.410   5.790   2.538  0.4215 -0.2896 -0.1274
  321POX    C1O 5505   2.422   5.637   2.538 -0.2033 -0.3406 -0.0085
  321POX    C1P 5506   2.364   5.587   2.670 -0.9509  0.2327 -0.1128
  321POX    C1Q 5507   2.362   5.434   2.675 -0.1943  0.2153 -0.2308
  321POX    C1R 5508   2.319   5.383   2.812  0.2752  0.2948 -0.0539
  321POX     CZ 5509   2.453   6.898   1.277  0.0668 -0.3041 -0.1111
  321POX     OZ 5510   2.397   6.945   1.400  0.3870 -0.4932  0.1117
  321POX    C2A 5511   2.266   6.972   1.400  0.5750  0.4800 -0.1654
  321POX    O2A 5512   2.202   6.973   1.295  0.4424  0.3649 -0.0870
  321POX    C2B 5513   2.223   7.036   1.526 -0.3394  0.0599 -0.2519
  321POX    C2C 5514   2.081   7.006   1.574 -0.0971 -0.1126  0.3749
  321POX    C2D 5515   2.044   7.107   1.682 -0.2753 -0.0948  0.2977
  321POX    C2E 5516   2.096   7.087   1.825  0.3168  0.3491  0.1481
  321POX    C2F 5517   2.066   7.201   1.921  0.2506  0.0464  0.4900
  321POX    C2G 5518   2.070   7.143   2.062  0.1833 -0.3930  0.3126
  321POX    C2H 5519   2.213   7.110   2.104  0.4342  0.0536 -0.1818
  321POX    C2I 5520   2.210   7.051   2.245  0.2672 -0.1578 -0.2747
  321POX    C2J 5521   2.335   6.968   2.276  0.1387 -0.5689 -0.8321
  321POX    C2K 5522   2.451   7.068   2.283 -0.5426  0.1291  1.1068
  321POX    C2L 5523   2.554   7.020   2.385 -0.0374  0.2867  0.6724
  321POX    C2M 5524   2.674   7.114   2.379  0.1561  0.0211  0.3284
  321POX    C2N 5525   2.771   7.080   2.492 -0.0187 -0.0680  0.4518
  321POX    C2O 5526   2.894   7.170   2.482  0.1599 -0.3418  0.1581
  321POX    C2P 5527   2.954   7.204   2.619  0.0064 -0.5795  0.2850
  322CHL    CN1 5528   4.796   6.724   1.750 -0.0877  0.3616 -0.1961
  322CHL    CN2 5529   4.746   6.645   1.540 -0.3601 -0.4106  0.0316
  322CHL    CN3 5530   4.563   6.692   1.718 -0.5477  0.2585 -0.5123
  322CHL    NTM 5531   4.689   6.724   1.649 -0.2020 -0.1429 -0.0773
  322CHL     CB 5532   4.691   6.868   1.620  0.3895 -0.1500 -0.0883
  323PJ2     CA 5533   4.594   6.957   1.542  0.2697  0.1563  0.4028
  323PJ2     OA 5534   4.456   6.945   1.577  0.2251  0.3618  0.3046
  323PJ2      P 5535   4.359   7.053   1.507 -0.1218 -0.0780  0.0983
  323PJ2     OB 5536   4.396   7.061   1.364 -0.0652 -0.2780  0.1016
  323PJ2     HB 5537   4.457   6.987   1.334  0.0486 -0.5975  1.0699
  323PJ2     OG 5538   4.224   7.001   1.536 -0.3050  0.2897 -0.0892
  323PJ2     HG 5539   4.172   7.086   1.533  0.9451  1.0586 -1.3745
  323PJ2     OD 5540   4.399   7.175   1.604 -0.2337 -0.1818  0.2751
  324POX     CD 5541   4.336   7.179   1.733 -0.3267 -0.0693  0.2257
  324POX     CE 5542   4.439   7.203   1.844 -0.0751 -0.0539 -0.0079
  324POX     OE 5543   4.381   7.207   1.975 -0.1762 -0.3667 -0.0419
  324POX    C1A 5544   4.460   7.192   2.080  0.0576 -0.9580 -0.2943
  324POX    O1A 5545   4.562   7.124   2.069  0.2493 -0.6990 -0.1484
  324POX    C1B 5546   4.409   7.249   2.207 -0.1040 -0.6806 -0.4841
  324POX    C1C 5547   4.434   7.149   2.320 -0.0100  0.0026  0.1111
  324POX    C1D 5548   4.394   7.216   2.451  0.3922  0.3124  0.0795
  324POX    C1E 5549   4.477   7.338   2.490  0.0100  0.5773  0.0818
  324POX    C1F 5550   4.411   7.389   2.618 -0.7466 -0.3462  0.0630
  324POX    C1G 5551   4.438   7.317   2.750  1.2968  0.2877  0.0151
  324POX    C1H 5552   4.373   7.380   2.873 -0.4729  0.2478 -0.8706
  324POX    C1I 5553   4.232   7.334   2.910 -0.2343 -0.0160 -0.2762
  324POX    C1J 5554   4.152   7.408   2.988 -0.6814 -0.3553 -0.4066
  324POX    C1K 5555   4.187   7.541   3.054 -0.2607 -0.7279  0.1302
  324POX    C1L 5556   4.148   7.546   3.202  0.0182 -0.1991  0.1925
  324POX    C1M 5557   4.000   7.583   3.215  0.0353 -0.0811  0.0511
  324POX    C1N 5558   3.955   7.592   3.361 -0.5401  0.3524 -0.1505
  324POX    C1O 5559   3.910   7.453   3.406  0.6121  0.0359  0.0460
  324POX    C1P 5560   3.923   7.429   3.557 -0.0834 -0.9135 -0.0360
  324POX    C1Q 5561   3.861   7.300   3.612 -0.4918 -0.5879  0.2755
  324POX    C1R 5562   3.710   7.287   3.593 -0.5659 -0.0859  0.4802
  324POX     CZ 5563   4.521   7.329   1.822 -0.2219  0.1467  0.5867
  324POX     OZ 5564   4.646   7.329   1.893  0.0283  0.6085  0.1558
  324POX    C2A 5565   4.760   7.295   1.834  0.0448  0.8099  0.0681
  324POX    O2A 5566   4.763   7.284   1.712 -0.0046 -0.0558  0.1324
  324POX    C2B 5567   4.873   7.283   1.930  0.1775  0.1123 -0.1641
  324POX    C2C 5568   4.917   7.137   1.941  0.0281  0.1188  0.5284
  324POX    C2D 5569   5.010   7.119   2.061  0.4243 -0.3810  0.1458
  324POX    C2E 5570   4.923   7.125   2.187 -0.6081 -0.1754 -0.5699
  324POX    C2F 5571   4.871   6.983   2.206 -0.5299 -0.1767 -0.3681
  324POX    C2G 5572   4.798   6.980   2.341 -0.0291 -0.3627 -0.0990
  324POX    C2H 5573   4.736   6.842   2.361  0.3740 -0.4794  0.3859
  324POX    C2I 5574   4.650   6.840   2.488 -0.1533 -0.1530  0.0431
  324POX    C2J 5575   4.606   6.694   2.497  0.2966 -0.2961 -0.0432
  324POX    C2K 5576   4.524   6.673   2.624  0.2980 -0.1508 -0.0185
  324POX    C2L 5577   4.512   6.520   2.629  0.2468 -0.1276  0.6324
  324POX    C2M 5578   4.411   6.508   2.744 -0.4020  0.2358  0.1070
  324POX    C2N 5579   4.439   6.375   2.814  0.1699  0.0336 -0.4931
  324POX    C2O 5580   4.566   6.360   2.898 -0.3651 -0.2429  0.2764
  324POX    C2P 5581   4.551   6.453   3.019  0.0920 -0.4213  0.4731
  325CHL    CN1 5582   3.204   3.185   1.021  0.7022  0.8288  0.0134
  325CHL    CN2 5583   3.079   3.182   1.229  0.3164  0.1553 -0.3179
  325CHL    CN3 5584   3.006   3.052   1.047 -0.2923  0.2665 -0.1446
  325CHL    NTM 5585   3.070   3.180   1.082  0.5703 -0.1051 -0.3320
  325CHL     CB 5586   2.977   3.277   1.023 -0.4085 -0.5359  0.4829
  326PJ2     CA 5587   3.002   3.428   1.023 -0.1438 -0.5777 -0.0396
  326PJ2     OA 5588   3.034   3.490   1.148 -0.9009  0.2780 -0.2521
  326PJ2      P 5589   3.081   3.644   1.142  0.3144 -0.0547  0.2122
  326PJ2     OB 5590   3.204   3.646   1.060  0.4693 -0.1606  0.4415
  326PJ2     HB 5591   3.224   3.740   1.034 -1.6487  0.6998  1.6923
  326PJ2     OG 5592   2.957   3.715   1.102  0.3462  0.1667  0.5085
  326PJ2     HG 5593   2.990   3.808   1.082 -0.4203 -0.2640 -3.6647
  326PJ2     OD 5594   3.125   3.683   1.291  0.0020  0.0196  0.2867
  327POX     CD 5595   3.033   3.751   1.377 -0.1354  0.0796  0.0918
  327POX     CE 5596   3.077   3.794   1.516  0.1152 -0.5417  0.2102
  327POX     OE 5597   2.961   3.812   1.599 -0.1665 -0.2812 -0.2344
  327POX    C1A 5598   2.877   3.716   1.638  0.1569 -0.2615  0.5251
  327POX    O1A 5599   2.909   3.598   1.650 -0.2228 -0.4630 -0.3440
  327POX    C1B 5600   2.757   3.769   1.706 -0.2816 -0.7790  0.1596
  327POX    C1C 5601   2.762   3.773   1.859  0.1383 -0.0458  0.1326
  327POX    C1D 5602   2.629   3.823   1.917  0.3578  0.3827  0.2709
  327POX    C1E 5603   2.642   3.841   2.068  0.1397 -0.3820  0.3857
  327POX    C1F 5604   2.518   3.898   2.137  0.0585 -0.2992  0.1730
  327POX    C1G 5605   2.557   3.951   2.275  0.0173 -0.4053  0.2257
  327POX    C1H 5606   2.439   3.990   2.364 -0.1285  0.3313 -0.2864
  327POX    C1I 5607   2.379   4.127   2.331 -0.4140  0.0913 -0.7719
  327POX    C1J 5608   2.351   4.232   2.408  0.6250 -0.1484 -0.0534
  327POX    C1K 5609   2.412   4.221   2.549 -0.1116 -0.6947  0.2272
  327POX    C1L 5610   2.455   4.358   2.603  0.0016 -0.4729 -0.4158
  327POX    C1M 5611   2.530   4.336   2.734 -0.2795 -0.1106 -0.1918
  327POX    C1N 5612   2.491   4.452   2.826 -0.2534 -0.1652 -0.1121
  327POX    C1O 5613   2.350   4.430   2.880 -0.3252  0.0798 -0.2029
  327POX    C1P 5614   2.334   4.550   2.975  0.3991  0.4785 -0.5792
  327POX    C1Q 5615   2.191   4.564   3.026  0.5132  0.0372 -0.1243
  327POX    C1R 5616   2.161   4.703   3.084  0.5234  0.0317 -0.1050
  327POX     CZ 5617   3.171   3.915   1.512 -0.5849  0.0256  0.5967
  327POX     OZ 5618   3.198   3.978   1.637  0.4692  0.5759  0.1036
  327POX    C2A 5619   3.270   3.909   1.726 -0.1200  0.0285  0.1600
  327POX    O2A 5620   3.320   3.800   1.702 -0.0931  0.0273  0.2232
  327POX    C2B 5621   3.284   3.982   1.854  0.5869 -0.3420  0.2988
  327POX    C2C 5622   3.161   3.949   1.939  0.4235  0.2978  0.3189
  327POX    C2D 5623   3.128   4.047   2.052  0.5230  0.0863  0.5321
  327POX    C2E 5624   2.993   4.001   2.109 -0.0027  0.3564 -0.4661
  327POX    C2F 5625   2.937   4.101   2.211 -0.2406 -0.0813 -0.1692
  327POX    C2G 5626   3.023   4.117   2.336 -0.1617  0.2772 -0.2689
  327POX    C2H 5627   2.965   4.197   2.453  0.4173  0.4994 -0.1299
  327POX    C2I 5628   3.048   4.167   2.578 -0.2410  0.1132  0.2200
  327POX    C2J 5629   3.036   4.268   2.691  0.9835  0.3805  0.1227
  327POX    C2K 5630   2.907   4.243   2.769  0.7315 -0.1650 -0.4657
  327POX    C2L 5631   2.925   4.303   2.909  0.2585 -0.4401 -0.2839
  327POX    C2M 5632   2.830   4.246   3.014 -0.7979  0.0664 -0.9435
  327POX    C2N 5633   2.792   4.343   3.126 -0.1802 -0.5013 -0.2317
  327POX    C2O 5634   2.729   4.262   3.240  0.6297  0.1393  0.6876
  327POX    C2P 5635   2.819   4.149   3.288 -0.0914 -0.3701  0.8648
  328CHL    CN1 5636   3.656   5.189   1.703  0.2990  0.0702 -0.0643
  328CHL    CN2 5637   3.741   5.293   1.505 -0.0313 -0.1100  0.5250
  328CHL    CN3 5638   3.795   5.377   1.721  0.1755  0.1908  0.5870
  328CHL    NTM 5639   3.688   5.318   1.640  0.1316  0.3935  0.4981
  328CHL     CB 5640   3.576   5.413   1.645 -0.2185  0.0149 -0.0690
  329PJ2     CA 5641   3.454   5.377   1.559  0.2271 -0.0637 -0.6733
  329PJ2     OA 5642   3.401   5.249   1.595  0.2277  0.0886 -0.1297
  329PJ2      P 5643   3.265   5.247   1.509  0.1468  0.0497 -0.0012
  329PJ2     OB 5644   3.185   5.341   1.592  0.3313 -0.0249  0.2606
  329PJ2     HB 5645   3.240   5.345   1.676  0.5770 -0.9886  0.1605
  329PJ2     OG 5646   3.268   5.267   1.362 -0.5059 -0.9600 -0.1627
  329PJ2     HG 5647   3.172   5.273   1.334 -0.6400 -2.2791 -0.0398
  329PJ2     OD 5648   3.208   5.098   1.530  0.0644  0.0576 -0.1671
  330POX     CD 5649   3.148   5.076   1.658  0.1839  0.3006 -0.0690
  330POX     CE 5650   3.164   4.928   1.695  0.4525  0.4435  0.3958
  330POX     OE 5651   3.043   4.861   1.730  0.6537  0.1671  0.5641
  330POX    C1A 5652   3.036   4.732   1.701 -0.8142  0.4902 -0.6327
  330POX    O1A 5653   3.099   4.692   1.604  1.1279 -0.1978  0.8471
  330POX    C1B 5654   2.931   4.656   1.774  0.2393 -0.2808  0.1170
  330POX    C1C 5655   2.952   4.650   1.925 -0.1533  0.3260  0.2006
  330POX    C1D 5656   2.852   4.559   1.997  0.0008 -0.0893 -0.1081
  330POX    C1E 5657   2.721   4.634   2.021  0.1151  0.0163  0.1906
  330POX    C1F 5658   2.725   4.740   2.132  0.3321  0.0084  0.1912
  330POX    C1G 5659   2.730   4.669   2.267 -0.3782  0.0328  0.2350
  330POX    C1H 5660   2.780   4.750   2.387 -0.8719  0.4688  0.1509
  330POX    C1I 5661   2.831   4.658   2.499 -0.1581  0.5804 -0.0766
  330POX    C1J 5662   2.886   4.710   2.608 -0.1775 -0.2046  0.3103
  330POX    C1K 5663   2.912   4.859   2.630  0.0996 -0.2081  0.0097
  330POX    C1L 5664   2.850   4.906   2.762 -0.0342 -0.1937 -0.0574
  330POX    C1M 5665   2.700   4.883   2.779  0.0900 -0.3767  0.8301
  330POX    C1N 5666   2.640   4.916   2.916  0.0947 -0.1284  0.7726
  330POX    C1O 5667   2.714   4.832   3.020  0.4934 -0.4598  0.2261
  330POX    C1P 5668   2.649   4.859   3.156 -0.1526 -0.2978 -0.1125
  330POX    C1Q 5669   2.703   4.768   3.266  0.0208 -0.0763 -0.0159
  330POX    C1R 5670   2.853   4.766   3.298  0.0231 -0.1499 -0.0295
  330POX     CZ 5671   3.268   4.922   1.807  0.5836  0.6715  0.2893
  330POX     OZ 5672   3.253   4.803   1.885 -0.3008  0.5214 -0.0934
  330POX    C2A 5673   3.354   4.784   1.970 -0.3558  0.0419 -0.1328
  330POX    O2A 5674   3.456   4.852   1.969 -0.4445  0.1855  0.2922
  330POX    C2B 5675   3.331   4.665   2.055 -0.1579  0.1450  0.0633
  330POX    C2C 5676   3.273   4.690   2.195 -0.3173  0.0678  0.0105
  330POX    C2D 5677   3.277   4.557   2.271 -0.4654 -0.0887 -0.2498
  330POX    C2E 5678   3.220   4.585   2.410  0.4427  0.0146  0.1093
  330POX    C2F 5679   3.321   4.646   2.508  0.0138 -0.0993  0.6295
  330POX    C2G 5680   3.253   4.712   2.628 -1.1894  0.4796 -0.3490
  330POX    C2H 5681   3.354   4.794   2.709 -0.8104 -0.2478 -0.0804
  330POX    C2I 5682   3.286   4.845   2.836 -0.0396  0.3996  0.0767
  330POX    C2J 5683   3.231   4.737   2.929  0.8790 -0.1447 -0.0015
  330POX    C2K 5684   3.217   4.783   3.074 -0.1987 -0.2558 -0.0597
  330POX    C2L 5685   3.355   4.820   3.129 -0.2000  0.1705 -0.3361
  330POX    C2M 5686   3.352   4.903   3.258 -0.2341 -0.0542 -0.1902
  330POX    C2N 5687   3.497   4.919   3.304 -0.0843 -0.4849 -0.5000
  330POX    C2O 5688   3.508   5.009   3.427  0.1938 -0.7090 -0.3601
  330POX    C2P 5689   3.530   5.156   3.393 -0.4736 -0.4615  0.2401
  331CHL    CN1 5690   4.925   6.013   1.214 -0.1238 -0.3164  0.1224
  331CHL    CN2 5691   4.928   6.198   1.072  0.1089 -0.1111  0.6877
  331CHL    CN3 5692   4.862   5.974   0.985 -0.8099  0.0298  0.6792
  331CHL    NTM 5693   4.949   6.052   1.074 -0.1140 -0.1546  0.1697
  331CHL     CB 5694   5.090   6.026   1.041  0.0727 -0.1423  0.9281
  332PJ2     CA 5695   5.208   6.111   1.089 -0.1595  0.5672  0.2739
  332PJ2     OA 5696   5.217   6.123   1.231  0.1624 -0.6155  0.3666
  332PJ2      P 5697   5.314   6.245   1.271 -0.1982 -0.3072  0.2986
  332PJ2     OB 5698   5.452   6.215   1.229 -0.4160 -0.5370 -0.2539
  332PJ2     HB 5699   5.491   6.287   1.172 -0.7010  1.5850  2.0652
  332PJ2     OG 5700   5.245   6.371   1.232  0.1880 -0.0313  0.4997
  332PJ2     HG 5701   5.153   6.344   1.205 -1.0640  2.4076  2.0195
  332PJ2     OD 5702   5.316   6.223   1.431  0.1589  0.4291  0.3991
  333POX     CD 5703   5.190   6.189   1.488 -0.0284  0.3867 -0.0375
  333POX     CE 5704   5.192   6.117   1.623 -0.2370 -0.2485 -0.3699
  333POX     OE 5705   5.187   6.208   1.732 -0.2619 -0.3112 -0.3187
  333POX    C1A 5706   5.088   6.297   1.745 -0.1267 -0.2211  0.1388
  333POX    O1A 5707   4.981   6.283   1.685 -0.1875  0.1372  0.1644
  333POX    C1B 5708   5.125   6.396   1.847 -0.5307  0.0026  0.0707
  333POX    C1C 5709   5.043   6.375   1.974 -0.3767 -0.1422  0.1478
  333POX    C1D 5710   5.098   6.459   2.090 -0.2198 -0.1040  0.0449
  333POX    C1E 5711   5.039   6.416   2.224  0.2233 -0.2229  0.2059
  333POX    C1F 5712   5.114   6.468   2.346  0.2793 -0.5107  0.2947
  333POX    C1G 5713   5.039   6.424   2.473 -0.0844 -0.0586  0.2398
  333POX    C1H 5714   4.967   6.535   2.549  0.1796  0.1851  0.1387
  333POX    C1I 5715   4.930   6.475   2.685  0.4076  0.0393  0.1362
  333POX    C1J 5716   4.920   6.557   2.789  0.3697  0.2472 -0.0303
  333POX    C1K 5717   4.963   6.704   2.802  0.0786  0.3350 -0.0606
  333POX    C1L 5718   4.854   6.784   2.873  0.1111  0.5244 -0.2250
  333POX    C1M 5719   4.879   6.935   2.881 -0.0313  0.5599 -0.4340
  333POX    C1N 5720   4.756   7.010   2.931 -0.0828  0.5417 -0.5312
  333POX    C1O 5721   4.791   7.158   2.947  0.2344  0.4094  0.0344
  333POX    C1P 5722   4.888   7.189   3.061 -0.2023  0.1001  0.4951
  333POX    C1Q 5723   4.876   7.335   3.104  0.0105  0.0454  0.7421
  333POX    C1R 5724   4.940   7.420   2.994  0.0849 -0.3159  0.5067
  333POX     CZ 5725   5.314   6.024   1.631 -0.4914 -0.5435  0.0739
  333POX     OZ 5726   5.327   5.936   1.743 -0.7798 -0.3722  0.2441
  333POX    C2A 5727   5.270   5.817   1.724  0.0157 -0.7196 -0.0124
  333POX    O2A 5728   5.210   5.793   1.620  0.1165 -1.0069 -0.0054
  333POX    C2B 5729   5.274   5.737   1.849 -0.0165  0.0176  0.4731
  333POX    C2C 5730   5.160   5.642   1.888  0.1106 -0.2070  0.3027
  333POX    C2D 5731   5.189   5.615   2.036  0.2995  0.5577  0.4126
  333POX    C2E 5732   5.096   5.518   2.109  0.2430  0.4098  0.1463
  333POX    C2F 5733   4.951   5.567   2.100  0.0290 -0.3792 -0.8306
  333POX    C2G 5734   4.859   5.464   2.166 -0.0998  0.4092  0.2342
  333POX    C2H 5735   4.722   5.524   2.197 -0.1387  0.6130 -0.3286
  333POX    C2I 5736   4.738   5.635   2.300 -0.0550 -0.0885  0.4197
  333POX    C2J 5737   4.726   5.578   2.442  0.8069 -0.4892  0.3350
  333POX    C2K 5738   4.725   5.680   2.556 -0.2152 -0.1978  0.0732
  333POX    C2L 5739   4.678   5.616   2.686 -0.2631 -0.0122  0.1477
  333POX    C2M 5740   4.789   5.523   2.736  0.1880  0.6416  0.3747
  333POX    C2N 5741   4.745   5.435   2.852  0.6570 -0.1204 -0.0192
  333POX    C2O 5742   4.856   5.342   2.903  0.1572 -0.7673 -0.0919
  333POX    C2P 5743   4.813   5.281   3.037 -0.4593 -0.1482  0.0003
  334CHL    CN1 5744   4.989   3.670   1.490  0.6921  0.9372 -0.5398
  334CHL    CN2 5745   4.862   3.869   1.469  0.0999 -0.1842 -0.1021
  334CHL    CN3 5746   4.826   3.707   1.651  0.4365 -0.0266 -0.0400
  334CHL    NTM 5747   4.856   3.728   1.508  0.2526 -0.1910 -0.1025
  334CHL     CB 5748   4.762   3.649   1.427  0.0366  0.0246 -0.0633
  335PJ2     CA 5749   4.611   3.664   1.443  0.1131  0.2382  0.4646
  335PJ2     OA 5750   4.551   3.794   1.457 -0.3497  0.0380  0.3689
  335PJ2      P 5751   4.403   3.792   1.395 -0.1633  0.2407 -0.0840
  335PJ2     OB 5752   4.351   3.929   1.376 -0.1812  0.2139 -0.2326
  335PJ2     HB 5753   4.342   3.974   1.465  0.3509  0.3915 -0.2609
  335PJ2     OG 5754   4.395   3.701   1.278  0.1270  0.2287 -0.0949
  335PJ2     HG 5755   4.483   3.657   1.260  0.3869  0.9461 -0.6273
  335PJ2     OD 5756   4.331   3.730   1.525  0.2400 -0.0420  0.0065
  336POX     CD 5757   4.289   3.825   1.623 -0.2355 -0.2139 -0.0307
  336POX     CE 5758   4.284   3.758   1.761  0.3969 -0.0072  0.0952
  336POX     OE 5759   4.235   3.855   1.854  0.2399 -0.1788  0.1920
  336POX    C1A 5760   4.123   3.816   1.915  0.1553 -0.1325  0.0687
  336POX    O1A 5761   4.072   3.706   1.896  0.0718 -0.0802 -0.0064
  336POX    C1B 5762   4.086   3.925   2.009 -0.3480  0.0437 -0.3310
  336POX    C1C 5763   4.100   3.894   2.158 -0.2441 -0.6044 -0.4696
  336POX    C1D 5764   4.007   3.789   2.218 -0.3984 -0.2698 -0.1142
  336POX    C1E 5765   4.076   3.753   2.350 -0.1049  0.1659 -0.1487
  336POX    C1F 5766   3.988   3.742   2.474  0.7178 -0.0969  0.4262
  336POX    C1G 5767   3.935   3.878   2.521  0.0075 -0.1984 -0.0447
  336POX    C1H 5768   4.035   3.980   2.576 -0.1091 -0.3440  0.4486
  336POX    C1I 5769   3.968   4.104   2.636 -0.1586 -0.2127  0.1271
  336POX    C1J 5770   3.982   4.225   2.582 -0.0092 -0.1905  0.2144
  336POX    C1K 5771   4.065   4.234   2.454 -0.2051  0.0915  0.1060
  336POX    C1L 5772   4.176   4.336   2.478 -0.0431 -0.1150  0.2389
  336POX    C1M 5773   4.270   4.336   2.357 -0.1232 -0.5466  0.1741
  336POX    C1N 5774   4.204   4.373   2.224  0.0690 -0.6577  0.0463
  336POX    C1O 5775   4.292   4.363   2.100 -0.0137  0.2822 -0.0922
  336POX    C1P 5776   4.206   4.331   1.978 -0.2097 -0.0646  0.1372
  336POX    C1Q 5777   4.285   4.258   1.869 -0.2575  0.2533 -0.1112
  336POX    C1R 5778   4.181   4.232   1.760 -0.4222 -0.4390  0.2083
  336POX     CZ 5779   4.420   3.697   1.797  0.4470 -0.3104 -0.5847
  336POX     OZ 5780   4.425   3.640   1.928 -0.5542 -0.1489 -0.4657
  336POX    C2A 5781   4.540   3.590   1.971 -0.7543 -0.2961 -0.0945
  336POX    O2A 5782   4.633   3.575   1.892 -0.3375  0.0878  0.3150
  336POX    C2B 5783   4.531   3.530   2.106 -0.5957  0.1669  0.1249
  336POX    C2C 5784   4.636   3.419   2.118 -0.0448  0.7134  0.3746
  336POX    C2D 5785   4.607   3.343   2.247  0.0491  0.2034  0.0953
  336POX    C2E 5786   4.691   3.215   2.247  0.1263  0.2535 -0.2898
  336POX    C2F 5787   4.609   3.106   2.316  0.0836 -0.0784 -0.8558
  336POX    C2G 5788   4.691   2.989   2.372  0.4655  0.2719 -0.6858
  336POX    C2H 5789   4.792   3.048   2.471 -0.1013  0.1492 -0.0221
  336POX    C2I 5790   4.901   2.942   2.490 -0.2232  0.0479  0.1168
  336POX    C2J 5791   4.994   2.976   2.607 -0.4020  0.4016  0.1609
  336POX    C2K 5792   5.086   3.096   2.586  0.0249  0.0715  0.1159
  336POX    C2L 5793   5.140   3.156   2.717  0.5453  0.6475 -0.3569
  336POX    C2M 5794   5.016   3.224   2.774 -0.0107 -0.3940 -0.2966
  336POX    C2N 5795   5.046   3.271   2.916 -0.5563  0.1453 -0.3581
  336POX    C2O 5796   5.039   3.148   3.006 -0.2894  0.3490 -0.0546
[truncated: 2,275,031 more chars]
